# Supplementary material for: Genetic dissection of main and epistatic effects of QTL based on augmented triple test cross design
Source: PLoS One. 2017 Dec 14;12(12):e0189054. doi: 10.1371/journal.pone.0189054 (PMC5730204; doi:10.1371/journal.pone.0189054)
Supplement: S8 Supporting Information — (ZIP) [file pone.0189054.s008.zip › z4_650_0.2_10.csv]

113.9	110.54	111.18	119.45	111.78	112.42	109.7	109.39	110.22	115.34	111.61	116.65	115.73	109.81	115.24	105.03	107.49	115.08	108.52	105.98	109.56	118.85	110.37	106.67	112.33	110.24	113.22	114.16	112.02	113.36	112.33	109.68	110.17	103.2	116.61	114.54	116.34	109	111.92	105.32	107.09	114.52	117.74	115.53	108.59	108.11	110.29	113.11	111.77	114.82
106.05	105.77	106.65	110.78	112.43	113.23	99.175	104.76	103.65	104.62	107.1	106.47	105.1	102.84	105.64	109.23	103.48	112.46	109.01	106.81	101.8	101.46	106.51	99.918	104.03	100.09	99.646	108.84	105.39	103.08	103.21	112.5	113.17	108.71	100.5	107.03	103.42	104.14	108.49	104.93	104.87	109.14	107.43	111.3	105.45	104.3	107.45	105.48	105.61	105.04
107.44	106.56	111.71	108.19	104.42	101.31	105.44	108.86	107.56	98.445	102.62	112.08	102.72	108.17	106.24	106.72	111.09	110.91	93.593	103.6	109.56	110.67	105.16	109.75	104.12	115.85	106.83	104.76	105.19	106.43	107.87	103.15	110.03	105.74	110.61	102.13	109.22	102.74	101.51	99.54	101.56	106.04	109.47	98.325	106.93	108.4	105.15	101.69	99.328	104.63
95.442	93.886	102.82	96.391	96.79	104.24	99.834	100.77	97.443	102.13	101.25	90.503	104.8	98.381	104.79	103.67	100.45	99.966	94.982	106.29	105.93	105.57	102.89	97.533	97.554	95.252	106.41	103.6	96.86	97.6	101.65	89.783	94.13	96.437	92.841	102.87	102.59	104.64	98.11	98.942	96.296	104.4	106.63	100.85	100.96	96.737	95.222	103.86	96.862	101.01
110.49	110.23	109.22	110.66	110.78	110.24	113.83	114.77	114.09	106.46	112.28	112.02	111.25	106.28	108.98	114.13	113.08	116.67	109.58	116.13	111.73	114.98	110.84	115.11	113.79	105.37	111.67	107.08	108.06	112.89	112.7	109.57	112.18	107.58	110.81	110.16	110.81	112.98	116.41	110.42	111.84	110.1	107.96	111.39	113.3	112.7	107.13	109.73	114.42	112.48
109.36	113.68	106.96	111	105.2	110.04	109.76	113.13	112.26	109.7	113.49	116.05	113.22	111.86	112	107.25	109.95	117.73	107.91	116.04	110.32	114.42	118.12	114.06	103.35	113.61	109.78	112.22	113.55	110.95	109.72	107.46	110.94	115.35	105.33	110.18	114.66	109.04	111.99	111	112.54	108.82	105.65	111.19	113.55	109.53	114.27	109.27	118.03	114.32
107.44	111.78	110.31	110.82	115.87	114.65	109.79	110.94	114.75	119.88	110	116.66	110.53	109.36	113.79	112.24	107.73	108.94	109.51	111.38	106.87	111.72	112.79	118.49	112.9	105.53	112.47	108.08	110.34	117.69	116.12	109.26	114.8	108.28	109.08	116.96	112.4	110.32	112.4	115.94	110.97	112.9	115.57	111.52	115.18	102.92	118	115.86	111.48	111.65
100.71	99.755	104.06	93.967	96.895	98.039	89.435	107.89	96.479	100.34	105.44	103.69	103.97	98.2	105.42	100.96	95.816	99.357	104.85	99.465	95.409	96.863	99.472	102.1	100.87	105.96	97.832	101.95	97.642	99.683	98.067	96.203	93.29	106.89	101.88	100.99	106.33	101.52	103.91	108.47	96.931	97.465	97.699	97.815	101.36	103.68	103.98	96.146	93.759	95.61
107.82	105.27	104.7	102.98	102.48	105.87	102.89	101.79	109.85	110.29	98.903	106.57	105.43	102.03	106.24	105.32	107.81	101.06	100.3	98.367	106.49	107.73	108.44	110.88	107.78	100.47	110.23	96.25	108.25	108.56	107.09	105.1	105.16	103.76	102.41	100.18	98.026	107.79	95.647	105.83	104.83	96.522	103.55	101.92	110.21	98.326	108.9	103.54	100.63	108.26
103.96	104.87	99.881	104.45	103.96	103.9	98.669	108.39	100.51	107.34	97.852	103.29	106.38	108.68	102.47	108.48	111.43	112.57	113.2	107.82	106.9	105.03	109.54	108.88	110.22	111.24	106.07	108.64	108.6	109.41	103.96	107.05	106.94	102.87	103.18	104.2	104.01	102.27	103.8	99.696	97.093	103.84	102.92	101.41	104.13	108.71	105.39	109.54	108.18	104.19
102.63	110.22	107.75	111.31	106.84	98.45	108.14	111.39	99.272	103.78	106.25	106.86	103.66	106.34	109.09	107.03	108.24	104.72	106.12	104.88	102.81	106.65	102.88	105.2	101.66	107.65	112.02	106.85	102.95	99.436	105.93	107.82	104.38	110.3	99.915	105.5	109.9	100.07	106.16	101.13	102.99	108.7	110	99.355	106.54	106.77	106.41	103.2	101.81	105.77
115.79	111.8	112.41	112.55	114.26	110.34	108.14	102.95	112.78	112.2	113.86	111.14	107.42	105.38	109.92	106.46	108.12	108.68	110.98	109.06	114.51	105.54	110.38	111.94	102.13	109.02	112.61	109.91	111.18	100.36	113.1	112.07	111.11	108.99	104.99	114.21	106.1	107.38	108.04	108.09	111.01	108.33	107.59	113.7	108.14	109.19	109.94	108.44	105.56	108.65
103.96	94.634	106.3	103.76	109.22	101.5	106.37	109.28	104.66	102.98	102.88	107.45	94.72	105.88	101.44	102.71	105.96	107.14	105.09	107	102.81	99.208	98.819	106.39	105.57	101.2	102.33	103.22	108.26	101.23	109.19	108.11	102.62	99.574	107.23	100.32	102.78	105.14	99.211	102	104	97.889	100.65	101.81	104.23	99.913	110.69	101.85	99.47	103.2
109.57	112.11	108.01	110.47	109.65	111.93	114.22	109.9	107.88	116.03	111.17	111.84	112.17	103.18	110.88	112.6	106.37	111.66	108.12	114.73	107.15	119.22	108.9	114.92	114.58	112.67	116.29	106.21	112.34	110.52	111.51	113.68	114.04	111.04	108.55	116.06	112.32	113.03	107.17	104.83	109.6	110.06	106.38	112.18	110.48	112.07	107.37	111.98	110.15	110.17
110.95	103.16	102.55	103.16	114.29	107.46	108.8	104.97	94.777	106.8	104.08	111.07	105.34	101.45	110.98	108.54	114.22	107.36	109.99	104.19	103.32	107.84	106.43	106.01	104.6	105.85	108.97	103.26	102.22	107.97	105.26	106.99	106.87	106.79	103.26	106.11	112.6	104.57	103.01	108.08	109.01	103.3	110.86	103.81	111.25	115.31	107.94	114.7	97.678	108.42
91.717	103.14	99.344	106.99	102.45	105.12	99.783	100.16	95.199	101.41	105.72	103.78	102.19	99.209	106.83	98.423	98.653	104.65	93.271	101.07	96.205	91.981	106.2	100.93	104.94	99.887	98.821	94.924	103.21	103.16	97.61	106.02	102.03	103.8	97.469	99.06	103.31	102.27	100.09	98.634	104.64	103.51	107.78	102.38	94.774	98.147	101.92	97.547	101.55	97.196
113.51	107.46	114.89	112.91	116.18	110.15	120.12	115.67	105.49	110.53	108.66	111.13	110.15	112.19	111.44	108.76	110.56	116.09	118.5	107.61	116.24	109.71	111.89	113.45	113.75	110.01	110.6	111.31	110.04	112.37	110.59	108.15	113.61	114.01	110.53	107	123.53	114.58	113.75	112.57	110.32	113.42	114.97	105.76	105.58	109.76	118.79	111.06	113.98	108.62
99.779	99.508	99.495	100.96	106.1	103.57	101.22	102.21	103.8	104.18	98.323	102.8	96.126	107.68	97.385	102.47	100.44	98.599	95.535	99.102	96.011	101.97	97.409	95.727	101.08	91.921	100.35	100.53	101.92	101.39	103.27	99.538	104.9	96.403	100.18	96.489	101.62	103.12	103.8	101.6	95.886	104.21	98.71	97.643	100.64	101.55	100.95	101.05	100.49	98.029
113.66	111.6	109.25	110.13	109.55	112.86	118.04	114.34	115.33	120.38	112.46	117.84	105.73	107.25	112.84	114.82	102.61	108.84	111.24	107.42	110.84	115.37	105.43	112.46	109.97	113.46	110.48	112.14	115.5	111.33	115.81	110.93	112.26	105.97	112.27	112.2	117.13	116.66	106.77	110.3	103.7	109.18	111.4	112.26	113.47	113.03	110.22	112.83	110.61	110.55
114.07	111.24	111.02	115.64	108.29	111.34	107.24	117.12	106.9	103.99	114.78	108.26	105.64	108.03	112.72	107.38	110.34	112.92	112.7	101.87	110.23	111.81	108.84	107.66	113.48	113.95	108.27	108.21	113.39	104.97	109.03	111.62	112.26	108.12	116.43	115.88	110.98	112.36	114.1	109.46	111.24	114.61	118.81	111.44	103.64	110.09	108.48	108.94	112.28	118.62
105.32	103.45	105.82	108.56	106.5	97.837	100.89	104.22	105.75	110.39	102.72	109.83	98.089	98.571	108.86	105.66	102.42	104.65	106.22	107.37	107.26	101.25	100.47	107.12	110.17	104.6	105.73	100.36	104.64	109.58	106.6	103.04	101.64	101.77	105.08	109.22	108.92	107.18	104.74	95.817	106.51	104.67	112.14	112.15	105.9	107.82	106.71	106.02	110.65	101.21
108.27	101.17	100.86	107.3	107.54	106.73	102.11	104.22	107.98	105.08	101.66	108.79	110.33	100.25	103.83	106.77	106.37	106.07	98.539	103.54	107.89	107.15	101.65	108.9	107.81	105.09	103.91	105.94	103.39	98.966	100.85	98.963	104.63	102.85	106.99	100.67	105.18	104.51	103.97	104.98	99.705	107.7	103.86	104.61	105.37	102.06	105.21	95.815	110.01	102.94
101.79	100.92	100.58	109.19	112.47	106.54	106.75	99.382	104.56	103.14	102.77	107.97	109.32	103.58	109.94	107.98	110.88	109.58	108.5	109.65	105.68	103.57	99.679	115.54	105.51	119.67	101.97	104.03	108	105.91	103.71	111.53	108.5	111.22	104.51	103.58	98.643	106.58	101.35	111.21	105.51	107.42	104.83	106.33	105.5	99.974	108.31	106.88	108.03	104.54
104.89	101.85	110.05	109.93	108.98	100.84	108.1	103.89	97.669	110.5	104.85	106.07	107.38	103.27	112.66	112.47	103.56	97.942	100.46	104.93	106.12	100.31	102.43	108.58	101.41	110.93	109.34	103.23	105.18	106.7	112.63	109.73	113.51	98.88	105.94	104.95	102.19	109.17	106.42	109.99	100.07	109.5	102.93	103.64	108.46	106.95	107.08	104.07	106.25	107.57
109.3	109.73	105.86	104.29	107.74	105.79	109.91	113.97	116.23	108.81	109.18	113.11	112.78	110.92	106.15	113.77	105.15	107.53	110.85	112.49	113.38	108.25	106.21	110.31	107.32	113.38	108.57	106.13	111.15	107.01	110	111.32	111.2	111.7	118.48	108.5	110.23	108.14	107.33	113.62	108.75	113.69	108.86	106.89	112.82	109.07	110.56	107.54	113.94	110.19
108.28	104.24	106.67	103.13	106.97	106.65	98.424	106.33	114.14	108	108.72	112.59	103.99	106.96	108.53	113.72	112.27	110.8	104.17	104.84	107.09	104.94	106.13	103.17	104.71	102.43	115.41	109.46	109.22	111.83	108.08	110.36	113.7	106.99	108.82	107.22	103.12	110.67	111.94	102.61	108.28	106.65	101.01	106.61	104.8	106.74	107.17	108.43	106.71	106.83
111.18	108.5	111.73	111.65	109.68	109.97	114.65	112.34	111.35	108.55	109.43	111.09	109.63	104.89	114.19	105.29	110.28	112.42	107.99	105.83	107.15	114.39	107.94	103.93	113.52	109.5	110.26	110.57	109.38	113.25	115.34	109.47	108.81	110.86	113.78	107.49	104.25	113.5	108.38	112	111.03	107.85	109.37	104.49	112.62	116.43	101.3	106.08	110.43	107.39
105.55	108.44	99.416	101.56	105.7	104.66	103.38	102.69	105.04	102.58	104.44	107	105.08	109.44	109.23	106.31	102.06	102.03	104.49	108.17	108.54	105.56	105.83	107.55	110.02	109.67	102.96	103.76	106.21	101.49	103.43	106.17	105.13	106.88	109.56	107.68	105.27	103.2	109.46	103.68	109.53	106.84	102.17	106.54	101.11	104.53	100.69	104.25	107.73	113.37
103.9	105.5	106.65	105.21	111.86	108.01	106.23	108.81	110.2	101.7	110.09	105.01	110.09	103.13	106.21	107.16	106.03	103.9	106.75	104.55	105.05	103.49	108.92	102.67	107.01	113.58	110.22	105.01	109.08	109.01	106.2	106.12	102.1	99.066	106.38	103.97	110.14	103.95	101.28	106.91	106.06	107.06	107.69	109.85	107.74	106.29	109.6	107.93	105.97	107.81
106.77	104.53	102.42	103.72	107.92	108.63	99.817	101.46	103.56	105.84	102.77	105.69	105.56	107.94	103.82	102.73	105.62	104.85	103.47	109.41	103.57	104.93	102.65	99.543	103.18	97.868	108.02	108.56	112.58	107.14	109.85	105.33	104.6	99.529	105.87	105.36	102.2	106.45	110.23	109.38	102.98	100.93	105.51	104.56	102.63	104.46	104.35	105.89	102.15	108.72
112.1	110.76	108.07	111.22	104.82	116.11	114.86	112.4	117.63	110.27	113.83	114.42	106.31	111.73	117.7	108.17	101.94	112.03	116.15	107.89	112.67	104.5	116.64	107.53	106.49	107.28	113.32	107.4	106.87	115.96	110.9	114.48	111.23	109.32	103.14	101.87	117.5	110.34	112.29	112.97	111.81	108.81	115.63	118.96	110.21	110.26	109.35	117.79	113.01	103.54
98.644	108.46	104.05	110.05	115.42	112.56	114.31	106.9	104.09	114.38	109.35	113.31	113.3	110.9	106.87	104.5	120.5	113.44	110.31	112.73	116.24	111.86	109.97	109.35	110.58	113.14	115.71	109.78	108.17	106.2	117.31	116.05	107.12	110.18	107.69	105.16	110.27	113.41	115.69	108.94	108.91	105.96	107.52	111.31	113.12	108.44	120.33	114.53	110.7	119.24
105.12	100.52	103.67	103.09	98.415	103.36	96.59	102.11	106.67	102.58	103.06	99.878	98.422	102.19	98.461	100.62	103.26	103.15	102.95	101.88	106.17	107.9	97.715	101.11	105.38	98.043	99.908	99.651	102.94	98.211	101.26	94.393	102.08	106.6	102.9	94.545	99.614	93.442	102.82	92.25	103.69	108.17	108.76	106.48	103.14	103.29	105.05	105.53	99.605	100.63
112.02	115.66	113.46	109.75	117.09	113.76	118.82	114.13	114.7	103.97	113.7	113.82	118.01	110.63	108.86	110.74	109.01	116.96	122.61	112.11	113.77	112.34	120.11	111.16	112.22	116.4	109.34	111.35	111.36	121.3	107.5	110.23	114.61	113.26	113.86	113.82	117.12	117.7	114.34	111.35	106.35	107.14	116.44	111.62	109.05	117.29	115.96	114.47	112.5	109.1
104.28	112.42	108.53	105.69	101.61	103.97	104.58	104.8	108.89	102.01	105.11	104.36	99.808	104.31	98.057	99.387	106.84	110.11	104.15	106.25	98.352	106.9	108.82	104.18	101.94	102.13	98.115	106.42	104.15	111.05	111.9	106.28	112.19	104.07	108.61	100.24	108.81	104.98	106.53	107.33	98.679	108.15	105.43	103.25	101.51	105.09	101.25	100.64	102.74	109.11
110.91	108.95	110.65	119.74	103.57	115.72	106.67	108.55	115.56	111.74	104.67	112.62	113.82	111.13	110.52	113.48	116.07	108.37	112.66	118.21	110.73	117.08	112.53	117.97	109.75	109.47	113.67	112.11	117.96	113.74	105.11	112.13	114.72	108.93	114.69	107.76	107.51	112.34	115.4	113.75	108.55	109.41	112.58	103.69	110.52	110.45	110.59	114.01	110.4	112.06
102.46	104.88	105.39	108.51	107.22	103.38	107.14	107.56	101.27	109.77	107.95	104.82	102.28	100.91	105.48	103.66	104.86	102.1	99.375	107.37	102.04	105.45	108.83	108.5	108.33	104.13	105.89	105.92	103.31	110.59	97.713	104.83	101.1	109.33	103.35	104.44	105.26	103.76	103.17	94.744	108.41	107.85	109.61	98.799	100.01	111.26	111.46	105.29	105.91	104.82
107.56	108.82	113.95	109.2	118.25	113.18	111.5	111.43	109.2	113.88	111.04	111.89	109.23	109.42	110.47	115.27	111.98	113.15	116.31	108.31	114.13	109.83	114	108.88	115.1	112.74	108.17	109.03	110.39	113.18	109.73	114.46	111.02	110.66	110.35	113.92	114.51	115.44	114.19	112.26	117.92	108.19	114.34	116.77	105.77	104.84	110.92	112.84	112.16	116.4
98.597	107.06	107.57	102.79	101.5	112.15	104.87	106.81	100.73	103	106.3	103.48	111.39	106.68	102.11	105.21	114.94	115.29	108.28	107.99	106.87	108.19	105.29	93.303	108.59	102.59	105.17	108.68	112.77	103.87	106.72	107.51	99.717	111.71	108.37	101.16	106.31	108.33	103.06	106.8	104.78	111.51	114.99	107.32	103.58	105.35	104.21	102.89	103.18	101.27
112.59	110.03	110.33	108.85	112.3	116.1	113.83	113.03	109.88	109.6	112.69	114.06	109.71	116.15	115.18	111.18	110.77	112.36	110.59	110.05	106.17	119.7	110.25	109.99	112.28	111.74	116.71	110.13	109.29	112.27	108.28	116.47	111.51	112.17	113.57	116.53	108.18	108.39	113.95	114.7	114.18	106.36	101.94	108.7	117.32	106.75	113.88	113.27	109.64	112.01
104.85	107.89	108.43	102.87	109.67	107.93	109.32	102.93	108.6	102.68	102.08	103.65	105.49	110.38	110.66	114.16	106.04	107.57	108.3	107.98	106.56	105.51	106.82	101.21	105.91	102.89	106.24	111.02	102.98	104.87	108.62	110.13	109.18	105.29	108.7	111.07	112.98	108.16	101.95	105.22	109.31	108.49	107.72	104.23	109.02	109.08	104.81	108.93	107.12	105.36
95.153	97.687	102	104.38	100.47	105	104.3	104.2	108.08	96.205	96.651	98.353	97.219	98.66	106.46	109.41	98.818	100.08	94.011	102.01	91.303	101.86	102.93	101.96	99.722	97.036	108.03	94.662	98.863	103.76	103.49	99.45	103.65	100.96	93.977	99.807	99.323	101.48	103.1	95.954	100.38	96.072	95.66	104.59	101.93	97.05	99.694	102.9	103.07	97.078
107.22	108.2	104.2	101.33	111.38	102.32	106.74	104.19	104.97	108.35	107.72	101.61	107.73	102.43	108.18	110.65	102.65	113.72	111.83	106.43	105.82	105.41	104.28	112.44	104.38	105.38	105.35	107.18	105.33	106.38	106.1	104.2	109.23	103	106.1	106.87	109.55	109.96	109.32	107.55	106.27	107.98	104.96	109.05	104.81	106.06	108.47	107.74	99.982	109.76
108.18	105.04	98.835	102.99	111.22	109.21	108.78	109.74	100.32	102.19	99.343	104.84	102.71	101.94	104.71	104.92	108.97	98.062	104.13	108.47	104.02	95.993	106.73	103.18	103.36	103.28	103.26	111.59	106.71	107.11	104.64	108.04	104.35	106.52	104.3	105.25	104.73	108.52	104.8	102.39	108.24	101.78	106.66	113.38	104.81	105.47	106.23	104.85	115.33	111.75
97.157	98.7	102.93	103.01	101.61	99.953	96.834	98.337	95.928	102.92	110.37	106.61	99.648	102.11	105.25	96.884	94.709	100.71	101.44	102.75	102.03	101.23	101.07	93.993	95.955	107.81	105.28	99.157	102.25	103.69	101.17	98.892	100.67	105.07	105.4	103.31	102.47	97.414	101.56	95.054	99.873	98.236	99.162	103.57	98.217	102.86	103.46	100.85	95.438	105.65
112.84	112.26	111.84	113.12	113.47	113.27	111.48	111.76	111.77	113.32	114.2	106.67	114.41	104.32	114.19	109.08	111.79	105.04	115.01	107.8	114.54	107.84	110.33	110.1	111.74	107.04	110.55	106.56	110.9	109.25	107.32	109.69	114.07	110.09	115.75	112.68	115.97	113.54	106.58	114.53	114.31	110.63	112.45	110.02	113.13	114.78	108.25	106.96	106.29	106.55
106.39	114.04	109.47	115.58	108.11	108.91	109.64	107.38	114.5	113.4	111.95	114.04	114.85	111.07	108.46	111.08	116.52	114.54	113.57	109.53	114.51	113.63	106.06	111.66	116.93	113.89	110.04	110.61	106.63	112.81	113.62	116.12	115.18	105.12	105.1	111.28	107.45	112.2	109.65	118.18	111.41	116.75	113.27	112.78	106.96	110.76	114.95	110.23	103.7	107.99
103.21	114.23	116.97	114.18	113.38	118.15	114.96	108.83	107.5	115.22	107.92	112.82	109.83	106.19	109.24	105.46	108.67	112.68	106.39	115.2	105.85	118.36	109.95	111.91	111.5	112.76	108.4	111.88	109.27	108.67	111.62	105.92	104.15	109.27	115.13	108.95	104.94	111.86	107.65	109.83	110.44	109.64	109.48	109.6	112.22	106.98	112.05	108.8	109.88	102.93
106.7	103.58	109.24	106.51	107.54	100.4	108.45	104.19	102.29	106.77	107.36	101.33	105.37	109.44	110.59	97.914	104.99	106.62	111.41	111.92	102.07	108.38	109.33	104.17	105.42	101.6	108.67	100.92	107.58	106.35	107.64	105.45	104.64	104.99	104.99	102.27	96.302	105.1	104.4	108.29	102.07	107.79	97.267	105.03	103.67	106.46	100.43	104.22	117.46	108.08
108.75	117.09	113.39	113.94	114.96	113.28	108.79	108.3	117.39	111.59	111.99	111.14	118.64	104.08	119.51	110.44	110.57	114.57	113.37	111.3	111.04	113.41	119.09	113.61	111.24	109.7	118.41	108.91	112.02	113.59	112.07	108.46	111.91	109.58	109.75	113.95	118.36	111.47	111.19	112.02	120.4	116.31	109.11	109.1	110.41	111.33	113.9	113.37	117.42	112.58
92.357	91.152	95.314	94.496	96.841	101.4	103.81	99.75	102.15	100.03	101.04	98.519	98.457	99.6	97.937	106.92	99.711	99.701	101.01	96.265	96.605	97.111	97.939	102.33	100.99	100.03	100.14	102.46	100.74	102.59	94.267	96.567	100.87	97.387	102.81	101.28	104.34	93.855	98.444	96.342	101.1	99.272	100.3	101.92	102.9	96.884	102.89	101.91	97.388	97.353
101.99	97.373	97.26	99.436	101.5	102.43	98.71	98.131	104.51	101.08	98.35	101.75	106.79	98.992	98.775	101.74	98.619	96.936	101.85	99.39	108.75	100.99	97.1	102	98.377	93.79	99.001	104.55	98.858	102.65	99.299	101.78	101.69	101.54	99.932	97.112	101.94	100.17	99.636	105.33	97.405	93.375	96.507	95.972	101.65	101.83	108.43	97.706	96.778	104.13
104.8	101.52	104.28	112.89	102.17	103.35	104.96	107.74	102.14	104.09	106.5	108.54	105.78	109.81	104.12	96.561	98.929	104.6	110.72	104.91	107.22	105.38	105.78	110.16	104.16	102.91	109.23	104.06	104.58	108.4	104.66	105.17	109.72	111.08	108.88	107.07	110.61	109.8	111.19	108.67	106.36	105.26	112.28	118.15	106.88	105.31	105.74	107.48	110.61	112.36
112.94	106.57	113.07	110.5	118.12	111.73	115.84	111.39	114.86	111.16	109.88	112.56	107.16	105.5	112.53	106.33	107.72	106.84	111.19	114.58	108.58	117.48	114.58	115.31	106.97	109.1	112.44	117.56	108.41	108.63	112.28	114.46	110.99	112.22	113.15	106.55	107.08	110.7	115.44	111.44	110.53	107.19	113.12	108.69	111.06	109.44	108.32	113.67	111.82	111.35
106.06	118.43	108.52	109.78	108.93	114.33	113.29	111.84	112.47	114.04	114.97	102.71	109.01	114.74	109.74	110.24	115.72	110.12	114.56	107.64	108.56	108.15	115.78	99.209	108.92	112.63	110.62	118.18	111.67	106.56	109.34	106.85	118.75	108.68	118	115.73	117.94	106.52	110.35	109.4	114.85	116.71	107.52	112.17	110.33	112.07	108.82	110.98	114.73	106
103.6	102.69	102.21	100.94	105.28	112.03	105.79	103.33	101.41	104.24	97.574	102.62	106.39	103.84	106.64	104.53	106.58	102.88	104.08	109.73	113.74	104.71	105.26	111.32	111.95	105.49	105.19	104.17	106.58	107.21	103.77	101.37	101.58	112.73	103.78	112.42	105.42	102.91	98.828	102.86	110.91	104.71	104.13	98.555	104.07	106.11	106.42	104.48	101.91	107.44
112.07	105.75	105.77	105.13	101.36	102.42	106.49	107.75	103.69	106.34	109.44	107.26	106.38	107.83	106.72	109.15	103.92	102.19	111.9	109.13	108.79	107.48	108.14	103.16	109.39	113.3	103.91	104.19	105.25	107.66	107.48	105.39	107.78	108.47	104.57	113.82	105.1	104.13	106.06	103.6	107.71	108.49	107.98	108.9	111.21	109.67	108.78	109.62	102.21	103.98
113.07	114.01	103.21	107.32	108.09	105.34	111.41	106.55	109.1	109.7	105.25	103.73	104.96	104.46	101.84	102.29	102.68	110.38	103.74	103.03	105.01	104.54	104.86	111.49	108.59	101.87	101.82	107.07	110.88	109.24	104.54	107.15	107.05	112.78	108.49	109.74	104.36	104.3	103.71	107.12	105.54	108.15	101.83	101.97	111.51	104.63	109.56	108.48	107.37	109.19
107.18	112.73	111.96	111.42	107.92	108.68	106.24	112.42	118.33	117.95	112.2	110.18	112.19	109.52	114.78	110.46	114.25	114	109.45	109.35	108.23	115.68	105.52	111.85	106.39	112.15	112	105.33	108.91	114	110.93	110.95	111	114.16	110.25	107.24	114.08	113.96	122.89	106.67	117.2	112.67	110.1	111.51	116.43	111.73	112.95	104.99	108.52	121.12
116.96	112.76	118.77	113.01	108.3	111.57	113.97	113.03	115.74	112.69	115.58	113.76	112.39	112.47	109.94	115.97	116.89	114.38	109.07	117.74	111.75	114.23	109.39	109.18	115.64	109.95	116.52	118.74	113.21	116.98	115.13	107.66	115.78	114.7	111.85	110.64	115.89	113.26	116.43	109.84	106.71	116.09	110.36	113.57	111.05	113.63	109.95	106.44	111.13	113.69
97.683	103.53	94.815	102.43	93.579	100.07	93.387	102.9	103.41	96.545	101.94	98.806	95.968	92.968	92.807	99.723	100.72	99.689	105.62	103.82	99.745	102.36	97.989	97.514	101.17	93.759	109.34	102.61	96.945	100.81	100.1	99.297	96.487	107.05	106.32	95.925	98.156	98.76	104.85	101.94	104.51	101.79	99.289	99.266	104.67	102.7	95.302	95.765	105.53	99.463
105.86	105.94	109.72	106.84	108.58	106.37	106.23	104	106.73	104.68	105.2	110.77	105.28	101.05	109.9	102.74	107.85	98.537	112.35	109.33	105.02	107.22	109.82	106.71	104.38	103	110.02	113.35	101.83	105.73	106.54	107.04	103.7	108.7	113.97	104.89	104.12	107.78	105.1	104.47	110.16	103.72	106.99	99.983	104.79	103.6	110.96	105.52	105.75	105.29
103.75	109.15	112.43	105.06	117.88	108.84	113.17	117.47	107.09	110.37	110.19	114.52	112.68	114.66	113.37	118.71	115.87	114.18	110.63	115.52	108.99	108.95	114.87	113.22	109.9	114.6	113.92	115.82	111.05	109.84	114.02	111	114.42	109.39	117.64	115.04	118.92	114.06	111.12	108.82	104.68	109.1	110.45	108.15	108.48	112.45	118.56	112.16	111.88	113.73
105.34	104.23	104.16	103.24	106.62	101.49	112.23	98.255	110.08	102.27	95.854	107.44	106.49	101.02	103.45	105.42	105.9	109.36	107.31	99.756	104.27	100.29	101.72	101.17	105.26	105.62	107.75	104.79	111.46	102.89	101.02	105.48	100.78	97.345	105.99	96.566	102.85	103.22	102.34	103.58	102.8	106.87	98.423	104.19	104.86	100.39	108.93	103.6	106.16	105.64
111.95	112.07	111.52	108.86	108.28	105.99	110.15	107.68	115.18	108.79	109.08	111.1	116.04	118.33	112.38	109.07	112.48	109.4	107.08	108.26	110.25	115.9	119.64	109.76	109.46	109.94	112.51	110.85	111.27	119.5	117.84	109.15	111.04	108.17	105.35	117.07	117.1	115.62	109.83	112.3	119.3	113.59	113.52	112.96	115.65	112.21	111.67	108.97	119.2	106.8
109.51	109.14	109	106.67	106.21	105.15	104.16	108.05	113.66	108.13	106.37	103.79	106.63	100.71	108.54	109.62	108.5	107.95	107.44	110.91	104.34	101.76	102.18	107.91	103.61	106.15	104.17	108.6	106.33	100.83	109.27	109.72	110.86	106.47	107.39	105.15	104.05	104.25	106.99	97.292	109.77	102.88	109.6	109.3	107.53	105.6	106.57	101.64	101.61	113.96
109	104.06	106.3	104.59	108.53	99.647	101.45	104.18	108.84	108.61	107.22	109.98	104.95	106.21	99.32	100.37	102.87	108.61	107.47	110.23	105.68	110.47	103.42	108.93	109.47	101.06	108.02	103.53	107.47	100.96	107.22	104.92	104.11	99.89	102.18	105.43	106.62	103.97	101.68	106.84	102.42	109.65	99.099	99.919	101.07	97.85	108.45	104.22	106.99	103.49
112.59	112.75	107.14	115.5	111.53	111.68	109.2	105.63	111.15	104.11	113.4	110.41	105.96	111.35	110.03	109.09	117.19	111.74	112.68	110.94	109.14	111.2	113.32	100.76	113.38	111.91	113.64	117.19	114.9	110.75	107.84	114.2	114.34	116.3	111.49	101.5	118.21	111.84	105.48	113.06	111.74	113.56	105.76	114.82	113.92	116.57	114.89	112.43	112.91	113.69
98.581	97.176	102.48	91.246	101.24	99.04	104.54	103.63	101.84	101.79	101.79	93.524	95.448	104.71	96.736	107.58	97.656	101.87	103.07	101.68	98.135	99.497	97.764	101.48	97.17	107.11	95.541	99.241	98.811	97.762	100.5	94.46	101.71	95.839	108.89	103.86	107.08	94.993	93.32	98.9	102.81	103.7	101.43	101.74	103.2	100.13	99.903	100.03	99.356	99.89
98.058	104.71	104.74	105.53	100.5	104.5	105.42	104.86	106.69	102.53	106.05	105.17	106.67	108.72	107.42	107.17	102.05	101	108	103.21	103.1	108.08	105.8	102.29	101.06	113.91	110.84	108.65	106.46	98.594	101.4	111.66	103.87	107.1	101.18	108.01	101.83	105.14	103.32	105.21	105.03	99.902	109.65	105.9	109.07	104.15	105.98	105.57	105.37	105.3
114.46	108.82	107.69	104.41	105.05	109.85	110.96	107.28	112.19	106.14	110.74	111.91	106.76	108.82	111.96	106.17	110.79	114.42	110.59	107.3	108.67	109.43	114.92	112.28	113.94	104.54	113.9	106.16	112.1	113.38	111.27	114.21	103.42	110.34	107.74	111.39	117.19	109.64	108.65	114.05	108.04	112.02	104.61	116.77	111.1	114.71	110.05	105.97	116.07	108.41
105.64	106.73	106.31	111.06	102.1	105.14	106.52	111.77	109.55	106.03	103.69	109.98	109.94	103.33	102.62	104.01	111.53	109.55	102.46	111.1	103.26	105.65	104.3	107.32	107.22	102.55	106.79	104.56	108	111.85	101.35	108.24	108.33	105.41	107.33	107.79	108.41	105.47	110.15	110.59	108.51	107.84	104.45	111.12	105.94	108.65	104.69	105.26	114.55	96.746
110.09	113.63	112.89	110.53	109.07	111.31	109.97	104.76	112.35	106.35	111.05	112.8	112.76	109.76	110.07	107.02	111.07	108.14	110.17	113.64	108.29	110.68	115.98	110.16	113.31	110.51	112.04	111.23	110.76	105.17	115.65	113.14	109.88	109.93	114.97	108.9	114.54	113.95	117.49	108.5	113.56	112.17	107.26	109.06	113.67	110.74	113.52	111.01	112.26	114.61
101.05	103.11	107.1	104.21	110.49	108.84	104.25	107.88	109	104.47	104.34	106.88	108.53	103.6	100.64	112.74	106.71	110.65	106.15	104.36	105.63	109.29	104.73	110.59	96.658	110.84	97.151	109.06	101.87	102.46	103.39	108.48	107.15	112.86	109.32	107.43	103.51	98.884	104.79	104.35	106.33	98.09	103.31	103.33	108.72	106.3	97.574	107.84	102	105.74
101.47	108.73	106.99	110.81	98.536	105.24	104.09	100.5	100.22	102.42	103.85	108.32	106.01	105.01	102.84	103.16	106.19	104.08	96.766	104.78	110.55	106.82	103.12	104.77	107.77	107.3	105.92	103.42	101.85	105.56	100.09	106.49	98.945	108.44	99.692	102.92	100.71	108.65	106.61	106.25	109.81	104.35	107.01	109.23	104.02	105.15	104.5	107.89	111.1	109.75
113.27	109.15	112.1	113.64	112.87	107.31	109.21	113.79	111.85	115.37	120.04	112.64	113.91	112.07	110.51	114.83	112.63	113.57	111.61	114.11	114.78	111.77	111.13	109.49	110.52	117.01	112.15	112.29	117.26	114.2	109.13	112.91	112.95	121.56	108.49	111.84	114.53	103.66	111.66	111.94	112.98	109.61	112.84	111.59	112.82	108.43	113.1	110.12	113.91	113.21
106.31	118.72	113.71	104.63	107.93	114.97	107.53	106.64	111.55	107.5	108.75	106.56	106.42	111.83	108.67	110.97	111.41	106.68	109.79	113.64	111.1	114.51	112.97	104.52	114.27	107.14	109.21	107.78	110.82	111.31	119.29	109.99	102.1	111.47	111.18	122.84	113.8	114.38	114.36	110.76	114.89	113.46	108.28	106.75	110.74	109.53	108.92	110.39	108.77	109.52
112.68	103.02	114.6	112.43	115.06	111.08	113.75	112.58	115.45	114.93	113.35	110.08	118.16	114.6	110.73	108.04	109.82	112.52	115.03	108.59	105.85	114.03	108.55	110.84	114.55	106.9	103.62	101.73	110.25	114.33	110.74	109.43	114.91	112.69	111.92	106.56	110.38	107.29	110.66	103.05	113.1	111.48	113.75	109.2	113.06	116.75	118.86	104.25	112.62	112.19
107.36	102.78	106.93	102.9	100.44	102.05	106.01	103.95	105.88	106.72	112.04	99.902	105.85	105.2	106.65	107.12	111.08	107.99	113.48	107.91	105.56	110.75	108.45	106.36	110.13	103.83	104.49	107.17	113.52	101.27	106.4	104.75	106.79	101.39	111	107.31	114.7	108.45	106.78	109.81	104.42	104.42	103.43	106.82	103.88	103.68	101.99	104.87	101.88	110.37
108.48	106.63	106.75	105.64	106.12	104.89	107.25	107.45	103.71	110.61	108.24	102.07	97.897	98.391	104.92	105.77	99.097	100.31	110.75	108.59	106.77	108.83	105.3	99.579	111.53	108.17	109.43	100.76	105.92	111.05	107.95	111.14	106.85	102.99	106.34	98.791	104.82	106.67	108.69	108.31	103.61	104.24	102.08	109.66	110.59	108.55	110.59	113.54	105.82	107.55
107.03	96.868	103.75	101.68	102.04	106.29	113.94	100.98	105.87	105.57	111.59	110.82	101.9	106.29	100.99	103.34	99.478	108.13	115.49	100.76	102.99	111.07	111.94	112.01	107.45	101.2	109.71	105	105.51	103.63	105.08	102.88	102.08	105.85	104.24	99.255	101.18	109.77	109.42	108.98	104.97	102.55	104.18	106.05	110.67	110.94	109.77	106.88	102.18	102.79
99.891	105.45	106.75	102.88	103.42	101.03	107.44	104.91	105.32	99.249	106.24	103.35	106.4	111.32	105.88	104.75	110.1	102.49	108.45	106.75	107.9	101.32	104.16	107.01	113.22	104.83	101.19	105.84	109.14	108.71	107.96	103.31	101.63	110.98	101.57	107.14	110.45	102.52	106.76	104.14	103.8	105.98	104.87	105.6	109.13	110.76	113.04	108.64	106.4	109.65
109.57	98.981	93.682	98.306	102.48	94.821	99.332	94.453	100.86	97.12	101.48	101.18	103.6	103.41	97.681	97.305	99.312	101.25	100.19	95.812	99.858	98.791	107.49	107.24	97.751	94.498	94.206	102.96	99.857	94.971	96.032	99.913	101.95	96.717	99.829	101.75	101.26	100.85	101.72	102.2	102.87	97.995	94.413	104.24	99.022	97.279	103.81	98.741	96.092	97.817
107.44	106.64	115.06	114.19	108.17	112.37	112.16	118.12	112.74	110.46	116.6	112.17	116.06	113.57	111.46	117.51	115.99	111.92	111.77	107.87	118.24	117.8	110.56	106.05	114.34	114.11	113.55	108.84	116.12	118.59	113.5	115.69	112.36	110.23	112.42	113.49	107.61	116.25	119.13	114.74	116.62	110.48	115.96	114.97	113.53	116.73	102.6	107.64	110.17	113.06
116.26	111.75	112.11	113.25	113.31	109.85	106.65	119.28	112.8	113.34	114.85	112.57	111.61	109.52	115.01	111.19	114.5	113.07	111.14	111.14	112	110.57	109.9	108.07	113.5	111.32	110.41	113.47	111.88	110.34	115.49	114.63	115.23	112.28	112.79	115	114.24	108.3	109.05	117.22	114.97	112.26	112.21	114.58	114.89	114.15	112.31	110.86	118.17	114.28
113.29	112.03	111.67	114	117.34	107.02	114.18	113.45	114.81	112.96	112	117.13	107.83	108.73	107.53	107.45	107.41	117.26	118.65	117.42	111.49	119.89	115.75	107.32	114.23	113.42	115.15	111.64	116.26	115.82	112.06	116.96	110.7	114.86	105.58	109.85	107.78	115.04	113.39	107.5	111.56	113.15	106.86	107.44	112.13	114.98	115.67	113.57	111.43	113.9
101.48	107.91	110.99	104.78	105.42	109.78	108.61	104.5	107.88	98.886	106.08	104.65	105.95	107.72	103.68	108.28	106.07	106.91	106.93	107.54	107.81	104.02	107.35	107.85	103.6	102.71	104.63	98.932	104.23	103.87	103.58	103.05	109.1	107.93	109.47	109.84	103.4	102.39	105.31	109.41	101.02	104.07	106.58	99.828	95.897	109.09	102.5	107.85	111.61	102.09
100.54	101.3	100.9	101.81	99.798	98.057	95.224	100.52	104.6	94.814	101.93	98.47	102.48	101.5	98.538	98.205	93.891	102.17	103.62	98.185	97.79	100.2	103.75	104.22	95.496	97.789	97.614	101.82	104.46	102.29	100.14	101.83	97.761	97.798	102.82	101.14	99.852	101.96	100.28	98.874	102.42	103.38	105.68	97.376	99.831	94.834	100.65	98.663	101.9	99.187
114.63	108.88	111.62	113.76	103.75	115.47	108.86	111.27	110.94	117.84	108.37	107.4	119.01	113.87	114.57	110.98	112.94	113.86	108.44	113.35	111.49	105.55	109.3	109.11	108.82	109.8	117.02	111.89	114.5	108.92	114.51	108.96	109.61	110.18	115.85	109.49	112.53	116.4	109.6	111.5	109.19	109.39	116.49	107.59	111.22	112.23	107.66	104.63	110.82	109.88
110.87	106.58	105.08	105.68	105.59	112.03	107.51	104.73	105.78	103.92	107.05	111.46	112.37	102.4	111.63	104.64	104.35	106.62	111.59	108.27	106.76	107.29	104.85	104.61	107.48	113.1	101.75	101.76	111.01	106.27	109.03	108.31	101.98	99.107	108.46	108.34	106.5	109.45	101.39	107.85	111.84	112.53	103.39	110.72	105.41	108.14	108.42	115.85	113.39	106.29
102.74	105.94	99.473	112.89	108.59	107.02	106.36	103.35	103.65	106.74	108.14	103.63	106.53	101.02	104.9	114.15	105.6	106.08	108.92	100.24	101.85	104.33	106.87	103.42	104.83	114.61	105.22	113.85	104.25	103.35	108.28	98.14	102.85	105.76	108.37	113.94	106.08	105.21	106.27	106.12	106.44	107.03	99.649	108.67	109.18	111.87	105.52	109.19	100.29	102.94
107	104.65	108.2	107.82	102.36	104.67	109.66	103.15	109.23	106.42	96.712	105.21	105.55	105.41	106.61	104.37	97.476	109.69	106.4	112.14	109.26	99.989	103.43	100.79	104.84	104.51	101.73	109.14	105.4	105.08	103.52	108.43	103.6	105.67	106.4	106.49	114.16	110.42	110.85	106.75	108.04	105.52	104.13	103.79	111.2	101.84	104.53	103.35	105.73	104.69
104.58	104.94	94.903	106.83	100.81	104.65	95.76	100.24	105.43	104.83	109.16	105.53	105.32	105.23	106.39	108.81	104.69	104	107.31	102.54	96.949	101.99	101.22	105.72	99.18	107.44	104.25	108.04	110.01	101.52	106.17	101.67	102.02	108.11	98.512	105.74	109.75	106.2	104.65	106.71	100.64	103.36	102.96	106.33	101.41	105.69	106.87	107.79	108.41	100.52
106.65	104.6	104.11	113.66	106.27	100.27	107.44	102.36	101.87	105.64	101	108.79	108.2	104.87	107.11	108.66	96.061	107.74	103.68	104.72	107.27	105.55	107.91	104.17	104.44	107.74	104.39	100.63	108.34	99.237	110.97	102.07	103.18	103.31	104.42	101.25	105.26	106.24	102.27	106.94	108.32	106.72	108.68	105.7	107.05	101.53	106.45	101.44	102.39	107.75
112.42	107.41	105.02	102.37	102.65	107.2	109.57	105.3	105.11	113.42	103.31	101.17	107.58	105.87	99.827	107.19	103.67	106.42	109.35	103.45	102.19	105.55	103.47	105.22	104.03	101.63	109.1	107.14	105.41	106.81	99.723	107.57	102.63	107.49	105.33	111.2	106.86	100.62	109.27	96.599	111.14	110.6	103.93	107.34	111.06	99.824	107.6	104.53	104.79	100.74
126.37	114.24	117.98	116.34	113.75	114.99	114.95	116.47	113.94	113.28	115.55	118.84	114.66	116.71	117.18	114.06	112.98	112.77	117.47	115.32	114.85	113.57	113.79	113.83	121.38	114.74	113.68	117.35	108.97	118.38	109.82	114.66	116.27	114.65	114.77	120	112.75	118.04	117.1	125.39	122.95	110.6	113.08	114.67	117.23	115.74	114.17	113	109.99	117.41
119.16	111.64	108.42	113.7	105.31	107.02	116.13	110.95	111.03	110.32	104.85	108.36	108.57	113.11	109.31	119.28	108.39	113.53	109.31	110.68	117.26	112.9	122.36	110.63	112.28	116.01	110.69	109.19	107.3	110.65	109.18	101.51	106.91	108.96	115.71	120.1	107.74	119.01	111.36	116.23	111.78	107.92	113.3	116.05	111.68	104.14	110.55	113.89	114.04	110.8
96.716	100.24	105.84	105.57	104.12	105.24	103.2	102.95	106.88	98.428	105.07	115.35	102.39	101.55	108.23	114.11	104.74	100.44	104.4	101.58	99.988	106.99	102.08	108.33	106.02	108.24	109.63	105.36	98.59	101.16	101.79	107.98	106.37	107.6	100.65	105.57	101.55	102.7	103.37	103.03	103.52	102.33	105.01	105.05	94.744	100.23	104.88	106.76	101.99	103.58
113	107.11	99.35	103.59	104.47	104.71	108.83	110.29	108.42	105.64	113.97	108.63	104.63	105.78	103.06	106.81	114.64	96.971	102.57	111.2	101.38	101.55	107.33	103.06	114.18	104.37	104.41	107.86	110.66	104.09	110.18	102.61	103.39	100.91	103.55	103.78	101.66	109.56	103.13	106.1	100.22	102.61	109.3	110.81	111.27	112.96	104.75	102.86	107.01	102.48
114.65	105.75	114.18	113.3	113.46	110.75	106.2	114.89	111.3	116.98	114.01	109.13	113.87	119.05	109.92	106.27	117.48	113.63	113.14	107.66	106.96	117.21	110.2	118.51	112.36	109.66	112.56	116.23	107.74	117.29	102.53	112.41	108.42	117.39	119.38	117.57	114.02	107.49	115.39	121.9	114.94	114.63	106.9	112.44	114.32	115.76	111.06	111.31	116.74	114.84
111.89	110.55	117.05	114.6	116.31	111.48	111.38	116.2	110.73	115.71	109.16	117.85	112.16	116.74	113.11	110.08	111.81	113.42	113.16	115.28	114.72	117	112.59	110.12	115.49	115.47	112.64	116.39	112.07	115.87	107.91	113.29	121.03	113.37	114.23	109.28	117.68	109.51	116.16	110.42	119.23	117.98	113.05	123.56	109.06	114.27	109.54	112.56	107.29	110.57
103.89	109.24	104.56	97.426	107.07	104.37	112.15	103.44	104.72	111.95	104.47	110.93	103.38	104.05	105.66	100.56	108.89	103.67	107.58	108.48	101.17	108.03	107.72	104.46	110.99	109.12	109.48	105.13	109.8	105.24	102.58	109.62	109.98	106.14	109.32	101.87	104.65	106.48	100.58	111.08	105.17	107.19	108.63	106.24	103.72	103.74	102.73	108.63	101.71	114.43
97.422	103.46	105.21	103.36	95.465	100.43	98.683	95.776	98.414	104.57	104.01	94.66	101.78	102.78	99.083	99.045	100.83	100.83	103.3	104.38	100.58	103.47	99.42	102.51	96.58	101.02	109.81	94.64	94.486	95.507	98.337	99.178	100.73	100.15	97.571	99.838	100.45	104.82	95.686	105.85	102.69	100.64	99.797	95.286	100.19	99.317	101.02	97.739	103.8	99.512
105.41	97.466	101.07	102.98	98.239	100.28	103.1	101.85	99.05	104.7	95.342	100.83	100.42	100.71	104.25	102.71	106.16	99.012	100.11	99.635	96.227	100.37	97.21	97.17	97.511	99.486	102.03	98.793	99.802	98.798	94.726	103.56	96.089	106.56	102.46	105.23	107.13	96.607	107.66	98.575	98.067	99.218	101.45	99.452	105.61	105.76	100.09	99.14	99.984	107.96
96.731	99.391	95.51	100.63	102.56	99.778	104.75	105.81	101.63	98.513	97.849	99.754	106.74	96.557	100.45	101.41	102.15	94.986	95.107	106.31	98.019	102.79	102.66	99.125	98.177	99.612	93.197	102.58	102.11	105.13	99.784	101.01	106.31	109.36	99.17	106.09	101.16	100.76	106.69	98.153	101.09	99.524	104.08	102.57	101.64	101.79	98.291	101.44	100.33	102.63
108.07	110.83	108.92	107.44	102.33	104.59	103.17	109.75	104.52	102.79	104.67	110.14	105.26	104.43	104.22	101.94	99.411	105.68	106.05	104.92	107.18	103.71	109.43	105.86	107.6	107.07	105.57	101.4	105.15	106.07	108.96	111.45	106.99	105.79	101.56	102.88	101.95	106.09	101.76	108.59	104.52	106.22	108.14	104.89	106.84	105.7	106.91	103.23	105.69	102.17
101.08	105.37	102.14	107.73	108.95	109.05	109.19	109.32	105.81	101.45	106.2	104.22	115.51	109.22	111.97	106.14	100.65	105.59	114.88	112.18	112.65	113.53	106.51	110.98	106.49	106.59	104.24	104.87	107.68	108.57	105.87	100.41	109.75	104.73	106.69	105.25	110.17	104.09	107.37	108.14	108.03	98.838	101.13	99.353	107.28	104.62	105.54	106.54	104.53	105.57
101.56	109.83	110.64	107.83	103.4	106.74	99.692	108.95	107.46	110.08	103.36	113.67	103.36	105.56	107.67	110.33	102.36	108.53	106.68	113.79	100.07	107.55	105.9	110.02	106.16	105.7	100.71	100.8	110.7	101.95	112.41	107.52	106.65	101.1	104.98	103.93	109.3	99.239	113.42	109.23	100.62	112.8	105.68	109.02	102.82	100.1	101.6	104.84	106.99	108.86
109.96	113.85	115.45	107.79	116.72	108.71	104.14	113.42	109.16	115.7	117.8	103.76	113.49	115.26	104.67	111.46	110.68	112.76	115.16	106.89	107.52	112.22	109.85	119.03	119.2	109.36	114.54	117.72	112.52	114.64	109.26	114.73	115.04	109.25	111.19	113.87	110.85	114.6	110.89	112.91	108.09	109.1	113.93	108	111.08	112.27	109.26	110.1	106.12	106.35
113.77	118.06	117.17	119	114.86	116.07	116.31	115.33	115.67	119.13	118.97	112.36	116.8	116.81	115.97	112.61	115.92	117.44	119.04	114.54	116	113.55	110.23	113.72	114.3	119.38	113.9	117.35	117.9	118.96	121.18	120.4	117.62	122.71	115.08	117.27	108.56	118.44	111.53	119.38	114.77	114.8	116.68	120.26	124.46	118.17	118.95	115.36	117.53	108.22
112.27	108.01	113.94	113.51	112.93	116.61	112.32	113.64	108.75	107.56	110.64	108.77	106.92	111.23	112.71	106.55	118.61	110.51	114.92	110.27	109.55	111.84	106.41	113.65	107.36	106.61	109.2	108.57	110.83	109.84	114.95	108.59	112.75	111.65	116.51	113	112.86	116.05	107.41	110.18	109.83	111.67	113.31	107.56	113.29	119.36	109.54	111.13	107.67	109.76
110.04	101.43	104.18	109.45	99.097	101.75	108.74	102.93	96.423	102.67	114.03	104.98	105.84	109.31	101.75	100.8	104.53	109.87	111.13	107.39	104.45	115.44	99.733	106.35	103.2	108.43	114.12	108.8	111.08	101.87	101.69	103.95	104.32	107.67	100.92	110.65	103.53	106.77	102.26	108.46	110.88	102.21	108.14	112	104.47	100.71	106.49	109.57	109.68	110.39
91.975	99.25	102.06	99.862	105.64	95.263	95.775	92.275	98.892	99.838	94.052	98.331	100.53	103.87	101.54	98.169	98.676	96.056	104.84	99.374	105.33	103.72	98.474	99.169	97.214	99.291	91.19	98.077	97.502	103.92	100.1	102.47	108.01	102.02	95.857	106.5	95.372	95.023	92.854	98.99	99.893	94.624	106.76	100.24	101.65	101.11	104.89	104.93	96.861	97.575
111.93	108.61	115.79	114.86	112.11	109.1	118.07	110.73	110.66	112.15	114.83	115.92	111.14	111.34	118.35	112.07	114.99	111.01	113.45	112.51	110.48	106.86	118.44	111	110.25	111.2	113.46	102.96	109.25	111.1	112.29	111.5	111.39	114.33	107.95	115.41	109.38	113.26	114.42	108.22	110.11	109.66	111.08	114.29	107	112.3	110.5	109.64	111.09	116.29
95.738	98.592	107.71	105.58	106.54	104.88	105.61	104.65	99.706	109.59	101.64	115.48	106.79	104.99	113.21	110.41	105.08	107.56	107.38	100.42	109.15	100.84	103.25	101.59	106.13	107.41	109.98	103.96	111.09	102.1	108.63	108.58	103.1	103.23	113.45	100.64	106.67	100.11	111.18	110.77	103.88	108.2	106.32	105.47	99.411	100.59	105.45	103.35	103.45	102.27
109.82	111.37	99.81	109.75	111.82	106.33	120.58	114.26	117.58	113.09	107.46	114.43	107.75	117.88	114.8	108.57	113.62	108.08	117.55	108.64	108.34	110.89	111.69	112.99	105.46	108.4	106.48	112.84	110.13	108.06	111.42	111.51	110.14	111.31	113.26	116.1	114.75	115.85	106.84	109.85	104.54	108.2	110.92	112.08	116.05	108.19	108.18	115.89	113.49	113.61
108.16	104.04	101.86	104.67	106.64	102.82	109.76	106.69	102.67	111.64	102.17	104.03	96.659	107.42	100.54	100.9	97.244	104.68	104.17	103.96	100.99	107.59	109.03	106.79	101.92	106.37	102.94	101.99	108.15	110.07	105.3	114.31	111.06	104.49	99.403	104.36	101.74	103.73	103.41	109.08	106.76	105.06	110.78	110.52	103.73	107.1	107.43	106.74	102.27	100.78
112.05	115.74	113.79	109.69	108.53	104.81	115.16	119.2	120.51	113.74	113.67	116.43	107	106.64	108.27	113.63	113.12	110.55	116.17	109.25	111	114.89	112.56	108.73	110.21	109.07	111.38	119.09	110.59	108.2	111.22	114.03	109.43	111.4	108.5	116.66	114.45	107.49	108.04	112.2	108.69	110.72	104.86	111.12	109.77	108.49	110.88	111.34	110.65	119.45
107.45	107.78	105.85	106.11	109.65	110.06	110.41	104.11	107.9	105.2	113.92	105.08	111.05	108.74	108.98	103.93	109.37	107.04	105.72	104.97	108.97	107.69	108.32	105.18	113.64	109.14	103.42	110.87	101.99	103.19	102.3	103.94	100.74	105.24	106.55	109.54	100.68	107.46	105.65	99.325	104.31	110.12	105.98	99.323	105.06	106.5	109.7	110.11	106.57	105.06
101.36	96.298	97.251	97.482	101.25	94.503	104.19	107.81	103.65	94.509	96.529	100.33	95.732	107.47	99.275	103.16	98.061	99.222	95.918	101.28	102.51	95.35	98.42	101.43	100.59	95.507	99.589	103.37	100.54	98.315	105.02	99.656	97.71	95.93	102.3	96.96	105.21	100.58	99.035	98.064	99.349	94.519	97.333	103.48	94.105	97.919	101.88	97.761	103.54	98.844
111.34	111.04	119.22	110.05	114.96	110.4	105.85	113.35	109.42	109.06	117.92	118.3	110.24	110.83	108.48	115.11	108.37	110.22	107.04	111.16	107.44	111.76	110.73	108.37	116.29	116.43	111.93	112.27	105.25	98.284	111.56	111.56	113.71	114.96	112.4	111.16	115.8	115.73	113.72	113.12	109.22	114.09	109.89	116.6	107.82	109.91	109.37	113.37	111.67	112.76
101.47	97.22	98.468	92.177	100.21	102.84	99.78	107.58	102.42	97.735	103.26	105.75	92.905	96.056	97.038	106.47	98.55	95.36	105.53	100.37	100.52	101.12	101.94	99.506	102.52	100.56	101.14	101.69	100.33	108.47	98.11	102.69	90.519	97.539	102.7	94.893	103.43	104.05	102.88	100.96	101.37	98.43	101.33	97.914	107.72	98.36	92.254	97.539	106.17	98.552
103.62	104.63	108.24	106.53	111.86	103.41	107.58	109.69	103.7	108.63	104.79	102	111.68	111.02	110.58	109.28	102.12	102.92	103.65	99.297	106.77	98.636	102.22	108.26	109.69	110.95	104.01	108.8	103.1	108.63	109.08	108.98	110.23	104.58	104.16	115.52	113.26	100.77	106.52	103.86	107.36	103.15	106.06	106.65	106.4	110.25	109.62	113.57	101.02	103.18
108.4	102.91	104.82	108.81	104.78	106.01	104.31	105.77	105.35	110.07	104.75	108.67	102.31	103.62	107.47	101.96	102.79	104.45	107.59	104.04	115.46	107.37	111.15	104.63	106.92	103.21	104.01	103.14	115.93	103.57	108.87	101.28	109.14	110.48	107.25	111.91	104.4	113.29	99.683	107.81	109.95	105.06	100.75	107.08	105.25	102.19	110.19	98.541	104.32	110.16
107.7	110.46	108.2	106.75	110.39	107.02	98.856	107.47	110.32	103.63	110.03	111.22	116.5	104.42	113.15	109.31	109.8	108.24	115.73	107.03	113.61	108.45	102.51	109.7	109.7	111.26	106.21	109.68	107.72	108.56	109.04	113.12	116.47	110.37	114.77	111.12	112.82	106.4	114.21	116.41	110.7	108.02	116.41	105.14	102.45	108.31	106.34	110	116.21	108.37
100.33	102.77	103.74	106.86	107.93	110.8	105.65	108.07	102.75	106.89	101.66	99.166	105.63	107.7	102.96	107.34	105.7	107.1	99.454	103.19	108.66	107.38	107.9	105.25	99.186	104.4	106.99	109.04	100.26	106.17	107.7	106.83	111.38	105.37	110.17	101.68	106.56	105.08	100.68	100.71	100.92	105.58	98.153	102.94	111.81	102.75	101.1	99.341	105.31	112.43
104.62	102.97	102.91	107.03	98.589	103.8	100.11	103.05	106.44	114.34	105.24	105	104.47	103.47	107.95	105.51	109.26	109.16	105.02	109.9	103.96	106.39	105.61	108.59	112.02	101.7	111.95	100.17	104.27	101.3	103.94	111.7	104.29	104.19	105.99	106.91	108.59	109.74	106.13	106.45	113.44	99.081	105.18	105.84	101.66	111.07	107.11	109.23	109.2	105.91
101.28	93.755	107.02	109.64	108.31	102.15	114.8	102.02	113.28	102.81	107.74	102.84	108.45	104.88	99.287	101.56	106.21	97.84	102.12	101.07	106.19	104.95	105.52	104.25	101.43	104.65	109.37	107.53	107.16	103.02	109.53	102.71	105.6	108.36	102.98	108.75	105.68	105.25	107.51	103.03	105.95	102.02	107.48	108.34	100.96	102.46	105.28	98.077	108.32	101
110.35	111.81	102.3	105.63	102.72	102.96	101.19	106.69	111.02	112.98	102.27	106.27	106.6	106.44	110.48	108.48	109.98	108.29	104.83	103.95	100.44	108.5	113.9	108.44	100.76	104.5	108.45	103.26	108.18	110.93	108.17	111.61	117.11	101.24	107.01	112.27	109.7	111.01	100.64	107.72	109.63	98.626	107.47	105.86	109.4	107.07	107.1	108.16	112.72	106.48
107.04	114.77	111.54	112.6	113.94	118.9	113.29	106.89	113.98	115.83	116.05	111.06	116.21	110.19	110.43	113.37	105.26	112.54	117.49	114.4	106.56	114.48	107.49	110.43	108.37	112.12	117.77	111.18	110.28	108.36	111.27	110.77	114.19	113.14	112.12	115.01	110.73	108.4	111.51	111.12	104.11	112.75	113.36	113.66	108.76	106.65	118.02	106.26	113.01	106.86
119.75	109.37	112.92	116.12	113.59	110.33	118.68	112.52	109.58	106.74	110.28	108.65	110.7	106.68	109.05	105.9	110.96	111.65	112.24	112.65	112.62	105.29	109.8	109.71	105.82	111.35	107.78	115.21	112.35	110.56	109.57	116.19	111.37	114.8	109.32	114.7	110.78	110.9	105.75	113.01	109.56	112.03	109.14	107.23	113.59	109.32	112.84	111.93	114.11	116.59
115.93	101.51	107.94	97.487	104.82	106.4	103.63	106.67	104.89	105.45	105.21	100.41	110.19	104.95	113.06	103.24	107.91	106.46	107.8	107.3	109.96	105.04	99.626	100.53	106.03	100.74	102.8	102.71	103.12	103.58	107.28	105.63	105.01	103.3	104.45	110.12	111.97	101.47	107.45	105.47	112.18	101.79	107.47	103.38	110.97	107.87	103.96	107.64	112.94	102.04
101.06	101.59	104.98	101.39	103.97	104.99	106.81	102.21	107.43	104.11	105.17	101.18	110.24	103.83	98.942	105.77	109.45	98.57	102.59	106.57	103.29	100.29	102.79	106.51	107.49	105.27	98.595	104.21	108.87	102.81	99.499	103.37	101.73	107.6	103.27	106.25	102.57	110.04	102.25	107.99	102.71	107.52	108.66	105.83	109.29	107.32	101.77	112.82	110.48	105.51
102.58	99.981	95.163	99.341	96.968	110.9	103.66	97.844	99.673	101.4	100.35	107.53	102.6	107.46	108.34	93.648	100.55	107.67	101.35	102.26	104.15	107.38	91.663	101.16	100.84	106.47	99.787	94.548	103.5	95.25	105.74	101.38	103.05	105.66	98.703	102.11	101.6	92.601	101.66	101.42	103.45	107.63	98.141	106.7	110.27	103.54	102.37	102.8	105.74	106
111	103.44	105.76	109.85	96.843	101.08	103.15	108.81	108.65	101.1	98.626	106.09	106.27	102.31	103.42	107.7	100.62	111.26	105.18	102.31	106.89	112.12	106.89	104.86	108.27	102.73	103.02	105.91	105.95	110.57	103.34	108.96	103.83	108.24	114.59	111.52	107.51	112.67	109.2	106.25	100.02	113.05	106.26	106.4	102.83	112.08	107.23	108.57	102.46	115.14
106.97	107.05	106.76	101.98	104.2	102.89	106.68	106.12	98.229	102.07	102.09	105.7	105.06	106.48	105.1	108.87	106.67	109.51	106.43	103.29	105.5	107.24	102.39	104.67	108.37	110.19	105.34	103.28	108.05	101.51	111.46	106.93	104.42	103.19	106.08	107.62	105.16	104.29	104.1	109.25	108.46	107.64	97.615	108.62	105.03	108.89	109.77	108.56	104.71	102.12
113.02	109.05	110.85	111.92	109.73	108.15	108.45	112.27	105.75	113.15	110.16	113.25	108.08	107	111.45	106.04	110.21	118.44	112.69	107.41	109.3	118.15	118.69	119.34	117.06	111.45	112.82	109.03	112.54	102.64	111.67	115.68	113.71	109.72	112.26	110.51	109.18	108.52	113.59	111.81	108.4	113.38	115.23	107.51	112.23	106.77	116.44	114.97	114.18	104.87
92.308	101.23	102.03	103.58	101.98	103.52	101.35	98.491	97.275	100.96	102.64	96.975	101.92	95.292	101.99	104.2	99.097	102.31	103.71	101.05	105.46	101	93.453	95.678	99.038	103.4	101.29	99.543	102.12	101.48	100.61	103.67	103.48	106.16	95.717	93.8	94.074	110.29	99.007	102.86	108.25	103.22	100.45	94.087	101.66	103.25	100.01	100.18	102.97	101.22
113.85	108.74	112.33	105.59	112.76	107.46	112.7	113.6	118.77	109.24	111.2	110.55	110.15	110.74	117.7	113.3	113.41	110.81	113.4	112.28	115.77	113.77	112.81	111.86	115.73	117.21	107.24	121.31	101.82	112.33	111.42	112.31	110.02	107.86	113.95	115.69	112.22	115.06	109.98	110.67	106.44	110.9	109.71	111.02	114.11	118.06	109.92	109.68	106.92	111.89
97.926	107.26	99.536	108.18	98.564	92.116	100.63	98.318	102.49	103.19	101.97	97.759	99.706	110.66	98.14	96.981	99.694	103.04	91.342	101.61	103.82	96.544	107.28	102.99	96.484	98.488	103.26	102.27	100.03	102.55	94.915	102.1	98.062	107.62	102.48	103.3	95.067	96.923	101.14	96.727	99.13	99.842	101.49	99.596	95.816	107.88	105.85	97.542	99.378	96.58
116.65	107.61	113.59	106.59	106.49	111.05	114.74	116.57	114.41	104.87	111.46	103.96	102.03	112.46	113.99	107.03	108.84	108.55	105.93	104.25	110.91	117.22	113.65	110.75	111.17	115.34	111.39	109.68	117.78	108.88	112.11	118.25	114.29	106.19	110.84	113.61	118.32	111.18	108.33	111.74	108.9	113.06	103.74	110.22	104.01	112.22	103.11	107.65	110.49	113.16
103.47	113.23	105.95	110.79	112.58	111.08	108.16	112.28	114.93	112.14	115.57	115.04	116.45	113.06	112.83	107.62	114.53	111	115.47	112.5	117.18	106.9	113.88	111.49	110.38	108.7	110.26	111.49	113.01	105.09	108.25	108.64	112.14	110.24	108.85	110.75	110.84	110.47	111.08	111.44	107.7	111.45	106.49	110.77	109.86	110.73	106.57	113.87	112.62	104.32
104.84	101.88	106.79	105.69	99.943	102.36	100.33	105.87	109.27	110.76	107.25	100.21	106.46	104.94	102.95	106.19	106.03	103.85	98.501	101.08	106.52	107.65	110.79	98.688	102.71	108.12	102.3	105.87	106.47	104.57	103.74	104.65	104.27	111.31	102.18	105.42	104.96	105.75	104.8	105.75	106.54	102.64	107.56	102.46	105.34	109.57	101.59	105.08	108.61	107.29
103.18	109.53	108.95	104.21	101.11	107.93	109.51	102.64	105.15	101.94	108.23	105.03	108.92	102.95	104.14	114.18	104.11	102.66	104.53	103.91	110.09	107.04	113.06	103.61	103.8	105.36	106.96	112.12	108.15	111.87	104.92	104.61	102.7	106.24	105.99	108.57	105.74	108.95	107.12	107.79	107.38	104.96	103.83	109.73	109.98	109.38	114.75	111.45	108.69	108.3
110.72	114.71	109.39	107.09	110.39	109.11	108.73	113.44	113.05	109.92	107.22	118.18	114.71	107.8	119.16	109.19	110.92	115.25	110.91	106.32	112.16	110.48	113.72	107.72	108.24	116.21	115.1	109.18	108.49	116.2	107.9	111.67	115.42	110.33	106.79	115.42	105.29	112.09	115.52	114.34	104	107.56	112.85	110.74	113.65	112.96	113.5	112.51	109.7	105.16
99.499	111.57	100.32	102.66	103.2	97.156	102.29	98.389	101.56	97.943	98.007	97.187	105.54	97.814	96.645	103.14	110.19	100.78	104.77	104.85	98.458	102.17	101.77	101.92	93.948	103.06	107.03	98.765	92.502	96.287	102.07	100.82	108.02	106.42	107.63	103.04	99.504	102.59	97.1	106.42	97.208	99.415	96.004	103.09	100.64	99.213	103.91	102.24	97.713	105.47
98.816	100.65	97.608	106.26	104.8	100.11	106.57	97.547	101.58	95.388	102.01	98.234	101.31	94.602	98.093	100.04	100.06	101.72	99.888	102.05	97.487	96.831	93.632	100.08	91.869	100.67	103.51	91.089	107.83	99.725	97.636	96.091	97.563	100.79	100.8	94.399	98.804	97.197	96.456	98.598	97.294	99.001	97.868	99.257	94.679	101.76	96.002	97.77	99.333	102.44
112.41	116.73	111.09	111.45	110.02	114.9	114.77	109.81	112.5	110.58	109.21	118.09	116.26	109.8	114.69	115.21	107.23	111.7	116.82	113.08	112.02	117.42	106.57	106	109.65	113.33	112.51	109.43	105.86	117	110.13	109.73	117.43	112.97	106.96	110.75	109.03	116.2	114.32	116.42	111.61	117.38	107.25	113.89	113.91	111.36	109.99	108.1	111.72	109.92
107.27	103.55	108.65	112.32	101.87	103.91	102.67	102.61	100.52	104.99	110.42	108.13	106.61	108.32	103.15	101.65	100.91	107.71	103.31	104.3	104.87	110.89	103.57	107.55	99.051	110.12	112.3	105.72	101.16	102.4	98.878	100.07	100.55	107.7	106.36	103.97	108.76	107.75	110.3	107.29	106.81	102.4	95.131	102.28	103.95	104.9	108.49	107.52	109.71	102.57
98.912	111.06	110.7	98.892	108.4	106.66	105.28	101.81	104.44	100.12	107.09	108.56	107.65	106.5	104.68	104.07	100.93	101.85	105.56	110.97	103.67	105.51	102.71	104.83	106.72	99.942	97.438	106.68	107.48	106.15	108.11	99.52	103.45	104.36	102.74	103.23	105.26	106.69	105.06	104.54	100.41	100.99	113.74	105.69	109.8	108.33	109.44	104.27	106.29	106.09
114.7	111.12	108.09	110.58	111.98	117.15	113.06	109.25	111.37	113.94	111.87	112.2	107.2	111.46	106.83	109.73	105.97	105.07	115.79	110.37	113.47	106.94	107.64	109.74	111.68	111.75	109.35	109.06	121.01	112.95	110.68	116.6	116	111.15	112.29	113.44	113.97	114.53	108.29	109.19	111.08	113.49	111.38	111.1	111.47	109.07	109.03	111.87	109.6	109.33
100.89	103.89	99.001	94.94	100.25	102.73	95.339	103.42	99.912	101.43	100.46	96.572	96.004	102.36	98.697	96.769	100.06	97.261	94.598	96.943	103.67	97.516	95.881	97.855	97.028	96.247	99.064	100.79	104.87	97.45	101.85	96.7	106.72	104.26	101.59	101.55	100.72	104.38	98.945	95.577	101.01	101.43	99.295	100.64	107.31	94.732	98.654	101.06	98.145	95.263
107.21	106.73	99.592	103.59	103.8	106.84	109.97	110.35	110.03	105.07	109.75	111.54	104.89	114.09	108.81	101.77	107.58	106.13	103.76	112.09	108.39	104.03	109.02	107.76	108.96	110.12	109.44	102.45	108.82	105.94	107.4	113.07	102.36	103.95	107.23	100.73	104.25	105.53	109.96	107.63	102.84	104.71	102.12	109.79	103.96	107.4	106.32	109.54	98.97	102.49
104.75	111.83	100.73	102.95	104.89	104.67	103.12	103.25	103.18	102.66	108.46	110.26	105.54	109.28	104.89	114.62	104.44	103.16	104.02	108.78	106.23	104.46	106.6	107.54	105.45	106.39	108.82	105.13	100.7	108.89	108.47	102.24	105.59	111.01	110.12	107.79	112.28	110.18	111.82	103.2	104.67	101.55	100.81	104.73	103.5	103.8	105.3	104.37	103.32	102.3
107.78	99.532	98.44	99.459	105.64	95.817	94.646	101.59	104.78	102.73	104.79	108.06	98.013	98.059	106.14	100.73	96.996	95.139	103.8	101.82	101.22	102.3	103.23	99.069	107.55	100.64	104.49	95.575	97.025	101.45	103.06	102	95.726	108.14	99.065	97.475	103.67	105.85	97.949	100.3	99.573	96.055	104.4	95.465	97.563	97.824	107.75	96.975	101.02	95.351
107.44	99.548	104.52	97.274	105.32	101.23	103.61	103.34	100.58	96.36	99.387	103.1	102.01	108.15	99.684	104.56	104.24	104.66	101.56	100.38	105.92	104.45	99.752	109.67	101.2	100.78	108.54	102.75	102.64	108.39	107.29	102.7	105.32	107.43	101.75	102.88	109.03	103.64	102.78	105.45	101.99	106.52	102.35	104.63	102.86	101.5	100.72	102.81	97.729	105.8
105.75	111.47	113.26	114.29	113.9	110.57	116.73	107.27	113.06	106.13	108.93	107.2	107.83	107.79	107.13	102.8	109.01	110.68	113.33	111.16	109.68	105.44	112.49	110.24	113.38	114.24	113.51	112.58	107.04	109.77	105.72	114.85	105.97	116.38	114.01	115.51	116.23	115.34	116.16	112.79	110.29	115.65	115.36	113.63	112.93	112.1	109.13	110.61	104.29	113.52
110.77	111.02	111.75	110.61	113.28	111.21	123.63	119.83	117.06	112.35	112.88	117.04	108.84	110.42	117.26	112.64	113.35	105.32	110.94	114.76	115.28	108.95	113.69	109.94	118.66	107.28	113.12	116.6	108.67	111.11	120.42	117.05	109.05	112.59	115.48	107.07	110.45	109.6	111.97	111.77	112.51	118.3	118.41	109.51	112.8	110.68	106.61	115.02	110.33	108.6
113.88	111.7	113.87	112.89	106.97	117.99	114.27	106.62	107.86	116.86	108.45	115.15	116.39	114.31	111.99	109.25	103.28	110.28	107.95	108.97	114.25	113.95	115.64	112.05	109.93	115.13	116.07	112.21	118.94	108.69	111.11	112.39	116.77	115.93	115.61	109.09	110.71	118.98	106.63	107.35	114.34	111.38	112.5	117.28	111.46	114.06	110.61	112.19	110.97	110.66
103.79	101.72	109.66	108.86	98.947	107.3	107.05	107.12	107.4	104.08	107.29	107.45	98.895	104.5	103.91	108.5	107.37	104.97	104.01	104.91	101.17	106.82	105.28	106.61	103.9	112.54	106.39	111.44	102.73	111.56	102.35	108.83	111.16	108.59	105.74	107.49	105.36	103.53	108.67	106.58	104.4	111.73	104.89	104.64	98.229	103.92	104.98	107.56	111.57	106.63
100.34	100.11	100.48	93.615	99.978	95.296	99.637	104.94	98.936	96.944	97.914	103.18	98.949	99.948	98.78	107.09	92.642	97.867	93.87	101.46	100.71	94.501	101.52	102.14	96.7	97.364	100.82	102.84	98.767	96.134	96.721	101.28	95.561	100.26	103.45	104.71	100.95	104.98	96.237	99.242	105.72	98.884	102.33	96.557	101.06	100.32	100.47	98.229	100.4	105.34
109.73	109.26	110.68	108.23	102.48	105.51	100.7	106.96	105.47	111.77	108.37	108.45	110.5	109.03	102.92	108.65	103.49	103.65	97.261	115.56	107.57	108.18	104.18	107.79	100.45	106.81	100.78	109.97	105.51	111.41	100.15	106.22	100.41	105.78	112.04	109.09	105.16	103.1	103.86	107.84	106.19	105.27	106.94	106.74	99.85	102.64	104.54	103.03	108.58	105.59
103.81	106.74	106.88	109.11	105.49	106.77	102.66	102.16	110.96	105.08	105.04	103.37	107.65	104.5	103.95	108.17	104.23	108.35	97.888	108.86	106.06	104.05	106.74	106.53	110.87	111.21	112.1	109.09	106.56	108.41	98.051	101.27	97.822	106.08	101.31	104.63	107.37	107.73	98.82	104.52	104.92	99.962	104.97	106.35	103.2	109.67	96.953	110.37	100.81	104.96
110.82	109.53	111.5	112.01	119.64	114.73	107.42	107.83	113.54	107.32	108.45	115.25	113.43	114.14	107.81	109	116.83	109.29	107.93	110.82	108.5	110.8	108.56	111.55	114.72	105.91	107.22	111.77	113.46	106.91	113.16	114.49	106.18	110.75	106.16	111.87	107.56	108.37	108.85	106.14	109.21	114.35	109.12	104.55	111.52	107.8	112.13	112.86	110.22	110.14
106.37	100.98	105.12	103.24	104.11	101.55	98.91	100.31	102.11	97.391	104.93	106.35	105.82	109.94	109.66	109.8	103.7	106.86	99.879	105.72	100.49	107.35	102.33	101.22	100.86	107.99	107.28	105.52	101.41	104.39	108.82	98.845	109.86	107.05	108.76	106.02	100.97	108.89	101.83	106.3	105.78	101.75	104.34	106.76	106.67	99.699	100.32	101.86	107.39	97.102
105.84	107.96	109.14	112.66	109.41	102.24	104.84	105.18	102.92	102.44	103.91	101.01	104.51	113.05	106.21	108.46	110.23	105	107.23	104.79	102.64	106.98	104.55	104.09	102.25	106.91	103.14	103.76	104.21	103.03	109.56	102.06	103.66	99.007	102.31	109.66	104.38	106.34	106.55	102.99	100.78	109.58	104.97	115.16	109.56	101.64	107.86	105.09	101.66	103.17
103.38	96.538	106.24	98.278	103.23	104.91	104.22	103.71	105.73	101.74	98.081	101.81	102.9	106.13	108.59	108.25	103.62	102.8	100.72	106.78	99.385	109.41	106.93	106.8	104.43	105.65	103.08	101.57	105.91	105.67	114.44	105.07	99.944	105.45	111.25	102.73	106.48	110.13	101.52	104.98	102.34	106.66	93.808	105.31	109.94	116.14	103.78	106.8	110.06	99.713
103.85	100.2	105.14	97.422	96.264	101.59	99.049	103.65	97.949	100.07	103.87	100.99	99.287	94.004	102.61	102.76	101.49	99.99	96.089	101.34	94.107	97.377	101.93	95.694	104.44	96.726	100.78	98.948	98.524	102.05	97.536	102.73	101.98	102.44	102.21	99.803	98.433	98.157	104.68	105.61	102.3	100.16	98.778	101.14	106.18	106.69	106.82	105.82	107.57	93.455
102.35	105.46	105.25	110.69	103.11	104.12	101	99.989	103.25	100.82	100.24	100.42	97.541	101.74	107.46	111.86	107.44	102.11	107.57	103.03	105.1	101.33	100.49	107.08	103.99	105.51	105.74	103.53	107.54	105.7	110	102.7	106.9	99.144	106.28	97.926	112.7	105.01	105.33	103.24	105.15	110.11	104.05	109.04	101.16	104.11	103.68	103.73	109.31	101.43
103.27	102.02	94.455	107.75	99.788	97.166	102.88	109.92	102.39	110	105.31	104.31	105.15	108.03	101.27	106.94	101.27	103.25	106.05	107.21	110.33	102.6	103.56	99.89	109.18	102.11	101.4	111.91	104.6	104.44	112.13	102.91	98.858	102.72	108.76	102.71	109.71	105.92	102.36	103.02	107.48	106.31	103.73	105.66	107.41	103.99	106.89	103.64	104.09	103.03
112.41	115.09	115.37	109.22	115.06	115.67	116.38	114.21	118.96	114.74	112.33	112.31	115.08	105.25	114.4	115.82	112.3	113.06	113.78	113.87	115.52	116.63	101.94	109.59	105.32	110.35	113.81	111.33	107.71	114.63	110.65	115.98	112.43	107.39	112.26	111.68	108.65	112.59	114.3	112.14	116.6	106.63	112.52	114.13	108.42	108.22	113.97	113.83	107.04	111.91
105.83	110.65	105.64	102.64	110	105.98	112.72	105.08	102.85	108.93	106.39	107.28	107.9	103.25	106.29	108.35	110.01	112.04	102.08	105.24	109.58	106.19	106.05	105.66	108.34	102.78	101.15	112.56	106.98	104.19	110.78	106.22	102.29	107.18	110.4	104.33	108.37	104.83	102.68	110.01	105.91	109.86	102.9	104.93	108.34	102.51	105.14	106.86	106.84	108.79
106.23	105.74	114.74	108.94	106.03	114.76	109.99	111.31	111.84	121.19	112.04	110.05	111.16	108.08	111.08	107.55	112.12	107.9	122.26	114.08	110.05	107.65	107.98	106.07	115.71	114.84	110.08	115.82	110.28	119.11	114.22	114.63	118.83	111.91	117.37	115.39	104.78	114	117.76	115.08	112.35	108.05	115.02	112.09	109.1	111.31	112.74	109.61	103.43	104.67
100.01	110.3	101.67	101.77	108.15	104.88	107	105.49	101.84	100.02	103.98	104.06	100.6	106.37	107.15	110.9	106.06	106.02	108.91	104.53	109.32	105	109.99	109.12	108.33	111.46	104.48	107.12	107	103.77	99.143	108.96	99.961	101.3	104.64	99.006	100.12	109.42	107.65	106.05	104.23	107.12	106.16	106.14	106.24	103.07	98.288	103.51	101.55	98.059
99.975	104.57	99.994	106.87	98.304	105.45	100.12	100.75	103.45	96.911	95.938	95.423	100.67	99.534	99.61	99.526	99.43	100.58	100.23	105.84	101.18	102.97	99.889	101.94	95.449	101.9	103.66	107.48	99.758	103.76	104.27	95.734	103.17	95.214	102.25	103.47	105	98.085	97.256	99.335	96.055	96.629	100.49	102.79	104.81	106.45	96.903	101.23	101.32	98.962
99.876	102.52	97.487	104.93	97.472	98.687	103.83	96.165	105.19	105.04	103.28	102.29	102.93	99.302	102.81	97.561	97.627	103.85	95.835	100.74	98.394	95.406	93.63	91.675	96.403	100.86	102.04	98.718	102.71	102.62	100.52	104.91	102.9	98.27	98.245	105.95	97.822	100.35	101.46	113.38	106.33	95.773	89.702	103.41	104.4	101.9	100.61	100.19	98.045	98.427
101.87	102.57	99.021	95.977	102.67	97.677	99.936	105.45	99.616	91.468	106.7	99.797	98.782	103.57	102.56	89.22	105.49	101.39	104.66	107.65	99.601	99.755	105.14	95.656	91.54	99.525	98.807	107.69	103.68	102.85	100.39	100.69	97.797	98.992	92.624	97.481	106.03	96.555	106.05	94.827	95.812	100.3	100.46	93.778	103.27	98.805	101.39	95.912	104.57	106.45
103.44	93.654	101.24	99.721	97.459	93.241	101.84	99.447	95.309	96.638	102.09	98.533	94.353	106.36	97.612	110.35	104.04	101.95	97.598	94.441	98.674	90.581	102.73	103.14	100.67	98.997	99.956	103.23	101.89	92.7	93.219	93.311	100.04	97.604	95.419	102.14	107.04	95.083	97.225	100.61	97.993	97.79	98.704	93.46	97.135	99.904	104.62	99.356	104.5	100.72
106.24	108.19	109.88	108.1	103.87	102.29	107.22	103.76	112.29	103.32	105.87	111.48	100.29	106.3	104.33	105.66	103.29	102.21	108.31	109.36	104.58	102.92	105.86	105.97	102.96	107.27	104.62	110.26	101.26	106.32	105.86	109.82	104.89	110.87	104.57	106.32	108.03	109.5	103.96	104.43	109.52	110.97	108.33	102.21	105.26	115.74	104.88	107.41	109.55	108.82
110.75	104.25	113.62	110.93	105.74	112.71	108.06	108.5	111.96	107.8	108.08	112.09	111.15	113.2	110.51	112.24	110.08	106.79	106.22	114.87	113.3	111.96	111.99	113.07	111.06	114.7	111.11	110.15	111.65	113.61	116.13	110.75	111.89	113.85	109.76	111.5	108.33	111.5	110.72	109.76	106.99	109.78	108.61	114.43	107.79	108.2	112.61	105.13	110.08	112.78
103.89	110.31	102.97	112.19	107.72	108.01	103.3	108.59	97.271	104.77	111.46	103.62	103.28	108.75	101.15	105.06	103.08	102.44	102.26	96.864	106.43	112.85	107.54	105.3	103.33	101.33	103.84	108.2	110.79	113.91	106.63	108.18	109.11	108.99	105.51	105.4	111.8	98.443	105.61	108.18	106.71	101.14	108.1	107.74	103.78	97.986	104.84	103.11	107.69	106.63
106.86	105.62	104.71	101.95	107.27	105.85	106.23	107.51	103.71	103.1	99.947	101.4	104.58	110.47	97.882	104.09	107.87	102.37	103.54	106.03	103.85	105.83	111.97	107.48	98.649	99.598	104.67	106.87	100.71	105.91	105.91	101.39	99.298	106.01	103.38	102.85	104.44	105.03	109.72	103.34	105.91	102.16	106.31	108.43	102.99	97.943	104.02	107.09	108.8	109.32
108.18	113.35	113.24	105.45	117.84	115.12	110.1	112.4	115.08	108.89	112.98	117.06	115.04	112.62	112.8	110.66	108.77	109.96	112.09	114.57	115.56	112.24	110.51	119.62	119.67	113.35	119.65	115.76	114.76	116.48	115.23	111.99	114.46	106.6	115.66	111.24	116.41	103.98	109.31	117.24	116.64	112.68	117.06	110.33	109.22	117.75	110.87	119.15	108.2	108.37
101.36	97.119	102.12	98.106	98.254	101.33	97.662	90.744	100.99	106.58	107.53	101.46	102.12	101.99	99.935	95.178	94.398	100.22	97.874	100.82	102.03	100.23	95.25	108.93	102.51	97.502	100.46	102.32	103.3	92.843	96.341	91.16	98.603	101.73	96.744	99.047	105.29	99.643	102.8	93.26	96.42	102.67	100.2	104.23	97.691	96.956	101.25	100.76	97.313	107.93
105.05	101.93	105.25	97.158	102.15	100.85	105.75	96.143	101.88	98.172	104.52	102.84	101.13	95.376	102.34	102.38	100.95	101.5	99.086	102.82	97.472	100.83	100.19	102.25	98.328	102	105.59	101.69	96.604	97.975	101.61	104.76	107.66	102.55	101.5	99.185	103.69	96.576	101.71	92.395	99.777	97.647	103.58	100.47	103.46	99.312	101.61	105.72	99.955	98.261
107.71	99.281	103.05	107.66	108.57	107.35	107.01	109.75	109.08	103.88	108.19	104.23	107.94	110	108.51	102.14	110.91	106.78	103.5	110.11	108.49	103.27	111.19	106.98	107.97	100.08	109.01	105.26	106.5	111.21	110.39	101.83	106.43	108.46	106.22	103.79	108.17	102.64	98.166	104.19	103.29	104.71	104.09	104.94	101.27	107.23	106.67	106.27	104.71	112.75
108.63	106.83	101.51	104.96	102.29	103.62	108.9	105.7	111.67	114.35	104.94	109.53	104.8	108.62	110.47	96.946	99.356	104.8	100.95	106.55	102.57	104.4	105.82	107.31	104.99	104.46	104.4	104.42	102.27	102.62	109.88	103.38	105.22	104.65	113.05	109.8	106.59	102.93	107.54	110.01	101.8	103.5	94.348	109.39	105.61	104.82	108.65	105.74	105.84	114.71
95.199	104.85	100.75	100.29	101.97	103.88	96.906	108.03	102.97	104.54	110.26	102.52	99.432	105.42	100.01	107.66	95.081	103.26	98.546	101.6	101.86	100.14	106.44	103.12	98.838	91.526	95.54	98.183	104.11	103.25	103.22	99.611	107.68	99.976	98.045	101.29	100.04	96.287	100.87	106.23	101.04	104.51	98.79	103.04	104.61	102.36	104.38	96.614	103.12	98.866
115.9	111.53	114.35	113.65	118.44	112.16	116.07	112.26	112.06	117.61	118.57	113.3	115.69	118.48	114.56	113.25	108.33	115.47	115.65	118.22	112	116.21	116.74	115.63	114.63	110.81	116.72	118.9	115.73	115.68	117.35	119.27	121.64	113.44	114.47	115.01	118.2	117.59	110.24	110.49	116.08	120.13	117.12	120.21	113.84	116.8	113.16	116.69	116.38	117.98
118.8	119.49	116.21	116.67	122.2	118.57	124.42	117.43	117.41	120.19	120.78	126.56	118.05	116.39	121.6	120.92	115.41	117.31	122.07	123.96	122.7	115.66	116.23	119.3	120.22	122.04	118.49	118.96	122.44	117.94	120.92	117.31	115.11	121.77	115.56	114.06	117.53	118.87	114.59	121.69	111.19	120.05	118.24	113.76	115.59	116.18	119.15	125.48	121.97	113.82
102.74	109.22	111.45	97.468	107.11	104.15	106.73	103.31	99.156	102.66	105.63	104.95	106.25	103	110.48	102.13	111.4	101.84	99.584	102.02	105.13	100.38	101.62	104.98	100.15	103.93	103.87	105.11	105.34	102.56	105.03	102.95	108.5	102.1	102.63	109.07	108.57	110.45	108.17	102.71	100.28	96.987	111.54	106.05	109.64	106.02	103.86	101.75	98.547	104.21
100.47	107.44	110.63	101.6	102.73	108.4	105.28	104.94	101.06	100.26	107.43	100.01	113.13	108.97	110.86	105.24	104.77	106.08	106.87	104.83	102.91	106.42	104.98	105.46	103.78	109.66	106.5	102.75	106.82	105.3	108.93	106.24	100.35	108.88	102.97	107.51	104.3	101.06	102.4	107.44	115.11	107.87	106.9	107.4	99.877	102.41	102.81	101.99	106.99	102.58
104.36	109.67	101.25	104.35	116.04	104.09	104.72	110.04	109.18	102.77	109.58	103.71	100.82	103.04	103.24	103.13	111.94	105.61	105.73	102.02	104.75	106.35	109.65	108.21	105.27	111.24	111.24	106.16	105.49	107.43	105.31	103.38	102.39	108.33	108.09	103.31	109.85	105.08	96.004	104.64	101.98	104.4	100.86	108.85	105.68	114.8	113.12	109.08	111.3	104.58
110.02	109.89	116.15	111.49	109.18	102.44	111.4	119.07	115.57	113.11	108.48	118.44	108.64	105.96	112.89	113.81	115.58	113.04	112.1	112.87	110.27	118.05	108.76	107.67	114.92	112.27	107.32	108.78	111.59	106.53	109.43	110.61	116.75	117.14	110.42	113.89	105.26	111.74	111.84	118.41	113.47	107.86	111.12	110.15	103.95	112.99	99.758	113.7	114.79	105.89
103.17	98.097	103.07	104.72	108.36	101.53	108.62	102.6	102.1	110.58	104.57	109.47	99.98	101.85	111.39	96.621	110.98	106.87	106.48	103.52	100.54	104.18	113.7	100.5	104.47	107.72	102.93	103.41	107.79	108.73	107.92	103.98	103.61	111.78	102.01	101.95	109.87	103.51	105.67	103.97	109.1	109.9	106.89	106.29	106.93	105.74	97.43	103.03	103.81	104.16
101.83	103.46	102.27	102.56	106.26	109.29	105.06	105.48	108.45	102.54	106.25	106.95	101.64	109.62	105.35	110.03	106.07	108.91	100.75	104.12	108.37	99.525	103.73	110.12	105.59	108.86	99.297	102.97	108.71	106.21	102.41	104.83	102.68	104.33	102.85	104.04	106.95	103.69	105.53	109.97	109.28	107.17	106.78	102.54	98.284	106.71	99.96	107.26	109.89	98.951
99.799	105.31	103.4	108.08	108.64	107.77	105.89	105.76	109.29	110.94	103.83	111.46	107.95	104.21	105.24	106.96	109.09	108.19	112.44	113.89	103.16	102.52	114.22	104.45	103.32	109.03	111.42	99.507	105.84	102.66	107.43	114.04	117.23	102.22	109.61	110.89	110.02	108.67	102.59	98.971	104.49	112.57	109.66	113.76	109.47	106.76	107.11	107.35	103.44	105.49
115.52	101.37	106.28	103.28	111.69	99.006	105.66	108.55	107.6	102.29	107.61	106.76	111.98	108.56	108.85	101.4	103.91	110.67	109.86	108.44	110.5	98.767	107.27	99.324	100.53	101.72	110.6	115.41	108.02	108.81	106.32	103.92	101.14	102.38	105.69	106.98	100.66	106.05	106.12	99.852	102.12	100.65	106.69	101.35	103.95	109.05	102.39	103.81	100.06	102.36
112.53	113.06	109.15	107.96	114.92	116.07	115.29	104.96	119.68	108.8	115.93	117.1	111.49	108.9	114.17	110.82	108.73	107.64	114.69	114.88	111.99	114	121.62	108.69	112.39	111.4	110.28	110.7	109.64	112.37	120.33	117.73	109.17	114.76	113.38	111.64	119.3	114.89	117.66	117.65	114.01	110.19	112.11	109.95	114.54	109.55	110.21	110.58	120.82	106.31
104.66	112.37	104.61	107.14	110.08	102.97	99.662	103.14	100.3	105.25	96.13	101.58	102.08	107.66	108.76	102.56	105.64	110.59	101.53	112.53	104.29	104.08	111.69	101.64	109.24	106.6	101.8	101.34	108.35	103.26	103.78	109.53	98.636	101.17	109.08	104.13	110.93	104.87	105.87	109.96	108.82	104.09	106.52	104.62	96.636	107.8	108.27	107.07	101.6	109.21
104.59	110.95	106.26	111.69	100.12	107.5	102.33	104.86	107.05	112.36	110.27	105.5	106.92	104.81	109.75	102.69	105.91	104.45	111.57	113.51	110.37	102.23	105.73	103.55	104.98	104.41	109.62	105.61	109.4	108.31	107.17	106.04	97.874	113.97	109.53	104.01	103.07	100.99	104.29	111.48	107.14	99.784	116.8	106.74	103.46	97.284	97.877	107.89	100.43	108.16
104.52	107.01	109.72	107.9	103.88	105.57	117.84	105.67	106.98	109.25	102.68	111.3	101.76	107.96	109.19	111.21	100.45	105.99	110.02	108.17	101.65	106.05	113.98	100.25	102.57	104.55	110.9	100.6	107.73	107.36	106	108.43	107.42	106.54	105.6	105.15	107.04	104.58	97.957	101.96	101.97	101.31	105.93	105.09	106.74	106.8	111.19	107.17	105.29	106.3
113.1	121.74	113.18	125.59	113.97	117.35	122.39	115.49	116.47	119.94	123.68	121.49	124.75	120.68	116.76	115.75	119.53	120.68	114.57	115.45	119.1	115.92	121.26	113.34	121.72	116.2	118.17	118.94	113.06	115.27	117.59	117.1	120.05	125.59	117.45	115.65	121.21	117.47	121.49	117.39	120.46	114.77	119.24	119.75	117.58	122.89	115.96	122.54	118.01	123.73
111.49	106.94	103.49	112.95	107.72	107.21	103.68	107.35	108.66	105.46	102.57	108.39	103.9	102.71	100.9	108.29	102.03	108.81	112.26	100.34	105.11	108.04	103.52	103.24	108.44	100.05	109.27	104.07	105.83	106.71	105.42	101.51	102.44	105.71	110.69	106.93	112.73	102.93	107.32	103.14	99.744	108.96	105.5	109.62	105.69	102.97	110.9	106.54	106.94	104.28
106.57	102.95	105.4	101.5	103.78	107.9	109.04	101.3	103.81	103.3	114.42	104.52	110.09	103.74	110.29	107.87	108.44	98.08	105.71	103.26	109.42	108.09	104.78	103.77	104.25	113.22	102.37	106.52	112.48	104.78	107.24	103.59	104.96	114.21	105.79	106.06	106.21	104.3	103.34	108.12	112.81	104.67	115.73	105.16	106.48	107.38	100.93	112.88	102.81	101.71
102.28	101.93	100.88	99.944	110.39	106.42	112.12	100.83	106.58	104.3	112.71	111.97	96.788	102.39	103.4	109.51	106.55	103.18	106.13	105.95	102.82	103.7	109.69	101.39	102.25	102.59	107.59	111.6	105.28	106.75	103.83	105.3	106.95	100.34	107.93	100.2	104.87	108.92	105.5	107.66	106.13	102.74	102.47	105.05	109.22	103.17	101.49	104.21	100.76	108.64
109.06	117.59	110.14	113.82	114.53	111.97	113.81	108.52	115.9	109.38	107.43	115.07	111.43	111.39	112.33	107.26	108.5	110.08	111.61	103.66	107.51	115.71	114.26	112.26	115.1	110.76	115.07	114.5	106.9	111.57	109.68	112.64	114.89	111.04	116.66	116.34	109.02	118.14	105.64	110.23	116.74	114.85	108.91	110.34	112.85	113.36	118.99	116.09	111.52	107.38
110.01	110.23	110.96	109.81	115.29	114.15	110.72	110.83	109.89	112.74	111.11	106.96	119.93	113.69	115.78	113.47	113.29	108.05	113.8	112.12	115.04	115.03	109.52	114.72	109.79	110.76	111.25	112.17	115.59	115.31	111.37	114.33	116.99	109.09	108.09	110.83	107.53	117.28	113.91	107.89	108.38	117.64	109.46	109.57	112.17	109.67	104.35	114.86	110.89	117.83
106.07	102.87	107.47	105.84	101.25	107.18	99.546	101.98	101.02	103.84	97.454	107.31	107.16	98.612	105.06	108.11	105.8	106.07	99.98	102.1	110.65	103.61	105.47	112.07	105.39	96.299	103.11	107.96	103.42	109.84	107.26	109.96	100.83	106.53	101.06	97.768	103.15	100.92	105.16	101.7	99.098	96.901	106.28	112.64	106.86	107.23	101.58	108.48	98.604	109.57
112.62	110.73	103.92	107.7	101.96	106.15	101.7	106.05	102.75	110.57	104.56	105.91	106.86	109.59	102.98	100.61	99.419	105.18	105.83	105.67	104.11	105.54	102.33	110.06	105.62	97.756	109.03	107.49	107.95	92.794	101.45	102.25	106.64	101.87	100.1	110.14	105.82	106.04	98.835	108.54	103.52	103.9	101.13	103.56	105.8	106.95	106.38	102.4	109.68	105.43
108.27	100.05	104.62	110.47	102.69	101.51	104.65	100.73	108.86	100.29	101.93	108.27	98.631	110.95	108.43	107.64	105.22	104.51	100.54	103.39	101.68	98.373	105.62	108.42	105.67	102.98	104.43	105.61	103.57	101.17	97.432	110.8	106.68	104.54	107.91	98.804	104.71	100.53	106.87	105.25	100.71	102.79	103.56	109.7	92.323	109.3	108.76	100.5	98.498	99.803
106.39	107.44	119.23	114.22	109.32	108.33	104.09	109.41	111.91	110.82	111.11	114.35	117.7	113.92	114.84	109.83	110.26	123.38	106.93	111.37	114.16	114	111.05	111.09	113.91	112.01	116.12	115.81	108.46	115.91	113.44	119.84	109.78	110.91	116.23	114.46	108.74	110.69	116.65	113.73	108.12	107.67	117.15	112.43	119.49	107.42	110.18	112.3	113.12	113.23
105.65	106.81	102.02	105.78	98.065	104.59	107.27	105.76	96.555	108.28	101.32	101.82	105.78	103.43	101.04	109.67	103.81	113.82	105.3	102.55	104.57	104.98	111.66	104.23	104.17	104.2	104.61	105.73	106.38	105.99	110.26	95.832	109.42	104.41	107.37	110.14	108.92	108.51	106.04	106.12	99.478	106.4	103.14	106.2	108.33	108.87	117.7	110.89	105.07	113.59
93.857	101.45	99.415	100.1	92.615	102.32	102.94	92.401	96.57	99.875	103.51	100.9	95.397	94.895	96.412	105.55	102.47	97.58	105.46	98.302	96.07	104.47	103.99	94.828	106.07	104.03	98.487	99.205	94.159	103.27	103.81	110.33	104.45	97.604	104.9	104.68	106.03	102.94	102.6	102.54	101.45	100.57	98.105	106.39	92.656	96.941	96.499	92.836	101.67	102.1
97.939	97.919	100.23	98.592	98.705	101.63	103.9	102.5	107.57	102.17	97.731	102.29	101.47	96.909	103.58	99.437	97.194	98.829	97.229	101.07	99.129	97.944	105.27	102.45	106.4	102.38	101.23	106.05	99.257	98.177	102.15	99.418	96.692	101.3	105	97.965	97.848	101.14	96.483	102.67	101.32	93.361	99.97	93.175	108.47	100.18	99.109	99.354	98.433	104.42
107.47	99.658	97.632	102.89	102.29	99.012	108.14	100.37	95.076	100.35	101.66	98.29	102.38	95.485	101.99	107.52	102.26	97.535	96.475	99.745	98.79	101.5	101.81	104.3	105.14	100.21	98.848	99.696	100.11	99.879	106.95	95.84	93.537	96.986	99.57	106.25	98.326	100.32	105.13	100.67	98.638	110.71	95.622	100.79	99.602	96.181	98.747	106.23	96.009	89.801
107.97	111.59	115.1	106.4	115.08	111.43	113.99	109.33	107.39	111.74	110.66	111.92	108.94	108.71	116.36	112.69	115.18	108.51	113.42	113.14	113.63	114.9	110.18	112.59	112.99	114.63	110.5	112.01	109.16	116.93	108.13	113.21	114.65	110.7	112.18	114.08	111.1	109.94	109.65	112.32	111.55	112.06	113.19	115.8	110.66	112.92	110.97	109.38	104.78	113.58
117.63	108.44	113.8	112.73	114.21	112.37	111.41	114.35	109.54	112.06	111.22	110.63	116.82	113.58	113.78	99.913	102.95	115.41	108.15	107.71	111.88	113.82	111.31	115.95	112.32	113.32	117	109.47	112.77	110.49	110.58	108.18	114.34	110.73	114.07	112.2	111.17	114.83	109.78	114.25	114.23	112.88	114.32	115.52	116.58	115.99	111.81	115	110.17	112.43
108.98	111.57	108.41	109.47	106.83	108.9	112.52	114.26	104.98	107.63	104.48	110.45	109.29	116.74	111.96	109.32	114.51	102.85	111.33	110.06	104.52	111.1	109.37	112.74	114.54	99.978	107.06	114.97	109.19	115.27	109.92	110.38	122.14	108.73	110.5	109.89	112.74	112.53	110.09	109.92	106.76	104.79	111.21	103.17	109.59	109.56	102.98	112.02	113.62	115.22
101.68	108.64	110.21	114.65	111.56	117.25	116.49	117.07	107.79	115.09	102.37	114.45	110.96	107.01	111.61	117.04	112.47	110.62	115.44	115.76	115.38	108.68	110.45	109.05	106.4	106.04	113.84	115.73	109.26	108.21	114.61	123.43	117.29	109.72	108.55	110.89	109.66	115.78	110.06	111.64	104.51	117.68	112.88	112.33	114.42	111.5	110.17	107.67	111.53	111.44
110.63	101.33	100	102.82	100.78	106.23	100.63	105.75	100.57	113.9	102.89	112.82	105.92	108.63	100.95	99.87	104.67	104.86	100.95	108.06	103.54	104.76	105.41	104.25	108.33	101.09	111.59	106.44	106.91	104.46	105.4	106.53	105.86	103.76	102.03	102.44	106.94	104.8	108.18	105.06	104.97	98.415	103.83	117.76	108.89	108.76	100.81	105.77	108.72	107.62
95.189	98.722	97.055	93.687	96.392	111.27	102.48	104.43	93.305	96.58	97.778	104.67	106.01	97.577	109.27	103.35	99.696	99.124	101.78	94.057	98.376	101.74	96.345	100.31	98.41	100.99	98.204	95.883	92.922	98.021	100.45	99.808	95.292	95.925	96.146	93.544	99.462	96.815	101.12	103.62	102.81	94.587	99.177	99.666	105.64	97.97	95.819	97.493	98.742	98.501
112.97	101.51	107.64	102.4	113.2	105.57	110.7	104.82	102.56	109.24	112.15	111.32	105.35	111.56	99.005	112.1	106.22	110.77	101.53	110.76	98.451	107.16	104.25	108.8	110.99	105.07	97.838	107.43	110.28	101.49	114.84	106.29	105.24	107.22	105.02	106.38	103.11	105.2	104.35	104.6	107.74	111.57	104.8	104.37	110.07	108.87	110.19	107.83	106.44	102.42
107.35	107.03	103.56	115.25	106.07	102.76	108.93	108.78	107.34	108.69	107.6	103.13	101.96	101.99	106.89	104.69	104.85	104.75	103.03	103.19	103.11	101.48	105.76	109.94	112.18	102.1	106.67	101.04	103.17	111.95	105.4	111.13	103.48	104.15	106.2	115.84	104.3	104.17	100.82	101.88	107.36	103.87	108.4	97.961	107.02	98.849	101.02	106.51	106.81	101.9
118.67	115.14	120.06	113.13	116.48	115.07	117.21	117.09	112.03	120.87	118.97	119.03	110.31	119.89	116.58	113.11	117	116.47	112.47	115.12	114.74	117.77	115.23	121.04	111.66	114.48	114.25	115.19	117.87	112.54	115.86	113.19	121.6	114.85	114.45	118.23	121.86	111.36	122.29	122.76	116.19	117	118.51	120.68	118.82	114.14	112.96	116.02	119.13	112.13
115.41	109.97	113.74	113.85	111.92	112.17	111.25	109.7	106.2	108.64	113.39	102.73	106.36	107.64	116.2	111.28	103.84	111.71	103.11	115.05	107.58	116.5	103.7	108.43	115.02	109.28	109.21	113.59	105.91	110.06	114.26	101.67	114.1	108.57	105.55	107.94	109.2	115.84	106.07	114.18	111.23	108.95	115.32	103.78	108.17	105.82	113.49	110.98	118.7	114.97
103.21	95.902	99.125	99.107	108.25	100.33	97.023	106.6	108.92	101.38	99.843	93.709	102.38	96.427	96.314	101.7	98.737	103.79	100.76	102.26	99.686	99.374	95.34	100.71	100.64	105.27	105.48	95.629	98.15	96.846	101.88	98.926	101.13	96.868	98.059	96.796	94.095	91.527	102.67	104.29	98.967	97.778	104.32	102.14	98.217	97.195	101.25	95.151	96.484	98.182
110.91	109.14	107.97	104.99	111.31	109.51	112.7	109.22	108.97	112.22	113.04	116.11	115.3	111.14	110.01	114.39	104.35	107.96	108.85	108.67	113.72	109.52	113.61	103.63	108.92	108.08	108.58	109.9	108.72	106.87	109.39	112.4	110.49	112.22	106.43	113.38	111.32	113.54	110.46	107.88	104.84	112.41	107.61	108.76	112.34	111.22	108.49	113.13	113.27	112.57
109.62	109.81	108.47	108.14	108.59	110.79	113.49	111.6	108.31	111.61	107.89	106.59	113.85	111.13	110.82	114.82	110.3	110.06	109.7	116.45	108.65	108.55	110.92	118.59	115.94	113.23	105.46	105.42	115.6	114.06	108.35	106.59	113.22	113.82	105.34	109.82	106.19	106.53	108.61	112.78	107.71	114.69	114.96	108.09	109.19	111.84	109.87	113.99	113.77	116.38
111.52	109.15	104.8	104.05	115.75	113.06	111.5	115.73	112.43	108.5	111.08	107.08	111.89	112.42	112.78	106.49	114.27	111.13	116.45	116	105.68	105.28	110.03	108.78	102.18	116.12	114.5	116.58	118.09	115.83	110.46	115.77	111.04	113.16	112.84	113.78	115.01	111.81	113.2	111.79	111.78	108.28	109.22	112.87	110.13	111.11	110.58	112.92	113.46	103.77
110.09	112.43	106.9	106.75	114.13	105.73	106.2	103.52	104.62	103.12	104.77	110.5	103.41	108.43	105.56	103.55	101.75	99.001	100.27	112.44	108.65	109.75	108.04	103.8	109	106.63	108.34	105.8	102.97	101.95	105.31	104.31	111.37	106.82	108.97	103.79	106.41	109.48	103.64	109.97	96.408	105.61	106.06	103.92	100.51	114.12	96.774	106.66	100.89	109.54
115.02	116.38	116.72	121.79	116.41	121.16	115.41	123.67	114.93	117.78	114.25	109.61	119.22	114.54	123.1	114.42	121.39	119.42	113.69	115.06	120.29	115.64	115.14	117.42	115.89	120.65	118.04	117.91	119.91	117.06	117.68	112.75	115.62	115.46	119.43	120.7	118.15	119.74	117.75	117.01	115.63	119.81	119.29	116.34	118.95	121.72	120.15	115.97	119.54	116.82
103.99	108.03	106.01	110.49	102.58	104.78	104.52	99.846	110.42	100.87	108.55	102.25	107.46	103.42	100.39	114.34	102.71	102.13	102.96	104.37	98.651	105.28	103.99	109.43	111.16	103.39	100.18	108.84	108.03	113.64	107.37	103.35	107.59	101.11	108.29	106.22	104.11	109.42	103.65	101.91	105.87	108.28	109.48	105.64	102.51	110.25	98.531	106.32	103.34	103.65
101.32	102.48	106.81	103.06	106.03	106.33	108.16	104.35	101.15	106.23	105.24	97.8	104.3	100.02	101.44	110.81	108.09	104.09	101.24	109.36	101.53	108.34	107.68	106.51	103.06	108.54	101.09	105.7	106.7	105.5	101.43	112.04	104.58	97.547	110.19	100.43	97.964	109.93	105.12	102.55	103.86	100.93	107.03	106.6	103.07	105.35	108.11	98.229	105.32	95.013
113.48	112.32	116.96	117.2	113.92	115.84	115.46	115.79	115.93	114.85	113.5	117.32	121.69	119.6	118.84	115.1	121.79	117.86	118.06	114.26	111.04	119.14	112.99	120.14	114.38	117.2	121.98	119.22	116.69	116.28	111.72	112.59	114.49	119.74	123.17	104.83	113.22	117.53	112.81	116.15	117.23	111.99	114.22	112.11	118.34	111.2	114.91	113.69	110.08	113.32
114.12	113.15	118.74	113.34	107.61	105.73	105.77	112.22	107.55	111.88	111.07	111.76	108.19	110.91	107.18	110.79	111.56	115.94	108.78	108.42	109.6	102.62	108.01	107.47	111.28	114.92	109.43	105.64	108.49	109.51	112.52	104.99	109.65	110.12	108.65	109.68	109.85	110.59	115.34	115.53	105.1	112.01	116.07	108.27	107.9	108.88	113.26	107.87	114	106.87
113.71	109.83	111.13	109.46	107.38	111.93	109.57	114.11	115.09	112.03	106.66	116.73	114.11	108.44	118.18	109.57	121.16	117.76	110.58	108.78	109.93	105.66	110.62	111.18	114.37	112.58	116.8	115.11	112.21	115.44	111.87	111.5	114.57	107.95	118.16	114.86	107.93	112.22	120.09	115.19	111.21	110.83	109.22	105.93	106.68	114.1	106.45	112.23	113.14	116.3
119.75	118.99	117.27	122.06	114.86	117.24	115.19	117.57	113.3	116.45	118.69	119.21	113.62	114.72	123.52	114.36	119.32	115.5	125.19	118.36	115.94	116.17	116.96	116.24	117.78	119.77	111.33	114.15	126.75	120.39	110.53	117.12	109.67	112.3	117.84	117.58	119.43	116.7	109.33	116.77	113.35	116.38	121.56	115.91	121.17	120.67	115.83	119.59	125.41	112.19
111.24	111.67	112.98	109.69	110.8	113.86	110.27	101.17	108.93	109.78	115.05	108.77	114	108.28	116.09	109.59	105.22	109.22	102.32	116.18	113.64	115.01	114.9	109.25	108.53	114.39	104.52	114.81	106.69	110.21	115.78	108.52	110.61	105.21	109.94	110.77	107.46	110.87	113.51	114.48	116.51	107.98	108.77	106.65	114.8	112.62	105.14	111.48	105.63	106.08
116.14	108.9	105.3	112.8	113.9	112.76	114.44	108.34	109.69	107.26	110.16	113.82	119.1	113.11	112.13	109.84	112.3	114.27	109.8	115.43	108.21	113.89	110.09	104.83	112.19	109.07	106.77	108.45	113.47	110.81	113.12	107.47	113.38	107.67	107.73	107.71	116.26	109.78	114.19	114.19	111.06	109.41	106.51	114.56	115.05	109.81	112.37	113.4	111.95	112.3
114.81	111.42	111.34	108.98	107.45	108.15	113.74	109.54	116.28	108.43	107.41	110.92	109.82	115.22	110.89	108.13	106.15	114.96	115.33	114.42	115.09	105.81	113.97	115.95	113.84	107.07	107.98	111.17	112.02	105.17	108.15	117.09	113.27	113.11	110.93	114.92	110.93	112.05	111.13	108.21	110.59	105.37	107.1	106.1	109.66	113.96	114.6	111.46	104.27	112.59
109.34	103.92	100.44	104.25	102.32	103.44	106.41	102.15	105.66	108.23	96.312	109.24	108.65	106.25	107.52	109.85	108.45	101.81	105.38	104.26	103.66	108.68	105.16	107.72	104.07	102.13	104.78	103.89	102.21	104.87	110.92	108.03	107.73	98.982	105.11	102.6	101.81	108.01	99.465	107.93	109.51	99.667	107.19	106.35	103.65	108.97	107.67	107.32	105.31	102.15
112.22	102.26	102.47	107.49	109.35	106.06	99.716	106.96	102.44	100.7	106.02	102.72	104.63	105.05	109.1	103.4	108.79	99.04	104.31	107.21	103.98	110.58	111.23	108.55	103.89	103.62	109.67	109.45	99.812	105.37	105.38	101.45	104.18	106.04	106.12	105.82	103.2	106.53	104.7	105.44	110.12	108.25	105.73	107.29	106.28	100.52	108.01	100.87	106.7	106.34
109.29	102.98	105.62	113.07	107.78	103.6	107.45	99.859	105.91	101.7	102.85	112.27	105.89	108.37	101.95	100.09	106.83	109.9	105.51	109.81	102.59	106.6	107.18	99.821	105.06	107.1	105.38	105.78	105.41	109.95	110.76	109.37	105.04	111.51	102.05	101.41	107.21	99.214	116.14	106.74	110.31	107.7	110.57	101.01	105.82	104.2	109.55	107.86	104.57	106.26
98.182	97.585	97.259	99.836	98.83	101.66	98.175	96.971	96.987	101.61	98.148	96.997	96.282	105.89	99.39	105.2	93.352	101.47	103.97	100.72	103.26	96.636	101.1	94.972	97.031	102.5	93.309	105.14	100.4	106.51	102.35	100.61	97.489	102.8	100.43	99.185	96.266	93.98	92.23	105.18	100.96	100.39	104.62	100.87	100.45	95.708	93.72	101.93	105.84	96.185
116.47	123.17	122.1	123.88	118.97	113.26	121.65	120.59	110.27	114.71	120.5	113.88	120.86	120.73	120.71	115.69	118.78	125.71	124.18	115.12	114.39	117.08	122.42	112.43	118.23	120.83	120.29	114.28	109.86	120.43	117.06	119.4	119.67	120.6	116.52	111.51	116.88	119.71	119.93	113.32	116.83	122.24	121.57	120.94	117.07	116.79	118.45	115.58	119.47	111.5
103.42	106.02	103.64	105	108.36	105.19	101.79	111.49	103.71	102.22	100.32	103.13	105.03	103.23	104.78	110.78	103.2	110.56	99.939	108.96	110.57	112.39	109.14	106.53	109.07	102.54	109	108.52	102.2	103.09	102.31	104.02	106.56	102.12	114.26	108.89	107.26	106.16	106.99	104.69	113.31	104.8	111.34	108.73	100.53	107.22	101.82	107.51	97.125	105.94
99.095	105.11	102.39	104.86	109.24	108.21	99.658	108.18	106.68	104.35	100.76	100.94	104.59	110.05	103.34	110.06	106.12	108.01	101.29	106.56	105.85	109.81	99.17	109.78	105.84	104.16	106.97	104.56	103.27	99.181	107.49	111.31	109.4	105.25	109.45	107.67	105.65	102.98	109.98	106.97	102.78	105.87	107.47	108.38	106.59	104.77	109.61	102.98	102.26	106.99
104.86	101.74	110.52	106.29	94.375	105.21	105.87	108.67	104.22	100.85	104.2	110.46	106.16	105.83	106.77	104.27	104.12	102.09	104.37	104.3	108.81	100.94	105.22	106.71	100.67	106.44	110.37	102.8	102.64	105.73	98.84	102.75	106.86	104.15	102.84	102.35	108.06	103.9	107.93	99.773	103.62	108.38	104.93	105.49	102.55	105.06	102.33	103.68	107.65	107.91
106.06	107.85	105.36	104.96	101.34	106.75	104.21	106.98	102.69	105.91	104.96	101.9	106.89	106.91	103.79	110.29	106.95	98.827	106.42	103.81	100.16	106.96	103.76	112.11	107.68	107.07	108.19	106.22	102.55	105.82	112.53	98.706	101.82	102.13	105.59	106.81	106.02	107.85	109.8	107.12	107.37	115.26	106.21	104.06	106.61	103.75	102.33	98.78	113.16	111.84
114.42	110.8	111.83	110.53	110.61	112.93	110.12	111.9	116.98	102.17	110.37	108.95	111.17	114.55	108.29	108.09	112.06	108.85	107.78	113.42	116.69	115.43	113.3	112.25	115.91	115.5	111.67	113.46	112.97	105.19	115.33	118.24	109.46	114.9	110.79	110.82	114.15	113.55	114.07	114.06	111.47	110.7	115.11	117.87	114.83	114.67	110.01	112.5	110.39	115.58
110.27	110.13	116.58	117.11	113.66	113.71	106.16	116.01	111.84	113.92	107.28	109.05	115.19	110.34	110.13	110.44	111.32	114.4	107.53	104.24	119.16	108.24	114.29	104.51	113.42	113.4	109.91	108.73	112.56	109.34	106.23	109.85	102.31	107.98	108.47	111.34	114.27	113.96	110.06	107.37	111.89	108.49	110.78	114.19	118.17	106.46	111.58	111.41	115.68	113.31
100.63	95.983	93.215	92.01	98.15	96.054	101.17	101.76	103.49	102.43	96.314	96.601	102.37	93.935	101.4	100.73	101.26	101.97	92.988	102.25	101.97	98.294	98.041	98.437	95.123	100.3	97.543	101.16	100.84	101.94	106.48	98.693	97.543	96.745	103.44	96.025	101.57	104.74	102.11	100.39	98.044	95.684	97.043	94.53	100.61	98.989	101.48	102.29	93.951	106.94
101.31	106.36	115.53	111.25	112.9	106.49	109.45	111.04	113.15	116.05	105.77	113.31	111.86	107.95	110.68	112	105.99	114.27	106.35	112.53	108.56	109.93	108.42	108.34	106.05	112.14	112.48	112.98	105.26	111.11	109.85	108.59	106.5	113.43	111.61	102.32	108.81	109.99	109.64	112.89	109.6	110.1	109.54	111.38	111.61	106.89	112.98	113.3	111.12	109.54
96.834	101.67	103.15	103.5	94.663	100.14	105.44	105.27	95.217	102.68	104.93	96.609	96.687	100.27	97.896	95.364	103.05	102.31	104.43	106.15	102.21	100.8	108.69	99.385	99.394	95.827	105.09	97.099	106.94	99.974	100.47	106.29	99.386	98.017	103.54	95.045	107.29	98.504	102.12	102.56	92.376	99.634	102.92	97.091	95.214	103.44	109.17	108.91	97.625	99.342
102.84	109.32	109.82	97.923	104.19	103.07	97.735	106.26	105.64	106.58	102.65	102.01	102.79	104.11	102.36	106.04	104.82	106.37	100.22	106	103.04	103.3	102.33	112.48	95.663	114.56	106.92	108.49	101.9	103.2	112.87	103.5	108.69	102.94	100.26	101.4	114.25	100.17	102.12	105.26	103.71	106.09	105.28	109.02	107.51	104.52	97.325	103.73	106.01	102.04
108.91	102.48	99.615	105.94	101.61	109.75	102.59	110.47	107.21	104.62	107.72	103.74	102.94	101.59	99.602	103.23	105.43	108.23	105.58	105.62	99.641	103.26	117.8	104.48	102.93	106.47	109.64	98.086	103.33	97.703	103.03	109.24	102.97	107.79	101.14	103.38	103.59	105.25	103.61	106.41	113.98	101.98	98.051	102.25	105.86	104.47	105.43	105.39	102.82	99.14
100.4	110.36	106.73	103.08	112.23	107.47	105.77	99.471	104.85	105.22	100.52	95.552	100.84	100.59	101.83	98.862	104.33	104.43	104.32	105.36	102.71	102.54	101.32	99.93	98.778	99.418	101.8	109.59	98.278	102.28	104.56	104.36	103.26	97.318	105.11	107.67	104.08	98.881	105.92	113.75	103.49	104.01	98.358	104.7	97.41	103.46	103.54	102.21	103.3	102.51
104.96	107.37	102.14	109.96	106.47	99.985	100.54	106.62	109.65	103.1	98.415	100.79	101.66	111.31	107.31	104.86	100.61	107.19	111.73	110.21	102.76	109.88	105.02	98.917	106.57	102.65	109.76	104.31	103.78	106.81	102.53	106.1	95.754	108.84	98.725	102.74	104.76	101.75	109.37	107.26	105.9	105.96	103.92	97.774	93.51	103.03	104.49	104.01	99.922	102.61
117	114.18	115.82	112.37	113.13	111.24	114.19	110.23	109.21	109.87	110.16	110	114.2	111.3	113.6	110.48	111.33	119.29	116.07	117.4	109.04	116.09	119.65	114.82	113.17	114.58	108.14	113.6	112.19	113.02	114.64	110.18	115.13	112.28	111.17	112.54	110.28	113.67	111.21	110.83	119.38	109.19	112.35	109.87	115.64	117.65	118.48	109.05	115.74	112.24
109.56	108.35	108.78	109.21	114.08	110.99	112.34	112.03	109.95	111.97	112.77	110.92	109.27	108.06	110.3	113.63	112.95	114.69	108.03	109.38	113.37	112.64	111.25	102.5	114.7	110.09	110.64	111.28	115.18	109.68	112	113.76	115.38	112.07	109.58	109.2	113.24	112.45	115.46	108.98	112.43	114.03	114.93	111.46	107.81	110.86	110.11	108.92	105.47	115.9
102.49	110.92	109.79	108.08	108.48	104.27	106.36	97.77	107.23	103.9	107.66	106.31	108.9	113.81	105.85	101.29	108.27	103.28	106.97	104.87	109.8	111.69	107.33	104.34	107.02	102.63	102.63	103.68	105.25	103.77	99.532	108.38	111.52	109.16	102.12	111.14	101.13	107.7	117.54	101.03	103.1	107.22	108.05	112.1	102.08	108.13	106.4	106.8	102.36	105.44
112.46	101.89	117.79	111.17	111.43	107.02	108.1	111.55	107.73	105.83	109.93	113.44	105.87	110.62	107.28	105.52	107.85	104.21	109.64	112.01	110.04	114.04	112.29	111.99	109.33	109.1	109.16	108.8	113.27	105.87	111.52	114.46	110.6	117.33	110.99	106.51	102.74	110.32	106.54	111.51	106.24	105.25	110.61	106.7	105.31	103.97	117.45	114.51	104.95	113.92
114.6	110.51	108.57	110.36	109.15	113.59	112.4	107.07	123.59	110.2	104.99	115.03	114.42	108.06	111.9	106.89	106.28	108.72	116.45	108.32	106.98	115.47	113.78	110.64	109.46	111.3	115.56	111.43	111.15	110.9	113.66	105.96	109.88	112.87	118.37	111.04	107.87	111.83	112.88	116.33	113.29	110.07	108.9	115.19	111.66	116.75	110.95	119.38	110.15	111.63
100.17	102.36	104.47	104.47	104.59	103.3	101.86	99.303	102.72	101.34	103.02	110.01	103.91	107.52	103.65	105.59	100.44	105.35	108.67	103.04	109.19	101.97	102.51	107.82	110.41	104.27	108.25	105.48	108.27	101.14	111.22	104.42	107.03	110.24	105.55	102.16	104.13	105.91	102.02	109.61	104.53	105.92	104.19	111.28	112.7	101.03	109.25	107.65	104.06	108.78
111.66	110.31	116.4	116.6	115.03	107.72	113.46	110.15	110.53	117.39	114.74	107.71	106.38	111.41	110.91	106.43	115.5	111.04	113.87	110.04	102.96	118	102.6	115.24	107.8	109.41	113.84	114.39	115.09	117.7	107.87	114.26	111.59	110.27	114.55	114.45	114.56	114.43	107.69	116.61	109.77	107.03	115.24	111.76	107.83	114.14	114.17	106.8	116.71	114.96
110.35	100.92	107.89	100.66	101.39	109.23	95.593	102.94	104.66	107.01	100.46	101.38	107.81	108.32	104.33	98.649	104.2	105.55	103.7	102.53	105.08	102.74	107.79	97.563	103.24	100.58	101.68	101.11	104.38	102.29	108.95	104.02	103.8	106.6	102.81	100.93	101.1	102.19	105.5	107.16	104.44	105.25	105.55	103.39	106.76	101.85	105.07	105.75	102.52	101.6
109.08	111.85	114.9	104.56	111.42	112.84	109.95	110.12	109.58	114.53	111.08	113.11	110.04	110.52	111.92	111.32	105.9	107.52	103.92	108.37	103.45	108.34	108.13	116.83	119.21	110.67	111.59	115.03	111.4	112.97	117.56	111.88	111.56	106.62	113.69	104.61	111.51	113.06	110.19	114.06	110.75	108.51	112.71	115.34	113.43	114.78	110.36	106.82	109.87	116.1
99.463	108.52	102.68	106.27	106.27	105.65	104.02	102.45	104.99	103.39	109.67	103.71	105.72	105.14	104.39	106.11	107.77	108.53	108.58	106.44	107.75	108.63	102.17	108.15	105.94	104.52	107.63	96.627	103.9	108.26	117.08	106.08	109.61	112.51	107.24	113.21	101.49	107.64	97.083	105.82	105.47	107.71	104.53	103.71	106.75	114.35	108.12	103.53	108.99	106.21
112.11	108.32	105.24	114.22	106.22	101.41	111.08	105.61	114.56	99.999	107.51	102.29	104.69	98.379	107.14	102.13	103.07	108.98	106.3	111.88	104.37	112.58	106.75	107.98	97.368	108.57	110.53	102.02	108.59	109.88	111.14	111.87	105.7	105.92	105.25	113.79	109.94	102.8	102.79	99.788	100.62	110.71	104.59	103.23	106.95	108.75	111.62	100.87	112.45	108.86
109.54	113.36	109.05	110.16	114.95	111.37	109.9	108.13	114.43	113.01	109.1	107.93	118.17	107.45	106.8	103.31	109.76	113.12	117.33	115	109.95	106.39	111.44	113.16	110.26	107.5	109.77	109.75	109.47	103.68	105.21	106.42	104.09	108.55	107.65	108.39	110	102.77	111.86	108.24	102.4	111.5	108.08	109.19	108.27	110.06	109.54	106.51	116.05	103.14
103.64	106.94	108.29	104.09	107.52	104.06	111.58	105.05	99.233	105.94	107.57	115.65	104.43	109.82	104.01	103.8	106.35	103.96	109.3	105.52	111.47	108.99	104.17	112.05	99.919	104.97	104.25	100.65	107.2	104.12	103.13	105.48	109.04	105.01	106.15	101.7	110.88	102.43	110.29	102.19	113.97	106.44	107.53	111.62	108.03	106.16	104.9	105.51	110.04	109.43
105.02	109.22	103.74	109.18	102.05	105.98	105.17	108.03	106.68	105.37	108.03	102.05	106.62	99.828	105.78	109.66	108.92	103.08	107.29	113.75	103.52	105.89	107.75	102.01	108.84	107.39	103.15	103.17	104.96	103.05	108.48	104.42	100.86	108.49	103.51	104.78	116.72	111.74	104.48	106.05	113.87	103.43	108.77	106.04	107.3	102.27	98.143	109.31	100.37	104.6
114.31	117.77	104.93	113.19	112.43	114.8	109.79	101.02	116.92	109.94	109.13	108.54	105.3	108.47	111.86	108.03	114.59	103.49	108.29	114.57	117.47	110.35	115.95	103.3	107.86	110.54	107.82	104.86	106	101.51	109.52	112.61	103.55	110.55	108.95	111.16	115.07	105.31	109.34	112.46	109.68	107.29	108.22	107.78	110.76	112.08	105.2	114.51	111.39	109.1
102.23	103.29	104.93	95.276	106.47	92.867	105.19	104.77	97.146	101.23	103.72	104.49	95.775	106.06	98.722	101.23	95.156	98.946	97.726	97.754	108.72	103.42	99.851	97.385	97.865	102.72	101.35	92.438	100.54	96.923	102.07	105.13	107.66	100.79	104.81	100.42	103.67	102.13	106.42	111.63	101.41	106.24	95.831	98.236	102.43	105.95	100.58	100.16	104.31	100.15
110.32	111.65	112.91	106.84	115.04	115.26	109.47	108.12	104.25	110.06	112.56	105.72	116.33	110.57	111.84	111.92	107.77	105.99	118.53	107.92	114.09	108.96	109.37	105.89	107.7	110.16	108.61	108.32	111.68	110.09	111.77	105.94	108.89	110.57	108.81	108.4	108.81	106.48	106.31	105.11	111.35	109.66	112.32	116	113.52	113.29	109.5	113.51	109.23	107.3
113.28	104.61	113.87	110.18	101.65	109.4	104.09	107.52	108.85	104.16	108.2	106.33	101.98	104.2	110.78	112.7	104.67	104.21	106.45	106.94	103.73	105.34	99.793	107.96	103.78	109.18	104.24	113.49	109.65	110.38	105.3	109.6	108.79	106.5	103.08	107.13	112.44	107.63	102.41	111.71	106.27	104.26	104.36	108.32	106.78	108.12	110.75	104.39	114.29	108.51
111.89	112.09	110.06	105.14	109.97	113.87	111.85	113.86	107.22	106.52	109.21	114.67	112.2	109.39	105.07	116.53	111.82	106.29	112.16	114.78	108.17	112.91	111.82	113.61	111.16	111.27	110.69	112.23	111.02	111.47	116.35	107.87	106.87	109.12	107.98	113.95	114.68	110.7	116.64	118.29	109.95	109.82	115.54	112.54	118.87	112.83	106.7	113.77	111.18	114.17
100.37	99.748	101.05	101.63	109.48	108.45	111.07	113.61	105.75	109.78	102.06	109.1	110.49	98.766	114.64	107.05	108.26	102.52	106.31	104.88	109.43	101.01	97.951	103.35	106.09	104.69	104.74	99.388	109.76	107.08	104.43	102.37	108.19	101.2	109.91	102.3	105.16	106.24	110.37	105.05	105.76	102.07	110.68	108.76	103.55	106.88	103.29	102.89	106.7	106.36
103.51	102.78	107.75	111.07	102.95	108.2	104.72	98.539	104.06	108.51	109.49	107.9	101.46	103.47	107.61	103.57	106.67	107.61	105.81	108.36	112.04	102.07	102.93	107.21	100.18	107.09	106.86	105.17	96.174	107.68	108.18	104.16	100.18	107.79	107.19	107.97	103.04	105.19	103.2	104.9	107.78	105.61	110.21	103.61	102.17	103.55	102.58	107.33	104.28	107.82
111.09	113.95	109.86	110.37	105.09	111.33	110.5	112.55	112.37	108.04	108.39	110.24	106.88	109.84	109.66	105.08	115.38	111.63	115.13	111.2	106.81	113.11	113.27	110.28	115.6	108.72	109.96	114.86	109.64	107.67	105.86	104.97	108.77	107.9	111.94	116.05	113.66	107.83	109.86	105.37	115.93	113	111.61	111.23	110.52	108.56	111.51	107.32	107.16	109.88
109.2	104.05	109.5	104.23	99.798	99.204	99.982	103.75	106.58	104.07	98.03	101.84	101.62	99.753	103.89	101.6	102.49	102.22	100.27	95.485	104.65	99.778	105.81	106.54	101.99	101.36	100.53	104.94	99.773	102.45	105.2	97.534	101.05	100.35	95.38	104.02	99.519	106.78	104.01	100.06	93.728	101.94	99.385	97.636	103.86	99.284	103.5	99.726	104.34	96.399
97.662	103.95	106.71	104.92	102.61	101.01	110.16	106.68	101.99	104.94	105.22	107.72	102.67	105.3	98.985	107.2	102.44	103.54	104.97	100.15	108.61	97.393	105.08	111.33	97.873	106.67	105.63	106.57	103.94	99.959	102.28	105.19	108.82	104.91	107.14	109.19	104.03	101.33	102.93	100.96	101.87	102.66	105.79	111.42	105.69	106.35	102.45	95.785	100.12	104.29
109.51	102.99	103.78	102.61	102.87	108.49	108.64	100.46	108.72	101.08	109.55	108.97	105.41	113.53	103.07	112.2	101.77	102.86	103.49	100.36	103.65	111.75	99.121	105.2	107.08	101.69	107.41	106.18	114.33	110.57	99.972	107.43	104.93	102.29	109.84	108.09	106.41	109.15	109.3	109.56	107.52	105.55	106.09	103.56	105.64	101.06	112.16	107.02	106.8	105.04
110.8	111.86	108.47	108.52	111.2	116.11	112.25	115.59	111.1	110.03	109.71	111.55	109.33	118.72	107.22	114.9	105.85	114.3	112.86	115.51	105.71	111.57	114.69	105.42	108.89	112.58	105.54	106.77	111.38	109.39	114.58	106.53	113.93	110.64	105.71	114.81	108.22	112.02	112.55	114.73	107.06	112.67	110.62	105.85	112.13	112.7	107.4	116.11	110.29	111.48
104.25	109.18	99.983	111.62	104.61	107.55	104.37	110.21	105.68	105.85	106.91	107.58	107.54	106.88	112.35	106.81	98.269	106.92	105.87	102.81	109.73	101.62	105.17	112.95	100.37	105.63	102.76	100.4	108.91	102.32	104.92	114.65	101.92	101.16	112.99	102.38	103.71	112.09	101.68	102.89	107.21	106.75	100.17	108.82	110.22	105.34	109.65	104.73	108.75	105.73
103.2	102.12	101.72	102.12	96.522	102.02	98.519	103.07	104.38	99.989	92.153	97.723	97.718	108.08	98.937	102.22	99.809	100.02	96.964	101.27	96.733	95.754	98.989	98.803	92.845	104.39	98.281	103.09	96.467	92.702	98.898	96.056	97.805	105.27	100.6	100.19	101.67	97.546	98.49	103.64	97.65	104.59	99.554	101.61	97.778	92.913	106.68	99.884	100.24	96.712
109.13	108.66	108.1	107.84	101.48	102.2	105.49	97.194	101.94	103.85	108.45	104.65	108.78	103.43	101.9	105.32	106.09	104.11	103.43	99.446	107.05	101.71	105.22	103.5	102.76	106.53	101.76	106.96	110.59	104.57	107.01	104.41	100.01	107.74	107.65	106.22	102.64	103.88	103.16	99.567	106.41	106.1	104.28	100.85	104.72	106.28	102.63	104.75	110.71	108.03
104.37	100.72	105.94	102.87	103.43	101.67	102.76	107.9	111.19	106.56	104.27	109.72	101.87	107.73	105.4	105.24	110.03	101.92	108.06	107.47	101.93	100.46	103.51	106.08	101.25	108	107.16	108.14	102.66	102.09	107.73	103.63	105.34	107.7	111.41	107.02	106.73	106.85	105.83	107.86	109.17	107.32	109.18	109.66	103.63	102.1	107.48	99.099	100.13	106.84
104.75	102.4	105.72	107.54	95.543	102.2	99.947	103.37	102.54	105.03	103.52	105.8	101.77	105.92	105.96	104.81	103.92	101.77	106.36	106.51	108.9	107.66	103.74	106.96	109.88	101.76	102.21	96.665	106.71	105.08	110.16	97.635	106.04	100.01	104.85	104.76	104.48	109.05	100.46	104.61	107.29	102.03	97.236	103.17	100.77	107.11	102.27	108.6	106.27	101.62
117.6	106.63	112.89	108.55	116.25	109.79	106.04	107.01	121.56	111.34	116.13	105.66	108.35	104.38	113.09	116.66	110.37	115.49	108.25	117.9	110.83	112.44	108.6	110.39	109.33	115.71	114.45	108.38	113.58	113.69	112.27	109.4	110.99	108.6	115.15	112.63	119.07	108.87	115.45	109.01	113.61	111.38	113.04	114.17	114.36	110.88	110.76	114.27	109.15	117.2
101.72	109.5	107.99	101.19	108.69	112.16	102.1	106.9	111.97	99.727	100.43	111.43	105.31	103.17	109.67	103.61	105.63	107.39	110.66	104.39	106.41	109.34	101.28	103.06	106.11	106.34	108.84	108.14	102.77	104.5	112.16	102.13	103.16	98.814	101.52	100.2	109.84	106.25	99.43	105.97	107.2	104.76	102.52	112.5	101.93	100.55	98.642	105.93	103.61	105.3
97.094	99.791	102.78	92.797	98.093	96.63	97.967	96.293	91.749	96.68	100.31	101.37	99.513	103.21	102.51	97.957	100.14	98.216	100.26	98.82	111.25	102.85	97.099	100.21	96.503	102.65	90.972	97.411	98.778	94.883	97.772	101.53	99.944	93.895	100.56	99.723	96.99	103.41	100.88	103.65	101.37	97.658	99.745	101.61	105.77	99.921	97.984	100.94	99.187	99.309
106.33	113.32	115.16	113.86	111.98	113.18	111.41	109	109.93	119.2	110.69	113.32	112.95	107.3	108.69	114.2	110.04	110.44	117.59	111.84	117.26	108.02	112.03	121.86	111.19	115.23	111.39	108.8	112.41	110.44	111.22	111.09	111.76	109.59	114.27	110.75	112.94	107.74	108.33	115.55	107.48	110.53	112.99	116.75	110	108.52	111.53	111.6	116.72	113.77
108.97	98.301	108.71	110.45	107.65	110.38	107.05	109.78	101.6	107.11	106.93	100.82	106.34	111.47	102.15	98.106	106.52	104.67	107.84	105.3	108.58	106.82	105.03	104.05	104.52	104.84	103.54	109.21	106.38	106.23	98.491	106.22	107.07	104.72	111.6	102.23	108.97	109.67	108.98	105.94	104.79	101.83	100.21	108.62	103.99	109.25	107.21	107.36	105.2	104.17
121.84	121.28	112.3	110.73	115.49	120.78	109.29	111.14	119.04	120.42	120.93	123.23	115.86	114	120.95	117.9	116.76	114.63	119.45	118.59	118.32	118.2	131.48	120.81	113.17	118.2	117.7	116.2	120.52	114.87	124.56	120.14	115.64	117.76	116.96	122.86	113.42	119.79	120.58	119.87	117.95	117	118.67	114.61	112.86	123.2	114.28	117.99	118.4	113.05
114.62	112.47	117.62	119.06	107.29	112.11	112.38	110.52	110.56	116.18	116.11	121.26	119.43	119.19	123.97	118.02	112.8	121.47	126.22	120.9	110.2	114.38	118.82	111.58	121.99	116.97	118.55	113.73	118.3	110.91	120.67	118.81	114.86	122.5	116.94	120.36	110.67	113.43	122.74	115.06	117.05	117.44	113.07	110.09	115.02	116.29	122.55	118.95	113.14	109.14
98.554	104.6	107.05	103.38	100.78	107.86	105.93	103.56	111.64	100.18	106.11	106.6	107.63	100.8	107.13	103.64	103.51	108.83	105.2	100.82	105.55	109.7	103.74	104.15	103.28	106.27	103.13	107.76	110.65	99.772	104.21	114.71	108.33	99.496	106.69	110.61	108.25	105.64	108.72	107.43	104.74	107.55	107.56	101.63	105.47	108.55	107.24	104.38	107.66	105.77
90.414	102.99	106.32	102.52	100.05	96.522	97.187	99.229	99.496	97.327	102.88	104.88	109.18	101.2	99.764	104.28	92.471	96.495	100.16	96.732	105.34	97.198	106.53	99.663	95.679	99.41	107.49	98.495	101.49	108.55	102.02	99.959	108.26	92.009	100.81	96.847	100.06	107.57	100.8	98.258	102.03	99.035	99.985	103.78	99.164	95.338	96.177	101.14	97.654	102.22
117.69	114.79	117.97	108.11	118.17	111.62	110.31	118.06	115.77	114.92	119.67	120.8	121.72	115.45	117.35	114.73	113.74	116.11	117.93	116.23	119.74	118.41	114.82	112.62	114.87	116.87	117.4	118.86	115.02	120.68	120.79	119.01	120.21	115.69	115.4	116.25	109.96	117.25	122.47	114.06	114.01	116.92	116.39	112.19	117.49	111.16	119.44	113.34	110.27	115.56
100.76	98.099	98.056	97.389	96.982	100.69	100.33	97.16	98.603	98.37	101.23	98.538	102.44	99.459	96.452	101.01	103.86	106.18	100.2	104.56	105.52	97.713	95.861	100.09	99.777	98.201	100.13	99.743	98.654	103.01	98.562	95.473	98.124	100.75	101.79	102.68	101.14	99.721	97.959	106.17	104.75	100.32	100.04	104.83	101.88	104.77	103	95.843	98.84	100.61
110.26	108.86	106.53	99.379	110.42	105.52	99.33	105.78	101.57	106.76	97.675	110.81	106.24	105.7	102.48	103.25	103.28	101.03	110.94	104.48	107.14	108.13	111.17	108.57	108.62	111.24	103.15	96.31	103.75	105.59	105.38	102.04	107.02	98.847	101.39	107.8	103.43	98.598	106.58	106.31	104.92	107.8	101.9	110	106.85	106.05	114.66	109.98	110.48	102.4
97.654	101.25	106.3	102.75	113.83	99.533	100.8	112.18	109.42	109.41	112.37	105.77	114.74	106.18	106.35	99.642	101.41	106.35	107.8	109.78	107.04	112.4	102.2	108.25	114.28	108.56	111.71	107.03	104.45	100.56	105.38	102.17	104.5	106.8	107.5	102.93	102.11	111.27	106.78	104.61	107.1	101.56	102.46	102.15	104.6	106.08	103.72	102.3	105.38	108.12
107.45	108.3	113.46	110.65	108.84	113.74	111.7	111.16	111.01	110.35	113.62	112.8	110.65	111.5	106.4	108.64	111.41	113.16	110.63	113.18	114.2	109.96	117.55	113.68	117.52	110.97	111.73	106.93	111.98	111.46	112.78	115.95	118.98	115.82	109.77	113.35	111.11	111.17	109.12	106.24	109.79	121.23	111.08	106.73	109.53	105.83	116.21	111.23	116.41	108.36
107.17	100.7	100.2	108.85	105.67	110.1	100.49	108.46	109.51	110.42	103.05	104.93	106.04	103.02	107.74	112.44	109.62	107.15	104.51	107.62	100.93	110.4	100.91	104.92	109.64	105.93	116.57	108.49	105.48	101.74	99.433	101.93	105.02	107.78	111.2	108.24	100.64	103.39	109.43	98.978	105.15	105.07	104.25	102.85	104.58	104.77	109.72	102.97	98.633	110.42
95.064	108.2	105.25	100.49	109.08	106.49	113.83	107.4	106.78	107.84	107.94	107.33	106.7	107.04	107.17	109.43	106.6	108.43	104.52	103.93	108.04	103.29	111.73	106.04	108.23	109.23	106.03	111.69	108.9	108.05	103.89	104.98	108.8	106.52	110.04	105.91	105.77	102.97	103.7	107.4	111.41	109.62	110.77	106.48	103.06	101.34	108.46	110.16	106.7	105.76
105.45	104.22	107.21	107.57	104.82	106.54	108.13	104.9	103.77	107.24	110.03	101.56	113.79	107.18	100.75	101.68	105.64	101.06	100.81	98.749	111.37	103.02	106.24	103.06	109.81	106.96	100.68	98.829	104.55	100.59	102.61	106.62	98.069	106.48	108.19	107.9	102.96	105.19	110.89	103.69	100.4	107.19	93.549	101.69	108.03	99.874	99.168	112.46	107.16	107.63
95.613	97.406	94.974	100.74	99.589	92.79	111.13	100.09	97.555	96.811	97.461	99.551	94.03	93.729	94.651	98.757	98.202	102.3	107.33	97.51	102.04	95.818	102.61	98.235	100.46	105.92	100.75	97.636	104.82	106.05	100.64	96.272	103.29	105.55	95.536	106.13	96.085	106.46	99.47	98.28	91.399	100.13	97.691	97.458	96.844	98.948	97.438	93.63	100.52	103.24
108.5	106.98	107.05	99.667	107.24	108.4	103.97	113.78	104.24	110.87	105.03	109.72	105.2	99.203	106.42	108.47	103.73	102.46	102.63	103.41	102.57	111.52	105.2	109.45	111.1	111.29	106.31	106.27	106.05	108.41	108.07	106.94	108.57	103.41	101.67	107.94	104.46	103.03	105.87	104.47	102.61	107.08	107.7	106.75	109.12	110.92	102.64	109.16	100.71	110.65
105.06	109.97	107.75	104.65	104.68	110.77	106.64	102.13	102.04	105.77	103.69	112.18	112.2	108.58	107.61	97.812	103.79	109.15	107.11	109.35	113.76	102.97	111.94	107.3	109.27	105.93	108.52	104.28	103.15	107.19	100.65	110.85	97.774	109.23	106.05	111.34	103.23	111.67	102.74	109.42	109.12	111.39	101.71	100.47	109.84	100.09	108.97	108.01	105.3	104.61
105.77	108.85	108.37	98.926	101.74	110.52	102.69	114.92	103.99	108.52	108.88	111.48	102.7	114.13	103.47	106.07	102.51	110.22	109.48	105.22	106.64	106.19	99.398	109.01	102.39	101.93	109.73	110.04	106.92	102.41	104.65	102.8	101.75	106.91	105.01	101.93	107.59	107.83	109.06	105.92	108.54	100.17	112.15	104.78	112.68	107.3	109.5	97.683	106.05	109.61
109.73	104.22	105.02	107.7	106.82	101.3	105.95	102.49	105.33	104.44	110.94	109.91	107.47	103	105.4	108.06	111.51	107.17	103.1	106.73	109.23	112.58	108.88	109.14	110.61	95.46	109.2	105.88	101.47	108.87	101.41	106.19	113.9	107.69	103.82	106.6	106.12	115.84	109.43	102.73	99.855	104.59	100.13	108.53	108.79	103.71	107.49	100.75	102.07	105.73
103.32	99.879	99.741	101	103.47	100.93	90.08	94.407	102.81	97.48	99.627	100.16	98.254	103.29	104.62	94.231	101.14	98.976	102.61	94.603	99.923	96.726	103.88	100.27	98.011	96.957	100.14	100.03	99.679	97.134	100.18	100.43	100.31	103.46	103.07	100.82	99.488	98.13	99.614	100.3	103.54	102.97	97.249	102.87	95.501	103.07	98.491	101.16	98.322	98.637
114.57	100.66	108.65	100.85	103.55	100.61	102.87	110.33	113.47	103.11	107.6	110.66	99.959	105.15	105.78	107.77	106.72	100.09	107.4	106.29	102.17	104.89	110.27	108.29	111.89	106.99	96.891	104.57	110.68	108.23	105.59	105.57	103.1	107.28	104.68	99.46	108.68	106.18	105.92	108.77	111.58	103.19	112.14	103.17	107.04	101.41	104.84	105.99	113.51	103.48
115.23	112.18	108.12	109.66	113.09	110.91	114.09	109.28	107.92	110.41	111.5	108.54	113.78	113.65	110.4	115	111.16	111.93	114.42	118.44	110.91	116.84	109.95	117.22	116.12	113.42	112.63	109.23	112.9	105.69	112.8	116	99.852	116.78	117.43	111.35	109.02	120.76	113.86	107.78	110.53	112.47	114.71	106.87	109.25	108.31	107.2	113.19	111.73	112.58
113.62	113.86	118.87	118	117.89	119.22	113.23	117	111.22	115.18	113.34	113.94	112.47	118.21	116.19	117.22	121.8	117.13	118.75	115.31	112.48	112.12	117.53	118.39	122.58	116.44	116.87	115.71	120.2	115.53	118.84	120.26	121.78	115.49	124.19	115.68	113.48	119.17	118.67	122.66	116.07	125.2	117.64	116.83	114.06	114.94	119.76	118.46	120.96	115.96
103.41	103.62	100.62	100.79	108.19	106.06	100.64	105.6	103.1	109.75	108.1	104.48	97.125	107.67	105.78	100.74	106.4	102.66	99.374	107.37	101.83	99.194	104.92	104.85	99.448	102.33	104.34	112.31	104.48	101.06	104.02	104.14	97.121	105.35	102.38	108.96	108.46	109.43	103.19	99.981	107.63	100.47	113.59	108.54	105.52	107.38	101.37	97.748	105.81	112.78
109.74	105.04	106.68	103.51	107.28	105.49	101.55	108.3	105.83	106.25	108.83	104.26	109.54	102.98	104.38	103.52	103.67	97.198	104.33	108.58	107.08	102.42	106.21	101.7	108.37	102.81	105.39	105.1	104.51	100.89	113.62	105.63	110.52	103.2	108.7	103.66	107.69	104.21	98.468	106.8	103.7	98.345	103.88	108.61	96.315	103.38	101.87	104.92	97.413	105.53
115.23	110.02	107.35	114.26	112.56	109.81	116.71	108.77	114.1	108.83	108.06	111.19	116.31	111.12	110.94	115.67	110.85	101.31	107.46	113.55	109.85	111.93	116.21	118.95	107.11	101.35	111.74	109.9	115.01	112.74	115.27	110.96	107.76	110.93	112.6	110.93	110.8	111.24	111.9	104.88	110.33	107.83	107.62	111.24	110.51	109.85	109.87	107.08	113.13	112.66
110.82	113.34	107	107.81	108.74	111.99	108.64	111.26	112.78	107.97	111.78	117.43	111.38	113.28	110.23	108.49	106.6	103.03	108.74	113.36	110.62	114.79	105.39	112.21	109.23	109.39	108.77	111.44	107.99	109.66	107.13	114.91	115.79	108.53	108.26	111.41	104.35	114.86	109.93	116.67	112.21	100.97	110.16	112.26	114.47	114.05	110.26	110.14	111.87	114.87
104.88	102.49	101.49	94.892	96.507	103.05	97.096	100.71	104.61	101.8	105.42	98.49	102.47	102.01	94.262	101.89	100.39	104.64	97.553	102.06	97.9	95.405	99.302	101.96	104.58	103.81	101.82	92.95	103.39	96.571	96.119	101.45	91.985	98.372	97.127	104.06	99.312	100.32	102.38	104.66	98.891	98.83	101.74	96.312	104.61	104.3	99.734	102.35	104.45	103.16
107.4	97.61	107.08	106.27	105.26	105.23	107.74	100.05	105.34	104.93	107.44	104.32	102.23	104.7	103.18	106.88	106.46	103.5	107.65	105.17	112.6	100.87	99.755	104.77	104.98	104.97	105.94	109.62	105.56	106.18	100.2	104.62	106.67	112.55	102.26	107.44	106.36	103.79	103.19	99.576	103.52	102.18	105.73	106.58	107.07	105.73	110.86	104.04	105.48	103.05
104.66	108.23	103.55	105.65	104.38	104.49	102.84	107.33	102.3	105.91	109.31	110.02	107.75	112.01	109.97	98.854	110.25	97.387	108.97	104.81	108.12	105.63	105.75	104.18	102.68	108.57	106.56	111.76	106.31	107.07	104.11	108.32	101.94	112.98	108.17	105.52	104.26	103.39	106.47	109.18	103.74	99.278	105.39	107.21	105.87	109.03	104.34	103.89	110.65	101.6
104.63	104.98	111.68	108.99	112.36	115.4	108.29	114.4	107.45	113.16	115.14	118.07	110.9	113.31	104.76	110.63	117.01	111.87	113.65	109.45	119.46	108.65	106.9	112.67	104.74	112.05	103.72	97.446	115.66	112.55	103.59	109.11	110.35	107.81	109.02	112.94	110.37	109.53	114.27	108.32	108.29	106.75	116.5	106.5	107.99	111.77	114.37	107.19	115.37	113.79
109.17	116.08	111.17	121.88	113.81	110.12	111.39	113.61	115.04	111.56	104.18	112.61	109.5	110.4	107.6	113.54	114.23	112.22	105.93	105.85	104.86	106.74	105.81	106.47	114.98	110.9	109.09	104.25	110.01	116.82	112.36	114.79	116.38	106.6	112.74	103.13	110.92	114.44	116.3	115.48	114.07	116.44	111.8	112.7	107.46	112.55	110.09	116.89	114.66	110.52
107.14	110.88	112.82	109.75	112.2	106.55	107.52	107.73	105.97	116.79	104.45	113.65	113.99	110.76	112.48	117.79	114.06	111.64	104.96	110.52	111.76	109.91	119.56	110.16	117.13	109.42	105.98	107.71	109.34	108.36	111.42	109.53	113.86	113.11	115.7	113.05	106.58	110.06	112.79	114.49	106.7	111.64	109.04	114.99	113.61	108.74	110.74	111.67	113.16	116.47
101.38	98.06	97.658	97.898	101.13	98.735	96.407	98.889	101.7	98.943	92.973	101.25	99.591	101.14	101.29	106.11	101.25	94.268	103.42	100.24	102.23	94.936	100.11	98.063	101.58	94.143	97.725	98.359	94.283	94.711	97.82	102.11	102.18	96.878	98.943	96.36	102.06	101.64	105.32	102.05	99.524	103.02	96.366	97.759	95.393	96.318	105.17	99.41	106.22	101.09
105.83	99.046	106.16	109.87	102.16	105.69	103.54	97.743	104.92	106.44	103.01	98.569	108.2	104.49	101.74	113.44	98.748	103.77	102.05	104.19	102.6	104.32	105.54	102.55	104.73	110.43	104.78	102.29	105.2	108.49	105.84	105.14	108.22	99.44	101.2	103.2	106.97	107.39	109.68	106.69	108.02	107.13	103.82	101.39	109.42	104.6	98.426	106.11	109.68	107.58
99.301	108.41	107.66	104.18	100.46	105.44	102.14	105.59	102.93	102.27	99.331	105.24	107.74	104.54	100.63	98.982	102.72	106.44	101.22	106.95	104.35	102.01	107.81	109.83	109.51	106.07	106.47	99.947	107.2	109.94	103.99	104.99	102.94	99.308	99.229	105.94	108.57	105.2	106.68	113.74	100.28	109.38	103.21	110.26	104.94	103.42	101.24	103.83	107.62	104.06
109.81	108.06	111.36	100.51	109.65	105.22	106.06	104.86	104.8	104.73	108.49	105.06	111.11	109.2	106.89	109.14	100.03	99.727	106.12	113.49	105.05	108.19	110.86	101.89	102.66	108.49	111.18	103.48	110.22	110.29	100.41	102.91	107.35	111.24	105.51	105.55	110.11	103.59	103.79	101.61	107.16	100.06	114.27	108	103.1	107.98	108.55	107.4	104.31	112.1
113.13	115.35	114.63	115.97	112.22	109.52	104.07	107.66	109.01	121.24	113.72	108.98	115.3	114.94	110.24	110.09	107.43	107.35	115.29	112.96	111.54	111.92	104.69	108.84	113.74	114.5	114.89	109.88	117.01	106.59	110.97	116.02	112.53	116.41	117.23	111.05	113.1	116.5	109.52	112.19	111.58	109.46	109.26	113.31	112.33	115.17	112.15	118.87	113.31	110.53
103.8	100.35	105.31	100.45	103.55	102.39	105.15	104.05	113.56	112.58	104.44	109.97	111.41	112.53	106.71	103.79	101.77	105.19	109.46	100.82	108.67	101.41	104.43	109.94	95.736	101.45	99.356	107.11	101.23	104.39	106.43	97.703	104.18	103.67	104.57	100.38	101.55	104.8	103.25	106.09	108.3	104.45	102.32	105.22	108.23	103.65	102.09	106.33	101.59	98.764
113.29	109.81	104.92	108.06	112.65	107.52	107.13	94.995	102.66	106.63	110.41	110.03	111.14	103.91	107.9	105.04	107.76	109.53	106.13	100.74	103.93	101.24	108.38	101.35	107.94	107.45	110.38	107.14	105.55	106.54	99.505	110.66	102.69	110.69	108.62	106.19	112.41	104.28	106.03	106.7	104.79	111.96	109.37	112.66	104.59	108.31	106.78	104.73	106.85	105.56
111.72	111.95	111.66	113.16	115.09	110.66	108.96	114.81	108.6	106.91	114.97	115.08	109.51	112.6	115.9	110.36	115.72	110.54	112.16	111.55	111.23	109.9	113.19	108.73	106.68	107.49	120.16	109.87	104.63	105.42	106.52	112.44	112.45	107.2	112.56	110.91	111.43	113.41	113.17	111.57	109.95	103.54	106.95	114.65	107.93	114.24	114.94	112.02	108.2	109.3
101.28	99.313	97.168	103.81	101.1	103.93	106.44	95.739	99.726	94.839	102.07	100.27	102.03	97.535	101.67	98.915	100.31	99.326	94.52	98.551	109.03	100.31	96.987	102.68	102.17	103.82	100.22	98.304	102.53	99.257	106.09	101.68	93.743	102.5	106.32	102.95	106.48	102.3	104.09	100.32	96.518	105.84	97.657	103.6	99.311	97.534	96.251	101.53	101.15	97.119
99.866	102.54	100.61	96.051	101.17	98.308	96.032	94.009	97.95	98.121	94.584	97.097	105.01	101.8	95.906	97.501	102.8	98.293	101.93	100.53	95.475	105.2	99.407	94.76	95.449	108.84	101.46	99.454	94.781	104.02	97.27	101.7	101.67	100.1	109.9	101.42	102.07	101.35	102.91	96.008	91.161	94.815	100.72	96.599	96.411	104.49	96.135	100.78	102.03	99.76
105.33	102.96	107.23	104.93	107.65	97.893	106.28	105.77	112.31	108.06	110.51	100.64	106.52	99.331	110.08	111.64	105.3	103.05	99.303	108.71	104.29	107.64	104.84	100.86	106.02	108.92	106.03	108.29	106.41	116.5	101.15	110.01	102.85	109.73	106.43	106.34	103.71	104.87	105.34	110.82	102.5	105.99	103.53	106.89	112.09	106.65	104.78	106.09	106.36	102.35
105.31	109.81	109.13	110.21	114.47	114.55	110.76	109.98	110.61	111.2	107.41	111.73	113.13	118.1	109.93	110.46	110.96	109.63	115.45	112.33	105.54	111.75	113.55	108.72	114.52	111.24	105.22	117.62	106.02	109.89	114.46	112.62	114.97	119.76	104.61	114.1	109.99	110.01	117.01	110.59	106.27	110.4	117.47	110.8	111.06	106.12	111.58	110.06	112.34	112.96
103.63	108.82	103.79	104.85	101.33	105.12	101.75	107.26	107.38	108.72	106.02	105.3	105.19	106.93	100.79	101.69	108.16	104.97	104.91	104.04	107.95	108.16	105.92	105.95	104.02	102.89	107.24	107.44	101.28	108.44	109.2	104.81	106.64	102.14	105.48	102.96	101.62	106.21	111.63	101.16	110.44	108.59	103.87	103.4	101.94	107.84	102.03	107.09	108.07	105.02
107.04	110.35	111.69	107.23	111.39	110.26	110.11	109	117.82	108.08	111.81	109.46	110.09	108.05	113.88	110.53	115.08	111.77	113.6	110.73	121.64	111.15	110.95	113	109.95	115.99	110.42	109.32	115.8	112.39	104.88	113.63	106.83	113.74	107.59	112.34	108.6	118.38	110.23	109.17	113.74	117.33	104.48	102.68	110.14	101.92	106.71	108.22	109.05	112.34
119.87	114.1	112.28	117.09	119.57	121.88	120.24	120.6	113.18	118.95	121.47	120.54	114.42	119.05	115.96	119.62	114.76	117.03	113.11	116.27	123.12	120.37	119.46	117.99	120.52	116.72	117	118.63	119.46	125.84	116.44	112.24	116.9	120.44	127.34	121.85	110.89	117.3	115.77	117.94	123.79	115.62	115.95	119.95	118.66	117.77	122.19	120.76	118.41	116.12
94.436	97.424	104.84	94.098	101.06	103.86	96.967	94.63	96.901	92.857	105.21	95.326	96.198	104.32	93.508	102.16	97.704	101.91	98.264	104.15	94.39	100.71	103.57	103.96	101.02	96.847	95.851	97.168	106.24	95.154	96.175	97.886	103.6	92.287	98.484	101.17	100.55	103.21	103.7	96.993	100.7	105.42	101.34	101.07	102.91	106.78	99.978	98.351	102.86	96.733
105.17	106.11	108.94	104.97	111.36	109.06	105.8	107.92	105.65	116.92	106.64	106.06	107.14	108.68	111.67	107.9	100.73	103.81	104.82	106.03	101.82	104.38	110.21	108.97	109.07	104.3	113.33	105.27	106.9	108.29	107.81	107.24	108.95	105.86	108.7	102.4	106.22	101.65	101.28	105.06	104.99	101.26	102.7	104.68	104.7	109.63	106.78	108.84	106.87	110.92
105.18	99.831	95.446	94.777	98.008	103.32	102.62	98.429	103.61	102.5	104.18	99.46	101.12	102.92	100.8	97.265	99.446	105.05	93.563	100.87	100.03	103.17	105.04	101.56	104.59	99.251	96.506	94.272	103	97.619	103.62	111.34	98.685	104.21	95.811	94.975	103.8	100.7	99.787	103.91	97.528	93.38	99.613	105.73	93.352	100.52	96.342	95.988	93.687	100.44
111.55	108.33	106.51	103.96	103.07	105.89	104.35	98.675	107.9	102.68	102.71	106.11	106.88	104.76	105.77	99.298	102.79	100.89	104.94	102.73	99.523	112.26	101.71	103.23	106.19	108.99	106.05	105.67	108.33	103.96	106.4	107.82	100.71	107.95	106.96	107.74	105.54	102.96	107.48	102.1	105.65	104.1	111.89	107.31	108.34	97.789	106.11	107.44	101.2	102.72
106.16	110.26	101.8	102.97	106.25	103.68	102.33	106.89	104.08	106.25	105.21	105.3	108.47	97.998	102.03	98.696	110.64	103.4	102.84	110.25	111.83	104.24	102.62	102.52	105.64	111.08	113.11	103.82	105.83	107.91	106.59	101.65	103.71	108.46	106.96	106.1	98.204	103.47	108.13	102.47	108.72	105.34	101.4	109.31	104.42	101.13	102.16	104.16	100.48	106.86
107.46	101.19	96.903	103.28	98.793	97.384	101.48	100.55	101.55	105.87	102.99	107.5	99.599	103.55	98.689	96.91	97.905	104.99	100.74	100.22	108.91	99.038	100.86	94.091	100.28	96.29	102.5	100.25	94.848	100.77	98.437	100.38	100.59	100.8	100.58	105.35	98.906	99.03	97.317	90.861	103.48	96.076	99.314	100.12	98.933	100.14	98.294	107.51	105.22	100.16
111.13	109.08	110.56	113.83	112.44	109.69	106.65	116	104.03	112.01	102.07	115.42	115.86	110.49	107.35	112.57	104.62	113.08	115.37	113.99	105.64	110.05	105.96	111.9	110.24	108.35	110.43	114.29	110.34	114.71	111.39	114.3	110.47	112.79	116.6	117.94	111.58	111.8	107.25	112.56	109.89	115.01	111.1	112.48	108.29	112.9	115.29	118.47	112.95	115.37
105.75	110.68	100.2	100.74	101.73	105.64	100.24	111.74	109.59	107.23	106.75	99.316	102.67	103.58	100.85	108.31	106.24	105.19	104.48	104	110.03	107.54	105.33	100.01	106.2	103.74	107.61	101.8	102.48	107.96	104.76	111.63	103.99	111.8	99.707	109.52	109.17	101.47	111.95	104.39	110.21	108.23	106.05	108.21	110.65	110.79	111.84	108.25	100.65	101.03
118.48	119.86	125.79	115.93	122.31	115.44	121.18	117.25	117.75	113.42	117.36	119.48	124.02	117.25	117.25	120.56	117.35	121.72	116.06	118.35	116.11	120.49	113.69	113.84	117.74	115.56	116.05	121.8	115.6	115.24	116.27	118.35	113.04	119.14	118.88	125.14	118.03	115.99	123.64	116.08	119.55	114.79	116.16	114.55	123.04	117.65	115.48	120.45	115.04	117.42
104.22	100.74	107.15	113.22	110.12	96.88	103.73	106.89	101.12	109.88	102.08	101.31	109.98	102.8	105.72	108.92	105.57	106.25	107.78	101.17	108.59	110.21	106.46	110.31	107.18	110.63	103.45	108.14	105.14	107.21	106.64	103.45	110.5	109.4	105.43	104.21	102.48	100.33	109.27	104.47	99.497	105.52	106.33	103.23	109.37	105.75	107.82	95.679	107.26	111.29
106.04	109	105.39	111.16	106.22	102.12	105.35	111.9	102.6	106.64	105.13	107.62	104.26	105.03	108.47	105.22	104.18	104.99	107.18	103.18	95.566	106.99	108.26	104.38	102.9	101.81	104.53	105.16	107.13	102.83	98.108	103.28	104.82	103.39	101.36	103.49	103.73	104.38	107.22	105.76	103.38	105.9	99.349	103.11	103.63	105.72	106.41	107.09	106.21	105.22
104.97	116.93	106.98	108.36	107.05	109.53	108.22	110	107.43	110.1	109.07	113.33	106.58	109.79	111.04	109.89	117.81	104.72	113.37	112.89	111.54	101.03	109.21	109	109.64	105.54	110.62	121.06	107.81	104.11	115.29	117.57	114.69	112.47	109.99	108.88	111.84	107.06	108.09	111.67	111.85	106.42	111.17	103.34	107.04	107.1	114.25	109.19	111.37	109.17
95.229	97.277	102.46	100.13	95.595	103.7	95.221	99.912	100.68	105.45	100.32	96.363	99.264	95.077	103.57	101.76	102.4	99.673	102.65	100.66	100.86	97.744	98.915	97.862	101.41	98.157	96.479	99.148	98.67	102.1	94.535	100.5	99.059	97.034	104.99	97.859	107.52	100.66	98.226	98.998	99.327	102.8	101.2	96.723	104.79	101.98	103.83	102.07	95.908	104.84
112.47	108.93	109.06	110.97	114.45	119.14	112.44	111.19	105.83	115.54	110.31	115.21	119.27	111.6	109.8	111.43	100.04	112.19	106.8	109.02	111.1	109.36	101.14	108.21	115.92	115.31	109.83	117.12	116.45	110.54	109.84	112.54	111.47	115.76	114.84	110.43	113.82	108.95	110.7	112.75	116.15	115.7	107.44	119.22	114.35	111.31	115.5	107.58	107.02	117.45
100.64	94.754	98.928	97.944	97.293	96.879	102.34	100.63	95.276	99.157	104.54	98.353	99.874	102.12	97.675	97.506	98.675	96.613	96.471	96.613	96.59	101.38	99.64	96.907	94.529	100.5	103.59	101.27	102.51	94.113	97.54	94.25	103.44	99.665	99.288	90.798	99.131	97.243	102.16	100.89	101.45	97.192	104.66	104.56	97.163	101.41	98.288	96.158	105.47	99.048
118.25	112.97	115.11	122.08	118.9	109.03	112.96	112.25	106.98	108.65	114.25	108.96	111.55	115.53	109.93	109.17	112.94	106.39	107.43	118.76	115.32	105.26	114.55	112.89	113.95	112.55	109.17	115.07	117.91	108.45	111.65	117.91	115.04	116.95	116.39	116.5	110.45	114	113.19	111.61	109.72	116.14	114.21	114.51	103.19	111.83	111.62	113.42	107.47	114.75
110.13	110.5	103.51	101.22	108.25	102.62	106.07	101.78	100.79	108.13	105.21	101.66	107.08	109.99	103.3	101.8	103.01	105.61	104.79	103.17	99.571	110.25	97.744	106.67	103.84	106.41	105.43	103.19	102.81	107	102.24	99.674	104.43	110.18	99.319	100.18	105.02	108.93	105.62	103.39	107.79	98.026	101.37	101.89	105.43	99.465	98.751	104.14	109.71	106.23
99.637	106.2	103.66	114.55	106.28	105.51	104.41	101.33	101.96	106.87	106.95	111.09	110.32	105.05	102.36	101.05	110.66	107.11	101.54	106.07	105.99	103.5	104.16	100.9	106.95	104.09	102.99	110.01	106.02	106.42	102.31	105.97	107.3	100.25	110.21	103.08	109.57	102.75	108.31	107.5	103.95	110.31	110.68	98.221	103.24	105.33	100.16	105.34	107.06	110.9
106.06	104.48	108.92	102.63	112.55	105.14	106.43	105.81	102.61	104.66	112.85	109.05	104.26	103.64	106.61	110.38	113.52	108.1	105.59	107.64	106.08	103.12	104.56	109.25	107.44	108.88	105.2	101.67	112.78	106.95	103.09	112.89	106.63	99.321	104.36	103.42	109.24	105.2	107.23	102.28	110.06	105.68	104.6	104.07	104.25	102.86	108.52	104.71	100.8	110.41
121.65	114.47	115.61	113.46	109.44	123.28	119.73	116.27	114.78	116.27	115.49	111.26	111.29	116.16	117.63	111.67	113	115.93	118	121.39	111.42	115.99	118.47	114.51	118.12	118.88	108.95	112.83	118.2	115.75	116.01	113	113.23	107.8	113.38	115.36	118.93	110.03	118.28	113.59	122.51	120.27	114.44	118.37	119.13	117.96	112.97	114.77	111.24	110.54
98.436	105.05	99.991	102.44	96.97	98.593	99.834	100.12	98.542	97.043	94.312	101.23	102.41	106.91	99.049	100.6	94.726	103.87	96.203	92.284	101.53	95.288	96.158	102.23	99.123	101.65	106	104.64	101.49	98.797	96.919	102.96	100.88	104.61	101.02	100.71	98.081	102.16	98.383	92.662	98.751	103.28	100.66	95.007	99.839	102.02	99.039	97.592	91.378	104.82
115.53	111.81	113.47	109.62	110.65	108.61	105.83	106.71	117.82	112.76	107.03	111.35	107.63	110.66	104.92	103.81	106.92	111.52	111.8	106.98	107.51	106.74	112.18	110.05	105	114.31	115.38	110.51	109.06	114.65	111.63	106.86	111.36	110.33	112.07	104.45	113.84	102.19	108.89	109.11	107.67	110.32	110.95	107.38	111.08	109.24	112.77	109.73	111.71	111
102.1	99.041	102.75	102.05	106.52	104.88	104.93	99.79	99.45	96.169	97.221	96.385	102.68	95.318	100.08	102.94	96.854	103.2	99.326	99.236	100.95	102.09	93.373	105.3	102.54	101.04	106.33	100.95	102.31	104.19	94.487	95.228	98.315	95.627	96.828	100.62	103.64	101.58	105.46	92.828	103.76	99.433	99.41	94.929	96.05	100.18	101.21	99.09	97.217	99.847
102.26	101.74	102.86	105.84	104.77	107.56	102.47	105.74	109.16	104.83	105.32	106.82	105.96	107.23	102.81	102.41	102.47	104.97	103.3	105.66	104.73	106.52	105.58	102.74	102.33	106.43	102.21	107.14	102.43	102.66	105.77	99.862	98.999	105.27	96.666	104.23	110.46	106.54	97.752	104.05	107.92	104.4	105.89	110.01	100.84	107.72	97.658	108.02	106.08	99.27
103.99	102.84	102.18	106.94	102.18	99.144	102.13	104.57	107.93	104.41	109.42	104.57	105.69	101.4	100.18	100.38	104.67	105.92	101.39	106.42	98.397	102.57	108.76	99.37	103.32	104.36	104.43	107.99	101.52	102.2	103.66	105.91	106.12	104.87	105.25	109.8	101.93	105.21	104.86	100.5	105.16	107.07	112.83	106.97	100.74	102.96	106.98	99.1	106.16	97.814
113.49	113.82	115.66	111.59	117.43	105.48	116.08	111.37	112.01	110.36	111.86	115.57	112.29	114.75	110.88	115.17	112.74	105.98	108.25	115.04	109.96	112	112.55	110.5	116.44	110.14	114.28	110.87	113.35	108.53	102.41	113.62	113.33	118.11	102.23	115.97	114.61	110.05	113.88	110.99	113.99	117.44	103.91	114.26	115.31	109.19	119.41	110	116.28	112.07
103.3	110.82	104.25	111.74	102.82	107.74	103.19	108.38	99.553	109.32	104.03	105.59	100.85	108.84	110.54	102.62	103.17	107.03	106.47	112.07	113.32	105.11	108.31	104.98	106.08	104.4	101.93	106.56	105.22	100.01	107.22	100.51	105.7	106.79	105.49	105.97	101.48	106.25	101.77	110.19	100.8	102.63	108	105.64	103.19	100.88	101.07	107.15	99.625	101.34
100.14	110.59	107.37	106.3	109.36	109.2	103.26	110.88	102.87	102.23	106.02	101.21	105.35	101.87	108.68	104.25	101.81	103.15	106.89	104.91	103.42	107.19	105.95	104.15	108.99	101.37	104.61	101.35	98.98	109.66	104.05	101.21	106.47	111.22	107.2	103.25	98.445	103.77	100.58	103.95	97.928	111.96	98.827	102.08	102.5	103.42	95.92	105.75	105.15	105.62
104.48	97.541	106.4	107.65	111.18	106.03	100.76	109.72	106.23	111.64	102.2	114.92	100.55	108.33	113.85	108.16	101.18	105.13	102.14	107.9	110.37	105.06	106.14	104.53	104.15	104.76	101.43	109.1	108.46	103.24	107.29	105.1	104.82	108.87	103.69	102.41	111.15	106.18	112.7	111.54	104.52	102.03	109.5	105.63	102.98	103.15	105.29	105.35	101.93	105.58
107.3	106.96	108.39	110.2	111.47	107.17	104.07	105.58	107.87	105.78	109.91	110.37	110.64	108.7	100.83	103.44	114.03	106.38	110.15	107.01	106.58	102.98	104.99	108.66	103.19	112.12	105.62	104.51	109.29	102.67	102.89	103.67	108.57	108.71	108.32	110.72	108.66	108.4	101.88	109.61	107.45	108.94	105.57	105.75	107.34	108.91	112.08	101.78	102.76	105.11
111.4	115.83	110.48	110.48	112.96	112.38	116.56	111.5	109.37	112.7	116.45	116.27	115.04	109.76	118.25	111.6	108.98	109.47	109.09	118	108.55	112.9	111.26	119.08	113.36	122.8	114.11	112.6	114.74	112.09	117.24	109.71	113.96	115.79	109.97	110.45	119.08	113.62	112.56	109.33	123.29	109.72	111.35	110.87	106.52	117.42	109.36	108.53	117.55	114.69
105.55	103.33	112.66	99.025	109.07	109.07	104.07	102.28	103.52	108.22	113.81	111.08	110.66	111.98	107.51	105.5	103.32	103.82	105.54	106.6	108.33	103.26	107.16	108.16	101.99	106.76	104.26	106.67	109.35	99.726	107.52	102.81	111.93	109.86	103.04	105.92	104.67	103.3	103.64	109.96	107.78	103.78	102.42	107.81	102.36	108.44	97.539	107.44	104.81	106.25
103.16	107.47	104.63	104.37	104.74	107.03	108.95	105.53	105.14	101.13	102.04	102.75	107.86	109.77	107.2	108.63	104.93	108.72	107.38	104.65	107.22	109.66	108.71	103.18	106.23	103.11	105.16	108.58	107.19	109.66	101.73	104.71	102.85	103.19	102.71	103.39	106.26	109.99	103.66	104.16	103.87	102.6	106.63	107.62	106.98	111.16	105.99	107.84	97.463	101.8
106.64	108.36	113.35	111.21	105.32	108.7	103.35	110.54	109.53	108.34	100.24	102.45	108.09	103.15	104.66	107.47	104.45	98.403	105.81	104.93	107.94	108.57	114.21	104.8	104.25	105.38	105.78	104.56	102.51	107.05	108.41	109.28	112.53	103.79	107.02	108.77	102.68	108	107.69	104	103.43	109.29	99.815	94.609	102.02	104.13	105.77	113.08	106.75	102.94
102.47	107.75	107.49	105.35	108.18	105.63	107.23	101.75	105.81	102.97	100.01	108.39	108.51	102.51	105.8	105.74	102.13	107.2	105.6	111.24	108.48	106.6	107.6	107.43	109.51	104.81	105.89	103.46	102.82	100.28	107.48	105.72	113.98	99.848	101.92	109.54	108.85	103.31	99.119	116.25	103.6	106.59	105.74	103.86	97.817	105.04	101.98	105.55	110.4	100.9
106.96	102.04	106.4	110.41	108.44	111.55	109.88	109.55	105.15	110.84	106.34	109.04	104.68	105.67	104.2	105.58	97.475	100.16	101.96	104.17	110.16	107.02	96.275	108.51	108.92	108.03	107.13	112.67	109.38	107.2	99.261	106.79	107.34	106.77	110.67	97.844	106.72	109.91	109.44	101.58	111.16	112.56	104.38	105.8	106.83	108.87	112.56	104.73	105	103.39
106.91	97.923	98.024	99.778	102.09	94.075	95.998	102.99	99.343	92.251	99.504	97.663	100.29	102.68	102.28	100.24	97.904	97.378	102.72	105.98	95.645	108.44	100.68	101.71	96.751	96.157	95.1	97.159	104.61	93.662	95.84	94.072	99.141	105.16	101.79	101.33	102.52	107.34	102.72	101.46	101.19	105.71	103.59	97.929	101.34	101.89	103.24	98.299	100.7	104.06
110.23	110.89	113.9	106.98	116.57	120.94	108.83	112.6	108.57	119.1	121.6	109.23	116.8	114.1	110.71	111.48	112.18	116.87	111.91	110.25	121.15	112.2	117.72	113.81	109.27	115.25	114.9	118.58	113.83	117.75	110.53	112.96	114.62	107.86	112.72	110.51	114.19	106.64	108.3	114.67	115.02	107.66	112.29	108.7	110.19	116.92	112.02	113.64	111.3	111.95
106.19	102.7	102.58	105.06	99.965	108.35	111	110.62	106.5	111.2	104.9	111.21	106.91	109.29	110.6	111.53	107.82	108.25	106.39	108.14	109.03	105.16	107.32	101.29	114.23	110.9	109.52	110.82	113.58	105.36	108.09	97.516	107.24	101.82	110.31	112.29	110.81	102.29	106.88	107.96	107.83	104.69	109.33	109.89	107.75	109.15	104.55	109.23	105.11	110.52
121.71	118.89	121.38	118.84	115.15	115.77	117.3	118.52	122.03	107.87	122.19	112.67	125.56	119.99	118.2	117.68	113.78	116.9	123.19	114.2	114.75	117.35	116.93	124.52	117.79	119.55	117.93	113.62	120.3	116.48	112.01	113.88	121.52	122.26	115.26	119.73	119.3	119.21	119.12	116.68	116.93	119.21	119.76	123.07	114.07	119.19	118.33	119.45	116.63	116.58
109.81	108.39	106.09	109.57	107.38	107.61	116.1	107.15	108.64	109.58	108.33	113.24	105.5	102.93	102.82	110.46	109.01	110.39	104.06	113.41	111.27	105.24	105.85	106.86	108.63	103.16	100.55	111.82	106.4	107.79	106.39	114.56	113.65	109.57	104.19	104.28	104.57	106.78	104.68	103.98	100.1	113.31	113.22	107.08	101.51	104.98	107.77	98.885	99.884	111.35
109.29	112.41	116.94	111.26	113.6	113.1	111.22	110.04	110.3	112.41	114.38	116.2	110.18	109.44	109.63	110.16	109.58	112.43	109.01	108.29	113.79	118.74	111.38	108.23	117.32	115.57	110.5	112.82	109.05	111.14	115.27	111.51	111.29	105.09	109.95	110.56	115.86	115.6	109.36	112.81	115.03	112.22	112.93	111.11	105.89	113.77	117.05	115.42	114.93	110.8
112.78	118.68	112.21	116.55	119.03	111.48	122.73	110.8	113.15	111.68	118.38	114.8	116.41	113.69	120.53	121.61	117.44	119.23	114.76	117.79	117.45	125.82	112.5	120.8	114.41	117.8	108.75	115.9	118.13	121.4	113.2	122.12	115.86	116.72	112.67	120.14	113.75	118.93	113.2	119.83	111.03	111.82	123.89	114.31	115.14	119.45	119.42	116.49	117.89	118.04
117.47	122.24	125.22	116.62	116.83	111.06	122.39	120.25	119.31	117.41	120.79	116.09	111.33	121.64	114.62	113.79	120.18	112.56	120.99	115.9	115.89	113.34	123.01	116.69	116.32	114.46	124.55	117.61	119.57	120.48	113.38	119.2	124.25	112.99	113.4	120	123.53	121.6	112.42	116.28	116.86	121.32	115.17	122.17	119.59	114.82	119.95	118.75	114.21	118.41
104.49	105.3	104.03	110.3	107.07	104.48	108.6	109.18	105.59	102.42	104.8	114.49	106.23	111.63	106.14	105.53	104.12	106.97	107.35	102.88	105.26	108.3	100.58	105.01	112.43	104.79	111.33	101.26	100.28	106.01	108.49	106.05	104.37	108.36	107.46	101.1	109.69	107.47	105.96	101.33	101.09	110.88	104.94	108.55	105.84	103.1	110.52	110.41	110.42	107.68
112.88	119.78	111.74	110.22	107.78	114.77	109.69	113.73	111.02	106.82	110.93	109.68	111.85	106.41	110.51	108.66	104.33	103.26	113.15	112.1	113.04	107.62	111.71	112.54	110.63	114.43	108.44	109.01	109.06	113.92	106.62	109.08	110.34	114.32	116.46	109.66	110.39	109.56	116.38	107.17	115.68	109.29	110.13	108.61	112.99	118.58	113.14	111.44	111.33	106.27
122.14	118.94	118.4	116.13	115.22	119.14	117.93	119.16	123.39	120.54	116.83	116.33	121.18	114.26	117.14	124.8	118.08	117.23	118.37	118.39	125.04	122.02	121.06	121.83	116.69	123.55	114.26	117.13	116.6	119.55	122.65	114.83	109.36	119.66	115.19	120.19	116.85	118.35	116.13	118.87	116.49	115.45	116.97	114.85	120.27	117.96	118.95	115.07	113.26	121.38
101.39	106.86	100.69	100.88	109.51	103.88	103.29	110.54	103.96	104.41	108.24	104.63	106.45	110.97	106.2	108.68	101.63	102.29	106.12	105.83	104.24	109.6	105.2	103.95	100.2	107.67	105.79	108.29	106.16	104.88	107.49	109.16	108.14	104.99	104.81	105.4	111.74	107.15	105.84	107.76	105.37	103.83	107.08	104.53	105.18	104.88	105.94	105.98	101.57	112.67
103.07	98.958	107.83	113.82	105.3	105.36	107.11	107.23	105.9	105.98	108.83	104.22	103.19	106.3	103.06	99.247	98.56	110.09	105.75	104.53	103.29	101.33	102.22	102.67	111.7	103.67	105.95	107.3	107.24	105.66	112.85	108.67	108.11	105.65	102.38	104.49	98.568	103.69	105.71	107.45	110.76	103.33	103.39	105.19	107.12	109.98	106.12	104.76	106	106.51
104.39	102.33	98.426	101.55	100.72	101.56	97.727	96.991	97.548	98.031	94.103	96.585	99.222	97.559	99.027	97.634	101.2	98.506	99.396	101.81	99.893	102.48	91.767	98.483	96.317	104.08	101.33	100.36	94.403	100.35	102.4	92.543	97.547	102.39	95.988	102.19	105.03	93.038	104.1	101.49	99.824	99.418	99.094	100.68	102.13	97.746	92.3	98.836	97.591	101.64
103.8	106.23	101.44	110.29	102.03	104.35	104.71	106.5	99.88	106.56	109.59	106.56	105.77	106.82	104.36	102.48	101.55	99.763	108.48	102.61	109.48	109.02	105.32	102.84	104.28	100.37	106.56	104.87	105.76	108.24	106.35	109.8	109.09	101	111.91	108.79	99.734	100.03	100.08	107.07	106.85	101.52	100.53	103.52	103.06	104.39	100.78	107.7	106.02	108.8
109.38	107.48	106.78	102.89	100.6	97.322	101.78	103.18	107.8	102.46	112.78	103.15	107.59	108.57	107.16	108.96	106.36	105.88	107.88	109.53	109.62	105.74	104.29	108.36	106.87	102.91	101.68	100.4	106.75	106.48	102.95	109.06	110.73	104.02	105.91	104.31	102.22	105.37	110.2	107.87	105.51	99.173	106.62	108.5	104.68	108.28	108.21	105	102.23	103.61
102.27	108.03	103.49	103.99	107.07	101.59	111.82	100.67	105.39	113.52	101.52	104.1	107.08	103.59	106.59	97.765	109.49	110.09	105.56	104.06	101.7	102.59	101.78	104.32	98.205	107.29	112.23	103.24	105.11	110.71	106.62	104.34	105.69	109.86	106.21	104.85	97.888	107.41	110.28	106.26	102.81	103.14	105.62	105.87	102.67	107.1	108.33	107.2	102.99	104.56
115.02	114.25	117.57	113.91	126.53	118.76	116.98	118.91	116.26	120.7	114.87	122.51	116.61	116.79	112.9	114.89	125.13	119.21	113.61	119.89	111.47	117.54	116.35	115.92	116.98	111.37	124.05	119.31	118.19	112.06	112.06	118.1	119.58	110.26	113.79	126.9	112.72	121.41	113.49	121.69	119.27	113.59	115.7	123.5	115.37	111.75	110.29	113.42	114.3	111.78
118.75	110.53	118.07	109.59	113.45	108.72	110.22	111.42	114.28	110.72	116.66	109.55	109.33	115.02	109.27	109.75	105.25	114.35	106.9	102.53	112.74	110.55	111.54	109.15	110.42	107.77	109.97	107.8	111.14	104.04	108.09	113.72	117.31	116.47	109.46	106.61	114.57	116.52	112.73	113.81	102.47	104.91	107.34	114.96	104.34	108.18	108.77	110.93	113.34	104.34
96.866	93.488	100.1	101.66	104.47	93.663	100.83	93.626	101.48	102.92	93.23	95.426	100.45	104.65	100.09	98.141	100.3	96.479	102.13	99.46	103.57	103.03	100.67	100.31	100.81	103.73	106.12	99.567	97.89	99.914	96.767	102.39	96.106	101.29	102.42	99.345	95.029	105.13	102.61	102.01	92.408	98.846	93.852	100.71	99.403	103.61	97.331	103.09	102.13	96.366
108.81	110.93	102.68	101.37	105.79	107.34	101.89	107.13	103.65	104.96	103.21	102.72	106.04	107.05	101.48	101.14	99.915	104.14	98.817	109.06	106.54	104.25	105.78	101.61	104.9	101.13	104.69	112.45	102.13	107.27	105.88	110.48	109.05	103.1	111.36	103.49	109.17	111.59	103.18	107.23	108.33	108.01	105.21	105.67	105.55	108.49	106.17	106.75	103.45	114.81
112.03	114.58	110.64	115.47	112.85	111.66	111.54	108.84	109.28	109.81	111.18	104.48	110.93	110.73	110.79	109.18	107.85	110.31	110.07	111.89	108.98	114.99	117.72	111.38	114.7	111.85	111.68	111.7	118.96	109.53	114.05	115.92	114.93	106.03	113.62	111.16	113.31	113.39	110.49	113.1	102.69	110.29	115.08	112.72	104.54	111.92	117.13	106.64	110.93	113.52
110.6	113.31	116.52	111.32	113.2	112.95	113.69	112.51	114.52	110.65	107.84	109.12	106.4	106.78	111.24	109.86	113.25	109.8	115.58	112.65	119.76	108.95	104.32	111.06	111.9	109.06	106.92	117.47	107.92	113.04	112.99	108.32	111.27	111.22	114.06	109.94	110.8	112.07	113.72	111.41	111.7	113.78	112.82	110.51	107.48	109.8	104.35	114.97	114.85	113.86
104.59	100.8	98.491	102.16	100.2	98.42	102.08	100.4	102.76	101.2	96.505	102.97	99.42	98.888	104.85	103.28	96.963	96.373	98.392	103.31	102.14	104.48	98.262	100.93	96.764	100.35	94.732	102.31	100.64	100.08	96.789	98.101	104.52	99.62	98.529	98.011	102.04	99.286	101.08	102.78	102.89	104.94	100.31	98.311	98.11	102.42	99.725	104.55	107.77	93.766
105.08	110.11	107.71	105.87	108.79	104.77	109.69	108.18	104.88	111.48	102.92	107.24	107.43	102.17	107.69	106.76	105.6	105.8	111.32	110.78	109.3	97.649	104.58	101.09	103.88	104.8	111.15	102.88	107.66	101.65	109.41	115.72	109.65	104.9	110.17	111.07	104.38	112.18	109.96	102.43	105.65	104.66	103.75	99.232	109	105.66	106.59	108.41	112.46	111.04
113.75	117.85	108.31	107.15	110.19	111.9	113.27	112.25	115.5	116.27	108.83	114.22	108.18	114	106.76	113.58	115.17	105.06	109.81	110.94	113.86	108.72	115.61	115.31	112.76	110.29	118.26	111.6	106.65	111.54	110.8	111.1	111.86	113.18	107.97	108.57	109.7	109.74	110.45	114.96	112.1	107.15	112.24	113.85	109.36	109.87	116.33	104.4	112.18	107.94
112.83	103.42	116.98	108.61	108.97	107.58	111.01	113.87	116.19	109.44	113.74	116.77	109.62	109.43	114.22	111.79	115.79	110.66	110.61	108.87	112.61	109.47	111.29	110.88	106.37	107.57	110.67	112.35	117.38	104.67	110.07	115.89	108.08	110.72	108.56	112.66	112.56	115.75	103.81	117.96	112.87	110.82	114.05	113.36	115.25	113.99	116.87	111.57	115.67	110.22
99.832	109.84	103.61	100.05	106.11	108.44	105.63	107.46	100.06	105.1	104.64	113.23	103.16	97.113	105.48	100.71	102.46	101.14	100.99	104	102.57	107.5	103	104.38	107.11	97.843	100.11	106.39	106.24	98.028	104.33	103.64	103.97	102.84	105.72	106.53	104.23	106.86	103.54	100.46	101.84	109.95	100.61	100.71	104.72	111.66	104.1	99.813	106.79	104.51
112.35	112.35	103.81	108.87	113.22	109.61	115.96	108.43	109.98	106.93	110.47	109.72	107.54	116.91	109.97	112.41	110.72	112.12	105.07	110.32	107.33	112.92	110.55	110.27	108.45	109.86	116.93	108.27	107.68	112.2	107.21	111.2	113.71	106.46	109.87	111.72	111.8	110.47	108.4	111.62	113.89	114.84	106.73	112.33	109.63	105.48	113.75	115.96	115.09	113.85
106.62	110.07	110.36	106.61	114.05	112.84	109.54	114.35	110.56	109.91	111.31	109.2	108.61	112.11	108.1	113.72	102.99	111.27	107.58	106.14	108.11	108.28	103.92	113.28	110.88	104.81	106.03	109.26	110.08	111.81	114.1	109.37	115.06	110.51	109.11	114.43	112.11	114.84	106.8	116.11	106.98	106.4	107.38	109.02	116.29	103.48	109.72	115.65	106.95	104.93
112.1	100.84	107.69	100.49	107.3	104.32	106.53	99.177	111.39	108.14	99.294	103.57	107.21	105.42	107.78	102.44	110.11	107.94	103.35	103.7	106.41	105.27	102.74	104.7	102.81	102.6	104.58	105.33	105.35	106.94	108.07	103.03	107.09	103.52	99.574	106.09	111.65	110.93	110.73	100.75	107.06	108.76	106.74	109.39	100.87	101.74	105.18	107.86	104.97	102.17
105.61	114.83	104.46	109.27	107.71	108.35	109.36	112.38	115.26	112.15	106.93	108.01	109.94	108.48	105.36	105.14	113.66	113.27	106.64	113.04	110.28	107.7	110.93	107.12	111.67	108.42	113.33	108.34	115.7	112.91	113.25	107.3	110.73	105.35	115.09	114.32	114.48	112.36	107.31	121.89	106.86	118.33	100.34	111.19	108.33	106.9	103.41	116.58	106.19	105.93
112.88	106.9	109.53	108.09	107.29	103.63	111.47	110.92	111.04	115.38	103.07	110.02	111.76	109.01	112.25	118.31	112	118.9	112.43	104.03	110.84	107.79	115.05	108.61	103.67	114.94	109.11	111.37	113.48	111	115.13	112.99	111.42	113.96	108.98	104.89	112.89	106.21	113	113.18	109.63	112.55	108.78	116.14	112.99	112.97	116.63	109.37	112.1	110.58
104.8	101.67	109.02	104.6	103.89	104.29	106.24	104.55	105.07	101.49	103.62	105.23	105.57	105.95	108.53	101.51	104.47	104.92	105.36	105.72	106.63	105.1	110.39	109.59	99.486	104.17	107.54	107.74	106.35	104.74	95.864	108.74	101.36	101.33	101.73	107.13	103.67	106.72	110.31	106.72	102.07	108.79	102.46	97.035	103.34	108.61	98.881	99.429	107.81	109.29
98.87	93.451	97.548	98.033	92.261	104.55	100.8	104.21	98.097	103.59	100.65	98.93	104.85	102.25	102.25	97.006	100.69	99.678	98.349	96.036	101.36	97.67	100.13	100.62	101.09	92.953	98.657	100.93	103.53	98.841	103.81	97.32	103.07	96.582	105.11	101.08	98.622	106.79	98.417	98.567	101.57	102.77	103.06	100.86	100.29	100.94	99.83	103.86	96.648	102.61
115.02	109.58	111.17	110.44	110.83	113.73	111.16	110.71	113.71	110.01	114.83	110.79	109.13	109.64	117.53	113.2	114.12	105.88	110.5	107.03	106.78	108.84	103.48	102.46	110.29	111.75	112.67	111.21	109.23	111.97	113.96	106.1	110.61	110.5	115.44	112.24	102.62	115.04	113.62	113.02	109.89	108.16	116.25	116.24	108.14	110.66	111.75	113.19	112.95	108.28
107.08	104.16	107.29	102.94	106.22	107.16	111.63	103.54	104.71	107.24	109.87	114.28	105.49	106.89	107.36	101.45	108.27	105.42	109.98	109.72	107.46	99.115	103.26	106.13	108.69	106.28	110.04	114.12	110.1	108.49	107.32	105.03	103.09	106.27	95.196	116.13	105.89	101.32	108.1	108.54	105.87	108.86	106.92	115.34	110.51	110.7	113.11	104.85	104.94	109.25
111.61	111.45	105.98	109.78	101.22	111.62	107.12	115.2	107.61	103.81	103.09	110.34	111.99	109.76	111.92	104.55	110.5	110.82	105.02	110.54	102.5	108.36	103.43	110.03	105.73	107.39	109.45	107.92	116.11	102.29	108.12	104.77	102.73	106.17	112.24	113.26	110.55	105.9	102.6	112.38	101.78	100.89	99.935	108.82	105.85	107.76	106.97	107.22	109.41	105.14
111.82	110.92	111.87	118.92	109.65	111.2	108.94	108.8	107.61	105.4	107.4	106.95	116.02	111.46	109.59	103.1	106.15	105.11	110.58	106.73	113.6	108	112.43	113.89	115.83	116.48	114.96	106.99	110.55	111.77	102.29	102.41	119.1	112.25	110.01	109.67	105.02	109.47	116.23	102.85	108.43	112.59	106.32	109.19	110.61	109.99	116.64	115.28	109.98	111.67
102.18	107.29	112.86	104.69	110.02	106.11	106.77	109.76	103.93	106.73	106.37	107.29	107.2	105.86	110.06	109.47	108.13	112.38	106.49	107.07	99.368	99.256	109.27	111.98	106.18	108.2	113.21	111	107.82	104.99	104.5	97.416	106.15	105.39	109.12	102.04	105.62	111.03	99.273	102.2	111.64	109.37	113.77	113.14	104.93	106.8	102.57	108.91	104.01	110.13
108.9	109.93	115.47	108.3	113.49	109.76	115.62	117.34	112.76	108.41	111.52	110.88	111	113.61	112.88	112.64	109.03	111.73	113.44	108.49	114.04	108.06	112.94	114.05	114.25	113.39	108.44	111.76	104.29	114.57	118.38	112.13	115.43	108.16	111.57	113.31	105.43	104.72	110.12	114.81	106.69	115.89	112.72	116.2	109.92	110.8	114.65	105.59	107.2	108.68
105.76	105.41	105.79	109.21	102.47	106.06	100.6	104.79	106.85	112.19	112.57	105.18	103.5	109.82	111.39	109.2	104.43	103.9	103.8	105.52	105.74	104.78	107.24	102.33	97.672	105.65	106.98	104.98	107.24	109.54	103.47	106.08	104.51	104.44	101.24	102.77	105.36	105.02	105.47	107.17	102.02	107.4	108.18	105.45	108.02	105.46	101.85	108.38	105.52	104.8
114.26	115.66	121.59	109.05	112.92	117.02	112.7	112.21	109.09	107.58	108.63	110	110.92	105.49	113.13	115.19	110.74	114.02	112.55	116.62	114.19	111.62	116.49	113.45	111.24	111.44	114.61	114.27	110.53	118.64	108.87	111.4	115.88	113.74	115.1	117.73	114.34	107.95	107.43	112.2	112.29	117.75	111.45	108.76	112.84	113.04	113.26	111.33	114.59	115.98
94.541	104	100.36	101.23	98.239	99.953	94.155	99.803	100.09	97.428	103.38	101.28	102.2	105.62	104.37	100.22	100.42	101.09	99.879	103.67	105.12	102.28	96.787	102.42	99.041	106.42	95.717	98.443	98.473	99.941	98.038	95.091	96.432	101.1	94.948	103.18	97.807	98.499	99.26	99.577	98.647	105.8	100.98	103.17	101.26	96.495	96.466	101.68	94.781	97.352
101.62	97.995	105.7	107.49	97.253	98.132	101.31	101.59	98.785	93.19	99.177	107.78	98.612	104.26	93.342	102.63	99.187	96.153	100.94	99.31	104.63	99.316	96.537	98.915	99.039	104.76	98.4	98.686	104.65	91.256	96.765	109.68	95.91	105.05	98.466	96.819	96.746	100.06	104.4	96.61	93.132	98.58	103.02	101.64	97.336	96.94	94.072	98.063	99.795	92.396
94.503	101.69	100.04	96.206	97.351	101.08	97.642	101.26	102.35	101.7	100.19	105.19	103.33	98.711	99.755	94.08	101.04	98.202	99.62	103.24	100.41	99.092	95.635	100.36	99.515	99.219	99.839	105.24	98.088	97.655	99.968	97.837	95.067	105.47	105.79	99.383	102.11	99.734	104.23	95.695	99.309	105.22	101.07	102.88	98.391	105.48	98.657	95.779	101.5	102.52
104.02	106.25	107.95	105.47	110.41	105.3	108.61	104.83	107.58	102.53	103.07	103.18	115.28	102.28	114.92	106.85	111.01	106.78	111.22	102.49	105.99	107.08	104.5	104.19	99.165	103.93	105.15	106.14	108.05	109.42	105.24	105.25	116.81	108.7	98.202	106.07	109.22	105.43	104.92	105.05	105.37	105.75	112.27	114.46	116.94	99.425	106.33	108.97	108.83	101.48
106.5	108.33	105.11	108.98	107.99	107.98	102.29	111.23	101.72	105.22	108.03	104.54	109.21	104.79	99.456	97.221	106.81	104.83	106.6	98.419	99.091	100.01	104.99	106.9	107.05	104.74	104.33	100.94	101.56	103.96	106.82	106.58	100.89	99.58	108.68	104.15	104.74	102.34	105.11	96.821	107.58	100.42	104.46	105.45	107.2	100.32	101.42	105.23	113.48	106.97
111.86	111.28	107.91	110.47	110.87	97.6	107.3	108.54	102.51	107.21	110.44	110.17	113.57	111.87	110.11	113.85	107.98	109.49	107.04	115.07	107.52	112.83	108.41	108.48	109.36	110.82	105.83	99.258	107.8	106.36	106.42	109.24	112.35	110.57	106.46	109.91	109.22	114.56	110.25	106.63	109.72	108.05	107.91	109.08	108.69	113	104.75	112.03	108.17	112.21
110.15	105.57	99.189	105.66	110.48	104.22	105.38	111.83	113.75	102.05	101.07	111.04	105.77	105.68	104.94	105.47	106.01	102.86	105.56	107.07	100.61	105.58	103.82	103.93	107.68	105	103.81	107.53	101.17	103.57	105.77	99.194	108.67	105.98	104.45	112.81	104.27	108.93	107.15	108.22	108.57	98.768	102.87	101.8	109.12	110.57	101.6	108.81	98.343	106.18
104.92	105.34	106.31	101.6	105.8	103.09	99.692	106.63	105.94	106.69	103.31	108.77	107.77	106.18	105.24	104.33	110.41	112.94	110.04	106.08	107.46	104.96	102.31	106.54	103.85	107.64	110.39	105.52	107.89	104.09	107.6	102.82	103.18	107.91	107.38	106.06	103.89	106.97	110.21	110.78	105.98	107.53	101.96	106.96	116.07	108.98	104.3	108.52	107.11	104.91
105.22	103.93	114.09	108.88	108.35	110.13	104.61	105.57	107.61	108.21	112.85	107.3	107.82	110.98	111.64	102.53	102.52	108.25	107.35	105.36	108.16	110.27	108.59	108.76	103.2	112.89	105.94	110.76	99.927	100.95	104.67	107.84	111.57	109.15	110.33	102.79	108.88	102.81	101.88	116.98	109.7	108.52	106.38	103.33	105.57	102.9	104.99	115.73	109.16	103.71
96.959	99.509	95.763	100.64	104.58	98.233	94.186	103.3	101.83	103.39	103.46	102.53	105.7	98.319	98.3	102.43	104.53	100.21	104.91	93.411	96.386	95.609	101.05	95.445	101.98	95.228	98.517	98.968	100.81	105.66	95.542	92.433	101.18	97.312	109.23	100.96	102.26	97.333	104.45	104.04	98.139	98.219	101.81	98.945	96.819	103.66	98.507	100.84	105.83	101.1
99.87	108.84	106.54	107.47	103.23	101.52	106.27	107.78	103.43	107.95	105.01	108.14	102.76	106.34	109.64	102.54	110.24	103.17	99.353	104.4	110.11	107.38	105.42	106.3	104.9	104.87	110.06	103	102.99	102	105.17	112.72	110.32	112.64	109.25	105.19	94.393	108.77	101.64	108.52	110.66	106.15	105.76	106.09	108.96	105.14	98.634	111.65	110.57	102.25
115.19	110.8	112.84	113.24	113.75	112.82	114.75	112.59	107.38	114.38	117.49	115.89	110.59	113.99	118.72	115.91	110.89	107.2	117.03	107.35	111.38	117.05	115.55	110.89	116.39	113.21	112.3	117.89	117.53	119.75	116.57	119.24	110.44	112.89	110.95	108.29	111.47	120.86	108.96	112.3	113.08	113.38	110.49	113.25	114.23	116.46	116.91	114.36	115.02	110.63
110.62	106.49	107.21	112.22	101.52	100.78	110.83	106.75	107.51	103.51	102.8	102.05	105.69	103.89	101.54	107.11	99.653	110.03	103.72	104.65	99.574	106.5	107.84	103.72	103.3	101.8	105.5	110.9	108.1	107.63	104.18	103.29	105.28	103.84	101.52	113.67	112.51	103.47	107.36	97.456	101.32	105.89	109.7	106.26	105.8	99.631	111.61	97.549	103.82	103.05
99.703	107.11	110.2	102.57	104.27	106.52	101.69	111.98	107.06	104.4	101.89	100.23	104.22	107.45	105.69	103.56	103.72	106.57	101.89	107.68	107.15	105.06	109.05	105.13	104.51	102.48	101.51	104.91	100.86	110.25	98.361	106.67	105.79	100.74	102.24	103.34	99.217	98.533	104.81	104.33	108.7	101.7	105.26	109.73	107.36	102.72	108.17	110.88	103.32	106.35
114.56	103.09	110.13	117.58	112.48	105.18	101.96	112.94	109.5	112.68	115.94	112.43	116.12	111.77	107.65	120.08	108.95	115.18	111.57	110.77	107.26	112.43	114.54	109.23	111.21	106.74	107.78	111.34	112.59	112.5	111.78	106.85	104.38	112.51	110.49	111.55	112.77	113.06	107.5	110.79	115.03	104.58	116.55	103.98	107.99	114.13	108.67	111.21	112.54	110.71
107.47	118.06	113.55	114.96	111.78	108.15	114.68	116.43	112.36	112.16	107.65	116.98	107.2	111.98	119.74	107.29	105.4	113.29	115.63	114.81	107.36	110.73	108.25	111.11	117.83	113.62	115.84	105.25	109.44	110.56	109.66	115.08	114.66	113.54	109.81	107.16	106.02	115.73	114.16	115.42	110.43	112.57	116.76	107.52	107.3	115.26	113.18	105.78	113.86	105.28
112.75	112.26	110.96	108.87	111.24	109.3	105.52	115.09	111.03	114	112.41	117.73	120.17	116.45	109.94	113.73	117.39	113.69	113.3	115.58	108.17	115.59	109.91	110.01	106.5	106.54	110.14	111.2	110.45	106.2	113.77	109.15	113.2	110.18	111.44	119.04	111.06	114.47	115	112.68	104.65	113.97	113.28	109.62	111.31	110.49	115.28	113.48	109.01	115.21
106.91	103.55	108.44	99.522	110.05	102.39	101.86	107.35	100.13	101.12	105.94	110.35	106.51	106.16	105.09	102.25	107.82	102.04	103.68	105.93	106.43	103.56	107.38	105.44	103.59	101.91	108.86	109.54	100.24	103.12	98.548	103.91	112.38	106.2	99.629	100.04	112.26	105.24	99.498	107.35	103.23	115.21	99.409	108.82	106.51	106.77	105.25	106.83	102.32	99.992
106.9	106.14	111.09	105.79	114.24	104.85	107.13	111.12	113.46	104.42	107.56	109.4	107.07	107.53	100.04	104.58	101.05	101.85	107.37	104.53	98.996	102.28	105.46	106.74	104.17	104.9	104.96	114.19	104.64	108.19	95.733	109.19	104.48	104.82	104.43	106.94	104.71	107.19	97.233	107.75	107.27	108.61	106.81	110.34	101.69	109.56	112.28	103.93	103.96	103.51
112.86	105.74	112.52	112.21	111.2	105.3	110.24	113.57	111.07	114.02	110.94	106.64	108.74	105.79	111.51	116.09	109.06	109.02	112.3	110.77	112.23	103.83	120.56	114.67	113.89	114.7	111.29	109.71	115.43	104.66	108.03	109.56	110.95	112.49	114.63	109.48	112.31	113.98	118.96	111.65	113.6	111.92	112.02	112.17	111.64	115.38	116.34	106.07	115.23	114.59
98.344	112.26	97.793	106.6	96.205	102.96	103.25	99.828	104.89	103.31	100.04	101.99	106.95	103.39	101.74	101.56	100.27	108.4	99.831	99.482	98.572	97.023	99.389	102.46	107.2	99.77	102.23	101.96	100.9	104.07	97.581	100.86	100.58	101.96	101.12	101.87	103.76	98.515	97.694	96.319	102.48	100.27	102.44	98.902	93.634	96.688	100.14	104.02	98.319	100.28
96.051	100.62	99.828	96.423	105.41	103.73	99.768	102.07	93.834	106.66	91.004	95.518	97.432	100.59	97.975	103.17	104.19	102.91	98.599	102.39	99.053	96.023	94.435	96.837	95.847	99.228	99.285	101.77	94.31	93.947	95.93	101.23	98.581	96.742	94.486	99.115	99.524	101.16	97.567	93.26	98.132	99.26	103.42	91.235	98.603	96.609	106.08	99.28	97.912	96.087
115.86	114.78	119.55	111.26	119.99	115.54	116	116.38	111.57	118.59	112.93	123.03	121.18	116.16	116.38	120.99	116.31	112.28	117.26	116.05	118.16	114.27	120.54	115.86	115.69	114.23	111.9	118.67	118.33	113.64	118.17	121.64	114.22	121.16	115.52	115.04	123.32	121.7	114.14	112.05	116.77	118.23	121.48	114.71	123.13	117.54	115.75	121.47	118.34	122.1
96.797	98.262	105.82	110.1	103.51	101.06	102.13	100.18	102.48	103.53	100.94	102.81	108.91	106.49	103.56	109.17	106.91	105.28	100.56	109.13	99.157	110.01	101.9	103.14	102.78	105.94	110	103.75	103.41	105.3	99.357	104.23	106.11	99.653	107.21	102.26	104.8	101.4	107.22	104.33	96.373	102.14	104.09	98.034	100.6	109.15	105.79	106.78	112.36	102.44
103.31	103.76	102.01	97.864	102.81	103.6	99.341	93.865	100.82	106.74	96.98	94.844	97.083	101.55	107.41	99.295	99.775	97.711	107.05	102.54	105.09	104.05	100.4	102.39	106.14	99.368	99.162	99.145	103.46	100.01	100.51	100.21	104.6	104.67	103.56	101.08	99.148	101.26	103.37	101.81	98.565	97.133	101.5	106.78	102.89	97.545	100.22	101.85	106.48	99.855
110.12	104.89	106.19	111.25	105.03	110.52	104.29	108.31	109.59	113.76	102.53	118.32	111.78	110.35	109.28	111.55	104.73	106.43	103.51	110.29	107.72	107.44	111.38	114.4	109.82	108.73	110.93	112.08	106.46	109.71	110.83	111.63	108.03	116.29	107.45	110.65	108.96	106.27	108.73	103.74	110.06	115.99	108.08	105.15	106.11	112.07	106.33	109	111.99	111.57
105.86	107.67	106.66	101.98	103.07	102.56	102.24	106.74	102.52	102.44	102.67	109.19	107.74	108.25	105.65	108.15	119.02	108.43	107.41	107.43	106.6	110.73	106.95	99.39	103.22	96.983	100.73	104.93	104.06	108.91	104.65	110.42	111.6	108.07	105.66	103.85	115.88	112.35	112.98	108.1	101.72	108.17	115.16	115.48	108.95	111.15	104.97	111.26	110.2	103.92
102.11	106.2	110.26	105.26	105.62	101.83	109.51	107.58	107.49	106.57	110.84	101.98	101.97	109.63	107.11	112.37	106.71	100.62	106.03	107.25	107.63	109.47	108.72	107.53	110.3	105.4	111.06	105.25	101.33	104.9	104.78	105.7	104.24	105.15	102.64	106.55	102.42	105.45	104.04	108.67	106.76	112.66	111.65	108.83	106.51	111.12	108.99	106.38	107.56	102.4
110.43	101.86	106.16	104.97	105.43	103.59	102.87	106.8	103.32	108.91	98.065	101.31	107.8	109.91	96.613	105.11	103.8	106.73	105.16	106.19	113.13	104.78	108.46	104.21	101.59	111.67	105.6	101.55	103.82	101.17	104.52	111.47	98.508	109.27	100.25	108.38	104.05	99.077	104.84	103.62	104.51	111.1	104.38	101.29	96.317	101.24	104.94	104.12	106.41	105.7
106.36	106.74	110.6	104.33	108.38	102.12	105.08	102.53	110.96	105.47	110.54	112.32	105.72	109.46	102.9	105.07	108.72	107.19	106.72	104.09	105	102.39	101.65	106.5	109.84	108.13	108.25	108.37	108.87	108.36	107.71	107.66	103.5	110.91	104.23	96.718	117.01	110.47	101.51	105.31	108.1	105.51	103.59	112.9	103.53	106.13	102.83	101.52	106.04	106.88
99.299	110.28	98.764	97.006	103.94	98.789	102.81	92.487	98.894	104.75	101.26	106.36	106.87	98.826	96.754	100.69	101.56	99.646	97.782	101.2	99.114	98.21	103.55	97.908	98.346	97.65	101.87	98.415	96.044	95.959	100.49	109.17	98.538	102.68	98.439	100.74	102.95	99.889	96.256	101.38	98.395	91.489	105.1	98.981	95.503	98.647	104.63	97.008	98.211	103.78
112.12	110.01	108.95	113.25	105.49	109.89	109.13	106.48	114.75	105.68	109.75	109.86	114.41	107.7	119.09	110.26	114.19	113.08	109.06	111.76	110.7	112.55	111.16	114.16	118.33	112.47	107.41	111.75	112.97	108.48	114.65	109.4	112.76	111.67	112.28	113.9	110.12	113.8	112.43	111.12	114.05	116.52	109.93	110.52	110.59	115.26	112.91	117.17	107.72	114.83
113.93	103.92	100.45	109.3	101.85	101.64	107.48	99.127	107.6	101.89	104.31	106.08	115.39	103.9	105.65	104.21	105.57	104.19	101.1	104.21	106.65	102.42	104.25	109.37	106.24	107.95	106.93	109.65	114.82	107.65	106.56	107.8	105.16	108.44	114.93	110.43	101.4	104.37	113.66	109.47	108.01	105.58	108.89	106.17	101.7	109.12	107.73	105.57	114.78	112.65
121.29	113.74	105.41	115.4	109.54	113.95	112	114.57	107.61	114.18	111.9	120.03	116.63	110.61	102.25	110.44	113.04	105.81	116.78	113.8	110.65	107.4	112.39	116.1	114.37	117.67	115.41	116.03	113.5	111.51	106.59	110.95	103.42	109.83	111.24	115.09	115.36	108.78	112.1	114.81	115.83	109.34	111.86	106.66	116.44	116.79	114.01	112.06	110.85	115.87
99.597	107.75	101.06	102.65	106.66	100.96	94.494	101.84	95.452	102.81	100.15	98.342	91.93	98.622	100.39	100.46	100.69	101.98	101.02	104.7	101.56	99.593	99.467	94.547	96.595	97.68	98.42	94.373	97.988	105.95	100.44	99.096	94.604	101.73	92.42	98.509	99.479	97.058	106.32	102.49	104.87	94.226	103.6	105.18	99.618	99.364	103.55	99.954	97.084	92.718
98.864	103.72	103.97	107.29	100.95	97.499	103.08	101.59	103.81	107.05	102.74	99.148	99.033	93.931	100.28	99.776	100.44	99.277	102.69	95.825	95.641	103.62	106.16	101.62	96.723	96.168	102.3	103.45	100.15	97.758	106.54	102.54	101.22	100.53	100.43	97.772	103.86	100.78	99.204	95.222	107.43	106.1	98.687	102.19	95.529	101.39	97.188	106.26	92.933	96.439
104.17	106.93	102.79	112.33	107.22	104.52	106.4	105.53	105.42	107.46	102.69	104.63	103.11	102.25	108.47	109.98	105.09	107.17	106.35	104.49	107.03	103.46	108.79	98.656	109.63	105.77	110.02	104.45	109.39	105.58	107.3	105.21	107.09	108.57	105.6	105.31	101.77	106.81	103.94	96.001	102.58	101.56	106.83	106.43	103.78	101.9	103.49	101.01	102.16	106.07
118.3	112.95	108.1	117.29	113	109.01	111.12	110.72	112.49	113.37	112.04	106.56	109.48	111.5	115.73	112.68	110.46	115.8	116.92	112.25	112.5	109.87	109.62	115.57	113.23	115.62	112.66	112.67	106.81	117.1	108.88	114.66	110.87	111.81	116.59	116.38	111.67	115.4	110.89	113.88	111.19	121.56	108.33	113.42	107.92	108.23	109.5	107.5	110.37	105.97
112.88	103.34	98.728	104.58	107.72	112.46	101.81	110.43	105.86	107.63	107.81	108.51	103.02	107.31	101.54	103.71	101.31	108.52	109.99	103.93	103.91	103.53	106.49	110.45	106.42	102.94	101.84	107.37	103.31	112.58	100.41	105.66	108.51	103.81	104.92	106.05	107.75	112.17	100.86	106.88	105.12	112.37	109.86	108.21	106.25	98.498	104.28	102.6	104.17	99.992
98.801	103.43	100.85	95.484	104.65	107.62	95.537	102.2	95.407	101.83	98.727	97.413	99.588	100.36	99.912	105.49	102.69	104.19	102.64	100.59	96.409	100.35	103.58	98.696	102.26	94.908	107.3	98.515	99.723	96.307	98.281	96.063	100.81	89.676	98.581	99.018	102.31	99.195	103.42	104.26	103.34	100.12	100.34	100.55	98.118	96.351	104.63	103.47	96.294	97.023
102.44	103.52	106.9	101.9	106.37	103.51	101.09	106.51	95.325	103.09	99.38	97.145	103.42	105.11	106.49	105.71	105.87	97.405	102.18	104.35	100.43	104.34	105.16	104.34	101.75	108.06	110.12	109.45	106.31	100.04	102.62	109.69	96.516	101.82	110.77	111.55	99.518	106.65	95.529	105.67	103.48	105.56	107.88	111.16	99.112	98.101	107	104.3	109.45	104.01
117.58	120.4	121.67	119.31	115.4	118.5	122.46	120.14	112.79	119.67	115.83	117.79	111.15	118.78	119.27	116.09	113.95	114.71	121.6	114.32	120.16	118.01	120.41	116.9	120.28	118.9	115.33	111.56	114.74	120.22	120.68	116.17	120.94	113.48	122.42	110.67	108.62	118.79	117.57	116.97	122.13	119.2	114.19	117.39	120.58	122.12	111.82	123.84	113.93	114.11
97.193	98.513	105.49	99.464	103.73	104.71	102.8	99.497	103.3	94.389	99.479	102.53	101.96	100.74	100.09	103.96	98.777	98.429	97.508	102.89	104.87	101.96	100.92	106.82	101.22	101.15	97.153	100.65	94.145	103.77	97.466	100.35	100.99	99.718	103.35	103.78	104.29	104.46	101.09	95.514	98.693	100.23	101.1	102.05	101.85	98.763	96.319	100.07	105.58	98.843
105.56	104.5	109.73	102.47	104.04	108.81	105.1	105.92	105.94	107.02	105.53	110.7	107.89	99.646	106.95	105.23	103.44	107.41	106.17	110.45	112.38	102.83	104.72	103.73	107.28	106.08	110.34	108.56	101.38	103.03	110.73	109.11	102.86	102.79	111.06	102.56	108.84	109.41	110.23	105.64	116.33	107.82	106.94	112.74	102.79	106.4	105.16	106.63	111.95	105.3
99.675	100.01	107.94	104.57	99.643	105.12	109.12	100.7	104.3	97.252	103.3	107.21	109.15	104.8	106.76	104.6	100.72	106.4	101.25	112.94	99.505	95.671	110.44	117.8	103	100.22	101.78	112.79	108.89	103.6	107.28	101.91	104.19	106.48	108.66	106.11	98.392	103.78	99.877	100	104.4	112.79	106.17	103.09	102.1	102.82	105.08	105.75	102.49	107.84
105.67	104.79	106.72	96.184	104.08	109.33	102.2	102.05	100.46	103.19	105.56	107.63	106.88	99.062	97.98	101.53	97.396	99.927	101.81	106.26	107.33	104.3	106.87	103.24	100.53	114.54	104.77	108.32	104.17	104.62	113.98	103.08	106.57	102.62	109.39	109.46	105.98	106.94	102.3	106.5	102.45	99.468	110.16	111.47	106.18	98.541	106.4	103.47	109.53	105.44
94.154	101.89	97.274	95.967	99.713	100.83	100.79	99.106	100.5	105.76	107.23	98.759	101.34	99.524	93.138	89.146	99.604	96.18	96.514	103.67	92.181	98.242	103.72	102.1	95.929	99.714	105.36	103.37	97.106	101.24	96.423	100.15	97.481	98.063	99.547	95.545	98.417	100.87	98.393	95.625	104	101.2	103.83	101.7	99.437	98.122	95.738	93.693	99.496	97.287
96.727	101.83	96.846	113.12	101.83	97.696	94.832	101.22	101.62	100.21	95.656	101.92	103.46	98.381	99.96	97.487	98.7	97.757	107.53	101.85	94.451	97.697	99.49	104.49	102.84	101.6	96.114	101.86	105.69	98.554	109.64	91.879	106.37	96.552	97.526	94.695	92.326	95.4	99.297	100.21	97.954	95.201	100.03	100.53	106.01	97.214	97.369	100.55	108.95	100.07
108.55	106.58	103.76	109.43	116.92	103.49	104.19	104.99	99.641	102.54	109.42	109.92	105.39	100.61	105.35	104.51	105.92	105.25	100.93	110.08	109.11	105.35	104.89	107.38	106.34	108.17	107.23	100.17	99.928	107.83	108.02	111.18	105.25	109.1	100.45	110.23	115.68	107.54	112.77	110.01	102.92	103.72	103.79	107.12	104.71	104.84	105.26	100.21	104.29	104.96
106.92	105.9	109.16	101.49	110.9	102.6	102.62	102.43	103.97	107.33	98.336	107.24	104.17	107.22	101.71	107.86	106.99	105.24	97.703	107.62	105.69	103.78	107.76	106.06	112.12	111.6	102.65	104.37	104.77	107.27	102.83	106.97	107.41	106.8	111.72	109.81	106.71	107.1	101.34	108.73	105.23	107.73	108.82	106.17	101.75	107.72	107.76	108.26	106.34	107.14
95.771	99.39	97.807	102.54	101.92	102.9	101.25	97.911	105.77	100.96	99.885	102.21	95.22	104.55	101.5	98.409	96.733	104.11	102.91	99.333	95.132	98.644	96.797	98.779	106.42	95.51	102	98.697	96.398	100.8	105.42	104.29	102.15	101.15	99.216	101.32	99.014	105.22	99.024	102.42	101.78	103.99	97.703	103.25	96.17	95.358	100.7	101.64	111.04	99.733
106.85	108.12	110.56	102.78	102.82	107.64	106.66	107.03	98.083	113.57	104.86	106.3	106.35	102.47	102.73	106.68	106.8	106.66	106.39	105.6	108.71	106.17	104.83	107.47	106.65	109.41	108.19	106.37	108.42	106.76	108.14	106.57	106.77	107.54	110.94	105.61	106.25	104.71	102.28	108.21	103.63	103.53	111.66	105.42	107.43	100.79	103.89	98.28	107.26	109.68
109.04	112.81	112.49	114.44	108.29	111.99	107.72	115.01	111.23	111.78	111.77	119.97	110.29	112.5	106.1	105.82	113.4	116.23	110.69	112.91	114.75	116.02	113.08	114.63	112.53	117.41	113.37	113.46	114.23	107.95	109.88	111.1	113.53	111.7	111.85	115.76	108.57	113.67	114.16	109.57	108.04	110.57	115.54	109.17	115.63	117.39	115.85	111.59	108.99	113.49
107.33	101.84	105.39	102.05	107.85	99.076	110.45	110.36	104.35	106.11	106.74	99.53	109.97	103.09	104.15	105.46	107.59	104.16	111.23	114.32	108.31	103.75	102.71	100.12	108.03	104.9	105.37	101.83	104.41	102.72	106.63	102.67	106.28	106.96	108.78	108.39	104.22	111.38	96.206	106.77	109.02	103.18	111.12	110.62	100.34	104.88	105.71	108.18	106.43	105.58
115.79	110.1	104.33	114.97	113.18	106.86	116.23	110.8	119.1	117.75	110.45	102.76	110.24	116.35	110.45	110.75	111.27	116.41	103.64	112.88	113.36	112.06	108.27	105.68	110.35	113.77	109.31	110.5	107.07	112.95	108.84	109.99	114.86	105.69	110.62	111.22	116.54	114.81	112.79	116.92	112.16	115.37	106.74	109.31	112.33	114.29	111.91	111.87	109	107.43
116.81	113.92	111.42	122.79	115.15	114.77	119.66	111.76	110.39	117.21	113.12	119.42	122.59	113.73	115.7	113.79	117.06	112.74	112.21	125.11	119.56	114.62	116.4	114.29	116.27	117.76	114.62	108.33	115.69	116.09	117.23	116.88	110.77	114.25	117.27	118.23	117.35	116.26	108.56	111.6	117.33	117.11	112.9	123.44	116.95	116.91	115.72	109.66	114.01	117.69
96.442	96.666	97.015	94.674	102.74	101.87	103.9	95.998	97.493	99.22	102.64	100.12	100.92	102.43	103.94	101.39	102.47	106.23	101.91	104.2	102.56	97.594	98.8	106.94	110.36	93.899	100.75	99.296	103.11	96.064	103.42	92.536	100.88	97.872	101.12	99.056	96.813	92.248	106.16	110.68	102.45	103.31	99.939	99.207	104.47	103.75	98.44	99.346	98.692	105.64
106.74	102.89	106.63	100.87	108.99	108.69	114.73	106.89	107.42	107.62	108.13	107.2	109.22	103.23	112.57	105.62	115.09	111.07	100.92	105.43	107.75	102.99	103.74	107.79	107.77	104.05	108.9	108.8	109.77	104.9	107.69	105.16	104.2	108.72	106.91	97.82	106.82	111.82	107.5	109.75	106.6	104.26	104.68	97.86	106.18	108.93	108.2	106.82	102.1	108.87
105.1	106.38	94.575	105.98	107.2	101.31	103.42	98.935	108.73	99.928	102.4	106.8	108.18	105.53	107.02	112.24	100.52	103.99	110.48	108.28	107.79	111.17	105.31	110.25	103.05	101.29	107.17	108.05	108.19	106.31	108.83	105.58	107.51	102.88	100.24	97.583	103.55	109.12	103.83	111.85	109.03	98.922	104.74	103.95	107.17	105.75	105.95	106.96	108.64	105.74
114.31	112.56	110.22	105.93	114.45	114.9	107.57	115.03	116.87	107.14	111.29	108.56	108.27	110.5	110.14	112.55	113.73	118.18	111.78	105.13	116.59	110.91	111.53	113.98	108.72	108.51	111.58	112.88	115.35	107.54	116.33	115.38	116.03	106.38	113.18	106.31	109.91	110.55	112.36	109.35	113.34	109.88	110.09	104.1	110.78	117.15	110.42	111.29	111.17	111.81
111.12	117.46	109.57	109.11	110.53	105.93	113.59	112.97	107.37	108.14	111.61	115.41	109.71	115.4	112.92	105.89	113.02	116.51	115.75	112.02	115.51	115.65	109.62	116.64	107.93	112.37	108	111.12	110.71	109.63	114.46	116.15	111.36	107.73	114.74	114.84	114.54	111.23	108.54	114.93	114.42	113.35	111.34	110.15	109.22	115.39	112.75	109.99	113.21	119.16
106.27	107.49	102.29	103.46	106.12	110.01	105.73	101.23	103.39	103.48	104.88	108.84	107.78	104.59	104.21	103.89	100.97	105.46	106.32	113.15	104.86	109.08	108.79	100.65	105.58	104.66	105.01	106.75	109.66	106.58	98.984	106.24	102.24	106.72	107.6	108.1	102.26	105.07	104.2	104.64	100.41	110.35	102.55	107.85	104.23	109.16	114.19	111.14	103.41	107.87
101.36	97.413	97.791	97.535	105.04	101.82	94.356	97.254	107.39	99.159	101.1	104.08	105.78	101.68	106.14	104.61	97.083	102.67	105.73	102.83	95.615	92.63	96.388	102.34	99.655	100.49	97.714	104.09	105.12	100.73	99.576	103.93	100.65	99.808	97.566	96.931	99.938	101.25	100.46	99.142	99.283	100.18	97.945	98.493	96.632	96.524	102.61	97.267	99.088	105.52
109.85	110.08	105.83	102.59	111.56	109.22	106.92	107.96	109.21	112.14	107.96	108.56	115.12	112.13	115.41	108.37	115.38	111.57	105.7	113.97	110.4	112.44	113.42	108.92	107.28	108.31	104.95	111.08	110.47	104.17	110.02	112.29	106.12	113.37	107.84	110.55	106.15	111.59	112.41	108.95	110.73	110.53	119.77	104.83	105.95	109.22	103.17	113.51	113.32	112.63
113.84	116.34	118.05	117.99	114.04	118.77	117.14	113.72	117.44	113.55	117.99	119.91	117.3	116.98	116.69	119.02	121.56	117.7	119.77	121.54	119.87	116.03	117.02	118.8	121.17	116.48	118.37	117.43	115.63	112.89	120.66	120.48	119.86	114	122.5	116.53	116.2	112.46	124.23	110.06	118.03	120.7	117.52	116.16	120.57	120.94	115.83	113.31	115.89	113.33
113.58	117.22	113.64	108.53	105.77	110.44	108.86	110.2	112.47	113.74	105.06	110.52	113.04	105.9	106.08	114.46	107.82	113.45	110.09	108.45	107.36	113.59	110.09	120.5	112.97	112.87	115.35	111.98	115.02	115.07	110	112.02	112.4	110.27	109.01	114.7	105.48	112.46	115.09	109.4	113.36	115.12	111.62	105.98	110.61	105.81	113.58	113.6	113.61	109.44
104.67	108.23	105.71	101.61	107.79	106.5	104.59	107.21	104.33	102.34	108.31	111.63	106.71	104.35	97.077	108.36	102.21	107.67	105.34	103.54	105.19	106.31	99.664	102.18	103.73	106.63	109.33	101.84	107.34	112.61	103.86	103.2	106.64	103.07	106.72	99.697	110.67	102.54	98.935	105.03	110.23	103.16	109.38	98.343	105.82	107.96	102.98	106.31	115	108.58
108.17	102.18	97.745	105.14	104.15	108.27	103.73	111.55	100.39	107.87	107.61	107.68	104.64	108	108.32	99.541	100.36	108.4	102.14	106.09	105.24	101.91	106.09	103.55	110.92	98.464	102.33	103.23	110.68	104.36	107.68	105.21	110.52	108.2	103.94	112.36	107.22	105.18	108.91	106.52	103.77	105.94	100.17	104.65	103.48	105.57	102.57	105.51	100.06	104.46
96.468	109.67	105.16	104.79	103.93	104.14	104.54	103.37	108.31	101.97	98.439	101.94	102.16	102.01	108.07	104.46	104.82	106.47	104.07	108.59	103.12	111.16	103.09	112.2	103.5	107.39	108.42	108.76	104.37	100.83	102.46	106.84	111.26	110.71	98.064	105.11	102.81	106.7	106.42	112.02	109.54	106.59	104.98	100.66	103.35	104.84	96.144	106.84	110.81	107.43
104.09	106.97	105.66	108.3	106.64	105.3	104.9	103.16	108.45	108.37	107.31	113.21	104.39	111.4	111.6	107.9	109.44	111.24	104.31	100.25	104.7	107.71	104.65	104.44	111.98	101.6	106.43	107.13	106.14	104.74	107.96	106.72	99.56	106.29	105.25	101.51	105.14	107.55	113.25	108.01	105.25	106.6	99.931	104.49	106.54	104.21	109.51	106	106.44	103.38
108.45	99.975	108.96	99.691	104.09	106	98.556	110.42	105.57	103.21	108.53	100.97	109.97	111.64	101.68	104.05	106.26	107.33	100.27	106.19	104.82	105.21	106.16	108.39	103.3	110.5	108.65	110.16	103.88	105.56	101.05	104.48	106.3	110.07	104.41	108.35	107.81	98.413	108.37	104.51	103.46	109.68	107.64	107.2	110.38	105.59	108.36	105.36	102.94	110.82
103.63	99.981	109.08	110.87	104.43	107.6	108.49	103.62	102.86	105.83	104.98	108.44	108.11	100.48	105.18	101.44	99.894	101.84	104.36	106.62	98.776	102.91	101.21	101.86	103.63	99.24	104.56	109.03	105.45	103.19	102.76	110.1	103.44	105.66	103.51	99.495	99.928	101.69	102.25	98.816	99.445	100.07	104.03	106.02	103.84	105.2	111.21	108.4	110.86	103.78
99.883	109.36	102.6	103.7	105.05	106.5	106.61	104.68	107.99	104.9	101.95	105.96	111.68	104.96	103.53	104.59	106.96	105.91	102.54	100.43	104.45	100.34	103.22	106.23	100.39	102.56	104.92	106.25	109.99	109.68	101.73	98.014	110.5	108.61	106.04	107.3	108.35	105.65	110.93	107.8	104.77	102	105.8	106	101.9	104.26	101.24	110.62	102.37	108.22
105.56	107.04	109.19	108.12	106.27	111.12	104.56	105.65	111.35	109.92	100.05	105.73	99.42	103.24	110.02	105.12	105.85	104.94	113.02	108	102.76	102.29	105.43	103.27	111.16	111.29	109.13	107.6	110.85	109.81	110.64	101.98	111.47	105.43	103.53	107.04	107.61	107.29	104.94	107.61	101.97	107.43	104.93	96.612	107.32	108.58	99.325	105.21	111.71	102.28
113.66	120.32	118.2	118.71	117.27	118.8	114.65	109.27	120.95	109.51	119.33	115.19	113.49	116.11	117.95	129.92	121.36	121.29	116.98	117.57	116.7	113.26	121.33	125.62	122.41	122.75	119.25	119.79	118.7	119.13	116.4	122.04	113.13	117.65	117.93	115.05	117.44	113.48	114.16	111.14	119.08	121.71	127.17	121.54	114.61	119.91	113.47	117.31	117.1	111.84
101.24	103.65	111.38	101.9	103.8	102.51	110.39	104.57	99.916	103.08	102.1	107.96	108.51	105.95	102.37	97.977	109.07	105.63	112.34	103.11	113.85	104.54	106.57	109.49	99.092	106.84	106.26	104.22	115.85	106.57	101.9	109.79	105.6	111.72	98.222	110.52	111.37	102.23	111.08	102.43	106.91	103.85	107.85	102.47	108.98	114.78	110.32	104.51	103.53	103.94
106.72	104.5	101.35	108.39	105.55	102.53	109.62	106.82	103.22	108.27	106.28	99.411	104.8	105.47	107.13	104.01	108.2	110.43	107.95	102.75	107.22	103.21	110.37	104.31	110.03	106.56	105.58	103.23	101.27	102.17	109.84	100.99	112.6	105	104.33	107.27	107.5	102.65	101.82	105.73	104.51	106.58	108.56	104.88	106.12	103.9	110.19	100.78	101	103.64
117.96	113.58	113.07	114.89	113.75	107.32	110.97	113.51	116.21	114.4	109.64	114.04	118.21	114.83	106.48	116.77	116.34	116.46	118.35	111.97	116.03	111.15	108.44	109.76	111.74	111.73	109.8	112.21	116.95	115.34	108.94	112.36	112.88	111.57	109.99	112.91	115.15	116.73	115.68	112.01	114.61	113.29	113.04	117.29	112.6	109.91	112.53	112.28	117.57	109.72
109.15	102.98	106.6	110.74	106.13	106.73	106.78	107.47	109.21	108.87	107.31	109.01	109.34	108.04	106.63	99.16	106.1	104.55	105.1	107.4	109.39	102.33	106.99	102.82	106.01	105.13	105.61	106.81	99.521	106.26	101.94	105.25	106.02	106.89	106.37	100.68	108.36	104	101.75	108.26	105.87	104.85	106.95	105.39	102.16	102.41	105.81	104.63	107.27	96.223
111.26	111.97	109.85	116.85	104.81	109.91	108.33	110.88	104.42	114.28	112.6	112.87	112.32	117.62	108.3	109.91	115.48	113.04	114.86	111.45	111.13	116.76	105.57	104.45	108.67	117.04	112.69	116.68	111.24	111.84	110.63	112.76	112.51	113.58	117.04	110.66	114.65	114.12	115.09	109.83	115.73	106.79	111.46	120.68	111.66	111.2	114.76	113.59	115.72	112.25
100.35	98.991	104.54	99.681	93.828	95.602	97.67	93.573	97.582	102.18	101.63	103.57	95.926	101.43	103.39	101.72	98.938	97.56	100.04	99.982	100.15	102.52	101.44	98.563	98.193	103.29	95.45	96.535	95.51	98.723	107.67	101.69	98.756	98.228	100.48	101.61	99.537	94.159	101.19	104.73	99.091	100.72	105.56	102.88	100.81	102.85	100.22	105.35	100.94	98.765
104.19	105.1	102.06	107.92	108.41	103.96	106.21	105.78	98.425	105.8	105.5	108.43	109.51	107.31	105.94	107.83	109.78	105.85	108.9	106.07	103.29	118.15	102.62	107.02	101.25	108.38	105.39	103.77	108.99	101.2	115.07	109.46	105.81	107.04	105.02	109.76	106.19	105.34	106.36	103.23	103.12	102.27	103.57	105.5	107.25	105.32	99.295	109.2	109.56	103.18
109.85	111.85	111.98	110.24	108.3	111.13	112.63	111.51	113.06	110.03	115.61	109.36	108.12	114.77	108.97	109.47	103.33	110.05	102.39	103.35	112.26	113.73	107.77	116.43	106.23	113.03	106.78	107.17	113.58	114.91	108.63	110.9	109.06	109.72	108.9	113.16	114.45	114.35	118.81	110.39	115.94	108.21	112.07	106.76	111.7	113.26	106.56	110.85	106.51	116.51
110.79	114.56	111.97	114.77	113.89	114.77	114.64	113.16	102.27	111.76	116.99	110.27	112.32	113.08	109.28	117.2	111.84	108.11	112.57	107.96	109.8	116.38	112.86	118.24	107.27	109.78	108.89	109.67	115.94	116.34	115.54	107.16	110.83	114.28	119.49	111.04	116.13	108.84	108.01	116.81	114.64	109.22	104.88	115.97	107.91	112.94	110.52	110.46	115.7	108.93
113.98	114.06	112.66	108.97	114.62	116.41	109.33	110.74	109.05	113.2	110.51	108.99	112.7	114.89	108.43	112.21	110.03	116.2	109.13	110.61	107.08	117.23	109.72	108.11	105.4	112.32	116.54	109.94	118.94	110.62	114.58	106.87	108.16	109.63	104.05	111.36	112.11	112.73	110.72	113.43	114.96	115.7	112.11	109.01	109.26	108.1	118.53	110.78	110.29	112.81
104.35	106.8	108.47	106.37	98.362	107.93	106.36	103.78	104.42	107.61	104.71	106.16	110.05	104.57	106.67	102.39	102.91	108.67	105.63	104.47	105.36	104.7	99.768	105.2	106.56	110.87	100.55	102.89	105.36	104.61	109.46	105.01	99.831	108.73	103.99	109.77	107.37	101.59	104.21	103.45	104.34	109.61	100.41	104.5	100.79	105.98	101.75	105.47	100.92	100.85
106.49	105.45	103.74	107.04	109.46	104.15	101.51	100.57	106.66	108.74	107.69	106.46	103.14	111.63	110.39	105.97	109.38	108.07	105.06	104.72	103.73	106.84	101.78	104.12	109.46	102.15	101.01	112.35	107.27	110.56	114.38	110.02	108.35	98.896	102.03	102.37	102.9	111.29	98.954	102.76	103.16	102.58	112.06	102.56	106.49	103.58	107.11	102.93	108.58	95.335
94.213	94.133	102.43	106.71	101.1	105.32	96.464	98.743	97.112	96.664	93.539	102.07	94.506	101.55	96.596	93.558	102.04	97.909	102.83	102.89	90.882	99.576	100.36	98.467	103.42	98.181	104.76	102.46	99.847	98.514	97.267	100.01	94.412	98.762	100.57	97.049	96.092	99.353	107.56	104.75	99.121	95.508	96.256	102.72	100.06	99.931	102.45	100.38	101.64	103.04
106.19	103.13	104.4	111.69	110.18	105.5	103.07	106.54	110.98	108.13	104.63	105.36	100.44	103.9	104.74	109.97	109.54	105.85	104.7	102.12	102.93	109.52	106.67	102.16	102.13	104.85	102.78	108.97	102.67	107.49	103.84	112.47	108.48	96.831	103.78	103.35	109.42	104.04	108.02	103.57	103.93	103.41	102.02	111.01	103.29	103.34	102.51	105.97	107.95	104.59
105.31	104.96	105.7	109.15	107.48	100.8	100.07	107.66	104.3	111.94	108.64	105.6	110.77	108.59	96.879	105.92	106.08	106.43	106.09	98.099	104.24	102.81	109.8	99.522	108.49	111.74	102.26	103.84	108.87	110.88	99.378	105.49	103.85	108.16	103.32	107.53	102.75	99.806	104.51	106.33	105.99	107.95	112.85	103.06	102.29	102.15	105.31	108.41	100.12	97.875
99.406	96.97	94.845	97.417	99.574	100.13	95.929	98.813	98.126	95.946	96.947	101.46	96.055	96.182	101.7	99.072	98.832	105.4	100.68	100.07	100.29	102.33	101.52	101.15	99.549	98.373	96.298	100.87	101.97	103.24	100.06	95.981	99.838	100.61	99.417	100.12	97.944	100.56	101.61	96.494	99.436	93.264	97.637	98.788	98.748	97.093	103.13	99.401	99.711	98.612
110.46	116.44	116.38	116.54	117.46	115.57	116.99	112.49	113.77	117.13	116.84	116.32	116.97	117.35	114.63	123.81	120.7	111.61	120.98	117.8	116.88	115.37	114.28	118.47	112.37	113.36	111.29	110.56	120.14	113.13	118.07	113.78	115.35	113.19	116.84	115.51	120.24	116.17	124.28	113.03	110.92	117.24	117.58	113.9	118.27	113.02	115.2	118.33	116.91	120.71
103.18	106.96	107.48	109.44	109.45	107.58	106.62	108.37	109.82	108.27	106.99	105.62	105.94	106.81	106.38	99.475	110.19	99.478	108.41	112.49	103.13	106.78	103.51	108.53	106.05	96.925	103.58	107.76	103.07	103.15	110.68	107.2	107.72	107.93	101.5	107.01	101.03	104.84	107.3	111.4	108.56	102.12	105.59	102.59	106.11	104.39	108	105.73	112.04	102.88
107.04	106.48	105.04	108.2	102.87	99.082	100.78	105.29	102.42	105.61	105.24	100.7	105.84	101.01	106.6	106.53	106.77	94.908	99.695	107.37	104.07	103.9	98.573	107.72	104.63	110.17	103.32	96.191	106.31	104.09	104.78	109.84	106.4	98.457	103.11	102.01	100.58	106.82	106.8	105.08	109.75	103.02	100.12	105.33	108.49	98.186	107.23	105.22	107.42	103.54
119.33	116.6	113.36	124.22	116.35	108.83	117.14	115.28	115.22	114.77	114.24	115.83	112.23	114.17	115.3	118.97	121.66	113.75	118.58	111.86	115.08	110.01	112.35	117.64	117.26	115.14	113.47	117.17	116.11	112.6	119.28	113.34	118.17	120.95	116.63	121.13	116.29	113.5	115.5	108.48	110.94	112.69	114.35	120.1	117.88	119.86	120.52	115.95	113.3	118.35
103.16	104.98	107.88	101.85	103.56	105.09	100.21	94.44	103.88	103.9	109.02	109.64	103.17	102.13	106.62	106.74	106.55	105.02	108.5	104.07	107.54	106.91	105.55	101.68	102.75	111.87	107.3	105.15	101.67	99.95	102.49	111.21	108.62	109.96	105.35	100	105.66	104.57	105.53	104.78	101.39	98.348	104.29	101.22	107.82	102.79	102.06	107.94	107.04	105.33
99.88	109.84	108.11	111.64	104.93	104.03	109.55	109.4	109.27	111.37	105.51	110.28	109.79	109.43	100.71	102.53	109.21	108.86	105.92	102.38	113.34	104.51	104.96	109.12	106.83	105.28	100.37	104.66	111.17	108.22	107.41	110.46	107.28	104.84	102.86	109.77	97.647	101.93	109.58	102.81	100.68	106.19	104.04	109.91	110.31	105.81	103.76	110.02	106.65	111.72
106.87	119.73	114.07	110.53	118.86	107.93	117.31	114.25	106.58	113.18	104.75	110.38	111.2	107.45	112.82	110.11	114.78	105.38	109.95	109.04	113.09	114.03	111.57	108.17	108.39	112.82	109.92	104.73	114.01	110.9	110.63	114.72	109.14	110.93	108.14	114.87	115.13	115.36	113.34	115.86	113.44	116.63	108.78	106.94	113.39	107.89	114.79	112.95	112.27	108.08
110.35	108.49	117.11	109.75	112.77	105.83	112.42	114.55	110.03	106.02	111.2	107.85	110.5	110.79	104.59	110.32	107.94	111.55	108.09	112.21	113.17	109.46	110.04	109.41	106.61	114.03	112.01	105.39	108.36	114.57	113.21	106.45	109.5	111.87	113.71	113.27	105.02	110.65	114.46	116.4	112.3	111.27	107.06	114.55	107.96	114.6	118.09	105.64	109.36	111.08
106.97	109.93	110.9	114.26	108.09	114.34	106.68	115.68	114.69	105.83	112.57	107.88	112.67	107.31	108.52	105.07	109.24	114.37	111.68	108.04	104.58	117.15	112.82	116.94	104.41	114.34	108.58	111.41	111.29	106.88	110.62	119.92	111.88	115.87	111.36	106.26	112.12	112.74	113.77	115.65	111.31	107.43	112.81	111.55	110.11	111.64	110.51	116.37	111.5	106.34
105.02	101.82	102.94	109.39	104.52	95.271	101.86	101.27	105	107.02	102.65	107.77	99.637	111.68	109.32	104.65	107.46	106.59	101.79	105.15	99.543	103.93	108.62	102.08	106.39	105.09	100.15	102.76	97.704	106.77	102.08	103.12	94.791	105.76	108.49	100.29	106.86	112.73	99.161	110.16	106.16	102.03	107.13	98.618	106.54	103.69	106.69	101.97	99.676	105.16
107.83	112.21	104.81	110.03	108.53	108.06	106.16	112.42	110.04	105.86	114.99	106.37	107.91	111.21	112.62	110.89	108.82	111.89	110.76	110.71	116.08	108.24	105.63	105.52	112.22	107.62	114.61	115.19	106.25	101.66	110.28	117.23	111.96	110.49	108.3	108.36	116.82	110.41	116.21	110.34	106.45	118.3	103.83	110.92	110.27	109.28	112.32	111.41	105.86	114.5
97.447	98.718	102.04	103.37	105.97	97.751	102.07	100.31	98.756	100.12	102.07	96.647	105.27	95.138	105.84	92.215	103.09	96.122	108.36	94.47	104.41	96.296	102.18	108.14	94.022	101.92	97.955	99.922	100.71	101.98	100.04	100.85	105.62	105.56	105.41	103.85	102.55	101.25	101.45	97.54	96.14	99.936	106.48	94.865	99.815	102.26	95.952	104.78	101.27	103.71
108	104.68	116.06	112.16	110	109.58	106.44	112.32	115.54	111.11	116.04	109.49	108.52	115.19	116.52	109.52	116.17	117.03	113.15	114.7	114.75	112.39	116.56	106.3	116.17	117.13	119.44	110.15	114.12	117.31	109.08	112.84	113.78	117.04	117.39	114.28	107.34	105.1	108.36	121.8	108.12	117.09	114.67	112.92	113.59	114.25	115.7	117.79	106.25	111.51
108.04	107.79	112	110.9	117.07	115.21	113.11	113.73	109.07	109.77	109.79	106.64	104.49	118.6	113.65	110.36	107.88	117.9	111.36	108.61	115.24	109.31	115.68	106.23	106.6	115.03	114.18	112.47	108.84	111.78	108.36	110.11	117.68	111.59	106.41	110.52	115.34	111.96	112.54	110.87	112.21	108.2	111.55	108.26	112.25	108.07	113.62	113.39	115.82	108
108.64	105.7	110.44	112.98	107.77	109.62	112.87	112.26	107.25	108.61	106.86	106.56	110.72	108.97	107.37	115.67	111.42	115.32	109.78	106.3	107.48	107.52	111.49	110.34	117.89	112.82	116.77	117.68	109.63	109.98	113.31	110.4	105.56	108.48	106.21	108.52	106.67	109.45	111.32	106.82	108.3	108.98	112.4	107.99	112.54	110.43	104.2	100.83	105.93	107.81
110.16	111.65	108.63	114	117.81	114.81	117.37	108.23	118.09	112.94	110.69	108.73	115.08	110.87	106.68	116.82	107.85	114.55	108.08	106.32	110.34	110.95	114.22	105.93	110.98	106.99	104.89	115.4	112.06	115.07	110.63	111.28	107.52	113.24	111.08	116.2	110.27	113.68	115.63	108.42	106.28	112.27	108.65	110.22	118.97	115.41	107.17	109.33	113.64	117.58
102.85	97.222	106.78	99.11	97.824	104.71	97.317	99.896	100.87	96.788	101.74	97.518	98.769	101.77	101.8	95.532	94.701	105	103	98.622	97.9	99.31	94.076	102.09	101.23	107.04	94.71	97.029	102.16	103.38	95.178	101.27	102	98.84	102.68	102.99	97.212	100.17	101.55	96.384	94.137	99.093	100.81	104.11	95.922	92.935	99.465	102.04	96.666	100.79
114.78	113.02	120.18	110.93	112.66	114.67	112.56	102.8	112.51	109.69	112.74	115.18	111.58	108.93	114.34	109.42	113.1	110.57	121.84	116.52	111.98	119.31	115.59	110.89	113.9	118.07	109.33	108.18	113.19	111.31	110.65	114.46	116.66	116.69	109.95	111.08	113.06	116.14	117.74	111.44	113.2	110.56	116.8	109.68	114.18	107.34	111.83	115.26	108.63	109.66
105.8	111.78	104.04	113.36	106.6	115.07	111.8	109.09	110.25	113.85	114	114.01	113.47	109.61	111.06	113.93	117.21	115.4	110.31	109.18	116.77	114.46	109.09	112.73	111.37	117.47	113.14	112.5	113.15	113.76	110.16	108.31	111.7	105.87	105.82	112.65	104.26	115.36	115.33	114.7	113.89	107.4	111.36	110.24	112.55	116.76	113.97	112.32	114.46	105.35
106.86	100.41	103.63	95.956	103.13	91.513	102.46	98.111	100.8	100.68	95.813	104.93	101.11	99.891	98.489	96.829	100.84	97.318	102.62	96.521	98.39	97.795	98.251	99.539	102.03	100.44	100.04	96.149	98.456	100.15	103.31	98.467	98.427	101.95	94.118	96.832	93.233	101.63	95.746	96.403	96.815	100.45	100.7	94.009	102.09	98.524	98.342	100.54	100.28	102.93
93	104.85	102.03	102.34	102.11	101.47	98.584	103.49	97.745	99.796	99.582	92.57	104.16	102.69	100.45	98.648	103.21	100.67	104.57	99.208	97.773	102.43	103.35	104.56	95.782	103.39	103.35	103.08	101.5	101.71	97.278	100.57	94.573	106.88	104.54	103.25	102.6	102.14	102.17	98.169	102.14	106.04	102.1	104.86	108.32	101.23	100.88	98.591	101.61	98.953
114.03	112.17	108.73	118.75	109.88	110.27	124.57	110.33	110.5	111.81	111.27	112.32	109.03	110.58	112.29	108.53	113.8	113.34	106.78	113.21	107.02	115.57	117.64	110.98	115.1	107.79	114.44	114.78	108.83	113.23	111.73	113.44	115.86	103.34	111.59	114.42	114.35	109.66	109.26	108.64	120.32	114.51	106.62	111.7	119.7	112.51	117.55	113.11	109.9	107.47
110.8	108.14	110.73	108.42	109.98	106.31	107	104.98	113.25	102.32	108.67	106.25	107.63	106.93	109.36	101.92	107.92	106.31	101.44	107.18	106.77	104.17	106.21	111.44	111.07	106.04	104.06	105.22	106.91	107.49	104.07	109.95	105.69	103.65	105.57	114.19	108.08	105.7	108.79	107.02	112.79	103.61	108.77	106.23	98.747	106.36	106.25	107.99	109.48	102.94
104.89	106.31	111.79	104.95	93.49	98.198	105.15	107.43	104.76	104.69	108.16	106.06	104.05	104.74	104.08	105.72	109.56	98.937	105.78	96.972	106.53	106.41	106.95	107.98	101.87	104.76	99.885	106.15	106.69	106.4	99.613	106.59	99.538	101	102.7	111.02	104.05	104.09	105.94	104.8	99.816	103.07	114.91	102.49	103.01	103.21	101.14	104.55	101.26	114.94
100.29	99.115	95.086	103.53	105.05	99.768	102.06	99.71	97.447	99.463	96.262	104.2	96.115	104.11	105.27	102.09	91.204	102.49	105.24	98.914	104.56	100.58	96.994	101.56	90.82	101.98	101.15	102.83	97.546	94.209	102.45	100.2	98.388	98.714	98.776	105.11	97.646	102.73	94.131	103.07	100.03	98.848	102.8	101.17	103.49	101.16	98.933	93.108	100.58	100.15
117.22	121.51	118.19	114.41	119.81	119.88	124.88	117.9	112.17	115.81	118.99	115.31	119.83	116.92	117.43	114.49	112.31	116.27	117.79	122.46	113.72	116.14	108.98	114.63	112.75	115.52	118.4	120.41	117.04	116.79	114.26	117.26	120.46	120.6	120.71	119.37	116.71	114.63	122.83	116.7	113.28	118.6	119.22	123.19	122.4	118.97	119.45	115.91	115.32	117.5
111.2	107.54	107.46	110.05	115.72	110.86	114.07	110.94	110.53	105.25	116.14	116.04	111.12	113.01	112.42	116.48	111.89	113.05	110.36	117.69	109.35	110.25	110.62	110.57	114.08	111.31	113.94	106.93	109.18	110.83	115.44	112.76	110.32	111.17	112.93	105.68	113.85	112.67	114.9	106.97	110.31	111.18	110.69	104.26	107.5	111.37	116.86	106.08	117.15	115.06
104.67	100.89	105.22	93.464	107.35	107.38	105.44	106.98	106	103.56	102.74	103.93	105.66	94.12	106.81	101.43	104.13	109.06	105.58	103.29	106.04	101.5	107.67	103.85	100.89	110.03	94.72	99.446	110.03	104.78	105.66	106.59	105.91	102.79	106.22	104.08	109.06	100.89	106.99	101.87	105.22	104.71	103.81	104.28	105.96	106.82	99.424	103.09	109.05	103.39
104.26	103.85	97.081	112.33	102.97	99.313	101.23	103.84	107.96	104.05	107.43	102.63	106.39	102.83	105.6	111.09	102.59	106.88	108.09	99.611	108.11	99.185	107.33	105.07	106.7	106.04	105.74	105.74	101.94	100.62	108.02	102.5	105.61	101.72	98.195	110.21	105.62	104.93	110.45	106.19	101.49	106.27	96.18	106.11	100.82	107.36	108.57	103.09	105.67	109.32
106.09	104.74	102.34	95.498	95.433	104.05	92.459	96.735	97.498	89.649	98.852	101.43	99.989	99.441	104.01	102.53	99.944	96.152	101.33	101.4	97.647	99.483	96.784	104.43	97.917	99.368	103.27	103.78	102.92	97.409	100.98	100.27	103.6	91.627	98.524	104.29	94.107	100.42	97.366	99.56	106.84	106.73	104.12	100.85	99.417	98.784	99.836	105.14	95.658	101.83
103.47	100.38	100.94	103.97	107.82	106.94	104.92	101.8	108.47	105.15	108.81	104.01	105.25	111.15	107.83	105.52	107.2	102.83	107.89	111.16	104.46	101.07	106.16	110.5	110.64	108.45	103.91	108.83	107.07	99.519	105.62	111.63	106.06	111.93	112.26	108.36	101.85	107.14	104.53	109.15	111.99	110.53	104.5	101.71	111.22	103.38	110.78	114.16	104.18	102.5
101.16	109.39	109.3	103.98	104.78	104.62	98.676	104.29	108.54	110.18	106.32	102.99	102	105.64	106.72	110.65	107.42	102.34	107.61	111.79	106.84	103.03	109.8	111.4	107.52	109.96	115.08	107.36	108.42	109	103.43	106.26	110.67	104.17	102.71	106.68	100.56	102.6	106.79	109.05	111.19	96.206	102.16	107.44	105.1	109.34	108.87	103.27	103.41	106.84
112.21	116.12	111.77	117.1	117.46	114.02	107.92	110.15	109.16	116.29	110.97	111.21	110.91	109.54	109.11	113.86	110.43	109.6	111.12	110.13	109.58	116.39	112.78	106.6	116.92	124.07	115.83	112.75	112.14	114.4	110.25	114.81	107.29	111.62	107.47	108.63	111.32	109.31	117.77	114.75	113.88	118.99	116.63	112.45	110.21	110.06	116.79	112.34	110.46	111.8
117.2	110.03	112.15	111.97	109.54	115.52	110.09	122.41	109.5	111.9	116.79	109.37	115.12	113.19	112.12	116.98	109.92	112.32	115.12	110.34	117.12	110.96	110.48	109.66	112.75	115.44	112.33	111.27	108.62	107.41	115.26	113.74	111.27	113.47	116.39	117.53	104.48	107.35	113.99	108.55	113.18	112.52	113.83	111.14	110.12	111.09	119.99	110.3	112.78	113.23
113.4	116.22	114.89	121.27	110.65	119.2	119.2	119.73	117.75	119.03	119.88	114.07	118.69	119.41	117.19	112.8	121.29	114.91	118.07	119.93	116.57	110.8	116.85	116.04	118.44	118.45	120.28	113.19	117.4	123.49	118.63	114.92	116.22	116.85	118.92	113.47	114.15	116.91	119.43	121.82	117.13	114.75	119.93	116.18	114.36	116.53	114.72	121.89	117.35	113.94
104.02	109.09	109.24	103.81	102.18	109.88	104.51	110.07	105.99	104.74	103.3	104.29	101.74	102.71	103.33	107.86	116.77	111.79	104.93	98.599	104.58	105.93	105.22	103.37	104.57	108.07	105.3	114.96	110.82	98.65	105.32	102.8	103.84	111.16	104.46	105.56	103.78	107.52	108.67	107.92	115.18	107.38	107.91	105.66	106.26	105.86	100.46	100.9	105.18	109.36
103.85	110.58	105.08	103.58	106.9	109.27	100.24	106.06	100.2	104.84	109.79	103.83	98.309	105.7	109.45	109.21	97.609	109.85	111.59	108.86	114.9	106.73	105.87	106.51	99.111	103.95	104.3	102.19	107.6	109.13	105.75	105.71	104.49	107.04	106.79	103.61	105.22	105.64	108.44	104.81	107.95	102.59	104.77	103.26	107.99	102.07	105.12	103.78	107.8	105.82
114.11	109.17	111.77	116.05	113.87	111.97	109.13	116.57	109.9	116.87	114.75	108.37	110.2	110.27	109.11	109.7	111.12	114.5	115.76	105.86	113.52	113.71	116.09	114.29	111.16	107.89	113.54	115.28	112.03	115.19	108.44	111.54	107.13	112.73	112.54	107.32	108.26	113.82	106.7	114.93	113.66	112.39	112.67	106.87	112.25	116.74	104.41	111.2	103.35	112.67
103.31	112.76	106.62	110.69	110.29	103.14	111.43	107.23	105.71	98.753	103.11	108.53	107.69	104.49	105.51	108.9	105.24	108.67	112.14	107.62	103.36	103.79	104.36	103.4	110.18	104.24	105.59	111.98	110.25	102.39	103.03	106.87	107.65	108.97	115.96	106.85	105.74	106.84	104.72	106.21	111.56	101.57	113.17	103.75	108.28	103.2	100.69	107.19	101.27	105.83
108.44	109.21	111.61	115.35	119.29	117.22	111.96	110.83	122.34	111.82	111.83	109.93	106.4	114.04	114.1	113.49	116.15	115.04	115.44	118.69	114.64	117.05	113.21	109.59	112.16	115.75	113.89	112.53	113.35	105.24	116.53	107.4	109.54	111.14	112.92	104.55	118.78	123.07	111.45	108.57	109.59	111.29	108.89	106.85	113.88	111.63	111.59	110.24	110.1	110.9
110.46	104.13	102.69	98.194	102.96	104.78	105.96	114.61	99.854	108.08	105.72	100.67	108.53	101.79	108.03	103.29	107.07	110.23	108.2	108.77	106.72	100.27	109.85	108.09	98.046	105.98	109.68	101.92	104.19	103.09	103.05	106.02	105.05	100.78	106.26	105.84	105.05	105.28	106.05	103.75	103.64	104.31	108.39	103.11	101.18	99.419	107.83	107.93	108.24	103.24
108.43	111.84	110.89	107.96	108.61	111.44	116.34	108.93	110.69	111.82	108.8	107.05	109.41	109.13	114.69	110.02	107.32	113.67	117.31	110.34	110.26	112.83	114.22	109.17	114.99	111.06	115.42	112.3	115.93	105.62	113.37	104.37	118.62	106.68	113.99	120.59	113.46	113.54	106.85	110.09	111.39	103.74	110.58	112.89	116.14	111.79	109.26	105.51	106.2	116.27
109.53	111.5	115.56	120.11	105.15	109.57	108.83	110.46	111.84	112.26	112.25	114.43	113.85	111.76	112.4	113.12	108.35	107.62	123.22	113.07	116.25	107.29	115.25	116.53	119.27	111.19	117.75	106.33	114.06	114.73	116.22	103.57	112.8	118.03	107.08	116.04	106.62	108.94	106.55	111.68	107.6	107.23	116.4	110.97	114.47	116.05	110.72	110.21	119.04	111.94
100.09	107.8	101.56	103.85	105.64	101.69	106.97	108.09	110.34	105.13	107.3	95.725	111.56	103.39	107.66	105.1	107.86	97.414	103.36	109.11	107.31	102.84	104.83	104.43	102.81	101.57	109.21	102.75	103.76	105.33	100.29	109.45	106.07	107.49	107.83	101.95	105.32	101.54	105.24	106.4	98.333	108.15	104.82	102.29	108.06	99.706	107.94	111	102.85	103.85
115.27	114.22	109.44	108.9	110.73	115.99	115.09	112.44	111.5	114.96	111.01	119.36	119.44	115.66	111.82	107.41	109.96	117.05	115.19	112.79	115.71	106.91	108.79	113.44	112.48	112.81	111.86	119.64	114.38	110.02	108.83	115.87	112.46	109.83	115.62	108.84	115.62	112.65	118.52	110.39	113.87	112.11	117.2	112.51	115.02	119.74	108.89	118.28	114.85	111.83
108.33	105.1	114.17	106.67	108.68	103.27	108.92	104.1	107.13	107.9	104.48	102.68	104.88	108.62	100.93	111.83	105.04	101.12	105.91	107.92	106.22	103.34	104.39	104.87	104.44	101.46	107.3	103.83	102.59	101.49	101.97	106.06	108.21	109.33	105.34	102.26	105.24	107.66	108.57	108	109.4	107.95	101.84	111.22	104.94	104.77	98.343	100.8	103.84	102.94
117.56	113.67	108.15	106.22	110.77	109.77	112.16	109.85	114.14	111.38	113.23	109.74	105.34	107.72	109.82	113.51	108.81	105.85	113.38	108.34	111.05	112.49	106.51	116.75	102.91	109.25	110.93	110.75	107.88	111.24	108.64	106.31	113.04	108.16	111.8	105.12	115.58	111.61	111.46	113.74	111.87	110.43	110.08	100.73	106.7	112.88	112.99	108.33	100.83	105.73
108.19	110.01	103.91	103.09	99.647	105.51	107.55	103.25	105.13	104.98	108.89	103.57	101.94	106.32	107.07	101.44	101.87	106.95	105.86	101.93	108.85	106.36	112.31	106.33	107.43	101.58	95.617	108.47	101.25	102.94	107.17	105.17	105.19	104.32	108.48	102.75	104.39	107.72	104.26	111.44	105.08	109.78	105.12	104.89	109.97	107.25	99.748	112.97	98.045	104.57
103.39	103.99	106.46	105.57	109.96	107.61	104.16	104.43	106.08	107.13	99.314	101.2	105.11	105.08	107.17	105.16	98.072	107.28	104.03	104.94	108.71	104.53	103.31	111.97	97.658	106.41	105.27	102.7	102.43	110.26	105.08	103.95	103.66	101.98	103.09	108.35	103.91	107.99	111.39	99.973	102.74	104.58	103.42	106.79	109.07	109.55	106.04	106.07	103.8	109.31
99.857	106.42	109.85	103.78	107.62	104.38	109.6	105.37	106.63	106.23	102.5	102.34	107.33	110.03	101.77	100.92	104.12	104.67	104.49	102.1	102.09	107.24	108.41	101.98	101.26	105.13	101.56	102.15	101.39	108.15	107.25	103.29	105.91	102.57	102.17	106.23	104.34	99.566	102.87	104	104.3	104.79	105.07	110.89	108.36	108.99	97.806	99.85	112.94	101.51
121.57	111.39	119.91	119.24	112.48	122.51	118.04	112.25	116.71	116.37	118.83	116.34	114.32	120.28	118.12	119.51	116.61	115.94	124.59	117.49	118.64	120.55	116.32	122.4	108.42	112.42	117.27	118.06	122.1	115.49	115.99	115.98	116.23	117.34	114.92	115.05	121.12	122.37	115.61	118.03	119.59	109.08	114.25	122.36	110.25	117.67	117.07	115.64	123.84	119.53
104.94	102.69	110.28	107.63	105.57	111.69	106.77	102.72	106.47	106.08	105.05	111.69	105.31	113.01	111.44	109.74	105.74	106.41	97.985	102.21	99.23	105.94	100.29	112.46	104.07	104.77	100.59	108.33	110.92	107.46	99.605	113.2	109.17	105.52	106.09	106.6	101.35	108.24	103.61	96.65	112.33	104.46	103.08	101.19	102.56	111.2	108.2	107.63	110.45	98.648
118.06	115.15	109.12	106.59	109.03	108.43	107.25	107.03	109.06	114.94	113.55	114.94	110.53	109.55	108.39	111.91	109.29	111.18	112	108.02	108.03	109.27	108.51	112.4	123.62	112.31	107.71	109.16	111.08	114.25	109.47	110.81	110.9	107.67	115.54	112.82	114.12	104.65	106.99	109.8	107.39	112.21	111.89	116.42	110.7	103.96	109.82	102.96	115.11	117.69
101.29	110.7	110.53	101.58	107.55	105.02	105.38	102.22	95.577	105.87	104.81	105.52	103.6	105.31	102.59	105.31	107.63	100.42	104.79	109.1	103.17	107.79	105.09	102.47	105.28	107.74	108.79	106.6	106.59	104.89	100.92	110.94	106.87	108.16	109.8	108.3	107.59	107.49	106.23	107.91	108.01	106.43	105.81	102.12	107.8	110.41	105.44	104.62	100.18	104.34
103.82	107.68	104.99	100.19	96.672	96.285	105.92	102.14	101.57	100.44	105.17	97.303	95.319	100.41	101.7	107.01	99.126	98.671	98.609	100.18	100.01	98.688	93.581	96.029	91.586	106.38	103.85	99.011	104.76	99.844	94.159	100.01	98.774	101.46	98.316	107.85	101.68	102.96	101.05	96.23	101.49	101.6	99.924	96.301	97.259	95.143	104.59	100.47	96.17	105.37
101.5	93.481	104.08	99.678	98.354	96.709	104.47	104.9	96.495	101.05	102.32	98.017	96.485	101.07	96.638	101.07	93.736	101.04	106.81	99.876	101.91	98.051	98.683	94.779	95.215	99.208	100.44	100.96	106.48	105.34	93.813	101.04	96.455	99.415	96.111	104.07	97.005	92.621	98.535	107.21	101.5	107.57	101.17	102.44	97.622	96.608	101.66	98.415	98.792	97.386
107.68	104.96	113.53	109.7	110.47	107.98	111.43	105.34	107.81	113.73	97.687	104.56	103.85	107.26	100.35	105.54	102.69	97.169	106.8	107.52	104.24	96.683	102.81	109.91	110.88	106.88	105.97	104.96	107.52	103.12	106.81	111.32	107.92	108.36	99.939	106.62	100.8	105.64	99.802	102.77	103.07	100.36	102.42	112.38	98.607	102.52	108.23	101.19	105.95	101.86
101.03	99.66	107.6	102.91	102.08	101.62	96.073	99.506	99.215	103.19	99.299	100.56	99.138	103.72	99.876	100.91	100.55	103.3	98.742	99.82	106.02	106.67	99.306	95.307	102.85	102.49	102.88	98.046	98.886	96.511	100.1	97.216	101.5	98.22	104.73	105.09	98.438	102.34	96.278	103.1	96.459	102.31	102.84	96.619	99.386	98.987	102.01	101.72	100.63	99.326
102.53	105.09	111.22	112.49	110.67	109.44	108.79	104.97	108.44	110.84	108.39	103.66	106.51	105.09	110.67	102.66	103.98	103.46	112.6	108.26	112.93	108.74	107.01	108.03	104.2	106.03	104.56	102.58	101.92	106.49	103.67	108.08	102.87	109.29	103.93	100.86	108.14	105.78	104.19	110.31	105.57	103.81	108.24	104.83	100.88	101.65	105.92	111.7	106.05	104.02
101.52	106.63	102.27	108.23	104.48	109.82	101.31	106.24	103.48	112.33	105.2	102.62	106.11	106.99	116.65	110.04	102.88	105.57	102.87	99.652	109.74	106.78	106.48	102.85	105.87	107.62	108.92	103.3	105.05	105.75	106.81	110.22	101.33	102.15	105.86	105.21	106.2	101.64	105.22	103.79	106.42	108.18	110.38	103.51	106.34	105.52	103.87	106.67	110.88	100.77
110.82	115.41	111.73	112.73	106.74	107.84	114.02	111.2	103.49	118.98	109.77	99.93	108.53	111.76	106.16	114.23	104.91	110.49	103.45	110.41	107.82	100.55	115.75	104.3	107.47	110.6	109.22	108.3	110.95	106.42	111.58	111.21	107.31	106.79	106.79	111.41	117.11	114.44	114.66	114.04	107.68	107.91	112.89	106.52	118.13	110.41	108.83	106.21	112.45	108.59
110.75	116.37	111.85	114.06	116.92	110.99	113.33	104.27	111.84	113.49	116.05	113.75	110.34	110.28	116.25	113.28	111.69	113.94	110.43	106.05	109.23	109.82	110.56	115.77	111.32	105.62	103.77	110.21	111.87	108.15	114.8	109.2	112.29	114.5	107.51	111.66	108.39	113.31	117.31	112.54	119.32	114.2	115.9	110.41	111.4	104.75	107.63	105.82	112.68	107.63
107.16	100.5	103.12	101.34	105.31	112.25	105.64	101.98	105.21	105.37	103.75	99.552	102.83	105.36	102.17	100.74	100.45	104.76	100.69	108.33	104.28	102.99	106.96	105.87	100.88	105.6	110.38	101.52	109.97	102.46	106.08	104.55	106.73	106.89	104.74	101.55	106.27	102.04	104.57	104.7	108.52	107.62	107.32	99.543	102.82	107.53	97.753	108.33	107.45	105.77
107.45	108.23	112.15	105.11	108.97	107.17	106.97	107.34	101.86	96.515	107.48	106.11	108.23	106.05	104.41	100.36	104.65	110.96	107.92	97.858	110.65	110.62	105.57	108.47	107.75	109.7	107.13	110.83	99.802	108.54	106	101.99	109.22	110.26	107.55	110.7	102.57	108.92	109.39	106.25	105.91	100.47	105.57	106	98.431	106.02	107.29	104.51	106.19	106.09
116.84	116.42	106.76	111.65	114.71	118.47	113.48	103.95	112.15	114.36	105.2	116.34	115.29	107.02	110.17	115.43	113.81	113.82	112.17	110.95	112.9	108.38	108.46	114.15	112.03	106.98	110.34	108.89	108.32	110.15	117.61	114.37	115.06	112.02	112.54	105.68	116.09	107.86	110.24	112.44	106.01	113.09	115.85	112.3	112.91	104.53	114.42	108.02	112.28	112.44
118.85	112.63	115.25	107.45	109.52	113.53	111.15	109.76	116.1	117.03	108.41	115.14	113.75	108.34	117.78	115.32	113.31	110.64	115.63	110.35	105.65	110.96	108.96	106.26	109.57	104.67	113.99	104.25	109.34	108.21	113.73	109.98	111.07	105.85	107.24	116.66	109.81	112.93	108.52	110.74	114.39	112.73	112.1	103.97	112.34	109.17	110.86	110.14	108.1	107.23
111.76	114.82	108.12	113.28	110.69	108.65	105.98	109.11	106.92	119.91	107.29	114.36	106.6	113.08	108.73	108.6	113.18	106.23	106.49	112.73	108.36	112.15	111.28	103.54	111.14	107.5	108.36	111.75	109.72	114.5	106.07	110.82	113.56	109.25	103.29	112.12	107.85	105.86	110.88	117.52	110.71	114.73	104.34	111.37	111.84	110.47	115.92	113.7	112.86	108.95
109.63	108.94	104.57	113.97	110.37	113.22	113.41	110.09	112.81	112.61	105.28	113.06	114.66	107.43	108.17	110.91	107.9	109.97	112.32	108.27	120.59	113.18	114.02	115.72	111.25	109.02	109.21	114.5	114.02	111.32	107.94	117.06	115.24	116.07	109.63	102.61	113.64	114.14	115.91	117.02	114.46	113.06	110.46	113.88	110.18	110.17	105.52	111.09	113.51	115.72
118.8	115.15	109.39	106.4	113.31	108.76	108.62	100.54	112.57	109.83	106.01	109.97	109.69	118.22	111.8	112.34	116.98	113.06	110.32	107.78	110.42	102.14	113.64	113.7	114.68	112.55	111.44	111.3	112.28	112.15	116.07	113.28	106.3	106.3	110.62	112	112.66	109.02	112.66	106.29	108.65	113.86	113.39	101.84	105.46	114.13	113.13	113.49	115.42	108.02
104.51	100.86	110.16	102.36	106.83	102.67	102.6	96.054	111.36	103.61	105.53	101.75	99.63	108.48	106.08	104.83	98.97	111.15	109.17	109.41	101.2	106.17	111.68	110.1	101.32	104.95	103.56	107.08	104.47	102.6	105.64	109.48	102.81	107.4	98.144	103.69	105.43	104.68	107.73	109.71	107.57	100.23	109.39	100.36	108.71	105.76	106.23	104.88	107.84	105.56
105.34	105.58	106.08	104.61	96.018	110.51	107.52	103.34	110.33	109.05	106.73	109.4	100.94	111.39	101.36	99.468	104.73	108.82	109.36	105.64	105.57	105.49	106.46	107.63	106.4	108.42	108.43	101.36	107.11	103.32	105.16	112.63	105.86	102.19	103.62	100.8	102.12	108.15	108.64	109.09	109.2	107.83	96.7	107.49	109.53	106.66	108.97	104.32	106.07	105.95
104.67	99.728	104.38	106.9	102.88	107.64	101.72	106.29	104.38	105.65	106.85	101.58	99.65	104.39	115.14	101.87	101.1	110.02	104.54	100.07	100.82	104.23	107.05	99.314	105.17	100.41	106.64	98.643	106.21	103.82	106.73	100.25	97.459	99.394	92.423	98.851	105.77	104.61	109.25	106.26	104.63	98.724	104.75	103.28	105.63	102.73	107.25	105.44	103.27	110.82
109.36	112.15	108.31	108.66	103.55	109.59	105.27	102.13	105.18	104.5	109.47	104.26	106.26	105.81	104.16	113.09	101.51	105.59	103.86	105.94	109.27	102.36	106.93	104.15	103.68	107.56	108.93	106.24	103.82	100.32	108.22	106.18	103.38	107.61	104.96	105.32	106.29	108.14	107.56	103.46	115.04	101.4	98.865	110.07	103.11	106.79	104.99	103.98	105.28	108.73
101.68	107.05	98.883	108.14	102.22	107.57	110.05	109.55	109.78	99.656	109	101.72	103.48	110.98	104.51	106.27	101.78	104.61	106.56	99.859	103.69	103.1	95.642	100.44	112.16	101.89	106.24	102.68	104.1	105.93	101.07	100.22	102.39	108.34	103.01	106.7	99.476	107.44	107.92	101.24	106.4	108.24	101.16	100.59	108.92	104.13	108.7	102.48	111.68	105.8
112.43	114.04	107.13	110.9	114.24	113.04	116.3	105.79	103.09	112.18	102.94	107.76	108.51	115.6	103.61	112.28	113.07	110.9	104.56	111.12	115.16	110.52	110.18	114.65	117.1	112.6	114.35	105.24	113.59	109.28	107.61	111.45	114.45	105.93	105.58	107.46	114.07	114.5	113.68	108.25	104.75	112.22	111.94	111.73	109.56	112.98	109.69	116.61	114.09	115.63
118.69	102.34	105.48	106.82	107.85	112.58	107.8	109.17	110.34	107.75	109.77	116.98	105.96	113.7	108.72	112	111.75	111.28	108.82	111.89	100.14	115.99	113.73	105.92	114.42	109.39	113.33	119.59	114.34	108.36	106.17	108.84	110.46	106.84	110.49	112.15	111.49	115.92	118.15	109.21	108.1	107.87	109.01	112.23	108.33	107.89	111.88	105.8	107.35	109.55
117.21	114.35	106.16	119.05	114.63	110.76	109.84	111.25	115.4	116.55	116.98	117.59	113.89	113.22	115.99	112.16	114.44	119.55	110.85	110.72	108.3	116.22	112.72	99.548	110.11	106.64	107.21	107.98	114.27	117.29	112.26	111.33	115.43	113.54	113.8	116.28	115.67	109.99	113.76	113.67	111.74	115.66	117.07	112.22	116.57	112.35	102.95	119.37	118.19	111.8
100.06	100.89	111.38	101.73	108.05	102.68	103.14	104.89	108.4	102.31	103.8	102.9	104.64	111.27	111.23	102.79	108.21	107.42	106.15	106.52	105.44	100.02	108.78	104.62	113.13	109.48	105.38	105.97	107.51	107.74	107.57	102.86	111.09	107.41	105.66	102.94	99.907	106.39	108.65	100.24	101.01	106.73	107.01	101.25	107.58	104.84	114.05	112.75	105.72	103.61
115.49	108.39	116.45	114.05	109.83	110.66	104.82	111.43	110.28	108.14	115.05	114.03	110.54	108.96	115.26	107.85	115.58	111.45	114.98	107.63	106.45	108.73	118.57	113.45	110.81	114.04	110.79	120.7	112.95	115.47	110.59	109.6	114.78	109.11	117.32	109.91	109.15	105.37	110.58	112.45	112.88	109.33	106.55	113.14	113.13	110.63	111.05	111.72	113.03	107.77
114.5	113.84	111.55	110.38	116.37	117.19	113.85	115.65	113.69	112.87	111.79	114.15	108.74	115.83	113.71	113.04	113.75	112.36	117.1	116.44	109.93	117.58	109.08	114.29	112.73	114.85	116.53	118.88	115.12	110.4	114.55	106.59	116.11	116.98	106.69	107.69	108.84	113.79	113.66	112.1	108	116.25	122.48	116.6	107.66	122.37	118.28	113	109.39	110.61
106.51	102.93	110.61	113.3	105.13	107.61	106.26	105.54	105.06	102.55	105.09	103.96	107.3	100.98	105.35	107.37	103.22	107.88	101.13	104.93	109.39	105.34	100.41	110.85	107.73	106.59	108.75	109.41	107.8	100.64	100.41	103.1	106.48	101.67	107.43	104.31	109.54	106.66	108.55	104.75	103.89	109.64	111.45	104.98	106.56	105.68	109.17	109.55	96.661	112.48
111.68	106.32	107.38	107.51	105.03	105.35	106.03	105.56	110.28	109.83	110.05	106.01	106.66	102.63	109.66	106.77	104.41	107.07	106.79	106.52	105.94	107.66	106.53	110.47	112.24	113.13	111.59	106.27	112.34	103.07	107.97	103.34	105.85	104.77	107.1	104.89	102.99	106.53	103.84	102.84	102.52	108.37	109.35	107.26	109.37	111.67	108.06	104.5	105.85	106.99
113.54	114.75	103.24	100.91	100.92	103.82	103.61	103.93	108.52	104.94	103.63	112.98	102.81	107.77	104.91	107.47	102.66	106.51	112.8	106.15	104.58	103.22	107.54	108.97	102.97	102.59	104.06	105.03	108.13	101.47	104.05	103.83	111.63	107.96	106.66	96.544	106.92	99.384	103.62	104.3	113.73	107.19	106.17	106.85	115.23	104.27	101.28	107.35	102.68	108.03
107.13	105.52	108.47	113.24	106.03	107.03	115.02	109.47	111.55	115.32	109.73	111.92	106.16	103.54	108	101.38	100.73	102.64	105.63	107.14	108.04	108.66	107.46	105.79	104.2	101.51	103.73	103.64	106.82	105.43	106.38	105.56	105.36	108.02	108.86	108.53	106.97	103.5	95.649	105.74	104.83	102.42	106.45	102.13	102.53	100.55	103.35	102.26	102.11	106.36
109.76	110.22	116.27	101.88	112.24	115.86	104.67	110.67	116.29	117.87	115.42	113.63	107.74	112	114.19	114.96	116.15	114.43	103.37	117.35	109.03	115.57	115.4	114.27	112.02	107.25	112.81	113.06	116.52	113.63	112.81	114.5	111.29	115.91	109.07	104.06	112.27	109.8	109.88	121.39	114.01	107.94	115.29	111.66	102.77	106.89	114.42	110.5	114.07	106.34
110.34	114.49	115.3	109.88	107.1	108.66	106.86	105.04	114.52	109.7	109	109.12	114.07	110.34	109.14	108.98	115.89	114.13	113.6	109.37	109.32	106.46	116.37	109.42	104.93	110.07	111.28	113.63	108.86	116.88	112.34	111.85	113.36	108.76	105.89	106.55	107.95	109.7	106.01	113.74	113.02	112.53	112.47	111.46	112.37	103.99	120.64	114.87	109.04	104.13
105.82	104.99	102.37	106.61	102.11	103.03	102.55	113.69	102.16	107.19	103.57	112.92	103.82	96.964	106.08	102.12	107.28	112.47	104.11	105.62	98.205	102.34	100.07	107.42	101.4	99.08	100.98	106.18	107.16	107.08	109.6	103.69	105.07	108.99	104.22	102.37	102	103.38	97.635	102.85	103.71	95.449	101.52	101.11	107.35	107.57	106.86	109.65	102.78	103.74
103.67	104.09	104.17	106.58	115.1	101.71	109.38	102.14	103.66	98.79	107	105.89	103.33	107.63	107.08	109.92	102.88	104.34	106.07	97.162	104.58	112.63	108.57	101.71	108.26	104.22	105.33	107.24	105.89	105.06	109.32	110.78	98.639	99.85	107.4	104.12	101.96	107.44	107.42	102.69	109.24	103.59	107.89	101.91	106.36	112.9	106.88	103.93	105.84	105.04
106.92	104.95	106.7	108.22	105.21	106.52	100.78	112.79	108.88	101.67	105.47	109.94	106.88	108.73	104.25	106.57	107.64	108.73	105.02	105.37	110.89	103.1	101.9	114.24	108.1	108.39	103.61	108.05	113.51	102.81	107.64	112.44	100.63	103.46	110.52	105.63	109.16	102.4	106.03	109.48	103.07	104.52	107.73	109.36	101.49	106.86	101.34	102.52	107.58	107.23
117.91	117.69	116.1	123.1	114.09	114.16	121.38	118.61	116.23	114.85	119.6	117.59	117.5	124.77	120.28	124.29	117.44	124.41	115.69	117.44	117.52	127.19	122.69	120.3	115.4	118.13	113.19	115.21	118.4	117.5	122.24	118.97	115.75	119.01	118.14	112.89	120.25	118.28	118.85	111.09	116.45	108.8	113.36	112.82	118.93	121.45	111.8	122.78	112.44	112.74
106.12	110.75	103.96	108.96	105.38	102.8	108.83	104.77	105.06	104.25	105.72	109.16	102.83	107.64	98.709	108.44	107.55	100.71	109.37	103.9	105.58	103.83	113.61	101.89	102.41	103.67	103.42	111.34	101.45	107.69	106.47	101.87	109.09	112.59	103.55	105.48	98.196	102.84	101.88	109.93	106.07	103.53	102.07	103.32	105.03	103.77	99.172	109.46	109.17	108.96
102.34	109.74	118.42	111.86	111.36	109.82	116.38	113.95	109.79	113.19	108.72	111.31	110.08	111.13	107.5	113.62	107.1	113.56	110.08	112.38	110.62	106.16	111.45	111.64	112.49	113.03	109.96	111	112.47	116.26	113.65	106.21	113.7	114.45	108.13	117.95	110.15	113	111.58	113.58	107.87	115.89	110.46	110.5	111.22	110.4	111.22	116.8	110.34	108.17
114.57	119.06	107.01	109.32	108.53	110.22	110.76	109.23	112.81	113.19	109.34	107.65	113.3	117.17	116.4	113.44	119.74	113.67	114.36	115.92	111.53	110.22	113.25	114.11	111.52	111.13	109.72	110.69	114	111.53	117.33	112.03	111.18	112.56	113.84	106.86	108.68	114.89	106.05	105.97	118.37	113.16	113.39	110.36	117.85	114.55	116.15	111.67	109.83	111.26
107.01	111.88	115.96	112.3	108.04	106.25	108.91	113.27	107.34	115.4	112.11	110.81	116.29	112.11	115.05	111.66	104.86	111.24	115.94	112.18	107.24	118.28	112.52	109.83	110.87	113.7	103.29	120.44	109.25	110.28	114.22	105.91	106.34	103.77	114.58	113.25	106.57	108.85	111.73	111.88	118.81	108.15	117.62	114.65	119.59	103.48	106.7	114.7	112.54	113.42
104.88	109.68	97.084	109.06	107.06	100.91	110.1	106.88	102.31	102.43	106.01	103.47	105.23	104.16	100.34	110.14	102.89	100.14	106.68	108.09	100.5	106.46	107.07	98.919	110.04	114.65	109.7	102.79	110.22	106.69	95.505	103.93	104.6	106.68	102.31	101.53	109.81	107	104.94	102.52	103.74	105.86	97.021	107.48	108.53	109.2	111.28	107.96	108.1	100.61
103.26	103.69	108.11	109.69	106.46	114.1	102.32	100.61	100.68	112.3	103.51	107.99	99.261	104.32	103.68	107.31	107.61	115.73	98.956	101.3	107.97	107.58	104.96	110.47	105.44	104.9	100.8	101.26	111.1	100.12	102.22	106.09	103.84	111.71	107.64	112.81	105.65	105.22	106.51	103.04	101.44	101.97	106.7	100.73	102.93	102.17	108.89	108.71	104.17	105.22
109.29	108.16	104.18	106.27	106.16	105.11	104.22	107.92	100.71	104.57	110.41	107.99	106.09	106.9	103.52	106.22	105.43	107.32	105.1	104.54	103.83	108.73	112.47	105.85	103	101.06	104.47	103.85	107.53	109.51	105.48	103.83	109.49	107.53	106.11	106.14	115.26	107.14	106.52	107.43	102.74	102.72	109.22	102.78	105.16	106.29	109.77	103.04	106.05	109
106.57	109.38	105.67	111.24	115.71	108.38	110.19	105.24	103.9	101.98	107.93	107.18	109.86	109.17	112.17	111.83	107.81	108.6	105.49	103.2	110.09	108.41	110.01	106.82	107.85	106.01	106.66	107.93	114.37	109.09	108.66	99.841	112.22	111.89	105.87	107.66	105.13	104.48	108.03	107.52	101.25	107.4	111.59	107.46	103.4	105.33	107.58	105.31	100.4	109.09
104.24	105.35	104.89	102.97	104.24	105.32	104.46	107.34	109.41	107.97	101.72	102.98	96.816	102.42	103.94	102.66	96.255	105.96	105.1	112.31	106.55	108.63	114.19	104.12	108.15	107.84	106.9	103.07	107.12	103.1	108.25	108.3	106.5	105.33	108.55	107.26	103.87	102.29	104.15	106.75	109.73	104.27	105.07	107.07	107.49	105.98	105.16	107.4	107.87	115.26
99.526	99.497	107.07	105.24	107.55	101.49	100.79	103.9	105.87	100.52	103.27	100.95	100.43	105.42	108.63	101.05	103.25	110.12	112.65	104.57	108.57	109.47	106.97	105.2	101.68	103.07	104.68	100.58	96.438	104.82	109.2	107.63	103.82	104.42	102.67	102.36	98.845	110.11	109.17	105.3	99.286	106.86	99.573	110.47	106.91	104.23	107.77	103.24	102.8	110.62
113.96	110.61	108.66	115.06	111.83	98.982	106.52	109.17	100.88	109.35	106.09	108.28	104.54	104.57	106.7	110.69	107.75	106.24	110.35	112.52	106.82	104.31	106.88	106.01	108.54	105.76	112.13	109.06	108.98	105.41	113.1	102.54	108.15	107.19	105.26	105.32	104.64	104.83	107.42	101.91	104.43	109.77	108.04	109.89	112.95	108.86	106.74	110.32	109.81	109.81
97.35	95.319	106.32	97.755	105.62	106.31	97.272	95.916	101.44	100.88	106.51	105.29	99.429	94.604	103.2	100.3	98.321	102.19	95.824	102.09	98.61	97.37	93.507	100.26	100.49	95.709	103.21	102.89	98.775	103.62	98.404	98.413	96.72	97.947	102.14	103.27	101.64	101.61	103.5	97.058	97.709	106.97	94.868	94.734	104.18	100.29	100.02	102.09	94.877	102.16
98.097	100.37	112.39	104.2	107.53	101.8	103.16	104.45	107.64	103.83	107.07	106.5	107.1	108.95	101.31	103.85	105.46	102.48	110.48	102.22	110	115.15	102.28	105.28	101.91	106.88	114.35	105.26	108.8	101.79	109.76	102.84	104.85	101.64	105.86	100.31	106.8	104.66	101.27	107.84	109.7	105.83	109.36	98.304	108.41	103.97	104.68	108.55	109.87	104.68
109.05	102.32	110.41	111.81	103.86	108.45	102.45	104.27	97.09	102.5	106.62	101.72	103.92	105.13	105.25	106.43	111.29	102.24	111.28	98.506	106.61	106.32	98.601	102.93	103.6	110.11	104.13	111.75	105.69	102.49	108.5	105	104.77	104.26	104.62	104.29	114.83	101.7	102.83	102.44	104.71	107.46	106.05	105.86	107.04	103.23	105.48	101.39	107.83	105.63
115.7	101.89	105.95	104.82	107.55	107.24	104.36	102.01	103.34	102.1	109.41	101.3	103.62	106.13	109.57	100.33	104.13	98.184	107.03	109.74	101.08	105.59	103.33	106.35	103.07	101.17	106.35	107.6	102.17	103.09	100.78	102.65	103.28	100.96	108.49	103.27	107.98	102.79	108.37	102.55	105.56	103.99	101.38	103.26	109.46	101.04	108.62	105.22	104.03	104.85
109.14	107.67	106.08	113.15	99.92	101.14	111.59	103.94	104.21	108.02	99.183	102.34	105.97	109.37	111.88	106.65	102.98	110.54	104.26	103.07	101.58	108	104.34	111.06	111.02	100.89	100.6	102.87	102.48	101.79	107.79	110.36	103.74	103.57	102.38	99.763	101.07	101.46	105.54	100.2	110.2	101.26	103.2	111.51	105.24	105.54	111.4	102.45	110.68	105.06
109.46	108.65	108.7	112.32	107.9	105.95	108.32	109.32	105.24	106.45	110.12	111.08	105.56	108.31	101.8	109.92	108.22	107.45	102.86	102.89	103.93	106.85	108.12	106.39	112.69	107.99	107.88	103.91	110.1	106.79	98.723	102.87	97.967	109.55	104.07	107.42	108.53	110.2	109.74	112.32	106.72	100.38	109.64	103.67	104.77	106.58	100.2	103.06	112.59	103.42
119.31	113.48	113.46	111.07	106.54	103.39	107.34	114.28	112.58	106.11	112.9	110.96	107.62	114.67	109.21	105.1	109.81	108.03	109.68	111.93	106.43	117.76	116.93	109.49	110.57	114.83	109.19	106.96	113.93	110.24	119.25	117.48	113.27	116.13	120.81	115.5	114.99	106.77	118.52	112.52	113.02	103.76	109.71	111.28	110.25	110.89	108.23	114.36	111.2	109.32
117.06	119.3	110.96	108.16	106.85	110.93	120.44	117.13	106.06	113.59	106.5	110.31	112.47	113.8	120.95	114.59	117.26	115.63	107.9	113.17	106.35	116.78	111.65	105.87	112.79	113.6	110.16	109.26	120.07	113.77	110.89	118.26	119.71	114.37	113.12	111.34	113.33	114.57	114.23	116.55	110.53	116.12	117.95	111.12	112.8	111.6	111.68	113.64	116.8	106.53
111.99	109.22	110.81	108.85	117.03	111.23	107.03	103.56	105.75	111.62	116.15	103.95	113.64	101.77	113.88	115.33	110.53	108.25	115.27	118.7	117.3	107.82	107.5	114.62	105.01	107.93	112.08	103.16	109.7	109	116.73	104.88	108.14	112.92	103.55	109.71	110.62	114.1	117.44	111.85	113.02	108.32	114.5	112.82	110.45	114.27	102	115.36	116.33	107.21
109.69	108.63	105.02	101.65	110.82	104.11	110.8	108.23	103.53	97.29	101.18	107.02	111.75	106.08	113.59	98.753	104.83	111.96	102.61	103.29	103.71	105.46	100.67	101.7	106.76	102.5	106.59	104.49	102.01	99.841	100.45	107.76	103.28	100.44	110.06	103.57	107.84	104.05	108.54	108.55	106.33	108.24	102.31	102.2	112.44	106.38	103.74	103.4	108.29	99.954
108.44	115.87	113.86	107.56	111.82	112.35	113.18	109.81	110.75	106.89	108.95	111.33	111.13	112.44	112.87	111.22	111.98	114.65	106.63	114.52	112.87	111.36	104.21	103.99	116.2	110.19	112.48	107.91	107.06	114.1	109.02	108.53	112.74	109.41	107.34	110.35	115.78	108.78	110.67	111.13	117.74	111.13	110.28	107	109.21	110.06	113.57	118.12	110.34	111.58
108.18	103.19	98.485	99.348	100.29	103.86	101.61	111.24	112.45	109.01	110.4	101.81	107.72	105.2	103.95	106.58	99.742	107	103.63	111.37	106.45	112.98	110.69	107.75	107.58	106.63	109.1	101.2	109.88	101.91	113.09	106.39	104.95	105.84	105.08	114.01	108.54	106.34	114.26	110.21	109.45	111.4	109.5	102.59	107.93	100.9	106.48	102.64	108.95	106.68
105.63	102.16	101.42	99.153	102.88	98.016	98.61	97.805	101.53	96.898	101.61	98.129	102.8	100.51	101.66	96.328	97.331	103.52	105.84	100.21	102.67	99.408	102.51	104.32	104.1	100.93	103.65	98.833	106.63	105.33	100.53	102.83	98.269	98.575	102.76	95.242	102.84	98.614	101.4	97.869	102.58	100.91	101.82	97.998	103.76	103.9	102.21	102.33	100.68	102.8
104.33	104.95	102.18	103.02	112.55	101.19	104.23	103.84	103.95	105.03	110.17	105.79	107	109.81	106.42	109.33	97.989	103.42	106.29	99.099	101.46	102.13	106.56	98.663	100.13	100.1	102.71	103.33	104.88	105.53	97.395	104.92	103.07	101.27	103.3	99.274	95.023	100.56	102.74	105.26	101.68	100.34	103.55	106.65	109.29	107.71	100.64	102.7	105.74	105.54
106.41	100.41	101.54	108.76	105.79	102.99	100.94	102.01	107.72	108.32	108.6	105.19	105.91	107.56	105.68	105.11	107.23	103.81	103.67	108.5	105.45	104.5	107.46	107.13	106.63	103.41	110.24	111.52	110.82	96.822	103.56	106.08	104.65	100.38	106.2	102.96	107.26	106.05	102.63	104.04	106.24	105.69	102.19	113.2	99.184	103.88	105.64	100.21	97.085	114.43
105.57	108.33	110.19	106.06	109.2	111.46	105.34	110.09	104.35	106.13	113.25	106.32	105.05	110.1	102.58	106.17	113.22	114.26	107.85	109.49	108.6	103.34	108.44	101.09	108.39	110.22	106.71	110.71	108.42	109.34	106.07	106.3	100.58	109.47	108.15	103.07	106.87	108.01	101.78	113	103.1	103.28	108.66	110.35	110.66	106.24	109.54	115.09	102.95	109.94
109.46	114.16	112.84	112.29	108.97	115.23	113.72	113.62	112.06	106.76	110.8	113.21	106.44	115.69	109.15	108.13	107.32	116.03	107.77	112.02	111.64	112.33	115.28	116.41	115.01	113.14	107.01	113.37	111.08	113.8	109.39	114.03	105.32	115.57	109.21	112.71	116.08	107.82	106.62	115.5	114.46	115.32	113.11	110.39	110.1	115.76	105.75	114.51	109.49	115.11
106.11	99.268	101.49	105.27	95.57	105.33	101.63	100.46	101.24	96.788	97.892	99.937	98.171	104.04	97.748	102.8	96.216	100.6	106.09	107.42	101.23	102.8	104.23	103.56	105.26	101.13	104.68	100.16	102.57	105.3	95.494	98.762	107.93	101.56	98.854	96.101	103.76	96.73	102.73	98.212	104.44	103.5	102.89	105.7	103.58	100.96	96.731	93.451	97.551	97.404
110.25	103.01	108.33	103.59	100.41	104.24	105.12	103.26	104.6	106.74	100.02	104.4	106.18	105.87	108.63	108.49	108	106.83	106.33	109.17	99.833	104.28	111.92	107.3	105.19	109.25	104.1	101.57	105.69	98.399	106.43	108.23	104.43	103.69	102.13	107.62	109.14	108.38	105.29	104.23	104.69	105.34	104.21	103.5	101.67	107.55	101.58	109.31	103.59	103.83
102.27	99.867	106.88	101.4	99.968	106.45	101.67	104.83	94.229	107.05	98.862	110.9	109.54	111.86	100.77	104.75	104.54	105.19	103.24	103.24	104.73	107.45	99.654	103.84	107.92	102.74	105.65	102.1	103.51	109.4	104.71	101.4	99.62	109.15	99.798	103.32	101.25	104.19	100.97	104.68	102.33	104.76	102.87	102.81	102.5	104.63	107.4	105.12	105.27	105.59
107.18	109.73	107.05	108.25	107.25	107.06	107.24	105.12	108.54	106.85	102.75	106.42	110.99	109.69	105.94	109.92	107.59	102.01	103.03	109.56	110.65	104.16	111.15	108.31	108.05	106.32	100.74	115.89	105.22	110.69	108.03	109.41	106.17	109.6	104.08	102.61	101.94	109.92	106.41	108.78	113.59	110.43	111.74	103.23	107.67	105.8	115.13	110.66	105.54	108.59
114.61	121.37	115.87	116.55	110.72	123.88	123.07	116.33	120.13	125.49	114.01	114.07	120.62	117.72	121.13	111.72	117.81	116.9	112.82	116.68	115.82	119.22	121.78	121.52	116.16	117.92	119.07	114.89	115.3	113.99	126.51	117.14	115.73	118.29	116.58	120.81	114.34	119.42	111.14	112.1	119.24	119.07	119.02	120.78	117.41	115.83	116.15	121.8	119.16	111.73
116.6	112.1	107.31	103.44	106.81	112.32	106.92	111.76	110.1	107.84	113.35	111.1	111.25	111.6	113.33	107.21	116.47	108.51	114.72	112.55	114.61	105.38	112.75	116.29	107.88	111.79	110.05	111.95	110.21	111.29	107.86	108.57	113.04	111.66	103.33	115.65	109.01	111.49	108.91	105.89	108.77	116.78	106.43	110.75	106.65	104.9	106.05	110.81	113.31	107.63
108.14	106.26	111.24	100.56	107.17	110.97	106.51	106.43	103.02	111.75	105.38	104.21	101.96	109.06	106.4	108.2	102.83	105.91	105.28	112.03	107.15	111.01	107.94	105.47	110.04	108.92	103.91	110.96	102.78	109.89	104.53	105.81	105.61	109.05	110.5	103.82	105.09	109.44	106.32	104.41	103.57	104.32	106.08	102.73	107.25	102.22	110.51	104.44	106.08	104.85
106.17	109.52	111.91	106.06	107.77	107.35	105.3	106.43	105.41	109.28	104.3	101.9	104.5	104.84	96.929	100.72	100.02	98.317	97.896	110.07	104.09	103.78	108	105.02	99.255	106.2	105.64	102.37	105.97	106.67	102.6	99.475	103.29	102.47	98.668	106.43	97.6	106.84	103.2	101.75	104.21	103.95	101.93	103.05	108.45	99.423	99.752	109.17	103.96	106.67
100.66	109.18	104.76	104.79	101.36	106.56	103.7	102.12	104.37	107.68	105.45	105.03	107.63	104.31	105.24	98.652	104.04	111.14	104.62	104.18	100.22	94.826	98.56	105.15	111.65	100.38	107.72	105.16	107.19	99.827	110.75	103.34	102.75	109.66	110.8	106.98	106.91	104.92	104.27	103	101.59	99.617	111.69	103.18	103.14	108.06	104.39	107.9	107.79	99.583
94.123	104.4	105.3	100.94	98.818	101.52	96.502	103.91	100.83	102.11	97.423	103.31	97.993	101.99	101.62	98.837	96.049	106.04	98.097	98.375	99.268	104.54	95.277	103.64	106.31	102.5	107.66	102.02	91.465	97.456	100.02	97.992	100.27	101.23	97.771	97.688	105.11	104.57	99.156	100.91	100.46	100.94	101.39	104.65	104.27	100.64	100.72	101.49	103.28	103.82
104.38	108.46	104.42	104.93	114.57	107.18	107.83	106.39	111.52	104.13	115.24	105.84	112.01	109.89	102.79	109.15	100.03	110.95	107.93	107.38	102.09	104.62	109.13	108.61	103.17	100.5	107.72	101.62	99.876	104.17	106.74	104.09	104.32	109.28	98.715	107.34	108.13	105.6	106.7	104.5	103.85	105.66	110.91	109.78	105.86	106.41	105.5	113.05	106.36	103.14
111.31	111.11	106.38	110.6	110.39	109.65	110.13	111.42	106.8	114.2	107.28	112.14	109.9	114.31	104.78	101.77	109.98	112.09	103.51	108	113.86	110.78	106.49	106.82	108.19	105.56	105.8	106.93	111.29	108.86	116.51	113.55	112.68	115.98	113.91	107.86	118.63	109.03	102.34	112.31	111.94	109.45	106.31	111.15	109.88	109.87	107.44	110.77	110.54	109.46
107.3	109.51	105.55	103.43	111.81	102.15	102.26	106.39	106.04	102.88	108.19	98.161	103.35	106.56	104.05	102.12	106.93	108.05	108.03	103.12	105.74	110.86	104.4	101.46	100.46	113.75	105.96	101.94	108.41	106.65	105.49	105.15	106.35	108.68	109.65	110.21	107.24	104.69	100.96	109.21	104.5	104.27	108.82	102.95	107.53	105.84	106.56	105.47	103	103.82
100.7	97.843	97.528	104.7	102.62	103.47	98.779	99.559	100.31	97.765	98.069	100.54	97.922	105.37	100.86	98.551	103.32	93.746	94.797	103.9	97.824	102.52	100.87	101.01	99.66	97.799	102.46	103.03	98.624	92.136	101.32	98.283	105.4	95.577	98.027	99.379	102.14	97.174	102.48	99.664	100.89	97.435	96.393	106.11	107.44	99.933	93.416	101.58	94.235	104.43
108.74	111.58	114.86	109.18	106.91	115.1	112.65	113.56	113.4	108.46	107.38	111.46	113.94	117.47	108.39	110.56	112.05	114.67	112.37	115.58	108.7	109.13	108.92	110.35	114.58	103.27	112.18	112.94	111.08	121.63	111.85	111.6	109.41	110.79	109.12	110.56	116.65	115.52	116.05	107.42	111	113.91	103.1	111.61	110.6	113.44	113.74	114.67	114.07	111.46
121.65	120.01	118.97	119.17	108.38	108.6	117.11	120.4	114.89	119.01	115.95	120.45	116.03	117.54	119.15	117.8	114.34	117.91	104.66	119.66	113.57	107.61	117.95	122.95	116.1	113.83	117.01	121.21	114.66	112.44	121.16	118.43	121.84	115.24	114.29	120.26	113.36	121.14	115.02	116.88	118.93	119.52	116.44	117.18	114.17	110.44	114.46	119.17	114.64	123
100.76	104.03	105.73	99.959	106.97	104.3	106.37	104.78	105.34	99.063	104.55	99.574	106.61	109.59	105.2	99.612	103.24	109.55	96.548	106.77	105.54	101.13	101.95	96.918	104.41	102.86	108.54	105.69	100.27	106.87	107.81	104.8	108.18	104.74	108.16	100.96	101.76	107.22	108.7	108.1	107.47	100.59	98.159	103.26	109.19	106.01	104.36	101.7	105.31	105.79
102.76	104.23	99.644	99.794	102.35	102.68	105.78	102.31	96.095	102.74	107.06	105.92	106.81	102.6	99.085	103.08	109.08	95.643	101.5	98.93	106.8	108.13	106.01	100.24	108.2	101.45	99.131	102.32	104.22	109.03	103.24	107.25	104.69	104.1	104.99	106.37	104.65	100.52	108.35	98.03	106.22	103.95	100.01	106.58	105.82	99.916	97.961	105.34	109.38	102.23
109.46	105.78	112.12	109.01	110.72	105.24	102.19	106.05	111.07	106.23	105.91	104.84	106.68	108	100.91	106.97	102.36	104.8	103.84	104.4	100.63	105.27	102.79	103.34	106.14	102.39	103.71	102.26	105.14	103.37	107.08	105.91	109.78	108.42	101.98	106.37	102.13	102.41	105.14	105.05	108.2	109.96	108.2	96.901	106.84	103.13	110.67	104.46	107.7	108.18
113.33	118.05	121.14	115.11	112.7	115.12	111.44	108.69	109.94	116.18	112.13	111.98	107.34	116.01	113.25	114.22	115.9	115.98	109.2	110.78	112.68	113.73	110.68	112.98	110.31	107.5	107.69	114.9	109.36	118.68	108.64	117.79	118.14	111.57	104.83	113.18	107.29	113.28	113.35	115.51	109.35	109.02	106.17	114.35	113.4	111.33	123.31	113.12	107.65	106.48
105.35	105.18	95.88	101.78	105.54	107.7	105.89	108.6	103.74	96.909	101.6	107.69	99.696	106.39	109.33	97.918	107.94	104.2	96.099	106.05	109.2	100.95	107.69	99.669	106.22	108.59	99.691	106.19	104.73	97.525	101.69	106.48	104.99	100.36	104.64	105.03	108.38	104.67	109	103.49	108.42	103.78	103.9	108.18	104.51	112.34	100.96	100.48	99.424	98.882
[truncated: 150 more columns]
