# Supplementary material for: Genetic dissection of main and epistatic effects of QTL based on augmented triple test cross design
Source: PLoS One. 2017 Dec 14;12(12):e0189054. doi: 10.1371/journal.pone.0189054 (PMC5730204; doi:10.1371/journal.pone.0189054)
Supplement: S8 Supporting Information — (ZIP) [file pone.0189054.s008.zip › z4_650_0.2_5.csv]

99.218	97.509	106.39	107.03	100.22	91.968	92.89	106.05	103.46	100.92	98.314	95.224	90.811	99.015	90.703	103.24	96.644	103.22	101.15	102.26	102.22	88.348	86.116	85.756	100.1	96.094	105.82	104.75	93.808	105.47	100.4	103.92	100.71	105.38	103.83	96.076	104.35	110.05	103.12	95.432	94.62	101.66	101.07	101.12	97.909	91.045	95.806	100.5	98.358	101.04
102.93	111.91	110.4	111.6	100.59	108.18	97.37	102.82	107.64	98.313	104.71	105.35	115.04	113.66	107.06	103.23	111.78	118	110.79	101.19	100.33	104.18	110.5	103.09	109.5	114.89	113.92	110.49	110.58	99.63	109.68	104.69	103.02	110.23	106.04	109.25	105.8	105.97	109.09	103.87	114.15	111.37	108.77	105.02	106.81	114.52	104.26	107.75	105.96	107.18
94.966	99.777	98.799	98.816	91.872	111.29	104.8	102.79	109.15	107.41	106.36	112.34	100.31	101.27	102.71	109.73	101.07	105.65	96.95	110.23	107.74	105.54	101.94	100.73	107.15	102.55	109.21	103.3	99.241	104.78	113.89	105.7	98.86	107.16	107.31	104.3	111.57	111.95	105.51	111.42	110.77	103.15	109.2	99.376	106.61	109.54	111.82	99.443	104.99	100.16
95.624	105.14	110.94	108.1	106.62	101.47	103.21	105.75	103.27	108.55	111.02	101.03	102.38	103.6	106.11	105.41	109.59	100.04	112.37	107.47	109.54	105.05	102.61	99.466	106.49	98.788	106.84	104.82	107.31	99.153	104.67	106.33	102.38	107.37	111.33	107.23	107.08	104.32	109.65	114.82	100.85	112.06	108.8	106.77	111.32	101.42	106.05	107.03	101.51	112.92
109.75	113.97	114.49	106.36	102.94	107.61	103.82	113.65	104.13	116.95	107.69	114.09	114.7	103.13	119.44	102.61	121.81	105.14	104.1	107.75	121.11	115.65	109.32	109.08	114.32	128.18	116.85	108.26	111.93	112.01	116.55	106.09	114.82	117.8	115.26	113.53	108.47	111.69	119.3	113.28	118.24	105.97	110.03	110.71	104.31	114.12	115.65	120.69	103.95	102.39
102.74	118.74	119.58	112.32	117.53	111.03	109.34	100.91	112.74	112.09	112.3	119.81	111.91	103.1	105.76	113.41	107.34	115.78	101.93	110.91	101.62	112.49	115.04	117.95	108.05	104.9	110.55	103.35	110.86	111.49	107.32	108.79	116.45	110.74	105.14	107.03	110.81	112.96	114.4	102.11	109.41	107.71	104.77	113.41	117.64	98.107	111.54	112.59	109.48	103.12
104.5	107.18	105.21	108.21	109.95	106.2	104.65	104.52	111.5	110.86	108.35	103.77	101.7	110.85	115.32	102.82	109.08	101.57	97.96	112.06	109.4	105.9	105.42	103.78	101.79	107.77	109.11	106.36	108.53	109.87	108.48	110.46	103.44	109.32	115.25	106.23	117.4	102.71	96.957	109.09	106.3	104.46	103.95	99.218	109.42	98.455	107.94	111.43	98.975	101.28
115.31	110.66	107.78	108.14	111	108.14	113.2	105.18	114.09	111.59	100.64	108.77	108.79	112.29	114.73	115.74	113.53	109.17	117.29	116.51	105.53	108.79	108.26	100.07	114.4	108.37	101.83	104.34	114.93	108.71	108.02	117.43	112.78	116.55	109.56	108.99	111.6	113.22	117.26	103.95	110.5	108.15	107.94	102.6	109.64	100.32	109.68	110.9	113.19	107.34
105.18	101.07	104.96	97.311	111.6	103.76	105.97	104.5	100.76	93.248	110.36	102.04	97.432	101.73	106.44	105.2	106.67	103.15	109.26	114.99	104.47	103.43	104.18	110.79	100.78	105.04	102.26	109.79	103.87	102.63	113.68	105.94	109.68	102.06	107.46	99.839	106.11	105.37	104.68	88.331	103.91	107.92	115.15	102.06	107.92	111.74	117.15	95.096	107.2	107.36
105.84	112	110.44	111.94	109.04	114.67	112.7	117.47	113.46	109.61	108.27	108.59	104.36	112.64	117.25	107.17	99.559	118.1	112.18	106.54	114.43	103.12	102.43	111.57	115.44	99.726	107.83	102.75	113.8	112.87	105.91	113.7	121.54	106.84	107.06	124.95	110.97	110.25	115.94	117.31	109.61	113.37	107.9	108.04	116.59	109.69	118.79	114.04	111.2	111.09
107.27	102.14	107.4	100.69	102.8	100.38	97.489	111.78	107.37	106.35	105.74	104.77	108.23	106.6	104.49	94.703	104.98	97.573	94.253	102.98	102.35	103.85	103.85	103.29	100.56	102.57	103.43	101.23	103.85	99.003	105.98	103.88	107.48	108.55	110.55	100.18	111.6	107.02	99.673	95.712	112.1	108.11	110.25	116.08	112.36	105.04	110.88	101.96	108.24	103.78
111.91	101.87	97.512	93.076	101.72	105.96	108.17	103.73	102.62	115.4	109.64	102.6	111.11	102.66	100.89	104.99	96.925	107.31	104.96	105.52	109.46	99.822	102.1	108.33	108.26	110.16	105.22	95.349	107.49	107.65	110.17	105.33	102.62	101.25	109.89	98.651	109.34	99.751	105.11	102.23	101.74	104.89	108.24	105.33	100.91	110.76	104.86	98.302	88.619	110.91
93.98	106.82	106.4	98.139	88.559	99.167	97.556	95.899	102.2	109.25	102.51	102.39	97.366	102.22	91.594	97.5	102.88	97.947	106.38	103.53	100.44	99.437	98.253	91.391	98.061	102.36	106.83	96.056	104.59	94.329	97.819	105.05	103.88	96.956	92.984	112.15	103.74	99.357	90.759	99.147	102.06	92.355	104.31	104.43	88.984	98.748	107.98	99.133	93.874	97.438
110.42	113.38	102.89	108.09	106.47	104.24	114.13	111.46	105.49	100.31	98.546	105.92	113.92	114.21	104.17	102.99	106.46	103.91	99.745	104.5	109.76	114.97	110.1	106.24	101.5	106.2	108.65	110.17	107.02	112.08	102.99	109.8	106.83	104.9	102.54	101.64	111.68	107.24	100.83	109.9	104.49	113.32	104.51	110.66	106.58	108.03	114.56	108.46	103.09	112.01
104.34	106.87	91.893	105.36	104.73	104.11	103.02	113.85	106.71	105.61	101.38	110.93	99.986	97.912	102.94	102.69	113.16	105.41	105.02	98.553	100.25	106.88	100.25	113.45	104.32	101.93	104.61	99.352	105.14	95.1	108.27	108.74	101.99	106.3	105.15	108.27	105.54	100.26	104.83	104.08	104.14	114.72	100.51	107.66	107.07	98.428	100.83	100.85	99.414	103.56
110.48	114.24	115.23	100.77	97.225	115.25	111.6	100.57	110.09	110.91	111.7	122.52	117	113.67	108.41	116.77	108.33	116.12	112.53	108.13	100.41	111.95	116.51	114.17	111.34	110.82	115.49	116.65	119.22	116.18	116.42	101.04	112.74	111.89	109.61	115.61	113.44	111.58	120.59	109.69	110.92	116.37	114.55	108.87	116.72	116.75	112.48	111.82	112.34	121.53
112.83	118.81	116.21	115.9	124.89	119.91	117.58	116.64	109.51	122.02	126.83	114.25	115.77	112.62	119.07	125.54	111.59	118.5	117.1	118.41	120.63	120.92	117.26	115.46	118.43	109.37	109.46	116.14	124.93	115.29	124.45	123.38	116.99	118.15	120.91	116.23	115.22	120.63	119.01	117.24	110.92	117.93	118.41	119.95	119.15	121.07	113.73	129.13	125.89	118.67
91.557	109.27	104.02	102.01	96.231	111.18	115.69	107.63	105.7	112.71	108.73	100.41	102.44	109.1	103.43	109.65	95.738	100.98	115.3	97.158	101.64	98.629	99.616	110.92	113.4	113.45	105.71	104.92	106.63	105.87	105.28	112.56	108.96	101	116.17	96.432	107.66	98.555	111.36	99.588	105.33	100.67	105.49	101.76	98.918	110.36	106.63	102.91	106.54	106.33
106.65	100.69	108.34	94.693	96.39	105.9	98.187	104.88	102.1	112.83	97.269	109.72	109.75	104.29	94.21	100.92	104.28	99.79	105.69	98.841	99.941	102.41	109.67	102.14	102.6	99.709	105.97	111.07	98.568	111.9	102.08	110.66	108.53	110.99	109.11	103.7	96.302	97.732	102.98	103.46	103.7	99.507	113.02	113.62	98.343	100.95	104.12	101.14	101	103.59
108.82	116.56	111.11	119.1	109.62	105.26	106	115.77	118.8	114.92	111.34	105.93	123.84	108.62	111.94	111.93	120.75	120.83	114.17	116.78	110.27	109.82	111.65	109.63	113.09	115.82	104.7	108.93	113.33	104.62	105.74	111.6	115	113.56	113.11	112.43	104.84	114.97	104.57	113.34	105.7	114.68	118.75	101.15	107.04	104.02	107.55	95.801	99.477	116.04
115.98	104.82	116.58	113.14	115.03	106.79	116.02	100.93	110.55	118.56	118.2	108.55	114.72	115.2	115.58	108	113.74	108.17	111.98	111.93	113.8	110.74	107.9	110.28	109.49	113.06	120.79	103.13	106.05	112.25	119.14	113.47	111.82	110.35	110.13	106.37	100.21	108.89	105.87	107.78	105.38	107.84	119.65	110.91	113.09	102.68	114.8	119.1	104.22	115.15
104.26	107.05	96.841	102.85	96.27	99.828	102.81	103.46	105.19	102.96	103.15	99.664	103.16	110.68	99.105	99.502	96.794	94.608	104.06	103.05	102.31	102.42	101.47	106.35	99.446	101.33	110.75	99.364	100.95	94.467	106.48	95.98	101.7	99.765	106.35	100.47	106.1	99.789	99.442	108.03	104.98	108.02	111.33	98.094	102.18	103.46	95.862	98.185	94.842	103.32
109.62	110.47	105.16	107.85	105.7	118.76	115.35	118.15	109.26	115.54	105.37	116.91	110.26	112.83	117.08	115.43	105.98	110.58	110.52	111.47	112.26	114.45	112.89	114.08	118.88	112.32	106.68	112.49	124.55	117.31	110.02	105.09	116.21	104.32	112.62	111.42	105.9	118.39	111.09	116.04	114.54	112.93	112.68	121.59	117.96	107.44	117.14	112.08	119.75	113.21
111.85	109.24	111.41	121.74	116.58	111.32	119.58	107.26	107.23	122.55	113.1	105.1	122.21	111.74	112.02	117.07	106.76	109.08	106.5	110.68	115.03	109.2	114.13	111.45	121.87	114.37	118.11	117.56	111.65	111.05	111.26	106.89	103.66	112.37	113.84	106.21	116.1	106.45	111.37	97.529	108.94	104.58	110.71	116.42	119.35	109.99	109.31	116.07	108.44	102.04
102.95	117.37	108.84	109.22	96.298	108.1	106.02	106.29	103.36	106.86	103.35	113.64	101.9	105.6	109.96	110.31	108	105.96	106.02	107.82	106.23	100.82	106.6	106	100.05	100.36	102.75	104.3	105.5	97.86	101.24	115.41	116.54	101.46	106.07	103.52	101.63	112.24	104.05	104.78	117.58	107.47	104.55	100.11	107.33	101.47	101.9	103.37	99.202	96.436
119.65	108.16	107.39	114.28	120.79	110.4	109.76	111.76	106.05	119.44	113.52	114.57	105.61	112.64	124.31	114.96	113.24	111.6	108.55	108.15	122.08	115.19	117.17	111.62	118.94	110.31	108.75	115.98	109.55	111.8	118.81	111.49	117.46	115.19	121.97	112.69	108.48	122.96	122.02	108.72	109.69	113.18	109.25	110.78	108.47	104.06	111.46	115.18	107.09	108.21
110.78	104.01	99.817	114.74	98.895	106.73	104.33	107.77	106.92	103.75	109.01	107.57	99.617	105.37	100.7	101.22	97.266	101.99	112.39	107.9	102.81	105.1	101.43	109.69	105.92	104.38	109.45	108.87	102.72	101.88	107.9	99.77	97.778	88.613	105.28	108.57	110.36	108.52	109.64	105.04	106.73	109.44	101.7	110.25	117.12	108.37	102.51	111.02	108.21	98.691
112.25	107.2	104.19	113.13	114.06	111.55	104.36	106.16	108.95	112.93	111.12	116.64	106.67	107.34	122.72	105.68	104.72	110.93	115.8	108.35	114.04	117.64	120.86	113.77	106.54	113.37	108.7	107.89	107.93	115.46	111.8	111.21	120.04	105.62	111.36	110.94	112.75	108.08	103.52	119.5	108.59	105.83	105.27	115.96	111.38	105.21	116.87	113.45	105.57	114.33
99.197	112.16	107.11	97.308	113.16	105.94	109.05	99.03	104.16	106.57	107.46	110.55	99.614	109.82	109.98	118.06	112.52	102.01	103.62	111.56	95.522	105.17	103.56	103.6	105.69	112.75	105.17	100.67	100.62	103.6	110.74	101.05	101.78	108.03	97.016	96.924	116.38	103.75	102.44	110.62	97.089	104.5	101.81	107.65	98.553	103.18	105.89	108.28	105.78	114.28
112.07	104.89	102.97	109.59	106.11	101.52	97.947	113.72	101.29	109.27	108.91	99.872	101.44	105.76	100.46	108.08	109.38	109.13	108.24	108.5	111.75	102.13	114.45	95.346	110.05	102.97	105.61	108.02	114.48	113.66	110.33	100.33	111.11	106.03	102.38	100.55	103.02	104.07	107.54	100.89	100.65	109.66	110.31	102.08	108.29	99.351	101.14	110.19	104.45	99.801
118.29	110.52	97.119	102.22	105.9	108.72	108.17	109.42	99.861	106.87	100.77	116.26	101.75	113.04	109.79	104.21	97.465	107.66	106.7	91.503	105.12	108.26	108.68	101.58	97.626	104.37	110.44	104.37	96.676	98.078	108.69	98.876	110.29	116	109.92	100.61	114.69	111.88	103.82	99.637	101.77	104.67	102.79	100.42	104.01	102.64	103.74	109.48	115.38	108.79
102.56	92.651	101.23	99.765	104.91	94.747	106.2	107.23	101.39	104.13	95.388	95.98	97.848	100.26	107.28	93.388	97.374	96.8	107.1	97.918	96.34	102.82	107.87	98.086	93.339	98.63	94.564	95.959	100.64	107.44	99.34	100.35	99.888	99.587	91.699	102.26	105.91	102.74	93.766	98.953	100.32	102.23	98.463	109.15	105.1	99.09	95.454	111.38	104.23	103.98
115.34	108.16	121.4	112.7	108.25	110.87	110.31	113.37	117.22	107.92	121.91	108.39	113.52	109.74	104.19	109.3	106.84	114.02	123.98	106.47	111.32	111.67	111.53	106.41	113.31	114.65	105.9	111.45	106.81	112.12	114.17	113.53	109	101.89	109.77	106.83	109.41	112.63	103.44	121.12	108	117.22	116.31	111.25	106.84	109.6	116.4	111.06	113.02	110.48
106.36	113.13	104.02	100.79	97.398	115.81	103.45	104.27	111.14	105.25	109.24	100.93	104.31	110.15	113.9	105.68	105.04	103.34	105.07	104.08	114.08	101.33	108.38	108.99	101.53	102.09	105.82	102.17	107.76	106.79	111.32	111.04	100.56	102.34	110.64	97.31	106.89	104.01	116.43	106.71	99.216	114.01	109.96	110.1	111.84	104.02	112.12	106.31	97.008	110.3
107.75	106.58	115.09	105.04	106.79	104.16	105.53	92.261	110.06	111.2	106.95	98.598	101.02	108.67	109.9	101.37	103.23	105.36	116.25	108.32	103.36	99.581	109.66	98.536	101.03	109.12	111.27	103.03	105.45	107.41	103.71	106.44	102.7	102.17	108.44	95.293	99.925	105.18	110.41	98.951	110.53	103.96	110.54	107.5	113.72	104.49	102.05	115.1	106.2	114.19
102.92	111.33	103.68	104.06	102.39	106.68	112.73	109.29	107.79	108.31	105.49	106.75	106.36	111.42	103.46	100.53	113.2	108.82	106.37	104.82	112.93	103.76	103.83	95.648	107.75	104.98	108.24	106.19	110.35	99.57	107.82	113.45	104.75	108.67	110.13	105.23	108.95	107.08	109.81	104.26	102.96	104.09	105.67	103.88	114.79	110.3	101.82	104.2	107.37	108.53
104	100.92	99.085	102.39	107.75	103.96	102.8	104.99	104	97.431	95.879	100.27	94.727	97.334	101.04	92.032	106.53	101.3	104.76	100.15	102.96	102.08	100.63	103.22	102.11	101.27	105.47	109.36	98.038	94.439	106.9	105.08	100.51	89.743	102.1	97.838	101.02	104.68	103.56	106.24	96.645	105.69	99.159	95.145	109.63	104.17	93.843	104.3	100.41	100.69
102.73	107.69	105.86	111.85	101.69	104.06	107.12	107.89	103.79	102.74	90.687	104.65	100.59	114.49	107.46	106.21	110.67	96.824	104.8	99.18	112.74	105.41	98.808	102.16	99.728	99.691	99.695	110.68	104.82	101.79	111.14	116.37	105.77	103.01	104.64	105.27	117.87	107.09	111.43	108.24	100.99	101.69	103.9	101.93	105.41	112.61	109.72	105.81	104.39	101.01
114.95	109.01	106.21	108.14	111.74	103.92	107.92	102.68	98.738	104.92	105.5	106.86	102.29	105.83	92.45	108.98	110.25	114.34	100.1	105.18	109.07	99.673	111.43	106.53	112.59	105.35	100.16	114.76	111.73	101.94	105.39	102.1	106.94	105.49	101.72	104.66	103.1	105.33	102.61	111.78	108.52	100.47	112.02	99.804	105.29	105.28	101.73	107.72	107.97	114.78
110.27	117.58	102.73	115.92	101.2	108.34	107.01	114.87	108.12	117.32	114.31	108.98	108.12	108.47	110.06	111.48	110.86	108.61	113.07	113.99	111.4	109.51	108.96	105.76	113.22	111.91	110.38	107.65	113.97	116.16	120.39	116.83	119.27	106.85	102.08	107.3	112.14	113.44	107.8	101.23	104.85	101	110.24	105.1	107.64	107.51	101.02	106.04	102.37	122.15
111.01	113.25	108.24	112.33	115.74	112.49	109.35	101.6	104.63	112.97	110.55	110.61	112.79	116.85	104.04	115.84	116.66	118.92	103.22	111.75	114.13	110.93	107.45	117.91	106.18	113.95	113.01	111.38	105.41	115.49	117.91	113.64	109.69	108.24	112.76	107.51	111.9	112.72	122.54	114.88	104.53	113.41	102.75	110.01	111.73	116.07	106.38	105.98	110.89	112.79
110.93	113.64	108.89	100.4	107	101.85	109.29	100.67	108.23	104.5	98.938	102.51	105.33	111.02	108.56	103.15	101.66	102.33	106.31	115.91	96.071	105.3	99.988	88.087	104.47	113.96	106.78	110.48	100.46	96.538	100.85	103.96	104.91	101.61	105.99	98.018	95.384	96.47	106.74	110.02	100.18	108.46	107.73	102.12	107.67	101.41	99.61	106.78	104.03	106.48
106	100.35	104.36	96.718	110.31	108.54	106.28	99.786	111.84	103.95	110.85	88.08	108.71	99.44	110.99	93.935	107.64	107.38	109.86	105.46	107.04	113.67	110.98	100.42	108.25	105.09	104.01	98.956	110.76	103.99	108.3	107.71	101.13	104.65	99.909	104.74	103.85	105.41	110.13	96.064	117.91	89.989	110.54	107.29	102.5	95.597	102.25	105.86	101.47	105.23
107.25	114.2	109.94	108.55	113.46	110	106.23	108.04	106.2	111.16	106.88	105.49	106.04	103.44	108.45	109.73	114.94	105.09	117.77	107.65	102.9	99.541	101.36	101.4	101.75	117.55	110.53	108.38	108.33	102.84	105.12	107.13	102.53	107.38	98.36	110.73	108.1	105.58	104.53	101.93	101.4	109.22	105.98	103.63	98.252	101.81	107.62	104.78	98.918	101.86
99.449	97.977	97.339	106.67	103.42	108.91	98.151	102.88	95.864	99.678	106.47	97.516	105.93	104.53	102.08	107.63	103.72	98.223	95.598	97.376	103.33	99.889	102.94	103.01	105.72	97.23	106.05	102.34	98.606	99.124	103.64	103.15	105.08	92.513	105.94	99.105	98.963	104.08	102	100.48	103.82	104.16	95.117	101.54	102.15	101.06	104.56	98.246	93.669	95.441
98.4	104.76	103.01	102.73	108.08	91.493	94.412	101.18	108.2	101.08	109.21	106.85	112.81	100.87	102.38	107.39	106.1	108.12	112.55	108.62	103.12	106.75	106.08	104.49	106.29	102.37	106.97	104.23	101.84	97.62	102.46	105.52	102.07	100.67	99.725	96.878	109.51	105.32	106.59	104.5	101.08	97.208	106.88	98.627	105.25	107.61	110.28	107.22	102.92	111.6
100.42	103.96	105.72	106.56	104.82	106.53	104.55	108.3	95.967	95.535	97.687	103.17	102.11	104.56	100.83	93.101	103.65	99.176	104.21	106.76	104.29	98.822	93.039	96.973	107.09	92.424	91.567	103.88	106.76	102.58	100.7	110.12	96.376	111.21	103.41	102.14	100.47	103.26	102.02	104.28	98.901	97.52	108.3	103.65	95.454	106.96	102.42	98.142	100.69	99.284
96.834	90.783	101.55	104.65	108.32	103.58	101.55	104.54	97.983	105.84	104.64	103.36	105.46	111.27	105.56	109.93	105.64	108.53	105.74	103.88	101.9	102.96	104.19	103.44	112.14	102.99	107.03	98.42	112.81	109.23	109.98	106.38	107.8	103.67	109.64	106.9	97.81	109.61	110.26	105.54	105.17	105.98	110.46	106.54	105.3	107.01	106.42	112.28	108.81	91.376
105.57	109.32	100.39	105.45	104.61	106.27	107.99	112.06	108.93	96.985	109.13	100.28	109.45	104.1	115.64	109.65	112.25	111.53	105.35	108.57	113.84	101.51	106.72	104.77	109.45	109.15	104.87	112.17	104.95	111.28	100.71	107.95	108.82	107.1	108.51	108.94	101.15	108.18	102.1	102.54	105.03	105.82	104.59	98.017	111	101.63	104.06	103.03	100	101.1
110.25	110.55	112.75	109.03	109.21	104.86	99.702	112.71	112.09	98.13	108.4	108.67	107.52	102.93	108.07	110.29	112.63	111.19	116.98	100.78	110.46	106.53	98.286	110.2	106.16	106.4	109.4	103.48	105.79	114.03	103.32	107.86	93.337	93.906	104.5	108.91	96.46	101.92	111.33	103.12	118.32	96.73	103.43	112.33	105.45	107.06	107.19	107.18	103.92	110.35
97.798	94.638	94.788	100.38	106.39	106.65	101.25	106.58	98.169	97.158	93.953	97.233	100.52	99.815	96.556	105	106.92	104.38	102.15	97.93	102.37	101.64	93.057	98.057	95.091	94.792	95.853	99.794	105.42	99.966	104.72	103.09	109.43	90.439	105	93.505	99.46	106.43	102.32	106.4	102.77	105.14	94.45	101.27	104.5	97.523	95.432	100.65	104.46	93.122
99.328	104.17	108.42	99.685	101.11	104.38	92.347	108.37	89.397	101.74	96.227	102.73	98.391	102.57	114.45	99.193	105.9	97.181	98.013	103.35	103.12	109.72	92.64	98.349	97.386	94.949	111.33	95.179	106.27	99.764	99.153	104.84	97.024	104.03	86.196	106.23	97.779	95.289	95.257	108.47	100.48	96.785	102.39	104.95	97.971	94.022	93.855	96.439	92.825	91.523
97.453	95.609	101.7	105.77	111.34	105.48	116.07	105.56	105.23	113.09	106.36	101.43	114.77	88.306	106.76	105.76	101.85	103.67	98.174	114.74	104.37	103.98	98.723	103.94	100.86	114.13	96.717	104.97	109.48	94.27	101.35	104.96	114.45	110.22	104	106.4	108.85	102.05	108.74	106.69	109.68	112.77	109.78	107.73	113.33	105.18	103.15	105.68	106.26	104.11
104.29	112.23	108.62	111.06	104.5	109.05	119.91	114.05	117.65	116.31	115.32	118.33	114.58	111.16	112.46	115.71	111.61	119.66	112.91	110.92	108.5	111.83	102.28	114.05	115.26	114.99	124.28	117.12	112.24	113.58	118.15	105.31	107.24	113.51	103.53	122.97	107.94	113.85	107.11	111.65	108.95	110.86	107.08	117.41	109.61	110.38	102.42	109.05	111.74	118.39
100.18	112.43	120.86	108.79	102.01	112.93	107.03	110.14	112.04	103.35	111.72	106.82	113.22	114.26	111.04	116.98	103.86	115.86	113.96	106.71	115.43	121.3	106.45	117.81	117.53	111.18	106.32	110.55	106.88	107.07	106.19	101.91	120.1	108.16	113.39	115.66	109.65	118.81	112.84	109.79	108.51	108.64	105.61	123.55	111.35	108.43	109.58	119.38	112.53	107.98
94.85	97.578	106.48	102.53	98.947	103.69	112.01	107.93	103.56	105.85	109.33	102.64	102.03	107.48	106.56	115.14	107.8	115	107.4	119.27	108.36	117.15	107.97	109.29	124.87	102.4	93.084	108	102.25	108.68	99.647	106.85	109.24	112.96	102.68	99.786	110.31	105.85	114.33	102.07	101.69	103.86	112.6	110.15	110.61	101.09	117.16	110.01	105.53	107.5
111.82	101.35	105.95	104.15	109.2	97.736	105.02	112.37	105.75	103.34	107.51	111.52	109.27	109.56	97.654	104.92	99.34	100.31	101.83	108.39	99.691	119.26	104.43	104.18	112.37	106.79	97.63	105.18	103.39	108.76	103.67	105.83	101	104.33	102.09	98.563	97.359	107.09	102.83	101.6	113.38	101.28	103.88	100.38	104.2	111.23	106.99	107.28	101.1	108.02
101.81	105.37	102.27	108.02	94.644	104.19	110.39	101.67	102.87	115.99	115.46	96.73	97.313	105.21	103.66	102.15	99.496	107.47	105.76	104.81	105.32	105.56	113.85	102.77	103.84	107.99	97.078	109.55	111.81	100.08	103.57	107.93	111.41	97.705	115.04	114.64	109.32	98.605	107.63	121.56	116.55	115.41	118.24	104.31	101.98	98.868	105.37	114.33	104.3	105.98
109.78	103.62	107.18	113.06	112.39	106.44	101.53	114.52	110.67	113.88	113.86	107.13	110.77	103.2	112.76	112.3	114.55	109.77	105.12	111.98	117.5	112.53	113.08	108.27	114.53	110.07	117.04	111.44	107.42	112.11	119.98	104.06	109.91	104.6	114.05	110.48	110.75	107.21	116.56	110.61	106.82	113.41	112.14	105.06	109.3	113.06	111.66	114.05	117.31	98.128
114.47	105.29	113.75	105.19	116.83	119.57	105.24	107.82	110.25	112.5	116.48	106.89	104.73	100.1	114.53	107.94	112.16	106.23	107.59	109.01	107.87	114.3	110.62	110.51	109.91	114.88	111.98	106.94	114.77	119.59	105.79	111.42	124.66	111.43	108.77	106.82	108.99	107.95	114.6	110.14	110.74	103.81	96.145	103.1	109.38	107.24	110.98	113.24	117.64	104.96
87.479	105.97	95.885	106.72	92.694	101.19	110.9	94.492	104.02	89.773	94.033	93.867	95.487	102.55	101.84	99.91	99.937	107.5	103.46	98.368	100.39	100.12	101.66	104.35	97.288	105.18	99.124	96.654	100.25	97.472	104.08	95.237	95.862	94.835	95.453	95.904	103.02	89.611	85.378	98.304	95.854	99.055	97.28	96.998	101	103.95	91.393	101.66	94.782	105.68
101	105.44	109.13	102.7	103.7	102.06	112.21	97.069	100.78	103.43	105.31	104.28	101.08	101.17	105.33	102.43	102.32	110.34	102.35	105.13	103.94	117.4	101.18	107.6	99.737	106.92	107.18	102	110.51	92.447	111.2	107.12	100.35	104.4	104.82	99.35	103.96	101.87	106.48	102.29	108.6	110.25	105.46	108.99	106.25	104.22	100.51	106.39	102.71	104.04
101.86	103.92	85.462	102.53	99.075	105.5	108.52	96.691	108.69	100.09	111.66	99.248	99.089	105.96	98.063	92.824	98.715	99.315	109.41	95.635	99.036	99.689	101.46	109.45	109.02	97.037	93.997	92.346	94.852	100.21	103.3	100.77	95.971	97.474	102.08	93.416	93.597	104.02	112.1	97.545	104.4	96.95	101.99	97.607	87.518	106.02	93.048	107.55	102.43	99.598
108.78	106.23	113.68	109.91	104.6	121.67	105.58	121.57	108.47	109.94	100.12	112.83	102.76	113.1	104	118.78	112.43	108.38	109	119.16	107.18	104.87	116.05	107.48	124.77	107.3	117.56	111.76	112.24	122.22	108.14	117.94	112.02	105.26	118.98	103.95	107.14	118.86	109.35	118.02	109.73	109.5	102.11	108.29	108.1	107.16	105.25	114.35	113.32	110.84
105.78	106.9	109.78	103.88	106.46	107.22	107.97	101.73	103.48	103.6	109.17	110.53	115.4	105.02	108.3	102.95	102.65	104.89	101.24	117.99	111.71	96.458	101.29	100.79	99.709	93.054	109.67	113.72	109.67	107.13	103.22	100.69	115.66	101.58	110.24	119.08	107.45	114.1	101.3	109.44	106.88	107.19	110.83	109.27	103.83	100.08	107.82	104.09	103.99	106.89
101.09	115.09	112.09	110.69	118.74	104.97	101.95	106.57	109.48	115	102.55	114.71	113.03	114.12	106.06	109.06	118.32	107.91	113.82	109.9	108.92	117.06	107.49	124.95	121.63	112.85	112.3	109	113.2	109.57	112.07	105.35	115.27	112.59	107.27	113.89	102.04	107.12	109.35	112.54	108.47	105.34	111.69	107.08	110.02	108.71	112.89	123.51	116.85	105.64
100.69	103.14	103.8	103.88	100.6	102.37	115.47	104.15	113.85	105.58	109.96	104.81	110.88	104.1	111.27	110.18	102.65	116.52	104.44	103.15	107.95	103.96	103.52	107.29	109.78	107.26	103.92	108.56	105.17	100.19	108.74	107.75	110.28	108.4	112	113.88	107.63	114.41	110.85	104.38	109.75	106.15	112.19	114.21	108.7	116.3	101.91	102.53	99.303	104.39
103.47	108.1	102.12	110.3	115.34	102.55	105.09	102.7	96.787	101.81	108.36	113.62	109.23	103.15	103.3	105.82	104.16	112.53	104.22	106.59	106.84	109.24	99.245	108.79	116.6	104.97	94.696	98.804	106.86	100.69	105.2	113.13	105.99	114.7	109.7	100.62	108.64	111.5	106.4	95.193	104.83	103.85	102.98	103.21	105.32	111.35	109.09	112.38	100.26	110.97
101.32	106.75	103.87	103.11	103.95	98.068	105.14	105.84	112.63	108.5	106.17	103.93	104.38	110.06	109.2	103.29	106.62	97.016	107.41	101.47	94.495	100.05	96.002	110.38	102.42	114.54	102.7	107.97	101.62	103.78	108.58	96.821	116.77	94.741	103.94	104.32	104.96	96.363	114.76	105.62	105.21	102.24	102.76	117.03	102.06	112.64	106.72	96.091	103.68	105.63
104.61	100.85	102.49	108.81	100.76	110.42	106	106.43	109.5	105.6	105.62	100.48	96.154	102	101.61	111.03	117.07	106.82	113.78	103.58	108.64	100.28	99.677	96.77	99.969	109.42	105.62	109.32	105.39	103.8	99.288	107.11	109.12	108.72	104.89	99.166	107.24	104.14	100.8	103.73	105.8	105.16	107.37	96.628	99.056	104.69	107.92	102.79	107.96	105.44
106.61	99.756	103.27	105.04	110.49	109.42	102.83	105	102.75	99.833	111.89	103.77	105.53	102.44	110.54	94.909	112.67	108.93	110.93	117.88	105.02	99.642	107.1	94.922	107.54	113.82	103.96	106.47	98.913	96.93	97.336	105.66	106.54	107.5	114.01	103.17	105.74	106.85	104.59	105.48	111.5	98.427	98.198	113.87	107.16	107.5	105.59	102.18	113.37	104.89
110.51	107.32	112.99	117.06	119	115.72	101.58	116.9	111.18	112.22	116.22	116.7	114.99	111.9	115	109.6	114.16	98.267	113.51	115.55	111.54	108.92	112.23	111.96	113.61	112.4	114.29	111.85	107.22	109.79	117.43	115.06	110.83	112.32	111.39	111.9	109.51	108.36	119.05	117.38	109.05	102.69	106.46	118.34	103.29	111.98	106.37	107.86	110.38	112.47
100.92	103.85	103.05	101.39	112.84	103.47	110.82	107.81	106.39	108.76	101.59	113.26	101.64	91.074	100.31	103.66	105.99	113.96	100.98	97.813	114.15	102.79	114.45	108.21	103.93	100.14	94.852	97.886	104.79	107.31	96.338	105.76	106.63	110.81	102.81	107.19	104.04	106.45	109.1	108.19	107.07	101.47	106.79	100.29	102.1	98.555	112.05	107.59	102.56	105.78
111.92	114.64	116.28	109.24	113.14	103.62	103.69	112.92	110.94	108.59	108.04	107.74	100.34	110.64	112.73	114.83	114.43	115.77	103.93	117.81	106.83	105.79	122.6	109.82	106.25	111.48	109.11	122.76	109.75	112.16	118.06	120.88	112.77	116.54	110.29	115.77	112.49	109.76	114.79	112.81	103.73	109.71	107.87	120.16	102.88	120.4	125.68	107.12	104.97	111.22
99.269	100.58	101.36	104.38	98.062	96.674	96.033	103.22	118.33	92.428	105.89	102.49	100.54	103.58	100.81	93.709	99.297	99.632	104.94	98.925	96.666	99.263	90.329	95.285	103.65	87.516	89.871	94.817	97.128	104.11	98.295	95.695	100.61	92.421	104.51	109.83	88.836	93.737	88.142	105.79	97.55	92.055	107.23	95.468	96.795	94.227	97.595	99.033	94.59	103.61
101.64	110.43	106.56	108.83	99.006	100.89	101.39	106.94	112.35	116.5	106.02	104.15	115.81	104.47	108.37	113.71	110.13	111.17	104.4	107.22	110.96	111.35	108.13	117.52	107.26	118.32	111.51	106	95.114	107.59	110.96	111.12	101.96	104.27	112.57	100.3	112.08	108.31	111.69	102.4	103.08	91.765	110.9	106.07	111.03	104.35	101.15	107.21	104.2	99.433
103.04	100.09	96.499	107.29	98.45	100.87	97.302	102.66	101.45	101.78	105.85	104.36	102.31	102.76	110.53	106.68	103.28	109.41	103.21	102.37	106.79	102.83	99.564	104.15	97.463	101.25	110.3	105.88	98.07	96.622	106.65	109.34	104.16	104.22	104.94	118.25	101.98	106.23	105.85	106.98	99.002	108.11	110.87	111.51	101.1	101.77	100.24	101.23	110.02	107.16
101.15	96.71	105.21	94.617	98.978	100.59	108.16	102.1	98.684	93.477	106.11	103.19	98.577	100.96	101.93	97.075	98.39	92.978	94.451	101.04	91.765	110.86	92.641	105.6	103.59	92.656	105.6	99.414	96.737	92.738	99.052	94.671	108.5	99.24	99.197	99.343	97.572	95.438	102.84	106.24	95.739	102.65	95.241	92.936	99.772	99.598	97.353	98.041	103.34	102.59
112.67	118.25	113.53	107.44	116.86	104.95	109.31	109.98	103.88	114.28	110.7	102.82	103.9	112.82	109.83	114.59	106.7	118.94	105.58	118.85	99.425	103.02	115.98	102.99	106.75	106.49	104.84	114.37	107.81	112.59	116.82	109.39	114.95	114.81	111.73	110.11	115.59	110.74	106.87	115.41	106.51	116.13	101.11	121.76	113.49	111.94	115.83	106.59	114.98	115.06
104.76	103.09	112.69	106.25	110.3	96.507	111.9	100.79	116.67	111.89	106.41	106.01	111.16	114.24	104.63	105.05	103.53	102.68	110.55	97.293	106.19	96.986	110.59	105.76	104.46	112.81	105.39	96.179	100.98	107.23	104.8	100.09	103.17	106.05	107.21	96.577	105.29	106.24	110.42	103.46	109.98	106.03	111.24	94.85	102.08	112.21	106.83	111.64	107.6	102.06
113.49	114.07	118.08	115.49	102.38	112.45	107.35	106.81	117.53	116.8	105.16	111.53	107.42	112.5	112.1	111.81	110.49	100.02	109.57	106.08	118.25	115.26	114.35	113.24	109.83	117.46	112.08	110.63	114.88	123.53	107.33	120.91	108.65	115.01	108.93	115.51	112.53	117.98	112.69	121.3	115.19	106.54	118.61	112.33	109.64	116.98	101.76	110.37	107.09	114.78
114.63	115.97	109.57	115.9	110.39	117.23	111.58	117.05	115.68	109.36	120.2	114.1	121.19	112.69	114.44	107.88	106.33	119.26	118.42	115.48	111.5	111.33	119.93	110.01	115.31	111.15	115.21	121.29	112.24	117.39	116.04	114.86	122.42	117.92	113.78	117.5	116.08	118.77	118.06	107.04	109.4	109.98	115.31	119.92	112.24	106.82	111.28	106.7	113.66	112.51
101.91	107.14	99.653	96.865	104.48	102.58	105.94	105.2	102.37	107.2	108.82	99.908	96.769	101.03	103.05	112.54	105.39	101.15	104.83	113.65	105.12	99.78	104.69	101.9	100.92	101.44	102.21	106.15	109.46	110.11	101.74	102.77	107.24	97.973	101.94	99.586	109.01	97.436	111.41	100.29	100.39	99.465	113.92	101.06	109.8	97.969	105.11	103	106.49	104.81
101.21	102.45	102.98	105.64	110.69	107.24	104.71	104.67	105.69	98.004	113.15	105.96	104.99	110.71	108.59	107.37	106.95	112.17	98.283	114.21	108.97	112.38	110.41	106.06	104.25	108.05	106.2	102.14	113.27	105.95	96.878	101.51	105.37	110.76	109.58	115.36	98.161	104.14	110.1	109.52	105.18	96.628	108.07	107.29	100.13	98.467	111.92	106.32	107	103.7
119.6	122.46	117.39	115.74	113.09	113.99	120.68	112.66	112.63	117.46	115.23	112.7	116.67	119.82	125.74	119.59	118.45	115.31	113.58	120.8	111.94	115.36	117.26	113.79	111.16	123.21	118.27	114.96	110.49	113.28	115.93	115.43	116.78	114.87	114.8	118.92	116.65	117.04	113.5	109.41	117.04	116.72	111.81	119.71	113.27	117.98	111.53	111.27	119.13	115.2
114.57	110.15	111.3	119.06	113.02	113.11	117.03	116.38	117.01	114.48	105.08	119.59	109.99	109.08	109.55	114.4	105.95	120.66	115.24	114.32	118.66	103	106.55	103.59	112.8	124.34	109.3	109	113.44	117.78	119.14	112.21	118.38	119.41	115.57	106.89	114.03	112.17	105.1	112.47	115.81	118.64	119.17	107.74	122.96	113.68	112.52	116.63	117.36	116.83
109.35	109.79	104.06	112.06	115.73	116.53	107.16	117.93	109.42	109.65	107.57	113.79	121.07	108.42	107.75	112.22	110.64	110.97	111.38	107.2	107.77	105.01	109.75	111.66	116.81	118.31	111.4	113.13	117.69	113.53	113.39	111.59	104.19	108.15	106.27	110.58	109.37	114.12	113.88	123.84	111.91	106.73	104.03	118.97	108.85	114.25	116.7	124.84	111.73	110.05
101.04	110.21	94.079	95.088	105.29	103.4	105.97	98.184	112.62	105.04	102.31	113.88	99.213	109.01	104.32	96.946	101.27	98.108	103.76	107.57	103.04	99.676	103.37	103.62	111.71	110.61	106.81	96.512	100.74	102.65	98.793	103.66	113.74	110.61	101.69	98.922	100.7	100.58	97.076	97.051	100.62	112.28	105.91	99.99	103.78	109.46	104.46	109.67	108.54	107.53
94.88	106.14	99.423	108.61	107.29	108.85	99.195	95.454	104.99	97.993	103.72	92.624	104.63	111.58	92.729	104.65	98.844	97.88	103.18	105.81	101.11	102.96	100.2	99.747	106.28	97.741	111.53	96.449	97.744	102.49	89.766	98.725	98.833	96.927	96.764	102.12	109.75	95.116	110.94	90.534	100.52	103.7	100.62	102.8	98.446	102.5	101.84	102.37	92.85	93.693
104.72	116.9	120.64	108.02	105.5	111.83	110.77	117.48	115.13	111.81	109.97	108.73	103.57	103.46	102.17	109.72	113.24	112.55	103.44	108.51	123.49	104.83	109.66	115.44	113.62	109.89	108.15	115.19	111.61	107.98	105.38	109.29	106.18	119.69	117.92	104.83	116.05	106.2	99.985	109.63	111.19	97.562	114.54	109.77	110.77	113.34	118.62	98.377	109.96	102.81
102	91.354	99.143	102.06	99.147	100.78	105.6	91.45	100.07	102.28	99.459	93.761	95.251	103.18	94.283	98.061	97.234	99.774	95.746	107.2	103.47	108.55	98.951	107.43	96.906	95.656	101.37	103.28	94.046	103.27	100.32	105.08	106.34	105.52	99.049	98.965	110.53	100.46	106.31	102.85	99.197	99.776	100.16	99.743	102.49	99.865	109.58	97.692	101.24	101.05
107.75	108.39	117.33	100.05	110.2	107.85	106.69	106.77	109.82	113.79	117.25	111.84	124.17	119.84	109.79	105.7	110.97	118.82	107.03	115.85	110.12	105.67	111.97	108.44	107.27	121.68	112.35	106.01	105.12	104.64	112.47	107.44	112.59	117.49	113.86	119.24	115.47	114.12	119.12	114.43	116.48	113.97	109.46	110.38	122.26	112.46	110.93	107.25	115.14	118.75
116.89	96.554	114.96	108.33	118.21	105.48	111.25	113.09	115.36	113.39	115.65	112.72	103.49	111.01	110.31	106.06	109.53	118.47	120.89	111.96	107.97	116.57	116.95	116.53	113.75	116.06	115.08	116.15	103.01	109.13	116.41	101.14	122.11	107.62	111.53	114.7	110.23	125.57	118.51	110.83	108.72	109.96	116.5	113.78	117.4	101.84	113.16	114.75	112.94	117.32
116.72	105.12	108.2	117.37	117.55	109.34	111.24	112.11	109.11	112.21	106.91	111.28	103.67	112.17	113.36	113.32	114.52	111.43	109.9	111.36	108.62	114.79	114.42	106.42	116.5	106.99	114.17	114.79	113.41	113.61	100.41	112.19	118.64	108.22	118.69	112.47	111.39	112.53	107.64	111.24	109.16	108.83	110.76	113.04	118.28	114.11	116.81	105.4	115.14	114.57
116	105.28	114.66	114.61	111.33	108.35	109.61	109.57	102.07	116.4	109.28	109.91	100.67	115.24	111.81	108.41	116.47	113.13	109.37	115.35	103.19	105.33	116.06	113.32	114.96	109.29	102.69	111.56	114.71	110.96	99.081	109.85	110.19	106.84	110.04	113.88	114.18	104.68	114.32	111.86	112	111.91	110.1	108.1	117.56	110.33	106.8	109.44	107.75	110.93
108.62	110.14	118.91	101.27	108.12	104.96	106.57	108.36	103.14	101.47	104.59	104.75	103.32	103.88	108.11	106.5	118.74	110	105.74	108.38	97.9	107.99	101.09	100.39	108.5	108.54	118.68	111.91	111.36	106.76	108.4	109.37	109.26	107.64	107.54	112.38	109.83	107.83	107.66	113.73	103.16	106.51	103.45	107.18	109.85	113.16	113.78	103.56	106.9	99.905
105.85	102.39	111.1	114.83	103.59	96.56	113.14	103.68	101.46	102.63	109.24	106.69	104.22	103.15	114.21	105.38	110.15	104.12	106.82	102.18	101.95	109.51	108.67	97.332	102.38	104.26	106.49	111.8	105.93	107.57	100.73	98.694	107.57	106.93	108.18	119.35	109.91	101.41	102.03	106.24	107.21	108.4	96.777	107.99	102.41	105.94	104.05	104.42	109.23	107.19
109.37	105.24	100.81	107.06	93.477	101.74	104.05	107.2	104.52	105.99	109.05	103.01	108.27	99.156	104.44	104.5	100.38	112.07	102.77	106.53	103.62	101.46	103.12	105.62	106.19	110.87	108.26	103.05	106.64	102.47	105.58	114.35	102.75	108.78	101.69	100.36	106.81	112.85	105.22	100.64	104.26	104.61	104.86	114.08	108.29	109.47	110.2	102	111.65	105.07
106.28	97.52	95.476	102.99	98.012	94.867	98.534	97.286	100.23	97.702	103.08	103.27	108.19	94.755	103.42	98.827	105.34	102.05	99.182	95.647	97.695	95.626	100.46	113.47	102.77	100.1	98.97	97.298	101.06	92.383	90.645	105.2	100.65	89.518	103.15	98.958	99.575	101.55	97.516	102.49	102.1	108.33	109.14	103.05	96.605	100.05	113.52	106.29	98.451	100.38
109.33	114.28	115.54	117.57	116.55	108.44	108.1	116.79	110.89	109.02	116.24	105.39	109.39	115.45	118.68	121.84	111.3	101.18	117.8	118.68	117.83	116.07	103.09	127.88	100.2	103.44	108.86	119.68	110.49	121.36	113.72	111	105.35	113.87	112.1	110.44	120.74	106.79	121.24	116.7	115.44	112.48	104.65	115.68	109.29	111.84	101.72	112.87	103.01	111.97
107.29	104.1	93.629	98.997	111.18	104.38	107.05	100.86	101.77	103.21	100.75	92.382	98.798	98.885	96.652	95.721	102.41	91.611	98.076	98.635	96.041	101.83	99.891	98.323	101.83	94.417	100.92	104.57	110.32	97.247	92.207	100.7	105.2	103.78	99.971	103.04	95.039	99.56	94.163	99.505	111.84	108.22	102.69	93.057	97.21	102.06	97.249	94.099	102.33	89.256
116.47	118.64	107.31	108.42	116.7	114.99	110.94	112.92	114.74	105.72	106.93	113.38	105.11	113.04	106.86	108.52	111.7	116.69	105.76	113.92	103.07	110.12	103.09	105.73	106.93	106.27	98.985	110.49	108.25	102.67	112.53	113.57	109.42	105.97	110.8	103.48	120.27	118.29	100.95	114.45	103.03	105.41	106.42	112.34	103.18	105.37	112.97	96.436	120.03	111.32
104.1	105.96	112.5	107.45	102.46	101.84	108.99	103.01	105.46	105.25	104.6	106.19	107.34	105.76	111.44	109.95	103.14	103.49	99.75	99.912	101.37	107.66	107.74	108.45	97.787	102.85	100.07	102.82	103.65	107.15	108.06	108.36	106.74	105.11	104.69	109.07	106.79	106.72	116.3	99.182	104.21	101.8	109.85	103.51	100.3	107.17	112.14	100.95	96.618	110.28
113.11	106.46	107.6	110.47	103.23	111.37	111.08	103.84	104.72	103.54	108.92	104.22	96.752	111.52	101.43	102.71	95.943	101.6	110.84	105.27	100.26	109.27	109.29	108.13	117.35	109.56	88.642	99.739	100.42	102.8	101.37	110.06	101.72	109.19	96.644	107.41	98.53	112.93	103.32	100.16	111.66	106.32	101.48	102.25	104.61	97.425	94.629	113.71	109.73	108.87
113.94	110.01	108.75	123.18	113.27	105.88	108.29	117.24	106.92	108.33	106.93	118.84	121.32	106.21	109.2	111.84	102.83	102.27	103.79	113.75	109.91	116.68	111.6	109.93	118.63	109.04	97.706	112.76	116.99	109.58	109.44	109.25	109.05	114.29	110.43	120.59	118.53	101.14	116.36	108.91	113.2	117.9	110.9	111.58	116.15	113.44	120.06	115.31	107.89	108.92
114.63	100.63	98.604	113.02	108.78	107.24	105.02	119.65	114.83	101.15	117.72	106.33	124.72	115.18	101.51	108.22	105.08	112.95	109.48	112.37	109.71	113.1	114.42	105.18	106.2	116.65	113.99	104.82	117.15	112.81	112.17	115	118.42	104.57	100.75	111.53	115.36	109.51	115.87	112.41	115.19	108.64	118.42	102.41	106.82	119.02	103.22	110.49	108.85	110.55
99.599	106.56	112.77	107.79	103.72	107.07	99.996	95.864	100.91	99.495	95.405	99.805	105.14	98.995	99.876	101.68	108.57	104.04	100.1	105.59	113.95	103.38	113.75	109.67	110.5	106.96	100.33	102.49	101.23	106.35	107.53	104.77	113.66	96.928	108.52	104.66	106.39	110.69	107.66	109.95	99.869	100.14	105.72	101.11	111.82	112.7	107.52	102.41	105.6	100.11
103.47	113.26	108.82	121.99	109.2	108.6	112.75	103.11	107.75	109.09	108.33	111.39	109.88	114.91	107.57	106.31	120.69	112.51	104.62	120.13	109.14	102.48	123.66	116.65	116.25	112.84	106.16	112.96	102.9	110.3	103.97	113.31	108.42	108.37	108.05	111.16	110.53	115.48	116.2	108.08	115.19	113.48	111.73	102.53	110.41	112.13	117.87	109.63	110.75	111.01
106.69	97.517	107.55	109.73	111.13	109.38	109.08	110.15	111.7	113.55	113.3	103.71	98.621	110.27	114.48	107.05	103.3	106	107.52	105.31	107.75	100.05	104.8	112.79	98.418	104.36	109.68	106.64	99.516	103.1	115.57	104.92	105.04	104.97	101.74	102.86	112.6	104.36	108.17	109.63	108.81	102.33	102.98	102.44	106.49	105.79	102.01	114.05	108.58	100.97
105.25	102.48	110.91	102.99	94.578	104.45	106.65	95.983	107.57	99.067	90.649	109.09	106.76	101.2	96.201	112.37	113.58	107.28	104.3	111.7	110.33	113.32	99.989	100.63	105.29	92.497	100.92	99.483	99.285	100.07	105.12	99.759	103.65	115.26	104.46	99.074	97.219	105.18	96.127	103.68	99.676	97.515	103.1	106.84	110.34	105.17	106.14	103.55	106.99	113.3
97.156	100.18	94.313	103.12	106.53	98.062	102.5	98.286	104.78	103.14	99.263	111.83	101.12	101.39	99.796	99.065	98.489	98.703	106.54	95.224	99.842	100.86	106.14	99.626	104.71	100.75	100.25	100.94	103.67	109.16	96.312	103.56	96.856	86.695	101.9	103	103.77	104.11	98.615	96.237	101.25	112.09	96.81	94.749	104.97	104.4	98.092	98.064	100.84	109.47
104.86	110.33	100.77	103.28	108.87	108.45	108.75	104.42	104.73	107.97	103.81	103.42	106.61	105.74	112.28	101.71	111.21	103.53	112.75	109.74	114.02	113.35	104.14	106.13	97.77	109.86	105.93	107.98	93.524	92.959	98.533	94.439	107.25	101.42	107.36	111	109.35	100.67	91.703	103.86	104.3	105.35	96.654	101.45	102.93	112.85	102.3	107.2	95.276	98.937
110.35	105.54	104.35	107.01	108.84	103.6	106.75	106.75	100.49	108.64	106.94	103.71	107.15	106.19	107.01	99.127	107.09	101.22	103.04	106.47	106.33	110.29	106.75	104.63	102.49	95.103	96.946	98.988	104.88	110.78	115.24	107.33	109.22	111.22	105.32	105.91	96.66	102.28	117.25	105.24	91.731	107.68	112.41	109.29	109.68	108.63	105.96	106.8	107.76	106.92
94.629	98.41	107.63	98.892	113.46	106.7	100.25	107.38	111.95	103.17	112.72	107.52	103.83	101.5	107.27	111.64	109.17	97.59	105.01	101.55	98.736	113.33	105.12	99.639	101.55	108.83	109.1	109.31	102.5	95.189	101.28	109	96.683	107.24	111.16	106.72	105.95	102.97	110.19	112.09	115.82	113.27	104.29	100.43	100.18	104.16	97.831	107.15	104.51	110.37
111.03	116.35	109.25	102.12	118.08	114.52	117.47	110.88	107.2	110.94	116.99	104.46	110.71	110.29	116.2	97.695	111.43	115.6	111.99	113.17	113.08	104.69	109.61	109.61	117.52	117.38	108.53	111.6	107.74	105.78	114.2	119.01	103.15	104.89	115.31	113.32	105.94	111.52	107.43	107.79	107.12	118.66	104.02	109.05	120.91	96.053	110.69	123.59	120.23	112.28
105.05	104.79	105.17	104.47	110.93	111.15	94.309	107.12	108.5	95.221	102	111.47	107.6	97.131	107.62	106.9	111.82	109.74	104.64	109.38	102.49	110.15	103.91	96.265	111.32	114.55	108.08	94.365	103.45	102.12	113.14	111.5	103.36	105.81	109.92	108.09	105.72	111.65	103.48	101.38	119.34	104.33	105.6	100.82	101.25	110.06	102.31	112.29	104.63	106.6
109.32	111.37	115.42	117.86	109.71	117.87	111.45	104.28	113.24	106.49	113.22	111.31	115.43	117.73	114.65	113.35	111.42	109.95	116.07	113.15	115.71	122.59	117.01	110.41	110.18	115.84	101.39	117.39	120.66	113.52	105.98	112.85	116.96	106.51	110.87	112.89	112	104.34	105.51	106.16	119.17	108.39	104.9	116.2	117.03	118.3	108.28	103.9	111.54	113.89
99.444	106.48	99.961	103.75	103.78	109.47	98.868	110.89	105.23	109.47	99.444	104.91	105.87	108.18	110.3	102.05	112.41	95.244	105.63	99.34	104.11	101.74	99.211	110.34	101.99	100.17	107.7	103.44	100.81	111.22	100.71	102.03	110.83	98.566	102.05	99.349	110.76	102.26	109.93	103.14	97.2	98.554	108.19	98.963	97.889	104.48	103.91	105.44	111.31	100.56
107.15	114.17	113.92	100.88	109.14	101.39	107.5	108.11	109.48	97.233	106.19	108.42	100.81	112.62	103.16	107.99	110.88	110.03	105.91	106.37	100.22	110.54	96.701	101.91	103.86	110.03	108.24	103.78	112.88	107.27	102.66	105.74	113.75	97.622	108.22	110.1	105.71	109.76	110.38	111.67	101.77	104.53	103.77	110.36	97.993	96.549	98.588	104.38	108.52	113.37
99.97	112.56	115.99	115.92	99.569	115.09	100.65	109.36	101.5	106.71	111.01	101.3	110.19	96.842	103.68	106.32	107.43	108.65	104.83	106.17	107.95	94.673	102.01	102.06	112.08	112.44	108.04	98.005	108.58	106.02	98.21	106.38	102.88	102.2	113.7	114.27	112.93	105.97	112.04	112.03	108.66	107.71	106.31	103.3	112.91	102.65	100.76	101.86	110.17	100.88
104.27	106.34	111.15	101.55	106.91	100.96	110.5	104.16	104.77	99.035	102.98	107.43	109.22	102.21	104	98.109	103.07	104.41	105.8	98.396	102.69	108.85	110.1	102.54	106.53	104.92	110.81	112.68	101.85	107.16	107.43	99.392	100.82	107.1	113.57	113.25	101.3	101.92	100.68	107.27	109.3	99.208	109.14	105.88	109.29	113.39	105.17	110.33	112.37	109.65
107.94	105.86	105.2	97.656	111.2	102.9	101.94	105.33	116.7	112.23	106.52	102.22	104.97	112.13	105.03	108.94	105.3	109.87	107.99	117.7	106.64	99.66	112.16	108.49	101.3	100.7	104.85	112.9	107.37	104.71	105.22	111.08	111.47	111.12	107.06	105.45	101.01	101.97	105.7	108.44	109.37	102.87	109.41	99.881	107.54	101.68	109.47	111.23	100.86	105.12
115.18	111.63	118.68	107.73	109.42	118.36	118.96	109.55	115.04	117.41	113.03	113.89	114.68	106.2	110.67	108.21	115.55	112.34	122.9	106.39	109.2	111.26	113.63	111.08	113.06	108.67	115.54	108.48	121.35	113.68	111.09	115.06	115.47	110.49	116.77	103.72	110.72	111.65	114.62	106.76	106.72	116.78	112.91	104.67	107.56	115.96	110.26	117.94	105.45	119.12
110.49	115.8	110.01	107.84	111.63	107	105.54	122.9	106.18	115.16	108.46	112.94	107.8	108.58	107.46	113.11	114.61	110.63	110.94	116.33	113.14	116.55	103.91	115.67	110.42	105.46	122.47	119.02	108.59	106.93	112.62	118.47	119.6	109.01	112.69	108.93	109.27	108.83	118.33	116.69	114.11	116.03	124.96	107.81	108.81	121.99	101.02	112.54	108.89	111.05
102.63	102.18	106.19	112.13	106.45	109.82	94.616	109.2	99.839	101.55	112.4	102.23	107.01	113.3	104.87	102.82	105.52	109.92	108.29	106.89	106.68	103.31	102.35	101.49	108.1	103.39	103.11	110.34	111.81	102.47	98.589	108.55	111.49	108.63	102.83	95.266	111.84	102.69	100.41	105.11	98.025	102.48	101.33	105.4	107.53	110.09	100.28	99.756	102.96	101.82
105.27	107.81	104.43	105.27	104.23	111.39	107.3	104.92	101.25	108.05	106.96	109.66	112.32	100.33	107.72	103.62	98.863	99.13	111.25	112.36	98.653	102.15	109.02	102.16	112.53	110.07	100.86	103.77	105.82	107.36	94.331	107.7	100.49	112.21	105.64	100.82	113.82	106.39	109.04	103.95	111.87	116.61	97.208	100.79	108.59	112.77	106.89	96.778	105.81	109.62
89.204	99.926	94.697	107.64	107	104.57	105.07	103.14	100.28	89.428	90.702	106.24	96.437	96.371	95.036	99.711	99.241	96.254	95.464	91.59	100.5	95.742	89.804	100.68	112.33	108.41	94.84	101.57	96.858	97.264	93.585	90.432	99.533	98.556	108.12	96.659	109.84	95.837	105.79	96.298	91.894	102.97	105.76	95.02	102.43	100.02	102.12	100.57	91.138	100.73
109.51	114.52	107.51	117.46	119.29	107.82	116.94	102.43	107.56	111.2	104.65	109.26	115.79	113.18	114.44	114.79	117.57	104.1	115.17	113.52	117.33	115.2	113	105.89	107.55	114.85	102.27	120.91	113.45	115.08	110.11	112.56	115.59	111.16	110.08	108.33	109.93	114.64	109.17	109.07	115.27	114.32	113.11	109.46	107.56	116.61	107.39	113.47	120.43	116.45
108.68	105.87	115.48	99.843	103.67	111.47	107.61	115.99	114.01	104.06	103.39	113.35	111.47	107.33	103.75	106.71	102.97	101.11	102.75	111.09	104.41	109.85	116.22	102.25	101.76	94.45	104.44	104.82	114.06	110.41	108.15	108.74	99.787	101.08	109.24	112.27	104.08	111.69	107.44	105.36	111.12	93.815	107.39	110.01	96.518	100.84	100.94	111.47	105.6	102.47
108.64	101.83	105.29	106.85	100.64	108.16	107.92	100.17	115.66	116.15	108.92	111.2	102.03	103.44	107.46	104.88	101.76	100.85	102.11	115.27	112.91	116.93	97.716	95.332	106.89	111.82	113.23	106.51	111.51	104.99	111.74	111.2	110.17	101.41	113.92	105.14	108.9	112.8	103.46	107.6	105.24	105.91	105.95	110.6	110.99	110.54	97.974	111.84	100.41	106.52
102.44	102.31	94.856	91.581	98.612	105.92	106.52	98.777	93.066	108.74	103.29	106.51	102.2	102.45	105.31	97.705	108.21	108.09	102.17	102.19	103.46	103.76	95.646	101.56	99.502	97.057	98.4	93.021	98.579	98.914	109.64	95.457	103.95	105.99	101.51	103.98	95.938	101.96	100.53	103	96.166	100.22	92.892	96.118	102.42	107.71	100.47	110.45	103.76	101.76
108.47	108.67	108.1	100.04	101.01	114.65	106.94	108.97	100.28	115.38	101.47	104.12	111.81	110.78	108.17	98.78	105.88	99.123	104.71	92.304	103.5	105.32	103.76	104.15	114.68	98.758	104.96	100.63	106.47	105.6	106.58	107.18	106.28	102.11	109.44	108.3	104.37	107.05	104.4	105.82	102.05	101.4	111.75	109.55	107.67	105.27	109.46	110.83	96.386	104.34
110.88	108.2	109.02	109.82	108.84	107	106.44	104.99	111.09	105.75	106.96	103.49	102.72	100.69	112.52	96.782	108.88	103.69	104.06	113.04	108.8	107.62	98.154	97.802	104.87	110.96	102.12	103.61	109.01	102.75	103.04	119.82	113.86	107.12	120.23	115.94	113.17	102.86	100.97	110.1	105.97	113.5	107.82	102.38	97.537	105.81	103.12	111.16	112.44	99.676
108	107.88	108.07	108	104.44	105.74	103.27	101.91	112.53	102.98	109.49	94.703	100.79	105.12	100.85	100.36	104.4	103.49	113.08	104.06	105.13	108.78	105.69	108.3	100.07	113.17	102.92	97.934	97.678	103.01	106.96	104.39	107.96	106.5	110.09	100.28	104.75	111.4	110.17	105.33	110.34	105.47	100.92	106.43	111.79	108.83	105.44	113.62	97.377	102.59
112.38	116.01	113.49	110.07	109.5	110.64	107.88	114.74	119.33	115.27	111.84	122.19	113.71	106.91	118.56	106.46	108.94	108.26	116.85	110.51	116.25	126.2	118.3	112.49	114.12	111.91	115.41	113.89	115.43	115.41	116.88	111.25	109.29	113.67	112.36	116.02	118.37	116.33	114.18	104.05	114.69	104.97	113.88	120.3	123.75	109.02	104.42	111.94	113.85	105.56
103.09	110.93	111.76	100.14	106.18	96.596	101.63	105.22	106.24	102.74	110.31	108.1	106.9	110.49	107.86	104.25	108.13	114.23	108.06	107.6	99.274	103.23	99.232	98.807	108.82	108.16	102.3	97.038	106.78	97.552	104.01	110.05	95.72	103.71	100.29	114.85	102.71	102.41	108.9	98.984	111.32	100.05	110.71	103.96	107.11	105.67	108.33	106.26	97.014	113
108.32	109.77	101.79	101.08	98.814	116.95	99.682	107.14	104.19	99.684	106.39	110.95	107.38	110.99	101.15	96.457	97.565	105.84	105.03	102.26	106.6	105	103.86	101.69	108.13	103.46	111.57	108.12	98.855	105.41	101.72	98.322	110.37	109.27	101.66	107.9	109.82	102.05	103.52	101.96	112.69	101.25	111.59	102.18	101.39	104.15	98.717	100.47	110.1	111.54
102.65	98.358	110.15	104.07	107.15	101.38	109.85	102.5	96.227	98.033	100.19	100.47	107.77	106.59	106.76	101.68	107.07	107.59	97.991	109.19	103.84	101.64	103.99	101	97.563	102.06	107.1	99.087	103.31	102.3	103.15	94.471	108.14	102.75	104.07	111.01	95.455	103.27	107.56	104.17	112.54	104.66	108.59	97.6	100.71	102.7	105.53	99.564	106.65	89.181
104.25	106.12	106.19	108.72	96.125	104.91	102.92	112.07	106.51	112.47	100.69	108.18	114.76	105.13	112.01	105.81	95.499	111.74	104.86	103.05	112.07	112.62	94.983	108.75	105.34	101.95	99.21	106.59	106.58	104.19	111.99	110.06	102.72	106.43	105.35	115.59	105.3	106.31	107.22	107.06	103.6	106.17	104.18	113.01	121.86	110.18	110.41	101.34	99.719	101.03
112.35	108.94	117.5	113.97	101.53	102.18	116.02	113.53	109.3	110.57	112.13	112.49	117.26	119.71	114.66	117.85	115.14	112.16	110.39	111.39	114.64	117.07	115.25	123.78	104.59	113.83	121.6	116.63	111.72	116.3	115.45	113.77	113.05	113.25	114.75	114.44	114.74	115.62	111.21	108.39	109.95	110.89	105.92	114.09	109.55	111.01	110.59	103.85	103.96	108.86
97.828	98.283	101.64	110.75	108.42	102.49	107.74	100.7	109.86	102.46	113.55	107.82	104.65	111.87	111.38	104.63	109.24	105.87	105.81	99.859	105.51	99.767	120.19	102.05	101.07	103.99	98.557	103.47	106.54	103.55	108.96	102.15	104.54	99.694	98.079	92.569	106.04	98.285	108.3	89.433	110.08	101.64	106.65	101.47	106.27	115.43	97.919	104.16	99.37	108.01
114.08	111.57	109.88	94.502	97.841	110.16	108.86	104.6	111.69	118.85	115.9	106.45	107.64	100.95	107.03	103.22	106.77	98.439	101.2	110.75	110.38	98.178	103.15	103.65	105.42	101.98	101.52	102.2	107.24	103.12	99.946	104.04	105.06	110.27	106.43	107.06	107.87	100.81	113.36	106.43	103.57	101.36	112.3	98.555	104.22	110.32	104.56	103.14	111.57	105.89
100.74	99.032	97.017	110.04	97.547	93.843	106.11	104.56	95.431	100.52	87.395	98.76	95.594	96.462	109.35	95.285	97.001	105.67	104.65	91.508	104.31	101.22	95.638	107.09	99.907	95.05	108.11	103.54	93.305	97.272	95.598	100.9	105.67	97.812	94.66	88.705	107.87	98.818	103.62	99.987	103.24	97.258	98.018	99.897	104.22	104.89	97.992	98.716	96.221	96.922
112.77	123.59	120.49	117.57	118.94	120.81	119.56	118.63	118.68	119.99	115.68	122.37	121.4	114.69	122.92	114.99	121.62	119.13	125.71	112.18	106.08	123.54	122.09	116.86	120.45	118.43	109.78	115.95	118.47	117.55	124.07	111.75	116.4	116.26	115.4	110.86	115.42	114.26	117.76	123.46	117.6	119.92	118.69	118.1	119.64	132.7	116.01	117.35	110.76	119.71
104.72	102.48	105.38	102.88	106.55	111.86	99.21	102.93	109.19	111.7	104.39	109.27	100.74	108.3	104.81	99.558	107.13	106.91	102.28	112.71	111.33	111.24	110.2	100.07	106.97	108.49	104.34	112.85	108.82	110.16	100.6	102.77	105.36	102.59	107.63	111.81	111.23	96.088	107.89	106.25	106.63	102.42	89.789	101.13	97.908	103.49	106.65	96.608	95.811	106.93
104.65	100.55	114.24	105.03	102.67	96.311	107.1	105.63	95.322	118.49	110.5	105.77	105.58	114.4	103.13	108	107.62	101.13	98.403	107.49	106.18	103.28	111.1	98.394	98.877	113.06	100.13	104.82	111.75	105.35	105.75	115.18	106.65	102.06	108.6	95.643	101.88	105.55	107.78	109.74	103.57	97.555	106.43	112.4	107.56	101.77	105.27	101.2	102.36	109.85
118.91	106.83	108.9	114.6	115.94	110.69	108.98	111.44	116.72	116.12	118.61	117.47	102.58	114.39	107.38	109.4	108.85	114.19	113.77	115.93	108.22	108.61	114.52	128.32	107.18	105.64	109.34	110.94	118.85	114.35	114.63	108.63	121.74	118.08	108.02	112.62	115.03	113.93	105.65	114.55	108.98	103.98	103.89	111.75	108.95	113.92	115.22	113.62	107.82	107.76
109.89	116.19	112.64	107.97	104.12	110.16	113.41	114.26	115.69	122.42	115.08	108.82	114.38	114.05	105.7	115.13	111.77	109.09	108.91	109.39	109.61	104.62	103.09	113.01	111.47	107.28	116.22	117.76	115.76	111.02	107.91	99.041	112.11	128.18	120.63	115.66	106.58	117.64	109.83	115.49	109.22	118.02	113.79	107.94	115.56	107.47	110.97	112.63	121.75	117.43
104.61	97.617	105.18	101.74	98	102.62	102.93	98.361	101.47	102.33	104.58	104.35	105.02	104.84	103.12	99.953	92.754	94.64	101.8	103.12	102.48	101.89	98.822	106.65	100.62	92.456	101.85	103.24	92.42	97.338	108.58	101.02	103.58	96.726	97.084	93.21	99.515	92.888	104.87	94.315	104.76	97.033	110.61	97.855	110.55	106.48	93.867	103.71	97.816	95.522
116.25	109.48	111.41	113.48	114.95	111.97	111.72	115.39	109.17	110.8	121.81	105.65	107.61	109.12	109.3	119.55	102.57	108.15	116.53	99.371	108.12	112.51	111.14	120.52	115.93	110.31	105.75	112.13	116.49	113.6	106.19	112.99	117.96	108.18	113.4	109.71	106.46	113.48	98.225	102.54	107.84	99.824	111.42	111.64	107.36	107.36	103.06	114.56	109.96	112.86
106.68	120.94	119.08	104.6	112.09	108.6	102.35	109.53	123.9	110.72	102.86	108.09	110.85	115.12	121.46	105.8	108.46	114.23	112.45	104.33	121.9	109.13	110.78	104.37	122.98	112.22	112.48	108.72	99.911	113.79	115.76	113.02	111.75	111.99	110.35	110.11	105.59	110.75	107.65	107.8	114.95	113.04	95.439	112.91	112.85	122.52	107.8	111.12	105.92	103.04
105.5	111.62	108.68	107.96	109.26	112.16	96.55	102.86	103.42	98.266	103.58	104.87	116.84	104.39	96.068	105.47	112.97	102.11	107.61	100.55	109.24	110.94	105.4	100.67	103.9	98.239	103.71	99.83	99.984	101.49	114.92	108.88	98.879	109.7	106.27	105.21	97.345	105.04	111.01	108.24	102.74	102.34	114.9	107.48	101.85	104.34	112.74	107.52	107.86	98.531
98.618	103.28	102.92	107.03	102.95	105.95	94.37	88.059	98.701	104.46	94.449	98.469	88.203	98.463	95.91	105.27	97.718	94.183	94.607	97.13	99.457	105.2	88.488	113.5	101.61	104.1	101.69	102.85	89.878	108.07	100.68	94.039	105.38	95.244	115.49	105.32	107.85	100.31	101.25	99.091	103.76	99.969	94.462	88.473	107.98	104.57	103.41	104.76	100.95	110.4
118.43	102.4	104.96	105.64	113.49	112.61	113.61	105.35	108.57	118.92	119.1	109.29	118.9	111.27	113.14	103.86	109.58	116.77	116.48	126.74	111.71	119.84	110.21	110.76	112.4	102.02	105.83	109.86	108.85	106.71	108.39	111.87	116.52	113.39	112.08	113.82	114.12	107.91	116.96	106.48	103.28	112.19	111.94	112.19	115.63	113.49	111.71	111.89	112.47	112.34
108.31	110.87	114.13	109.76	114.73	113.09	115.99	108.75	110.19	117.99	110.92	108.59	115.87	119.41	111.21	106.49	107.12	111.64	114.27	109.38	109.95	113.97	113.5	114.9	120.73	108.27	110.77	112.71	115.47	117.67	105.49	109.91	110.99	114.75	109.85	115.01	111.52	108.28	111.52	111.54	109.64	105.99	107.99	113.18	108.27	112.55	106.15	104.06	111.49	115.92
101.06	110.39	105.41	103.65	108.33	111.46	97.958	106.62	117.69	106.13	110.89	102.49	110.39	107.21	116.22	96.287	105.43	110.75	102.64	109.22	108.66	101.93	112.46	107.19	109.08	111.1	113.46	109.56	101.36	109.83	103.16	102.89	106.4	103.95	104.74	108.76	107.47	112.08	108.49	98.771	106.21	106.26	100.14	113.82	107.01	103.65	117.19	107.94	107.19	111.17
108.09	102.5	103.72	114.9	104.57	106.56	101.14	97.905	100.71	108.33	109.49	109.54	106.81	114.54	114.32	109.74	104.65	104.51	112.04	99.893	108.09	105.8	111.34	113.14	106.27	101.33	111.15	109.54	116.14	104.29	113.19	106.68	102.79	98.15	103.37	102	110.74	104.06	100.43	108.82	111.34	104.62	101.4	107.11	98.28	102.52	104.27	110.48	113.59	97.121
105.05	98.8	101.69	106.1	106.58	113.1	105.35	91.4	108.84	96.105	100.02	103.75	99.347	109.53	107.91	105.22	107.17	107.02	102.79	111.32	105.92	110.27	96.504	110.26	115.75	107.5	104.41	109.39	91.768	106.5	111.36	104.27	109.55	102.63	107.48	105.19	109.8	108.44	107.63	101.19	111.27	101.8	109.51	106.05	108.18	103.15	110.95	100	103.33	97.502
109.63	104.15	94.516	108.4	99.002	109.6	108.85	107.3	105.92	104.96	100.42	107.88	104.83	104.26	115.88	116.68	108.25	103.83	107.35	104.04	116.15	112.58	109.81	103.05	113.13	100.18	106.56	107.27	105.2	104.04	103.46	99.851	102.79	108.44	102.51	100.65	108.17	105.43	101.84	104.37	106.25	99.424	112.76	108.82	107.97	97.495	108.17	107.36	92.578	108.39
113.71	106.93	104.11	108.66	105.34	104.46	90.598	109.82	99.136	106.57	104.19	108.77	99.479	107.73	105.6	111.37	107.6	109.61	106.84	102.4	108.08	115.89	112.05	101.15	107.41	114.02	107.42	104.85	114.46	104.45	100.11	112.02	111.77	98.964	109.01	100.38	96.689	108.63	112.97	106.23	114.87	104.55	108.15	104.46	107.88	105.12	108.68	104.84	101.85	112.23
105.25	109.76	103.03	104.32	93.32	102.74	97.846	102.42	101.5	98.803	95.186	97.998	94.76	107.16	96.777	106.72	101.66	95.074	102.34	103.59	98.455	104.17	94.723	107.85	104.92	94.955	95.049	91.05	101.73	103.21	99.538	98.699	94.046	98.117	97.028	105.05	105.49	98.666	107.37	108.89	102.52	102.73	97.798	105.73	99.278	99.187	106.96	96.124	104.72	94.902
93.964	92.572	106.09	104.67	109.95	103.05	107.8	109.11	101.56	101.71	95.347	108.81	109.56	95.727	111.32	109.57	108.13	109.85	101.69	111.73	108.49	99.73	101.18	105.98	100.31	101.84	103.75	100.78	93.883	116.68	106	109.09	101.09	101.07	117.45	92.193	106.75	98.04	111.84	103.38	110.94	106.57	101.56	112.61	99.801	98.969	108.45	114.91	99.762	105.59
104.87	112.74	107.71	107.64	109.67	110.08	114.95	108.82	99.448	112.34	104.71	111.1	103.54	108.12	105.49	113.32	97.101	109.54	114.39	112.58	113.12	119.38	106.01	104.15	115.82	111.73	110.2	116.58	110.62	113.4	112.88	111.86	118.18	101.18	112.44	111.03	108.04	111.93	107.19	107.27	119.73	118.42	110.35	104.85	114.37	105.29	107.44	104.81	104.68	117.55
121.19	122.77	113.39	112.77	105.05	110.19	115.69	110.38	104.88	100.28	114.41	105.39	126.71	118.93	114.5	116.13	117.13	105.52	112.33	109.06	114.32	103.56	102.49	114.54	107.49	101.84	109.01	126.59	114.53	111.93	107.45	103	112.08	109.95	115.06	108.15	112.09	110.5	117.49	105.26	110.45	107	114.79	116.09	110.98	119.22	124.61	114.19	115.3	107.05
102.59	93.5	110.75	99.572	109.33	115.74	102.04	97.414	110.63	101.32	107.57	118.66	103.34	97.783	109.12	97.919	101.47	111.82	101.82	109.37	97.912	106.37	98.818	103.96	101.47	96.496	104.19	107.75	104.22	108.27	101.24	109.16	102.88	112.4	113.87	100.98	107.93	112.2	101.39	100.94	105.98	103.54	108.91	100.25	104.2	99.598	104.55	101.26	108.68	111.99
97.049	103.93	95.527	103.79	88.757	89.983	104.59	102.59	96.284	95.872	98.3	97.953	103.59	102.64	104.66	101.63	105.95	103.49	102.99	105.77	109.95	107.99	97.393	95.327	101.98	105.52	105.91	102.61	97.143	101.73	94.068	103.93	91.87	92.713	94.329	94.122	101.01	98.986	102.36	103.44	101.76	96.944	90.02	103.65	102.16	93.83	104.21	98.165	95.525	100.55
107.4	105.25	108.39	102.31	111.31	116.25	106.59	103.86	105.32	105.46	112.65	99.889	105.66	104.19	111.99	103.97	110.33	109.04	105.79	109.4	109.85	104.9	109.6	109.74	97.74	108.66	110.34	111.21	111.87	103.26	109.91	108.6	114.21	110.42	95.289	102.42	99.973	105.9	106.62	103.2	106.02	106.35	108.97	102.84	107.82	105.46	111.41	106.64	109.76	104.82
110.82	109.88	105.61	105.13	108.41	110.11	105.07	102.57	104.98	102.39	99.99	103.71	97.762	105.61	111.08	106.11	103.32	113.94	117.37	100.49	113.57	101.7	106.48	99.508	107.9	107.54	108.01	110.06	108.27	104.95	105.82	103.63	108.14	97.589	106	106	112.33	99.517	99.396	111.05	105.83	103.83	106.04	106.49	96.437	107.87	109.48	103.71	103.57	96.193
113.62	110.49	111.65	107.22	119.18	111.69	112.7	113.65	103.53	114.44	102.34	111.75	104.23	115.68	109.87	108.63	114.57	118.4	105.6	102.96	113.63	114.81	118.43	109.09	107.12	106.73	113.1	101.26	105.66	114.87	105.61	99.053	101.17	111.96	124.46	117.85	114.51	117.78	113.12	105.59	116.67	115.34	103.32	105.72	108.79	102.25	101.9	120.18	108.38	110.39
109	110.94	112.5	112.66	115.12	109.88	108.23	105.5	107.58	113.8	106.84	101.07	116.81	106.98	114.08	116.4	112.47	109.15	102.3	101.99	104.94	112.72	112.27	110.42	113.31	108.24	112.23	108.47	111.08	115.13	110.55	120.16	114.12	114.08	108.01	105.01	114.82	115.19	117.92	117.65	110.57	109.19	114.96	108.26	115.37	113.97	96.922	110.73	111.42	108.37
106.94	106.48	116.79	110.33	105.64	100.03	115.16	118.35	108.69	109.38	113.13	116.46	113.63	117.43	111.93	104.86	118.86	106.49	111.87	113.04	105.27	111.97	115.38	111.57	106.85	115.57	103.06	111.34	114.74	106.71	117.92	110.98	121.67	104.39	110.42	109.14	112.86	111.56	111.71	114.13	112.47	113.81	120.74	105.19	117.9	116.33	109.72	114.1	116.96	111.91
110.97	104.62	112.35	106.51	106.08	107.84	104.04	104.52	106.99	105.62	101.21	105.45	102.94	103.88	108.05	111.39	103.72	104.09	116.73	105.97	111.65	108.05	101.36	109.46	94.771	104.77	96.791	106.96	112.03	101.57	115.32	109.24	101.49	103.62	107.45	107.61	103.63	108.37	102.26	114.56	99.313	96.416	104.36	111.55	98.931	98.33	105.23	101.91	98.624	102.63
106.12	104.92	99.799	108.95	96.122	111.49	105.53	99.555	105.24	107.86	109.94	102.29	104.97	105.33	92.144	105.93	106.23	97.239	103.18	105.47	108.37	95.914	103.23	101.17	110.27	97.486	102.85	103.98	109.5	99.151	108.78	99.246	104.41	113.34	102.55	108.89	102.31	112.61	94.941	111.17	102.48	100.64	103.86	102.49	115.82	109.45	106.14	111.4	113.66	106.82
116.69	124.25	106.73	101.73	109.24	111.39	107.93	107.21	119.88	117.33	105.3	105.26	115.97	110.46	116.48	102.66	105.58	110.92	115.11	105.97	107.08	109.35	121.38	106	118.85	120.32	114.16	113	111.07	109.68	107.28	110.79	110.63	110.9	118.56	104.4	112.27	111.03	113.94	110.88	113.2	108.29	102.45	106.53	111.42	114.7	111.09	117.96	110.85	121.12
96.64	105.06	101.5	104.92	105.25	105.49	111.68	99.326	108.69	104.6	111.21	100.95	116.46	105.3	115.74	102.54	110.67	106.79	113.17	107.65	116.97	98.617	103.17	111.31	105.75	104.16	99.643	109.37	111.34	106.18	104.15	104.14	114.16	103.51	99.784	105.28	97.71	100.04	101.1	101.66	104.23	109.29	105.22	105.58	110.13	109.65	99.102	109.78	107.04	107.1
108.21	103.05	110.61	111.45	110.08	105.83	114.65	109.89	112.04	110.69	106.4	116.21	113.05	110.51	113.08	115.29	120.18	110.06	110.46	111.25	111.32	109.95	105.44	115.9	114.03	103.15	110.69	119.94	119.18	110.58	109.13	115.81	106.97	112.7	102.03	102.77	112.54	116.66	103.24	99.409	108.79	106.8	105.42	113.8	113.67	109.21	100.02	114.28	106.46	105.64
118.37	104.29	117.26	106.77	116.58	112.14	113.95	116.56	112.15	114.56	111.02	111.33	111.12	118.19	114.09	109.86	112.54	119.42	111.65	108.78	110.16	116.46	113.75	116.81	107.06	115.26	113.14	105.64	117.35	125.45	114.41	112.72	116.72	111.95	112.78	113.84	114.45	109.72	105.5	110.94	115.58	112.77	102.81	115.49	111.26	106.84	116.51	105.54	115.18	112.26
111.7	102.96	114.88	108.68	103.43	103.8	114.39	100.57	105.44	109.66	117.79	108.3	99.584	109.13	107.22	120.89	109.41	113.61	103.92	110.67	113.96	105.04	109.06	123.86	110.63	113.42	109.63	114.08	109.02	96.461	106.36	104.93	96.926	103.84	102.88	114.54	108.73	99.916	96.775	99.358	99.501	99.976	108.78	98.184	104.64	108.16	102.94	115.2	98.841	115
107.16	108.89	110.06	106.93	103.28	105	104.58	107.92	99.576	109.9	105.72	110.29	99.734	110.08	101.2	111.69	100.71	106.8	97.808	110.24	103.59	108.05	114.55	102.63	102.05	101.18	110.44	108.13	106.87	112.41	111.78	100.45	110.24	106.2	103.62	105.39	112.36	103.71	104.86	101.46	106.38	100.47	108.49	112.34	96.741	96.537	98.993	113.42	105.89	98.329
99.17	104.38	111.94	109.66	104.21	103.4	110.23	109.16	114.96	109.95	104.27	106.34	107.69	104.29	105.14	99.733	112.92	102.34	109.89	95.617	111.5	101.43	104	108.35	108.6	98.167	122.38	106.99	99.143	100.52	109.93	103.89	101.32	105.83	106.35	98.743	111.59	100.2	99.494	105.64	106.09	105.13	113.1	106.55	110.19	111.94	101.88	104.32	111.12	110.34
93.813	112.34	90.675	110.53	106.57	106.14	107.87	102.82	113.52	108.03	100.72	102.29	115.07	103.91	104.79	100.07	105.51	106.79	111.14	109.02	101.87	105.99	102.78	97.571	107.87	102.51	119.62	110.97	108.52	102.42	112.75	110.37	101.53	101.66	99.762	113.45	103.02	98.453	111.07	103	116.04	110.56	115.34	100.88	99.544	109.3	113.02	100.75	104.97	106.75
112.79	118.5	123.58	111.19	110.93	119.62	109.63	116.83	110.15	111.75	111.85	115.62	105.15	112.11	108.83	104.88	111.73	109.04	110.41	112.23	114.17	116	105.39	106.55	109.25	124.85	112.16	108.64	121.71	105.6	117.66	115.72	112.32	119	112.96	107.97	109.55	107.5	109.24	111.53	118.11	115.91	113.58	109.85	109.09	118.06	115.94	117.17	114.39	118.23
106.48	101.52	90.264	102.89	100.06	106.37	99.48	106.16	107.89	104.1	99.449	104.55	103.23	93.374	99.59	111.52	98.19	105.38	97.99	94.183	104.28	96.569	99.84	100.02	105.82	103.45	101.23	98.531	102.39	95.931	99.5	93.205	98.459	106.54	103.41	101.45	97.384	108.82	100.88	97.068	101.45	102.04	100.02	95.569	93.469	98.391	109.53	103.9	104.57	107.98
104.89	106.81	101.95	108.43	104.64	107.21	109.89	112.13	110.6	105.8	105.56	107.44	105.81	112.67	107.65	100.14	105.74	108.03	107.04	104.45	103.73	105.43	107.7	115.08	99.315	101.49	101.5	111.58	99.3	108.8	108.17	104.9	101.45	98.608	105.85	107	106.75	98.561	100.51	104.84	122.27	107.25	106.32	108.18	109.52	105.03	106.09	108.15	103.79	109.59
107.95	99.728	119.6	102.73	106.98	107.91	108.7	101.04	108.59	102.54	102.64	105.7	112.29	106.68	100.5	105.74	103.96	99.55	112.62	117.33	111.63	110.5	103.63	108.21	100.82	99.022	103.94	102.62	107.86	97.132	105.94	102.64	106.12	97.26	108.5	101.11	105.12	97.218	103.19	106.16	100.15	108.76	106.73	103.94	93.075	104.68	102.43	107.3	102.68	108.29
111.66	118.28	113.66	117.91	108	114.25	113.62	110.09	112.04	115.87	107.29	106.53	115.06	106.08	106.73	104.86	117.77	114.97	112.34	110.7	116.82	108.21	106.31	120.79	107.53	111.26	105.32	111.01	100.06	114.18	119.51	120.74	112.21	113.56	103.94	114.15	103.98	108.72	115.23	116.28	113.1	113.86	112.63	111.05	113.91	100.01	113.66	114.25	106.25	109.15
109.59	104.28	97.295	106.6	109.31	103.81	97.094	104.62	105.72	100.7	112.84	88.045	114.76	101.44	108.64	101.42	106.09	107.46	100.34	98.973	104.92	97.411	93.504	102.13	108.68	104.58	107.79	102.54	107.82	109	104.95	105.38	102.99	112.3	103.04	103.85	106.88	94.988	107.1	93.273	95.656	100.64	105.26	112.02	106.66	100.22	101.85	104.56	110.07	105.62
114.4	114.23	119.73	118.06	119.59	110.43	107.6	122.15	110.26	111.09	109.02	110.09	123.35	121.01	124.55	115.63	128.05	117.69	115.17	102.82	109.21	118.07	115.78	122.18	115.79	111.06	108.1	118.78	119.14	122.49	123.61	114	120.14	120.58	113.07	121.35	117.87	107.04	115.9	116.5	113.14	114	111.03	119.14	117.06	106.41	116.99	126.27	118.68	114.43
100.07	108.69	106.02	101.52	101.74	94.39	108.36	111.81	101.03	95.949	100.65	104.54	103.43	106.5	104.81	97.118	112.14	105.13	105.26	107.45	100.43	107.77	100.07	99.777	98.007	105.39	98.69	103.52	96.676	108.59	97.81	100.76	106.17	109.34	105.38	109.89	105.76	106.58	103.05	104.43	104.82	108.92	107.02	97.328	93.497	101.94	104.09	108.44	106.66	107.82
105.88	109.29	103.37	102.28	105.79	103.66	102.43	98.455	105.93	105.2	104.88	104.21	110.2	93.641	110.65	114.02	95.074	104.1	103.45	97.807	115.94	103.45	108.41	107.5	99.098	102.39	109.72	111.21	111.39	105.31	106.1	99.312	102.32	101.97	111.19	101.81	110.72	106.12	108.42	100.74	99.149	100.05	97.482	98.334	107.33	100.59	111.24	99.151	105.87	102.76
107.03	107.84	109.79	109.98	104.03	103.81	110.39	104.4	99.802	93.347	102.4	108.77	113.77	102.49	108.25	113.18	91.526	105.32	107.18	116.22	107.1	101.36	101.44	110.17	103.52	115.43	110.32	100.39	111.26	109.73	116.91	107.86	105.46	100.34	115.15	104.49	111.04	100.06	119.23	98.99	107.07	105.7	97.007	103.64	104.48	101.14	104.9	97.469	108.27	106.36
94.332	99.316	102.68	105.56	94.409	100.5	101.45	102.02	97.043	96.824	96.958	94.445	96.016	93.564	101.4	90.685	103.56	98.67	105.36	102.85	103.83	109.03	95.045	98.862	100.93	96.732	101.72	107.61	97.734	99.803	94.062	94.534	98.75	101.11	102.8	104.65	97.736	97.29	101.62	108.51	100.85	92.047	102.87	106.46	102.97	102.89	92.755	95.109	101.01	97.136
104.6	94.969	103.34	99.092	95.994	105.2	105.78	97.843	107.82	108.72	94.465	104.62	99.584	102.27	100.29	101.83	94.622	107.43	107.04	91.984	91.509	101.7	100.37	107.91	101.38	104.5	100.16	99.776	103.94	100.36	100.21	98.549	108	96.82	101.05	99.69	102.29	96.81	103.78	103.21	102.38	105.54	97.321	101.02	99.649	102.24	103.16	100.06	114.06	94.82
116.87	114.03	107.58	104.51	110.8	109.37	117.58	113.38	106.53	106.24	111.56	108.82	112.29	112.9	106.52	111.63	115.78	118.77	107.03	110.38	108.68	113.32	113.79	117.52	111.19	115.11	113.44	112.54	109.46	106.46	105.76	108.5	112.62	114.32	112.2	115.4	106.42	108.62	110.74	116.7	119.37	102.39	110.43	114.25	114.15	118.18	108.94	113.22	106.72	112.65
104.43	102.4	99.857	95.207	110.97	109.68	107.91	112.15	99.373	107.71	103.84	104.02	106.4	102.25	105.89	93.43	113.35	104.77	98.495	105.54	98.922	101.32	111.93	104.23	95.402	111.87	104.2	110.51	106.19	108.48	110.14	99.327	104.75	100.11	112.21	100.74	102.18	100.31	96.273	109.79	105.25	100.01	101.07	103.88	102.92	106.64	98.861	101.92	112.73	100.87
115.51	106.37	107.65	113.14	106.25	106.3	104.46	108.12	114.15	105.29	111.6	107.78	108.49	111.9	98.951	113.07	108.26	106	113.77	110.86	110.15	114.63	109.73	112.6	118.39	107.96	119.41	111.34	111.61	103.31	113.72	113.29	113.57	105.56	114.62	107.27	105.18	109.89	113.73	116.9	105.35	111.56	117.46	104.04	105.77	100.53	116.15	108.04	114.76	106.48
127.98	108.91	115.86	119.38	114.41	120.08	118.03	120.57	121.29	123.79	108.62	119.93	114.33	109.93	120.03	120.87	120.64	122.87	110.08	121.17	123.9	110.45	125.94	111.07	119.31	120.54	106.63	116.78	124.3	121.79	115.02	113.73	120.33	122	119.94	117.13	109.67	111.22	121.09	112.91	119.39	116.51	111.09	115.8	120.5	123.13	120.91	119.69	124.24	117.48
114.43	105.23	115.13	101.37	102.4	109.15	96.172	104.32	93.748	100.27	107.1	111.1	100.67	112.81	100.86	104.74	112.94	107.06	97.967	111.87	114.84	112.53	109.4	105.84	116.43	105.45	103.86	104.32	101.96	99.238	101.75	105.49	100.61	96.837	107.18	96.191	101.34	114.88	104.8	111.59	102.38	110.7	109.28	111.87	107.23	103.53	112.85	110.83	121.24	106.58
110.59	100.28	107.41	114.22	100.3	98.99	99.124	104.39	108.33	107.74	105.5	103.15	108.03	106.91	105.85	110.81	105.35	101.34	107.93	113.82	115.94	102.88	105.29	107.42	98.41	116.67	101.11	107.76	107.03	107.32	107.4	101.47	98.753	115.16	108.29	102.89	111.16	96.104	100.6	111.54	110.41	110.23	99.26	111.25	106.77	100.29	100.5	104.93	103.59	110.42
110.9	103.27	104.97	102.04	105.43	94.224	104.24	104.59	128.39	109.16	107.56	106.62	106.07	109.38	100.68	102.62	104.17	98.962	108.15	95.666	102.49	110.32	100.72	106.38	112.16	101.56	95.555	101.77	105.6	106.22	98.431	100.81	109.78	107.56	107.92	104.38	115.7	108.36	112.53	97.025	106.31	117.3	102.68	113.3	103.68	99.52	103.94	98.234	109.64	111.9
103.63	97.667	94.01	100.04	87.468	96.179	97.949	109.28	94.261	102.8	101.72	97.993	97.78	106.09	98.015	100.48	100.71	100	107.26	109.78	96.195	97.074	102.81	98.916	91.618	106.45	105.34	104.77	94.362	98.556	90.485	93.893	103.65	103.84	100.13	94.101	106.11	101.16	89.37	95.515	85.518	98.586	104.75	102.99	101.06	92.502	102.88	108.74	106.22	98.188
98.651	99.748	97.681	98.632	105.63	95.988	103.71	107.55	100.85	93.722	107.02	88.642	100.21	101.44	95.013	98.043	106.34	102.71	102.03	104.98	84.367	107.08	95.398	98.094	107.23	92.517	94.793	104.13	98.993	95.078	94.675	91.676	98.235	95.727	99.862	98.439	99.643	94.354	103.41	93.248	102.37	95.987	93.352	99.972	102.49	96.428	104.3	92.46	90.033	100.91
112.44	107.31	104.81	107.62	108.01	103.19	101.35	110.56	103.63	101.31	109.06	97.163	103.96	100.82	105.7	112.19	103.77	110.05	103.36	114.88	106.89	106.52	103.76	100.06	109.07	96.681	109.46	93.673	106.02	103.36	105	103.69	101.02	106.48	102.11	114.02	111.29	103.8	114.7	99.261	108.41	109.24	118.64	102.91	109.61	101.34	106.45	96.025	114.55	102.77
104.94	116.77	111.43	110.4	109.78	116.09	111.73	112.87	111.92	120.27	121.48	116.65	115.32	107.84	109.89	121.53	102.85	112.49	106.81	115.91	103.47	100.09	112.5	115.94	111.35	111.19	113.4	114.2	111.53	105.38	107.73	110.28	102.51	108.42	105.27	111.55	109.2	119.95	112.69	109.44	109.1	105.05	108.99	110.35	108.93	118.77	109.45	117.96	111.22	114.18
116.65	117.46	116.94	112.1	115.8	116.97	109.27	114.02	114.35	127.09	117.39	117.64	104.08	109.26	117.76	120.89	111.28	122.22	111.11	115.78	105.22	105.3	114.79	104.06	118.48	111.12	113.69	116.51	116.57	119.9	109.84	108.3	110.17	112.44	110.98	105.5	116.88	116.02	116.54	125.07	113.91	117.55	106.7	115.68	110.88	114.02	114.04	116.8	116.6	121.75
121	115.69	114.42	106.31	112.24	117.48	109.95	111.91	113.53	109.06	113.08	118	120.72	113.39	113.86	113.28	109.73	111.9	115.49	115.7	113.98	120.95	108.08	115.17	112.13	124.17	105.41	110.78	100.82	109.01	117.58	119.06	119.78	116.92	103.94	115.78	113.38	110.33	111.27	122.34	103.13	116.73	104.34	107.97	102.88	114.27	115.93	112.24	114.06	117.22
115.66	108.46	117.56	115.33	113.41	104.97	105.82	112.66	109.65	107.4	105.75	105.19	103.95	112.51	110.52	111.51	109.76	107.67	109.3	103.61	107.8	111.79	112.07	113.58	113.31	111.7	121.3	108.45	108.73	115.09	106.19	113.33	116.62	106.57	107.99	111.73	110.03	104.33	110.04	117.62	107.8	114.41	114.79	115.05	112.92	110.86	107.07	114.84	107.81	115.37
105.54	99.949	98.894	94.785	102.2	102.52	98.828	95.529	101.82	97.002	98.939	96.056	101.13	95.747	107.52	94.513	94.58	101.1	98.128	101.28	94.564	108.37	98.666	94.851	100.77	100.51	103.16	102	94.345	105.83	103.63	97.817	102.73	98.608	98.534	92.895	98.378	104.08	97.183	94.072	109.95	98.896	103.03	100.58	99.618	101.7	93.629	99.601	101.3	105.46
109.11	107.7	112.92	111.38	111.33	111.1	113.35	117.75	120.5	112.02	110.95	102.75	117.97	107.93	107.86	118.42	115.43	115.34	117.44	108.45	112.59	102.6	113.32	120.14	107.37	100.27	104.18	113.61	116.99	116.94	117.62	108.6	113.81	108.54	113.13	114.01	106.18	113.22	105.02	115.6	110.3	103.42	110.99	108.8	120.31	111.58	109.73	108.23	108.59	107.08
103.73	110.38	104.99	106.46	112.67	108.48	114.57	100.53	112.35	107.61	111.09	114.99	103.92	106.41	109.27	120.85	103.4	110.03	114.19	113.63	110.25	115.98	114.54	113.77	107.31	110.12	108.7	111.64	111.14	116.83	117.16	114.36	103.84	109.22	108.85	108.06	116.58	102.77	105.19	109.32	107.03	107.25	110.83	107.43	111.11	105.55	117.55	121.75	111.97	98.85
106.92	96.276	105.04	111.46	98.943	106.94	101.66	110.15	103.79	95.308	104.66	100.56	104.26	101.66	101.83	107.98	100.84	104.05	107.26	104.5	99.167	105.51	97.287	102.53	107.81	108.42	113.18	108.38	105.13	115.53	96.418	101.36	107.18	100.77	109.45	109.45	119.56	108.03	105.76	104.19	102.16	104.64	107.14	104.5	109.2	103.57	88.013	107.12	103.68	102.33
102.94	89.162	96.196	91.067	98.486	103.17	90.123	91.206	111.03	102.71	95.384	97.678	102.11	101.68	96.861	104.81	101.56	104.23	94.031	106.2	100.76	91.47	97.024	101.14	108.42	105.78	99.298	90.297	101.98	106.11	95.793	97.252	99.467	101.31	94.559	95.648	102.78	97.962	109.65	101.59	101.7	106.48	97.824	102	105.77	103.03	94.928	113.04	95.594	100.61
108.09	111.65	110.09	110.34	117.75	106.55	112.41	108.77	104.44	105.17	116.2	115.93	107	110.99	110.9	109.04	112.38	116.13	99.053	115.46	117.36	113.85	111.59	110.47	114.83	107.32	108.2	108.01	105.1	111.06	105.71	115	110.13	108.45	113.61	112.43	117.37	109.61	101.49	109.96	107.14	114.49	116.41	115.38	110.75	116.55	115.79	123.18	115.88	118.73
110.92	98.729	98.147	96.612	94.204	102.42	102.03	112.13	110.46	101.73	97.021	92.245	93.805	95.777	87.068	100.75	97.026	107.23	100.52	103.63	97.743	98.277	97.334	101.92	102.84	105.09	100.9	100.79	96.985	99.338	95.328	93.813	101.36	101.77	103.87	103.85	94.65	100.17	104.55	99.256	96.91	99.897	100.72	99.925	96.255	104.08	101.98	99.874	101.47	105.15
92.865	104.22	100.19	104.67	103.92	102.3	109.91	105.26	102.45	106.23	110.27	108.98	113.18	101.41	112.37	101.71	95.045	104.14	107.52	102.9	104.28	106.45	110.48	104.29	105.45	99.737	109.71	100.74	98.773	111.74	107.96	104.71	106.29	104.08	103.41	94.617	102.92	97.244	109.09	98.983	108.1	104.54	105.49	102.61	91.172	113.27	115.92	110.91	103.08	109.08
111.95	101.97	108.95	112.17	107.33	117.04	107.38	125.39	120.02	107.98	113.27	111.05	113.19	111.72	122.34	106.86	111.37	112.96	105.94	119	119.31	111.38	115.53	107.8	114.01	114.28	113.13	118.97	116.43	112.29	122.26	114.17	114.84	115.88	115.47	118.17	110.61	107.8	108.14	120.68	108.45	106.1	119.44	109.91	119.92	108.73	108.38	115.25	116.02	107.2
98.184	101.99	101.6	94.922	95.12	97.043	100.37	97.183	106.24	93.558	104.16	101.37	105.33	96.04	91.334	96.536	102.14	99.714	92.879	90.753	99.722	104.31	94.692	97.897	101.04	103.92	103.33	109.22	97.55	109.85	104.38	97.881	103.31	102.65	97.4	106.98	112.69	110.88	88.66	97.288	91.457	104.97	89.347	99.254	105.73	102.34	102.14	102.85	100.69	98.709
114.56	113.83	116.63	117.86	106.06	119.45	108.05	117.65	110.14	110.02	117.57	107.78	121.53	107.77	107.37	108.12	109.09	109.46	111.2	114.4	113.39	111.13	110.4	110.21	104.19	116.74	113.9	113.16	107.03	111.29	104.08	112.28	106.77	104.53	125.67	112.92	119.87	112.52	106.83	110.68	113.91	108.92	103.28	115.3	120.38	108.43	106.71	115.83	114.4	116.24
116.45	106.28	116.92	114.69	120.65	112.99	120.97	118.18	115.01	107.15	100.15	123.64	112.07	115.22	110.52	122.84	104.86	110.31	104.06	118.54	107.82	110.57	109.69	120.11	111.65	117.91	113.18	102.86	114.99	107.29	117.23	110.39	121.46	112.36	111.08	108.07	104.37	112.4	105.16	126.02	106.77	99.647	118.17	116.76	115.32	112.32	117.82	113	110.2	112.25
113.2	103.46	114.2	99.28	98.259	104.9	94.313	100.43	110.31	106.75	100.87	106.62	99.913	105.38	101.31	97.847	102.43	109.32	109.35	113.98	100.79	107.11	108.44	97.267	103.87	99.332	100.05	104.62	108.32	102.42	105.49	101.18	107.37	112.19	98.871	103.8	102.37	109.36	108.29	102.6	103.42	104.54	101.08	104.63	109.43	98.977	98.818	98.261	106.38	101.12
115.85	113.64	112.53	102.66	113.57	108.04	115.83	114.14	117.48	105.13	121.79	116.65	119.06	110.56	116.32	111.2	118.19	105.77	109.58	104.45	98.011	114.48	119.87	113.19	113.57	117.19	103.48	111.95	111.7	122.59	109.11	110.47	119.16	110.11	119.98	116.16	112.94	120.08	112.66	120.33	105.7	111.29	108.9	111.09	100.69	112.86	107.18	115.24	119.05	114.87
115.9	112.97	104.64	106.18	119.28	112.4	116.53	105.69	117.61	118.24	115.64	115.1	112.39	112.8	111.95	113.62	109.18	112.55	101.69	120.49	109.12	108.92	115.3	118.44	112.68	114.82	107.42	106.48	107.88	126.73	108.9	109.52	113.3	117.2	115.27	111.13	100.93	110.48	111.71	121.19	119.77	120.59	119.49	108.7	114.81	103.2	115.03	107.4	115.1	115.34
110.24	119.65	110.18	108.32	108.44	110.58	107.89	120.69	114.19	111.15	113.95	104.06	108.3	115.74	113.86	108.01	118.08	107.03	108.66	108.65	109.5	105.9	107.89	107.42	107.27	112.81	113.38	105.13	108.82	113.85	112.73	113.94	105.82	110.66	114.79	110.19	119.93	105.99	105.57	111.25	110.84	109.72	104.2	114.35	112.32	117.36	115.31	110.31	106.19	105.89
110.98	110.21	118.51	105.92	109.74	113.97	120.81	116.81	113.54	112.2	111.91	110.08	108.82	112.36	109.68	103.02	108.04	114.9	108.75	107.2	105.06	103.51	104.24	114.16	107.47	106.16	103.38	107.73	108.76	106.4	103.52	111.63	104.05	110.3	104.12	114.15	106.85	102.41	106.23	105.22	109.4	104.38	106.67	114.78	108.91	105.48	102.95	120.01	111.35	113.45
97.405	97.079	90.827	99.849	100.64	98.419	102.63	98.314	102.66	96.975	96.137	108.49	98.992	101.15	99.929	90.087	96.238	102.46	102.98	90.117	106.46	95.236	95.278	97.45	99.883	98.834	107.77	102.26	99.16	105.97	97.048	93.581	97.29	103.3	106.5	101.84	98.362	110.59	92.552	107.34	101.95	104.92	91.467	108.09	101.39	96.066	104.93	101.1	94.578	104.31
119.35	133.53	117.92	108.5	121.51	119.36	124.14	120.08	120.14	118.19	116.83	113.72	109.01	125.41	111.48	122.15	124.71	114.53	113.99	123.4	118.57	112.8	130.48	122.39	122.09	122.21	125.37	119.56	108.65	114.66	113.32	112.43	117.28	131.68	116.05	116.15	116.32	124.49	119.77	124.07	116.44	107.8	122.01	110.83	127.96	121.07	117.54	116.15	111.28	119.7
110	110.17	101.57	113.73	116.43	111.36	118.97	107.75	115.93	111.03	110.29	107.76	112.03	108.45	99.943	109.17	113.01	106.3	112.91	114.03	121.92	111.09	113.45	114.42	110.55	113.74	108.09	106.31	110.69	122.22	113.5	107.91	109.78	111.33	116.67	110.47	105.33	112.89	116.95	99.23	118.75	121.84	103.42	106.17	118.3	108.23	118.3	112.26	120.07	122.08
103.02	107.23	110.49	102.79	103.91	119.93	110.26	106.37	101.54	112.61	101.69	107.81	113.41	118.95	113.07	104.53	106	121.55	114.21	108.45	112.12	112.66	108.32	109.21	113.91	114.89	116.9	122.11	111.23	112.92	111.95	111.7	110.89	121.57	116.81	111.38	112.36	107.64	113.82	109.98	110.79	112.98	105.98	108.01	109.55	107.43	115.33	112.28	110.15	114.39
105.35	110.05	106.14	99.246	106.13	105.45	111.12	115.26	102.67	114.18	109.45	109.55	99.254	100.49	93.983	110.57	103.93	105.41	108.28	107.59	110.83	107.11	110.51	105.89	112.26	100.5	111.51	94.697	101.79	115.91	101.92	111.82	103.84	112.53	102.71	110.28	105.97	97.348	104.91	111.35	104.11	109.83	109.22	102.2	102.51	108.23	107.94	107.7	101.09	112.27
105.44	104.95	87.072	108.99	101.46	97.274	103.29	93.573	96.558	99.247	104.09	98.83	102.5	96.785	96.72	99.737	107.09	108.49	92.171	104.15	98.907	101.09	98.577	94.977	97.381	102.32	93.998	98.868	103.21	97.769	99.687	102.53	101.02	105.47	93.556	93.665	93.818	92.89	100.87	111.08	95.862	103.66	96.768	106.79	107.81	97.145	95.237	102.29	97.569	106.39
111.28	104.93	105.14	113.29	106.05	111.2	104.98	107.21	116.47	109.45	109.26	105.53	103.42	99.429	97.873	110.83	110.99	105.15	105.61	108	119.21	107.73	107.41	110.99	111.25	119.2	111.52	108.42	111.79	97.172	102.41	110.6	99.786	109.78	108.23	112.2	108.6	109.22	97.741	102.57	108.54	96.248	98.006	102.67	104.02	100.86	111.48	97.16	103.44	105.21
105.58	101.71	103.52	98.323	95.416	95.028	104.39	100.43	104.43	96.389	100.39	92.253	95.735	102.94	102.69	95.138	96.267	93.381	114.48	100.29	106.55	91.825	103.39	102.1	92.105	91.49	98.357	99.276	97.764	100.62	101.26	92.81	100.07	93.434	99.817	90.029	108.23	98.792	102.92	103.03	102.43	94.141	89.854	101.55	84.451	104.37	96.526	95.315	87.132	98.205
106.23	120.13	115.97	110.95	110.26	104.94	113.24	105.43	110.47	110.88	107.65	111.82	111.57	105.99	112.58	97.726	117.84	96.169	111.26	103.5	106.47	118.25	104.74	112.77	113.79	106.19	118.74	107.68	106.95	115.39	108.53	112.36	121.22	109.51	106.87	102.13	111.95	111.14	107.98	120.01	113.41	106.85	110.32	115.74	105	114.27	117.03	113.27	105.6	114.28
97.894	100.57	109.25	105.36	109.21	109.41	109.26	107.64	104.18	109.49	103.55	104.57	102.81	107.19	111.37	107.05	101.9	112.28	101.83	108.13	111.79	104.78	101.47	100.26	106.24	112.62	109.35	101.94	114.78	110.9	103.17	112.96	104.1	105.66	106.01	102.1	103.31	110.88	100.8	107.55	110.15	95.948	109.12	100.87	101.53	100.83	102.81	107.83	111.27	104.73
105.9	104.61	112.58	110.9	106.78	113.91	106.32	108.51	99.513	100.55	106.75	112.89	107.63	102.26	94.675	101.8	101.77	106.29	109.42	102.72	105.9	99.26	98.77	99.452	99.308	106.99	111.32	110.07	98.132	108.89	103.39	103.83	107.26	110.24	107.25	94.034	111.32	108.28	114.82	109.69	105.89	103.3	114.23	107.29	107.34	109.95	98.521	99.054	104.76	99.071
101.7	106.54	113.81	98.82	105.18	101.54	111.54	99.921	107.97	95.531	108.88	108.84	111.64	106.06	113.36	112.49	95.128	114.73	98.778	92.98	97.234	106.36	106.64	110.21	94.892	113.82	95.623	110.78	98.982	106.13	109.52	103.63	104.74	104.41	107.87	113.7	111.54	110.03	102.2	115.66	111.7	107.64	109.26	109	99.33	106	105.08	101.73	113.37	99.808
110.03	107.08	118.61	111.6	114.6	109.12	109.62	119.72	112.38	118.43	105.23	116.74	110.96	112.19	111.27	114.61	111.39	109.06	116.77	108.03	110.55	112.58	114.98	114.2	113.07	117.64	111.32	114.98	105.91	116.89	113.54	106.34	112.31	104.73	118.65	106.52	109.15	113.55	113.45	114.6	103.57	110.39	116.14	113.79	105.68	109.57	115.73	109.16	115.66	116.38
115.01	114.7	106.71	105.87	108.92	110.43	98.599	110.18	105.68	110.3	107.34	111.59	107.09	108.05	107.63	110.34	105.09	107.59	111.85	107.21	98.008	111.6	117.04	112.71	105.9	102.47	112.54	103.53	113.16	111.07	103.52	106.75	103.77	113.58	105.64	112.06	115.01	118.73	115.75	105.78	114.78	120.52	108.42	113.2	111.96	109.16	112.48	114.86	113.28	110.67
107.75	113.07	117.94	106.09	105.85	109.54	105.02	110.91	116.56	106.37	105.32	115.52	109.85	109.24	115.15	122.22	110.57	121.03	106.23	113.11	105.86	114.13	117.68	110.44	112.97	108.76	111.86	114.76	107.97	115.11	118.94	103.51	108.04	115.73	106.5	109.41	109.63	105.93	111.07	114.55	112.52	110.72	110.29	106.32	107.67	109.68	107.96	109.37	109.26	106.73
106.95	111.92	101.94	109.61	105.87	106.22	105.28	101.28	107.55	110.27	104.95	99.36	109.37	97.429	100.39	102.92	104.45	100.29	110.8	101.3	109.82	101.93	108.16	105.09	109.73	104.04	94.179	102.85	110.88	93.013	111.28	105.75	110.98	102.61	111.51	106.67	107.99	109.48	109.45	106.85	105.2	98.637	101.1	102.79	101.8	111.28	101.29	101.9	98.169	108.46
107.35	108.76	100.28	109.18	103.96	98.556	112.84	100.26	104.9	102	104.93	98.22	100.63	110.95	107.73	107.21	104.79	106.97	112.45	112.49	103.66	107.94	107.91	111.35	108.94	98.934	112.74	116.27	106.63	102.25	109.67	100.2	110.97	101.52	112.77	109.82	108.4	117.33	101.12	101.8	108.28	95.1	111.17	121.94	98.201	108.96	101.08	102.16	107.56	108.73
102.17	108.94	107.22	94.585	104.86	103.83	105.3	104.59	104.24	95.235	101.66	99.75	104.97	106.67	104.46	99.127	109.77	100.21	99.487	105.41	102.26	105.64	111.03	110.9	93.894	100.41	108.31	103.12	103.12	102.86	102.06	104.83	106.45	104.89	106.19	110	98.587	102.03	105.89	103.39	104.32	105.51	107.61	106.63	97.022	107.25	102.67	107.72	98.638	98.772
104.74	87.05	107.78	103.5	109.5	100.11	104.29	104.71	109.34	93.685	112.22	95.956	110.43	107.06	107.73	107.41	102.22	103.8	108.76	106.79	107.11	116.34	98.248	110.5	102.67	110.16	111.56	105.44	105.84	103.07	107.82	106.18	105.06	107.08	101.99	107.28	103.04	111.66	106.37	99.822	95.838	107.86	104.14	107	104.79	110.93	105.14	112.75	115.81	91.643
114.8	106.79	108.24	106.44	106.13	105.87	106.2	110.41	103.1	110.29	105.66	112.06	112.04	115.76	110.39	113.36	106.83	101.8	108.99	108.25	110.06	107.33	109.25	102.97	106.23	122.65	106.21	105.54	109.22	109.45	111.51	103.01	116.71	108.1	108.31	109.01	108.31	96.136	107.02	102.82	103.12	100.99	105.12	104.72	106.96	111.59	109.54	114.89	107.63	111.88
98.823	97.95	111.95	107.75	106.09	113.14	112.22	105.62	101.96	108.6	107.33	105.59	106.89	110.34	103.96	108.28	101.5	108.43	104.46	108.62	106.51	105.41	108.83	108.02	104.41	115.31	104.53	112.37	109.59	106.79	97.044	94.848	102.88	105.71	103.03	102.93	105.15	105.81	105.15	94.213	102.7	102.54	103.78	102.39	109.86	102.69	102.6	103.73	103.6	111.41
113.81	110.67	112.2	110.4	124.22	106.77	114.92	117.06	111.33	117.2	120.05	123.81	110.91	115.14	110.25	112.43	112.71	107.74	108.11	114.14	112.8	114.25	114.77	116	114.23	107.95	109.11	112.65	110.02	108.14	100.69	111.78	112.35	114.59	119.68	108.96	112.57	118.53	121.72	111.46	103.7	119.95	113.91	114.91	114.5	113.79	99.524	104.37	105.66	118.05
112.24	115.98	108.18	115.41	114.25	108.83	114.71	118.12	100.99	114.64	101.23	115.08	117.3	119.67	113.25	111.94	114.92	107.83	101.78	116.39	101.17	114.65	116.65	120.78	116.28	115.82	111.53	122.13	113.42	103.86	109.24	114.01	106.52	103.41	119.63	100.61	117.91	110.44	106.9	114.44	109.2	103.51	107.88	104.05	113.46	117.63	108.69	115.84	105.58	104.84
116.38	115.78	116.9	110.05	98.478	107.13	117.71	108.96	111.73	105.83	111.82	100.51	107.75	109.31	117.75	115.15	114.27	110.58	102.69	109.21	101.45	109.68	107.1	111.87	105.1	123.6	112.31	102.28	115.43	111.74	116.86	115.99	107.83	114.85	111.85	110.72	117.78	112.92	110.08	112.01	105.21	97.525	108.45	103.65	112.41	114	107.37	105.58	116.44	113.3
99.351	106.87	108.66	100.28	112.25	112.56	99.262	103.19	108.68	93.5	108.76	109.85	109.27	100.95	106.31	105.3	109.94	100.73	94.965	108.05	101.53	102.99	92.723	105.66	95.492	101.77	105.17	107.94	110.91	108.88	99.665	97.523	105.28	109.59	97.44	107.45	98.983	109.96	102.62	108.64	107.68	103.79	104.27	106.57	109.84	105.74	103.85	111.23	110.29	105.96
106.55	94.42	105.04	103.97	104.99	95.135	99.671	106.16	98.842	108.62	105.65	101.47	96.045	110.52	96.056	105.08	104.66	101.52	117.93	110.86	104.89	100.41	102.23	109.59	98.399	111.77	98.665	105.99	112.75	106.37	103.66	117.76	107.11	106.18	108.86	104.25	102.31	102.71	100.14	114.3	114.61	118.23	109.05	107.37	111.17	99.677	102.15	104.17	110.68	108.28
103.57	110.61	117.75	103.69	107.58	106.62	114.74	112.11	117.32	111.94	110.48	97.812	109.67	103.87	116.96	106.97	107.06	107.05	105.6	109.8	101.91	111.43	103.98	108.41	116.52	102.86	112.45	110.87	110.79	107.65	106.08	103.65	108.56	105.68	114.01	114.4	105.18	105.1	104.99	103.23	102.6	108.22	112.14	108.9	100.01	108.43	108.86	105.47	107.72	111.65
103.34	87.256	97.683	97.103	97.004	99.141	104.67	99.355	97.034	101.92	98.141	95.033	101.47	98.494	98.397	101.07	94.315	95.686	99.623	107.05	100.82	103.1	98.829	105.02	90.19	106	105.63	97.586	98.049	102.65	105.54	99.584	98.199	98.7	100.26	91.589	101.52	109.11	102.24	102	106.11	105.45	94.424	102.78	101.39	101.3	92.372	107.72	102.91	99.797
106.89	99.828	104.62	102.24	113.54	100.1	107.27	110.31	103.02	105.73	93.024	101	103.57	101.33	106.05	93.293	111.12	106.61	101.75	106.46	109.25	103.64	100.05	95.38	103.26	113.26	103.64	101.17	101.72	102.93	107.75	99.429	100.5	102.2	93.147	111.59	96.014	99.949	108.53	105.71	101.6	113.83	107.13	103.8	111.22	90.936	104.19	103.46	111.74	108.15
101.61	101.37	105.94	97.831	95.306	96.445	101.55	104.55	90.903	110.49	96.962	90.779	94.037	106.08	98.136	97.819	101.85	93.31	108.24	98.786	107.43	99.271	98.443	102.56	101.21	103.75	100.97	108.68	94.97	97.82	100.76	105.25	105.26	97.468	106.2	95.52	99.761	99.235	95.693	95.697	99.956	102.17	113.53	102.68	98.687	106.51	104.63	97.649	94.633	99.544
108.99	110.08	108.27	104.21	98.264	111.14	108.18	105.5	108.19	105.31	103.94	109.76	105.32	112.1	100.67	98.791	114.89	103.67	99.628	99.884	102.91	89.075	107.69	99.713	109.92	101.47	115.93	102.74	109.13	100.84	100.25	91.57	103.38	110.19	115.15	103.29	105.04	120.63	111.13	98.994	100.39	108.36	100.38	98.659	112.26	102.5	106.01	102.16	112.56	103.13
102.41	103.62	101.22	107.82	105.88	98.873	103.65	103.12	98.229	104.79	96.715	91.573	103.18	102.94	103.42	105.04	104.36	98.197	99.492	98.53	103.32	107.92	108.41	105.5	97.92	108.26	106.6	99.69	105.08	108.63	101.61	103.48	99.07	104.97	99.299	106.17	113.19	109.1	102.53	101.89	107.32	105.45	100.94	103.71	100.92	104.03	109.95	100.79	108.96	104.59
113.76	112.42	110.71	113.85	110.23	106.99	113.16	102.69	98.89	114.41	112.89	112.2	105.97	109.21	107.28	111.98	112.62	114.15	109.03	117.8	111.85	116.6	115.23	112.34	110.67	118.54	119.79	113.61	107.68	109.44	112.21	109.26	106	112.08	123.11	107.29	108.84	110.68	103.13	114.76	105.52	112.28	110	114.3	112.11	120.17	113.19	109.91	106.21	117.47
106.69	103.1	102.57	92.41	114.26	111.14	99.261	99.906	103.63	112.67	105.15	113.91	102.25	105.44	104.24	110.74	110.33	104.78	99.054	105.04	105.18	97.59	112.12	100.86	101.61	98.454	108.71	102.45	100.44	103.81	105.43	107.15	111.72	104.63	103.71	121.82	98.229	107.05	116.92	93.361	101.31	113.45	104.66	98.946	111.03	100.59	106.66	109.46	103.74	114.76
111.63	104.48	104.92	103.36	105.6	109.77	113.46	101.74	111.43	105.81	101.44	106.28	103.23	105.36	103.42	106.53	108.38	107.82	118.12	111.38	108.27	108.34	112.14	104.64	96.859	105.21	107.47	111.74	105.28	106.9	96.987	113.92	124.53	105.61	113.23	108.43	109.05	116.01	109.63	107.24	107	106.03	111.25	105.73	101.03	111.53	92.937	103.12	102.19	97.421
131.8	110.87	115.31	113.37	121.16	116.3	118.45	113.1	113.67	118.3	124.27	118.09	121.36	120.08	122.43	112.32	118.93	110.43	112	116.75	110.81	129.86	131.07	116.16	113.1	117.14	111.76	118.64	118.44	110.2	119.14	122.11	113.43	116.9	113.29	115.68	121.6	117.97	123.89	126.99	111.89	117.85	119.81	114.26	116.66	109.71	113.93	106.75	117.32	116.75
106.26	114.48	110.94	112.65	111.5	111.22	109.61	112.78	111.96	116.94	113.52	118.25	110.81	101.64	119.33	114.22	112.41	107.45	113.76	104.6	102.88	118.07	108.08	113.64	114.77	106.37	111.96	118.07	108.26	107.79	102.68	106.8	116.16	112.84	107.96	107.14	117.26	112.62	110.85	111.54	108.41	109.16	112.34	120.15	110.89	112.06	112.68	100.71	109.99	113.34
99.858	106.65	107.52	99.854	101.05	104.45	109.93	109.07	103.32	97.609	114.62	108.41	100.85	102.38	100.97	115.52	102.79	107	104.87	111.03	108.02	111.66	97.66	106.16	108.59	101.08	100.72	108.42	106.36	102.87	98.027	115.64	110.42	105.05	95.607	100.45	104.26	107.97	106.7	107.22	110.61	111.3	110.25	102.27	103.49	101.49	104.48	104.55	112.69	103.72
109.17	100.44	103.86	101.77	95.712	96.985	97.259	110.95	99.503	106.71	104.33	105.12	102.68	102.97	93.72	109.82	102.45	102.83	106.74	101.36	101.9	103.88	106.9	98.254	107.39	103.09	103.11	97.848	114.44	105.92	88.706	103.26	106.07	100.36	102.16	101.2	107.25	101.82	102.51	102.02	108.92	119.05	109.1	105.48	115.19	98.828	99.237	102.46	101.22	106.77
104.81	99.647	104.18	99.827	105.66	108.77	114.64	112.6	105.92	106.34	105.43	99.157	96.409	101.82	101.41	101.89	101.2	106.89	95.221	101.33	95.163	108.39	105.05	110.69	103.19	104.4	102.45	109.48	99.414	101.33	95.003	107.11	96.03	113.14	109.98	107.14	110.6	107.37	101.72	97.32	108.61	102.94	100.46	109.34	109.71	109.67	107.61	96.66	104.46	99.6
107.86	113.77	105.64	110.69	103.93	107.12	107.39	108.28	101.97	107.27	109.85	103.09	109.55	105.16	105.46	99.92	113.48	99.495	111.34	107.05	107.44	105.76	101.99	108.91	101.59	105.58	103.13	106.35	106.7	106.46	109.91	118.85	98.767	106.09	109.33	103.08	105.87	90.497	111.41	114.15	104.12	114.76	108.59	107.76	104.03	113.68	108.92	106.78	107.19	108.23
106.32	97.68	94.559	101.07	97.868	97.515	109.28	93.682	105.28	105.05	96.062	98.685	89.832	99.411	98.437	102.64	98.002	105.76	103.07	106.38	97.545	100.15	98.828	96.444	103.08	95.587	102.91	101.99	105.32	103.16	101.42	102.63	97.565	103.85	108.09	96.393	102.55	98.969	101.19	102.32	115.41	103.37	98.831	100.47	94.657	96.849	96.459	101.34	101.15	101.01
101.7	108.88	112.84	112.57	112.9	100.81	109.63	102.77	105.49	113.48	108.04	107.22	103.1	104.23	115.33	104.97	105.57	110.34	114.16	109.38	104.83	110.43	103.26	115.14	109.36	100.87	100.28	103.39	113.13	107.37	106.6	108.02	108.35	105.09	106.78	106.65	114.51	108.21	113.94	102.12	105.6	94.91	109.15	105.92	107.47	109.27	107.28	110.58	102.35	109.56
104.95	100.57	116.17	104.9	111.98	106.86	108.35	108.41	109.44	100.99	107.41	114.34	99.8	104.65	104.25	104.76	102.45	102.29	97.934	108.91	107.49	109.02	109.96	99.059	109.83	107.34	112.13	107.17	94.988	115.69	108.32	110.18	107.87	101.11	110.25	110.45	107.5	99.966	102.25	111.05	112.68	99.53	108.89	101.09	114.89	110.41	102.05	96.711	105.95	105.34
103.7	105.41	100.95	102.22	111.57	110.32	104.63	104.68	107.93	106.29	108.22	109.66	95.529	110.65	96.359	118.01	109.28	91.918	104.34	103.1	111.26	111.77	101.57	99.517	104.7	102.11	98.169	115.36	108.25	97.816	104.87	100.86	103.03	108.19	101.91	107.99	104.38	104.47	104.06	109.67	97.603	113.47	113.03	103.32	98.398	113.73	95.985	106.56	110.02	109.77
108.78	105.55	102.48	95.128	106.99	105.52	109.25	99.464	95.174	100.8	98.377	104.16	103.9	105.61	102.97	105.64	99.914	105.01	100.46	106.66	105.3	105.75	108.89	105	102.05	104.19	100.59	104.95	96.377	108.67	92.67	105.24	95.359	99.386	100.05	112.98	93.254	98.099	108.46	105.2	110.26	105.53	100.89	96.576	98.873	101.86	98.632	105.88	105.17	104.22
101.09	109.47	112.3	119.32	112.14	105.96	115.71	110.27	108.77	116.65	112.73	108.78	111.44	104.03	116.55	114.02	116.1	107.5	105.34	116.84	111.96	108.96	104.96	104.6	105.37	112	108.55	107.62	117.88	116.27	100.18	115.79	110.05	116.97	113.44	113.58	108.74	115.86	108.93	108.69	112.25	114.86	108.71	114.46	109.81	107.78	117.37	103.87	113.8	115.2
110.38	104.66	110.1	106.88	103.9	98.563	106.74	101.58	102.97	109.53	104.34	111.87	112.02	97.461	100.27	96.355	100.36	116.27	99.941	105.83	104.87	110.51	116.21	101.74	97.397	111.21	103.97	110.09	105.54	108.61	103.22	105.69	99.77	102.53	115.86	109.31	115.53	106.93	106.19	107.38	105.9	103.37	98.088	104.35	108.99	109.34	106.56	110.31	106.47	114.98
105.88	108.7	102.49	103.76	100.21	111.23	102.42	109.3	109.5	95.521	102.69	112.66	111.38	101.85	116.83	107.4	108.66	103.56	99.594	100.07	111.15	106.67	102.89	106.49	105.13	108.23	98.465	101.69	101.1	105.92	102.04	114.72	104.38	107.29	108.58	103.25	105	102.85	109.43	102.67	114.3	91.36	108.4	101.64	106.54	103.01	109.78	106.42	107.9	104.07
112.57	111.28	109.02	115.08	119.12	109.54	117.52	109.72	101.1	122.09	110.47	109.81	104.36	105.24	114.86	112.03	115.03	106.33	108.88	110.82	103.86	105.55	112.34	112.14	112.82	105.85	113.99	109.4	108.29	118.86	115.26	107.33	120.41	112.42	113.67	110.62	113.73	113.61	116.02	117.09	108.69	118.1	116.92	109.96	114.43	121	113.19	106.68	117.15	103.92
107.6	108.06	108.37	105.92	111.19	109.49	100.25	110.88	109.52	104.11	105.61	113.49	108.91	106.01	106.96	103.87	108.4	108.77	110.53	104.64	111.39	106.36	109.02	100.62	105.37	102.62	100.07	98.413	101.49	108.48	103.78	108.63	102.95	110.86	103.97	104.28	106.91	98.871	103.87	105.75	109.29	114.3	106.91	108.81	102.9	107.61	109.83	106.83	117.59	97.322
95.157	95.364	98.524	102.88	91.972	97.834	105	107.38	101.03	98.331	89.398	105.64	98.553	109.1	93.56	102.15	96.601	101.53	89.229	99.156	107.61	91.984	106.39	99.735	101.39	101.43	99.835	99.761	102.25	107.28	100.85	96.076	106.58	97.424	98.081	101.3	109.43	105.13	106.99	100.61	104.95	112.82	97.515	103.58	106.93	110.8	103.49	102.97	103.97	102.15
101.6	103.91	107.44	105.42	105.94	105.29	111.71	111.86	106.29	100.48	95.601	106.84	95.912	96.133	102.16	109.36	94.817	103.66	105.6	98.664	99.381	108.6	99.964	103.64	101.09	112.48	93.29	113.92	112.14	112.47	112.65	99.812	118.27	104.03	105.16	111.95	104.95	108.71	110.91	108.3	106.43	104.15	98.701	112.28	109.19	105.99	103.56	90.487	98.626	102.64
102.26	99.128	92.358	93.623	95.406	100.82	104.9	103.12	94.466	99.462	92.29	107.63	94.576	102.71	101.76	101.48	106.93	104.4	101.8	112.08	94.466	102.53	97.657	99.639	100.66	103.26	96.016	108.28	99.552	99.663	97.841	98.736	98.34	103.79	97.043	96.249	100.96	91.782	98.075	96.169	106.54	97.524	100.14	99.179	101.35	98.236	97.679	106.65	95.048	87.795
110.82	100.37	112.52	100.48	108.08	103.83	104.26	100.21	109.51	105.26	115.38	98.37	108.41	109.46	113.77	118.04	104.86	107.34	103.93	109.48	120.22	110.24	107.73	107.91	106.02	112.44	106.98	116.9	101.99	105.47	107.64	97.176	104.58	103.89	112.97	105.16	106.55	105	104.51	106.75	108.29	108.23	102.6	112.66	103.01	107.39	94.223	110.89	108.24	107.63
111.77	108.16	103.24	107.58	107.75	109.14	116.26	108.75	110.3	103.94	116.31	118.21	111.66	108.14	107.81	101.97	112.79	115.45	106.35	112.12	106.77	113.2	117.43	120.46	118.89	111.27	116.46	102.54	112.69	111.39	108.86	112.46	114.8	109.93	103.71	104.16	113.71	108.29	117.31	107.88	107.79	105.26	110.36	107.12	108.87	107.35	108.98	113.49	115.25	104.58
119.22	121.44	122.07	122.15	128.49	114.37	123.42	117.09	112.96	111.86	111.9	120.23	110.5	121.58	115.29	120.27	118.53	118.17	108.05	117.9	116.14	110.3	126.29	126.01	122.31	118.99	112.12	110.2	126.33	122.96	116.14	109.33	120	120.92	119.81	109.71	112.7	116.08	129.2	119.64	123.74	127.62	117.33	120.42	117.33	121.1	126.21	118.4	105.51	122.09
110.07	108.42	109	112.92	106.97	116.04	112.96	111.87	106.58	103.96	105.07	113.21	104.64	104.19	112.66	104.42	102.67	107.73	108.74	109.92	103.58	110.15	94.663	104.19	109.59	100.71	112.83	109.49	105.91	101.74	104.42	101.71	109.11	102.9	101.82	108.47	108.32	104.02	103.14	104.58	101.6	102.6	108.09	106.87	99.796	112.19	98.012	100.24	105.04	105.87
104.46	102.37	103.51	98.871	106.37	112.2	111.44	111.22	107.78	112.61	102.09	96.328	97.286	106.75	109.41	104.79	106.75	117.28	102.82	104.89	105.38	100.76	95.261	109.54	97.992	89.754	112.94	102.74	98.26	104.64	102.97	100.99	103.92	105.3	113.53	105.04	99.476	108.89	99.795	110.9	106.63	103.49	111.1	102.13	107.33	100.01	108.35	116.74	102.97	111.04
103.12	111.33	107.7	98.635	98.086	101.35	106.95	101.68	103.87	97.176	101.53	113.88	113.81	113.71	104.02	92.575	105.31	98.407	100.05	106.83	105.58	105.98	105.81	103.15	97.983	105.14	92.453	100.39	107.22	104.93	114.7	107.73	116.02	103.82	104.11	105.65	109.73	101.01	111.52	94.786	96.431	112.25	102.35	108.24	102.59	105.79	115.41	106.02	108.08	99.075
109.22	109.29	108.77	106.56	116.13	108.34	119.07	109.92	107.2	116.66	114.87	106.73	113.97	112.73	111.04	113.06	110.26	106.76	114.78	114.42	110.58	122.81	109.39	112.17	115.19	115.03	109.68	115.7	114.83	108.58	115.81	107.67	116.02	118.32	108.67	107.89	112.4	113.16	120.33	105.84	127.36	107.15	107.04	111.52	113.38	116.7	112.6	113.93	117.51	116.12
99.364	99.283	101.51	100.29	106.45	95.95	114.27	98.848	102.45	104.19	93.894	95.766	99.045	101.57	102	103.65	99.698	96.669	100.63	100.61	97.487	101.59	104.49	102.99	100.06	102.38	105.16	104.82	106.14	103.86	103.04	98.228	109.94	97.807	95.483	119.91	103.69	95.42	101.69	97.98	101.67	93.684	100.66	103.08	105.05	106.77	103.17	99.635	101.6	95.004
115.9	101.17	116.12	112.72	102.81	110.22	106.33	102.67	106.21	99.429	102.67	104.05	103.67	98.242	111.6	108.46	111.31	106.4	111.79	101.04	105.44	104.72	109.18	102.48	104.96	104.43	111.04	109.81	104.04	97.482	110.62	109.03	112.26	102.3	103.9	105.15	106.65	102.13	101.9	105.69	94.037	100.56	106.5	97.064	108.82	104.33	102.76	103.05	111.7	110.02
115.84	115.45	127.55	113.6	111.4	112.95	111.18	106.78	106.71	111.63	104.03	115.81	121.25	117.37	119.01	119.31	113.32	111.11	113.03	121.66	100.18	115.52	108.46	111.18	119.6	126.65	102.04	112.71	115.97	111.94	110.24	113.42	116.3	109.63	116.9	108.73	107.41	111.95	106.01	117.78	111.74	105.32	103.82	110.87	103.96	112.76	116.17	114.09	116.37	113.2
112.27	107.32	112.33	105.82	102.37	122.19	116.94	118.83	113.21	110.94	115.83	100.52	116.4	116.7	112.8	106.18	106.38	115.07	120.25	110.7	101.73	112.75	112.28	115.91	115.89	110.55	112.45	104.37	105.1	113.08	112.46	112.13	113.29	117.37	114.06	105.04	111.56	104.04	116.91	116.6	116.09	115.75	117.39	115.19	111.07	107.41	113.53	115.95	109.32	108.34
100.9	97.815	99.606	111.27	102.55	99.478	98.161	101.1	97.174	101.19	107.03	102.11	93.848	98.815	89.736	96.805	102.42	111.46	103.47	96.031	99.866	104.33	93.558	103.52	97.221	97.091	99.782	96.826	105.91	95.872	104.97	96.348	102.04	88.454	90.085	111.35	108.87	95.135	102.17	107.65	93.493	102.39	106.62	105.93	105.72	103.02	110.37	102.47	104.15	105.99
122.29	104.01	105.47	111.54	100.86	109.17	109.25	107.09	107.67	113.07	111.13	111.43	111.29	110.52	107.39	106.97	100.9	104.4	110.56	108.24	104.34	109.33	106.2	113.5	107.81	110.55	106.04	105.01	109.5	98.718	109.01	98.447	99.916	108.39	101.91	98.788	106.9	106.54	107.93	97.274	100.97	108.42	105.45	105.82	108.65	108.69	110.93	104.95	101.53	103.98
111.49	118.88	105.63	103.5	102.41	110.09	97.121	115.3	95.275	106.87	106.07	103.93	112.56	106.91	101.36	104.27	101.77	108.24	98.573	113.38	109.46	103.48	100.06	112.37	102.87	104.83	102.66	99.967	104.08	112.07	101.85	95.621	102.1	114.1	108.42	103.55	83.578	104.28	107.55	108.65	104.12	94.225	112.6	110.56	114.9	107.09	103.38	106.87	106.58	107.17
108.81	107.6	112.23	106.11	106.43	115.47	103.34	98.486	110.98	107.64	111.01	98.172	95.256	113.17	107.37	108.78	111.54	105.78	105.79	106.71	114.61	99.653	104.66	115.52	108.26	106.87	109.61	108.62	106.04	103.55	113.67	104.16	117.41	114.03	100.05	101.85	108.08	102.85	111.45	106.11	103.03	107.17	103.7	98.795	102.78	113.57	98.103	97.47	99.083	108.1
96.272	98.682	88.439	101.16	99.708	99.309	105.15	100.15	104.61	94.393	103.7	105.68	107.2	102.15	98.196	104.89	109.88	96.299	93.321	97.169	105.5	116.04	96.736	89.149	98.804	107.44	92.771	95.82	109.73	93.337	102.91	104.04	94.459	101.29	97.308	102.88	101.28	97.556	92.952	100.6	99.767	97.854	96.097	113.16	96.203	101.92	96.772	100.8	99.711	102.92
105.78	105.52	112.78	107.15	103.37	103.6	107.07	107.27	103.6	108.32	106.04	103.41	103.45	101.66	107.56	105.18	96.258	110.92	113.32	104.49	103.24	103.4	101.61	110.71	102.7	104.2	101.01	102.52	104.8	101.16	101.6	96.186	107.81	110.08	94.524	98.059	107.13	112.24	98.489	101.55	107.77	110.64	107.14	96.487	100.57	103.61	113.21	109.49	94.909	106.19
91.541	99.739	105.04	96.794	100.87	92.001	102.36	98.699	96.549	99.334	94.575	108.59	104.42	95.298	90.194	104.36	107.1	93.989	103.03	93.533	100.9	108.58	101.67	98.127	102.17	107.57	93.686	100.95	101.15	103.52	96.302	101.81	111.31	99.612	95.178	100.96	110.32	98.564	103.23	105.16	107.08	93.924	100.62	104.18	101.34	89.635	104.1	108.04	95.972	99.896
111.67	114.18	115.25	117.24	109.59	115.65	114.93	116.23	107.72	108.98	108.74	113.36	109.38	113.81	111.94	101.2	108.74	111.15	110.31	108.25	115.54	105.45	104.61	117.84	105.56	117.14	106.64	113.66	97.611	121	108.32	120.19	106.78	107.33	114.09	116.62	104.48	102.31	107.79	109.89	109.83	105.11	114.86	114.9	112.86	111.79	107.06	109.5	109.68	112.84
114.76	101.75	101.84	103.65	95.207	102	103.49	107.03	107.48	103.08	107.06	101.12	101.11	106.85	107.35	102.32	106.84	108.66	99.384	110.05	102.42	103.39	103.85	102.62	105.4	99.936	96.115	111.13	106.92	103.48	106.02	101.22	95.992	108.59	108.21	95.712	102.4	97.936	103.23	107.2	104.84	111.59	99.736	106.83	113.7	108.87	104.31	110.08	94.569	107.23
110.18	111.65	120.44	97.499	105.63	111.07	104.06	103.05	108.11	107.03	105.7	104.84	111.59	114.5	102.54	101.61	116.79	102.97	109.35	108.9	95.173	113.05	103.03	112.46	113.57	106.97	116.08	104.27	100.59	106.59	113.73	116.98	106.58	107.88	92.62	115.75	104.2	97.195	110.43	104.4	108.93	100.53	112.23	103.69	107.54	110.63	95.233	99.184	109.47	113.19
106.61	112.92	111.84	105.33	109.62	112.58	117.39	106.03	116.32	114.61	112.25	117.89	116.87	113.98	111.07	102.98	110.85	110.41	109.41	113.86	112.1	104.81	108.2	115.86	123.25	106.05	111.61	111.65	110.47	115.16	120.48	109.09	114.13	114.73	109.82	116.94	112.17	110.2	110.11	106.87	107.5	117.54	109.34	109.62	107.7	110.03	106.11	110.16	114.03	113.76
110.62	112.44	124.59	113.17	118.86	111.29	110.79	114.49	119.76	117.78	111.35	114.57	110.62	111.8	126.21	115.75	121.25	106.68	126.63	119.68	115.78	113.31	120.73	119.65	119.79	107.15	112.3	108.98	117.63	115.05	116.67	121.46	124.97	124.7	112.49	113.87	116.15	111.64	113.86	120.1	112.24	112.79	109.22	114.28	115.25	119.64	125.59	119.76	120.24	118.81
101.12	100.87	97.433	103.36	98.029	102.51	101.9	95.294	102.44	103.13	105.6	104.65	98.541	97.995	94.547	97.397	107.19	96.924	98.62	99.912	106.77	100.2	102.72	100.58	91.051	97.975	95.465	93.702	98.508	98.173	99.901	98.487	103.05	99.223	93.512	93.735	94.127	103	97.901	103.96	101.22	95.261	100.13	100.8	96.281	98.341	93.905	94.309	101.83	103.3
115.13	112.95	105.48	107.36	124.74	113.37	116.96	110.08	107.31	105.96	107.08	115.92	107.45	117.75	115.13	113.07	112.54	118.2	107.45	106.61	107.52	120.95	112.2	108.58	115.9	110.37	108.81	114.52	109.88	110.97	106.11	117.04	113.8	116.37	109.41	112.48	108.09	117.9	113.75	116.73	107.11	107.94	116.62	114.57	111.94	110.85	114.73	110.4	113.8	113.87
112.57	108.88	108.41	107.66	110.75	107.18	98.923	113.18	117.37	115.69	115.42	116.02	106.82	102.18	112.74	103.54	119.54	110.82	117.14	117.58	110.92	110.85	107.86	115.26	112.28	107.88	113.41	111.83	110.25	112.31	108.26	110.23	115.53	113.71	107.68	118.69	102.58	115.62	116.62	114.05	113.64	110.09	108.05	122.25	115.59	101.81	114.43	117.82	112.78	94.267
120.02	99.86	110.17	102.92	109.41	108.19	112.98	110.65	105.9	95.53	107.59	109.3	105	106.69	99.795	100.33	115.68	96.701	111.09	105.43	113.59	107.2	101.68	103.57	106.08	107.06	101.52	100.58	117.1	102.67	98.615	120.9	93.344	112.27	110.1	119.26	103.71	110.75	109.94	99.88	104.91	97.942	99.705	97.779	103.85	110.42	94.384	104.55	104.77	105.43
111.11	109.38	106.75	118.31	99.073	121.09	100.45	102.15	115.16	112.58	110.96	115.34	108.04	113.56	112.2	122.88	114.82	106.5	101.82	124.18	109.99	118.53	107.91	102.11	115.05	105.65	109.48	118.8	110.48	115.97	117.45	107.62	106.5	114.73	112.57	101.88	111.09	102.71	115.08	108.65	116.99	107.14	114.12	108.32	113.99	122.74	112.71	115.85	115.18	118.18
98.474	97.243	92.027	98.422	107.8	98.892	96.207	97.202	104.07	98.402	101.73	95.755	98.324	104.28	101.57	97.44	99.529	98.82	94.986	101.31	110.65	91.155	100.13	103.22	105.85	98.82	108.6	107.67	103.6	93.649	99.214	96.42	101.18	96.338	91.661	97.645	99.588	101.4	91.628	99.448	95.789	113.58	105.98	95.361	109.43	99.725	96.052	102.84	100.43	102.96
98.723	109.74	103.61	110.51	107.84	105.18	104.16	106.86	103.13	102.43	112.38	111.74	116.8	102.02	98.272	99.46	107.45	96.326	108.16	94.677	102.08	108.43	104.56	106.63	98.991	103.68	108.11	98.375	106.09	99.589	103.46	115.66	103.99	94.585	103.18	101.77	110.53	111.89	107.72	107.51	111.54	106.95	112.42	112.87	92.913	92.395	111.66	109.38	100.51	109.76
105.43	105.8	110.07	104.38	106.8	109.29	103.48	112.91	108.08	105.4	97.351	109.45	104.8	100.14	99.438	102.19	106.67	105.54	91.003	111.12	103.46	104.47	106.95	105.53	100.93	109.54	103.16	106.4	112.07	110.19	108.48	103.68	116.27	103.5	101.02	112.84	115.24	112.4	105.63	105.45	109.04	107.66	111.66	103.86	110.95	99.179	109.19	106.26	104.25	97.795
109.23	104.1	114.68	99.833	106.21	107.59	108.04	114.99	104.89	107.99	119.47	109.22	110.85	108.47	101.55	110.45	108.28	110.01	106.67	105.59	110.42	107.79	105.58	108.02	111.01	102.85	103.34	112.22	109.85	104.83	98.881	97.418	105.38	107.78	108.65	99.56	103.13	101.22	115.18	106.31	109.29	101.23	108.25	113.01	102.42	106.36	108.09	108.92	107.77	108.31
114.16	114.52	116.56	107.96	109.06	111.18	112.81	111.7	112.99	109.91	110.9	108.73	106.56	109.38	123	106.14	106.84	107.29	108.6	106.25	100.04	105.79	121.72	105.24	108.37	114.09	99.434	110.47	107	109.42	118.15	106.17	110.2	114.22	116.61	98.542	111.16	113.74	111.16	107.66	103.2	112.28	106.85	120.98	99.824	102.86	100.19	108.35	111.77	112.46
116.04	123.37	108.84	108.16	116.85	115.83	116.49	116.24	113.13	119.06	115.9	112.16	112.43	106.53	114.26	106.31	115.13	114.2	119.94	115.19	108.15	110.52	116.28	115.41	127.4	117.69	115.22	124.66	112.86	119.88	110.8	122.14	123.94	122.82	119.75	110.55	114.87	120.28	120.33	113.92	115.97	118.97	118.11	116.01	113.05	118.54	113.07	124.06	118.11	114.89
95.425	103.16	104.79	98.463	96.745	108.78	105.59	95.869	108.02	96.669	103.57	110.4	98.627	109.77	108.39	101.49	93.794	105.6	94.287	103.03	101.66	100.75	99.996	102.07	95.269	102.43	109.85	92.646	101.4	93.172	102.55	94.967	89.234	91.972	92.417	102.18	94.438	103.52	98.209	93.786	89.7	102.28	97.539	98.029	101.1	96.571	95.568	107.15	90.463	100.44
107.45	107.45	96.437	115.03	112.53	110.41	104.34	95.491	103.08	108.76	110.36	99.222	111.62	102.35	111.02	117.29	97.942	99.197	113.48	103.82	102.65	107.37	103.33	112.95	103.16	108.42	105.15	105.98	103.14	112.91	113.99	105.04	113.35	108.94	99.366	105.88	112.26	104.83	108.27	106.28	100.04	113.09	99.803	112.56	107.45	105.62	103.6	102.42	105.28	103.83
107.02	105.24	109.14	111.55	114.92	114.6	113.34	119.56	112.18	104.3	111.95	117.17	118.35	102.95	114.12	105.72	120.79	100.41	106.86	112.18	107.73	114.84	119.53	109.9	116.19	112.75	106.86	120.7	110.72	101.04	111.59	111.2	114.91	111.64	109.58	108.23	111.1	113.28	110.24	114.45	106.22	112.56	111.35	104.29	106.92	124.42	112.27	111.51	103.54	111.76
106.36	116.17	105.92	117.44	114.11	121.93	118.54	114.82	112.45	118.01	109.91	117.68	111.63	113.66	110.26	112.67	109.96	116	116.38	111.25	112.41	114.47	110.48	110.55	110.4	101.88	118	114.76	112.41	110.1	109.3	110.44	109.19	104.3	116.72	96.874	115.9	107	117.67	110.56	108.64	120.98	111.19	108.55	117.2	106.82	115.21	116.67	113.57	105.64
108.71	103.32	106.32	109.08	113.62	105.44	113.48	120.53	108.71	102.17	114.43	109.43	114.55	102.19	105.69	116.79	117.15	112.09	110.87	110.73	114.55	117.52	106.51	112.2	116.76	102.25	110.16	101.95	107.82	110.71	108.65	112.12	115.67	110.85	110.89	112.71	103.94	114.4	102.73	104.28	101.06	109.97	103.71	119.7	104.57	113.01	111.45	102.47	116.08	121.04
119.04	109.66	100.83	112.91	117.3	108.92	107.8	118.11	103.94	111.82	107.9	112.36	113.96	111.97	103.98	103.61	109.58	111.48	111.34	99.058	108.35	100.42	111.01	112.52	120.46	113.74	112.93	119.56	112.9	113.67	109.23	108.75	106.82	116.14	112.73	109.53	109.32	101.03	109.71	115.18	109.81	103.35	105.71	107.35	114.41	109.95	108.64	111.29	107.58	105.5
111.36	106.7	114.2	106.56	101.89	101.48	109.18	108.13	111.74	111.05	110.06	99.373	99.963	103.49	107.54	102.51	105.39	110.91	97.572	97.518	106.57	103.08	106.05	109.47	100.06	94.09	103.48	108.68	116.8	100.31	103.71	96.477	102.14	105.4	103.39	107.36	102.29	111.23	109.71	109.02	97.765	108.73	108.09	111.82	107.64	103.56	108.12	111.86	113.61	100.18
115.32	111.11	112.49	114.55	111.15	112.79	122.1	122.85	114.02	122.59	118.16	112.75	116.81	116.35	114.24	112.74	114.54	111.96	101.82	103.13	114.32	108.5	105.73	113.13	103.11	115.6	107.53	117.21	110.74	117.26	112.79	112.3	103.07	113.9	107.85	112.1	113.15	114.69	105.68	108.06	106.1	108.15	118.1	115.31	124.37	110.4	116.04	97.197	120.58	113.72
97.712	109.29	108.37	100.77	104.52	108.74	100.08	98.405	95.023	102.48	108.16	114.13	95.205	102.69	101.99	105.87	108.4	106.8	101.92	103.32	106.63	110.23	111.19	103.06	109.58	104.36	95.385	113.96	108.14	102.23	112.55	104.58	105.98	107.53	112.54	108.89	106.51	108.84	108.92	106.19	114.64	105.54	100.7	108.08	109.45	100.28	106.7	114.11	96.642	107.71
97.92	104.2	96.533	98.109	116.7	96.409	110.24	110.7	104.26	93.643	111.41	102.5	105	107.61	99.548	105.92	103.68	108.23	104.29	100.88	107.06	107.12	102.71	99.04	108.73	111.1	112.43	113.65	102.76	100.68	110.13	112.8	109.45	106.5	100.46	108.96	103.64	108.05	108.58	111.45	106.27	104.64	93.208	105.37	107.27	116.58	113.24	103.92	106.15	106.03
105.55	95.944	96.203	98.265	94.714	101.38	102.89	97.21	98.521	91.363	103.46	96.009	96.358	99.579	91.378	104.21	94.901	107.93	103.21	102.66	99.727	93.024	108.29	102.11	105.35	100.85	107.06	99.423	109.69	102.37	104.07	105.11	105.86	110.14	97.966	94.063	93.189	99.216	96.027	97.588	99.722	105.35	103.29	89.384	97.939	105.28	101.71	91.621	102.14	97.398
99.898	98.94	105.43	106.06	104.56	103.01	89.31	96.929	110.83	104.71	101.73	99.305	103.31	103.99	109.81	108.08	101.05	110.54	101.7	103.1	102.61	95.474	106.7	98.122	107.45	108.43	114.69	107.63	111.49	108.52	99.352	101.64	108.06	106.42	105.18	102.85	100.66	118.31	99.06	118.23	109.57	108.91	105.29	109.59	107.38	99.099	101.04	103.75	102.58	104.9
111.61	103.88	104.57	106.53	110.34	111.51	105.8	108.99	102.96	104.82	103.23	96.383	107.24	101.36	105.25	95.236	105.27	103.35	108.19	107.32	113.83	100.89	110.09	108.3	106.62	110.8	103.09	108.77	103.59	106.26	108.84	110.39	105.79	105.33	107.56	116.4	104.44	106.72	106.29	108.37	119.11	105.45	108.61	106.51	103.04	103.44	100.05	101.25	111.55	101.85
101.54	108.55	105.3	108.07	110.8	111.31	101.7	102.46	99.503	111.3	116.23	88.615	99.166	112.2	106.34	112.93	96.967	114.51	108.11	101.81	114.26	101.95	108.22	93.561	97.163	111.04	109.88	110.31	106.83	106.09	100.97	103.12	108.49	105.87	111.15	111.96	100.02	103.54	111.06	96.963	98.416	105.44	105.45	100.06	105.31	112.46	115.59	108.89	94.949	112.16
119.1	106.7	119.96	110.44	112.02	113.7	115.4	107.41	114.32	110.29	108.86	112.93	110.84	112.78	114.06	111.7	109.6	114.69	109.09	110.09	108.22	114.7	107.38	115.51	119.72	107.85	111.06	119.85	112.9	106.79	109.32	113.7	111.92	106.75	107.82	110.16	114.49	110.64	114.32	105.92	112.59	104.08	117.86	110.27	105.09	114.38	102.62	112.26	118.54	105.28
108.53	112.16	102.05	100.27	112.24	109.74	110.02	115.43	114.56	110.39	106.46	107.91	109.89	114.85	115.88	116.17	109.86	111.74	110.77	106.73	110.59	121.85	113.78	109.59	111.03	109.28	107.7	109.55	105.26	109.03	110.02	110.94	105.38	114.14	103.1	109.27	109.08	120.19	111.94	106.95	114.8	108.73	116.65	113.19	113.41	112.5	115.43	117.3	113.35	115.42
118.13	116.06	120.43	126.65	120.73	112.11	108.64	109.08	122.5	116	114.83	113.23	119.97	112.39	119.76	120.67	112.94	114.58	118.93	122.05	117.29	120.78	123.25	118.98	118.43	113.66	124.58	121.7	110.22	113.96	114.63	115.51	114.38	120.78	116.61	120.55	110.33	111.52	117.44	116.1	117.19	116	116.32	112.4	115.15	123.2	114.84	124.68	116.4	120.33
106.73	108.42	106.78	100.81	101.87	100.64	109.63	106.11	97.055	110.06	113.76	100.25	101.84	99.035	103.81	101.01	110.29	110.92	108.15	101.86	102.9	103.33	103.06	108.37	104.79	105.52	95.747	102.98	102.21	104.17	102.61	101.27	96.383	103.72	104.71	104.51	103.63	99.802	100.34	102.94	107.08	98.766	108.85	100.97	96.8	104.51	109.53	103.63	102.58	107.17
104.7	108.85	114.31	108.48	106.08	110.81	101.93	106.55	109.73	98.16	109.1	112.08	107.24	105.9	109.02	110.95	103.64	113.5	110.36	107.33	106.93	104.97	108.04	102.53	114.62	107.83	112.51	112.17	107.09	106.1	115.98	108.07	102.81	98.775	104	107.61	103.75	101.61	107.92	108.49	105.28	105.02	112.43	100.12	107.51	107.58	110.28	100.05	107.79	108.63
103.94	104.08	110.99	107.32	102.39	109.43	99.214	107.45	111.83	108.06	100.67	96.165	99.374	104.35	107.16	111.66	102.82	104.01	101.87	109.18	110.41	99.881	110.55	106.78	111.96	112.95	99.819	104.89	109.1	102.64	100.58	107.37	104.65	102.33	109.75	103.68	108.12	111.53	117.66	108.54	110.51	98.935	112.62	107.17	110.24	105.98	95.539	108.16	105.83	97.553
108.66	105	104.51	118.11	110.07	109.01	99.211	109.48	106.94	114.07	110.23	109.11	106.97	101.35	117.46	110.12	108.21	100.66	113.01	101.61	98.812	107.09	112.78	111.65	113.86	119.12	112.28	115.87	116.07	116.25	103.09	108.58	108.82	108.08	108.32	122.3	114.78	107.96	116.15	105.28	105.17	113.9	118.69	101.8	104.5	107.26	115.78	102.04	109.02	111.77
97.712	109.05	108.94	106.66	104.34	111.2	105.24	98.198	107.09	115.12	113.3	108.52	108.05	120.41	109.96	108.49	99.383	105.73	110.56	107.89	100.14	103.15	113.44	99.827	110.73	111.87	107.79	106.76	99.056	99.346	103.07	111.07	99.916	105.11	100.2	98.19	114.93	109.8	103.78	98.471	106.47	103.11	99.886	101.68	116.27	106.5	108.89	105.13	103.28	101.9
112.73	101.55	107.22	105.47	105.13	111.17	113.43	109.37	107.1	107.33	109.98	96.888	110.4	102.53	103.86	103.47	93.532	95.074	110.31	106.67	97.954	102.54	105.57	103.22	93.022	107.53	105.23	105.65	112.74	106.2	107.67	103.11	109.93	106.01	109.78	114.82	107.46	101.26	100.64	103.78	106.48	106.81	106.19	109.69	108.14	104.76	119.84	95.306	106.14	97.961
102.86	101.78	111.98	101.45	108.14	96.025	103.5	103.03	101.73	103.61	106.92	105.18	106.27	111.81	105.56	112.22	109.13	95.796	97.731	104.34	107.14	99.143	106.13	108.92	106.01	106.95	101.58	100.59	106.16	114.64	98.192	104.18	110.5	105.6	104.69	115.82	110.3	99.458	104.71	104.1	107.1	107.13	112.74	110.24	107.76	107.59	104.91	99.869	107.4	111.86
100.33	97.397	101.97	106.89	102.23	87.954	99.347	92.183	103.36	102.69	95.731	103.63	101.38	95.393	98.243	105.48	97.841	96.032	96.466	97.233	101.58	95.51	100.87	98.588	97.585	98.241	89.692	103.95	102.05	95.192	105.74	101.1	103.8	102.74	101.59	92.117	111.16	92.807	108.89	99.846	104.75	99.974	110.84	105.88	100.34	101.98	90.255	97.54	104.25	100.98
105.05	104.97	106.64	102.48	108.17	93.984	105.09	108.92	99.86	110.14	110.37	99.689	110.51	107.96	110.64	103.59	97.524	107.65	108.14	110.04	111.43	110.37	111.82	102.71	103.94	101.05	104.93	105.91	116.59	108.51	105.78	103.63	105.4	114.57	108.19	112.11	104.5	91.718	103.25	106.34	107.77	110.54	105.95	106.46	103.78	109.02	103.07	112.47	107.91	103.49
102.51	113.57	104.98	98.835	98.518	95.428	103.73	104.31	100.54	101.39	108.48	104	97.803	110.04	103.79	102.86	103.36	105.25	111.41	99.026	100.93	104.67	108.41	91.679	96.659	105.88	100.11	103.16	98.513	104.78	102.98	104.7	102.28	94.833	110.79	101.66	98.313	105.08	104.11	100.66	93.01	101.09	110.4	112.07	99.568	105.9	98.477	100.38	104.47	106.83
114.89	108.28	110.82	109.14	108.18	109.61	119.91	119.59	105.06	104.59	112.55	108.29	114.03	114.46	108.87	111.67	107.97	116.69	118.55	110.81	114.1	115.65	110.73	111.9	119.28	122.97	112.67	108.12	107.51	111.26	108.81	109.11	113.32	114.95	112.09	116.07	109.5	112.33	115.08	118.42	106.8	108.17	112.54	112.79	106.82	112.47	113.25	111.95	109.63	104.14
112.44	109.17	111.67	110.48	122.12	117.66	115.2	107.68	108.51	103.83	118.1	113.3	112.41	105.54	125.15	107.74	106.46	113	111.98	108.84	110.53	108.95	109.83	114.74	104.87	114.57	117.12	120.33	119.81	111.03	104.05	117.68	107.55	108.67	106.84	117.56	113.79	104.65	104.56	105.45	107.97	104.41	111.45	110.3	115.66	113.78	105.39	117.78	113.21	107.53
108.7	111.91	99.919	99.443	99.028	109.45	103.82	105.53	98.629	99.965	100.83	109.29	109.6	107.18	108.73	106.64	104.62	99.956	110.52	114.25	102.19	112.13	108.33	102.9	101.61	108.6	112.76	105.39	120.78	106.63	110.07	104.7	117.05	106.17	111.31	105.02	95.836	100.76	107.07	105.98	108.03	107.82	102.49	114.07	105.91	110.87	97.475	112.54	107.35	117.81
105.44	100.56	101.04	111.91	101.46	110.18	112.61	97.592	104.77	104.25	108.8	111.3	103.06	111.13	109.43	100.56	103.69	101.56	101.73	103.8	103.81	105.88	112.64	104.22	100.25	104.33	96.3	102.7	103.91	105.89	93.565	107.44	101.92	104.22	101.94	99.981	108.56	104.86	104.07	99.875	107.99	108.11	106.56	100.45	101	105.13	104.16	104.71	112.92	99.119
115.96	111.19	104.93	101.27	109.55	119.01	105.66	109.1	105.03	107.41	111.31	116.6	109.13	112.62	101.58	107.21	111.73	112.29	109.14	113.68	119.51	98.156	110.38	104.65	113.57	106.38	108.13	94.282	103.52	109.34	115.76	109.67	99.942	103.39	112.22	112.48	109.72	112.64	112.89	111.52	106.68	107.89	109.04	120.18	118.31	102.62	106.79	111.02	103.23	117.16
110.41	105.55	99.471	107.4	112.38	107.13	104.69	113.72	107.25	105.13	110.61	115.86	98.181	103.19	107.8	104.3	103.55	105.35	108.97	109.86	103.66	113.99	101.6	96.88	101.99	111.03	105.49	101.81	110.44	111.67	101.79	105.42	108.72	112.89	92.801	110.23	103.78	103.94	106.3	102.9	114.07	103.38	97.82	106.79	106.97	95.847	111.1	106.18	108.55	106.35
114.09	111.47	118.21	127.67	111.06	114.99	115.52	118.98	117	113.03	112.8	104.19	110.01	116.85	119.06	120.79	117.83	110.3	113.37	119.54	107.86	123.47	114.36	126.5	104.61	114.34	106.09	110.63	105.07	110.96	117.08	122.93	107.15	122.3	122.32	120.36	118.38	116.13	120.93	121.14	102.69	119.58	119.13	120.39	111.15	121.45	119.05	115.4	113.89	113.16
109.92	115.52	104.22	102.57	111.02	115.36	103.87	101	104.35	106.59	97.279	103.43	103.32	100.01	101.13	106.97	111.18	108.3	99.359	106.33	98.093	106.32	103.07	101.55	110.33	107.61	105.51	99.594	107.63	106.94	104.78	107.45	104.21	99.045	106.29	104.75	106.49	108.68	103.97	104.03	109.35	103.88	103.28	105.55	106.96	98.997	103.29	102.64	103.73	107.9
111.84	114.71	103.24	111.99	113.15	110.17	116.57	124.2	94.181	115.06	116.01	107.07	111.66	101.45	113.73	114.99	117.41	118.96	97.238	108.49	105.36	105.54	109.23	102.39	115.95	108.81	113.67	107.97	111.32	111.04	105.12	112.25	110.46	106.12	114.17	108.08	103.88	116.47	108.24	112.29	109.2	112.14	107.96	109.71	104.31	105.68	114.38	118.66	113.29	117.19
121.31	117.01	113.8	123.54	112.9	114.21	120.71	132.61	117.72	124.37	117.41	127.53	121.03	104.85	118.08	114.8	115.26	117.06	119.47	119.52	117.52	121.01	113.79	111.78	112.94	114.59	124.44	121.55	126.47	117.27	106.89	114	121.17	110.46	122.99	116.82	110.81	119.75	112.43	118.19	117.91	117.79	117.4	122.63	120.63	119.24	121.54	111.66	118.17	123.23
100.94	106.95	111.19	106.2	101.63	109.76	110.98	108.43	106.26	104.22	109.43	98.359	113.23	98.591	102.22	97.777	105.48	107.05	113.48	111.5	103.33	119.44	106.53	112.35	110.55	101.42	97.755	108.56	101	99.697	112.72	103.62	105.86	99.493	98.898	109.69	112.26	104.8	107.45	101.52	107.86	108.77	109.56	111.12	104.48	104.95	105.13	102.71	107.04	110.91
117.84	108.41	119.68	110.07	107.36	113.8	104.19	115.59	102.65	105.12	108.06	110.44	107.16	104.61	109.05	114.61	99.32	99.815	105.96	97.503	103.28	106.76	106.16	110.46	109.42	103.53	108.12	104.77	99.943	98.433	111.83	102.97	115.75	98.602	108.58	108.36	108.13	111.01	102.45	101.73	99.28	109.65	105.12	116	106.77	102.36	110.39	105.52	104.64	114.01
98.709	94.874	101.06	100.07	93.204	100.83	102.73	93.02	106.93	97.185	100.78	101.79	98.022	102.81	107.19	102.18	107.67	101.56	101.4	103.51	88.884	100.99	106.46	97.497	89.733	104.14	110.5	92.498	103.54	100.07	94.327	100.39	93.918	96.542	94.583	98.116	101.39	97.159	98.904	102.21	97.59	96.092	100.85	95.793	95.213	99.397	105.99	94.665	100.23	103.93
107.87	113.21	103.62	109.16	108.76	102.48	99.018	101.71	100.29	99.92	107.81	116.7	103.88	101.99	100.86	113.02	100.16	103.63	104.09	102.73	107.13	113.46	117.91	99.598	102.51	104.77	98.542	97.668	102.68	110.97	99.444	96.28	107.4	101.68	94.582	104.31	112.68	113.98	100.96	111.64	115.34	102.6	108.53	105.47	110.16	105.49	101.72	97.702	103.98	106.06
123.57	112.75	115.68	113.77	113.16	106.79	117.83	111.61	115.03	118.81	115.8	110.95	107.27	117.32	108.53	122.74	105.19	115.24	110.9	111.03	116.25	113.08	107.46	111.83	120.89	112.45	116.02	117.63	104.23	113.12	109.76	120.14	112.07	108.71	115.19	115.24	109.1	117.18	120.68	111.06	126.27	115.29	120.46	118.9	116.46	110.27	105.94	124.57	114.8	113.49
117.18	118.7	110.07	109.83	116.24	107.05	109.68	113.23	115.41	110.5	111.71	110.6	110.14	118.91	103.62	117.29	106.99	115.61	110.43	106.15	113.18	107.59	113.35	112.68	115.49	110.86	103.94	101.61	115.61	112.37	115.29	107.92	113.79	108.18	114.2	116.36	111.43	117.69	109.41	117.98	116.39	109.29	110.71	112.73	107.85	107.45	107.86	118.09	113.81	113.34
106.77	114.05	111.86	105.88	111.82	110.99	107.61	117.8	106.4	111.52	120.09	105.24	105.99	108.67	106.58	107.06	111.64	110.09	105.05	106.54	109.47	105.13	108.98	113.66	108.75	115.74	109.01	100.08	113.6	113.43	108.1	107.74	122.6	113.15	104.1	107.98	101.47	109.22	111.11	116.34	112.52	110.1	104.94	110.32	107.13	120.45	124.54	116	111.9	110.56
113.3	99.266	111.74	111.66	104.1	123.7	107.13	113.38	108.46	108.41	112.16	109.67	113.87	114.75	115.25	111.53	114.14	106.87	109.72	118.12	111.02	105.35	116.24	113.64	112.33	103.99	109.11	107.84	121.3	109.02	110.14	100.77	106.74	102.28	120.57	103.12	110.3	109.63	110.19	120.3	112.11	115.71	115.59	111.68	108.35	122.35	107.48	107.78	106.23	118.45
100.07	108.33	88.435	95.66	95.396	91.478	105.28	105.63	93.941	92.009	101.41	102.59	102.93	101.83	104	96.1	103.15	107.53	100.62	100.18	91.85	94.042	99.704	99.355	99.293	102.22	99.072	106.64	104.29	104.92	110.29	105.83	98.271	112.47	101.13	106.85	99.48	102.06	100.41	106.67	100.06	97.022	110.37	101.84	90.57	97.898	105.14	97.379	107.54	102.6
107.29	115.08	101.81	121.64	97.966	99.68	104.71	103.73	113.63	100.12	108.76	111.42	107.56	106.39	102.89	106.1	104.96	102.95	108.11	106.53	99.741	99.329	107.69	111.93	115.28	100.1	108.02	95.223	106.51	105.25	112.14	100.64	100.4	101.38	99.505	110.25	110.35	107.43	99.093	105.03	97.547	105.46	101.51	120.39	98.933	111.6	116.84	103.45	100.87	110.42
117.02	104.45	110.21	103.8	110.47	100.96	112.39	97.39	104.53	109.98	109.26	101.52	108.92	112.86	105.61	110.23	106.47	104.76	99.308	98.429	116.35	114.83	104.44	104.2	104.83	106.37	101.81	97.476	109.15	106.07	115	106.87	106.24	105.83	104.51	99.454	111.99	100.14	99.734	101.77	98.202	109.28	109.21	94.863	101.32	104.86	107.91	110.85	102.22	100.25
95.876	87.205	100.33	112.92	102.04	89.994	104.61	93.724	102.55	110.9	95.31	100.43	104.81	98.164	105.19	105.29	92.695	101.52	91.551	93.097	89.493	96.522	97.499	94.341	97.858	102.03	95.263	95.389	102.39	107.95	92.987	98.682	98.835	85.725	98.914	102.1	102.61	97.177	101.24	104.92	105.44	99.076	100.57	97.059	105.83	96.132	97.694	106.85	103.31	99.095
99.272	97.967	104.68	96.13	81.055	100.52	102.17	92.837	99.783	96.928	101.88	95.948	95.333	94.433	87.002	101.88	104.48	104.32	92.777	102.37	96.3	99.612	96.447	98.667	95.787	93.328	100.92	107.98	104.68	99.213	102.04	99.93	95.956	94.548	95.445	105.91	98.213	99.054	99.764	97.864	93.969	94.132	98.639	98.755	99.75	107.16	107.49	97.481	94.219	93.329
105.17	100.63	109.62	107.9	106.01	103.48	106.81	106.47	106.19	106	108.85	98.245	91.233	104.58	103.09	108.64	97.175	98.603	101.93	102.75	106.82	105.78	105.84	105.25	103.99	98.211	101.22	105.3	106.52	101.74	104.35	107.63	108.66	100.95	96.434	99.517	105.7	104.99	108.14	105.65	100.04	108.04	105.18	100.09	105.76	104.91	104.67	107.78	101.68	109.49
114.71	110.44	105.08	119.8	115.78	107.25	116.16	109.8	119.1	115.81	104.2	123.7	102.95	107.59	118.67	113.44	102.39	117.09	112.44	105.75	110.99	101.1	110.63	112.08	108.8	103.44	101.8	118.52	108.36	110.26	109.97	119.26	105.07	109.14	119.3	108.52	122.35	121.4	109.37	120.77	108.64	109.41	111.17	116.46	104.43	107.13	108.11	109.84	105.69	104.53
118.41	111.23	116.84	111.76	110.96	117.79	117.48	114.5	112.69	114.04	116.3	114.47	119.33	114.61	112	116.33	119.06	104.96	112.45	118.9	115.31	101.65	117.33	118.4	109.31	112.7	114.81	106.56	114.24	108.35	109.25	120.71	121.94	102.9	104.28	116.22	113.63	109.96	112.03	114.61	110.91	113.36	118.87	110.08	111.45	113.09	112.18	112.66	108.74	114.18
108.26	107.15	101.37	113.18	110.63	111.72	100.92	97.761	113.07	109.49	103.19	108.79	105.53	107.97	115.45	103.99	113.39	102.53	105.63	105.84	95.385	113.83	101.24	109.15	109.42	112.03	108.91	107.23	103.15	113.31	97.96	99.143	99.986	105.99	102.7	118.87	103.02	109.76	109.95	104.6	101.55	108.64	109.08	114.65	97.257	107.24	121.16	100.53	110.96	107.46
108.16	108.63	100.02	111.17	100.58	102.58	107.25	107.9	112.42	109.7	101.46	101.97	103.57	111.86	112.38	112.4	107.47	107.6	102.64	100.07	110.72	107.58	108.44	107.38	103.11	102.94	107.6	104.43	108.45	100.48	101.05	96.08	102.56	98.603	97.312	104.33	105.22	106.34	102.82	111.84	113.88	110.59	109.6	117.24	109.78	106.87	107.71	103.62	106.24	105.9
98.468	102.19	102.89	111.18	98.682	110.81	102.6	106.45	112.29	116.88	102.37	102.51	101.74	120.37	112.52	109.53	100.46	103.64	107.88	108.49	112.67	106.74	106.49	103.64	104.26	102.76	112.81	99.699	104.43	107.56	112.83	107.9	110.81	102.98	101.21	109.58	103.39	104.54	102.6	104.84	107.54	108.74	102.98	112.47	96.046	107.2	104.14	111.67	110.08	105.6
103.23	115.35	101.41	104.86	111.56	110.41	112.31	104.86	114.62	104.99	97.882	118.55	110.75	107.85	111.41	114.21	119.12	122.45	108.48	111.02	112.14	109.46	105.68	117.05	107.05	107.98	111.36	102.94	105.74	112.06	109.74	113.71	122.72	102.72	104.89	111.37	102.44	108.54	114	116.43	113.56	110.22	103.22	113.33	112.36	111.19	108.04	113.78	102.14	115.9
109.28	112.13	113.19	110.08	123.95	114.26	115.78	106.67	116.68	111.75	114.39	117.97	107.18	117.65	111.81	114.41	100.17	116.01	120.71	112.86	106.79	118.72	114.26	113.28	110.04	113.17	114.23	114.81	114.93	115.44	105.85	111.51	107.94	121.47	123.69	113.68	108.37	102.58	115.18	116.02	115.71	117.28	109.77	107.86	109.78	111.74	105.77	113.29	109.27	117.67
108.04	113.9	107.22	105.25	102.09	117.55	114.16	106.13	115.18	116.71	109.44	106.27	115.66	106.07	115.66	110.59	112.64	108.89	116.92	103.93	107.6	107.39	109.58	112.13	107.71	94.879	113.8	115.54	104.73	113.66	112.64	113.11	112.43	115.67	111.82	110.08	114.04	118.26	111.24	109.1	106.34	105.99	104.41	104.62	110.94	116.8	112.59	109.58	111.75	114.42
101.77	108.11	102.75	99.94	103.14	98.899	102.34	103.65	97.324	117.93	99.545	107.2	104.67	105.75	95.643	103.45	111.21	101.25	105.74	104.41	101.75	106.96	102.44	107.48	89.382	97.166	103.82	101.16	107.99	105.2	105.3	113.23	105.49	95.891	97.208	99.791	98.973	108.71	108.14	106.86	100.05	106.8	99.256	107.27	100.3	110.27	118.09	101.48	103.39	97.295
105.87	113.52	110.46	104.93	112.15	102.84	100.4	103.78	98.506	107.85	101.28	105.87	106.96	105.13	114.37	101.03	100.92	101.59	101.57	105.57	110.64	108.71	110.75	101.04	95.107	105.5	111.58	105.41	105.81	100.33	107.82	103.49	116.02	108.06	102.55	100.17	110.33	104.97	108	112.18	99.449	111.09	104.69	105.63	97.814	104.34	99.322	110.12	108.5	116.31
114.83	104.38	104.13	112.6	97.175	99.753	103.37	111.89	108.43	104.05	104.46	108.57	113.27	109.24	100.5	99.881	103.04	111.71	102.64	106.13	104.45	94.497	106.4	102.59	105.51	109.75	109.47	107.83	103.89	105.66	105.86	112.7	99.685	101.67	108.02	106.98	116.81	97.428	109.65	102.93	115.06	110.11	107.23	103.02	105.7	105.26	115.04	103.39	93.984	106.48
108.86	116.81	118.92	116.38	116.81	116.75	117.32	116.01	124.87	120.73	123.02	126.94	111.46	114.44	113.24	129.55	112.78	116.98	118.26	120.02	114.39	117.34	115.71	115.77	120.42	112.13	120.38	115.5	120.29	108.3	120.72	118.02	112.29	120.77	116.67	114.87	114.19	109.67	121.55	115.15	123.92	116.49	114.38	125.8	114.37	109.73	115.07	117.43	122.52	119.05
96.195	105.22	110.31	102.82	103.09	93.425	109.25	94.859	94.252	105.91	100.44	101.03	95.845	98.89	100.03	102.57	93.128	104.72	104.98	98.92	95.969	97.504	107.05	101.02	97.589	104.24	94.526	82.829	101.19	92.313	100.43	98.76	101.59	96.6	102.19	99.394	106.78	103.87	100.89	102.81	93.466	89.208	108.24	99.197	99.218	95.5	101.42	99.086	103.5	92.452
109.7	113.54	107.42	103.12	104.7	108.01	108.15	99.939	98.765	107.76	98.336	108.71	104.81	112.06	113.34	112.22	111.76	107.06	112.91	107.65	100.09	101.74	103.84	108.85	95.134	106.14	101.99	105.6	108.05	106.04	99.362	104.3	103.98	110.79	108.31	100.13	112.49	106.63	95.297	108.15	104.68	107.56	111.18	105.93	104.87	109.71	106.81	100.19	100.74	114.66
109.63	105.72	105.9	104.2	100.38	114.67	97.662	110.26	105.99	95.583	113.78	103.44	110.83	100.96	105.2	105.47	96.06	112.58	101.78	106.12	99.349	106.72	94.934	102.76	110.77	103.38	106.06	100.8	92.332	106.19	99.608	107.44	101.6	108.01	103.45	99.967	105.69	103.17	107.87	102.66	100.46	104.42	110.68	109.02	108.2	93.768	93.713	101.63	108.28	106.43
108.22	105.94	100.99	107	110.16	112.94	110.88	110.34	112.56	107.07	108.11	109.88	105.53	110.88	108.29	106.88	112.98	112.41	109.76	102.45	114.66	113.99	107.19	105.64	113.48	105.31	105.34	99.208	106.53	105.17	109.27	113.81	101.13	100.05	107.67	103.96	116.5	107.5	113.27	106.82	104.91	104.36	105.64	110.39	106.65	106.76	100.24	112.21	109.24	109.47
108.49	110.2	110.23	105.73	101.5	122.64	107.56	108.69	100.74	99.661	96.134	101.24	105.73	98.159	103.34	105.25	102.21	99.509	108.98	102.22	109.82	111.35	114.21	100.78	99.967	109.47	105.69	101.33	99.288	110.35	107.89	98.329	114.67	111.31	103.96	101.9	113.73	111.59	108.74	109.86	98.62	103.23	102.53	102.42	113.7	114.82	107.96	101.37	102.97	106.77
113.72	102.31	108.01	108.09	110.36	113.96	112.05	112.17	111.7	109.64	112.61	108.47	103.39	112.12	115.39	113.03	113.95	110.57	114.87	114.31	117.19	113.77	114.89	114.42	113.48	114.9	116.68	106.32	104.46	107.39	115.89	116.58	112.22	106.43	112.76	109.75	113.32	109.46	108.9	115.96	114.07	116.1	107.52	110.78	107.42	111.38	101.52	113.01	118.73	113.47
112.76	106.09	105.86	104.38	118.07	98.899	104.12	106.71	111.16	103.27	102.79	108.38	99.299	104.61	106.17	102.04	106.77	107.67	107.49	99.949	115.29	97.463	106.21	112.34	109.43	104.87	104.54	105.44	102.19	104.12	103.99	100.12	108.29	112.7	107.12	112.48	112.09	105.62	100.26	104.64	109.73	109.82	114.73	106.08	102.04	103.89	112.01	105.87	101.68	109.77
97.324	100.81	92.641	101.07	107.97	96.005	92.716	106.15	91.21	100.49	99.424	95.504	100.03	95.733	100.77	104.58	105.47	90.033	99.698	94.471	107.78	106.84	93.93	102.53	94.734	103.54	101.52	108.33	102.25	99.133	108.31	100.37	101.67	94.721	98.017	94.145	103.52	96.111	101.17	91.467	101.29	95.008	96.316	97.097	108.35	92.262	107.55	98.822	102.36	105.67
104.82	106.29	115.5	118.44	108.35	108.11	104.57	108.21	104.58	109.48	108.73	107.36	107.27	116.01	108.77	110.46	108.88	111.83	109.53	110	107.91	109.69	109.16	93.609	108.75	100.9	98.878	103.09	111.84	116.37	108.67	114.72	101.36	110.38	106.27	109.35	105.15	108.51	102.01	102.83	106.93	99.983	115.05	104.78	103.63	106.73	99.039	98.926	106.88	107.03
111.57	103.15	100.3	103.33	100.66	94.863	98.316	100.62	107.34	108.35	105.24	98.538	100.47	96.871	94.609	101.45	95.05	101.19	97.833	101.96	96.454	96.481	102.94	93.578	107.3	103.88	98.385	97.681	105.49	101.18	104.5	96.08	106.47	104.22	114.26	104.36	91.394	101.86	100.28	96.679	102.11	95.086	100.03	108.33	98.359	106.1	105.49	100.83	108.49	103.04
104.9	100.26	112.38	105.2	117.58	104.62	105.26	112.87	100.73	107.75	102.09	107.45	109.1	109.78	100.99	103.37	102.17	104.7	104.79	105.21	104.5	101.85	108.19	113.42	101.78	108.06	106.56	102.83	108.46	111.79	117.14	94.831	114.38	100.59	94.402	100.84	105.82	112.17	98.427	100.61	105.02	101.98	96.918	104.93	101.58	109.33	100.7	98.923	102.54	112.75
106.97	103.84	108.4	101.19	101.44	102.93	104.06	110.3	109.95	101.89	113.98	105.45	102.49	107.13	107.04	101.79	103.64	110.83	110.62	118.71	117.7	102.02	97.178	112.13	112.45	102.03	103.9	102.75	108.01	103.27	90.956	112.57	108.7	108.52	104.79	111.69	108.53	104.61	107.13	113.56	102.04	105.11	109.08	116.04	107.18	117.38	105.68	108.45	108	114.04
113.91	117.13	113.66	109.87	116.32	106.67	115.37	114.48	109.01	101.72	109.94	109.69	105.77	105.54	116.66	114.94	114.82	109.49	110.12	107.51	117.98	112.4	107.66	112.73	108.54	113.49	103.81	114.98	107.72	114.99	109.3	100.32	119.76	114.34	112.27	107.79	115.01	115.98	113.49	108.78	111.61	115.02	117.25	113.39	105.61	108.55	107.92	118.28	98.657	106.74
122.21	114.75	125.51	120.52	119.56	119.13	116.32	120.86	119.33	112.35	111.47	116.26	109.33	123.4	128.36	119.32	120.92	122.15	120.18	124.31	108	121.54	112.74	112.59	118.95	123.78	112.18	108.76	116.63	111.07	117.58	129.88	121.16	115.66	118.63	114.2	117.51	117.94	119.83	115.44	118.92	113.47	116.67	115.41	121.75	113.99	111.51	120.65	125.08	120.01
118.21	111.5	127.61	119.51	114.72	110.17	125.61	126.54	117.45	106	109.65	119.14	122.81	118.46	119.08	112.3	113.05	121.02	108.23	120.36	114.68	124.05	117.16	118.42	118.69	112.86	127.11	120.88	109.79	116.56	116.09	121.38	125.58	109.37	119.56	125.6	124.8	124.3	108.14	125.65	118.45	113.07	107.88	119.74	126	111.5	125.34	120.39	117.04	130.05
115.5	91.928	102.55	104.6	101.4	106.6	108.89	102.09	108.8	110.08	109.65	105.79	103.41	97.239	108.07	101.93	104.31	96.058	101.6	104.79	101.68	100.82	99.716	111.12	104.32	104.29	105.6	108.54	103.46	105.43	114.15	109.23	111.16	115.98	97.004	111.18	105.05	102.67	105.51	111.17	109.23	110.06	107.63	102.26	108.81	105.67	110.99	107	105.99	101.35
96.565	95.246	95.513	99.955	92.656	100.19	108.9	99.163	87.281	98.897	98.928	95.934	104.92	104.92	100.41	98.214	88.8	109.56	95.236	107.2	105.43	105.43	99.304	93.818	98.803	105.76	103.91	96.476	98.005	87.074	105.52	94.715	100.91	102.09	102.74	88.712	98.362	100.13	100.98	102.72	95.796	106.83	99.66	97.396	100.18	100.7	102.51	112.19	94.758	99.258
103.77	110.3	112.81	112.6	110.03	107.26	115.29	109.01	114.79	107.62	110.74	105.58	105.95	113.4	112.83	119.41	113.02	111	115.98	115.42	106.61	110.77	109.97	104.86	110.02	114.77	112.82	117.21	113.97	105.42	114.25	107.93	110.1	103.4	109.65	113.88	113.91	100.51	112.31	109.3	99.859	114.54	112.59	121.43	110.74	114.1	107.58	105.29	104.75	118.11
91.785	100.7	98.656	101.99	101.63	105.87	102.05	91.992	99.33	103.97	95.746	95.026	105.28	98.688	96.675	106.34	94.715	90.761	100.16	96.213	106.03	102.2	95.534	94.65	92.232	93.861	97.594	96.873	95.548	93.984	96.997	96.172	100.62	102.38	103.02	95.618	101.72	104.62	95.122	99.914	93.328	101.19	98.973	100.41	101.25	98.932	99.787	107.08	96.5	98.412
102.17	112.85	111.13	110.86	106.67	106.5	103.88	104.47	104.5	115.03	105.48	113.17	109.34	100.98	108.79	109.16	104.72	104.9	105.17	106.94	103.5	100.78	102.78	109.17	107.57	108.28	95.468	102.42	105.06	106.81	105.17	104.66	99.243	114.37	108.85	114.75	112.52	109.82	115.89	119.58	98.383	105.07	105.87	109.35	97.972	110.28	104.35	110.72	101.97	105.19
115.73	118.27	105.65	105.37	107.79	114.32	108.08	106.96	108.53	97.115	104.86	110.69	112.61	113.5	119.33	110.38	109.18	108.61	115.29	113.52	105.37	103.68	108.94	116.97	106.84	112.46	112.07	103.1	108.98	101.53	118.24	107.6	119.37	109.76	110.31	115.03	115.63	114.68	104.32	105.83	116.69	106.95	112.96	110.82	103.3	102.33	114.13	118.32	107.39	102.14
108.88	108.66	99.052	100	98.966	114.38	107.67	105.09	108.83	108.12	111.41	105.91	107.15	106.06	101.65	104.85	110.73	100.11	105.81	103.13	106.38	102.01	109.35	118.72	110.47	105.16	109.9	100.87	104.55	107.79	107.11	102.68	109.47	100.85	104.11	101.08	111.32	107.16	117.78	110.03	98.217	98.767	104.54	98.553	92.603	103.09	110.82	99.756	109.51	108.9
104.11	115.96	100.68	100.69	98.573	113.11	112.14	116.65	96.868	107.89	93.876	100.82	111.76	107.77	99.526	94.658	104.15	109.25	111.91	104.66	101.88	103.84	112.14	103.13	98.178	103.73	101.29	103.22	101.54	100.19	100.65	102.29	101.46	103.68	100.04	100.52	113.78	100.49	110.42	109.13	110.56	109.73	107.01	105.83	107.51	100.26	114.03	104.33	102.92	107.23
106.85	106.65	101.71	118.27	116.93	108.06	112.77	112.57	115.25	103	111.51	113.02	115.99	106.99	111.44	118.18	114.56	113.35	116.59	105.01	104.65	109.78	100.1	113.07	107.49	109.31	113.46	103.83	109.95	101.96	106.67	108.66	108.7	107.78	114.11	110.26	105.5	109.54	108.31	126.11	104.94	109.07	114.64	109.8	114.3	122.06	110.49	112.3	123.01	112.3
115.43	125.65	120.87	115.39	122.72	120.07	118.09	113.59	120.81	113.53	122.73	122.82	121.02	116.39	118.61	119.94	121.23	118.81	120.34	119.25	121.62	118.45	118.64	126.37	125.36	109.13	123.17	123.46	113.86	118.9	112.99	118.22	112.15	116.69	112.96	112.89	116.89	114.14	111.62	122.7	121.62	119.18	116.09	116.72	118.07	120.99	108.9	108.97	118.33	115.18
103.31	97.548	98.856	101.03	100.74	107.05	107.18	101.61	103.51	105.8	112.16	107.85	108.91	98.61	105.14	108.71	103.48	108.38	110.5	104.1	98.042	100.77	102.57	100.11	105.67	96.611	114.83	104.03	96.098	107.35	105.46	96.85	102.86	104.76	106.87	104.82	102.74	105.61	105.19	105.94	100.25	105.9	98.631	100.19	101.68	96.535	110.36	108.59	105.5	98.645
110.21	118.85	114.05	107.91	108.75	116.47	109.87	115.35	115.28	115.86	106.36	111.25	106.6	94.187	110.14	108.24	104.64	113.84	101.08	112.9	111.38	105.4	105.72	112.36	118.38	120.18	114.1	113.48	106.64	117.18	113.08	108.98	103.86	119.53	109.82	119.6	118.13	112.41	118.36	118.05	114.16	103.94	112.66	113.41	102.67	116.96	119.45	112.57	108.34	111.38
95.726	97.129	113.55	102.79	102.89	112.81	107.14	108.02	100.75	102.71	115.03	103.03	96.264	100.13	106.38	103.4	100.91	101.97	104.62	107.48	108.47	98.828	100.28	98.376	113.35	101.38	100.86	107.9	106.11	108.15	110.17	117.19	105.1	108.36	104.32	106.05	116.89	106.55	102.28	99.08	108.64	101.09	104.74	108.75	97.631	108.03	94.603	97.115	96.394	102.1
115.03	103.89	93.022	105.88	102.56	104.79	102.57	109.1	117.41	108.3	105.47	101.87	103.44	95.206	109.83	108.04	101.37	101.73	107.73	107.22	117.85	98.04	100.93	102.17	108.43	101.55	104.45	106.21	106.47	111.41	98.858	108.07	112.25	99.769	106.84	108.07	96.505	103.38	103.13	107.32	99.114	101.96	102.83	109.83	108.02	110.17	95.942	97.842	100.19	109.5
105.59	109.18	111.53	112.64	103.38	109.91	110.63	107.8	105.2	104.54	115.45	108.02	94.846	105.85	100.63	105.57	104.2	99.821	117.78	90.959	105.27	98.322	99.989	108.63	110.54	110.61	103.06	109.07	106.5	98.035	114.41	108.71	102.14	108.86	107.42	102.77	107.34	103.36	103.39	99.424	101.63	110.47	120.46	104.46	109.04	112.45	115.05	93.286	109.71	106.93
111.29	110.8	105.36	112.96	115.18	112.68	107.35	113.87	119.87	112.22	98.814	112.28	104.35	110.32	112.3	114.68	128.08	112.72	111.56	127.48	107.67	112.91	105.33	109.88	116.06	111.27	119.76	118.96	117.77	115.71	104.42	103.96	99.565	106.29	104.73	117.99	117.91	109.04	105.72	107.32	115.14	108.73	109.72	118.77	107.6	116.9	114.36	112.58	113.34	115.35
114.13	112.36	115.89	115.14	120.28	118.66	118.38	113.93	114.63	113.03	111.85	126.34	105.67	129.32	116.35	113.99	111.65	119.91	109.65	122.48	124.34	116.75	127.09	114.16	122.72	117.04	116.61	117.09	115.22	113.69	121.11	125.92	109.08	116.65	124.37	116.05	117.41	119.4	113.46	124.86	120.39	118	116.16	108.36	119.2	118.51	114.11	120.1	132.62	108.64
119.36	103.06	104.65	102.53	112.4	107.88	107.66	113.85	104.78	105.05	113.47	116.03	101.67	98.932	111.07	122.61	106.94	119.35	117.16	120.71	109.37	104.54	117.31	109.74	99.475	118.95	110.51	115.47	102.47	105.09	102.37	107.67	116.95	106.22	117.23	112.84	101	104.72	113.45	107.96	117.46	109.67	114.03	109.84	112.98	104.5	114.61	109.84	108.75	104.14
109.38	113.83	112.85	108.42	115.29	108.48	111	104.89	103.64	111.46	106.29	109.88	110.96	119.59	115.2	109.4	114.58	105.82	109.38	107.96	111.24	115.87	121.15	107.35	115.75	114.56	107.35	108.59	111.36	115.13	106.47	117.89	113.52	115.66	107.57	121.49	115.73	116.06	113.8	111.43	109.87	106.64	104.71	110.45	105.83	110.56	121.15	116.47	114.2	114.79
102.87	99.423	108.13	107.9	108.05	101.42	97.38	104.88	104.08	99.303	108.58	112.5	107.3	109.87	105.2	105.64	108.04	106.03	108.91	104.2	106.48	115.27	108.09	106.31	105.59	113.47	103.52	105.39	112.18	102.72	111.02	106.28	109.75	104.2	101.36	106.97	96.771	109.13	95.234	108.58	109.32	113.63	102.59	108.62	112.08	104.64	97.34	108.67	111.3	97.123
117.83	110.64	112.92	112.47	103.11	108.76	114.35	113.67	118.86	109.9	119.73	107.18	111.43	120.01	117.06	113.57	109.99	104.12	108.94	115.54	120.75	113.14	120.22	108.8	109.11	111.38	104.24	104.76	109.22	112.35	117.27	106.23	115.73	112.62	118.36	116.8	115.63	103.19	106.73	114.71	103.18	115.15	111.15	113.32	109.04	114.97	106.35	112.84	113.62	104.24
112.91	105.84	110.3	107.05	106.74	111.11	99.464	100.13	96.44	97.32	99.624	103.41	107.69	105.33	98.318	99.971	113.06	102.49	109.93	95.1	102.27	91.507	111	100.12	103.78	105.93	110.35	98.366	109.17	98.302	101.65	99.648	104.72	110.94	103.93	105.39	113.46	109.11	96.602	104.29	117.69	107.05	106.96	99.37	112.76	106.85	108.85	107.23	98.263	99.329
101.82	113.99	108.32	105.26	106.49	107.78	107.13	114.06	103.97	107.63	107.15	108.28	104.33	99.343	104.36	113.75	96.147	114.88	105.77	106.57	99.568	108.42	109.27	113.18	102.89	94.038	113.97	106.93	105.34	112.24	105.13	94.654	105.32	102.66	119.89	113.02	106.6	109.52	109.71	99.269	103.16	108.54	114.48	104.29	107.92	97.883	99.982	102.89	104.98	101.82
100.2	107.81	108.14	106.47	112.27	102.86	105.47	107.3	103.65	101.08	104.34	106.03	108.77	106.45	103.69	109.15	108.38	111.41	93.584	110.04	109.26	106.18	102.4	114.14	102.44	102.79	104.42	112.74	97.92	110.07	101.87	107	107.07	106.05	104.11	104.58	107.5	105.69	111.35	98.729	111.71	109.07	103.25	114.81	113	105.96	97.785	109.2	110.67	114.49
112.07	106.94	105.72	108.69	108.52	108.44	106.15	107.87	112.94	110.1	107.96	117.57	98.789	108.12	106.16	102.61	104.5	110.77	105.24	109.84	103.62	111.38	107.74	110.39	116.3	106.48	105.73	106.93	103.89	103.04	105.85	107.91	105.69	115.49	102.17	111.54	99.521	104.67	105.59	108.65	104.34	107.49	107.94	107.46	111.28	106.49	108.95	105.75	107.31	105.99
116.09	107.54	105.39	108.76	101.73	105.76	110.11	104.64	112.89	107.01	102.16	94.544	107.12	107.04	101.7	105.73	112.78	108.6	105.38	101.65	107.54	98.135	100.96	109.16	103.25	108.77	104.84	100.18	116.15	102.82	98.518	110.24	105.43	108.2	108.78	110.57	100.56	105.75	112.81	112.92	96.448	103.97	108.87	112.01	105.46	102.22	105.95	103.07	116.5	107.29
106.11	105.85	104.18	103.56	117.06	108.2	100.69	98.072	104.41	114.81	106.42	100.99	101.16	106.47	103.21	106.3	107.28	103.07	100.13	108.09	104.94	100.04	107.86	107.11	102.28	106.43	104.53	106.11	111.28	95.485	90.431	102.31	102.72	109.99	107.72	99.782	97.508	102.91	101.93	112.98	111.16	99.813	108.22	113.4	108.33	109.16	111.79	103.03	99.516	95.57
108.69	109.75	110.41	109.31	120.66	106.88	109.7	111.92	110.8	125.27	107.43	116.13	110.47	102.02	102.65	119.35	111.05	119.75	99.662	106.65	117.83	100.85	116.22	102.36	116.71	114.61	115.24	111.73	104.12	116.46	107.69	120.42	105.28	113.22	115.75	120.35	115.73	107.03	115.48	108.6	115.8	123.95	112.31	109.9	110.97	110.94	116.26	102.22	109.63	115.2
109.5	111.2	115.49	107.39	113.82	105.72	109.15	107.5	114.58	109.49	125	110.74	104.15	113.79	107.27	108.29	113.87	99.397	106.52	107.15	112.85	107.31	121.35	107.67	113.75	105.08	118.21	105.98	108.53	110.5	100.47	109.04	123.64	106.69	118.36	107.22	111.71	118.28	109.91	120.85	112.06	115.15	111.01	118.15	108.59	110.74	107.04	118.44	118.6	112.44
97.156	115.3	104.07	103.68	96.045	97.679	108.17	111.92	109.71	104.43	103.08	102.32	97.736	110.86	109.27	115.17	109.75	99.746	103.47	101.52	99.864	104.28	90.102	106.29	101.78	106.36	107.79	98.55	115.03	104.42	101.81	109.41	98.974	107.88	104.89	101.16	107.37	96.458	98.937	103.79	117.17	97.983	109.44	105.76	102.15	105.12	108.6	105.79	105.6	107.37
116.9	107.47	118.9	113.53	103.86	116.77	113.44	106.74	117.16	115.17	112.71	112.63	105.97	107.62	116.21	112.61	99.553	120.54	116.72	111.9	109.88	115.42	111.82	116.79	113.34	113.06	118.13	121.41	110.43	104.99	110.99	120.63	114.99	124.37	113.43	110.2	111.2	103.58	116.78	109.42	114.23	119.72	114.02	117.75	122.82	113.9	122.56	114.25	111.26	115.09
105.41	120.97	119.28	102.48	113.07	110.98	118.08	113.24	116.48	105.7	115.03	117.53	106.42	118.42	116.68	113.62	118.79	108.79	114.51	107.9	98.894	115.03	114.76	113.93	108.12	112.91	107.12	106.27	118.24	108.43	107.46	115.11	117.63	107.45	113.98	118.17	104.48	113.97	111.76	115.36	98.561	128.01	108.99	109.69	113.78	113.4	110.86	115.33	115.21	107.59
117.9	112.12	114	104.84	103.96	105.52	103.89	107.18	115.5	111.01	110.46	108.37	110.8	103.67	106.66	101.42	107.54	104.16	107.18	101.86	111.89	99.848	105.44	103.36	105.14	104.18	107.32	110.46	111.67	97.274	103	102.1	112.23	98.635	103.37	108.73	105.03	105.69	112.28	103.87	107.86	103.15	112.91	102.67	98.126	100.38	106.49	110.02	110.15	98.069
101.45	107.32	92.137	104.89	109.09	101.56	101.12	101.51	100.18	100.15	110.73	101.65	99.765	103.47	106.33	114.92	101.54	97.816	109.03	111.52	101.98	110.78	102.99	107.11	104.22	100.63	99.854	107.37	104.03	115.33	99.276	102.75	103.02	105.07	101.79	109.94	111.04	102.44	114.13	109.44	100.14	99.303	112.83	106.21	110.88	98.555	106.33	104.94	109.23	102.12
98.098	103.13	97.979	101.89	102.74	99.905	96.796	98.455	97.702	103.01	106.99	95.369	101.38	104.56	93.303	103.73	98.779	99.779	109.62	102.67	110.63	104.25	105.49	102.32	106.9	110.8	110.16	108.63	105.99	110.46	98.92	115.81	107.04	106.98	106.41	99.796	110.18	105.57	106.17	115.48	102.12	107.38	100	103.75	114.36	106.13	111.36	102.75	99.964	102.32
97.584	95.694	104.8	100.47	106.28	93.276	105.24	99.272	100.37	101.41	100.49	93.497	96.714	103.77	100.28	100.74	100.34	99.089	102.55	90.471	102.12	98.37	102.49	105.4	100.73	102.14	99.276	103.86	100.95	99.771	106.25	100.16	93.48	100.33	101.42	94.481	99.611	98.455	102.02	88.449	96.832	103.67	104.44	96.956	96.47	95.781	99.127	106.44	101.45	86.685
110.36	99.441	97.653	100.32	102.82	108	92.915	111.66	108.2	98.53	108.88	101.1	99.696	109.98	109.56	106.97	101.02	103.29	110.06	104.58	95.381	105.51	104.7	103.17	108.43	101.21	97.371	102.53	105.38	109.95	99.916	96.143	109.83	105.05	104.36	103.6	106.22	115.14	109.13	108.3	108.76	107.7	97.478	101.19	106.94	101.26	110.16	100.97	104.21	108.08
112.18	114.23	111.44	115.79	108.06	117.79	113.2	111.94	107.35	103.17	123.62	111.87	103.44	105.87	106.65	101.52	109.59	112.89	107.55	113.61	107.14	98.477	115.43	108	99.045	108.39	104.52	114.18	112.55	108.97	109.57	110.41	107.53	110.47	102.25	113.44	105.41	104.36	108.73	113.42	125.49	102.84	110.71	108.97	97.455	111	111.06	112.57	108.02	116.42
105.62	102.8	107.56	97.837	103.92	105.68	102.62	102.96	101.37	106.68	105.48	105.95	97.842	103.53	108.12	106.92	94.482	107.33	100.24	113.19	105.09	104.6	101.4	104.52	102.42	119.28	98.385	104.17	102.98	111.14	101.09	107.63	102.4	108.39	107.88	103.05	106.27	102.46	108.9	98.019	100.8	100.68	102.02	100.4	96.901	104.8	113.74	104.23	99.779	98.025
98.04	102.6	106.7	98.44	111.52	98.89	99.319	106.91	105.32	110.23	102.44	96.834	111.82	104.23	96.137	107.69	101.68	106.58	103.94	100.64	103.27	116.12	109.75	110.71	100.74	111.58	116.25	110.99	109.76	109.28	99.503	112.42	116.81	106.61	115.03	107	112.32	110.96	106.5	108.88	105.28	115.76	103.55	102.07	102.42	110.31	109.13	104.84	95.629	106.05
109.05	116.11	111.1	104.28	108.14	110.04	115.96	112.81	106.1	105.94	102.25	113.95	99.134	108.41	117.98	113.09	108.39	109.23	115.55	105.95	110.4	114.42	108.62	115.37	106.16	110.5	113.36	112.88	108.59	111.32	113.53	123.22	115.85	115.84	108.89	112.43	102.56	114.59	112.69	111.52	120.62	113.14	110.34	116.35	116.85	109.48	107.12	111.38	116.48	111.75
104.29	104.31	93.182	109.12	97.989	117.52	100.86	99.149	114	94.304	101.64	104.61	105.97	102.91	108.45	105.19	107.36	110.22	113.6	105.87	103.83	95.009	110.63	109.04	105.17	106.76	107.71	108.72	106.58	107.3	109.24	112.48	101.23	97.833	115.73	100.23	109.03	108.68	103.12	105.51	97.159	109.18	105.03	101.29	104.44	100.75	104.7	112	116.97	111.46
103.17	108.82	114.58	112.54	113.89	106.73	116.74	109.5	104.7	108.08	104.48	98.296	94.423	103.87	110.82	102.44	99.335	102.56	111.7	99.796	101.48	110.64	107.72	104.74	115.78	109.45	104.51	101.98	102.82	105.73	104.98	110.27	112.23	113.58	110.49	111.64	106.78	105.63	105.87	107.9	101.81	109.62	102.38	113.37	114.2	113.22	102.64	116.52	103.55	96.914
108.72	112.57	106	111.31	101.36	115.51	118.61	110.7	112.22	104.87	110.72	114.21	121.4	111.05	103.04	108.84	112.15	108.39	118.91	100.66	106.67	111.55	107.03	115.01	114.63	111.91	114.11	113.31	106.72	107.16	111.67	108.22	110.39	105.19	114.9	109.07	102.47	119.63	128.27	104.8	112.25	112.94	106.33	113.04	110.24	111.98	102.88	112.28	109.43	113.86
101.31	103.68	99.444	103.63	115.75	115.38	109.24	109.11	116.13	91.314	108.95	110.76	102.41	107.29	104.98	105.21	108.96	104.75	101.43	102.23	101.33	107.9	110.19	105.11	101.1	106.24	105.76	106.03	101.36	112.76	106.17	102.77	102.36	109.12	97.689	92.176	100.16	104.55	108.68	102.27	102.95	109.05	112.27	102.58	107.71	106.23	111.69	108.51	101.73	110.02
109.3	110.7	104.81	103.34	107.61	113.71	108.07	99.619	105.29	107.46	109.13	105.11	108.39	102.78	103.35	111.68	103.03	114.76	106.2	102.84	99.545	101.86	104.63	104.74	109.95	108.46	100.45	110.45	107.78	103.27	103.1	104.39	112.57	106.31	109.54	112.42	100.32	101.02	110.83	109.95	105.28	104.58	104.05	107.82	111.91	104.18	99.5	106.98	105.43	104.65
100.16	112.16	105.53	97.928	109.6	99.636	107.9	109.35	105.42	103.43	103.97	110.56	93.951	115.05	110.36	95.865	102.45	103.02	98.775	103.11	104.46	101.38	107.29	109.11	103.06	101.92	103.77	112.97	109.97	98.774	104.58	109.36	98.162	105.38	105.13	107.58	105.08	107.91	97.568	96.213	105.98	111.53	104.99	108.53	113.83	113.38	103.02	106.02	103.4	105.31
101.21	108.58	93.185	104.41	99.981	100.56	106.99	97.524	114.38	107.96	93.933	96.902	95.268	92.274	98.605	101.63	105.82	96.934	95.769	107.8	100.1	103.46	98.699	100.05	101.81	92.972	97.241	99.08	118.68	96.989	105.35	96.065	106.64	105.14	98.36	103.78	103.7	107.81	93.894	107.6	109.09	98.141	96.589	100.08	95.868	95.752	96.807	106.99	94.122	109.18
109.48	117.5	107.36	103.68	110.43	109.3	114.5	103.2	94.981	94.333	105.64	107.76	107.22	101.88	116.1	111.81	94.965	108.45	101.9	103.42	96.957	104.28	118.54	108.21	98.446	111.79	101.3	108.8	107.72	96.416	113.39	96.998	113.71	113.33	101.57	109.55	101.88	107.69	99.193	104.51	115.56	102.57	105.89	105.41	108.04	107.87	103.77	108.11	102.88	107.8
107.87	100.35	106	98.828	105.11	105.8	100.37	102.13	102.15	109.25	104.63	105.7	105.45	99.393	104.79	109.62	107.81	110.58	101.77	99.384	103.1	109.46	105.26	101.64	114.74	100.65	103.95	112.68	112.82	108.07	107.23	120.38	114.88	101.5	103.95	105.79	109.17	108.12	110.92	117.99	104.98	106.53	102.33	106.11	113.75	99.436	108.7	99.822	103.03	104.73
119.4	120.28	111.68	110.15	108	115.34	110.05	120.46	111.84	109.3	117.33	108.74	115.51	111.03	113.44	112.86	107.62	113.42	117.37	121.42	113.93	115.69	123.49	120.62	105.45	112.79	114.73	117.55	127.59	119.61	121.74	120.17	114.67	117.87	112.91	107.65	113.25	111.3	120.93	114.02	109.98	115.45	122.47	123.12	113.6	116.57	115.21	116.19	126.89	113.63
108.69	105.76	105.01	114.51	101.76	111.86	115.1	105.02	109.07	105.11	108.06	118.36	102.2	111.78	98.683	101.25	112.38	107.16	102.81	109.84	114.1	114.95	101.04	113.4	121.83	111.72	110.46	109.55	111.5	106.87	109.55	110.22	114.12	106.94	104.86	109.37	113.27	118.65	106.69	112.46	109.42	107.96	110.45	95.081	112.94	110.88	114.31	107.84	107.34	118.35
109.78	106.32	105.86	109.58	117.39	110.05	108.03	117.38	105.62	114.92	112.77	118.4	108.35	116.59	118.19	117.9	124.23	121.63	118.62	110.73	113.05	122.53	106.62	114.79	121.62	118.11	125.18	117.06	109.74	109.48	101.9	113.14	109.62	114.88	115.94	108.17	122.65	116.55	110.7	105.64	107.71	111.56	107.58	107.35	116.09	116.25	109.77	120.25	110.97	107.16
120.06	111.44	115.55	115.01	121.04	124.21	123.4	120.23	113.1	118.22	124.25	111.63	115.96	126.55	117.16	115.21	110.64	115.11	119.98	117.6	125.64	115.17	119.65	122.28	111.57	117.62	105.11	121.74	115.34	121.21	110.57	126.58	117.39	112.78	122.31	122.81	120.75	119.81	119.94	109.7	123.85	122.59	117.99	105.02	119.54	109.5	120.19	115.93	116.39	110.64
102.83	106.24	114.11	98.921	104.03	102.13	108.15	110.74	106.97	104.92	107.95	100.34	108.46	99.236	109.82	103.24	110.66	101.19	109.19	107.45	104.81	110.4	108.02	107.59	102.64	118.16	101.27	105.54	104.72	109.86	104.08	113.73	110.39	111.97	111.29	109.31	116.75	105.06	103.38	113.84	114.4	105.57	105.29	106.8	102.15	105.07	104.54	100.86	115.6	103.8
103.93	102.84	109.59	113.83	105.31	112.03	107.15	108.47	99.575	109.53	112.06	110.74	104.96	102.71	103.84	89.392	103.61	103.35	106.07	107.19	105.15	112.37	106.36	113.53	97.102	111.76	109.99	103.74	99.362	100.63	105	106.33	104.66	110.98	106.99	104.71	103.48	103.48	111.01	106.68	108.16	117.35	104.5	98.343	100.21	107.54	104.57	113.24	114.97	109.98
102.68	117.6	102.58	100.21	103.11	103.74	105.01	101.94	108.38	105.05	99.247	103.95	99.414	116.91	107.31	109.29	99.874	101.33	111.69	103.27	94.981	112.11	106.51	98.319	106.25	105.48	106.98	107.02	99.657	105	110.39	102.94	105.53	104.58	102.65	106.25	103.31	109.2	105.87	94.686	113.08	97.883	105.93	110.36	106.8	111.96	86.825	104.85	101.63	100.44
114.67	119.7	100.75	102.95	108.31	116.42	116.74	106.83	111.72	110.48	112.06	114.07	106.39	107.67	104.35	110.39	109.37	111.34	113.15	111.82	106.92	111.38	114.13	120.48	113.35	113.82	115.65	105.24	111.41	105.5	118.47	114.59	120.51	114.77	98.733	112.47	117.08	111.32	120.18	112.82	107.9	124.02	121.44	101.47	116.92	111.31	111.08	109.88	117.65	115.86
100.42	114.83	106.53	115.81	106.51	110.62	109.74	111.55	114.76	110.73	107.83	108.22	117.9	100.38	107.18	109.28	104.38	108.74	103.54	106.04	110.13	104.87	105.85	106.29	100.26	100.33	110.16	108.88	98.082	107.8	109.55	101.01	107.78	106.75	107.18	106.15	101.33	111.84	108.91	115.84	112.41	101.4	96.298	104.42	97.091	111.38	110.71	106.35	101.72	108.34
111.91	102.04	102.05	107.14	101.3	102.65	108.75	101.49	107.63	103.34	105.41	97.862	105.7	98.946	103.12	108.57	109.41	102.75	103.75	108.15	109.55	104.07	108.86	104.01	97.222	103.54	116.75	101	111.91	103.54	114.37	96.267	106.57	107.62	105.22	107.32	95.161	105.52	99.897	101.33	99.336	112.98	106.61	99.477	96.979	100.19	100.79	113.09	93.596	113.97
111.84	111.51	116.17	108.21	111.84	110.75	120.07	111.05	111.83	105.01	122.36	113.74	108.44	113.49	100.32	112.76	113.05	112.92	110.3	112.1	112.28	105.52	106.98	107.73	112	115.84	119.04	122.24	109.51	117.99	114.02	115.69	114.45	106.85	112.94	107.87	110.27	115.96	109.17	111.33	110.01	126.1	103.25	103.91	110.61	120.67	107.7	123.02	107.66	117.44
104.72	105.08	105.78	114.89	104.92	98.465	105.53	111.06	105.44	98.789	100.06	96.28	110.92	116.22	105.15	103.37	103.12	105.62	117.39	94.455	97.988	103.52	101.61	107.12	105.87	104.98	103.41	111.27	101.75	103.83	107.75	96.587	98.024	109.77	111.46	101.17	108.85	95.631	110.65	108.76	104.98	110.69	115.02	94.64	100.04	98.43	107.27	106.6	101.69	115.84
100.49	97.296	93.851	108.57	108.54	110.83	103.1	94.598	103.92	109.1	110.09	94.02	98.145	99.117	95.395	98.768	106.9	96.627	104.46	99.794	100.54	98.399	106.29	110.52	105.28	106.51	103.39	107.38	107.74	98.22	105.48	102.33	109.88	115.17	112.2	101.51	100.76	104.05	101.69	112.08	110.15	103.1	104.77	101.97	110.86	109.38	105.56	104.91	103.8	98.848
101.13	100.32	107.27	98.126	109.66	93.988	105.29	96.573	105.35	99.305	107.42	98.072	97.07	91.502	101.64	92.535	112.36	97.975	97.721	98.242	98.754	99.571	89.672	98.606	97.852	97.531	98.359	104.25	101.29	95.816	94.059	99.431	101.32	103.22	104.29	99.654	92.797	98.076	106.51	97.544	96.332	104.32	89.685	104.38	104.08	101.64	89.965	100.28	90.432	100.09
105.62	98.529	101.78	96.341	105.04	97.609	106.58	99.63	104.55	88.417	94.284	90.339	89.406	99.311	100.17	101.72	99.978	102.69	96.554	107.39	103.51	89.666	95.408	97.326	102.64	95.99	93.868	98.692	97.003	97.728	93.103	96.618	99.065	99.488	94.063	99.264	109.71	102.75	95.677	102.43	96.213	95.799	103.77	105.26	100.47	98.395	98.865	102.76	102.44	111.63
100.66	106.49	107.07	108.66	104.04	100.38	102.94	104.75	110.69	104.43	116.19	98.848	102.18	111.17	108.59	108.58	101.96	102.05	97.455	99.025	107.66	98.554	103.98	100.43	105.53	104.37	105.15	112.99	103.85	98.409	98.703	97.749	108.63	105.19	98.499	101.91	100.49	98.217	100.23	103.08	109.6	103.38	104.95	107.5	104.53	101.53	110.96	104.5	106.06	99.168
101.18	112.23	105.03	114.8	102.04	98.034	102.41	104.98	101.17	106.33	100.04	111.59	101.46	100.63	103.22	106.17	102.59	103.47	105.06	99.284	104.19	112.65	105.16	113.35	107.59	106.61	113.01	106.73	100.13	108.1	109.41	111.55	114.3	101.14	102.14	99.012	105.32	105.06	98.992	98.519	105.72	104.83	109.03	102.4	94.334	109.63	98.814	111.7	108.18	107.42
117.66	109.51	119.36	111.35	106.17	111.68	122.23	105.85	116.63	119.51	114.09	115.5	112.58	103.76	104.22	110.43	113.27	112.15	107.99	116.72	115.81	106.29	104.05	110.03	120.25	119.99	121.65	109.42	123.34	113.05	113.77	114.88	113.99	111.77	110.66	113.77	109.49	125.66	107.16	115.94	104.87	113.61	113.36	117.86	113.85	114.27	107.34	108.11	115.07	117.6
102.21	111.6	108.66	111.58	117.3	108.57	122.41	110.22	111.25	119.95	111.75	115.61	109.76	116.77	105.41	112.38	114.54	103.09	110.2	100.78	110.14	109.4	105.12	113.82	112.73	111.64	105.28	112.28	110.95	113.2	108.87	112.2	105.65	110.97	112.34	117.76	103.48	111.48	116.1	114.07	110.78	113.78	112.8	115.51	117.94	110.94	109.18	116.08	116.61	113.23
104.7	104.55	109.22	112.67	111.05	102.09	108.98	111.22	110.75	106.64	115.57	104.06	113.05	107.88	118.69	106.7	109.78	112.23	98.549	122.89	113.82	115.46	97.545	112.5	110.85	107.1	118.8	114.1	112.31	110.29	112.67	106.52	111.44	109.57	108.97	110.12	108.62	108.95	106.86	109.81	109.58	106.01	117.61	111.75	103.3	111.92	115.82	107.64	108.88	99.022
116.22	118.68	114.78	121.99	116.58	119.09	110.42	116.68	115.76	109.75	112.19	106.68	113.18	114.11	114.25	110.09	109.3	114.77	115.9	114.64	107.42	121.07	114.14	111.03	116.64	118.94	109.07	107.09	112.72	105.25	115.72	109.79	112.66	104.52	114.71	115.01	116.65	113.02	105.18	115.71	102.37	117.72	114.61	118.88	113.89	106.82	108.54	104.91	116.43	102.44
106.08	104.24	108.43	102.79	97.066	106.39	97.856	102.63	94.756	117.18	104.25	104.67	98.729	107.87	101.96	112.66	107.16	101.63	103.2	88.302	103.94	105.46	114.13	105.54	97.065	108.99	102.53	98.691	105.38	114.97	98.52	105.32	107.74	110.72	106.87	106.31	104.01	102.21	107.45	100.57	102.92	110.58	100.98	108.16	106.82	114.57	111.75	111.82	109.7	107.2
107.35	104.65	107.26	99.991	108.39	100.28	102.19	107.04	105	110.88	103.25	107.44	108.05	107.05	104.05	106.15	104.3	106.37	108.07	103.74	107.01	106.3	97.592	109.94	109.43	100.3	111.25	105.14	102.04	100.28	105.02	108.63	101.95	105.7	101.89	97.895	106.98	101.47	105.53	113.42	101.97	97.325	105.16	104.67	101.7	113.35	110.2	104.17	103.47	106.48
101.02	111.77	105.87	109.7	105.01	108.99	107.17	98.546	102.95	101.52	101.54	100.77	107.8	98.847	99.56	104.46	111.46	110.51	101.53	106.59	113.09	102.37	106.61	103.02	109.51	107.63	115.61	117.41	105.6	114.45	108.97	104.66	98.558	111.63	107.05	107.27	103.69	103.58	92.766	112.54	106.41	101.28	98.867	107.31	109.75	105.76	112.86	110.82	108.98	106.95
108.15	108.16	113.81	105.4	103.42	106.9	96.41	108.98	100.51	91.419	96.574	102.68	106.01	110.14	99.911	104.28	109.63	109.43	100.02	108.42	106.58	101.16	98.937	105.84	102.86	110.89	104.56	101.76	99.626	100.15	107.09	98.829	99.117	100.68	119.89	102.9	105.22	105.64	105.57	100.54	106.04	104.86	107.27	106.59	107.57	105.38	111.04	101.24	99.454	113.46
100.55	106.63	103.75	108.41	105.14	107.22	112.25	108.29	111.25	105.71	110.48	108.02	101.3	99.987	98.271	100.94	104.08	116.66	100.09	112.84	110.24	102.26	105.92	99.923	105.74	111.57	105.7	104.9	103.16	111.91	100.17	103.57	109.19	105.88	108.03	102.54	104.65	110.89	100.72	102.77	104.89	104.02	108.66	105.28	106.57	103.96	95.955	109.11	111.64	116.55
114.19	111.35	97.162	102.76	108.98	114.77	110.42	105.33	102.58	108.43	109.41	102.86	103.33	111.21	106.5	97.55	98.886	103.39	96.673	109.14	105.6	108.85	101.16	106.1	106.87	105	105.85	104.76	111.16	107.19	100.02	103.2	102.51	105.54	102.99	100.65	96.005	116.08	107.45	98.708	106.38	91.709	102.85	100.37	108.39	107.63	111.13	102.73	108.11	103.74
101.94	100.04	101.77	97.322	109.33	102.29	101.14	92.452	101.9	102.6	89.347	90.309	97.523	100.06	103.41	104.6	101.15	104.4	104.01	102.03	104.43	103.49	99.139	97.85	100.47	96.525	98.221	103.52	99.199	95.115	98.362	103.52	104.73	102.14	107.45	97.919	106.4	97.128	101.12	104.77	102.33	104.15	100.74	99.669	90.281	98.403	110.8	96.429	103.94	95.999
102.82	105.99	101.17	95.7	101.04	100.05	90.02	98.597	97.361	95.271	100.2	109.87	98.821	103.73	96.699	107.04	101.79	96.95	102.22	101.48	103.49	106.94	105.42	105.83	101.93	102.15	96.477	105.99	98.657	93.325	111.4	115.28	95.207	93.98	98.634	98.716	102.36	95.664	113.39	101.05	101.65	98.812	97.148	98.036	104.36	103.75	95.929	103.31	102.79	95.489
108.31	105.27	103.41	105.21	108.47	111.85	108.14	104.53	106.56	107.18	110.82	114.08	117.04	110.17	107.35	103.71	112.5	109.07	111.06	112.79	110.02	105.42	114.3	109.13	115.89	105.36	110.39	115.14	109.02	100.79	104.29	104.39	99.667	113.62	103.77	112.26	107.13	113.78	116.36	99.799	109.38	103.68	110.53	100.75	101.76	101.09	105.28	113.76	112.29	107.64
108.19	109.74	102.08	113.14	112.03	113.86	106.85	111.15	114.47	104.33	118.13	106.35	110.61	112.22	112.19	112.63	110.22	114.7	100.23	112.91	115.55	107.3	111.04	111.84	105.78	116.34	112.92	114.57	116.55	103.11	111.79	117.11	116.94	111.69	112.69	121.65	112.3	117.71	104.26	111.97	112.2	111.9	112.45	116.09	118.73	114.61	112.64	114.88	114.74	112.67
112.32	113.74	109.51	101.96	110.4	120.1	107.72	111.8	111.69	107.06	111.84	109.31	102.98	120.48	109.44	112.26	117.4	118.71	118.63	100.13	109.82	106.31	112.52	104.46	110.76	115.82	115.55	115.37	110.9	113.23	100.14	109.01	124.56	113.82	108.91	107.1	110.33	113.43	119.49	114.76	121.62	108.14	105.81	105.05	108.39	103.31	106.93	108.49	96.989	109.86
96.832	95.48	100.44	101.09	96.195	106.26	104.27	107.49	105.83	103.13	98.548	104.52	101.26	95.023	100.39	111.18	101.3	98.881	97.621	102.77	104.26	94.258	92.752	99.431	97.011	98.915	102.23	91.502	91.989	97.937	100.74	101.87	104.03	101.94	96.441	106.76	103.8	99.147	87.137	103.2	102.64	97.553	105.03	93.614	97.887	99.299	93.669	96.061	105.14	101.18
118.63	108.87	113.14	104.04	102.37	107.26	114.37	98.095	104.61	109.11	108.89	112.18	114.46	107.21	105.38	111.38	107.08	108.12	104.27	110.35	117.93	118.48	102.99	112.57	100.86	107.91	110.14	112.72	102.34	108	119.58	118.2	113.36	106.76	117.69	118.76	100.64	114.12	107.4	117.66	107.81	109.1	106.82	118.2	116.12	106.19	109.4	126.28	109.36	116.6
118.49	112.82	105.68	117.1	108.55	106.6	112.45	117.29	112.77	99.613	105.05	110.13	115.07	111.68	100.82	110.03	115.88	105.09	107.31	102.94	113.1	110.52	112.65	107.91	102.34	112.97	115.11	108.51	111.91	120.6	106.43	112.61	111.75	109.01	117.09	115.57	112.15	112.65	111.07	121.12	106.6	112.75	110.52	108.71	119.07	118.58	100.14	111.95	106.71	115.2
102.04	108.07	110.46	105.58	98.799	110.68	107.74	112.69	110	109.04	102.91	109.16	100.28	108.28	104.32	102.45	107.18	113.43	101.69	91.767	103.92	95.744	101.11	95.897	113.23	104.09	101.26	107.97	112.47	101.66	102.79	103.69	98.946	103.49	103.09	102.25	102.1	96.02	102.81	101.7	95.009	112.95	99.494	114.72	98.361	94.047	101.98	94.995	107.11	109.9
102.91	98.656	107.03	110.71	103.99	108.75	104.79	109.35	95.896	110.04	109.24	109.42	101.52	107.17	110.3	91.321	99.772	108.97	101.51	108.28	114.06	107.44	100.74	110.99	109.5	98.663	105.29	113.27	100.92	110.41	109.51	97.466	102.54	108.56	105.61	100.58	102.72	105.28	105.95	104.86	112.39	102.18	104.13	108.39	102.28	105.29	98.995	116.26	111.37	109.2
105.47	103.17	104.44	100.1	103	99.485	101.63	102.68	109.11	106.81	109.49	101.36	106.99	113.73	104.71	103.27	109.53	108.6	96.851	104.73	100.31	106.6	96.944	95.34	104.81	105.11	103.03	105.76	108.94	116.08	114.93	104.91	102.62	98.751	110.93	105.49	110.67	115.89	104.55	104.21	97.42	102.67	111.67	97.685	107.97	102.63	101.79	112.42	99.393	111.58
115.79	114.74	109.18	93.693	101.96	108.57	104	104.57	101.55	104.92	109.35	108.28	109.59	105.37	122.96	112.8	99.721	113.4	100.98	105.72	116.96	95.684	106.17	104.06	108.41	103.27	103.76	102.5	104.63	106.57	102.74	113.45	110.62	99.715	107.24	102.15	109.89	98.14	111.03	109.72	113.66	113.41	104.4	106.07	104.73	106.94	103.08	95.901	100.64	113.33
102.47	103	98.623	117.27	104.26	108.7	103.47	101.72	107.23	110.15	113.27	96.818	107.83	103.08	106.78	107.67	110.73	96.577	102.21	109.2	108.08	111.52	108.64	104.23	113.08	102.38	102.27	109.67	93.754	105.6	113.5	107.7	106.28	102.3	111.3	107.41	107.2	112.02	104.29	109	105.54	104.58	103.56	106.6	106.28	97.731	115.07	100.88	109.82	101.85
105.14	115.28	108.95	111.32	107.95	107.21	115.17	119.43	102.19	110.31	113.19	114.01	114.77	112.7	117.84	100.18	110.74	111.62	113.2	112.35	106.51	108.45	104.25	105.84	114.39	104.98	114.58	119.02	113.68	104.68	104.72	105.15	109.28	118.1	108.6	109.68	110.73	112.12	118.11	107.42	117.5	120.17	106.92	116.09	115.85	111.77	112.42	107.4	112.43	116.95
101.97	111.71	107.45	122.28	112.8	116.35	110.27	113.57	110.16	107.58	103.86	114.13	120.91	116.36	118.54	111.1	115.6	109.7	106.98	110.07	115.02	107.59	114.35	106.61	111.16	107.21	110.62	108.66	113.06	114.8	106.98	104.52	108.65	115.76	112.78	109.18	107.8	108.79	119.82	112.56	121.44	118.63	111.26	107.84	112.32	102.42	109.73	104.57	108.98	104.67
113.43	113.55	98.228	116.08	112.25	111.9	115.09	101.09	114.21	114.14	109.54	108.95	104.83	113.24	112.9	111.97	111.94	104.34	111.98	105.66	114.94	108.37	116.8	107.23	115.92	107.57	113.43	109.4	108.22	106.74	108.65	109.38	108.3	105.08	104.94	100.13	119.17	100.32	114.17	104.17	110.64	105.74	115.39	119.98	113.51	109.69	107.85	112.81	113.1	113.24
104.16	107.39	109.52	109.09	104.96	107.68	122.91	109.68	111.47	105.76	117.25	124.67	113.36	111.6	109.79	110.65	118.93	110.95	114.9	102.05	116.26	107.46	112.11	109.07	113.97	122.34	115.65	110.9	108.16	110.9	110.19	120.2	109.24	119.88	111.13	108.59	117.27	112.9	119.78	108.3	120.57	112.46	103.99	116.82	115.1	114.49	112.28	119.86	118.1	110.7
94.337	97.792	104.95	93.056	108.08	102.91	97.795	92.701	104.38	108.53	98.573	102.9	112.48	111.74	106.49	99.682	99.113	102.99	85.355	100.96	108.92	85.801	91.852	104.27	103.35	103.7	102.12	107.38	94.92	90.96	104.71	102.69	96.494	109.54	107.65	97.956	94.938	100.88	103.08	104.95	98.785	100.6	97.207	106.99	96.176	96.669	103.4	101.56	99.744	109.43
105.89	108.46	105.55	109.51	118.04	117.92	120.24	123.75	114.05	118.89	114.17	104.3	106.9	110.64	118.53	102.83	114.8	105.99	115.45	112.12	109.92	109.31	109.07	110.84	111.1	111.8	112.8	113.55	112.64	108.03	111.1	115.02	114.44	107.59	117.24	115.49	126.12	110.09	104.82	112.45	101.36	116.85	113.33	112.39	116.64	114.77	121.23	111.54	104.38	111.92
101.64	103.05	104.44	103.05	112.25	105.87	106.25	113.98	102.22	105.99	101.81	93.42	105.63	99.359	99.709	107.12	91.505	101.54	94.333	104.01	100.44	102.03	97.357	106.93	111.59	93.603	103.38	108.22	98.668	99.435	112.29	102.88	99.052	104.08	98.801	95.471	90.642	96.487	100.65	105.17	98.082	108.14	99.206	93.532	99.641	90.588	94.961	98.899	99.241	99.692
114.92	99.609	101.29	111.92	109.58	105.96	104.06	107.73	97.03	104.13	109	107.48	109.24	106.27	112.6	103.49	105.93	115.54	105.35	110.12	103.32	102.4	110.67	111.33	108.43	108.28	96.018	94.756	108.18	99.156	102.4	105.97	102.07	106.09	108.94	106.65	105.37	107.23	105.1	102.65	108.79	114.77	108.3	108	110.05	106.03	114.65	102.78	106.55	98.005
109.42	109.65	111.33	112.15	109.05	117.74	107.1	112.41	117.8	112.19	103.17	117.73	108.53	105.39	115.97	102.8	122.24	117.06	105.05	110.24	109.81	113.25	119.03	112.7	106.95	113.38	105.75	114.04	112.61	108.1	113.14	112.01	111.81	116.56	115.53	110.24	104.94	108.52	109.54	108.62	125.18	115.49	114.22	110.51	114.72	112.43	109.71	116.5	110.91	110.74
94.876	103.75	99.386	93.436	96.526	103.75	104.33	97.248	105.51	91.195	104.64	105.85	93.471	96.119	99.351	94.635	97.698	110.52	103.2	102.84	101.89	99.164	102.39	93.469	99.004	106.05	106.88	100.41	104.93	112.61	94.458	102.56	103.57	98.236	94.874	94.264	96.761	93.093	94.813	100.93	107.84	92.34	93.784	101.86	97.459	97.501	99.226	100.85	90.83	96.11
100.66	117.95	103.33	107.52	105.12	104.79	103.65	109.55	111.7	108.98	99.195	106.23	109.41	104.03	113.94	103.4	107.98	108.02	108.39	110.5	105.81	99.544	107.69	109.84	104.71	94.37	108.27	96.618	103.54	106.3	106.43	111.98	104.1	104.17	107.63	110.71	94.522	92.778	110.46	107.75	99.96	106.93	99.745	104.75	108.78	104.86	97.634	104.75	98.362	94.373
92.49	104.22	94.833	98.83	99.807	108.78	91.765	102.04	106.99	101.11	97.212	97.911	102.14	106.66	98.63	101.75	106.33	93.767	98.383	99.968	110.87	100.96	98.321	93.483	97.648	99.742	108.91	105.44	102.34	103.65	102.16	105.35	100.02	88.53	96.738	104.37	97.158	100.89	102.8	103.44	109.54	101.78	112.62	106.29	102.92	100.36	103.51	95.352	107.99	110.11
107.59	109.23	113.26	112.51	106.84	115.21	108.18	114.42	115.22	100.16	118.73	110.83	108.65	110.93	114.29	111.17	104.89	106.95	115.83	114.63	124.07	116.14	113.62	113.68	118.24	113.08	105.34	103.58	103.25	105.24	105.79	111.18	111.32	113.99	110.91	108.36	101.54	115.49	108.7	109.78	115.81	111.13	110.62	102.51	106.01	111.88	114.7	110.94	108.99	111.52
112.49	105.33	105.74	104.11	104.66	108.91	113.21	100.03	104.17	105.61	104.52	105.6	99.101	103.97	109.52	113.86	106.91	108.63	102.95	100.51	109.79	108.34	107.98	104.09	98.211	104.71	109.01	107.85	101.01	115.36	103.38	113.22	102.34	106.27	105.51	107.51	101.85	110.5	109.34	107.31	104.71	108.77	106.28	111.62	106.45	113.05	115.75	99.502	109.24	95.973
116.56	106.13	101.3	110.14	97.845	106.9	104.35	103.94	100.12	111.26	109.44	109.94	110.37	114.09	108.46	105.84	102.75	103	108.74	105.17	108.3	103.96	113.66	106.19	106.19	112.26	102.19	105.67	99.729	110.57	111.8	103.2	111.99	101.09	115.56	100.95	101.78	104.42	110.58	110.67	107.69	101.84	102.27	109.41	92.411	112.13	100.85	112.85	101.08	106.39
108.16	114.48	107.75	103.85	113.89	102.61	105.61	106.34	102.26	104.97	103.5	106.43	109.03	96.004	101.57	105.97	109.58	107.59	107.45	103.49	108.79	113.17	103.45	114.15	104.76	110.31	107.68	105.81	108.08	102.14	102.87	101.06	109	104.29	113.55	108.11	109.66	102.4	105.65	109.41	103.07	105.55	103.31	107.4	102.28	117.39	103.43	99.487	109.03	116.77
95.134	106.63	97.272	102.33	100.4	97.321	106.64	92.604	111.08	99.499	105.46	103.71	101.89	100.2	101.63	99.158	101.63	98.946	100.05	95.452	109.61	99.858	82.55	101.78	101.02	98.51	91.751	103.02	111.53	101.43	105.41	99.151	99.667	103.45	96.977	90.064	107.39	102.31	108.6	99.135	91.814	95.867	101.62	105.18	97.028	105.1	103.92	100.36	94.111	100.74
102.05	108.79	109.1	111.96	99.026	101.46	107.17	100.58	99.79	95.524	112.68	104.15	109.76	104.82	107.93	114.61	98.864	111.31	110.99	112.49	110	105.65	105.64	111.47	101.07	111.53	106.62	117.91	98.671	111.49	106.85	101.91	101.06	104.03	116.72	110.13	98.781	109.92	106.2	102.67	117.91	110.62	94.729	107.41	104.92	107.87	94.933	102.05	114.4	103.01
104.99	101.13	102.93	104.48	114.96	112.41	95.77	108.77	99.779	101.02	106.53	97.804	119.74	102	112.16	110.41	105.58	101.06	109.39	114.57	100.42	109.53	102	104.54	99.993	101.53	110.46	103.87	107.07	106.69	112.91	102.69	109.63	103.7	103.66	117.43	96.024	110.75	110.28	95.761	109.4	109.21	101	103.12	105.75	111.08	103.94	107.81	117.28	107.26
105.4	109.29	112.12	103.41	99.164	103.05	103.89	108.56	108.74	113.48	105.55	107.5	107.72	107.03	102.85	103.43	114.19	113.34	106.93	102.44	106.99	101.54	108.81	105.77	108.53	105.25	100.95	101.11	97.23	107.25	97.841	99.959	102.37	115.83	109.41	116.54	109.28	114.95	105.92	107.76	106.04	104.01	105.92	110.53	111.25	102.86	103.11	103.74	104.28	96.591
104.23	98.038	101.47	92.237	95.409	100.09	99.868	93.945	98.188	100.16	99.294	95.317	104.34	101.68	92.75	104.36	100.52	98.905	99.321	109.43	93.268	102.47	103.17	98.168	96.727	97.238	92.628	84.583	107.75	93.197	106.69	96.8	95.126	103.46	98.281	102.93	102.42	100.74	97.746	97.326	110.43	101.88	103.3	99.609	96.444	95.344	108.46	94.67	97.139	98.703
115.35	94.472	107.85	119.12	116.02	110.94	104.6	110.78	105.87	112.19	113.16	113.26	101.27	111.3	111.91	108.24	110.77	114.52	112.92	107.52	112.23	106.95	115.07	112.46	104.86	114.29	106.76	111.69	112.09	114.32	109.16	108.24	106.92	106.26	104.73	105.15	112.41	115.31	117.74	108.5	111.26	110.15	113.78	110.86	119.76	111.08	109.33	106.48	111.9	99.457
104.16	108.26	105.14	111	101.68	107.42	105.2	98.381	103.64	99.097	116.47	104.74	117.78	108.94	116.24	103.14	110.38	112.12	104.66	104.25	107.96	117.31	110.38	106.77	108.84	104.54	114.55	105.74	110.51	99.734	111.13	106.31	102.84	101.09	105.03	106.22	110.89	104.22	98.776	109.2	108.09	103.5	111.58	118.74	101.72	109.35	102.57	104.67	103.01	88.799
114.93	110.34	98.297	113.12	113.61	105.41	112.89	108.55	111.07	111.39	110.04	110.88	113.47	104.18	112.66	103.25	109.19	113.32	107.32	116.79	110.17	104.97	109.52	109.52	104.93	112.46	109.57	104.41	111.69	111.71	114.28	104.73	117.15	119.54	119.7	105.93	109.36	114.09	96.829	103.58	112.73	124.97	102.36	106.82	107.06	125.54	112.97	104.87	110.63	96.149
101.2	99.971	109.36	109.47	107.71	108.59	109.31	105.61	98.26	99.06	103.94	105.78	109.68	92.868	103.15	99.957	104.29	103.4	97.837	102.78	106.01	102.03	105.29	109.92	105.84	106.93	107.19	101.53	112.46	102.08	97.6	108.45	99.795	108.77	101.58	102.56	104.53	114.48	103.14	112.72	110.29	100.87	105.49	100.44	105.53	102.43	101.6	111.7	103.23	112.07
112.94	114.33	97.071	108.52	120.65	113.86	107.52	102.29	104.59	101.33	104.6	105.62	100.6	115.49	106.89	105.28	117.75	118.48	106.54	112.94	108.4	96.809	103.77	107.67	100.55	99.138	118.45	112.65	111.6	112.63	109.88	102.23	105.99	111.23	113.96	115.12	113.98	116.27	113.49	111.74	115.32	125.13	100.79	113.91	110.68	96.125	113.34	111.51	114.45	110.28
109.96	120.43	119.1	118.41	115.97	108.19	113.29	111.8	113.66	115.06	104.58	112.43	116.01	116.01	123.01	117.42	110.19	110.41	126.98	107.04	112.84	120.14	114.27	112.21	110.11	114.01	111.33	112.14	107.71	109.69	109.88	113	113.08	107.73	117.05	109.71	114.72	122.53	112.85	113.24	113.55	108.92	108.54	111.87	107.21	112.35	107.22	115.51	111.04	115.07
112.7	110.89	104.66	114.09	111.48	104.18	106.48	104.38	113.63	113.78	112.85	107.19	105.58	114.99	109.43	108.23	113.56	109.46	117.26	111.86	121.9	103.04	109.51	115.89	113.53	110.91	106.87	111.43	107.74	121.15	107.55	107.33	114.28	108.66	109.49	115.64	117.31	111.16	119.15	111.68	110.08	112.94	111.96	106.89	114.32	111.82	118.43	105.4	116.75	108.41
115.3	110.85	106.83	110.89	114.64	117.48	110.04	114.06	117.64	112.24	110.14	109.13	105.25	111	118.68	114.4	115.01	120.82	106.94	115.23	107.85	116.1	118.31	113.54	107.73	119.34	112.74	106.65	115.17	115.4	109.04	110.46	116.3	114.16	109.4	107.58	120.97	109.65	112.72	121.56	110.46	108.65	108.33	108.42	111.77	115.11	102.73	107.74	116.98	116.53
110.17	109.09	113.8	110.28	108.93	114.63	117.59	109.62	114.26	122.74	112.81	104.87	115.3	119.13	117.38	119.22	114.07	100.75	117.04	117.83	109.71	113.39	115.74	114.75	108.5	107.82	119.13	112.15	115.75	114.6	116.26	112.71	112.64	108.13	112.76	112.04	116.32	115.16	105.87	110.09	110.03	113.58	106.69	111.53	111.36	113.32	116.7	111.65	110.21	102.3
96.975	101.57	112.32	108.55	110.28	110.28	104.48	104.37	102.27	95.682	112.22	103.81	104.52	112.24	109.84	111.05	110.55	106.68	103.57	104.28	111.91	110.56	93.904	104.43	104.6	109.06	99.519	101.26	102.77	103.31	108.54	106.48	116.54	109.64	108.97	98.788	114.81	106.06	101.51	104.9	99.578	110.7	114.19	109.57	112.5	108.19	97.631	100.69	104.01	105.77
111.89	104.18	110.2	97.944	100.47	107.93	109.91	108.68	105.37	101.2	107.49	101.07	103.97	107.16	107.14	97.196	116.27	101.37	105.83	100.13	98.778	104.71	104.08	101.16	101.7	104.78	102.22	110.7	98.658	110.43	110.77	109.24	94.041	92.74	111.71	107.3	98.231	114.48	115.12	107.44	100.66	104.7	111.45	111.29	106.14	107.87	98.226	103.1	108.08	99.81
115.93	102.08	110.28	104.88	121.4	107.77	109.6	103.35	104.85	107.19	112.46	119.59	110.88	108.02	109.09	103.33	111.9	117.84	112.86	113.31	108.83	117.79	110.72	110.48	106.49	102.13	114.92	117.36	106.77	110.44	108.58	120.65	116.25	113.64	113.33	115.36	105.1	108.66	115.92	109.66	110.21	108.46	108.93	108.77	123.31	112.85	101.58	110.25	117.68	101.18
105.8	116.76	112.1	116.69	110.9	108.4	106.06	116.28	105.88	109.27	105.91	100.51	111.82	113.44	113.89	115.87	108.39	107.23	107.95	115.34	108.75	104.72	107.7	114.79	114.44	110.86	110.28	108.75	110.52	110.9	115.32	109.58	114.53	108.8	117.22	115.88	109.89	118.86	109.93	111.08	107.98	110.47	105.04	105.01	111.04	110.56	115.23	112.29	109.59	110.7
115.22	108.47	105.57	98.911	102.33	107.05	109.13	103.94	111.86	107.57	103.5	106.57	100.14	104.31	104.51	101.03	110.22	95.593	107.26	108.1	106.17	110.48	109.11	110.96	102.52	110.33	109.37	105.94	104.59	104.23	108.99	99.621	103.33	107.15	102.88	104.75	100.27	107.39	101.66	104.03	104.39	112.41	106.04	105.97	105.25	99.162	102.92	104.71	104.83	99.987
105.05	102.8	96.65	108.33	104.55	98.383	107.76	105.72	105.26	96.717	109.14	108.88	98.571	96.581	102.66	102.94	106.35	94.607	96.791	108.51	97.097	103.98	92.866	99.354	101.62	102.51	93.728	99.101	94.277	99.354	97.09	101.16	95.022	103	101.45	100.23	104.33	100.68	95.968	92.792	109.84	100.1	90.747	101.05	106.19	107.05	98.844	103.94	94.068	101.71
123.26	116.51	115.01	115.52	114.44	98.295	110.4	118.86	106.44	118.53	102.97	112.92	113.75	104.79	108.74	110.97	113.38	114.28	116.86	113.44	112	121.63	120.9	113.69	111.42	102.49	109.65	119.93	116.05	111.27	111.35	99.736	104.75	108.29	117.35	103.03	116.48	110.81	113.3	106.91	123.99	117.17	108.47	117.38	110.38	114.21	101.4	115.26	107.24	107.72
111.94	119.58	125.46	104.45	123.06	117.14	119.31	117.57	119.65	120.35	114.99	115.73	123.22	117.7	116.41	115.97	121.2	118.78	115.4	119.95	122.24	117.56	119.48	115.86	111.38	117.06	119.58	122.11	109.97	127.66	116.35	122.63	116.73	114.1	117.36	121.18	114.53	125.62	121.8	112.57	104.29	109.31	115	120.92	122.78	125.92	125.53	114.51	116.37	111.28
107.43	102.5	106.78	110.05	108.77	106.06	91.543	108.89	109.48	110.51	102.99	103.83	107.45	110.05	104.61	99.176	114.68	105.46	105.45	105.11	102.23	106.11	107.98	111.06	108.89	106.4	106.33	100.8	106.95	103.66	105.37	109.01	101.94	113.41	107.26	114.1	106.53	107.25	98.847	109.33	107.78	101.25	105.84	111.18	109.2	107.14	105.82	100.88	108.85	116.23
101.44	113.79	98.291	104.31	105.66	109.76	110.01	100.36	102.5	104.41	113.04	108.82	97.31	109.99	106.51	107.4	100.32	98.479	106.18	104.1	110.68	102.8	104.51	108.13	98.757	108.27	109.76	116.7	106.07	107.36	103.24	105.61	112.01	106.66	114.79	101.34	110.81	102.26	110.71	102.97	107.71	101.09	105.38	104.68	108.89	107.8	107.21	106.16	90.931	102.5
113.43	113.28	106.76	104.83	110.2	113.85	98.871	107.47	104.49	96.225	109.64	111.97	112.92	111.25	104.72	99.84	102.37	103.19	95.644	102.72	101.2	114.6	103.22	108.37	95.34	101.49	97.236	111.51	110.59	103.95	100.38	117.23	102.93	102.64	105.5	113.29	104.03	108.48	113.34	107.6	106.34	102.81	109.8	106.92	108.39	108.57	101.37	106.7	103.75	104.69
105	108.36	99.901	103.86	108.69	115.29	108.16	101.7	104.75	112.96	98.697	111.9	101.76	104.72	108.63	98.425	109.74	101.92	108.79	109.72	105.8	104.46	102.31	102.01	105.97	92.253	104	105.72	111.96	103.97	109.84	94.115	102.28	104.49	102.23	112.82	109.23	95.286	113.45	111.27	105.27	101.55	103.98	102.48	103.56	109.04	108.54	99.964	106.11	102.35
100.87	102.97	105.01	106.68	103.54	111.71	114.33	104.08	101.69	101.55	104.31	109.5	102.18	103.16	117.73	109.64	100.3	108.01	108.96	112.34	110.88	111.28	103.74	106.29	108.43	101.36	103.33	95.154	106.94	102.4	109.45	114.42	112.35	101.67	112.34	101.85	105.84	93.918	101.42	108.31	104.08	105.48	100.82	102.09	101.82	97.966	111.05	93.804	109.64	113.77
110	104.45	110.65	109.69	112.28	124.11	112.61	114.23	110	114.56	105.79	110.55	111.12	104.67	119.42	112.55	112.11	121.02	116.25	111.76	112.32	106.13	113.47	99.833	111.02	115.31	113.34	102.44	107.13	110.11	111.59	111.65	106.22	117.72	109.09	106.62	114.68	109.24	102.57	112.53	103.4	117.14	112.48	114.26	109.04	113.86	120.04	114.87	110.04	111.12
107.41	99.791	95.558	109.25	117.77	109.3	111.45	114.3	103.62	107.13	104.78	106.33	111.5	102.34	107.62	110.77	96.824	104.68	104.62	104.05	111.93	102.86	103.41	114.72	99.276	101.08	99.443	103.01	105.15	108.51	112.51	104.47	104.57	108.38	99.162	109.22	106.05	100.54	116.28	103.6	99.468	105.33	104.96	104.49	107.01	99.518	110.25	102.19	111.6	116.98
116.19	119.57	113.72	105.92	116.33	125.16	118.29	114.19	115.33	111.79	119.62	114.49	115.77	109.39	110.49	113.45	110.02	110.25	108.33	115.5	113.37	102.93	114.6	104.96	114.87	109.45	104.35	114.83	113.47	110.95	109.79	110.2	115.43	107.75	120.01	115.24	105.77	110.13	110.49	106.12	107.31	115.69	115.33	110.05	111.86	101.82	121.34	105.25	115.18	118.52
116.69	114.44	105.43	102.52	105.6	107.15	100.6	109.32	106.13	98.48	101.15	105.23	104.43	98.722	100.32	102.98	99.855	107.29	104.9	113.33	108.92	105	109.05	117.18	108.22	115.96	100.27	107.26	99.801	97.213	110.55	101.18	96.434	104.01	97.078	113.19	105.77	113.49	103.32	103.46	107.39	98.921	99.189	104.66	95.428	102	112.43	120.86	115.24	108.73
105.05	107.55	101.49	106.46	103.63	106.31	103.34	117.29	106.73	107.11	101.93	107.27	104.8	109.62	102.86	105.78	112.18	105.91	103.53	112.88	107.41	108.24	107.73	109.47	107.88	111.43	107.68	103.31	106.86	115.12	107.88	112.01	109.61	100.42	106.76	111.62	108.45	113.07	102.1	102.15	102.99	92.747	97.338	104.68	107.61	102.07	108.76	105.26	114.11	109.55
100.22	107.34	92.229	99.911	101.78	93.297	99.366	106.7	100.93	101.39	102.31	97.973	100.39	101.31	109.34	99.525	99.461	98.797	99.023	98.24	98.618	98.655	105.28	98.303	89.983	99.012	106.09	105.45	102.56	92.143	110.22	107.52	100.69	97.551	97.712	99.424	100.46	97.648	96.727	102.3	104.45	99.878	101.78	100.11	109.02	111.3	99.386	92.441	103.25	106.96
104.9	105.13	105.27	112.21	100.79	117.24	114.94	113.73	114.2	105.25	111.24	98.795	102	100.71	112.55	115.42	104.56	109.61	119.7	111.13	124.88	111.1	111.25	115.77	122.32	113.88	107.75	111.41	119.97	118.11	110.16	105.58	110.68	106.31	115.35	113.18	114.12	106.55	120.52	113.77	97.384	116.73	112.86	115.23	121.22	119.44	113.94	107.15	115.54	112.98
96.195	109.14	101.87	108.49	110.09	112.26	104.4	110.47	109.67	100.28	108.44	108.72	109.27	101.3	110	103.62	111.23	105.92	101.08	98.496	108.12	104.61	101.28	110.01	114.01	108.96	105.29	103.58	108.87	109.39	116.36	106.82	106.21	112.68	97.242	103.62	108.65	107.88	113.8	105.2	118.44	111	106.64	104.19	101.72	108.1	109.09	111.52	100.01	111.04
104.41	113.64	110.52	111.19	105.17	104.6	112.73	110.68	107.66	102.28	111.07	104.69	93.622	97.552	109.84	108.18	106.84	98.475	100.65	107.96	109.73	108.34	110.94	97.877	105.03	106.8	96.394	105.23	107.95	113.03	103.79	98.309	103.2	99.723	106.34	100.41	102.06	106.53	103.44	92.334	103.24	102.13	99.914	101.52	104.81	100.49	105.5	105.82	109.67	101.49
110.19	116.01	110.72	110.52	110.09	101.55	109.01	106.45	117.56	109.86	108.82	99.268	117.16	108.88	119.21	108.51	116.09	114.26	111.65	118.33	122.68	106.54	106.48	113.33	116.3	112.84	101.03	114.73	117	111.17	101.28	113.82	108.34	116.01	124.17	115.26	115.24	113.34	109.71	106.43	115.45	115.28	121.05	119.05	114.54	112.78	103.09	105.95	116.97	106.63
106.34	105.83	113.99	104.51	102.13	103.88	108.86	107.01	106.33	103.82	106.65	101.68	109.68	112.67	113.33	106.71	104.01	112.56	105.4	98.296	99.206	117.5	104.1	106.06	101.05	106.32	109.23	107.51	109.02	105.8	102.5	103.43	106.97	109.15	109.27	104.09	101.74	106.13	108.4	99.44	94.926	95.465	115.09	100.06	108.16	108.61	106.15	105.65	103.01	98.263
101.93	104.6	97.447	103.28	112.51	112.66	111.6	97.704	110.05	124.48	104.09	112.13	107.19	115.78	110.54	112.84	110.72	102.19	107.02	112.59	106.58	107.47	112.47	113.04	103.05	105.22	103.68	106.04	118.7	112.37	108.19	111.32	108.29	113.5	104.8	113.38	109.09	105.23	113.07	109.98	111.23	102.07	119.09	114.07	111.01	112.03	113.23	104.37	111.89	107.61
112.22	99.148	100.31	108.96	114.36	105.49	108.82	113.49	112.71	113.01	115.35	106.91	106.72	105.83	108.58	122.48	112.57	107.71	103.73	114.98	107.23	104.99	113.4	108.03	106.15	102.76	120.61	103.41	101.91	111.32	99.456	107.98	113.33	100.23	105.89	116.72	116.72	112.38	113.51	109.44	111.31	116.66	107.45	113.04	106.34	115.73	107.68	118.44	113.52	110.81
102.37	106.13	100.87	106.08	120.35	114.04	95.021	103.64	102.03	105.31	113.54	103.76	108.82	98.428	113.59	104.99	108.94	100.76	104.79	102.46	100.83	108.46	106.29	106.97	104.44	98.914	101.22	104.6	106.35	107.95	116.41	95.236	111.14	107.23	98.007	103.38	104.76	99.358	103.78	110.29	106.4	96.405	102.8	112.96	108.23	104.21	110.63	104.83	99.083	106.59
118.71	109.41	119.94	109.23	110.42	122.29	116.11	118.6	116.3	108.45	113.16	116.28	112.39	113.76	109.66	109.19	115.36	101.29	108.22	112.06	114.08	106.2	109.07	118.1	121.32	112.53	112.64	111.85	118.9	103.96	109.98	111.25	115.7	120.7	122.2	114.26	116.67	108.72	106.63	107.56	109.74	110	108.79	112.97	106.62	112.94	109.04	104.52	119.84	110.48
116.77	111.35	108.27	107.84	113.2	108.45	107.75	104.26	113	109.29	108.37	101.46	111.45	102.6	112.31	105.83	101.27	108.51	103.97	107.95	116.3	114.9	105.78	111.38	108.78	94.774	104.78	105.34	102.67	101.25	103.93	109.13	100.38	103.82	115.27	109.6	105.56	119.68	106.48	119.19	113.3	113.38	105.21	105.98	107.23	107.68	107.87	102.72	100.52	105.2
96.695	113.92	95.2	107.73	112.86	109.76	105.27	104.97	96.355	109.7	110.58	101.89	105.16	98.965	104.76	101.4	103.22	101.09	100.54	105.35	100.99	101.78	110.86	101.7	106.45	101.34	108.83	103.31	100.34	99.435	102.52	109.64	108.16	102.85	104.71	108.59	100.51	105.26	108.14	103.99	103.56	102.11	96.925	103.75	109	98.347	104.76	100.29	100.69	111.6
104.61	109.9	106.29	114.49	107.35	103.88	106.77	104.93	110.1	104.99	111.38	98.693	96.021	109.58	108.99	110.16	96.825	112.26	114.99	101.52	105.08	106.65	107.2	106.67	108.16	99.227	105.01	113.15	101.92	108.63	114.55	100.74	98.677	102.86	103.97	99.329	102.39	111.94	105.35	115.4	108.75	107.11	107.18	117.2	110.57	107.87	104.87	113.63	113.42	114.06
97.965	90.513	97.354	99.889	101.78	100.81	98.292	95.621	102.63	105.04	107.28	100.72	98.58	94.81	99.618	105.07	101.82	109.19	95.412	116.01	90.336	99.721	108.01	95.516	98.095	97.084	101.95	97.197	101.37	101.59	98.636	107.6	103.29	105.49	100.67	96.483	92.611	91.157	99.408	97.079	98.345	106.38	96.035	100.68	103.35	97.496	103.36	108.14	104.07	91.474
110.8	101.49	100.85	93.77	98.286	99.429	107.4	107.13	95.987	97.127	113.99	97.392	94.187	97.605	97.52	103.92	101.68	101.41	108.01	100.41	108.02	99.943	98.349	97.568	100.91	96.211	103.23	91.96	98.335	99.598	100.8	96.868	94.121	93.283	95.665	108.61	101.56	98.702	97.345	102.51	107.34	102.87	100.7	92.445	102.32	103.88	99.255	96.343	103.82	106.53
114.12	104.47	114.96	102.46	106.74	108.61	113.1	108.79	116.73	107.49	111.77	114.81	115.8	113.29	109.11	111.3	108.6	114.32	111.99	103.99	124.09	105.31	112.34	115.52	106.44	107.32	107.81	102.63	123.48	104.45	109.91	116.56	103.89	108.39	112.2	106.31	100.01	112.69	106.36	109.2	108.62	104.85	112.43	111.22	107.51	104.71	108.38	106.21	109.03	107.17
109.38	106.72	108.19	106.59	105.53	108.19	109.12	104.96	104.13	112.81	102.7	112	99.315	102.47	106.13	110.92	106.59	103.86	97.43	101.51	106.61	114.84	105.34	104.15	100.92	93.025	101.53	107.27	103.32	103.44	104.61	111.63	115.92	111.05	93.183	115.71	101.93	95.681	104.61	103.26	102.19	105.55	102.38	103.67	97.49	100.85	97.265	117.09	105.34	101.47
100.36	107.95	107.83	107.52	101.21	117.77	114.07	112.26	103.71	112.97	120.31	107.28	105.18	102.62	110.62	100.53	113.8	105.72	107.18	97.392	114.48	111.82	109.5	110.38	112.9	99.287	103.48	105.93	113.33	121.07	102.93	109.29	109.8	109.39	105.56	105.59	102.45	113.19	103.06	107.34	111.36	111.39	117.49	116.25	103.11	100.71	117.96	106.69	107.52	108.49
107.85	117.4	95.059	105.15	109.38	102.97	117.34	110.05	103.95	104.21	109.02	109.06	102.63	100.78	102.18	104.6	107.55	104.04	103.21	107.53	103.8	112.3	113.24	107.59	106.07	98.647	102.82	98.478	109.01	99.71	106.45	110.25	106.12	104.28	108.6	98.81	99.629	101.45	109.79	109.54	100.75	107.29	108.16	105.03	109.14	106.33	111.14	98.481	95.957	99.895
105.42	107.28	94.014	108.38	116.8	113.71	110.6	107.72	110.18	107.78	110.98	105.71	103.44	100.28	105.12	102.73	102.95	102.37	101.22	102.46	116.28	105.07	108.08	107.74	108.07	100.5	105.43	104.84	108.47	104.15	110.35	103.4	104.95	105.11	104.93	95.155	108.26	101.8	107.93	100.23	101.94	105.07	101.08	101.62	103.59	109.21	111.21	97.048	111.6	94.387
109.73	112.71	103.85	115.58	115.39	103.94	105.52	105.77	112.25	104.89	115.47	103.05	111.55	109.1	106.29	110.27	108.63	114.31	109.81	106.41	101.74	106.22	100.95	113.85	97.195	103.32	103.5	105.31	111.18	107.43	100.48	104.97	105.34	105.4	112.88	104.15	104.96	99.655	89.741	106.29	106.79	110.39	114.21	108.61	102.02	107.97	106.35	112.09	107.71	107.09
113.79	101.4	114.75	111.7	110.88	113.08	117.16	104.07	116.65	113.97	105.12	118.81	107.92	107.04	114.25	112.71	108.11	119.64	113.46	113.12	116.12	107.35	113.05	111.85	109.24	115.65	115.13	111.72	121.44	107.57	108.6	110.26	94.737	113.27	103.5	114.48	105.47	105.04	121.75	116.75	107.22	116.42	111.07	115.88	105.66	112.11	116.11	126.39	118.45	104.81
106.21	100.04	108.02	101.73	100.92	112.96	115.07	102.44	115.86	111.61	106.53	105	102.33	102.98	116.61	101.94	112.84	103.73	105.38	107.56	109.48	102.31	109.58	106.12	109.35	106.11	109.79	110.33	106.78	103.56	105.48	102.7	104.41	114.45	107.14	99.837	110.79	108.34	106.29	113.06	109.84	111.87	105.91	107.01	109.74	119.39	114.03	101.12	113.11	98
116.07	109.86	120.99	111.2	107.06	106.14	111.75	109.51	96.216	114.63	114.6	112.33	108.42	112.67	113.96	103.76	108.04	110.93	118.54	112.61	110.39	121.66	107.6	110.29	117.21	107.52	113.48	115.15	106.53	117.72	108.71	117.4	111.09	105.05	110.51	112.76	109.68	115.89	113.16	112.56	109.66	120.75	111.7	101.22	119.58	111.82	107.97	111.24	109.3	112.08
118.25	101.99	119.51	103.55	105.89	110.35	100.62	111.26	103.51	108.8	104.03	116.59	114.76	113.05	101.01	118.28	122.97	104.27	114.77	97.543	108.74	102.23	121.54	110.69	106.21	110.12	115.95	117.99	107.81	103.6	110.61	108.66	107.67	108.79	111.68	121.72	104.18	112.7	112.14	111.31	112.49	114.51	109.39	118.3	107.96	104.54	111.03	108.06	105.47	109.72
103.03	99.008	98.351	96.873	97.761	116.34	108.76	97.196	97.962	97.679	101.82	93.225	98.489	98.598	94.321	100.26	99.592	93.4	98.784	99.132	103.21	94.308	108.02	97.988	96.201	99.8	97.94	97.524	93.208	101.16	96.407	104.79	101.16	98.3	89.557	98.297	102.38	106.4	95.121	102.44	91.424	98.262	98.272	94.804	100.51	97.515	93.029	95.694	103.69	103.38
116.33	104.44	108.04	109.01	113.71	110.53	108.36	105.79	112.77	106.56	107.85	108.95	118.15	115.26	109.03	113.53	113.63	108.59	112.95	106.69	117.56	102.19	117.86	115.14	113.1	112.51	115.24	114.55	111.71	111.93	109.39	109.34	104.86	95.722	109.34	114.31	104.43	111.74	111.34	106.38	113.32	113.64	118.52	110.17	112.54	110.52	108.72	112.49	108.84	118.33
109.61	102.03	106.98	102.96	101.81	103.12	103.66	119.42	110.14	104.61	105.25	104.77	91.892	96.265	107.03	99.716	109.41	103.75	104.76	109.82	105.08	107.02	106.64	92.284	105.86	106.99	102.72	101.43	102.76	107.32	93.886	102.92	106.15	110.3	105.67	114.99	108.18	107.44	107.29	99.455	106.4	109.09	104.43	98.81	100.4	106.02	105.99	108.71	109.07	102.64
102.92	100.25	94.569	99.131	102.41	98.334	100.12	94.708	92.332	94.695	107.47	104.43	93.464	100.11	94.637	111.33	95.303	103.13	93.126	98.188	101.8	101.02	105.32	107.04	93.198	98.685	105.73	108.15	99.711	108.07	97.641	107.62	102.25	106.05	108.59	97.472	98.94	102.23	101.92	101.34	102.06	100.55	100.99	100.1	93.412	101.16	91.389	100.83	86.434	109.23
107.04	110.05	99.913	99.638	107.04	105.53	106.32	107.69	104.04	104.99	99.885	102.6	99.219	103.71	106.65	103.86	108.5	110.29	104.24	107.31	104.66	103.23	108.72	113.9	104.52	114.54	107.32	108.03	101.86	104.99	109.99	98.083	104.55	104.65	102.27	98.174	117.34	110.02	98.27	107.25	110.74	109.67	98.845	111.53	108.83	111.73	99.449	101.85	106.3	97.469
107.81	115.48	104.55	107.73	116.44	104.12	109.88	106.74	105.37	115.38	111.53	115.39	103.38	106.84	110.65	108.71	119.87	102.96	113.24	110.57	97.169	109.19	114.55	102.12	118.84	107.84	118.7	119.91	104.35	109.62	111.66	107.1	112.6	114.99	106.39	111.34	111.34	113	110.46	115.17	110.54	123.65	103.74	116.15	117.03	107.41	102.97	108.46	113.11	107.36
105.44	98.38	106.99	112.91	108.23	112.37	100.27	104.56	104.2	104.66	119.03	110.43	106.32	107.17	108.33	104.49	104.62	110.23	104.02	111	106.4	109.37	111.89	107.5	103.73	105.48	101.2	109.19	113.35	111.06	105.54	98.67	106.11	111.28	105.85	107.76	113.66	105.06	104.38	104.53	100.68	105.96	111.98	111.89	101.55	111.96	97.4	111.35	105.62	102.42
107.78	113.16	104.35	116.44	108.14	109.68	107.8	104.18	98.781	106.85	109.21	103.63	109.15	108.69	105.72	105.51	107.01	110.88	116.21	99.944	114.77	102.01	106.42	102.13	110.54	111.06	102.57	100.05	100.91	97.979	106.3	103.84	115.88	104.56	107.21	109.58	110.89	112.68	109.23	108.36	105.49	98.365	110.68	104.49	109.85	101.29	104.35	105.63	111.05	107.67
108.14	108.63	109.07	108.26	103.61	96.927	109.82	109.08	105.06	110.05	103.28	101.9	108.66	109.35	100.29	100.62	109.57	103.5	103.31	104.72	108.48	102.42	105.27	105.6	96.019	109.68	111.92	108.95	103.29	95.747	106.15	103.86	113.12	116.21	106.43	104.69	109.63	101.52	112.78	98.143	101.83	102.76	114.79	95.376	113	101.03	102.01	101.6	102.52	96.264
104.96	104.48	96.118	102.15	108.2	110.98	106.96	103.9	106.2	109.51	101.52	104.22	114	106.55	100.32	104.33	100.68	110.94	110.22	107.46	111.94	104.63	106.83	98.266	99.089	106.74	109.72	115.17	110.06	111.53	103.97	95.582	100.46	102.92	96.511	110.4	105.68	114.18	109.12	102.8	106.55	110.99	104.32	110.96	105.43	106.24	106.31	107.37	97.092	111.43
109.69	101.42	100.34	105.34	105.33	102.91	101.55	105.32	102.27	114.33	102.69	107.06	112.05	101.93	111.16	108.6	108.7	99.722	104.08	104.96	110.1	106.07	106.27	105.92	107.49	109.85	113.91	112.14	106.59	104.68	101.54	111.41	111.13	112.82	105.05	105.47	112.83	104.81	97.616	108.39	102.58	103.05	105.97	104.51	100.84	99.527	110.19	110.78	114.49	104.19
109.75	113.07	112.95	122.35	106.87	112.71	113.19	118.94	111	108.33	110.71	114.44	117.28	115.08	113.72	116.93	109.79	104.82	110.27	111.64	110.46	116.6	113.12	113.44	112.42	110.19	111.51	112.16	109.44	105.15	106.81	100.22	111.18	109	109.78	107.89	116.37	102.54	109.26	110.4	108.05	112.6	101.57	117.46	106.57	109.18	105.83	111.55	108.87	100.92
105.4	97.464	112.23	109.27	107.61	100.28	106.48	110.49	118.29	104.36	90.439	107.39	97.52	100.71	106.37	98.673	100.13	100.29	109.27	110.23	106.52	103.62	103.3	109.38	106.62	104.04	102.4	107.19	106.29	106.33	98.975	106.85	108.72	108	106.76	113.94	99.817	103.14	104.79	109.49	102.06	108.15	105.14	104.31	112.11	113.26	102.7	107.65	107.58	101.42
104.11	102.8	101.91	97.284	103.99	102.1	99.725	94.879	103.74	98.022	92.552	97.551	103.31	100.55	102.52	100.72	95.645	98.849	97.204	99.938	108.86	98.478	102.23	103.29	90.703	101.41	112.19	109.16	94.935	101.79	96.397	104.78	90.525	98.223	101.78	98.632	94.768	97.97	103.51	113.09	98.161	99.074	96.978	94.997	101.03	102.09	100.4	88.328	97.459	96.291
106.19	104.77	105.33	108.95	106.25	110.88	108.65	112.3	103.49	110.55	108.16	100.48	101.65	106.87	109.89	108.71	101.49	97.935	113.01	106	115.8	105.55	106.1	113.01	107.21	107.04	105.66	101.26	102.57	116.96	100.89	102.37	111.35	101.5	110.22	99.258	110.35	112.67	104.31	107.53	106.14	103.62	100.47	106.57	109.22	111	100.49	104.28	104.16	109.28
97.573	104.23	95.927	99.822	94.243	108.99	100.57	105.82	105.15	102.27	93.8	104.46	104.3	110.86	112.41	106.65	101.26	98.365	103.36	107.28	109.52	106.35	115.85	104.87	95.799	108.42	102.77	112.67	99.069	106.15	106.1	106.85	103.91	97.697	105.81	108.13	102.35	102.07	101.23	108.42	108.56	98.627	102.12	104.12	106.75	108.45	100.18	101.33	99.215	103.13
121.52	112.08	115	113.15	108.15	113.97	108.67	109.54	104.24	111.53	118.71	117.63	118.8	104.31	108.23	112.51	112.12	122.92	105.95	110.55	113.05	117.73	116.82	112.21	112.82	110.4	112.23	111.7	113.34	117.7	112.08	120.82	108.17	112.41	113.81	104.26	113.54	107.21	110.08	116.06	112.39	107.96	110.78	109.44	107.31	110.77	108.21	109.46	112.93	110.54
102.85	104.12	104.6	107.45	104.16	114.54	99.54	104.67	101.89	107.15	110.03	102.46	99.976	104.14	107.96	97.262	110.42	108.48	101.9	94.837	102.75	110.49	106.06	106.9	109.01	100.4	105.7	104.67	114.02	102.71	107.22	104.5	112.38	112.51	106.61	103.6	102.96	105.14	97.189	102.66	100.73	110.15	100.04	108.05	104.05	113.94	104.55	95.786	113.69	117.15
112.86	105.13	118.8	106.82	113.1	111.65	107.84	111.75	107.88	114.73	123.07	111.59	111.82	119.67	114.6	108.7	104.2	104.99	111.38	109.76	109.73	113.13	118.96	100.91	106.12	118.18	121.13	111.94	113.88	110.15	106.26	118.47	118.17	116.67	113.4	111.52	114.07	114.17	120.03	110.89	111.3	116.31	113.56	107.57	111.88	107.92	120.1	110.86	120.53	115.68
103.44	124.53	106.17	116	116.11	100.68	108.62	115.54	119.46	112.38	109.94	115.21	113.74	112.36	111.45	105.71	112.58	110.4	108.27	96.914	127.47	121.77	101.4	109.76	105.27	118.16	121.36	112.37	107.59	110.43	112.1	120.94	117.16	114.86	114.3	118.14	94.769	114.01	115.08	114.75	116.87	109.98	116.3	115.17	111.64	104.57	105.66	108.27	116.82	98.375
108.03	104.01	102.47	107.07	110.15	107.84	106.71	105.37	108.42	98.437	95.966	102.71	105.09	112.69	99.432	94.588	98.133	100.13	101.61	103.49	101.92	107.85	106.14	99.961	103.99	112.04	106.77	102.73	115.06	105.22	110.28	105.76	98.027	111.22	109.44	104.3	98.489	100.04	101.44	113.69	101.27	106.84	107.98	100.38	112.14	100.82	109.35	109.35	105	99.003
100.23	106.24	104.03	106.44	99.591	103.36	107.46	95.854	103.7	107.06	100.13	103.88	103.51	101.71	108.74	106.94	107.27	108.31	100.96	109.24	106.19	101.66	107.56	100.38	100.74	96.129	106.37	99.56	96.667	111.04	106.15	111.39	93.942	108.29	113.55	100.82	107.01	105.94	106.49	102.92	110.71	90.473	105.24	106.75	102.3	110.94	100.66	99.361	105.12	108.36
112.73	115.54	101.51	107.56	117.96	118.15	110.59	118.06	110.1	108.18	109.19	103.95	117.04	110.5	109.42	113.1	111.89	114.49	118.73	102.57	112.4	107.64	105.48	101.81	105.97	108.29	109.71	101.88	121.32	107.6	101.46	105.48	108.32	107.74	110.01	107.19	112.83	109.25	104.1	104.74	110.15	106.68	113.92	109.88	108.13	108.89	111.9	108.12	111.3	103.24
118.14	99.551	106.1	110.04	101.27	101.35	103.85	110.82	99.113	107.27	107.93	102.28	93.247	101.17	115.1	105.08	103.08	102.71	105.84	105.95	97.594	104.01	102.86	107.74	98.577	99.503	108.51	108.01	107.15	104.44	103.43	108.77	97.221	105.25	102.08	102.38	104.74	111.67	112.36	101.74	108.59	103.92	97.595	94.598	104.7	105.17	103.85	116.79	91.954	106.52
109.32	112.24	109.93	100.85	108.98	115.77	111.02	106.46	121.97	116.01	110.58	110.62	110.72	107.17	114.93	109.72	116.35	108.24	109.28	119.68	104.14	113.33	94.683	111.19	104.48	100.16	110.24	115.09	103.61	105.35	111.13	116.22	110.45	109.18	118.94	115.66	108.38	112.52	104.63	115.36	111.04	106.21	105.93	114.46	103.09	113.17	111.81	113.1	109.75	121.55
118.21	117.7	114.86	116.39	117.3	108.39	125.97	116.29	117.95	115.44	123.14	117.18	127.14	112.15	119.3	110.86	114.28	111.07	119.71	118.56	126.21	114.92	116.25	114.78	109.57	110.95	114.6	110.62	120.47	112.89	113.96	115.81	111.28	111.95	104.77	110.25	109.67	115.23	119.83	112.76	113.44	124.51	109.47	127.29	114.14	106.14	115.59	111.99	117.49	121.98
112.72	104.36	99.062	111.22	103.72	108.45	102.95	100.62	109.43	106.13	109.29	98.646	111.85	90.864	107.29	108.9	109.52	115.05	107.06	105.91	103.28	119.99	106.72	108.08	102.69	108.02	109.07	106.08	102.86	106.22	109.05	107.55	119.51	100.88	103.63	102.25	114.85	114	114.37	99.109	109.98	110.09	113.01	107.5	112.8	106.18	110.51	111.44	102.58	110.15
105.86	108.23	104	111.96	99.302	103.19	103.2	101.16	105.62	108.29	97.032	111.88	108.44	113.71	108.62	105.88	103.14	118.84	105.43	107.15	113.12	108.55	113.45	106.25	107.01	112.52	98.405	116.39	101.79	106.79	101.26	109.05	114.87	97.456	103.35	100.54	103.34	96.299	108.93	105.25	110.85	98.82	116.8	104.89	116.79	114.03	97.766	100.83	99.107	105.67
98.911	113.92	105.02	100.13	105.9	108.74	105.44	111.26	111.3	118.82	97.204	107.33	109.3	113.97	110.56	104.21	108.71	102.59	104.63	94.834	103.58	114.64	109.13	102.98	106.6	113.87	108.46	110.84	100.61	105.21	110.85	101.42	107.57	107.35	110.7	100.81	105.92	103.41	109.51	107.24	111.9	103.08	105.45	113.33	108.09	111	105.82	104.64	100.36	115.15
106.91	109.84	124.31	106.79	111.1	113.79	104.92	106.89	121.26	107.4	106.5	105.53	103.4	113.38	118.55	113.7	107.51	112.11	109.65	111.17	115.96	109.04	103.97	117.42	108.07	114.74	107.24	111.59	114.79	103.93	100.17	115.45	125.09	110.81	112.43	105.18	123.96	108.86	112.92	103.8	116.37	110.95	115.28	111.31	108.14	103.17	107.41	118.33	105.51	109.5
93.6	96.702	103.78	107.52	104.69	108.28	103.35	109.13	99.477	104.46	106.72	104.76	98.943	101.07	107.9	104.22	106.88	104.85	109.67	111.82	105.33	106.04	118.08	105.8	101.64	112.31	97.315	107.84	107.64	109.29	107	103.63	107.64	107.54	101.46	107.82	107.49	105.2	106.41	111.05	106.99	104.13	108.4	101.61	106.84	110.13	99.946	96.766	111.43	110.05
109.13	105.8	103.68	105.16	93.491	104.97	107.48	95.03	113.17	99.227	102.8	100.48	99.842	93.623	99.074	107.34	104.54	108.92	102.73	107.62	102.47	113.02	96.658	98.856	113.79	101.62	101.32	113.53	105.59	113.57	114.75	102.94	101.49	108.03	99.927	103.8	105.55	94.44	113.61	107.08	112.18	109.34	100.08	98.872	97.347	97.813	104.93	103.2	99.897	99.689
104.6	116.12	107.08	117.83	115.53	111.08	107.27	104.06	109.11	111.98	101.13	109.44	106.08	114.05	100.72	117.97	106.88	117.05	114.67	117.42	110.08	104.53	116.1	107.24	120.23	108.95	102.19	121.78	106.5	111.95	115.39	115.02	113.9	115.22	107.66	104.29	122.66	112.93	111.52	114.69	108.73	116.68	113.06	103.58	110.74	117.15	112.57	114.2	107.12	109.73
99.833	103.36	110.42	106.49	103.63	108.63	105.33	107.54	108.96	110.27	109.91	105.3	111.7	105.24	110.59	111.68	110.38	93.003	106.28	108.25	102.58	101.02	104.03	100.69	103.87	107.5	98.441	104.65	107.15	103.53	106.61	112.34	111.55	113.92	109.78	115.35	101.45	101.97	105.01	104.28	111.45	104.53	105.98	100.85	111.9	109.51	106.23	104.88	106.95	125.48
129.83	111.93	117.09	119.96	120.35	123.87	105.92	122.17	123.89	115.59	116.77	109.63	111.63	116.16	115.53	120.25	112.52	125.54	118.1	114.73	111.85	126.8	115.61	112.86	114.07	110.91	111.91	118.66	115.22	122.7	112.11	119.97	116.93	116.04	116.94	121.04	116.99	119.67	118.57	116.97	110.45	120.92	115.53	117.65	113.25	120.45	126.86	120.6	119.45	126.5
111.75	104.58	111.15	107.8	112.71	105.19	108.63	111.15	111.34	105.36	113.18	106.1	100.75	112.76	109.07	108.43	105.06	105.6	112.42	113.73	104.52	110.2	104.28	108.18	110.05	104.35	115.32	106.74	104.51	110.38	107.76	118.72	113.69	106.25	110.53	111.68	105.42	111.5	105.57	107.71	111.68	113.28	90.623	98.857	108.53	101.3	111.22	103.05	112.26	102.14
97.146	111.21	116.56	107.57	102.85	108.69	107.43	106.53	112.63	102.5	104.57	106.37	100.8	103.2	98.484	101.58	106.13	107.12	112.16	103.55	111.98	99.812	104.48	102.81	108.11	113.3	107.98	112.77	116.18	105.28	109.44	99.441	107.87	95.382	101.26	112.95	110.14	103.76	106.25	104.86	109.98	98.655	100.46	108.4	113.22	107.1	109.21	110.76	105.98	107.11
117.8	117.86	112.99	114.5	124.61	115.58	121.35	119.35	121.55	123.58	122.16	123.75	112.09	111.77	108.67	123.16	116.28	105.28	130.98	117.85	107.74	113.75	112.72	115.56	107.65	112.6	119.24	110.46	115.04	118.38	118.01	118.43	124.42	115.04	114.85	118.09	110.16	112.01	112.5	124.12	115.01	123.1	126.84	118.85	117.75	119.66	126.37	113.39	124.49	117.86
109.08	101.46	104.31	111.8	104.51	105.42	109.07	109.19	108.7	103.71	113.9	107.11	102.56	107.68	107.5	102.17	106.17	107.66	106.08	104.86	113.73	109.29	117.43	102.22	98.069	103.51	103.12	101.29	101.73	102.27	100.65	111.33	110.28	110.66	112.58	116.03	103.65	98.761	104.87	110.56	113.86	101.93	105.12	103.53	105.96	107.42	110.02	109.22	106.88	108.93
92.815	106.17	93.031	98.709	95.785	93.823	93.031	92.834	97.562	104.9	112	98.081	98.136	104.83	98.518	101.39	101.19	105.88	93.273	99.009	100.6	100.03	102.01	105.4	94.469	108.54	99.797	101.46	101.44	99.07	99.849	99.867	96.455	102.34	98.673	98.44	105.58	103.12	94.601	98.685	105.29	102.7	97.6	107.96	102.72	104.32	105.73	96.284	95.736	101.25
119.44	112	117.59	113.58	112.2	111.45	117.36	123.17	111.47	117.57	110.71	109.62	111.92	117.3	106.17	118.1	119.14	119.19	114.99	124.02	109.77	126.01	114.22	117.59	116.59	120.82	124.27	120.64	118.49	115.5	126.62	115.72	118.55	118.4	115.07	107.83	116.29	111.01	110.87	120.39	120.26	123.09	120.23	115.41	124.56	119.31	114.46	123.34	117.87	116.34
104.59	108.94	107.71	97.203	99.533	108.77	111.52	104.5	100.95	105.49	106.06	100.34	111.9	111.71	99.909	98.927	101.81	109.29	101.9	116.76	96.508	112.14	100.65	105.6	117.2	102.8	107.18	105.77	109.56	107.39	105.77	105.19	105.4	110.81	107.28	109.23	103.54	105.28	96.539	113.79	104.56	102.2	99.917	112.78	103.09	100.1	112.56	107.32	106.56	108.57
98.443	106.98	108.31	103.55	102.58	91.306	107.86	103.91	108.44	108.7	101.62	106.47	106.04	104.38	104.91	116.32	102.58	106.8	97.684	101.31	106.11	107.27	110.97	102.82	98.143	103.82	96.635	108.03	106.28	100.89	106.49	102.93	98.149	109.06	103.55	98.091	96.562	96.18	107.5	95.552	99.313	101.53	109.86	99.6	104.85	94.454	104.65	101.35	110.13	109.27
97.209	111.39	94.285	96.608	100.14	116.57	112.66	105.87	107.98	103.22	104.15	104.7	100.74	97.229	112.16	105.72	104.29	111.09	115.36	103.44	100.9	105.2	113.39	118.9	102.89	100.8	114.83	105.31	104.31	105.68	107.56	101.08	108	111.05	104.78	116.45	102.35	107.18	109.96	103.78	104.78	109.86	114.02	107.79	100.2	108.07	108.67	99.624	107.19	109.68
113.11	112.58	102.6	101.48	99.932	109.28	103.55	105.09	106.88	106.69	113.87	103.33	101.13	104	99.594	100.27	105.76	102.51	113.02	112.14	97.975	109.85	96.476	102.56	107.94	112.22	104.99	110	107.86	113.54	109.13	107.99	108.62	113	100.97	111.38	107.61	107.74	109.5	105.41	103	109.05	106.25	96.924	107.65	102.87	108.49	111.56	99.698	112.02
102.14	105.98	111.33	100.32	110.77	102.95	99.352	109.17	110	107.25	98	105.65	107.76	101.69	111.62	100.51	105.29	104.96	107.97	101.76	111.34	104.38	107.35	105.3	111.76	101.64	113.48	99.27	111.24	103.52	106.42	106.96	110.85	103.01	106.51	99.763	107.86	97.736	99.117	107.55	104.56	103.31	94.89	105.51	112.96	97.91	112.79	104.04	106.73	107.31
113.18	105.72	113.33	100.45	112.55	117.25	108.23	112.16	117.07	109.35	112.85	109.77	107.44	103.13	112.11	110.57	104.36	116.76	110.47	106.7	117.86	114.52	106.19	106.31	103.33	109.09	113.95	107.67	107.16	116.14	107.65	107.92	114.68	111.56	103.17	120.51	111.58	113.1	101.66	110.86	115.49	114.72	110.59	121.15	112.89	106.27	109.79	107.86	104.55	116.87
111.04	106.73	107.07	99.292	108.4	107.88	101.4	96.854	99.799	104.86	107.18	97.569	93.011	105.07	103.56	110.77	100.44	110.82	115.54	104.77	97.747	106.73	104.09	104.57	106.73	111.31	98.235	105.79	108.8	105.6	97.636	106.74	109.44	97.241	114.17	99.987	99.431	107.12	104.81	102.88	94.023	98.227	106.48	109.46	106.79	100.59	113.47	110.06	102.95	108.97
107.54	108.81	107.33	106.71	103.01	102.57	109.27	106.48	101.53	101.07	107.25	111.91	103.69	99.339	107.61	111.59	107.73	106.16	104.79	99.907	111.66	105.06	98.391	99.505	104.68	100.26	105.91	109.26	105.77	100.89	101.53	114.33	108.56	111.89	113.84	105.65	101.71	105.55	106.55	103.05	102.08	108.72	108.41	105.93	101	103.81	105.39	106.21	108.29	113.17
102.87	101.38	98.364	107.89	102.86	94.573	95.222	94.438	99.898	97.867	95.772	98.028	93.248	102.1	105.91	103.09	102.95	90.82	93.468	98.798	92.447	101.1	100.77	105.52	106.27	96.977	103.89	97.664	101.74	98.415	96.137	101.01	95.938	94.42	102.88	109.31	98.596	93.703	108.29	101.32	109.8	99.636	95.734	104.25	98.039	98.899	103.59	96.263	110.5	95.889
97.287	106.79	94.724	102.1	103.79	96.77	106.2	104.81	111.81	107.02	100.5	106.57	103.66	101.72	103.71	101.93	95.893	100.13	112.3	101.55	98.726	105.85	118.25	102.04	105.15	107.21	109.31	105.05	101.92	113.22	97.841	108.66	107.46	105.93	105.35	107.42	109.98	107.97	109.3	108	96.092	111.34	101.13	111.12	102.81	105.72	100.3	96.102	107.26	104.48
105.49	116.11	98.658	94.004	101	110.02	101.64	101.59	105.09	102.31	102.56	108.81	105.76	114.78	98.015	108.56	103.74	112.53	100.27	108.6	109.42	109.85	96.702	111.87	105.74	100.89	100.16	115.2	113.2	103.99	111.49	112.56	109.04	105.5	96.412	95.813	106.08	110.36	94.307	103.51	109.2	112.64	104.22	103.73	105.46	104.57	103.4	111.28	107.34	102.78
109.08	110.19	108.86	99.072	109.4	100.41	110.84	101.89	113.06	112.51	110.95	108.92	113.5	104.9	113.16	114.28	104.66	116.01	101.59	110.88	101.26	110.94	102.64	101.6	110.08	108.35	108.96	103.81	108.35	101.62	111.1	109.43	94.052	101.3	111.98	106.28	110.04	97.476	105.26	102.41	107.5	101.5	99.532	103.66	113.17	106.67	105.03	98.253	99.682	101.15
110.6	103.73	98.579	103.6	101.79	110.86	102.04	97.505	104.08	104.71	108.82	99.936	102.19	109.3	105.33	103.03	102.68	101.06	104.24	106.45	102.14	103.01	113.32	108.18	110.52	102.49	99.484	110.6	107.67	104.97	105.68	107.85	111.89	97.5	111.52	107.95	103.45	104.22	101.29	110.73	105.42	101.46	109.12	109.92	111.78	111.01	108.49	104.02	104.23	99.112
104.38	110.64	107.61	102.01	104.54	98.976	103.1	119.25	100.35	100.53	108.55	112.98	100.75	110.56	103.57	99.893	113.24	116	106.86	109.86	102.44	101.86	115.75	108.83	104.33	104.25	111.74	105.63	97.782	104.3	103.37	102.4	104.94	103.75	117.54	99.807	105.4	105.65	104.52	105.79	108.69	103.67	104.57	108.99	110.82	104.02	101.11	101.57	106.86	100.26
102.52	115.56	109.86	102.69	97.958	106.55	108.92	106.06	105.25	100.87	118.32	107.96	107.94	114.87	111.39	111.47	101.98	106.58	105.68	100.84	96.385	99.726	106.07	112.41	96.33	103.8	111.07	109.6	102.7	111.09	108.48	106.14	105.48	110.09	107.66	104.31	105.22	108.66	104.18	108.84	102.57	106.63	102.75	112.76	104.04	105.67	99.984	105.08	109.84	110.44
100.83	106.62	103.34	107.13	107.49	98.24	102.91	98.832	103.88	98.753	117.2	107.74	99.999	104.06	102.77	108.11	108.47	109.33	105.61	102.68	107.71	100.39	106.56	108.76	109.93	105.28	100.9	104.79	104.87	110.51	101.32	114.52	107.44	105.33	108.86	96.022	104.97	101.46	107.5	111.64	106.78	111.71	116.06	109.33	106.28	111.35	100.63	103.03	110.26	103.23
114.21	123.82	110.22	116.74	111.84	115.21	113.41	121.6	119.88	111.75	121.45	116.14	115.61	121.67	109.26	116.75	119.11	118.61	110.46	120.85	109.01	118.85	114.41	114.69	123.39	120.98	110.96	120.46	117.71	115.34	114.54	114.59	119.11	118.12	124.21	123.52	120.79	107	119.39	113.85	118.12	107.44	124.46	121.93	109.69	118.23	126.91	129.8	110.16	121.07
115.88	114.09	108.47	103.49	119.48	112.29	115.87	111.35	113.73	115.88	111.69	117.53	108.73	125.95	110.94	110.94	117.19	118.31	106.18	109.07	117.63	121.49	111.11	111.58	108.91	109.73	117.16	112.34	113.77	110.79	118.11	108.87	107.14	112.11	114.88	108.27	111.07	112.14	109.74	114.27	115.65	105.12	102.12	111.09	107.66	105.46	118.55	102.36	105.2	103.24
106.75	98.178	112	102.58	108.15	116.33	109.07	106.7	112.59	100.05	106.34	101.31	105.1	108.81	106.97	104.13	103.2	105.82	104.4	112.23	104.99	103.19	115.41	98.559	110.74	104.4	107.4	105.05	107.96	111.14	99.194	109.36	107.65	106.36	92.838	105.53	104.53	106.54	107.26	106.29	117.24	100.57	107.69	116.76	116.62	102.61	105.27	111.66	110.51	111.74
112.04	106.79	103.7	105.2	118.89	108.57	104.16	104.34	106.66	108.72	107.3	110.98	113.21	109.7	113.27	104.03	114.5	104.75	113.88	108.06	115.9	96.518	110.06	104.72	108.64	115.59	118.34	110.27	102.29	110.33	103.1	108.38	102.46	101.62	103.69	103.46	109.95	110.66	105.99	115.73	104.01	105.15	105.69	109.63	112.23	108.62	104.1	108.86	101.97	109.53
111.83	110.5	111.97	105.46	106.56	105.74	116.14	105.32	110.77	113.76	98.802	111.85	114.93	111.48	107.22	110.84	116.17	102.93	110.16	104.63	106.2	99.378	129.97	111.62	114.89	114.23	115.86	107.75	111.6	113.09	107.64	112.98	110.5	111.48	117.89	109.32	105.26	107.23	114.85	105.3	106.87	120.66	109.94	116.44	107.61	117.73	98.336	117.81	110.9	117.22
98.707	106.94	109.5	104.96	101.16	106.31	109.12	108.89	103.64	104.78	109.6	109.95	107.08	106.49	106.76	100.19	102.82	105.23	107.6	115.2	105.55	108.63	99.228	102.67	105.14	118.04	105.72	102.87	103.4	106.26	102.85	106.51	108.46	117.92	109.29	100.86	112.85	106.84	112.27	108.65	110.6	108.9	107.75	108.36	112.67	100.65	106.09	112.21	106.49	109.91
109.76	105.75	117.55	114.14	117.61	109.31	123.11	111.8	114.61	118.85	108.31	108.01	113.69	113.43	105.1	109.55	114.95	104.62	118.75	110.77	116.2	113.68	114.73	116.73	126.79	112.27	114.65	104.28	113.68	115.66	116.11	110.88	110.96	113.07	121.99	126.85	110.66	116.76	120.7	114.43	111.7	117.77	106.94	112.31	107.42	101.9	112.35	121.09	119	115.56
103.09	103.31	107.19	102.98	98.466	96.932	93.593	106.84	99.459	100.94	97.584	98.1	102.11	99.106	92.855	103.99	105.83	94.113	108.94	92.647	99.554	92.531	111.84	108.47	96.617	106.17	97.423	94.998	102.3	104.36	101.68	98.208	94.151	109.75	105.15	103.43	95.284	103.54	97.774	106.05	97.111	97.034	96.079	106.98	99.281	96.655	98.961	106.19	96.652	100.87
105.73	99.152	99.203	111.6	101.37	97.973	103.48	98.334	95.159	100.85	106.42	108.94	96.766	108.04	97.679	116.85	100.59	95.35	105.18	104.8	98.813	99.617	100.77	102.32	104.86	105.09	102.28	98.676	112.38	106.01	109.94	109.24	106.91	101.05	102.61	99.841	92.046	105.55	118.44	103.79	99.575	98.525	110.53	99.166	103.77	112.24	101.45	103.18	98.348	105.38
103.46	103.63	97.609	109.72	111.1	95.276	95.591	106.28	108.93	104.32	107.43	105.87	108.37	105.51	102.84	102.09	109.06	103.01	113.54	106.86	114.53	114.65	103.8	104.44	110.82	107.12	111.68	105.29	112.65	103.79	101.27	106.84	99.658	102.15	94.112	106.66	115.09	96.923	108.35	105.98	104.73	105.26	105.7	104.26	101.44	105.36	110.34	110.61	99.573	102.9
112.38	101.1	113.64	111.09	113.3	104.73	109.9	115.93	114.07	99.483	115.71	107.95	127.05	110.32	101.72	117.86	106.04	111.24	108.81	122.23	113.77	115.16	105.09	109.38	114.75	109.99	111.19	112.51	113.51	111.64	115.02	105.65	105.8	100.88	117.98	111.79	101.62	113.01	119.37	113.78	115.02	114.82	116.11	117.23	117.35	108	122.02	117.03	115.75	106.46
112.96	122.33	110.2	113	103.58	107.38	102.54	119.02	109.88	108.25	106.92	112.71	109.76	114.8	115.98	108.05	117.09	108.62	105.05	107.39	109.29	106.87	118.19	122.62	112.16	111.8	105.11	106.85	118.02	120.41	114.53	112.86	114.51	114.77	112.74	115.87	113.07	104.86	104.84	109.62	104.16	107.98	117.35	106.68	101.84	105.67	118.74	113.7	112.12	108.24
92.482	94.627	106.62	99.046	101.54	100.27	99.888	101.73	91.933	101.39	103.65	98.345	99.657	90.308	102.38	96.36	92.044	101.31	109.28	94.988	98.082	101.86	105.96	98.233	96.56	102.7	90.839	99.43	99.17	108.05	95.843	100.4	100.43	100.26	101.8	104.94	96.132	96.297	97.056	96.826	102.19	92.684	103.98	101.99	97.955	108.12	98.838	101.43	99.246	95.767
107.61	107.77	115.84	109.19	97.99	103.27	101.21	106.85	103.75	107.92	111.46	104.33	100.04	103.53	113.36	98.201	100.64	101.93	97.576	103.87	102.25	110.47	101.53	100.39	95.436	108.14	102.25	108.69	99.647	105.11	111.69	99.562	104.23	102.23	100.3	100.65	105.38	115.28	112.23	103.02	102.42	104.25	100.65	107.91	105.77	105.81	111.99	103.52	108.41	106.05
98.681	105.38	105.32	105.65	103.95	103.77	97.743	101.7	99.216	106.64	104.09	115.98	106.56	102.6	110.93	111.71	104.99	100.35	108.04	92.732	92.649	95.673	111.63	108.99	99.643	105.27	93.789	108.51	96.331	105.58	95.915	108.61	108.26	104.38	100.71	113.87	101.68	100.35	98.952	103.95	97.538	103.19	110.03	117.59	103.48	116.87	108.7	104.03	106.31	106.98
102.07	114.39	106.3	107.3	106.34	113.09	113.69	109.36	104.7	103.18	107.12	105.96	103.63	106.06	103.07	102.19	103.93	102.4	104.68	105.26	92.084	100.16	116.02	110.04	119.49	98.185	109.6	103.85	113.53	110.8	110.84	100.55	111.25	102.51	100.04	107.86	108.61	105.39	106.35	111.1	107.78	106.21	116.42	102.78	104.17	104.44	111.6	114.81	106.91	102.65
109.52	100.05	106.25	103.27	102.41	109.64	108.05	106.98	98.466	102.02	103.12	98.03	100.12	103.36	107.65	99.322	99.949	96.904	107.99	110.75	118.32	110.88	109.83	111.28	102.81	108.12	104.53	104.64	107.66	108.41	105.76	108.29	101.74	117.04	100.54	100.16	103.97	112.48	113.29	107.29	112.69	119.09	103.28	105.37	98.74	112.92	110.23	110.26	108.38	105.72
104.94	109.1	100.86	98.921	98.706	114.86	104.98	100.89	111.02	105.78	109.09	110.95	99.835	108.2	111.34	105.99	106.73	103.99	106.07	102.43	105.35	104.18	101.5	99.027	102.87	108.36	118.76	108.38	110.51	100.83	108.77	111.71	109.79	96.728	106.62	98.415	118.42	104.96	102.35	105.13	103.33	97.035	111.37	101.98	107.67	99.433	107.46	107.85	103.55	107.25
104.28	111.29	95.776	107.59	97.558	109.6	106.57	99.65	116.78	99.593	104.07	103.22	112.68	114.64	103.04	110.52	101.54	96.672	102.29	113.76	103.08	100.47	115.45	110.19	108.34	102	105.48	111.67	110.25	104.83	107.35	106.48	106.34	112.34	108.71	98.126	107.63	113.7	108.51	105.19	99.765	103.58	111.8	103.44	105.65	109.04	105.35	112.6	112.1	111.68
100.85	109.92	104.21	101.43	100.85	110.54	111.03	113.61	106.39	107.82	106.78	108.73	111.03	99.062	110.28	111.27	95.689	102.66	114.73	107.11	107.13	105.42	108.88	113.97	93.178	111.35	99.179	110.43	117.96	99.099	105.45	98.739	106.58	111.2	105.95	97.386	107.48	103.97	102.64	108.69	98.024	103.8	109.21	101.15	104.75	100.43	107.09	97.915	106.38	103.6
94.514	103.76	107.02	104.99	103.41	99.137	97.831	97.068	101.93	102.59	100.2	99.792	93.379	96.467	94.118	98.106	107.01	97.575	103.39	99.868	96.681	100.17	97.325	87.768	95.989	99.524	102.05	104.74	97.14	96.777	97.633	99.393	105.36	93.459	110.16	100.27	105.98	93.922	100.74	98.936	99.983	89.221	103.27	100.48	99.898	114.91	98.403	92.322	90.736	104.66
112.27	110.32	112.74	115.36	104.53	113.17	119.4	111.13	106.96	109.02	109.4	116.89	108.36	94.984	104.7	99.299	107.53	117.34	108.91	108.64	112.55	98.179	101.84	119.28	109.37	112.74	110.92	109.14	101.57	115.43	112.51	114.78	107.75	97.501	110.94	106.44	109.07	104.89	100.98	101.17	112.85	104.88	100.51	114.43	118.74	109.87	111.11	114.12	111.83	111.04
106.59	90.423	97.947	93.622	105.15	107.5	95.811	97.447	95.894	101.14	101.79	106.53	107.05	109.16	100.64	102.41	97.011	106.89	97.676	100.76	106.38	90.555	109.17	97.892	97.402	99.445	107.28	103.17	102.84	96.808	105.65	98.864	108.88	95.661	102.88	108.73	112.06	95.924	101.46	101.71	102.9	95.445	98.896	98.531	99.05	96.396	90.304	97.303	100.54	101.94
104.31	99.767	106.22	112.15	109.15	102.6	108.89	110.48	102.75	114.76	109.22	103.96	108.83	103.66	107.12	108.68	119.82	110.96	109.42	105.47	113.07	109.62	99.787	102.67	118.92	117.15	104.31	114.09	109.57	110.94	107	97.026	106.76	109.4	105.39	104.51	101.29	115.36	98.45	102.87	92.475	109.31	109.22	114.4	102.13	104.33	113.65	112.7	100.87	101.71
105.22	107.35	106.9	105.43	100.66	105.73	96.348	108.39	113.15	108.14	105.23	101.32	107.66	110.66	103.63	107.11	103.8	99.898	108.13	108.92	105.91	107.67	108.95	105.71	110.63	113.87	95.936	108.37	108.45	105.45	103.27	105.43	103.66	97.189	100.89	101.83	107.79	101.88	107.54	97.829	110.97	99.666	110.66	102.55	106.87	99.417	100.5	103.06	104.28	107.35
110.93	111.27	107.4	98.621	111.98	109.86	105.64	104.98	108.74	102.35	104.91	114.14	100.02	112.51	100.32	101.68	99.481	111.75	115.95	104.03	108.2	112.1	99.37	98.575	111.92	102.12	116.72	95.537	107.11	116.54	104.5	107.11	108.87	108.89	103.43	108.09	107.27	114.05	108.45	111.02	108.29	98.397	101.99	113.48	105.75	102.64	114.21	105.73	102.23	101.6
117.9	119.88	119.34	105.96	119.63	119.03	124.27	111.61	112.1	115.96	102.03	114.14	108.93	104.73	113.69	123.42	113.36	122.67	115.07	109.08	109.1	113.65	116.84	120.6	124.05	122.33	115.54	115.15	107.74	125.07	122.78	124.18	112.89	117.7	122.82	122.39	122.06	123.54	114.8	125.35	114	121.24	118.22	119.28	123.03	114.91	124.86	116.5	128.2	121.53
98.71	105.19	102.21	94.662	107.55	110.13	110.93	96.8	99.637	101.63	106.17	106.4	97.147	99.883	103.79	102.87	103.15	113.71	111.59	110.66	104.2	105.42	107.34	104.08	104.08	101.79	109.03	109.2	113.94	104.27	109.75	106.98	108.09	101.04	105.56	114.66	107.04	107.49	105.19	103.65	104.91	104.78	106.35	107.53	108.18	106.73	114.01	100.72	111.08	105.44
101.42	106.75	99.562	94.863	93.35	99.689	114.11	102.43	98.782	99.898	108.23	103.36	101.17	98.228	100.03	97.705	98.891	97.66	96.864	116.43	109.86	100.24	100.36	92.161	102.18	93.536	98.756	105.79	97.386	99.253	96.896	90.247	92.986	100.94	102.2	98.93	96.777	117.11	102.96	95.414	105.35	96.416	97.882	102.55	99.014	93.172	103.94	107.42	98.751	96.301
111.77	108.5	105.45	100.45	109.9	119.42	110.65	106.18	110.93	102.01	95.268	109.23	100.03	107.94	113.32	99.849	113.16	108.68	109.84	104.94	111.79	100.37	123.63	107.73	103.45	107.54	109.9	114.2	111.97	110.69	101.26	106.38	111.17	99.295	106.44	106.7	106.99	113.76	113.1	103.08	102.96	109.63	115.06	111.32	107.29	99.981	99.028	106.39	106.82	107.28
107.83	108.34	97.588	105.18	100.5	118.5	106.82	113.54	97.509	107.18	103.95	104.73	100.14	101.22	89.05	101.68	109.34	108.35	104.65	113.56	102.51	104.49	96.816	110.94	110.11	109.27	112.15	108.92	101.56	98.582	106.5	106.11	105.51	103.52	102.12	107.16	101.57	98.916	104.06	105.79	103.35	100.44	99.804	95.753	105.04	107.02	89.288	109.55	106.49	108.11
110.5	103.52	95.693	104.32	116.13	107.05	108.19	117.21	117.1	113.1	105.4	106.59	109.57	121.2	109.5	111.93	113.65	107.88	110.8	107.32	111.87	109.31	105.05	112.11	108.71	110.42	109.43	104.91	114.04	108.19	107.63	110.67	108.15	108.33	103.31	111.5	105.98	105.99	104.64	116.43	115.73	115.85	108.69	108.89	109.49	103.31	110.67	108.65	97.506	111.29
104.64	94.73	115.56	111.5	103.22	106.8	101.6	101.69	99.961	102.94	103.54	98.556	105.91	108.26	105.67	93.818	108.27	107.42	117	107.07	103.4	107.56	97.876	108.33	108.31	104.58	107.7	104.54	112.18	103.09	95.963	96.443	112.26	93.725	109.52	108.7	106.26	106.01	106.3	105.06	110.76	101.97	108.2	111.6	99.858	106.74	107.43	105.57	109.65	106.89
120.7	113.32	121.56	114.36	106.43	115.58	111.59	106.76	115.33	108.69	120.34	119.36	113.4	117.33	111.16	106.56	114.71	122.97	114.54	116.94	105.79	110.15	109.26	105.99	108.03	115.96	111.95	106.04	103.37	115.29	114.11	120.24	110.05	113.67	98.727	105.14	103.52	112.57	112.95	118.66	105.71	101.32	107.63	104.2	109.87	100.78	103.25	117.87	115.06	115.52
100.97	103.68	109	105.55	104.95	116.22	111.62	117.53	108.73	109.3	116.36	117.68	107.58	107.45	105.63	108.02	101.5	104.4	103.79	100.8	108.64	106.7	108.08	108.5	98.687	111.08	104.7	107.83	102.25	108.43	106.87	110.55	98.366	101.88	108.36	94.97	111.76	103.36	99.87	97.342	95.331	107.75	104.32	115.19	114.86	108.44	115.56	110.86	113.82	107.49
115.7	113.38	100.56	118.12	110.45	110.82	110.56	116.72	112.19	106.47	101.73	112.29	116.06	113.59	107.8	127.77	114.32	116.68	119.26	122.28	107.39	108.12	102.96	112.45	113.65	110.6	108.81	106.05	109.71	114.77	119.88	115.9	110.34	105.89	106.63	109.3	114.94	107.49	106.06	109.35	110.35	113.42	106.3	112.49	115.59	112.75	115.52	105.93	110.69	113.02
112.63	110.22	118.9	101.71	108.29	116.6	108.56	105.65	121.31	107.64	114.36	107.94	112.64	111.34	110.45	108.05	114.17	108.69	107.92	110.17	110.06	105.93	114.22	118.05	103.81	109.38	105.11	105.61	112.57	117.04	114.58	118.94	110	107.56	119.45	98.407	100.71	114.75	116	117.71	110.01	109.54	116.31	113.86	119.17	110.85	111.84	113.37	104.92	110.38
109.99	115.03	108.97	105.95	111.55	108.93	104.01	110.07	108.85	108.57	108.57	113.62	112.57	111.59	109.78	112.62	118.93	109.81	107.76	119.21	108.02	112.2	112.77	114.95	111.44	116.44	118.01	109.91	115.04	117.92	103.84	110.45	106.42	115.8	113.5	107.19	105.73	114.89	108.55	111.25	113.47	112.5	125.14	115.01	111.09	111.55	115.13	112.87	111.62	112.15
107.65	103.79	108.93	103.08	110.28	97.032	102.6	112.73	111.76	105.82	103.51	111.17	103.65	98.574	112.81	114.25	106.47	95.869	109.2	110.33	115.34	102.95	107.58	106.66	106.2	107.98	105.96	105.66	112.61	121.16	107.57	106.34	99.201	108.67	107.11	97.468	104.71	106.42	96.78	110.38	109.18	106.19	107.77	107.7	103.09	117.94	110.7	118.39	94.776	105.54
105.45	116.56	106.15	110.53	104.02	113.43	113.97	117.19	106.73	104.91	109.28	109.19	112.39	109.05	114.2	110.61	111.42	114.96	109.41	115.93	116.71	110.71	108.36	113.39	112.09	116.19	111.13	119.2	117.42	112.93	110.55	115.68	106.93	110.45	119.45	105.75	108.59	113.19	114.79	111.65	115.46	116.08	107.04	112.57	109.84	101.67	115.38	113.68	103.23	108.19
[truncated: 150 more columns]
