# Supplementary material for: Genetic dissection of main and epistatic effects of QTL based on augmented triple test cross design
Source: PLoS One. 2017 Dec 14;12(12):e0189054. doi: 10.1371/journal.pone.0189054 (PMC5730204; doi:10.1371/journal.pone.0189054)
Supplement: S8 Supporting Information — (ZIP) [file pone.0189054.s008.zip › z4_650_0.5_10.csv]

105.58	106.09	106.38	105.37	106.24	103.51	105.31	107.12	104.49	107.06	100.72	103.91	107.25	104.82	103.91	104.83	104.65	108.33	107.59	106.38	105.51	101.3	104.85	102.12	101.52	105.74	105.25	106.83	105	106.08	102	104.15	104.87	106.97	105.72	106.45	108.15	106.25	108.28	105.17	106.97	108.39	105.85	104.1	109.94	101.32	105.8	108.36	107.42	107.73
110.17	109.14	108.12	111.98	111.12	112.69	108.98	106.11	109.45	110.33	110.16	108.69	110.68	110.63	110.75	108.17	108.18	110.02	109.83	108.48	107.46	109.7	114.4	111	111.39	111.04	111.16	108.62	108.66	108.66	111.12	109.79	109.61	109.12	110.25	109.01	108.74	111.92	109.3	110.1	112.69	112.72	108.57	107.78	110.18	110.35	111.27	109.79	108.61	106.35
112.01	115.12	111.56	111.97	111.08	109.85	112.44	113.01	109.49	109.56	113.46	113.54	112.46	112.35	109.63	111.59	110.95	110.2	112.6	113.31	112.71	114.89	113.31	112.8	112.11	112.06	109.89	113.32	110.5	113.98	112.72	113.06	109.9	115.64	111.36	112.59	114.84	112.31	110.96	112.37	112.56	109.95	112.6	110.32	116.29	112.56	114.15	113.97	112.7	109.36
108.36	102.77	102.44	105.51	106.22	104.93	107.15	103.46	102.43	105.36	103.74	104.95	104.79	105.54	105.01	104.15	108.97	107.03	103.8	109.23	103.98	103.23	106.37	104.79	106.04	105.16	105.79	105.5	106.57	104.41	106.19	105.56	108.03	104.77	107.49	107.77	106.99	108.07	105.6	102.74	106.06	106.17	105.38	106.39	106.44	104.78	105.21	104.92	104.39	105.78
99.158	99.519	100.41	103.41	101.43	100.83	101.39	103.51	99.567	98.662	103.02	100.63	102.17	100.75	99.575	102.62	101.07	100.86	99.143	101.79	98.106	97.682	100.52	100.91	101.4	100.72	102.6	96.931	100.32	99.344	98.664	101.12	101.39	101.25	101.02	99.961	100.51	100.28	100.87	99.111	101.55	103.49	101.42	100.07	102.12	98.738	98.187	98.048	101.34	102.25
110.87	112.74	110.76	112.85	114	109.51	112.31	111.75	112.01	110.66	115.3	115.17	113.6	113.32	108.52	111.71	109.1	112.96	113.51	114.91	110.89	115.24	112.92	112.23	108.71	110.74	112.45	112.54	114.42	112.02	109.4	115.2	113.04	107.84	111.68	112.77	111.19	111.89	111.3	110.26	112.71	113.62	110.05	114.11	109.69	108.84	115.01	111.75	111.43	113.93
103.18	105.42	104.86	107.45	103.74	103.06	107.36	106.92	105.73	103.57	105.38	104.61	106.57	104.88	106.58	105.1	103.12	103.94	105.44	105.38	101.04	106.38	106.4	105.68	104.02	103.3	103.52	106.52	107.55	104.6	103.69	104.12	107.24	104.03	103.39	102.43	108.51	101.53	104.95	103.37	100.85	107.43	104.61	105.41	103.98	105.47	103.71	107.4	103.54	105.36
101.67	100.09	99.142	99.737	98.375	99.238	101.77	102.19	100.88	98.353	96.99	97.615	102.04	101.39	101.32	99.566	101.06	98.232	99.752	99.497	99.873	98.467	100.02	97.611	100.06	100.67	101.65	99.95	99.868	96.994	103.85	99.887	101.46	97.981	96.507	100.21	100.78	101.36	101.11	101.66	101.44	100.97	95.9	101.48	98.548	99.149	100.39	99.135	99.832	98.326
110.98	113.21	110.13	113.91	108.87	113.26	110.65	112.04	108.41	113.2	111.49	111.91	110.77	111.78	113.58	110.1	111.67	111.02	112.4	112.49	112.3	114.82	108.43	114.43	110.91	112.47	114.37	112.75	114.02	111.45	111.2	111.64	109.69	112.64	111.33	110.62	109.84	111.57	108.69	114.2	110.58	109.53	109.43	111.45	114.17	109.87	111.77	113.21	110.67	108.84
104.22	106.01	108.58	108.58	105.74	102.2	104.32	103.67	104.08	107.37	103.03	103.87	102.79	104.28	107.14	105.1	106.78	104.08	107.54	105.12	105.18	103.59	104.5	102.68	104.23	105.31	107.31	102.66	105.25	102.96	104.41	103.11	101.7	104.43	104.45	103.52	102.8	104.76	108.82	105.67	103.58	107.33	103.66	107.74	106.71	105.92	103.43	105.85	107.76	104.33
97.615	98.504	102.42	102.47	101.1	102.13	100.36	99.488	101.92	101.31	100.66	101.58	100.11	100.85	99.074	99.312	101.44	99.023	101.43	101.85	101.48	102.6	102.46	101.83	101.49	99.178	98.185	100.99	100.06	102.28	102.76	100.91	98.709	100.45	98.712	101.95	98.161	102.23	102.28	99.538	102.66	98.846	102.97	105.52	102.39	102.22	102.32	101.57	102	103.21
103.66	107.05	104.6	106.94	107.09	105.81	105.87	107.27	108.07	103.16	106.16	103.44	106.09	106.46	105.8	103.93	106.58	108.72	104.45	109.81	102.44	107.66	108.26	105.73	104.99	105.23	105.81	103.37	105.96	104.06	107.45	103.33	105.91	103.19	102.14	106.23	103.3	106.39	106.47	107.28	105.42	104.9	106.2	104.41	103.87	104.16	105.5	101.72	104.74	104.91
106.29	105.78	106.58	103.96	106.88	103.29	105.56	106.97	104.47	106.43	104.13	106.37	105.73	104.88	106.15	104.25	106.88	106.82	108.46	105.79	104.57	105.11	106.4	104.1	104.21	103.91	106.7	110.12	104.25	106.28	107.83	105.12	107.57	106.08	104.8	103.93	105.73	105.49	103.83	104.5	106.59	106.57	106.22	104.06	103.05	102.54	105.77	105.24	107.01	104.98
108.69	105.95	104.68	105.72	107.1	105.96	103.79	105.7	105.38	105.3	105.61	107.13	109.62	107.41	105.7	106.11	104.58	107.94	109.71	109.17	106.65	107.62	107.2	108.03	105.08	109.83	107.66	103.2	103.7	103.74	103.09	107.52	106.87	105.23	106.3	108.38	103.65	111.11	107.07	107.12	105.58	107.28	107.73	107.91	107.52	103.26	110.57	108.04	104.58	105.82
106.11	108.57	105.05	108.07	110.68	106.7	108.76	103.51	109.69	105.66	106.9	106.72	109.04	107.44	105.64	109.28	106.45	111.2	104.74	105.72	104.65	104.65	103.53	108.43	106.1	104.25	109.1	108.68	106.64	105.41	104.98	108.09	105.01	105.51	103.59	106.76	105.51	104.71	102.62	105.9	106.76	106.36	108.17	106.63	105.58	111.5	108.2	106.8	106.56	107.56
101	101.53	100.01	99.264	100.77	100.49	99.007	98.533	100.43	99.614	99.58	102.78	99.768	100.36	99.716	101.44	99.886	102.86	98.808	101.93	96.859	98.363	102.48	100.37	97.552	102.55	96.328	99.884	96.928	99.57	98.849	100.23	98.82	99.216	102.04	101.34	100.96	101.7	97.634	99.499	100.14	99.753	100.21	98.903	98.86	101.83	99.056	102.18	97.794	98.502
111.6	111.55	111.96	111.2	111.22	111.85	111.16	109.99	113.4	111.62	113.91	113.44	115.65	107.18	110.89	111.07	114.75	113.35	111.99	112	110.98	114.78	113.03	110.39	110.9	111.98	110.57	112.96	112.77	111.57	110.31	110.89	112.61	110	114.22	112.02	108.3	109.26	113.36	115	107.89	112.37	113.4	111.25	113.56	110.23	110.28	111.2	110.15	113.59
104.67	104.01	104.49	108.98	103.15	103.81	105.8	104.54	104.74	104.03	106.34	108.52	103.84	106.61	104.13	106.47	103.81	106.23	102.67	103.49	107.37	108.04	101.47	108.48	107.15	108.11	106.56	102.43	105.24	104.58	106.54	102.37	104.92	103.51	104.82	103.9	103.54	107.76	106.56	105.42	103.84	103.52	106.09	105.86	105.84	106.71	102.19	105.42	104.02	104.44
103	101.47	100.14	98.472	100.34	101.06	101.98	100.1	98.514	101.16	100.42	103.54	103.37	103.64	102.2	98.97	100.21	100.17	100.84	102.43	98.599	100.22	99.618	101.39	102.66	103.16	98.219	98.47	100.41	98.077	99.978	97.241	101.71	98.926	99.901	100.51	97.655	101.55	101.23	100.04	99.661	102.14	97.389	99.654	99.794	103.92	101.73	103.06	99.753	101.85
108.03	106.23	105.72	107.07	107.65	106.42	102.96	104.83	104.03	106.39	105.73	107.14	104.84	107.24	106.11	105.74	106.95	104.8	106.39	106.42	106.12	106.61	107.18	105.03	106.34	108.24	107.17	109.22	106.13	105.46	105.48	103.87	104.93	105.31	106.66	109.18	107.74	105.75	101.82	106.38	106.4	106.98	105.17	106.59	106.82	104.13	104.38	103.37	107.65	108.51
105.17	107.64	102.95	106.81	102.53	106.16	105.3	105.94	104.72	104.04	104.36	108.74	105.78	105.76	106.56	104.61	108.08	106.21	107.77	104.85	106.89	103.82	107.38	104.73	103.16	107.21	106.28	104.57	104.46	106.15	107.44	107.5	108.19	105.6	105.42	104.72	105.07	103.61	107.99	104.91	103.72	105.91	107.32	106.05	104.43	105.7	107.54	103.27	106.07	106.02
101.9	99.831	99.175	96.211	101.39	101.13	99.32	97.861	100.79	99.6	98.347	101.28	98.027	101.48	101.87	100.59	98.395	101.83	100.4	101.67	99.656	99.932	100.93	97.959	101.09	103.03	102.71	101.21	101.58	94.736	97.869	102.48	100.4	100.53	99.945	99.35	100.66	99.243	103.87	99.854	102.59	98.198	102.54	99.122	101.8	103.66	100.58	99.731	98.831	100.37
105.73	106.93	104.46	105.59	106.37	107.22	106.54	105.12	108.15	103.04	106.59	105.13	108.32	107.97	107.5	106.41	109.4	106.04	106.5	104.7	108.75	107.63	108.71	108.09	106.84	108.73	106.4	107.78	102.95	106.81	110.16	105.94	107.46	105.66	106.35	110.42	105.4	105.98	107.84	108.87	104.81	107.26	107.83	104.74	108.92	107.84	110.53	106.36	106.83	109.26
111.5	111.59	111.87	109.8	111.87	110.18	111.55	111.92	110.84	109.15	108.96	107.96	111.37	109.94	111.89	110.81	112.3	111.86	111.4	109.51	111.12	111.74	112.4	109.41	115.13	109.73	110.59	109.96	112.78	109.6	109.26	110.1	110.47	111.44	110.75	113.39	111.82	114.36	107.53	109.32	109.15	111.39	112.07	110.72	113.13	110.44	109.41	109.8	112.65	111.28
109.17	110.61	110.89	106.9	108.84	111.58	109.42	110.13	109.68	110.75	113.77	112.57	105.84	105.38	111.56	109.36	109.9	108.24	110.76	110.82	112.66	109.43	111.12	109.7	109.54	112.76	111.8	108.12	107.03	107.59	112.47	110.86	111.12	111.45	109.28	112.1	109.81	106.97	110.74	109.23	111.6	107.93	111.13	108.06	110	111.29	108.45	110.84	107.59	111
114.02	112.47	113.16	110.78	111.07	114.03	111.78	111.76	114.63	110.11	110.11	111.39	112.32	112.33	110.37	110.43	113.72	114.2	113.39	110.56	111.19	111.61	111.9	108.12	110.07	110.28	110.37	111.45	111.11	113.45	107.69	110.63	108.62	108.78	112.35	113.59	109.71	112.64	112.42	110.45	111.67	108.8	111.27	111.84	113.23	110.36	113.37	112.1	109.48	114.52
105.35	104.03	108.11	103.3	106.14	106.27	106.84	105.44	104.01	102.26	105.12	105.99	102.63	104	104.47	101.79	104.99	107.27	103.7	105.42	104.17	104.74	107.56	102.9	102.55	106.27	105.65	104.92	106.84	104.22	105.24	102.3	100.88	106.65	103.8	103.93	103.64	104.21	108.39	105.44	101.72	107.26	104.34	105.83	103.11	104.32	104.63	106.55	102.48	101.86
110.57	110.24	111.53	112.62	111.43	112.65	109.34	112.64	111	113.37	108.13	114.22	111.87	113.02	112.04	112.47	116.29	114.01	108.59	109.12	114.21	112.48	112.25	111.64	110.86	112.79	113.08	109.96	113.42	111.21	109.38	111.13	113.97	112.4	106.79	113.71	110.17	111.85	111.65	116.58	107.71	110.33	108.7	111.14	111.8	109.57	110.02	113.55	110.16	113.3
111.95	111.47	111.49	110.27	112.77	113.76	112.41	112.29	110.95	113.54	112.92	112.47	110.89	111.56	112.77	111.06	113.69	110.52	110.65	115.36	108.35	109.48	113.9	110.18	110.48	107.72	110.39	114.34	111.73	109.73	108.73	109.71	113.86	111.05	109.78	111.35	107.94	112.6	112.36	111.58	108.25	115.02	111.8	110.45	111.71	110.01	111.42	113.84	111.3	108.83
109.22	107.05	106.48	105.01	108.15	106.04	107.67	108.14	106.36	105.95	107.01	107.49	103.19	105.45	107.3	105.27	107.85	106.13	107.12	106.6	105.07	105.78	108.93	104.41	108	107.15	107.02	105.03	108.78	106.09	107.28	104.79	107.22	104.07	105.18	102.85	105.61	106.31	108.62	105.7	105.85	104.79	105.21	104.34	105.72	101.33	104.03	105.05	104.4	106.75
103.54	102.7	101.45	99.515	102.39	101.89	99.019	100.52	99.4	103.47	101.43	101.15	101.78	101.05	101.82	99.786	102.32	104.04	102.87	102.1	103.55	99.81	105.22	102.57	98.196	98.533	104.48	96.611	101.8	101.64	101.99	103.16	102.33	100.74	103.44	99.859	101.3	99.785	99.218	101.3	98.831	100.29	99.286	98.976	100.98	97.037	100.63	103.11	102.88	101.53
110.21	110.01	113.98	109.58	108.62	111.96	109.35	109.06	111.16	110.12	110.47	109.53	111.14	110.35	109.49	113.31	109.47	112.04	110.16	114	111.16	111.23	105.53	110.71	113.54	110.74	108.28	111.96	109.63	109.86	111.11	109.78	111.26	109.92	111.94	113.06	111.87	108.27	111.54	110.5	112.95	112.26	107.55	111.14	108.23	110.24	109.29	113.75	113.57	112.41
100.43	100.91	103.55	102.32	102.2	107.04	103.34	100.14	99.947	100.62	104.19	101.27	99.525	99.688	100.79	101.96	101.6	102.1	99.281	101.93	103.54	99.474	104	96.977	103.25	99.904	99.958	99.871	100.11	105.27	100.87	101.39	97.055	99.948	102.08	99.281	98.453	101.48	102.55	101.69	101.72	100.98	100.24	102.14	102.84	99.55	101.43	99.623	101.24	98.828
100.45	103.56	107.36	104.14	106.77	105.5	105.96	103.67	107.38	103.35	105.42	103.97	103.89	104.73	104.26	108.64	104.75	105.38	103.32	104.79	104.6	104.54	105.66	103.12	107.84	106.38	108.34	103.32	105.75	104.68	105.08	104.17	103.42	106.33	103.98	107.56	108.03	104.23	105.58	103.52	106.11	108.13	102.11	102.37	103.86	103.29	105.2	102.08	106.77	104.81
99.137	103.2	101.45	101.26	100.8	100.34	100.31	101.83	101.51	102.72	97.42	100.3	99.31	99.427	99.78	97.514	100.07	98.47	98.816	98.202	99.753	100.2	98.385	104.11	97.127	102.17	104.58	101.41	101.67	102.44	102.08	99.491	102.1	98.123	102.35	99.562	98.927	98.108	100.25	99.597	100.3	99.236	99.543	97.53	99.845	100.55	96.628	99.648	99.611	98.488
110.49	113.59	111.84	112.95	113.55	108.82	113.12	109.52	108.29	108.74	109.8	112	111.08	109.58	112.79	112.17	108.63	112.04	110.41	110.76	112.45	113.33	110.76	109.14	108.94	111.8	108.66	109.27	111.62	110.35	112.68	115.21	111.72	109.52	110.39	111.99	107.8	110.74	110.94	112.51	110.27	111.92	113.06	108.51	107.14	110.78	113.46	111.55	110.62	109.45
111.98	109.83	109.04	108.14	108.88	108.43	109.56	112.15	110.93	110.88	110.71	112.74	113.28	112.68	111.92	111.81	109.82	111.08	111.38	109.16	108.92	113.29	111.02	111.44	109.91	110.94	110.77	111	109.55	108.93	112.83	107.77	111.67	110.57	113.14	115.53	108.77	111.28	109.38	109.93	111.9	111.26	110.16	113.6	113.3	108.89	111.45	108.83	110.7	108.13
102.14	104.46	104.7	103.17	101.46	105.9	105.03	103.23	108.32	104.17	102.55	104.88	105.08	104.91	105.61	102.75	102.77	104.25	105.31	104.76	102.73	103.1	103.77	105.86	105.49	103.39	103.68	100.68	105.8	105.34	103.67	105.14	103.67	106.01	103.93	103.18	104.57	104.12	104.65	103.34	104.39	105.18	105.7	104.6	99.829	103.62	103.34	106.67	102.54	104.47
106.59	103.26	105.13	108.44	103.56	105.54	103.89	108.14	106.09	104.37	107.21	104.65	106.32	105.08	108.24	107.1	102.57	108.59	107.31	105.27	104.34	104.94	105.27	107.83	105.26	103.81	105.51	106.86	104.43	105.26	105.84	104.16	106.42	107.84	104.74	109.37	105.67	102.94	101.22	104.26	105.84	103.5	106.19	105.46	104.48	107.77	104.85	109.03	106.14	104.93
109.01	113.08	110.42	111.33	114.87	112.27	109.53	114.57	114.6	113.9	113.45	111.98	114.12	114.79	115.99	113.66	115.09	115.11	113.85	112.61	116.07	110.04	110.89	116.49	113.65	109.97	110.56	113.17	113.75	115.87	112	112.09	116.13	112.88	112.99	114.66	115.77	111.82	113.64	113.09	110.35	112.31	111.6	111.26	114.84	110.76	112.18	113.14	113.39	112.78
116.56	118.54	116.11	116.35	115.16	116.59	116.79	117.27	116.92	119.63	116.25	115.6	115.43	114.64	117.32	118.31	118.91	112.27	118.06	115.99	114	113.49	118.22	115.6	114.84	116.12	116.33	115.64	117.07	115.65	115.45	118.71	116.68	116.61	116.17	119.12	116.06	116.54	112.73	116.07	114.28	116.13	114.33	118.34	120.71	115.94	115.24	115.35	116.17	119.05
112.06	112.5	110.58	110.24	110.08	109.96	112.18	110.1	110.86	113.35	109.32	113.94	114	113.71	111.01	113.11	113.15	111.93	111.3	110.17	109.29	112.94	111.28	112.35	114.82	111.74	111.91	112.39	110.51	111.18	109.35	112.95	114.2	110.49	113.2	110.46	109.84	109.62	112.17	113.42	109.63	110.49	110.7	113.81	112.44	115.07	111.36	106.65	110.71	110.31
97.678	100.48	96.764	102.63	101.68	101.01	99.691	102.31	99.281	101.42	99.408	100.14	102.1	100.54	98.303	101.15	99.169	99.77	99.774	100.01	102.04	100.63	103.24	101.33	101.69	103.64	100.01	99.259	101.15	97.231	103.7	98.338	102.33	99.49	100.46	101.3	99.995	100.62	103.51	101.75	101.01	104.6	102.25	101.32	102.68	99.068	102.32	99.403	101.54	98.495
118.35	117.05	118.43	117.88	117.71	116.52	118.6	119.45	114.78	116.63	116.67	117.8	116.81	118.37	116.96	117.41	115.72	119.63	122.11	117.12	117.5	119.67	120.88	120.41	116.92	116.39	117.74	117.26	118.04	117.26	118.59	116.47	116.96	117.38	115.8	118.2	120.57	118.17	116.31	118.57	118.57	117.04	117.33	117.51	119.22	117.47	118.2	117.11	119.49	116.05
113.29	113.38	111.38	109.89	111.49	114.33	113.23	112.87	111.3	114	113.97	112.97	110.58	110.86	113	109.45	113.29	111.85	113.83	109.73	111.46	113.89	110.21	113.94	110.28	109.86	111.78	111.45	111.32	109.42	109.13	114.11	110.04	113.91	110.36	109.17	109.07	115.48	112.59	112.03	111.71	111.09	111.03	111.36	111.8	109.38	114.45	110.78	113.08	109.59
107.97	106.07	105.88	105.71	107.81	108.5	106.4	107.23	105.33	104.37	104.61	107.31	107.27	106.63	104.03	106.13	104.23	105.79	105.95	104.54	109.94	107.9	107.68	107.42	110.75	107.23	105.1	104.27	105.26	108.76	105.2	106.74	108.88	104.84	107.99	108.45	106.03	105.24	105.69	107.14	105.44	107.21	108.93	109.81	106.18	106.39	108.53	104.5	107.53	104.52
116.7	115.35	118.76	115.46	115.23	113.9	117.39	116.73	115.04	116.95	118.91	111.69	115.74	118.36	115.16	116.79	116.64	117.56	117.55	118.79	114.16	117.02	113.36	116.17	118.6	116.87	117.72	117.27	116.53	114.6	118.92	120.36	115.14	116.15	116.21	118.07	119.54	116.1	116.33	115.9	114.81	119.08	116.29	117.69	114.94	121.29	116.74	117.52	118.53	116.92
101.78	104.2	106.19	101.79	106.65	105.74	106.88	105.81	108.33	105.63	106.69	104.46	104.69	108.1	106.06	106	107.01	105.65	105.35	105.64	102.47	107.21	109.31	107.53	106.37	105.49	105.08	107.01	105.73	106.76	104.32	107.76	104.15	107.03	109.19	109.03	106.92	104.71	106.99	105.87	105.07	105.34	107.5	107.46	105.7	105.79	105.09	105.66	108.34	107.05
105.61	105.05	107.31	107.26	105.41	105.1	106.26	100.57	106.87	104.97	108.58	104.85	105.82	105.24	106.54	105.79	106.5	107.84	105.59	110.38	105.04	108.01	107.42	106.38	107.12	105.56	104.28	103.7	105.18	104.58	104.57	106.52	105.67	106.19	105.84	107.29	106.55	107.56	107.08	108.42	105.87	105.69	105.26	105.86	107.75	108.72	109.75	107.17	106.21	106.8
110.92	110.1	109.9	111.53	109.88	108.77	111.86	110.91	110.76	111.34	111.59	109.91	108.88	111.21	109.07	110.34	112.6	109.69	107.99	114.54	110.64	110.86	108.51	111.34	109.38	113.74	112.02	108.31	112.6	114.14	110.38	111.64	110.4	109.4	110.87	110.21	111.51	112.07	112.67	111.21	112.77	108.95	109.42	109.54	110.64	110.5	112.36	112.3	110.51	109.82
112.42	110.41	110.03	111.03	110.83	112.16	113.28	113.13	113.76	110.7	111.29	113.17	114.76	110.07	112.69	112.88	112.16	113.95	113.96	113.96	111.18	113.09	110.43	112.52	112.68	108.84	112.03	113.83	113.98	109.12	115.27	110.49	109.09	110.77	113.13	111.89	112.45	113.3	112.42	113.39	111	111.53	110.35	110.33	112.91	112.38	108.47	109.07	110.11	111.74
108.91	107.63	109.21	107.66	106.76	108.87	106.37	102.87	108.05	109.01	103.3	111.26	105.45	107.55	105.8	105.48	104.62	105.79	108.2	106.18	104.44	106.6	106.27	106.81	107.75	107.79	106.84	107.73	107.9	106.03	105.67	108.65	104.97	104.38	106.26	105.31	104.36	108.51	105.79	108.21	105.47	105.75	106.03	105.16	106.25	106.76	105.87	108.18	105.64	106.59
109.91	110.18	109.63	108.33	111.29	112.42	109.75	109.77	112.9	110.98	111.27	112.21	111.29	112.2	110.13	110.14	111.13	112.47	113.38	112.19	111.77	110.24	113.32	110.98	111.01	113.32	111.94	109.57	108.88	111.14	109.58	113.44	111.48	109.71	111.98	109.62	110.21	108.85	113.32	109.35	109.34	111.97	110.8	110.06	111.22	109.79	112.87	111.85	112.42	113.23
102.9	104.69	102.79	104.69	104.11	102.78	105.39	102.95	102.48	104.84	103.79	103.21	104.82	103	103.2	102.16	103.01	106.42	101.98	104.11	106	104.78	103.72	105.58	101.4	106.58	104.9	102.7	106.01	106.31	103.75	105.57	104.7	102.85	103.96	103.1	102.24	105.57	104.47	104.87	102.85	102.96	105.68	102.93	102.89	105.36	103.13	103.42	107.58	102.48
105.66	105.42	103.58	106.82	107.85	104.94	106.36	103.32	105.69	107.19	106.08	104.15	107.86	105.3	107.59	104.86	106.02	105.34	106.03	100.58	104.4	107.03	107.75	104.12	105.14	104.39	106.4	107.7	103.5	105.83	106.56	104.68	106.98	107.42	104.33	105.73	106.05	106.13	102.37	103.45	104.72	106.42	104.62	106.09	106.42	105.33	105.69	103.57	106.94	107.41
110.32	113.14	112.41	111.39	109.35	116.93	110.64	110.28	113.61	112.75	111.38	114.74	114.35	116.23	113.53	113.04	117.09	113.82	112.7	115.87	112.73	111.48	115.76	114.09	112.72	115.08	116.44	111.12	114.11	113.67	112.63	111.29	117.56	110.97	113	111.48	111.89	113.64	112.53	114.09	111.51	113.82	112.61	111.87	111.26	113.52	110.28	111.62	114.55	112.32
116.01	114.42	117.17	116.5	116.19	116.1	118.22	113.73	120.19	114.19	116.46	114.64	119.62	116.1	114.92	116.75	115.61	116.68	115.8	115.99	112.95	119.41	116.82	114.06	117.47	114.98	117.78	116.18	115.15	115.24	115.61	118.8	117.96	118.5	115.98	117.44	115.67	115.68	115.94	115.11	116.84	115.4	114.15	114.51	115.18	117.65	117.01	116.12	117.08	118.18
103.81	106.95	107.57	106.85	103.86	106.29	105.78	106.42	103.72	104.04	108.89	105.6	104.18	104.12	104.52	108.78	108.8	102.29	108.49	105.16	104.04	105.76	104.28	108.78	105.46	104.18	107.11	101.64	106.01	105.79	106.22	105.48	106.99	105.92	103.7	106.79	108.38	105.96	104.89	106.01	106.49	106.18	103.6	104.31	108.23	103.93	104.76	105.13	106.8	105.22
105.18	104.99	102.66	105.75	105.5	102.63	107.99	104.46	106.92	106	106.67	104.1	107.43	105.52	107.46	104.86	105.27	106.34	104.24	107.36	104.89	105.52	105	105.79	104.44	103.81	103.52	105.37	107.94	104.53	105.35	105.82	104.76	106.9	104.22	103.77	105.29	107.5	103.78	103.14	104.36	106.22	105.22	104.95	107.3	107.86	106.01	106.13	106.25	105.39
107.69	100.33	103.34	107.45	105.04	106.58	105.03	108.26	104.29	106.18	105.85	105.38	105.25	105.29	102.45	106.09	105.05	101.83	104.86	104.28	105.43	106.8	104.36	105.33	105.22	104.61	105.16	103.72	107.64	104.05	104.49	103.6	107.01	102.21	105.89	105.44	103.3	105.06	103.57	104.51	105.11	103.5	104.92	103.19	104.87	105.32	107.22	105.71	104.32	102.41
107.37	110.4	105.19	109.31	105.87	105.99	107.37	109.32	109.63	105.8	108.51	107.95	104.93	104.87	106.17	104.97	108.67	107.91	106.03	105.25	109.46	106.41	106.42	109.97	107.75	108.28	106.11	106.87	108.14	107.07	105.36	106.34	106.02	103.17	106.11	103.94	106.66	107.78	104.42	109.3	109.3	105.94	106.83	106.16	108.89	109.13	108.53	105.74	108.6	107.13
105.02	105.28	106.5	106.82	105.7	107.64	108.49	105.87	106.96	107.27	101.82	105.84	104.96	103.2	103.51	105.15	103.19	104.99	106.71	102.61	105.74	103.24	103.94	106.95	105.6	106.93	104.63	106.35	105	104.8	104.37	104.97	105.58	102.08	104.18	106.27	104.71	102.96	103.7	104.98	105.32	106.46	104.08	106.66	107.62	107.28	106.72	103.47	105.77	105.28
104.75	107.18	107.39	108.26	103.64	105.85	107.25	106.32	107.45	104.48	104.73	105.42	104.87	108.51	104.43	105	103.54	107.49	105.25	107.25	106.78	102.73	105.1	107.61	105.84	106.73	104.62	105.47	105.18	105.55	105.91	109.18	105.24	106.96	107.54	104.57	106.91	102.96	107.26	105.93	105.97	106.43	108.63	105.1	106.94	108.93	108.41	110.18	105.64	106.74
108.32	109.91	112.35	108.92	107.12	112.4	109.75	109.2	110.96	112.53	110.32	109.03	109.77	109.14	110.6	109.49	112.45	110.89	113.53	112.33	108.48	107.46	111.16	111.25	109.8	109.39	109.89	111.28	109.34	108.71	111.09	107.28	111.01	108.06	113.71	111.04	113.05	110.47	112.76	107.5	111.45	110.31	111.56	110.52	108.14	110.15	109.95	107.81	110.83	112.6
113.86	111.84	112.19	112.83	110.16	111.14	111.97	110.59	109.03	109.31	112.5	111.94	111.1	112.73	111.45	109.94	110.95	113.05	112.31	111.87	111.37	110.51	112.88	110.75	107.98	113.81	111.6	110.55	111.26	107.54	109.65	110.55	109.06	110.11	110.62	108.97	109.1	106.66	113.11	110.12	109.91	114.01	112.27	111.1	110.38	111.38	111.7	109.71	112.7	115.04
105.34	105.79	103.1	104.83	103.97	102.95	104.52	105.39	104.35	104.97	104.02	105.84	103.54	102.27	106.29	105	100.71	108	106.96	104	106.2	105.64	106.72	104.95	104.72	100.16	106.4	105.82	104.93	102.62	103.17	102.98	104.32	102.87	103.68	105.67	104.53	105.08	104.85	107.72	104.32	104.4	107.17	104.28	105.05	101.73	103.75	108.3	105.16	103.46
112.55	119.75	116.64	114.76	117.16	116.23	115.1	115.06	114.53	118.5	114.47	118.82	118.36	114.62	115.24	113.6	116.71	114.85	117.63	113.31	116.57	115.27	118.04	118.31	117.15	117.14	117.09	116.03	114.25	114.67	116.28	115.71	117.31	114.4	113.19	115.17	115.51	114.93	118.05	115.81	117.28	119.82	117.11	116.24	115.14	116.02	116.66	116.04	116.76	114.92
104.33	106.48	105.35	106.07	103.75	104.66	102.01	108.5	105.83	105.34	105.31	103.17	104.96	107.43	107.34	105.83	103.49	106.18	106.44	105.54	106.49	106.69	103.52	106.89	103.72	103.39	107.59	106.25	105.47	107.19	105.45	103.9	106.86	108.29	104.79	106.56	105.3	106.71	104.19	108.61	105	104.5	103.38	106.71	105.3	102.48	103.86	106.39	105.11	107.1
103.85	105.65	105.26	104.41	101.3	105.9	102.6	102.02	102.79	103.91	102.25	100.56	103.25	106.27	104.46	104.5	104.59	103.8	104.02	108.74	101.51	105.55	107.11	105.98	105.92	105.27	104.71	104.61	103.96	103.71	106.7	105.15	104.87	103.31	104.72	102.83	102.27	100.94	105.16	104.35	100.85	107.89	106.91	105.39	103.95	101.84	103.98	107.08	102.76	104.39
110.06	110.08	110.89	110.15	109.86	110.04	112.7	109.65	109.69	110.25	108.9	111.38	111.44	108.59	112.43	109.05	109.4	109.79	110.16	111.05	111.33	107.75	111.6	112.63	111.98	110.48	111.95	110.16	111.18	107.91	111.8	110.38	107.91	109.47	109.24	109.81	112.44	112.22	110.62	111.22	112.82	110.73	116.95	109.35	113.35	108.37	108.03	108.64	109.17	112.31
99.91	96.761	97.909	98.267	100.66	100.7	97.862	103.91	97.927	101.52	99.869	100.09	99.671	101.78	98.984	101.05	98.712	100.22	102.43	102.11	99.822	103.1	101.3	101.36	98.619	99.996	100.17	101.56	97.336	101.86	102.06	100.66	103.68	103.77	103.29	99.676	99.355	100.45	103.78	100.68	99.994	101.2	100.72	99.856	103.44	104.57	99.318	101.27	100.72	101.27
103.42	103.75	104.64	104.72	103.72	103.6	103.83	104.57	104.85	106.09	103.56	102.73	102.59	102.76	105.41	103.79	100.85	104.7	100.62	105.65	105.02	104.01	104.49	104.01	105.87	103.5	104.93	103.17	107.07	104.56	104.68	101.55	106.7	102.44	103.99	105.67	105.82	105.15	102.05	102.93	107.16	103.96	105.29	105.96	104.21	104.4	106.38	105.63	102.1	107.19
109.74	113.24	108.79	113.53	109.8	111.64	113.92	111.42	111.51	108.87	113.28	110.5	111.16	110.27	111.25	107.8	108.23	111.24	112.46	112.29	111.65	107.66	112.13	113.49	110.97	110.64	111.65	112.01	109.81	110.68	111.53	113.36	110.98	110.91	112.77	111.38	111.79	111.63	109.93	110.84	111.62	111.57	110.63	114.55	113.57	113.23	113.54	110.01	112.02	109.52
110.3	110.36	112.98	111.28	115.2	111.13	114.12	112.96	112.96	109.55	110.3	109.62	113.89	111.3	111.98	110.93	112.22	108.3	113.86	112.94	111.07	111.75	110.55	109.25	112.34	108.35	116.78	111.23	111.71	113.86	110.72	116.94	113.01	110.93	109.76	110.19	113.79	114.33	109.12	110.83	112.49	112.73	110.75	111.32	110.25	112.37	111.39	110.29	111.57	111.88
106.7	103.94	104.27	110.17	105.48	106.65	107.33	102.15	107.97	107.33	105.46	106.48	108.91	105.53	106.63	105.11	104.43	107.31	108.61	105.68	104.31	104.81	106.71	108.81	105.27	107.2	105.71	109.41	106.93	107.89	104.96	105.29	105.63	108.38	104.27	107.11	107.75	105.53	106.45	105.27	105.24	106.56	106.2	108.69	105.38	103.28	106.04	106.74	105.12	101.38
105.31	106.86	105.77	107.79	106.58	107.42	103.58	104.44	105.11	102.62	104.72	107.27	105.89	108.4	108.46	109.32	107.82	105.25	106.27	108.09	106.37	108.08	104.85	105.44	107.72	110.92	106.88	104.66	107.25	106.04	107.56	105.87	107.75	108.87	108.68	107.1	105.84	105.68	108.82	103.95	106.16	106.11	103.49	106.81	106.9	107.68	104.97	108.31	107.58	105.5
98.846	98.487	97.954	99.995	102.35	99.855	100.21	100.35	98.283	98.205	100.28	102.64	99.526	100.42	98.534	99.286	100.12	99.235	99.229	98.281	96.925	100.42	96.351	103.78	100.13	96.336	99.878	98.478	98.333	100.21	97.201	100.31	96.839	98.219	99.697	101.1	102.65	96.284	99.236	99.902	99.581	101.21	100.01	101.42	100.44	100.38	102.81	97.219	98.984	104.56
105.07	105.3	104.68	106.84	107.06	106.4	106.21	104.89	107.04	105.4	106.22	107.45	102.52	102.33	105.17	106.15	104.44	107.75	106.76	107.66	103.06	106.98	108.97	106.58	104.5	105.53	106.96	106.87	106.14	105.39	104.37	108.14	106.82	106.46	105.81	105.46	105.32	105.09	106.17	104.82	107.66	104.16	105.76	106.28	107.07	107.74	103.63	102.61	108.02	105.52
106.17	105.36	106.32	107.79	106.89	107.05	103.07	106.61	107.01	104.56	104.94	107.44	104.64	108.79	104.97	109.39	105.12	105.72	107.74	106.32	105.47	105.6	110.62	105.95	105.02	104.58	105.5	108.12	106.25	106.74	107.16	104.43	106.08	106.89	105.63	107.13	104.6	107.97	108.85	107.25	105.48	104.43	105.04	106.62	103.05	106.3	105.04	103.93	104.32	108.55
113.77	110.5	112.14	111.86	111.28	112.43	112.32	108.49	110.51	112.33	110.88	108.89	112.93	112.59	109.5	112.83	109.84	109.73	112.47	109.55	112.3	108.8	112.08	112.5	112	111.49	110.08	109.09	111.95	110.82	111.45	111.61	113.32	110.12	110.57	109.51	111.69	111.04	111.65	110.93	110.66	109.8	111.76	112.78	109.65	107.78	111.39	111.62	108.43	109.98
108.12	111.27	111.38	113.86	111.06	109.48	111.02	111.4	112.97	106.18	114.14	109.71	110.39	110.51	115.92	108.76	113.13	110.01	108.92	107.3	110.22	112.21	109.77	110.36	112.27	110.45	112.5	109.74	106.64	110.41	108.2	111.67	109.58	111.68	109.29	110.68	111.33	108.44	108.33	109.99	110.31	109.4	111.97	110.02	112.15	109.83	110.87	109.65	111.36	110.58
109.99	104.92	107.19	106.61	104.51	107.61	110.16	108.76	108.56	105.68	105.94	109	104.78	106.71	105.95	103.69	108.19	105.71	110.35	106.79	109.24	103.7	108.89	106.04	104.43	108.05	104.65	104.86	105.94	106.2	107.83	107.51	104.68	106.57	110.34	107.03	106.66	104.11	106.53	103.26	106.33	105.88	107.48	107.99	108.98	105.63	107.04	106.23	108.04	106.54
105.61	106.05	105.7	105.29	105.11	109.09	109.15	105.5	108.27	107.22	108.52	104.74	107.64	106.36	106.16	106.43	105.89	109.54	105.66	106.33	104.52	106.1	105.6	106.76	109.37	105.25	103.11	107.59	104.49	105.7	106.31	104.77	106.01	105.72	103.36	108.78	102.1	109.07	105.86	104.99	107.36	104.89	104.17	107.24	106.3	106.9	103.22	103.21	107.05	108.27
103.99	105.18	104.29	104.35	107.33	104.22	105.43	105.44	109.6	107.3	104.78	105.69	109.22	104.66	106.35	103.33	106.81	106.48	104.2	106.31	106.89	103.67	107.55	106.86	107.79	104.45	103.59	103.66	105.65	105.39	106.09	104.31	107	104.79	106.66	105.88	105.44	104.82	105.19	103.34	105.63	109.9	107.97	105.26	104.92	103.79	103.92	106.74	105.08	105.55
108.72	107.55	104.91	106.44	106.31	105.89	106.82	108.12	106.64	106.53	105.54	104.17	104.41	108.11	109.52	109.21	108.44	106.9	106.95	108.3	105.2	104.3	105.87	104.42	106.56	107.92	105.53	108.62	104.35	106.8	105.46	105.95	106.58	107.32	105.24	107.12	107.75	106.33	107.45	107.64	108.03	105.94	104.18	106.24	110.04	102.49	104.59	109.55	105.31	107.26
107.68	107.27	103.55	105.97	104.9	104.86	106.6	105.99	106.61	104.96	103.13	106.85	104.54	106.52	105.28	107.05	106.07	105.56	105.23	104.36	107.71	104.43	105.47	106.76	106.48	108.05	106.65	108.36	106.67	109.25	104.31	107.42	106.02	103.92	104.3	103.65	103.63	104.03	103.42	104.45	102.58	104.89	106.6	107.2	107.6	105.54	106.02	108.09	105.56	105.12
105.8	104.23	106.4	109.08	108.46	108.49	104.66	105.45	106.55	107.24	103.94	105.69	106.49	106.45	106.87	103.66	106.1	104.47	108.62	103.55	107.85	103.01	103.69	107.85	106.88	105.45	108.04	108.88	108.3	107.39	102.9	107.53	106.47	104.84	105.66	103.62	107.9	105.73	105.72	104.66	105.03	105.26	106.44	109.46	109.8	103.13	107.99	105.65	109.28	106.76
109.86	110.91	110.87	109	110.76	110.65	108.08	109.28	111.18	110.07	108.25	110.4	113.99	107.93	108.14	109.33	110.46	108.71	109.97	111.23	109.99	108.6	109.19	108.41	110.84	111.08	107.33	109.92	108.51	110.94	109.37	110.98	110.98	109.83	109.03	106.96	106.75	111.77	109.51	112.71	109.32	108.12	105.82	106.06	112.32	110.78	110.34	107.97	110.62	110.94
104.14	103.82	104.28	100.51	103.03	104.09	105.6	104.64	105.22	104.72	101.07	102.24	101.72	106.14	103.93	107.02	106.81	104.76	106.36	104.39	105.04	106.7	101.15	104.61	104.7	105.96	103.32	103.51	105.13	104.24	102.88	103.34	100.81	103.25	103.57	102.68	104.15	104.98	104.08	106.49	106.33	103.14	103.25	106.37	103.63	104.6	103.6	109.62	106.63	105.24
101.47	97.37	99.495	97.718	97.091	95.965	101.22	99.624	97.145	96.578	98.27	99.24	98.474	101.37	103.77	99.244	98.865	98.918	101.07	100.53	99.807	99.595	98.484	97.923	98.107	100.48	99.1	100.9	103.1	97.63	100.76	98.592	100.8	96.626	99.223	97.074	97.039	100.37	99.421	100.81	99.307	98.597	101.31	100.48	100.96	99.903	102.45	99.137	96.869	98.829
101.63	102	101.23	101.54	99.012	100.96	102.82	100.16	100.54	102.27	101.01	99.559	101.02	98.781	99.559	101.89	101.28	99.611	99.317	102.28	99.041	100.43	100.18	100.08	104.05	101.62	99.836	101.56	98.605	99.587	101.02	100.98	99.72	101.03	101.61	104.62	98.761	99.334	104.75	102.63	101.98	99.419	100.41	98.947	100.15	99.788	97.721	101.06	101.73	102.28
105.21	107.85	105.99	105.9	107.08	104.63	110.85	106	104	107	102.61	108.94	105.23	103.72	104.04	107.49	108.55	106.65	102.56	106.01	104.64	102.64	104.95	105.97	102.95	103.6	104.65	105.58	107.43	103.31	108.42	107.42	105.42	104.32	103.1	105.78	105.3	104.91	103.89	102.74	104.56	104.45	106.47	105.06	106.77	105.65	104.44	108.03	106.09	102.9
111.99	114.88	111.2	113.09	112.06	111.55	111.03	112.1	113.27	110.98	114.04	110.45	113.57	111.45	111.65	110.66	110.29	115.38	111.62	112.16	112.07	113.24	113.66	111.15	114.22	114.65	112.18	109.48	113.15	110.19	111.23	115.29	111.49	112.06	112.97	113.17	111.75	112.15	112.02	112.04	110.74	112.1	111.65	108.79	113.8	112.48	114.06	113.88	112.12	111.37
105.72	105.95	110.4	108.2	105.26	105.89	102.28	101.78	104.47	104.9	105.51	105.1	103.14	102.85	106.13	104.52	104.02	103.92	103.98	107.19	108.48	108.28	102.92	104.19	108.8	104.41	106.91	105.81	102.29	103.02	106	106.46	105.71	104.83	104.36	108.28	105.49	107.31	105.59	108.59	106.6	107.03	105.73	103.94	104.41	105.58	102.74	108.29	105.42	106.23
102.61	102.65	105.09	107.22	104.76	105.76	105.04	103.13	101.87	101.52	105.17	104.36	106.94	107.53	102.46	104.76	104.76	105.04	105.2	104.53	107.46	103.8	104.9	101.42	104.23	103.25	105	102.71	104.5	105.14	106.62	105.39	106.43	106.74	106.63	103.8	105.16	100.64	104.51	104.68	101.4	107.79	104.94	104.21	101.49	106.15	103.44	105.87	103.5	103.98
108.07	106.98	107.16	103.85	106.35	104.23	107.34	106.5	106.71	103.92	105.92	104.54	110.28	106.25	104.3	105.41	105.7	107.79	105.22	107.02	109.68	105.9	105.43	105.62	106.35	107.71	107.27	103.86	105.14	109.17	103.17	109.04	106.58	104.59	103.93	104.33	106.37	104.79	104.85	109.76	106.74	107.46	105.13	105.38	107.21	108.25	107.92	105.66	106.99	106.41
104.16	102.42	106.53	104.35	103.16	106.77	107.94	104.88	105.25	103.56	107.41	104.8	105.41	107.29	107.31	107.13	109.18	104.98	103.95	104.74	104.05	103.9	104.86	106.01	104.67	105.68	105.37	105.24	106.3	104.75	105.89	103.35	104.41	106.97	105.16	104.43	104.19	105.26	104.01	103.8	107.07	111.34	104.15	105.11	109.36	105.31	106.37	100.1	104.28	108.62
103.11	101.08	100.03	100.31	102.53	100.08	101.7	99.126	98.053	99.758	103.31	99.413	100.4	101.83	100.25	100.77	101.55	99.94	101.73	102.83	100.91	99.788	100.34	99.136	99.669	100.94	102	102.95	98.883	100.71	102.32	101.77	100.12	100.35	98.988	98.981	99.231	101.84	102.62	103	102.32	99.316	100.9	101.51	99.372	99.555	99.783	102.64	101.08	99.082
116.39	121.71	121.01	116.1	119.13	113.78	116.9	119.61	114.52	115.91	117.53	115.2	118.62	118.57	118.63	119.54	118.5	116.64	119.33	121.51	116.4	119.41	117.68	120.39	118.35	117.29	117.54	114.49	115.42	116.82	117.04	117.1	117.72	117.1	118	117.57	119.82	116.36	114.27	115.7	119.74	118.72	115.59	118.58	119.27	119.87	118.75	117.26	117.13	116.82
107.68	106.24	105.65	106.86	106.46	105.68	104.45	106.13	105.65	104.79	105.42	106.39	106.07	106.94	103.9	106.71	106.82	105.33	106.61	104.91	107.83	107.05	105.86	109.11	106.16	105.99	105.84	108.42	104.64	104.36	107.21	105.1	104.41	104.04	104.46	105.52	105.48	103.57	105.31	106.8	104.97	104.81	108.71	103.18	107.61	107.23	108.66	105.96	106.99	108.54
107.08	104.98	106.14	104.68	106.89	103.08	105.22	104.39	106.76	106.64	107.64	107.09	105.92	104.53	106.34	103.98	105.08	108.17	105.77	106.33	104.52	108.15	106.48	104.12	106.83	105.04	102.67	104.63	103.87	104.74	107.38	105.15	104.13	107.43	104.81	105.29	105.41	105	108.9	107.12	102	101.86	105.92	108.39	103.56	102.37	106.64	106.7	104.92	106.28
105.21	103.51	105.27	106.41	104.64	106.91	107.64	104.21	104.31	105.28	106.27	106.09	104.12	100.5	105.49	106.35	106.03	107.31	106.32	107.65	102.48	107.53	106.18	103.78	103.65	107.51	104.3	105.86	104.94	106.88	102.97	101.63	103.69	107.34	106.73	105.08	107.52	103.54	107.87	107.25	101.74	104.5	105.97	105.76	103.43	104.74	108.05	104.16	103.52	103.91
106.25	102.67	105.01	105.29	103.97	104.31	106.51	102.09	105.57	107.27	103.56	104.72	100.49	103.24	104.05	102.67	104.43	103.57	104.45	102.79	104.07	102.9	103.19	105.67	103.7	107.02	103.4	105.94	102.03	105.7	105.64	103.39	102.55	103.99	106.97	103.79	105.79	105.45	104.65	106.17	106.65	102.98	104.68	100.8	106.42	104.66	105.23	104.1	103.27	105.27
115.04	116.42	116.65	116.39	115.22	113.96	116.76	117.21	115.1	117.11	118.33	117.2	113.46	116.5	115.1	116.62	117.54	116.19	112.63	117.35	116.12	113.71	115.2	117.76	115.67	119.36	113.33	118.76	115.4	113.77	114.42	116.19	114.32	115.93	116.34	115.68	115.76	118.64	114.58	115.6	115.55	117.2	117.5	117.36	115.62	115.38	116.57	117.37	119.52	114.23
104.75	105.23	103.55	104.38	104.12	105.54	103.57	105.81	106.85	106.29	105.18	107.23	102.23	102.51	105	106.31	104.33	107.66	104.27	104.4	104.77	105.75	106.93	105.24	106.86	104.33	105.6	103.7	105.47	106.01	105.73	103.13	104.99	104.17	103.24	105.21	102.24	104.76	105.67	106.23	104.47	104.58	103.97	104.28	104.97	105.93	104.21	107.52	106.28	102.46
114.54	110.12	108.27	111.73	108.34	109	111.68	113.84	111.14	111.4	114.28	110.3	112.14	108.64	113.99	114.25	109.92	112.36	114.08	112.3	112.61	109.13	112.84	112.02	111.95	109.3	113.76	112.47	115.39	109.66	110.59	113.16	111.99	112.28	110.21	112.35	112.6	112.63	112.54	109.48	108.74	110.07	111.94	108.95	114.94	114.35	114.53	110.09	112.97	110.3
113.62	113.59	108.97	111.65	113.49	108.75	112.08	110.13	111.79	111.98	112.72	106.84	112.42	111.58	111.17	111.87	115.88	111.93	113.32	112.43	111.55	113.55	111.99	113.36	111.53	111.08	111.68	114.4	114.4	110.06	111.44	114.76	111.61	111.02	115.61	109.54	112.32	111.2	113.91	113.15	110.07	111.03	113.36	109.51	111.91	111.28	114.01	113.43	110.84	113.96
97.757	101.02	100.76	99.306	100.65	102.14	99.778	100.8	99.978	97.517	99.281	98.352	100.58	99.193	100.1	101.57	100.99	97.706	99.214	100.26	101.28	102.65	98.587	98.552	100.13	100.6	99.483	103.49	99.117	100.33	102.33	99.973	98.654	102.73	101.16	101.62	102.11	102.16	101.05	100.35	102.22	99.686	100.52	103.2	101.34	98.39	100.62	101.84	100.41	99.903
111.64	111.69	111.93	108.61	110.66	109.43	112.42	107.45	113.27	113.87	109.48	109.49	106.68	111.44	110.36	109.54	114.56	107.3	108.09	110.51	112.37	109.05	109.4	109.95	112.7	111.3	107.88	110.15	109.23	111.37	110.87	112.18	111.8	107.85	110.94	111.97	108.68	110.33	112.13	112.08	111.37	109.03	111.88	111.27	110.88	109.33	111.43	111.64	110	110.99
99.915	100.49	97.451	101.04	102.29	99.886	101.82	100.56	101.2	100.32	97.872	99.445	102.5	101.67	101.58	103.58	102.4	100.26	101.65	98.892	100.8	100.18	100.11	102.89	101.62	101.77	98.973	100.34	102.06	101.91	99.437	99.935	101.71	99.238	98.886	102.09	101.49	100.52	99.428	103.62	102.32	100.93	100.46	101.1	100.84	100.34	98.802	100.76	99.577	102.05
112.02	114.51	108.37	109.08	112.28	108.9	111.85	112.01	109	109.8	112.67	110.08	111.93	110.05	109.74	110.21	111.9	110.69	109.86	110.33	111.55	110.46	112.77	112.29	110.92	109.06	113.12	112.22	112.92	109.31	114.26	109.78	110.68	110.33	113.25	106.7	113.44	109.49	110.95	110.88	107.74	110.67	114.33	111.38	109.94	110.12	110.31	109.41	110.01	108.96
101.52	99.261	101.5	102.65	98.454	98.331	97.761	103.83	95.886	98.234	98.416	99.538	97.993	98.712	101.06	98.138	98.272	101.01	100.64	96.482	102.07	98.679	100.86	99.424	100.47	99.793	98.504	102.44	99.044	99.028	102.62	104.33	102.12	99.585	100.91	96.668	100.98	104.44	101.98	97.839	99.641	101	99.268	101.08	99.139	99.467	97.288	98.101	99.013	99.362
109.93	107.02	107.78	102.3	106.74	105.74	106.66	107.45	106	104.96	105.91	108.83	104.94	102.88	107	107.21	105.66	102.26	106.32	107.4	106.1	104.89	108.47	105.44	108.02	105.77	107.13	103.62	105.94	102.93	105.43	106.88	105.73	110.04	102.31	106.21	101.22	103.75	105.06	106.01	105.12	107.69	106.72	107.33	104.42	102.94	104.66	106.54	106.48	103.9
104.13	106.04	103.53	105.45	106.05	107.22	104.29	105.06	106.66	106.67	105.41	105.93	106.18	105.71	107.69	107.15	105.88	106.56	105.03	108.19	106.93	104.46	105.29	106.24	107.18	106.89	105.09	108.38	105.94	104.94	106.62	106.37	105.6	107.09	107.96	107.28	106.3	106.05	103.91	102.53	104.37	105.22	107.53	104.38	105.28	107.32	107.27	104.33	105.88	107.35
106.84	105.43	108.95	108.23	104.08	106.08	111.86	105.67	104.72	106.8	108.19	105.88	106.57	107.14	104.09	104.96	107.47	105.71	104.48	106.29	105.84	108.98	108.14	104.44	106.3	107.22	105.7	109.5	107.56	104.08	108.05	104.5	108.11	104.52	104.5	103.52	106.83	104.18	104.64	106.27	107.31	101.64	106.96	106.36	104.99	105.9	102.08	108.24	106.13	106.81
106.15	107.3	107.52	99.958	106.58	106.77	109.37	105.76	105.45	107.17	108.12	106.39	104.9	104.54	104.64	109.38	107.16	103.57	105.18	102.82	104.97	106.07	107.94	104.58	105.89	107.01	105.94	104.61	102.67	105.24	104.44	105.85	104.45	109.5	107.87	104.59	106.78	102.97	105.14	104.73	102.44	108.08	105.49	107.33	103.91	107.23	106.34	102.56	104.91	106.54
101.64	101.11	99.13	103.04	98.263	96.468	102.3	96.332	100.58	102.94	99.655	98.818	99.528	98.131	96.493	99.625	96.73	97.873	99.98	97.59	100.88	100.07	99.613	99.206	101.61	97.926	98.862	99.669	100.16	99.641	98.855	101.02	99.214	98.072	98.054	101.13	99.576	99.234	100.43	101.33	97.751	98.625	101.18	99.263	100.67	101.2	98.861	100.67	101.19	101.38
120.65	114.86	115.22	119.61	116.43	119.03	118.39	119.01	116.15	114.95	116.67	118.7	111.79	118.37	119.79	119.55	116.08	116.92	118.85	117.86	119.67	121.36	117.68	118.16	114.47	114.89	116.7	120.48	117.91	114.8	119.51	115.56	117.19	117.56	117.97	117.99	118.68	118.05	117.88	118.15	118.18	116.1	118.86	117.2	118.38	116.19	116.67	116.59	115.88	119.2
106.05	104.3	102.76	103.62	103.57	105.18	104.24	105.52	104.71	103.54	105.35	103.18	105.61	106.7	106.86	104.99	104.11	106.09	105.26	104.11	106.36	107.23	107.53	102.89	105.07	103.9	105.69	104.1	105	105.27	104.05	102.81	103.32	103.05	108.02	105.73	105.01	105.97	102.53	103.67	104.51	104.87	104.21	103.41	102.41	104.89	105.47	101.83	103.89	102.53
102.66	99.4	97.985	99.588	101.9	101.28	102.85	103.05	99.36	100.53	100.1	100.64	101.66	101.16	99.977	102.65	103.33	99.628	103.16	102.49	102.63	97.641	100.76	101.97	101.84	105.11	101.9	103.56	101.66	100.05	101.75	100.34	103.43	99.202	101.18	100.73	101.3	101.23	103.66	101	102.01	101.28	101.92	100.85	101.76	99.533	102.28	104.74	102.48	103.89
100.21	101.28	97.063	99.51	98.399	98.515	98.59	102.48	98.785	102.64	100.16	98.651	100.24	97.876	99.892	103.52	99.77	100.24	99.478	100.13	101.8	100.42	95.481	99.201	99.621	102.23	103.25	101.02	102.17	99.508	101.45	102.73	100.36	99.597	106.64	98.185	102.2	101.47	100.01	99.976	100.63	99.266	99.748	102.77	99.211	103.75	98.835	102.13	99.582	100.34
105.37	104.06	104.01	103.79	105.78	104.37	104.5	105.09	105.26	102.68	103.95	105.11	102.76	104.07	101.5	101.72	106.14	104.06	101.18	101.87	107.18	104.12	105.03	102.76	104.82	104.47	102.58	104.31	105.23	105.07	102.77	103.82	104.01	103.36	101	102.21	105.02	105.23	103.31	103.47	106.31	101.81	107.74	101.43	102.16	101.12	104.12	105.41	103.08	101.35
112.48	111.2	113.75	110.2	111.5	107.92	110.39	108.82	113.55	112.45	115.38	111.3	111.55	106.57	111.33	108.48	109.43	111.84	113.13	110.62	112.83	108.61	111.72	111.99	112.78	112.99	110.15	110.6	112.74	108.72	109.79	111.78	112.59	110.63	109.29	111.5	111.02	112.11	110.97	110.8	111.04	111.76	115.76	113	111.98	112.57	111.26	110.22	113.77	111.09
105	105.57	105.59	104.27	107.83	107.23	103.5	107.05	105.29	105.51	107.53	104.46	104.58	103.36	106.53	105.59	104.44	105.68	103.34	104.23	106	103.32	106.07	103.61	106.7	107.62	107.71	104.92	105.59	109.76	104.5	104.85	108.19	107.88	105.17	108.98	105.91	104.27	104.22	106.57	106.5	102.34	105.88	104.76	101.26	102.73	105.71	100.59	107.08	106.35
112.18	112.98	110.41	111.43	110.35	106.79	110.52	108.86	108.92	110.08	108.92	113.23	107.27	108.68	113.67	108.83	109.23	109.81	108.54	112.44	108.11	110.7	110.16	109.87	111.52	108.89	109.61	109.28	109.54	107.79	109.42	113.07	110.52	108.86	112.19	109.02	107.16	105.12	111.74	111.26	109.62	107.48	108.99	108.86	108.96	109.32	111.21	108.77	108.24	108.07
105.28	110.26	103.76	103.67	106.25	106.76	106.02	106.11	106.84	108.84	104.91	105.98	104.8	107.27	103.79	106.59	103.12	107.6	106.25	103.93	106.18	103.92	106.2	107.21	104.33	105.92	106.56	108.72	106.23	104.87	105.67	105.2	104.46	106.59	106.96	106.03	106.7	102.92	106.73	108.39	107.94	104.7	103.9	106.44	106.46	107.9	104.28	103.28	106.04	103.29
112.45	112.31	110.09	114.02	112.65	108.72	113.21	111.82	109.69	109.27	108.71	110.87	110.34	113.52	112.53	108.92	108.53	115.16	108.93	109.51	113.15	111.3	111.98	109.13	108.79	109.48	108.33	111.4	112.2	111.15	109.44	111.75	110.6	111.49	113.34	107.75	109.09	111.31	111.74	112.89	112.47	111.71	109.47	110.11	108.57	109.93	110.02	112.01	112.95	110.98
120.51	119.58	115.35	118.07	117.99	118.76	119.96	118.95	116.53	118.14	118.88	117.56	115.82	117.09	116.59	118.05	118.3	115.07	119.79	116.34	118.6	119.11	120.47	115.41	113.38	115.62	115.58	119.03	116.11	118.06	117.76	117.91	117.27	117.2	117.03	118.66	116.78	116.54	116.86	117.12	113.48	119.41	118.07	116.41	120.01	118.13	118.43	116.89	116.87	118.92
115.17	114.04	116.73	115.82	119.75	116.69	113.54	116.61	116.06	115.1	115.24	117.18	118.66	116.78	114.31	114.97	114.43	116.77	116.54	114.68	116.3	116.82	115.97	117.46	113.69	116.88	115.18	116.04	117.56	116.59	116.18	117.23	115.55	116.3	113.84	116.15	115.01	115.87	114.54	118.31	116.87	118.16	114.36	114.05	118.19	117.04	119.63	116.05	117.12	115.57
106.69	101.93	104.71	103.57	103.24	103.34	103.45	102.98	103.65	105.27	105.44	104.32	107.26	105.74	104.44	105.2	104.53	104.35	103.95	102.31	101.66	101.23	102.17	104.7	102.57	105.28	106.02	103.09	105.54	102.87	104.4	103.65	104.38	104.69	101.58	104.01	104.65	108.89	102.05	100.09	100.79	105.3	105.64	104.44	106.63	108.29	103.54	105.79	105.12	105.74
100.87	98.371	101.75	101.86	98.428	102.34	97.158	102.41	101.22	100.11	99.93	99.556	97.776	98.881	100.74	98.515	100.13	96.566	102.58	98.746	99.878	101.72	100.4	100.2	101.08	98.337	100.4	102.08	99.74	102.88	99.506	101.05	100.08	104.49	98.157	100.06	102.7	96.181	100.79	99.63	101.99	99.847	100.77	99.506	99.977	99.797	97.657	102.02	99.673	98.939
111.26	111.54	114.84	112.9	112.47	113.84	113.22	109.99	112.91	115.69	109.8	113.55	110.86	114.54	114.11	112.42	113.09	111.87	112.7	111.87	109.47	114.15	112.39	108.38	110.1	114.45	113.74	109.88	112.44	112.7	112.32	114.38	114.58	113.99	115.01	113.72	114.18	111.18	113.99	112.52	112.04	111.71	113.84	114.43	114.81	115.38	114.27	112.14	114.6	115.1
105.51	108.52	108.52	104.79	106.31	103.41	102.91	104.96	105.37	105.67	106.51	104.74	105.79	105	106.43	104.67	105.61	107	103.6	106.8	106.25	107.31	104.16	109.02	108.37	107.25	106.28	106.78	107.43	104.81	104.01	108.66	106.24	105.59	106.62	106.22	105.3	108.07	106.79	104.4	107.25	107.33	104.63	105.77	107.16	107.94	103.66	105.09	104.8	105.68
106.95	101.96	105.32	107.37	106.57	105.84	107.11	105.26	108.85	105.2	102.97	106.01	104.35	105.73	104.14	103.98	106.85	105.72	105.61	105.86	103.36	105.04	102.75	101.13	105.73	104.43	105.53	104.44	103.64	106.95	103.58	105.92	101.87	107.85	104.62	105.16	104.69	102.22	105.58	103.99	104.64	103.89	104.04	103.53	106.92	106.69	102.85	106.79	106.6	102.62
103.35	106.48	104.8	106.95	106.73	105.41	105.76	103.13	102.58	105.2	103.65	105.37	102.81	104.94	105.29	107.43	102.87	104.09	105.81	107	107.92	104.49	103.38	107.43	102.61	103.51	103.33	107.6	103.46	103.97	105.37	102.84	108.07	101.87	104.13	102.02	104.49	103.69	102.26	105.68	103.33	104.38	102.99	104.54	103.02	105.77	106.12	106.1	104.85	103.36
109.89	112.15	111.53	110.96	112.45	110.96	108.91	111.62	114.42	109.23	109.87	112.27	113	109.23	111.36	110.69	111.7	109.17	110.29	109.62	111.16	110.96	114.07	109.22	111.38	110.84	113.05	111.31	110.19	108.35	111.4	110.2	110.52	112.29	112.7	113.24	113.38	112.03	109.03	107.86	109.49	110.21	112.46	111.38	112.67	110.56	110.26	109.4	109.88	112.15
104.15	103.23	107.08	106.75	104.85	103.12	106.33	105.37	104.27	100.85	101.35	109.06	105.81	103.2	103.83	106.24	101.72	104.45	108.02	105.32	101.2	103.92	103.72	102.69	103.6	105.11	106.69	106.59	104.01	102.3	106.28	103.91	103.15	106.58	104.4	106.1	104.54	104.6	104.37	103.26	102.73	101.35	105.39	104.64	104.23	105.22	101.44	103.85	103.2	103.4
113.64	108.11	112.22	110.33	112.14	114.24	112.6	110.65	110.89	108.83	112.09	111.88	107.97	109.15	109.85	109.98	112.77	114.99	112.25	111.9	111.3	112.41	114.87	111.78	108.41	110.22	114	113.36	110.8	111.31	109.85	110.47	111.96	112.68	110.47	108.67	109.56	112.54	113.48	109.81	111.4	111.08	111.72	109.38	111.3	111.46	112.15	113.7	109.64	112.27
103.96	107.53	104.17	104.44	106	107.26	106.14	108.27	104.19	105.58	107.96	106.95	106.66	103.24	105.26	104.26	106.47	106.55	105.53	109.09	106.17	105.01	109.64	103.79	104.66	104.89	104.8	104.54	102.93	109.61	107.21	107.29	105.1	104.74	106.42	105.64	105.44	108.56	103.74	105.86	106.5	103.98	106.87	106.79	104.11	105.11	102.82	107.29	105.58	107.83
113.04	110.93	113.82	109.14	111.15	108.81	109.82	111.32	108.6	110.14	112.37	110.24	108.8	112.44	109.91	108.79	113.3	114.54	107.59	110.01	111.33	112.43	110.15	111.05	112.36	113.7	111.93	112.53	111.06	110.89	109.34	110.88	112.93	109.88	113.21	108.94	112.8	112.24	108.22	109.54	107.89	110.95	111.24	112.81	113.82	110.12	112.77	109.81	107.61	109.72
113.84	112.95	113.78	112.08	113.04	112.47	112.24	111.7	111.32	112.31	109.98	113.74	108.62	112.08	111.13	108.28	113.34	112.06	113.85	110.95	113.18	111.97	110.91	109.3	111.16	110.19	113.89	112	109.92	114.94	110.64	111.14	112.13	110.94	113.06	114.94	109.69	111.31	112.07	113.23	114.02	109.64	111.54	110.67	111.14	114.2	111.17	108.16	109.78	111.06
111.49	110.63	110.62	109.23	110.82	108.85	111.46	113.07	111.28	112.44	109.95	114.83	110.05	111.04	112.98	113.37	110.32	112.44	109.5	111.48	109.23	110.3	111.99	111.48	111.74	112.12	111.43	114.2	112.57	111.13	111.45	108.09	111.13	107.79	112.29	109.66	113.16	111.06	111.11	112.01	112.73	107	112.99	109.42	110.11	112.19	107.71	109.67	109.74	111.78
100.31	98.128	102.02	103.88	99.899	100.62	98.602	99.691	98.47	101.52	102.94	99.448	99.64	100.82	101.86	100.61	102.79	96.997	101.56	98.165	100.19	102.44	100.63	99.737	101.66	100.19	101.06	99.657	102.38	98.971	101.23	98.374	101.12	101.7	101.53	99.552	103.53	97.04	97.95	101.29	98.503	95.865	101.69	101.02	101.2	101.13	101.79	97.424	100.34	101.05
113.64	109.42	111.36	113.82	108.96	110.2	112.12	113.23	109.44	111.56	113.59	112.07	114	111.1	110.86	111.89	110.96	111.1	108.6	111.26	112.14	112	111.82	112.55	112.7	108.47	111.97	110.87	111.01	114.07	112.4	111.31	110.72	112.73	111.38	112.07	109.43	107.51	112.33	112.46	111.44	111.55	109.92	110.8	113.27	111.83	113.27	111.79	108.66	114.32
104.55	104.97	103.7	105.78	105.47	104.02	108.48	108.78	104.4	102.1	102.91	107.63	103.39	103.47	106.16	104.78	105.5	105.73	105.7	105	104.28	107.81	104.56	102.6	108.05	103.92	104.79	104.72	105.45	103.12	102.82	104.99	104.27	104.15	104.26	104.31	104.76	102.32	106.26	104.54	107.93	105.7	104.32	105.1	103.64	104.7	103.12	105.42	105.07	103.49
105.52	108.95	106.33	108.49	106.12	105.47	105.06	104.87	107.74	103.78	107.33	106.07	107.2	106.96	105.93	106.89	106.81	105.51	106.34	107.3	105.51	107.04	104.24	106.38	104.06	104.4	104.7	108.31	103.33	105.11	103.98	105.67	105.08	106.93	105.08	105.67	105.9	106.84	103.75	99.716	101.43	109.02	105.8	105.55	107.05	111.23	104.96	104.45	104.42	103.5
105.73	106.86	108.68	106.4	106.35	105.21	106.11	105.99	104.85	105.17	104.2	107.18	108.31	104.89	104.99	106.27	105.65	108.9	105.67	108.13	105.66	106.05	109.07	104.75	103.22	105.46	106.54	107.86	105.91	108.08	104.41	104.7	103.91	108.29	104.41	102.81	104.57	108.73	109.67	107.13	107.08	106.01	107.79	107.59	104.58	109.45	105.62	107.91	104.81	109.49
105.87	106.82	108.01	107.72	105.5	104.35	102.77	102.6	104.88	106.27	103.49	105.1	105.54	104.98	106.19	103.2	107.06	103.64	106.06	106.38	105.54	106.34	107	106.76	103.03	109.66	106.04	105.92	103.53	105.63	106.11	105.97	108.22	106.36	105.81	105.38	105.75	106.29	105.33	104.12	106.17	103.83	108.59	109.06	103.8	107.61	103.87	106.09	109.03	102.2
112.99	109.39	109.89	106.75	110.95	115.86	111.85	114.5	109.51	114.58	112.1	111.87	115.56	112.34	113.94	115.36	112.17	111.59	114.92	111.77	114.82	112.22	114.45	114.27	109.69	114.75	113.35	113.92	111.31	112.63	112.05	112.59	113.52	113.64	111.98	116.04	115.66	111.8	113.18	111.61	113.7	113.97	116.43	108.74	110.11	111.78	112.71	109.39	112.33	110.55
100.63	98.953	100.36	101.82	98.342	100.98	100.76	102.37	100.69	98.182	101.61	101.39	100.13	99.953	99.247	102.1	98.996	101.79	102.71	105.98	100.75	102.7	101.43	104.15	101.78	101.92	98.469	100.29	101.19	100.49	101.62	100.36	101.82	101.87	100.14	100.3	99.459	100.5	100.26	101.76	100.83	99.818	100.83	100.58	101.04	98.989	102.5	103.36	99.779	100.65
106.82	104.64	104.69	108.12	104.14	109.03	107.87	103.74	106.09	106.64	108.38	106.45	105.91	107.78	105.46	106.23	107.41	107.43	107.92	106.18	105.7	105.93	109.01	106.4	107.22	109.31	103.81	106.83	105.42	105.38	105.67	108.26	104.97	106.65	107.26	106.96	107.25	105.28	104.88	104.52	107.59	103.51	103.86	108.34	105.13	104.84	106.28	106.9	110.98	108.51
108.2	106.14	105.9	104.94	103.62	107.69	106.32	106.47	104.4	103.7	103.43	105.31	107.86	105.3	103.78	106.91	107.91	108.64	106.69	106.52	105.77	104.54	109.65	105.75	106.62	105.54	105.29	105.97	105.17	104.35	104.04	106.9	107.35	104.88	104.66	108.58	109.64	106.39	105.36	106.27	104.68	108.78	106.55	106.01	102.8	105.41	110.12	105.15	108.83	107.09
110.46	114.12	116.84	114.43	111.23	111.14	115.17	113.76	111.33	110.46	114.82	109.78	112.62	110.21	111.95	109.15	111.71	112.67	114.21	112.77	110.94	110.66	113.72	111.89	111.07	114.83	113.95	115.89	109.5	115.07	110.65	111.65	116.29	111.13	112.11	109.87	114.31	113.02	112.8	113.95	114.61	111.53	114.92	116.44	112.36	114.26	112.48	114.29	113.59	109.31
108.32	112.54	112.16	111.5	111.81	111.93	113.3	111.7	108.34	109.35	110.74	108.89	112	109.07	112.78	111.44	112.67	112.24	111.38	109.78	107.69	110.42	111.81	109.17	112.19	111.73	111.21	113.33	110.88	114.37	113.22	109.71	109.37	110.1	108.88	112.24	112.46	108.47	110.19	112.17	111.87	107.5	108.99	113.51	113.66	109.85	108.04	110.84	109.37	111.41
109.04	111.96	109.87	107.29	112.27	112.18	110.12	112.43	107.1	113.34	108.7	108.6	110.31	107.69	107.1	112.04	112.63	109.91	108.14	109.82	108.29	110.47	110.01	111.18	108.54	109.75	107.45	113.09	110.69	110.51	111.22	109.61	108.86	108.08	109.49	108.28	110.08	110.63	112.23	110.74	107.85	112.42	110.73	109.28	109.63	108.76	110.4	108.45	112.75	108.71
105.84	105.51	103.8	106.73	104.8	103.5	105.18	107.29	104.61	105.98	105.59	106.72	105.38	103.59	104.72	106.55	103.17	106.97	105.98	106.8	106.4	107.42	104.44	105.26	105.27	105.95	107.08	104.99	104.26	110.29	107.47	108	104.48	105.03	105.86	105.28	110.05	107.79	105.74	108.07	105.86	106.49	109.64	104.93	104.33	107.25	105.36	104.77	107.57	109.06
105.85	105.77	104.28	103.72	109.33	103.84	105.48	105.77	108.32	106.23	106.67	108.88	106.38	104.88	106.13	104.84	106.22	104.32	102.25	107.39	109.75	107.24	108.46	108.5	106.67	103.02	107.51	105.66	107.12	105.31	105.19	107.85	103.84	107.67	104.06	106.42	106.94	105.51	109	104.91	106.73	108.98	107.75	105.44	105.66	110.13	105.78	104.91	108.14	105
113.03	113.04	114.65	110.94	112.81	111.02	114.09	110.27	112.56	115.7	112.42	110.88	115.06	114.17	110.1	116.52	112.39	113.18	109.7	110.6	113.96	109.72	113.72	112.13	113.52	114.75	111.58	111.03	115.7	116.08	114.84	115.44	114.12	114.67	114.43	110.61	113.02	113.85	111.07	112.45	117.49	112.96	113.14	112.09	111.65	113.54	111.24	113.89	108.77	113.71
107.38	108.12	105.59	104.03	102.9	105.13	106.2	107.72	107.99	107.07	104.02	108.23	105.03	104.42	105.77	105.56	106.46	103.84	103.15	105.37	103	107	105.48	105.53	107.74	109.84	107.27	103.73	106.52	106.83	104.71	105.34	104.36	106.52	105.39	106.84	102.73	107.09	105.29	104.04	107.91	104.35	103.51	106.85	106.15	106.8	105.65	107.63	105.24	106.14
105.26	105.39	106.25	106.06	105.42	105.83	107.32	101.77	106.29	105.94	104.71	104.61	104.4	107.42	107.75	105.63	105.55	108.42	107.35	105.5	104.39	104.47	105.24	107.35	104.64	106.13	104.86	104.64	103.06	105.49	107.73	105.63	104.42	103.18	106.05	104.57	108.7	106.89	107.64	107.74	104.66	103.11	106.23	104.77	103.95	105.46	107.91	103.98	105.54	106.41
105.07	106.37	103.83	107.39	105.14	104.41	106.51	105.9	104	107.91	103.99	106.17	102.16	105.14	104.72	105.65	106.01	103.89	105.27	101.8	107.62	105.66	102.45	103.42	102.33	106.44	102.49	106.91	105.54	104.83	105.76	104.01	104.43	105.86	103.13	103.7	104.9	102.27	107.08	104.51	108.37	106.16	103.42	104.3	103.46	103.6	104.7	103.93	105.76	106.37
108.42	110.92	106.99	105.38	109.57	109.8	111.7	108.13	110.01	107.75	113.53	111.43	109.78	109.83	110.37	110.74	110.66	110.58	109.9	112.16	109.48	110.43	107.51	113.91	110.48	108.56	109.86	108.74	110.75	108.16	110.62	110.6	109.73	109.11	109.63	111.37	110.16	109.78	110.94	110.03	111.61	109.9	109.25	109.54	109.91	112.57	111.05	110.61	109.26	109.78
111.25	104.8	105.21	108.19	110.31	109.93	106.67	104.65	106.25	105.07	106.86	108.54	104.94	107.88	108.55	107.43	106.07	108.18	108.48	108.94	108.67	108.16	107.7	105.87	107.28	108.08	105.67	107.68	107.97	107.16	107.56	103.89	105.7	105.71	102.11	106.33	106.97	109.04	108.76	106.55	103.83	111.63	107.95	108.02	106.51	106.12	108.08	107.65	104.67	106.33
113.37	111.18	111.67	112.08	113.79	113.59	111.65	111.88	113.56	114.73	112.27	115.31	115	113.94	108.8	113.35	112.85	112.94	113.97	112.32	110.29	112.69	110.74	112.85	111.25	111.44	115.25	110.13	116.66	113.34	112.17	115.81	114.8	116.92	110.4	114.46	112.31	110.99	111.39	112.19	114.54	112.98	112.82	112.49	111.76	111.63	115.02	111.65	117.8	111.93
104.91	106	105.59	105.46	102.34	106.09	100.88	104.64	106.79	104.29	105.74	104.48	104.73	103.31	103.74	103.53	103.63	102.28	100.73	104.02	105.31	100.79	102.42	104.16	101.97	105.79	106.79	105.43	105.12	104.99	102.27	106.81	103.38	105.58	102.27	106.61	104.57	103.22	102.6	102.83	101.83	104.43	102.16	102.55	104.3	103.48	103.27	106.23	109.62	102.19
99.986	96.875	99.622	97.868	101.5	97.402	100.02	99.948	98.033	101.46	97.565	98.762	99.924	98.535	98.425	97.572	100.16	101.28	98.818	98.485	102.65	100.99	100.54	99.449	99.218	102.02	99.272	96.836	96.188	100.34	99.652	100.5	96.699	97.57	100.09	96.638	98.036	101.09	99.066	99.896	101.18	97.302	98.659	100.98	97.818	102.98	99.069	98.526	98.724	96.225
110.45	108.09	111.58	107.53	107.3	110.02	108.92	108.11	112.65	113.64	108.55	107.33	112.82	108.9	110.11	111.2	110.89	110.72	108.6	109.45	107.78	110.52	108.4	107.51	112.75	107.74	108.35	111.01	109.73	109.49	112.11	107.23	108.28	109.1	111.02	108.96	106.83	110.59	110.1	112.02	111.18	112.14	106.37	111.53	108.27	110.97	111.94	106.4	110.1	108.42
113.64	111.59	111.97	110.51	113.23	109.31	111.45	111.39	111.6	113.47	111.55	111.51	110.11	110.41	110.28	109.63	110.54	111.43	109.8	115.14	113.54	112.22	112.88	110.96	112.8	108.26	110.88	108.32	108.98	113.31	110.65	110.01	112.81	112.72	114.29	110.37	111.53	113.45	110.89	108.99	109.94	111.77	109.62	112.23	111.25	109.83	115	108.27	114.31	110.45
99.044	101.01	98.719	99.375	101.2	100.53	96.968	101.91	101.45	99.479	100.8	98.161	96.823	101.39	101.85	97.977	102.3	99.105	100.18	102.33	98.636	102.79	96.878	97.404	100.09	98.984	101.55	99.098	99.786	101.67	100.29	97.363	102.38	99.4	99.524	98.316	101.11	99.459	101.93	98.578	99.692	99.04	100.72	99.464	101.11	102.06	96.598	100.76	99.628	102.16
107.01	104.97	109.17	107.05	107.96	107.07	106.51	109.91	106.86	106.41	104.26	105.94	107.06	107.43	107.03	104.99	104.91	106.68	107.34	106.52	107.06	104.4	106.59	107.72	108.72	106.22	103.3	102.92	101.83	106.76	108.05	107.13	102.59	108.08	105.51	106.28	104.86	103.04	107.53	106.77	105.61	106.19	106.61	106.32	103.49	107.08	104.54	109.22	106.35	108.2
105.05	106.95	107.76	107.13	105.56	104.32	104.46	103	105.5	103.83	104.28	105.78	104.02	104.92	100.78	103.63	106.01	108.75	105.11	106.8	105.71	105.16	106.9	107.77	105.18	101.68	106.47	106.11	102.85	105.5	103.98	104.27	105.84	104.28	107.49	107.1	105.02	101.52	106.32	105.6	106.77	107.57	108.14	104.13	103.14	104.51	101.84	107.93	107.95	109.52
104.31	105.75	102	106.9	104.72	104.91	103.55	106.58	106.48	104.13	104.36	106.35	105.94	106.28	108.94	108.18	104.13	103.36	103.21	102.83	104.5	104.17	102.12	104.96	104.03	103	105.9	105.11	104.16	104.94	102.24	102.86	103.08	98.987	101.2	103.78	102.74	103.71	103.91	103.72	105.14	103.76	101.01	106.45	100.79	103.31	105.92	99.58	105.86	103.56
112.42	109.81	109.77	111.3	112.99	109.37	108.21	110.43	107.73	109.18	110.5	111.99	111.47	111.19	111.98	107.76	110.47	111.49	107.52	109.07	111.13	111.93	108.89	110.61	110.29	106.9	109.09	110.09	109.94	108.55	109.9	113.72	106.74	104.84	110.44	107.22	109.65	109.41	109.95	110.29	110.18	107.78	108.41	111.39	107.3	107.83	108.17	109.56	111.86	110.42
102.47	99.849	98.124	104.45	99.273	99.756	101.99	99.877	101.84	102.23	101.03	100.76	100.52	101.06	101.22	100.74	100.91	103.9	101.52	101.24	102.46	101.89	101.46	103.51	102.39	101.79	99.856	99.656	100.44	102.8	100.55	101.07	102.6	98.219	101.84	101.69	102.57	100.3	98.105	98.92	101.37	101.38	99.816	102.47	101.79	98.679	96.692	100.45	100.42	102.82
98.231	101.73	100.68	101.64	102.74	99.965	98.748	100.71	97.942	102.88	102.76	96.246	96.924	102.41	100.33	99.339	102.55	99.77	102.11	102.06	101.26	102.01	100.63	103.45	99.73	99.855	99.215	100.8	102.12	103.39	97.787	100.01	98.637	101.67	99.765	100.87	100.39	102.54	99.662	100.83	101.96	100.87	98.92	100.38	100.49	100.34	102.23	99.934	102.99	103.13
114.26	113.91	116.53	111.78	118.82	112.75	113.18	114.32	117.62	119.01	114.57	115.61	118.17	115.61	118.98	118.36	113.75	116.47	116.49	117.05	116.46	115.71	114.59	118.91	120.55	117.74	115.98	117.01	115.19	115.84	113.87	116.04	114.83	116.17	116.86	116.94	116.09	116.4	116.18	115.61	113.78	115.86	115.19	116.96	115.47	116.04	115.02	116.25	117.26	114.55
110.49	110.82	113.4	110.99	111.91	111.09	114.28	109.38	109.55	112.19	110.74	114.19	110.7	112.89	114.48	110.82	113.9	115.02	112.93	110.63	111.88	111.77	114.29	112.46	111.97	108.74	108.6	108.53	113.36	107.66	110.99	110.83	112.76	110.57	112.34	108.93	112.07	110.84	112.12	110.85	110.15	112.21	114.11	110.28	113.91	113.1	110.72	111.3	114.14	111.02
102.97	111.64	108.38	108.19	105.6	105.69	107.3	108	105.15	106.23	106.45	105.2	108.28	109.68	106.07	110.81	106.23	106.85	107.22	104.36	106.69	109.65	107.9	107.27	109.66	105.93	106.9	106.11	106.6	107.69	104.93	107.05	105.9	108.08	109.9	106.65	106.14	107.59	106.93	110.32	108.65	106.33	105.45	105.8	107.04	109.08	107.97	103.63	105.2	107.21
100.53	100.8	103.29	102.01	99.822	98.836	98.819	102.95	98.354	102.47	101.11	102.58	100.76	102.77	98.51	100.83	101.56	102.21	102.03	99.76	102.16	99.373	99.535	99.306	98.696	101.36	99.418	95.637	99.154	102.62	99.65	100.16	103	102.24	103.36	102.33	101.42	102.17	100.75	103.46	101.32	98.816	101.17	100.96	98.369	98.972	103.76	101.67	98.274	99.376
111.2	111.35	109.02	111.86	111.55	110.91	114.45	111.65	113.59	112.22	110.9	112.47	109.67	111.63	109.54	111.08	113.35	112.15	107.59	110.38	111.35	111.76	108.68	114.87	114.74	115.43	112.51	112.46	110.85	113	110.45	112.01	109.55	111.74	112.11	112.88	108.38	111.59	112.62	108.38	111.49	113.88	111.47	110.41	113.89	110.64	110.66	109.97	110.85	111.82
107.05	106.91	105.67	106.63	105.36	105.91	107.82	105.91	106.62	103.63	105.68	107.31	106.36	106.02	106.44	108.45	106.19	103.34	106.28	105.1	106.37	103.34	100.95	105.43	104.1	106.77	105.56	106.51	103.72	103.99	108.2	108.11	106.68	104.59	105.48	101.5	105.83	106.46	104.18	107.84	106.4	105.16	106.27	105.38	104.52	105.48	105.11	105.21	105.18	107.65
106.06	108.49	108.39	107.37	110.82	109.08	111.8	109.95	111	111.74	105.89	109.5	112.11	112.11	108.25	108.32	108.94	109.76	110.65	108.59	107.55	110.35	109.79	111.2	109.48	109.47	108.51	112.91	110.68	110.04	114.27	110.03	111.78	107.97	107.63	107.86	108.88	107.56	111.26	107.16	111.99	107.42	111.61	112.07	108	107.83	107.59	112.94	110.35	107.8
105.2	106.28	104.96	107.75	103.23	105.05	106.93	104.33	107.37	106.34	108.55	107.47	103.09	105.92	105.44	106.73	104.41	105.46	103.76	106.12	106.21	104.87	104.07	105.5	102.54	105.24	103.19	108.71	105.03	104.53	105.05	106.17	103.08	107.56	103.97	106.41	107.76	106.12	106.68	106.22	107	105.46	106.55	107.46	106.35	105.83	104.5	104.63	107.88	103.41
99.203	98.804	102.81	100.42	99.672	102.28	103.03	100.66	102.66	97.105	99.127	101.63	97.956	100.87	98.963	101.57	102.04	97.87	100.96	99.765	101.1	101.38	98.676	103.52	100.31	101.14	100.17	102.92	102.53	101.83	100.05	99.115	102.82	98.703	101.07	101.03	99.5	98.125	100.6	101.99	100.76	101.36	100.43	99.639	102.85	99.042	101.04	99.257	97.499	101.32
102.58	104.39	104.91	100.87	103.69	103.01	102.34	104.04	102.93	106.3	104.02	107.02	103.18	103.4	103.54	102.24	104.3	106.39	102.91	102.12	100.6	104.22	103.54	105.1	105.44	102.47	104.39	103.57	105.76	103.51	103.72	103.43	100.69	103.04	100.73	104	108.14	100.8	106.22	104.02	104.11	105.84	101.55	103.42	100.3	105.28	104.02	104.69	102.33	104.25
114.7	110.87	110.8	110.86	111.39	111.41	112.54	114.86	113.04	112.66	112.31	111.57	112.24	112.62	110.71	109.92	112.69	110.84	113.28	110.85	111.42	108.87	110.21	112.02	112.29	112.26	110.73	113.98	113.27	109.29	112.17	111.16	111.63	112.01	114.21	112.79	106.42	110.33	111.2	108.19	112.23	109.46	110.48	111.53	112.55	110.59	113.66	113.42	111.15	110.02
101.95	99.354	98.605	103.13	101.01	99.912	100.27	101.43	102.21	102.34	100.69	98.088	102.98	100.92	100.97	101.07	101.34	98.734	102.32	98.668	99.434	99.426	98.759	101.23	100.25	101.59	99.654	105.48	100.04	101.82	100.39	100.37	100.1	102.45	102.62	98.506	98.072	99.261	100.67	98.93	98.227	99.739	104.34	100.52	98.064	99.293	101.61	101.07	100.17	97.477
114.34	113.84	112.95	111.42	113.67	112.51	113.16	112.48	111.52	113.06	108.81	109.01	112.12	106.68	112.18	111.59	111.2	113.27	113.84	112.87	112.62	109.8	112.72	112.88	109.54	110.59	110.59	112.67	110.15	109.03	110.27	114.51	114.21	111.51	107.6	112.76	111.29	110.88	109.29	111.62	112.74	113	112.87	111.55	111.37	113.58	114.49	108.58	108.8	113.68
108.76	108.94	114.25	112.3	108.88	108.45	110.52	109.54	111.24	111.75	109.54	108.27	111.74	111.05	106.24	109.86	113.86	110.54	107.33	106.98	110.04	107.97	108.97	111.51	107.57	111.12	110.76	112.21	111.3	109.16	112.75	111.17	108.12	110.51	114.39	109.08	109.63	109.29	109.88	107.75	107.82	108.46	112.32	112.87	110.14	108.53	107.62	108.95	107.52	109.71
107.43	109.96	112.02	109.66	112.31	110.19	110.67	110.77	109.48	107.83	111.56	108.83	105.81	109.48	109.57	108.79	109.01	112.27	110.72	111.24	111.5	112.14	110.79	111.96	111.52	112.26	111.44	110.29	108.73	111.26	112.72	113	110.56	109.97	117.07	109.17	106.73	110.76	110.32	109.78	110.97	109.56	110.61	110.5	111.4	111.84	109.26	113.76	109.63	109.64
106.66	107.23	102.63	105.27	107.98	105.12	106.43	106.56	107.55	106.02	106.15	104.13	105.25	105.7	106.76	106.28	105.59	105.91	103.41	106.61	101.84	104.82	104.28	108.05	107.88	106.12	106.39	107.03	106.13	105.3	104.55	105.48	102.96	108.89	109.42	104.67	106.38	107.09	106.88	107.5	107.7	106.17	105.91	106.06	108.26	105.3	105.86	105.87	107.04	104.71
114.03	112.62	111.17	108.42	112.88	112.76	109.03	112.35	112.76	109.58	109.91	110.26	110.33	114.16	110.52	110.97	109.22	112.28	115.68	113.07	108.38	111.61	112.79	111.8	111.66	107.97	111.07	111.89	108.55	111.01	112.22	110.79	110.43	111.44	109.58	111.22	107.05	111.15	111.83	114.56	112.61	111.68	112.41	112.88	113.27	111.91	110.67	109.69	113.83	110.09
105.97	107.39	103.3	106.18	106.36	105.21	105.31	106.04	103.28	104.48	105.12	107.39	103.41	100.7	105.69	101.52	102.92	106.57	103.06	108.12	103.85	107.95	103.66	107.02	106.73	104.72	105.52	105.74	102.79	106.99	105.54	106.55	106.77	103.17	105.43	105.92	107.4	102.65	104.37	105.29	108.5	104.19	105.53	105.64	107.29	104.19	105.08	106.42	108.42	108.15
112.21	111.67	112.82	111.78	110.38	111.72	107.82	112.27	113.4	107.53	109.72	110.54	109.9	110.6	114.69	108.67	108.43	110.99	107.79	110.48	113.08	110.07	110.65	110.47	109.6	110.01	110.56	112.33	110.2	110.13	108.55	110.06	108.48	107.99	108.44	108.99	107.4	110.87	110.06	110.74	108.81	111.61	109	112.25	112.11	110.08	108.09	105.12	110.52	110.4
105.91	107.69	108.8	106.42	107.66	107.63	106.44	107.88	108.73	108.95	106.17	107.71	107.16	110.25	105.62	104.93	106.61	107.81	105.02	107.6	108.69	109.64	109.27	109.06	109.5	105.72	107.28	105.69	107.29	104.32	105.44	105.87	107.03	103.43	105.85	104.98	104.55	106.97	106.78	106.28	105.1	109.68	108.88	108.62	105.58	107.28	104.29	108.93	107.69	101.91
104.58	107.92	107.16	110.03	104.57	105.78	107.15	107.01	108.29	107.98	108.6	106.13	105.57	107.53	108.24	105.5	104.81	105.76	107.13	109.79	104.45	108.57	106.38	106.68	107.2	105.5	107.49	106.5	106.05	105.16	109.45	108.17	105.58	105.84	109.56	104.07	104.7	106.51	105.85	107.95	106.77	107.24	105.7	103.75	106.15	104.49	109.02	106.64	104.55	105.82
112.34	109.14	112.64	110.52	110.52	110.71	110.55	110.75	110.88	109.13	110.59	108.95	111.55	109.1	110.6	110.84	111.04	113.35	108.77	107.27	109.31	113.25	107.83	110.17	109.97	111.72	111.44	111.59	107.32	111.32	112.06	111.54	108.79	108.06	110.82	111.47	109.55	110.4	111.08	111.34	110.35	108.64	111.37	108.52	109.96	111.54	110.39	113.52	110.54	112.11
117.57	117.85	116.48	119.15	117.76	121.07	121.4	118.32	115.47	115.48	114.72	118.83	121.47	118.83	116.25	118.34	115.48	118.34	120.02	119.31	117.51	116	116.34	117.55	116.73	115.14	115.87	118.53	116.53	116.56	119.12	119.04	117.97	116.94	119.08	117.13	115.6	116.91	113.69	118.33	117.18	118.19	119.89	118.51	115.94	115.21	115.76	114.98	118.72	118.85
111.8	110.31	108.59	112.19	111.57	114.28	112.73	110.66	113.48	111.69	115.65	111.31	109.43	114.13	113.69	110.42	109.2	113.04	111.72	108.08	111.65	112.8	109.29	111.3	114.08	110.52	110.22	114.95	110.96	112.39	112.23	115.31	109.32	112.3	113.45	110.45	111.46	111.63	112.81	113.34	110.4	113.5	111.74	111.09	116	110.84	114.2	108.81	110.03	112.39
99.731	103.05	96.99	97.227	101.81	101.35	99.295	98.069	100.63	101.52	97.588	100.87	94.794	98.665	101.57	100.66	99.058	98.223	99.535	99.235	100.41	98.249	97.399	100.92	98.736	102.01	100.04	102.33	96.84	98.556	98.056	102.12	101.56	99.868	100.77	100.7	99.633	101.52	99.856	100.09	99.508	101.57	98.794	96.256	101.74	98.421	99.817	98.439	102.23	100.21
110.63	109.48	113.03	109.69	110.57	109.54	111.32	107.71	109.4	112.2	111.18	109.66	110.03	113.85	113.91	112.84	113.24	110.89	113.74	112.3	112.22	108.39	112.11	108.93	110.06	112.22	111.6	110.24	114.4	110.17	110.61	108.63	110.53	109.8	110.2	109.97	107.95	110.64	111.61	107.99	112.16	110.14	111.91	110.94	112.88	110.82	108.28	109.37	110.5	111.1
102.21	104.19	107.13	105.04	103.25	105.73	105.04	107.18	101.42	104.65	106.17	104.49	107.17	102.44	106.75	105.65	104.42	103.74	103.35	106.79	102.67	106.94	104.21	106.64	103.83	107.57	102.9	101.73	103.23	103.5	100.09	106.53	106.88	103.26	105.91	103.14	104.64	103.16	103.26	103.17	106.07	102.17	104.84	106.33	104.55	101.95	104.95	103.47	98.974	104.16
105.85	104.94	107.4	107.44	105.86	105.49	103.66	106.81	109.03	107.83	106.18	104.73	106.72	105.71	107.75	105.2	103.69	103.74	104.17	105.8	103.12	106.41	106.96	105.27	106.03	106.09	107.32	105.68	107.15	105.84	106.02	103.83	101.82	104.51	105.53	102.94	106.66	106.06	104.03	104.16	104.46	107.06	103.78	105.21	105.55	108.24	106.78	106.85	102.2	104.79
108.84	108.1	105.87	104.37	105.92	105.94	109.04	106.34	106.27	109.91	102.48	101.43	106.23	108.78	106.69	108.47	104.49	106.86	107.91	104.85	105.42	104.55	106.84	105.09	105.06	106.94	106.01	106.26	104.94	102.56	109.25	104.42	105.95	108.68	104.97	107.85	105.96	104.9	108.09	107.06	108.84	105.74	107.79	106.16	109.74	105.38	104.33	104.92	105.49	108.63
112.17	115.56	109.76	113.32	114.64	109.77	111.56	108.68	112.71	111.84	113.15	113.74	112.98	113.15	110.11	114.85	114.03	114.52	113.12	112.34	111.05	113.3	110.91	113.23	113.04	114.67	112.69	110.73	115.1	113.47	111.88	112.49	110.44	109.69	113.25	113.48	112.58	111.31	109.37	111.25	109.18	109.55	109.96	110.66	111.14	109.61	110.76	111.63	111.83	110.06
116.13	116.01	119.46	116.36	118.39	117.13	119.08	117.92	114.57	119.45	117.83	117.1	118.29	119.97	118.48	118.61	116.85	120.03	119	116.29	117.47	118.31	118.21	118.31	119.73	120.18	120.2	120.84	116.51	116.37	118.45	116.71	116.34	116.88	119.99	118.56	119.89	117.81	117.99	117.26	119.12	115.8	116.98	118.99	118.16	117.32	115.33	117.81	118.71	116.46
112.53	113.12	111.52	112.63	112.13	107.15	112.9	109.56	110.71	111.49	106.7	109.96	111.91	112.44	112.86	112.02	112.73	106.81	110.62	111.82	109.44	109.3	107.51	113.31	113.43	110.48	110.9	112	113.31	107.57	108.42	111.06	115.39	112.11	108.95	109.75	110.84	109.88	109.16	112.39	109.71	112.43	113.79	111.52	114.23	113.02	113.04	110.2	109.44	109.99
107.31	107.67	105.47	110.68	105.4	105.65	104.2	107.21	109.85	107.09	105.5	105.64	104.3	107.06	104.05	108.9	106.39	107.53	109.04	104.45	108.09	107.82	110.34	108.53	105.1	107.38	104.4	104.69	104.29	106.3	106.8	106.09	108.93	105.53	107.48	109.04	103.66	108.67	106.86	106.7	108.58	106.14	104.48	105.38	104.76	107.2	107.36	112.37	107.25	107.16
102.61	100.19	98.408	100.34	99.931	101.06	100.64	95.89	99.627	100.36	101.61	99.361	98.164	102.8	101.23	100.21	96.657	100.22	99.219	99.588	98.015	98.043	100.06	100.62	101.73	100.16	100.92	101.06	98.651	99.757	99.842	97.813	101.26	99.09	99.451	101.33	97.216	100.45	99.18	101.36	98.109	101.06	100.89	101.56	101.78	99.755	98.802	99.94	101.67	97.917
100.07	102	99.625	100.02	97.532	100.21	100.67	100.98	98.695	101.58	98.718	99.712	98.191	99.782	103.32	101.58	97.255	100.09	102.29	98.795	100.95	98.673	102.26	100.45	98.768	103.01	99.347	100.83	98.967	101.27	99.092	101.17	97.972	101.42	103.75	97.515	99.049	97.726	101.64	102.56	96.344	101.88	97.724	101.14	97.244	100.56	97.888	101.34	99.104	100.75
107.98	110.85	113.55	113.13	112.73	111.09	110.91	109.27	110.27	109.96	106.91	109.47	112.19	110.67	105.95	111.35	116.16	113.04	107.86	113.81	111.77	111.22	111.55	110.62	109.89	112.45	111.23	112.15	110.76	110	108.53	112.86	114.18	111.35	111.17	112.31	114.05	112.67	113.09	113.29	111.68	111.85	111.53	109.1	109.69	110.8	110.28	109.7	109.21	110.32
111.63	112.46	109.93	113.03	110.44	111.88	110.77	111.67	112.72	112.36	111.95	109.4	111.28	111.55	114.98	111.13	113.41	114.21	115.06	111.05	111.97	109.96	112.38	111.54	113.9	111.73	112.33	111.06	111.83	111.16	112.3	115.22	111.54	113.48	113.01	111.04	112.87	109.45	111.88	110.11	112.01	112.55	111.35	111.71	111.59	110.48	111.67	113.07	110.12	111.32
101.22	98.255	102.15	101.85	97.294	103	101.39	100.38	101.34	98.441	100.85	96.429	100.14	99.366	97.458	97.721	101.85	102.86	97.413	100	101.36	100.35	97.273	100.54	99.747	96.451	100.42	97.699	101.06	99.598	99.55	99.201	98.754	101.58	98.607	98.204	98.312	99.167	98.571	97.954	98.077	101.14	99.002	96.094	99.65	102.42	101.25	97.938	100.34	99.794
116.7	118.06	115.86	117.68	117.85	115.63	118.82	117.22	116.82	119.08	115.98	119.56	115.85	117.44	119.97	115.75	117.33	115.51	115.99	120.4	121.14	116.32	117.26	118.62	119.11	119.63	118.56	119.03	118.59	115.67	116.35	118.96	117.33	117.29	116.96	113.14	119.68	121.03	118.5	114.33	117.74	119.05	118.36	115.5	116.51	117.58	118.52	116.31	115.88	118.16
110.92	111.89	111.61	110.17	112.83	112.5	112.59	110.35	113.71	109.32	111.44	109.81	112.54	110.69	110.83	112.8	113.88	112.26	112.03	111.61	110.28	113.29	111.15	113.7	109.86	109.81	113.31	111.14	109.66	114.08	112.11	113.69	113.45	109.15	108.67	114.81	111.96	112.6	113.59	111.68	111.15	111.38	112.3	107.84	109.66	110.97	113.36	109.63	109.63	106.92
103.27	104.93	102.69	101.48	102.84	102.91	105.12	104.9	105.54	103.95	104.7	105.69	106.68	104.41	102.78	105.77	105.94	103.1	102.95	102.97	102.98	103.29	105.98	101.51	103.65	103.79	104.77	104.75	104.38	103.17	105.6	105.17	103.94	102.17	105.58	104.17	106.09	104.78	100.97	105.89	104.42	104.77	101.07	102.17	104.85	103.28	103.28	103.8	108.05	104.64
111.67	114.04	111.83	114.63	114.52	112.05	114.72	118.32	113.91	112.73	114.24	113.3	113.27	111.03	113.02	115.06	111.04	113.26	114.11	114.69	113.72	114.48	108.45	114.89	114.49	110.2	111.7	113.8	111.76	114.76	114.08	114.32	112.53	111.54	114.05	112.91	111.53	114.33	113.34	114.71	111.97	114.15	113.94	110.99	111.02	109.99	115.27	113.17	112.75	112.2
105.19	105.47	107.01	106.78	102.54	106.75	106.87	104.77	102.67	105.35	107.55	107.85	104.53	104.98	104.84	105.02	102.77	103.36	104.8	106.23	106.2	107.21	105.94	107.31	104.3	105.97	106.58	103.2	106.28	107.37	103.57	107.39	105.49	106.06	102.64	107.13	104.58	105.61	102.49	106.51	103.81	105.27	106.31	106.96	103.05	103.37	107.88	105.14	102.46	104.8
99.548	100.09	102.38	98.625	99.09	100.2	101.07	100.26	99.159	102.77	102.26	100.22	97.062	97.663	98.301	99.619	99.776	101.65	101.84	100.85	101.41	100.85	98.94	99.577	102.41	102.39	100.84	102.94	98.671	101.76	98.506	100.31	100.81	101.1	100.71	102.57	99.417	102.19	97.68	101.31	98.292	100.84	97.854	101.52	103.26	101.61	100.43	100.88	100.63	102.66
109.95	111.66	110.01	110.13	110.52	107.84	111	109.5	111.74	109.17	109.95	111.39	107.83	108.88	111.37	108.08	110.92	108.99	110.19	108.21	109.93	110.67	108.95	109.74	111.83	111.69	113.21	110.16	112.87	111.46	112.25	111.44	109.87	110.59	107.8	109.9	111.45	112.43	111.21	107.16	108.61	111.25	110.47	110.73	112.16	110.46	110.58	110.81	108.82	110.11
111.3	111.4	114.86	109.84	111.09	111.18	109.73	108.3	109.6	113.87	108	109.79	110.78	109.69	110.58	110.71	108.78	108.29	109.54	113.4	114.25	110.21	106.93	108.4	109.2	106.58	110.82	112.53	109.25	110.63	110.68	112.47	110.94	110.33	108.03	108.52	114.02	113.34	109.76	112	111.41	109.1	112.01	108.4	109.36	109.99	113.43	107.2	113.81	111.69
112.25	109.25	112.31	111.7	111.86	111.27	113.05	112.3	113.25	116.2	110.1	113.39	112.1	109.96	113.38	116.16	109.02	110.83	110.32	114.47	112.65	111.79	115.95	113.59	115.3	112.6	114.76	111.46	110.01	111.84	111.41	113.2	111.15	111.64	112.17	111.54	111.85	115.61	112.94	112.86	113.17	114.03	112.46	113.07	110.12	111.83	115.58	112.58	111.83	111.49
96.498	100.81	99.41	100.04	100.76	98.799	102.69	104.85	102.35	98.938	99.513	98.75	98.988	96.506	99.227	99.43	100.21	99.204	95.806	103.15	97.857	97.988	100.36	100.39	102.19	97.775	98.993	100.13	98.782	98.318	100.36	101.45	96.495	98.854	101.28	97.605	98.929	101.79	98.567	97.315	98.596	102	95.791	100.03	99.517	102.41	99.659	97.027	99.294	101.95
106.74	106.03	106.01	107.78	107.13	106.04	107.57	107.11	105.36	106.48	107.86	106.99	104.99	103.71	106.84	105.08	109.29	107.02	108.11	106.31	107.65	107.12	105.19	104.36	106.82	105.61	106.8	105.36	111.21	108.15	105.55	104.68	107.82	105.65	104.06	109.58	107.76	107.5	105.34	107.18	106.54	110.14	105.83	107.25	105.84	106.58	107.6	109.1	105.55	106.42
104.71	106.9	106.09	103.06	105.01	106.17	106.02	108.02	107	106.82	105.69	105.57	104.72	104.53	106.74	105.55	106.48	103.4	105.73	105.86	105.62	106.03	105.83	105.76	105.08	105.37	106.62	108.14	103.9	104.66	107.78	104.29	106.13	106.72	103.99	104.05	106.66	106.81	108.72	107.26	102.9	106.04	108.24	105.1	106.29	105.15	106.11	107.42	107.71	104.84
103.82	106.22	107.12	104.88	105.16	107.15	104.17	105.31	106.93	105.07	104.25	105.99	106.62	104.85	104.93	107.54	107.4	103.29	106.4	104.37	105.34	104.93	105.26	105.6	108.17	104.61	107.39	107.04	105.63	106.68	106.81	107.48	104.48	104.54	103.72	104.73	104.59	106.6	105.6	105.07	103.95	103.67	102.91	106.36	104.95	104.79	102.38	100.66	106.07	105.45
106.43	107.14	105.43	108.12	106.13	103.63	104.01	103.9	106.25	107.9	102.16	106.61	105.42	104.09	105.7	104.49	107.75	103.69	108.46	104.59	105.32	105.89	105.4	105.03	105.5	106.94	109.7	106.21	106.88	108.58	105.64	103.71	106.84	105.61	106.78	104.27	103.6	105.41	101.12	102.23	105.92	103.3	107.8	104.84	103.59	105.55	104.65	106.2	105.89	108.07
112.83	116.95	118.75	117.48	115.81	114.9	114.66	119.19	116.38	114.57	114.27	116.9	118.35	116.76	114.8	112.84	116.63	118.76	118.9	116.74	112.83	113.17	115.59	118.31	116.26	118.86	116.62	114.41	115.66	113.79	113.55	114.62	112.84	117.89	116.52	115.3	118.72	116.78	117.07	116.4	114.05	116.32	119.28	116.02	114.32	117.59	113.67	114.79	117.68	116.58
104.78	102.76	105.37	106.18	103.58	108.31	106.65	106.13	102.35	104.21	104.84	108.65	105.8	104.74	102.43	107.51	105.6	108.5	106.18	104.81	108.7	107.52	106.31	105.07	108.98	104.35	105.87	104.87	105	101.36	106.04	103.83	105	105.51	106.19	108.1	103.02	105.85	104.87	105.45	105.8	107.21	103.38	105.08	106.4	103.48	107.25	103.57	105.26	107.66
108.14	105.65	103.97	107.22	105.81	105.38	105.86	103.96	104.77	107.43	106.67	105.68	106.4	107.93	101.07	105.09	106.52	105.67	106.76	103.65	105.12	106.63	104.48	106.36	105.59	108.23	105.94	107.74	105.1	106.16	106.04	104.85	107.19	105.14	107.52	107.76	107.49	105.24	105.99	110.23	107.8	103.95	105.16	104.76	106	106.53	105.45	102.36	102.99	106.13
104.56	106.5	104.11	105.24	103.41	104.49	104.17	105.91	106.86	100.77	103.49	105.96	104.77	107.02	106.46	105.04	103.5	104.38	104.18	101.24	100.97	104.67	105.54	103.97	102.95	103.07	104.28	105.49	102.73	101.18	105.98	105.29	104.45	107.07	106.32	107.94	101.93	105.09	104.49	105.56	104.43	103.4	106.59	102.33	107.76	104.19	103.84	103.24	106.36	106.54
102.94	106.08	107.19	106.78	108.31	110.62	107.04	105.16	107.13	108.36	106.58	107.58	107.09	108.77	107.36	103.36	105.77	106.86	107.05	107.76	108.19	107.18	107.8	104.7	105.36	106.71	106.6	109.53	106.11	108.06	109.34	107.71	106.2	107.6	105.71	108.21	106.57	108.29	107.88	105.58	104.39	104.97	106.73	110.51	108.85	105.75	106.6	108.59	107.03	107.4
110.78	110.8	111.23	108.67	112.71	110.4	110.69	111.56	112.37	114.65	110.07	109.84	110.36	112.59	111.46	112.95	112	109.76	108.95	112.17	115.08	114.11	109.28	110.34	112.53	114.27	112.48	111.67	111.77	107.29	109.77	111.62	112.95	111.36	108.25	114.68	110.89	112.91	110.87	109.92	111.6	109.63	112.92	114.55	111.14	112.17	111.68	107.38	108.66	108.28
106.33	108.04	106.19	106.34	107.37	104.89	108.84	108.48	106.46	105	103.19	105.18	107.79	108.15	109.6	104.27	106.25	108.21	104.6	104.96	106.43	104.47	105.74	107.41	105.97	104.57	106.27	110.25	107.86	107.14	104.93	107.3	105.98	105.02	107.27	107.47	108.5	104.98	108.17	102.21	107.42	104.42	105.15	104.56	103.8	108.15	101.92	107.61	103.26	108.29
100.33	99.428	99.651	100.66	97.211	99.528	100.09	100.15	100.5	99.887	99.349	98.583	100.11	101.33	100.8	98.738	101.04	98.95	102.54	102.25	101.32	99.399	97.29	100.3	100.18	99.493	97.23	100.52	99.429	101.88	100.46	98.212	100.52	103.35	96.108	96.453	102.79	100.53	100.02	101.48	101.14	98.265	101.73	98.472	101.44	100.12	100.78	100.41	100.51	98.733
104.09	106.68	104.53	101.54	107.55	107.76	107.65	107.23	104.95	104.36	107.28	105.99	103.02	104.34	104.94	107.78	107.85	104.54	107.55	105.02	105.72	107.26	103.74	109.53	106.25	103.43	106.86	101.84	104.96	107.48	107.75	105.76	104.04	105.84	103.57	104.65	105.59	107.53	102.61	106.97	106.15	103.67	106.33	103.5	105.56	101.33	105.64	108.11	105.02	107.57
112.85	110.2	114.02	111.18	109.53	112.35	108.42	109.45	114.16	113.94	112.19	110.7	111.61	111.13	112.44	113.61	113.12	111.8	113.72	112.87	110.99	111.32	113.62	108.67	111.08	113.45	111.88	112.88	112.99	111.13	110.52	108.83	114.68	111.15	114.69	111.1	111.81	113.9	113.12	109.19	113.28	111.47	110.87	111.69	110.92	113.3	113.09	112.25	112.16	110.77
104.27	105.83	102.19	104.57	105.66	105.33	108.37	108.21	106.76	105.33	103.77	107.13	109.69	104.36	106.16	104.99	103.16	106.08	102.51	105.7	106.02	109.48	104.15	107.64	106.98	102.56	108.84	105.48	106.88	107.83	104.78	106.6	104.93	108.35	106.99	106.8	102.69	106.23	104.25	104.88	102.51	104.16	107.78	107.47	104.71	104.53	107.05	108.3	104.38	106.85
109.04	106.88	101.79	106.9	104.51	104.28	109.85	100.19	106.03	108.66	105.6	103.62	104.47	106.42	104.41	104.38	107.21	107	106.49	106.69	107.69	106.94	107.64	104.29	105.52	104.77	105.22	107.31	103.88	107.41	105.12	102.79	107.17	104.84	103.21	107.51	102.05	105	103.96	105.36	107.59	107.78	104.39	105.54	105.17	105.9	107.06	106.21	103.99	105.59
99.607	98.822	101.37	103.29	100.86	101.92	98.884	99.87	98.939	101.4	99.324	100.64	99.622	99.845	100.99	102.51	100.88	99.918	99.179	99.623	101.56	98.715	97.895	101.95	102.52	98.357	99.212	99.455	101.28	101.34	98.888	103.1	103.35	99.315	99.065	102.86	101.57	101.71	102.14	101.34	98.076	102.03	101.46	101.66	101.64	102.15	100.65	104.68	100.41	100.92
103.99	106.73	106	105.9	106.18	104.06	104.66	102.58	104.25	105.94	107.45	105.01	105.99	105.6	105.14	104.3	106.76	103.79	106.32	106.04	107	104.46	106.6	105.44	106.44	108.97	107.46	104.78	107.93	103.09	106.55	105.83	105.28	103.85	103.82	105.48	105.78	105.89	103.98	106.72	105.75	106.87	103.32	106.75	103.66	102.25	108.22	104.77	106.03	105.04
108.95	106.54	103.65	108.86	107.67	101.75	107.68	107.46	103.73	104.19	104.85	106.2	103.08	102.92	102.63	106.56	106	104.62	106.09	103.86	105.4	104.68	105.02	107.31	107.82	105.83	104.24	103.67	102.68	105.12	105.43	104.59	105.08	104.35	105.62	105.68	102.93	109.63	105.9	103.21	105.69	107.74	105.61	107.12	105.55	104.9	104.76	106.08	107.89	104.82
111.45	113.5	114.07	107.41	112.76	111.19	113.2	114.12	110.69	112.36	110.67	110.08	111.4	109.94	111.08	110.33	112.83	111.23	109.2	108.94	113.01	111.44	108.46	109.73	106.23	109.05	109.82	111.66	109.86	111.63	110.7	113.04	109.84	108.89	112.23	113.86	111.29	113.84	111.59	109.65	111.29	109.78	110.75	112.41	108.72	113.42	111.36	111.13	110.21	110.01
112.8	114.56	111.06	112.96	107.57	110.69	111.82	113.36	113.74	111.12	110.71	111.24	114.12	114.94	111.39	114.48	112.45	108.73	106.89	111.67	111.7	112.03	111.11	110.57	112.49	112.87	111.85	110.42	111.38	114.52	110.51	109.5	111.45	109.76	112.27	112.11	112.24	114.93	110.26	111.77	115.16	109.76	114.19	111.16	109.85	111.94	111.98	112.36	111.89	110.17
106.09	103.91	102.4	106.94	107.07	103.7	104.88	102.36	103.15	103.62	104.79	104.07	104.12	103.1	105.66	103.33	105.55	103.16	104.28	104.4	104.55	104.52	103.38	106.59	106.6	101.96	105.72	107.25	103.17	104.79	100.13	105.61	107.11	105.35	103.82	102.56	103.79	105.93	104.11	107.88	103.88	103.8	107.18	102.49	102.51	106.71	103.27	103.12	103.51	103.4
106.35	110.15	104.71	104.17	108.58	102.7	108.1	107.24	106.61	102.59	105.66	105.07	102.55	103.41	108.72	105.22	105.19	106.59	103.07	105.22	105	105.8	109.14	106.06	104.44	106.76	106.37	108.15	109.11	106.15	104.19	106.98	104.59	106.14	107.16	104.6	105.53	104.06	103.18	105.41	106.38	109.04	101.11	106.6	108.42	104.3	107.4	106.73	103.8	107.51
105.86	104.26	103.54	104.8	106.62	106.86	106.31	106.28	104.04	104.88	107.06	104.95	104.62	107.25	105.73	105.33	104.08	109.93	107.34	105.25	107.72	103.11	104.88	106.57	106.06	107.67	107.17	107.67	105.98	106.63	110.56	107.06	101.94	108.7	106.07	103.73	110.11	106.2	106.17	105.78	105.77	107.58	105.96	104.04	108.92	105.2	104.72	103.9	107.09	103.69
112.04	112.23	114.91	112.8	112.11	112.19	112.31	110.56	115.33	111.05	110.52	112.14	114.15	113.76	112.44	109.8	114.14	113.69	115.36	111.49	113.54	114.1	113.49	111.8	115.71	113.46	113.65	109.97	111.04	111.08	112.72	109.61	113.51	112.44	112.29	114.01	113.66	113.78	112.68	113.96	113.13	111.77	108.98	114.14	111.37	111.31	113.38	113.41	114.69	112.95
101.97	107.09	103.63	105.22	107.4	102.95	103.64	107.23	104.39	106.56	103.61	107.04	105.01	104	106.36	105.96	105.21	105.27	106.35	107.61	103.25	104.82	105.07	106.88	102.58	104.62	101.07	108.84	104.7	108.04	102.62	102.42	103.34	103.52	103.26	104.58	107.11	103.86	108.61	104.48	106.02	105.55	105.93	107.64	105.78	107.03	108.39	101.45	106.16	105.29
100.87	99.81	101.09	100.17	102.2	101.21	100.79	98.753	99.617	98.984	99.195	100.8	98.9	101.99	97.482	100.48	101.28	101.33	99.92	101.44	101.77	100.11	103.21	101.2	98.665	101.72	99.176	102.55	99.263	98.112	102.24	102.01	100.67	103.02	100.88	101.89	101.3	100.93	104.62	100.28	97.16	98.083	98.76	97.266	100.09	100.08	99.112	100.89	97.366	99.374
111.94	110.77	112.23	108.68	111.21	114.23	113.38	113.71	112.34	108.66	113.29	111.57	106.82	109.89	110.21	112.44	110.62	110.27	110.2	110.14	111.99	111.7	108.92	111.84	107.91	109.59	113.39	111.28	112.38	114.4	113.27	110.21	112.13	108.9	112.77	109	110.66	110.89	110.01	114.49	112.4	112.72	112.18	113.4	110.5	112.9	111.56	111.75	110.43	111.65
105.52	105.13	105.17	103.91	102.73	106.36	103.95	105.47	104.89	106.41	107.32	105.34	103.95	103.71	105.93	106.29	102.79	106.51	103.24	103.45	106.51	105.39	105.23	102.23	104.58	105.46	103.88	105.28	103.75	103.78	102.55	104.08	106.7	104.24	104.09	102.23	104.03	102.5	104.29	103.17	101.83	104.24	103.34	106.94	104.56	102.99	106.03	104.91	103.59	105.46
97.985	100.9	101.7	99.623	100.16	101.45	101.69	99.158	98.844	101.09	101.16	96.588	99.708	102.46	99.547	102.09	100.16	99.719	101.07	102.15	102.14	98.901	100.12	100.7	99.96	99.648	99.787	99.669	101.01	104.06	97.811	96.543	97.061	98.697	98.437	100.13	99.256	100.46	101.27	99.102	98.916	102.36	104.59	100.47	99.364	101.92	101.43	100.04	98.297	97.898
106.1	107.88	107.06	107.32	106.07	107.22	106.25	103.24	106.41	108.11	106.19	106.32	107.57	105.9	108.52	107.21	109.38	106.97	103.31	109.17	108.86	106.29	105	107.27	102.81	108.71	108.31	106.51	104.82	104.25	109.17	106.84	106.67	107.84	108.21	107.29	106.18	107.66	106.7	106.87	107.44	108.9	106.62	107.26	107.93	106.82	107.38	104.23	109.71	104.62
104.5	108.8	106.6	106.53	106.73	102.62	105.59	105.52	104.57	106.48	106.99	105.11	108.39	105.47	105.38	105.44	106.36	105.78	105.74	103.33	103.98	103.85	106.41	105.45	108.72	106.98	105.57	106.32	106.24	105.74	105.92	106.47	105.77	109.59	105.22	110.87	100.44	107.78	107.59	108.22	107.94	106.92	106.69	105.48	106.69	108.79	108.12	108	103.82	107.53
107.38	108.53	109.29	106.49	105.99	105.41	108.81	107.33	104.6	108.4	105.84	106.63	106.71	109.51	105.14	107.49	105.12	108.22	105.74	107.46	104.65	107.04	107.41	108.12	106.57	105.37	106.87	106.12	106.81	104.79	106.39	108.75	103.53	108.47	105.52	105.54	106.74	105.86	111.39	106.66	107.64	106.24	104.75	108.26	102.99	107.31	106.74	108.49	109.12	102.38
105.99	109.98	107.31	107.05	106.74	107.29	106.92	106.9	106.45	107.31	107.35	103.77	106	106.51	103.86	107.56	106.78	105.03	108.02	103.67	106.81	107.14	106.37	107.75	106.96	108.73	106.12	106.98	107.48	105.2	105.46	106.56	105.09	107.7	106.6	105.75	105.98	108.38	103.66	106.09	106.95	104.91	106.23	107.37	105.28	106.46	103.62	107.94	106.19	109.46
105.59	105.84	100.83	103.9	107.22	102.09	105.38	103.65	107.37	109.53	104.56	106.66	105.87	107.59	107.15	105.28	101.36	103.92	105.93	107	103.56	104.26	105.49	104.5	107.1	106.31	105.23	107.27	105.63	103.23	106.09	106.95	104.76	105.68	103.93	102.63	104.42	105.94	104.35	107.36	104.06	102.65	104.4	106.5	105.77	104.74	108.92	104.36	103.29	105
113.27	113.49	113.22	114.92	109.28	112.3	111.03	115.29	113.61	112.07	114.01	110.59	115.65	113.9	109.74	110.59	113.6	113.24	113.53	112.7	110.91	114.91	110.62	109.43	111.75	111.28	114.38	111.46	113.54	111.46	112.32	115.1	110.55	111.97	114.21	112.05	113.22	115.07	114.66	110.96	111.51	113.82	114.18	113.58	112.11	113.12	114.76	116.38	109.83	114.27
108.64	104.74	106.59	106.35	107.22	104.15	108.11	106.89	104.29	107.44	106.85	107.42	107.1	104.01	107.96	106.52	107.04	106.3	103.51	106.13	102.69	106.61	107.49	105.7	107.85	106.11	105.8	110.35	106.74	103.9	102.69	106.29	105.99	110.08	108.86	108.56	108.36	108.21	105.67	107.35	108.98	108.52	109.28	110.65	108.62	108.58	105.39	107.44	105.14	108.65
107.18	108.58	105.36	107.22	108.79	106.98	104.96	109.15	105.26	105.79	107.35	105.61	103.76	107.21	107	107.25	105.13	103.15	104.59	104.59	105.99	107.88	104.61	106.92	106.35	106.19	108.16	104.86	106.39	106.86	107.49	107.5	106.21	105.95	107.75	107.77	108.62	105.15	107	106.68	104.67	106.48	105.2	108.17	106.36	103.71	106.43	105.29	104.94	105.03
112.46	110.47	112.1	110.42	107.62	109.6	112.25	111.64	106.51	109.82	109.61	111.43	113.07	109.84	108.85	110.31	110.69	112.93	109	112.33	108.53	109.38	109.95	112.09	111.91	111.08	105.51	112.45	106.73	113.15	108.63	110.92	108.05	110.44	110.55	109.3	108.17	110.96	110.39	111.25	110.33	109.62	108.24	108.17	107.33	111.51	108.86	110.84	106.81	108.44
104.11	103.77	105.42	102.61	104.84	104.56	103.73	106.35	105.27	104.42	106.06	106.92	104.89	103.58	106.18	103.63	104.75	106.79	105.02	105.46	106.23	103.42	104.97	102.9	103.71	107.17	106.43	105.52	106.74	104.99	102.92	104.44	103.27	103.53	104.96	105.94	104.81	105.62	105.35	108.02	104.33	102.39	104.6	108.17	107.73	106.56	106.64	103.88	104.29	106.55
100.62	99.131	99.09	100.88	98.698	100.41	99.231	99.999	97.853	101.22	101.55	104.98	101.6	102.29	101.22	98.603	99.376	99.701	99.001	99.996	99.705	99.915	96.741	100.77	99.28	99.65	97.885	101.69	100.8	99.405	101.01	102.77	99.187	97.149	100.7	99.324	99.873	103.43	103.17	97.86	101.16	98.115	98.761	100.53	102.16	101.87	100.4	99.51	100.3	98.878
107.14	111.67	112.32	111.33	109.9	110.91	108.7	108.98	108.5	112.23	107.51	109.85	113.15	109.24	106.14	107.88	110.25	111.59	112.88	113.62	109.91	108.31	112.43	109.65	108.81	107.88	109.81	105.04	107.09	113.27	110.35	111.68	110.97	108.11	107.28	108.09	111.5	107.36	110.03	110.73	113.33	110.3	110.11	110.56	112.17	109.54	110.52	110.3	111.49	107.69
112.92	113.17	114.42	112.93	112.98	115.61	114.8	112.55	113.43	112.94	111.47	112.12	114.5	114.48	110.69	112.07	110.83	115.42	109.42	112.62	112.04	114.81	111.57	112.25	111.93	113.19	116	114.52	112.72	110.78	113.48	109.55	111	109.18	112.53	113.99	113.46	113.93	113.56	112.96	113.36	109.1	112.9	110.98	112.26	113.71	112.31	111.53	113.65	113.66
106.54	105.75	103.25	106.65	106.88	107.91	105.91	106.28	104.41	106.33	105.47	107.69	108.15	104.6	107.49	107.87	105.4	105.8	106.16	106.6	105.73	107.45	108.03	106.44	109.92	106.12	108.23	104.33	109.02	107.17	105.14	105.36	104.25	105.03	109.35	106.16	104.02	105.31	109.42	105.22	107.75	105.4	104.62	103.6	107.73	104.18	103.95	107.03	106.76	107.54
108.09	107.24	109.19	109.58	108.18	105.97	108.23	107.53	104.88	107.67	107.46	110.12	107.07	107.26	104.11	106.15	105.84	106.58	109.72	104.65	109	107.47	106.94	106.26	107.36	107.91	108.45	109.23	100.44	105.99	105.1	105.26	106.67	107.07	106.89	109.63	107.61	107.67	106.93	106.8	104.44	104.55	103.64	107.54	106.65	107.6	104.63	106.88	108.65	108.73
107.31	100.72	107.41	104.21	105.19	102.95	104.33	102.87	103.73	103.38	105.26	103.08	107.37	104.06	107.39	105.07	105.25	102.75	103.35	104.89	105.18	102.87	102.68	106.43	105.12	103.81	105.92	104.47	102.28	106.6	103.71	104.52	106.18	108.67	106.51	105.98	102.59	102.84	106.15	102.72	103.87	104.46	103.12	106.47	104.7	103.4	106.44	106.34	102.97	104.5
96.373	100.23	97.932	100.99	98.976	99.596	101.23	100.15	98.326	98.478	99.326	100.15	99.184	100.43	100.27	98.984	98.925	100.25	100.56	100.73	100.06	102.81	99.683	100.94	98.201	98.81	100.29	98.203	99.376	102.22	100.14	99.044	99.184	104.5	99.181	99.8	101.87	97.762	102.65	101.05	96.454	99.265	96.888	99.221	102.17	97.066	101.15	97.877	99.883	100.65
104.7	104.73	102.29	104.51	103.99	105.46	104.98	101.63	104.21	103.65	103.41	106.33	110.38	102.47	102.42	106.04	105.54	103.18	102.28	104.54	104.35	104.03	103.2	104.16	105.25	102.17	104.04	104.85	106.2	104.42	103.26	106.24	104.33	104.69	101.35	103.19	106	105.06	102.9	106.22	107.19	103.28	103.76	104.21	102.95	104.53	105.09	106.41	105.98	105.24
111.35	110.51	109.73	114.92	110.29	111.07	110.02	111.59	112.74	111.39	111.85	111.26	114.7	111.75	112.52	111.66	110.68	111.42	114.02	111.91	108.91	111.4	109.62	110.53	109.18	109.32	112.23	112.53	113.54	110.94	112.1	110.91	109.93	115.79	116.25	110.85	110.88	112.75	112.84	111.53	110.59	110.14	112.77	114.35	111.82	109.88	113.05	111.71	110.26	115.17
114.21	112	110.91	114.79	110.64	111.48	113.05	111.26	112.77	110.2	108.52	112.2	110.94	108.97	113.6	110.1	111.81	111.27	112.03	111.36	112.44	112.3	109.53	109.65	112.93	113.49	112.19	113.17	113.48	110.62	113.04	112.02	114.92	112.08	115.13	114.1	109.94	114.38	113.83	110.97	109.79	110.11	109.72	113.15	112.47	113.87	112.86	111.41	111.65	114.38
111.72	112.03	112.87	110.6	107.5	110.69	112.74	110.9	113.04	114.59	110.3	113.67	110.35	109.25	108.02	114.54	108.02	109.26	109.94	112.63	113.11	113.24	112.69	112.19	111.19	111.56	110.89	109.52	111.52	112.23	110.11	113.68	111.96	112.38	110.69	110.21	111.5	109.11	114.18	112.41	110.44	112.38	110.35	108.32	111.72	112.66	112.42	113.63	113.41	113.01
103.97	103.95	101.88	105.23	107.81	105.75	105.81	105.24	104.35	104.44	105.88	104.14	103.26	103.31	105.3	108.24	103.71	105.25	106.28	104.47	105.48	103.39	105.48	104.4	104.37	103.96	107.41	104.82	101.98	105.28	108.87	105.26	106.98	101.61	107.55	104.5	105.33	105.56	102.91	104.9	104.7	105.5	107.07	106.22	109.17	102.17	107.31	103.09	103.21	104.36
102.42	102.75	106.44	105.33	106.37	104.83	104.33	105.19	105.42	105.04	103.94	105.11	106.43	105.85	107.78	104.37	108.57	104.67	110.03	105.88	104.68	104.49	107.58	106.78	105.2	107.32	104.85	106.65	107.65	108.69	105.08	106.49	105.46	107.29	106.3	106.1	102.8	103.43	105.1	105.06	106.77	108.03	107.5	106.41	107.19	107.97	104.45	105.76	105.09	105.72
105.82	104.78	106.32	106.74	103.34	104.6	105.71	106.73	103.15	105.08	104.79	102.64	107.82	108.04	105.59	105.59	106.29	104.49	106.67	106.98	105.41	106.23	107.96	108.36	103.52	107.01	106.61	105.48	108.92	103.96	106.28	103.92	107.14	104.26	104.53	104.14	103.68	105.59	103.05	107.63	107.22	107.77	105.9	103.6	106.28	105.18	104.39	104.37	106.96	102.5
111.58	114.94	112.81	112.4	111.95	110.27	112.33	113.62	110.24	110.38	112.25	111.1	112.61	112.57	115.32	114.12	111.86	113.47	113.75	112.83	112.86	113.17	110.51	114.8	111.63	112.87	114.04	111.81	110.83	110.13	112.17	113.19	111.64	113.38	111.15	110.25	114.28	114.42	110.36	111.57	110.95	111.18	112.75	114.59	113.19	110.06	114.94	111.99	113.47	111.23
112.06	110.4	111.23	108.26	109.29	110.15	109.68	109.33	107.23	109.29	110.83	107.3	108.41	109.6	110.64	113.97	108.98	114.46	110.42	108.91	109.94	107.79	109.53	108.54	109.21	109.57	111.31	110.37	111.83	108.94	109.5	111.58	108.8	110.17	111.25	109.32	109.84	110.36	110.95	108.84	110.49	109.01	110.92	109.78	111.73	107.61	107.12	110.87	108.82	111.8
107.82	104.51	102.05	107.94	104.95	103.67	104.25	105.86	106.61	103.3	104.65	105.65	106.4	107.01	104.9	106.92	106.73	103.62	106.32	108.26	105.27	105.03	106.22	106.25	105.9	105.04	103.44	107.09	106.81	107	107.35	102.55	107.83	103.54	107.24	106.02	106.06	106.44	105.48	106.47	102.24	105.69	105.43	104.67	104.77	103.28	110.54	107.17	107.23	104.03
100.16	103.25	101.53	102.72	106.22	105.3	102.02	105.3	104.6	100.75	101.15	101.84	104.36	104.42	104.52	101.95	100.58	104.23	107.08	104.69	104.35	104.85	106.61	104.68	105.79	103.34	103.91	102.54	103.77	101.59	103.64	104.29	105.69	102.52	102.66	104.86	106.06	105.28	105.5	103.3	106.39	105.18	103.59	103.05	102.83	105.82	105.46	106.37	106.11	105.79
119.2	113.36	117.83	119.7	115.58	116.85	116.99	118.08	120.09	118.05	118.53	120.43	118.04	118	118.35	116.66	114.83	118.92	113.66	121.5	118.35	116.58	117.26	118.08	119.69	118.5	116.99	119.66	116.01	118.92	117.39	114.7	116.47	116.98	117.08	114.15	117.71	119.39	119.09	119.49	120.49	116.81	118.32	116.64	121.32	117.12	118.89	120.91	118.83	117.37
99.229	103.37	101.74	102.38	102.07	99.384	102.98	100.73	99.826	98.812	98.419	98.584	99.412	101.21	100.55	98.53	100.99	100.47	101.31	99.763	102.55	99.642	100.91	103.78	100.87	104.44	101.54	99.795	101.84	99.292	103.84	96.882	99.633	102.44	100.18	98.895	100.47	102	99.853	104.25	100.84	98.086	101.42	104.59	98.915	100.92	99.95	103.15	102.38	101.17
111.34	113.49	109.17	111.84	112.72	113.21	110.71	110.6	111.76	109.54	115.97	109.95	109.89	112.74	109.49	109.22	108.26	109.65	110.41	113.66	112.53	113.05	111.6	110.03	110.57	112.51	111.83	111.22	112.13	113.6	114	110.83	113.51	111.79	111.71	110.16	109.78	112.76	113.24	109.11	111.11	110.49	111.21	112.42	112.99	114.36	115.11	110.32	113.09	112.4
99.237	100.93	101.28	99.539	101.8	100.61	102.07	99.381	102.02	101.36	100.5	100.79	99.327	102.56	100.45	100.11	100.41	102.25	101.01	100.86	99.847	100.17	102.06	101.94	98.722	98.344	100.87	99.256	101.54	101.3	100.5	102.77	100.13	98.846	101.1	100.22	101	101.17	98.638	101.32	101.38	104.91	102.23	100.13	97.415	101.63	97.431	100.41	98.602	99.37
98.487	100.36	102.44	100.59	102.27	99.295	99.268	98.138	103.12	99.563	98.268	100.65	100.85	97.668	99.143	101.68	104.83	100.33	100.88	101.58	100.08	101.88	99.269	102.03	100.99	97.472	101.58	102.44	100.31	100.22	100.79	100.15	96.417	100.48	101.51	102.63	100.59	104.56	100.14	99.147	98.983	101.72	100.8	101.71	101.86	97.763	105.69	100.44	102.2	97.386
103.75	104.03	105.33	101.43	102.53	105.83	104.84	103.89	105.57	103.07	104.01	106.8	107.79	104.54	101.98	105.14	102.64	103.43	106.03	106.03	105.8	105.59	103.56	102.76	107.33	104.98	105.62	105.74	104.36	106.48	101.54	103.27	106.67	107.97	103.75	104.43	104.49	102.18	105.92	105.27	107	100.55	104.11	108.83	106.07	100.81	106.68	105.36	102.26	104.07
106.4	108.41	110.4	110.66	109.15	105.3	104.53	105.89	106.69	106.58	108.21	108.26	109.12	106.86	105.8	106	105.6	110.62	110.79	110.02	110.91	106.94	106.39	104.01	105.94	105.02	106.84	111.17	105.9	107.39	106.83	106.41	107.91	111.73	106.02	107.07	109.75	108.89	108.11	105.47	105.82	107.61	105	103.79	107.29	107.49	104.81	107.69	107.55	106.86
111.89	112.32	107.2	112.74	109.79	109.81	109.5	109.49	111.45	113.12	112.18	111.55	111.31	109.46	108.89	112.7	110.26	112.08	108.94	111.19	109.31	109.73	111.85	109.29	113.74	111.06	109.71	109.32	111.96	111.3	111.3	110.92	108.65	111.85	107.05	113.84	110.55	107.76	111.17	110.33	113.46	113.54	107.76	113.42	114.18	112.94	108.72	106.9	111.85	112.7
113.71	111.17	112.02	110.55	112.8	112.87	110.38	113.77	111.62	108.73	111	113.5	110.31	110.04	110.75	112.52	112.97	110.61	109.99	110.71	112.51	110.29	111.05	110.25	112.21	106.85	109.62	114.72	110.28	111.88	112.76	109.31	109.45	112.59	108.61	110.18	110.05	114.04	110.31	112.85	109.55	108.52	109.93	109.93	109.79	110.12	110.46	110.48	113.09	110.17
104.07	106.53	102.66	105.81	106.31	106.3	106.21	105.88	107.05	106.63	102.9	105.69	104.22	105.26	107.22	104.34	107.05	104.17	106.33	105.75	108.65	102.9	106	108.68	106.52	109.64	105.9	105.74	105.76	105.14	104.57	106.32	103.96	104.67	106.1	106.11	104.63	106.34	104.16	104.1	106.58	104.23	103.55	106.28	107.21	108.65	109.87	104.22	106.66	105.64
111.84	112.37	109.75	112.09	110.99	111.75	111.94	114.03	112.78	111.42	113.45	112.72	112.07	112.9	113.13	113.59	109.32	109.48	106.49	111.68	113.71	112.37	107.96	116	109.92	110.39	109.52	110.53	109.81	112.25	110.07	110.36	115.54	108.63	110.66	110.56	110.01	111.79	112.54	111.94	107.81	113.88	109.12	111.75	111.39	112.23	113.83	110.85	109.3	113.16
110.73	111.29	111.11	110.57	111.12	111.58	110.91	108.18	109.46	113.2	108.73	112.45	110.01	115.19	111.41	111.6	111.09	112.13	110.91	109.31	111.91	110.54	108.41	111.29	109.45	109.9	112.55	110.86	112.57	110.96	110.98	111.82	110.43	111.65	112.01	110.3	112.85	113.82	108.91	113.72	112.39	106.12	109.56	110.93	109.63	110.99	108.01	109.96	108.52	111.68
108.6	112.04	109.11	115.54	110.23	113.38	113.85	111	113.08	109.74	113.11	115.8	109.22	113.42	111.85	112.48	111.2	111.93	111.52	111.13	113.94	110.77	111.87	114.2	109.78	110.69	113.4	111.25	108.08	111.03	111.44	111.92	112.23	110.44	113.68	115.14	110.33	115.51	111.05	110.08	110.47	111.59	112.85	112.49	111.83	113.06	111.43	114.28	114.63	113.45
111.63	111.04	110.54	113.06	112.82	111.4	111.7	109.2	112.81	109.79	110.28	110.96	112.7	110.75	109.46	113.01	109.83	109.93	108.54	111.44	114.05	110.92	111.24	113.5	110.84	110.45	111.57	110.65	110.81	111.05	113.88	111.96	111.6	110.79	111.79	113.16	110.57	110.21	111.57	115.48	111.52	112.76	115.35	110.08	111.2	110.54	112.2	113.08	113.58	108.09
110.09	111.96	112.83	112.58	108.48	112.32	110.51	111.14	111.3	108.28	109.19	111.71	113.5	112.45	109.92	111.32	108.22	112.51	112.08	111.76	112.94	111.92	112.35	107.11	109.3	111.24	111.39	108.09	114.49	108.49	111.97	107.85	114.69	109.76	107.45	109.94	107.45	109.47	112.29	106.76	110.66	112.08	111.09	109.55	114.25	110.01	109.62	110.56	109.69	109.08
103.17	105.03	105.36	104.9	103.94	103.98	105.55	104.82	105.17	102.04	101.87	103.44	103.94	104.89	109.64	103.53	104.88	103.49	101.45	105.71	100.91	103.71	104.04	106.29	106.77	103.96	102.32	103.33	103.92	103.88	103.35	105.94	103.07	104.33	103.77	102.13	102.71	104.49	105.48	103.7	102.45	105.42	106.81	105.67	106.13	104.11	101.44	106.32	104.75	107.28
104.3	104.32	106.06	107.13	105.92	104.93	105.52	105.77	106.3	108.02	107.5	110.02	105.44	104.94	103.51	102.25	108.37	104.31	107.89	109.16	108.63	105.55	109.55	109.35	107.03	103.64	107.57	104.42	106.19	106.47	105.09	106.57	103.24	106.23	105.78	107.41	104.33	104.84	107.84	104.71	106.49	106.27	107.03	104.98	104.25	103.91	108.88	103.15	103.74	107.37
104.93	107.9	108.37	108.11	107.2	106.06	106.56	106.5	106.79	104.52	106.31	106.22	107.07	109.1	106.83	107.92	105.18	108.83	104.4	103.71	107.39	104.13	106.3	109.15	105.77	109.28	108.13	105.74	104.12	106.64	105.24	107.19	105.71	102.98	105.14	106.85	107.66	105.33	105.61	106.26	107.49	107.73	107.92	106.71	109.71	106.55	109.01	105.18	105.08	104.87
111.53	107.44	110.86	110.22	111.81	113.37	108.45	109.94	111.38	111.24	111.15	110.35	113.2	111.96	109.69	112.15	109.59	109.35	110.34	111.99	114.04	114.12	110.88	110.78	108.75	112.48	108.83	111.42	110.5	114.45	109.3	111.99	111.47	111.09	108.25	111.01	111.12	110.68	113.62	108.54	110.72	114.82	108.73	110.98	111.87	111.69	112.08	110.43	109.68	108.65
112.91	109.94	110.24	111.99	108.42	107.16	109.23	114.04	108.39	111.2	110.72	111.5	111.38	111.78	110.89	111.11	111.48	112.87	111.76	114.02	110.98	112.99	108.99	110.66	112.04	110.93	111.45	113.21	113.31	113.51	110.46	111.68	109.43	110.41	110.95	112.29	111.64	111.25	111.59	110.31	113.27	112.58	107.57	112.52	110.88	111.68	113.3	113.88	111.63	110.74
117.33	120.16	117.98	115.78	121.48	117.52	116.43	117.53	116.76	112.98	118.36	118.15	117.86	115.96	116	116.49	116.55	119.26	117.88	118.72	115.15	118.18	114.34	115.55	117.48	117.2	120.97	116	115.01	116.25	116.87	117.6	118.29	115.44	118.25	115.92	120.33	120.1	116.84	116.72	117.77	117.17	115.61	116.61	116.73	120.8	118.57	118.25	112.2	118.58
104.57	107.33	108.02	107.75	105.5	104.34	105.42	106.94	107.3	107.06	104.28	108.25	106.31	105.99	105.15	108.19	106	104.87	110.16	106.11	105.24	110.08	107.74	107.14	105.21	107.71	105.47	109.31	107.86	108.78	107.78	106.75	109.94	107.07	107.35	105.81	108.85	106.79	105.23	106.01	107.3	104.01	105.15	106.38	106.33	105.12	109.19	107.03	107.02	106.34
119.13	114.7	113.53	116.42	118.47	119.28	117.84	118.79	117.77	115.99	116.71	118.17	120.18	115.78	120.34	115.55	118.9	118.35	119.33	119.48	115.63	120.06	116.68	116.22	118.24	116.68	115.55	115.71	121.98	119.9	119.29	118.26	117.91	119.8	115.71	115.69	116.08	117.07	116.07	118.4	120.04	119.12	117.1	118.04	114.01	117.37	119.68	119.55	115.06	115.09
102.17	99.177	100.47	98.435	99.714	100.79	100.51	99.194	101.68	100.18	98.535	98.619	96.348	98.362	100.67	100.03	99.31	99.949	101.88	98.362	98.803	98.514	101.16	99.478	99.862	100.64	100.76	98.757	95.809	99.634	97.162	102.85	97.398	99.289	99.947	101.59	97.565	100.86	101.55	99.315	99.73	98.143	100.9	99.436	99.832	100.65	100.17	100.21	99.76	100.09
104.84	103.29	105.99	105.11	107.65	108.36	104.53	105	103.61	102.66	105.24	105.49	104.48	107.61	105.19	106.26	106.94	105.7	104.57	103.58	103.22	106.79	108.16	103.37	106.24	102.69	105.86	106.52	103.44	105.23	105.66	107.63	104.1	111.65	104.97	105.42	105.18	108.53	106.91	104.19	105.29	104.76	107.82	106.1	105.92	107.91	104.68	104.15	108.42	104.98
102.28	98.074	99.043	96.495	100.37	99.534	98.771	99.131	99.996	97.447	99.165	100.48	99.531	103.62	100.93	97.545	101.39	102.95	99.067	101.88	101.25	100.77	97.238	98.425	101.99	96.569	103.85	101.11	102.57	100.09	100.58	101.43	99.855	98.993	102.12	100.09	100.52	100.02	99.01	98.54	100.54	103.43	97.799	103.11	100.72	100.85	100.96	100.69	102.45	99.631
106.49	107.19	104.26	107.09	105.61	105.08	107.23	106.95	105.46	105.89	103.61	107.6	106.51	107.39	107.47	105.22	107.62	109.3	107.76	108.23	110.58	104.38	105.91	105.33	106.38	107.03	103.61	108.04	108.28	105.38	107.89	104.28	107.2	104.21	107.26	105.05	109.13	104.8	112.58	106.91	108.31	107.04	105.14	104.6	105.38	106.97	102.03	105.81	105.2	105.28
112.27	111.24	109.33	115.38	114.68	112.82	110.12	110.16	114.43	113.85	110.2	113.7	111.73	111.16	113.87	111.34	112.59	111.11	114.61	112.72	110.95	113.56	111.13	111.23	108.28	113.77	111.29	109.2	113.53	112.17	109.91	116.02	108.67	112.16	108.17	116.64	113.89	113.05	110.45	111.56	112.8	112.29	110.45	112.53	111.64	109.18	112.9	111.09	111.65	111.63
111.48	114.82	112.13	112.3	109.04	109.36	110.16	108.7	111.51	111.14	109.51	109.4	111.41	110.64	114.13	108.4	111.6	110.34	109.45	110.04	110.13	109.66	110.05	111.43	110.18	112.28	110.29	109.32	110.6	110.88	113.36	111.28	111.89	111.57	114.97	109.05	112.57	114.37	112.86	111.7	109.95	112.99	112.78	113.52	111.31	113.11	108.7	110.71	110.09	112.84
105.95	106	107.36	107.29	107.82	107.24	110.48	105.99	108.65	107.74	107.69	107.55	105.37	107.66	108.09	108.54	106.01	104.02	110.61	103.46	108.79	103.73	108.96	105.38	105.55	104.04	106.45	105.88	104.03	107.02	104.27	103.56	103.8	102.55	103.44	106.75	105.64	109.31	107.26	103.61	107.61	107.98	101.51	107.76	105.43	107.4	106.52	103.77	107.18	103.68
104.46	103.15	102.85	106.94	104.56	101.56	104.66	104.26	102.48	104.84	103.57	100.1	107.96	104.34	103.1	108.98	100.71	105.13	105.75	106.6	103.05	102.86	103.17	103.25	105.41	101.78	105.25	104.26	101.76	102.43	103.31	102.99	103.4	102.69	103.8	104.69	101.94	100.92	103.76	102.64	107.01	103.21	107.45	105.4	104.01	102.49	103.08	107.21	105.43	104.4
108.21	111.1	111.04	111.7	108.59	111.86	113.4	110.86	115.24	114.06	109.53	109.31	111.81	111.84	111.35	111.96	111.5	111.55	110.8	111.87	115.15	110.01	112.34	114.1	113.84	111.32	112.07	111.9	113.97	111.64	111.86	112.01	114.55	111.19	112.79	112.2	114.39	112.45	111.95	113.59	109.06	110.17	112.89	110.89	112.34	111.94	114.77	112.33	113.13	112.12
110.03	103.46	105.36	105.58	106.54	105.57	108	106.38	107.25	106.61	105.54	104.97	112.62	105.72	103.06	103.84	105.18	110.74	104.25	105.85	109.66	107.91	103.83	105.31	105.75	107.72	107.23	104.36	108.06	103.93	108.19	106.81	108.75	106.81	106.71	105.65	105.69	104.08	104.58	105.36	106.47	107.06	106.15	105.11	105.31	106.71	105.15	107.37	105.51	104.63
105.32	108.38	107.95	107.91	102.58	106.67	109.34	107.69	106.95	106.26	106.25	104.62	103.57	105.89	104.33	107.35	107.41	107.77	106.15	107.15	105.92	107.25	107.9	107.09	105.66	104.3	105	107.43	106.64	104.85	107.67	106.67	106.07	103.84	106.48	107.3	107.77	106.22	105.63	104.46	105.67	104.75	104.29	105.43	108.6	105.51	106.47	105.26	105.25	106.2
103.67	107.34	108.42	103.46	106.76	107.92	108.79	106.09	102.5	108.28	106.65	102.9	105.23	106.47	106.52	106.41	108.62	106	108.9	102.16	106.09	106.27	105.8	105.28	105.72	106.93	106.79	110.09	104.14	107.22	104.79	104.9	106.61	106.46	108.81	104.84	104.2	107.15	107.58	106.75	107.73	103.74	105.46	106.22	108.82	103.57	104.67	106.67	103.83	104
104.63	104.24	103.6	104.94	105.37	105.36	106.3	103.71	102.33	104.36	106.02	103.81	106.07	105.99	104.23	106.2	105.23	104.98	104.51	106.33	106.6	107.45	106.4	107.65	103.91	103.09	105.62	101.47	105.6	107.13	104.94	104.62	105.02	104.61	107.73	105.95	105.94	104.47	104.95	104.69	103.4	105.17	105.22	104.45	106.59	108.97	103.13	107.52	104.31	106.13
108.61	107.37	107.61	106.48	108.8	108.17	106.26	107.42	105.09	108.7	105.69	105.92	104.65	106.14	105.83	107.07	104.82	107.63	103.27	108.66	107.04	106.49	104.97	105.84	105.31	106.16	104.03	104.83	103.2	107.53	103.68	104.94	109.27	105.5	103.39	102.57	103.53	109.15	106.96	107.76	106.9	103.6	103.63	107.91	103.93	107.05	107.91	108.35	105.83	105.08
107.15	105.97	103.93	106.38	108.42	105.99	106.09	104.28	104.6	103.35	105.74	104.53	105.3	107.79	106.35	107.36	107.23	106.67	105.17	106.04	105.87	106.51	107.38	105.88	105.58	108.64	105.76	104.95	107.26	102.78	107.78	107.87	106.79	104.93	106.88	105.85	105.38	105.04	107.95	105.6	104.79	105.03	107.07	104.36	109.29	106.79	104.32	108.29	103.87	106.62
104.46	104.08	101.56	103.96	103.21	104.92	107.66	105.81	107.47	102.35	102.87	107.73	102.99	106.42	105.8	103.76	106.36	103.77	104	103.9	106.77	105.58	106.54	105.21	104.09	104.44	103.81	106.58	105.51	104.24	102.28	106.25	104.75	102.87	104.51	104.55	105.26	105.26	101.47	107.24	105.31	107.46	103.91	104.52	103.63	105.23	108.54	103.94	108.23	104.6
101.67	105.56	104.45	103.61	107.99	102.77	105.27	105.54	104.36	107.34	106.89	107.16	107.19	107.11	106.17	107.87	104.87	105.3	104.38	105.83	105.61	105.27	104.63	106.37	105.89	102.57	104.43	106.28	104.78	100.83	106.77	105.5	106.66	107.57	105.34	106.79	107.32	104.1	106.54	106.33	107.61	104.03	102.33	107.24	107.56	106.24	104.72	105.55	104.4	107.06
102.66	103.12	105.64	104.5	103.08	104.77	103.24	105.34	101.6	104.79	105.41	105.95	104.27	105.46	104.26	105.32	104.67	105.26	106.22	105.98	107.27	106.29	105	103.58	103.24	106.8	102.54	103.57	103.38	106.44	105.32	103.25	105.38	105.17	105.09	103.17	105.39	102.48	106.18	102.69	104.38	104.76	105.99	105.98	104.78	105.38	103.71	106.09	105.43	103.26
102.17	101.01	101.9	99.22	99.634	101.24	97.638	101.24	100.63	98.274	100.43	101.88	99.072	102.99	101.48	99.108	100.4	102.15	98.836	101.04	102.6	101.07	98.326	99.053	96.795	98.822	102.75	98.539	99.39	98.303	98.735	100.82	97.938	99.739	98.557	103.09	102.09	100.36	102.93	101.01	100.97	99.644	101.9	100.2	101.71	100.93	100.3	99.267	99.791	100.14
112.53	112.29	112.09	111.15	112.63	115.36	113.19	110.64	110.32	109.45	107.75	112.85	108.11	113.18	109.83	113.79	108.57	111.64	114.63	112.54	111.9	113.04	109.42	116.22	115.59	112.34	111.14	111.61	109.45	113.27	113.33	111.67	112.89	109.12	110.87	110.74	110.56	108.95	113.47	107.19	110.61	112.24	111.12	112.39	110.11	111.94	111.8	109.89	110.81	111.76
104.97	103.28	106.51	110.12	105.03	105.92	110.23	106	106.72	105.75	107.23	106.92	107.4	104.98	105.27	105.65	106.74	106.31	104.45	106.08	102.51	106.81	103.98	103.12	104.46	102.69	105.74	107.68	107.09	105.3	105.41	103.93	105.64	105.22	106.45	108.25	106.33	108.64	104.98	107.38	105.13	107.27	105.35	105.9	105	106.77	109.14	106.13	106.83	104.12
113.59	115.32	112.63	116.81	114.2	112.48	114.98	113.46	109.9	114.13	112.66	111.42	112.37	113.7	113.51	113.14	112.28	112.95	110.11	111.71	112.79	111.98	115.15	111.92	114.85	114.7	114.76	115.04	110.45	112.03	113.22	111.16	111.55	109.81	113.54	112.67	117.27	114.17	115.35	113.33	108.58	111.58	112.33	111.91	113.92	111.77	115.96	112.19	113.83	110.53
98.77	102.83	97.399	100	101.96	97.992	97.228	98.737	100.96	100.04	100.3	101.14	98.816	100.96	100.64	100.91	100.01	100.66	97.93	100.59	99.601	100.37	100.91	98.598	99.226	99.614	96.814	98.188	103.46	100.4	102.09	100.12	98.546	98.05	99.496	99.493	100.11	100.64	100.35	99.968	100.31	102.36	100.25	100.64	100.49	101.12	98.803	98.396	100.39	99.322
103.04	104.52	103.63	104.84	102.49	102.59	102.69	102.38	104.65	106.35	102.77	106.63	100.84	102.4	103.39	104.72	103.03	103.52	104.09	107.92	107.92	102.89	105.5	106.14	104.68	103.48	107.51	101.47	102.29	105.12	104.61	104.27	103.18	104.93	104.14	105.67	105.73	107.29	106.35	105.49	105.41	104.17	105.46	105.64	104.49	106.83	105.47	105.37	104.01	104.95
110.4	110.38	113.94	109.08	111.81	109.71	109.88	111.12	113.17	111.57	110.87	113.3	108.3	109.06	108.33	110.45	110.38	113.15	111.73	108.78	111.04	110.65	111.64	110.24	108.24	110.21	110.56	107.9	108.54	111.39	109.91	111.29	108.63	106.84	113.04	110.68	107.19	106.9	110.03	112.91	109.71	108.42	108.52	108.68	113.31	107.3	109.62	110.63	112.01	113.6
98.128	99.164	99.615	98.842	99.098	101.19	101.89	100.35	100.85	102.15	98.062	101	104.29	103.57	99.713	101.91	97.366	99.477	96.634	102.7	99.855	101.82	98.565	101.2	98.089	100.83	96.887	101.67	97.965	100.61	99.437	100.93	97.928	101.07	100.69	99.504	100.12	99.094	99.559	97.416	101.48	100.97	97.768	98.015	98.948	100.77	100.24	99.972	99.899	98.551
99.244	97.239	96.442	99.691	101.73	102.41	100.77	98.007	101.89	99.134	101.78	99.504	96.882	100.86	105.31	99.814	101.26	96.896	99.532	101.71	104.65	99.331	101.1	99.15	101.67	101.95	99.55	100.54	101.01	98.145	101.64	98.02	101.21	99.936	102.29	99.204	97.905	95.451	98.964	100.66	97.132	99.222	98.283	97.92	97.869	99.562	97.1	99.24	100.82	99.735
101.64	101.55	98.512	99.798	101.13	99.177	102.02	102.64	101.66	98.754	104.21	100.45	98.317	102.84	98.761	101.85	101.38	99.118	103	102.12	99.175	99.83	97.656	97.118	101.99	101.37	99.653	100.45	99.192	101.69	99.573	100.53	99.738	103.51	98.524	105.45	102.33	102.69	100.79	100.01	99.953	99.788	99.098	102.45	101.51	101.83	100.88	100.17	103.23	99.676
114.51	117.01	120.71	114.54	121.96	119.04	118.81	117.82	116.93	116.14	116.19	118.93	118.37	118.55	118.62	115.69	117.17	116.68	116	117.22	119.22	114.14	117.8	114.21	118.1	117.7	119.22	115.83	117.93	116.5	116.56	117.64	116.79	116.91	118.27	119.51	119.12	117.51	115.89	119.5	115.98	116.35	119.67	120.59	121.23	114.2	117.17	118.26	116.01	114.36
104.17	106.11	106.95	103.62	108.7	108.47	106.23	105.34	104.96	103.24	108.5	103.88	106.87	104.57	108.09	109.31	103.46	106.25	101.45	104.45	105.1	104.43	104.87	105.34	108.54	102.9	101.78	106.38	105.69	102.99	103.78	106.83	106.81	108.52	104.53	102.43	107.54	104.51	105.41	106.97	106.93	105.39	106.91	104.28	103.87	107.86	105.66	108.18	105.86	104.5
100.39	103.24	102.69	102.39	98.144	99.628	102.02	101.27	100.61	100.52	100.95	99.793	98.661	103.6	102.35	99.431	101.09	98.275	102.31	100.48	100.53	99.848	100.44	99.009	106.17	100.95	102.17	100.57	101.34	100.57	99.707	99.633	102.56	101.33	102.35	101.92	97.687	100.68	105.31	99.035	100.58	103.08	99.87	99.637	99.527	101.96	99.428	99.825	97.045	101.3
112.4	109.93	109.99	115.42	111.23	112.66	111.04	114.32	113.72	111.65	114.38	110.4	109.49	112.07	111.93	114.06	109.08	110.56	112.31	113.08	111.93	110.52	109.17	111.6	111.6	113.09	111.22	111.18	108.4	111.92	112.29	109.23	108.24	109.36	111.52	113.89	114.7	110.31	110.92	110.4	110.55	109.12	109.74	113.91	111.23	110.15	110.47	113.56	112.68	110.69
108.91	105.24	107.16	105.97	104.06	106.25	105.38	106.52	104.37	107.6	105.69	104.73	104.69	104.11	107.59	106.95	108.37	104.48	104.5	105.8	104.01	107.39	105.05	102.71	103.91	105.4	104.48	108.56	106.22	104.51	104.44	106.5	107.61	104.23	104.92	105.54	105.75	110.61	107.3	105.75	104.68	103.47	105.95	104.42	105.65	107.28	103.69	102.18	105.11	105.2
108.62	108.9	105.35	111.89	107.76	111.85	107.98	110.82	111.48	114.44	111.12	110.47	110.63	110.54	109.64	109.59	109.77	111.28	111.54	108.12	110.86	109.88	108.08	110	109.25	112.08	110.15	108.7	111.34	110.7	109.59	109.02	108.47	109.85	111.17	110.7	108.28	111.6	112.84	112.36	111.38	108.71	109.18	108.63	112.37	105.41	111.03	108.21	110.02	108.7
105.31	105.25	105.55	106.12	105.67	104.59	105.14	105.51	106.77	103.72	107.56	103.85	105.37	103.35	104.64	104.26	104.29	107.23	105.27	109.02	107.28	104.93	104.29	103.15	104.2	105.71	107.59	105.8	104.93	105.64	102.74	103.12	104.94	106.23	105.23	104.69	105.12	103.37	103.41	107.44	102.41	108.12	104.94	103.26	106.41	105.82	106.5	106.4	106.39	103.2
111.03	109.4	107.82	109.49	108.12	109.09	109.87	109.9	108.66	108.87	111.93	112.28	111.77	110.26	110.48	109.97	106.49	110.21	110.61	110.39	109.65	109.96	106.53	110.86	110.26	110.58	109.36	112.26	108.59	107.35	110.03	107.2	109.67	107.36	109.62	110.54	106.05	109.28	110.61	108.67	105.82	109.69	108.68	109.85	108.62	107.24	108.16	109.77	108.62	109.43
103.64	104.71	104.69	103.2	102.31	99.865	104.51	106.68	106.57	103.84	105.5	101.57	104.18	106.91	106.63	106.75	104.04	103.43	104.82	107.1	106.16	104.06	105.29	104.85	104.66	106.56	101.03	107.66	102.72	104.64	103.81	103.44	103.91	103.64	99.704	103.42	104.34	102.09	107.57	101.51	108.96	105.37	104.83	104.18	103.04	103.06	102.32	104.3	106.14	103.54
99.81	99.891	100.91	100.71	101.07	100.13	99.192	99.54	101.65	100.26	99.655	102.06	99.786	101.68	100.76	99.413	98.259	95.086	99.43	101.6	99.158	101.74	98.756	101.13	103.02	98.989	99.511	104	101.39	100.93	99.907	100.23	98.329	98.119	102.13	102.43	100.47	100.04	98.793	102.29	99.623	100.66	100.72	96.576	100.41	98.895	103.08	99.824	99.643	100.91
106.25	104.41	105.05	107.08	106.41	105.41	104.99	105.07	107.11	106.57	103.55	104.26	106.93	106.53	107.53	106.31	105.12	104.43	106.4	107.09	104.9	108.75	105.38	106.47	102.94	104.82	107.02	104.72	103.24	104.19	109.51	104.17	108.43	103.56	106.88	104.16	104.53	105.78	106.42	107.21	105.41	103.56	104.62	105.14	104.53	108.25	106.52	107.22	103.74	106.13
106.39	101.62	103.62	105.82	106.49	103.28	105.61	105.64	108.73	106.72	105.66	105.72	107.61	106.66	106.66	102.11	109.34	104.36	106.54	104.87	106.12	106.52	106.08	109.97	105.54	106.63	106.04	106.17	105.26	107.75	106.16	105.53	104.39	106.38	104.24	106.64	105.94	107.39	109.25	106.06	103.76	105.14	106.63	106.96	106.82	102.12	107.42	106.36	105.71	107.43
103.56	106.27	104.81	105.27	107.79	102.42	106.17	103.09	105.65	106.37	105.03	104.76	101.91	107.1	106.18	105.98	103.42	103.76	104.55	104.98	104.79	104.09	103.43	107.9	107.4	105.58	107.46	106.76	105.57	102.96	107.43	108.72	107.13	103.42	104.21	106.53	104.93	100.64	107.62	103.86	108.32	105.57	106.26	103.28	105.1	107.94	106.95	103.3	106.72	104.81
111.99	109.89	111.07	109.63	114.27	113.24	112.68	111.4	113.77	111.43	112.93	109.84	110.22	112.25	112.69	110.27	112.89	108.31	111.09	112.24	109.72	110.39	110.73	113.07	111.94	111.65	108.97	111.41	114.16	109.32	111.66	111.3	112.18	109.1	110.91	112.53	113.65	111.08	111.84	110.38	111.83	107.75	113.67	111.12	108.75	110.99	112.07	110.74	110.48	112.62
106.55	105.9	106.73	105.85	106.1	103.83	106.12	105.79	107.13	107.7	106.73	107.94	105.94	106.59	106.75	102.77	102.36	107.12	105.87	106.16	104.34	106.22	105.71	106.78	110.84	106.26	104.39	101.41	102.85	107.53	105.81	106.96	102.23	106.33	102.52	101.22	107.92	104.99	102.81	103.76	105.64	102.59	106.4	106.34	106.06	104.48	103.93	105.75	104.57	103.12
104.71	105.16	105.19	105.77	108.35	103.95	105.19	106.18	102.93	105.59	106.5	102.87	106.95	104.45	102.18	101.74	105.4	104.9	103.08	104.93	106.08	106	106.42	106.61	104.46	106	103.25	104	104.24	102.85	105.32	104.78	106.65	105.01	103.75	105.8	104.95	108.77	106.28	106.44	105.48	103.17	104.9	109.84	105.47	104.58	104.09	107.9	106.45	104.51
106.88	108.68	107.03	106.32	105.65	107.13	105.14	106.42	106.66	104.1	105.92	104.74	105.92	105.47	105.97	105.75	104.76	110.43	108.17	105.11	107.13	103.82	103.6	101.55	105.19	106.95	108.45	106.1	106.49	107.27	103.33	107.73	106.21	107.5	105.77	105.42	111.37	101.66	107.1	105.06	102.04	106.9	104.99	106.05	105.2	105.08	108.27	104.02	107.01	101.67
102.97	102.83	101.35	101.45	98.495	99.65	100.32	100.58	97.965	97.888	99.89	100.43	101.67	100.25	95.883	104.03	101.87	97.511	100.09	98.885	103.66	102.43	99.925	100.17	98.502	100.61	101.53	99.986	100.71	99.764	99.75	96.894	98.929	99.382	101.71	98.602	102.18	101.82	98.971	99.056	98.058	98.219	98.675	98.215	98.154	96.735	100.95	99.886	100.9	99.255
101.3	105.12	102.28	105.95	105.1	105.91	104.47	105.74	106.95	103.89	105.23	101.53	105.48	103.82	105.55	105.72	105.39	106.86	104.85	103.65	105.25	102.73	106.88	105.15	100.31	101.2	104.55	103.66	105.23	105.14	104.26	101.61	104.99	103.93	105.32	104.34	104.37	105.02	105.31	103.08	103.35	101.62	103.4	101.65	105.95	105.31	104.01	107.58	105.12	101.11
105.54	108.08	105.81	106.81	109.05	110.78	107.73	105.85	106.53	107.2	105.25	106.31	106.38	103.86	107.88	106.19	107.65	104.97	104.59	107.99	104.56	108.35	106.64	104.14	108.97	106.1	108.05	107.16	107.21	105.24	106.72	107.29	107.34	107.04	106.99	102.71	103.94	106	104.06	105.18	104.42	106.71	106.87	105.04	106.91	104.85	110.7	106.8	109.41	105.77
109.89	110.74	109.24	114.5	109.56	109.74	110.18	112.85	110.58	110.8	109.84	112.54	111.2	110.39	110.71	112.3	106.86	107.84	111.83	111.13	113.05	112.01	112.32	110.78	109.85	110.67	109.78	112.87	109.89	110.93	111.13	113.26	109.96	113.53	112.62	115.26	110.74	111.86	112.14	111.53	112.73	113.2	108.63	112.32	108.56	109.59	111.16	109.9	112.86	113.09
106.51	107.06	105.52	106.73	105.44	107.41	104.57	106.51	102.99	105.59	103.84	107.31	108.14	105.53	104.93	107.28	104.85	104.64	105.92	105.5	105.59	106.14	106.59	103.68	103.29	107.61	102.94	107.46	105.85	104.46	107.37	104.88	106.14	105.44	105.41	105.55	104.38	102.27	107.09	101.72	105.83	105.76	103.47	104.28	104.95	107.88	105.08	106.61	105.99	105.54
116.54	116.95	119.53	116.66	118.98	116.56	116.03	116.4	116.97	116.22	114.02	114.8	114.38	120	115.43	115.45	116.45	117.27	114.38	115.21	115.98	118.11	114.49	119	116.45	116.47	114.98	115.25	118.08	116.19	113.25	118.71	115.69	113.75	112.03	115.91	114.06	114.61	115.96	121.46	116.82	115.87	113.14	114.35	116.18	112.97	114.09	117.74	115.6	118.18
102.97	107.65	106.5	108.28	107.19	105.44	107.8	107.92	105.14	108.56	107.17	108.46	105.14	105.43	103.69	109.11	105.64	103.46	104.82	107.53	107.77	106.31	107.7	104.12	108.58	105.5	105.4	105.21	103.72	102.96	106.17	105.06	103.69	103.31	108.69	104.11	105.48	105.22	107.18	104.16	105.59	103.51	104.38	105.1	105.49	106.1	108.23	104.35	108.45	105.47
111.11	109.11	109.52	111.94	112.83	110.64	112.24	112.03	111.88	111.05	111.26	109.18	111.27	111.98	111.08	110.04	110.24	110.42	110.05	108.64	110.96	110.47	110.24	110.61	109.75	114.3	108.43	110.99	110.69	110.4	110.68	111.84	108.85	107.97	113	113.14	111.59	110.18	111.66	105.64	111.72	110.02	112.19	113.79	115.77	112.67	113.61	109.64	111.62	110.5
104.24	104.22	106	105.17	107.52	107.78	106.88	106.95	106.17	103.57	105.64	106.7	108.05	104.33	103.58	105.16	103.26	106.75	107	104.78	110.22	106.16	102.71	106.57	108.92	106.13	106.58	106.71	106.85	103.85	107.86	104.85	101.16	105.16	105.1	106.43	105.23	105.39	107.23	107.67	104.2	103.59	104.16	104.81	105.78	107.01	104.17	107.32	108.06	103.83
117.12	119.88	116.97	119.54	120.24	116.52	119.24	115.5	118.22	119.41	119.18	115.49	117.07	119.11	118.54	120.27	117.05	117.89	114.1	118.04	118.69	116.67	119.58	117.44	116.54	114.88	117.07	119.91	117.71	116.31	117.31	116.86	116.97	119.24	117.17	117.73	115.3	118.15	121.7	117.48	115.82	116.55	116.66	116.66	117.44	116.79	116.44	118.44	119.41	116.36
104.81	107.98	106.54	106.42	104.88	104.8	104.65	105.72	107.1	107.11	106.05	105.5	103.06	106.25	107.84	106.75	102.32	104.51	105	106.9	104.46	104.24	102.63	107.02	104.73	104.72	104.13	105.33	106.58	104.94	103.94	105.5	103	104.14	102.92	102.72	105.64	104.1	105.45	105.27	104.48	105.82	105.15	104.44	103.88	104.79	104.89	104.01	105.96	105.52
102.41	106.19	106.48	106.66	103.73	108.58	105.6	104.97	105.92	105.27	105.98	105.48	111.45	106.26	104.75	103.72	105.57	108.29	106.86	108.31	104.69	108.37	107.89	108.8	109.12	106.95	104.48	105.42	107.35	108.25	108.81	108.25	108.35	106.59	106.23	106.34	102.95	105.59	103.88	105.09	105.41	107.24	102.85	107.97	108.4	108.57	103.3	106.48	105.37	105.37
99.444	100.39	102.04	101.12	98.407	100.35	102.41	104.67	99.669	103.83	100.8	101.89	101.7	103.03	101.73	100.03	100.86	100.31	99.087	99.566	98.054	97.628	100.19	101.76	98.216	99.705	98.882	102.6	101.66	99.788	99.715	98.449	99.265	101.84	99.297	97.811	94.133	97.932	97.599	101.06	97.974	96.346	100.69	102.34	99.017	100.01	101.08	100.2	100.36	100.08
107.45	113.21	111.22	111.96	112.53	111.55	113.88	112.97	111.79	110.97	108.39	113.4	110.79	110.71	112.4	111.56	110.35	110.93	115.08	109.58	110.95	112.77	109.89	111.14	110.46	110.21	110.33	108.53	111.82	110.56	111.33	110.97	111.26	109.22	108.19	112.77	112.11	111.82	114.34	109.56	105.66	109.67	114.83	112.96	111.5	110.34	110.9	110.53	109.71	111.69
103.3	99.243	106.08	106.47	101.98	104.41	104.54	106.01	106.32	107.28	105.99	103.58	104.44	104.79	104.74	103.14	104.73	102.3	100.27	108.96	104.1	103.29	106.94	102.16	103.46	105.02	103.81	101.37	105.37	107.03	103.95	104.55	102.93	105.95	104.79	104.6	101.89	106.76	103.88	102.73	105.66	105.11	103.8	104.14	106.9	104.71	102.39	104.2	104.93	101.72
105.86	104.01	104.23	105.67	106.23	105.72	105.86	103.87	105.59	104.81	104.96	104.83	106.2	108.18	108.65	105.45	106.31	103.95	104.52	106.41	107.06	106.61	104.23	109.01	104.45	103.7	104.98	106.31	107.74	105.2	104.03	103.77	103.12	108.33	105.73	107.36	106.93	106.59	105	106.51	106.94	105.03	105.45	104.91	103.47	107.19	105.07	106.51	107.43	104.54
112.07	111.66	112.96	111.06	113.12	109.1	112.71	111.26	112.06	113.23	111.62	112.32	111.55	116.49	111.64	112.01	112.52	114.04	111.46	111.16	110.83	111.21	108.54	110.22	113.34	110.82	111.25	113.26	111.25	111.69	113.68	112.08	112.15	109.7	111.23	111.27	109.51	110.6	109.45	111.01	109.69	109.87	112.69	114.02	109.94	114.36	113.11	108.61	109.94	108.8
99.27	103.26	100.28	101.25	100.59	100.59	98.535	100.69	102.4	98.72	100.87	102.22	99.399	100.62	100.73	100.1	101.51	102.24	102.67	98.73	102.45	102.79	98.164	101.34	102.42	101.42	101.35	99.896	101.25	102.93	100.37	101.52	100.15	100.6	101.65	101.73	99.685	98.991	99.858	102.98	101.32	99.238	100.56	99.215	99.179	101.87	98.87	101.3	99.038	102.17
106.41	103.1	105.38	106.92	104.98	108.35	109.92	107.88	108.99	107.71	108	105.89	105.5	106.61	105.62	105.73	106.89	105.72	109.82	106.3	107.14	103.67	104.28	108.48	105	107.15	107.85	106.82	106.45	108.67	105.74	106.43	105.91	108.67	108.79	106.4	106.57	105.67	107.05	107.03	107.36	106.99	108.28	107.82	104.99	104.5	106.51	106.09	104.7	106.78
98.754	102.08	100.96	100.78	100.53	101.92	102.55	100.73	97.73	99.821	101.76	100.43	97.315	102.79	101.83	99.839	99.349	101.22	102.6	99.888	100.57	99.889	101.33	101.07	97.963	102.53	102.94	98.561	98.393	99.467	102.25	100.08	99.634	100.45	99.519	100.91	99.361	101.01	98.854	101.37	103.41	100.64	102.03	101.84	102.66	101.72	102.23	102.76	100.88	97.894
108.35	110.07	106.01	106.98	105.31	105.81	104.05	105.85	106.67	105.44	107.29	110.15	109	108.06	106.79	104.2	105.72	105.42	109.47	106.8	108.12	106.25	108.8	106.65	107.21	107.54	110.3	107.1	109.91	105.96	106.31	106.47	106.73	108.43	104.09	109.3	107.64	107.89	105.25	106.34	105.28	105.1	109.11	110.99	104.97	106.03	108.82	106.57	108.76	105.86
112.6	110.43	114.44	110.11	112.99	109.5	110.12	110.55	111.39	110.51	112.68	110.57	113.85	112.1	110.45	108.68	109.59	110.56	111.15	112.04	112.78	111.32	111.89	111.91	109.45	114.43	110.18	109.99	110.75	112.99	112.38	112.86	113.79	114.28	111.07	111.28	107.89	115.27	108.76	114.08	112.48	112.28	114.95	111.83	115.48	111.01	109.22	111.12	112.18	111.98
105.21	105.38	107.4	106.76	109.14	107.27	110.81	106.88	106.21	102.98	104.86	104.74	106.43	105.69	104.32	106.12	101.43	103.21	105.27	107.43	104.42	109.94	106.89	104.22	104.28	104.94	106.65	102.24	107.93	106.32	107.49	107.06	103.9	105.79	105.95	104.33	108.28	102.92	106.96	105.04	107.22	108.56	104.95	107.73	105.62	107.54	105.17	103.85	104.41	107.62
99.929	100.15	98.888	98.171	99.655	98.534	100.07	102.17	98.063	98.514	97.604	99.651	99.066	101.05	98.311	98.475	101.78	98.926	97.68	98.992	102.2	98.629	100.06	98.341	100.21	100.55	101.02	98.209	99.599	100.5	101.51	99.029	100.08	99.713	97.35	99.924	100.76	100.63	103.14	100.95	99.107	99.472	103.43	101.07	98.118	102	97.854	97.989	98.165	102.87
110.06	112.85	112.67	108.87	109.67	107.2	107.58	111.12	111.38	111.05	110.81	107.01	108.67	114.04	109.79	112.74	109.09	110.1	109.37	108.57	113.34	111.72	110	109.25	111.52	109.71	108.66	108.45	112.54	108.76	111.83	111.59	110.28	110.79	110.72	109.49	110.94	110.69	112.6	109.69	109.38	110.11	110.67	107.31	107.31	113.92	110.81	107.85	108.86	109.89
105.86	105.35	104.48	105.2	107.28	104.27	105.81	104.81	110	105.78	109.12	103.58	106.43	106.99	108.7	104.65	104.96	109.68	105.93	105.77	102.1	106.64	105.26	105.28	105.43	107.17	108.97	107.65	107.64	101.55	106.15	107.82	101.88	107.35	105.67	103.58	104.54	106.54	102.95	105.63	107.47	104.43	107.46	105.19	105.08	101.84	103.19	104.74	105.59	108.76
113.44	110.77	114.31	112.31	112.28	112.04	112.33	111.7	114.02	111.46	112.91	111.19	112.83	110.29	112.74	111.58	111.77	113.41	111.57	111.59	113.74	112.02	111.79	112.32	114.16	110.16	113.33	113.97	114.42	110.93	110.76	112.59	115.52	112.79	111.77	114.71	114.62	112.82	112.74	113.09	113.92	111.33	109.43	111.75	115.07	109.89	112	110.25	109.91	110.66
108.4	109.38	103.98	106.82	102.82	104.55	101.24	105.9	106.4	105.98	104.76	107.81	106.81	105.64	108.06	106.53	106.3	104.88	104.38	103.36	109.45	106.61	110.31	106.93	105.2	108.36	105.73	108.65	105.39	102.7	103.95	106.02	104.08	103.56	104.33	107.36	102.47	106.84	104.84	103.43	105.82	100.18	102.52	106.51	105.73	105.8	104.44	105.39	103.08	105.94
110.11	112.62	111.91	110.92	112.9	112.88	111.51	111.6	113.21	112.07	112.88	113.54	111.17	111.46	110.99	110.42	112.24	113.95	110.02	110.4	112.43	111.28	112.12	114.69	114.67	110.1	110.13	110.46	110.28	114.04	111.73	108.85	115.42	112.23	112.84	112.72	111.65	114.29	112.65	110.5	112.71	110.32	109.94	110.18	108.66	111.63	113.98	111.52	114.16	111.19
109.3	104.33	108.11	105.85	105.28	106.77	104.92	105.82	109.07	107.44	107.75	104.3	104.69	105.27	107.68	106.34	106.28	105.98	102.32	105.23	103.02	105.38	105.85	105.62	105.75	104.32	108.51	104.48	100.84	106.26	104.42	106.81	104.16	103.71	103.24	105.74	108.62	106.25	104.28	104.42	106.7	104.17	104.99	106.64	106.65	109.28	105.14	106.3	107.52	104.33
109.86	106.51	109.47	111.65	109.46	113.55	110.45	110.11	109.3	110.9	110.21	109.22	109.07	107.24	110.35	111.5	110.75	109.18	111	108.22	109	109.67	109.08	107.71	111.75	109.99	111.57	111.64	110.45	107.86	108.95	107.65	109.09	106.8	108.32	108.49	109.01	112.64	109.52	108.2	107.1	109.1	110.45	108.27	106.67	110.38	111.45	110	107.59	110.63
112.36	112.29	111.05	112.09	110.91	114.78	109.52	111.53	112.55	114.13	115.19	111.89	111.85	114.7	110.77	111.72	111.14	112.47	112.34	110.24	111.42	110.47	114.51	111.46	112.79	114.31	113.4	112.77	110.65	114.25	109.73	111.17	108.36	112.23	110.36	112.07	112.53	112.82	110.64	109.92	112.97	112.83	112.79	112.55	110.09	111.97	111.13	109.84	114.36	112.41
103.94	106.8	104.56	107.82	107.54	103.46	105.95	103.87	102.68	105.36	104.68	104.82	103.32	108.02	107.9	106.11	100.07	105.6	107.73	105.33	105.02	104.83	104.72	106.78	104.2	106.94	104.69	104.68	103.71	105.37	102.64	105.21	104.5	104.11	107.71	106.65	107.72	106.74	107.33	103.94	106.16	101.17	104.09	104.31	104.35	108.7	107.05	102.97	106.68	106.82
114.81	110.53	108.8	109.92	114.31	113.6	112.24	112.08	109.42	112.87	109.71	111.25	111.85	112.16	109.05	108	110.7	107.91	111.21	111.86	110.5	109.83	111.57	108.74	113.44	112.78	112.1	111.63	113.55	113.18	112.27	112.88	109.83	112.62	113.28	110.35	113.28	109.58	111.28	109.21	110.71	113.13	109.94	109.34	110.77	113.82	111.22	114.98	111.57	111
103.46	104.52	107.68	106.26	103.77	105.27	104.25	102.5	107.98	105.4	106.87	105.59	105.9	104.76	105.2	108.42	102.25	104.17	106.28	106.2	107.62	103.84	108.18	103.52	107.1	103.73	107.03	104.71	102.69	101.87	104.01	105.05	108.34	109.01	104.2	105.17	101.7	106.09	106.97	108.27	106.16	106.35	104.58	105.02	105.4	107.9	106.64	102.95	105.38	104.68
115.54	117.59	120.66	116.83	117.31	117.71	118.83	117.1	118.81	118.1	116.32	120.09	117.3	117.66	116.11	116.81	118.83	118.56	122.01	117.22	113.58	118.86	115.64	117.56	118.52	117.59	118.61	117.84	114.81	117.01	116.7	114.2	115.81	120.47	118.12	118.41	117.26	114.45	116.83	116.27	118.26	116.37	117.71	115.26	115.14	121.47	117.07	116.21	118.55	120.34
104.23	106.2	103.8	105.58	106.58	103.26	106	102.66	102.27	103.11	99.914	104.06	103.74	105.79	104.88	106.5	105.67	104.04	102.61	105.37	108.26	105.42	104.45	103.1	102.91	107.27	105.82	104.45	103.24	102.19	108.47	107.65	103.62	104.8	104.05	108.1	103.7	103.02	102.6	105.18	104.8	102.3	106.81	103.99	105.53	104.76	105.82	106.69	101.1	104.18
103.58	104.85	106.38	106.99	104.03	107.09	106.15	104.59	105.21	106.15	104.24	106.95	105.2	103.35	103.22	106.86	104.28	107	107.26	105.78	104.91	106.45	106.41	100.64	106.15	101.99	106.53	106.71	108.4	105.3	104.33	104.72	102.45	108.64	102.44	108.87	104.91	104.81	107.2	107.48	103.69	104.82	105.28	107.76	103.49	108.23	105.51	105.73	107.54	106.98
114.38	109.08	109.06	114.16	111.96	110.72	114.68	113.58	113.27	111.82	113.52	109.06	108.59	112.75	111.63	109.86	110.91	110.39	111.78	113.28	109.77	113.14	112.29	111.72	110.9	108.98	109.26	114.18	111.46	110.52	111.27	112.37	109.36	110.79	110.88	113.61	111.93	112.63	111.04	113.68	107.58	111.13	113.18	112.64	112.29	113.79	112.75	111.2	110.35	111.67
107.83	110.87	111.03	108.13	111.39	109.4	111.84	110.79	106.85	111.26	110.59	110.63	111.67	111.53	109.89	110.07	109.91	109.62	111.91	111.59	107.76	107.13	113.39	109.07	111.4	110.68	111.73	111.83	109.83	112.91	109.12	109.85	110.94	112.73	110.39	108.89	108.44	109.84	110.32	109.01	111.67	111.54	110.71	108.63	109.58	112.57	109.99	109.72	112.18	104.17
106.38	108.42	106.5	103.98	104.47	106.05	101.52	106.36	103.94	104.43	106.39	103.61	105.46	104.76	103.55	106.56	107.04	107.17	102.27	106.37	105.88	105.57	103.35	104.62	104.95	107.02	107.72	104.37	102.14	104.4	105.51	106.73	106.8	105.25	104.73	105.48	104.53	105.24	105.37	103.69	105.73	106.16	106.41	106.54	106.82	105.32	108.45	104.7	107.42	107.08
115.35	113.47	113.8	116.87	117.03	114.66	113.59	114.67	115.93	115.17	113.98	114.01	114.1	115.68	117.63	114.93	117.19	115.97	112.76	116.59	119.88	119.4	115.75	114.38	115.62	113.25	114.14	117.46	117.85	118.54	116.47	115.85	117	119.57	112.68	115.91	115.97	117.4	117.39	114.95	117.26	117.16	115.3	117.7	114.83	117.41	113.17	118.33	117.96	117.07
104.53	109.25	103.23	105.93	106.99	104.89	105.14	102.68	109.7	107.64	102.86	104.89	106.4	104.9	107.88	106.54	104.73	106.48	104.68	102.13	106.37	105.58	106.2	105.37	103.92	107.17	107.56	107.7	104.06	105.61	105.73	110.09	107.34	107.3	106.3	107.27	105.03	104.97	105.39	108.19	102.66	105.67	107.17	106.96	106.3	106.1	106.95	106.28	106.19	109.9
107.11	106.5	107	104.71	104.25	108.52	105.79	107.05	104.54	102.89	107.85	103.94	101.68	106.22	106.4	105.04	104.62	106.89	105.64	105.74	104.77	106.58	105.06	106.73	108.89	106.03	105.38	107.27	107.8	103.78	106.21	104.51	104.66	105.49	104.01	103.58	104.02	107	106.49	109.41	107.44	105.47	104.68	101.73	108.23	105.73	104.92	105.19	104.27	107.15
110.66	111.52	111.4	115.44	113.64	112.85	111.51	110.84	114.13	111.35	114.11	112.76	111.66	112.41	114.91	112.51	114.76	114.9	111.79	111.29	112.28	109.2	113.14	111.11	113.81	111.05	113.21	109.96	115.03	111.68	112.61	113.57	113.37	113.43	111.87	109.82	111.9	111.06	110.64	111.25	113.5	110.72	111.4	113.45	111.76	111.66	109.24	110.86	111.18	111.43
106.56	107.73	107.19	108.39	106.21	106.02	101.09	107.94	104.64	104.94	107.74	107.42	106.14	106.84	107.04	103.2	105.98	106.09	104.33	103.93	106.11	106.84	105.57	105.51	105.04	105.63	108.15	105.7	105.08	107.71	107.49	104.38	103.54	104.53	103.27	104.92	107.41	104.88	105.47	105.41	107.06	106.17	105.87	106.24	109.09	105.04	104.66	106.4	109.05	107.35
105.53	105.44	105.71	109.23	105.46	107.37	108.79	106.02	105.9	106.76	107.87	105.86	109.16	107.74	110	106.83	105.97	102.99	106.51	106.14	106.79	106.63	104.54	103.61	106.15	107.63	107.12	101.7	105.86	109.6	102.01	110.82	105.12	108.48	107.97	108.56	107.47	107.1	108.12	103.39	108.43	106.41	106.22	107.46	109.8	107.21	108.4	108.61	105.08	105.8
105.4	106.9	107.01	106.55	108.31	109.19	104.37	105.58	106.92	103.46	105.47	103.84	105.42	109.63	106.22	107.27	106.1	107.6	106.07	105.55	106.58	105.32	110.28	108.09	105.03	108.66	104.24	104.48	105.11	106.5	104.01	105.54	105.01	102.73	105.85	105.54	104.53	105.25	106.77	102.53	106.95	106.02	105.42	106.55	106.9	106.76	102.89	109.23	104.1	106.38
109.83	111.32	112.13	111.2	112.11	110	110.15	112.07	108.47	108.42	110	111.86	111.73	111.13	108.92	110.79	108.03	109.74	110.45	109.39	113.11	110.05	109.79	111.92	108.92	109.11	111.69	106.14	112.69	111.17	110.53	110.65	108.25	112.39	109.4	108.26	110.77	111.95	111.38	108.37	111.76	108.19	110.93	109.28	110.42	108.32	109.66	108.49	107.93	111.39
111.5	110.05	109.93	112.96	112.91	109.69	113	110.79	111.52	112.99	111.6	113.98	111	112.52	111.11	114.58	109.77	110.95	111.7	112.45	109.28	109.07	112.51	108.7	111.5	110.5	111.81	112.1	110.16	108.08	113.26	110.62	107.23	111.97	110.3	111.03	111.96	110.74	112.41	109.71	109.45	114.87	113.19	107.82	114.1	111.9	112.38	112.25	108.89	110.14
115.3	115.92	118.06	119.63	115.3	115.99	118.03	118.99	119.66	120.31	116.89	117.27	118.29	117.06	114.74	118.29	116.63	117.9	117.3	116.37	116.96	115.39	119.8	121.59	116.62	114.36	116.46	116.75	116.75	120.33	119.31	117.2	118.71	116.33	117.99	115.94	115.51	115.29	115.74	118.22	118.43	116.4	116.61	116.24	116.34	118.81	117.05	119.16	117.95	117.13
108.24	111.43	110.42	111.93	112.8	109.3	108.33	110.71	108.96	112.5	112.59	112.68	108.48	109.22	105.38	111.05	109.64	110.73	110.9	114.27	109.83	106.71	106.52	108.58	109.43	110.14	106.26	107.33	109.45	112.21	110.64	106.59	109.31	108.7	107.56	104.82	109.97	110.45	110.76	111.17	109.57	112.16	108.93	110.51	109.3	111.3	109.03	110.35	107.87	111.1
107.42	110.94	113.45	113.98	111.37	109.84	110.5	109	111.44	111.51	113.41	111.48	110.6	111.56	112.73	110.97	111.06	112.41	112.3	111.04	111.1	111.47	111.51	111.1	110.23	108.02	112.81	111.65	112.68	110.96	110.69	114.17	112.26	110.59	111.37	107.43	111.48	114.5	111.14	113.68	111.53	112.39	110.58	112.22	111.99	110.78	111.21	109.96	110.9	111.4
105.06	107.82	103.73	107.43	108.84	106.71	105.4	106.15	106.73	108.97	106.5	105.5	107.51	111.12	106.92	106.05	103.54	107.53	106.89	105.56	106.27	105.82	106.2	108.14	106.04	108.17	106.69	108.08	107.52	110.03	103.41	103.37	105.76	107.14	106.44	106.46	104.28	106.6	108.08	110.36	107.27	106.52	108.36	105.78	105.45	106.55	108.49	105.65	106.52	105.83
106.98	106.9	104.79	104.78	106.67	106.9	105.66	109.11	105.46	105.18	109.35	107.11	105.51	108.36	105.19	107.32	108.01	105.3	104.7	109.18	105.94	106.27	106.46	107.15	106.39	106.09	106.33	108.06	104.68	105.1	104.58	105.07	107.68	105.31	104.31	104.45	105.34	110.21	104.21	107.37	107.75	108.12	106.99	107.84	105.67	106.5	107.2	106.87	106.12	107.54
105.79	106.84	105.65	104.05	109.34	108	107.21	107.41	103.11	107.33	105.58	108.95	106.73	107.81	107.95	107.06	104.6	107.87	105.28	107.31	105.64	109.68	106.07	105.21	107.3	106.93	105.05	106.45	105.75	104.58	108.07	105.63	106.92	107.32	107.73	105.95	105.42	107.13	103.97	105.12	103.93	106.61	104.63	107.55	107.79	102.7	106.61	105.09	106.42	106.91
111.92	110.64	112.39	112.6	111.73	114.75	110.74	116.04	111.55	114.76	108.42	111.23	111.86	113.49	113.41	113.9	112.81	111.85	111.06	113.08	111.02	109.83	110.5	112.39	111.22	114.23	112.32	113.38	111.16	112.07	111.43	111.97	111.34	111.58	111.21	111.25	112.53	115.58	108.73	112.7	111.2	111.89	109.56	108.93	110.3	113.85	112.35	112.37	110.43	110.69
117.44	117.02	118.58	116.48	113.39	113.86	119.17	117.11	115.4	115.95	116.14	115.46	116.16	117.38	117.12	118.61	119.01	115.14	116.54	116.49	116.38	118.04	118.98	119.76	118.04	115.76	115.34	118.54	114.84	115.65	115.38	116.37	115.01	112.86	116.86	117.29	115.78	117.09	116.73	114.95	114.1	115.12	115.57	117.49	114.42	119.79	117.11	113.64	116.67	116.59
98.995	101.28	99.21	99.523	99.494	103.72	99.369	101.44	102.75	99.892	101.74	103.17	101.13	100.13	99.272	100.24	102.22	103.26	99.286	99.31	99.576	99.346	101.45	100.38	98.925	100.41	99.281	101.89	97.874	100.59	98.714	101.56	103.85	98.4	100.29	101.22	100.22	100.62	99.853	100.23	102.32	99.044	101.47	100.71	99.415	103.15	101.56	98.319	98.578	103.34
107.52	106.36	104.38	103.06	107.2	105.62	108.24	108.46	107.4	105.25	105.18	106.66	103.93	104.66	103.81	106.39	105.18	102.54	104.71	105.54	104.52	106.37	104.7	103.22	107.85	104.12	107.55	109.21	104.68	104.79	106.14	106.46	106.87	105.96	103.41	106.1	107.43	103.88	106.49	110.5	104.71	105.29	107.29	108.54	107.52	109.19	106.85	106.86	106.7	105.58
98.837	100.54	103.81	104.52	102.58	101.75	99.983	101.58	99.531	101.26	102.77	100.84	102.02	100.53	100.44	101.63	99.715	102.1	100.14	102.87	102.68	98.967	100.86	103.38	100.06	99.151	104.03	102.04	101.01	100.9	100.9	100.81	101.27	102.39	100.87	102.53	101.16	104.1	98.43	102.49	99.819	101.19	99.237	102.18	101.63	101.67	101.74	100.07	99.627	101.8
103.75	104.8	102.17	104.15	103.59	104.65	100.21	104.26	102.79	104.06	108.71	105.78	103.29	108.02	106.77	107.17	102.74	103.91	103.16	106.61	103.81	107.84	102.38	104.13	105.48	101.92	103.84	106.25	102.79	102.72	101.49	103.31	104.75	104.33	103.32	102.88	105.42	105	103.55	104.78	102.76	103.98	103.62	105.36	100.31	105.18	107.14	101.32	103.91	102.74
104.03	107.14	105.76	102.28	104.42	105.72	105.74	107.32	104.85	106.94	103.96	103.7	104.11	106.85	103.61	107.68	104.65	105.65	108.55	104.06	105.85	104.8	107.75	105.34	105.6	105.99	107.95	104.64	105.69	102.76	104.18	101.88	103.9	106.15	105.5	109.12	105.1	107.21	106.71	106.22	105.78	108.37	107.85	105.12	104.59	104.06	108.19	105.16	106.67	106.87
103.47	104.59	105.49	103.16	101.07	106.09	105.18	106.52	105.56	104.73	103.35	102.01	106.92	105.97	101.4	101.64	103.13	102.49	106.38	104.79	105.69	106.72	103.76	103.81	100.27	103.83	105.7	106.19	105.88	105.33	105.43	106.36	105.5	104.92	102.15	102.84	104.45	106.44	105.85	106.62	104.92	101.97	104.02	101.61	104.54	105.65	103.28	106.38	103.37	104.76
106.47	107.81	103.33	106.18	106.55	103.31	103.22	104.97	106.32	105.49	105.35	107.08	108.08	106.5	104.49	105.21	104.36	104.1	103.59	105.99	106.4	105.72	106.37	104.78	104.35	105.95	107.81	105.6	105.3	107	108.04	105.59	107.18	105.23	107.27	102.22	106.64	105.14	106.87	106.68	104.95	103.76	104.95	104.44	103.6	106.32	102.85	107.1	103.53	105.32
101.5	105.31	105.41	106.03	107.24	105.95	105.38	101.7	108.65	103.28	105.36	107.67	108.35	106.22	104.53	105.86	106.65	106.77	106.21	105.13	104.88	104.4	108.14	107.6	104.35	105.31	109.35	105.7	103.16	105.72	106.38	101.32	106.52	105.93	105.11	106.8	104.89	106.57	108.99	104.31	106.37	105.24	104.2	106.04	106.88	104.38	104.27	108.9	109.38	104.66
112.99	111.47	110.95	112.14	111	110.24	112	109.57	111.44	113.91	110.75	109.12	111.69	110.25	109.9	111.43	115.33	112.03	111.66	111.93	110.48	112.78	114.51	113.71	109.86	111.71	111.09	108.41	108.85	109.92	114.45	114.13	111.6	110.4	113.85	109.79	112.39	111.61	115.03	113.61	114.4	112.1	114.24	114.25	112.23	112.45	110.8	111.1	113.04	113.4
100.07	98.949	99.509	103.15	100.33	101.46	100.01	97.988	99.389	99.876	102.05	101.67	101.01	100.74	101.62	99.554	100.47	102.84	97.282	100.87	101.61	100.37	102.27	98.588	98.498	100.53	102.68	97.011	101.54	99.467	102.38	100.04	98.128	100.66	97.999	100.87	102.29	99.008	102.36	100.07	99.565	99.769	98.518	99.743	101.67	100.14	102.8	101.65	101.04	101.08
106.41	104.65	103.71	106.69	102.54	104.38	102.95	107.23	105.34	107.79	107.26	106.38	106.22	104.93	103.35	106.02	106.58	105.68	102.68	103.57	106.71	107.18	107.92	106.5	103.95	104.62	109.7	105.45	105.1	106.96	103.64	103.89	106.89	104.96	103.03	105.33	103.43	107.38	101.76	104.78	104.87	106.03	107.56	102.83	104.09	105.82	104.52	103.66	104.44	106.43
108.05	105.56	102.36	102.63	103.83	103.6	104.97	106.77	108.35	101.33	105.63	103.05	105.86	102.87	101.32	104.12	105.06	102.76	103.44	104.25	107.48	105.14	102.07	108.63	102.76	105.47	105.09	107.11	105.38	104.91	103.34	103.82	106.37	103.46	105.28	104.05	103.14	105.48	103.68	104.77	103.73	106.45	100.95	103.97	103.52	106.26	104.25	104.58	104.51	103.69
108.21	108.36	108.63	106.73	107.47	104.12	109.1	105.3	104.14	102.17	104.54	108.11	102.25	105.17	104.53	106.88	104.73	107.29	108.01	106.04	106.93	106.62	107.1	104.76	108.24	104.82	107.2	107.99	102.46	103.63	107.18	108.68	108.23	106.22	104.67	105.62	108.84	105.38	108.84	104.25	104.15	108.22	105.78	104.98	107	105.06	105.9	104.14	108.26	105.7
110.38	110.87	111.69	111.15	109.23	109.5	109.77	110.37	109.4	108.48	114.85	109.13	110.38	111.37	111.51	110.77	107.34	109.03	111.68	108.31	113.8	107.76	107.78	110.2	107.32	107.35	112.04	110.24	111	109.11	109.12	110.48	111.83	113.36	107.39	108.19	109.99	110.55	112.82	111.5	110.46	110.02	111.32	113.06	112.92	110.91	109.91	110.52	111.53	106.23
103.74	103.13	103.43	103.33	103.91	104.68	109.88	102.67	102.48	103.67	104.65	106.4	102.29	104.62	107.24	104.05	107.05	102.97	106.08	104.55	103.88	105.39	104.16	104.37	107.5	102.09	105.53	103.5	104.82	103.17	105.76	105.12	106.79	103.89	103.08	104.33	102.94	107.42	106.33	105.67	104.61	104.81	103.01	101.38	103.82	108.73	103.71	102.77	107.78	104.01
107.08	108.32	106.37	107.93	107.83	103.28	106.97	101.29	104.05	102.79	102.43	105.33	106.52	104.6	106.87	104.73	102.53	107.34	105.72	103.47	104.31	106.9	105.66	105.4	108.24	109.19	105.2	107.94	105.85	104.91	104.39	104.76	105.41	106.99	105.79	104.79	104.1	106.08	104.97	104.09	104.38	109.2	104.44	104.59	107.09	103.89	103.45	106.42	104.62	107.43
102.94	107.51	102.49	102.36	106.8	104.77	107.02	103.13	103.69	105.25	103.51	106.19	104.89	104.97	107.45	103.59	105.6	106.96	105.43	105.75	102.86	105.69	104.06	106.85	101.83	105.04	104.9	105.13	103.91	104.04	104.28	106.12	106.09	105.11	104.1	101.94	106.78	104.51	108.96	103.58	103.93	104.05	105	104.08	105.1	109.68	108.81	104.44	104.79	104.41
106.61	107.98	107.44	103.45	105.79	103.25	106.87	106.55	104.49	106.41	106.39	107	107.79	105.82	106.59	105.59	106.58	107.61	105.37	105.18	108.28	105.29	108.67	106.7	107.24	105.74	102.28	109.04	107.54	108.26	106.15	105.82	106.06	105.45	107.73	103.19	105.03	105.66	105.5	103.51	105.43	106.6	107.37	106.72	104.96	106.21	106.3	108.48	106.7	108.88
106.79	107.51	109.47	107.57	107.24	103.05	105.71	103.93	104.54	106.5	109.65	105.64	106.26	108.6	108.47	106.67	104.65	104.98	106.23	109.9	107.78	105.55	108.46	108.39	109.59	105.63	109.23	109.36	107	108.05	105.91	108.38	105.24	103.6	109.2	107.35	107.63	107.27	109.74	107.66	106.95	104.55	107.07	107.09	107.07	108.39	108.3	107.56	108.11	104.65
118.61	115.43	119.72	118.16	116.3	116.91	116.79	118.68	120.89	115.87	115.96	116.91	119.52	120.03	119.57	117.63	115.66	117.75	116.47	116.99	118.03	115.64	119.83	117.73	116.7	118.06	116.72	117.28	114.68	115.36	118.17	117.83	117.84	118.34	115.42	120.59	116.31	122.1	115.6	115.39	119.64	117.96	115.42	120.03	116.87	117.35	118.84	121.33	116.69	114.54
102.7	102.81	104.82	103.61	104.75	104.75	106.17	107.59	102.39	106.18	104.42	107.43	104.14	107.11	104.07	108.09	104.62	101.27	106.3	105.5	105.33	107.31	103.34	105.58	101.5	106.11	105.99	105.22	101.68	103.65	107.27	106	105.06	105.02	105.15	104.51	103.25	103.01	106.67	103.62	105.51	107.2	103.98	105.83	102.35	106.07	100.19	105.27	105.18	107.04
101.46	107.97	107.53	108.49	105.76	107.63	104.71	105.7	104.43	105.84	107.03	105.76	103.25	103.61	106.74	108.6	104.58	105.64	107.07	107.39	106.39	107.66	105.71	106.39	106.77	104.13	107.13	105.85	106.48	106.8	106.92	106.42	107.08	104.69	108.64	107.51	107.19	104.94	103.66	107.73	102.21	104.49	106.18	106.47	108.75	107.36	105.1	107.87	109.75	105.55
109.73	109.96	112.05	109.76	111.86	109.78	111.93	108.48	112.26	115.58	115.14	111.18	114.42	112.56	111.69	114.27	113.95	114.24	113.86	111.45	112.49	113.18	108.35	114.8	112.16	111.95	110.93	112.29	113.58	112.67	110.21	110.48	113.69	111.12	112.51	114.02	111.68	114.21	110.28	109.23	110.36	113.93	111.95	108.74	114.18	113.68	111.29	109.5	111.29	115.38
105.85	111.19	107.71	110.28	106.83	110.72	109.86	110.38	112.01	108.81	110.21	109.3	109.54	108.63	107.28	109.53	108.55	110.66	108.83	111.82	110.48	109.76	106.74	106.54	108.62	112.56	111.44	109.71	107.01	112.44	107.66	111.47	111.72	107.74	108.84	109.18	110.89	109.03	110.68	110.85	112.2	109.31	112.39	108.12	110.22	110.04	109.98	111.63	106.57	108.57
105.92	103.07	102.3	107.09	104.73	107.79	103.74	109.06	104.47	105.69	100.65	103.58	101.49	103.35	105.81	106.68	104.56	104.79	107.22	107.76	106.23	106.44	105.58	105.21	109.43	108.37	106.78	105.4	104.27	105.99	104.75	105.24	107.37	106.72	105.73	106.04	107.31	106.15	105.84	108.42	106.7	108.1	105.8	104.7	109.17	106.06	109.06	104.44	104.54	105.51
109.03	112.29	110.17	109.64	109.32	108.28	106.14	109.68	110.36	113.12	110.14	109.99	110.64	108.63	110.02	111.76	107.25	109.56	112.04	111.39	109.83	106.97	110.17	110.62	108.79	107.57	108.04	111.49	108.48	112.78	109.52	108.57	107.65	109.94	111.65	110.6	109.29	107.11	108.92	106.51	109.96	113.11	108.03	110.03	109.7	110.08	110.69	108.9	109.08	112.1
108.79	110.2	113.47	110.73	114.41	113.3	108.86	112.3	111.23	111.75	112.03	112.55	113.66	111.22	108.75	111.54	112.57	107.58	112.65	109.35	111.79	109.85	109.51	109.9	110.67	110.46	109.38	108.45	114.29	111.4	111.43	109.29	109.72	111.69	111.72	111.91	109.41	109.42	111.5	111.85	109.51	111.01	112.08	111.15	114.88	111.56	110.46	110.61	114.51	112.73
105.9	109.49	109.17	106.94	105.83	104.48	107.2	104.12	103.81	106.22	106.98	105.42	103.86	107.32	105.62	106.01	106.8	104.22	105.2	109.11	104.68	102.52	103.51	104.13	106.56	106.25	110.96	107.11	105.22	106.29	106.33	105.42	106.9	105.45	106.47	107.87	107.75	106.96	102.32	105.01	108.95	104.35	108.67	107.06	104.81	102.7	105.22	107.84	102.66	107.29
103.24	103.75	104.38	102.64	106.21	107.91	104.79	107.04	105.69	102.25	106.5	100.33	102.36	105.21	103.77	104.3	99.923	100.98	109.48	106.04	101.39	105.18	104.66	103.84	102.93	104.54	104.05	105.56	104.8	101.49	104.7	104.8	105.62	103.14	104.63	104.17	103.28	105.94	103.51	105.06	102.24	108.9	106.38	105.94	102.36	105.34	105.36	104.27	102.93	104.13
106.02	105.82	107.32	107.65	106.94	106.47	104.9	107.22	104.84	107.53	109.42	108.51	105.58	106.29	109.16	105.66	106.91	106.31	104.69	107.51	104.32	104.47	105.93	105.9	107.42	106.37	109.73	106.22	107.83	107.6	108.43	106.5	107.57	105.05	108.71	103.74	106.9	107.24	106.59	107.79	105.39	105.51	106.31	105.85	106.44	107.44	106.13	110.92	106.85	105.56
105.99	103.9	106.73	107.42	104.08	107.44	107.89	107.53	102.8	104.28	107.33	106.23	102.93	107.72	107.43	107.01	106.52	103.8	107.02	107.02	107.9	107.26	105.85	107.26	107.61	106.36	107.87	101.2	104.94	107.62	107.47	105.99	106.86	105.21	106.42	105.46	104.43	105.87	106.9	106.21	107.2	103.29	110.84	102.6	108.35	106.77	107.03	105.94	106.98	110.61
102.44	103.46	101.52	100.72	101.82	100.35	97.919	104.17	98.475	102.22	103.07	102.57	104.53	98.901	99.281	97.933	101.59	99.505	101.95	101.26	101.2	101.64	98.666	98.852	98.17	102.12	99.418	100.72	100.53	101.97	99.614	98.643	100.49	103.48	100.05	101.44	100.76	101.51	100.47	102.36	101.24	101.38	100.32	99.567	101.33	100.08	99.243	99.35	102.54	100.15
96.72	98.933	100.28	98.989	99.542	99.118	99.616	98.532	100.55	101.82	96.019	99.329	95.637	102.51	100.14	99.937	100.32	98.418	98.168	100.66	96.569	99.603	99.438	102.12	99.161	104.63	100.53	100.82	98.109	100.87	97.992	97.59	98.374	96.943	99.57	101.78	99.608	99.966	103.17	105.3	100.52	101.77	101.4	100.02	100.15	100.14	101.83	98.449	97.147	99.857
112.12	109.35	113.05	111.43	111.7	108.92	111.94	109.98	110.65	108.99	108.84	111.89	111.49	110.6	111.91	112.09	108.81	110.96	111.47	111.87	112.06	112.02	107.49	109.93	108.06	108.89	109.88	108.37	110.26	111.22	111.88	107.11	114.35	110	108.09	111.17	109.19	113.04	108.82	110.78	110.98	108.95	112.04	112.97	110.86	107.75	112.11	111.1	110.09	112.64
108.66	109.74	110.25	110.11	109.8	109.94	110.26	115.75	108.5	108.06	107.95	107.4	108.46	110.04	111.14	109.78	107.66	110.45	111.72	111.09	107.87	111.77	111.84	107.81	108.72	108.83	108.32	111.2	111.47	110.4	110.23	110.74	109.59	107.43	108.7	108.59	106.78	109.17	110.6	109.45	108.76	109.83	111.26	111.87	110.58	109.32	110.35	105.72	111.95	112.15
114.87	110.47	114.16	113.91	114.02	112.67	110.9	112.54	111.6	114.38	111.69	112.12	113.67	110.82	112.76	110.48	112.12	111.7	113.07	111.37	111.12	112.78	114.73	112.07	112.21	113.93	107.4	109.8	114.78	109.84	112.11	111.46	112.32	111.85	112.15	109.38	113.18	114.16	111.44	110.26	109.46	111.43	113.45	112.99	113.52	111.45	111.79	112.64	111.48	114.69
106.54	109.23	106.25	105.21	107.11	106.96	105.13	109.14	106.02	107.78	105.52	106	106.21	104.37	107.11	104.13	104.69	106.53	106.23	105	104.88	105.06	106.99	106.4	103.56	104.84	107.99	106.29	107.81	108.4	105.82	104.51	107.66	110.04	109.58	106.05	105.12	106.93	107.1	108.71	106.14	104.64	107.53	107.74	105.61	106.57	108.17	107	105.49	105.71
104.1	104.49	101.38	103.01	106.8	107.28	109.35	106.88	105.58	103.69	104.68	105.7	105.45	105.52	106.7	108.94	105.37	103.45	105.18	106.28	106.1	105.7	105.34	106.94	106.11	105.23	103.38	104.81	105.17	106.46	106.72	107.88	106.42	107.59	103.51	105.93	103.57	105.04	105.45	107.16	106.29	109.84	106.49	106.37	102.6	101.21	104.21	107.34	105.22	107.67
113.3	111.45	111.63	110.56	113.49	111.2	112.33	110.81	109.49	110.87	113.14	110.75	110.66	111.21	110.37	110.85	114.5	112.73	109.47	108.88	110.36	110.83	110.17	112.25	108.07	112.15	109.21	112.16	113.3	112.07	114.21	108.96	110.22	112.66	111.95	110.12	109.79	112.85	109.58	113.63	112.09	114.52	114.78	111.43	110.69	112.04	113.82	111.97	113.58	112.85
104.09	108.98	106.27	105.68	105.73	107.14	108.11	108.29	104.97	104.25	106.17	106.92	107.82	104.6	105.76	101.2	107.7	106.99	105.29	103.95	105.35	104.6	105.34	106.47	106.16	103.2	106.2	107.24	102.28	108.91	102.22	106.36	105.87	108.01	103.65	107.2	104.45	105.75	104.9	105.58	102.75	103.81	108.16	104.81	106.12	107.63	108.17	104.11	106.61	108.54
104.69	105.11	103.35	106.86	103.74	105.09	102.73	108.25	107.29	107.53	106.15	104.93	105.07	104.76	104.13	106.51	104.91	105.99	104.91	102.25	107.67	106.13	104	105.24	104.63	104.02	105.02	105.45	103.3	105.62	105.13	103.39	104.8	102.97	105.61	106.49	106.56	104.26	106.77	104	103.56	105.25	104.9	102.96	105.92	105.38	106.57	106.75	103.12	105.37
105.59	106.15	102.75	102.08	104.17	102.19	105.1	105.66	105.17	103.53	104.7	104.59	103.61	107.36	104.17	103.08	104.63	105.02	104.91	103.09	101.99	101.46	106.73	104.48	104.73	105.38	105.81	102.68	106.07	102.37	101.89	105.3	104.18	102.86	103.71	104.92	104.23	101.75	104.66	105.77	106.4	105.38	101.77	107.37	104.59	105.53	103.82	104.36	102.22	102.88
111.77	111.79	110.88	115	112.39	111.94	109.41	110.22	108.09	110.07	110.74	112.16	113.07	111.56	112.99	116.25	111.62	110.83	113.15	110.41	111.51	112.78	109.04	111.96	111.78	114.57	109.79	111.55	112.36	112.76	110.2	110.86	112.07	110.62	113.34	108.46	111.9	115.04	113.27	111.07	111.77	110.05	111.83	114.1	112.74	112.73	111.07	112.76	110.14	110.74
109.61	113.09	108.72	114.71	110.66	113.07	112.11	109.86	113.3	110.83	110.76	114.15	110.86	113.67	112.64	110.07	108.19	106.58	109.43	108.9	112.94	109.55	111.22	113.53	112.18	110.8	112.58	114.43	110.28	108.45	114.39	113.5	106.87	108.48	109.45	112.1	110.86	114.16	113.2	110.8	111.28	112.54	110.48	113.61	109	112.75	111.7	109.79	111.65	112.36
114.01	113.69	110.94	109.94	109.66	111.13	112.31	111.7	110.35	110.16	110.03	110.84	110.98	110.64	112.2	112.66	112.28	113.03	111.86	108.95	110.96	109.86	110.93	110.8	111.35	111.27	113.65	110.05	110.92	113.04	110.56	107.94	109.93	111	110.59	109.71	110.61	109.69	113.61	113.43	111.96	113.76	113.42	111.12	113.74	112.42	111.22	110.83	110.72	112.42
109.07	110.81	108.1	111.82	111.81	109.81	112.49	112.75	111.9	110.8	110.7	111.03	110.51	109.69	113.07	112.99	110.85	111.98	110.24	110.31	110.01	109.34	109.13	109.73	110.4	111.42	113.36	109.43	112.29	111.56	110.26	113.08	109.72	110.2	113.05	111.47	113.89	112.4	110.17	112.03	110.28	108.2	109.89	112.34	110.16	109.68	110.67	107.27	110.6	110.9
106.39	107.82	108.18	106.58	105.91	106.51	108.32	105.62	109.22	105.78	105.46	107.22	105.84	111.68	105.99	106.63	104.33	105.06	107.69	107.99	107	109.52	107.9	104.84	103.94	107.32	104	110.31	106.1	105.84	107.73	105.31	106.8	109.72	108.41	105.13	107.77	103.24	103.47	108.23	106.12	107.67	102.77	109.17	106.65	107.54	108.07	106.81	107.21	106.61
100.47	101.03	99.718	99.571	103.05	99.759	101.74	103.45	100.41	102	100.74	99.369	100.52	102.6	99.883	101.92	99.174	100.32	98.916	101.45	101.4	102.64	101.2	102.75	101.53	101.06	101.11	98.461	102.79	99.557	98.961	97.293	99.727	104.38	101.71	99.736	99.726	103.49	98.517	99.68	98.786	98.711	100.04	98.949	103.28	100.72	98.819	99.998	102.33	99.715
100.49	102.49	97.02	100.78	101.61	99.999	100.69	99.656	100.17	100.14	101.2	99.764	100.23	101.43	100.59	101.1	101.08	101.7	99.143	102.17	101.4	101.31	103.51	97.874	99.053	103.48	103.46	100.88	99.76	101.11	101.79	103.29	103.5	99.488	99.384	101.61	102.92	101.38	99.573	97.328	102.96	101.74	101.43	99.603	99.163	101.5	99.201	99.664	99.238	102.06
105.04	106.64	105.28	105.87	105.42	105.34	104.59	102.29	102.8	105.28	104.87	104.49	104.68	101.99	107.6	106.98	106.62	104.08	102.65	105.28	105.41	106.49	103.48	105.55	105.79	104.49	106.51	103.73	103.69	104.33	102.56	107.05	103.82	102.54	107.03	107.19	106.18	103.87	104.97	106.79	106.08	103.78	103.39	106.18	107.68	105.27	106.22	104.7	104.61	105.94
103.72	107.2	105.91	105.67	108.32	104.02	103.17	109.2	105.7	106.14	107.51	103.92	105.1	105	104.07	104.22	105.62	107.81	105.49	107.52	105.52	106.06	106.86	106.01	105.17	104.91	102.19	105.09	106.57	105.6	102.24	107.34	109.4	104.5	106.14	105.31	105.37	106.26	104.8	108.06	103.11	104.49	106.89	106.24	104.2	106.17	104.19	107.55	104.99	105.56
102.19	102.77	105.52	104.41	104.38	103.84	106.94	104.37	100.02	106.07	105.13	103.67	104.14	104.94	106.55	104.01	105.98	106.7	103.95	104.89	105.52	105.27	101.76	106.74	103.34	102.39	103.11	104.6	105.54	104.2	105.07	103.62	103.97	104.29	104.99	106.06	102.86	104.82	103.77	103.31	105.56	100.71	105.66	103.82	105.63	101.71	104.06	107.43	102.21	105.21
107.83	107.87	109.83	105.71	107.51	105.79	107.83	107.59	105.82	105.53	107.13	106.72	107.68	107.59	105.9	105.28	107.47	106.43	105.8	108.8	108.44	105.69	103.94	109.01	106.64	105	107.59	106.82	105.91	106.72	106.93	108.25	109.15	108.62	107.27	109.03	107.58	107.64	105.75	107.58	106.98	106.39	107.69	108.37	106.31	108.85	109.71	105.28	105.41	105.38
109.3	109.78	109.37	108.25	110.86	109.27	111.06	112.68	109.65	111.11	111.42	112.18	110.93	111.81	110.79	112	110.94	112.41	111.05	108.58	105.38	109.27	113.26	110.82	110.17	107.77	110.5	108.65	107.49	110.33	110.51	110.61	110.63	109.73	109.08	110.87	109.41	113.14	117.2	108.51	109.71	112	110.54	107.8	113.29	112.76	109.65	107.83	108.92	108.25
113.23	109.68	111.66	109.77	111.92	111.27	111.18	113.68	112.56	109.1	113.45	112.26	110.1	111.14	111.58	110.06	111.28	111.28	111.07	111.71	114.74	109.4	113.79	114.72	111.77	114.24	115.07	110.86	110.91	109.25	112.83	114.03	112.95	112.91	113.6	110.97	108.97	110.51	109.96	111.03	111	109.8	112.49	111.8	113.55	111.2	112.41	111.22	112.75	109.37
96.548	100.35	99.783	100.71	99.26	99.112	99.564	102.54	99.646	99.805	97.761	99.565	103.06	97.359	98.724	99.53	104.64	100.91	100.47	99.579	100.71	99.752	98.436	103.39	100.32	100.77	101.9	101.3	99.25	100.39	101.06	97.868	98.182	98.178	96.838	101.4	99.209	98.969	99.813	99.414	102.06	99.376	98.393	95.316	100.45	99.962	99.837	100.71	101.13	98.541
109.58	111.9	115.98	112.23	111.29	111.64	112.92	112.84	112.56	113.01	111.22	113.9	113.96	112.53	114.78	114.29	110.72	114.97	111.06	114.66	112.31	113.61	109.56	113.89	111.85	113.68	112.19	111.25	111.19	111.37	109.87	111.47	110.95	115.62	113.99	111.93	113.35	114.14	109.78	110	112.54	109.64	112.4	111.02	111.12	111.22	110.92	112.96	110.31	111.98
111.67	111.53	112.7	115.18	113.84	112.27	113.82	114.13	111.19	114.59	115.07	113.54	110.73	113.82	110.38	112.18	110.38	112.22	112.11	113.36	114.42	113.63	112.75	112.6	114.13	112.17	114.48	110.73	110.75	111.37	113.86	113.63	110.99	111.87	110.67	114.5	112.45	112.76	113.79	112.43	113.43	109.74	114.43	114.28	112.45	112.57	112.48	115.43	113.42	113.21
112.11	113.76	108.89	112.77	113.59	112.3	113.22	110.98	109.32	112.2	113.35	113.48	110.89	110.73	112.24	113.43	110.62	111.75	112.74	113.12	114.48	113.62	112.03	111.6	112.63	113.8	110.54	114.25	112.79	112.16	112.88	111.94	113.99	115.13	111.54	113.54	112.31	111.01	110.85	110.29	113.4	110.59	111.43	114.07	109.72	110.45	112.05	112.59	110.86	113.14
100.28	99.625	101.86	101.85	100.97	98.817	99.137	95.646	102.31	102.08	98.269	99.738	100.58	102.88	100.32	99.807	98.956	97.858	99.498	102.34	96.463	100.73	100.58	100.99	98.808	98.605	101.24	103	100.48	96.69	98.139	100.31	99.713	98.501	102.08	101.22	98.3	99.724	102.1	100.33	101.72	99.349	99.977	99.591	97.231	100.91	101.89	101.42	100.21	97.649
103.76	107.18	107.01	109.09	107.21	107.78	107.94	108.76	109.4	109.36	107.65	106.45	108.03	106.24	106.24	105.08	107.48	107.11	104.63	108.67	104.92	107.18	106.03	109.47	106.5	108.26	107.97	108.54	107.91	104.63	106.2	102.66	107.03	104.87	108.91	105.98	102.87	107.61	106.41	106.88	104.41	104.25	111.02	108.43	107.32	108.33	108.1	107.45	108.98	110.37
112.36	111.38	109.29	113.51	112.03	110.31	113.11	110.94	113.81	112.79	109.73	112.19	109.21	112.36	112.08	112.68	112.69	110.94	111.67	110.55	114.18	115.18	110.17	113.47	111.62	112.28	115.19	112.87	111.26	114.51	111.43	112.23	110.59	110	112.37	110.66	112.29	115.7	113.93	111.23	109.52	111.4	108.71	112.61	111.13	112.24	113.17	114.39	110.79	112.89
106.91	109.89	113.59	108.38	109.57	112.62	112.82	112.49	110.8	108.18	109.99	109.54	110.5	109.74	112.59	110.22	108.05	112.26	109.49	110.22	110.19	113.87	109.38	111.3	111.7	109.85	109.68	109.36	111.09	110.13	113.48	110.95	110.67	109.01	109.89	110.54	114.26	110.38	112.33	111.03	110.64	109.75	111.79	110.3	111.97	109.88	108.3	111.76	115.63	112.54
106.93	106.67	104.58	104.25	106.36	107.5	106.9	106.23	107.94	106.6	107.05	108.02	106.69	106.32	107.42	105.01	108.13	106.03	105.1	110.79	104.89	105.2	106.4	107.19	108.22	105.6	104.38	103.71	107.8	106.93	103.69	106.67	107.58	104.13	110.91	108.04	107.75	108.1	109	105.82	104.26	105.93	104.38	107.89	107.12	109.08	104.22	107	107.22	105.81
104.26	103.78	105.28	102.32	107.05	104.96	108.97	106.76	105.59	106.9	106.73	105.98	105.6	107.53	109.44	103.6	105.73	101.61	107.32	103.07	105.73	102.83	105.34	104.17	102.64	102.61	105.47	105.87	104.93	104.13	105.46	106.69	102.5	105.9	102.07	104.54	105.98	106.8	105.87	104.26	105.66	105.82	105.46	104.29	105.04	107.53	103.44	103.69	107.39	105.33
112.03	111.26	108.3	109.69	109.61	109.43	111.09	109.74	109.2	108.65	111.47	108.17	112.64	108.22	109.3	106.81	110.04	111.66	109.53	113.41	111.84	111.06	110.05	112.31	113.52	111.87	109.41	109.34	110.1	106.98	107.94	109.07	110.27	109.94	109.96	112.43	111.14	111.79	109.66	108.2	111.84	108.68	107.74	111.14	109.73	108.94	110.28	110.35	110.28	109.74
106.62	105.64	107.57	106.44	103.25	107.31	109.14	108.64	105.54	103.72	105.43	104.66	106.17	104.65	107.82	109.1	106.67	106.97	104.94	105.97	104.67	105.17	105.32	106.19	107.79	104.96	107.09	104.97	105.65	105.41	105.47	105.68	108.28	109.78	106.6	107.06	109.75	107.32	107.23	107.35	104.89	106.16	107.51	102.53	104.21	103.86	106.88	105.51	106.22	104.7
103.1	107.15	104.23	104.56	105.91	107.28	106.78	102.59	104.4	103.09	105.16	103.81	101.58	103.32	106.53	104.69	104.18	103.67	105.93	105.75	101.66	104.12	103.61	103.71	104.3	103.85	104.98	103.24	104.79	100.33	104.58	105.49	103.02	107.23	104.35	103.36	101.15	105.31	102.85	101.59	107.6	104.91	102.55	101.64	104.43	105.57	103.07	105.15	101.4	104.54
103.72	104.55	102.15	100.01	104.12	105.01	103.5	107.17	103.16	108.86	107.2	101.52	105.32	105.75	106.09	106.61	105.66	105.95	106.93	105.67	104.77	103	107.61	104.22	109.17	107.31	107.01	105.69	108.51	108.4	104.75	106.19	105.26	105.26	105.99	105	104.31	107.08	108.01	107.13	106.13	107.51	104.85	104.53	105.98	103.42	104.82	103.59	106.65	106.33
110.3	111.47	110.21	114.65	111.74	112.9	109.94	112.36	110.83	114.83	111.29	110.66	115.26	110.95	111.76	111.93	109.8	112.97	111.1	112.09	113.14	112.82	110.81	115.37	111.94	113.97	111.37	110.91	115.19	110.59	113.3	110.97	114.28	114.38	110.71	112	110.85	113.32	110.74	114.01	113.23	112.92	111.48	112.47	116.17	113.17	111.01	110.07	111.27	109.84
106.02	108.45	103.63	105.14	104.45	105.88	109.3	103.71	106.46	106.07	104.51	105.61	104.83	106.89	104.72	108.08	107.06	105.84	107.15	105.73	106.89	105.2	105.36	105.77	106.78	104.7	105.73	104.8	104.8	105.52	103.13	103.23	100.98	108.45	108.54	105.54	104.43	107.73	105.97	104.08	106.83	104.04	105.07	103.4	105.53	105.1	105.49	107.32	108.36	104.82
109.63	111.57	113.72	110.89	111.14	110.75	110.53	113.16	112.47	112.94	112.1	115.03	111.67	110.84	113.16	113.28	113.53	113.4	112.99	111.82	113.03	112.5	110.68	112.95	113.01	115.98	111.24	114.93	114.39	111.09	113.79	112.77	112.43	112.15	114.62	110.3	111.14	114.28	114.51	111.53	111.15	113.27	112.99	111.79	112.56	112.03	114.9	113.87	113.84	112.09
115.01	120.69	116.4	115.17	116.37	117.59	115	115.51	115.81	115.29	113.57	115.9	114.67	117.47	117.4	117.82	115.93	116.73	114.69	116.43	115.46	117	115.24	116.22	115.79	118.3	114.67	115.62	119.03	119.16	113.53	116.7	117.15	115.02	115.94	114.42	115.78	118.86	116.83	115.68	118.93	120.7	115.9	120.33	111.99	118.7	116.62	115.38	115.18	116.74
102.76	100.43	103.44	104.48	99.546	103.22	99.72	99.913	99.826	102.24	100.02	101.68	99	100.99	102.62	99.701	103.35	98.898	101.14	101.21	100.54	103.42	98.856	97.764	101.05	98.626	99.776	101.74	103.01	102.95	101.94	102.24	97.744	103.83	99.367	101.03	104.44	100.22	99.58	104.39	99.982	102.1	102.68	100.83	99.743	97.627	97.021	100.61	101.41	102.42
104.48	107.56	104.2	104.18	103.47	108.57	105.93	107.59	106.27	104.67	104.5	103.89	104.83	101.19	108.49	105.36	104.34	104.58	108.85	105.02	107.36	107.96	107.91	107.56	105.96	104.38	102.23	109.83	105.58	103.99	102.89	103.07	103.99	103.4	104.45	102.56	104.72	109.27	107.49	105.04	104.66	105.79	106.31	105.3	103.1	102.2	104.75	106.09	105.45	106.31
113.5	112.4	112.68	112.61	112.95	109.1	111.01	110.51	111.89	110.75	111.79	109.53	112.23	107.78	112.95	111.63	112.05	112.91	112.44	112.66	111.01	112.56	112.16	112.66	114.62	111.96	111.52	115.55	112.71	111.82	111.29	113.62	107.9	112.2	110.08	109.92	113.74	114.11	113.97	111.16	112.31	112.51	108.6	113.9	109.13	112.5	114.04	113.1	111	114.07
107.31	104.34	103.68	103.15	105.09	108.59	109.1	107.52	102.52	107.19	101.61	105.56	107.23	108.19	109.13	106.2	104.49	103.91	105.07	101.87	103.43	104.22	103.23	104.47	103.8	104.72	106.91	106.75	103.49	104.07	108.56	107.43	102.73	106.73	108.11	102.95	106.14	104	106.3	103.73	102.84	103.73	105.21	107.22	106.21	104.64	108.18	103.69	107.81	104.73
108.69	109.08	110.51	112.14	112.35	113.85	111.59	112.7	111.72	113.11	109.12	114.4	110.95	111.79	111.99	110.71	110.61	111.49	114.49	108.03	114.04	112.15	110.42	110.8	108.43	111.11	111.7	111.06	108.88	113.89	112.09	112.8	111.33	112.34	111.18	110.44	112.24	112.78	110.29	115.68	114.93	113.43	111.37	108.25	115.96	111.26	111.78	111.49	113.76	111.14
103.78	102.56	102.65	108.1	102.1	106.28	105.03	103.62	101.48	103.53	104.01	106.98	105.24	106.22	103.37	100.89	103.82	102.92	104.18	103.98	103.7	106.04	102.33	100.75	103.37	106.07	103.18	105.56	106.04	102.88	102.75	104.03	105.5	102.88	98.998	103.13	105.88	101.64	105.4	106.57	106.84	104.29	102.71	105.48	102.7	103.41	105.67	107.45	103.29	105.51
106.28	104.88	103.47	107.7	106.93	104.99	106.55	104.29	104.42	103.42	104.72	104.37	105.53	106.71	103.96	105.6	103.47	103.63	107.22	104.82	104.06	101.06	103.73	101.98	104.17	103.19	105.7	104.65	104.55	105.15	103.33	103.95	101.27	105.4	105.83	103.8	104.37	104.01	104.38	102.72	104.89	101.72	106.18	105.64	103.89	104.26	103.77	106.02	103.82	101.72
102.79	107.27	107.3	104.86	106.58	105.6	110.11	108.68	107.34	105.48	102.85	104.84	107.36	105.9	107.41	108.23	106.91	104.08	103.99	104.83	105.22	108.75	106.28	104.04	107.05	109.36	103.9	107.09	105.34	107.33	106.61	107.38	108.73	104.29	108.6	106.67	108.83	109.82	104.3	105.12	106.46	104.32	106.53	104.64	104.47	106.31	105.27	108.35	104.75	107.65
99.6	98.693	99.541	102	99.735	99.203	99.681	99.37	100.03	95.879	96.693	100.26	100.61	101.89	101.54	100.05	99.28	99.766	102.95	100.22	99.77	98.143	98.304	101.17	100.65	98.416	98.632	100.82	97.897	97.264	102.2	101.18	97.131	99.917	102.14	97.074	99.956	102.77	102.23	100.82	99.794	98.296	99.168	100.84	97.856	99.008	99.697	99.232	99.938	97.934
111.89	111.44	109.3	112.54	111.38	109.24	111.72	107.7	109.84	112.53	111.32	109.08	110.99	110.48	112.14	112.86	111.53	109.94	109.64	113.15	110.78	112.92	112.35	114.41	111.22	112.42	111.22	113.8	109.55	110.89	112.65	110.01	111.19	110.81	114.08	111.91	110.52	111.12	110.85	113.78	115.3	107.85	113.98	111.98	111.27	112.34	113.56	110.99	109.46	114.91
106.39	108.46	102.86	106.71	107.21	107.54	108.78	102.81	103.71	108.1	103.94	108.41	105.52	107.56	105.77	106.86	107.55	106.4	109.14	103.78	110.34	105.72	107.62	107.34	111.47	107.97	105.96	107.09	107.23	105.1	104.48	105.75	105.79	108.3	105.22	110.21	103.35	106.68	108.82	107.03	106.35	107.36	105.09	104.83	104.74	108.93	102.62	105.2	103.18	107
106.37	103.39	106.54	107.9	107.7	106.44	106.56	108.74	105.6	108.62	105.16	105.82	108.91	108.4	108.74	106.97	106.48	108.44	105.86	108.31	107.34	107.22	103.13	108.57	105.35	109.08	105.55	104.54	105.2	105.21	108.83	105.46	105.34	106.45	110.8	108.27	107.35	107.23	107.38	106.16	107.93	106.79	106.93	106.58	105.45	106.13	108.88	108.48	104.99	107.3
109.97	110.04	110.71	114.05	112.03	109.63	112.1	111.18	112.43	111.6	112.63	111.44	109.59	108.35	112.38	114.32	114.6	114.02	108.6	110.78	109.41	113.97	114.63	113.64	111.51	112.75	110.82	111.86	110.01	111.33	111.48	111.26	112.15	111.59	112.81	110.73	112.42	114.71	112.43	110.06	110.6	112.69	115.81	112.88	110.48	110.66	108.19	109.13	109.83	110.28
105.11	103.85	106.43	104.05	105.43	104.06	105.82	105.32	105.01	105.79	103.13	103.93	103.46	102.17	103.17	104.95	103.74	103.05	101.39	106.51	105.79	104.05	104.28	103.9	102.76	106.04	106.42	103.18	103.06	106.58	104.88	105.02	107.37	107.33	108.1	106.23	106.26	104.87	105.91	101.51	105.15	101.43	101.86	106.56	103.02	103.59	104.87	104.31	102.16	103.08
104.33	104.07	103.13	106.38	106.49	104.31	106.12	103.81	107.22	105.62	107.42	105.25	105.26	102.83	102.15	104.57	108.38	105.41	101.77	103.03	105.39	105.18	105.53	104.49	105.2	106.92	103.15	106	106.14	106.17	107.01	107.6	104.99	106.07	106.71	104.52	104.88	104.99	105.19	104.28	105.17	108.04	107.22	105.39	104.58	105.2	104.07	105.32	103.31	105.86
98.694	100.21	99.202	100.05	99.471	98.108	101.42	101.97	101.06	102.08	96.754	104.23	99.738	99.578	100.56	100.95	101.85	100.9	101.35	97.977	100.7	99.557	99.894	100.44	98.724	102.13	99.518	102.97	102.05	96.593	100.95	98.556	101.88	100.49	102.62	98.641	100.3	100.27	95.909	101.69	101.15	100.26	103.57	98.211	98.865	99.848	103.08	102.57	102.12	102.99
108.14	105.03	106.25	107.06	104.97	106.72	107.24	107.71	102.48	103.67	105.82	104.2	105.25	105.97	104.82	104.96	105.25	105.12	105.11	103.27	105.67	106.09	103.17	105.27	102.94	104.95	105.11	106.4	103.71	104.16	106.6	106.59	108.37	108.37	104.8	102.84	103.93	106.12	106.86	107.82	103.78	105.59	105.41	108.57	104.46	107.98	107.7	107.74	105.35	106.45
103.79	108.78	105.03	106.49	106.05	104.17	108.37	105.97	103.41	105.65	106.62	105.68	102.66	102.85	103.86	103.78	106.28	106.53	103.61	106.76	105.44	104.31	104.65	103.68	103.9	103.75	106.19	107.07	106.24	104.22	105.32	106.14	102.38	108.23	104.9	107.79	104.24	108.88	104.1	106.68	108.38	108.15	103.7	105.69	105.16	107.3	102.78	104.25	106.05	103.74
106.58	107.42	106.51	102.46	105.82	105.4	103.8	105.69	107.15	104.9	103.84	107.82	108.97	109.64	107.91	105.1	106.19	105.35	104.81	106.48	103.1	108.38	105.5	105.89	104.18	106.73	106.64	109.08	106.06	105.28	104.1	105.88	107.24	106.31	107.53	102.55	106.32	104.11	104.76	109.24	104.2	105.79	107.7	107.64	105.34	106.2	103.16	104.53	105.01	106.78
112.04	112.01	109.91	113.33	109.85	108.06	108.91	109.28	111.07	110.86	110.42	111.77	110.74	111.59	113.64	113.1	111.61	109.68	111.8	109.52	108.96	111.12	112.62	108.96	108	109.37	109.53	110.08	107.03	110.45	110.26	110.96	108.62	109.64	113.76	110.54	108.14	108.41	106.99	112.01	109.66	110.41	112.43	107.58	113.81	109.47	108.81	112.02	110.04	109.3
108.64	111.28	110.16	114.16	113.5	113.47	112.29	114.2	109.7	109.69	111.97	111.84	112.03	110.33	112.43	110.99	111.92	111.19	110.33	112.33	112.86	114.49	110.56	112.05	112.37	113.4	110.48	112.45	113.05	113.57	112.07	109.64	110.41	111.69	111.86	111.51	112.31	109.89	112.28	112.62	111.3	108.77	115.58	110.39	112	113.53	113	111.49	110.33	112
107.83	112.65	112.27	108.37	106.34	110.76	108.58	110.24	109.79	111.76	108.23	110.73	109.23	111	110.58	110.91	110.82	108.44	110.46	110.66	109.5	109.19	112.33	107.28	106.96	110.02	108.69	111.25	109.97	106.95	109.88	110.04	107.71	109.25	111.27	112.61	112.02	110.49	111.03	111.45	108.99	108.43	111.28	109.56	110.35	111.45	113.14	110.17	109.83	109.8
106.01	106.89	106.68	106.25	109.32	104.82	106.23	106.37	105.35	102.41	109	109.91	104.46	109.76	105.4	108.39	105.92	107.96	107.01	109.43	108.73	108.81	107.69	106.62	106.66	107.73	105.29	103.52	106.28	106.35	107.93	105.57	107.55	106.25	107.66	106.51	104.54	112.16	107.62	110.26	105.78	106.07	105.96	106.05	104.93	105.76	103.44	107.01	107.52	103.97
106.6	107.78	107.76	108.68	106.58	108.8	106.28	104.96	103.33	106.74	107.56	103.67	104.47	105.54	103.06	106.41	102.7	107.13	109.45	105.17	105.69	105.92	107.01	104.5	105.02	103.01	107.47	107.63	106.97	107.21	105.76	104.67	108.32	107.34	105.44	104.79	107.43	105.86	107.8	104.71	105.15	106.77	108.2	104.73	105.49	108.43	107.14	106.36	105.19	104.75
102.48	104.85	104.91	106.6	104.83	106.72	107.76	105.43	105.1	103.62	104.26	107.28	105.82	108.7	108.44	103.31	107.78	103.57	105.57	103.3	105.74	105.73	103.7	104.7	103.72	107.61	106.66	105.88	106.64	104.75	104.16	105.73	106.99	107.54	105.86	106.31	106.37	105.87	105.89	103.96	106.06	107.58	106.55	105.4	104.54	102.75	108.23	104.87	106.22	106.33
96.643	101.67	101.23	101.38	102.91	101.67	100.78	98.622	100.61	100.3	101.12	96.565	97.313	100.24	98.951	101.15	100.73	98.796	98.997	97.873	96.665	99.426	100.75	99.032	100.76	101.24	98.973	99.122	99.787	100.87	100.4	100.56	98.338	100.41	102.87	100.22	102.18	96.91	99.278	100.88	99.721	99.665	99.968	99.459	100.6	100.56	97.611	99.36	100.09	97.519
103.38	108.57	107.78	107.39	104.58	104.32	104.6	104.87	108.15	104.46	109.52	104.9	106.13	106.98	107.42	102.74	103.67	107.02	102.6	107.62	108.1	106.54	106.01	102.21	106.46	108.08	106.37	108.98	103.82	104.02	104.92	104.95	107.95	106.79	106.3	103.36	106.79	106	108.54	109.29	101.1	104.68	106.02	105.28	102.63	106.09	105	105.6	105.05	103.68
105.98	106.63	106.12	101.87	103.26	102.54	105.68	106.91	107.98	105.57	108.54	107.39	106.41	107.07	106.94	106.71	107.14	108.58	103.48	104.58	105.58	106.39	105.59	105.15	106.28	106.76	105.52	103.16	103.46	107.71	105.7	104.65	104.9	102.48	108.66	101.34	102.19	105.16	103.74	106.88	106.17	104.98	105.24	105.28	104.77	104.01	108.18	107.58	106.51	104.42
111.03	109.87	109.89	113.6	111.77	112.37	111.45	111.07	112.27	112.03	113.91	113.36	110.27	110.94	109.37	114.55	108.46	112.22	111.19	111.05	108.16	114.38	110.94	112.38	110.12	110.06	111.61	112.7	111.42	110.56	112.45	113.55	113.08	111.99	111.07	113.52	111.08	112.85	111.91	111.1	111.91	116.14	114.59	111.31	111.17	111.57	114.99	112.23	110.46	111.56
106.53	107.66	108.68	105.56	106.78	104.43	107.64	104.6	104.16	106.09	104.91	103.25	108.28	105.78	106.26	107.58	105.57	105.54	108.76	106.05	105.97	107.26	106.43	107.97	108.83	106.26	105.22	104.42	106.1	106.02	106.9	106.41	102.43	101.82	105.13	106.66	106.7	106.24	106.02	105.75	105.31	106.1	103.89	103.29	105.68	104.19	105.2	104.22	103.27	104.08
112.48	111.08	113.19	110.98	107.98	110.17	110.3	111.8	111.73	108.24	113.23	112.46	112.67	108.9	110.53	112.54	110.31	113.2	109.69	111.33	111.13	107.54	113.89	107.88	114.81	113.48	109.41	109.96	110.92	109.12	115.02	110.79	108.87	113.87	111.02	110.46	109.39	109.95	109.48	109.17	111.52	108.31	114.01	108.02	107.85	109.04	108.17	109.96	108.92	111.32
104.41	106.29	106.01	107.64	105.68	104.32	106.67	105.61	104.99	107.04	107	102.83	106.6	107.45	105.01	107.85	105.25	106.21	104.86	105	106.37	102.99	106.44	104.96	103.61	106.11	108.54	106.77	106.41	103.77	106.54	106.82	106.95	106.77	107.07	105.59	108.31	105.12	107.36	109.25	105.18	107.16	107.31	107.44	109	105.62	106.56	105.95	107.01	104.86
102.06	103.86	100.93	104.43	101	99.833	100.45	100.73	103.34	99.642	103.09	101.62	100.47	100.93	102.66	97.536	102.7	102.2	102.75	101.07	99.438	101.05	99.696	99.534	100.66	102.33	102.55	99.475	100.96	102.79	99.894	100.71	101.52	101.52	101.7	98.273	102.43	101.44	99.228	102.48	101.16	99.894	103.62	99.196	102.6	99.19	100.15	99.557	103.65	98.452
102.18	100.78	101.8	101.68	99.704	101.28	102.65	101.23	100.5	101.81	98.093	100.21	100.19	97.946	100.73	98.973	100.45	102.18	99.878	98.67	100.45	100.84	101.52	101.71	101.5	97.706	102.06	102.26	99.929	101.07	100.08	96.242	101.25	98.773	97.047	99.013	100.37	100.31	99.278	101.63	98.097	99.235	98.108	99.253	99.657	99.922	103.98	99.628	99.757	95.211
106.16	106.16	107.84	103.42	107.52	106.39	106.66	109.3	106.46	106.42	104.73	106.37	107.32	104.82	104.85	105.98	105.1	105.74	106.83	108.15	103.92	108.45	106.59	103.79	107.17	104.42	105.41	104.13	110.36	107.45	107.77	106.64	103.78	106.27	106.06	106.06	106.52	106.41	105.23	105.67	108.69	106.7	107.22	104.7	109.3	104.19	106.24	109.39	106.79	105.94
107.39	107.62	106.15	106.65	107.81	108.2	106.44	105.1	104.5	108.08	105.34	108.24	108.83	105.7	105.56	103.22	106.56	106.96	102.78	105.3	108.19	107.16	102.39	108.04	106.73	107.12	107.3	107.13	104.96	105.15	105.91	106.17	105.54	108.17	108.29	108.6	104.34	104.25	107.79	106.31	110.76	106.9	106.99	108.31	108.03	106.18	105.28	108.14	106.57	108.05
102.55	103.51	104.2	106.52	101.86	104.7	103.23	103.95	104.09	104.63	104.16	103.34	104.51	102.7	102.01	103.47	102.01	105.26	104.01	106.92	104.95	103.82	103.5	101.78	104.71	104.27	104.96	104.47	105.24	103.33	105.9	106.89	101.29	105.68	104.38	103.34	106.9	106.12	105.01	100.65	107.35	102.41	102.03	103.17	103.13	103.43	104.25	104.74	102.96	105.3
106.44	105.74	103.23	105.71	108.3	104.13	106.93	107.01	101.81	107.45	104.86	104.46	103.88	109.9	107.62	107.81	105.06	107.25	105.42	105.33	102.24	105.18	103.48	105.88	106.71	107.33	108.44	104.19	107.02	103	106.83	105.59	105.26	101.54	104.4	106.62	107.26	108.45	104.65	104.24	109.55	108.3	104.44	106.68	103.08	106.66	105.1	105.56	106.21	107.52
105.4	102.56	103.83	103.77	105.47	104.46	108.11	106.52	105.04	103.09	104.16	108.76	106.18	105.8	106.75	106.05	104.72	105.5	105.91	106.3	104.98	106.49	106.85	106.22	107.17	103.98	106.84	106.4	108.34	103.7	106.52	106.17	105.04	106.24	106.02	106.43	106.41	106	106.19	102.86	107.16	108.15	105.41	104.7	106.84	105.48	106.77	107.03	105.34	106.19
112.44	110.42	109.84	114.02	111.58	110.47	110.93	110.87	108.69	114.13	108.27	112.4	112.04	111.59	110.84	110.07	110.99	110.63	111.56	112.64	112.52	108.41	110.89	113.94	113.92	113.78	113.31	110.67	111.79	108.45	108.63	109.61	112.02	115.82	113.14	109.84	112.99	114.05	113.84	111.44	112.18	110.14	110.89	112.93	109.98	110.38	111.34	110.53	114.46	110.63
100.62	103.87	102.68	105.17	102.99	106.71	106.23	103.58	104.37	107.97	105.18	102.36	102.32	106.42	103.49	109.13	103.77	106.72	104.38	106.39	104.59	103.88	103.74	103.9	103.18	108.87	103.67	104.22	102.78	106.95	107.58	105.68	104.45	106.8	104.42	105.65	107.49	107.12	106.12	106.92	100.9	104.68	105.63	105.76	106.02	105.62	107.28	107.54	106.8	108.31
106.3	105.4	105.2	101.32	102.54	104.01	102.28	102.77	104.01	102.48	105.59	104.6	102.23	104.18	105.01	105.99	105.76	106.08	104.04	103.11	106.85	102.85	102.68	103.76	106.09	107.04	106.17	104.45	102.71	104.61	99.475	105.74	104.92	101.84	105.32	103.81	103.6	106.13	104.62	102.55	103.3	103.72	104.03	108.97	105.89	105.3	103.52	102.13	103.66	103.07
105.02	107.48	104.16	102.54	105.26	107.07	105.7	105.45	104.17	105.88	103.46	105.3	106.56	106.4	104.91	107.65	105.61	108.64	104.45	104.34	103.27	106.77	107	104.68	105.67	106.18	105.36	103.97	102.88	105.94	103.79	105.39	107.3	106.4	104.61	107.46	106.23	101.6	105.83	107.42	107.76	104.93	104.52	106.55	104.58	107.17	103.99	105.46	106.01	105.78
107.59	113.93	111.9	111.02	112.68	110.88	110.35	106.18	110.56	110	108.53	111.25	112.09	110.21	112.11	106.62	109.16	110.25	108.63	110.86	107.87	110.66	109.4	112.04	111.43	112.84	111.23	112.28	109.02	110.5	112.29	116.11	111.17	108.01	112.47	111.52	109.1	111.55	109.8	111.43	109.77	110.77	112.1	110.54	111.84	110.81	109.92	107.5	108.98	110.09
106.66	107.39	103.97	105.87	107.87	104.67	103.8	109.1	104.81	106.57	105.15	102.58	108.98	103.34	104.04	106.55	107.71	103.81	108.66	106.19	106.24	107.04	108.99	107.13	108.08	108.55	106.91	107.11	103.84	105.24	107.8	104.34	103.04	105.07	108.07	109.04	104.9	106.74	104.23	106.42	105.31	104.76	105.51	105.3	106.59	105.07	104.92	106.26	106.71	104.05
100.31	101.48	101.49	101.22	99.725	98.273	102.03	97.895	104	100.7	99.761	100.17	98.316	102.52	100.07	100.26	97.591	99.343	94.296	99.341	102.22	100.65	100.47	100.75	101.02	102.52	97.704	96.897	102.72	98.92	99.658	101.12	101.47	99.772	98.162	102.96	99.242	100.02	101.5	100.91	97.194	102.13	97.967	101.7	101	98	98.727	98.95	99.562	99.537
106.23	106.77	106.12	107.1	107.09	107.46	106.85	103.5	104.06	104.83	105.26	106.35	105.95	103.82	107.25	103.07	104.81	106.36	109.25	105.7	106.58	105.69	104.92	105.45	104.13	107.31	103.76	106.84	106.91	106.14	102.15	103.02	106.44	106.96	107.39	102.64	102.24	104.45	106.12	104.19	104.29	103.58	109.85	107.12	104.36	105.89	103.62	106.83	104.41	106.74
109.57	112.04	109.83	109.78	112.75	111.47	109.22	112.11	112.15	113.21	109.79	110.78	110.98	113.97	109.57	113.75	107.8	108.23	112.77	115.67	110.88	109.9	112.49	108.6	110.87	111.89	112.39	112.44	113.31	112.5	110.09	112.15	112.46	113	111.21	112.28	113.21	109.03	112.65	112.04	110.35	111.27	109.02	111.54	111.24	107.94	108.64	111.47	116.47	112.29
107.95	104.21	107.2	101.6	104.84	107.92	105.95	106.7	103.84	106.23	106.2	106.04	106.63	106.8	102.6	102.74	106.07	106.94	106.1	106.9	104.23	103.48	103.87	107.62	107.09	104.89	106.85	104.24	103.27	112.13	105.84	105.89	106.77	109.49	108.36	105.56	103.69	107.12	105.82	105.98	107.86	106.32	105.01	106.84	105.01	105.78	107.31	105.13	103.74	107.18
105.13	105.64	105.86	101.9	107.05	104.36	106.21	102.79	102.19	106.36	103.35	101.42	105.81	108.88	104.91	103.91	106.06	107.04	101.03	105.45	101.7	105.59	103.81	105.73	103.79	107.91	103.64	103.51	103.81	102.19	103.4	106.1	104.96	103.52	106.82	107.04	101.99	103.57	106.47	103.81	102.97	101.92	104.43	103.23	103.64	103.23	102.13	104.95	99.251	102.49
107.57	108.64	108.89	109.48	109.37	111.48	113.21	109.55	108.57	110.25	111.29	111.13	109.2	109.89	110.46	110.16	110.88	110.09	110.08	108.93	110.03	107.31	108.06	110.14	110.58	112.81	108.75	113.76	110.55	112.66	109.01	106.16	111.11	108.82	110.07	108.66	109.02	111.73	112.06	111.5	109.41	108.22	108.38	109.65	107.71	108.68	112.2	106.87	108.85	111.69
107.86	109.29	107.2	106.83	108.77	105.61	107.15	104.81	105.72	104.69	106.89	107.85	110.05	108.27	105.42	109.53	107.73	110.25	102.69	106.01	108.84	106.3	108.93	103.04	106.32	105.3	107.04	105.23	108.9	107	106.49	106.85	106.64	105.76	104.11	104.68	105.61	106.69	108.42	106.78	106.99	105.67	107.55	106.16	107.31	103.88	104.32	107.1	108.21	109.79
97.918	98.101	99.189	100.85	103.45	101.76	103.01	97.943	97.716	97.039	99.855	99.28	96.021	100.82	100.69	103.35	101.5	100.5	100.55	97.587	98.137	101.46	100.79	98.55	102.63	97.107	102.03	99.53	101.01	102.16	98.435	98.67	98.814	99.84	95.93	99.411	101.15	101.85	97.566	98.359	98.173	100.02	100.93	96.365	99.29	101.45	100.83	98.753	102.44	101.24
104.3	109.14	107.46	104	105.37	106.09	104.62	105.02	103.29	103.79	106.6	104.9	106.37	103.17	105.47	106.92	107.73	110.5	106.05	107.74	106.72	104.74	104.39	106.33	106.29	105.44	106.95	107	106.98	105.42	106.76	105.06	102.99	110.38	106.52	106.92	107.77	105.06	106.66	106.42	105	104.9	105.65	106.23	106.92	101.92	105.29	104.86	108.42	107.09
105.51	105.24	107.53	103.78	109.53	106.32	107.52	105.46	105.49	104.3	107.4	107.41	103.77	107.07	105.59	103.11	105.76	108.88	103.69	107.4	105.17	108.07	105.71	103.07	100.8	106.24	104.7	107.01	105.6	106.8	105.42	106.02	108.42	104.9	103.7	103.39	107.28	108.25	106.31	106.64	106.23	103.21	103.42	104.73	107.18	106.59	105.75	105.25	106.38	109.49
103.76	102.35	97.344	98.695	100.36	101.01	102	103.45	104.83	97.765	99.196	102.34	101.05	104.31	101.01	101.72	99.036	100.1	104.76	99.854	99.308	96.441	98.578	102.32	100.8	98.596	98.708	98.428	101.76	101.99	98.057	99.417	103.88	99.331	100.69	103.55	99.51	101.2	103.58	99.981	99.017	101.09	102.23	99.49	101.6	102.41	98.181	102.23	101.23	101.62
111.42	109.94	112.48	113.22	111.04	110.21	109.9	112.08	111.33	110.96	111.47	112.42	109.89	111.76	112.5	112.57	113.41	114.23	111.99	110.72	109.79	111.71	109.89	111.8	112.94	113.86	112.26	109.9	111.57	112.85	113.01	111.05	113.29	115.87	108	112.8	109.51	112.63	110.81	112.83	111.23	110.58	112.12	109.64	113.06	111.02	112.03	112.2	114.21	112.9
104.93	106.24	107.25	106.38	106.44	107.97	106.25	106.26	105.46	107.34	104.59	104.29	106.36	104.89	107.05	105.5	105.03	104.77	106.52	104.29	106.69	107.44	104.71	102.98	106.74	107.39	104.46	105.31	106.4	106.88	106.45	107.19	106.81	106.82	103.99	107.43	106.15	106.2	107.73	106.51	109.26	108.14	105.35	105.64	105.39	102.57	105.62	107.05	107.68	105.94
107.96	103.61	102.44	106.29	106.33	106.11	106.65	106.1	106.94	105.71	106.69	104.56	102.79	105.63	107.71	106.9	104.13	104.7	107.14	104.45	104.01	106.7	106.2	105.62	104.71	105.72	104.26	107.23	105.48	103.16	106.08	107.45	103.54	105.34	102.76	105.79	107.78	106.03	105.27	107.93	103.99	106.46	105.35	106.28	106.53	106.09	104.15	105.74	106.9	103.88
99.496	105.78	105.47	103.34	106.67	102.03	106.44	108.32	102.71	103.13	102.42	103.37	106.59	103.26	104.65	103.78	104.7	105.61	104.86	104.74	104.51	105.95	101.11	103.08	104.32	102.37	105.06	103.61	105.67	103.39	106.7	101.02	102.84	103.98	106.48	102.5	107.11	104.23	101.11	104.33	105.58	105.43	107.14	103.45	103.52	104.89	103.82	107.07	104.87	103.74
112.04	112.14	110.06	109.28	109.59	111.02	110.31	112.77	111.08	112.78	112.27	110.67	108.34	110.74	111.38	113.19	110.67	112.25	112.92	111.01	108.51	113.05	111.74	111.4	109.07	111.6	112.5	110.78	112.33	111.43	110.06	113.18	112.11	109.39	111.16	110.53	112.92	112.27	111.91	111.42	109.88	113.28	106.28	113.08	109.53	109.41	111.44	114.62	110.47	109.24
107.07	106.75	103.08	108.17	103.83	106.91	107.46	108.22	106.81	105.16	107.5	107.25	107.73	107.8	107.01	105.51	108.27	105.78	104.53	110.34	105.01	106.03	110.99	104.9	105.64	109.2	105.75	106.85	107.43	108.05	106.67	108.05	106.86	106.05	107.39	105.92	106.85	105.51	106.02	106.96	109.88	104.83	107.13	107.54	108.77	105.53	106.95	108.8	105.86	105.91
105.45	106.95	104.51	105.23	107.67	106.41	106.17	106.3	107.41	105.07	109.64	105.36	105.79	106.61	107.43	105.81	110.33	106.09	106.87	104.78	108.59	104.43	103.65	107.21	108.43	107.05	107.97	105.46	107.22	109.14	104.66	107.27	106.66	108.5	110.94	106.56	110.1	105.23	104.43	104.82	105.81	108.46	107.52	109.04	107.44	108.48	105.28	103.17	105	106.72
108.99	106.91	107.8	103.46	104.58	104.45	104.28	105.1	104.4	105.88	104	106.36	107.68	106.91	105.88	103.72	107.86	105.15	108.09	102.32	107.28	104.55	107.19	107.66	106.48	103.11	107.74	105.99	106.28	107.68	105.97	106.21	105.02	107.07	105.94	104.44	106.17	106.44	101.59	106.19	106.09	106.76	104.93	105.49	108.69	105.43	106.04	108.11	108.29	106.23
108.94	108.17	108.17	106.6	106.52	108.66	107.69	107.87	106.3	107.82	104.67	107.91	106.86	108.12	104.57	109.19	106.64	106.09	106.21	101.72	108.81	103.34	106.95	106.21	107.26	108.22	106.21	106.12	105.6	105.33	103.76	105.6	106.97	102.91	105.62	102.36	107.22	106.36	106.23	104.82	105.96	105.83	106.28	107.32	108.78	106.57	106.14	103.91	107.2	108.61
111.63	107.64	108.45	107.96	111.58	109.59	109.35	109.92	107.52	108.95	107.98	112.75	110.73	110.9	108.31	113.11	111.83	108.57	108.04	109.47	110.18	106.84	110.03	111.38	107.85	111.74	112.16	110.92	110.43	112.56	107.98	109.77	112.65	110.14	109.04	107.58	112.48	109.06	109.49	111.06	108.88	107.6	110.41	111.33	108.65	111.88	112.91	110.45	109.25	108.9
114.3	114.92	115.33	115.71	118.02	121.35	115.28	116.86	116.93	116.91	120.61	113.32	114.98	114.16	118.91	114.58	113.29	119.96	116.63	115.42	117.48	116.33	114.92	114.36	116.61	115.15	115.27	115.57	116.18	116.93	116.76	113.25	116.7	113.2	114.93	113.25	113.47	116.38	117.45	114.48	116.31	115.66	116.94	115.17	118.59	112.6	115.5	115.98	116.71	115.86
102.5	106.11	105.85	106.59	102.24	103.46	103.68	104.78	104.62	103.93	103.96	102.46	103.09	101.66	103.35	101.1	105.63	104.86	106.48	103.75	105.86	102.6	103.95	102.02	103.55	102.51	103.24	104.86	106.9	103.85	104.18	105	106.61	107.81	102.96	103.23	101.96	105.63	103.7	104.35	104.5	105.29	103.49	102	105.12	106.19	104.11	104.03	104.66	102.43
96.248	97.295	98.46	100.91	97.852	98.729	98.945	99.021	98.015	101.98	99.874	97.953	99.745	99.9	99.75	100.23	103.92	97.622	97.839	101.15	101.05	98.577	99.501	100.46	98.84	99.829	100.29	99.463	100.77	101.35	100.9	95.614	101.93	99.446	104.37	100.9	97.714	100.9	100.47	103.38	100.98	98.67	98.668	102.15	99.01	102.74	98.044	98.719	97.988	100.04
100.22	101.92	100.03	100.48	100.21	100.26	100.31	103.35	97.514	96.779	100.68	99.971	98.906	103.53	101.99	102.14	101.38	101.09	101.94	101.8	98.012	100.22	98.824	103.35	99.007	104	100.31	98.116	97.36	101.33	99.206	100.78	102.36	100.81	100.14	101.59	101.07	102	100.06	100.3	97.441	102.4	100.9	97.85	99.646	101.96	100.54	100.54	101.04	100.05
109.04	109.57	110.78	114.19	112.67	111.02	113.15	110.48	108.69	113.17	113.56	110.18	112.43	112.9	112.44	108.84	110.6	114.08	111.44	108.57	113.09	114.37	111.19	110.75	114.27	110.34	112.29	108.72	111.92	108.52	111.19	111.98	112.4	110.97	109.81	109.03	109.47	110.47	112.87	109.71	111.03	111.76	111.84	110.52	110.7	109.49	111.9	113.22	108.72	109.77
103.71	107.95	108.55	104.71	106.29	106.77	105.61	104.52	104.99	105.45	103.75	107.17	106.96	103.31	104.83	105.76	105.62	103.55	104.38	105.82	109.09	103.69	108	105.47	106.71	105.28	106.72	108.74	105.41	104.78	104.35	103.67	104.34	104.87	105.97	105.91	104.02	105.42	105.76	107.65	104.8	104.45	104.44	102.9	109.81	106.5	107.35	108.81	105.96	105.47
110.28	108.13	109.74	110.62	109.52	110.09	107.66	107.96	111.81	110.68	110.51	106.67	109.59	109.61	110.8	110.76	110.88	110.94	110.37	107.82	109.72	110.77	107.62	105.57	106.41	109.88	110.45	111.33	107.41	109.8	111.66	110.34	107.67	109.98	113.24	106.43	111.51	108.76	108.87	108.38	109.26	110.2	108.58	107.92	108.77	110.88	109.4	110.07	112.77	110.27
113.58	110.77	108.56	114.06	111.08	111.62	113.13	111.79	110.89	111.81	113.36	113.4	113.33	111.36	109.74	111.69	111.8	109.62	110.66	113.16	108.32	112.13	108.05	111.2	112.26	109.14	111.54	110	109.71	107.91	111.46	112.87	107.51	112.99	112.29	112.55	110.81	111.28	112.96	110.61	109.28	109.42	112.31	110.56	113.09	110.48	108.91	108.93	111.41	112.61
116.63	114.31	116.46	110.65	114.09	113.86	110.21	111.84	110.18	112.06	113.3	111.48	114.1	110.86	109.99	113.19	112.24	111.24	111.65	113.56	111.64	111.57	113.52	112.29	110.09	113.46	109.92	111.95	110.98	111.28	110.84	113.17	112.88	115.66	111.67	113.75	110.75	112.59	114.48	108.73	109.9	111.18	111.53	111.86	110.32	110.67	113.58	113.39	115.05	111.03
108.23	107	105.41	103.12	106.08	109.1	105.32	108.57	106.61	107.58	106.39	105.94	103.64	109.1	105.08	107.76	106.21	106.43	106.84	109.82	106.41	107.18	107.79	104.9	106.71	112.41	109.96	107.01	105.92	105.71	108.74	107.79	108.13	109.04	107.27	110.05	109.27	106.97	108.52	107.54	104.14	105.99	106.76	108.61	105.99	108.03	108.35	105.28	104.88	107.83
114.38	111.38	110.75	112.67	110.44	112.48	110.88	113.84	111.5	108.79	111.31	108.13	109.76	109.69	111.58	109.8	112.85	108.19	113.37	111.1	111.36	108.84	109.65	114.36	110.6	109.92	112.15	115.28	111.78	112.69	109.52	110.58	111.01	110.06	112.67	111.38	112.43	109.56	108.24	111.05	108.88	112.34	111.76	110.53	109.62	112.45	111.16	110.9	112.37	113.03
104.26	102.99	103.61	104.97	100.04	104.48	105.24	105.19	106.3	106.58	107.41	106.42	104.38	104.86	104.5	104.18	105.45	105.55	102.86	104.7	105.78	104.31	104.11	103.49	107.4	103.17	105.78	106.09	102.41	104.49	104.51	102.8	103.08	102.76	105	107	104.97	103.04	103.56	103.85	106.74	106.78	105.7	104.5	105.87	102.58	102.48	103.47	104.48	105.79
105.22	106.82	104.37	106.16	106.57	107.9	106	105.73	106.87	105.66	105.43	105.74	104.82	104.81	104.64	104.95	108.15	104.44	105.6	107.59	107	106.06	108.61	105.53	107.14	103.93	105.56	107.58	105.49	105.98	105.02	103.39	102.91	104.91	107.39	106.27	105.92	106.25	104.29	105.41	106.06	103.3	106.94	106.73	107.25	107.89	106.18	103.35	103.67	106.01
107.92	105.96	105.6	103.86	104.57	106.96	106.51	103.73	105.32	105.58	104.93	106.83	104.39	105.11	105.4	105.58	108.01	108.47	105.31	104.42	105.46	104.73	103.6	105.94	106.1	101.66	104.98	103.09	105.15	104.13	106.01	106.07	107.18	103.17	104.42	108.02	105.37	104.26	106.3	103.73	107.09	102.44	103.57	104.89	104.5	105.14	106.74	105.44	102.21	106.09
103.52	99.099	101.57	98.095	100.07	99.082	99.956	101.94	101.71	100.41	99.789	101.93	99.838	98.612	99.548	100	102.35	101.85	104.36	105.04	102.55	101.47	98.436	101.57	98.815	99.308	96.046	102.81	97.869	99.504	98.78	100.65	98.469	101.14	100.46	101.86	99.399	103.33	101.89	100.08	100.09	100.31	97.47	99.673	99.891	98.838	103.38	102.91	99.164	99.935
103.73	104.5	106.94	106.36	107.34	103.24	103.99	104.46	108.59	107.11	106.46	104.95	105.76	106.67	110.09	105.54	108.36	106.66	108.55	105.46	107.43	103.36	107.2	105.08	109.43	103.89	107.79	107.62	105.47	105.94	108.92	105.12	107.83	104.68	104.68	105.74	105.45	103.84	105.52	107.81	104.61	105.96	104.68	105.84	109.93	102.27	108.89	106.26	111.1	106.22
113.09	115.07	114.16	111.74	108.55	112.05	115.53	113.83	111.92	109.43	115.03	112.52	112.52	112.78	113.7	110.42	110.67	114.46	115.27	112.65	110.33	113.25	112.39	113.79	111.13	113.34	115.39	111.6	115.04	113.69	116.49	113.28	111.34	110.74	111.39	113.29	111.12	114.22	113.97	115.18	112.27	113.57	114.98	115.38	113.86	113.55	112.29	110.72	109.26	111.56
110.1	108.59	110.24	110.77	110.57	111.64	110.96	111.01	110.31	107.92	110.09	109.23	107.23	109.72	109.21	110.59	109.03	107.01	108.04	110.56	109.26	107.61	108.4	108.19	107.95	109.37	110.23	108.53	112.44	110.14	111.51	112.48	108.49	108.55	108.56	108.82	109.91	109.49	108.1	110.42	109.38	106.49	106.88	109.56	110.08	111.09	110.15	110.49	108.98	109.59
107.08	104.56	104.69	106.45	107.16	103.93	107.81	105.57	103.14	104.64	106.8	106.37	103.73	105.11	106.13	105.59	107.53	105.08	105.07	107.94	107.14	106.01	108.17	106.59	104.81	104.07	103.84	105.29	105.67	102.73	105.06	104.91	104.41	106.77	105.93	106.63	104.54	105.15	108.97	104.6	106.99	105.5	104.77	105.52	103.15	106.74	104.03	106.2	106.75	106.71
111.29	113.45	112.98	110.1	112.71	110.24	110.2	109.68	112.11	112.15	112.47	113.37	110.51	110.83	111.84	110.46	112.15	109.46	111.84	110.75	113.67	112.58	110.12	110.63	109.37	109.95	112.25	110.52	111.36	112.67	112.71	109.42	111.84	112.73	108.74	109.41	111.2	110.26	109.02	110.14	114.35	112.3	109.26	109.38	110.47	110.24	112.99	111.55	109.83	112.61
105.72	105.01	106.3	106.11	104.6	105.56	104.37	103.62	109.26	103.68	102.33	107.45	105.3	105.27	105.09	104.01	102.74	105.66	103.17	104.29	105.86	104.42	107.52	106.33	103.31	105.35	104.24	104.24	106.15	106.55	107.67	106.69	106.38	103.75	104.92	105.15	105.34	105.45	103.9	104.35	103.95	105.18	101.22	104.31	108.58	102.08	106.66	104.85	106.44	108.46
108.41	111.56	111.93	112.6	110.67	111.64	112.62	109.74	112.53	112.77	114.18	110.33	111.83	115.97	114.16	112.02	111.44	112.31	111.45	112.95	109.97	111.69	112.04	111.76	113.61	110.61	112.66	111.65	111.14	112.05	112.39	111.85	113.19	112.52	112.42	108.76	107.13	112.8	116.16	111.38	112.77	112.41	113.06	110.95	112.09	110.41	113.99	112.09	114.31	111.97
101.29	98.031	96.379	102.45	98.47	99.438	101.08	102.35	99.258	96.484	98.028	98.473	100.79	97.586	102.39	102.03	98.729	98.041	98.322	99.438	99.372	100.92	98.471	99.299	101	100.31	97.767	99.01	102.19	98.109	100.59	100.32	100.85	102.91	100.3	100.29	98.066	100.98	99.724	96.456	98.102	101.87	98.429	101.25	98.083	101.14	99.956	97.282	104.17	99.995
104.35	108.1	104.67	104.85	105.94	108.75	104.95	100.2	105	105.04	107.1	103.94	103.41	106.38	105.08	108.28	106.78	105.72	106.46	105.64	103.7	106.09	105.74	105.23	109.47	106.82	103.46	106.73	105.69	105.51	105.31	104.13	105.97	103.96	105.62	103.66	104.39	106.15	105.29	105.78	105.82	107.89	104.16	108.06	103.21	108.33	106.21	105.32	104.96	106.91
107.33	107.33	107.95	106.65	106.03	102.84	106.32	108.07	107.98	104.2	105.97	107.16	105.79	106.31	106.3	104.75	106.19	104.69	103.09	107.14	106.66	104.85	105.14	105.58	106.91	108.4	103.06	105.69	108.94	105.63	104.13	106.78	106	109.62	104.03	105.85	105.07	107.72	104.05	105.32	104.17	103.79	106.99	104.33	104.14	105.79	107.4	105.01	107.74	107.66
101.23	100.14	101.6	101.83	101.1	100.47	102	97.52	99.746	101.34	99.311	99.614	100.3	100.2	101.48	98.958	95.847	98.263	101.83	99.708	101.7	99.657	99.73	96.611	99.194	99.865	99.681	102.94	97.131	99.938	101.24	100.2	99.406	100.01	100.4	100.04	99.505	100.17	101.72	99.843	99.067	101.88	100.71	100.89	99.338	98.364	99.907	101.94	100.18	96.508
103.16	104.4	103.92	105.94	104.21	104.69	105.33	105.5	105.65	102.53	106.15	107.37	106.91	103.62	103.36	105.19	102.34	103.35	105.98	103.27	103.87	106.01	107.45	104.95	100.6	104.65	102.64	102.39	104.4	103.33	107.59	103.6	107.29	101.71	103.6	105.86	102.01	105.26	103.37	103.72	103.05	104.41	103.58	100.68	104.28	105.33	104.61	102.6	103.72	102.48
111.11	112.03	111.77	109.65	111.88	108.48	111.53	111.81	113.87	110.68	111.56	113.32	112.06	110.47	114.16	108.47	112.94	110.18	108.06	111.05	107.39	110.64	108.65	107.74	110.73	109.95	107.95	110.07	111.68	113.73	107.85	112.1	111.75	107.78	112.24	109.92	111.26	111.41	111.1	110.06	110.47	110.62	110.62	112.9	114.1	112.54	112.76	113.31	113.01	113.29
101.16	105.71	104.74	107.02	103.11	105.87	106.44	106.5	104.14	104.8	104.74	107.99	106.38	102.57	106.48	109.07	106.25	106.45	108	103.46	104.74	106.6	104.31	104.66	102.92	103.8	101.99	104.9	105.72	101.89	102.2	105.01	108.61	104.39	103.42	104.77	103.19	105.68	103.53	108.72	103.76	104.34	103.44	106.1	106.12	105.22	102.96	106.82	102.74	105.16
105.82	106.24	107.46	106.78	104.23	103.83	103.87	106.93	105.04	102.97	106.58	106.88	106.99	108.11	105.96	107.72	106.13	107.09	105.24	105.92	104.96	107.62	108.34	104.09	106.69	108.08	109.73	102.68	106.39	105.31	106.65	108.11	107.04	106.1	108.59	103.9	107.65	106.15	107.76	109.35	110.65	108.42	106.28	108.03	106.73	107.48	108.02	103.24	109.62	103.6
99.531	98.911	98.761	101.51	99.543	99.958	97.028	102.02	100.87	97.436	102.88	101.94	101.52	104.47	103.42	100.62	99.61	98.736	97.345	101.07	102.27	101.19	101.92	100.68	104.73	102.11	101.56	101.29	101.65	98.461	98.035	98.668	102.72	100.8	98.421	98.278	101.13	100.9	100.61	103.45	101.14	101.06	100.35	101.16	102.36	102.07	101.66	99.175	98.805	97.537
109.58	110.28	109.69	111.4	110.46	111.34	111.9	112.61	110.21	111.35	110.69	109.04	110.53	112.84	109.22	112.47	111.11	113.11	111.86	111.16	109.95	109.06	109.42	112.4	111.52	110.6	111.91	109.8	108.89	110.21	110.27	112.46	113.04	108.33	112.05	110.26	113.61	107.98	108.63	113.84	110.17	107.74	113.24	110.81	112.06	113.93	111.16	110.95	109.86	110.41
107.8	110.09	111.54	110.25	109.93	109.69	110.27	110.49	110.41	109.22	112.23	106.27	109.04	108.58	107.54	111.81	110.29	107.76	110.21	111.16	111.8	111.9	109.4	111.5	108.6	109.36	111.19	109.62	110.45	112.12	111.54	107.17	109.98	110.63	109.51	107.18	109.36	111.66	111.71	110.06	106.99	109.57	109.78	108.51	109.97	110.18	106.99	110.22	109.99	109.64
104.89	100.35	105.72	105.32	105.71	107.02	104.88	106.12	106.89	105.6	104.86	107.57	107.74	106.58	103.38	106.01	104.11	105.51	105.71	105.58	107.88	103.68	104.71	105.68	105.18	103.9	107.4	103.77	108.91	105.82	105.22	106.23	105.02	105.39	108.94	106.99	103.6	111.32	104.13	104.39	104.47	105.02	106.08	108.39	105.61	104.07	102.4	105.61	105.91	107.42
107.99	105.07	106.14	103.64	105.05	103.91	106	105.78	108.05	105.69	109.96	106.15	105.02	106.76	105.66	108.84	105.04	106.85	105.25	103.97	103.33	105.78	106.51	105.36	106.72	105.99	106.94	104.98	104.64	108.11	107.06	104.2	107.95	105.9	105.7	108.08	106.3	108.79	106.48	105.03	106.81	105.95	104.94	107.58	105.23	106.23	108.61	104.9	106.09	106.66
114.65	114.43	119.23	119.45	116.84	115.86	115.59	116.97	115.02	115.14	117.2	117.21	116.84	117.48	117.73	116.26	117.58	116.29	117.25	115.55	117.29	117.44	116.62	113.98	116.48	117.26	116.09	118.3	117.06	118.06	120.52	118.12	118.31	114.25	114.78	115.7	114.96	116.4	119.08	114.07	114.04	116.16	118.42	112.57	116.96	115.54	120.85	113.57	120.86	116.08
97.916	98.07	98.238	101.22	101.43	101.94	100.96	101.72	99.983	97.573	98.828	100.72	99.497	101.94	99.436	99.646	99.85	101.94	100.83	99.12	101.47	98.659	100.65	100.9	98.811	100.56	97.114	100.32	99.207	98.794	98.804	99.59	102.19	98.874	100.29	102.18	97.807	98.425	100.5	99.005	98.913	97.601	101.52	99.194	100.47	101.05	101.24	99.926	102.29	100.05
112.46	111.02	110.5	110.51	108.95	110.19	109.58	110.88	108.95	108.9	111.79	109.77	110.26	109.18	110.46	110.2	109.32	110.64	109.22	111.06	109.91	109.84	108.62	108.42	108.23	112.1	109.62	110.71	110.55	110.71	111.67	109.07	110.08	111.3	109.52	109.14	110.11	110.15	108.4	109.6	107.6	108.92	107.38	107.48	111.2	110.66	109.21	110.33	111.97	108.43
107.59	107.06	108.56	106.3	109.99	108.73	102.92	106.87	105	107.07	106.99	108.59	104.64	108.01	104.35	109.6	106.12	105.52	104.95	103.7	105.53	105.5	106.59	105.3	108.84	108.27	106.98	105.95	106.33	107.63	104.76	104.48	106.32	107.83	106.13	109.34	108.58	106.36	107.75	106.09	109.29	105.66	106.38	107.71	105.69	106.61	106.69	107.16	108.89	108.26
106.28	106.14	105.5	105.02	105.53	102.83	108.02	105.6	104.89	105.22	105.28	105.8	103.46	107.69	106.19	103.9	106.1	107.3	106.42	102.72	105.85	106.38	106.07	103.77	105.62	106.64	108.06	107.17	103.75	106.06	103.82	105.31	104.03	106.97	104.52	106.04	107.18	104.02	108.32	105.05	104.27	109.65	105.03	107.49	106.54	106.61	105.91	104.68	104.57	106
104.38	106.98	107.58	103.22	108.15	105.85	107.57	106.76	108.93	102.15	106.92	103.67	104.98	105.87	105.84	104.03	108.09	105.85	104.68	107.85	105.31	108.44	103.83	104.02	105.55	106.04	104.78	107.62	104.98	105.27	104.48	106.06	105.14	108.44	106.63	107.36	104.3	107.28	107.83	108.09	105.17	105.32	106.4	104.86	105.15	105.02	106.11	109.42	106.09	107.02
118.23	117.16	116.06	115.74	117.15	113.91	115.02	117.55	117.14	116.46	116.52	113.52	116.49	117.16	116.96	117.15	113.57	115	117.43	116.2	112.97	117.34	115.59	117.82	117.49	117.49	115.02	115.65	116.24	117.31	116.4	117.42	116.14	115.63	114.25	118.16	116.67	119.02	114.34	114.85	113.73	113.36	115.56	117.7	117.89	114.93	116.03	114.97	118.01	117.16
111.84	111.09	111.58	113.36	110.38	110.58	113.15	112.03	111.37	112.52	111.97	109.26	108.68	112.69	112.52	112.06	111.25	109.84	112.32	112.66	110.81	111.44	112.16	113.02	112.56	109.18	109.44	115.85	112.82	109.71	108.93	111.67	110.73	110.81	113.93	112.2	112.12	109.89	115.66	111.43	113.45	111.22	110.77	111	111.46	110.32	111.96	110.98	115.66	111.74
101.52	105.11	102.25	102.01	102.11	106.7	104.52	104.61	102.22	105.76	105.8	103.61	102.75	103.36	102.48	102.53	102.97	109.16	102.97	103.01	102.28	106.13	105.9	105.23	102.46	105.99	101.46	101.94	104.57	103.18	103.11	105.68	104.81	101.67	103.98	103.65	105.43	104.54	105.84	105.65	98.959	105.75	102.56	104.88	99.384	109.21	104.48	104.56	103.55	103.66
105.55	106.52	105.17	108.5	109.76	106.68	107.42	105.79	107.01	107.29	106.92	104.4	105.22	105.18	106.69	107.23	103.28	107.45	108.7	106.98	105.06	104.97	105.37	105.57	107.54	107.84	101.26	104.96	108.38	104.38	104.76	104.73	106.5	105.54	105.26	105.38	105.89	106.18	105.32	105.36	107.4	104.89	105.36	104.95	106.08	107.38	105.35	105.75	106.84	110.08
113.07	112.49	112.6	114.77	113.76	111.47	111.08	111.16	110.65	115.12	114.14	112.81	113.86	115.08	110.76	109.76	111.24	111.3	112.17	111.87	115.03	112.29	115.55	114.14	111.96	110.77	111.34	112.69	110.79	112.35	114.59	111.93	111.63	113.81	111.59	112.44	110.1	113.08	110.43	110.16	109.19	111.34	113.94	115.13	109.91	110.78	111.29	111.7	111.16	113.58
107.3	105.87	108.21	104.46	105.33	105.36	106.25	104.96	109.91	108.74	103.49	106.63	107.07	105.18	108.48	103.76	106.8	106.11	104.72	106.97	106.3	107.5	107.07	105.03	105	107.54	107.34	105.09	104.15	105.36	104.59	106.6	103.08	105.36	105.16	103.95	107.21	106.97	106.85	106.06	103.59	106.14	105.61	107.46	106.33	105.92	104.64	104.68	107.63	104.98
110.29	110	111.45	112.67	110.69	110.76	113.85	111.53	111.85	113.35	114.47	113.44	110.05	112.15	112.02	111.21	112.12	113.8	108.56	109.79	111.52	114.11	113.26	111.72	115.11	111.34	113.09	109.95	111.52	110.4	111.73	114.3	113.51	112.54	110.03	113.85	112.67	113.89	110.71	113.94	112.32	110.67	112.16	113.08	110.1	112.59	108.66	113.32	114.8	110.74
113.11	112.06	111.05	112.09	110.57	107.01	111.82	111.7	111.43	111.49	110.58	109.26	111.61	111.48	114.58	111.24	110.68	110.23	112.01	113.08	114.17	111.22	114.29	110.17	109.52	110.48	111.47	114.63	112.51	111.39	109.47	110.94	109.5	108.97	111.59	112.17	110.76	113.96	110.89	112.78	111.64	112.67	113.12	107.07	110.98	113.91	109.79	110.6	113.4	113.49
102.81	102.49	101.36	102.8	103.45	100.3	100.76	102.25	102.34	103.93	101	98.529	100.37	98.574	101.17	99.348	101.22	102.52	101.61	102.26	100.66	96.679	98.219	101.35	98.406	97.451	103.11	100.33	102.62	99.956	98.477	100.6	100.47	101.14	102	101.9	101.88	99.914	101.69	100.71	101.53	98.669	99.33	101.77	99.6	100.17	101.13	102.9	102.24	99.91
103.32	101.14	105	101.87	99.842	99.101	99.946	102.18	101.35	96.309	103.66	98.496	104.45	101.62	97.507	102.88	99.923	102.21	100.75	101.22	98.619	100.4	101.5	100.35	100.02	100.17	98.644	102.22	98.492	101.98	102.23	99.694	98.943	97.781	97.502	103.4	97.683	100.77	101.16	100.89	103.12	100.15	100.3	99.898	98.823	102.16	98.859	102.02	103.76	102.25
116.02	117.73	116.87	121.83	116	116.08	116.8	115.56	118.72	118.27	120.26	119.18	118.43	116.38	117.36	119.89	122.59	120.03	118.31	117.56	117.48	120.03	115.95	117.14	117.81	113.71	117.83	114.13	115.02	117.81	118.02	116.82	116.77	117.44	119.37	115.34	115	117.71	119.72	117.56	119.73	117.86	118.03	116.62	118.3	116.26	115.8	118.7	120.57	118.34
106.77	107.41	104.49	108.12	106.49	104.34	104.08	109.19	108.25	104.11	106.28	103.82	101.8	104.33	107.17	105.72	108.5	105.09	103.47	106.65	106.07	108.35	106.46	104.74	105.9	102.8	101.7	107.48	106.33	110.49	103.8	109.43	104.85	105.11	104.81	106.38	108.27	106.64	106.24	106.25	107.14	106.78	107.78	106.25	102.47	104.95	105.37	107.08	107.7	106.44
102.49	98.649	101.6	99.129	100.45	97.994	101.29	100.74	99.029	100.34	100.55	101.85	100.71	93.983	99.749	98.751	104.95	99.397	100.37	98.034	99.338	99.353	99.486	98.43	101.97	103.56	101.85	100.54	101.94	99.949	97.978	99.357	101.28	99.976	100.22	100.62	100.61	100.33	99.699	102.37	99.486	102.82	101.39	99.719	100.8	102.09	100.86	100.87	100.79	100.65
111.13	111.23	108.41	108.22	111.74	111.47	110.84	111.91	111.1	109.94	107.83	111.18	111.03	112.61	112.77	110.79	114.28	113.27	110.51	109.65	111.11	110.68	111.17	110.62	112.67	111	114.5	110.3	110.46	111.48	108.69	110.7	110.01	110.39	111.05	114.32	114.31	108.45	113.3	110.52	113.23	109.47	113.14	111.56	112.42	112.29	110.83	111.3	113.96	108.74
103.78	103.12	107.14	105.66	106.98	103.81	103.41	107.76	104.66	109.53	101.38	102.84	108.15	102.81	105.4	103.04	105.26	105	102.91	100	103.17	102.49	108.03	106.17	108.54	106.18	105.87	104.3	107.35	103.09	104.59	104.87	102.7	104.65	105.43	103.7	103.01	105.9	105.97	103.25	105.33	104.67	104.69	102.82	105.14	105.5	105.67	105.45	101.77	105.02
112.87	109.44	111.81	109.97	111.88	108.75	109.23	113.62	112.35	114.05	109.55	110.64	109.15	111.49	111.31	111.29	112.99	110.57	111.69	112.49	111.06	107.9	111.93	108.42	109.65	110.06	112.38	110.66	113.03	111.88	108.87	108.93	112.28	110.53	114.67	109.93	109.6	110.69	110.22	110.55	111.24	111.47	116.17	112.63	110.17	106.14	113.17	110.61	112.57	109.42
103.38	106.74	107.36	106.37	103.15	104.04	105.2	107.56	105.94	105.73	106.13	106.27	105.35	107.75	107.74	106.28	102.43	106.32	105.76	105.34	104.84	105.65	107.46	106.12	107.87	105.65	107.1	108.03	104.58	105.84	105.64	106.42	106.19	104.56	103.68	105.66	103.74	105.66	104.45	107.93	105.07	106.19	107.57	105.39	104.9	108.62	105.34	107.51	108.38	108.02
106.82	105.15	106.21	105.27	103.95	107.07	105.99	104.66	108.69	107.32	105.37	108.29	105.42	102.63	105.59	105.46	105.05	104.34	105.35	104.15	103.64	106.73	107.75	108.24	104.93	107.49	107.7	107.37	103.58	104.57	107.31	101.77	106.83	107.71	106.33	105	105.76	106.41	105.92	103.19	107.64	105.25	102.63	107.2	105.09	105.38	103.64	104.51	104.35	104.21
115.46	120.03	117.79	117.4	117.59	119.72	114.78	115.8	118.96	117.85	115.18	120.55	120.26	117.34	119.06	120.77	114.56	115.23	120.77	117.02	119.36	118.17	115.19	118.09	116.6	118.33	118.49	115.82	117.79	116.75	116.94	115.58	116.82	115.21	116	122.52	116.81	121.2	118.38	114.38	120.59	117.42	116.47	118.01	117.26	121.92	116.27	118.86	118.56	121.17
110.83	111.35	106.57	108.19	107.56	112.83	111.25	111.71	109.39	111.44	107.77	107.13	111.84	110.1	110.93	111.76	111.6	109.81	109.08	109.52	110.26	111.06	109.16	111.38	111.82	106.61	110	113.92	106.79	109.95	107.73	111.16	109.92	108.7	111.12	110.75	107.74	108.88	109.41	109.63	112.36	108.47	111	113.15	109.25	109.82	109.39	111.69	110.46	110.66
107.24	107.55	106.84	106.37	102.79	106.76	106.96	100.8	104.28	107.21	106.47	104.6	104.3	102.96	105.62	109.07	108.24	103.61	105.77	107.01	105.23	106.16	103.14	104.49	107.04	102.64	106.03	101.85	104.94	103.92	107.4	103.98	103.61	101.76	103.89	105.88	105.17	104.19	105.14	104.33	106.42	105.91	104.5	104.76	106.61	108.23	105.01	105.52	105.96	103.52
111.1	110.98	110.82	111.26	110.1	108.66	111.92	108.92	110.51	113.79	111.54	113.88	110.31	112.33	111.93	112.25	112.17	112.07	111.84	113.97	114.56	111.12	108.36	114.27	113.09	108.33	113.74	112.98	114.01	112.88	111.05	112.53	110.67	112	109.68	112.41	110.87	112.67	110.93	111.26	110.94	113.04	111.32	110.46	111.11	113.96	112.66	112.26	113.04	112.5
103.62	101.33	103.18	96.647	102.51	99.295	100.26	98.999	101.75	99.003	100.63	100.68	99.478	100.79	99.422	102.23	100.53	97.828	102.09	101.49	98.199	102.87	101.96	99.376	99.295	102.11	102.72	100.4	98.987	101.33	101.61	101.48	102.66	104.14	100.33	98.17	99.326	99.578	100.39	102.35	98.019	100.38	98.596	101.5	100.3	99.379	102.33	101.24	98.868	100.02
111.32	112.46	111.79	110.38	109.89	109.91	111.3	112.32	112.95	110.03	110.73	112.17	110.84	111.2	112.78	111.81	111.02	110.45	112.58	112.2	107.43	111.55	110.57	113.7	111.18	111.4	108.97	109.96	112.01	112.74	111.4	110.89	112.2	108.58	114.22	112.03	110.76	109.2	109.36	109.69	109.23	111.12	112.19	109.05	112.28	110.32	111.56	109.26	112.34	109.53
113.78	114.02	109.41	116.47	110.03	112.86	114.16	111.94	108.09	112.04	110.17	112.34	114.34	112.53	111.86	109.58	110.35	111.46	113.3	110.12	109.32	112.62	111.55	112.46	114.06	110.23	112.02	114.07	111.08	110.86	111.45	110.51	111.97	113.7	114.75	111.54	112.47	112.35	116.68	112.34	113.48	108.56	110.19	108.84	113.22	113.36	115.21	110.56	112.27	109.99
113.05	113.22	113.68	114.86	113.33	113.65	114.41	111.09	112.31	114	113.54	113.37	111.92	113.45	113.31	111.92	112.35	111.49	112.27	114.32	113.93	115.4	110.77	112.6	114.62	110.87	114.39	111.71	112.57	111.87	110.96	110.52	115.15	112.4	113.21	109.3	117.82	112.57	112.85	113.77	112.39	111.43	111.53	112.21	112.38	113.1	114.33	113.99	114.99	110.44
109.12	114.61	112.19	110.26	110.19	111.7	112.63	111.53	112.91	108.28	114.26	111.69	112.25	115.41	112.8	113.78	115.81	109.47	109.1	113.52	112.64	111.62	111.42	112.42	113.6	113.47	113.95	115.63	113.06	111.82	110.03	107.68	109.38	112.63	110.76	111.74	114.75	113.61	112.4	112.23	109.71	112.98	108.82	110.23	113.67	112.65	112.21	110.3	112.58	113.24
104.48	103.23	102.22	104.9	102.49	105.63	102.19	107.32	103.53	105.89	104.54	106.39	100.95	105.36	105.76	107.45	105.62	105.74	102.5	101.59	105.6	102.3	101.85	104.52	103.67	104.85	102.62	107.17	104.09	101.77	104.57	101.92	104.99	104.72	105.54	104.65	102.89	103.81	105.39	104.02	106.15	104.52	105.08	105.26	103.81	102.6	104.23	106.64	102.59	106.36
103.15	104.2	104.69	104.56	105.92	108.55	106.59	105.3	101.74	104.52	106.34	104.39	103	107.07	104.1	102.18	105.23	105.32	106.5	104.53	102.94	107.47	107.77	101.78	101.59	105.22	104.67	106.17	103.65	104.09	104.52	105.82	102.98	107.68	101.84	106.41	106.26	105.19	104.15	105.43	106.73	104.52	102.64	104.14	106.25	102.85	104.55	104.87	101.67	105.66
105.06	105.77	107.59	106.86	106.8	104.64	108.01	103.92	105.92	106.25	107.7	106.82	105.83	107.33	107.25	107.56	103.38	105.41	105.54	108.24	106.01	106.26	109.54	102.63	104	104.42	104.36	106.27	104.39	104.03	107.95	107.01	107.51	106.48	107.93	108.4	104.86	103.82	107.07	103.9	106.19	107.67	106.35	105.01	106.81	108.44	108.98	107.45	106.07	105.46
106.48	107.38	106.75	104.36	106.44	107.5	104.8	103.86	106.87	104.68	106.52	103.97	105.6	109.26	105.49	106.69	106.42	103.11	105.75	106.96	107.57	102.75	108.85	103.66	104.91	107.87	108.36	106.52	107.41	110.5	108.52	104	108.63	105.88	106.29	105.86	107.94	107.21	105.38	104.69	107.14	107.26	105.03	106.7	107.54	104.12	108.6	108.33	108.21	107.43
110.25	111	113.2	111.11	111.55	112.76	111.21	111.94	111.27	110.48	110.28	112.38	110.3	112.95	113.54	113.19	113.37	111.7	108.94	110.42	115.49	111.82	113.91	114.05	108.17	112.02	112.08	114.91	107.93	115.16	109.63	112.99	109.81	111.59	112.27	108.97	111.42	112.24	110.39	112.56	113.21	114.19	113.9	111.24	112.74	112.24	111.59	113.7	109.74	111.74
104.87	103.39	104.58	104.46	105.37	105.08	103.15	104.55	106.47	102.94	106.12	104.2	105.51	107.82	107.03	105.35	103.66	104.37	102.84	107.24	104.95	105.87	105.62	105.39	106.63	107.53	104.63	108.31	105.25	106.86	105.84	106.5	102.45	104.53	103.51	104.92	107.81	106.13	105.54	104.48	104.28	106.2	107.95	106.79	102.69	104.51	106.23	107.41	103.53	107.01
114.2	111.8	114.41	111.87	109.88	114.27	111.46	108.06	111.01	115.96	111.26	109.8	115.13	113.86	113.47	115.3	115.14	114.73	109.44	109.94	110.36	111.56	113.87	109.89	113.26	113.59	108.04	111.95	113.35	116.63	113.1	112.3	110.32	111.79	112.87	111.94	114.48	110.68	112.54	114.08	114.16	115.29	113.2	111.13	111.57	111.55	112.87	115.48	113.97	117.44
104.64	105.1	103.53	105.68	107.46	109.77	106.81	104.12	105.28	105.95	105.52	104.82	108.41	103.32	106.49	105.8	103.81	103.23	102.07	105.85	101.27	106.59	107.21	104.13	106.93	106.83	104.04	106.66	106.21	103.92	105.6	101.56	107.44	104.15	105.83	105.35	106.63	105.6	105.3	104.86	102.05	105.39	102.78	104.18	103.45	104.96	105.83	106.52	105.2	102.33
105.54	104.71	105.65	102.61	104.59	103.9	107.06	103.31	104.72	105.37	107.03	106.85	104.45	107.47	105.8	106.22	104.94	105.4	102.94	102.83	103.22	105.84	105.4	108.7	106.36	104.72	104.16	105.04	105.68	102.06	105.81	104.76	103.86	103.46	101.52	105.24	108.02	104.75	106.24	105.39	108.34	106.97	106.94	105.2	104.52	108.53	105.17	106.37	105.3	104.67
105.65	103.28	107.11	101.22	105.11	107.26	104.03	103.52	103.86	101.96	107.57	102.66	103.66	103.17	103.71	105.38	102.36	104.14	102.22	103.66	104.44	104.52	101.58	104.46	104.26	103.23	107.16	102.69	102.55	106.21	104.79	104.81	104.3	104.82	106	105.83	105.94	102.25	103.82	105.95	105.3	101.6	106.77	104.7	101.96	103.42	107.57	106.78	101.21	105.55
105.65	105.55	106.35	106.44	106.04	104.54	107.88	106.41	108.63	107.63	105.24	107.83	108.4	109.47	107.42	110.06	105.15	105.96	106.3	106.44	106.85	109.18	108.65	106.84	108.41	105.78	106.41	103.16	106.48	106.65	107.43	108.28	104.84	105.71	107.98	106.2	106	107.23	104.35	105.37	109.21	105.69	108.96	108.96	106.32	106.34	108.3	107.82	107.02	103.18
107.3	104.18	107.37	107.05	107.14	104.24	106.45	108.39	107.25	103.9	103.71	103.76	109.45	106.44	103.8	105.09	103.5	106.77	107.86	109.87	105.18	106.39	105.89	105.47	107.56	105.95	107.58	104.48	104.74	104.74	108.97	104.11	107.46	104.5	105.42	105.62	104.77	103.78	102.68	103.81	105.86	105.22	103.86	105.7	105.42	105.46	106.07	105.69	107.29	108.31
102.01	97.985	99.949	99.199	96.052	96.426	101.85	100.16	99.836	101.5	100.29	101.06	99.404	102.06	101.56	98.017	99.809	99.413	101.04	98.322	104.19	100.04	99.641	100.54	100.77	97.384	102.9	102.09	99.297	100.36	99.946	99.635	99.772	99.868	99.405	102.22	98.8	98.457	101.79	99.088	101.55	99.614	100.28	103.76	101.33	100.39	99.198	100.64	101	98.531
106.14	105.72	105.53	107.09	106.26	103.87	106.17	105.26	105.8	107.17	102.99	103.57	103.24	106.42	105.97	103.95	107.42	103.13	104.85	102.1	107.04	103.67	103.92	108.2	102.74	106.25	105.68	101.83	101.84	104.17	100.4	105.86	106.27	102.66	104.43	104.12	104.94	106.02	102.75	103.77	103.39	105.14	105.38	106.6	105.28	107.42	104.06	106.58	106.18	104.33
113.92	113.28	110.11	111.46	111.02	105.84	112.89	112	106	110.31	111.31	111.68	111.07	109.38	108.87	109.26	111.73	111.65	111.61	109.83	110.66	110.46	108.03	111.69	110.99	112.28	111.67	110.76	111.11	111.1	111.59	109.68	111.46	109.56	111.78	109.97	112.52	110.2	111.28	110.2	110.13	111.12	111.21	110.57	109.73	111.46	109.56	112.46	109.87	111.29
107.26	102.83	103.99	105.12	104.45	102.63	104.89	100.3	106.07	106.13	104.94	105.72	102.38	104.36	105.09	105.78	104.78	104.57	100.97	104.01	105.66	103.48	107.1	103.87	104.8	102.56	107.39	101.6	106.5	104.04	104.23	107.44	104.28	106.26	102.33	104.76	102.75	105.39	105	106.5	102.24	104.81	102.79	104.49	102.9	104.78	104.82	105.77	102.03	108.68
102.99	100.37	102.1	100.24	101.13	100.47	102.5	100.51	99.98	102.43	100.95	97.761	101.91	100.92	99.419	101.72	102.13	100.44	100.56	101.67	101.29	103.03	98.99	100.8	99.914	99.252	99.337	101.23	95.936	100.59	102.18	101.03	101.28	101.59	102.06	98.904	98.874	100.51	100.37	102.27	100.56	100.99	102.35	102.89	98.029	101.38	101.15	102.87	99.395	99.67
104.26	105.78	104.7	105.28	103.26	104.71	106.45	104.57	105.93	106.32	104.95	106.36	107.25	107.4	106.1	107.87	105.27	105.33	109.56	106.6	103.59	104.39	102	102.66	103.66	104.62	105.64	106.8	105.54	104.78	106.96	103.87	105.82	106.31	107.73	102.7	103.23	108.11	103.68	106.19	105.88	108.09	106.11	104.86	103.45	106.29	105.11	108.48	105.06	104.06
107.05	103.21	110.28	106.42	105.92	103.7	107.57	103.63	105.6	108.43	106.44	104.8	105.36	108.24	105.06	108.74	105.72	106.54	105.06	108.94	106.08	102.83	103.62	104.91	107.06	106.78	106.55	106.34	105.79	105.61	105.55	106.73	108.64	102.79	108.04	106.35	105.75	103.84	108.05	105.15	105.2	104.64	106.66	104.47	106.47	105.39	104.41	104.82	105.15	105.03
106.87	109.37	108.28	108.42	106.14	107.78	106.61	103.58	104.31	107.22	106.91	107.04	102.85	106.56	103.42	107.59	108.69	108.36	106.31	107.49	107.15	108.69	106.96	104.73	109.68	105.57	108.59	105.29	100.8	104.01	106.43	107.58	105.68	104.84	104.98	110.36	106.66	107.2	109.5	109.24	109.68	109.54	105.78	108.7	105.17	102.37	106.04	108.25	103.49	105.16
117.64	120.44	120.49	114.13	119.03	121.86	115.78	114.69	119.12	121.94	119.54	119.87	118.77	118.98	117.44	117	117.31	119.93	117.28	116.52	121.76	118.74	120.03	121.23	116.45	116.42	121.31	118.92	115.53	114.82	118.38	118.78	116.14	117.74	118.35	116.93	119.3	118.75	112.85	119.06	118.35	119.7	115.79	117.65	121.16	119.04	117.2	112.23	117.01	115.75
111.2	111.48	113.24	110.58	112.41	108.92	111.75	113.27	110.37	111.54	116.27	113.31	109.04	112.2	112.2	113.27	110.44	113.73	112.28	110.66	110.14	112.81	111.2	111.29	113.79	110.57	112.62	111.72	111.24	111.87	111.42	111.81	111.24	112.95	110.59	109.77	108.91	115.78	109.91	111.12	112.07	113.78	114.07	114.33	110.12	109.98	111.64	109.83	108.93	111.65
107.59	107.42	106.54	108.36	107.3	104.91	105.41	108.11	107.6	107.21	107.15	105.43	107.98	105.39	106.74	107.21	106.91	106.09	109	105.84	108.87	107.15	105.84	106.3	105.88	104.85	106.78	109.34	107.35	104.47	105.88	105.83	106.49	106.76	104.64	107.99	104.23	106.18	104.47	106.48	103.72	106.39	106.15	103.95	104.31	105.33	104.41	105.38	107.68	106.36
113.19	110.1	109.88	112.6	108.48	108.7	111.86	110.21	111.03	108.44	110.89	109.47	111.96	112.24	110.21	111.14	112.73	109.45	112.85	110.37	109.26	109.95	110.85	109.93	111.65	108.18	110.39	111.23	111.86	111.52	112.31	113.4	112.05	108.36	109.31	110.25	109.07	111.59	108.21	109.41	111.75	110.81	110.07	109.89	111.8	111.4	113.02	108.79	109.13	108.73
106.38	103.73	101.81	105.05	100.57	104.05	105.21	103.43	105.89	105.26	104.91	104.27	102.85	101.6	108.11	106.35	105.43	105.86	105.23	103.49	103.14	100.48	102.54	103.96	103.44	103.32	103.7	100.48	103.3	105.07	103.65	99.821	104.4	104.64	104.23	102.35	106.09	102.51	105.02	105.37	102.85	102.3	105.21	107.37	104.86	106.41	106.52	106.55	101.12	103.37
101.54	104.75	106.4	108.41	107.71	107.96	107.66	105.82	107.44	103.24	106.42	106.34	108.54	104.93	105.78	107.34	109.12	108.09	107.79	104.16	107.32	106.52	103.33	102.67	109.24	107.95	102.28	107.36	104.12	106.17	108.3	106.27	106.11	106.18	104.27	103.13	106	103.68	105.45	103.9	104.28	105.77	107.78	108.25	104.64	106.97	106.37	108.69	107.19	103.57
99.289	101.3	102.37	101.69	102.6	101.77	99.11	98.431	98.112	97.803	97.474	98.836	99.586	100.76	100.89	100.22	100.3	97.235	99.773	103.6	100.18	99.246	100.88	101.15	102.9	99.761	99.5	102.96	99.016	102.91	99.927	101.45	100.37	101	98.715	98.062	100.94	98.177	99.573	95.415	99.956	99.044	98.407	102.26	100.08	101.88	98.635	98.168	96.312	103.03
112.3	114.04	112.27	114.99	111.61	111.12	110.67	111.97	110.73	110.7	112.13	110.73	111.34	109.87	110.49	111.58	112.59	112.44	111.61	113.51	110.93	111.21	109.97	114.23	112.31	112.45	112.87	110.93	114.3	114.13	111.91	109.68	115.53	112.28	113.97	113.93	113.14	110.45	111.98	112.6	113.74	113.06	110.58	113.51	112.88	113.65	113.04	112.06	113.56	114.29
105.27	105.66	103.92	106.45	105.43	104.16	107.55	104.29	107.62	105.43	108.54	105.84	106.88	103.85	108.07	106.75	108.25	103.06	102.74	105.29	105.93	105.48	104.27	105.23	103.98	105.08	109.05	104.78	106.37	105.61	108.01	106.82	105.92	105.6	105.05	104.17	108.59	108.26	106.67	106.24	104.31	104.11	106.9	106.58	104.92	103.64	106.26	103.81	104.66	104.04
109.33	103.91	105.18	106.09	107.11	105.63	105.88	107.76	106.43	104.67	102.6	105.89	103.2	105.22	106.38	106.44	103.88	105.93	108.88	105.28	104.42	104.9	110.16	99.474	102.89	104.4	105.79	103.91	106.34	106.55	106.47	107.24	102.31	105.45	106.21	106.63	107.01	102.52	108.45	106.49	104.79	105.53	105.36	105.07	104.29	101.39	103.73	106.47	105.39	102.58
104.18	104.55	107.07	103.65	106.65	102.27	106.72	104.18	104.97	104.78	105.6	106.26	106.79	106.1	107.34	106.01	105.57	107.18	107.47	106.91	105.44	106.04	105.88	106.76	105.16	104.24	106.09	104.43	102.89	104.92	103.5	104.74	106.44	107.56	104.27	102.76	105.71	104.11	106.34	106.19	107.39	107.53	107.63	106.09	109.33	103.62	105.17	103.12	106.08	105.5
115.49	116.95	119.77	120.41	119.08	117.18	116.02	120.04	120.89	118.07	120.08	117.11	118.11	118.33	116.99	114.78	118.8	118.32	121.26	116.11	114.48	117.1	118.86	119.35	115.54	115.76	115.67	119.15	117.77	114.17	116.32	118.9	116.69	117.28	117.31	116.37	119.53	116.01	118.28	119.46	117.24	117.26	115.91	119.72	115.93	118.79	115.65	116.39	117.6	118.51
108.75	109.1	109.01	109.19	112.1	113.26	112.57	110.34	109.98	111.1	111.28	110.46	112.19	112.64	110.86	112.71	110.58	111.1	113.43	113.57	113.37	111.32	110.6	110.73	108.98	112.49	110.5	110.22	108.79	111.39	112.04	110.11	111.24	111.39	113.4	111.66	110.99	109.91	113.61	111.16	111.46	114.37	111.16	111.93	112.24	111.67	110.45	108.89	112.47	107.85
108.15	99.785	106.52	106.68	104.26	101.94	103.84	107.92	105.1	107.29	105.13	105.76	104.74	104.98	104.93	106.3	107.99	107.27	104.91	105.2	105.35	104.38	105.8	104.02	103.02	102.86	108.74	105.65	106.75	102.42	103.96	103.2	105.8	104.53	106.42	104.64	103.99	104.09	104.39	105.24	103.65	104.24	109.7	104.89	105.68	107.14	104.15	103.59	105.84	105.23
111.32	112.94	110.06	111.44	113.98	109.2	112.21	109.3	108.46	109.24	107.66	111.61	110.12	111.65	110.55	109.5	114.47	108.02	111.1	108.18	110.98	112.26	112.53	112.97	113.24	112.94	111.94	109.85	110.71	111.69	108.83	113.51	111.99	107.18	111.82	113.06	111.65	109.12	109.26	109.44	112.53	108.71	110.22	107.35	112.79	108.95	109.71	108.75	106.96	111.56
112.97	108.84	113.69	108.67	112.06	112.65	111.81	110.26	109	113.47	111.36	109.97	112.36	109.91	110.79	108.93	107.32	111.25	112.22	112.23	113.8	114.18	113.18	110.9	112.88	111.47	111.55	112	114.9	112.13	112.29	113.14	113.49	113.96	112.39	112.55	109.93	110.16	111.36	112.65	109.08	114.21	112	110.28	111.43	114.58	113.52	111.32	109.51	111.51
[truncated: 150 more columns]
