# Supplementary material for: Genetic dissection of main and epistatic effects of QTL based on augmented triple test cross design
Source: PLoS One. 2017 Dec 14;12(12):e0189054. doi: 10.1371/journal.pone.0189054 (PMC5730204; doi:10.1371/journal.pone.0189054)
Supplement: S8 Supporting Information — (ZIP) [file pone.0189054.s008.zip › z4_650_0.5_5.csv]

103.94	104.86	105.33	110.53	104.11	108.28	109.33	102.37	106.78	102.55	107.72	105.2	101.87	105.78	107.02	103.8	108.25	109.72	108.44	110.62	107.57	108.7	109.85	102.69	108.72	101.7	109.04	107.2	107.85	109.2	106.21	109.22	106.58	102.29	106.84	106.76	101.86	108.77	108.94	102.69	107.48	108.23	105.12	104.88	103.94	107.3	107.3	109.85	106.32	109.87
107.97	104.36	103.65	104.2	102.54	104.39	105.11	105.01	103.59	107.62	107.86	103.71	102.14	109.08	104.13	107.62	107.84	107.8	103.67	104.93	110.71	105.7	108.94	107.97	104.87	105.26	104.48	107.34	107.91	107.32	104.64	105.72	104.5	104.21	107.99	108.62	107.43	105.58	101.9	103.92	103.34	107	107.09	105.61	106.14	106.59	110.13	109.48	106.52	107.62
106.37	109.88	107.16	107.07	106.84	109.94	110.49	110.75	111.87	111.17	108.36	108.34	110.26	107.97	111.75	108.18	106.9	111.37	108	109.69	114.5	110.74	104.16	107.78	110.32	108.6	104.98	111.36	113.15	111.18	106.41	111.09	113.9	108.46	110.49	111.75	110.69	109.18	107.25	114.57	111.32	107.64	115.2	113.05	108.67	111.29	108.22	110.22	111.22	111.43
115.22	109.54	109.6	111.89	113.46	112.17	113.59	112.14	111.03	112.06	107.05	115.58	110.92	109.41	111.16	106.52	114.04	112.98	112.06	114.11	110.77	114.72	111.66	114.24	111.11	111.52	109.11	112.96	114.94	111.17	109.07	115.7	109.75	108.01	113.56	110.55	115.74	113.41	114.34	110.65	113.32	113.74	114.96	110.92	114.01	108.35	115.28	109.08	111.81	110.06
111.7	114.94	114.12	110.06	113.25	112.23	111.5	111.77	108.16	110.8	112.67	106.84	112.88	109.32	111.36	113.89	111.64	113.21	107.57	115.43	112.3	114.97	114.33	116.3	112.22	113.03	112.55	114	116	110.01	112.79	109.2	105.58	109.5	108.11	112.13	110.4	111.76	111.31	116.06	112.25	111.62	110.07	115.07	114.56	110.6	108.65	113.37	110.4	115.02
102.32	102.93	106.55	106.73	101.48	103.34	102.2	105.78	108.16	104.42	110.2	104.46	106.3	106.13	108.95	108.19	109.48	107.1	104.08	104.6	106.95	104.74	100.77	110.22	107.95	105.18	110.15	108.09	103.09	108.68	107.28	105.15	106.66	105.91	101.6	106.17	104.61	106.02	104.05	105.1	104.06	106.55	104.43	108.81	105.22	108.01	104.04	106.64	107.17	105.3
102.44	100.2	102.71	102.2	101.08	106.53	105.92	105.92	104.25	104.02	103.51	103.54	97.41	107.76	109.23	106.47	100.06	106.3	107.25	100.14	104.66	105.35	111.07	105.87	104.25	102.56	105.28	104.58	101.32	99.683	106.64	104.65	102.41	106.39	102.5	99.474	103.57	103.31	102.05	105.96	102.83	105.52	104.8	108.86	99.877	101.18	104.4	104.92	103.65	104.53
113.6	115.76	113.41	110.75	112.68	112.56	116.38	113.35	115.79	107.79	114.3	113.02	108.76	111.04	109.41	116.62	112.47	116.15	117.56	111.42	106.23	109.85	112.4	108.86	113	111.71	115.87	110.85	109.11	111.27	112.79	113.97	117.32	116.05	116.25	110.7	111.59	112.62	121.84	110.59	113.92	116.78	114.39	113.24	112.86	113.76	117.78	114.59	113.27	113.63
107.37	111.7	111.48	108.03	115.75	109.59	110.81	112.48	110.31	109.29	110.47	110.54	115.85	111.87	109.48	112.27	111.26	115.79	114.04	111.13	108.67	108.99	109.05	106.79	115.01	112.49	107.85	111.12	114.06	109.53	105.24	109.83	112.74	112.84	110.58	109.39	110.77	111.68	116.02	111.07	113.44	109.98	113.38	111.84	112.32	111.18	110.52	110.27	110.2	112.71
105.27	106.83	110.01	103.44	106.08	105.02	108.06	104.55	104.25	106.1	109.43	104.11	107.02	104.71	104.51	102.3	103.56	102.76	107.65	106.88	109.15	105.68	107.67	101.53	102.23	111.17	110.31	105.99	107.52	106.72	101.58	107.37	107.13	101.11	108.66	103.59	104.64	106.84	104.3	103.59	107.14	106.07	107.8	106.68	105.68	103.09	105.12	111.64	108.2	103.81
105.64	101.74	102.5	103.1	106.6	105.49	105.68	104.98	107.32	105.76	106.13	107.9	98.743	110.02	104.98	109.79	105.52	103.22	108.59	112.8	105.61	106.14	109.74	104.21	104.08	103.24	104.27	108.88	105.45	108.42	109.59	106.54	104.35	104.47	103.91	108.13	104.37	105.01	106.17	104.01	106.66	101.79	106.35	100.73	106.34	106.54	102.84	105.93	103.19	104.18
101.04	103.26	102.88	97.997	99.139	100.9	101.48	103.23	101.13	100	98.79	98.106	99.075	100.76	101.56	102.05	102.5	100.52	102.97	102.2	98.668	101.5	103.02	102.74	100.45	99.867	101.17	101.98	101.95	102.11	96.666	98.511	101.14	100.5	100.27	101.92	102.55	100.36	100.64	101.82	100.48	101.68	95.437	97.859	97.865	100.34	99.701	101.65	98.717	99.281
100.81	105.78	103.04	107.28	108.86	108.67	101.31	107.24	109.87	103.22	107.22	106.43	104.26	104.17	106.59	105.57	104.42	111.87	107.81	105.69	104.67	107.05	105.47	106.2	107.73	105.52	102.39	105.14	104.01	103.97	105.94	109.81	107.14	103.06	104.83	105.52	105.61	106.95	105.5	105.55	107.93	103.04	101.28	105.68	106.98	106.05	106.75	102.02	108.53	105.39
103.86	107.97	106.15	103.9	101.24	105.73	111.95	110.01	108.42	106.59	105.07	104.2	104.06	108.71	107.1	106.8	106.87	102.98	104.8	107.36	107.03	106.7	103.02	99.549	105.27	105.31	108.22	103.75	107.73	108.83	105.56	104.94	107.73	109.38	109.13	104.32	106.82	103.11	104.03	106.1	105.4	106.18	103.84	110.67	102.52	108.21	101.63	104.56	107.01	109.88
110	109.94	109.21	117.46	111.86	112.52	119.45	112.2	109.93	110.16	112.99	110.46	110.12	108.88	114.62	112.09	112.75	111.23	105.75	114.41	111.31	112.12	112.26	110.38	110.87	110.97	113.55	118.3	111.77	108.53	110.28	112.81	110.45	110.55	111.47	111.54	110.22	113.07	112.52	114.08	109.68	115.23	110.17	109.54	111.47	109.32	108.45	112.07	113.89	108.27
104.96	102.46	106.38	101.96	109.13	99.374	105.53	105.47	104.57	107.92	104.83	105.44	107.35	106.62	108.39	107.26	107	105.61	105.74	104.73	107.18	99.966	109.02	108.05	107.37	107.42	106.25	105.31	104.17	107.83	107.99	105.1	103.08	106.84	106.57	103.27	105.47	107.09	107.1	101.67	107.38	104.2	106.87	106.23	104.33	105.84	104.95	103.02	107.63	102.51
112.31	104.75	103.12	101.33	104.07	104.37	106.23	106.84	107.23	105.96	104.43	107.45	111.25	102.79	106.92	106.24	109.46	105.24	102.3	108.25	106.2	112.3	102.46	111.16	106.02	99.067	103.81	107.04	106.89	107.77	105.19	107.27	107.3	106.96	105.46	105.18	108.86	105.07	104.13	107.72	105.02	104.38	106.3	103.58	102.85	106.72	107.03	104.23	103.09	108.56
107.38	109.02	107.52	110.65	113.26	113.13	109.73	107.87	109.11	110.52	108.8	111.36	105.22	108.97	111.48	110.56	110.18	106.02	108.2	109.26	109.9	110.6	105.87	111.73	106.51	108.46	112.56	111.24	106.44	110.49	108.27	109.35	110.07	105.76	116.32	108.66	109.41	112.42	109.83	103.94	108.85	108.27	108.88	111.52	113.96	107.99	106.3	111.63	107.41	108.04
110.68	113.29	107.52	113.65	114.73	113.75	110.73	105.72	111.59	114.59	113.07	111.68	114.78	112.91	111.69	115	114.28	112.72	112.95	111.7	115.79	108.2	110.61	110.31	109.31	111.1	111.19	113	112.36	107.44	108.88	107.24	112.79	112.1	108.01	109.55	111	113.87	110.47	108.95	110.07	111.01	113.71	107.99	113.59	115.01	109.88	114.32	109.97	114.17
105.94	103.55	106.85	107.14	102.62	106.8	107.85	104.31	111.11	107.05	104.51	102.21	105.65	106.53	106.4	104.15	105.39	104.61	106.9	104.25	101	106.46	103.7	104.4	104.78	105.67	105.55	106.49	104.09	105.22	105.31	105.42	109.62	106.88	104.05	101.02	102.58	109.49	105.31	105.29	106.63	107.85	101.19	102.84	107.98	108.02	104.99	106.34	102.7	105.18
103.79	99.321	99.011	102.86	101.79	98.169	99.066	106.34	100.21	100.19	102.05	98.068	101.25	101.54	100.54	99.142	101.99	97.777	102.01	101.16	104.51	98.645	99.704	95.885	102.1	98.057	99.736	101.44	98.445	108.72	96.918	96.913	100.66	97.356	98.271	105.54	99.495	104.49	101.54	103.61	98.976	101.34	102.54	100.61	102.22	100.31	102.03	103.18	99.113	101.52
99.17	101.33	102.82	98.912	103.99	99.367	103.73	102.67	99.339	96.264	95.97	101.03	97.648	95.968	102.09	100.91	99.301	95.316	100.52	98.801	99.416	100.74	99.979	98.193	103.34	102.35	98.908	105.36	102.86	101.52	100.73	99.636	98.261	99.076	102.7	103.53	95.995	99.074	101.62	98.192	94.537	102.32	99.764	102.8	105.93	100.47	100.32	94.529	98.011	100.49
97.954	104.77	98.816	103	97.461	97.131	99.466	99.937	94.567	101.65	97.554	101.49	99.379	101.07	101.96	96.693	100.87	99.957	99.666	101.32	97.255	101.67	99.264	96.434	97.917	98.824	104.37	102.22	98.662	98.962	95.246	98.166	103.6	95.59	98.379	102.22	98.711	99.134	96.643	100.01	96.636	105.21	97.561	98.003	100.17	101.58	98.216	98.973	99.695	97.182
111.08	109.65	113.09	110.69	113.24	114.73	112.17	114.14	108.5	113.72	110.7	111.15	110.77	107.94	109.62	108.59	106.07	109.94	111.47	113.81	113.16	111.32	107.71	111.79	115.5	110.71	119.38	115.93	110.64	112.45	110.91	112.93	111.72	108.2	115.35	109.84	111.47	106.3	111.78	111.24	109.46	111.96	110.93	109.57	111.05	114.81	111.03	107.35	111.89	110.16
110.7	108.45	106.78	108.13	105.58	110.03	107.13	104.32	107.02	108.25	108.33	105.73	105.48	104.27	105.9	106.6	110.27	105.31	106.28	105.84	106.04	104.7	107.25	108.64	106.02	103.84	106.85	103.53	105.61	105.42	107.03	102.85	104.62	108.55	108.75	104.04	104.21	107.63	104.45	105.77	105.81	105.73	108.01	104.64	107.85	106.84	109.78	100.11	108.71	105.97
103.39	105.4	107.98	108.98	105.89	106.55	107.01	106.96	107.78	101.46	102.86	106.13	103.47	105.19	104.96	108.02	109.92	107.34	105.05	102.95	108.25	104.83	106.64	105.12	105.79	105.82	106.4	106.83	107.49	109.32	104.47	102.49	106.91	105.47	103.27	107.65	107.44	109.29	104.92	109.57	104.38	104.25	102.94	105.49	109.35	104.35	105.52	104.2	105.02	109.36
114.31	111	111.83	111.52	114.29	105.97	108.49	109.17	111.58	113.87	107.23	108.38	110.9	109.02	107.01	117.2	110.73	111.08	108.42	110.6	110.5	106.81	111.35	110.79	113.15	109.7	109.53	110.83	104.31	113.27	112.76	107.96	110.19	113.92	109.52	109.42	110.68	110.44	110.54	109.82	102.93	113.91	114.16	109.93	109.37	108.86	107.59	111.21	108.38	110.31
118.35	119.09	118.23	116.52	120.12	117.16	119.23	118.06	120.38	115.93	122.87	113.76	119.35	112.53	120	119.22	119.06	116.95	119.44	121.54	118.97	119.86	116.42	121.91	114.43	120.47	118.81	119.05	115.76	115.52	120.32	120.74	116.85	116.37	124.85	118.3	119.93	119.72	114.73	115.42	118.02	119.06	116.11	119.84	120.9	116.95	122.44	123.53	116.88	113.84
113.65	112.88	111.72	115.45	113.82	112.75	113.25	109.35	112.69	113.43	107.18	109.63	112.82	109.38	114.12	113.48	115.86	113.52	112.62	114.44	111.84	119.02	112.55	112.93	110.29	110.91	114.32	111.34	109.79	107.73	112.7	111.93	107.5	112.53	114.16	113.2	114.77	114.52	107.21	111.39	112.05	116.15	110.94	110.33	115.58	115.06	113.69	106.08	109.75	111.51
103.39	106.82	103.64	107.97	106.41	101.75	107.43	104.81	107.17	103.79	104.5	105.8	99.819	107.18	109.64	103.89	108.18	105.04	107.19	103.86	106.66	110.9	103.5	107.95	103.38	103.41	100.15	104.97	108.98	107.71	105.81	106.93	104.84	101.12	107.04	106.15	103.74	103.35	104.75	105.68	107.51	104.62	109.4	106.57	104.25	107.44	110.01	110.27	103.32	108.12
109.69	106.54	111.58	108.36	104.64	104.69	104.94	105.77	108.3	106.43	105.42	105.52	104.86	106.34	109.81	109.65	107.27	111.47	104.97	107.72	107.33	109.75	102.61	107.55	104.49	106.83	109.95	103.11	105.47	112.31	106.01	104.64	103.15	109.02	107.75	108.03	109.82	104.91	105.76	106.29	103.86	106.28	110.5	103.29	106.9	108.41	107.87	103.56	114.49	107.58
106.75	105.64	108.14	104.65	108.74	108.41	109.12	105.69	111.53	106.89	109	103.95	103.76	104.11	109.35	105.09	101.73	110.75	102.29	106.84	110.45	112.07	104.29	107.12	105.86	109.29	108.53	106.24	111.02	109.62	104.93	108.13	104.59	106.03	107.59	104.11	107.57	103.8	108.12	106.74	109.5	104.75	106.02	104.43	106.17	106.8	102.46	108.82	106.89	107.07
105.35	106.48	109.84	105.45	104.8	109.02	103.44	105.32	107.68	107.8	105.11	106.03	107.87	106.36	104.65	106.65	106.7	106.83	106.22	105.52	105.37	108.14	104.18	105.84	104.27	104.24	104.1	105.71	105.8	102.69	106.36	105.82	104.86	104	106.54	105.13	104.82	106.86	105.4	102.32	105.81	105.49	100.44	110	108.67	105.14	105.77	106.06	106.96	103.09
101.43	102.29	97.977	96.569	97.932	99.995	105.3	96.048	101.23	98.648	97.731	104.55	102.2	99.131	101.56	96.753	94.969	93.931	104.08	99.825	101.86	100.61	99.46	103.63	100.11	100.9	95.081	102.65	97.597	100.21	97.558	101.95	102.63	104.21	96.71	98.347	100.64	99.711	101.15	101.76	100.77	100.81	99.742	101.49	98.389	100.74	101.65	97.152	98.502	100.72
105.76	105.22	109.56	105.09	109.55	105.41	108.63	105.14	106.92	105.58	107.57	103.36	104.19	109.71	105.99	109.81	105.1	109.15	104.88	107.16	103.79	110.45	103.54	107.56	107.96	103.89	103.52	108.5	107.15	108.18	104.28	106.85	109.53	102.19	102.84	109.98	106.37	111.05	107.65	110.29	104.54	101.78	107.68	102.4	106.78	107.09	105.45	108.55	103.67	104.55
107.55	114.86	115.52	108.57	115.48	111.69	110.35	109.34	107.3	112.92	112.7	112.02	114.28	109.42	112.19	113.03	109.76	113.86	112.22	113.31	111.48	109.47	116.55	110.19	114.68	111.36	112.67	114.2	115.96	115.04	111.39	112.27	114.01	113.16	114.2	112.2	112.96	110.18	112.81	114.93	111.55	112.62	113.4	109.13	115.1	111.07	112.51	106.73	113.18	111.38
103.82	108.22	105.49	106.63	106.22	106.61	104.64	106.54	107.76	104.73	105.85	107.48	106.18	107.75	109.5	107.18	107.73	101.98	107.89	107.63	104.19	107.72	105.85	106.32	108.73	105.66	104.51	100.17	105.56	104.71	108.38	107.71	105.41	99.811	103.4	108.93	103.17	103.88	103.55	106.08	105.37	103.9	111.27	103.14	104.04	106.23	106.44	107.62	105.15	105.83
109.16	108.38	110.86	104.76	102.51	108.74	101.04	103.61	107.43	106.47	109.13	109.39	105.6	113.32	104.85	105.35	107.2	103.77	107.69	103.9	111.27	103.84	107.66	109.15	105.36	104.66	106.69	105.43	109.4	104.19	104.72	105.45	103.99	108.86	106.87	104.66	108.56	109.09	106.61	105.45	108.81	105.98	107.15	110.39	107.58	102.15	105.11	110.03	105.8	112.8
104.52	101.47	105.64	101.98	106.13	105.35	105.91	104.91	107.56	101.72	99.081	105.79	102.16	105.22	104.74	102.17	97.234	106.1	106.63	107.85	103.57	105.94	104.99	104.83	104.19	101.58	105.72	103.69	105.6	104.12	104.26	102.89	105.14	103.06	106.6	104.04	101.89	107.19	106.98	102.13	104.67	107.26	102.04	104.9	106.98	104.11	103.04	103.39	103.89	106.23
104.37	107.07	104.99	103.73	105.39	106.74	101.1	102.4	103.27	106.67	103.46	102.3	109.13	103.34	105.16	107.96	106.1	106.31	101.94	106.5	104.91	107.22	106.68	103.22	99.652	104.69	105.06	102.27	103.69	103.02	103.05	109.73	104.54	104.12	102.52	103.91	106.76	102.97	105	101.11	103.3	109.65	107.9	101.99	103.79	107.57	108.77	106.99	108.06	104
106.33	108.63	109.07	108.97	106.97	111.32	101.63	106.49	105.35	102	103.82	103.46	108.46	103.87	102.91	102.9	104.51	105.48	104.71	107.52	105.71	100.66	103.24	102.81	107.02	104.29	103.72	106.81	104.5	108.04	105.77	107.18	104.67	104.5	109.24	104.21	108.94	108.07	105.6	111	106.51	108.42	106.9	113.44	107.06	102.56	106.22	104.16	105.75	101.49
113.53	101.61	108.06	111.06	107.27	104.35	107.16	107.49	108.29	102.5	102.93	103.65	108.55	105.28	106.03	106.82	110.33	102.11	109.1	104.83	103.6	102.81	105.89	108.39	108.03	105.99	111.45	106.45	105.8	106.9	105.48	106.26	108.66	107.58	108.92	114.04	106.76	100.45	107.53	112.56	107.7	105.03	107.82	107.32	103.87	103.98	107.51	107.72	106.96	110.03
109.25	100.98	113.47	107.9	110.13	101.07	107.06	110.5	109.68	108.05	107.71	107.01	106.81	102.15	102.32	105.18	114.46	106.13	108.08	105.24	109.04	104.15	108.53	104.69	105.52	104.52	108.27	108.59	104.86	102.14	105.45	107.9	105.3	107.54	109.64	101.4	105.39	102.62	108.34	108.74	106.69	107.44	102.96	109.45	109.12	105.69	104.98	106.9	110.87	103.06
113.31	108.87	113.58	113.33	113.38	110.07	115.63	111.79	113.83	116.17	114.26	112.66	110.17	113.64	115.78	116.63	120.76	117.59	111.64	110.35	109.08	114.13	112.87	111.14	111.05	110.88	106.14	114.76	109.58	113.22	109.18	116.05	112.98	112.66	112.98	110.48	112.95	118.13	109.48	112.08	113.5	117.12	111.45	111.59	117.38	114	112.41	116.28	113.41	117.78
107.42	103.95	103.96	104.63	111.44	102.59	109.41	104.14	104.41	105.69	103.52	107.2	106.55	108.13	104.43	109.46	105.77	112.81	101.64	107.86	107.2	105.23	102.48	101.47	106.54	103.24	106.51	102.22	109.08	102.5	109.08	110.13	104.33	105.46	106.75	100	104.47	103.05	106.93	107.47	105.56	105.4	106.59	106.12	106.34	108.82	108.39	104.93	103.14	107.63
103.86	106.93	112.81	104.11	102.53	106.56	109.99	107.67	105.88	104.47	110.29	108.38	102.14	101.57	108.22	106.68	110.44	105.86	107.37	103.84	105.32	109.23	106.25	104.85	101.95	110.25	109.14	106.2	102.92	106.23	107.47	106.98	107.2	105.38	107.4	106.1	109.05	108.33	105.82	103.73	98.878	109.31	104.23	105.3	105.98	105.9	113.22	105.03	111.98	106.22
112.58	113.05	114.28	112.29	115.04	111.64	111.57	116.6	113.93	109.48	114.36	114.65	113.18	108.66	111.68	113.05	112.38	115.75	111.55	115.4	113.84	112.15	112.93	110.71	109.84	112.56	111.39	111.95	111.71	116.39	107.9	110.69	114.95	110.3	112.56	118.13	115.91	113.99	111.81	112.81	111.18	111.32	116.01	115.29	111.97	113.2	111.44	113.24	112.23	114.26
97.717	96.843	101.92	97.838	98.809	97.298	101.64	103.07	98.704	102.55	99.699	102.82	98.274	100.45	96.987	96.512	100.44	96.056	95.172	99.867	101.24	102.61	98.449	95.995	99.523	99.256	100.17	96.646	100.53	98.107	100.3	102.51	98.406	100.42	98.034	97.153	98.143	100	100.44	102.09	103.7	101.05	99.663	101.47	99.414	100.3	97.171	102.38	100.1	96.25
106.06	108.77	110.34	102.66	107.84	107.14	107.77	104.06	111.78	107.73	111.13	104.25	102.7	101.28	105.84	104.58	100.99	107.77	105.18	106.59	109.2	105.73	108.1	107.24	104.87	102.96	112.69	107.89	105.46	106.35	107.15	100.2	107.23	107.53	105.31	104.21	105.48	105.09	107.18	108.07	105.69	103.78	107.46	103.59	102.23	105.08	106.18	108.02	111.11	102.95
107.7	109.8	104.89	107.18	109.99	104.9	107.27	108.59	101.56	103.88	105.52	106.83	105.67	105.97	109.13	101.73	109.44	105.38	106.51	106.18	99.264	104.61	106.76	105.42	102.88	107.01	111.14	106.55	107.09	105.83	105.68	108.13	106.84	107.34	103.5	105.71	109.64	105.16	105.44	106.6	109.02	105.47	103.19	105.85	104.25	105.42	103.07	105.92	100.13	105.43
99.067	95.787	104.07	100.19	103.2	103.13	100.07	95.528	100.66	99.893	98.36	100.36	99.245	97.54	97.591	99.526	99.768	94.496	98.709	98.756	101.67	100.94	100.61	101.38	100.77	99.059	99.667	99.588	96.962	100.57	102.34	99.559	98.939	105.64	101.42	103.15	98.989	103.41	97.405	100.39	96.057	98.636	104.67	99.963	103.37	103.48	99.309	103.58	102.21	98.958
107.52	109.94	111.59	113.86	110.05	109.91	111.3	111.28	113.41	113.16	110.54	112.22	107.68	110.41	114.15	110.59	113.11	108.66	108.61	108.93	112.62	113.85	115.38	111.15	108.17	116.1	111	110.02	111.84	112.98	107.37	108.65	108.84	109.69	108.06	114.12	111.72	111.42	112.66	111.86	107.5	113.89	114.86	116.43	115.56	111.77	110.66	108.37	111.26	112.81
113.39	111.2	114.98	114.82	115.2	113.73	114.27	113.97	109.28	113.39	115.06	114.87	116.28	116.03	111.98	110.52	115.32	112.92	111.48	112.78	113.31	116.52	113.86	108.6	116.88	113.36	112.51	109.9	115.69	114.72	109.8	112.37	111.77	111.2	114.27	112.34	109.51	116.48	112.86	111.1	114.33	111.22	114.32	115.31	112.97	113.57	111.68	110.97	111.96	115.29
106.81	107.2	104.96	102.39	104.51	102.19	106.34	105.63	105.28	108.23	106.39	106.99	103.33	101.33	108.11	112.52	105.18	104.57	104.59	105.95	106.75	107.19	105.43	102.3	107.81	109.32	107.51	101.93	108.49	109.68	108.46	108.4	104.84	105.78	103.6	110.24	107.23	106.61	101.91	103.38	104.84	110.27	102.31	100.67	107.42	108.12	105.8	110.67	107.57	102.09
105.75	104.05	107.27	101.91	102.01	103.24	100.47	103.52	105.77	103.03	104.91	110.39	106.06	104.94	102.63	104.26	103.19	103.32	106.53	102	104.52	104.5	107.46	102.16	105.36	101.03	105.86	103.58	102.09	106.53	106.71	105.47	108.11	105.15	106.52	101.53	104.07	105.46	107.49	104.04	102.43	108.61	107	107.17	102.72	106.68	101.05	104.79	105.36	105.97
105.74	103.8	105.95	102.03	104.35	105.33	107.63	100.42	104.8	108.01	105.1	106.94	104.5	104.72	104.32	103.96	106.44	102.38	103.25	108.33	110.75	108.22	109.68	105.02	108.41	107.62	105.13	105.79	105.03	104.36	109.94	104.95	105.62	106.34	104.85	111.47	104.38	106.34	104.96	104.4	103.23	106.12	104.02	105.04	105.26	108.68	105.31	104.85	108.13	109.48
111.35	108.19	108.2	106.15	111.25	112	106.78	107.5	110.63	110.09	111.64	109.07	111.23	109.93	112.74	111.63	109.32	106.54	112.08	106.73	107.85	109.41	111.19	109.67	104.87	113.69	111.03	105.62	108.66	108.82	109.15	109.46	112.55	114.29	108.31	115.85	110.82	111.75	111.95	107.57	108.76	112.11	103.71	111.44	108.14	113.58	113.52	111.97	110.93	110.78
100.2	98.929	105.26	103.07	104.52	103.67	107.99	104.67	101.64	105.94	99.582	101.95	107.32	106.97	106.41	104.13	104.38	103.95	106.34	109.16	107.2	105.52	104.7	104.84	105.88	105.83	104.89	107.47	110.81	105.08	106.5	102.35	108.31	108.82	102.52	106.01	103.15	103.83	108.17	103.3	102.39	102.48	102.91	105.36	110.14	104.07	104.85	101.44	100.33	98.024
113.01	114.29	106.47	112.13	110.07	109.62	108.55	109.45	106.88	109.95	113.76	111.06	111.39	108.72	113.14	115.55	112.7	107.3	113.47	114.37	112.76	111.94	109.04	110.69	113.89	115.94	111.55	109.59	114.64	114.78	113.79	111.35	110.19	112.67	112.03	114.09	114.93	114.55	111.89	110.61	111.8	110.98	109.76	106.55	108.08	108.14	109.63	109.22	110.17	109.41
104.08	105.13	104.59	105.39	99.512	107.07	109.09	104.74	107.39	104.16	104.14	103.01	105.57	103.63	105.14	106.67	105.71	109.7	100.95	102.01	107.4	107.55	103.34	105.53	106.65	102.77	107.59	103.6	106.85	108.57	106.75	103.04	105.64	108.14	106.21	104.98	106.25	104.74	101.63	101.05	102.59	107.4	104.73	102.38	110.03	101.26	103.89	107.13	107.15	104.9
105.4	108.52	104.93	102.82	104.28	107.34	106.43	102.3	104.45	101.77	103.18	104.27	105.98	100.41	99.825	105.13	108.91	102.39	104.08	102.96	103.62	105.54	102.29	107.09	106.22	101.35	108.72	106.06	107.63	100.72	106.81	102.85	102.52	101.99	103.59	102.34	108.06	102.33	107.35	103.86	105.46	111.01	105.49	105.03	108.43	104.07	109.22	107.79	106.55	107.37
106.34	104.94	103.37	110.01	109.22	107.63	109.44	107.92	106.54	109.04	107.74	106.08	104.49	104.18	106.23	108.98	102.68	103.32	106.61	106.04	105.57	101.94	104.81	106.62	107.83	105.9	108.24	107.08	103.57	108	108.08	105.95	107.41	105.37	107.73	108.43	103.39	107.79	103.81	104.83	107.53	106.39	104.73	109.89	105.72	106.02	102.06	105.78	101.96	105.34
106.19	105.88	106.22	107.26	106.23	100.53	113.12	100.99	104.53	107	101.84	107.37	107.28	105.13	106.54	105.44	106.53	103.37	108.83	109.14	108.61	106.14	108.6	109.57	103.74	109.76	106.06	108.31	104.46	109.25	105.36	104.13	113.25	106.97	106.17	107.22	106.46	106.31	112.64	104.06	107.82	105.1	106.44	105.7	103.34	106.69	103.42	106.43	101.52	108.58
109.04	108.54	109.15	111.57	111.18	111.67	106.06	108.86	111.24	108.35	110.99	105.15	110.5	109.08	106.56	111	113.94	109.05	110.04	113.56	110.81	111.31	114.88	107.54	115.04	109.1	107.84	110.12	113.54	110.83	111.89	107.67	108.71	113.03	112.88	110.77	111.14	106.31	112.21	107.45	110.71	109.87	110.27	110.91	107.95	106.52	114.22	106.48	112.85	110.49
108.34	111.65	113.81	115.75	115.76	115.15	107.86	111.34	110.05	116.06	109.74	116.34	108.51	109.35	114.38	106.84	114.86	113.34	115.32	115.53	112.21	114.01	111.88	115.47	111.87	111.74	108.41	109.3	114.22	115.66	114.53	114.53	111.73	115.44	116.75	112.66	116.88	112.6	110.12	116.5	110.95	114.89	110.11	113.55	111.59	112.1	117.29	111.67	112.26	111.35
102.85	103.82	105.78	107.62	107.86	103.12	106.9	109.77	106.21	102.19	103.73	109.88	104.72	104.1	108.13	110.03	109.43	105.06	102.87	99.648	102.34	106.69	106.07	100.17	106.44	108.14	104.26	103.22	103.48	103.21	104.53	103.03	102.17	104.2	103.08	103.69	103.64	107.36	108.33	105.53	104.37	103.48	107.96	107.99	106.11	102.71	104.16	104.12	105.09	106.58
109.53	112.59	114.58	112.74	113.51	109.85	109.4	111.55	108.15	111.07	114.96	114.45	110.52	117.15	117.97	110.8	110.52	110.46	107.11	111.22	105.9	108.87	110.51	110.98	110.54	110.39	113.96	110.61	111.22	108.57	110.22	115.26	115.34	115.03	110.29	113.46	111.58	114.94	110.52	110.48	111.43	113.75	113.14	110.86	112.21	107.65	112.64	107.34	115.23	107.87
109.34	113.07	111.26	115.26	111.7	111.64	109.77	110.7	112.79	110.41	112.15	112.91	110.65	107.94	109.78	105.47	112.48	110.12	106.43	106.98	107.05	109.23	104.91	108.24	111.77	109.91	105.82	111.05	109.07	104.09	110.48	111.13	108.22	112.37	110.69	108.95	108.95	109	104.66	109.84	106.89	106.63	107.63	107.89	107.5	107.71	110.14	112	110.77	108.91
105.54	100.89	103.85	103.97	107.98	107.99	108.35	98.502	103.94	105.26	101	104.01	102.59	103.72	105.65	102.81	104.96	102.71	106.36	109.82	104.05	107.2	107.18	106.56	107.43	107.37	106.59	107.78	104.88	106.7	107.91	101.03	105.23	107.32	101.88	101.09	103.56	111.1	101.96	103.4	101.55	107.41	102.66	110.21	102.09	110.31	106.99	104.96	105.67	105.98
107.33	109.04	109.76	109.35	111.41	110.77	113.43	105.64	109.53	113.13	112.88	113.87	110.38	111.35	114.63	111.09	108.12	114.45	109.04	110.26	110.01	109.64	109.04	111.42	110	114.38	111.53	110.32	111.76	114.74	112.76	117.86	115.73	114.21	107.61	112.88	110.61	109.04	113.81	115.6	111.27	110.93	112.24	109.64	112.57	112.12	106.58	113.9	108.9	105.22
108.11	109.92	102.09	106.99	108.49	105.78	105.09	104.34	100.23	105.58	105.68	102.75	104.08	102.71	100.9	104.79	105.41	103.49	107.49	111.04	109.64	107.04	106.01	104.52	101.36	108.15	106.37	108.68	108.84	107.96	101.92	108.91	104.61	111.66	106.86	104.79	108.03	103.1	106.44	103.81	106.49	109.31	100.79	105.91	108.64	108.48	108.66	104.68	105.07	105.72
112.34	108.87	111.67	113.59	108.55	107.04	110.5	109.85	106.76	111.61	110.21	109.69	108.89	109.98	112.21	109.05	110.33	111.2	105.86	112	109.43	109.81	112.01	113.71	111.31	113.05	112.87	110.01	106.56	109.55	110	106.63	110.74	105.86	109.96	113.41	110.35	107.4	109.11	107.67	110.27	113.21	110.19	113.43	107.31	113.48	110.62	108.07	110.38	108.05
104.49	101.46	107.07	102.19	101.61	106.78	104.37	102.53	108.63	100.83	103.12	105.06	106.47	104.62	107.2	100.08	105.22	106.45	102.86	102.95	107.24	102.12	105.56	107.61	108.45	105.82	109.09	102.88	101.13	105.14	102.73	105.36	110.75	107.11	104.98	102.99	103.52	105.99	104.85	106.53	102.87	103.83	101.99	105.22	106.77	104.25	102.31	101.93	110.01	103.76
108.51	107.26	112	107.23	111.23	111.06	105.7	107.5	113.78	110.45	109.01	107.19	111.05	109.82	109.46	109.77	113.46	110.46	111.97	111.83	107.89	107.6	105.06	109.38	109.54	108.34	108.43	112.68	105.27	115.18	108.57	108.43	106.91	110.42	109.72	109.15	106.44	113.02	108.1	112.11	111.22	112.02	112.49	112.4	109.11	111.83	112.71	112.44	105.96	107.44
105.18	107.25	106.27	106.87	105.75	108.35	103.17	102.15	107.37	109.4	103.26	100.88	104.7	107.85	102.26	102.74	99.483	108.24	110.18	105.98	105.81	103.14	106.08	106.28	110.53	106.68	105.82	105.42	106.99	105.73	108.23	104.99	103.51	105.18	108.32	101.43	107.26	105.53	105.53	105.68	104.11	105.62	105.29	106.12	102.61	108.07	106.18	106.42	105.75	110.01
100.35	99.746	96.563	95.518	98.478	98.228	98.45	101.63	93.229	97.531	101.58	100.23	100.98	99.852	100.79	100.05	99.069	95.293	100.68	98.115	97.335	104.17	103.13	101.18	99.324	99.005	99.171	102.99	102.91	97.377	100.18	99.734	101.76	103.84	99.618	107.22	100.69	100.84	100.28	97.607	96.283	100.97	99.551	101.03	103.13	97.243	100.98	99.753	98.121	97.773
102.21	106.29	105.33	108.42	107.06	104.68	109.69	103.98	107.62	107.35	104.54	105.01	102.38	102.67	108.69	101.46	101.94	102.76	103.99	110.61	109.52	106.7	108.15	105.38	102.21	105.19	104.24	104.3	105.56	104.04	99.389	106.73	104.61	104.13	106.14	103.91	107.18	107.23	106.3	106.41	109.9	100.36	106.17	106.35	106.56	99.447	102.43	104.99	105.25	114.7
107.51	106.2	104.18	109.15	109.3	102.08	103.14	102.66	105.45	102.86	104.45	102.56	106.97	105.06	104.19	106.76	104.25	104.1	108.11	105.82	103.58	107.84	103.22	106	104.97	104.55	105.77	101.69	106.76	106.71	106.89	108.23	107.08	104.98	106.35	103.98	104.96	105.48	107.94	103.45	105.41	107.43	103.37	107.78	101.65	109.95	105.59	104.13	102.65	106.65
101.44	104.06	103.58	106.43	106.74	100.73	103.51	109.98	102.44	108.13	105.9	100.9	104.18	109.62	110.83	106.41	100.68	102.19	111.32	108.2	102.57	103.29	110	104.77	106.02	103.98	100.49	105.8	108.9	107.43	106.72	110.96	101.4	103.29	104.13	103.38	106.02	106.41	103.02	105.83	106.87	102.63	108.73	107.89	107.45	108.33	99.671	101.25	105.87	106.82
109.69	112.1	110.07	111.4	109.88	110.69	110.54	108.14	109.17	109.54	114.14	112.27	113.62	108.52	110.79	110.82	111.26	111.25	108.5	112.32	110.29	108.35	111.51	112.33	113.75	111.47	112.23	112.93	114.43	111.51	107.88	110.33	111.11	110.65	110.56	105.87	108.04	110.4	108.09	113.68	109.26	109.48	108.28	106.35	109.34	107.42	111.86	109.86	107.49	114.29
103.31	107.77	105.46	109.81	103.58	105.75	107.61	104.28	105.62	107.54	107.15	104.89	105.53	107.1	105.79	110.13	106.54	104.47	106.49	102.82	105.87	105.52	105.77	111.09	103.43	104.94	104.64	106.89	101.13	104.86	103.59	106.69	103.64	103.6	103	109.1	105.09	107.98	102.07	105.4	104.38	106.36	108	102.32	105.48	104.88	105.95	101.45	106.28	108.79
99.029	102.43	97.65	98.818	97.666	97.142	97.533	101.25	105.78	100.23	97.86	98.957	102.83	102.92	99.662	97.122	101.89	100.52	102.17	95.56	96.152	102.27	100.68	99.221	98.559	100.06	99.796	101.03	99.425	102.66	100.26	98.31	97.932	93.905	101.1	94.301	95.636	97.613	96.807	100.03	99.38	96.512	101.37	105.82	97.146	100.77	101.74	101.38	104.68	98.332
107.8	102.57	108.01	104.49	105.98	110.6	105.14	111.34	108.11	108.58	109.15	106.94	102.67	107.51	105.46	107.45	106.63	103.91	103.99	108.68	107.46	108.24	108.61	108.92	109.1	106.01	109.74	110.13	105.39	107.09	109.18	107.02	103.49	105.79	108.6	110.16	106.74	106.56	106.13	104.76	107.12	105.07	108.24	106.95	106.91	107.54	103.2	102	107.88	104.8
106.52	105.44	110.75	103.61	105.5	108.88	107.72	104.98	105.73	108.29	105.71	101.61	107.79	102.52	106.12	102.08	105.51	109.59	109.05	103.98	106.67	105.95	104.44	108.64	104.56	107.46	108.01	105.16	103.66	105.01	104.96	106.95	103.51	106.47	105.48	107.51	108.89	100.51	104.7	106.64	106.8	106.41	105.69	111.19	108.87	103.3	106.62	103.37	103.23	108.18
109.86	113.22	114.49	111.21	111.53	110.02	116.12	111.97	115.78	114.04	114.89	113.75	115.23	112.77	111.68	110.19	109.94	114.72	111.55	112.92	110.91	112.91	109.89	110.47	112.55	114.14	107.8	111.23	110.93	113.61	108.65	107.37	111.62	111.65	114.05	111.45	113.06	112.83	113.8	110.53	103.37	110.67	113.14	111.14	111.31	112.16	107.93	106.79	110.53	109.52
99.946	101.82	99.474	102.43	100.03	101.2	106.54	105.5	102.99	101.56	105.09	99.038	100.62	99.889	101.33	99.641	100.56	100.54	100.61	102.63	102.26	101.77	98.231	103.95	101.02	103.44	100.88	103.85	98.307	106.23	104.51	100.49	105.46	99.219	105.67	104.13	102.45	98	97.1	94.893	101.91	97.968	99.385	99.125	101.93	102.91	102.55	96.037	103.11	100.8
105.97	107	106.76	106.31	108.42	106.67	104.4	110.07	108.72	102.83	105.82	108.34	104.76	108.86	105.75	106.79	104.86	107.67	103.9	100.91	107.81	104.43	111.45	102.73	101.29	111.46	107.23	105.55	105.94	109.57	106.57	104.57	112.71	106.99	111.56	107.06	111.63	106.69	105.52	108.35	107.19	106.2	109.44	107.59	105.67	108.27	106.12	111.47	107	107.34
106.62	106.05	101.81	113.65	108.19	103.05	101.83	107.83	104.74	104.59	112.02	102.53	104.16	108.4	104.62	108	104.97	104.72	104.21	108.76	104.45	106.56	102.45	102.08	105.35	106.74	105.77	106.45	107.87	107.13	102.7	103.81	109.07	105.88	107	106.14	103.49	103.67	104.88	105.42	106.34	106.76	105.83	109.73	105.62	102.18	101.61	101.47	106.75	108.45
100.12	97.583	98.677	96.357	98.801	98.365	101.8	98.875	97.211	100.63	98.329	103.47	97.545	99.766	98.107	101.09	99.657	101.03	99.821	99.428	96.834	98.326	99.168	97.787	98.268	103.05	104.76	105.32	99.523	98.669	97.999	102.36	105.9	102.91	99.54	95.6	99.074	100.1	101.35	98.06	100.68	99.481	97.281	101.09	98.193	101.78	102.22	97.986	103.08	101.62
112.03	112.86	107.41	109.49	114.01	104.47	112.64	111.64	110.96	114.18	114.75	112.38	111.12	108.43	107.64	108.99	114.29	108.94	113.53	112.32	108.39	108.67	108.44	112.92	108.91	111.27	112.19	111.15	116.75	112.68	116.97	111.81	112.32	109.08	110.8	111.29	111.12	110.05	110.48	114.55	114.54	107.72	112.56	107.6	115.37	112.69	116.09	111.82	109.94	115.4
98.583	105.31	109.54	106.01	105.51	109.18	107.6	102.82	107.25	106.67	107.22	107.71	105.68	104.57	108.62	111.02	105.38	107.79	106.26	107.79	109.88	104.91	107.48	99.592	106.15	100.02	107.14	105.9	111.21	108.11	108.03	106.99	104.33	102.05	108.53	107.62	106.45	105.23	107.25	106.3	104.3	107.67	102.82	104.32	100.7	104.59	107.6	103.5	108.05	106.08
113.85	109.46	110.29	112.05	109.32	110.66	108.39	115.57	110.8	110.87	112.24	110.43	113.43	109.52	110.37	111.48	108.28	112.61	112.94	109.54	109.62	115.52	110.27	114.79	111.8	113.23	116.9	112.89	110.25	109.67	108.71	113.1	109.96	108.95	111.75	112.28	115.06	113.48	106.71	111.22	115.28	113.34	110.03	110.13	112.77	109.81	113.67	112.35	112.32	106.39
104.3	106.59	102.32	102.35	104.08	102.76	106.42	105.66	105.34	107.04	103.92	104.54	106.71	102.97	105.57	106.71	103.74	101.96	103.4	104.75	109.2	102.68	104.6	108.15	106.75	99.546	100.85	106.55	103.46	104.23	107.01	106.06	98.949	103.6	104.87	109.31	107.28	100.47	108.33	103.05	104.93	101.12	102.85	107.34	104.92	106.6	106.25	103.05	104.04	105.94
104.24	100.16	105.01	104.88	103.8	106.73	99.883	107.69	106.86	106.12	104.72	106	108.15	107.69	109.63	111.21	107.85	112.93	103.82	104.59	106.91	109.99	100.74	103.58	103.19	101.65	106.55	104.67	107.27	104.66	109.73	107.76	100.47	103.43	101.09	106.2	107.37	106.83	107.72	107.06	105.64	107.89	107.24	105.14	107.05	105.33	103.16	108.37	102.71	107.44
110.37	115.59	115.59	110.64	110.81	109.94	110.81	114.39	112.91	110.05	111.59	109.54	109.99	111.46	111.77	116.2	114.07	115.46	112.68	111.29	108.7	109.69	110.53	108.08	109.21	113.54	107.95	108.2	109.1	110.92	107.03	115.91	114.05	113.96	108.59	109.58	114.55	108.98	112.49	108.22	108.74	113.58	109.96	108.77	105.99	111.63	112.32	114.06	110.93	116.12
110.32	107.18	104.19	105.69	107.39	111.08	106.69	108.12	109.43	105.07	105.11	105.6	105.54	109.71	106.41	105.82	104.41	111.3	108.28	107.61	109.72	105.07	102.92	106.32	104.08	108.67	108.1	105.01	108.19	108.1	106.14	107.2	104.67	107.69	113.34	107	106.46	108.1	109.14	115.12	107.46	105.81	103.98	109.37	109.64	102.21	107.42	107.67	108.01	109.1
105.39	108.88	106.89	105.87	104.89	107.66	106.33	108.62	107.9	106.73	102.3	108.25	108.83	104.71	107.71	104.66	107.57	103.32	108.06	109.28	107.18	106.37	105.21	104.63	106.44	107.65	109.39	104.77	107.08	108.8	110.3	107.45	107.65	104.39	106.63	108.21	102.47	109.8	107.6	106.82	107.26	107.07	108.48	111.53	110.33	104.72	105.03	105.03	109.39	100.73
102.85	105.13	106.26	109.69	105.03	98.875	103.27	101.71	106.39	106.62	104.46	105.77	102.63	106.1	107.98	109.46	101.23	104.1	105.58	103.64	104.76	106.1	103.02	104.23	106.15	106.69	104.06	108.27	107.44	104.79	104.99	105.17	106.43	106.49	103.46	106.25	103.78	107.4	105.23	105.88	100.32	104.89	105.73	111.13	104.83	104.88	108.33	104.13	105.59	106.81
102.7	104.87	101.67	103.6	101.1	103.34	101.96	105.6	105.48	106.8	103.12	106.27	102.94	108.91	102.46	104.83	100.49	105	108.12	107.23	97.964	108.44	104.94	103.95	104.18	103.32	102.05	106.05	104.66	104.11	104.21	100.47	101.46	106.09	104.55	107.62	101.74	100.98	103.55	103.6	106.42	103.4	105.44	103.96	103.38	104.2	101.87	104.54	102.41	101.89
109.97	113.44	107.7	113.47	110.17	111.8	111.32	106.13	105.36	111.68	111.24	107.72	110.55	114.35	105.57	108.87	110.69	108.59	107.68	110.34	107.71	108.97	108.02	106.1	108.59	108.26	110.33	110.07	111.29	110.6	114.03	108.06	111.78	114.09	106.89	113.48	112.52	108.09	117	107.54	112.64	109.74	111.4	111.25	111.59	112.1	110.76	106.15	110.65	104.66
114.76	112.29	110.52	108.79	112.39	108.72	108.04	113.14	112.14	106.33	112.53	112.44	108.31	107.86	115.49	108.21	111.59	110.4	112.66	111.12	111.22	108.07	113.25	113.3	110.61	111.53	108.62	113.11	110.55	111.78	114.31	105.69	113.12	108.1	112.04	110.57	111.14	109.83	109.74	110.12	112.72	109.16	111.34	108.77	112.79	108	110.38	108.61	112.13	109.89
99.287	103.75	100.62	102.09	105	99.966	94.414	100.39	101.05	99.964	103.1	98.88	103.14	100.96	100.44	95.674	97.938	101.38	104.15	95.321	98.571	105.85	100.39	101.02	98.663	103.62	102.66	101.26	101.48	102.46	101.88	101.13	99.039	98.404	100.34	103.42	98.845	100.79	101.39	98.324	107.54	96.672	100.35	104.61	102.03	102.83	103.95	105.71	103.43	102.16
106.07	106.2	106.03	103.33	103.95	110.74	107.58	108.47	103.85	101.51	107.22	108.44	106.18	106.21	103.79	105.01	105.3	104.8	108.78	107.76	107.14	107.07	107.19	104.63	105.25	104.26	110.92	106.16	100.81	106.79	107.13	103.49	105.94	108.53	108.12	101.46	109.61	104.79	105.74	105.29	106.58	101.2	110.36	106.04	103.25	109.21	106.71	105.61	107.46	104.38
102.38	101	101.43	99.16	102.57	98.821	101.6	99.401	101.36	99.869	100.07	101.51	102.1	102.85	100.84	97.881	100.92	98.326	102.01	101.36	101.74	104.56	101.38	102.48	97.468	97.654	100.17	100.58	99.644	100.67	101.54	102.99	102.37	101.94	105.88	104.58	102.33	101.04	100.13	93.271	99.682	99.222	100.62	101.77	97.926	98.394	102.32	101.05	102.86	106.19
104	108.62	103.29	105.24	106.21	105.72	107.94	105.42	108.44	105.35	106.74	104.24	105.06	106.6	102.84	104.91	107.13	108.89	103.33	101.84	105.18	105.64	109.18	105.19	100.91	104.63	106.96	106.08	104.81	101.8	105.58	105.2	105.38	100.9	103.58	108.52	110.63	105.29	106.35	105.84	103.47	103.37	105.44	104.81	102.87	107.72	107.05	105.64	106.84	106.07
109.98	107.77	112.84	110.87	114.21	108.31	112.38	109.9	111.19	111.76	112.63	112.07	111.49	108.4	110	109.41	110.86	113	111.03	111.94	113.64	111.69	111.79	109.64	111.13	116	111.92	112.81	114.32	109.6	115.17	114.57	112.83	112.72	113.57	119.56	108.86	111.43	116.42	112.29	114.06	112.06	113.43	111.84	114.36	107.86	112.44	110.06	111.76	108.03
111.16	111.27	107.96	109.93	105.01	108.27	110.4	110.52	111.88	109.49	113.09	109.79	111.38	111.4	112.59	111.17	109.98	108.79	113.41	113.55	105.52	110.45	106.27	109.59	113.11	110.17	112.62	112.96	108.86	104.63	109.61	115.75	107.94	114.01	104.75	109.32	112.43	109.85	113.67	111.28	105.73	109.44	111.82	110	106.44	114.32	107.04	107.22	113.28	109.68
103.16	102.23	101.92	107.89	99.095	107.95	102.43	108.83	103.3	104.85	104.3	103.2	101.3	104.54	100.66	105.52	103.46	103.32	104.75	105.04	105.31	104	106.34	103.43	103.28	104.82	105.2	105.02	108.23	102.52	105.85	105.83	100.6	106.98	103.97	103.74	103.11	109	105.43	102.53	108.9	104.07	107.58	105.41	104.85	105.11	109.34	104.2	102.63	108.03
108.52	107.47	108.69	106.3	105.56	104.32	100.72	104.08	106.68	103.95	104.88	108.14	105.49	106.21	107.66	105.42	103.94	102.57	104.57	103.05	109.18	108.09	104.97	103.37	106.78	107.85	108.31	103.29	105.72	104.36	102.95	109.02	102.75	99.548	108.07	99.227	107.94	105.17	103.83	104.96	105.11	108.21	102.39	100.8	104.62	103.03	100.72	102.13	110.96	103.09
104.76	106.54	104.02	107.05	106.55	106.19	105.43	106.3	110.69	104.2	103.68	105.05	103.7	102.84	105.32	105	106.73	106.69	106.46	103.83	104.18	101.94	109.44	108.15	106.24	106.59	107.26	103.71	106.49	105.08	108.66	105.35	104.12	108.18	106.19	106.66	106.73	105.16	99.784	104.95	104.98	107.4	106.77	104.24	105.29	102.77	103.76	108.98	102.29	103.53
93.725	93.667	100.56	101.14	98.759	101.96	99.071	101.13	99.799	103	100.71	103.25	99.903	98.72	100.21	101.21	97.057	98.965	99.998	97.644	100.24	99.606	97.999	96.522	93.967	100.82	98.018	98.654	98.323	97.501	98.175	101.02	98.746	100.58	95.475	98.713	96.233	101.48	98.559	100.2	99.714	99.369	100.58	95.984	95.56	99.109	101.49	95.766	97.23	97.087
109.25	103.99	107.54	103.91	105.01	105.8	111.15	106.62	106.08	105.55	104.4	108.19	107.49	107.68	105.86	107.18	106.01	103.14	106.03	107.54	105.77	106.01	110.05	106.03	111.68	104.11	105.92	98.604	102.87	107.81	102.92	102.03	106.56	98.915	105.17	107.43	106.69	102.71	108.38	104.47	105.65	109.05	106.71	106.41	107.7	105.03	106.06	106.44	104.65	107.61
114.04	110.47	108.88	113.11	106.95	111.15	112.55	111.79	107.27	111.93	113.09	110.31	113.77	116.73	113.86	112.31	111.66	115.39	109.88	112.44	113.58	113.9	115.68	110.64	113.42	110.8	114.72	112.39	111.83	108.08	110.75	113.48	114.33	118.75	113.03	113.67	109.52	110.6	110.06	111.64	111.38	116.65	111.68	112.79	114.82	111.1	110.14	110.2	111.06	106.46
108.35	106.94	108.63	109.17	104.03	104.5	106.33	106.65	105.37	106.55	105.92	106.43	100.12	103.37	104.61	103	101.78	108.42	105.86	106.57	101.52	105.76	103.96	106.3	103.62	102.48	106.65	105.79	105.5	109.4	101.97	105.37	103.66	101.9	105.72	102.63	104.56	105.87	104.38	107.01	106.68	105.02	109.09	109.12	102.78	108.34	107.38	107.9	107.29	106.47
110.72	104.6	105.11	106.73	107.6	105.46	107.48	106.45	104.42	105.07	104.06	107.41	107.13	105.39	106.63	106.73	107.76	101.24	108.53	106.61	102.33	104.56	110.92	106.23	106.34	110.84	103.48	105.04	105.16	101.03	108.33	104.73	104.18	104.86	109.38	106.73	106.86	101.83	109.46	108.95	107.23	106.33	102.39	105.91	104.86	104.65	109.25	105.99	98.897	108.13
108.69	109.25	111.44	105.88	112.36	110.12	108.84	112.73	111.86	108.27	109.97	110.13	111.97	107.06	104.62	114.28	111	108.89	112.22	105.81	105.67	111.24	107.52	110.96	107.63	109.96	110.13	111.61	110.6	114.69	110.03	109.98	108.66	110.79	112.23	113.6	118.37	110.95	107.15	111.82	112.88	106.34	109	114	114.66	108.54	111.71	109.1	107.4	115.14
105.42	98.624	97.48	98.542	98.691	100.98	101.41	98.433	105.47	100.18	98.364	97.959	99.081	103.91	97.967	99.38	107.35	95.96	100.95	98.725	99.312	100.2	101.02	102.92	99.946	97.012	95.723	102.41	103.2	106.06	103.74	99.099	98.594	97.358	98.958	105.62	100.43	99.786	98.238	103.49	98.256	101.66	100.87	102.78	99.167	101.05	96.306	94.828	101.37	96.783
103.45	95.896	103.63	103.19	100.22	103.33	99.714	104.04	102.63	102.15	101.04	101.29	97.421	100.68	99.059	102.03	104.62	99.463	101.05	100.92	101.16	103.5	100.44	97.444	101.37	97.571	99.706	104.33	101.68	103.78	98.544	104.09	99.81	95.966	96.509	102.43	107.52	102.42	100.98	101.68	103.33	100.83	99.941	106.52	96.571	97.927	104.88	99.575	99.4	99.687
108.05	108.32	112.99	109.51	109.92	111.66	112.24	113.69	113.67	114.8	112.35	110.47	111.1	109.56	106.78	113.65	110.46	113.69	107.55	113.06	113.23	109.17	110.11	113.19	109.06	115.47	107.09	111.18	108.53	112.09	109.73	113.05	114.78	109.44	111.94	108.77	113.54	113.08	111.99	109.78	114.83	109.56	111.83	113.55	113.32	112.27	111.47	116.95	111.61	112.08
110.24	110.74	111.96	112.74	111.2	112.22	109.09	108.61	114.53	111.68	111.61	110.46	109.88	109.64	109.81	112.53	111.46	111.3	108.66	110.88	112.33	110.38	112.89	113.03	109.99	105.84	114.8	116.16	115.13	105.93	110.13	110.95	111.58	110.34	112.31	108.96	112.49	109.73	108.99	112.58	112.57	111.18	109.08	116.92	109.78	111.59	108.46	111.97	109.09	112.83
103.89	104.23	105.58	104.36	106.44	99.461	103.27	102.93	103.49	110.26	106.18	104.01	105.21	106.72	104.32	107.71	104.8	109.91	106.03	105.56	101.77	104.24	102.96	103.44	105.72	104	104.2	98.243	106.41	105.89	100.7	103.94	108.57	103.53	108.31	108.18	103.17	103.43	106.5	104.05	106.21	105.18	104.7	104.28	99.606	108.65	107.15	103.74	98.526	101.07
105.12	107.29	106.62	102.5	106.66	108.72	102.24	103.94	109.37	109.94	103.32	108.46	108.68	104.65	108.99	107.41	105.25	107.8	107.6	108.47	106.52	104.25	110.53	102.75	102.17	105.25	107.18	106.46	106.96	102.55	105.78	104.95	101.04	109.02	113.1	102.62	103.05	106.9	106.25	101.63	105.75	108.47	105.03	106.69	103.22	104.8	107.88	105.35	103.96	105.87
112.69	110.94	112.81	111.87	108.42	114.13	110.89	113.36	112.02	114.01	113.16	108.9	112.52	113.22	107.81	113.38	109.23	114.89	114.91	110.55	112.48	109.12	110.6	106.4	111.77	107.05	111.7	113.6	108.92	114.34	113.18	114.24	113.35	110.36	106.05	114.41	111.19	113.6	108.15	115.08	112.07	110.91	113.1	110.48	112.22	110.62	114.76	112.33	108.56	112.34
105.31	105.29	108.23	110.42	104.52	104.86	106.15	107.34	107.89	104.36	105.22	104.39	101.34	111.58	107.28	102.49	107.31	109.41	105.5	109.15	106.77	107.6	105.98	106.05	102.11	105.4	103.68	110.05	101.22	108.65	104.35	108.42	104.54	102.08	102.97	106.53	106.67	101.68	108.4	105.99	106.38	104.3	107.86	104.7	109.28	109.68	106.21	101.13	106.82	104.51
101.49	106.74	104.25	104.07	107.63	102.38	105.02	102.04	104.97	109.73	100.16	106.39	102.86	104.34	106.92	108.28	106.34	106.49	101.26	101.22	108.91	107.81	106.31	106.85	105.63	108.88	108.95	109.79	108.02	105.31	106.58	108.59	106.56	107.83	105.94	105.34	106.55	100.97	103.07	102.58	103.2	104.03	106.32	105.21	104.92	104.75	104.46	105.34	102.43	107.02
108.54	105.39	103.27	106.36	106.2	104.57	106.6	104.95	104.66	106.91	107.22	108.99	107.4	105.35	105.08	106.16	104.73	95.978	107.77	107.31	101.37	108.51	102.36	107.5	110.85	104	104.04	105.87	103.75	103.63	105.79	109.57	105.59	106.84	107.55	103.45	101.71	101.57	105.94	109.25	107.65	105.77	108.33	105.16	105.13	104.31	109.34	106.7	104.38	102.53
109.02	109.92	117.97	114.61	109.97	111.06	113.7	116.62	111.26	109.93	116.57	112.78	108.13	113.69	114.39	116.63	115.03	108.52	114.04	112.15	110.79	115.92	113.59	109.02	114.32	109.65	117.63	110.51	112.29	117.02	115.96	114.81	113.13	116.91	113.9	111.28	111.72	112.71	111.8	113.81	112.1	110.4	115.32	116.4	113.51	109.34	112.08	109.88	112.54	113.3
103.4	105.48	104.34	97.279	100.52	99.884	101.48	98.631	98.926	97.393	101.75	99.773	97.834	100.35	101.37	98.7	98.206	103.13	100.8	100.11	102.76	99.959	98.122	99.096	104.51	98.346	102.61	97.576	103.23	98.318	101.3	100.42	96.265	96.671	97.083	100.52	101.82	103.23	98.397	104.45	98.366	96.564	105.93	90.527	103.01	98.45	98.93	99.514	97.904	97.682
111.1	109.72	109.05	108.11	111.17	109.27	110.01	110.37	115.36	114.35	109.92	111.14	113.33	112.08	108.04	116.39	112.01	110.82	110.93	111.59	113.6	113.27	111.84	108.42	108.57	113.1	111.93	110.39	112.51	112.48	114.19	114.08	112.64	113.21	107	110.51	111.47	116.5	114.46	110.95	110.55	114.54	111.95	112.27	110.82	110.78	112.73	111.34	107.87	111.9
97.365	103.65	99.973	102.25	97.723	101.09	99.69	108.03	101.71	104.97	100.58	99.706	98.909	105.66	101.97	99.067	98.354	102.42	100.93	97.978	105.79	99.019	100.68	99.315	94.538	103.73	98.069	100.03	103.11	101.87	101.79	102.86	97.672	100.78	97.267	100.43	99.773	100.07	95.637	101.1	99.97	101.23	95.633	105.73	100.28	100.97	103.01	99.51	98.007	101.55
103.74	107.92	106.36	107.27	106.17	111.04	107.25	104.51	105.96	104.83	105.24	106	105.27	109.31	108.18	105.31	108.57	105.86	104.41	104.45	105.8	104.17	103.5	105.64	107.76	108.02	104.79	107.5	103.38	104.05	106.81	109.03	109.76	107.68	106.84	104.45	105.85	109.43	105.01	108.93	103.51	102.92	103.13	103.07	101.84	107.92	105.7	107.88	110.09	106.03
105.6	105.81	105.95	107.99	107.39	108.64	108.81	108.09	110.77	106.29	106.08	105.06	106.54	108.77	108.26	107.6	107.39	106.26	108.42	106.44	104.9	108.59	102.66	105.9	108.31	106.55	111.18	104.32	108	109.23	107.29	105.85	106.42	106.09	107.25	104.15	109.77	111.28	108.15	105.04	107.62	103.26	111.73	105.77	109.7	107.83	103.69	104.3	104.55	106.42
109	113.56	114.75	111.03	113.45	114.32	115.54	111.71	111.97	106.92	117.55	107.62	108.96	108.51	113.59	113.73	109.06	111.45	109.93	109.72	110.26	118.4	113.62	111.61	113.96	107.98	111.61	109.57	115.07	112.46	113.9	111.6	111.97	115.94	112.58	115.04	107.89	110.51	113.85	115.41	112.43	111.7	112.24	110.19	111.08	111.37	117.25	111.28	111.51	113.73
110.57	106.03	103.04	103.78	106.79	109.74	106	108.5	106.85	106.2	100.49	109.49	106.47	103.21	108.04	107.4	106.45	106.94	105.23	102.68	103.46	104.77	105.25	105.1	104.33	102.31	109.93	107.93	109.22	106.1	103.07	108.36	104.34	105.92	105.3	108.21	108.58	104.35	107.56	108.86	106.26	103.76	105.98	107.64	110.51	103.75	103.35	105.7	105.13	111.93
106.69	107.52	103.81	107.54	105.32	105.49	108.64	107.16	102.05	103.91	108.77	106.44	106.79	107.01	106.35	104.66	105.53	108.32	110.49	104.51	111.89	105.34	104.19	106.4	107.79	106.99	110.38	110.79	107.15	109.28	107.53	106.79	107.03	104.4	105.48	107.42	109.95	109.63	110.11	106.5	104.64	108.41	106.85	105.21	106.86	107.31	105.65	105.05	100.78	101.29
113.38	108.72	112.1	111.3	107.98	110.03	115.52	110	108.6	108.49	109.19	113.9	111.6	105.81	104.41	112.43	108.33	110.7	111.99	114.61	108.02	110.13	112.18	111.72	109.84	113.33	110.49	104.94	111.78	109.27	109.72	114.49	109.2	107.06	112.87	109.95	110.9	108.54	109.01	116.64	107.8	109.73	109.31	112.12	110.72	106.99	112.48	111.19	109.1	112.06
100.91	102.67	102.25	101.78	100.16	105.54	106.06	104.71	106.11	104.33	98.721	105.72	104.77	101.95	103	104.16	105.59	101.88	105.06	104.56	105.14	103.59	105.25	104.93	103.97	106.03	105.51	102.41	103.14	103.87	102	105.46	105.9	103.57	103.46	102.48	100.62	105.59	104.33	102.94	109.26	103.53	105.41	99.781	108.48	102.66	107.25	104.16	101.22	109.07
108.19	105.57	104.68	104.51	108	106.82	99.452	104.36	104.46	104.46	106.43	107.43	107.32	108.08	102.37	101.58	104.41	105.24	104.88	104.02	104.41	103.28	108.54	102.77	108.7	104.32	108.96	106.18	101.4	105.68	105.38	107.85	111.79	102.62	105.8	106.16	102.61	103.9	106.3	105.77	103.23	109.99	98.727	104.29	110.72	98.744	110.74	103.88	102.7	106.92
103.16	108.77	103.68	104.99	107.5	103.71	108.37	101.65	105.29	106.34	105.96	106.62	107.09	110.68	105.98	105.15	110.09	105.32	105.03	102.88	107.3	107.64	104.48	103.97	107.32	102.61	106.38	109.4	110.17	107.34	105.3	107.4	105.11	113.17	107.39	108.25	104.35	103.66	108.32	104.99	105.93	107.44	105.13	104.1	104.21	105.46	107.13	109	105.18	102.04
106.85	102.62	105.7	106.96	106.82	108.05	106.68	106.39	105.29	108.3	104.96	99.19	104.06	105.29	106.02	106.19	106.59	105.2	105.07	106.19	103.74	104.85	103.37	105.67	100.73	107.78	105.49	106.54	106.1	105.83	101.77	107.13	102.89	109.82	105.77	107.6	105.16	97.661	105.15	105.25	105.88	103.68	109.1	105.73	107.28	107.33	105.69	100.68	105.38	103.47
107.24	106.59	106.01	104.51	101.44	99.112	105.83	104.54	100.64	105.14	107.38	103.54	101.4	106.48	109.41	104.42	103.41	107.02	105.28	107.4	102.67	104.16	107.03	103.83	108.82	99.313	108.31	108.16	106.53	107.56	107.79	104.64	107.77	104.63	105.74	102.89	107	103.45	103.78	105.38	106.58	104.72	105.69	107.03	103.58	103.48	106.67	102.26	102.55	106.85
103.19	107.45	106.45	111.84	104.35	106.44	108.94	107.67	114.39	106.44	109.33	105.95	105.13	105.75	107.76	107.72	107.76	100.21	106.32	101.59	106.9	105.25	107.4	104.6	107.04	104.86	107.43	104.92	104.75	102.53	106.22	108.97	105.05	108.83	104.59	104.65	106.01	104.37	105.23	108.51	106.1	104.01	106.68	106.29	106.41	107.56	103.56	105.15	106.22	105.34
114.51	110.23	111.64	111.09	114.21	113.02	112.32	111.04	112.56	110.9	111.11	113.2	114.61	111.48	110.7	110.09	107.85	113.02	113.06	111.57	112.12	109.86	109.62	110.76	110.98	114.64	107.33	115.84	108.75	111.37	111.36	110.51	110.61	108.06	113.87	112.22	115.59	110.87	112.02	112.53	116.04	110.71	113.82	111.55	112.09	108.95	112.73	109.6	111.13	110.21
112.81	106.56	111.66	112.48	112.54	110.18	110.3	113.33	109.25	109.54	111.94	110.85	119.12	117.27	113.67	110.8	112.72	107.89	111.84	108.39	112.42	114.57	108.41	114.83	112.63	113.95	108.63	111.66	110.35	113.43	113.12	113.55	109.51	108.26	111.55	112.72	111.61	113.64	109.75	112.18	110.03	110.07	114.2	112.92	116.69	111.71	114.49	117.67	109.27	113.62
110.8	112.6	111.62	110.41	110.39	109.58	110.69	111.04	113.4	109.79	109.14	111.26	112.61	111.89	112.68	113.41	114.3	118.26	115.95	112.31	110.85	113.14	118.67	116.45	113.67	111.64	112.86	114.16	115.49	115.7	112.38	110.07	111.36	110.8	111.9	109.89	115.49	114.06	114.56	115.98	114.59	115.61	110.25	116.07	111.01	108.96	112.16	111.76	111.67	109.46
104.05	100.8	99.39	101.56	100.09	97.448	100.35	101.04	102.69	100.63	94.957	99.759	96.642	97.207	97.253	104.17	99.138	101.68	103.78	99.587	101.07	92.149	96.182	98.378	103.28	103.99	100.17	100.97	98.208	99.546	92.631	100.37	97.422	99.457	103.07	100.19	101.64	99.499	96.877	103.03	100.77	98.497	99.643	101.69	97.845	100.03	103.37	96.932	100.19	103.51
114.25	112.12	109.63	111.35	108.46	111.66	116.01	114.9	113.02	107.19	106.86	113.26	111.59	111.19	107.64	113.31	113.61	113.93	112.22	114.23	111.88	110.13	112.72	110.35	110.71	113.08	112.43	112.37	105.29	111.49	116.39	110.44	109.4	115.35	117.31	113.28	111.53	110.34	116.32	113.49	117.92	106.46	112.43	112.22	112.57	113.65	106.91	110.36	113.77	108.74
100.24	102.7	98.642	96.961	101.8	97.73	102.58	101.46	100.68	102.28	101.19	99.793	98.805	102.11	106.12	99.155	98.097	100.43	99.311	96.74	95.933	103.73	102.13	99.263	100.08	100.46	101.45	98.775	99.327	98.751	98.125	102.06	98.964	99.788	101.41	100.92	100.93	100.26	99.344	99.141	102.91	97.077	95.582	96.405	103.81	101.52	100.71	101.75	95.449	100.79
112.35	104.44	106.74	106.22	107.39	112.36	110.87	110.88	109.01	108.66	110.5	113.21	108.36	107.86	109.56	109.46	110.62	109.59	110.15	111.83	109.66	110.69	105.39	109.41	110.74	112.23	115.07	109.45	111.54	106.75	109.15	108.16	110.5	109.3	110.24	110.57	102.73	108.18	106.92	111.13	113.14	114.7	109.58	110.92	111.4	112.36	108.21	112.02	105.54	109.53
104.91	100.18	99.891	102.26	100.02	98.833	94.992	97.026	97.937	101.1	101.26	94.536	99.013	98.063	97.147	102.08	100.04	96.354	97.662	100.77	97.694	101.05	95.645	101.77	95.73	104.43	95.616	97.516	100.58	103.62	101.51	97.166	102.39	102.67	105.32	93.945	101.02	101.21	102.37	98.279	99.22	102.88	99.996	99.724	98.568	95.394	98.34	101.19	101.2	105.13
107.29	108.53	110.2	107.13	106.55	107.74	110.96	109.76	101.55	109.49	106.11	107.12	107.25	109.37	111.03	102.98	106.91	110.52	102.15	107.99	101.19	109.43	108.03	107.35	105.18	106.27	107.81	107.05	108.37	109.67	100.98	104.6	106.69	104.37	111.15	105.7	109.01	105.51	107.45	108.21	108.48	108.1	105.83	109.57	103.91	102.9	108.07	106.38	107.1	109.92
102.03	105.87	107.33	104.87	104.47	108.36	105.01	103.8	107.55	103.98	106.69	104.33	99.313	107.38	105.13	102.72	109.96	108.34	105.04	107.68	103.08	107.89	103.12	108.55	100.4	106.49	106.81	104.85	107.68	104.79	108.95	106.58	109.51	110.02	106.54	104.39	104.13	107.12	102.31	103.38	103.29	102.04	103.82	107.36	103.81	105.63	111.94	107.19	106.52	108.34
96.158	99.167	99.077	103.99	100.37	102.44	103.17	101.56	100.08	96.935	99.947	99.337	100.09	102	100.32	96.181	99.886	103.19	98.589	98.414	100.26	99.937	105.22	101.92	95.304	98.122	103.91	101.16	104.61	99.561	101.3	103.91	97.946	97.524	99.7	99.284	100.28	100.18	99.638	102.09	100.43	103.49	96.403	102.45	100.02	98.577	101.84	98.265	95.923	102.85
105.34	103.19	99.448	106.73	105.1	105.6	108.21	102.18	107.11	102.51	104.62	101.75	106.48	106.45	99.306	106.69	104.03	103.96	107.01	105.3	105.87	109.92	106.42	108.47	105.17	104.54	103.6	103.24	106.48	103.94	102.81	104.89	107.21	106.52	105.4	107.88	108.04	102.66	107.79	102.09	108.96	104.1	105.35	101.87	104.1	102.06	104.54	107.24	104.15	107.12
103.94	105.08	102.51	104.76	101.73	104.09	106.49	109.81	101.66	109.47	108.2	106.27	104.23	105.91	104.51	107.76	107.32	105.78	108.45	102.18	108.39	109.67	104.82	108.14	105.72	106.61	103.56	106.67	104.73	105.98	102.8	105.08	109.57	100.79	104.11	107.1	104.08	106.59	101.76	102.75	102.17	106.36	105.72	108.34	104.45	107.02	106.06	107.95	102.61	114.51
110.37	112.49	113.07	107.28	111.03	111.16	114.02	113.75	111.12	115.66	112.11	111.33	115.3	110.4	111.74	113.53	108.17	109.33	113.31	115.62	109.62	109.54	107.49	111.57	110.69	112.77	113.12	112.95	109.68	113.19	112.74	116.24	108.66	113.36	113.44	112.13	110.79	111.82	115.64	106.49	116.73	111.84	110.07	110.65	111.99	111.85	111.86	111.47	106.61	109.8
111.68	114.6	109.95	112.7	116.63	112.08	107.88	113.02	110.98	112.95	108.96	112.39	112.15	114.93	113.19	105.9	115.74	104.65	109.09	111.87	109.55	111.99	113.02	112.25	112.28	109.85	110.42	110.08	109.87	108.49	107.59	110.74	114.14	111.2	111.99	110.42	114.62	110.83	112.68	113.22	110.82	115.2	114.24	113.61	110.09	107.71	112.7	113.34	112.17	112.06
110.88	114.53	112.58	108.55	114.17	110.83	110.12	112.39	112.13	109.67	108.85	107.55	112.61	109.16	113.23	110.14	108.09	113.45	113.58	110.94	114.19	112.34	111.12	108.76	108.76	115.01	108.94	109.58	112.48	108.97	112.93	113.52	111.07	112.61	112.33	112.1	108.2	111.91	116.12	108.37	116.31	112.06	110.96	110.73	106.4	112.07	113.6	110.15	113.23	114.87
108.45	104.12	106.22	107	106.6	106.98	106.09	101.64	105.88	104.82	105.63	106.71	107.45	101.84	107.23	104.63	106.88	101.22	108.92	109.79	105.8	110.15	105.6	107.56	102.36	107.44	107.07	101.37	106.62	104.57	106.44	112.25	109.07	104.7	105.54	106.15	105.42	104.86	104.51	105.81	110.89	107.29	104.78	104.36	104.94	99.371	105.2	105.32	102.38	105.3
105.85	107.49	103.89	105.8	98.904	103.34	107.28	100.16	105.28	107.78	105.98	103.25	109.62	105.13	99.036	100.18	103.07	101.29	107.69	108.13	104.66	106.81	102.18	107.3	105.17	104.72	106.81	105.75	103.77	105.38	103.18	103.42	106.36	103.09	105.19	101.14	100.85	105.57	106.23	104.86	108.19	107.02	102.7	102.79	106.32	103.74	107.32	103.89	100.37	108.18
111.62	117.41	118.96	118.79	115.86	117.31	113.91	117.93	118.56	116.62	122.65	122.79	122.78	118.31	116.93	114.08	115.03	113.9	118.33	117.54	116.73	117.35	120.71	111.2	120.73	116.55	110.49	117.4	115.33	116.8	119.57	113.63	115.6	114.85	118.94	117.45	118.64	117.89	117.51	116.7	121.65	118.99	120.87	114.98	111.95	117	114.82	122.7	120.51	116.08
103.48	106.85	105.59	103.7	111.09	103.7	103.49	104.73	102.38	105.26	103.65	106.09	106.51	106.79	103.22	108.16	110.21	103.91	109.91	108.47	108.46	107.38	106.06	106.22	108.53	109.82	107.79	106.36	107.45	107.18	110.81	107.17	102.62	102.95	108.49	102.01	105.53	109.44	105.05	104.33	106.88	106.88	110.27	103.32	109.09	103.93	108.3	107.31	106.43	108.15
106.8	113.91	114.44	111.34	113.69	108.83	110.4	108.71	109.21	110.8	113.11	113.19	112.1	106.91	107.68	109.94	114.59	110.73	117.08	111.24	107.87	111.28	110.08	113.51	110.65	111.73	112.74	113.88	111.89	114.06	110.08	109.98	110.35	108.68	112.42	112.25	110.39	110.26	114.56	107.85	109.45	110.39	110.85	113.71	115.8	109.96	108.63	114.57	110.72	112.84
99.009	98.399	98.891	101.78	100.73	98.274	100.05	96.253	101.74	97.955	100.2	99.111	105.46	103.12	98.916	97.716	103.71	95.813	104.87	103.51	103.27	98.606	101.75	99.062	101.05	104.28	102.06	99.972	101.66	99.638	101.33	99.301	96.919	102.27	101.62	96.874	98.251	99.468	99.056	105.84	99.41	98.111	101.31	99.879	97.545	101.47	97.788	100.07	98.143	97.957
105.35	105.39	110.04	108.49	111.99	106.37	103.83	109.61	107.75	104.07	103.43	104.36	108.65	100.98	111.44	103.78	108.77	102.96	103.43	103.67	104.54	102.92	109.46	108.68	106.22	105.5	111.99	107.77	106.26	107.71	103.01	107.95	99.777	103.52	104.85	106.59	106.73	110.24	100.92	106.53	107.9	107.21	110.8	102.62	107.91	108.29	106.49	106.7	102.3	108.04
104.44	102.68	106.11	101.49	107.51	104.9	104.04	103.27	104.93	104.86	103.22	106.03	106.97	101.9	103.33	107.85	103.84	102.2	106.96	104.81	103.9	102.62	104.8	103.99	101.49	103.51	103.76	102.36	106.72	103.77	103.46	105.31	105.74	103.03	108.32	103.47	108.24	105.3	104.91	107.49	104.58	102.7	102.36	104.06	101.4	103.36	103.87	105.76	104.8	106.51
107.63	104.54	107.69	101.82	111.11	107.94	107.2	109.84	105.3	104.27	103.57	107.02	102.31	106.08	106.55	106.46	100.88	102	106.3	104.41	108.43	104.54	105.79	107.1	104.32	105.36	102.09	111.67	112.52	105.05	103.75	104.02	105.85	99.721	110.5	104.98	103.59	108.36	105.64	103.74	108.49	101.01	104.79	102.45	110.8	101.33	102.39	103.88	106.7	106.16
99.826	102.14	101.05	105.15	98.98	96.54	101.89	94.378	96.736	100.44	101.06	100.86	99.069	99.332	99.038	101.34	98.229	97.836	101.01	99.342	100.28	101.81	97.627	98.494	98.626	96.814	102.26	103.31	97.608	101.27	98.058	104.13	100.15	97.627	102.69	98.944	99.578	97.572	98.229	102.44	94.58	100.86	103.21	102.73	100.89	102.94	96.957	98.834	98.561	98.966
110.58	109.83	116.2	113.89	109.81	114.06	110.33	112.98	116.45	110.37	112.33	114.12	116.23	112.25	111.85	108.96	110.32	111.23	110.15	112.78	114.67	114.86	110.93	110.91	114.37	110.26	110.16	112.19	112.66	108.49	113.32	108.34	112.3	112.75	116.96	112.01	111.97	112.18	108.81	109.24	114.28	114.73	108.13	112.32	113.95	109.09	112.82	112.42	112.16	108.46
116.45	117.75	114.38	116.58	117.19	114.61	116.23	113.65	116.35	120	113.65	118.8	115.46	115.21	112.48	116.27	115.15	117.91	113.45	115.99	116.1	116.99	116.84	118.26	115.09	115.51	114.08	119.4	119.69	119.6	116.22	113.47	120.2	115.43	123.05	115.02	112.39	114.43	116.56	116.93	115.54	117.93	116.01	109.57	116.62	120.49	117.62	117.24	114.21	115.67
97.204	97.877	101.19	99.313	97.305	102.25	103.54	103.66	98.501	99.876	101.57	102.48	99.874	102.03	96.218	101.14	99.763	101.42	97.335	98.905	98.979	98.598	98.18	96.601	101.68	98.641	101.6	96.903	99.024	99.253	99.876	104.75	103.71	101.26	99.111	97.62	96.685	102.28	101.15	100.03	102.67	102.21	102.17	102.24	96.124	98.712	98.857	95.823	100.7	98.102
101.84	103.15	104.37	100.15	109.46	100.29	105.43	107.24	99.251	108.3	101.04	101.7	104.77	107.18	104.54	101.17	107.63	105.58	102.05	102.08	102.99	106.57	106.04	101.99	103.18	103.97	103.05	103.98	104.29	105.61	103.79	106.85	103.85	106.33	102.9	106.4	101.02	101.23	102.67	102.54	105.4	111.13	105.25	105.03	103.82	106.92	105.55	108.55	107.36	102.25
111.73	108.19	112.14	112.83	108.44	112.81	111.56	112.32	109.89	113.92	114.82	114.68	109.26	112.71	113.63	111.37	113.34	109.58	111.07	107.83	110.62	109.03	108.15	112.86	109.95	110.54	116.86	108.93	111.77	107.77	109.25	107.44	110.47	111.94	109.83	112.92	108.28	110.06	110.95	114.52	113.73	109.43	106.08	109.42	111.18	107.72	111.22	114.15	111.27	106.01
100.36	103.93	103.23	100.46	106.12	103.61	101.44	102.94	105.63	99.121	102.82	99.265	98.895	101.26	99.411	105.11	101.14	101.5	96.691	100.96	98.629	94.134	104.65	103.61	98.348	99.1	100.93	99.2	102.09	102.19	99.059	102.06	103.69	100.18	96.711	100.08	103.23	98.708	94.042	98.046	100.4	96.737	100.22	104.3	97.487	96.587	98.631	97.171	101.73	96.76
107.42	106.25	107.31	108.53	103.89	106.97	102.96	101.76	103.76	102.24	103.35	109.07	104.86	102.55	106.87	105.18	106.19	100.75	105.86	109.51	101.25	102.38	105.92	103.02	103.88	103.28	105.61	104.85	103.3	105.43	112.49	105.74	102.03	104.91	102.82	102.64	104.48	108.8	106.64	105.12	110.25	106.87	103.16	104.56	103.4	110.99	105.22	103.97	105.04	107.31
106.45	107.26	104.81	107.35	106.95	105.87	110.12	105.83	107.98	101.48	106.81	106.29	104.72	106.38	105.18	105.75	106.08	106.49	104.25	109.12	105.79	103.81	106.73	103.24	107.17	104.67	101.62	104.91	103.35	107.68	104.2	107.8	107.45	108.21	106.54	108.93	110.9	105.07	104.87	105.59	106.71	108.79	105.02	104.2	110.52	103.9	108.64	107.5	109.78	106.92
110.98	111.29	112.26	116.67	115.23	109.39	109.12	107.26	112.21	112.04	111.51	111.42	113.64	112.88	110.5	115.43	111.7	113.39	111.45	110.39	112	115.72	112.48	113.39	111.28	109.53	113.95	115.47	109.83	116.21	114.83	110.29	110.63	116.63	110.01	111.7	110.69	111.68	111.52	115.09	106.11	113.09	110.59	111.9	114.01	113.3	115.92	113.46	108.79	108.05
107.22	110.05	115.66	113.22	113.22	112.27	105.64	110.73	109.79	110.48	107.55	111.2	113.37	112.16	110.76	110.56	111.02	110.88	109.86	112.11	109.04	117.04	113.54	112.67	110.78	113.29	110.95	110.93	109.05	110.88	113.52	113.52	110.95	110.92	108.09	108.95	107.78	105.97	111.64	108.69	109.8	114.19	111.32	109.9	109.82	112.03	109.49	109.6	113.38	111.16
99.062	95.059	97.574	99.848	101.43	92.507	96.39	98.941	101.72	106.98	101.22	102.87	98.896	101.55	97.187	100.35	95.444	96.122	99.865	97.935	100.31	98.378	99.563	94.99	99.942	100.11	100.96	98.82	101.62	103.84	99.924	102.72	101.04	101.99	99.674	96.854	100.72	106.49	101.95	99.894	99.189	97.112	101.49	102.64	92.415	98.474	94.59	99.24	104.6	94.906
104.92	104.48	105.87	109.42	104.88	107.84	111.77	104.7	107.59	108.33	106.06	104.48	104.73	104.53	105.31	105.55	107.16	104.88	100.29	104.58	105.31	106.98	109.03	106.95	104.88	106.03	102.21	106.27	103.88	104.64	105.7	107.49	104.22	106.69	106.71	106.28	103.32	103.34	103.22	101.26	108.13	103.72	107.84	105.01	103.97	107.19	100.43	106.03	105.21	105.47
113.65	115.38	108.64	109.61	112.33	114.08	110.69	113.44	113.99	114.03	111.27	111.55	109.32	113.22	110.67	113.91	108.4	114.24	109.81	111.27	110.96	113.4	112.12	111.97	110.77	113.33	111.38	111.07	117	114.24	110.56	113.83	112.62	109.17	112.62	114.5	114.66	106.3	116.94	108.67	115.85	113.08	113.46	111.94	110.58	111.19	109.49	118.13	106.93	113.11
112.85	114.84	110.91	110.79	110.67	115.68	107.19	107.93	110.91	108.82	103.26	110.49	112.16	110.89	109	114.03	113.13	113.85	113.26	114.77	112.13	113.86	118.51	109.99	108.29	107.11	112.48	113.92	108.79	112.71	114.14	112.78	112.07	112.94	111.74	113.89	114.32	110.36	110.93	110.86	112.41	109.31	112.4	111.84	110.52	112.64	112.65	112.09	110.19	112.61
112.06	107.09	109.91	112.26	108.28	111.19	108.3	109.8	110.55	113.06	108.08	110.03	109.3	111.91	110.49	108.68	110.53	107.94	112.77	117.48	115.68	109.45	114.86	108.02	108.51	109.15	112.16	107.84	119.07	110.57	107.94	112.18	111.28	113.99	113.06	110.33	107.22	106.82	114.01	112.46	108.74	105.85	106.9	114.01	111.12	109.35	107.65	111.45	113.66	115.29
106.06	109.99	103.76	104.56	107.97	107.05	110.17	107.07	107.36	106.09	108.5	106.35	111.37	107.58	104.58	102.61	100.97	101.04	108.66	108.86	106.21	103.95	102.69	101.75	108.57	108.51	108.66	106.44	109.47	109.27	106.6	107.7	105.97	105.35	109.44	110.15	104.61	106.74	105.44	105.79	107.27	109.33	108.03	104.46	103.6	111.43	109.36	107.54	107.59	106.37
107.55	104.93	107.66	104.09	103.37	104.86	106.49	104.88	106.24	109.91	104.26	102.41	108.22	108.18	106.13	105.67	101.32	108.84	105.34	102.82	101.76	104.44	107.6	102.91	108.89	105.46	104.97	106.17	104.94	99.966	104.85	105.57	103.55	102.87	103.86	103.28	109.57	106.01	104.74	104.54	108.45	104.94	110.42	101.28	105.94	106.1	108.87	105.8	105.22	104.37
98.87	101.58	101.21	98.149	98.729	102.41	99.979	97.462	100.66	95.461	95.982	97.228	96.917	100.33	93.919	96.048	103.95	101.72	100.14	100.11	99.204	96.631	103.6	107.77	99.74	97.312	97.089	96.761	103.39	102.55	99.888	101.89	98.971	100.5	102.62	106.51	99.194	99.644	100.42	97.559	97.825	102.44	94.398	103.65	99.011	96.981	95.868	102.96	101.64	99.206
110.34	114.27	110.11	114.56	115.59	113.28	109.35	111.12	114.23	110.92	111.3	112.75	112.65	112.73	108.59	110.42	114.35	111.28	112.54	112.01	114.46	113.23	116.52	117.05	113.06	110.99	109.17	111.1	113.86	114.69	107.86	115.89	111.63	112.92	110.11	109.53	113.74	111.35	110.31	114.18	114.23	109.85	111.23	113.06	115.82	112.4	113.11	112.16	112.46	113.1
104.14	108.7	108.65	103.41	105.26	103.71	104.36	106.62	100.95	103.86	107.73	101.74	105.09	103.83	105.19	107.3	102.04	104.38	104.66	105.67	105.06	104.81	108.26	105.03	107.93	106.69	109.87	105.38	109.35	107.67	105.11	110.45	109.77	103.81	107.94	108.29	105.91	109.18	108.35	101.67	111.8	104.66	104.04	101.83	105.13	101.43	105.87	109.36	106.98	104.44
100.77	105.67	106.64	105.98	105.64	107.57	109.12	110.08	106.6	108.92	109.81	107.77	99.909	109.85	104.1	107.42	103.28	105.62	107	106.61	109.4	106.17	102.55	105.52	104.99	103.4	104.92	103.68	106.18	110.84	108.31	107.24	106.67	106.74	105.67	108.51	105.41	106.04	106.66	108.29	107.23	107.88	106.6	106.26	105.57	106.54	106.61	107.24	109.78	102.23
111.68	114.05	112.09	114.23	112.02	113.18	114.46	114.48	111.16	113.32	110.54	116.07	114.17	114.7	113.21	109.31	115.01	113.08	112.13	116.57	114.25	109.51	116.68	114.41	114.8	107.52	113.05	108.45	116.28	111.17	110.96	113.11	111.29	111.46	114.48	111.83	111.18	112.8	113.34	109.29	113.82	112.46	116.39	112.63	109.95	107.44	116.53	115.02	115.45	115.27
109.78	106.7	106.11	104.53	108.82	105.28	106.12	105.33	102.42	103.13	99.948	103.87	109.24	101.75	101.03	108.64	102.95	107.65	101.99	100.63	103.68	111.86	104.52	108.34	104.62	104.22	104.2	104.81	108.73	102.87	104.95	105.27	103.15	105.47	106	108.3	105.02	108.41	104.29	104.12	106.62	109.64	103.27	101.46	107.9	103.6	105.61	103.05	108.94	106.53
103.3	108.49	105.54	105.67	107.37	104.66	102.21	106.71	108.59	106.43	104.98	107.88	100.3	102.74	108.7	105.1	109.49	106.45	102.47	103.43	111.79	104.65	106.68	107.61	101.38	106.08	101.37	103.41	105.02	104.55	103.13	105.03	104.16	110.28	105.07	103.68	108.6	103.88	106.8	103.23	101.94	102.2	103.49	109.16	106.98	107.33	102.77	109.57	101.42	106.77
98.447	96.046	101.07	97.96	95.94	100.26	96.335	100.17	100.72	98.391	98.405	99.053	104.25	98.928	100.15	103.68	97.968	100.03	98.239	100.3	96.287	97.78	98.469	95.977	93.905	102.49	105.12	97.964	99.157	103.86	100.18	105.49	98.781	100.07	100.8	98.996	100.09	98.493	100.51	96.417	99.745	100.41	99.711	99.203	98.613	99.231	101.76	100.24	101.25	99.399
112.4	115.66	112.3	108.13	112.11	108.92	111.77	112.12	115.13	113.42	115.61	108.25	111.05	115.34	114.5	112.98	109.57	112.22	109.84	108.22	108.73	110.63	114.57	111.58	111.55	105.36	110.78	109.5	113	111.11	107.86	107.81	112.15	115.53	111.34	110.88	108.36	111.09	110.24	110.91	106.74	112.15	113.21	112.91	106.6	112.19	110.72	110.63	111.12	110.54
113.37	114.18	114.5	110.67	113.52	112.28	116.67	114.83	113.57	110.63	109.4	111	115.92	113.78	110.58	115.07	113.92	112.49	113.19	116.85	111.48	112.98	112.08	113.02	107.9	110.56	107.5	112.52	110.01	115.53	112.97	117.24	117.35	116.18	111.68	115.55	119.3	111.73	115.41	108.84	113.07	110.18	107.95	109.13	109.82	113.61	119.3	111.7	113.03	115.5
108.92	111.55	109.16	107.24	110.14	113.39	117.05	114.79	115.33	109.82	110.8	115.01	112.66	114.57	116.04	113.34	113.84	113.54	110.83	110.65	115.5	112.5	111.68	109.95	113.83	114.21	115.92	117.65	112.2	113.45	111.42	112.96	107.9	114.4	111.36	116.27	111.62	116.11	115.06	113.92	113.28	113.02	111.38	111.8	113.48	111.53	111.69	111.93	111.58	108.85
105.59	109.54	107.12	109.68	107.63	105.47	107.12	100.93	109.82	111.42	105.64	103.36	111.78	104.84	103.74	101.79	106.43	106.24	109.42	105.55	107.42	105.89	99.969	102.5	107.13	105.73	108.76	106.92	106.15	102.52	101.53	103.2	109.6	104.17	106.95	100.19	102.12	106.1	102.28	110.66	103.33	106.66	108.58	100.55	102.65	104.06	103.71	106.51	106.79	104.62
107.35	106.24	100.04	107.49	107.82	112.03	104.23	104.19	106.62	106.13	105.49	103.18	104.64	110.77	106.25	105.97	108	107.59	103.6	108.94	106.19	105.46	107.6	103.8	105.32	108.89	108.95	106.76	106.86	107.49	106.75	107.79	105.4	104.73	106.59	105.49	107.88	106.71	106.22	107.96	102.8	105.58	100.51	107.1	102.86	109.48	107.39	106.51	104.24	103.96
100.31	99.843	101.8	100.86	100.21	105.57	101.93	104.51	101.08	102.4	103.81	95.574	95.801	102.67	100.77	97.573	99.135	103.14	103.27	101.56	98.298	98	101.9	96.138	100.18	101.33	100.59	102.06	98.5	99.14	101.5	102.11	97.387	101.51	98.548	105.22	98.155	97.379	101.58	101.06	100.08	102.8	101.48	102.19	101.13	100.25	101.24	103.2	104.79	101.09
107.86	108.88	111.24	107.58	105.58	105.49	105.58	105.61	108.61	108.97	104.06	106.73	108.59	106.58	106.9	104.41	108.66	107.42	104.54	107.35	109.91	106.33	109.69	108.21	107.52	102.51	104.88	104.86	103.68	103.85	105.56	107.79	102.39	102.98	102.49	103.53	102.38	108.22	107.8	107.95	108.09	103.57	107.55	104.2	105.01	106.18	105.17	108.38	106.4	103.45
103.4	109.28	99.624	109.03	102.76	101.59	108.47	103.17	108.91	107.18	104.94	102.11	104.89	103.7	103.33	105.09	106.05	108.25	107.11	103.9	103.14	106.74	101.31	107.7	103.67	106.6	104.54	106.44	104.42	105.47	101.33	107.9	109.32	103.71	108.96	108.96	103.34	106.47	107.84	105.58	105.14	100.86	101.66	101.24	106.49	100.73	101.97	109.63	103.25	100.12
101.8	101.73	102.84	99.454	104.15	107.83	100.98	101.21	101.23	104.01	108.24	105.21	100.92	103.4	103.27	103.41	100.56	103.08	100.97	101.38	105.86	103.7	102.63	110.58	99.281	102.91	100.66	104.28	100.83	103.22	99.881	103.03	102.91	102.92	104.18	105.23	103.87	102.9	102.71	104.54	105.11	100.64	105.02	102.5	101.25	104.24	107.95	106.75	104.15	107.17
109.13	107.13	107.35	108.8	105.36	107.57	104.23	102.99	104.99	109.02	105.16	104.7	106.45	110.4	104.72	110.21	108.24	106.35	102.11	104.54	103.56	106.51	106.03	110.4	107.5	107.45	106.31	106.39	103.83	106.38	104.62	107.22	104.77	104.03	100.55	103.18	107.44	101.78	105.49	106.42	102.94	101.54	107.86	104.31	103.71	107.61	107.66	104.08	111.46	105.67
113.78	113.98	113.71	109.6	115.5	109.97	111.57	110.68	112.44	115.43	113.58	114.25	116.61	114.5	111.92	111.93	106.41	113.05	113.33	114.27	113.34	109.8	111.21	115.2	112.27	112.36	116	110.01	112.7	110.57	111.61	116.68	116.27	112.34	111.27	113.75	113.19	113.77	111.14	113.39	114.35	111.05	111.81	114.73	112.66	115.68	119.82	112.71	109.59	109.23
106.92	104.09	102.59	107.76	104.42	105.99	105.8	105.93	106.97	107.6	109.24	108.76	110.16	109.04	107.81	106.03	107.59	107.86	103.42	108.63	109.8	105.61	102.27	107.18	110.29	106.22	104.36	102.9	107.47	107.81	106.81	101.91	105.39	107.32	106.14	108.49	104.16	108.24	99.701	107.44	103.71	100.66	106.79	101.34	111.94	103.57	104.38	104.65	108.23	103.99
103.6	105.38	102.8	103.98	106.27	106.19	108.15	102.5	104.97	109.47	106.06	108.42	104.19	110.02	103.41	103.87	106.05	103.11	109.03	102.55	104.52	103.53	108.02	111.35	98.404	106.86	102.43	104.52	110.36	103.74	108.42	108.56	104.97	100.74	109.99	106.12	109.61	102.38	104.6	104.95	108.2	102.7	103.55	105.21	106.7	103.47	103.14	109.89	103.24	105.19
115.79	109.36	114.63	111.19	115.69	112.81	113.21	116.01	111.66	111.78	114.67	113.87	112.63	111.67	112.56	115.09	113.9	110.69	111.49	112.63	112.31	112.21	114.14	113.71	113.95	117.73	111.72	113.39	115.65	109.75	109.3	111.97	111.01	114.59	107.73	111.53	113.35	115.91	111.83	114.76	114.18	113.81	109.31	115.8	115.69	111.31	111.68	110.94	113.68	112.9
107.35	105.21	106.43	105.61	105.04	107.61	105.5	102.26	104.58	112.86	105.57	105.97	105.66	104.6	104.05	107.83	103.53	103.24	106.93	106.75	103.5	106.88	102.76	104.43	102.31	102.44	102.12	105.23	104.06	103.43	104.47	107.31	108.64	107.8	109.02	102.52	109.63	103.03	106.55	105.74	103.23	104.71	108.7	104.62	106.73	110.23	103.94	108.05	104.66	103.56
115.31	109.96	108.21	109.61	112.9	110.47	111.29	113.86	109.26	110.55	112.11	110.66	112.06	116.69	110.53	112.67	113.25	110.79	107.4	110.96	113.73	112.63	110.16	112.7	112.9	113.36	110.25	109.71	108.35	117.53	106.03	109.61	105.33	111.95	106.56	111.41	110.15	111.26	110.09	106.58	110.87	102.94	111.11	109.7	109.85	114.9	106.73	111.63	113.38	107.29
113.35	113.99	110.24	113.88	110.12	111.7	108.35	111.95	110.13	109.48	110.61	108.78	111.16	107.78	110.05	113.18	112.23	108.47	107.19	111.64	110.17	105.92	108.8	108.46	112.28	107.96	111.62	109.95	112.29	112.78	110.19	108.29	110.03	112.29	110.2	106.44	112.44	108.7	108.75	111.58	110.3	110.84	106.51	112.63	107.1	109.16	108.93	104.87	109.5	111.35
108.99	116.32	110.53	113.14	112.3	111.71	106.31	110.27	108.6	110.68	111.51	116.4	113.63	110.24	113	115.9	115.4	115.56	117.21	108.29	112.26	112.32	114.28	114.05	115.58	111.84	114.24	114.26	112.93	113.25	111.04	112.74	107.45	113.07	112.94	111.48	115.1	113.57	116.48	115.28	112.6	110.87	112.13	112.19	115.75	114.18	112.14	111.41	113.16	112.75
101.73	109.74	105.61	97.875	110.87	103.58	104.91	107.23	101.43	106.55	99.637	106.03	101.61	104.64	101.46	104.35	106.12	107.52	103.39	103.72	105.65	106.54	105.76	104.68	101.86	108.68	102.2	102.26	106.8	101.71	103	100.97	106.37	101.45	108.69	101.78	100.65	101.23	103.91	101.64	103.34	104.28	100.5	103.16	106.06	105.02	104.28	102.91	105.83	106.3
110.99	109.38	111.44	108.51	111.24	109	108.52	114.49	115.08	113.23	114.13	105.57	109.8	108.46	109.92	113.16	110.99	110.7	110.66	113.12	109.24	107.52	110.26	114.27	109.18	108.11	110.29	110.26	110.08	112.63	110.46	116	114.36	111.46	109.22	116.8	112.53	113.96	110.64	112.44	111.82	112.73	107.02	112.52	111.57	112.61	109.61	108.87	115.12	110.36
103.86	106.8	106.27	105.81	104.25	103.91	105.29	106.43	109.99	103.08	111.48	106.73	108.24	105.85	104	106.97	106.38	110.38	103.8	105.64	100.44	109.26	107.57	106.92	108.34	102.6	108.28	108.53	107.83	107.38	106.34	103.38	108.96	102.21	102.86	107.6	106.03	105.41	106.82	110.71	103.61	106.56	106.42	106.7	104.88	107.51	103.78	102.85	103.64	107.96
102.84	109.63	105.14	106.45	107.91	105.91	101.45	104.73	105.38	101.48	103.87	102.92	107.1	109.14	106.51	107.44	101.48	109.29	106.34	107.42	108.08	105.37	107.26	103.62	108.01	107.01	101.34	108.22	105.34	103.37	112.25	103.77	105.11	104.92	103.54	107.24	104.75	104.45	108.08	107.7	105.26	104.87	107.35	103.95	105.21	107.05	105.59	106.6	104.83	108.24
112.04	112.19	117.97	107.62	111.69	112.58	110.74	110.2	115.48	109.35	114.44	111.27	116.78	111.17	115.18	110.94	113.4	112.55	118.37	113.34	116.59	111.39	110.4	112.01	112.91	115.71	113.75	105.77	121.82	114.7	113.99	115.05	111.92	115.12	110.22	113.17	107.43	115.17	112.87	115.9	115.04	113.44	113.2	113.61	113.19	106.74	111.89	116.23	115.18	115.67
112.01	111.86	112.31	112.45	111.03	110.4	113.97	108.66	112.79	112.75	108.18	111.45	110.3	112.01	116.95	114.57	111.14	111.48	109.84	114.65	116.38	113.47	111.02	108.43	110.91	114.38	113.09	113.09	108.41	111.5	114.05	109.93	111.23	109.21	113.22	109.11	109.71	112.55	110.74	113.63	109.73	115.13	116.41	107.65	107.14	105.41	113.74	114.33	109.75	113.26
108.36	106.67	106.01	108.77	106.38	108.57	105.04	106.68	105.59	107.26	110.78	108.2	107.97	106.1	111.8	107.94	102.19	103.57	108.36	105.68	106.14	107.23	107.34	102.22	105.18	105.36	104.93	105.45	106.08	110.28	108.44	106.73	107.68	106.01	106.37	103.85	102.7	110.03	105.91	112.24	105.63	104.72	107.78	107.11	102.4	106.58	105.91	108.42	103.02	109.24
106.48	104.36	106.86	108.7	105.7	107.05	108.19	109.32	105.93	104.17	103.84	106.74	102.27	105.78	108.47	105.3	104.98	107.42	101.88	106.12	106.63	107.56	99.542	102.56	106.66	106.27	107.37	105.06	105.07	105.31	108.61	107.53	107.09	106.29	101.92	104.58	104.86	105.17	106.08	106.74	108.78	104.68	102.89	100.08	109.38	102.64	107.59	105.95	106.66	99.02
105.17	107.4	102.6	102.7	104.62	109.79	108.95	108.37	106.44	105.87	108.7	105.74	107.69	106.29	105.09	102.24	106.03	105.26	112.93	103.75	105.27	104.35	105.61	105.04	109.8	104.69	106.55	103.58	99.607	109.76	104.34	107.72	103.06	108.53	106.31	104.02	103.63	109.36	105.19	105.19	108.42	102.83	107.08	106.1	107.89	106.92	104.72	104.33	106.6	105.77
109.38	112.43	113.67	109.51	112.5	114.5	110.89	110.17	110.12	110.34	110.39	116.7	108.12	111.44	114.26	116.16	110.56	113.98	117.99	110.65	112.29	115.9	108.2	108.14	113.22	114.92	112.23	111.05	113.73	115.24	112.02	115.67	109.7	115.49	110.56	108.64	117.46	108.9	112.87	111.33	112.3	115.29	115.13	114.75	113.71	114.02	112.5	110.44	115.56	113.74
105.08	105.65	104.08	107.71	107.11	104.44	107.46	108.87	105.34	109.67	104.85	106.99	104.31	105.17	101.85	102.09	107.76	104.34	103.35	108.32	102.6	102.65	103.27	106.86	105.53	108.66	109.06	106.06	104.44	106.21	105.15	112.35	106.01	104.32	101.91	106.52	103.66	105.66	113.56	111.46	110.52	101.71	106.86	104.52	103.66	107.35	109.01	104.81	107.82	110.26
104.17	107.02	102.99	108.57	103.46	106.28	107.76	104.01	103.81	106.68	104.67	104.35	103.42	106.42	102.76	102.33	106.79	104.33	105.13	106.59	106.74	105.12	106.45	109.89	108.34	105.97	105.16	106.94	105.99	108.08	98.7	110.26	102.41	110.14	107.32	105.73	105.92	109.02	107.25	105.64	107.9	106.95	106.76	106.44	104.66	106.77	107.38	105.36	104.21	108.29
101.58	107.49	108.54	104.42	106.91	106.25	112.46	106.76	106.36	102.46	106.75	103.62	107.63	105.26	103.69	102.64	104.32	107.39	106.82	105.26	109.71	102.48	105.82	104.96	104.5	105.36	107.39	101.07	108.12	104.72	105.17	103.39	106.27	104.57	103.35	103.24	102.56	107.19	102.98	104.06	108.11	99.803	109.37	104.42	106.52	107.46	107.49	107.57	105.43	102.52
111.65	111.8	112.03	115.18	114.49	112.27	114.46	109.89	107.82	108.14	108.48	108.21	110.18	112.44	111.91	110.31	112.57	113.11	110.7	115.11	116.19	112.21	109.61	112.15	115.79	111.06	113.36	110.1	112.14	110.79	113.39	111.83	113.43	113.19	111.01	113.07	111.87	114.35	110.11	111.92	114.08	109.43	111.41	109.42	110.36	112.52	110.59	115.53	112.87	113.75
109.86	105.06	104.89	107.41	106.2	107.21	107.72	106.6	102.56	107.35	106.11	104.87	105.42	102.82	105.33	103.11	103.15	108.85	106.6	106.55	100.49	107.31	110.96	105.6	107.05	107.4	105.52	107.9	106.51	106.4	103.24	100.44	103.26	104.77	111.42	107.6	109.68	106.23	106.38	100.43	106.59	100.83	100.29	104.66	108.45	107.15	103.03	109.15	106.28	105.93
111.97	111.06	113.13	115.57	110.58	110.71	108.84	112.12	111.58	111.29	106.47	107.24	112.13	111.01	111.48	108.85	111.43	107.25	111.39	114.96	108.75	110.54	110.07	110.12	110.42	107.21	114.89	107.81	109.17	106.97	104.41	110.35	106.67	112.68	111.59	111.6	107.61	108.69	110.36	111.39	110.61	107.66	110.67	111.89	110.3	106.33	108.89	109.32	109.98	110.21
100.9	102.14	103.94	108.88	107.94	103.37	102.36	102.29	103.9	104.7	106.06	100.46	105.18	101.99	107.27	105.01	106.79	104.31	103.87	104.68	104.3	104.26	104.81	102.97	104.39	107.55	105.64	108.64	107.1	104.29	108.94	102.03	105.92	103.6	102.42	105.26	103.6	103.83	101.23	102.3	102.92	99.354	101.81	101.78	100.32	102.54	108.48	106.36	107.7	101.69
103.43	103.92	101.57	98.099	97.936	103.38	100.86	102.39	101.03	99.542	100.24	100.84	99.387	98.698	99.566	104.55	98.654	102.35	101.99	101.84	99.397	102.82	99.365	100.85	100.67	98.116	102.52	102.01	100.25	102.45	102.94	101.06	100.36	101.92	99.394	99.027	96.037	100.62	104.27	100.96	93.921	99.964	103.95	100.27	101.38	101.95	104.61	100.28	98.537	100.77
102.97	103.19	105.36	103.73	100.46	106.95	103.89	104.14	105.07	104.31	104.01	102.6	108.41	100.67	107.93	106.8	100.25	106.35	104.01	105.18	107.06	107.5	99.906	105.85	110	104.38	104.46	108.9	108.91	106.97	102.35	107.57	105.77	99.593	105.36	101.86	104.86	99.527	105.18	106	102.9	105.77	104.19	110.15	100.19	103.46	103.99	107.11	103.48	102.26
109.25	113.9	110.76	108.43	110.7	113.57	109.37	115.15	109.84	110.52	105.24	111.3	107.97	108.96	111.29	107.01	112.85	109.48	111.21	109.61	110.23	111.33	110.53	112.2	109.4	110.83	114.57	113.49	112.15	107.02	111.49	110.51	108.36	111.41	113.45	108.28	111.99	105.09	107.43	113.13	113.12	112.63	112.43	109.63	113.72	114.93	113.88	110.54	115.57	110.32
104.16	102.48	99.656	100.9	98.078	103.48	97.167	99.948	100.62	97.812	99.365	101.41	101.74	102.18	97.058	103.9	104.03	100.06	100.73	100.52	100.57	96.846	98.311	102.34	101.29	102.49	97.65	100.51	101.31	104.27	100.74	101.08	100.62	100.07	97.695	93.905	97.633	101.44	99.825	99.999	100.37	98.317	102.19	103.21	102.1	95.887	97.113	102.45	100.49	99.955
105.71	104.46	105.04	107.55	105.13	107.27	111.57	105.21	105.42	110.62	104.42	107.2	103.26	105.54	108.75	106.66	106.79	104.13	108.77	103.8	106.91	111.2	105.62	115.1	105.64	108.31	109.7	108.17	107.93	104.9	102.61	105.4	105.83	105.27	106.33	109.55	104.86	104.35	106.29	108.87	111.45	105.02	106.5	106.14	109.33	103.18	105.07	109.35	107.09	107.41
106.8	106.71	103.82	106.46	105.48	104.08	103.37	104.13	102.64	113.27	104.41	105.23	109.42	109.32	106.66	107.35	104.07	103.69	105.54	105.87	106.29	106.88	106.39	110.94	105.78	109.93	107.3	104.84	106.21	103.47	106.5	101.97	109	102.81	106.33	112.1	104.96	109.91	104.41	106.75	108.38	105.98	103.76	109.96	106.17	103.21	104.56	100.61	104.29	100.48
103.79	109.05	106.24	108.58	104.99	106.05	107.71	103.34	108.31	103.01	103.95	102.05	106.01	106.49	105.31	102.48	103.88	102.92	105.84	109.58	102.91	103.63	105.85	103.67	102.25	104.99	104.88	106.7	106.4	109.06	110.34	106.37	105.81	105.88	106.52	106.23	106.55	102.11	110.03	101.92	105.93	106.44	103.82	104.26	108.71	102.46	105.23	110.09	107.22	105.58
96.545	104.24	100.95	96.612	98.265	102.42	100.82	97.555	102.71	99.043	100.22	103.8	100.18	97.652	99.918	103.06	101.16	99.085	96.537	104.14	100.32	100	103.96	99.245	98.615	100.52	103.28	98.548	106.74	100.47	102.1	102.96	95.053	101.92	100.22	98.665	99.09	98.905	101.5	107.35	101.52	99.383	106.75	104.92	99.796	98.453	96.676	94.963	101.16	97.442
103.69	110.59	102.02	101.35	104.21	107.59	101.85	104.42	103.52	110.62	105.43	100.03	106.94	99.132	105.28	106.96	102.32	109.51	106.71	103.6	101.5	103.77	105.51	102.62	107.47	105.12	100.38	101.69	102.55	103.31	108.05	102.92	104.16	101.41	106.06	104.93	109.56	107.4	106	105.13	109.28	106.07	106.18	104.43	105.02	100.14	103.88	104.29	107.38	104.16
108.38	106.17	108.58	112.06	109.65	108.49	110.55	107.8	108.65	107.67	109.51	111.65	110.68	106.66	107.01	111.67	112.79	107.9	109.82	113.85	110.27	109.46	110.98	107.12	107.87	112.33	113.1	111.09	110.41	107.27	107.24	111.9	116.03	109.98	117.23	106.21	114.94	107.93	111.36	110.21	109.99	110.83	116.1	112.37	109.24	110.17	105.77	110.96	115.79	107.32
116.07	116.48	115.34	113.65	117.13	118.96	116.23	116.33	116.02	115.99	115.94	116.42	117.38	115.52	114.57	112.06	115.32	115.5	117.84	112.52	121.39	113.96	116.93	116.98	117.05	114.22	111.83	116.5	112.07	114.59	114.07	117.56	116.54	115.93	117.6	120.32	119.19	114.83	115.51	116.03	113.84	116.42	113.69	114.36	118.14	115.76	122.99	120.61	119.06	119.23
97.339	96.322	101.74	98.697	98.779	101.13	105.04	98.848	100.18	103.04	100.95	101.11	97.831	104.59	99.513	100.4	98.935	99.181	99.235	100.92	102.42	101.4	102.56	99.176	101.27	102.96	100.82	100.8	97.506	97.606	97.707	99.372	98.887	98.85	98.809	99.658	96.221	103.77	100.63	103.41	101.89	101.14	99.293	99.912	102.78	100.16	102.91	98.017	96.232	99.009
106.8	107.01	106.15	105.42	108.9	106.86	103.91	115.04	104.01	114.47	108.37	107.91	101.6	106.35	107.65	110.12	108.08	110.26	108.42	107.61	104.76	105.56	107.51	104.04	107.78	111.25	107.34	107.94	108.64	108.79	105.59	105.11	104.23	101.78	100.49	104.56	105.55	107.36	105.79	102.36	106.87	101.74	101.3	106.47	106.92	108.75	104.46	107.9	106.85	103.01
100.61	93.411	97.613	97.967	97.037	106.34	95.102	98.121	98.026	100.2	97.454	99.252	97.401	102.75	96.853	107.24	99.386	99.097	98.279	97.513	104.05	102.35	99.581	97.711	100.03	99.692	100.44	102.01	100.54	102.05	102.57	103.41	95.206	101.93	96.094	99.291	101.09	99.446	96.587	104.56	97.196	98.279	99.423	98.358	100.53	100.49	101.42	99.692	99.853	101.53
107.19	109.97	103.3	106.2	105.82	103.99	111.64	105.15	112.72	104.41	106.11	102.19	105.21	103.46	108.38	103.25	105.22	108.81	105.39	109.26	101.63	108.71	104.97	103.29	103.92	108.68	106.84	109.86	101.95	107.46	103.85	104.49	101.78	100.43	108.15	109.73	102.24	108.59	104.47	104.69	109.17	105.89	103.23	107.74	109.47	104.8	102.48	109.11	111.03	109
106.41	105.84	106.79	109.13	107.69	105.97	108.96	104.66	105.65	110.62	104.18	106.47	106.99	104.7	104.55	108.46	107.18	104.67	107.12	109.2	105.46	106.34	103.68	106.7	102.85	109.97	105.05	106.43	107.66	107.86	107.39	109.4	100.51	106.68	103.96	106.6	106.45	107.39	106.94	109.66	107.08	105.34	107.92	107.87	104	107.82	106.85	107.22	109.49	104.8
99.623	98.302	103.2	100.25	97.423	103.22	102.36	103.72	98.249	100.21	101.6	99.531	103.18	103.17	102.84	97.091	99.1	95.86	93.797	103.27	95.724	99.641	104.78	91.84	94.738	101.7	100.89	107.15	102.42	100.67	100.72	100.79	100.65	99.529	101.41	99.294	103.72	97.118	102.42	96.312	102.32	100.57	98.784	100.17	104.26	97.782	99.078	97.059	95.596	99.293
103.67	99.609	100.27	98.019	94.121	94.644	96.273	103.54	97.893	101.92	96.873	102.54	101.09	99.824	97.772	102.43	101.67	99.285	101.11	100.07	97.915	104.26	100.52	98.651	104.45	102.46	98.517	101.64	102.84	99.723	97.675	102.16	99.749	96.954	96.337	107.37	103.23	98.821	102.64	99.542	102.73	101.25	98.139	99.892	95.824	101.61	100.79	102.26	102.13	101.51
101.99	103.89	106.43	108.47	105.84	104.66	107.72	109.77	104.04	107.52	106.5	104.45	107.78	103.54	105.67	103.13	103.29	108.47	106.55	103.57	107.75	100.21	103.7	109.96	106.81	103.33	106.39	105.84	103.26	105.03	103.63	108.29	109.14	107.32	104.58	108.2	101.43	109.84	105.79	105.66	108.45	109.89	101.55	107.15	106.53	102.7	106.2	105.61	101.11	105.26
101.63	103.54	105.2	104.17	103.23	102.47	100.87	103.71	107.51	107.05	103.75	108.44	107.39	104.12	104.54	112.88	115.29	106.04	99.295	101.38	108.53	102.74	106.28	105.94	106.14	105.31	104.95	104.48	101.61	101.42	99.163	109.82	108.98	104.69	106.99	103.71	102.72	107.78	105.86	105.2	104.04	101.93	109.42	106.89	108.2	110.22	106.51	105.84	102.88	106.64
119.08	116.36	119.17	117.1	117.68	118.08	112.66	119.23	119.18	118.4	121.02	118.44	117.36	120.38	116.51	116.08	117.64	110.61	118.1	120.34	122.81	121.04	115.47	116.59	117.02	119.69	115.18	113.61	113.55	119.1	120.54	116.66	112.4	119.6	117.56	114.66	117.96	112.81	118.46	117.99	119.79	120.79	116.9	115.77	116.14	121.34	115.39	116.13	116.87	118.22
102.84	101.99	107.44	106.07	103.52	103.22	107.11	108.18	105.78	106.17	101.9	104.6	105.59	104.22	107.15	110.08	108.52	107.47	108.88	110.32	104.03	105.69	104.38	105.3	103.6	104.94	103.89	102.32	107.53	106.93	108.84	104.84	108.49	99.344	107.86	106.53	107.48	107.31	108.02	108.68	110.82	105.24	106.06	107.69	103.33	105.91	104.05	103.14	107.09	103.68
100.66	99.556	100.45	98.615	96.051	99.394	100.63	98.724	100.69	102.92	100.88	98.833	104.02	101.24	99.872	98.311	98.976	100.43	96.106	103.06	96.375	101.84	100.88	98.32	103.5	100.4	100.62	96.486	103.8	103.81	103.13	103.19	94.862	98.928	99.738	100.05	98.965	98.071	102.34	103.6	104.03	98.394	103.11	98.739	101.85	95.605	99.037	103.88	100.98	99.218
111.42	108.98	104.37	113.45	107.73	109.74	113.84	114.66	110.43	109.34	106.96	110.89	113.35	113.34	105.17	113.08	113.04	111.49	111.73	107.64	112.61	115.7	116.65	110.92	109.4	110.14	109.96	108.46	107.62	111.2	106.84	105.42	112.24	106.3	109.03	115.93	111	109.58	109.48	111.29	112.22	113.53	110.21	110.02	111.14	111.88	110.79	111.79	110.25	109.01
105	106.02	105.96	108.83	104.95	101.79	113.25	101.56	109.57	108.37	104.58	103.9	107.68	106.41	103.09	108.46	107.4	105.61	106.91	111.45	105.13	105.07	107.68	99.794	106.84	103.35	100.97	99.257	101.53	99.219	104.06	103.01	105.72	103.57	101.14	101.33	103.9	99.645	106.73	103.72	104.23	104.57	102.92	105.14	103.1	103.43	104.25	104.27	103.08	104.8
111.12	112.49	105.58	110.92	108.79	107.31	110.7	113.09	111.6	113.28	115.12	109.53	115.93	114.32	112.21	109.24	116.38	112.7	113.25	110.46	113.22	112.26	111.38	109.18	109.85	107.59	112.64	113.91	104.98	113.04	109.53	113.64	109.22	108.97	112.04	117.37	112.73	113.35	112.17	112.3	107.97	112.92	109.99	110.06	112	111.73	111.18	112.95	111.69	111.77
97.764	101.73	99.929	97.736	101.23	102.73	101.59	95.962	102.16	102.11	95.311	101.55	99.695	98.73	104.74	97.4	100.58	99.53	99.985	100.7	103.03	99.396	99.18	103.95	99.628	100.99	98.312	103.46	102.54	101.94	101.44	104.51	100.9	98.773	98.094	100.93	95.852	101.66	99.104	99.893	99.497	100.44	101.37	101.25	99.984	99.635	99.737	103.14	101.52	102.32
97.652	95.207	97.855	96.104	97.802	98.33	96.693	101.43	100.83	101.45	102.5	99.791	103.34	98.581	100.61	100.52	101.86	98.968	96.796	101.45	98.052	104.96	106.75	98.921	99.235	101.53	98.133	101.85	99.957	101.26	104.48	99.862	103.18	103.35	96.455	98.064	98.848	97.892	101.03	99.656	99.081	96.66	97.114	101.83	103.06	98.171	98.596	97.525	101.11	97.434
108.04	103.56	104.47	105.06	107.96	99.63	106.25	105.66	102.85	103.31	105.48	104.65	104.17	99.323	103.38	105.37	102.66	107.11	107.89	108.16	102.52	103.01	105.66	105	102.68	106.37	100.94	102.27	101.76	102.11	108.12	98.248	98.576	102.98	110.08	102.65	102.61	100.76	103.95	99.397	103.15	98.929	102.02	105.25	107.49	103.5	107.57	100.99	104.79	106.5
104.3	106.43	108.2	106.01	109.79	104.51	108.31	108.76	107.66	108.89	109.84	106.88	105.17	106.3	109.26	109.89	109.52	104.1	111.11	105.7	108.12	108.87	106.18	107.04	105.69	101.36	110.79	109.03	108.62	106.14	102.05	101.73	109.13	106.55	105.7	106.64	105.21	108.08	106.69	104.5	107.68	105.44	102.83	106.32	108.27	106.84	109.93	108.22	110.13	109.27
104.22	106.13	105.06	106.95	103.94	109.54	109.27	104.11	113.56	104.41	105.37	100.6	104.34	101.79	107.08	110.65	106.27	108.56	102.26	106.75	107.25	103.12	102.56	103.83	104.45	108.36	105.91	109.31	105.82	106.35	104.71	105.94	107.54	103.66	105.43	104.7	103.61	108.36	108.62	103.87	108.06	106.27	104.15	104.42	106.57	107.57	107.94	105.83	109.33	102.92
106.79	102.17	109.61	102.61	108.05	104.63	105.11	106.23	108.17	104.85	104.98	104.02	103.74	108.16	104.98	109.76	101.93	105.33	107.91	107.7	108.87	112.01	101.85	107.48	104.08	110.58	106.91	104.62	106.96	108.9	100.5	109.52	107.31	107.66	107.24	108.22	108.66	105.53	107.42	104.65	105.29	105.86	112.25	107.07	106.45	110.55	104.95	108.53	107.95	110.21
107.55	105.83	101.27	107.58	105.97	103.16	102.04	107.57	103.7	107.46	104.56	108.1	99.832	103.06	106.01	105.7	105.65	104.79	108.03	107.35	104.12	105.15	106.88	109.09	106.08	104.76	106.66	105.28	105.72	110.69	105.17	105.71	104.06	103.12	99.892	108.19	104.02	103.66	107.65	103.47	108.52	104.9	104	97.298	105.75	107.02	108.34	102.91	105.63	104.29
110.29	110.08	111.91	110.26	114.03	109.98	108.79	109.98	116.67	110.33	109.06	111.33	109.36	109.75	115	113.93	112.38	113.99	108.1	110.04	112.62	114.09	112.05	107.98	113.5	110.03	111.52	111.87	111.99	115.08	113.27	107.88	107.5	107.82	113.62	111.37	109.57	113.32	109.37	111.71	106.64	110.85	109.95	109.87	110.38	114.19	111.06	114.03	112.49	110.11
105.53	102.67	101.48	108.2	106.37	104.96	102.67	105.27	103.32	110.92	108.37	107.27	108.36	105.62	107.55	104.71	109.4	108.55	105.17	105.44	106.25	106.6	108.88	102.36	108.24	102.44	101.5	107.55	102.27	108.6	101.96	106.42	107.66	106.01	101.97	104.76	105.66	102.67	106.59	102.73	107.41	110.33	106.63	106.43	111.28	108.55	106.84	106.09	108.28	104.42
107.18	106.28	107.18	106.91	104.74	108.44	104.57	102.73	107.2	100.89	105.87	104.15	105.61	104.04	104.85	105	106.65	102.16	107.26	106.09	102.67	101.73	101.57	107.76	107.1	108.12	103.9	108.34	102.36	108.35	99.013	107.76	99.282	108.43	105.21	104.58	107.93	105.52	110.76	108.46	109.37	104.19	99.107	101.43	110.94	106.36	106.74	106.59	106.69	106.29
104.45	99.433	107.14	104.97	101.67	101.16	106.64	106.27	109.36	102.43	108.01	99.411	106.49	107.06	109.21	103.77	102.79	100.2	102.69	107.98	98.596	101.58	106.47	106.22	102.46	106.63	101.51	101.68	105.56	106.19	105.45	106.58	110.47	104.23	102.12	98.344	103.57	105.89	107.47	103.4	101.81	104.65	99.023	108	103.01	103.39	107.75	103.01	99.35	103.29
111.55	103.12	107.24	105.65	106.66	101.09	109.54	107.8	108.56	104.51	106.19	107.75	108.37	109.56	106.27	106.45	105.33	105.73	105.44	108.54	108.01	104.75	108.66	109.65	106.26	103.42	107.83	102.59	100.28	108.27	105.63	106.62	104.52	101.83	104.44	107.15	104.5	110.66	107.8	103.21	104.51	108.7	106.62	106.36	102.06	101.91	102.5	105.22	108.76	107.33
104.21	109.69	108.29	103.02	106.22	109.58	107.48	110.17	105.35	106.54	106.37	105.73	107.75	107.41	105.62	107.44	103.75	101.61	104.25	107.03	104.4	106.28	106.1	109.19	102.86	104.41	101.45	101.17	110.76	106.83	109.96	108.59	107.3	107.25	104.24	110.14	104.35	107.74	106.01	103.79	103.27	106.71	106.95	105.14	106.48	107.7	109.06	108.95	105.15	104.56
114.92	109.55	110.72	107.59	110.19	112.97	112.11	109.05	108.51	110.53	112.01	109.06	108.97	111.17	114.62	110.84	107.14	115.83	112.01	105.55	108.3	113.62	110.46	112.47	113.06	110.84	110.35	111.18	108.47	108.3	108.14	110.16	108.48	111.61	116.52	109.86	107.78	111.08	110.55	110.52	111.8	113.68	114.06	113.32	107.37	110.4	113.43	115.27	111.91	112.97
103.78	106.22	100.82	104.85	104.53	105.92	103.22	104.46	108.34	109.96	105.06	105.02	106.61	106.11	103.41	110.07	107.05	101.96	105.58	104.33	103.86	103.21	101.57	103.35	102.51	105.23	106.11	109.37	110.39	102.21	102.37	104.09	103.86	102.76	103.63	104.61	106.85	107.81	107.3	106.94	106.55	105.07	108	105.41	108.28	104.17	101.53	104.76	106.53	103.58
119.23	117.37	115.38	122.34	117.78	118.99	115.71	121.55	116.85	119.98	117.12	115.99	118.37	116.48	115.94	117.73	114.09	115.75	113.64	115.58	119.6	113.08	116.53	119.9	119.01	120.52	111.99	119.88	116.78	114.99	114.54	119	117.86	117.8	115.86	115.34	118.71	117.4	116.48	117.47	120.71	117.56	116.64	116.71	114.62	116.09	117.84	116.32	113.58	117.9
109.02	110.84	112.88	110.03	108.47	108.42	110.74	109.15	110.56	108.06	110.98	113.78	113.96	109.88	108.19	108.79	112.31	110.76	111.31	110.61	108.89	111.53	109.85	103.76	114.96	108.14	107.88	112.52	112.01	110.85	112.76	111.42	106.99	116.1	111.5	110.41	108.67	109.93	111.52	113.55	110.47	113.49	108.9	110.2	114.57	110.17	108.99	108.63	110.14	107.8
100.19	101.53	104.4	104.38	109.7	103.06	106.43	103.96	104.91	103.19	108.74	103.39	99.248	102.76	98.937	104.13	106.18	107.87	101.84	105.81	102.8	103.12	103.62	106.05	105.48	106.77	108.05	109.47	104.21	100.44	106.15	103.03	101.35	106.57	102.69	106.32	105.31	102.41	104.29	99.848	102.55	105.17	105.31	105.14	105.66	105.25	101.88	105.43	105.98	107.32
105.97	103.91	105.54	105.28	108.25	106.78	103.63	110.58	108.41	103.78	107.38	101.72	108.01	102.58	108.13	106.8	104.6	105.81	99.529	100.58	98.698	99.654	103.31	104.92	104.33	100.17	104.26	105.65	106.36	101.04	101.76	104.92	106.97	105.17	105.34	103.61	105.51	105.44	104.6	110.38	108.38	106.79	103.29	104.52	107.33	106.31	103.31	101.06	105.69	100.7
97.499	96.225	97.07	101.35	99.259	97.93	101.97	105	103.54	96.715	102.18	103.22	101.34	96.502	104.37	99.81	104.22	93.173	100.4	99.05	100.09	98.64	104.19	100.44	103.71	102.69	100.69	99.633	98.238	100.73	97.337	97.263	104.01	101.5	103.68	100.71	101.95	103.09	104.56	97.816	100.71	98.192	102.52	102.57	99.383	104.44	96.588	98.076	104.95	100.41
108.93	111.46	107.26	115.14	114.33	110.94	114	110.54	112.43	108.77	111.1	108.38	115.66	111.01	107.95	114.45	110.47	111.45	113.71	115.87	112.98	114.32	116.51	111.78	106.48	110.84	109.3	108.96	113.44	110.83	110.99	110.92	107.19	112.9	110.61	112.02	114.15	114.87	110.92	110.97	110.62	115.99	110.2	117.28	113.13	113.53	106.85	116.94	111.6	112.31
106.93	106.23	106.81	103.29	107.08	105.02	107.17	109.34	108.83	104.27	104.91	105.73	103.75	103.7	107.79	108.37	105.39	109.71	105.5	106.37	105.07	106.43	105.77	107.86	106.56	106.66	108.39	106.13	102.62	107.49	101.91	111.27	108	104.92	106.25	104.51	105.54	108.12	104.62	105.52	106.94	106.25	108.24	104.51	105.22	102.22	105.77	103.68	106.79	105.41
111.43	110.6	105.42	111.52	110.09	110.13	108.5	109.89	108.17	109.28	108.57	111.27	110.67	107.3	107.86	106.27	106.8	108.92	110.77	108.97	114.3	116.33	110.79	111.01	109.15	114.44	111.46	108.62	108.2	113.16	113.09	109.17	112.84	114.73	108.32	112.35	107.62	113.47	113.26	106.12	107.19	109.59	108.49	113.34	113.18	110.63	111.4	110.62	110.17	110.18
106.74	105.61	105.05	102.65	109.82	105.28	110.51	104.63	103.09	99.416	107.58	104.14	106.59	108.24	107.23	103.42	104.27	104.97	103.52	99.772	104.99	104.04	100.46	109.15	105.05	107.01	102.09	108.36	103.17	101.52	107.35	105.29	108.11	108.62	102.61	107.95	102.42	100.37	108.83	106.84	104.03	106.32	104.53	106.9	101.87	102.83	108.19	105.64	102.82	109.09
115.47	111.4	110.17	110.35	110.45	111.28	110.21	108.92	109.96	110.5	107.5	111.26	113.95	112.32	111.17	110.31	111.17	111.38	110.23	109.97	110.8	107.93	108.52	109.74	109.18	112.14	110.81	109.03	104.47	109.43	111.16	109.13	110.46	112.78	112.27	107.33	113.16	107.99	112.68	111.62	112.59	107.94	111.58	110.02	110.68	114.32	104.73	113.13	112.46	110.54
110.34	108.06	115.06	110.44	110.3	108.41	109.59	112.56	109.24	110.7	114.55	108.43	115.38	108.55	107.78	111.35	113.33	107.64	114.29	111.61	109.86	110.48	105.98	107.18	112.5	113.87	113.69	115.3	111.64	112.37	114.09	114.99	114.1	105.05	107.91	109.11	111.39	113.46	111.35	112.21	107.24	108.81	111.4	111.57	113.62	113.43	107.08	110.99	112.13	113.46
107.75	108.42	113.58	107.2	105.83	106.36	106.63	108.28	105.67	103.87	108.06	105.76	103.75	109.49	101.24	100.01	102.27	105.55	109.16	108.17	109.66	104.88	109.19	108.81	105.88	105.53	108.15	107.75	105.28	104.33	107.08	101.1	108.59	101.23	104.33	107.08	104.01	106.18	106.49	108.2	106.18	108.19	108.54	105.25	108.22	104.67	105.4	106.81	106.21	101.79
108.02	106.12	105.11	102.57	105.26	104.33	103.42	100.88	106.81	107.52	111.64	109.36	110.58	109.34	105.96	108.9	105.97	108.89	104.29	105.27	102.12	105.4	104.2	111.08	108.26	109.17	110.77	110	109.91	102.37	102.43	106.73	111.99	103.94	110.97	107.41	109.52	108.68	98.263	112.64	107.54	110.93	109.66	102.85	101.89	106.72	107.47	104.7	105.66	112.58
105.74	107	101.74	103.78	107.51	104.98	106.24	108.78	105.2	104.55	108.09	109.38	106.44	105.14	103.63	101.5	105.41	105.03	105.77	105.01	110.12	106.89	105.84	106.08	109.77	104.3	109.06	113.08	105.15	104.88	104.44	106.25	100.78	104.44	110.72	106.74	107.47	110.9	100.62	112.08	107.35	108.26	107.06	102.97	103.96	108.5	102.97	100.25	107.33	109.39
101.65	103.99	108.08	105.59	105.15	107.74	108.34	105.24	112.46	108.16	106.26	104.31	105.29	105.44	107.72	104.01	108.58	104.37	106.75	105.71	106.85	105.96	108.21	103.25	106.73	106.4	106.76	109.51	106.73	105.52	112.6	108.09	105.54	109.39	105.51	105.36	103.36	104.03	105.76	108.23	112.09	106.05	105.64	105.41	106.23	102.88	104.54	110.63	107.33	105.17
115.99	117.46	116.73	115.09	114.52	118.05	120.23	119.64	114.41	117.85	116.09	116.37	119.25	118.97	113.48	115.74	120.19	115.84	112.89	114.31	115.7	122.39	113.25	119.82	114.81	118.85	115.33	119.49	117.17	115.56	120.8	115.84	117.36	117.86	115.2	116.9	117.23	112.76	118.73	118.99	119.1	119.72	116.41	120.52	114.63	116.39	112.72	115.96	117.13	122.24
105.95	105.39	104.06	104.17	104.08	109.16	103.12	104.96	104.85	105.71	107.91	108.67	106.19	106.88	103.85	101.52	108.26	107.67	98.883	104.7	103.98	107.38	105.14	102.98	102.8	102.05	104.28	107.03	106.34	107.45	102.79	102.26	105.54	108.69	107.43	106.39	106.83	107.35	104.94	106.73	106.92	105.05	101.16	104.86	101.03	104.33	102.38	104.82	105.35	109.1
101.32	96.78	97.685	103.12	101.05	95.878	100.59	99.194	99.371	99.736	98.555	99.601	101.51	101.8	103.09	95.325	96.394	100.76	98.45	98.062	101.88	100.69	104.94	100.64	103.99	101.06	102.42	98.99	98.447	99.421	105.86	98.882	98.606	96.904	97.292	100.17	100.82	99.687	97.421	97.234	98.678	98.918	102.65	97.283	99.005	96.034	96.308	99.017	99.52	99.315
111.65	109.56	112.3	113.35	111.77	111.94	111.16	111.1	115.1	111.58	112.77	110.14	115.79	111.72	112.47	107	109.11	109.96	112.9	108.25	110.62	109.83	114.39	110.75	112.78	113.87	112.71	114.63	109.62	112.33	109.36	113.95	109.07	112.98	106.45	111.05	110.27	112.96	113.57	105.21	112.76	108.43	112.16	114.71	112.8	110.14	112.15	109.83	107.3	110.28
110.39	112.29	113.05	114.38	113.26	109.98	113.35	113.81	111.77	110.43	111.47	109.06	111.71	116.71	107.9	116.67	115.08	112.35	110.01	108.32	111.55	116.38	108.62	111.47	113.77	115.8	106.44	108.18	113.01	110.1	112.89	111.2	111.19	109.25	113.87	114.8	108.41	113.2	110.13	111.7	112.01	109.47	112.76	109.25	107.99	111.84	110.51	110.41	110.32	115.22
101	103.8	99.708	102	104.7	96.892	97.504	96.89	102.22	101.35	94.633	96.993	100.68	97.886	102.57	99.617	99.397	99.976	95.446	99.213	101.2	99.623	102.59	102.9	100.26	98.07	96.799	95.826	101.59	95.934	102.62	98.616	105.95	100.14	96.657	99.553	102.39	98.173	99.85	101.86	100.46	98.186	97.027	98.128	101.89	99.821	100.01	97.511	102.5	94.193
99.079	97.382	102.93	96.688	97.157	100.62	101.01	101.99	103.29	101.4	94.715	101.67	97.841	97.6	99.991	100.4	100.29	99.615	100.05	101.08	100.98	97.748	102.5	98.167	98.311	102.46	102.21	96.863	99.745	103.54	95.48	98.776	102.69	99.813	98.29	98.739	99.853	99.139	99.248	97.647	96.709	98.619	99.879	103.34	98.458	99.129	99.884	100.31	97.62	98.079
110.49	114.35	117.31	114.32	108.93	108.34	106.67	112.28	109.93	106.79	107.42	111.61	111.94	103.42	110.99	109.82	109.89	111.72	112.47	117.08	112.78	109.79	110.2	109.16	111.92	108.73	112.16	107.12	114.64	112.26	106.19	112.41	110.25	113.83	110.01	107.67	113.55	109.56	115.71	113.48	112.15	112.28	108.69	109.82	113.65	107.01	115.07	109.15	112.1	115.19
105.42	107.01	104.53	108.92	106.49	101.35	104.91	104.47	105.86	107.49	104.44	105.62	103.68	108.93	105.35	106.87	110.53	107.54	104.68	107.02	104.52	107.9	106.66	110.21	108.53	109.78	105.97	108.77	107.49	104.4	108.64	107.41	106.49	105.33	104.94	107.63	106.83	110.1	106.04	106.78	103.91	106.49	106.48	102.4	109.93	107.93	106.31	103.07	105.27	106.53
109.36	103.61	105.73	108.65	106.3	105.74	104.23	103.81	107.81	106.01	100.96	106.44	104.77	108.98	107.64	103.71	107.99	105.97	105.86	106.89	101.48	102.02	107.52	102.31	105.17	106.97	107.5	106.64	109.12	104.4	106.26	109.3	107.3	101.84	104.36	107.11	104.48	105.82	104.78	107.83	107.8	106.79	107.3	103.21	107.45	104.93	106.16	103.4	99.842	107.48
115.07	117.29	115.21	119.51	113.71	119.9	118.72	116.4	119.39	116.78	116.39	119.89	113.59	113.64	115.98	115.54	117.05	121.32	116.16	118.87	118.76	118.77	116.19	112.73	116.42	116.12	114.97	116.52	115.82	118.94	117.42	121.28	113.42	117.87	113.29	114.64	116.88	114.14	118.93	115.89	115.7	114.84	113.27	114.37	115.68	118.5	114.64	116.57	116.8	118.87
99.622	102.83	101.6	101.12	102.01	99.098	101.75	100.86	98.502	101.93	96.942	105.7	98.779	98.018	105.16	101.8	100.28	100.41	100.2	100.76	98.271	99.226	99.935	102.9	102.23	101.6	101.33	99.699	100.93	100.71	97.758	100.6	94.847	96.841	104.16	100.74	97.874	97.884	93.426	100.75	97.631	101.14	100.12	99.785	101.23	103.4	99.863	103.84	103.88	99.952
107.64	103.9	108.83	108.09	107.27	110.54	105.01	104.59	107.39	107.26	105.26	101.22	109.29	99.78	106.84	108.4	105.37	108.13	107.41	105.29	105.8	110.67	111.72	110.13	107.59	106.91	111.75	106.79	106.93	110.82	108.91	105.62	106.84	105.15	106.32	110.54	104.29	108.64	104.31	104.3	104.83	106.52	109.18	106.96	107.36	107.65	104.04	103.12	108.71	107.21
109.15	107.34	109.72	110.38	108.77	114.81	110.91	109.69	109.61	108.81	111.84	111.81	113.07	110.83	111.82	107.57	108.96	108.11	103.66	105.01	112.83	107.14	109.54	109.38	110.72	113.52	112.43	114.51	113.31	116.06	111.98	114.66	107.97	109.7	107.86	116.78	114.2	108.76	110.89	110.44	112.08	111.09	114.1	111.88	112.07	113.72	113.23	112.89	110.46	107.63
110.05	109.77	108.43	103.87	105.86	103.31	101.19	107.66	104.05	103.7	106.98	107.59	107.52	106.25	105.45	105.87	106.34	104.58	104.77	107.46	103.98	104.99	107.96	105.66	107.92	106.48	106.01	106.77	107.32	108.97	106.73	107.82	105.1	104.62	106.68	102.81	108.74	104.84	107.47	109.98	106.91	106.4	102.85	105.46	102.67	106.4	109.07	102.22	106.78	107.25
103.52	107.6	105.27	104.92	104.42	103.8	107.08	106.43	103.35	105.34	110.5	105.8	102.61	108.15	106.7	106.53	106.4	108.07	107.27	100.26	106.25	104.82	99.542	105.25	103.78	103.21	101.03	105.98	105.33	106.25	101.18	104.63	107.47	104.12	104.06	106.43	103.69	107.46	107.09	105.18	105.46	107.55	107.11	104.67	105.95	109.24	104.19	105.96	108.12	103.68
110.53	109.51	112.78	111.1	107.77	110.17	109.12	112.65	112.32	113.98	110.54	113.46	111.66	110.93	112.57	107.52	111.27	107.97	110.98	112.84	114.32	109.96	109.37	111.63	112.65	111.98	108.89	113.82	108.41	112.52	110.99	109.59	111.27	110.83	115.61	108.08	113.98	109.98	108.56	110.42	110.75	115.11	114.45	111.57	111.95	109.3	98.407	112.06	115.69	111.44
103.6	105.92	102.88	106.37	106.75	105.43	103.57	105.74	102.69	107.64	109.95	108.05	106.19	106.9	110.65	105.45	105.58	104.07	105.52	107.7	109.17	110.17	105.29	102.49	103.08	101.32	108.29	106.36	108.1	107.2	108.05	108.6	103.17	108.63	106.39	108.07	104.92	107.93	103.34	103.44	104.49	101.92	108.56	105.42	105.29	107.81	103.39	106.65	106.28	108.1
109.98	108.78	116.38	110.89	106.7	105.69	109.01	108.63	113.29	105.05	114.06	114.65	114.28	109.92	114.42	113.76	110.65	112.49	116.25	106.4	107.93	112.46	109.28	112.02	111.37	108.7	106.89	111.58	112.94	107.26	114.71	114.1	115.07	108.3	112.26	110.48	109.28	109.08	107.4	109.11	110.09	111.54	109.18	104.71	115.98	113.24	113.14	109.84	108.72	111.53
110.32	105.04	106.92	107.91	101.04	110.27	103.65	106.28	108.48	102.64	105.09	110.2	108.92	105.59	113.18	103.5	108.2	112.75	105.37	107.9	104.74	104.55	107.65	104.17	107.26	104.17	103.49	111.94	110.36	110.44	104.82	105.87	107.97	106.9	108.57	103.69	104.51	105.75	105.13	106.99	103.1	110.63	105.96	104.28	107.13	106.68	107.92	106.53	110.33	105.58
106.95	109.02	105.08	103.35	106.89	106.79	108.86	108.43	105.47	103.46	106.07	105.9	107.18	100.96	103.55	102.23	107.81	101.43	108.01	100.24	107.15	105.93	102.79	106.06	107.15	103.94	102.42	107.61	106.59	105.22	104.74	105.13	103.08	100.35	107.59	103.58	103.61	107.96	104.47	103.61	102.92	104.43	102.02	102.98	106.01	104.45	104.73	101.85	103.49	103.89
99.348	101.78	102.23	101.38	102.8	99.989	103.4	97.366	97.777	99.696	102	100.16	100.87	95.283	98.129	100.71	100.24	101.58	103.18	99.048	99.49	101.83	102.06	98.859	101.96	100.42	97.962	102.85	98.158	98.628	99.876	100.37	102.32	104.11	100.46	102.23	98.318	96.982	99.207	103.57	102.07	97.535	102.45	99.918	96.235	98.075	104.42	101.64	102.36	99.913
102.94	109.89	101.98	108.08	106.52	107.97	102.21	110.04	104.21	107.16	109.01	106.06	107.63	108.58	102.45	106.38	105.51	105.9	102.21	109.9	108.9	104.78	110.73	106.08	104.5	101.46	112.27	106.04	105.97	103.41	109.4	108.36	103.42	108.05	110.34	106.03	108.11	108.24	105.43	108.75	102.86	106.29	109.31	106.06	107.38	103.34	105.15	103.85	104.71	106.7
104.7	106.55	107.68	111.94	107.57	105.63	106.15	106.07	103.48	102.47	106.1	104.22	105.83	105.7	106.5	107.7	106.84	108.11	101.61	100.63	109.74	108.81	102.54	105.97	103.03	108.04	108.38	104.18	106.77	105.43	105	106.5	106.06	104	108.35	105.22	107.71	106.94	110.54	108.59	104.94	102.19	112.8	106.29	108.98	111	106.98	107.48	110.89	105.64
104.9	106.96	108.1	105	101.11	107.63	107.21	108.99	107.98	108.15	105.64	104.29	108.64	106.92	104.88	104.89	100.65	105.91	102.86	103.29	101.55	108.41	106.66	105.79	102.62	105.71	111	112.33	102.12	105.9	99.357	107.24	104.72	104.62	105.86	109.86	109.16	105.07	106.89	104.64	103.78	107.33	102.39	108.88	107.19	105.47	106.12	104.85	108.43	106.18
101.51	103.99	106.94	105.02	104.33	102.89	109.89	103.24	105.68	103.13	105.06	111.69	102.17	102.71	103.81	110.72	99.474	106.49	102.76	102.34	108	104.8	105.72	104.08	103.94	105.85	108.86	100.78	104.86	104.02	105.57	103.35	109.22	102.75	106.69	106.3	105.79	106	104.89	96.927	109.44	107.95	102.46	104.16	106.92	107.72	102.92	106.98	103.23	104.71
105.35	108.42	112.9	109.42	102.76	101.79	108.08	107.49	108.15	112.28	108.06	105.39	108.5	106.85	102.47	111.97	107.83	106.74	111.26	105.39	104.46	101.08	108.81	108.78	107.06	101.86	105.5	108.21	105.92	103.99	106.6	103.12	109.65	106.9	107.19	104.8	105.4	107.28	109.06	106.71	109.27	104.96	101.08	104.21	105.38	104.57	109.27	106.54	103.87	110.79
109.71	110.42	106.71	109.13	103.25	106.02	109.19	104.94	106.08	106.63	112.31	108.18	101.31	109.61	101.17	108.38	108.07	106.85	106.85	105.71	110.18	109.44	101.89	106.04	104.8	109.32	109.95	108.21	106.62	106.54	105.4	101.96	107.56	107.01	105.37	107.07	107.53	107.08	105.63	106.72	108.78	109.91	105.79	110.1	104.66	107.08	108.95	107.36	107	104.39
106.76	106.65	107.24	106.08	106.43	102.75	104.42	106.96	108.59	104.58	105.91	105.87	109.17	111.81	105.22	102.99	107.64	109.04	99.565	105.22	107.19	101.26	107.51	107.57	105.81	110.14	105.72	110.83	107.29	104.07	107.26	108.69	102.93	107.32	110.67	111.78	104.15	104.17	105.08	107.9	107.9	105.85	107.94	109.73	105.11	107.18	103.71	106.67	103.08	103.86
100.49	105.75	106.88	109.34	102.3	103.99	110.89	108.58	105.94	105.77	104.7	109.48	103.8	112.08	104.7	107.5	105.02	104.59	107.09	106.46	105.28	105.33	103.58	108.15	107.29	106.26	106.3	103.61	105.76	106.03	106.58	107.97	109.84	106.34	101.6	106.5	106.82	109.71	104.45	106.96	105.73	107.51	103.56	106.76	107.91	106.88	105.2	105.45	108.09	107.97
107.72	107.73	108.12	106.24	108.02	108.91	106.41	107.59	109.11	106.99	108.08	106.65	109.96	110.24	106.09	103.76	103.7	104.03	105.65	111.44	102.58	110.92	111.69	101.05	105.7	102.93	105.96	109.8	107.87	104.68	107.78	102.74	110.02	106.48	109.94	104.64	106.16	108.41	107.99	104.22	104.62	106.16	104.89	108.36	107.91	104.6	109.19	107.7	103.91	108.14
106.19	108.21	102.77	112.88	101.87	105.33	109.34	108.58	105.58	104.3	106.59	100.12	102.47	104.93	107.68	102.57	104.18	104.84	106.27	106.16	100.82	106.58	102.86	107.7	110.73	106.34	107.98	106.29	103.45	101.07	105.65	107.36	103.72	107.27	104.19	104.71	105.19	105.07	106.94	107.72	104.59	102.95	103.54	102.81	104.43	103.98	102.57	104.36	101.24	107.96
107.6	108.97	102.8	103.85	103.95	105.12	102.2	101.6	101.51	106.59	105.29	103.09	103.55	105.86	102.85	100.86	99.891	105.62	108.25	106.15	102.6	107.49	105.88	107.72	103.09	108.49	101.37	101.64	99.893	108.82	103.58	105.87	103.78	108.04	100.69	102.88	104.18	108.57	102.8	107.58	102.84	105.78	106.69	104.35	101.04	109.17	102.3	104.49	103.79	103.52
99.832	99.814	96.446	101.07	104.83	100.63	100.72	102.05	97.267	93.799	103.59	99.717	99.789	104.9	96.47	101.11	102.13	96.98	99.037	97.498	96.3	100.17	100.49	99.523	102.3	100.45	101.4	101.39	96.833	99.798	101.77	98.916	95.622	97.069	99.416	95.434	100.23	100.03	101.65	96.701	103.19	100.68	97.254	100.25	105.35	100.32	96.971	97.582	99.906	100.74
104.88	99.75	106.75	100.1	100.09	109.34	105.73	102.33	104.73	104.22	107.82	105.58	105.04	104.53	99.843	106.51	103.62	108.25	106.82	104.78	106.74	111.37	106.14	104.02	106.94	108.26	103.66	108.43	102.85	102.64	107.13	103.14	105.63	101.31	103.98	108.91	99.521	103.22	100.83	103.92	104.33	106.1	102.63	104.43	106.43	99.471	100.11	103.49	103.56	106.54
108.64	104.8	104.91	105.27	103.86	102.23	106.01	105.47	104.92	107.46	99.554	105.28	101.95	102.33	107.46	100.85	109.37	105.21	104.32	102.33	104.05	103.93	105.16	97.036	106.47	102.44	105.44	102.37	100.28	99.189	101.75	107.73	104.98	106.46	105.52	105.84	107.09	106.17	106.88	103.48	103.06	105.39	108.6	100.78	106.58	106.92	106.71	104.4	102.22	105.21
103.93	100.83	104	105.15	102.97	106.05	104.77	109.49	103.16	106.74	108.71	107.26	105.57	102.78	102.25	102.56	104.22	104.85	112.71	106.11	106.59	103.47	105.13	103.82	102.46	105.26	102.98	104.07	106.96	106.78	108.68	107.76	108.13	105.58	103.82	108.71	110.66	108.15	105.08	103.33	107.5	108.42	107.67	104.17	107.1	103.66	108.29	108.2	103.22	108.99
101.45	98.213	99.353	97.171	98.056	97.216	98.845	103.38	100.49	97.626	98.591	103.1	99.469	103.09	104.09	100.76	101.76	99.438	100.44	97.746	98.126	104.26	97.128	97.785	99.793	98.926	97.942	100.26	96.811	103.74	98.638	98.507	97.548	100.25	101.04	100.34	102.39	105.37	100.84	99.744	98.008	99.593	98.411	100.01	100.41	101.99	99.096	102.71	96.47	98.233
102.46	100.78	96.864	102.85	98.855	97.05	99.008	101.23	102.09	100	100.93	98.7	102.42	98.562	102.07	98.73	102.03	99.513	99.013	103.1	102.96	105.21	99.724	105.05	103.99	102.67	99.438	100.61	103.55	95.722	99.522	100.67	101.17	100.16	102.69	103.57	104.09	95.071	104.68	101.87	104.64	104.71	98.118	104.01	100.84	101.62	101.89	98.301	99.882	101.17
103.2	97.878	99.266	98.657	103.5	99.444	102.02	94.334	97.351	98.304	96.134	101.37	100.25	99.725	101.33	101.97	104.61	98.18	100.36	100.4	100.84	106.81	100.87	97.6	100.27	100.23	99.645	102.6	98.879	101.21	99.821	99.884	103.03	99.436	103.18	97.91	102.28	101.14	99.773	105.83	98.916	102.21	101.51	100.69	98.871	101.42	101.4	106.5	97.632	106.46
102.54	98.588	99.07	94.128	97.203	99.969	95.988	98.381	98.081	105.07	102.61	97.626	101.62	97.508	98.777	98.305	98.934	99.622	97.68	100.31	100.83	100.42	101.45	98.925	99.818	96.661	99.71	97.885	95.187	103.89	102.11	103.65	95.802	96.19	100.27	101.13	97.197	101.31	99.293	100.37	98.965	100.55	97.019	99.807	96.501	99.929	98.004	101.69	100.86	97.819
104.62	100.27	104.77	103.2	103.98	99.552	105.4	104.58	102.26	105.08	104.74	104.13	101.24	108.63	103.21	106.63	106.22	106.12	99.198	104.41	107.01	107.87	106.12	103.84	103.3	102.73	105.86	106.44	110.94	106.29	103.11	105.34	104.92	107.04	107.48	109.96	109.51	103.55	100.88	107.25	103.21	100.2	109.46	106.94	110.34	106.9	106.63	106.58	103.75	107.29
103.4	105.3	108.85	105.52	108.49	111.84	108.87	107.3	104.79	106.3	107.87	103.99	107.77	109.44	108.13	106.77	109.67	109.31	107.15	107.14	107.19	108.62	105.88	105.71	104.06	104.27	106.72	108.94	107.37	104.59	109.53	106.15	104.11	108.95	105.82	103.1	107.29	110.28	102.64	108.03	109.72	104.37	104.66	102.82	105.11	109.96	105.47	102.57	104	107.51
106.89	107.62	105.33	106.2	107.44	106.94	108.05	106.56	107.21	103.73	108	108.93	104.6	110.41	108.2	103.38	107.26	109.12	106.34	104.89	105.72	107.1	105.03	107.95	104.72	105.25	108.7	105.39	105.17	105.66	108.17	104.44	107.44	106.4	106.29	107	107.04	106.65	107.79	104.56	107.77	108.65	108.81	108.55	103.45	106.16	107.19	109.88	108.16	109.74
102.53	106.79	106.28	105.8	104.74	102.81	103.88	106.38	103.6	106.83	101.27	102.03	107.31	105.84	104.14	102.23	104.55	107.3	104.59	110.51	103.35	107.27	109.37	109.78	107.69	110.21	107.19	105.45	105.31	105.86	110.6	104.02	106.38	110.6	105.83	107.29	105.6	103.78	105.49	100.22	106.54	105.02	104.09	107.95	102.57	105.58	106.41	105.96	101.54	105.29
100.37	99.676	100.18	95.061	100.95	104.13	104.44	102.74	101.67	100.41	100.4	99.104	100.72	101.85	102.08	94.219	104.41	101.52	104.92	103.53	101.61	98.12	99.054	100.06	101.66	100.93	104.33	101.99	98.617	99.206	99.887	98.223	100.75	101.45	98.851	97.91	103.54	100.71	102.66	97.257	102.76	98.741	103.42	96.656	101.25	98.187	100.44	99.168	101.53	99.633
104.76	108.14	104.8	105.07	106.06	109.87	107.73	106.36	105.28	103.47	109.17	104.35	102.63	101.79	104.63	106.78	107.22	108.56	107.87	107.55	106.99	106.99	108.32	106.28	106.1	108.95	100.58	107.89	103.36	106.64	107.9	104.28	102.63	101.75	108.64	102.87	107.09	109.66	105.43	107.64	107.01	105.1	108.41	107.35	105.72	105.08	100.59	106.9	103.97	107.99
108.87	113.45	109.81	113.11	113.76	106.06	111.81	111.33	107.88	110.74	106.14	109.65	111.76	112.98	110.14	110.67	107.48	106.3	112.06	109.46	106.78	113.41	110.78	108.92	113.21	109.68	111.09	111.64	111.22	113.04	111.69	109.38	113.7	112.28	111.3	110.64	113.44	108.08	109.01	110.87	112.07	111.9	107.65	109.62	111.82	113.08	107.41	112.11	108.89	112.15
106.81	105.19	103.15	104.18	107.47	105.19	106.2	105.82	104.86	106.8	107.43	101.79	107.5	105.38	104.98	102.15	106.1	104.13	106.58	103.18	108.75	109.55	108.71	106.01	107.01	106.32	107.24	105.84	106.02	106.26	105.07	107.81	100.79	106.31	107.42	104.7	105.63	106.39	105.55	101.86	104.49	106.13	102.89	107.53	102.79	110.89	106.86	105.24	106.3	105.24
104.73	106.36	104.94	109.75	103.91	108.91	101.47	104.77	104.28	110.59	105	108.51	98.335	101.99	105.13	108.24	106.34	102.04	101.46	105.72	101.17	111.2	110.36	106.87	107.6	106.55	103.51	100.44	104.7	107.04	104.19	108.97	102.74	105.83	104.94	106.37	105.43	109.26	102.58	106.22	105.21	104.59	107	102.84	102.84	105.36	104.88	106.77	106.23	103.8
107.71	105.26	102.9	104.15	102.45	106.73	105.2	102.1	105.95	110.2	103.17	103.86	107.05	109.89	99.997	105.53	106.91	106.49	105.13	109.2	105.91	101.92	104.73	110.17	105.73	104.77	107.96	107.3	104.81	103.46	104.97	100.55	100.74	104.07	106.55	108.33	103.37	98.759	104.49	108.21	108.52	109.62	105.73	105.15	101.44	104.58	107.52	101.77	99.641	108.11
108.86	107.19	110.29	104.81	109.3	107.97	100.61	107.62	107.9	106.28	111.03	106.82	104.02	104.74	106.41	99.604	108.12	108.71	107.34	106.31	111.68	102.21	105.36	110.46	103.91	105.93	102.91	107.92	106.75	109.08	106.75	104.88	108.07	104.4	102.45	107.17	100.5	108.3	100.55	106.24	104.83	109.8	107.04	108.76	103.41	108.31	104.25	108.82	104.72	106.02
97.138	99.234	101.07	100.34	101.36	100.64	103.35	96.787	99.064	98.16	99.83	99.61	101.65	96.847	99.657	102.03	99.318	102.47	98.811	100.25	100.2	99.603	100.19	99.485	100.48	102.69	99.737	96.403	101.36	103.11	103.39	99.124	101.36	96.366	98.929	98.9	100.28	101.16	101.9	98.01	97.695	102.79	96.37	100.43	99.778	98.122	99.541	99.943	99.776	95.946
106.59	110.66	113.25	112.12	112.2	113.05	110.33	107.61	107.94	110.57	111.89	111.49	116.31	109.87	110.12	110.44	108.01	113.8	114.93	110.51	108.37	114.44	107.47	117.34	108.03	111.71	112.04	111.71	116.03	111.05	112.31	107.67	112.42	113.44	109.46	109.56	111.57	109.66	108.5	109.31	106.75	108.39	110.04	109.48	109.82	108.88	111.7	107.91	111.17	114.61
104.63	105.74	106.02	104.46	104.02	103.75	106.34	105.31	105.99	110.3	105.47	108.47	105.56	107.38	108.64	102.11	104.18	109.29	101.14	109.61	101.68	107.26	108.26	109.34	105.53	108.33	105.93	106.51	108.4	106.41	108.44	104.1	104.87	109.05	108.41	108.37	105.62	110.82	110.58	108.86	109.36	108.16	108.39	103.08	106.52	110.56	103.8	105.25	111.9	102.07
102.93	104.49	104.01	103.58	112.69	105.81	106.19	105.59	103.34	110.1	108.45	106.84	107.82	108.28	104.83	100.78	106.18	108.83	107.95	103.94	103.72	108.25	107.01	111.03	106.53	108.02	109.02	104.3	108.48	107.04	108.45	106.92	105.22	103.68	105.07	105.95	103.2	103.17	109.88	103.41	106.14	105.78	107.54	106.64	103.58	103.61	106.82	105.58	105.3	107.42
111.32	113.05	109.21	113.3	109.31	110.4	109.45	108.98	110.01	109.25	113.07	116	112.84	110.29	113.79	114.75	109.35	110.15	110.14	114.47	112.93	106.86	109.23	108.21	111.78	107.71	108.67	115.57	110.04	115.18	108.58	110.85	107.87	109.09	113.06	109.54	107.9	110.06	111.81	110.83	109.06	110.9	112.27	114.77	112.7	113.78	111.12	112.88	107.58	109.69
99.159	97.485	97.765	96.192	99.38	96.879	94.773	100.84	96.554	103.44	97.783	97.964	98.866	97.177	96.422	97.161	104.19	100.82	99.406	98.22	98.4	101.08	96.903	100.05	94.937	100.08	103.76	98.314	99.337	96.564	96.717	99.898	100.13	102.66	98.427	97.557	100.9	100.75	99.755	100.29	98.547	93.601	100.32	97.681	99.71	100.49	96.387	98.739	100.87	101.57
117.25	111.39	109.56	110.05	107.13	108.81	109.61	110.62	113.77	111.46	115.09	107.76	109.35	109.1	111.14	109.95	114.89	112.64	109.6	111.14	111.59	114	112.33	111.95	110.48	110.46	112.28	112.83	118.64	111.34	109.88	112.7	114.61	114.33	111.4	112.74	113.37	113.4	109.34	105.59	111.27	110.99	114.95	111.95	108.33	113.12	113.68	111.03	106.51	106.91
111.3	105.49	107.45	108.28	108.03	108.32	107.42	106.8	107.29	105.43	110.03	107.24	113.14	108.43	108.6	108.33	103.9	110.29	110.61	104.55	105.07	106.54	103.13	107.77	101.84	103	107.62	104.54	108.91	108.89	103.93	106.77	101.4	107.33	104.73	106.65	109.29	101.51	108.28	105.12	104.47	106.75	108.38	105.88	109.13	111.11	104.34	103.99	101.63	106.59
105.82	108.19	105.61	104.61	100.9	101.61	103.63	106.45	104.22	103.13	102.25	105.72	108.26	109.16	101.12	106.29	102.59	105.65	105.38	103.85	107.32	105.42	104.31	108.71	105.67	104.57	103.5	107.43	107.9	102.08	102.96	106.8	106.18	100.97	101.43	105.13	103.84	110.54	99.673	104.33	108.01	104.77	101.62	104.67	105.88	105.31	109.82	104.19	106.58	107.94
112.62	112.57	114.41	112.14	113.43	110.95	112.02	118.48	111.03	110.3	109.46	111.37	110.7	108.74	111.25	111.79	110.37	113.13	111.55	112.1	115.35	112	109.87	111.33	112.63	107.44	112.43	110.58	110.31	112.8	112.86	115.04	112.22	105.9	109.01	111.56	114.5	113.29	112.38	110.77	111.04	112.77	111.05	112.71	112.38	111.78	111.77	111.74	112.82	111.06
105.83	105.86	101.78	106.74	103.41	102.46	103.88	105.16	103.7	106.31	105.8	105.74	109.38	104.75	104.04	105.53	106.43	105.69	105.05	103.37	104.28	103.43	106.53	104.38	109.09	108.15	104.65	101.45	105.84	102.58	104.59	102.5	104.69	107.34	102.74	104.75	107.89	107.73	100.73	109.57	108.29	104.83	106.62	104.61	106.16	102.92	108.97	104.27	105.52	107.8
104.68	104.43	102.27	103.14	105.3	104.41	99.249	104.82	105.26	105.03	104.84	104.67	105.31	104.33	102.98	107.25	101.75	106.69	101.76	103.52	103.94	103.92	105.09	105.95	105.64	101.55	106.67	104.79	106.87	102.93	110.55	99.868	104.37	101.69	107.04	102.85	102.64	99.826	102.76	102.16	104.08	105.45	107.47	103.03	104.29	104.78	104.09	102.25	101.05	106.06
117.62	118.38	121.63	118.59	112.48	116.61	113.97	117.02	116.95	119.62	118.15	115.21	118.88	116.81	118.53	118.68	116.78	120.09	118.67	119.87	117.99	115.39	114.05	121.45	120.11	117.93	113.81	118.11	113.95	115.57	117.98	116.04	116.95	113.08	120.72	119.45	115.56	120.56	116.33	118.12	118.67	116.78	113.91	115.12	119.81	120.17	117.6	115.17	117.44	117.72
110.1	102.9	103.73	108.01	109.35	104.75	111.15	106.2	107.57	108.89	106.14	103.18	107.55	107.08	104.21	104.34	106.02	108.92	105.61	105.81	105.93	104.83	105.16	110.55	107.37	111.04	104.81	103.01	110.79	106.71	106.28	106.3	107.05	103.78	105.86	105.59	109.9	104.38	110.08	103.51	105.59	104.51	108.86	104.07	104.3	107.29	109.93	105.33	106.41	101.57
105.02	100.31	103.12	103.22	107.5	103.39	104.8	108.04	106.8	100.81	102.1	102.02	101.93	108.34	104.76	103.77	103.76	107.57	106.11	104.85	101.93	103.2	104.3	104.72	103.01	108.28	104.65	104.62	106.52	102.4	101.21	102.33	107.88	106.17	102.22	107.32	97.309	102.19	108.81	103.45	108.67	106.32	104.54	105.05	104.45	104.28	100.95	101.87	103.82	107.84
102.56	106.12	103.21	105.79	104.4	103.06	101.34	98.244	105.7	103.93	110.19	105.16	105.13	102.02	107.11	100.79	104.08	105.29	104.67	104.66	106.27	101.1	104.46	106.38	103.38	100.87	102.06	105.37	104.93	106.21	102.14	104.66	107.07	104.84	101.03	99.991	105.47	106.16	101.39	102.33	107.59	103.93	105.6	106.64	104.62	101.85	98.289	102.54	110.39	103.2
107.84	111.28	112.22	108.15	112.44	112.84	113.01	115.37	107.59	109.91	108.56	111.32	113	109.51	111.02	111.34	112.45	117.01	107.76	109.57	113.84	113.96	111.45	112.12	112.02	111.97	113.4	111.32	104.85	110.01	112.22	111.24	110.5	114.05	106.31	109.61	109.19	113.03	112.46	109.41	106.97	110.73	108.83	109.77	112.71	109.72	117.42	112.71	116.39	109.81
104.5	104.96	106.77	106.68	108.43	104.24	108.39	106.17	104.83	102.63	102.12	105.5	105.52	100.94	105.37	105.9	108.83	106.39	104.66	99.209	102.25	105.86	103.28	108.56	105.94	102.81	103.12	104.47	101.44	108.07	104.48	107.49	107.57	108.67	105.14	108.08	104.82	109.55	108.52	105.04	104.45	107.14	103.71	104.47	108.94	105.24	102.3	105.48	106.07	100.29
104.51	104.44	96.641	99.389	99.106	105.06	100.24	104.75	100.92	100.08	94.493	102.32	98.346	101.05	100.49	100.91	102.64	97.391	101	97.621	99.238	101.37	95.964	98.758	101.44	101.25	102.78	101.3	99.851	100.79	98.976	101.75	100.3	101.25	100.34	99.524	103.18	105.75	97.466	101.43	96.941	96.301	102.47	100.31	103.12	101.98	98.386	97.023	102.66	104.24
101.91	104.16	107.93	110.67	105.05	103.85	108.51	102.32	104.84	106.3	108.34	100.46	100.88	109.06	107.77	108.16	105.99	99.913	104.05	107.49	105.55	106.64	105.55	109.95	106.64	104.55	104.78	103.29	108.78	106.93	103.1	105.24	104.34	102.64	105.62	105.77	102.59	105.31	106.92	103.81	99.495	105.04	104.76	103.5	107.74	103.41	107.52	108.93	104.19	104.66
97.626	98.58	105.87	98.854	102.15	100.13	101.67	100.59	101.09	102.95	102.75	97.438	101.01	100.43	98.311	101.62	98.814	102.95	103.06	100.25	97.539	103.36	101.54	100.71	106.64	101.72	105.35	103.81	103.3	99.005	100.82	104.61	101.13	104.27	102	102.52	103.76	104.15	103.31	101.31	103.47	98.592	102.96	99.427	100.03	104.21	99.685	102.48	102	99.961
105.44	103.98	104.17	106.46	105.59	107.23	105.36	102.3	105	104.57	100.87	101.72	104.84	106.24	107.04	99.826	109.17	104.35	104.67	102.9	101.8	107.66	100.28	106.27	108.13	103.66	104.64	106.93	105.6	100.16	105.84	102.08	103.99	102.16	103.84	101.89	104.32	106.33	104.56	101.36	99.585	106.45	102.71	102.92	99.506	102.38	100.42	103.92	105.13	103.23
115.68	111.1	113.21	111.69	110.96	114.87	109.05	111.58	111.85	108.58	117.37	115.83	107.96	110.4	117.66	108.6	110.7	107.89	109.61	110.85	112.89	114.14	108.19	113.14	113.12	114.35	115.82	109.61	112.78	115.71	112.17	114.17	112.09	108.37	113.35	110.75	111.39	117	115.07	110.97	118.65	108.92	116.96	108.8	110.68	108.71	110.9	116.26	112.27	108.91
109.89	109.23	109.82	110.73	110.71	101.58	104.53	108.39	108.47	108.51	105.01	103.38	106.84	103.96	104.47	108.58	106.62	108.9	104	107.21	104.45	105.51	106.6	105.82	105.37	109.38	106.25	108.06	106.36	102.99	105.23	103.13	105.22	104.18	103.96	108.09	102.68	108.12	107.05	108.5	105.63	108.32	108.37	105.53	107.05	109.4	105.51	110.81	103.67	105.82
96.695	99.429	101.98	96.105	102.26	98.077	102.92	100.02	100.1	100.06	102.47	102.98	99.728	99.064	101.28	98.569	98.314	97.286	97.008	96.911	102.98	100.86	101.88	104.56	94.909	97.656	100.2	103.66	96.371	99.282	102.79	99.978	100.6	97.505	101.47	100.13	94.658	102.21	98.869	96.52	97.568	100.25	103.09	98.611	102.69	100.46	102.81	98.179	99.934	105.27
110.95	101.45	101.31	110.15	103.86	104.08	104.05	102.65	107.22	103.51	110.41	107.66	107.29	109.93	101.97	104.05	109.35	111.55	108.4	106.55	104.71	105.14	104.86	107.81	108.31	107.33	106.98	105.17	106.87	99.773	103.4	107	105.28	104.98	106.3	106.49	106.64	108.87	108.11	105.68	109	103.93	106.3	103.03	108.38	105.76	104.84	109.44	102.31	109.74
106.97	105.85	107.73	107.92	109.55	107.92	103.91	105.56	110.02	107.34	107.91	106.37	108.25	103.79	106.97	109.24	106.24	106.23	107.34	100.87	106.34	105.2	105.67	107.55	105.36	105.81	106.33	104.4	107.3	104.22	103.45	108.51	104.87	111.4	101.35	106.52	104.27	107.52	106.3	106.8	102.53	108.31	110.35	106.64	104.39	105.2	104.53	110.01	104.19	107.54
115.12	112.6	109.87	113.61	113.11	112.52	111.21	111.37	110.51	109.45	112.76	111.46	113.15	114.65	112.92	115.58	113.87	111.76	106.2	115.06	113.39	111.09	109.4	113.49	112.74	114.31	106.24	115.02	116.19	110.07	107.4	111.18	103.65	112.94	110	110.7	111.14	114.63	113.19	110.68	112.42	108.67	109.85	115.07	109.29	111.15	111.78	116.91	113.95	107.22
117.34	115.61	119.01	120.88	113.41	120.38	117.54	117.08	116.4	117.07	116.55	119.4	115.17	116.77	112.24	119.76	118.89	116.31	117	118.33	118.43	118.44	112.99	117.92	119.86	116.97	115.28	117.63	118.08	116.46	117.25	117.87	118.75	116.53	114.79	116.48	118.41	115.98	115.97	121.67	114.28	118.25	117.94	117.78	117.47	117.3	114.7	118.21	116.43	113.13
112.21	111.77	109.9	110.94	112.32	114.72	110.61	110.51	109.23	110.02	114.41	111.54	112.59	107.97	113.29	113.63	112.97	111.73	112.18	111.03	115.83	110.46	111.48	116.14	110.14	114.15	116.17	108.35	113.08	108.46	111.75	112.83	113.28	111.78	113.21	116.18	109.41	109.17	112.54	110.7	110.57	111.28	109.99	112.96	114.72	108.63	109.41	109.1	112.04	110.48
114.8	110.7	111.1	111.87	112.53	108.35	109.81	109.45	112.64	114.16	112.94	107.65	116.03	112.98	108.92	113.11	109.69	111.35	110.71	105.44	114.43	110.74	113.61	110.28	111.49	111.23	107.24	110.72	113.02	114	115.36	111.95	108.36	108.14	111.47	110.32	112.94	110.14	111.77	105.1	112.92	108.78	110.3	108.83	112.4	109.39	111.1	113.7	110.72	108.55
115	114.91	111.5	108.84	114.62	111.09	110.01	109.71	112.91	114.54	112.85	109.34	113.79	112.75	113.6	113.06	111.3	110.62	110.41	110.31	111.46	113.93	115.21	111.65	106.2	108.02	109.75	112.25	113.69	111.39	112.8	112.32	114.76	109.07	109.81	113.88	117.57	114.16	114.75	110.5	112.94	113.35	111.95	111.66	114.77	113.29	110.68	109.95	116.78	107.61
107.59	115.76	108.49	113.21	109.53	109.66	110.76	106.9	109.54	110.19	106.98	107.71	111.58	107.6	107.79	110.29	108.58	112.24	110.94	114.25	112.88	109.16	107.06	108.96	111.35	109.9	112.9	107.32	109.29	112.4	109.91	113.34	112.68	115.25	111.97	115.24	112.8	114.15	108.22	109.95	110.83	109.38	111.54	110.26	108.29	111.03	109.91	112.29	110.26	109.8
109.02	106.64	106.01	103.7	103.52	110.94	101.87	105.21	107.33	105.1	101.4	104.54	108.4	108.63	105.91	105.74	101.34	106.11	110.09	105.22	102.74	108.77	106.16	105.46	101.36	107.54	105.89	104.16	104.65	107.13	113.43	106.91	105.89	108.51	107.73	104.56	105.42	108.11	108.44	107.95	106.84	108.87	102.89	104.48	102.88	104.2	105.73	102.55	103.69	109.59
97.905	99.356	96.023	99.615	104.19	98.664	97.025	100.6	94.007	96.791	103.09	101.17	100.06	100.07	94.647	102.85	99.771	99.633	99.055	99.135	101.88	101.71	98.971	97.649	99.039	96.031	100.77	95.911	101.77	101.33	99.568	98.189	101.94	101.29	102.8	100.15	96.058	97.525	99.407	103.29	101.76	101.31	95.317	100.78	96.874	100.16	99.31	96.839	100.42	98.591
104.74	103.93	105.23	107.48	105.79	103.89	109.2	107.71	105.41	106.59	110.5	103.71	106.09	107.19	107.95	107.77	105.17	105.56	108.8	108.02	107.88	104.27	105.19	108.13	101	108.66	106.51	104.54	104.73	107.46	104.92	107.63	104.92	103.71	109.89	107.57	105.51	108.47	108.98	108.16	102.59	101.74	109.22	105.84	108.87	114.26	100.5	111.83	104.98	106.26
109.45	105.44	111.3	105.15	105.45	107.93	100.38	109.06	108.67	102.98	106.88	105.26	105.75	103.05	104.29	104.09	107.95	106.79	105.88	106.54	104.98	103.77	109.49	104.96	106.35	105.76	107.41	107.84	105.08	101.42	103.97	105.54	106.6	107.53	103.98	105.19	105.26	107.42	107.38	105.98	103.48	104.56	111.94	107.86	104.75	107.72	107.84	103.51	107.74	111.69
105.11	104.91	101.56	100.66	105.78	102.54	103.35	99.222	106.9	104.45	104.7	103.98	100.41	105.65	102.05	105.49	105.45	106.85	103.64	104.83	101.95	102.61	104.14	104.13	104.93	104.11	105.55	101.46	104.14	104.12	101.59	104.89	107.97	104.33	105.56	105.23	106.77	103.73	98.464	106.95	105.23	104.8	109.48	106.07	105.36	107.22	103.66	106.1	107.54	101.09
99.885	106.09	107.75	106.19	107.18	107.41	106.44	100.06	108.12	106.94	104.52	105.88	109.01	107.66	106.87	107.06	106.51	106.46	104.33	106.17	105.67	110.04	106.1	107.26	108.44	110.84	100.02	103.56	107.55	104.15	108.04	102.22	104.61	109.08	105.06	106.01	106.65	105.25	107.13	105.03	102.1	106.52	107.87	109.81	103.79	105.71	107.98	113.36	106.71	106.05
105.61	106.93	107.51	105.5	100.23	103.64	106.28	107.9	102.87	106.35	102.92	104.35	103.81	99.33	106.16	109.64	103.13	108.02	103.31	106.91	104.79	104.26	106.14	107.48	105.33	105.22	104.56	109.33	102.14	106.87	108.2	107.02	103.66	102.9	102.4	104.67	108.17	107.64	105.96	105.96	108.32	105.58	98.385	105.32	105.73	101.08	108.38	106.45	108.51	102.83
107.36	104.13	105.26	106.73	107.79	114.22	103.26	103.11	106.48	103.95	103.75	104.37	106.93	107.7	106.88	106.11	109.23	108.45	105.55	108.71	105.9	107.9	105.89	109.8	106.46	109.41	106.16	107.27	107.57	107.78	103.88	106.56	107.39	110.85	108.61	107.34	106.44	107.27	106.35	107.03	107.85	108.86	105.16	106.32	109.1	105.85	112.11	107.57	112.77	106.92
119.26	120.42	115.02	119.93	119.21	116.88	121.51	115.29	119.08	117.2	116.2	118.63	116.49	119.39	123.44	120.23	114.35	114.47	117.09	116.38	117.12	118.6	120.31	116.66	120.53	113.43	118.27	115.27	118.72	119.1	118.62	116.97	119.52	113.11	116.92	116.52	116.25	117.61	118.47	115.63	122.67	123	116.97	119.75	117.65	114.43	119.35	117.96	121.81	118.78
112.67	114.97	110.22	111.29	114.58	107.84	111.75	114.05	115.28	112.64	115.77	113.19	114.27	107.99	110.83	113.09	114.41	111.45	115.07	107.63	108.74	109.99	117.49	110.97	110.18	110.65	113.86	112.07	112.07	109.04	111.49	109.41	114.58	108.07	111.88	111.4	112.42	112.71	111.59	115.23	107.46	107.81	107.89	114.33	115.25	112.18	110.99	113.06	111.71	113.22
109.77	109.4	114.8	110.97	109.33	110.3	107.33	110.38	106.85	111.63	107.21	110.41	112.7	111.03	108.07	108.55	116.94	110.99	111.86	107.93	111.24	106.6	111.1	109.99	106.16	105.29	111.38	108.79	109.22	104.93	107.29	109.45	105.53	107.81	112	106.43	106.46	108.37	110.18	108.81	110.02	114.7	113.24	108.79	106.39	107.51	106.87	107.5	110.83	107.49
100.08	102.47	102.8	100.14	98.568	100.95	103.16	99.602	101.94	100.75	101.43	99.119	103.38	104.91	102.06	105.78	99.564	100.29	99.589	97.64	100.83	97.966	100.52	100.55	99.966	97.964	103.72	102.59	104.48	95.517	99.72	99.027	96.977	99.807	101.22	99.849	101.81	95.469	103.03	95.29	102.83	101.52	95.28	98.313	100.12	99.357	100.01	97.859	100.82	100.86
111.73	111.57	111.65	108.89	112.19	111.21	118.22	106.97	107.37	109.54	114.97	110.52	112.34	113.18	109.79	115.71	112.13	114.85	112.7	109.42	113.02	111.88	110.58	110.18	112.13	111.03	112.65	110.91	102.85	111.65	116.9	111.75	112.98	114.67	111.44	117.32	113.05	110.86	109.41	115.49	114.22	111.05	109.99	110.76	109.06	112.86	110.02	110.69	108.85	107.88
110.66	106.15	103.95	102.11	104.15	103.41	108.37	106.08	105.62	102.78	104.92	106.16	109.22	106.99	107.14	107.21	103.73	106.92	105.27	102.22	105.37	108.06	106.93	107.53	105.66	102.74	101.99	103.95	103.87	108.89	108.23	109.45	103.46	110.96	102.99	104.85	106.53	105.94	107.81	105.6	108.43	105.89	104.76	104.75	102.33	103.73	107.26	105.06	104.14	108.31
100.8	99.072	105.31	100.78	98.337	96.612	101.85	101.56	97.054	100.17	104.76	102.42	98.226	102.45	101.37	103.25	99.027	100.24	100.75	97.73	97.689	99.962	100.5	102.54	105.22	101.32	96.321	105.9	100.35	100.93	99.539	101.83	97.922	99.276	95.956	97.229	98.514	101.84	101.6	100.86	102.2	102.05	101.32	95.268	100.14	103.13	102.29	103.01	100.62	104.55
109.33	114.38	108.07	115.58	114.09	110.61	112.41	111.92	107.38	109.78	110.93	112.63	112.59	114.23	114.25	111.33	109.5	109.49	111.11	112.27	109.15	113.75	110.04	111.33	112.87	113.61	110.67	110.86	110.54	108.23	106.74	110.3	110.52	112.55	107.84	108.89	111.16	109.18	116.5	111.41	114.46	115	107.97	112.8	108.66	117.04	106.97	109.88	108.38	111.69
119.33	116.41	116.34	115.59	115.09	114.87	116.76	119.31	117.26	115.83	115.69	118.8	114.12	117.5	116.22	111.04	112.52	115.9	114.96	119.39	117.3	120.88	116.94	120.53	113.38	116.27	115.06	118.03	114	114.75	112.73	115.65	109.62	118.3	117.61	113.64	111.6	119.29	112.27	111.97	113.84	110.99	114.66	111.95	120.29	116.08	112.56	115.06	118.07	118.05
105.49	104.49	108.69	104.38	101.87	101.31	109.7	107.28	107.78	104.29	105.27	103.17	106.38	104.02	102.82	104.86	103.27	109.43	105.25	103.72	103.39	110.78	102.84	103.75	107.68	102.1	103.04	106.61	107.28	111.17	104.29	107.31	103.68	106.91	103.84	105.73	104.61	103.65	99.458	107.06	104.24	106.31	107.53	108.14	105.18	104.07	105.16	101.3	105.24	103.91
106.78	108.24	108.11	108.47	104.3	101.62	103.99	107.52	104.92	108.03	105.94	103.17	105.33	103.91	107.61	104.77	105.73	106.46	104.2	100.26	104.35	104.31	103.79	106.77	102.15	103.97	101.3	105.41	106.13	102.6	100.36	103.32	103.88	103.42	106.97	106.01	106.06	104.13	107.22	107.45	107.49	106.11	105.05	107.34	107.8	107.1	106.64	106.57	107.22	107.17
123.92	115.78	119.07	114.9	115.15	116.4	113.91	119.07	117.01	117.23	118.36	115.24	114.02	119.49	114	122.57	117.53	120.84	119.72	121.11	119.06	120.26	116.18	117.01	115.13	117.51	120.31	116.26	113.83	123.26	120.23	116.29	121.38	117.62	116.82	119.05	118.42	117.27	117.68	117.34	116.86	117.35	119.67	117.53	117.64	115.74	118.91	114.76	115.99	116.44
105.61	105.6	108.06	103.85	102.74	108.91	107.61	108.15	106.32	105.83	104.25	101.72	107.45	108.49	107.78	105.32	103.77	106.88	105.15	109.22	104.87	107.68	102.85	109.65	106.29	105.81	106.86	104.64	104.48	110.18	102.55	106.33	105.84	104.55	104.14	107.03	112.47	102.23	107.69	103.98	102.04	108.26	105.69	109.28	105.43	103.93	104.9	107.68	103.72	109.73
106.85	107.42	105.4	105.23	105.42	107.1	105.46	109.84	106.13	102.05	104.97	107.58	108.9	109.14	105.9	103.82	108.94	109.61	104.15	103.49	105.51	104.4	105.96	112.07	105.3	108.55	105.63	105.83	106.17	102.77	106.34	108.72	106.3	109.8	104.34	103.03	105.08	108.68	102.74	107.94	102.58	104.64	107.78	104.49	103.34	105.45	110.11	106.85	107.96	107.71
109.16	112.14	111.41	111.69	113.7	112.23	114.8	114.94	112.33	108.05	110.43	114.07	109.87	111.02	111.88	111.81	113.77	113.31	116.22	114.63	108.88	112.05	109.3	108.66	111.8	109.72	114.65	114.68	113.16	112.98	113.09	116.1	111.43	111.59	115.32	113.62	113.69	109.36	112.14	111.8	113.52	112.61	115.22	114.03	111.75	114.6	113.07	115.47	115.47	116.93
102.66	100.12	99.542	101.74	98.967	98.091	104.26	100.33	103.9	99.177	99.876	103.12	104.66	100.44	93.393	101.18	101.35	96.196	95.704	103.94	97.292	98.883	103.44	100.38	96.955	98.099	100.69	104.21	95.77	97.418	100.45	104.87	102.15	104.32	99.843	98.456	99.388	100.36	101.11	100.59	100	101.82	103.29	100.73	99.761	102.25	100.86	97.825	97.326	101.46
100.4	103.9	101.19	99.434	100.88	102.79	97.804	101.9	97.436	97.99	104.28	103.87	101.98	98.534	104.42	104.14	103.21	98.054	104.05	103.23	100.76	97.612	106.85	99.034	99.813	99.899	108.32	101.89	103.3	100.06	101.16	99.437	99.825	101.25	103.69	102.88	100.75	99.894	101.5	100.37	100.88	100.78	100.85	105.15	99.344	101.34	99.826	99.36	102.61	97.89
107.95	108.56	101.65	104.13	105.02	106.56	108.98	104.04	104.46	106.64	104.63	105.06	105.25	103.18	104.75	106.62	108.68	102.25	103.21	103.34	101.06	106.85	109.92	104.34	103.99	107.13	105.81	111.43	105.92	109.68	104.9	103.56	104.53	107.31	105.86	114.39	99.617	106.63	99.891	106.85	105.36	104.02	103.61	106.03	102.51	105.25	104.3	107.31	108.58	103.22
107.41	109.17	108.69	109.2	115.12	110.09	113.15	106.31	106.56	102.52	110.37	107.25	105.85	108.66	113.08	113.16	107.18	109.82	107.28	113.22	111.58	109.04	111.18	110.35	110.54	112.86	110.74	110.13	109.96	109.8	109.02	107	111.02	110.69	107.83	110.33	108.56	111.89	111.45	116.55	108.9	109.93	109.33	108.1	111.7	109.14	111.74	104.35	107.89	107.65
107.47	106.55	107.13	106.64	108.54	104.62	104.4	105.02	106.09	108.81	106.09	106.89	106.25	104.07	107.54	109.4	107.79	107.99	104.18	102.86	101.8	104.29	101.38	106.76	107.28	108.59	100.06	104.63	105.28	102.66	105.37	106.24	104.36	107.17	105.06	102.72	107.23	103.17	106.79	109.57	107.25	99.107	105.4	110.58	106.12	103.07	107.45	106.69	103.95	105.27
113.54	115.58	114.11	115.33	112.71	111.85	112.13	112.87	116.19	112.14	110.95	113.72	115.34	111.77	109.48	107.74	115.8	111.91	113.69	111.1	116.61	116.68	116.2	110.27	116.02	110.41	112.57	108.75	112.55	109.1	117.63	115.68	113.15	108.17	112.3	113.27	114.65	109.4	108.92	112.1	107.81	113.55	113.3	114.45	116.15	112.69	114.53	117.93	112.42	119.39
111.51	110.95	114.26	111.19	110.08	117.21	113.77	113.45	111.28	110.27	114.11	115.28	111.17	111.02	114.26	110.24	110.74	111.92	111.51	109.59	111.96	111.44	108.87	111.88	111.22	110.59	114.13	114.07	114.12	110.65	108.14	111.55	114.93	117.29	112.38	109.79	113.05	106.4	113.12	112.1	115.39	115.22	112.8	111.91	111.89	110.45	109.04	109.7	112.84	112.62
102.73	107.59	103.84	103.34	103.46	102.11	105.85	105.17	103.36	107.67	103.83	108.04	102.82	108.41	107.46	102.28	100.94	101.51	104.25	109.9	102.46	106.04	103.89	106.02	103.24	105.67	104.7	107	100.28	107.37	105.36	103.09	107.7	105.25	104.23	103.85	104.25	99.911	106.85	103.52	103.54	107.93	101.99	106.65	102.93	104.67	106.21	106.42	106.75	104.39
101.78	104.53	107.76	108.12	105.39	104.78	109.17	108.83	108.37	107.07	107.86	98.498	107.23	103.57	105.47	105.75	103.51	106.66	105.76	103.36	103.25	108.95	106.05	105.71	102.84	104.04	106.74	104.07	101.2	108.22	107.19	106.33	103.39	104.28	111.26	108.25	108.49	104.87	104.68	108.87	106.59	108.2	104.26	108.93	103.35	107.46	109.05	104.21	108.06	99.235
109.25	110.18	105.04	109.26	106	103.61	108.27	102	107.89	106.47	105.29	103.92	106.48	106.92	106.05	105.13	108.33	108.66	110.15	102.44	100.9	102.6	106.17	111.04	107.29	107.74	103.47	106.77	104.83	104.42	105.74	109.34	107.6	105.65	102.46	106.19	105.93	106.85	103.75	106.2	101.73	103.23	106.72	109.53	111.36	102.96	110.91	105.5	107.52	105.03
104.39	106.54	110.36	109.12	105.06	106.98	104.99	106.1	107	105.66	107.01	109.07	107.23	104.19	103.92	105.12	102.32	111.3	101.6	111.31	103.79	106.32	111.33	107.02	107.39	108.97	107.85	107.6	107.75	107.5	110.07	109.58	103.71	107.09	103.31	105.13	102.76	105.88	104.46	107.93	109.28	107.4	106.36	111.25	109.14	107.33	112.14	108.58	107.05	105.23
106	105.22	109.81	104.04	103.77	103.94	106.09	105.57	100.28	100.04	108.63	99.471	102.49	102.91	104.79	103.58	103.03	102.67	103.92	101.99	104.22	107.65	106.76	104.28	106.03	105.66	105.18	106.88	104.08	101.84	107.66	103.08	103.36	100	106.19	103.99	104.89	100.16	104.8	101.83	106.18	102.61	103.85	103.92	106.3	105.62	104.47	101.34	100.89	108.94
105.88	108.27	104.28	109.38	108.56	111.16	107.63	103.5	104.16	103.91	107.8	106.15	109.49	106.44	104.49	103.84	106.82	102.09	105	101.35	112.35	104.35	100.89	101.61	104.72	107.3	103.67	105.58	106.88	102.94	104.68	104.93	110.15	108.07	109.12	106.11	107.2	107	105.3	107.79	105.18	109.61	105.9	105.08	107.89	106.78	102.85	102.78	105.36	104.53
113.39	113.13	116.39	114.61	114.29	108.76	112.76	114.26	113.58	108.6	111.31	113.28	112.55	113.49	112.59	113.67	117.05	110.64	112.65	111.17	111.68	114.06	109.39	110.1	115.9	112.79	115.66	111.25	112.6	113.55	113.73	111.88	117.14	112.74	113.36	111.35	111.99	114.3	109.85	115.07	117.09	118.23	112.46	106.02	116.3	114.63	109.17	109.98	115.33	113.27
110.54	111.92	113.71	111.17	111.79	111.73	115.66	114.58	109.97	111.12	108.95	106.89	115.43	110.3	107.08	110.64	110.16	111.82	110.19	114.44	111.19	111.42	111.32	116.69	113.69	111.05	111.42	109.9	110.97	114.51	113.67	108.83	111.44	109	114.69	112.8	104.68	113.99	111.17	116.16	113.27	117.68	111.95	112.84	114	111.43	108.07	111.18	109.22	110.35
118.13	113.45	115.61	109.84	116.18	121.8	122.53	117.78	117.31	115.67	118.45	116.71	115.85	116.78	115.35	118.77	115.2	118.59	119.6	113.7	114.96	114.64	116.9	112.01	119.42	117.48	115.87	122.8	116.48	113.29	116.98	117.08	116.9	119.77	117.35	118.99	119.29	115.4	119.54	123.34	121.72	113.2	115.09	118.41	117.6	118.58	115.03	119.91	113.81	115.93
106.15	108.93	104.53	105.14	105.61	110.32	110.87	107.95	105.54	104.27	105.45	111.93	108.77	103.3	110.68	108.63	109.39	108.61	107.15	109.67	107.72	107.93	106.23	103.27	106.12	105.89	106.56	105.76	103.55	111.89	111.58	106.38	104.52	107.94	109.72	109.08	112.32	104.64	105.54	105.21	110.03	106.42	104.31	108.09	113.11	106.84	109.95	105.21	105.82	108.71
109.84	113.32	109.69	109.16	111.22	111.47	109.48	111.96	108.09	109.04	110.44	110.07	115.75	111.13	116.02	111.89	107.75	116.67	112.49	113.24	112.43	110.23	111.25	110.8	110.99	111.7	112.41	107.9	112.74	108.97	112.4	112.4	111.4	110.12	106.63	113.14	107.72	107.71	113.3	110.35	109.17	106.88	108.99	114.29	113.56	108.92	113.17	109.35	112.78	111.57
98.967	99.161	103.36	100.1	105.35	102.28	100.18	102.87	101.79	101.16	95.847	99.041	98.788	98.34	102.2	98.708	102.81	96.023	98.512	99.454	94.882	100.29	99.61	101.36	99.353	95.517	96.488	94.29	103.82	98.217	100.52	96.302	100.55	101.78	102.52	101.33	102.18	96.612	95.875	101.7	102.44	99.94	97.852	94.957	99.315	98.147	99.384	96.987	103.51	99.202
97.641	94.439	100.81	94.385	97.459	101.7	98.077	99.855	100.94	103.88	104	102.86	96.605	102.89	96.451	102.28	98.589	101.02	104.07	100.47	96.374	96.68	100.07	100.36	99.13	98.488	100.64	100.89	100.96	102.21	100.16	99.311	100.4	102.1	99.744	101.2	100.12	104.05	100.2	100.18	101.54	100.48	101.06	101.84	95.611	102.4	100.57	102.56	95.242	98.153
111.99	109.31	109.84	110.83	111.05	111.94	115.54	110.06	112.79	113.59	112.33	114.07	112.4	112.71	109.96	111.24	113.46	110.11	109.52	111.02	111.38	113.08	109.57	112.53	108.05	111.67	112.99	110.16	112.55	112.85	109.18	111.1	111.88	108.49	111.46	110.03	111.13	108.13	108.96	110.43	112.69	111.75	111.27	114.79	108.56	113.97	111.32	112.99	114.68	111.36
107.33	102.8	101.85	99.749	103.84	108.26	103.97	99.24	106.1	104	102.56	106.34	105.28	106.77	104.62	102.67	106.83	104.95	104.25	104.07	102.4	108.31	106.29	103.67	104.37	107.84	108.05	105.01	103.34	100.59	107	106.21	108.15	106.62	104.5	100.96	104.41	103.24	100.13	106.14	105.64	104.16	109.26	105.43	103.34	101.21	103.84	104.6	107.3	105.42
108.75	104.67	103.96	105.28	106.32	102.39	105.9	109.29	105.9	108.73	105.65	101.61	108.6	104.23	107.86	106.36	107.78	106.89	104.38	105.88	104.96	108.28	106.14	107.2	107.05	108.4	108.53	109.14	106.81	106.74	105.65	108.52	106.47	103.56	108.49	102.56	103.74	102.44	101.22	106.44	99.48	107.61	103.51	107.16	106.83	109.19	111.66	108.92	108.55	105.35
110.19	105.82	107.26	107.28	109.97	106.62	103.05	104.58	104.75	106.32	106.43	108.8	102.94	105.82	105.68	108.8	107.22	105.18	105.05	106.96	109.78	104.32	107.14	109.34	105.97	106.73	108.67	105.95	108.97	106.88	107.85	110.43	108.28	103.7	104.41	108.09	105.65	109.86	109.38	105.68	106.38	103.05	105.33	103.82	107.04	104.89	105.1	107.38	105.34	108.04
96.821	101.04	100.39	99.574	101.28	97.785	108.13	101.58	102.44	98.347	100.84	100.45	100.64	98.485	98.459	96.828	99.122	100.15	99.642	101.89	102.14	100.09	103.71	101.59	101.19	97.83	98.375	102.04	97.948	101.34	96.583	100.49	100.09	99.04	99.763	101.21	99.067	99.314	101.9	100.05	98.587	100.48	100.99	101.74	97.285	99.986	100.62	99.472	100.99	102.55
111.07	116.65	120.04	118.92	121.45	118.21	118.22	118.09	115.54	119.39	118.01	115.55	116.52	115.77	123.11	116.11	119.69	119.39	117.47	119.28	119.39	114.05	118.05	116.66	116.33	117.99	121.67	119.28	121.98	116.92	121.5	116.72	118.03	117.86	116.8	117.38	115.58	118.16	120.1	121.96	120.56	118.21	117.67	120.71	116.88	120.68	118.68	120.96	116.14	121.86
107.56	115.16	112.26	111.3	107.72	110.93	107.94	108.43	110.76	111.11	107.99	109.66	114.74	107.9	111.08	115.55	113.84	114.92	114.79	108.9	109.07	106.54	109.45	109.83	111.87	109.59	113.14	115.84	116.13	110.1	110.85	111.17	110.05	111.76	107.5	108.71	110.41	106.83	112.68	115.66	111.01	106.83	109.83	104.59	107.33	110.58	111.38	108.15	107.72	103.97
111.28	107.6	112.7	114.6	113.55	112	111.53	111.26	108.51	117.01	110.82	111.46	107.99	110.71	110.91	109.71	110.3	116.07	112.86	108.74	112.85	111.62	111.12	109.43	111.68	110.94	113.97	114.42	115.83	108.5	105.84	109.71	109.13	117.78	111.8	108.8	113.25	111.74	110.53	110.44	109.02	108.8	109.22	110.69	114.05	115.66	111.5	109.5	112.77	108.59
105.03	108.9	108.87	109.5	104.64	104.08	102.66	104.95	103.05	108.16	106.93	102	104.83	108.26	104.12	105.91	105.5	104.77	102.77	108.69	106.73	103.13	104.99	105.22	108.04	105.72	104.97	106.35	102.6	105	102.88	104.61	103.43	105.82	110.19	106.5	106.26	107.39	108.19	106.61	103.34	104.06	103.39	107.78	102.84	107.88	106.6	108.28	108.21	106.09
98.642	97.669	100.47	97.502	101.52	102.41	99.542	104.11	99.392	97.947	103.93	96.02	99.592	96.948	92.913	101.92	98.065	101.6	102.13	98.302	98.59	96.648	99.703	102.74	100.23	101.76	98.948	100.41	99.491	103.77	98.925	95.324	96.918	98.791	99.942	98.271	101.8	98.348	97.17	102.13	102.07	102.57	99.492	102.71	94.926	97.907	95.074	97.877	100.06	98.169
105.32	102.42	105.49	102.5	104.04	99.759	105.59	103.88	105.39	105.23	104.63	108.69	107.65	105.31	105.22	107.01	106.6	104.84	107.58	106.62	106.37	104.64	104.52	105.16	104.62	107.32	108.66	107.11	104.4	109.51	107.2	107.5	103.66	106.42	106.81	105.13	105.09	98.422	108.58	107.13	104.7	104.91	107.59	107.18	107.45	104.01	110.14	107.53	105.8	106.86
98.199	104.16	99.028	102.98	98.266	103.11	103.24	101.16	103.61	97.72	95.629	100.22	97.303	99.927	102.33	101.49	99.123	101.6	99.425	96.951	102.95	99.292	98.984	101.92	99.644	101.92	102.3	98.719	100.36	102.83	98.474	103.55	96.212	99.164	103.88	98.027	98.077	98.217	101.49	101.77	101.21	103.69	101.43	98.775	101.22	101.15	104.68	103.69	107.13	101.8
105.73	100.09	98.885	99.126	101.24	99.785	98.137	99.286	100.36	101.51	102.52	105.01	97.559	103.76	101.36	99.952	101.09	107.05	100.66	100.49	99.298	99.359	100.17	99.47	100.01	94.645	96.64	99.834	95.149	102.49	98.064	98.658	96.067	97.418	100.3	97.52	95.84	99.791	100.15	100.28	99.191	97.831	100.25	101.99	101.22	99.66	100.31	99.216	97.534	103.59
104.92	110.55	105.62	104.92	105.43	106.51	109.12	108.95	105.98	102.24	103.82	107.55	108.2	106.97	106.53	106.64	105.36	106.98	102.1	110.43	103.11	103.55	106.62	103.84	103.15	101.93	102.88	107.56	104.28	100.62	101.29	108.87	106.39	107.56	106.53	104.35	98.84	106.79	107.68	103.51	105.15	106.82	104.2	103.75	105.34	107.2	108.51	104.84	112.02	100.23
106.79	103.42	105.23	105.23	104.77	109.11	109.69	103.59	104.92	106.66	107.15	102.04	105.01	108.93	105.58	106.49	104.28	104.94	112.83	105.29	104.05	104.09	106.52	109.56	106.18	106.25	108.87	112.31	104.52	102.85	109.71	109.28	103.07	102.37	106.32	102.79	107.62	104.06	109.2	110.18	105.59	106.62	105.97	104.88	104.11	103.49	104.73	104.39	108.17	105.69
100.08	101.9	101.77	98.353	99.839	100.34	101.03	102.64	97.061	97.183	102.22	96.686	101.07	99.998	105.73	103.47	99.301	97.483	101.21	103.95	100.8	101.21	102.33	104.65	101.13	96.59	97.66	99.708	103.85	97.717	101.34	101.13	100.85	103.83	101.72	100.34	98.611	101.53	102.08	102.02	99.575	101.27	102.19	102.07	101.3	103.07	99.52	101.99	100.67	96.205
101.81	99.303	96.787	100.05	98.645	102.41	100.28	97.604	96.144	100.53	97.733	103.75	100.82	98.964	95.301	98.302	102.29	99.678	107.41	102.58	94.516	104.14	96.793	97.463	100.52	96.694	100.14	102.53	98.263	98.211	101.05	100.05	100.73	99.754	98.275	99.716	97.901	96.003	97.756	99.402	103.55	100.74	103.3	103.65	102.13	102.71	99.394	98.6	101.61	98.392
105.92	105.78	105.08	105.33	105.79	102.59	103.12	105.17	109.97	106.02	108.81	107.72	104.12	102.37	103.74	103.67	105.65	106.56	107.21	103.76	102.32	104.49	107.47	107.62	102.39	105.11	103.21	106.02	108.05	99.583	105.63	104.74	106.93	104.51	104.81	106.52	101.38	102.31	102.86	104.11	106.97	107.71	101.91	99.822	108.41	103.25	101.9	102.15	101.71	100.32
94.697	105.92	101.23	105.83	103.93	102.19	101.36	106.67	106.82	101.02	103.15	108.84	104.41	102.44	109.04	101.36	104.14	108.37	101.06	106.7	103.12	106.8	100.49	105.26	104.43	104.31	104	105.06	99.648	104.01	103.48	103.23	109.77	102.64	102.47	102.45	103.64	106.98	106.11	107.09	104.21	103.58	107.54	103.67	105.79	105.2	104.88	102.33	102.56	109.03
112.22	112.38	114.67	109.33	112.26	110.25	108.14	116.38	111.01	109.93	112.41	110.17	113.75	110.94	111.93	113.72	110.24	111.71	116.32	113.01	111.44	110.98	114.33	113.18	115.08	110.26	108.58	110.26	118.15	117.75	112.75	108.45	114.38	114.19	112.48	110.05	113.04	108.85	108.86	115.68	113.22	110.44	112.33	113.34	112.27	109.92	117.56	111.96	110.46	111.64
105.54	105.87	101.04	101.73	104.62	107.19	107.49	103.83	106.53	110.18	106.3	108.15	101.01	109.12	104.26	102.91	103.55	104.17	105.26	106.32	106.55	108.76	102.92	108.6	103.37	105.95	105.15	109.01	105.03	103.64	103.75	107.39	106.22	101.22	101.16	104.73	103.91	108.62	105.82	102.28	102.25	103.99	102.82	108.21	110.18	103.6	105.48	105.46	109.57	103.13
109.12	105.36	107.61	106.32	105.39	104.08	105.63	108.53	109.82	104.69	101.77	103.94	106.79	102.15	106.02	103.57	105.19	103.31	102.25	106.38	107.14	107.33	107.55	105.31	107.27	100.56	105.19	110.64	106.91	104.58	109.87	104.18	103.41	103.72	105.93	106.6	106.46	106.8	101.37	102.89	102.01	101.28	102.92	106.85	108.21	106.65	100.19	101.1	102.91	105.08
103.85	102.43	102.88	110.32	102.04	105.69	104.67	111.84	102.93	105.73	104.82	107.72	103.91	105	100.64	108.46	100.55	105.94	101.92	102.38	101.06	103.47	104.8	102	103.49	107.31	102.16	104.23	102.13	102.11	102.75	103.12	103.9	104.56	106.49	106.45	100.71	103.59	102.2	104.85	108.99	106.86	107.68	103.12	105.56	110.59	108.35	103.15	106.73	100.67
100.42	100.03	100.15	93.45	97.918	97.793	100.22	99.001	102.83	96.724	102.64	101.55	95.444	105.35	98.668	97.134	102.38	102.82	99.891	96.45	102.27	102.16	94.252	101.18	102.02	102.23	101.24	99.091	104.58	98	99.984	97.104	100.84	101.84	100.47	98.13	94.333	101.86	101.95	100.92	101.57	100.91	102.6	101.18	97.622	96.115	103.66	100.11	94.926	99.728
106.95	101.8	106.32	102.58	109.52	108.36	103.08	102.93	106.64	103.25	108.58	106.46	103.65	103.26	104.18	100.52	107.83	106.55	107.71	109.53	104.63	108.29	106.03	101.79	102.75	100.33	102.08	105.93	103.52	102.42	103.97	103.43	107.14	106.03	104.52	103.77	102.89	105.58	106.32	109.48	110.01	106.07	106.93	104.18	100.27	108.03	106.22	105	104.27	99.343
100.51	103.7	103.33	106.76	111.57	105.1	105.14	102.05	112.41	107.15	103.67	106.73	106.65	106.86	109.73	112.73	103.26	99.287	109.3	106.26	105.11	107.32	107.23	104.05	111.69	107.98	111.68	107.73	108.07	110.25	107.09	102.98	106.32	103.5	106.4	104.77	104.82	104.63	107.47	106.61	102.34	101.76	109.28	106.29	106.55	109.3	107.81	105.81	100.03	108.47
120.02	119.16	117.7	115.84	117.44	118.06	117.68	114.02	114.03	116.58	117.56	117.17	115.16	118.57	121.99	117.79	114.43	116.97	118.31	116.27	117.5	120.9	113.95	119.01	120.52	116.14	115.41	120.31	119.23	117.83	116.71	120.97	116.92	118.55	118.72	116.27	119.19	119.04	121.72	120.22	115.87	116.91	117.11	116.36	115.98	118.04	119.64	115.05	116.71	117.36
104.89	103.26	104.43	101.35	103.22	102.79	103.63	106.5	102.13	105.9	104.92	103.07	101.61	110.9	105.58	107.97	102.2	102.64	104.8	111.33	98.692	107.21	103.86	106.23	105.86	103.63	104.69	108.19	102	104.27	109.21	103.57	101.36	104.45	106.42	109.05	108.38	105.58	102.26	102.4	108.98	106.02	105.75	104.07	104.92	106.15	99.076	106.41	106.05	105.83
108.5	106.89	105.47	107.78	105.39	107.76	101.39	107.33	107.39	109.68	106.82	106.95	105.9	105.19	100.99	105.47	107.82	106.31	107.82	103.05	105.54	109.9	107.05	106.78	105.73	104.67	103.63	105.72	103.99	102.59	104.34	105.2	105.84	103.01	104.23	111.85	104.38	103.3	108.84	105.8	107.1	106.48	106.05	110.15	104.44	107.35	105.03	111.79	112.61	103.31
100.97	101.32	96.92	99.654	102.02	101.94	99.986	104.52	100.05	98.664	99.741	102.56	101.92	98.441	104.29	100.57	103.65	107	103.64	101.75	100.85	101.79	95.025	98.313	103.68	99.742	99.596	101.34	100.1	101.57	99.079	100.74	102.47	102.16	98.293	105.83	105.96	99.962	105.75	100.21	102.21	97.488	102.95	103.88	101.2	100.07	102.56	105.52	95.08	98.473
108.24	102.05	102.75	102.3	108.51	102.53	103.87	105.37	105.82	102.7	107.01	107.06	102.89	106.88	112.37	102.88	109.67	103.44	107.92	107.3	105.95	106.35	105.04	104.61	107.91	104.86	108.58	108.77	105.94	103.56	108.63	102.74	104.96	110.69	107.57	106.37	109.81	105.66	105.34	107.81	106.19	105.25	101.73	108.28	104.79	106.01	104.62	105.01	103.76	106.8
103.18	103.37	108.35	105.26	101	100.67	103.2	97.208	103.08	102.5	103.77	102.76	100.72	99.591	102.14	104.69	101.78	101.69	100.35	103.65	99.25	97.269	98.337	99.59	100.85	98.705	101.09	98.844	102.57	99.477	94.968	105.56	102.18	98.568	100.85	98.952	103.32	98.597	100.54	98.77	102.74	105.75	103.02	98.779	98.275	101.77	101.67	96.315	100.48	96.307
103.61	99.365	104.04	98.821	101.95	106.08	103.26	109.38	106.12	104.58	102.71	106.45	107.82	104.98	109.58	106.76	101.43	102.29	106.17	103.1	107.1	103.21	106.27	110.74	110.89	106.18	106.83	106.89	101.82	103.18	102.32	104.75	107.24	105.69	104.44	103.93	104.79	101.43	106.13	106.32	104.85	104.93	102.18	102.92	106.3	107.11	105.51	105.8	100.74	105.13
104.52	109.09	105.81	110.31	106.31	105.4	104.56	106.59	105.71	108.41	109.48	103.6	106.72	107.47	104.61	107.72	104.93	106.67	109.89	104.56	109.89	102.95	106.66	105.34	102.84	105.2	110.23	105.43	106.33	102.01	103.58	103.41	103.8	104.15	102.87	103.54	102.71	103.95	104.82	105.03	103.48	107.43	100.11	103.01	107.57	105.16	105.8	106.18	104.27	107.08
112.49	110.58	107.13	105.92	110.87	109.03	105.24	112.56	116.22	104.92	110.62	109.2	107.46	107.59	112.24	104.47	110.34	112.66	110.73	106.93	110.55	108.99	108.57	108.8	110.64	108.69	115.07	107.42	109.11	113.97	112.43	109.66	108.29	113.43	109.5	112.54	110.83	113.67	109.45	110.12	111.39	109.22	109.84	109.36	112.41	111.82	109.92	112.09	110.42	108.84
109.55	103.74	102.32	109.62	103.48	109.61	105.52	104.42	107.66	101.93	107.73	107.97	101.59	103.02	101.34	103.58	103.54	106.63	107.66	108.78	104.94	101.13	106.3	110.36	102.75	104.29	107.03	107.78	103.83	108.45	107.54	105.18	109.69	102.39	102.94	103.24	105.14	104.24	104.31	104.5	107.09	105.09	106.78	100.15	103.89	102.36	108.95	105.77	110	108.26
109.42	107.78	102.82	102.55	101.57	107.69	108.53	106.02	108.28	107.77	112.19	105.4	104.85	102.07	101.26	107.49	100.33	102.79	103.91	104.44	97.123	103.28	104.11	102.38	106.42	108.06	106.43	106.77	104.23	105.14	106.29	106.11	102.79	103.14	103.73	105.88	109.32	105.22	106.23	100.33	106.01	102.03	104.24	105.21	104.37	102.43	106.09	106.78	105.5	103.55
115.47	112.65	113.35	110.29	109.52	111.53	114.45	112.61	113	109.9	108.25	115.5	113.74	112.25	114	108.23	113.06	112.65	110.8	114.57	112.74	114.78	112.96	108.9	114.36	111.77	113.87	113.41	108.06	112.43	112.16	111.91	113.43	109.22	114.91	109.13	111.43	110.5	114.44	110.45	112.59	112.06	113.84	113.65	114.15	117.11	113.6	113.29	113.02	111.16
105.23	102.14	106.28	108.25	106.27	103.08	108.53	102.68	107.36	104.41	100.28	107.18	105.47	104.37	105.61	102.86	104.69	104.65	102.77	107.14	108.68	102.99	108.27	107.58	105.81	105.66	106.39	106.71	106.67	103.18	105.68	106.52	110.64	105.58	105.32	104.16	104.17	103.44	106.08	106.72	106.91	101.8	105.13	109.48	108.05	106.59	102.52	106.64	105.52	100.37
110.32	110.61	111.92	114.47	109.96	111.13	111.96	110.55	107.56	108.22	108.69	112.17	110.31	108.34	110.28	109.31	113.63	111.56	113.66	110.87	110.07	110.6	112.4	112.11	112.64	108.89	115.2	110.32	116.71	111.3	110.04	110.98	109.94	107.42	110.3	112.81	108.95	108.49	110.62	110.84	116.67	110.17	116.49	107.31	110.38	106.02	114.35	112.28	114.47	108.06
107.26	104.77	106.28	106.75	102.99	103.68	106.72	106.89	103.55	103.82	108.06	102.69	102.54	107.13	104.93	106.43	103.08	103.59	104.42	105.09	105.35	102.56	107.57	108.16	104.99	103.81	103.46	106.48	102.49	106.62	102.44	105.9	102.03	106.37	102.04	104.7	104.65	106.24	105.23	102.09	104.25	104.39	108.72	107.66	103.51	105.7	102.32	107.68	108.86	99.702
103.32	107.23	106.93	105.48	105.25	104.59	106.26	103.18	105.41	103.78	105.2	106.08	101.8	111.53	103.78	109.22	104.22	109.3	104.8	104.96	109.95	108.3	106.52	107.89	102.38	101.58	103.23	107.68	110.46	105.77	109.53	112.72	103.46	100.82	103.34	107.28	106.52	104.33	109.18	102.44	109	105.95	104.55	100.72	107.41	106.65	103.16	104.61	106.69	105.37
97.743	102.76	104.12	97.717	97.355	101.98	100.56	95.722	99.131	101.88	97.753	103.27	98.754	102.44	96.419	103.71	103.63	97.973	103.54	100.03	104.02	101.21	100.67	102.35	103.23	102.77	101.24	101.51	101.3	100.62	99.565	97.89	103.7	100.27	98.878	99.891	101.35	95.146	100.33	97.72	97.416	103.87	102.33	99.977	101.79	99.072	103.66	100.14	104.95	97.79
103.93	108.65	104.31	102.37	110.08	100.64	108.14	105.59	105.37	107.47	102.5	103.78	111.42	105.85	108.39	103.89	106.44	105.18	105.71	105.29	106.41	108.82	105.93	104.19	107.65	107.54	109.99	104.72	108.72	102.2	107.77	105.72	107.98	103.94	106.62	104.68	102.81	105.39	106.53	109.19	107.72	109.85	107.69	103.5	106.93	106.37	108.37	108.38	108.56	106.63
104.84	105.19	107.75	103.02	109.84	105.91	105.03	104.48	103.17	106.11	105.93	105.59	102.2	101.18	107.7	106.27	106.15	104.49	105.56	101.28	106.78	108	102.58	106.89	104.38	108.59	105.76	103.45	107.7	104.25	102.27	106.51	107.78	109.85	102.01	106.09	104.95	104.23	107.86	103.75	102.03	104.12	107.01	102.99	102.48	104.85	105.86	107.42	105.87	109.28
103.45	103.08	104.32	104.71	107.17	104.58	106.37	107.67	107.27	104.03	110.8	108.76	106.49	103.11	107.43	102.7	103.03	103.9	106.79	105.84	108.77	107.15	110.96	107.22	106.03	102.89	102.57	107.94	107.32	104.69	103.46	103.08	104.91	103.4	108.36	106.22	104.84	108.4	107.13	105.67	107.35	103.2	103.6	100.44	107.37	103.41	109.48	107.43	108.5	107.58
98.245	98.9	99.849	98.495	95.852	98.969	100.66	98.066	101.08	100.99	98.225	97.401	96.891	99.812	102.99	93.49	100.82	100.41	99.001	105.05	98.894	105.1	99.596	101.33	104.92	99.478	97.089	100.15	101.87	101.38	101.44	97.706	100.74	98.14	105.52	102.07	97.882	104.68	98.289	98.487	94.829	98.534	104.63	96.824	100.83	98.094	99.176	97.925	96.577	100.22
106.88	101.71	109.51	107.64	103.05	105.7	106.35	105.69	104.23	107.46	102.78	106.01	106.29	104.59	101.94	105.08	108.17	108.87	105.67	106.41	100.96	107.57	106.2	102.39	104.19	107.66	106.02	110.64	105.51	106.44	104.76	106.21	104.52	105.71	104.76	105.27	107.3	105.28	106.93	110.76	106.51	106.87	110.37	108.09	106.24	102.73	100.42	103.88	105.28	101.84
108.36	108.69	110.32	108.05	113.59	109.15	112.04	107.68	107.71	107.6	115.3	106.57	110.16	109.91	108.99	109.1	112.3	108.56	108.37	109.53	111.75	109.48	105.58	111.16	108.15	111.66	109.02	109.55	106.02	110.27	109.35	109.59	107.14	108.96	115.51	107.59	114.45	109.01	113.63	112.28	112.38	108.84	105.78	108.09	110.14	109.74	114.23	106.51	108.56	112.85
104.76	106.99	104.54	102.82	107.06	105.51	103.48	100.73	103.94	112.92	105.34	106.22	103.98	106.51	107.66	100.87	106.55	104.46	108.08	106.51	98.503	107.62	103.29	105.44	103.33	101.29	107.22	104.39	100.95	108.96	104.82	103.63	102.56	105	101.71	105.65	104.45	106.49	106.9	100.87	111.06	104.35	103.56	102.07	105.24	105.94	105.15	103.86	111.7	104.81
105.78	107.16	104.55	109.11	104.8	106.46	104.49	109.12	108.22	110.77	106.48	104.91	104.03	104.6	106.46	102.99	102.75	106.73	107.82	103.35	106.21	103.98	103.52	106.15	106.84	108.15	107.79	103.82	107.16	103.99	101.77	104.49	107.48	102.45	104.36	105.12	102.16	107.43	102.3	107.1	103.85	105.62	109.26	104.15	109.62	112.44	107.64	110.42	106.92	104.24
110.31	110.32	111.57	109.22	111.32	113.48	113.9	112.66	109.98	113.76	109.77	110.45	109.2	108.05	111.52	110.07	114.81	110.51	107.25	110.09	114.27	109.27	112.7	109.39	109.91	110.57	110.09	112.96	111.28	113.03	110.5	112.31	111.97	110.52	112.91	113.15	113.77	110.85	109.59	111.47	111.79	112.66	108.86	112.02	114.47	113.38	109.72	113.34	108.91	110.16
106.9	104.59	108.47	101.78	103.66	104.9	111.42	103.33	104.36	106.96	106.6	110.01	106.32	105.63	107.03	113.14	103.77	102.23	107.21	107.06	108.11	105.22	106.6	102.41	103.53	103.33	109.64	105.03	111.19	106.59	107.08	107.41	106.5	106.29	107.89	106.45	102.86	104.07	114.46	104.97	106.55	102.36	109.8	107.34	103.86	105.68	107.02	106.4	104.63	109.87
109.83	104.91	103.06	105.67	106.56	104.53	103.06	104.22	101.89	106.66	107.98	102.68	110.2	108.66	107.31	104.91	104.26	100.91	102.84	107.79	106.32	108.22	104.7	107.8	105.35	105.03	105.59	100.31	102.55	108.08	105.54	105.64	110.34	107.94	112.18	107.49	104.76	107.22	106.94	110.85	103.09	109.53	107.07	108.81	109.18	108.11	103.44	106.55	107.27	104.94
102.91	102.62	102.75	107.11	103.16	109.91	104.37	103.42	108.79	105.11	107.71	100.97	102.17	107.53	99.252	103.4	108.38	102.32	105.09	104.61	104.09	99.907	104.83	103.85	103.34	104.05	103.02	102.77	101.22	110.6	109.34	107.19	105.3	105.12	110.17	98.614	104.87	111.17	104.88	105.73	101.37	102.48	103.99	107.43	106.55	100.76	103.26	108.5	102.69	106.72
107.07	103.54	110.97	105.87	107.1	108.17	104.53	105.51	110.56	108.31	105.62	106.99	105.13	106.37	101.62	109.46	106.19	105.58	107.41	104.24	101.82	108.46	106.75	104.13	106.23	105.37	108.12	102.39	104.8	105.01	109.64	104.47	110.46	107.02	101.7	105.31	103.12	108.56	105.05	105.7	104.28	104.74	110.38	108.56	104.28	106.17	107.17	107.37	104.85	102.05
112.52	108.01	107.72	113.24	108.2	109.06	112.61	114.34	110.5	113.49	109.66	112.1	115.37	110.18	110.15	109.95	111.1	113.7	112.84	109.81	106.95	111.12	110.56	111.1	111.49	107.79	111.78	116.11	108.51	112.95	112.63	116.07	110.35	109.86	112.98	112.3	113.15	105.88	113.08	115.31	114.17	111.49	110.89	109.82	109.15	107.79	115.15	113.3	108.38	108.17
120.59	117.29	112.61	112.04	118.74	118.47	117.36	117.52	114.68	115.22	119.16	113.11	117.31	120.63	116.31	115.89	118.06	115.81	116.64	114.93	116.61	116.18	116.43	118.61	116.83	117.9	116.35	117.16	116.28	118.53	115.34	116.59	118.72	117.83	120.19	117.35	117.19	118.45	115.63	118.13	118.43	114.61	116.75	117.27	118.27	116.01	120.15	116.5	118.16	119.89
102.08	101.08	107.96	101.57	103.05	104.88	102.52	109.75	105.11	105.73	107.65	106.49	107.79	104.45	107.14	105.21	106.17	105.89	104.1	102.62	102.43	109.62	104.69	101.62	108.35	105.89	102.25	108.84	103.78	106.61	99.668	103.99	105.27	105.17	108.71	111.75	105.59	106.77	109.27	106.48	109.17	104.62	110.07	104.95	104.86	103.03	104.27	102.47	108.87	105.58
111.93	115.49	111.57	113.7	113.15	111.03	114.63	111.32	110.27	110.99	114.92	111.52	110.38	114.89	115.37	110.29	110.56	113.05	114.57	110.49	115.47	115.08	108.12	108.79	114.03	111.53	114.11	110.45	112.47	111.12	113.15	115.93	110.58	114.75	113.85	112.44	109.8	113.16	112.49	106.77	112.51	109.38	111.01	113.59	109.62	110.83	113.16	108.52	110.14	113.12
101.26	103.54	105.76	106.1	105.48	106.58	102.65	104.63	102	106.27	99.989	105.29	106.91	104.81	104.74	104.87	103.6	104.7	104.11	103.49	102.41	100.82	105.93	104.03	108.76	104.01	101.91	105.56	102.19	105.72	106.48	106.48	103	110.19	102.04	104.84	102.62	105.39	101.74	104.9	107.48	99.586	107.14	103.32	104.07	106.2	104.39	105.43	102.42	100.92
105.55	103.47	104.58	110.05	108.19	109.74	104.73	105.05	105.03	105.24	105.03	108.48	107.15	106.01	105.78	107.61	100.29	105.91	101.02	109.76	104.17	104.75	104.33	107.59	103.97	108.28	104.63	104.16	106.79	108.18	109.81	110.76	103.22	105.35	106.86	103.33	107.55	104.59	107.67	103.07	108.84	103.62	107.97	103.54	107.22	105.11	104.9	104.04	104.08	109.31
106.65	110.11	109.32	104.05	101.78	110.34	104.46	109.99	103.8	107.85	105.52	103.73	109.45	104.21	104.04	109.03	110.59	102.79	107.97	105.52	103.66	104.76	107.13	104.76	102.98	105.24	109.59	103.91	102.16	109.12	111.41	105.08	110.27	100.72	106.89	107.33	106.05	104.4	105.1	103.68	103.86	101.52	108.81	108.06	103.49	106.59	103.48	109.3	104.78	104.78
113.29	115	113.69	113.19	115.19	115.07	117.31	113.15	114.3	115.58	118.14	115.8	112.42	114.15	116.61	116.28	117.25	112.96	120.18	115.51	120.31	114.65	114.65	113.61	112.95	113.16	115.5	119.52	120.4	117.49	115.42	119.32	113.05	117.44	114.24	120.53	110.69	114.5	117.76	115.76	117.74	117.11	116.34	111.53	114.92	119.35	120.97	119.12	117.7	112.62
97.134	102.65	102.27	95.511	101.49	102.31	101.17	103.1	101.21	101.54	102.67	101.11	105.54	99.916	94.772	100.66	103.47	94.826	96.031	100.28	104.38	99.727	100.01	97.148	102.54	97.944	102.77	99.207	97.228	101.66	97.111	98.57	100.8	99.59	100.88	100.38	96.719	101.06	100.56	98.917	101.43	101.79	99.567	103.12	100.62	95.634	98.696	98.559	101.13	97.582
100.92	100.19	99.862	94.471	100.7	100.18	101.5	99.741	101.05	100.17	96.695	101.74	96.8	101.48	97.124	96.211	103.19	99.632	98.497	98.403	105.13	100.65	103.21	97.056	102.38	103.7	97.924	100.96	103.76	96.857	102.45	97.06	100.79	102.22	99.358	101.3	107.73	100.88	102.16	100.43	100.17	97.27	99.098	94.528	103.3	101.83	100.61	102.07	99.528	100.49
112.04	110.88	109.47	109.74	112.41	110.65	113.16	116.05	111.62	110.62	115.1	115.62	108.54	110.26	108.95	113.44	112.32	112	108.25	112.21	109.27	112.6	110.18	107.11	110.57	110.4	109.16	108.97	113.87	109.43	111.96	112.02	112.33	112.91	108.8	113.07	111.07	109.06	105.41	110.54	113.01	112.67	111.28	113.88	116.4	111.02	109.44	110.7	113.13	107.59
105.9	104.7	104.26	104.14	102.11	103.56	102.57	101.72	104.25	102.76	102.56	103.64	105.86	103.69	102.86	105.11	104.29	104.96	104.69	104.89	102.5	103.22	103.89	104.58	107.36	101.57	102.41	106.51	103.14	108.36	107.51	106.84	109.25	103.55	107.08	102.37	106.77	104.59	105.55	102.37	105.04	104.56	100.71	112.91	108.72	105.7	99.924	105.66	104.4	102.13
107.38	108.19	105.26	106.3	108.08	102.94	102.14	107.94	104.6	99.409	103.01	105.12	106.93	106	109.06	104.29	105	106.5	104.81	105.5	103.94	107.53	104.21	105.37	107.52	102.34	102.24	104.05	109.89	101.85	105.14	107.91	106.65	102.59	103.24	105.93	107.77	106.94	103.89	107.45	104.56	104.91	105.54	109.76	102.39	104.24	104.6	105.82	102.73	102
111.61	110.79	109.25	107.96	110.44	110.79	110.59	109.76	107.31	109.41	108.67	115.85	110.73	106.18	107.61	108.99	110.25	111.02	111.71	112.22	107.59	107.97	109.69	110.06	106.43	116.25	110.41	107.25	110.74	117.3	113.71	110.52	115.45	111.04	109.15	115.34	112.35	104.81	114.57	110.92	111.38	111.96	110.12	111.43	108.78	106.06	110.72	108.55	110.42	112.52
107.08	102.32	103.59	103.7	104.88	111.78	109.24	105.86	103.37	105.55	105.72	106.22	105.88	110.86	108.15	105.98	105.19	103.9	107.64	105.87	104.34	107.77	106.55	108.39	102.44	104.63	107.87	103.53	106.24	104.38	106.53	104.06	105.28	109.22	108.23	105.78	104.02	107.28	106.32	103.84	107.66	110.85	107.6	107.45	107.62	102.56	103.93	105.31	103.79	104.76
104.93	104.04	102.87	108.65	104.11	102.28	103.98	99.207	102.87	104.68	110.1	101.72	105.57	107.22	107.08	103.08	105.88	102.04	103.96	108.02	104.92	105.89	104.36	105.21	105.15	104.86	108.14	107.06	106.64	106.74	105.3	100.6	103.9	106.48	102.29	102.85	101.62	106.13	100.25	103.74	107.32	102.95	102.08	107.47	105.33	103.27	102.49	104.22	103.61	105.48
105.12	107.62	102.98	98.907	101.3	106.08	100.62	108.89	104.2	108.51	102.5	103.28	105.78	100.98	105.54	105.23	102.58	104.19	98.87	104.11	105.63	103.34	101.83	101.73	96.826	113.65	101.78	101.35	108.88	105.09	104.25	99.706	103.52	99.154	102.84	104.57	103.55	105.37	101.37	107.14	101.11	105.91	104.56	103.76	104.12	102.85	105.35	100.41	106.26	103.23
107.14	102.34	105.41	105.4	103.17	105.71	102.02	108.59	105.48	106.86	106.58	104.37	104.85	105.92	111.01	102.16	103.85	102.09	108.48	108.97	110.54	104.35	102.48	105.99	104.63	104.48	106.8	103.9	107.85	109.78	104.73	108.42	107.26	101.18	103.6	102.43	107.82	110.39	106.66	106.82	108.48	104.28	109.41	108.75	101.39	104.32	109.4	105.5	106.71	103.7
118.56	117.69	113.93	118.59	120.25	118.52	118.81	116.49	115.28	118.54	117.71	117.34	116.6	117.51	111.25	116.23	118.99	117.7	116.59	114.16	115.35	115.76	115.58	116.64	119.2	112.53	112.75	120.56	114.01	115.51	117.95	116.13	117.63	114.35	112.41	112.77	113.95	118.89	114.57	115.56	114.61	116.31	114.26	117.65	120.1	118.89	116.54	112.87	117.22	116.47
97.435	100.56	101.83	100.78	99.206	103.75	104.08	102.62	100.45	102.28	99.511	98.268	104.08	98.774	108.11	97.672	104.18	103.94	99.032	99.119	103.43	103.34	100.53	100.36	102.11	105.62	98.08	98.364	98.515	100.82	103.88	100.38	103.73	101.88	102.66	100.06	103.39	103.68	101.81	100.99	100.56	105.45	101.09	98.2	98.879	104.58	100.87	98.734	103.25	104.46
105.53	112.09	109.2	106.48	108.35	107.96	104.16	107.33	105.36	102.75	104.2	99.564	106.79	105.18	106.29	105.8	103.37	107.64	110.66	105.77	108.06	106.93	109.4	107.01	101.56	105.36	105.79	109.86	106.67	102.71	106.26	106.07	105.56	108.11	99.981	105.2	108.24	106.9	103.09	110.91	107.02	103.25	107.56	107.44	103.97	102.45	98.556	104.92	103.88	103.66
100.55	105.4	100.35	101.17	103.23	104.5	102.82	100.68	101.45	99.496	102.69	101.8	103.16	97.25	95.94	101.36	103.1	99.709	103.93	97.851	100.23	102.3	99.763	103.65	102.01	98.979	100.24	103.4	104.01	102.89	104.18	101.5	95.441	104.62	101.69	97.796	98.612	99.197	101.19	98.326	103.24	95.239	98.162	100.88	104.85	95.956	104.97	102.5	100.96	96.695
100.76	99.138	101.35	103.39	99.726	101.37	104.85	102.9	100.65	100.39	105.66	102.05	99.571	101.64	99.74	99.769	96.049	102.69	105.36	104.5	102.2	99.405	104.16	99.232	102.25	105.57	94.971	99.224	103.86	99.706	99.748	97.729	101.92	97.948	93.898	102.61	102.75	98.92	101	103.21	102.49	102.68	103.31	97.841	105.19	99.814	97.378	105.73	101.04	104.85
109.56	112.33	108.55	111.61	110.47	112.84	113.21	111.54	111.99	110.1	109.49	108.17	113.51	112.26	111.88	110.11	115.42	111.99	113.8	109.86	111.06	112.77	110.06	108.18	112.47	113.27	112.94	112.86	111.62	109.2	110.05	111.34	110.92	113.76	113.39	110.91	108.76	111.16	111.48	112.7	112.56	112.92	109.82	114.66	111.17	105.98	108.34	110.42	110.98	111.35
108.75	112.91	108.35	111.07	109.54	111.4	112.52	109.91	113.48	111.35	113.05	110.99	108.29	109.73	113.05	108.17	110.68	109.18	113.59	109.72	112.82	113.94	105.54	113.55	115.09	109.63	112.02	111.04	114.04	108.45	112.12	109.5	108.95	116.54	111.38	107.19	109.46	111.47	115.93	110.16	110.8	115.27	112.29	112.9	115.07	110.73	112.92	111.28	113.69	112.54
110.18	102.97	109.14	108.43	110.4	106.99	113.2	103.39	107.18	104.03	107.69	116.75	114.14	108.82	109.51	109.35	110.24	110.92	106.59	112.14	109.2	110.61	110.74	109.06	108.29	110.38	105.36	106.36	112	110.35	111.35	115.88	109.53	110.01	113.47	114	109.77	110.07	108.11	111.82	108.69	111.41	111.17	112.84	111.84	111.59	107.54	112.1	110.96	112.18
118.74	121.01	115.8	114.02	121.95	120.36	119.34	118.92	119.05	121.43	118.82	119.97	117.92	116.78	114.68	114.57	111.34	118.76	113.85	118.4	116.13	115.9	115.11	114.68	116.18	119.29	115.91	119.87	119.52	115.29	120.86	119.46	119.89	117.67	117.81	116.62	117.8	122.49	117.1	117.86	112.36	118.2	121.67	118.71	116.19	117.6	120.86	117.82	120.04	118.43
112.57	112.85	113.26	110.93	111.59	114.47	111.54	111.93	114.13	112.45	112.57	111.56	111.77	110.68	111.17	111.94	115.65	111.71	111.7	113.28	110.1	111.19	110.73	110.92	110.12	114.41	111.03	111.58	113.91	113.86	109.6	111.82	108.18	114.37	115.37	110.52	111.61	113.03	112.09	110.97	113.85	114.77	108.47	116.62	113.94	112.66	112.29	110.39	114.12	111.16
108.92	107.06	103.27	108.61	110.42	109.3	105.2	106.87	107.97	110.07	107.12	102.73	110.72	107.97	104.62	103.22	106.62	102.08	105.99	105.13	107.51	104	106.21	105.12	104.77	103.52	105.56	106.57	103.33	102.58	102.05	108.47	109.72	105.33	106.35	103.39	107.09	108.09	105.12	104.92	109.97	105.36	108.91	102.01	107.05	104.52	109.79	104.93	106.15	109.09
106.9	104.2	103.69	101.47	104.28	102.54	106.59	108.43	103.07	103.37	100.62	103.9	107.97	107.16	106.84	107.23	102.26	103.39	108.07	104.1	102.66	108.28	99.801	107.59	104.65	105.57	103.26	99.002	102.27	107.17	103.36	107.43	103.61	103.27	107.89	104.11	105.79	104.84	102.7	104.27	105.01	104.54	105.19	103.54	105.83	103.4	105.11	105.76	105.21	108.57
105.7	107.88	107.14	109.88	106.03	106	107.14	105.7	105.99	101.4	105.07	106.41	108.38	103.17	105.59	104.56	105.57	104.06	106.6	102.12	102.08	104.3	105.91	100.45	102	104.28	103.7	104.92	101.61	106.36	103.11	106.16	102.01	108.18	105.76	103.13	108.19	102.09	105.61	102.74	102.36	102.61	103.14	105.44	105.47	105.84	106.43	106.1	109.66	103.98
104.9	100.99	107.89	104.23	106.49	102.44	103.16	104.31	105.94	105.43	105.89	102.96	104.15	104	103.83	102.91	104.43	99.497	99.931	101.52	107.95	104.19	104.58	103.91	106.28	100.9	105.25	102.66	102.53	102.94	104.43	103.2	105.65	105.94	103.45	99.923	106.29	100.71	99.957	102.41	104.62	107.74	104.89	102.5	107.92	103.52	110.27	100.67	101.15	106.28
109.4	110.08	113.83	107.22	117.41	109.4	109.52	114.39	113.46	109.21	108.85	107.37	107.74	111.85	108.5	107.63	110.53	114.61	107.4	107.99	109.53	113.95	111.65	111.41	112.02	110.57	109.47	112.1	108.78	107.55	110.06	108.22	107.9	110.11	105.18	114.58	115.45	106.58	109.24	111.55	112.43	110.87	115.39	114.84	111.37	112.45	109.84	111.89	113.23	110.1
110.23	108.26	109.45	111.38	114.53	112.81	113.92	114.07	107.97	109.31	114.36	110.61	107.64	112.74	113.06	111.75	110.93	107.66	112.67	109.06	111.2	112.02	116.01	112.63	109.14	108.53	112.78	112.18	109.37	112.7	114.44	106.36	115.29	110.21	107.65	112.03	110.94	116.53	113.13	109.43	115.93	111.62	108.32	116.15	113.25	113.96	115.55	112.27	112.54	111.81
105.67	107.77	110.88	104.56	104.34	106.87	107.66	108.08	106.84	105.74	99.092	109.42	106.31	105.04	105.77	103.22	105	107.55	103.05	106.32	107.98	105.04	105.39	105.18	108.3	108.57	103.42	107.85	104.23	101.28	106.06	106.05	106.23	106.19	107.6	103.61	105.7	107.57	105.08	102.55	105.25	105.04	101.29	105.62	105.71	108.49	99.593	105.03	105	105.11
111.62	114.7	113.27	111.51	109.9	109.01	110.13	109.41	115.78	111.28	109.96	112.98	115.66	112.94	111.72	114.67	112.61	110.73	111.48	114.28	112.23	106.46	106.9	113.91	116.28	110.34	115.59	115.73	111.54	108.48	111.39	111.49	116.06	111.02	109.06	110.55	111.5	109.69	109	110.85	116.69	109.41	110.52	110.93	108.96	116.63	111.37	113.34	113.09	108.13
117.93	114.85	114.69	110.65	110.2	110.35	112.83	109.51	106.62	110.29	117.25	113.78	112.93	111.28	114.91	108.66	112	115.57	110.66	110.63	109.57	114.28	115.52	112.75	111.12	109.63	113.62	109.59	113.06	111.55	112.06	116.84	109.64	109.23	109.39	111.03	110.85	109.39	114.53	114.57	112.39	112.32	108.76	111.99	111.59	112.16	112.23	112.91	116.63	111.17
109.81	110.54	116.45	111.69	108.6	110.18	114.85	110.33	109.52	112.77	111.59	107.95	109.21	113.68	109.5	108.25	115.25	113.48	109.91	105.45	109.4	106.61	107.8	112.91	110.75	108.19	111.35	110.36	113.71	110.97	110.16	111.19	107.57	110.74	112.92	110.55	114.14	108.63	113.29	108.8	115.78	109.46	115.5	113.21	108.5	111.6	114.11	108.23	107.85	106
102.76	108.92	103.82	104.06	103.41	106.51	107.82	103.49	102.45	109.23	107.34	106.47	101.28	105.14	105.42	103.49	102	104.8	104.37	103.44	106.6	107.08	100.98	102.72	102.67	107.74	102.75	106.92	102.79	98.189	104.79	105.75	105.91	104.99	106.69	100.84	104.43	103.75	104.64	105.4	100.96	106.92	103.74	102.91	104.57	107.89	103.99	105.15	101.47	105.81
102.58	106.49	103.74	105	102.8	100.34	106.27	106.4	107.37	105.71	105.03	106.91	101.35	108.46	107.65	105.91	100.26	105.17	108.85	104.5	101.47	107.62	104	109.93	107.61	105.38	102.13	103.94	108.45	105.93	103.3	105.24	104.78	105.16	108.37	106.18	107.86	108.5	105.11	104.31	106.24	102.94	108.63	103.91	104.35	102.07	102.82	106.26	103.71	108.96
106.95	107.4	109.46	110.92	108.75	108.47	111.02	109.07	109.73	111.4	113.23	108.34	110.11	110.35	115.41	111.01	104.93	107.37	113.72	107.15	106.33	111.39	110.94	109.04	110.82	113.07	110.97	103.29	109.48	108.6	106.18	108.2	107.28	106.59	110.44	111.02	107.5	112.67	112.9	108.15	107.98	109.34	109.9	111.86	110.36	116.35	110.46	113.84	112.83	106.44
113.08	109.92	110.65	108.87	111.66	110.78	111.03	116.27	113.11	111.99	115.09	114.9	110.46	116.33	116.38	111.03	109.71	114.57	116.21	110.05	109.14	109.67	118.21	111.05	115.97	110.06	111.98	109.79	115.62	111.93	108.55	110.17	111.72	110	110.89	111.52	111.34	111.71	112.25	111.73	112.96	115.21	115.84	111.8	110.59	108.17	114.67	113.25	116.06	113.43
107.95	110.83	113.11	108.66	112.24	112.98	111.93	112.41	109.71	108.52	115.29	111.5	114.76	114.87	111.78	110.67	113.1	113.19	113.16	110.52	113.91	109.41	110.55	112.48	107.71	111.83	106.46	111.09	117.27	108.66	108.05	115.21	108.47	114.47	106.06	114.01	109.63	110.95	112.21	115.11	112.91	109.12	114.16	111.98	110.57	110.31	110.51	108.27	110.4	112.98
102.54	105.26	107.27	108.34	107.29	108.2	107.06	108.12	101.89	108.22	109.8	105.11	105.7	103.38	104.33	101.42	107.22	106.87	104.04	103.56	102.34	108.47	105.17	105.68	106.68	106.8	105.87	105.34	106.43	104.96	108.33	107.45	106.28	103.51	108.68	107.63	102.71	109.52	106.67	108.25	104.35	107.23	109.36	105.52	107.98	111.05	110.13	103.4	105.8	105.48
109.07	111.82	109.32	105.14	110.75	111.95	109.69	116.55	109.63	110.77	113.47	112.26	110.26	113.18	110.24	107.91	112.93	109.13	112.51	112.11	116.79	111.07	111.47	111.53	104.46	112.59	109.2	111.51	111.14	111.98	111.6	109.31	110.78	113.87	109.55	106.14	111.56	112.12	113.48	108.75	115.57	110.95	114.44	108.69	111.93	113.89	109.97	109.13	111.39	111.92
106.09	106.11	105.35	104.47	104.25	104.55	107.36	106.03	108.02	108.12	106.17	106.15	109.79	107.74	111.35	105.48	106.76	106.96	105.57	107.46	102.42	108.62	104.56	111.85	108.65	109.43	103.32	108.63	107.04	108.61	106.91	106.09	107.95	106.48	107.74	103.99	102.39	105.8	101.15	106.56	107.88	109.78	105.78	104.41	108.29	105.26	109.17	104.6	102.44	103.41
107.8	104.64	104.4	104.11	106.27	104.91	108.67	107.57	107.2	106.5	103.32	105.38	106.94	105.02	103.14	104.76	108.49	106.12	104.82	107.51	104.69	107.02	107.84	107.33	102.33	103.29	99.101	105.2	107.91	107.45	103.47	107.07	102.25	101.9	106.91	106.47	107.39	107.76	107.7	107.12	104.48	105.8	107.95	103.14	100.08	110.92	110.37	103.23	107.34	110.76
103.47	108.01	106.18	105	105.03	104.54	104.3	107.17	103.81	108.38	102.63	100.9	104.98	107.89	105	103.85	103.74	105.07	103.79	108.26	111.11	108.03	107.71	106.88	104.74	106.12	110.17	104.65	106.68	102.08	106.58	105.89	107.2	111.71	105.9	104.63	106.27	109.7	105.48	108.82	103.09	106.86	108.1	103.41	103.71	102.22	100.32	106.1	110.43	106.76
102.72	105.98	105.41	102.7	102.77	107.85	107.15	100.56	108.39	105.77	104.5	107.18	103.05	104.59	103.72	107	105.36	99.694	106.18	102.67	104.19	99.955	102.42	103.43	99.75	106.6	107.03	104.68	104.72	103.96	105.16	104.08	102.61	102.64	106.39	104.16	105.19	108.31	105.25	104.06	104.35	107.76	104.27	102.64	101.38	104.03	106.02	105.97	106	102.75
95.34	100	98.217	96.334	97.631	101.82	104.02	97.251	100.87	96.37	99.583	97.923	98.113	95.464	100.28	101.08	100.37	101.48	103.07	102.4	98.124	100.68	102.79	103.86	98.35	99.733	101.52	101.76	94.651	102.68	95.934	101.49	99.732	100.67	98.471	101.68	104.21	99.503	102.9	99.421	98.6	101.66	103.07	95.825	100.27	102.57	98.421	96.423	102.49	99.264
105.15	106.65	104.37	105.56	106.98	107.07	106.24	104.9	105.75	102.18	104.92	105.7	101.63	101.95	104.13	101.21	105	104.43	105.16	100.81	105.18	103.98	106.29	102.36	105.41	106.69	103.43	105.7	103.41	106.61	104.61	102.58	104.66	104.84	104.05	104.18	101.3	106.17	102.05	102.46	106.58	100.59	103.9	101.87	105.13	99.344	103.49	103.66	101.28	106.16
101.29	102.44	105.83	99.893	100.75	98.623	100.65	100.89	100.83	103.23	103.47	97.044	95.687	101.93	99.638	100.76	100.43	101.65	99.869	99.675	101.82	96.758	99.195	99.559	100.62	103.82	101.22	101.34	100.7	99.298	99.56	104.74	103.73	96.555	100.51	101.54	98.09	103.37	105.2	95.109	102.08	101.88	98.205	101.44	98.382	97.765	104.4	99.92	100	98
108.15	111.27	111.74	108.39	107.37	107.4	110.28	108.31	112.68	110.52	109.32	114.38	109	116.13	108.78	112.57	107.71	109.74	108.79	110.48	112.78	112.24	108.41	107.46	109.12	111.02	113.09	112.69	110.97	113.79	111.8	107.82	112.85	115.91	109.97	111.69	112.28	114.29	113.74	109.05	109.22	111.79	107.95	109.69	113.17	106.45	113.45	107.44	107.66	107.19
103.18	101.98	103.12	107.89	101.74	109.33	107.33	108.81	107.25	108.84	106.26	104.15	107.07	104.59	105.6	103.65	108.68	103.34	103.98	108.58	104.49	108.5	103.98	104.39	107.44	111.12	107.27	107.34	106.21	111.36	105.67	109.41	107.35	107.01	105.63	108.01	104.31	108.91	105.79	106.01	105.26	111.78	106.21	108.08	103.85	105.81	105.91	107.24	107.88	107.1
109.38	107.31	104.84	105.69	104.39	103.85	106.36	104.7	109.86	108.91	108.97	106.33	101.4	104.54	106.79	114.04	102.37	105.41	102.3	109.99	107.08	106.34	111.27	104.65	106.43	104	105.92	106.51	111.04	105.92	106.59	104.92	107.87	108.24	110.6	113.64	104.06	102.53	106.82	104.49	101.83	105.61	104.84	102.14	106.19	107.27	106.1	109.38	106.68	108.33
101.98	102.85	96.188	101.84	98.768	101.97	99.465	100.27	101.92	99.594	104.04	99.282	101.72	100.55	101.83	99.703	101.95	98.656	100.98	100.81	100.98	99.551	103.11	102.53	97.638	98.953	98.743	100.93	96.223	102.35	102.22	99.389	102.95	103.09	98.692	102.29	101.01	104.34	101.23	100.09	99.788	97.209	102.12	102.63	101.91	95.294	97.823	98.081	101.96	101.6
96.274	101.3	93.407	101.05	100.53	101.25	97.988	99.856	93.722	97.212	99.1	99.459	100.31	103.13	101.79	99.178	95.855	98.138	101.01	103.57	101.66	96.377	97.87	97.645	95.814	97.831	100.9	100.6	98.994	103.04	99.908	97.141	96.065	98.334	97.704	97.598	97.58	101.72	98.256	102.16	100.82	100.67	99.215	100.46	104.52	99.318	97.54	97.592	99.635	98.066
94.241	100.55	103.31	100.03	100.64	96.099	97.918	95.649	100.28	100.42	104.06	97.463	99.197	98.734	105.73	101.27	102.83	102.79	102.13	99.714	98.83	102.19	98.828	98.408	103.77	98.759	98.932	102.97	101.21	101.68	103.44	95.948	100.26	98.341	101.4	99.982	96.63	100.04	96.484	98.871	98.592	103.37	97.451	99.533	97.975	100.85	101.17	96.073	101.6	101.94
114.09	112.61	109.2	106	112.86	115.42	114.46	111.18	110.14	117.27	116.55	109.79	109.81	113.16	114.15	111.18	111.33	110.31	108.23	109.37	110.45	118.21	108.65	109.83	106	113.69	117.17	112.83	117.77	108.84	107.8	113.68	112.58	112.55	109.65	117.56	108.91	114.25	111.61	113.78	112.24	117.76	109.32	112.89	112.32	117.74	113.8	111.56	112.9	108.09
108.54	105.53	109.6	103.66	109	101.59	100.99	108.1	106.28	104.36	107.25	105.65	109.4	101.4	105.55	106.49	104.25	109.13	108.11	107.75	104.7	100.63	108.88	106.62	106.78	107.32	107.57	103.2	105.84	105.64	106.52	107.67	105.91	104.39	105.77	103.13	111.61	103.61	102.63	108.52	103.18	105.22	103.35	104.7	106.44	103.11	101.13	109.7	114.57	106.34
100.62	102.83	102.75	102.23	108.34	98.489	107.16	106.21	102.01	102.76	104.39	100.16	110.06	106.04	106.31	102.24	105.35	101.24	102.97	101.11	105.96	109.36	103.65	102.68	102.16	107.1	103.82	107.08	107.48	103.69	103.55	103.44	101.71	108.11	104.5	105.77	103.58	104.24	106.83	104.54	109.01	103.54	105.33	105.85	103.65	105.95	107.21	104.53	100.5	103.81
105.78	100.64	104.52	103.18	103.43	103.93	103.97	100.15	102.86	105.34	103.78	107.61	105.87	104.74	102	105.74	102.45	105.23	105.04	104.42	101.04	104.94	100.29	108.85	107.83	107.3	99.757	104.92	101.87	102.76	101.33	103.04	100.38	103.78	105.81	105.4	103.58	110.02	107.45	101.25	104.39	105.37	101.69	103.16	101.83	108.71	104.54	104.43	98.764	106.48
113.12	112.57	115.02	112.25	115.15	110.68	110.31	113.14	111.81	116.77	113.98	111.31	113.95	111.3	108.5	110.37	110.46	114.49	112.2	109.99	106.85	109.46	110.48	111.85	111.38	112.76	111.6	110.48	115.24	113.99	112.72	116.48	112.93	112.22	114.62	117.55	111.03	116.65	112.45	117.87	109.21	115.4	112.95	112.47	120.44	110.67	113.56	112.48	115.61	111.78
101.94	105.78	104.52	105.38	104.88	104.69	108.09	105.45	105.66	105.45	103.3	105.13	108.66	106.22	105.27	105.04	109.3	110.43	102.74	105.85	103.39	106.97	106.16	109.45	103.99	105.38	101.96	105.77	103.03	104.91	100.42	104.8	105.71	104.19	105.21	110.13	102.9	104.93	103.92	104.54	102.83	101.12	104.83	103.98	105.04	108.82	104.08	106.52	104.28	105.52
107.01	110.71	106.54	98.669	104.24	110.73	105.7	107.74	108.65	108.47	104.92	105.97	105.5	105.07	109.34	104.37	101.66	109.02	102.42	108.01	110.74	108.09	105.83	111.25	107.11	104.59	108.12	105.74	110.02	106.43	107.78	106.33	107.35	108.44	104.76	107.2	106.88	111.08	105.97	105.7	109.07	104.42	108.61	112.12	105.01	105.1	100.95	104.89	107.23	105.58
106.96	103.23	107.6	101.74	100.24	103.66	105.21	104.59	104.26	103.05	107.23	107.83	107.36	107.22	103.45	99.895	110.97	102.83	107.13	104.35	104.05	100.45	104.64	99.182	108.53	109.58	107.02	104.91	107.32	104.33	105.7	108.23	102.82	103.67	100.28	107.25	103.69	103	107.42	104.61	102.61	106.29	102.38	105.8	106.7	100.88	107.99	107.29	99.363	106.59
109.24	107.79	108.99	111.48	111.98	115.43	111.85	112.5	108.7	108.98	108.09	113.21	109.22	108.31	110.71	110.22	108.31	111.84	112.07	112.67	106.95	109.58	108.35	110.43	108.85	105.9	111.87	104.9	105.94	111.3	109.64	114.95	107.35	109.96	106.76	111.39	107.44	109.43	107.46	111.97	112.5	107.44	107.95	110.96	110.37	111.47	108.46	108.18	109.41	106.31
102.45	101.77	99.255	98.262	100.96	99.918	101.92	101.01	103.51	98.765	98.155	97.055	96.378	102	101.59	98.635	101.1	99.597	100.12	103.86	99.879	97.939	98.184	100.83	97.504	102.69	105.16	96.204	100.49	101.65	95.42	100.2	99.047	97.39	99.936	100.83	95.84	99.266	96.654	98.217	100.95	96.567	102.32	103.97	100.98	97.591	102.6	95.067	98.471	104.28
107.81	115.08	110.52	112	109.38	110.96	112.22	107.9	111.77	107.36	115.75	112.02	113.1	113.63	112.26	108.53	108.36	112	112.32	114.52	110.6	110.14	116.28	109.33	112.8	106.32	116.05	113.72	112.65	112.15	112.71	116.12	108.51	111.62	113.13	112.73	116.83	111.49	107.29	107.17	110.82	113.38	112.56	109.04	109.05	109.31	106.33	110.08	111.25	112.5
112.19	107.98	113.92	114.66	115.9	107.97	109.48	118.36	112.93	115.99	111.12	107.39	112.1	106.51	112.99	111.96	111.39	108.1	110.4	113.82	110.66	108.13	108.7	112.3	111.86	111.73	110.81	108.48	108.63	111.92	107.17	110.88	107.34	105.31	112.33	107.22	108.12	108.9	110.99	108.93	111.69	112.24	109.52	110.33	114.29	117.08	110.88	115.24	108.48	111.68
108.35	104.36	106.72	106.08	105.99	106.52	102.94	104.31	101	104.33	105.49	108.64	100.91	103.62	103.7	101.11	104.74	103.08	104.64	108.1	103.11	102	108.75	102.89	102.02	106.66	111.53	103.69	102.28	109.31	104.29	110.47	105.13	107.08	106.31	108.46	108.17	105.77	99.802	103.63	104.91	103.22	108.27	104.2	103.64	109.93	107.86	105.07	105.4	106.14
108.75	111.07	110.01	108.23	106.54	107.41	108.8	113.86	106.2	112.08	108.23	109.04	113.19	106.13	112.11	110.12	106.88	116.33	112.25	111.73	110.84	114.25	107.15	105.6	113.31	109.21	107.46	110.82	108.52	115.69	105.3	103.9	110.89	111.93	110.87	109.21	111.18	110.79	111.86	108.82	108.44	111.94	109.86	104.72	112.59	111.9	110.89	109.82	109.45	109.16
109.49	111.52	115.64	114.99	112.06	108.01	111.36	110.45	111.15	113.45	109.58	111.34	105.59	113.75	107.08	109.09	109.81	114.79	114.53	111.55	112.06	114.78	118.03	115.05	112.68	109.93	110.09	116.92	114.93	110.18	107.92	110.47	111.79	112.94	111.64	106.81	114.84	114.1	111.56	106.95	112.25	107.68	109.89	115.35	113.92	108.34	116.79	107.69	112.89	110.82
103.15	99.344	104.34	100.46	100.74	98.189	102.07	99.324	98.348	97.489	101.83	101.54	101.76	98.236	100.27	101.91	100.34	97.615	97.02	101.94	97.584	103.7	101.97	100.13	104.47	98.944	98.096	99.16	100.75	100.28	101.35	105.11	100.41	101.68	103	102.99	99.351	107.72	103.13	101.17	101.09	99.167	100.3	97.401	99.588	103.26	103.32	106.76	99.777	100.58
110.69	116.33	114.17	110.55	110.85	108.1	109.64	108.49	113.84	111.98	110.87	113.37	112.18	112.82	115.19	118.43	111.72	109.92	109.96	113.77	115.82	110.94	111.19	111.45	107.91	110.91	108.79	107.36	110.66	111.19	113.42	110.93	112.16	112.31	110.43	112.07	111.32	110.67	111.7	107.91	111.64	112.58	119.92	112.23	112.91	108	113.86	112.26	110.71	115.04
109.09	107.92	112.88	110.53	118.23	111.37	113.95	113.78	112.55	107.84	109.48	110.08	109.86	113.48	112.91	106.33	110.78	115.15	105.71	108.13	112.44	108.89	110.54	108.57	114.45	113.97	111.89	113.86	113	114.32	105.03	112.37	111.55	110.98	112.32	110.41	110.18	107.43	116.17	111.37	109.39	109.49	111.11	106.39	110.39	115.48	111.67	108.95	111.35	112.3
109.85	103.72	104.81	104.56	108.13	104.74	101.73	100.3	107.17	105.54	103.93	107.82	105.52	104.9	106.98	109.16	104.21	104.72	107.47	110.01	106.42	108.77	110.55	107.66	107.04	101.98	101.39	103.56	109.64	106.55	108.88	106.86	108.79	104.9	106.78	110.15	107.23	106.86	106.56	108.7	111.61	105.4	109.26	105.7	103.44	106.09	106.97	102.03	104.29	104.35
115.25	116.84	118.17	117.48	116.15	114.82	118.82	114.31	118.25	121.8	115.7	116.75	114.93	118.79	119.49	114	120.86	113.49	117.29	117.88	121.13	120.92	115.95	116.93	117.42	118.45	114.2	112.98	114.45	119.52	117.36	115.4	115.07	116.49	118.53	119.56	118.61	117.41	119.6	115.78	115.49	115.58	120.25	115.12	113.03	117.7	120	116.68	121.02	119.18
115.12	108.24	112.66	112.14	111.39	112.67	110.79	113.09	112.44	110.19	112.21	109.89	108.18	109.06	106.85	112.16	113.19	107.44	111.27	112.88	113.77	108.37	112.07	112.62	110.28	111.69	106.37	113.21	107.99	109.41	112.65	111.64	104.35	109.81	113.6	112.68	104.1	111.55	110.93	106.98	113.77	106.88	109.91	115.72	112.65	116.11	112.74	110.34	113.24	107.64
100.31	99.794	96.227	96.064	97.743	98.347	95.843	102.4	98.154	97.472	101.85	95.258	96.402	99.911	98.354	103.18	97.765	102.65	97.406	102.5	102.56	102.91	101.29	98.477	101.86	100.15	96.326	98.756	97.477	103.11	100.53	99.456	101.1	101.18	100.32	101.32	99.437	100.66	103.25	102.83	97.966	102.98	102.56	95.929	102.36	97.932	98.305	100.77	101.23	100.53
105.61	101.68	107.24	105.8	103.98	108.05	103.78	107.14	105.31	108.9	105.26	106.35	101.07	104.07	108.27	105.27	106.37	101.81	101.49	104.03	104.65	104.35	102.04	110.86	107.62	105.49	101.3	104.73	99.342	109.22	109.1	106.86	107.56	104.68	101.94	105.9	104.13	105.91	104.53	105.35	105.36	106.29	103.41	103.31	106.69	108.51	102.65	109.22	107.66	105.84
106.91	104.05	108.58	104.14	103.81	104.66	106.99	107.18	104.69	103.62	105.62	104.85	105.6	101.57	107.25	107.91	103.08	103.71	107.88	110.26	104.09	105.92	108.4	102.69	103.43	105.46	106.52	102.95	110.45	104.27	102.53	102.23	106.7	108.45	99.608	107.66	106.24	110.75	105.27	106.48	109.9	101.82	106.54	107.41	106.01	102.72	107.98	107.53	106.15	105.56
109.65	111.14	109.23	111.23	113.34	111.25	111.62	107.13	108.86	113.09	113.35	110.55	109.1	111.96	112.73	108.48	111.74	111.05	110.98	107.43	112.9	108.86	114.74	112.54	110.3	111.23	110.52	110.21	110.05	110.72	111.18	111.84	104.21	108.86	107.03	113.86	112.5	108.42	113.54	109.94	109.31	108.21	108.62	106.08	110	108.34	109.77	105.01	106.46	110.67
107.69	104.04	104.04	103.45	105.85	107.55	109.18	105.77	101.96	101.53	106	106.47	107.91	107.92	100.33	105.47	103.39	112.55	108.38	108.27	105.25	103.31	105.59	108.14	105.8	102.71	108.42	106.84	105.26	109.2	103.8	105.99	110.44	105.6	106.1	106.03	105.84	106.9	105.81	105.39	105.8	105.23	103.87	102.37	109.54	105.08	101.62	106.57	101.34	104.66
99.113	96.991	98.295	101.94	96.113	95.838	97.17	95.062	99.435	99.444	97.613	98.173	100.82	96.905	100.48	98.312	100.28	102.53	100.37	100.21	97.598	102.14	97.454	99.197	96.885	98.05	92.634	95.291	97.913	99.893	100.7	95.177	98.125	99.81	100.63	103.74	100.45	94.828	98.425	102.98	101.39	98.478	100.11	101.75	97.081	102.96	98.517	98.932	105.95	99.341
108.17	101.96	105.23	107.98	105.04	107.43	104.8	106.74	108.68	104.96	106.39	109.62	104.16	106.87	105.67	105.34	105.99	108.93	98.662	107.26	101.89	99.201	113.15	110.47	111.25	107.61	106.7	108.52	112.64	103.63	106.85	104.91	108.64	104.69	110.06	104.8	110.49	107.17	105.23	111.02	101.18	106.24	111.78	106.73	103.11	105.39	109.65	109.23	103.39	105.12
113.2	109.35	109.02	116.98	101.73	113.27	106.01	109.62	114.95	113.72	111.38	109.53	108.78	107.67	109.28	113.4	118.96	112.1	113.98	107.75	108.73	112.23	107.79	109.77	113.48	114.09	110.88	109.63	110.77	114.13	107.99	112.05	110.35	109.67	112.89	111.75	111.11	115.43	110.68	108.79	111.49	112.52	113.94	114.89	115.21	110.84	108.78	109.85	113.95	110.91
101.33	104.21	108.92	102.07	105.03	105.68	105.24	108.15	107.34	109.16	97.84	111.04	109.68	106.84	104.05	105.96	109.67	104.39	102.87	109.26	101.8	105.31	109.47	103.96	102.05	106.51	107.96	111.34	105.83	107.93	107.49	105.2	106.68	104.92	102.29	105.33	110.78	108.2	101.76	106.17	106.36	107.56	107.65	111.57	105.17	108.99	107.05	105.37	102.51	108.44
100.94	100.11	100.46	101.6	99.341	95.533	97.07	105.41	102.47	98.333	96.26	101.84	102.03	100.58	95.474	100.89	97.765	100.64	102.66	99.852	100.33	102.57	98.123	100.34	102.22	98.928	102.48	101.16	95.147	99.35	103.61	98.626	98.532	102.03	99.786	97.688	100.6	100.69	106.43	93.729	98.161	98.853	101.54	96.846	98.437	106.41	103.06	101.87	93.901	102.78
110.2	107.32	104.43	109.58	107.74	104.68	105.28	106.38	108.44	109.5	108.41	104.87	106.48	101.98	107.27	103.69	108.05	107.39	102.87	103.32	105.16	107.97	108.87	104.97	103.17	107.35	105.51	105.55	105.73	106.32	110.69	104.8	103.8	104.45	104.29	105.18	102.3	108.26	107.11	106.99	107.52	106.78	106.82	103.37	103.6	106.44	107.52	107.81	107.98	101.75
104.74	111.06	108.64	107.47	108.07	108.33	106.95	104.96	104.3	105.37	105.75	106.77	106.31	107.73	107.81	103.74	103.6	110.33	102.84	104.5	101.24	104.41	103.04	99.668	108.09	107.33	103.16	106.37	108.47	110.01	107.67	109.93	106.2	105.65	107.12	108.26	105.53	104.89	109.46	105.62	108.83	106.86	108.83	108.79	103.1	106.2	103.99	103.1	108.72	108.62
108.66	106.42	106.49	105.93	104.36	106.39	109.03	103.72	105.23	104.9	103.89	106.54	105.26	107.03	105.96	101.28	106.59	103.97	107.17	109.87	106.55	107.62	105.57	112.15	108.96	105.5	108.54	109.08	102.31	108.78	101.93	101.73	103.89	106.64	107.25	106.26	107.93	107.11	107.71	108.57	109.32	106.96	111.26	110.7	104.97	101.56	107.92	104.02	106.02	105.75
98.027	98.043	98.8	99.117	96.449	99.771	97.356	102.22	99.592	97.918	99.891	97.671	99.66	100.81	102.32	99.587	101.01	99.317	96.816	99.07	99.326	102.87	97.495	100.27	96.041	101.82	96.712	99.843	98.928	100.56	103.48	97.779	99.536	102.4	100.16	96.825	98.376	100.66	100.8	97.532	102.75	103.75	97.539	102.48	104.75	96.85	99.906	101.7	101.38	99.504
108.07	103.39	102.87	106.9	110.1	105.62	104.32	102.65	103.45	104.78	108.43	106.86	107.88	107.44	106.77	109.52	103.65	105.76	105.26	108.12	109.04	104.5	105.95	105.53	105.44	102.71	107.64	106.82	107.29	107.11	107.21	106.01	109.08	106.06	103.52	106.46	108.7	106.84	109.93	107.98	107.56	107.25	105.6	106.29	104.2	105.19	106.82	107.23	104.32	110.57
115.48	110.07	114.65	108.69	104.72	111.05	110.72	108.37	106.73	106.09	110.01	110.55	112.63	114.12	112.77	110.39	110.14	108.66	108.11	114.46	110.94	108.78	113.39	107.55	109.34	106.54	112.29	112.45	104.82	109.24	113.85	109.85	112.32	106.99	111.61	113.67	108.49	112.91	107.57	105.38	112.61	112.59	111.77	111.7	112.18	109.82	113.35	111.48	110.29	109.49
101.53	99.052	99.275	101.64	102.34	97.064	98.587	102.41	98.967	100.37	102.95	98.613	97.915	99.506	100.42	101.01	96.685	94.624	95.701	101.76	101.2	99.967	98.958	100.16	96.027	96.421	99.032	99.888	99.096	102.12	106.38	95.859	100.88	99.117	101.99	98.72	102.19	96.505	100.23	102.02	99.094	104.34	100.25	101.91	100.71	101.78	103.46	99.025	105.68	105.17
112.04	110.29	109.3	107.77	114.02	110.84	110.66	108.38	110.9	110.51	113.12	109.5	113.24	112.8	109.85	109.93	107.74	109.89	110.76	113.84	106.83	114.46	107.5	109.29	110.82	107.71	108.92	108.21	108.13	111.04	111.48	114.91	110.58	108.71	110.27	114.46	108.85	109.02	115.32	110.55	112.16	110.04	108.36	105.3	109.04	109.5	109.61	108.29	108.8	113.67
106.25	103.67	100.7	103.62	105.7	103.64	103.14	107.41	101.95	109.64	107.3	104.77	103.41	105.46	105.88	103.56	102.95	100.57	105.24	105.31	107	103.2	106.19	103.93	107.11	102.86	102.57	100.28	104.08	104.86	102.98	101.28	109.5	103.34	106.01	108.98	103.92	106.04	107.93	108.6	108.17	103.57	107.26	108.11	102.01	107.62	102.77	110.16	99.021	109.08
102.89	100.51	106.19	106.96	101.1	106.32	99.119	105.72	109	100.8	103.47	106.13	108.64	101.69	104.91	100.32	107.75	105.74	106.75	104.3	104.83	101.48	104.7	100.51	106.7	106.01	103.58	105.25	105.57	102.21	101.66	102.04	107.14	103.61	105.38	103.02	103.49	103.63	104.08	104.56	103.72	108.87	106.5	108.52	103.35	107.81	102.93	103.66	108.37	102.39
107.99	100.67	99.811	102.47	103.58	102.55	106.54	103.22	100.88	102.14	105.75	103.28	99.801	106.14	101.09	105.06	103.36	101.96	101.12	104.63	108.16	100.32	103.08	103.22	103.69	103.99	105.05	104.34	101.58	101.85	104.96	105.92	102.66	102.82	105.7	105.91	105.95	102.97	106.08	106	100.07	104.03	103.58	103.91	104.88	103.22	101.43	106.23	108.73	105.42
109.99	107.49	110.61	110.84	107.77	113.08	112.25	117.18	108.05	111.94	111.37	111.44	109.28	110.92	108.95	114.92	116.05	110.42	113.39	110.35	112.36	108.18	116	108.86	111.47	111.61	110.63	114.42	110.36	109.15	113.68	113.22	113.85	109.83	112.99	112.42	116.08	111.08	111.38	114.18	115.95	113.31	108.76	112.01	110.22	114.55	113.9	113.55	111.8	109.94
97.311	99.391	96.037	99.934	101.58	100.45	99.233	103.74	102.86	104.96	99.358	99.745	99.626	97.597	103.44	102.81	97.845	99.822	99.672	100.74	98.848	97.997	99.966	101.95	97.959	102.82	97.236	99.954	102.01	98.873	104.16	105.44	97.681	99.302	102.18	103.89	98.805	100.61	97.935	101.51	99.502	95.271	102.5	97.514	98.794	101.61	97.909	99.056	102.1	95.266
106.36	101.96	96.936	98.511	101	101.19	103.74	98.569	101.62	102.79	100.28	105.97	100.42	98.582	97.945	104.58	98.344	97.272	98.408	102.8	99.777	99.478	105.88	103.39	101.1	102.13	98.174	97.41	103.1	98.68	99.476	100.07	101.71	102.17	97.251	101.78	100.14	103.14	102.47	97.156	94.527	102.6	94.944	104.33	99.066	96.423	101.12	100.76	98.89	97.995
106.19	97.997	101.84	108.57	107.19	101.8	104.29	104.63	106.51	104.51	105.05	104.09	106.85	113	105.46	108.47	104.53	103.45	106.25	106.2	106.33	101.26	106.77	102.11	107.96	99.143	105.01	106.25	102.42	106.67	104.64	110.39	107.81	108.29	108.01	101.03	101.42	101.92	106.81	104.96	108.89	105.16	102.09	102.04	111.72	105.24	102.94	109.62	105.21	107.81
111.71	107.29	112.52	116.1	110.39	112.82	109.45	112.52	108.71	109.4	114.91	114.72	111.51	110.18	114.69	110.85	111.22	115.37	112.16	114.78	108.61	110.68	110.42	107.36	109.62	112.96	110.73	111.11	111.69	107.77	111.35	110.19	107.88	113.49	109.99	114.74	110.94	108.28	110.82	110.22	113.12	111.85	112.66	110.65	108.01	113.86	114.7	111.98	107.95	108.84
105.42	105.06	102.6	106.65	105.3	104.96	109.36	103.18	108.84	103.23	101.55	106.08	103.17	110.14	104.95	106.2	102.72	105.15	102.2	100.03	107.06	107.27	103.98	108.93	107.31	104.66	107.76	111.8	107.19	106.05	108.81	110.06	103.94	108.94	103.25	107.66	101.2	103.15	106.24	104.72	104.66	102.9	108.72	108.51	101.97	101.44	104.17	106.77	104.97	106.03
96.419	100.04	100.33	104.47	97.588	100.47	97.539	102.55	97.908	100.24	103.24	101.24	101.51	101.44	100.03	99.606	98.047	99.356	103.13	106.92	97.677	105.77	98.912	101.51	105.73	101.43	100.07	99.4	99.132	101.95	97.406	101.14	96.44	95.936	100.21	100.53	101.83	97.887	98.491	96.966	102.91	98.448	101.17	99.23	97.86	97.084	97.931	96.083	99.381	96.15
108.27	112.51	107.49	103.44	104.4	101.1	104.9	103.7	107.12	109.39	112.19	107.96	108.6	104.7	105.17	101.69	106.6	102.46	101.74	109.66	104.65	104.9	105.68	105.42	110.32	102.08	105.41	106.14	104.93	108.48	100.14	104.39	106.59	105.07	109.02	104.67	105.77	104.57	102.71	107.2	108.24	107.56	105.21	103.15	106.73	110.3	98.967	105.5	103.56	104.82
112.3	114.14	113.24	111.83	111.2	109.75	110.45	110.8	110.77	110.58	109.48	110.97	108.61	108.41	117.88	112.95	110.74	116.89	111.51	107.3	112.01	114.88	111.69	113.58	112.3	107.36	113.5	110.12	110.14	109.83	109.44	112.56	109.17	114.47	110.65	115.94	107.4	106.93	110.77	112.87	110.68	111.63	108.44	109.99	108.99	111.68	107.82	108.16	109.01	107.92
109.12	108.54	109.5	108.36	116.33	116.07	115.3	115.62	112.46	113.4	113.29	114.31	113.95	115.6	109.26	113.24	114.39	114.09	111.51	112.81	110.81	113.91	116.43	114.29	112.85	111.47	107.44	111.52	113.32	109.62	110.12	111.86	111.84	111.24	111.68	112.98	117.5	112.54	108.7	119.04	111.3	115.7	111.42	113.63	116.23	112.23	109.32	110.61	114.31	116.12
101.09	109.14	102.49	109.76	104.55	106.28	107.21	108.18	103.19	103.65	112.94	104.56	104.43	106.18	103.41	109.09	107.87	104.59	105.96	99.566	112.57	106.68	105.09	109.03	106.39	111.99	108.15	104.66	104.51	106.57	102.93	99.592	105.35	103.03	102.17	105.14	108.87	108.71	100.58	106.09	108.96	102.41	107.59	105.72	109.97	101.98	106.22	105.49	107.62	107.04
121.22	118.49	115.4	120.41	122.11	120.1	119.99	117.1	119.33	119.21	118.56	117.98	115.08	119.38	119.8	121.08	118.38	119.37	119.73	118.21	112.17	114.29	117.35	115.7	114.65	113.51	121.2	119.25	115.92	117.91	116.67	117.69	116.39	115.53	115.74	121.58	117.74	118.65	117.24	117.49	113.46	119.55	116.48	114.28	118.1	117.08	116.28	116.64	110.96	114.46
103.53	107.05	106.95	109.97	107.29	110.7	106.29	108.13	107.49	105.26	107.14	102.93	109.94	104.67	108.71	108.54	106.12	103.15	107.87	101.97	104.85	107.4	109.35	109.7	105.84	108.45	109.09	108.02	103.25	98.933	105.64	110.92	108.25	108.88	105.9	107.33	109.4	106.02	106.43	104.18	103.9	109.92	105.93	103.96	103.3	101.85	108.09	110.99	104.06	106.7
118.93	113.7	115.35	110.09	117.19	115.66	114.83	115.53	114.69	114.02	118.73	116.65	113.16	117.26	117.9	113.82	121.27	115.93	116.94	118.13	115.61	118.35	117.39	119.58	118.83	116.47	117.26	122.16	119.82	116.2	108.41	116.52	117.04	118.38	116.97	118.35	116.36	108.12	117.43	115.25	117.16	116.12	121.27	116.27	119.73	113.34	112.61	119.34	115.91	121.47
103.86	104.72	105.28	108.87	104.61	100.58	104.48	106.85	100.98	106.43	104.48	103.19	99.335	103.07	102.56	105.38	108.76	102.44	103.25	107.43	103.17	104.79	103.06	105.09	108.07	102.41	106.4	102.98	100.22	99.667	104.09	102.61	106.93	104.07	103.3	107.14	107.01	106.45	105.2	103.8	103.23	109.07	101.93	108.75	104.29	105.24	101.91	102.6	104.22	106.1
105.38	108.66	107.51	108.98	108.01	105.86	105.26	103.55	107	104.31	104.96	107.72	111.13	104.44	107.39	102.1	109.27	106.39	104.87	109.71	104.3	108.62	107.93	109.19	103.62	104.74	107.31	107.43	106.98	107.4	106.61	107.14	101.71	109.02	106.69	105.5	104.93	105.55	109.46	109.72	111.94	101.93	106.01	108.19	104.03	102.12	107.33	111.56	102.74	107.52
104.7	106.16	105.75	110.17	108.06	108.47	105.43	105.29	107.48	104.8	104.61	106.36	106.92	104.68	109.14	103.77	105.17	105.64	104.85	106.64	105.97	104.7	106.38	110.89	105.54	106.73	107.38	106.41	105.08	105.34	101.45	104.88	103.35	103.65	104.32	102.57	110.41	106.1	105.58	110.17	108.83	108.83	107.7	107.26	103.15	106.72	102.36	104.72	106.28	107.81
108.69	112.16	111.06	111.39	110.76	114.92	111.6	116.61	114.03	113.24	112.11	110.64	111.85	109.52	106.41	108.92	111.82	115.96	107.67	110.2	106.86	111.71	111	111	109.67	109.83	111.5	112.38	110.01	108.56	112.5	112.09	112.5	112.49	116.73	112.99	109.2	113.32	111.37	111.26	113.88	110.62	110	114.39	110.08	106.61	108.51	113.31	112.23	110.51
109.78	107.28	110.19	107.44	109.08	112.57	109.77	112.47	110.9	112.01	106.67	112.21	113.58	109.78	108.33	114.89	112.82	109.84	109.06	111.7	112.68	110.73	108.95	107.53	110.52	108.48	114.63	109.26	113.6	109.01	110.73	106.95	110.94	108.92	109.98	114.98	110.27	111.63	111.92	102.59	108.31	106.67	115.69	114.11	117.31	113.32	108.11	113.85	109	106.96
106.91	107.65	107.1	108.31	105.59	106.55	109.04	107.31	108.37	107.34	110.77	108.04	110.5	101.19	105.37	104.71	103.98	107.83	109.14	104.12	102.84	108.02	110.01	103.4	109.17	106.3	108.22	104.19	107.36	109.51	105.88	111.9	104.94	105.33	105.06	104.61	102.12	107.87	107.35	108.11	103.71	105.17	111.4	107.05	102.63	103.43	106.26	104.01	107.12	104.29
106.33	105.75	109.3	101.57	109.88	102.66	110.48	105.11	106.37	106.09	106.09	109.45	105.27	105.23	108	105.79	109.35	106.43	107.97	109.53	103.3	111.12	105.63	105.04	102.16	106.12	103.61	108.21	103.22	110.08	106.23	108.94	104.76	109.41	104.58	105.56	109.12	104.1	104.85	107.5	101.74	103.45	109.81	107.43	107.76	108.04	108.66	106.59	108.86	103.07
112.86	111.97	111.26	114.95	110.86	111.95	112.84	114.62	107.65	112.94	108.32	112.5	111.31	110.16	108.83	109.73	111.74	110.06	110.63	111.03	114.04	117.09	109.87	109.61	111.92	109.88	113.03	110.8	111.75	109.1	113.34	113.65	109.31	112.97	113.02	114.69	113.57	112.74	108.03	114.8	113.27	115.07	113.73	111.64	113.09	112.04	113.38	109.89	113.45	111.78
100.73	99.625	99.126	97.038	99.684	99.064	97.839	102.32	96.753	96.42	98.792	98.798	99.312	96.131	95.213	100.98	98.608	99.036	99.053	97.399	102.68	99.921	102.07	104.36	98.175	103.02	99.508	94.309	97.665	97.067	100.48	100.5	100.2	99.134	93.861	103.69	100.29	96.491	103.17	100.96	97.345	101.32	99.76	97.827	99.044	97.228	97.682	97.667	98.796	100.22
113.63	109.98	110.99	116.57	108.65	112.25	110.83	113.59	113.26	110.25	106.91	108.46	106.69	113.96	113.83	114.53	114.13	112.24	109.58	115.7	111.93	107.13	110.65	111.66	114.83	111.56	106.55	115.85	116.75	112.14	110.69	111.15	106.85	111.82	113.69	113.59	112.7	111.34	111.52	113.38	110.13	107.92	110.86	109.31	110.01	109.55	110.16	106.77	105.91	109.46
97.16	103.15	101.07	104.59	98.54	100.81	103.29	93.673	102.79	99.845	98.318	98.66	106.25	96.314	102.67	99.19	98.939	100.4	100.69	97.503	102.38	105.98	98.371	101.3	97.444	100.54	101.32	101.63	103.34	100.14	97.752	99.953	100.13	97.246	97.571	99.383	103.84	102.49	100.7	103.03	103.32	101.81	99.782	100.39	101.92	101.36	96.26	98.462	95.485	102.1
108.62	107.69	104.58	104.84	103.65	105.97	103.43	106.77	106.2	107.02	101.88	106.75	106.91	103.89	105.37	106.1	103.3	98.397	108.44	103.41	102.59	105	104.05	102.85	104.55	105.48	103.53	104.83	111.28	104.91	104.87	102.98	103.81	105.72	104.65	100.39	108.35	104.64	102.71	105.11	107.1	107.4	102.44	106.14	105.51	102.58	103.89	107.43	108.78	107.77
103.78	102.01	97.157	96.696	100.59	104.09	101.4	100.55	97.571	94.351	101.3	101.69	96.705	101.08	99.191	98.816	99.618	101.87	101.57	97.454	98.298	100.22	103	99.813	101.45	98.788	100.43	101.25	99.058	100.92	98.253	102.89	98.265	103.43	105.23	100.1	98.052	102.97	104.71	104.94	100.03	99.423	95.484	98.421	105.33	98.99	98.408	102.33	102.1	102.93
105.21	101.95	99.086	102.87	108.24	107.2	106.68	105.99	105.26	106.33	105.86	106.23	108.35	104.04	105.87	102.58	104.4	106.94	104.26	102.39	109.61	102.04	101.82	103.71	109.65	110.23	111.27	105.73	105.47	104.32	108.62	106.3	105.24	105.27	103.14	103.98	100.05	104.71	105.46	100.39	102.43	103.66	108.76	108.89	109.71	105.91	105.13	106.89	105.59	106.41
107.19	109.47	106.03	106.64	107.1	106.71	108.04	102.8	105.65	106.93	110.31	108.29	103.9	102.98	108.38	103.57	107.84	104.6	104.42	104.38	107.95	105.85	105.6	103.58	104.83	104.68	108.58	107.13	109.12	107.51	105.15	108.87	104.77	109.09	105.17	105.48	108.18	101.43	106.01	106.49	103.88	111.62	106.25	104.76	105.02	99.631	108.5	107.23	104.85	106.26
108.05	104.42	111.09	108.04	109.58	102.25	107.54	107.35	105.28	102.98	102.41	107.28	103.2	105.54	104.31	104.81	101.38	104.89	109.62	103.91	104.01	105.22	102.65	104.64	104.99	103.03	109.5	104.24	105.52	106.87	107.7	108.02	112.33	105.96	101.62	103.35	107.51	104.33	105.63	109.55	109.97	108.54	105.86	105.32	107.3	106.59	107.84	103.99	103.72	101.2
115.33	111.85	114.43	111.89	110.13	110.49	112.56	110.54	110.53	109.4	114.69	112.86	106.33	109.48	108.12	111.38	112.2	113	109.82	110.49	112.18	107.37	110.09	114.55	107.07	114.87	107.81	112.52	114	112.45	109.86	111.33	113.99	110.15	112.11	110.62	112.86	115.67	111.11	115.05	109.99	114.69	110.6	116.25	108.23	110.21	107.2	109.15	111.94	112.83
106.76	102.46	108.12	106.05	102.71	106.69	103.28	102.72	108.35	104.63	106.67	107.36	106.57	104.77	105.88	100.65	102.76	100.82	106.78	107.25	109.94	105.36	105.82	106.5	107.54	105	103.5	103.53	112.67	101.04	105.95	106.85	102.29	108.4	103.32	110.39	106.28	103.71	103.38	103.95	106.66	102.43	104.72	108.47	103.71	108.42	101.65	106.34	107.7	105.98
104.24	106.68	107.44	102.66	105.5	104.58	108.68	105.75	107.64	105.7	107.49	104.15	105.42	106.94	102.73	101.94	103.7	111.11	108.03	109.16	105.15	108.43	103.65	107.18	108.17	105.01	106.84	109.65	102.66	105.86	108.34	105.67	105.51	105.19	106.89	103.62	105.83	107.95	106.04	105.76	99.378	105.56	103.38	104.19	104.26	107.39	102.22	103.99	110.11	104.08
100.1	97.139	95.498	94.866	95.719	98.882	102.21	95.768	99.563	99.056	99.302	105.12	101.45	98.243	102.64	102.55	98.645	101.41	101.15	95.146	104.42	101.02	96.513	98.059	98.18	98.435	101.79	96.368	99.729	100.14	102.55	102.66	98.963	95.307	96.293	103.95	103.99	100.13	95.678	100.62	100.86	94.926	99.28	100.74	100.62	103.63	96.451	100.4	101.2	100.24
112.47	109.7	112	115.02	113.05	111.92	112.25	109.91	113.34	112.86	113.86	112.28	110.23	108.4	112.43	113.36	111	113.79	113.16	107.76	112.46	111.83	107.35	115.5	108.02	112.76	112.32	112.88	112.02	110.67	115.46	114.99	111.2	110.73	110.41	113.64	111.08	114	112.88	107.28	106.63	114.69	111.13	114.42	115.73	107.9	110.23	111.53	111.87	110.16
108.06	108.59	108.65	104.79	107.63	105.92	105.32	101.29	103.94	105.54	106.71	105.69	103.44	105.69	109.87	101.52	99.767	103.59	107.16	106.96	106.66	107.04	107.65	108.05	104.18	103.72	106.83	106.1	108.94	107.85	105.1	101.55	108.07	109.89	104.95	106.28	106.58	104.73	103.13	106.5	104.11	105.32	104.93	107.96	102.06	105.32	106.39	101.95	102.79	104.59
101.34	105.89	99.237	104.72	99.573	101.3	105.76	100.72	103.06	102.22	103.63	95.983	98.916	101.77	100.74	96.386	102.46	101.68	105	100.44	103.04	96.867	103.46	103.62	99.689	101.69	98.686	103.42	100.62	102.96	102.42	96.627	95.339	101.14	104.59	99.897	101.66	99.968	100.93	100.37	102.55	98.67	101.78	101.93	95.409	99.449	99.339	99.175	95.271	101.69
97.296	101.85	100.19	97.37	103.75	98.588	95.559	102.06	98.805	98.511	96.992	100.2	97.806	99.772	98.028	97.756	103.42	97.157	99.889	100.79	99.777	103.65	99.963	102.74	99.072	105.61	97.52	98.59	99.658	104.11	103.68	95.702	102.12	101.57	99.268	97.674	99.572	102.31	99.665	101.05	98.946	99.118	96.475	99.99	101	100.66	98.208	101.84	98.749	106.12
106.39	101.27	99.471	97.305	98.988	97.128	96.11	99.54	102.55	101.44	99.481	96.211	101.12	103.35	103.48	102.13	98.569	98.578	98.102	99.844	103.68	97.654	101.32	98.321	101.7	101.78	100.06	103.5	103.48	101.27	106.45	106.51	102.81	100.96	99.999	103.71	97.067	98.742	100.13	101.78	100.31	102.02	99.848	100.37	102.89	101.77	101.71	104.42	100.67	98.903
108.24	102.71	100.24	103.82	108.24	105.66	111.19	107.52	102.89	108.13	108.79	106.39	101.77	107.68	104.57	109.75	108.25	107.38	104.36	104.16	105.14	103.33	107.21	104.02	103.41	104.77	105.19	107.06	106.59	104.82	103.09	105.35	105.61	105.1	108.14	108.37	106.17	104.3	106.47	106.07	104.79	106.91	107.61	106.07	110.64	109.36	104.27	106.07	105.71	106.7
99.93	101.21	98.882	96.961	103.91	103.83	99.973	100.46	104.46	97.67	100.1	100.18	96.171	96.751	107.4	98.477	94.755	106.32	101.96	97.951	99.904	106.76	100.21	100.16	97.807	101.95	102.1	99.605	101.04	103.08	105.14	99.488	102.66	96.642	98.905	102.53	101.8	102.65	98.198	101.96	100.81	100.52	101.77	100.52	98.287	105.22	101.74	99.773	100.62	103.68
105.2	105.03	106.09	105.13	103.09	103.55	103.4	104.36	104.64	100.77	104.14	107.02	103.54	104.01	107.2	107.41	104.39	105.13	111.38	104.65	104.12	104.82	108.03	103.89	107.42	108.12	103.79	99.65	103.82	105.05	105.5	103.04	105.36	107.47	107.68	106.68	107.42	104.75	101.6	105.2	106.14	107.62	104.63	109.45	104.13	104.76	101.53	106.44	103.6	103.83
110.91	115.66	110.68	114.22	116.04	109.85	117.12	110.38	110.29	114.51	111.19	110.87	110.12	108.27	115.81	112.32	111.51	110.29	110.89	113.3	113.98	107.97	115.95	109.75	106	112.44	113.82	109.2	107.6	113.07	111.83	112.11	111.87	111.17	113.23	110.7	108.43	113.02	110.74	114.21	105.87	112.09	110.68	110.51	109.09	108.4	109.45	113.49	113.21	110.89
104.21	98.167	98.962	102.41	106.01	97.235	101.56	102.68	102.87	101.32	102.65	102.34	96.943	102.97	106.52	100.98	97.66	100.82	99.109	104.16	100.45	99.812	102.57	100.87	103.7	104.24	99.994	97.336	104.32	102.41	101.02	99.619	98.76	101.28	98.246	99.719	97.7	98.341	103.01	101.89	103.75	98.572	103.18	98.492	98.207	99.384	98.664	102.95	105.51	105.08
99.362	99.173	98.551	102.93	98.451	95.208	97.452	103.78	100.2	98.005	102.87	99.403	100.17	102.22	107.5	101.53	100.19	100.42	102.55	98.122	103.2	101.24	99.355	98.535	100.01	105.78	99.139	105.22	98.885	101.97	102.32	101.39	100.6	99.148	100.67	103.59	101.03	97.18	103.13	102.27	100.71	100.97	98.571	101.41	104.17	101.08	101.21	98.512	102.48	94.589
108.15	109.18	111.6	112.33	108.62	114.57	109.66	109.31	109.63	111.87	108.34	109.39	115.03	109.88	106.16	111.46	108.3	110.41	108.94	113.37	109.73	108.37	114.46	107.3	106.81	110.48	112.9	107.17	111.15	108.93	109.5	112.53	112.38	114.5	111.61	111.97	110.99	109.46	108.75	111.48	108.71	109.22	113.52	113.09	113.68	107.82	111.12	114.82	110.63	112.87
103.3	106.83	103.04	106.9	100.17	104.12	101.25	102.43	102.52	102.79	101.23	103.26	105.36	105.18	104.83	103.76	103.76	101.46	108.49	102.65	103.73	105.72	109.97	101.69	102.37	103.26	102.74	106.61	103.11	100.56	104.53	100.95	105.9	104.11	106.43	108.13	101.04	106.29	100.13	103.64	103.98	106.41	106.13	104.25	103.1	104.42	104.79	106.17	102.15	106.5
113.98	115.08	114.86	110.7	113.16	115.56	116.47	113.47	110.28	111.38	113.95	116.31	112.24	116.59	111.76	114.02	111.15	112.05	113.64	111.6	117.63	112.81	111.36	109.13	115.04	114.91	116.3	112.44	109.86	112.93	111.62	113.87	110.34	113.83	117.01	115.24	113.92	115.14	110.97	117.71	117.08	114.1	114.61	115.97	111.08	112.52	118.33	109.57	110.64	111.33
112.25	112.47	110.39	108.85	113.51	114.25	111.24	113.63	106.91	114.37	109.51	111.57	110.82	113.08	113.63	114.06	114.08	108.25	113.29	107.71	111.44	112.17	111.37	111.63	110.04	110.08	111.26	110.74	116.7	113.97	112.51	112.82	106.71	108.87	112.2	106.39	113.81	113.83	115.58	110.8	114.04	111.99	110.13	114.27	105.69	111.07	110.95	113.54	112.16	111.12
113.56	107.81	111.54	112.84	110.7	108.26	113.59	114.09	112.71	110.78	111.7	112.96	111.3	110.29	113.06	109.35	111.95	114.55	108.75	108.18	112.22	109.51	104.76	117.68	108.92	111.28	108.73	114.5	104.27	108.64	118.09	107.08	111.42	115.97	114.33	108.65	111.29	113.32	111.26	111.84	110.13	108.36	113.41	111.5	111.39	113.68	108.39	110.65	113.07	109.1
103.2	103.69	99.381	98.519	101.93	102.51	100.85	96.003	95.052	100.88	99.756	101.97	101.83	101.29	99.581	94.188	99.618	95.716	101.55	103.98	99.154	103.86	100.51	99.214	101.7	98.008	101.14	97.929	101.32	101.2	101.96	97.818	98.147	102.04	101.76	97.45	100.99	98.978	101.66	98.516	104.49	98.717	97.209	101.08	97.743	103.44	102.72	102.5	97.62	98.148
107.8	105.02	104.85	104.13	105.21	105.09	105.73	104.71	109.49	104.67	103.89	108.37	102.54	105.49	107.47	105.89	104.43	104.56	107.8	103.49	105.61	106.68	108.87	107.69	108.07	106.8	108.87	104.92	107.19	105.58	109.71	105.25	111.31	106.85	107.82	106.54	110.01	107.8	105.55	103.99	106.26	105.1	108.4	104.7	108.82	108.94	104.66	107.82	108.03	106.94
104.05	105.21	106.07	105.3	107.35	106.96	105.29	105.39	105.08	108.73	108.09	105.05	105.84	106.02	106.59	104.18	105.14	107.2	107.58	104.42	107.34	103.84	108.93	111.2	105.82	105.04	102.57	107.4	103.11	103.48	104.04	108.21	106.28	102.47	103.41	106.03	105.41	106.58	106.17	104.75	103.33	108.68	106.07	106.49	108.63	104.19	106.89	107.51	107.89	101.5
105.43	107.97	105.8	102.51	106.51	110	108.55	109.98	102.05	104.72	102.47	110.37	105.94	102.08	107.87	103.02	104.81	108.16	106.93	106.28	108.05	109.34	109.14	105.67	106.56	109.04	111.77	103.31	104.46	104.94	107.4	108.97	108.75	109.36	109.31	102.63	108.96	99.221	107.4	104.55	104.9	106.41	105.43	109.26	106.45	105.37	105.25	101.97	106.26	104.91
110.06	106.35	106.72	105.16	102.94	105.75	112.58	105.86	107.5	106.77	104.81	107.06	106.75	104.05	106.94	105.89	103.45	104.17	111.44	108.26	106.62	103.45	105.58	108.31	106.71	109.06	104.02	103.69	107.17	109.39	102.44	105.11	110.89	104.94	106.61	107.19	106.93	105.73	109.71	103.78	105.47	106.53	105.65	105.72	107.26	106.89	105.86	102.88	98.072	103.63
101.48	103.13	103.92	108.61	107.41	107.72	106.21	111.61	104.57	108.24	104.78	104.48	104.63	104.85	107.23	107.59	110.65	108.78	102.03	106	106.39	107.24	107.82	107.01	104.86	104.1	107.41	112.12	100.17	105.23	106.56	106.19	111.4	101.6	103.27	112.95	104.38	103.43	107.97	104.52	111.43	107.02	107.25	108.43	108.06	105.11	105.9	103.21	106.2	106.37
114.26	112.58	109.68	113.03	107.88	109.86	115.1	110.05	110.49	113.61	109.59	109.61	111.28	113.83	112.4	114.28	114.79	110.03	114.88	110.48	109.38	117.1	110.14	109.16	117.32	110.4	108.63	114.64	111.62	112.14	112.74	111.13	110.89	110.51	111.8	112.95	105.98	113	111.69	109.38	112.03	112.31	111.95	108.89	115.27	112.74	111.77	108.97	112.19	108.64
109.84	110.44	110.09	113.57	111.49	116.87	111.75	110.61	112.91	116.1	114.66	110.08	112.7	113.13	111.07	109.82	110.96	109.73	115.53	112.5	108.71	111.99	108.94	111.03	108.46	115.07	119.62	110.87	108.77	114.67	113.62	110.5	110.94	115.86	111.01	114.65	114.14	112.91	108.08	114.58	107.45	112.98	114.51	113.4	109.21	110.82	112.79	114.71	111.17	115.1
103.52	97.901	99.966	99.033	98.92	100.53	103.88	101.67	98.955	99.87	97.057	101.8	98.892	101.6	98.375	97.487	100.6	100.67	101.92	96.948	98.387	97.31	94.93	100.61	98.853	101.06	101.24	99.691	99.852	101.88	97.044	102.46	99.356	101.4	101.66	96.002	102.86	99.061	101.75	100.99	97.646	97.82	94.331	101.1	99.011	101.62	101.76	98.145	99.835	103.56
105.75	107.62	101.15	108.26	106.01	110.65	104.21	100.77	106.48	106.95	110.35	103.95	107.46	107.29	102.02	104.25	104.68	101.84	102.3	105.18	104.95	107.08	101.25	105.74	103.89	104.47	105.4	108.49	103.74	109.41	105.71	110.2	106.82	104.54	102.83	98.431	108.35	104.72	100.75	103.31	102.63	101.44	102.17	106.25	107.82	104.62	103.87	108.45	107.53	102.21
112.53	109.27	107.38	104.16	105.95	110.95	106.05	108.12	105.84	107.06	107.55	108.51	110.93	107.02	104.73	106.59	106.46	107.49	110.51	109.88	104.62	109.08	106.14	106.38	108.21	101.63	106.39	106.44	104.74	106.05	105.38	109.74	106.38	103.96	109.1	106.31	105.43	108.1	106.79	102.09	102.48	105.51	106.75	107.79	107.08	109.06	104.28	103.83	107.63	105.9
104.33	106.6	108.43	104.55	103.76	109.39	108.06	105.52	101.63	108.63	101.29	106.89	105.75	101.27	105.42	108.91	103.32	106.22	107.75	104.22	106.43	107.02	104.59	107.68	107.01	101.46	109.05	107.13	111.08	105.08	110.32	108.02	107.28	103.34	108.23	106.15	102.49	105.05	105.42	108.05	106.04	106.05	107.76	106.89	106.86	102.77	105.5	105.53	106.31	108.57
109.79	102.42	110.12	104.92	105.73	106.02	101.68	100.81	101.23	105.31	102.38	106.98	105.69	107.6	103.65	108.07	106.4	106.07	104.86	105.58	112.83	104.89	104.38	101.4	107.8	104.56	102.01	102.69	104.32	104	105.86	111.03	104.85	105.15	108.93	106.16	108.56	100.98	105.83	102.69	108.6	109.8	107.02	109.75	104.43	101.91	110.62	106.21	104.82	103.64
106.43	107.55	102.38	106.73	103.25	111.34	101.98	108.27	103.61	102.92	99.292	101.25	105.02	100.93	105.5	99.515	107.24	102.69	106.91	108.39	105.82	107.88	108.09	109.58	99.141	110.94	104.49	104.06	108.86	102.73	104.48	107.06	105.41	109.82	106.52	106.19	103.97	102.53	106.18	104.92	103.97	104.49	104.93	103.54	105.98	108.18	106.79	105.3	104.18	104.59
103.15	102.97	101.62	102.93	105.08	104.42	103.91	102.18	106.05	103.92	104.14	104.16	103.24	105.05	105.47	104.64	104.63	103.73	102.86	103.83	102.15	105.37	103.2	106.54	107.34	103.67	107.01	107.77	105.43	102	102.51	104.83	106.65	104.76	103.42	102.6	105.25	105.5	109.25	109.59	105.04	105.8	106.44	105.64	105.44	102.68	106.41	107.18	106.47	105.69
108.42	108.17	112.47	108.72	114.93	107	106.25	102.68	109.54	110.81	110.92	107.67	105.85	116.32	109.83	110.06	109.48	108.21	112.3	111.29	109.14	109.64	109.74	110.53	110.06	114.07	114.98	110.15	107.81	113.88	113.16	109.42	111.69	111.08	111.08	106.87	112.85	113.08	111.41	108.5	109.45	112.37	109.42	111.42	104.87	105.38	106.48	112.18	111.6	108.68
112.72	115.52	106.89	113.63	111.86	111.17	117.06	112.55	117.22	113.4	115.63	111.52	111.78	112.91	110.07	114.17	110.51	109.19	107.03	113.41	113.8	109.4	115.09	111.41	115.39	113.4	106.07	110.8	113.87	113.56	110.8	112.11	112.49	112.5	113.68	109.79	113.6	111.18	108.09	113.94	109.51	111.41	111.24	115.15	114.21	111.15	114.5	117.15	112.97	114.82
106.99	104.17	109.02	105.85	111.02	106.45	102.31	103.52	109.08	100.47	108.67	100.79	102.5	105.74	109.58	103.14	108.06	105.91	107.41	106.48	104.93	107.47	99.32	101.26	105	103.26	109.74	106.09	107.03	104.81	108.32	102.13	105.37	104.59	106.63	103.71	104.8	102.82	106.11	104.03	107.08	105.23	106.28	102.94	106.96	102.05	105.26	105.99	107.76	104.75
102.13	104.93	105.41	110.96	108.95	102.17	99.553	104.23	104.42	106.61	103.79	104.79	103.99	104.86	110.84	105.78	104.48	103.72	106.28	104.84	105.22	104.19	100.71	99.007	103.89	106	102.11	106.36	108.68	105.78	102.84	108.81	102.16	102.27	102.37	101.54	103.23	104.33	104.47	106.29	105.56	104.79	103.84	103.78	104.02	105.32	106.95	104.78	99.433	106.13
110.22	103.08	104.2	106.6	103.11	103.88	104.14	104.32	103.38	102.79	107.9	100.74	102.73	100.74	103.07	105.4	104.93	101.38	106.66	105.16	104.62	106.95	103.81	101.52	103.71	100.68	101.65	103.97	105.94	108.11	101.94	98.786	108.62	104.46	102.96	106.63	105.32	100.89	106.34	102.99	100.69	105.11	103.91	103.55	104.06	99.333	105	107.12	102.72	105.16
105.82	108.1	103.79	107.93	108.02	103.62	106.51	106.18	105.41	107.84	101.88	104.31	103.17	108.98	103.14	108.83	104.2	108.78	104.05	105.01	105.75	109.96	104.01	105.2	108.72	107.42	105.73	105.72	107.36	105.05	107.28	107.57	100.88	109.8	107.99	107.6	104.64	102.69	103.07	102.81	103.73	108.31	107.31	103.69	101.76	103.87	108.63	107.87	105.93	102.7
107.35	109.82	111.21	111.28	111.26	106.35	110.16	112.18	112.04	112.54	111.6	108.08	107.72	111.01	112.39	112.53	116.31	112.35	111.12	110.44	114.34	113.02	111.02	115.06	116.17	110.93	110.11	111.48	112.04	112.26	111.92	111.16	110.94	109.94	109.59	104.15	112.62	110.15	110.12	111.58	113.48	111.38	111.2	110.18	110	111.94	111.49	115.68	117.15	110.09
106.92	105.5	109	103.9	113.12	109.96	107.86	108.61	112.18	112.3	106.55	111.33	111.6	108.46	109.59	110.4	115.12	110.71	110.54	109.64	107.67	111.78	109.59	107.44	112.22	111.79	110.82	113.04	109.01	113.97	109.42	106.65	108.3	109.44	103.85	108.62	109.97	107.25	108.93	110.5	109.02	107.29	110.49	112.15	109	116.06	112.35	109.54	111.35	108.82
114.8	119.64	117.59	117.1	115.16	117.7	118.59	116.96	114.45	116.34	114.14	111.9	116.33	118.05	117.19	115.65	111.81	115.22	121.09	116.98	115.82	115.19	117.29	117.49	115.21	121.23	114.23	117.26	116.32	115.13	116.12	115.99	114.85	115.3	110.29	120.31	116	116.06	116.34	117.24	114.9	114.25	114.08	116.31	114.78	112.99	113.26	115.51	116.49	115.78
109.05	110.43	111.72	108.17	104.79	109.51	113.59	108.14	111.84	108.46	112.06	109.9	109.57	110.99	109.88	106.85	106.59	110.31	110.1	105.55	107.2	111.84	105.14	107.16	109.67	112.36	107.88	114.27	110.27	105.99	109.36	111.94	107.68	110.74	111.17	107.04	112.01	107.65	107.68	115.16	110.1	112.28	108.05	113.37	110.72	108.13	111.71	117.06	108.77	108.24
101.79	102.5	104.94	101.34	104.21	109.03	103.22	106.93	104.03	104.72	101.85	106.59	99.464	102.49	108.12	102.93	103.17	105.39	103.72	101.85	104.62	104.8	106.41	104.12	101.94	103.28	105.41	104.78	105.38	104.63	104.34	101.44	102.4	101.43	104.92	107.14	103.67	100.87	102.55	105.09	100.01	105.48	102.9	103.89	107.57	104.99	102.92	106.7	104.05	105.58
105.07	110.65	108.94	108.09	102.74	100.36	103.16	102.62	106.5	107.1	103.86	107.25	106.44	105.62	104.71	108.58	105.65	104.68	111.71	107.88	104.99	109.22	102.7	105.57	100.29	100.44	103.2	101.14	104.69	106.13	104.69	106.85	104.28	103.76	102.48	102.94	106.86	105.64	100.74	104.46	103.95	105.84	103.93	106.23	104.96	106.69	104.18	105.8	104.51	111.98
109.51	106.9	105.37	102.49	104.75	108.98	108.5	106.44	104.43	108.99	103.22	110.19	106.47	107.21	106.5	106.49	102.47	106.68	108.42	104.4	105.68	106.55	105.02	106.5	106.04	103.97	111.64	110.03	107.16	110.3	104.96	100.22	107.27	100.04	105.79	104.05	104.28	108.59	107.92	105.6	106.4	105.08	104.24	102.95	107.66	107.65	105.87	108.16	103.75	106.88
106.05	104.65	109.29	105.22	104.74	109.02	101.7	106.77	106.01	102.89	103.47	108.31	106.26	107.74	105.31	101.42	106.58	104.48	105.5	103.26	105.26	105.48	107.01	106.16	103.27	106.15	100.63	105.01	108.08	103.58	105.67	106.44	110.06	102.31	103.01	109.58	104.18	105.45	108.78	103.63	107.72	107.25	108.22	106.03	107.29	106.57	106.6	109.12	105.79	111.98
98.457	97.31	100.36	100.57	98.147	99.034	97.861	102.38	100.45	99.846	100.73	99.066	96.234	97.879	96.095	98.627	102.01	98.222	102.3	101.52	95.602	97.34	98.323	93.957	101.81	99.656	96.947	97.874	99.196	101.35	100.67	95.782	97.704	98.141	96.317	99.324	102.81	100.22	97.621	99.045	102.1	98.475	100.36	100.01	100.18	100.31	94.535	104.5	103.36	100.3
108.66	103.79	109.45	113.47	109.73	109.41	113.63	111.96	110.56	109.04	111.6	114.02	113.7	113.43	113.43	108.46	111.02	106.23	115.31	107.3	115.18	113.49	113.34	112.19	113.65	112.06	112.27	112.63	111.45	111.81	111.83	111.35	110.1	113.35	112.15	111.72	112.47	113.58	114.6	111.56	113.51	110.52	109.74	110.78	117.45	113.74	104.1	106.74	110.73	107.79
105.63	109.43	111.41	115.1	110.51	111.2	107.49	105.9	105.17	105.37	109.46	110.63	106.59	113.73	113.21	114.25	110.61	108.3	103.99	113.75	115.71	112.61	113.43	108.76	111.76	108.31	109.26	111.84	110.94	107.26	113.46	113.76	113.27	109.61	112.01	112.71	109.36	117.09	114.6	112.41	110.37	109.66	117.51	114.12	111.58	105.88	107.84	111.85	107.23	109.91
[truncated: 150 more columns]
