# Supplementary material for: Genetic dissection of main and epistatic effects of QTL based on augmented triple test cross design
Source: PLoS One. 2017 Dec 14;12(12):e0189054. doi: 10.1371/journal.pone.0189054 (PMC5730204; doi:10.1371/journal.pone.0189054)
Supplement: S8 Supporting Information — (ZIP) [file pone.0189054.s008.zip › z4_650_0.8_10.csv]

112.09	111.73	113.22	112.1	112.45	112.95	113.54	112.24	112.53	113.19	112.78	112.09	112.37	112.4	111.73	114.49	113.13	112.6	113.25	113	113.42	112.95	112.52	114.67	112.18	114.06	113.3	111.95	113.19	112.87	114.52	111.52	112.24	113.71	113.04	111.46	112.54	112.47	113.54	113.86	113.71	113.84	113.78	112.9	113.02	112.92	113.48	114.09	111.63	112.93
113.83	112.68	113.16	113.46	112.67	112.28	112.84	112.64	112.55	111.85	112.44	112.52	110.78	112.23	113.61	113.34	113.18	112.22	112.07	112.15	112.78	113.19	113.07	113.19	112.19	114.37	112.39	112.74	112.44	112.53	113.45	113.69	112.22	113.35	113.38	111.23	112.86	113.88	112.96	111.46	111.82	113.36	111.48	113.31	114.18	113.18	112.65	113.29	113.33	111.66
117.87	118.69	117.26	116.97	119.65	116.99	118.62	116.88	118.81	118.42	117.89	117.46	117.23	118.44	116.19	118.84	117.63	119.05	118.44	118.28	116.8	116.92	118.42	117.4	118.53	116.48	116.75	118.28	118.29	117.52	118.03	117.87	119.28	117.82	117.67	116.55	118.02	117.5	117.68	117.38	117.88	117.61	118.23	117.05	118.48	116.83	117.48	117.93	118.1	118.57
107.52	106.52	106.47	106.39	106.1	104.28	105.65	105.72	104.8	106.46	105.24	105.97	104.95	106.01	106.83	105.61	105.91	107.15	106.2	104.19	107.13	106.11	105.63	106.39	107.14	104.68	105.06	105.76	106.99	105.91	107.07	106.43	107.03	105.11	106.91	106.28	106.87	105.43	105.27	105.46	104.59	107.1	106.29	105.97	105.63	104.78	107.97	106.54	107.01	105.19
111.03	110.61	110.39	110.2	110.34	110.31	109.33	111.5	112.14	111.1	111.64	111.2	110.57	110.28	112.16	110.89	112.54	110.51	110.32	110.87	110.81	110.14	110.3	111.71	110.28	110.62	112.54	110.65	110.56	110.86	109.54	109.49	110.6	109.77	111.02	109.98	110.5	111.54	109.26	111.49	110.98	111.37	110.7	108.87	110.54	111.28	109.92	111.48	109.95	111.08
111.51	113.3	112.4	112.6	110.06	112.69	111.69	112.5	111.46	112.7	112.85	112.19	112.28	110.9	111.33	112.56	110.81	111.24	111.34	112.58	110.65	111.94	111.14	112.31	111.8	111.89	111.66	111.78	111.42	111.84	113.43	111.72	111.59	113.49	112.51	110.45	112.22	111.42	113.11	111.48	111.82	111.59	113.13	110.04	111.61	111.92	112.03	111.6	110.81	110.68
112.8	113.53	114.48	112.54	112.66	111.7	112.95	112.37	112.45	112.41	113.22	111.73	112.05	113.08	111.56	113.09	112.93	111.84	111.86	112.33	111.64	112.58	112.5	112.59	112.21	113.37	112.37	113.6	112.26	112.46	113.03	112.8	111.67	113	112.17	112.6	112.68	111.6	113.34	112.86	112.62	112.6	114.22	113.01	112.2	113.99	113.28	112.9	114.09	112.67
98.907	100.23	99.657	100.01	100.29	99.335	99.97	99.833	99.212	100.06	99.818	99.41	99.558	98.299	98.695	99.563	99.289	100.35	98.498	98.385	99.945	100.7	99.4	100.76	99.697	98.819	100.1	98.92	99.347	100.04	99.079	99.925	100.15	98.838	99.511	99.533	99.12	100.18	100.76	100.14	100.78	100.29	97.059	99.657	99.909	99.539	99.27	100.05	100.93	98.796
112.55	110.98	112.15	110.67	110.6	113.97	109.45	111.86	109.79	111.67	109.94	111.6	110.97	111.8	111.72	111.3	110.27	111.62	110.9	109.58	112.43	112.25	110.27	110.71	112.48	111.2	110.38	111.33	111.58	110.01	111.07	110.35	111.38	109.36	110.77	110.84	111.76	110.24	111.35	110	109.89	110.68	111.59	109.94	111.76	110.28	112.28	111.12	112.6	112.37
100.91	99.655	98.644	100.2	98.535	101.23	101.61	101.2	100.79	100.5	100.3	99.013	100.04	101.01	99.656	100.19	98.475	99.1	98.336	100.12	99.007	98.833	98.416	98.898	99.27	98.403	100.03	99.687	99.557	98.468	98.433	100.13	99.709	100.32	98.837	100.49	100.85	100.53	99.094	99.133	101.07	98.857	99.543	99.818	99.691	100.51	98.72	99.918	99.336	99.328
104.15	105.34	105.28	106.8	105.64	104.62	105.58	107.65	106.48	106.4	105.55	106.76	105.86	106.04	106.74	104.04	105.07	106.14	106.38	104.78	105.61	105.63	104.07	105.89	106.02	105.61	105.78	105.32	105.69	106.01	105.41	105.03	104.97	105.6	105.69	105.24	105.21	105.81	105.17	104.57	105.19	105.9	105.4	106.13	105.5	106.06	107.18	105.64	102.98	106
111.79	110.63	110.46	109.73	110.69	112.8	111.18	111.46	110.29	111.17	111.55	110.61	111.2	110.3	111.78	110.64	111.22	111.03	110.99	111.1	111.39	111.48	111.56	111.2	111.25	110.99	111.88	111.96	111.25	112.11	112.19	109.36	110.69	111	112.24	112.55	111.21	110.61	110.54	110.56	111.38	109.95	111.71	112.22	110.67	109.55	111.89	110.89	111.56	111.6
99.964	100.85	99.417	100.15	100.9	101.57	97.414	100.35	99.463	100.93	98.678	99.668	98.945	99.698	99.681	101.05	101.66	100.94	99.539	102.01	100.35	99.66	98.912	101.77	100.7	99.518	100.04	100.49	101.39	101.46	100.61	100.74	100.5	100.29	98.685	100.72	100.78	99.595	101.74	101.83	100.43	100.29	101.06	99.642	100.55	101.4	100.81	99.611	98.934	99.951
101.79	101.53	101.71	99.24	100.72	100.92	101.75	99.916	100.06	100.96	100.96	100.31	100.35	101.34	103.04	99.201	100.98	100.79	100.19	100.21	101.45	101.2	99.751	101.77	100.95	101.62	99.785	102.01	102.27	101.38	101.58	101.71	101.41	98.821	101.96	101.57	99.727	100.49	101.1	101.25	101.17	98.689	101.31	102.23	101.51	101.48	100.28	101.74	100.77	100.31
116.79	115.86	117.51	116.89	115.59	114.96	117.4	113.93	115.25	116.26	116.05	117.07	117.39	114.73	117.44	115.42	116.22	116.45	116.66	115.87	115.26	114.45	115.73	116.92	117.8	115.23	115.62	116.61	116.22	115.98	115.58	115.15	116.81	115.2	117.35	117.04	116.85	115.3	116.53	116.97	115.13	116.93	118.48	115.07	117.01	116.4	116.4	116.03	116.45	116.9
110.73	109.72	110.28	109.77	107.58	109.05	110.83	110.46	111.34	109.61	109.32	110.38	110.29	110.19	109.53	110.81	110.88	111.25	108.84	109.75	111.03	111.19	110.07	109.31	110.99	111.35	109.81	110.59	110.57	110.82	111.03	110.15	111.58	109.88	109.49	108.81	109.66	109.69	109.58	111.92	110.9	109.36	110.44	110.9	109.96	110.4	110.95	111.95	110.82	110.67
105.92	105.8	105.69	105.03	105.97	106.02	104.51	105.09	104.78	107.09	106.96	107.1	106.07	106.3	106.06	106.6	105.61	106.67	106.87	106.57	105.76	106.09	106.62	106.58	106.17	105.84	106.29	107.04	107.45	106.29	104.54	105.18	104.82	106.06	107.03	105.51	104.66	105.68	105.89	106.96	106.55	104.74	104.75	105.99	106.66	104.26	106.23	106.04	106.1	105.78
106.16	106.84	105.02	105.17	106.97	106.78	106	106.77	106.03	107.31	107.08	106.08	105.67	106.75	106.46	106.43	105.39	106.61	106.57	107.85	105.13	106.42	106.52	107.07	106.58	106.83	106.72	106.7	103.62	106.37	106.66	106.68	106.86	105.5	105.7	105.55	106.51	105.93	105.49	105.24	107.59	105.45	105.35	106.35	106.7	106.61	106.37	106.31	106.58	106.44
105.06	106.53	104.64	105.03	107.05	105.28	106.69	106.13	106.23	106.1	104.26	105.57	107.13	105.99	103.95	105.94	105.28	105.35	104.75	103.96	104.31	104.91	105.66	105.45	105.12	105.25	104	107.22	105.96	105.92	105.39	105.14	106.04	105.48	106.06	105.22	104.81	106.24	104.2	105.36	105.42	103.82	107.54	105	104.47	104.37	107.4	105.2	105.35	106.53
105.44	104.7	105.04	106.58	104.12	106.13	103.72	106.51	106.12	106.99	105.34	105.11	105.7	103.88	106.5	105.81	104.63	106.28	105.83	104.84	106.97	105.82	105.98	105.65	105.48	105.04	106	105	105.08	104.37	106.88	104.65	106	105.39	105.48	105.09	105.97	104.55	106.2	104.57	106.65	105.16	105.3	105.03	105.31	105.5	105.15	105.35	107.29	106.06
112.98	111.5	112.33	110.44	111.41	110.73	112.1	111.32	111.46	111.25	109.31	111.59	112.91	111.87	111.86	112.14	111.4	110.15	113.77	111.02	110.62	110.46	111.52	111.47	112.06	111.13	111.51	111.5	109.83	111.74	112.06	111.55	111.11	111.29	112.5	111.86	110.16	111.94	110.1	110.52	111.28	110.88	110.79	112.68	112.25	112.2	113.13	112.33	111.58	110.11
104.48	105.44	105.64	105	107.11	106.36	106.57	107.54	104.06	104.08	105.9	105.25	106.41	105.48	105.64	105.18	105.18	105.1	105.16	106.62	105.08	105.49	105.67	105.21	105.41	106.41	107.03	106.96	105.61	106.02	106.25	105.29	104.8	106.18	106.06	104.53	105.27	106.58	106.65	105.74	106.26	104.76	106.05	106.36	104.81	105.24	105.62	107.2	106.53	106.93
99.365	100.48	99.885	100.78	99.24	99.861	100.46	98.976	99.975	98.668	99.088	99.755	101.39	99.089	98.715	99.708	99.811	99.019	100.13	101.42	100.65	99.109	101.26	100.42	100.77	99.215	100.62	100.98	99.002	99.011	100.15	99.107	99.837	99.715	99.109	100.15	98.718	99.611	100.79	101.6	99.872	99.808	98.917	99.25	99.995	99.773	99.59	99.969	99.009	99.239
105.63	106.83	106.1	106.49	106.28	106.69	107.34	105.88	105.18	106.71	106.28	105.93	106.17	104.76	106.94	107.31	106.16	106.59	104.89	105.44	107.66	105.88	106.43	106.9	106.53	106.64	106.82	105.62	105.63	106.09	107.18	105.45	106.32	104.98	106.92	106.06	106.6	106.5	107.56	108.47	105.64	104.9	105.83	106.55	107.83	108.61	107.17	105.45	106.26	104.99
107.59	107.04	106.23	105.74	107	108.31	105.63	105.86	105.53	107.49	107.17	105.46	106.45	105.72	106.24	107.17	105.66	104.96	106.02	105.55	107	105.85	105.1	106.23	106.97	106.02	106.2	105.05	105.4	105.49	105.66	106.23	106.59	105.44	106.34	106.58	106.1	105.21	106.3	106.14	104.47	108.91	107.31	106.15	105.2	106.3	107.52	106.26	106.44	106.01
110.35	111.17	109.71	112.36	109.89	111.05	111.24	111.6	112.29	110.52	112.49	111.2	111.99	112.26	111.96	110.58	110.72	111.09	110.94	111.13	111.2	111.51	112.03	111.25	111.03	111.75	111.03	110.42	110.49	111.57	111.69	110.78	110.8	112.35	111.36	111.12	111.6	110.95	111.76	110.06	111.62	111.61	109.54	110.93	111.07	111.01	114.05	110.7	110.77	110.03
108.4	109.56	110.74	108.86	108.88	109.81	110.26	109.97	110.24	108.83	110.63	110.57	111.13	111.13	110.24	111.67	110.07	111.4	110.6	111.04	111.22	112.2	111.43	111.77	110.32	110.94	110.17	108.79	111.27	111.84	110.62	110.1	111.88	109.3	109.34	109.87	109.2	109	110.06	110.27	111.41	112.04	109.16	110.39	110.97	112.17	110.87	112.07	111.04	110.77
110.97	111.91	110.49	112.78	110.13	110.31	110.78	111.71	111.61	110.98	109.32	111.35	111.47	111.23	110.89	111.29	112.22	112.43	111.57	111	112.19	112.41	111.71	110.96	111.34	112.95	112.73	110.5	110.53	111.65	110.5	109.88	111.43	109.74	110.55	110.64	111.72	111.7	111.72	111.54	110.69	111.59	111.67	110.67	111.5	111.74	111.08	112.09	112.36	111.86
116.69	115.66	117.31	116.49	115.9	117.56	114.67	115.93	117.7	116.3	116.41	116.71	117.89	113.62	115.39	116.27	117.51	116.26	115.23	115.6	116.54	116.86	116.18	116.42	116.25	115.52	114.78	116.16	116.21	115.15	117.08	115.45	116.04	115.77	117.3	115.62	116.84	116.59	115.21	115.82	115.33	116.01	115	116.91	115.03	116.86	117.41	115.74	114.54	116.68
107.45	108.2	107.29	106.64	106.65	107.74	106.71	107.1	106.47	107.1	106.3	106.5	106.68	106.98	106	106.8	107.25	107.95	105.4	107.59	107.46	106.58	105.46	107.37	106.38	106.57	106	106.85	105.69	107.31	108.17	105.81	107.07	107.65	107	106.67	107.01	105.33	107.1	107.63	107.83	107.8	107.22	107.42	105.88	107.02	107.68	107.57	106.24	106.9
111.95	114.28	112.89	112.44	112.54	112	113.58	113.69	111.92	112.99	114.16	112.55	113.3	114.23	113.67	113.21	111.98	111.08	112.33	114.34	112.15	112.16	113.9	113.81	112.25	112.53	112.36	113.64	112.41	113.16	112.38	112.85	113.74	112.92	112.45	111.83	112.08	110.51	114.46	112.21	113.42	113.45	113.46	113.31	111.77	113.98	113.73	113	113.84	113.78
105.25	106.76	105.44	105.71	105.52	104.26	105.28	105.25	104.17	105.52	107.1	106.17	106.33	105.21	105.83	105.75	105.59	105.56	103.43	106.04	106.08	104.96	105.99	104.93	105.83	104.67	106.58	105.57	105.15	105.84	107.19	106.65	107.91	105.41	105.25	105.68	105.2	105.1	105.47	105.45	106.21	104.87	104.91	106.24	106.53	106.34	104.37	105.14	104.66	104.26
106.31	108.04	105.47	105.48	104.66	105.97	106.07	107.05	106.34	108.39	107.97	104.78	107.79	105.08	105.67	106.42	106.25	106.32	104.42	107.67	104.68	106.64	105.3	106.12	106.13	106.46	106.46	105.76	105.98	104.71	104.64	106.21	104.82	105.54	106.96	107.64	107.77	107.13	106.77	105.88	106.9	105.92	106.49	104.87	106.08	106.67	107.63	106.16	105.21	105.86
112.58	113.58	112.06	113.81	113.28	113.34	112.41	113.7	112.95	113.67	110.37	113.15	113.8	111.51	113.28	112.92	112.44	112.67	112.88	113.89	113.78	112.22	112.83	113.74	113.49	112.35	113.15	112.95	112.61	113.47	112.59	113.16	113.02	112.42	113.11	112.37	112.44	112.18	112.62	112.59	112.76	112	113.07	112.87	114.51	111.15	112.35	111.67	112.79	111.77
112.6	111.73	113.22	112.65	113.63	112.13	111.76	111.42	111.22	112.2	113.55	113.32	111.93	112.19	110.19	113.43	109.85	112.09	110.88	111.28	112.12	113.42	112.46	112	112.27	110.91	111.77	111.99	111.35	112.4	112.75	111.26	111.92	111.42	111.02	112.74	111.27	113.61	111.54	112.47	111.25	113.64	113.06	111.69	111.69	112.01	111.87	111.68	111.93	111.87
104.92	104.67	104.81	106.09	105.1	105.44	105.17	105.81	103.3	104.23	104.49	104.24	106.05	105.61	104.58	104.08	104.33	105.1	106.03	104.62	104.44	105.51	105.97	104.99	104.88	105.58	105.12	106.17	104.93	106.28	106.43	104.05	104.67	105.27	105.88	103.88	104.95	104.16	104.68	105.36	104.55	105.09	105.39	105.95	106.05	105.63	104.26	105.22	103.53	106.61
100.89	98.909	99.748	99.498	100.44	99.575	99.354	99.91	100.46	99.148	99.898	101.18	99.198	100.6	100.55	100.23	100.4	99.615	99.407	100.13	99.264	101.57	100.34	100.38	99.73	100.16	101.39	99.15	100.54	98.539	99.706	97.955	99.176	99.179	100.35	99.922	99.666	98.88	100.25	100.75	100.37	99.519	99.074	99.704	100.61	99.706	99.397	99.615	100.29	98.927
105.02	105.5	104.28	105.21	106.31	106.11	106.4	105.79	105.16	104.25	105.79	105.21	106.35	105.94	106.3	105.29	105.74	105.48	106.33	105.31	104.09	105.05	106.19	105.74	105.62	104.07	105.06	105.77	105.08	105.33	105.97	105.19	104.89	106.03	104.94	104.43	106.67	105.42	105.31	105.68	104.17	105.95	105.68	105.74	105.61	106.91	107.15	104.69	106.92	105.95
110.73	110.16	112.39	111.84	110.57	112.05	110.41	110.65	110.67	111.24	112.76	110.47	113.76	110.16	110.7	113.51	110.67	113.08	110.3	112.64	110.42	109.84	112.14	111.94	110.13	111.37	110.76	110.86	109.86	111.52	109.37	110.73	110.38	111.77	110.45	112.05	112.3	110.32	110.76	112.89	111.5	111.56	111.64	110.44	110.21	109.11	112.05	113	110.18	109.5
111.89	113.21	110.93	110.84	112.48	112.95	112.87	109.88	110.92	111.94	110.43	110.39	111.56	112.29	112.08	111.46	111.69	110.88	111.09	111.08	112.06	112.34	110.19	112.73	112.22	112.63	111.64	111.97	111.45	113.01	110.04	109.79	111.8	111.61	112.37	111.02	110.83	112.43	111.62	111.28	111.13	111.51	112.51	111.8	112.57	112.08	111.98	110.29	111.55	110.6
105.48	107.17	105.98	105.8	105.63	105.95	105.88	105.77	107.66	107.63	105.82	107.41	107.05	105.84	107.26	106.59	106.97	106.6	108.18	107.71	105.29	107.25	106.68	105.35	106.54	106.38	107.41	106.59	106.35	106.74	104.6	104.88	106.95	105.32	107.56	105.98	106.7	105.28	104.95	106.27	105.68	105.99	107.18	106.89	106.01	107.37	105.04	105.85	107.05	106.55
112.89	111.84	110.76	111.66	112.32	112.79	111.15	111.84	110.97	111.68	109.72	112.33	110.65	110.94	111.81	112.76	110.48	110.08	110.8	110.84	110.62	110.92	109.76	110.63	110.03	109.47	111.15	110.68	110.54	113	109.25	110.24	111.23	110.68	110.36	111.33	110.12	112.11	110.42	111.57	110.54	112.16	108.77	111.97	112.18	109.75	111.84	110.06	112.13	112
111.1	111.78	111.69	112.64	111.66	111.97	112.57	112.61	111.68	110.59	109.57	111.63	112.08	111.18	110.97	111.75	112.4	110.72	112.13	112.12	110.76	110.38	110.05	110.92	112.44	111.76	110.59	110.19	111.1	112.39	111.47	111.34	113.32	110.21	110.91	112.03	113.46	111.06	111.48	111.42	111.28	111.29	110.55	111.8	111.93	111.95	113.28	113.09	111.91	111.1
112.67	112.09	111.46	112.72	111.18	112.95	112.74	112.33	113.5	111.93	110.62	112.45	111.76	113.05	112.39	112.19	112.13	112.95	112.74	112.03	112.36	111.9	111.89	112.39	111.94	111.72	111.97	111.68	113.82	111.81	113.35	110.9	112.02	111.68	112.94	112.49	112.83	110.59	112.27	112.95	112.23	111.49	111.25	112	112.72	111.96	111.92	110.48	111.41	111.67
106.6	104.66	105.62	104.78	106.47	105.1	108.65	105.45	104.09	104.47	104.77	105.18	104.55	104.92	104.41	105.07	107.08	105.82	104.25	107.88	104.22	104.53	103.94	104.93	103.59	104.54	104.88	105.24	105.66	103.28	106.5	105.3	105	106.17	106.46	105.66	106.16	106.73	104.08	105.46	105.44	104.61	106.2	105.14	105.64	104.91	105.74	105.03	105.94	106.25
104.34	104.22	104.55	104.65	105.21	104.15	104.88	105.22	103.83	104.11	103.85	104.21	105.23	103.52	103.86	105.21	103.49	104.91	104.03	103.83	105.92	105.77	103.77	104.25	103.49	104.18	104.83	105.99	104.22	104.27	104.08	104.98	104.41	102.86	104.83	103.98	105.64	105.8	105.36	105.6	103.9	103.91	105.74	105.45	105.24	104.05	105.95	104.52	105.73	104.85
116.3	118.27	117.67	117.94	117.53	116.8	116.05	116.96	118.09	117.38	116.28	117.32	118.52	116.62	116.08	116.75	117.45	118.9	118.28	119.38	118.91	118.14	117.69	118.26	118.87	117.95	118.29	118.04	118.45	119.13	117.27	116.86	117.86	117.98	115.8	118.62	117.1	117.65	117.79	119.3	119.1	116.45	116.89	117.68	118.04	118.49	118.45	116.45	118.38	116.25
105.9	107.19	106.65	106.83	106.21	107.4	105.76	105.26	105.82	105.83	107.59	106.3	105.68	107.19	105.57	106.19	106.34	105.41	107.65	107.13	106.69	106.38	106.88	107.2	106.09	106	105.19	106.04	105.76	104.88	106.73	106.16	106.26	106.2	106.76	107.1	106.79	107.43	106.23	107.19	105.91	106.65	107.25	105.66	106.01	105.47	105.98	107.9	105.05	107.17
104.61	103.64	104	104.18	104.21	104.65	103.42	103.97	105.25	104.93	105.88	104.21	103.63	106.32	105.84	104.27	103.83	105.06	103.75	104.79	105.29	104.93	104.72	104.75	103.95	106.62	104.25	106.34	104.93	102.95	105.97	105.38	106.94	104.81	103.31	104.64	103.02	104.1	103.82	103.27	104.79	103.71	105.83	106.1	104.03	105.08	103.39	104.86	105.49	105.48
111.57	111.98	110.2	111.82	111.69	111.67	110.44	109.38	112.33	110.6	111.89	109.78	112.74	110.22	111.33	112.37	109.42	110.37	112.5	111.73	111.85	111.85	110.38	111.23	111.35	110.34	112.17	111.92	110.75	110.34	109.96	111.7	111.27	111.21	111.71	110.56	112.51	111.38	110.96	110.75	109.28	108.84	111.95	109.52	110.17	111.76	111.79	111.27	111.77	111.31
104.58	106.02	106.15	105.04	106.08	104.13	103.85	105.87	106.09	105.63	106.9	106.23	105.39	104.85	106.68	104.59	106.05	104.56	105.56	105.7	105.39	105.4	104.6	107.48	105.51	104.89	106.84	105.68	104.87	107.04	104.73	104.49	105.89	104.96	107.04	104.88	105.77	104.36	105.76	106	105.5	105.37	105.16	105.24	105.18	105.15	104.52	107.2	105.67	104.83
105.14	104.99	107.21	105.83	105.38	105.59	105.45	106.16	106.26	105.56	103.76	106.16	106.4	105.32	106.57	106.1	106.38	106.12	105.83	105.7	104.09	104.83	105.13	105.36	104.22	107.7	106.74	106.52	104.92	105.1	105.13	105.31	105.8	105.73	105.54	106.05	107.38	106.4	106.28	105.41	105.41	105.85	104.72	105.51	104.37	105.69	106.99	104.59	106.01	106.32
101.33	100.27	100.09	100.07	102.16	99.942	100.92	100.14	100.58	100.6	102.31	100.86	100.87	100.24	102.15	101.21	101.75	99.288	102.07	99.617	100.54	99.922	101.31	100.88	99.835	101.41	98.519	101.27	100.19	99.347	100.42	100.2	99.743	100.98	100.85	100.73	100.74	100.57	100.23	99.623	100.29	98.946	99.812	100.33	99.81	100.12	100.96	100.24	100.11	100.33
106.9	106.19	104.74	105.47	105.97	105.73	105.54	105.42	105.52	105.75	104.22	105.14	106.85	105.91	106.09	106.17	103.05	103.65	106.17	104	106.25	105.05	105.94	104.62	105.13	105.16	107.44	104.63	106.8	105.17	105.6	105.43	107.66	104.3	106.62	105.71	105.64	106.01	106.69	105.54	104.51	105.46	106.11	105.78	106.36	106.39	104.96	105.73	105.14	104.44
104.98	104.24	104.59	106.01	106.07	106.12	105.1	106.43	104.71	106.21	105.44	106.15	105.02	105.47	105.11	106.1	105.39	106.15	105.73	106.12	106.27	104.01	107.41	106.79	105.59	105.42	105.36	105.91	106.71	105.63	103.73	105.24	105.86	105.03	104.5	106.51	104.79	105.86	104.55	105.07	105.58	105.35	106.65	105.8	107.53	106.4	104.6	103.79	104.39	104.6
111.55	112	113.03	111.25	112.49	111.79	111.35	111.02	109.8	112.07	112.14	111.28	112.02	111.45	111.33	111.49	112.55	111.28	110.54	113.43	111.63	111.47	112.02	111.96	111.16	112.4	111.73	113.08	110.42	112.11	112.48	111.61	111.32	111.95	111.93	112.47	111.41	112.35	111.58	112.49	113.46	113.42	112.09	111.68	113.12	111.15	113.2	113.02	110.29	112.02
103.86	103.73	103.61	104.82	102.1	105.35	105.35	104.92	105.15	105.87	102.97	104.17	103.53	103.8	105.44	104.35	104.97	106.3	104.48	104.55	104.09	103.51	104.67	104.99	105.09	105.88	105.56	103.1	104.56	104.55	104.3	105.32	105.77	106.14	104.59	105.82	104.13	103.88	104.03	105.1	103.78	104.7	104.46	104.2	104.58	103.38	103.62	103.71	104.99	105.64
112.02	112.87	109.87	111.21	112	112.6	111.67	112.08	112.81	112.22	112.53	110.18	110.55	112.14	113.57	112.13	112.9	110.55	113.15	112.81	112.12	112.87	111.03	112.73	113.5	112.06	111.5	112.9	113.02	111.24	113.01	113.51	111.66	110.8	112.64	111.49	113.01	112.31	112.06	112.03	112.33	110.45	111.59	111.35	112.34	110.37	112.72	112.86	109.88	111.2
113.3	110.89	112.82	112.84	111.55	111.86	112.87	112.47	111.04	112.25	112.15	110.9	112.41	110.95	111.4	111.33	111.78	113.4	111.15	112.02	111.12	110.34	110.54	110.51	111.45	110.56	111.29	111.66	112.27	111.95	112.23	112.38	112.01	112.52	112.85	111.27	111.94	114.23	111.82	112.15	111.53	112.77	112.53	110.11	112.2	111.31	110.58	112.63	111.15	112.79
110.62	112.15	111.47	111.1	111.67	111.49	111.33	111.44	111.93	111.07	112.79	110.52	110.01	111.16	112.13	111.05	111.18	112.66	111.4	110.83	111.61	111.05	111.46	111.74	111.97	111.23	109.64	110.4	112.09	112.2	111.22	112.28	110.09	112.53	110.4	109.57	113.5	112.8	110.45	111.84	110.1	110.99	110.4	110.99	110	111.63	110.73	109.32	111.7	112.63
107.14	105.97	105.73	105.47	106.72	105.59	107.61	104.51	107.11	105.98	106.54	106.65	104.74	105.84	105.25	105.93	105.3	106.21	107.02	105.5	107.31	108.34	106.83	105.29	104.85	105.91	106.17	105.42	106.33	106.37	105.78	104.97	107.06	108.05	106.11	106.18	106.36	107.6	106.91	106.5	105.39	106.34	107.89	104.98	105.46	106.73	106.16	106.13	105.36	106.32
111.09	108.92	111.62	112.47	110.87	111.69	108.99	110.75	110.78	109.47	110.36	110.58	110.27	110.37	107.88	109.13	110.41	108.9	109.25	112.18	110.68	110.5	112.4	111.81	111.02	110.44	111.95	110.69	110.1	107.51	109.61	111.8	109.95	111.24	110.87	109.74	111.62	110.13	109.47	109.29	111.45	111.29	110.33	111	110.78	111.88	111.48	111.23	110.43	111.57
108.67	106.42	106.05	106.98	107.31	107.38	106.49	106.44	106.44	105.15	107	106.36	106.73	106.49	105.95	107.91	106.6	106.82	106.86	106	106.71	107.53	106.09	106.98	106	107.35	105.35	107.33	107.56	107.06	106.24	106.45	105.98	105.63	106.09	108	107.85	106.04	105.64	107.23	107.35	106.27	105.57	105.4	106.29	106.22	106.52	108.62	105.84	107.04
103.48	104.89	103.95	105.01	104.39	104.53	102.03	102.78	104.16	103.68	104.73	104.08	103.73	105.4	103.22	105.9	104.93	104.34	104.45	105.36	102.47	104	104.79	104.15	104.72	104.32	104.05	105.01	105.37	104.66	104.31	103.85	103.53	103.2	102.9	103.24	104.2	103.77	103.93	103.39	103.79	104.6	104.46	106.26	103.88	102.6	103.49	103.95	102.59	105.03
105.09	106.74	103.8	103.92	105.66	106	104.62	104.84	103.76	105.7	105.16	104.64	104.93	105.13	105.33	104.42	105.27	103.71	104.52	103.68	105.39	104.77	105	106.94	104.56	104.46	102.74	104.94	105.18	104.14	104.68	105.92	105.11	105.37	105.57	107.2	103.34	104.74	105.39	104.06	104.83	104.96	103.97	104.93	105.5	105.58	104	105.98	103.12	105.09
105.96	106.02	105.56	106.15	106.39	106.41	105.86	105.07	106.45	104.43	106.04	106.67	106.19	105.71	106.75	104.81	104.89	105.73	106.85	105.59	107.11	106.87	107.29	103.87	106.93	106.05	104.71	106.14	106.75	106.75	107.46	106.52	105.34	107.8	105.23	108.04	104.55	106.09	106.09	105.07	106.2	104.64	106.08	104.21	104.63	104.92	106.12	105.55	104.87	105.45
106.56	105.04	106.52	105.99	105.62	106.62	105.3	104.66	104.38	105.63	106.1	105.8	105.05	106.35	106.03	105.27	107.37	108.47	105.46	105.47	105.08	105.65	107.1	105.88	105.13	107.75	107.36	104.84	106.75	106.2	107.16	107.14	105.41	106.2	106	106.34	105.44	106.43	105.45	105.24	104.81	106.54	106.32	106.85	106.1	105.25	105.7	106.48	106.24	105.81
101.51	99.377	101.79	100.2	99.539	100.62	100.82	100.66	101.18	99.715	102.04	101.11	100.28	101.38	99.671	100.05	100.56	100.54	100.94	100.11	101.1	101.19	99.147	101.88	100.46	100.34	98.858	99.937	101.28	98.777	100.96	100.03	100.21	99.299	102.77	100.53	99.439	99.819	98.256	101.73	102.09	99.956	100.02	100.96	99.187	99.847	101.36	100.02	99.794	99.165
100.7	99.945	99.011	99.775	100.42	100.76	98.005	100.46	98.596	98.397	100.3	99.686	99.08	101.24	99.108	98.933	101.04	99.355	99.807	100.49	100.05	98.711	100.91	98.587	100.19	98.021	97.946	99.387	98.283	98.59	100.84	100.77	101.36	100.63	100.52	100.85	101.25	99.152	101.32	98.423	100.29	98.979	100.42	99.833	99.589	99.469	99.954	98.3	99.181	100.31
100.18	100.36	99.724	101.44	99.772	100.26	100.28	101.07	100.21	99.932	99	100.76	99.226	99.486	98.76	99.069	102.28	100.96	100.54	100.7	99.955	99.641	100.27	100.07	100.64	99.806	99.515	100.86	100.91	100.35	100.92	99.32	100.03	100.98	100.64	101.13	99.593	99.635	100.7	100.86	99.974	101.54	100.55	99.968	100.67	100.96	100.56	99.987	100.54	101.18
104.97	106.32	106.57	105.04	106.61	104	107.33	106.09	105.5	107.06	104.8	104.92	105.43	105.89	107.24	107.44	106.48	105.21	107.13	105.74	106.08	104.7	107.35	105.81	105.67	104.75	105.52	105.32	106.5	105.78	105.82	107.28	107.58	106.11	106.84	106.45	106.84	105.08	105.99	105.6	106.48	107.77	106.14	106.42	106.9	105.22	106.17	105.5	105.48	106.19
111.36	112.04	110.55	112.25	113.06	112.86	112.22	111.11	112.4	111.83	111.11	110.67	111.42	112.18	112.35	113.14	109.82	110.94	110.89	111.99	111.84	113.31	112.25	112.49	111.9	112.33	111.49	111.84	110.71	110.6	111.92	112.85	111.34	112.48	112.48	112.38	112.7	112.06	112.81	112.71	112.12	110.35	112.56	110.73	112.95	110.85	110.54	112.9	111.18	111.65
112.17	111.2	110.18	109.62	112.14	112.41	111.88	111.98	111.13	113.3	112.04	112.73	112.62	111.33	110.54	112.13	111.03	113.84	109.93	111.63	112.75	113.81	112.65	111.59	113.58	111.53	113.24	111.22	111.76	112.64	111.06	110.38	110.66	113.79	111.69	113.6	110.65	113.04	113.13	111.39	111.64	113.5	110.85	112.77	111.24	112.18	111.11	111.21	112.65	111.24
117.96	116.74	117.34	119.58	118.19	116.22	116.34	118.06	117.94	116.8	117.92	117.54	116.32	116.76	116.44	118.14	115.85	118.04	118.08	115.62	118.72	118.88	117.63	117.83	117.88	117.89	117.46	116.51	116.69	116.48	116.22	117.76	118.91	117.59	118.33	117.79	117.29	117.21	117.12	116.87	116.62	116.9	116.92	118.8	118.84	117.58	119.22	116.09	117.27	118.43
100.34	100.21	100.83	98.942	98.511	99.331	99.05	99.931	99.97	99.296	99.399	98.737	99.326	100.39	102.11	100.56	101.89	100.33	100.75	100.21	100	98.733	100.42	99.034	99.432	98.345	99.873	101.17	99.108	99.703	99.766	98.995	100.22	98.943	101.18	99.227	100.15	99.747	98.634	99.579	99.781	98.465	100.3	100	97.904	100.22	100.15	98.644	99.95	98.967
104.68	105.08	107.27	105.94	105.24	104.92	103.24	105.7	106.16	106.63	105.4	103.83	106.78	104.31	104.98	104.97	105.02	103.98	105.53	105.45	104.96	105.06	105.08	105.13	105.37	105.13	105.86	104.48	105.37	105.64	105.76	106.84	105.58	103.31	104.49	105.52	105.78	106.58	107.05	105.37	106.35	105.67	105.13	106.62	106.38	105.67	103.93	105.91	107.55	106.34
106.19	105.62	105.32	106.45	104.4	106.29	106.03	104.02	106.58	105.94	104.8	106.08	105.04	104.16	104.51	106.46	106.01	105.45	106.86	107.17	105.86	104.2	104.59	105.29	105.34	106.88	105.99	105.3	104.83	105.74	105.28	106.42	105.67	105.29	106.19	105.96	106.84	104.2	105.01	106.02	105.37	104.92	107.12	104.95	104.83	107.14	106.13	105.52	106.92	102.93
104.14	106.82	104.24	105.8	105.96	106.07	105.37	105.92	105.62	105.58	105.52	104.93	103.6	104.17	106.88	106.23	106.54	105.86	105	105.76	105.65	105.1	104.54	104.03	104.89	106.29	106.06	105.95	104.63	105.52	105.44	103.87	106.21	104.62	107.14	105.94	105.65	106.43	103.9	105.34	104.93	106.5	104.74	106.56	105.26	106.45	104.92	104.9	106.45	105.88
111.46	112.09	111.25	111.85	112.62	113.08	113.36	112.84	111.47	111.57	111.34	111.87	111.33	112.87	113.74	112.98	111.58	112.31	112.45	112.5	113.18	111.61	112.12	111.05	112.52	112.5	112.22	111.46	112.13	112.08	112.74	113.61	111.74	111.61	112.46	112.4	113.02	111.34	111.16	112.59	110.78	111.97	112.35	111.72	111.04	111.74	112.63	111.01	112.53	111.9
106.94	105.64	106.11	105.18	105.32	105.38	106.28	106.74	106.51	105.69	105.68	106.64	105.92	104.98	106	105.25	104.18	105.07	106.97	104.45	106.86	106.83	105.13	105.89	104.76	105.8	106.84	105.29	106.11	106.94	105.8	105.24	106.97	106.02	105.96	105.41	105.55	105.18	104.91	104.7	105.25	107.72	104.84	106.14	105.72	105.03	105.6	105.5	106.92	105.23
111.68	110.77	111.68	111.39	112.31	113.35	112.19	111.3	110.46	111.25	113.23	112.9	111.47	111.46	110.57	111.03	113.72	111.31	111.06	112.51	112	111.26	111.71	111.12	112.44	111.82	111.21	113.14	112.83	112.45	111.44	112.45	111.75	111.69	112.08	112.46	113.26	111.22	112.44	111.2	111.8	113.58	113.09	109.71	113.44	111.97	112.51	111.09	112.32	112.41
106.29	105.87	106.17	105.63	106.29	105.09	106.28	105.32	106.46	106.68	104.33	105.25	105.08	105.4	104.69	105.46	106.01	105.53	104.03	105.48	104.66	106.82	106.73	105.25	108.01	104.22	105.64	105.09	104.25	105.72	106.12	106.6	105.01	103.94	106.23	103.09	106.51	105.06	105.66	105.08	105.61	104.85	105.23	105.25	104.72	104.94	106.03	105.43	104.82	106.59
112.93	113.66	111.96	112.5	112.98	114.5	112.26	110.93	112.75	112.38	112.77	112.88	113.24	113.23	113.22	113.18	113.02	111.9	112.39	114.53	112.56	111.7	113.27	113.42	112.98	111.77	112.16	112.86	112.22	112.87	112.56	113.47	112.78	112.58	113.59	112.97	112.62	113.04	111.8	111.92	113.11	113.94	111.99	113.04	112.05	112.95	114.65	112.81	114.15	113.19
103.19	105.3	102.82	104.22	105.28	104.3	102.95	104.91	103.65	103.48	104.13	104.1	103.08	103.66	104.7	103.47	104.27	103.3	104.48	103.81	104.32	103.46	103.38	104.64	104.63	104.26	103.91	104.28	103.34	104.84	103.43	104.2	104.32	104.61	103.78	103	104.83	103.84	105	104.62	104.23	104.82	104.25	103.48	102.76	103.61	104.6	103.03	104.68	104.43
115.52	115.8	116.73	114.92	115.25	115.87	115.46	116.08	116.78	116.61	114.84	115.51	116.37	116.25	115.77	116.49	115.64	117.05	116.1	115.8	114.81	116.38	115.41	116.22	115.49	115.3	115.56	116.48	115.85	115.73	117.49	116.02	117.56	117.23	117.21	115.1	118.02	116.05	115.59	116.28	115.98	115.68	117.27	115.31	116.7	116.04	114.7	116.16	115.98	116.56
118.27	117.45	115.45	117.77	118.14	119.77	118.68	117.4	116.91	117.27	117.05	118.28	117.76	117.82	116.99	118.45	118.34	118.45	117.9	117.02	117.56	116.74	116.91	117.41	117.28	116.13	119.07	116.87	116.7	116.73	118.02	117.55	116.33	119.03	118.05	116.26	115.99	118.37	119.08	115.77	118.04	117.91	118.16	117.87	118.7	117	117.77	118.12	118.71	116.81
105.67	105.85	107.5	108.04	106.29	107.14	106.04	108.18	105.18	106.4	108.09	106.36	107.55	107.61	105.99	106.55	108.02	104.63	106.98	106.53	106.08	105.91	107.32	105.55	106.25	106.35	106.27	106.05	108.48	105.64	107.62	105.58	106.59	105.05	104.69	106.91	107.09	105.95	106.13	108.53	105.94	107.11	107.08	106.38	107.21	105.6	106.39	106.48	105.25	106.62
110.48	110.15	109.52	110.27	109.42	108.91	109.6	110.59	111.09	108.71	109.99	112.45	108.75	110.46	110.79	110.03	109.68	110.95	110.28	111.29	109.98	110.91	109.87	109.98	110.91	110.56	109.81	110.53	111.3	109.32	109.35	110.98	109.49	110.74	108.76	111.17	110.7	109.37	111.34	111.28	109.69	110.05	110.47	111.23	109.34	111.41	109.9	108.85	110.65	111.65
104.68	104.87	105.08	105.79	107.52	105.56	103.33	105.81	106.05	106.05	104.95	105.8	106.08	104.68	106.16	104.78	106.79	105.62	105.73	106.02	105.12	105.31	104.6	104.95	107.21	106.02	106.82	104.36	105.57	104.83	106.45	105.97	104.63	105.87	107.47	105.83	104.87	105.04	105.24	105.82	108.49	106.08	104.46	105.88	104.56	105.93	105.77	104.63	105.06	106.26
100.87	102.31	100.09	99.222	100.76	100.28	100.92	99.716	100.46	100.89	101.97	101.18	101.16	99.297	100.83	100.66	100.99	100.04	100.59	101.35	100.17	100.18	99.428	100.03	98.834	98.97	101.88	100.82	100.15	101.16	100.68	98.748	102.54	98.875	101.32	101.06	99.432	100.92	101.13	99.387	102.27	100.93	100.73	100.52	101.35	101.17	101.03	101.44	101.32	100.46
105.49	106.37	106.7	106.21	105.57	105.56	105.89	104.74	107.82	105.59	105.74	106.3	105.66	104.08	106.76	107.01	106.78	107.85	106.01	105.06	107.05	107.17	106.63	104.73	106.9	106.23	106.73	106.7	107.67	105.41	105.47	106.61	105.41	107.39	107.14	107.5	105.88	106.36	106.35	106.52	106.91	103.74	105.62	106.24	106.62	105.23	105.38	106	104.56	107.34
105.14	106.09	107.21	105.98	105.17	105.86	106.56	105.88	105.59	105.75	105.14	106.44	104.66	105.09	106.58	106.38	106.57	106.34	105.13	105.19	105.82	107.48	105.74	105.22	107.08	107.29	105.93	105.92	107.65	105.86	107.01	105.78	105.71	107.48	106.84	106.15	105.17	106.43	106.22	104.56	105.88	105.39	107.26	105.68	104.74	106.84	106.32	106.29	105.26	106.43
107.89	108.67	106.83	105.59	107.1	106.68	106.85	107.39	105.84	106.57	108.35	105.26	106.26	106.56	104.9	107.09	106.16	106.93	107.57	105.28	107.32	105.99	105.95	105.81	105.44	106.77	105.91	106.54	105.09	107.84	105.13	105.8	107.15	105.34	106.62	106.44	107.39	106.08	105.95	106.94	106.55	105.41	107.32	105.56	106.34	105.18	108.1	105.66	105.84	104.87
107.09	106.03	106.77	106.63	106.92	108.31	105.89	108.81	106.26	107.23	108.48	106.56	107.33	105.06	108.13	108.54	107.27	108.02	106.79	106.99	106.98	106.17	107.36	107.23	107	107.65	107.9	107.07	107.1	107.62	107.5	107.68	106.93	107.93	106.58	108.11	106.17	106.77	107.71	107.93	108.87	108.95	108.13	108.66	106.91	106.08	106.55	108.35	106.54	107.04
107.09	105.03	106.03	104.58	105.04	105.03	105.65	105.95	105.65	105.96	104.46	106.5	106.03	105.7	104.84	106.08	106.3	106.42	105.03	105.99	105.18	104.43	105.5	105.76	107.18	105.86	106.76	105.86	106.61	105.82	104.93	105.55	106.22	105.58	105.07	105.98	105.71	106.1	104.78	105.13	106.09	104.97	104.69	106.46	103.28	104.71	104.73	105.49	105.93	105.15
109.69	110.51	108.63	109.6	110.51	109.63	109.5	109.48	110.57	110.64	109.4	109.68	110.37	110.92	109.62	109.56	110.05	109.51	109.74	111.05	111.2	108.36	110.31	110.92	108.41	109.2	109.48	108.95	109.05	111.13	111.72	109.49	109.53	109.86	110.46	110.09	110.88	110.43	109.14	109.85	111.37	111.06	109.15	109.63	110.64	109.13	110.33	111.26	109.16	108.91
103.54	102.35	103.11	104.21	104.83	104.24	104.47	103.45	104.13	104.8	104.41	104.62	105.14	103.09	102.66	104.32	106.56	102.58	103.2	103.26	105.17	103	103.02	102.57	103.35	104.56	105.2	103.61	104.67	105.07	105.42	103.25	104.63	104.28	104.58	105.15	104.59	104.64	103.36	105.56	104.83	103.04	104.38	104.35	104.45	104.84	103.59	104.48	105.27	104.39
106.06	106.08	106.51	105.93	106.53	105.02	106.04	106.55	105.86	107.41	107.49	107.34	107.41	106.58	105.25	107.07	104.69	106.02	106.63	106.16	105.94	107.64	106.81	106.5	106.47	106.33	107.66	106.03	105.33	105.9	105.95	105.27	106.63	104.92	105.57	106.87	105.79	105.55	107.42	107.5	105.75	105.13	106.6	106.4	104.65	104.31	105.16	106.67	106.24	106.9
109.58	109.78	109.61	109.18	110.16	109.16	107.82	108.75	110.81	111.67	110.14	110.82	111.68	110.09	111.21	110.79	108.89	108.98	108.47	110.54	109.97	110.96	111.23	110.85	109.6	109.86	109.75	109.73	108.59	109.34	109.31	109.33	110.47	110.64	110.17	109.12	109.39	110.29	109.3	109.6	110.32	110.28	108.91	109.69	109.31	108.93	109.48	108.74	109.49	108.86
105.05	106.03	105.45	105.76	106.64	105.03	105.93	105.94	106.14	106.48	105.83	107.09	106.67	106.11	107.33	104.82	105.89	106.68	107.62	106.81	106.51	105.51	106.14	106.5	107.05	105.48	104.5	106.08	105.92	107.08	106.24	105.81	104.78	105.76	105.9	106.02	106.28	104.34	105.34	106.41	104.51	104.73	106.9	107.14	106.42	105.45	105.07	104.82	106.33	105.94
106.22	105.25	105.12	104.79	105.73	104.78	106.89	105.49	106.22	105.39	105.51	105.7	105.4	106.11	104.79	104.43	103.79	104.98	107.07	104.76	104.84	104.61	106	105.94	105.04	104.76	107	105.18	105.98	106.61	106.2	104.95	106.82	105.38	105.05	104.52	105.26	106.56	104.84	104.77	106.16	106.03	105.11	104.21	106.67	105.83	105.75	104.74	105.76	105.99
105.43	108.18	107.2	105.54	106.67	106.55	107.69	105.5	106.36	106.52	105.2	106.77	106.29	106.52	105.59	107.44	106.4	106.8	106.24	106.89	106.51	105.67	106.86	105.91	106.21	105.85	107.75	105.3	106.32	106.77	106.28	105.07	106.97	105.61	108.17	106.11	106.6	105.49	105.08	106.34	107.37	107.55	105.48	105.14	106.77	106.19	106.44	107.76	105.99	105.98
104.76	105.06	105.82	105.64	106.99	106.78	105.23	106	107.23	105.83	104.58	106.13	104.67	105.15	107.44	105.31	104.55	104.37	106.46	105.1	106.22	106.18	106.32	104.93	104.56	106.13	106.33	105.37	105.96	105.49	107.23	106.41	105.62	105.25	105.15	106.53	105.34	104.92	105.29	105.53	104.79	105.15	104.74	105.51	106.07	105.81	105.45	106.33	105.94	105.25
111.82	110.85	110.77	111.8	111.65	112.17	111.41	112.46	111.13	111.03	111.43	108.97	111.01	109.34	110.73	112.31	110.07	111.36	110.38	110.63	110.81	110.64	110.67	110.12	112.02	111.72	112.21	110.4	109.62	110.17	111.25	111.53	110.27	111.98	110.32	111.22	110.7	109.84	111.66	111.46	110.78	110.16	111.74	112.46	110.84	111.15	111.49	111.23	112.06	110.9
117.76	118.07	117.88	118.01	117.4	116.82	117.64	117.69	118.64	116.6	116.44	118.98	118.93	116.76	116.42	117.28	117.17	117.19	116.47	116.48	119.13	118.73	117.71	118.02	118.59	116.26	119.46	115.41	117.96	118.77	118.9	117	117.6	117.72	118.16	116.36	118.75	117.55	118.42	117.66	118.55	116.06	119.39	118.25	118.09	118.1	118.14	117.83	117.9	117.97
111.71	112.03	111.88	110.74	113.07	112.53	112.61	110.13	113.65	111.94	112.28	111.35	112.58	111.39	111.93	111.56	111.69	111.54	111.82	111.76	111.01	111.71	111.81	111.52	111.74	112.39	110.35	112.42	111.5	112.05	113.21	111.33	112.48	113.35	111.91	110.19	111.81	111.28	112.24	112.73	111.4	112.27	112.21	111.37	112.25	111.24	112.5	111.5	112.37	112.09
111.18	112.57	110.33	111.68	112.32	111.19	111.39	111.69	111.01	111.17	110.7	110.01	110.17	112.38	110.9	110.51	110.51	112.52	110.59	111.42	111.56	111.31	111.41	111.15	110.33	111.38	110.59	110.39	111.41	111.7	110.81	112.02	111.01	111.05	111.03	114.27	111.57	110.15	111.46	110.14	111.43	110.59	112.11	110.03	109.7	110.18	110.91	110.43	110.54	109.67
105.02	104.04	105.5	104.82	106.28	106.04	104.89	105.77	104.46	103.35	105.35	106.32	104.64	104.49	104.75	105.89	106.45	105.03	107.59	105.98	105.49	105.84	105.29	106.78	105.84	106.22	102.74	105.15	105.82	105.3	106.4	105.09	104.16	104.51	104.57	104.91	105.74	106.27	105.73	104.27	105.22	105.17	104.08	105.25	106.6	104.79	105.05	106.08	104.93	106.15
112.71	111.31	111.35	110.78	111.57	111.49	111.75	109.68	111.62	112.49	111.74	110.73	112.71	112.29	111.82	110.95	112.31	111.43	112.34	111.06	111.27	110.78	110.66	111.37	111.44	111.06	111.51	113.06	110.15	110.54	110.93	112.28	112.18	111.56	113.39	111.56	111.76	109.33	110.91	110.87	111.89	112.04	111.11	111.39	112.08	112.07	112.38	111.99	112.51	111.08
111.46	110.67	112.39	113.27	110.72	112.33	111.92	111.3	111.98	110.99	112.11	111.79	111.61	111	110.72	110.86	111.97	111.21	112.01	112.56	110.99	113.86	110.76	110.22	111.97	111.51	111.88	112.9	112.54	112.04	111.81	110.43	111.98	111.53	111.12	112.08	110.92	109.74	110.78	110.85	111.74	110.3	111.51	112.36	112.24	111.27	112.06	112.08	113.04	111.27
107.16	104.14	104.67	106.09	106.49	103.63	105.75	104.89	104.06	104.83	105.53	105.02	105.61	102.54	104.77	104.92	104.74	105.31	103.87	104.33	104.55	105.15	104.64	105.07	105.37	104.46	104.14	105.67	104.83	104.59	103.75	103.82	106.27	105.18	106.38	105.62	106.55	104.32	104.1	105.11	106.14	105.61	105.51	104.62	104.82	105.21	105.16	105.08	104.1	105.31
117.05	117.59	118.34	117.18	117.62	116.94	118.01	118.2	118.87	119.11	117.35	116.4	117	118.91	117.62	115.29	117.06	116.76	116.87	118.4	116.44	116.23	117.44	118.14	118.5	116.93	116.52	117.98	117.88	120.64	119.69	117.18	116.47	115.52	116.59	117.55	116.53	119.26	117	118.41	118.52	118.44	117.65	116.67	118.91	117.6	117.26	118	117.12	118.56
110.8	113.01	112.28	112.65	111.47	110.93	113.8	112.31	112.59	112.02	112.2	112.13	113.2	112.06	111.11	111.64	113.42	113.16	112.13	112.66	112.05	111.88	112.24	111.28	113.51	113.28	112.57	112.58	112.69	110.86	112.86	112.38	111.58	110.31	112.25	112.26	110.48	110.62	112.76	112.45	112.82	110.89	112.01	111.25	113.24	110.6	113.55	112.39	112.74	112.23
101.78	101.58	100.8	101.99	100.69	101.87	100.98	100.44	103.72	101.96	101.33	99.545	99.03	100.25	102.43	101.23	100.16	101.82	100.8	101.53	101.62	99.865	101.34	100.64	101.79	100.25	101.12	100.89	102.53	100.6	101.95	100.99	100.94	101.11	99.993	101.95	100.26	101.1	99.619	99.763	102	101.35	100.41	100.67	100.34	101.54	101.7	101.59	101.74	102.91
107.3	106.61	106.17	106.02	105.91	106.14	106.93	105.79	107.59	105.71	106.93	107.25	105.48	106.27	105.59	106.49	105.96	106.38	106.7	106.37	106.01	106.53	106.65	107.2	106.51	107.07	106.74	106.14	106.52	107.31	105.54	105.7	105.32	106.99	106.74	105.3	107.14	107.97	105.86	106.82	106.07	104.74	106.38	106.71	106.71	106.96	106.36	106.25	107.99	106.72
106.37	105.65	104.45	105.39	105.29	105.7	105.84	104.78	105.54	104.75	106.52	106.33	106.23	104.49	106.03	105.61	107.2	106.97	106.6	107.17	104.5	104.45	106.8	106.77	105.6	106.32	105.73	106.77	107.11	105.62	105.61	106.23	106.09	106.27	106.4	106.11	105.7	106.24	106.2	105.49	106.06	105.98	107.04	106.44	106.92	104.7	105.93	105.36	106.7	105.69
110.01	109.94	108.59	109.56	109.65	109.63	109.82	110.01	110.04	109.85	110.3	110.16	109.11	108.89	108.71	109.76	111.65	110.02	108.96	109.89	109.08	109.58	111.24	109.65	109.74	110.05	109.23	109.97	108.33	112.4	111.72	110.58	109.25	109.33	110.11	109.36	110.36	109.21	110.12	109.69	108.47	110.3	108.72	110.04	109.82	109	109.5	110.09	108.12	109.9
107.65	106.11	106.66	104.22	105.92	104.88	105.91	105.3	106.41	105.82	106.21	105.7	103.98	105.65	105.55	105.33	105.37	105.43	105.87	106.62	106.22	104.36	106.02	105.68	106.28	105.57	106.07	106.8	107.21	106.38	105.34	106.42	104.73	106.14	105.06	105.2	104.45	106.95	105.92	106.24	106.12	105.15	106.06	104.69	105.84	106.3	106.25	106.15	107.23	104.6
105.96	105.62	103.93	105.83	105.79	106.51	108.54	105.92	106.25	105.56	106.85	105.54	105.71	105.73	104.87	106.91	105.95	106.26	105.54	105.91	105.1	107.69	107.25	106.42	105.74	106.8	106.47	106.49	107.65	105.24	105.84	106.53	105.77	105.57	105.82	106.82	106.15	105.14	105.2	105.37	106.27	105.73	105.44	106.75	105.76	106.46	105.22	106.77	105.52	106.99
105.87	106.04	106.93	104.33	106.24	106.98	105.47	106.8	104.52	107.16	106.02	105.92	107.18	106.71	103.97	105.47	105.9	106.48	106.64	106.15	107.67	107.88	106.99	106.18	107.15	107.63	106.56	108.08	105.87	105.04	105	107.18	105.02	106.34	106.4	105.94	106.22	105.73	106.93	105.21	106.2	106.31	106.53	104.97	107.07	106.51	105.79	106.57	106.76	105.99
105.24	106.11	105.71	107.05	105.39	106.13	106.26	106.42	103.84	105.59	106.43	106.19	106.44	107.32	106.26	106.74	106.67	106	105.14	105.28	107.43	105.48	105.72	107.23	106.84	106.09	106.28	105.79	105.29	106.49	103.81	105.33	106.65	106.15	105.99	105.59	106.77	106.24	106.06	105.72	105.65	106.73	105.66	104.93	105.5	106.37	105.74	106.99	106.24	107.29
111.95	111.09	110.62	111.97	110.07	111.3	111.2	112.44	111.24	111.74	111.2	110.4	113.4	110.3	113.82	110.75	112.21	111.07	109.72	113.19	111.17	110.91	111.12	113.27	112.12	110.61	111.5	111.99	110.77	111.32	111.4	111.83	112.3	110.68	111.17	110.9	111.06	111.78	111.56	110.81	111.62	111.31	112.06	110.87	111.83	112.44	111.36	112.74	112.68	111.02
103.66	105.07	104.37	104.28	104.58	103.73	105.95	103.22	104.8	104.2	104.62	104.87	104.01	102.95	104.74	103.67	104.13	105.82	105.77	105.07	105.4	107.09	105.82	103.76	106.62	104.96	104.35	103.13	104.89	104.13	106.13	103.59	104.56	104.26	107.1	104.26	104.64	102.71	105.54	103.58	105.26	105.43	103.82	106.19	103.94	103.72	106.48	105.37	105.7	104.44
109.64	109.75	111.19	108.56	109.54	109.3	109.44	110.3	109.14	109.16	111.4	108.95	110.92	112.78	109.69	110.14	110.38	109.11	109.99	110.5	110.88	110.01	107.91	108.46	108.47	109.58	109.5	108.1	108.81	109.45	108.09	110.08	108.9	108.91	109.18	108.78	109.69	109.04	110.62	110.51	109.97	108.98	108.77	107.71	108.16	111.08	108.27	110.1	110.79	109.04
110.66	113.03	112.64	111.87	111.84	111.22	110.66	112.07	112.12	111.91	110.66	111.38	112.16	112.04	111.35	112.22	112.28	110.42	112.53	111.24	111.85	112.44	110.74	111.73	111.13	112.56	112.83	112.51	111.34	112.02	112.71	110.47	112.08	111.81	110.72	111.52	110.4	111.36	110.65	112.24	111.29	111.28	111.46	111.85	111.26	112.8	110.81	111.33	113.41	111.93
107.75	106.7	105.48	105.16	107.02	106.54	107.03	105.86	107.08	107.9	106.77	105.69	105.17	107.26	105.63	107.33	107.29	107.05	108.23	105.13	106.13	106.61	105.32	106.2	107.82	105.45	106.97	107.83	106.62	106.44	104.95	106.65	105.25	104.79	106.63	105.51	105.6	107.62	105.89	107.4	106.57	106.53	107.62	105.74	106.96	105.66	105.66	105.12	106.54	105.1
118.79	118.61	117.58	117.27	117.04	118.35	117.98	116.99	117.45	119.26	117.43	117.87	117.39	118.79	116.45	116.45	116.82	118.09	116.02	116.85	116.53	117.38	116.77	117.75	117.95	117.6	118.45	117.54	118.4	117.81	117.69	118.38	117.99	117.89	117.85	117.98	117	119.39	117.77	117.32	118.01	117.37	119	117.31	118.02	117.4	116.53	117.51	116.51	117.41
105.38	106.44	106.34	104.09	105.54	105.39	102.66	105.15	104.43	104.28	106.73	104.84	105.28	104.82	103.73	105.76	104.65	105.65	104.33	104.77	105.34	106.05	104.77	105.21	104.78	106.07	106.4	106.31	105.17	106.23	104.94	105.41	105.71	106.52	106.24	106.77	106.38	106.36	106.45	105.7	106.13	105.76	105.12	105.19	106.17	105.55	103.75	104.5	104.19	105.34
106.77	106.36	107.3	105.32	108.47	105.45	108.02	105.21	105.08	107.32	106.67	107.56	106.46	105.21	106.86	106.88	107.05	106.19	106.11	107.19	106.44	105.61	106.06	106.59	107.67	106.5	105.84	107.51	106.59	106.01	105.67	107.25	106.41	106.63	107.57	106.83	105.71	105.64	106.13	105.74	106.36	105.26	105.07	107.88	107.26	106.71	106.66	106.73	106.92	106.18
105.65	103.12	103.31	105.13	105.34	105.97	106.02	107.02	104.56	104.14	105.64	103.58	104.71	106.56	105.99	105.68	106.19	106.47	104.85	105.37	106.06	105.44	104.13	105.28	105.05	103.99	103.99	104.35	103.43	104.35	105.5	104.44	103.88	106.7	105.76	107.03	104.48	104.17	104.76	103.46	104.25	104.89	103.96	104.8	106.2	106.41	105.44	104.69	104.24	105.66
112.16	113.29	111.2	111.98	111.43	111.24	110.79	112.11	113.03	110.25	110.79	113.06	111.78	112.58	111.85	111.49	110.29	113.4	112.44	109.82	110.92	112.27	109.52	111.18	112.34	112.42	113.34	111.32	111.16	111.4	111.85	114.96	110.46	113.07	112.06	111.38	111.11	113.19	111.13	111.9	112.16	112.6	113.14	113.26	110.91	112.37	111.71	112.13	111.94	113.23
104.23	103.64	104.57	104.45	105.03	104.27	103.89	103.09	103.05	103.66	102.9	104.94	102.99	105.67	103.7	103.16	104.88	104.99	105.59	104.44	103.93	103.75	103.06	103.92	103.82	104.44	105.14	103.19	104.11	102.46	104.88	104.99	103.89	104.64	104.27	105.01	103.9	104.97	104.82	103.89	103.55	104.08	103.42	103.79	104.15	104.45	104.71	104.24	103.32	105.38
116.42	118.04	116.69	117.83	118.85	117.14	117.89	117.76	117.13	117.13	117.7	116.73	116.68	117.72	116.94	117.21	115.86	116.97	118.72	117.46	118.05	117.96	117.18	116.89	118.49	118.28	117.29	117.95	118.33	118.07	116.41	116.27	119.89	117.33	117.75	116	116.35	118.8	117.52	118.75	118.26	117.69	117.29	117.5	118.91	117.4	118.71	117.57	116.19	117.66
106.69	107.03	106.99	105.8	105.57	106.98	106.05	104.6	105.08	106.57	106.21	105.97	106.76	106.14	106.87	107.28	107.31	104.4	106.5	107.62	106.71	106.53	106.3	108.15	106.66	106.52	107.36	106.73	106.57	105.45	106.08	106.12	106.91	104.91	105.66	105.98	106.22	106.46	106.32	106.21	106.19	107.44	106.67	107.36	105.07	106.36	106.4	106.45	107.05	105.5
111.59	110.36	110.58	110.02	111.63	109.26	110.17	110.08	109.92	111.03	109.61	110.07	111.69	110.74	109.98	109.46	109.84	109.63	109.73	110.32	109	108.74	110.93	109.38	110.44	110.28	109.66	111.69	110.46	110.13	110.29	109.26	110.75	109.29	109.52	110.59	109.65	111.08	109.16	109.72	110.38	111.36	110.45	110.87	109.94	110.72	109.74	110.78	109.33	110.56
113.69	112.93	110.32	110.09	112.58	112.36	112.31	112.96	112.29	112.67	110.5	112.85	112.14	112.57	111.47	111.05	112.69	111.19	112.51	111.85	112.98	111.85	111.03	113.08	110.39	111.15	112.5	112.15	111.3	111.04	112.47	112.49	111.1	112.27	112.69	111.2	110.49	111.37	111.61	111.54	113.61	111.31	112.99	113.78	112.99	112.09	112.15	111.28	112.28	110.2
112.17	111.68	109.86	112.42	113.28	112.47	110.49	110.62	110.97	111.41	110.85	111.97	110.23	111.84	111.11	112.12	110.39	111.95	111.43	109.94	111.52	110.72	111.43	111.82	109.23	112.26	110.83	112.76	111.63	110.61	109.49	112.75	111.61	110.44	111.06	112.13	111	111.85	111.6	111.48	111.34	111.15	111.18	111.79	112.5	110.31	112.2	110.87	110.94	111.82
100.86	98.479	100.86	99.062	99.875	99.741	100.5	99.904	100	100.12	99.709	100.65	98.896	98.88	99.396	99.444	99.444	99.59	98.096	98.429	100.92	101.15	99.497	99.395	99.332	98.451	100.54	98.425	100	101.19	98.951	100.89	100.81	99.406	100.55	99.648	98.612	99.731	99.104	99.274	100.78	100.9	99.967	99.417	99.05	99.244	100.29	98.944	100.11	98.775
104.14	105.68	104.54	106.12	103.79	106.41	105.15	106.75	103.81	105.43	103.52	104.72	104.19	104.11	106.22	105.05	105.44	103.62	105.56	105.29	105.53	105.34	105.5	106.1	106.51	104.74	106.68	105.57	105.57	104.59	105.37	104.4	104.13	105.45	105.12	103.9	104.63	105.59	104.83	106.01	105.45	105.46	103.95	105.92	105.03	103.86	105.35	104.76	104.87	104.75
112.07	114.04	112.65	110.53	112.26	111.06	113.45	111.49	112.35	112.04	110.72	112.21	110.57	111.85	111.5	111.22	111.35	111.42	112.65	111.81	111.6	112.2	110.63	110.44	113.5	112.28	113.01	111.15	112.09	111.01	111.66	112.16	111.01	112	112.38	110.72	111.97	109.62	110.86	112.05	110.21	111.61	112.65	111.34	111.29	111.09	110.43	113.32	111.32	111.85
105.08	105.36	105.54	102.1	102.37	103.71	104.25	102.41	101.84	104.99	103.49	102.88	103.29	103.05	104.51	104.4	103.55	102.78	104.45	103.29	105.26	105.43	104.56	104.58	105.47	103.66	104.17	102.47	102.62	104.62	103.8	104.89	106.62	104.56	104.72	104.26	104.35	103.46	102.63	103.71	106.05	103.2	102.4	104.4	103.55	104.42	103.14	103.6	103.96	102.65
111.32	110.19	111.46	110	110.68	108.99	111.09	110.82	112.2	111.38	110.39	110.86	112.91	111.42	110.7	111.23	111.77	111.61	111.39	110.9	110.36	112.41	109.17	110.03	110.77	110.47	110.88	111.42	110.42	111.4	112.42	109.68	112.2	111.14	110.55	110.79	110.6	111.47	111.58	111.5	110.35	110.2	110.81	111.55	112.05	110.59	112	110.45	110.52	110.68
99.444	99.884	101.35	98.945	99.149	100.66	100.86	100.69	100.69	99.695	100.1	100.69	100.19	101.16	101.42	100.23	100.38	98.501	99.487	99.476	99.964	100.6	100.32	100.21	100.13	101.09	98.551	99.847	98.732	99.777	101.21	99.175	101.46	101.37	100.22	99.667	99.839	101.92	99.774	99.444	100.95	100.3	101.17	98.765	99.029	100.79	100.44	100.42	101.09	102.19
104.86	106.79	106.4	106.11	106.04	106.37	106.6	106.54	106.68	105.98	105.93	105.29	107.4	106.18	105.9	105.57	105.17	107.34	107.66	106.99	105.73	106.92	108.04	106.93	106.86	107.56	103.83	106.99	105.8	107.95	107.17	105.02	105.19	107.24	102.32	106.32	107.05	106.19	105.86	106.7	106.05	106.33	106.18	108.27	104.9	105.55	106.32	106.18	106.54	105.57
110.85	111.67	111.41	111.37	111.71	110.37	111.09	113.71	111.78	111.49	111.84	110.67	111	111.8	111.33	112.66	111.1	112.14	110.91	111.05	110.97	112.09	112.19	112.88	112.92	112.53	110.8	110.6	111.39	111.82	111.75	111.18	113.13	111.59	112.42	110.38	111.88	113.31	111.75	109.91	112.14	109.27	112.81	111.67	112.32	112	111.83	110.75	112.23	111.01
105.22	105.49	106.85	106.19	105.42	104.99	106.02	105.69	105.48	105.92	105.03	106.08	105.68	105.46	105.92	106.37	106.15	105.84	106.89	106.31	106.38	106.12	104.91	106.25	105.96	106.83	107.66	106.6	105.69	106.43	106.46	106.49	106.86	104.76	104.66	106.53	105.88	104.84	106.21	106.77	106.55	105.83	107.58	105.36	105.86	105.92	105.58	105.75	106.64	106.07
112.93	112.34	111.18	111.63	112.62	111.54	111.63	113.18	112.66	113.2	111.83	113.58	111.49	111.94	113.55	112.53	112.09	112.44	110.82	111.59	111.24	111.06	111.4	112.3	111.71	111.13	112.84	111.92	112.07	111.81	112.02	111.29	112.91	111.31	110.93	113.03	113.43	110.99	113.41	112.02	111.93	111.72	112.81	112.93	112.94	112.14	112.17	110.24	111.92	111.3
116.23	117.75	116.05	116.85	117.11	116.72	115.48	115.86	116.23	115.48	115.04	116.43	115.92	116.16	115.41	115.57	118.7	115.47	116.54	117.11	115.64	114.02	115.41	116.34	116.09	114.77	115.15	116.49	117.75	116.63	116.58	115.03	114.9	116.27	118	116.75	115.78	117.46	115.86	116.35	115.98	116.31	114.91	114.96	115.43	115.2	116.8	115.92	115.18	116.06
104.64	106.27	107.33	106.72	106.91	105.34	105.73	106.48	107.21	106.48	106.58	105.91	105.57	106.58	106.14	106.37	105.59	106.09	106.76	107.66	107.03	107.97	105.37	106.91	106.65	106.72	107.07	107	105.87	106.87	106.07	106.05	106.47	106.71	106.16	105.63	107.16	107.74	105.33	106.53	106.42	105.82	106.17	105.25	107.62	106.04	105.46	106.64	105.76	107.44
104.61	105.09	105.41	104.63	104.1	102.79	103.7	105.51	104.38	104.95	106.28	104.29	103.13	103.15	103.77	105.19	105.21	103.78	105.68	104.78	106.32	105.42	102.64	105.32	103.07	106.06	105.2	104.13	104.99	104.99	106.54	105.73	104.78	102.19	105.05	104.9	104.63	104.13	103.74	104.23	104.8	104.51	103.32	105.16	105.51	104.58	104.02	103.44	104.87	103.5
100.17	99.64	99.179	100.48	99.759	100.08	100.2	101.27	99.029	100.08	99.485	99.085	99.225	100.35	101.7	98.928	99.79	99.845	100.25	97.722	100.74	100.37	98.485	98.401	100.01	100.16	98.855	100.49	99.698	99.353	100.21	99.316	99.729	100.31	101.16	99.026	100.56	100.64	99.224	99.585	100.11	98.753	98.542	98.31	99.805	100.48	100.8	99.505	101.33	100.44
98.769	99.507	98.326	100.02	100.56	99.291	101.06	100.74	100.02	99.248	101.36	101.36	100.92	99.71	100.46	99.923	100.48	100.27	100.12	100.65	99.281	101.16	100.28	100.8	100.53	100.47	99.474	100.97	100.77	99.147	99.916	100.86	100	101.08	99.525	99.751	100.77	99.841	98.971	101.28	99.592	99.101	99.015	98.615	99.93	98.568	101.48	100.72	100.48	101.04
102.83	104.13	103.97	104.41	104.73	104.39	105.51	104.89	104.27	105.01	103.9	103.13	103.39	105.01	104.07	105.2	103.06	103.74	103.51	105.12	104.37	103.76	104.73	104.31	104.27	103.26	105	103.35	104.21	103.45	104.95	104.86	102.4	104.54	103.92	103.32	103.16	104.21	103.46	104.12	105.12	104.39	104.03	104.21	103.92	102.85	103.21	103.03	103.26	104.87
104.69	105.55	105.34	104.38	105.66	104.56	102.65	104.59	103.17	104.36	103.93	105.96	104.88	104.45	104.22	105.2	104.83	102.93	104.73	104.13	104.65	103.91	104.29	103.59	102.71	103.91	104.5	106.55	105.63	105.54	104.85	103.85	102.98	105.3	105.66	102.89	105.47	104.32	105.41	106.73	106.68	104.06	105.4	105.65	103.94	104.12	104.45	105.14	104.04	104.5
106.43	106.25	105.69	104.24	106.29	104.76	104.61	106.36	105.29	106.24	106.06	106.12	105.71	105.82	105.06	105.6	106.69	105.96	106	107.33	107.12	105.83	103.76	106.09	105.37	105.54	104.79	107.2	104.62	105.68	105.8	107.89	104.7	104.14	106.16	104.47	106.18	107.05	104.84	104.69	103.43	106.82	106.64	105.59	106.31	105.69	104.68	106.75	105.16	105.53
116.9	116.47	115.79	116.53	115.44	116.41	116.8	113.95	116.12	116.79	115.62	117.59	115.54	115.82	115.09	116.04	116.4	116.07	116.11	114.97	116.64	117.14	116.23	114.74	115.95	116.29	115.93	115.7	116.56	114.66	115.44	117.5	115.76	117.16	116.4	117.51	115.45	117.1	115.49	117.41	116.9	114.29	118.16	117.48	116.1	115.45	116.83	116.31	117.11	116.53
106.32	107.59	107.09	108.5	106.89	106.33	106.13	104.96	105.9	107.11	105.16	107.21	105.15	106.55	107.19	106.22	105.45	104.95	104.46	105.62	106.9	106.36	106.9	106.85	106.29	106.41	107	105.4	106.93	104.78	105.6	106.5	106.28	105.71	105.22	106.93	105.94	106.29	104.89	107.33	107.17	108.32	107.8	106.7	106.82	105.29	107.37	107.98	106.4	107.38
117.35	116.85	117.36	116.86	116.74	118.06	119.03	117.03	116.16	117.12	117.78	117.89	117.03	118.31	116.93	118.55	117.85	115.92	117.3	118.11	116.99	117.01	118.27	118.46	118.2	118.91	115.82	119.19	118.08	117.44	117.16	117.35	118.64	117.46	116.8	119.34	117.51	118.7	115.98	117.85	117.25	118.63	116.04	116.85	117.32	118.13	116.96	117.09	116.13	117.27
100.05	100.94	102.51	101.56	100.02	101.31	100	101.02	99.942	101.07	98.348	100.62	99.257	100.17	101.59	100.02	101.28	98.372	100.94	99.284	100.52	100.64	101.2	99.87	100.24	99.918	99.639	101.23	100.2	100.34	100.66	99.867	99.881	101.1	102.26	100.69	101.44	101.48	99.496	100.17	100.92	99.894	100.13	100.66	100.53	100.55	101.47	100.86	100.2	100.62
106.07	105.22	106.58	106.31	106.67	105.69	106.53	107.06	105.41	106.7	105.73	105.38	106.64	108.18	106.26	104.93	104.05	106.04	106.04	105.83	105.68	108.41	105.56	104.58	107.34	105.94	105.72	106.79	106.43	108.03	107.16	107.21	105.93	106.14	106.13	108	107.14	105.11	106.23	107.09	107.55	105.82	106.74	107.48	107.15	105.08	105.9	108.05	106.91	106.45
100.46	99.18	100.04	101.29	99.518	100.8	99.388	99.444	100.9	99.267	100.82	99.087	102.04	100.84	100.31	101.61	99.07	101.1	100.95	100.95	98.933	100.06	100.44	99.904	101.06	98.974	99.505	100.31	100.79	100.6	102.18	100.06	99.642	99.538	99.715	100.31	100.13	98.858	98.876	98.857	98.207	100.54	100.05	100.74	100.96	99.976	100.95	100.19	101.26	100.22
101.02	101.26	100.17	101.25	100.13	101.79	99.514	101.51	100.75	101.34	101.52	99.971	101.59	100.73	101.12	100.3	101.15	101.72	100.64	101.37	100.62	100.14	100.22	102.33	101.37	99.547	101.82	101.27	100.83	100.88	101.84	100.64	99.925	100.91	100.58	98.949	102.45	102.49	102.15	100.96	101.09	101.24	100.66	101.43	100.26	102.02	101.29	101.82	101.61	101.71
109.91	111.77	112.3	111.23	110.05	110.16	111.23	110.78	112.57	112.2	111.11	111.64	112.75	111.89	110.84	112.15	111.92	111.25	112.86	111.14	112.14	111.58	111.3	110.69	111.41	111.11	112.65	112.2	110.73	111.92	111.5	110.81	111.22	112	111.77	110.37	111.36	113.28	112.35	111.37	110.35	111.43	111.14	111.68	111.12	110.97	110.46	111.02	112.14	112.16
112.95	111.55	112.21	112.96	112.07	112.31	110.53	112.02	112.47	111.68	112.53	111.75	112.17	112.66	112.47	111.05	111.37	111.57	112.28	110.76	113.11	112.69	111.54	111.16	112.78	113.03	112.75	109.52	113.02	112.55	112.66	112.59	109.71	112.32	111.97	111.7	112.18	111.04	112.86	112.23	111.72	111.16	111.9	112.04	110.89	111.78	112.74	110.79	112.94	113.34
109.43	109.9	109.35	109.41	110.75	107.27	108.62	110.18	108.64	110.15	110.41	109.22	109.57	111.15	109.98	108.8	108.79	110.25	109.3	110.58	109.56	107.92	108.67	110.08	109.72	108.68	110.21	109.95	111.43	110.09	110.57	109.61	109.74	110.08	109.5	110.12	108.86	109.93	110.56	110.88	110.19	110.76	110.19	109.19	109.75	110.98	109.56	110.11	111.09	109.07
105.93	105.61	105.97	106.63	106.89	107.24	105.8	107.1	105.4	107.6	106.51	106.03	106.73	104.34	106.87	108.46	106.43	105.59	106.92	104.79	107.4	106.32	105.84	105.71	106.49	106.49	106.35	106.4	106.58	107.84	105.25	106.57	107.69	106.86	106.85	107.78	106.27	104.23	106.53	104.73	105.52	104.86	107.09	105	106	104.93	105.5	106.33	105.6	107.25
104.68	104.45	104.98	105.37	104.22	104.32	104.4	104.14	104.55	103.87	103.34	105.05	104.64	104	104.28	103.19	104.88	104.1	103.68	103	102.88	103.53	103.37	102.59	103.58	104.26	104.44	103.77	103.15	103.09	103.7	104.96	103.08	104.82	103.08	103.07	105.87	103.9	104.06	103.52	104.71	103.8	104.1	104.49	104.32	104.66	103.86	104.44	103.95	105.73
104.84	105.35	104.45	104.49	105.68	102.92	103.99	105.49	104.18	105.02	105.99	105.45	104.56	103.67	103.92	103.74	104.76	103.84	104.35	105.1	102.69	103.94	105.04	104.27	104.71	103.11	103.86	104.85	105.83	105.27	105.77	104.75	102.86	104.57	106.07	105.01	104.21	106.24	104.64	105.74	103.23	105.25	106.15	105.85	105.15	103.29	104.07	105.32	105.43	104.1
111.52	113.73	113	111.54	112.49	112.12	111.12	112.56	113.04	112.53	110.58	113.53	112.29	112.08	111.74	112	113.09	111.16	112.33	112.96	111.61	112.16	112.53	112.08	110.82	111.56	113.53	112.1	112.35	113.44	112.72	111.49	111.6	110.54	111.45	114.21	111.3	111.72	112.59	112.2	111.74	110.68	111.01	113.74	113.23	113.12	113.14	111.8	112.31	112.13
104.89	105.68	105.87	104.87	103.7	104.8	105.3	103.84	104.39	102.67	104.9	105.69	105.42	104.23	105.01	104.61	104.5	103.79	105.04	106.95	105.29	105.52	104.91	106.03	103.23	104.73	104.44	104.08	103.28	104.96	106.61	104.97	105.68	105.55	104.55	104.77	104.55	104.7	104.4	105.08	105.62	104.42	104.57	105.53	104.99	106.14	104.27	105.12	105.34	103.35
106.28	107.05	104.56	107.2	105.58	109.45	107.38	106.08	107.02	105.36	105.69	107.22	105.26	106	105.02	106.16	106.73	106.25	106.11	105.73	106.47	104.4	105.71	105.2	107.58	106.11	105.72	105.88	107.6	104.45	107.15	105.87	107.16	108.33	105.56	106.45	108.77	105.2	107.29	106.54	106.69	106.42	106.37	108.12	105.65	105.61	107.17	107.49	104.98	104.59
105.6	105.9	105.91	105.08	105.44	104.76	104.17	105.98	106.44	106.11	104.64	106.2	105.53	105.53	106.16	104.92	105.15	106.59	105.7	104.63	105.44	105.28	105.01	106.38	104.9	105.81	104.92	104.51	105.17	106.17	105.19	106.5	105.84	106.48	105.52	106.91	104.56	107.21	105.94	104.43	106.05	105.17	104.9	105.3	104.96	105.92	107.1	106.42	106.53	105.37
109.89	109.53	108.96	107.2	109.5	109.63	110.44	108.97	108.22	110.01	109.66	109.79	110.56	109.78	111.14	109.76	110.08	111.13	110.93	110.76	109.51	109.75	109.77	109.9	110.19	108.01	109.93	110.24	109.6	109.2	110.54	109.11	110.26	109.45	110.52	107.14	109.26	109.22	110.88	109.02	111.04	109.61	109.4	109.62	108.95	109.41	109.52	109.27	110.08	110.09
117.35	116.52	118.27	117.33	117.82	117.33	117.96	118.05	116.92	118.74	117.35	117.74	117.09	117.4	118.79	117.24	116.8	117.62	117.87	119.14	118.28	115.73	117.93	116.82	118.23	118.71	118.45	117.43	118.76	117.38	117.28	115.89	118.07	116.6	118.08	116.32	116.84	117.47	118.65	119.19	118.06	119.01	117.5	119.21	117.4	118.39	118.68	117.68	117.57	119.38
105.35	105.73	105.8	106.09	104.63	106.52	105.06	104.51	105.26	107.86	107.34	105.39	106.71	105.68	105.45	106.13	107.27	105.37	106.08	104.58	107.07	105.36	107.23	106.65	103.62	103.52	106.87	104.09	105.33	104.07	105.99	103.98	105.21	106.14	105.09	104.95	105.27	105.36	106.36	106.38	105.69	105.27	105.31	105.05	106.62	105.45	106.52	105.89	104.55	105.19
105.25	107.19	106.09	103.8	105.57	105.35	106.92	103.83	105.23	105.47	106.63	105.98	103.95	106.61	105.64	104.48	105.9	105.28	104.82	106.1	105.56	104.55	105.62	105.17	106.3	105.15	105.04	104.59	105.09	104.68	105.59	104.69	105.84	106.09	107.02	105.28	104.7	105.25	105.01	104.5	105.32	106.85	104.39	106.94	105.65	105.55	107.53	104.74	104.38	105.88
105.28	104.79	104.7	104.97	105.5	105.22	106.38	105.57	106.22	106.16	104.59	104.15	106.91	104.98	107.04	106.85	105.01	104.85	107.6	105.04	105.43	104.28	104.79	105.27	105.05	107.98	105.14	104.41	105.67	105.51	105.68	106.45	105.08	106	105.44	105.29	104.86	104.05	105.92	106.06	105	105.96	106.94	104	105.35	105.21	104.73	105.2	104.54	107.97
108.74	106.72	107.2	107.75	106.29	106.96	106.4	105.36	105.98	105.81	107.78	106.41	106.08	107.58	106.51	106.56	105.18	105.76	107.07	106.15	108.52	106.6	105.85	105.03	106.37	106.12	108.16	106.79	106.06	106.92	107.14	106.7	108.17	105.91	107.47	106.29	107.63	108.02	105.9	107.42	107.14	107.98	105.97	106.8	106.33	106.12	108.31	106.49	105.93	107.65
99.914	99.948	100.23	100.45	100.24	100.86	100.11	101.18	100.98	100.26	99.568	99.992	100.31	100.05	101.01	98.876	100.64	99.323	98.234	99.651	99.769	99.515	101.49	100.95	100.53	100.54	100.71	100.27	98.963	99.675	101	101.47	99.124	100.84	100.64	101.08	99.284	99.521	101.05	100.74	99.225	98.673	98.512	101.22	99.774	101.76	99.394	99.65	101.69	100.87
105.8	105.37	105.61	106.09	106.91	104.48	106.35	104.1	107.16	105.76	105.59	105.88	105.68	104.59	104.38	105.53	107.03	104.28	107.07	105.11	106.02	106.94	105.9	105.23	105.46	106.49	105.65	106.2	106.36	105.87	105.44	105.08	105.04	108.6	106.84	106.79	105.5	105.02	105.23	104.4	105.28	105.4	106.22	106.86	106.59	105.83	106.73	105.41	105.65	107.23
104.72	106.66	106.2	106.49	105.77	106.58	104.73	108.39	105.06	105.49	105.9	106.04	105.07	106.39	106.09	105.66	105.84	105.83	104.99	105.5	107.41	105.35	106.51	106.38	106.23	105.65	106.04	105.15	106.03	105.71	106.61	106.07	104.92	105.78	106.32	105.62	106.4	106.42	106.29	107.03	105.75	106.15	106.49	106.77	106.92	106.47	105.22	106.36	106.2	105.96
105.51	106.6	105.98	105.53	105.83	105.27	106.51	105.06	103.85	106	106.02	107.4	107.18	105.74	105.44	105.75	104.59	105.49	107.16	104.81	106.57	105.8	105.3	106.19	105.73	105.08	105.74	107.72	105.75	105.8	105.2	105.94	106.71	106.27	105.52	107.77	106.61	105.29	106.73	106.21	105.61	106.84	105.2	106.95	107.12	106.27	105.23	108.77	105.92	104.75
116.37	118.11	116.94	117.42	117.18	118.11	116.25	118.5	118.28	117.85	116.97	116.81	117.37	117.38	117.67	117.3	118.08	117.81	117.51	116.65	119	117.64	116.93	117.35	118.33	117.73	116.09	118.43	118.52	118.38	116.43	117.16	116.92	117.92	118.25	115.97	117.26	117.55	117.46	117.2	116.47	118.67	117.87	117.41	117.46	117.13	117.93	117.72	117.66	117.06
99.202	98.551	100.72	99.32	100.47	99.399	99.754	99.989	100.27	98.853	99.598	99.479	99.029	100.02	101.51	99.142	100.29	99.165	98.882	99.97	99.132	100.93	100.19	99.366	99.487	98.772	99.636	99.194	100.99	101.79	100.76	100.47	99.081	99.018	100.43	99.312	100.13	97.167	100.48	99.77	98.963	99.723	99.288	98.441	100.15	99.27	100.16	99.515	98.901	99.476
112.04	112.05	112.76	111.56	111.37	111.62	111.36	110.53	110.33	110.52	112.01	112.34	112.72	112.98	111.53	112.69	111.94	111.67	111.75	113.58	111.24	112.58	112.17	111.44	111.69	113.09	112.97	111.22	111.32	111.84	110.97	112.58	112.93	112.95	113.04	112.86	112.16	113.5	111.99	111.2	111.98	111.7	112.45	110.61	112.28	111.98	110.94	111.78	112.13	112.31
105.35	106.63	106.4	106	107.07	104.41	106.97	106.44	106.71	105.97	107.23	106.48	106.37	105.48	104.44	106.87	106.4	106.49	105.64	107.12	104.15	105.6	106.86	107.04	104.46	105.72	106.83	106.94	107.55	104.59	105.42	105.78	106.71	106.76	104.97	105.01	105.16	106.3	107.14	105.18	107.28	106.55	106.97	107.28	106.59	106.03	106.3	107.92	105.26	106.81
111.19	111.9	111.48	112.94	110.77	113.08	111.91	112.9	111.31	111.69	111.87	111.7	111.2	111.17	111.7	111.62	112.89	110.76	111.93	111.04	112.72	111.45	109.79	109.63	112.7	111.21	110	110.61	112.72	111.8	111.46	111.35	113.54	111.58	110.64	111.38	110.91	111.01	113.66	112.07	110.82	111.49	110.94	111.9	112.47	111.24	112.18	109.35	112.41	111.73
99.951	98.774	101.29	100.64	100.12	99.314	100.9	99.651	99.71	99.659	101.44	100.46	99.695	99.094	99.994	99.984	100.88	99.165	100.72	101.4	101.04	101.53	99.68	100.52	100.43	99.881	99.647	100.67	100	100.52	99.129	101.23	101.44	100.55	101.27	99.347	100.47	101.03	100.41	100.07	101.42	100.64	99.808	100.45	99.48	101.4	99.395	99.159	100.67	98.73
100.62	100.43	100.31	99.872	101.13	99.107	100.15	100.94	102.12	100	102.65	99.632	99.641	99.935	100.61	99.556	99.85	100.3	100.53	99.733	101.56	100.9	97.857	100.59	100.61	101.83	99.556	99.882	100.98	100.6	102.43	100.19	99.893	100.78	97.647	102.08	100.98	99.75	100.24	100.67	100.38	99.847	100.84	98.854	100.87	100.28	100.36	101.92	99.692	99.866
98.869	101.22	100.29	100.5	99.554	101.03	100.99	100.86	98.905	100.63	100.65	100.04	99.871	100.17	100.96	100.99	99.609	99.593	100.52	99.79	100.72	101.32	98.551	100.07	99.769	99.255	101.58	100.11	98.479	99.742	99.387	99.795	101	100.28	100.38	100.15	99.453	99.799	99.966	100.1	101.07	101.08	100.94	100.58	101.08	101.62	99.679	99.626	100.85	100.61
106.63	106.05	106.17	105.45	107.66	107.72	105.07	106.34	106.27	105.36	105.8	104.92	106.82	106.54	105.48	106.27	105.15	108.29	106.74	104.45	104.9	106	106.09	104.66	105.31	105.31	107.67	107.56	106.27	106.72	104.52	105.46	106.46	107.84	106.27	104.98	105.41	106.47	104.33	104.04	104.71	105.63	104.62	106.44	106.4	105.27	105.08	106.07	106.62	104.52
105.3	104.97	102.73	103.67	104.45	103.45	103.5	105.63	103.7	103.81	102.89	104.41	104.48	105.13	103.74	104.75	103.92	105.42	103.56	106.03	104.81	104.21	104.68	105.18	104.46	105.47	103.92	103.46	104.05	104.5	104.07	104.44	104.03	104.83	105.51	104.2	104.16	103.61	102.84	104.81	104.93	105.47	105.78	104.37	104.52	103.25	103.63	103.98	104.13	104.5
100.08	100.24	100.09	100.52	101.83	100.18	99.466	100.19	99.698	101.34	99.967	100.82	99.733	99.121	100.7	100.6	100.7	100.24	99.285	100.99	100.58	100.92	102.25	101.11	101.55	101.32	100.65	100.34	101.17	100.04	100.38	102.18	101.23	101.21	102.16	100.91	100.56	100.63	99.664	101.26	100.29	100.79	100.23	99.448	101.34	100.99	101.49	99.563	100.39	98.086
100.87	100.66	100.35	100.35	99.994	99.194	100.58	100.44	100.66	99.33	101.2	100.78	99.751	101.41	100.25	99.988	98.981	98.804	100.73	98.644	101.15	100.51	98.255	99.913	100.58	100.2	101.89	100.25	99.166	98.564	97.847	100.05	99.211	99.352	99.783	99.125	100.67	101.04	99.554	99.524	100.01	99.292	99.048	98.738	100.92	99.447	100.14	100.18	100.96	99.256
105.39	107.1	105.09	104.23	106.13	105.52	104.94	104.89	104.64	105.75	106.39	106.78	105.32	104.22	105.57	105.12	107	105.02	106.64	106.27	105.82	107.02	107.12	105.88	108.69	107.05	106.78	104.45	104.86	107.27	104.96	104.74	104.35	105.7	105.73	106.12	104.15	105.36	106.24	107.55	105.87	105.27	106.03	106.57	104.36	106.73	105.54	105.38	104.75	106.13
106.94	104.15	106.93	103.4	104.85	105.23	106.35	103.99	106.14	104.74	105.07	105.61	107.2	107.48	106.31	106.34	105.58	106.34	106.82	107.07	105.72	105.46	105.52	104.19	104.24	105.8	106.71	104.67	106.57	105.66	105.98	106.11	105.09	104.65	106.06	104.74	105.21	106.68	105.09	105.99	106.71	105.42	106.17	106.61	106.52	106.87	107.26	106.46	105.16	105.76
106.02	104.44	106.93	105.76	105.31	104.89	105.33	105.23	105.77	104.95	104.57	105.31	105.16	105.09	105.58	104.54	105.25	107.04	106.12	106.04	107.76	106.13	104.92	104.55	105.01	104.19	105.96	103.77	105.54	107.84	104.43	106.21	106.12	105.34	107.07	105.54	105.45	105.49	106.67	106.27	106.39	105.49	105.5	104.92	105.5	106.51	104.97	106.22	104.07	104.49
105.76	106.47	104.98	104.5	105.54	106.79	106.97	105.5	107.27	106.17	105.85	103.93	106.31	104.96	103.8	105.63	105.87	103.67	106.13	105.89	104.24	105.32	105.54	104.92	104.3	105.99	106.21	105.38	105.25	105.64	105.26	106.5	104.78	106.68	104.75	106.5	105.26	105.7	105.04	105.89	105.81	104.55	104.96	104.85	106.92	105.73	105.9	104.72	104.71	105.9
104.69	106.51	106.52	106.15	106.49	104.5	105.28	106.11	105.16	104.88	106.9	106.37	105.24	105.72	106.85	105.47	105.48	105.41	106.64	103.62	105.64	107.37	106	105.09	105.54	105.23	104.89	107.34	105.68	104.19	105.19	105.25	104.65	105.57	104.7	104.33	105.85	105.82	106.1	106.1	103.99	106.43	106.42	104.69	105.46	105.9	107.37	105.14	106.19	106
106.49	106.54	106.69	107.17	107.28	107.94	106.22	108.3	107.96	105.93	106.7	108.28	106.04	105.72	106.89	107.34	106.04	106.83	106.17	106.57	106.25	105.16	106.39	105.65	105.81	105.46	107.27	106.78	107.8	107.29	107.19	107.79	106.51	106.9	107.94	106.85	107.99	105.21	108.63	107.26	108.16	107.23	107.47	106.18	106.93	107.61	106.5	106.84	106.99	107.05
106.3	105.67	106.19	105.81	105.7	107.08	108.12	105.42	106.95	106.03	106.61	104.2	107.25	105.11	105.16	104.71	104.94	106.38	105.2	106.56	105.79	104.64	106.85	105.92	105.28	106.65	105.69	104.07	105.98	105.59	107.88	107.65	105.87	106.25	105.12	105.51	104.88	107.26	108.48	107.35	106.35	106.36	106.95	105.41	105.15	106.18	106.48	105.94	106.1	106.06
104.9	103.4	103.45	104.35	105.62	104.49	104.84	104.17	104.15	104.02	103.68	103.89	105.69	103.64	105.71	106.65	102.64	103.3	104.86	104.33	103.17	104.21	105.06	105.4	104.73	104.85	105.21	104.66	102.98	103.53	104.39	103.32	104.35	103	103.38	103.29	104.42	102.4	104.02	103.78	103.52	104.52	103.76	104.39	103.14	103.1	103.85	103.51	103.78	104.82
110.39	111.35	109.62	111.26	110.63	110.57	110.95	109.91	109.9	109.51	109.7	110.53	110.22	110.46	111.69	109.7	111.92	110.74	111.25	110.26	110.79	111.73	111.63	111.08	110.39	109.85	110.44	111.48	112.68	110.76	110.89	110.39	111.62	110.84	111.71	109.4	111.34	110.36	109.73	111.49	111.06	109.89	110.45	110.07	110.23	110.66	109.28	110.79	110.96	109.98
99.831	100.04	101.64	101.12	100.6	100.91	101.41	99.867	101.75	100.36	101.42	101.72	101.16	102.57	101.05	99.38	101.74	99.997	101.83	101.37	101.36	101.55	101.81	99.841	99.156	100.92	101	99.492	100.96	101.19	101.07	101.3	102.21	101.77	102.73	101.49	100.87	101.63	101.54	102.18	101.04	100.46	102.49	102.57	99.883	100.11	100.77	101.41	100.05	100.41
100.64	101.35	102.47	100.88	100.73	100.94	100.16	101.94	100.17	101.16	99.343	99.548	102.41	100.2	100.55	100.31	101.34	100.42	100.74	101.19	100	98.361	100.77	100.91	101.12	101.76	101.78	100.88	99.694	99.979	100.31	99.637	101.09	98.93	100.85	100.95	101.27	99.528	101.42	100.3	101.27	100.44	102.05	102.13	99.949	100.45	99.644	99.514	101.03	101.5
112.99	112.7	112.39	113.43	111.64	112.85	112.2	114.01	111.75	111.41	112.51	112.28	113.15	114.33	114.27	112.08	111.85	110.36	113.13	113.49	113.99	114.03	112.6	112.74	112.26	113.37	114.36	113.49	113.4	112.32	113.65	112.51	113.48	113.18	112.09	111.24	112.23	113.89	112.58	113.04	112.27	113.16	113.02	113.17	114.1	112.35	113.33	111.93	113.18	112.72
107.32	106.12	106.87	106.07	105.61	105.91	106.03	106.92	105.97	107.92	105.63	105.02	106.58	105.21	106.27	105.42	105.67	105.37	107.18	106.08	104.95	106.43	105.48	107.16	106.67	106.81	105.89	105.1	106.6	105.43	104.86	104.65	106.58	108.4	106.87	107.42	104.07	106.77	106.63	105.49	107.55	106.27	107.01	106.15	108	106.49	106.8	107.68	105.71	106.24
109.72	110.31	111.3	110.14	110.36	110.17	110.57	110.26	110.93	110.96	111.17	110.15	109.83	110.54	110.16	109.12	111.04	111.23	110.97	110.44	110.28	112	110.46	111.1	111.19	110.72	111.26	110.06	111.14	111.61	109.65	109.07	110.43	110.49	109.8	110.05	112.08	111.96	110.39	110.48	109.25	110.29	109.81	111.14	110.23	109.65	110.65	109.63	110.79	110.88
100.66	101.41	98.837	101.3	101.28	100.2	99.705	99.249	101.43	99.974	101.04	100.14	100.76	101.9	100.66	101.5	101.29	101.11	100.87	100.14	100.02	101.03	101.61	98.758	98.832	101.26	101.09	103.31	102.15	100.15	100.27	101.77	100.52	100.86	100.23	100.88	98.951	100.02	99.523	101.9	100.39	98.332	98.887	99.645	100.23	99.911	102.55	100.82	101.2	101.28
107.03	107.63	107.51	106.98	106.79	105.13	107.04	105.47	104.87	105.2	107.89	106.52	106.77	105.2	106.73	105.93	107.34	106.78	107.08	105.94	104.73	106.04	105.39	105.93	104.29	106.55	105.77	105.91	107.25	106.74	106.85	105.65	106.44	106.15	105.93	105.94	107.2	108.12	106.62	106.23	105.74	107.45	107.12	106.72	106.72	106.96	105.71	106.08	107.2	106.18
104.34	105.23	105.19	104.73	104.39	105.15	105.13	105.26	105.63	105.09	105.19	105.31	105.28	105.46	106.75	104.93	105.8	103.74	104.83	106.92	104.65	105.2	103.92	104.74	105.44	103.37	104.39	103.39	105.35	105.04	105.41	104.3	106.18	103.8	104.3	104.39	105.31	105.94	106.47	106.03	104.78	104.85	104.11	104.31	103.73	105.61	103.79	104.77	106.33	105.79
105.89	104.72	105.32	104.91	105	105.12	105.49	105.71	102.48	104.64	104.83	105.85	105.49	104.32	105.41	103.83	105.9	103.91	104.77	106.24	105.37	105.51	105.28	103.9	107.05	102.75	104.24	106.02	105.43	105.62	105.45	105.43	104.78	106.59	105.09	105.27	104.06	105.14	104.61	105.19	105.9	105.15	105.81	104.14	103.77	105.63	104.69	105.5	104.76	103.32
102.77	101.39	102.04	101.29	101.77	100.25	100.08	100.54	101.99	100.37	99.326	101.66	101.29	101.1	100.84	102.41	101.17	102.09	100.77	101.62	102.26	99.642	100.99	99.626	99.229	100.57	100.41	100.58	99.467	101.46	101.14	101.54	100.92	101.45	100.12	101.93	100.85	100.79	99.766	101.12	99.047	99.962	101.57	101.43	100.27	99.99	100.99	100.34	103.4	102.11
100.6	98.997	99.941	100.14	101.24	99.398	100.62	100.79	99.858	100.67	98.408	99.476	102.13	98.857	100.8	101.19	99.036	99.839	100.74	99.447	99.66	100.1	100.45	100.94	101.04	101.34	99.886	101.71	101.64	101.57	102.01	101.28	99.605	102.01	102.09	99.11	99.806	102.2	98.887	101.44	100.27	99.397	100.31	101.09	100.85	100.56	100.24	99.621	100.24	100.45
110.36	109.81	110.37	111.37	110.5	110.01	110.68	110.53	110.85	110.35	111.51	108.84	110.44	110.97	111.1	110.32	109.91	110.1	112.18	109.69	109.5	109.38	110.59	110.91	111.68	111.04	110.87	110	111.2	109.55	110.26	110.93	110.36	111.08	110.93	109.95	111.12	112.05	109.12	110.59	110.99	111.04	110.58	109.16	109.84	110.58	110.27	110.47	110.04	112.46
100.33	98.582	101.3	99.418	99.401	100.72	98.117	98.454	100.34	99.965	100.31	98.869	98.088	100.78	100.63	99.47	99.653	99.061	99.987	100.5	99.184	99.541	99.621	101.53	100.65	100.97	99.852	101.79	99.385	99.07	99.593	99.738	99.013	99.28	98.335	100.3	98.402	100.7	99.716	99.486	99.743	100.11	98.617	100.81	99.215	100.15	99.266	100.18	99.988	101.36
106.6	107.01	106.56	106.46	108.98	108.68	107.21	106.14	107.05	106.56	107.13	106.52	106.62	107.58	108.03	106.07	108.83	106.29	105.96	106.49	108.84	106.24	107.8	107.53	107.94	106.42	106.8	106.86	108.11	107.1	109.28	107.1	107.17	107.07	105.97	106.33	107.45	107.79	107.7	106.2	106.73	106.04	107.24	106.9	106.36	107.26	106.38	106.57	106.71	106.65
101.41	98.962	99.445	101.46	99.952	101.02	100.5	97.713	98.87	99.504	99.434	100.6	99.978	99.937	99.533	99.489	99.424	100.39	99.54	99.749	100.93	101.2	100.56	100.07	101.1	99.225	100.21	100.08	99.773	98.214	98.609	99.878	100.42	99.772	99.457	99.001	99.67	99.212	100.43	98.902	100.52	99.038	99.268	101.86	99.465	98.612	100.53	99.87	99.896	99.768
111.16	110.02	109.75	110.76	112.18	110.47	111.67	111.23	111.45	111.37	111.89	112.31	110.68	111.32	112.47	112.14	111.68	109.72	112.14	110.68	111.85	111.12	111.36	111.32	110.35	111.13	110.54	110.99	112.5	111.7	111.13	111.7	111.46	111.53	111.86	111.85	111.11	111.25	112.48	109.43	109.99	110.43	109.7	111.51	111.07	111.75	110.07	110.71	111.52	110.26
100.95	101.19	101.43	100.6	99.264	100.34	101.54	99.936	101.47	100.56	99.315	103.04	101.43	99.957	99.603	101.16	98.907	101.68	101	98.292	98.924	99.023	99.602	101.03	100.45	101.82	99.329	100.36	100.39	99.742	100.32	100.3	99.694	100.33	99.876	101.06	101.24	100.35	100.56	101.29	100.09	100.43	97.934	100.78	101.74	100.58	100.11	100.75	100.8	100.5
117.82	116.72	117.03	117.02	118.08	117.74	119.67	116.65	117.11	116.69	117.48	117.68	118.38	117.85	118.3	118.79	117.47	117.36	118.83	117.4	117.66	117.84	117.33	117.05	118.02	119.09	117.06	117.3	118.34	118.9	117.76	118.1	116.43	118.45	117.25	117.2	118.07	116.97	117	116.58	118.68	118.85	117.34	116.95	116.85	118.01	117.27	117.9	117.06	117.73
103.91	104.73	103.57	103.85	103.39	103.9	104.26	102.73	102.24	104.23	104.68	105.1	104.4	104.61	104.73	105.1	103.72	103.61	104.78	101.51	104.31	104.91	104.44	106.22	105.74	105.27	103.76	103.04	105.07	102.87	105.44	103.24	103.27	103.22	103.89	104.68	103.66	105.02	103.79	105	103.86	103.85	104.68	105.49	103.89	103.94	105.55	102.92	101.88	104.28
98.908	100.68	99.49	101.49	100.33	99.773	101.65	99.991	100.46	99.68	100.69	100.19	100.95	100.28	102.18	100.79	99.328	101.86	100.59	99.579	98.842	101.21	99.859	100.31	100.55	99.62	100.39	101.02	99.82	101.21	100.43	98.835	99.311	101	101.42	98.807	101.21	99.99	100.55	100.02	100.33	100.93	100.4	100.13	101.5	99.23	101.7	99.834	100.58	102.42
110.92	110.83	111.41	111.06	111.87	110.56	110.28	110.89	110.84	110.48	111.74	109.75	111.53	110.78	110.91	110.14	110.85	110.72	109.77	110.34	109.53	109.91	110.14	111.69	110.31	111.44	111.45	109.65	110.71	112.26	111.54	110.67	110.88	111.92	110.26	112.92	110.57	109.88	111.04	111.18	110.77	110.21	111.29	110.63	111.89	111.95	110.9	111.67	111.29	109.7
105.47	104.42	105.83	104.69	103.81	105.44	104.71	105.2	104.89	105.3	105.33	105.75	104.33	104.95	105.02	104.69	105.41	103.02	106.43	105.01	104.38	103.45	106.24	104.38	104.59	106.04	105.48	105.93	105.28	104.53	105.6	105.1	104.14	104.47	105.11	105.28	104.55	106.38	104.82	105.31	105.22	105.35	103.51	104.23	104.94	104.62	105.52	105.39	105.31	106.09
109.85	108.87	112.34	112.46	109.79	110.86	109.28	109.73	111.58	110.75	109.6	110.97	110.97	111.26	110.17	110.71	109.91	109.48	109.54	110.45	109.4	110.57	110.57	109.21	109.81	110	110.8	111.59	111.55	111.47	109.96	109.59	111.09	109.81	110.82	109.64	109.53	111.1	111.17	109.01	110.16	110.76	111.36	110.77	109.57	109.35	112.46	109.48	109.32	109.71
112.81	110.66	112.76	110.76	111.87	111.26	112.07	111.13	112.37	110.98	111.45	111.8	113.07	111.96	110.33	111.52	110.57	111.95	110.58	111.52	111.52	110.01	112.07	111.25	110.37	112.32	111.24	112.65	112.39	111.2	111.68	112.13	112.58	111.6	113.32	114.46	112.31	111.99	111.95	111.25	111.05	111.48	111.17	111.54	112.3	111.13	112.12	112	110.1	112.35
102.82	105.92	105.68	104.5	103.72	103.68	103.28	103.11	103.49	103.4	105.07	103.8	103.93	104.83	105.49	104.41	105.12	104.08	104.74	104.37	103.87	103.71	104.77	105.98	105.84	104.79	104.95	104.31	103.69	104.67	104.36	104.48	105.27	105.33	104.06	102.88	105.05	104.25	103.85	104.92	104.1	106.21	104.38	103.14	104.21	103.29	104.18	105.02	103.06	103.88
110.3	110.29	109.26	108.64	110.23	110.12	108.73	109.55	110.71	110.08	109.75	108.65	110.4	109.98	110.24	109.46	109.38	110.84	110.07	109.26	111.02	108.95	111.24	110.01	108.54	109.17	111.79	109.63	109.76	109.45	111	110.13	110.37	109.68	111.45	110.23	108.74	110.78	111.55	109.82	110.42	109.72	111.74	110.16	108.99	110.15	112.2	108.82	109.88	108.05
110.93	111.04	112.94	112.7	112.39	111.15	112.02	111.99	111.11	114.17	111	110.48	111.85	112.95	112.34	112.61	111.81	111.4	112.94	112.28	113.36	113.03	112.31	111.91	112.99	112.69	111.38	111.44	113.17	111	112.98	110.9	111.3	111.24	111.99	113.01	110.01	111.72	111.37	112.31	111.62	111.88	112.81	112.17	111.63	112.64	112.69	111.63	112.93	112.61
116.89	117.96	117.35	116.81	117.45	117.84	117.55	115.93	119.74	117.32	117.98	118.34	118.17	118.04	116.99	117.41	117.11	116.92	117.4	118.61	117.9	117.81	118.55	118.31	116.12	118.73	118.6	115.49	116.61	117.86	118.54	117.55	116.28	118.42	118.35	117.14	117.84	117.56	116.48	117.86	118.06	117.51	117.97	116.98	116.4	118.44	117.07	117.77	116.61	116.14
104.93	104.11	104.34	105.24	106.08	106.46	104.58	105.32	105.51	104.27	104.5	105.04	105.29	103.95	104.01	105.04	103.66	105.12	104.2	103.8	104.44	105.65	104.45	102.36	105.16	105.78	105.24	104.09	103.81	104.42	103.59	104.03	104.9	103.44	104.09	104.95	103.88	104.64	104.45	105.09	104.83	103.23	104.17	105.37	104.07	103.58	104.69	104.71	103.29	106.34
104.55	106.06	106.67	105.59	105.3	105.08	105.7	105.36	106.21	105.95	105.18	106.23	104.19	106.52	105.18	105.93	105.41	104.75	104.14	107.56	104.25	106.16	105.97	105.48	104.46	104.64	105.05	105.38	106.27	106.79	104.63	105.34	106.35	103.3	106.16	105.77	105.3	105.35	105.16	105.7	105.69	105.62	105.89	106.9	104.34	106.59	104.44	105.1	105.31	104.43
109.28	111.39	111.93	110.66	111.92	112.35	111.88	112.24	113.31	111.9	112.34	111.47	112.4	111.48	111.16	112.3	110.65	111.77	111.33	111.63	110.98	112.41	111.66	111.66	111.9	110.37	111.38	112.01	111.94	110.27	111.83	111.68	112.92	110.35	110.56	111.96	111.25	110.5	111.08	110.81	111.25	111.68	112.9	111.41	111.61	110.16	112.19	111.66	112.45	111.82
111.67	111.85	110.92	109.83	111.96	112.74	110.21	112.37	110.99	111.54	110.09	111.91	110.9	111.49	112.6	110.79	110.33	110.88	111.57	109.7	110.65	110.88	111.22	110.67	110.34	112.33	111.16	111.79	110.4	110.5	111.13	111.34	111.85	110.04	110.5	110.39	110.77	111.53	110.38	113.52	111.91	110.64	110.17	111.54	110.2	111.3	110.73	110.22	110.9	112.28
101.42	100.63	102.22	100.5	100.76	101.52	102.3	99.936	99.92	99.931	99.816	101.61	100.58	101.34	99.801	99.937	101.58	100.83	101.84	101.39	101.14	101.22	101.13	99.981	99.359	102.07	100.29	99.8	99.709	99.74	101.05	100.17	101.18	100.41	101.78	100.43	100.57	100.47	101.16	100.73	99.741	100.78	100.06	100.64	101.13	98.873	99.641	100.09	99.764	100.25
105.59	105.36	104.57	106.09	105.8	104.53	106.1	105.07	105.67	105.49	105.5	105.73	107.37	106.59	106.27	105.57	106.12	107.05	105.78	106.4	106.02	104.18	105.73	104.48	105.1	105.66	105.74	104.25	106.1	105.27	105.79	104.98	104.78	106.44	104.14	105.58	104.47	104.33	106.67	105.4	105.13	104.43	105.85	106.14	105.81	104.65	104.57	106.34	105.39	106.74
104.11	105.2	104.09	105.48	105.9	105.51	106.07	104.95	104.09	104.31	105.52	108.76	106.42	106.07	104.51	104.63	106.36	106.79	105.96	105.88	102.86	105.96	104.94	106.54	105.94	106.25	105.45	107.25	104.92	108.38	105.58	104.95	106.05	105.86	105.42	104.8	105.58	106.09	104.6	105.48	107.07	104.87	104.98	105.48	106.08	105.16	107.22	106.99	105.06	106.45
104.84	107.35	106.71	106.34	108.5	105.23	106.08	105.49	106.77	105.45	105	107.8	106.95	105.19	105.69	106.61	106.32	106.49	106.48	107.81	107.64	106.33	105.97	105.99	107.28	106.6	106.13	106.06	105.07	106.71	104.65	106.36	105.97	106.61	108.45	106.78	105.43	107.73	105.86	107.85	106.46	105.21	107.11	108.82	104.68	107.17	106.88	105.84	107.14	105.98
106.68	105.46	106.74	107.53	105.97	106.55	105.7	108.47	106.93	107.05	106.16	108.16	106.86	107.71	106.43	105.95	108.07	106.94	106.19	106.78	106.09	105.06	108.05	106.73	106.24	109.34	105.95	108.83	107.17	107.04	106.28	107.43	106.53	106.46	105.79	106.15	105.83	106.27	105.96	107.23	105.43	106.7	105.83	105.48	106.8	106.21	106.33	104.96	107.67	104.88
108.43	105.68	107.29	107.22	106.57	105.27	107.2	106.49	107.12	107.69	107.29	106.77	106.76	106.63	106.45	105.62	107.22	106.21	107.76	106.44	103.89	107.45	106.97	107.75	107.55	106.52	105.34	108.02	106.62	105.59	105.47	106.92	107.24	106.84	105.25	107.18	106.22	106.57	107.1	105.39	106.85	106.42	107.18	107.82	108.18	107.06	106.43	108.24	106.38	106.2
105.37	105.78	106.18	105.82	106.24	107.23	107.36	107.17	105.26	105.96	105.19	106.65	107.36	106.07	105.97	105.89	106.06	106.66	107.8	105.92	105.54	105.58	105.7	106.67	105.92	104.55	107.2	105.58	106.43	106.34	106.06	103.81	106.39	107.41	105.66	106.45	106.81	106.58	106.59	106.29	106.6	105.96	106.06	105.56	105.09	106.13	107.11	106.74	106.11	105.66
105.9	105.25	105.61	106.25	104.94	104.17	104.37	106.43	106.22	105.35	104.29	106	106.59	105.13	105.05	105.45	105.94	104.95	104.33	107.64	104.06	106.17	106.27	104.69	104.67	107	103.99	105.56	103.75	105.29	106.86	105.79	107.01	106.4	104.93	106.13	104.89	104.97	106.15	105.73	105.5	104.96	106.75	104.92	105.63	105.94	105.84	104.95	104.73	106.76
113.22	112.94	111.2	111.88	112.16	111.04	112.41	110.36	111.79	112.36	112.39	111.8	111.46	111.98	112.43	111.89	113.03	112.89	110.78	111.4	111.49	111.94	111.46	112.13	111.23	112.06	111.72	110.7	112.48	112.99	111.35	111.49	111.58	110.86	112.08	112.61	111.68	110.89	112.2	112.97	110.84	110.96	112.52	112.53	110.68	112.37	110.73	111.1	112.54	111.05
107.49	106.25	106.95	106.82	106.22	107.55	107.78	105.88	107.5	107.88	106.49	107.24	108.34	108.23	105.42	105.79	107.22	107.29	107.53	107.33	106.58	106.59	106.91	107.44	107.64	107.63	104.99	106.95	106.7	107.73	107.56	106	106.93	108.09	107.97	106.82	107.16	104.76	106.49	106.4	107.28	107.42	105.96	108	105.71	105.88	106.22	106.33	106.82	106.37
108.48	109.63	111.14	110.38	111.05	110.29	109.04	110.1	108.3	110.63	110.47	110.35	110.06	108.98	110.11	110.37	109.72	110.1	109.66	108.98	110.38	109.54	111.1	110.78	109.25	109.7	110.12	109.28	109.85	109.07	112.55	110.99	109.81	111.03	111.23	107.62	110.78	109.26	110.9	110.39	110.93	112.03	110.16	109.56	110.71	109.67	110.15	110.47	108.83	110.5
111.89	112.96	111.03	111.23	112.29	111.67	111.58	111.84	111.67	111.92	111.01	113.1	110.66	111.91	110.48	108.73	113.23	110.98	111.17	112.64	113.87	111.54	111.44	111.94	112	111.72	112.22	111.46	111.88	112.67	111.1	110.66	111.57	111.98	113.33	111.6	112.85	111.22	111.63	110.83	111.13	110.6	110.72	112.32	112.61	110.91	111.56	111.09	112.54	112.22
104.64	104.5	104.98	106.4	105.41	105.4	105.28	105.37	104.66	105.08	106.7	104.83	104.54	105.7	105.73	106.11	105.38	104.88	107.14	103.66	105.14	104.6	105.27	106.26	105.8	105.9	105.08	104.91	104.48	103.95	104.64	105.73	105.24	105.14	105.72	104.29	105.66	104.92	105.74	106.11	105.1	104.97	105.34	105.67	104.99	105.57	106.17	105.6	104.95	105.65
106.33	106.91	107.09	106.47	106.84	106.96	106.93	105.46	105.27	107.58	106.45	107.26	105.39	103.67	105.02	106.78	106.51	105.33	105.74	105.25	107	105.35	105.72	106.32	107.24	106.14	105.84	105.36	105.64	105.77	104.26	104.99	105.53	105.23	106.76	104.45	107.83	105.68	104.91	104.91	105.29	105.8	106.88	105.51	106.23	106.37	105.12	104.34	106.01	104.49
106.31	106.77	106.48	106.51	104.72	106.5	106.65	105.22	104.26	105.57	106.18	106.53	105.62	106.89	106.04	106.45	108.15	106.19	105.83	107.13	105.25	106.63	104.27	105.92	105.03	105.58	105.61	105.05	105.8	105.89	107.02	106.82	106.1	105.54	104.58	104.44	106.47	105.8	104.43	106.43	104.47	105.38	105.94	105.77	105.71	105.52	106.09	106.63	105.48	105.48
109.72	108.54	108.3	109.49	109	108.21	110.71	109.96	110.81	109.95	109.72	110.31	109.92	109.57	109.54	109.97	109.43	109.98	109.15	111.32	110.39	109.87	109.06	110.17	110.33	109.4	109.42	109.73	109.65	110.16	109.81	110.54	109.21	109.74	108.54	111.89	108.99	110.69	110.27	109.32	110.21	108.68	108.87	109.39	110.04	108.86	110.77	109.76	108.91	108.8
105.31	107.07	105.13	106.38	106.67	104.53	106.91	106.23	105.72	104.97	104.9	105.5	105.85	106.51	104.75	105.97	106.62	105.6	106.12	105.77	107.07	105.2	107.34	105.49	106.28	106.22	104.84	106.41	106.88	105.88	105.81	104.89	106.26	105.77	105.21	107.13	107.46	104.72	107.15	107.05	105.12	106.93	105.66	106.68	107.32	105.92	107.32	105.98	105.75	105.43
110.83	109.48	109.74	108.7	111.13	109.94	108.78	110.28	109.34	109.18	110.14	109.69	108.58	111.02	110.78	110.93	108.83	109.74	112.13	108.89	111.77	111.08	109.1	110.43	109.12	109.5	108.92	110.36	109.49	108.59	110.64	110.07	109.79	109.72	110.91	109.85	110.36	110.66	110.36	108.58	108.81	109.07	109.57	109.72	109.66	109.47	110.46	110.89	110.09	109.07
111.2	111.31	111.09	111.29	111.4	112.02	112.69	110.58	111.56	111.49	111.41	111.6	112.5	111.83	110.24	112.22	110.9	110.88	111.86	112.6	110.13	111.33	112.61	110.06	111.41	111.61	110.62	111.93	111.91	109.5	110.94	111.93	110.44	111.17	112.47	111.21	109.99	111.9	111.43	110.82	110.93	111.3	112.34	109.85	111.13	112.83	111.34	112.38	111.02	112.32
111.82	112.09	111.88	111.93	111.85	111.02	112.1	111.86	110.47	112.16	111.94	112.25	111.79	111.71	112.34	113.04	111.05	111.63	112.82	112.2	111.99	113.57	112.88	111.4	111.47	112.59	111.36	110.87	112.45	112.21	113.04	113.33	113.13	112.95	113.71	111.19	111.92	111.53	110.67	111.11	112.19	110.85	112.32	112.21	111.41	112.1	111.34	110.56	112.05	112.48
109.24	110.67	108.81	110.25	108.43	109.47	111.03	109.78	110.39	109.76	109.68	110.35	110.41	108.54	110.4	107.57	110.51	109.72	109.14	110.33	110.55	109.3	111.35	111.54	110.59	110.09	110.64	110.19	110.19	109.22	108.72	108.29	110.73	108.91	111.15	108.53	110.66	110.52	108.66	110.27	110.55	110.38	111.05	108.1	109.64	111.04	111.1	110.73	108.77	109.7
104.13	104.71	104.75	104.23	104.48	105.06	103.1	105.61	104.55	105	103.89	104.38	104.92	105.66	103.68	104	105.51	103.68	104.54	103.77	104.6	104.88	103.79	103.6	105.01	104.39	104.06	104.9	104.43	105.58	106.43	105.44	104.94	103.36	103.72	104.51	104.8	106.27	103.93	105.72	103.96	105.45	103.77	105.41	104.36	104.03	104.48	104.87	105.01	104.87
106.22	106.62	106.35	106.98	106.22	107.18	107.84	105.91	106.14	107.48	105.36	109.02	106.82	106.03	105.71	104.74	105.06	106.34	103.98	104.06	107.71	106.95	108.05	106.96	105.34	106.84	106.36	106.21	106.29	105.38	104.53	106.71	107.24	104.99	105.94	105.46	106.52	105.27	104.47	105.14	106.66	104.25	104.63	106.84	105.74	105.79	107.75	106.15	106.53	105.08
111.6	109.87	110.74	111.85	110.14	111.08	109.25	110.13	110.42	112.33	110.76	110.87	110.43	109.73	110.64	110.67	110.82	109.88	110.71	111.41	110.15	111.34	110.5	110.74	111.27	110.24	111.35	110.27	110.32	109.92	108.1	109.71	109.93	110.85	111.08	110.27	110.99	111.64	110.36	110.94	109.15	111.45	111.23	110.47	112	110.7	112.98	110.9	109.73	110.11
105.14	105.98	105.3	106.81	105.62	105.59	106.72	104.69	103.58	104.33	105.31	106.32	106.37	106.17	105.02	105.47	105.35	103.57	105.19	103.89	105.24	105.86	104.44	106.02	107.15	105.6	106.76	104.31	104.43	106.5	106.41	104.37	106.18	105.73	105.97	106.26	103.56	104.97	106.99	106.52	104.83	105.93	105.74	104.45	104.99	104.7	102.47	105.34	107.11	105.94
110.72	112.15	111.13	112.72	111.7	111.41	111.6	112.23	111.63	112.89	111.17	112.79	110.94	112.91	112.71	111.22	111.48	112.65	111.8	110.91	112.82	112.74	111.83	111.38	111.91	110.76	113.5	111.71	111.64	113.27	111.18	112.38	112.96	112.28	111.94	111.94	112.73	111.94	111.67	111.92	110.98	112.82	111.86	112.83	113.44	112.56	113.14	111.58	112.86	111.21
110.41	112.02	111.55	111.8	111.49	111.87	112.41	111.19	110.6	110.19	110	111.79	111.39	111.99	111.14	112.96	111.16	113.23	111.9	112.07	111.48	111.65	110.64	111.27	110.78	112.69	111.51	111.92	113.18	112.86	111.87	112.42	111.16	114.18	111.72	112.09	112.09	111.25	110.49	110.48	112.43	112.22	112.07	110.1	111.02	111.5	111.58	111.08	110.3	110.4
103.5	104.38	106.76	104.94	103.06	104.13	103.77	103.8	103.18	103.55	104.4	104.46	104.59	102.67	103.77	104.29	103.28	103.37	103.68	104.66	104.86	102.49	104.11	104.19	104.14	102.03	104.04	103.56	104.62	104.92	104.1	104.3	104.67	103.09	103.7	101.88	104.48	103.35	104.8	103.84	105.74	103.86	102.55	105.32	103.64	104.82	105.3	102.77	103.6	103.87
110.26	110.2	110.13	112.22	111.8	108.91	111.75	111.38	109.64	111	110.51	111.06	111.01	109.39	110.68	111.41	111.07	111.4	110.67	112.07	110.55	109.49	111.46	112.73	110.74	110.28	110.02	111.46	111.24	111.02	110.86	110.33	110.8	111.04	111.99	111.16	109.94	112.02	109.86	111.53	111.39	109.58	111.14	110.53	110.26	109.65	109	110.78	110.37	111.01
106.77	105.65	106.59	105.34	105.84	107.69	105.67	107.63	107.11	103.99	106.36	106.91	105.6	105.91	106.03	105.32	106.28	104.58	106.25	105.32	105.04	106.71	105.86	105.63	106.48	107.9	105.47	106.21	105.55	105.35	105.97	106.19	105.54	104.94	107.44	106.41	104.5	106.39	104.98	106.44	104.73	106	104.48	106.05	107.25	106.44	105.9	106.42	108.51	106.93
104.22	102.59	104.02	103.81	104.2	104.25	104.43	103.96	104.54	105.21	104.08	102.85	103.95	104.73	104.81	106.75	104.51	104.25	105.16	105.15	104.76	103.31	104.65	102.8	103.15	105.77	103.69	105.43	105.7	103.64	105.53	103.44	104.1	104.15	104.19	104.4	103.28	104.58	105	105.31	103.98	103.97	103.9	103.66	103.27	104.07	105.22	104.04	103.41	104.81
101.13	101.47	100.79	100.8	101.23	100.37	99.834	100	100.25	100.55	100.96	101.59	99.862	101.4	99.669	99.985	100.72	100.43	100.81	101.92	101.42	100.54	101.06	100.38	99.812	100.89	101.43	100.47	99.898	99.892	101.45	100.21	100.96	99.144	99.913	98.286	101.12	99.508	99.675	102.02	99.655	101.84	100.31	102.24	101.34	100.53	100.4	100.03	99.981	102.23
105.38	105.74	104.89	106.24	104.08	103.64	104.94	104.03	104.52	104.81	105.04	104.64	103.65	105.23	105.34	103.7	104.01	104.86	104.03	103.8	104.73	103.73	105.73	104.47	106.86	106.44	102.67	104.68	104.65	104.11	104.15	106.49	105.51	105.93	104.97	104.3	104.72	105.88	104.91	104.52	105.49	104.36	104.97	105.51	103.69	104.42	104.11	105.49	105.79	106.26
105.7	107.5	106.25	107.59	104.86	105.97	105.88	106.37	105.45	106.17	106.54	106.96	106.14	106.37	106.92	106.47	107.79	105.1	104.89	107.03	105.51	106.97	104.9	105.96	106.86	105.68	106.42	105.83	104.2	106.49	107.39	107.33	106.31	105.9	105.95	106.5	106.89	105.15	105.02	107.21	107.17	106.67	106.51	106.47	105.5	107.4	106.81	106.39	106.32	105.99
105.39	104.71	105.93	106.65	107.74	104.95	105.09	105.45	105.98	106.22	105.23	104.69	105.89	105.18	105.2	104.87	105.6	106.08	106.15	105.43	105.29	104.76	106.06	105.12	106.13	105.68	105.44	105.3	104.75	104.97	106.17	104.24	106.47	107.07	106.06	104.14	107.87	105.56	106.48	105.34	105.9	105.02	105.48	104.5	106.74	106.66	104.28	105.71	105.61	106.96
118.51	116.75	118.54	119.62	117.83	117.66	117.46	118.32	116.94	117.12	117.9	117.71	117.29	117.9	116.24	118.95	117.26	118.4	118.51	117.75	117.52	116.76	116.57	118.37	116.1	117.43	118.99	119.79	117.25	117.26	119.81	118.31	119.22	119.25	116.96	118.6	116.63	117.13	118.33	116.91	117.71	117.8	117.26	115.76	117.07	118.48	117.71	116.71	117.2	119.32
105.04	106.65	104.4	104.87	104.23	104.9	105.97	105.13	106.94	106.2	104.75	104.85	105.87	105.13	105.64	105.88	105.11	105.4	105.43	104.94	105.68	104.08	105.42	104.54	104.65	104.73	106.27	105.21	104.27	105.27	105.15	105.46	105.48	106.89	105.24	106.58	107.22	104.45	106.81	106.8	105.23	104.67	104.75	104.85	104.99	104.03	105.59	106.03	105.29	106.19
105.02	105.05	106.34	105.41	105.66	107.2	107.29	104.57	106.37	106.81	105.9	105.83	107.26	107.08	106.69	106.95	106.94	105.8	107.6	105.82	105.64	105.05	107.02	108.07	106.41	106.26	106.9	106.24	105.04	106.29	106.03	107.58	106.5	105.09	106.75	106.79	106.87	106.22	104.73	106.87	104.9	106.16	106.32	106.92	106.12	104.77	106.14	106.95	104.49	106.84
117.49	116.8	118.36	116.65	118.18	117.02	117.91	117.17	118.14	117.56	116.52	117.47	117.16	117.42	117.62	116.72	116.89	118.22	117.39	118.53	118.82	116.45	117.25	116.63	117.13	117.92	117.2	118.47	117.1	116.66	117.47	117.43	117.7	117.98	118.31	115.91	116.8	117.79	118.59	118.06	117.16	117.19	117.72	117.39	116.36	117.76	118.49	117.18	116.77	116.84
110.3	111.15	110.88	113.44	112	110.6	111.59	111.73	112.5	111.3	111.73	111.73	111.75	111.73	111.26	109.72	112.25	112.13	112.56	110.84	112.5	110.97	111.25	111.43	110.65	112.38	111.13	112.11	111.18	112.65	110.45	110.19	111.97	112.67	111.33	111.79	109.43	110	111.08	111.88	111.42	112.2	113.11	111.73	112.29	111.64	111.72	111.21	111.71	111.25
117.13	116.33	116.2	115.1	116.52	115.65	116.35	116.45	116.95	116.61	116.17	114.93	116.82	117.06	114.1	116.62	115.7	116.07	117.02	117.2	117.1	115.98	115.9	115.99	116.38	117.15	115.75	116.59	116.79	116.21	115.11	114.9	117.51	115.2	114.97	116.17	116.79	115.94	116.75	115.36	116.26	114.51	115.34	115.82	116.49	115.82	116.03	116.86	115.57	116.36
111.98	110.84	109.96	110.84	110.08	110.97	109.52	109.31	110.49	110.3	111.12	112.28	111.6	109.62	110.08	110.04	110.78	109.17	112.51	111.09	109.58	108.04	110.6	109.28	109.64	109.85	110.43	110.69	111.51	110.77	111.39	108.93	111.81	111.15	111.22	108.3	110.97	110.93	110.86	108.63	110.32	111.47	112.14	110.1	109.15	110.58	111.21	111.28	109.91	111
99.047	100.44	97.858	100.72	99.577	99.519	100.47	99.74	100.89	97.514	98.993	99.057	97.975	99.517	99.668	98.061	100.81	98.864	100.42	99.379	100.03	98.887	100.92	99.419	101.55	99.753	100.99	99.771	102.25	99.904	98.606	98.806	98.545	99.681	99.961	100.68	97.307	99.344	99.097	99.773	99.863	100.41	100.02	100.76	98.459	100.98	99.655	100.32	100.66	99.269
110.39	109.99	109.13	112	111.01	109.16	110.37	110.35	110.33	110.43	110.38	111.13	108.95	110.01	110.59	110.03	111.74	110.73	109.36	110.58	111.04	109.51	110.32	109.54	109.87	110.11	110.47	111.4	111.48	110.28	110.98	108.69	109.26	109.56	109.6	110.62	111.12	110.02	109.81	109.43	111.94	110.65	110.15	110.85	108.32	108.93	109.13	108.8	111.21	110.75
111.86	111.71	111.43	112.55	111.69	112.84	112.3	112.31	111.34	111.01	112.26	113.01	111.75	111.6	111.35	112.21	112.36	109.13	113.78	113.53	112.65	113.16	111.19	111.79	111.12	110.89	112.15	112.99	110.73	110.81	111.81	111.29	109.72	111.46	110.53	111.44	113.63	111.94	111.64	111.84	111.61	111.25	111.96	112.53	113.14	112.64	111.9	112.19	112.05	112.3
112.13	110.42	110.59	112.17	111.83	109.85	110.88	109.77	111.06	111.6	110.81	110.61	111.5	110.61	111.39	111.27	110.83	112.35	110.92	110.76	110.43	111.79	110.41	110.96	110.24	111.53	111.44	110.8	111.73	109.49	111.99	111.74	110.84	112.47	112.52	111	111.67	111.55	112.2	111.85	110.58	111.16	112.44	110.65	110.53	109.11	111.52	111.05	109.58	110.16
104.72	106.34	105.4	106.5	104.91	106.12	105.14	106.59	105.14	106.4	105.66	105.14	104.84	107.27	105.45	107.1	106.61	106.45	104.84	106.69	105.39	105.65	106.95	105.97	103.44	104.38	103.96	106.77	104.71	105.26	105.82	104.42	105.31	105.29	105.15	105.54	105.93	106.52	106.34	106.67	105.99	104.94	103.71	105.88	106.1	105.63	104.89	105.52	103.9	105.63
117.61	116.72	116.28	117.2	116.47	116.32	115.58	115.4	115.48	114.84	117.06	114.98	117.31	116.36	115.64	117.79	118.09	116.11	115.53	116.43	116.3	115.25	116.09	116.34	114.47	115.56	115.78	117.34	117.14	117.3	117.66	115.54	116.85	116.7	115.34	115.43	116.53	115.55	115.96	116.73	115.42	118.1	116.34	116.86	115.62	116.46	116.26	116.93	115.81	115.06
110.67	109.1	109.51	108.33	109.86	110.28	109.23	109.54	109.55	108.56	109.42	109.73	109.23	108.92	110.11	109.67	108.19	111.01	109.83	109.27	109.45	109.6	109.92	108.69	109.54	108.97	110.78	111.68	109.94	109.53	110.23	109.05	108.98	110.28	108.4	110.24	110.94	110.85	108.93	109.44	110.65	110.17	110.68	109.44	110.26	110.99	110.19	111	108.76	110.15
98.998	98.194	99.982	100.43	100.58	99.807	99.802	99.968	98.891	101.05	101.02	101.69	100.2	99.304	100.9	100.46	99.823	99.889	100.02	99.509	101.49	100.42	100.82	100.57	98.978	101.26	101.53	99.569	99.144	101.12	100.14	98.955	100.61	99.68	99.625	100.64	100.71	101.26	100.64	99.13	99.717	101.24	100.58	101.21	100.32	99.402	100.35	100.41	100.18	100.64
99.576	99.032	100.55	99.454	100.85	100.71	99.395	98.551	100.39	98.181	100.02	97.827	100.05	100.14	98.88	98.885	98.709	99.178	100.35	99.266	99.594	100.68	100.54	101.2	100.46	100.23	100.08	99.922	99.55	100.36	97.489	99.903	101.12	101.11	99.961	99.656	99.997	98.911	100.47	98.811	100.69	99.008	100.99	100.37	100.21	98.723	98.003	100.85	102.54	98.833
103.22	103.56	103.13	102.13	103.82	104.27	104.1	105.65	104.23	105.65	103.56	104.74	104.74	104.57	103.05	104.87	102.64	102.52	103.82	105.55	105.02	104.04	106.99	105.16	105.52	104.35	104.95	105.11	105.27	104.5	104.14	104.7	104.12	105.67	103.29	102.39	105.59	103.25	104.52	104.19	103.39	103.64	104.8	105.39	104.64	103.17	103.8	103.17	104.01	103.49
118.26	118.03	116.94	118.14	119.26	118.49	117.77	117.51	117.53	118.94	118.57	116.88	119.22	118.49	118.27	118.6	117.57	116.37	117.7	116.7	116.92	118.27	118.72	115.41	115.81	116.72	119.38	117.08	116.75	117.31	116.3	117.79	116.99	116.7	118.01	116.68	117.29	118.04	118.25	116.72	117.69	116.49	118.13	117.51	118.15	118.21	118.11	118.82	116.46	118.25
105.48	105.83	106.95	106.45	105.72	107.19	104.97	106.47	106.49	106.14	108.01	106.13	105.18	105.87	107	106.88	106.85	107.22	107.76	105.85	106.14	105.15	107.81	105.29	107.44	105.47	105.67	105.14	107.37	106.32	106.55	106.06	105.88	105.97	106.52	107.89	106.69	104.99	107.35	105.77	106.75	105.37	106.12	105.41	106.14	105.71	106.42	107.15	106.05	106.72
107.11	106.12	106.99	105.16	106.95	107.85	107.14	106.18	107.1	106.43	107.28	106.96	108.27	106.33	106.72	106.95	105.26	106.21	105.35	107.64	105.36	105.8	106.29	106.13	105.41	106.5	106.69	107.42	105.38	106.67	107.2	105.17	106.79	105.35	107.03	106.37	105.03	106.99	104.8	106.4	108.44	106.62	106.82	104.75	107.65	104.99	105.78	106.88	105.83	105.79
117.08	117.22	118.24	117.16	118	117.92	117.13	117.76	118.82	119.32	116.42	117.31	119.15	116.48	117.21	118.14	119.29	117.92	118.72	116.07	118.76	117.2	118.05	116.8	118.03	117.85	117.79	117.9	117.43	116.45	117.05	117.82	117.57	116.71	116.46	118.8	118.13	118.07	116.43	117.67	116.14	117.85	116.37	117.23	116.67	118.06	118.49	118.61	115.7	118.15
106.76	105.94	106.02	107.25	106.47	106.13	107.01	104.75	104.43	106.3	104.86	105	105.17	107.73	107.78	106.42	105.84	107.75	103.99	105.06	106.44	106.47	105.45	105.49	105.19	107.16	103.94	105.42	105.77	105.18	105.65	106.15	106.63	105.89	105.85	105.08	106.64	105.38	106.74	104.87	105.68	106.5	105	105.9	104.37	106.22	107.5	105.66	106.3	106.64
105.11	104.7	104.14	103.54	106.57	104.34	103.78	103.61	102.83	105.78	105.8	105.44	104.82	104.54	102.17	103.13	105.12	103.88	104.26	104.47	103.41	104.48	104.94	105.63	104.17	105.37	105.51	105.07	104.89	105.75	105.2	104.31	106.26	104.68	105.04	105.08	104.08	105.27	104.52	104.82	105.38	104.47	104.81	103.02	103.69	103.21	104.47	105.46	103.06	104.74
110.97	111.26	108.76	110.32	112.14	111.01	111.84	111.6	111.28	110.62	112.11	109.98	111.38	111.01	109.93	110.63	110.66	110.48	111.28	109.58	112.87	110.66	111.15	109.71	111.53	110.76	111.44	111.35	111.52	110.11	110.46	111.67	109.87	109.85	110.58	111.1	111.24	110.93	110.74	111.35	111.69	111.32	111.41	111.44	112.33	111.04	111.68	110.58	110.62	111.65
103.32	104.24	105.36	106.35	105.55	104.56	106.09	104.53	103.83	103.68	106.15	104.44	104.54	104.82	105.64	104.54	104.1	104.67	103.47	104.83	103.45	104.53	103.08	103.86	106.06	106.28	104.6	104.35	104.51	103.33	104.26	103.73	104.22	105.58	104.47	105.67	105.11	104.56	102.64	104.66	104.81	104.92	103.52	104.96	104.82	105.04	104.89	103.8	104.85	106.07
105.07	102.92	102.51	103.89	105.04	102.74	103.86	103.2	105.33	105.62	103.59	104.32	103.86	103.48	105.94	104.42	104	103.94	104.27	104.96	104.11	104.21	106.35	102.89	104.43	105.23	105.34	103.24	103.63	104.58	104.47	102.15	104.74	103.73	104.11	103.75	104.4	104.54	104.04	105.12	103.56	105.03	104.06	103.66	104.43	103.99	104.57	105.34	105.79	104.54
110.28	111.72	112.87	111.26	111.87	112.79	112.18	111.81	111.04	112.07	112.15	111.96	111.67	113.31	112.02	112.61	111.81	113.1	112.31	112.62	111.45	112.53	111.18	112.44	110.4	111.26	111.67	112.77	111.33	111.47	111.77	112.09	110.68	111.49	112.17	111.92	112.32	111.99	112.21	110.45	112.54	112.29	112.77	110.15	112.49	110.29	111.79	112.21	111.87	111.42
111.16	112.46	111.81	110.69	111.88	111.39	112.51	112.11	112.02	112.36	110.77	112.35	109.83	111.57	110.92	113.13	112.08	110.61	111.38	113.6	112.8	112.54	112.9	112.51	112.34	112.69	112.37	111.44	114.09	110.91	112.58	111.89	112.29	111.35	111.99	111.95	111.65	111.62	111.51	112.41	113.18	112.74	112.63	113.01	113.38	112.55	110.68	112.17	111.5	111.86
104.73	105.74	106.19	107.56	104.34	106.93	104.93	106.25	105.46	104.82	104.19	103.49	105.29	103.68	105.95	105.65	105.4	105.47	106.92	105.42	105.15	105.58	106.92	104.92	107.12	105.1	106.54	105.19	105.43	105.9	105.35	105.9	106.39	106.4	106.3	104.84	104.93	107.01	105.27	105.38	106.05	107.45	105.22	104.91	106.7	106.69	106.73	106.12	106.09	105.4
99.455	99.497	102.89	100.48	101.17	101.74	100.66	100.8	99.327	99.29	99.544	99.397	99.721	101.01	101.16	99.571	100.83	100.6	100.78	100.42	100.65	100.86	100.44	99.836	100.71	100.95	101.78	101.1	100.71	101.48	101.1	101.77	98.741	100.78	100.27	101.44	100.48	99.308	101.74	100.3	98.805	101.42	100.01	101.19	99.847	100.33	101.44	99.359	101.02	101.6
105.13	103.94	105.96	103.93	104.43	104.66	105.2	105.86	103.57	102.97	103.59	103.88	104.13	104.35	104.97	105.23	104.78	104.04	104.18	105.46	104.3	102.4	103.34	104.49	105.13	105.17	105.78	104.23	105	103.82	105.98	104.67	104.96	103.81	104.1	104.78	103.31	104.66	102.73	104.87	105.14	106.38	105.77	104.95	103.46	104.54	104.99	105.47	103.59	104.78
118.76	116.71	116.65	117.05	116.51	116.42	118.4	118.07	116.69	116.73	118.56	116.78	118.78	119.06	118.42	116.85	118.18	118.17	116.32	116.44	118.14	118.58	119.13	116.49	118.05	117.94	117.94	117.89	118.86	118.56	117.25	116.24	118.27	116.85	116.27	117.17	117.29	118.68	117.23	117.35	116.38	115.37	117.39	117.42	118.61	119.6	117.53	117.84	116.88	117.94
103.89	104.36	106.66	104.36	107.48	105.72	105.93	105.64	105.52	104.55	106.08	106.07	106.37	106.87	107.26	104.71	104.96	104.99	105.18	106.22	106.19	106.54	106.31	106.01	105.49	104.89	106.24	104.96	104.52	106.04	104.81	105.03	106.08	106.01	105.64	105.48	104.96	104.93	105.09	104.5	105.12	106.14	104.22	104.97	104.31	105.38	105.41	104.81	105.34	106.2
105.89	104.6	107.09	104.91	105.39	105.09	104.69	103.92	104.11	105.42	103.19	104.02	105.59	104.8	104.17	105.19	104.43	104.02	103.79	105.29	105.78	104.02	104.58	104.28	103.79	104.38	104.7	104.04	105.23	102.29	103.99	104.18	105.64	104.24	105.43	103.22	103.52	104.99	106.37	104.02	105.16	104.93	104.68	104.76	104.53	105.64	105.39	103.67	105.41	106.18
116.18	117.84	116.04	117	116.11	115	116.27	116.22	115.97	115.97	117.53	116.55	116.16	114.99	115.73	116.06	117.78	117.63	115.48	117.29	115.05	115.37	115.44	114.3	117.27	117.2	115.68	117.87	118.89	117.31	116.38	116.11	116.75	116.66	115.82	115.94	116.48	115.16	114.95	116.61	116.19	117.41	118.36	116.39	117.29	115.4	116.93	116.94	116.08	116.61
107.02	108.98	106.54	107.68	106.41	106.46	106.63	108.92	106.28	107.6	107.25	106.61	107.73	107.47	106.87	107.91	106.98	106.45	104.8	105.99	106.53	106.69	106.7	107.41	106.94	107.17	106.63	107.7	106.17	106.52	106.03	106.27	107.9	106.79	105.8	106.53	106.33	108.11	106.22	106.69	107.09	107.24	107.73	106.58	106.75	105.92	105.25	106.2	105.84	106.66
99.914	100.63	101.58	101.21	101.22	99.823	99.855	100.04	101.22	99.462	100.02	98.872	99.981	99.024	98.806	101.45	101.16	101.4	100.84	101.69	99.344	100.16	99.074	99.192	100.1	101.39	100.07	99.937	99.862	100.88	100.22	100.17	99.23	99.722	100.19	102.12	98.789	100.46	100.67	100.01	99.674	100.39	100.7	100.79	99.378	100.33	99.404	100.2	97.67	99.042
112.76	109.46	111.32	110.72	112.5	109.43	111.24	109.84	111.52	110.31	109.78	111.2	110.97	110.72	110.38	112.09	111.65	111.46	111.35	109.9	110.18	111.82	111.18	111.54	111.49	111.52	110.86	109.29	110.06	110.53	110.41	112.4	111.81	111.09	110.16	111.43	111.14	112.89	111.33	110.89	111.75	109.34	111.85	111.76	112.58	110.35	110.9	110.52	112.16	111.67
100.11	99.985	99.544	100.16	99.266	100	99.335	99.532	98.628	100.18	99.96	99.845	100.91	100.36	100.11	100.35	97.902	100.32	99.69	99.991	99.681	100.41	100.68	100.41	99.859	100.38	100.16	100.58	101.18	100.18	99.641	99.383	99.491	98.82	98.303	99.089	99.048	98.388	100.14	98.04	99.13	100.75	100.06	100.97	98.888	98.33	99.256	102.32	100.46	100.66
102.78	103.33	103.5	103.37	104.74	103.31	103.46	104.36	104.59	103.76	103.45	103.33	104.08	103.89	103.62	104.41	103.29	104.06	103.77	104.12	104.23	105.21	104.63	105.05	105.74	103.64	104.54	105.03	104.86	104.1	105.31	103.41	104.3	104.67	102.68	103.71	105.05	105.11	104.18	103.66	104.52	103.66	104.03	105.31	103.8	103.63	105.15	104.92	105.06	103.48
109.14	111.24	110.34	110.18	110.81	111.38	111.73	110.93	111.03	110.47	110.54	111.3	109.61	111.04	110.81	110.74	109.9	110.85	110.67	109.85	110.6	108.93	109.58	110.55	109.98	110.73	110.37	111.1	110.96	111.16	111.01	109.64	110.67	110.36	109.48	110.43	111	111.67	111.15	110.08	109.41	110.5	111.1	110.79	111.96	109.66	110.81	109.56	111.8	108.8
104.59	105.32	105.49	104.05	106.19	105.34	106.32	105.28	105.33	105.98	106.81	105.17	104.87	105.37	105.77	106.46	105.59	106.36	105.06	106.15	106.04	104.2	105.34	105.63	106.44	104.83	105.32	107.61	105.85	106.33	105.08	106.04	106.97	103.86	104.98	104.85	104.89	104.95	105.24	106.3	106.81	105.95	105.76	104.07	105.43	106.97	104.97	104.85	105.73	105.85
110.85	109.03	109.45	109.13	108.87	109.99	111.08	108.61	109.78	111.19	108.77	109.49	109.4	109.44	109.88	111.38	109.23	109.27	110.45	109.52	110.04	112.99	108.63	110.47	109.68	110.02	110.87	110.76	110.98	110.17	110.26	109.02	109.69	111.47	108.87	109.3	111.01	108.32	110.05	110.54	110.83	110.06	108.29	109.85	111.05	109.6	110.47	110	110.24	110.86
117.14	120.11	118.66	117.88	118.05	117.47	116.89	118.44	117.24	118.87	117.32	118.44	118.78	116.79	117.19	118.04	118.35	117.42	116.79	116.09	117.78	117.7	117.93	117.01	118.81	118.18	117.35	117.39	116.36	117.3	118.41	116.66	118.79	118.12	117.46	118.32	117.41	117.09	117.05	117.51	118.88	118.73	117.65	119.31	117.75	117.6	117.36	116.72	119.66	116.71
103.64	104.74	106.04	106.79	105.15	106.08	106.79	106.37	104.94	105.96	106.46	108.57	106.29	106.07	105.48	104.57	106.17	105.06	106.2	106.96	103.73	103.57	104.93	105.46	105.61	107.07	106.53	106.26	106.03	106.01	106.15	105.47	103.65	104.98	106.57	104.89	106.8	106.89	105.04	105.88	103.78	104.75	105.65	105.35	105.33	104.39	105.59	105.64	106.79	105.97
104.16	104.59	103.99	104.81	107.08	106.66	104.74	106.1	107.37	105.6	105.14	106.56	104.63	104.46	104.77	106.23	105.83	105.71	106.13	105.59	107.53	105.83	105.7	105.88	104.85	104.51	105.61	106.35	104.05	106.65	104.77	103.55	105.51	106.38	105.38	105.78	106.29	104.34	107.1	106.13	106.25	107.21	107.7	106.03	106.1	104.34	106.33	106.54	105.07	104.71
113.71	112.85	113.31	111.57	111.87	113.1	112.49	111.98	112.84	110.44	112.42	112.48	112.79	112.62	112.37	112.35	113.34	113.13	114.02	110.84	111.42	111.54	113.15	112.44	112.76	113.42	112.14	114.29	112.87	111.27	112.95	113.85	113.39	112.01	113.67	112.23	112.28	113.11	111.39	113.41	111.83	113.24	112.2	113.6	111.93	112.96	113.28	113.41	112.71	112.27
103.43	104.8	105.7	106.55	104.55	105.31	104.79	105.7	104.34	105.18	105.08	106.4	104	106.14	103.96	104.69	105.08	105.88	105.68	105.84	106.85	105.36	106.4	105.09	107.75	106.11	105.83	106.01	104.82	105.7	106.58	103.89	106.5	105.56	104.09	104.91	105.11	107.31	105.43	104.98	105.28	106.84	105.17	104.44	106.07	107.12	103.83	104.3	106.27	106.61
113.24	112.1	112.43	111.87	113.25	111.28	112.68	112.22	111.19	111.57	111.37	111.02	112.12	111.81	112.7	111.34	111.29	113.32	110.65	112.46	112.22	111.95	112.3	111.2	112.63	111.89	111.79	112.45	112.62	111.7	111.02	112.73	113.15	114.27	111.09	111.42	112.38	112.85	112.22	111.49	112.11	112.64	111.61	111.19	113.6	111.98	112.86	112.03	112.03	112.13
105.64	105.4	106.24	105	105.57	107.05	107.46	106.35	106.1	106.06	106.29	106.03	105.38	105.78	106.15	105.81	104.27	105.64	107.3	105.95	106.7	107.02	105.19	106.25	105.53	106.2	107.51	105.42	105.87	105.69	106.55	106.33	105.43	104.82	106.81	107.25	106.31	105.59	106.8	106.26	107.32	106.08	106.66	106.31	106.22	105.65	104.62	107.15	106.75	106.43
106.48	106.82	105.19	107.69	106.79	106.51	105.46	107.51	106.31	107.38	105.7	106.85	107.92	106.66	108.03	105.93	107.56	107.34	106.94	106.38	107.1	106.2	106.65	104.94	107.1	105.74	106.66	105.94	108.35	107.64	105.8	107.88	108.77	106.31	106.64	106.77	106.75	107.4	106.37	106.76	107.88	106.52	106.8	107.92	106.44	105.73	108.07	107.58	107.68	106.87
105.52	105.68	104.36	104.95	108.92	105.7	106.4	106.08	105.63	106.04	104.91	106.34	106.14	105.38	105.16	105.97	104.41	103.84	105.17	105.56	105.25	107.18	105.75	104.88	106.9	105.15	105.66	104.07	104.63	105.25	105.93	106.85	106.71	105.85	106.79	104.86	103.96	104.61	107.06	104.33	105.44	105.96	106.14	105.15	106.02	104.82	104.83	105.93	107.74	105.06
101.72	99.647	100.59	101.66	101.88	99.48	100.25	101.11	98.858	100.84	101.04	100.09	100.1	102.65	101.7	100.27	100.2	101.9	100.71	100.34	99.836	99.186	99.819	100.26	101.13	100.91	100.21	101.75	100.25	100.63	100.26	100.67	101.42	101.27	101.66	99.56	99.604	98.132	100.7	100.71	100.82	99.917	100.33	99.118	100.58	100.51	101.33	100.67	100.39	101.01
105.38	105.22	103.5	104.19	103.67	103.56	104.06	103.49	105.25	104.62	103.69	103.59	104.05	104.08	104.18	103.9	104.16	106.21	103.93	103.86	103.86	104.64	103.37	103.18	102.41	104	104.85	102.39	103.33	105.23	104.6	106.42	105.44	104.26	105.37	104.63	103.33	103.92	103.48	104.43	104.15	103.61	105.59	104.57	106.17	104.95	101.5	103.66	104.2	105.2
107.25	106.83	106.02	105.86	107.5	106.81	106.18	105.29	106.89	106.68	107.34	107.12	106.26	105.66	105.15	105.86	105.93	107.81	105.87	105.96	107.76	105.35	106.49	106.71	107.44	106.01	107.38	106.96	106.37	106.07	107.3	105.87	107.37	106.41	107.55	107.16	105.8	106.21	106.53	106.92	105.24	105.36	105.5	105.48	106.02	105.89	106.63	105.73	107.61	106.61
104.46	105.07	104.77	106.62	105.52	107.35	105.22	104.66	105.86	106.26	106.02	104.94	104.82	105.31	104.82	107.47	106.2	106.75	104.94	105.87	104.14	104.74	106.33	105.51	105.13	106.18	105.31	105.25	105.3	103.02	105.47	106.31	105.78	105.98	105.68	104.48	106.06	106.07	104.78	104.98	105.15	105.51	106.58	103.84	105.08	105.71	106.2	106.36	106.17	105.5
104.78	106.36	105.66	105.88	103.94	103.67	104.86	106.05	104.08	106.57	105.37	105.51	104.27	105.11	106.26	106.05	106.27	104.99	105.97	105.37	104.69	106.33	104.28	105.32	104.84	106.75	107.82	105.74	105.71	105.74	105.58	106.89	105.26	105.66	104.92	106.76	106.18	105.32	105.2	104.48	105.59	105.76	104.26	105.24	104.47	105.53	106.26	105.53	105.42	106.79
111.51	113.32	112.73	111.4	112.23	110.81	112.66	110.53	112.48	111.22	112.55	111.91	112.95	111.75	111.09	112.29	112.15	111.32	112.21	110.83	113.6	112.33	111.7	112.28	111.32	112.47	112.02	111.44	112.92	112	110.89	111.7	110.39	110.67	111.34	111.66	111.2	111.09	112.77	113.05	112.37	112.45	112.28	111.63	113.93	111.34	111.78	112.69	112.05	112.56
110.12	108.81	111.02	108.82	109.76	110.78	108.43	111.19	109.25	109.02	108.26	110.21	108.95	108.64	111.17	110.75	108.37	109.67	109.66	111.17	109.68	110.83	110.79	108.94	110.5	110.5	109.29	109.82	109.33	110.62	109.45	111.66	110.18	108.1	110.62	108.73	110.25	109.58	109.46	109.08	110.27	107.73	109.22	110.09	109.21	109.6	110.46	110.32	109.62	109.16
99.361	101.19	98.137	100.67	100.53	100.02	99.659	98.357	98.735	99.134	99.939	98.438	99.904	99.189	102.19	99.844	99.799	99.981	100.45	99.246	99.821	98.829	99.805	99.525	101.63	99.333	97.595	100.55	101.35	99.755	99.687	98.708	99.754	99.362	99.334	99.877	99.715	101.59	100.39	99.2	99.551	99.949	99.416	100.98	100.02	101.39	100.97	99.719	99.765	99.855
100.61	100.46	99.614	100.12	100.06	100.74	100.8	100.63	100.9	100.66	98.651	100.61	100.63	98.43	100.36	100.9	100.32	102.07	101.5	100.39	99.697	99.934	101.65	99.695	99.574	100.35	100.09	100.09	98.953	99.707	100.31	99.186	100.74	99.308	99.45	99.339	99.177	101.19	98.814	99.976	99.761	99.012	101.51	101.59	101.11	99.24	101.26	100.44	101.37	98.819
105.43	107.9	106.11	106.4	105.98	105.57	106.66	105.88	104.8	103.58	105.6	105.87	105.11	107.27	106.77	105.03	107.06	107	104.86	106.29	106.53	107.53	106.52	107.39	106.74	106.88	105.69	106.37	106.23	107.17	108.35	107.69	105.93	107.16	107	105.57	105.87	105.84	106.61	106.68	105.58	106.78	105.68	105.76	106.58	106.43	105.74	107.17	106.27	105.89
107.16	105.6	107.3	107.74	105.41	107.88	106.1	106.6	105.98	106.98	107.73	107.52	107.78	106.95	105.79	106.07	107.48	108.23	105.52	107.23	106.96	106.93	107.46	108.02	106.86	106.47	106.03	106.79	105.36	106.3	107.59	107.14	105.97	106.96	106.94	107.7	106.92	106.51	106.49	107.16	107.03	105.22	106.08	107.41	107.65	107.49	106.52	104.71	105.55	108.12
100.81	100.86	99.549	101.61	99.086	100.16	99.418	99.462	101.3	100.79	98.507	101.22	100.47	99.126	99.559	100.32	99.741	99.672	100.65	98.499	98.43	99.885	102.44	101.92	98.688	99.304	100.76	99.582	100.8	100.17	99.948	97.879	99.98	98.564	100.16	100.3	99.301	100.3	100.45	99.992	100.94	99.015	100.8	99.866	100.53	98.514	99.679	100.71	98.993	99.215
105.32	105.71	105.76	103.87	105.94	104.48	104.99	106.29	104.49	105.03	107.05	105.74	104.39	105.79	105.92	105.88	105.69	104.65	105.09	107.65	106.33	105.77	105.06	105.29	104.52	105.97	104.4	104.96	106.33	106.08	106.87	106.78	104.38	105.02	104.93	105.55	106.13	107.03	105.97	105.64	104.68	105.36	105.27	104.68	105.2	105.17	106.86	107.85	105.31	105.49
106.46	105.13	105.72	105.39	105.47	105.29	105.97	105.33	104.27	105.64	105.64	106.38	107.64	105.81	104.58	106.05	105.23	106.46	106.67	105.75	104.58	104.43	106.45	105.07	104.63	105.22	105.81	105.58	107.65	105.84	105.42	104.95	106.12	106.44	105.22	106.4	106.7	106.75	107.28	106.72	105.83	105.6	104.44	105.23	105.72	106.98	105.43	104.95	106.32	104.66
101.21	100.89	101.27	100.76	100.68	100.09	99.761	100.56	100.28	100.41	99.582	99.873	100.66	97.952	99.839	99.042	99.195	100.21	100.02	98.959	99.084	101.85	101.07	99.879	99.429	99.971	99.659	100.71	100.9	99.924	97.96	101.63	98.891	100.86	101.11	100.23	99.062	99.406	99.585	100.1	99.337	101.35	99.96	99.662	100.5	99.068	100.19	100.2	99.454	101.54
110.43	112.45	111.99	110.62	112.11	111.78	111.13	111.01	111.13	111.55	111.59	110.4	112.92	111.32	109.19	110.57	110.92	112	111.81	111.51	112.78	111.52	111.43	112.7	110.97	111.55	110.77	110.03	111.67	111.37	111.36	111.83	110.59	112.44	111.75	110.72	112.09	112.33	111.05	111.27	112.85	111.01	111.57	110.71	111.67	112.03	112.56	111.27	111.54	112.29
110.42	109.38	109.98	108.5	110.28	109.98	110.91	112.15	110.19	111.41	111.19	111.04	109.28	111.08	109.45	112.4	112.43	110.65	110.35	112.1	109	108.32	111.32	110.13	111.35	111.87	111.32	110.67	109.79	110.18	109.42	110.12	110.05	110.2	110.72	110.3	111.24	108.89	111.84	111.5	111.16	110.19	112.25	112.58	109.61	109.69	110.03	110.87	110.96	109.93
105.46	103.6	105.97	106.43	104.66	105.03	104	104.5	106.54	105.18	107.12	104.18	105.23	105.57	107.37	105.31	104.79	105.15	106.26	105.34	104.7	104.92	105.62	106.44	106.17	105.19	105.52	106.93	105.52	104.51	104.56	105.23	104.99	105.18	104.66	107.33	105.19	105.59	105.53	104.83	104.47	107.31	107.27	105.4	107.2	105.4	103.7	105.21	104.58	104.26
105.04	104.88	103.1	104.13	104.83	105.17	102.34	104.3	105.28	102.63	102.4	103.28	104.3	104.66	105.06	103.76	104.45	104.21	102.55	103.79	104.34	105.12	105.3	103.86	103.91	105.08	103.07	105.15	104.68	104.35	105.04	103.3	104.8	103.58	103.64	103.16	105.11	104.31	104.13	105.68	105.66	104.68	103.08	104.97	102.28	104.56	103.34	104.56	103.47	102.75
111.67	110.94	111.33	110.84	111.26	111.3	109.57	109.97	111	111.16	111.72	111.79	111.58	111.38	112.29	112.7	112.76	110.47	112.67	111.76	112.1	110.63	111.77	112.04	111.16	111.22	110.79	110.73	111.18	111.06	111.5	110.79	110.31	111.27	110.71	110.9	111.13	110.71	111.23	111.82	112.03	110.96	109.96	111.97	113.02	111.43	112.66	110.66	111.27	112.08
103.15	105.29	104.88	105.1	105.59	105.03	106.72	105.65	105.58	104.66	103.84	106.15	107.5	105.65	105.99	105.69	104.43	105.59	105.42	104.72	106.28	106.86	106.48	104.92	106.54	106.3	104.93	105.34	104.33	105.81	105.13	104.67	105.44	104.06	106.09	104.41	105.41	105.89	104.98	105.96	107.81	104.51	105.45	104.22	105.42	105.92	105.23	106.27	106.59	106.47
111.4	112.07	112.13	113.11	109.76	111.05	113.06	111.58	111.08	110.87	112.37	111.19	113.06	112.31	111.18	111.87	111.4	110.48	112.38	112.07	111.25	110.63	113.98	111.53	111.69	112.45	111.9	111.87	111.98	111.33	110.45	113.76	112.31	110.67	112.49	112.02	111.03	112.75	112.75	111.58	112.03	112.32	112	110.81	111.33	111.16	111.33	110.97	112.5	111.51
105.04	105.42	105.42	105.44	106.33	105.4	106.45	106.14	104.75	106.38	105.18	106.92	105.08	105.6	103.81	104.44	106.17	104.52	105.73	103.74	107.86	104.48	105.52	103.68	106.71	105.58	106.6	105.86	105.93	105.16	105.86	103.84	106.4	104.93	105.18	104.85	105.28	105.79	104.58	107.46	106.66	106.99	103.25	104.16	105.75	104.76	104.11	103.53	104.4	104.92
107.53	107.12	106.33	106.17	107.69	107.2	105.76	106.54	106.76	106.73	107.58	107.03	106.45	108.36	105.21	106.45	108.01	108.16	107.05	107.2	107.32	106.9	108.01	105.65	106.47	107.5	106.4	105.95	107.83	107.56	105.91	106.82	107.27	107.37	105.77	106.42	107.5	106.3	107.01	106.87	106.86	107.65	107.61	108.42	107.29	107.73	107.4	107.15	107.45	106.62
111.32	110.32	109.79	109.07	109.93	108.7	111.33	110.13	110.44	110.28	109.94	110.57	110.34	110.68	110.54	110.04	109.88	110.13	111.18	110.43	109.96	110.08	109.52	109.76	110.54	111.42	109.58	110.39	110.35	110.09	110.7	109.32	109.73	110.36	110.44	107.98	110.84	110.4	110.06	111.02	110.75	110.35	109.06	109.02	109.66	110.25	110.2	108.82	110.31	110.72
103.99	104.59	104.81	103.15	103.74	104.22	103.69	104.3	103.52	103.68	104.81	103.25	105	103.52	103.95	105.1	103.24	104.08	105.46	104.94	105.53	103.97	104.46	104.84	103.4	102.88	103.75	105.77	104.95	104.16	105.01	104.49	105.39	103.24	103.71	103.47	102.95	105.06	102.98	103.11	103.94	102.91	103.76	104.48	103.1	105.09	105.19	104.74	103.66	105.26
107.3	106.45	105.37	107.9	107.15	106.8	105.84	105.15	107.07	106.86	106.21	107.01	106.75	105.82	106.34	106.97	105.9	106.79	105.4	106.06	104.93	107.39	105.71	105.36	107.33	106.82	105.59	107.6	107.54	105.23	106.5	105.78	106.95	104.63	105.88	104.58	106.14	106.47	106.9	106.05	107.5	105.95	106.52	106.58	106.71	106.29	104.98	106.03	106.79	106.58
103.57	106.08	103.61	106.41	105.85	104.15	103.22	105.33	105.42	105.12	105.49	104.73	105.26	104.64	105	104.97	105.25	103.21	103.78	104.22	105.85	103.77	104.57	105.07	104.71	105.14	105.38	104.44	104.75	103.89	104.22	106.84	105.23	103.84	105.36	103.63	103.54	105.68	104.84	105.23	103.57	103.17	103.61	102.95	104.03	104.91	104.3	105.29	105.47	105.32
105.11	105.07	107.02	107.04	104.8	106.46	105.85	107.77	106.84	104.05	106.44	106.7	106.87	105.23	106.49	106.58	105.99	105.58	105.22	107.23	105.37	106.19	105.43	105.45	106.17	106.34	107.23	104.49	105.69	106.6	105.06	104.62	106.52	106.25	105.66	105.16	106.02	105.07	105.47	106.41	105.93	107.21	104.59	105.85	104.35	106.55	105.06	105.18	105.44	106.18
107.21	105.69	107.26	106.32	107.05	106.11	105.86	106.35	106.31	105.51	105.86	107.5	104.73	106.62	107.22	108.14	105.76	104.89	107.4	107.44	105.5	106.72	105.77	107.66	107.12	106.99	106.27	106.36	104.76	106.54	105.81	106.49	106.61	105.8	106.43	104.93	104.77	105.46	107.64	105.96	105.87	106.65	105.46	106.28	106.84	105.98	105.36	107.75	105.5	106.66
109.62	109.35	112.36	109.63	110.37	110.88	113.47	110.72	111.37	111.57	111.85	111.92	111.56	111.21	110.49	112.81	110.36	111.51	110.19	112.42	110.9	110.47	111.53	111.07	110.28	110.79	111.27	110.88	111.08	111.65	112.26	110.78	110.41	109.76	110.22	111.41	111.83	110.91	111.61	110.96	112.41	111.55	112.01	109.21	110.61	111.91	112.16	110.04	112.24	113.02
105.36	104.93	105.28	107.51	106.73	105.73	105.11	106.76	106.16	105.6	104.57	105.38	105.88	105.06	104.9	105.98	108.24	106.97	105.83	106.07	106.54	104.9	104.92	103.73	106.69	104.25	104.98	106.56	105	107.24	106.49	103.73	105.39	106.24	105.5	104.75	105.74	104.94	104.57	104.8	105.13	105.9	106.61	106.64	104.8	106.96	104.11	104.82	106.29	105.42
104.56	104.92	103.31	103.49	104.64	104.78	103.99	104.35	104.67	105.33	106.19	105.31	103.98	104.2	105.68	106.39	104.29	101.89	104.23	105.04	104.11	104.22	105.02	104.76	105.52	105.96	104.04	104.38	103.61	103.56	105.67	107.19	104.41	103.72	103.77	105.67	104.29	106.17	104.81	104.39	105.63	106.07	104.28	104.7	104.6	105.29	104.18	104.88	106.25	102.95
110.1	110.29	109.75	110.7	110.61	110.38	109.27	111.49	108.97	109.49	109.04	109.45	110.02	109.27	112.18	110.4	109.91	108.24	109.73	109.24	110.87	108.83	109.22	112.2	110.66	109.59	110.59	112.17	110.64	109.45	109.69	110.88	109.32	109.15	109.41	110.67	109.22	109.54	109.9	110.74	110.4	108.64	109.75	109.31	110.62	110.57	111.04	111.71	110.28	110.03
106.2	103.79	104.95	105.67	106.18	105.73	105.35	106.11	105.05	106.12	105.72	106.51	106.61	106.47	105.8	107.34	106.83	108.27	105.91	106.57	105.38	104.46	105.86	105.08	106.48	105.86	106.87	104.72	106.31	106.05	106.91	106.89	106.15	104.08	105.05	106.91	105.94	106.03	105.61	106.66	104.68	106.1	107.19	105.93	106.92	105.13	106.52	106.86	104.83	105.6
111.75	110.8	112.32	111.61	110.64	111.66	111.36	112.4	111.94	110.25	111.25	111.92	112.42	110.1	111.41	112.25	111.55	112.05	111.45	110.96	111.23	111.11	112.07	112.16	112.01	110.25	111.18	111.07	112.32	112.22	111.09	110.96	111.61	110.16	112	110.41	111.43	111.52	111.27	111.33	112.07	111.55	110.57	112.06	110.76	110.62	112.94	109.81	112.43	112.2
105.32	105.95	104.8	106.22	105.21	104.95	105.64	105.25	107.04	105.45	106.24	107.78	105.69	105.86	104.04	106.53	105.32	105.55	108.82	104.62	105.03	106.17	107.02	106.38	105.55	107.98	106.09	106.2	105.11	104.88	105.27	104.75	106.27	103.81	105.57	106.47	105.23	107.01	105.09	104.94	106.94	105.65	104.31	106.76	106.09	106.72	104.19	108.08	107.43	107.15
100.92	101.63	99.781	98.156	99.886	99.395	99.627	101.1	100.1	99.834	99.095	100.08	100.87	99.362	100.26	99.21	99.643	100.87	98.703	99.618	99.771	100.17	98.124	99.631	100.07	101.71	99.784	99.892	101.16	98.282	100.01	100.27	100.21	99.525	100.93	98.711	99.458	99.968	99.192	99.778	98.932	100.43	99.492	99.383	99.138	100.49	99.877	98.339	98.699	99.917
106.85	107.4	107.76	106.67	105.59	106.83	108.75	108.31	107.63	107.3	106.46	106.97	107.19	107.83	106.32	106.55	105.76	107.41	106.58	107.31	108.21	107.74	106.13	108.51	107.13	107.68	106.93	105.38	107.13	108.33	108.12	108.01	106.8	106.09	106.36	107.41	105.27	107.7	106.84	107.87	105.63	107.33	105.76	106.8	108.15	108.28	107.75	107.45	107.61	108.26
101.06	98.297	101.35	100.65	101.53	100.86	100.47	100.71	100.97	99.087	100.36	101.28	101.98	100.78	100.04	100.86	102.05	100.14	102.28	100.25	100.43	100.69	101.39	101.59	102.55	100.14	101.32	101.73	100.08	100.47	101.76	101.06	99.428	100.24	100.29	101.59	102.5	99.817	100.54	99.653	100.89	101.16	101.63	101.29	100.12	100.43	100.19	100.28	99.749	99.834
107.02	109.12	105.64	105.65	106.33	105.24	106.09	105.96	107.62	104.98	106.75	105.48	105.45	107.67	106.39	104.96	107.44	107.79	106.85	106.35	106.71	106.48	106.49	105.62	106.11	106.43	107.59	107.49	105.88	106.07	105.46	105.33	105.61	106.83	106.09	106.84	106.63	106.22	106.35	107.4	106.25	106.54	105.47	105.87	106.98	105.57	105.67	106.7	107.23	106.08
106.68	103.72	105.69	106.48	104.53	105.12	104.96	106.03	105.2	105.21	105.77	105.88	107.12	105.5	105.39	107.04	105.06	106.22	106.25	105.53	105.42	104.24	105.96	105.72	105.47	105.83	105.25	104.86	104.62	105.52	105.85	105.97	105.06	104.96	105.6	107.4	105.17	106.9	106.22	106.67	106.37	105.82	104.81	103.87	105.94	104.46	107.27	105.05	104.88	105.98
104.65	104	104.6	105.22	105.72	106.21	105.4	103.89	104.42	104.02	106.35	104.58	103.43	104.28	104.52	103.64	106.38	104.81	103.64	104.6	105.45	105.72	106.48	105.17	105.28	106.54	106.11	104.69	104.58	105.84	105.88	106.3	107.47	104.47	105.97	104.42	105.15	106.79	106.73	105.79	105.22	103.57	105.03	103.83	105.54	104.66	105.18	104.2	106.54	105.56
110.84	112.08	110.44	110.63	110.37	110.4	111.4	110.18	111.1	111.11	111.07	110.91	110.77	112.01	112.36	112.72	112.08	110.91	111.57	110.48	110.19	109.75	113.09	110.9	111.29	111.16	112.24	111.83	112.19	109.64	112.22	111.56	111.31	109.28	111.97	110.61	111.99	110.25	110.93	110.45	112.89	111.08	109.82	111.7	112.15	109.63	110.69	111.81	111.72	111.55
103.67	106.09	105.47	106.31	105.48	104.81	105.49	104.31	104.99	107.28	105.18	105.27	105.03	106.56	105.71	105.95	105.14	103.97	105.89	106.37	107.13	107.79	105	105.88	104.37	107.17	105.84	104.68	106.66	104.83	105.84	105.2	106.27	105.48	107.19	104.92	106	105.61	104.84	105.33	107.42	105.08	106.55	105.82	102.95	106.4	106.68	106.66	104.72	107.5
106.34	103.91	105.96	105.88	106.21	104.92	107.09	105.41	104.93	106.42	104.64	104.19	105.74	104.64	107.36	105.03	106.36	106.52	105.73	107.3	106.04	105.67	105.73	106.74	106.08	106.73	107.65	104.8	107.18	106.22	105.02	106.13	105.4	107.33	106.51	106.49	106.1	104.37	106.99	105.57	106.63	106.12	105.54	105.36	105.4	106.07	106.73	106.41	106.21	105.31
106.07	104.96	106.4	105.69	105.39	104.79	104.11	106.12	104.46	105.67	105.16	104.04	106.84	106.73	106.4	104.17	105.77	106.03	106.62	104.52	105.17	105.19	105.59	105.61	105.55	104.2	106.66	104.67	105.47	105.89	105.39	106.08	106.77	104.66	106.45	106.73	105.98	103.99	105.12	103.66	104.64	105.67	105.9	104.41	105.49	104.22	104.24	105.07	105.14	105.58
113.77	112.08	112.32	112.15	111.16	113.64	112.57	113.56	113.56	113.27	112.56	113.34	114.18	114.61	114.17	113.24	112.2	114.09	114.32	112.95	113.02	112.6	112.21	111.05	111.68	110.47	112.76	114	112.39	113.78	112.72	113.8	112.33	110.97	113.4	112.25	111.01	112.88	112.54	112.06	112.88	112.2	112.87	113.43	113.63	111.81	113.08	113.09	113.01	113.94
110.93	111.39	110.43	110.08	111.02	109	111.37	110.61	111.03	110.64	111.04	110.63	110.25	110.39	110.47	112.57	110.32	111.73	109.9	111.01	111.24	110.92	108.8	110.26	111.82	109.97	109.55	112.1	110.8	110.49	111.4	111.35	111.29	110.67	110.97	111.18	109.78	111.13	110.84	110.41	111.63	110.96	110.04	110.55	110.93	110.05	112.55	110.84	110.84	110.7
103.17	104.27	103.52	104.82	103.24	105.09	101.94	103.66	105.44	103.77	104.84	104.38	102.6	103.55	104.3	104.03	104.87	104.66	103.73	105.21	104.43	103.95	104.64	103.59	104.07	104.29	103.37	105.22	103.77	104.34	102.81	104.65	103.79	103.98	102.96	101.69	104.9	102.31	104.75	105.26	105.3	103.01	104.91	103.39	103.34	104.64	104.1	103.26	102.72	103.04
106.94	107.1	106.08	106.87	106.15	107.62	108.38	105.87	106.12	107.57	107.48	106.21	106.5	106.27	106.42	105.98	107.39	107.44	108.19	105.86	108.12	107.64	108.29	106.04	107.3	105.48	105.69	106.5	105.81	106.69	106.37	107.26	106.03	106.21	106.12	105.55	106.52	106.33	106.15	105	105.86	106.65	107.23	105.23	105.68	107.84	107.33	106.17	106.72	105.44
104.02	104.17	103.8	105.35	104.35	101.65	103.8	104.88	103.71	104.61	103.66	105.16	104.31	104.1	104.58	106.87	102.68	107.04	104.97	105.06	104.69	103.94	105.08	104.04	104.39	106.06	104.24	104.19	103.15	104.6	104.49	104.55	103.97	103.75	103.96	104.7	102.96	104.46	105.14	104.07	105.63	104.61	104.53	104.79	104.55	102.75	106	104.27	103.74	105.02
107.5	106.85	105.91	107.55	104.32	105.82	104.93	106	104.64	106.43	104.21	106.37	106.71	104.32	106.29	105.87	105.93	105.68	107.42	105.86	106.45	107.2	106.21	107.36	106.25	106.37	105.12	105.3	105.29	105.15	106.71	105.89	107.96	107.08	105.62	106.24	105.37	107	104.71	106.19	106.88	106.1	106.22	105.19	107.1	107.16	105.17	105.66	105.63	105.7
99.405	103.08	102.29	101.07	100.97	100.99	100.76	102.11	100.12	101.93	100.46	101.31	100.87	100.43	99.76	100.72	101.68	101.01	102.15	102.18	100.7	102.85	100.18	102.32	101.7	100.68	102.36	101.12	101.22	101.01	100.5	100.92	101.48	101.81	103.24	101.36	101.59	101.03	100.67	101.82	101.57	99.638	101.91	100.34	100.55	100.77	100.05	100.77	101.97	100.98
107.67	108.18	106.87	105.91	107.41	107.17	105.8	106.22	107.57	107.22	106.03	106.4	106.79	107.36	106.58	107.89	108.05	107.67	105.89	106.94	106.41	106.6	105.92	106.8	106.73	105.99	105.12	106.65	105.94	107.16	107.39	106.06	107.13	107.35	108.78	105.93	107.34	107.11	106.52	106.31	107.1	107.34	106.94	106.6	107.58	105.94	107.87	106.43	107.41	106.24
106.31	107.48	106.77	106.55	108.71	107.82	105.88	106.99	106.81	107.35	107.45	106.87	107.38	107.68	106.24	107.88	106.98	106	106.88	106.74	107.49	105.52	107	107.58	107.3	107.54	108.23	108.78	106.02	107.2	107.08	107.73	106.74	106.77	105.01	106.71	106.92	107.61	106.52	107.98	107.57	107.76	107.27	107.29	106.37	107.27	108.86	107.68	106.32	107.11
117.55	117.38	118.18	116.8	118.69	116.2	116.63	117.65	117.52	118.85	117.74	116.07	115.3	117.16	117.2	117.69	118.39	118.08	117.32	118.14	117.59	116.04	118.24	119.51	117.16	118.17	117.78	117.91	116.43	116.57	118.67	118.5	117.13	116.93	119.28	116.55	118.63	116.95	117.56	117.81	117.09	118.01	117.03	118.24	116.72	117.46	117.53	117.63	119.17	117.55
110.86	110.62	110.61	109.47	110.65	108.01	110.47	110.15	109.74	111.12	110.38	109.9	108.35	110.61	110.62	110.3	109.89	111.27	110.46	109.85	109.7	109.72	110.25	110.04	110.84	110.4	109.95	109.76	110.31	109.93	108.15	111.24	109.71	109.75	110.15	111.07	109.98	110.08	107.73	109.27	111.53	108.19	108.82	109.84	110.03	109.73	110.25	109.84	108.92	108.95
111.22	109.71	111.62	111.37	111.04	112.02	110.91	109.98	109.88	110.26	111.54	109.64	111.43	110.73	111.32	110.14	111.88	111.63	111.05	111.3	111.85	112.03	110.26	111.19	110.05	110.94	111.29	111.53	112.21	110.86	112.91	110.88	109.99	111.09	111.64	111.37	112.04	109.32	111.12	112.15	111.26	111.85	110.91	112.17	110.61	111.05	111.29	110.83	111.4	111.3
109.88	108.07	111.24	109.25	110.46	110.72	109.78	109.7	109.75	110.61	108.36	108.66	109.04	110.78	108.88	108.32	109.32	109.2	108.34	110.99	109.55	109.86	111.48	111.47	109.28	109.22	109.61	109.41	108.89	110.71	110.42	110.38	110.73	108.04	109.67	109.97	110.15	110.27	110.33	109.56	110	109.87	109.31	109.71	108.82	109.57	108.77	110.47	109.46	109.23
103.92	104.08	103.33	104.88	103.14	104.24	104.9	103.34	103.4	103.54	104.2	105.31	102.32	104.96	104.48	105.81	103.9	103.96	104.86	105.15	103.82	104.03	103.88	103.62	103.87	102.78	103.99	103.38	106.44	104.35	104.33	104.94	105.25	103.98	104.08	104.76	102.66	103.86	105.1	106.4	102.81	104.81	103.2	104.63	103.97	103.73	103.38	102.76	104.43	103.21
111.45	111.64	111.87	111.09	113.32	112.26	112.25	110.54	111.21	111.89	110.85	111.69	111.78	112.41	112.92	111.13	111.19	110.51	112.1	111.45	112.1	112.67	112.08	113.09	110.82	111.01	111.78	111.23	110.71	110.22	111.84	111.19	109.93	110.16	110.29	112.53	111.05	112.95	112.18	110.98	112.26	110.87	110.6	112.12	110.89	110.32	111.66	111.67	111.82	111.26
105.32	104.21	103.37	103.6	104.39	102.62	103.89	103.1	103.95	104.42	104.96	105.46	104.39	104.39	104.29	104.39	104.6	103.84	103.79	104.26	104.31	103.32	103.52	105.37	104.33	104.45	105.12	105.01	103.35	104.68	102.76	102.99	105.62	104.45	103.18	104.75	105.36	104.17	103.49	105.45	104.69	103.75	104.34	102.67	103.64	103.87	104.91	106.24	104.57	103.07
103.35	104.84	103.39	105.35	105.15	106.32	105.28	104.32	103.75	104.82	104.39	103.74	104.59	104.29	104.53	106.05	104.75	106.21	104.01	105.98	105.16	105.07	104.2	104.31	103.55	105.2	105.92	103.93	104.99	105.11	105.47	104.21	105.7	104.73	104.75	105.98	104.23	102.97	105.56	104.22	106.18	105.23	106.04	104.7	104.8	105.14	106.09	104.55	103.32	104.89
110.37	112.04	110.66	111.56	111.39	112.09	112.22	111.54	110.64	112.07	112.6	112.11	111.52	109.28	111.7	111.99	109.74	111.89	110.75	111.09	111.34	109.47	110.66	112.59	111	111.6	110.88	111.44	111.51	111.11	111.62	109.93	111.08	112.1	110.58	111.5	111.5	111.69	111.06	109.91	113.16	112.09	111.26	110.26	112.68	111.72	109.4	110.81	111.72	111.72
112.69	110.72	111.58	110.86	109.61	111.7	110.65	111.13	111.59	111.14	110.36	111.76	110.52	112.08	111.19	112	111.21	110.63	111.77	110.69	111.82	110.86	111.75	112.87	111.39	111.23	108.85	110.07	111.81	110.34	111.21	110.76	112.19	111.89	111.31	110.94	109.72	111.39	111.87	110.71	112.21	109.94	111.88	111.64	113.04	110.57	110.16	109.06	110.85	110.92
116.44	116.83	118.12	116.9	118.33	117.95	117.93	116.58	117.68	117.89	117.73	117.63	116.55	118.12	116.16	118.67	118.12	115.71	117.88	117.43	116.91	118.16	119.03	118.17	117.55	118.4	117.31	117.75	117.32	117.47	117.85	117.33	116.58	116.87	117.5	116.87	117.64	116.64	117.32	117.79	117.11	117.03	117.51	116.96	117.4	117.03	117.87	116.54	117.09	119.49
101.34	99.727	99.336	100.27	100.97	101.26	101.36	101.46	99.993	100.43	99.814	100.57	100.3	101.94	100.3	100.02	100.59	100.84	101.06	98.895	101.61	101.01	101.06	101.18	102.73	98.966	100.84	99.546	100.28	101.01	101.01	100.73	100.16	100.97	101.11	98.886	101.43	101.05	99.43	99.989	101.57	100.75	101.24	101.7	101.15	100.74	99.842	99.499	100.45	100.3
106.88	107.81	106.71	106.29	106.67	107.98	105.92	108.27	107.19	107.09	105.61	107.62	105.77	106.44	106.39	108.13	106.43	106.67	108.75	107	108.2	106.49	106.55	107.68	106.29	106.42	108.17	108.02	107.01	106.54	106.35	107.37	107.33	107.45	107.61	107.4	107.65	108.37	106.54	107.23	109.3	106.72	106.6	106.99	106.59	107.77	106.43	109.09	106.62	108.16
106.85	108.22	107.3	104.36	107.65	105.72	106.25	106.73	107.21	106.91	106.35	106.72	106.84	107.52	106.41	106.71	106.59	106.58	108.31	107.09	106.44	106.91	105.74	106.86	107.18	108.54	105.32	107.91	105.93	107.35	105.84	106.74	107.08	108.8	106.84	106.27	108.22	106.48	108.08	108.17	107.38	108.75	105.86	106.95	106.05	106.69	106.48	107.57	105.68	106.55
111.22	109.17	109.02	110.04	109.86	109.01	109.59	109.52	108.86	109.99	111.42	110.2	108.92	109.5	107.84	111.18	109.79	108.97	111.56	110.95	110.29	109.53	108.49	109.61	108.83	109.77	110.14	108.23	110.74	110.38	109.43	109.76	112.04	110.15	110.43	110.06	109.78	109.45	109.97	108.62	110.22	110.32	109.28	110.55	108.47	108.94	108.62	109.12	109.6	110.49
110.51	110	110.65	110.35	112.25	111.13	112.49	111.59	111.89	111.72	111.09	112.79	111.28	112.52	109.97	110.38	111.93	109.38	111.31	111.11	111.95	111.73	110.84	112.27	110.87	112.97	111.46	111.61	110.9	111.61	112.64	111.14	110.49	111.19	111.11	111.46	111.44	113.19	110.93	110.96	112.27	111.13	109.84	110.82	110.7	111.82	111.68	110.95	111.05	111.48
116.89	117.35	116.99	117.57	118.1	118.35	117.47	116.58	115.74	119.82	117.51	118.38	117.31	118.44	116.3	116.92	117.02	117.4	118.39	116.08	116.41	117.48	117.09	118.25	119.64	117.83	117.9	116.74	118.41	118.07	118.49	116.29	117.77	120.07	116.33	117.09	118.79	117.45	117.33	117.5	117.27	118.05	118.46	116.98	116.55	117.07	117.9	118.23	117.72	119.37
111.74	109.93	112.78	111.73	111.74	111.08	111.81	112.31	111.91	112.97	112.62	111.18	110.52	110.9	112.15	111.95	112.07	110.47	113.11	111.91	112.42	112.88	112.51	112.27	110.04	111.96	111.77	112.32	111.44	110.78	110.36	108.77	111.86	112.52	112.82	110.41	110.55	112.03	111.4	110.3	112.59	111.79	112.22	111.05	111.26	112.25	110.92	111.14	112.18	110.61
105.25	106.32	106.57	105.16	106.02	105.96	105.27	106.08	104.36	106.97	104.66	105.09	106.07	105.85	103.53	105.32	105.06	106.02	104.08	105.79	107.86	105.35	105.05	107.21	105.19	106.22	106.6	104.71	104.11	103.71	106.45	106.47	105.8	106.2	104.18	103.78	104.76	104.54	106.33	105.56	105.89	106.04	105.43	105.96	104.56	104.33	106.19	105.22	104.92	104.88
110.41	110.82	108.58	110.41	110.69	110.49	110.32	112.03	108.52	109.49	107.46	108.85	109.95	108.81	111.65	110.32	110.14	109.56	110.42	108.9	109.57	109.38	111.26	110.63	111.21	111.95	111.8	111.1	109.08	109.43	110.44	110.44	109	111.33	110.13	109.71	110.88	108.4	109.43	111.97	110.97	109.87	110.07	109.81	110.46	111.24	108.72	110.42	110.37	108.81
104.6	104.09	101.61	102.95	102.51	105.04	103.78	103.55	103.93	104.83	104.6	104.68	105.11	102.79	104.11	102.85	105.22	105.06	103.98	104.22	104.5	103.49	104.98	104.4	102.94	103.8	102.44	104.69	104.3	103.61	104.58	106.3	104.63	105.89	105.28	104.68	102.79	103.92	103.39	103.8	102.77	105.64	105.8	104.12	104.14	103.07	105.25	103.5	102.81	102.67
110.87	111.43	113.05	112.75	113.06	112.43	111.64	111.94	112.43	110.4	113.12	111.38	109.73	112.35	112.4	111.92	110.15	111.48	111.7	111.16	111.39	112.15	112.73	110.82	111.77	112.98	111.23	110.46	112.45	111.36	111.34	111.32	111.97	112.9	113.04	112.53	111.29	110.97	110.42	111.1	111.57	110.9	111.65	110.8	113.66	111.76	112.94	111.81	112.57	111.01
110.93	110.33	109.29	108.29	110.33	110.52	109.73	110.24	110.57	110.21	111.55	109.57	111.22	111.19	110.34	109.58	109.5	110.29	111.09	110.92	109.75	110.04	110.03	110.24	109.46	111.35	111.22	109.56	111.09	111.12	110.89	110.74	111.06	112.69	110.84	110.97	110.27	112.71	111.28	111.11	111.15	111.72	109.73	112.61	111.31	111.2	111.35	108.48	111.64	111.55
99.2	100.59	100.53	98.59	98.876	99.579	98.62	99.881	99.722	101.28	98.627	98.819	100.22	99.901	100.94	100.04	98.639	99.228	100.24	101.38	100.33	101.27	99.634	100.45	100.56	99.282	98.875	98.693	97.767	100.99	99.55	98.844	98.122	99.405	100.62	98.84	99.327	99.049	99.193	99.529	99.751	99.684	101.65	100.45	101.33	100.11	100.14	100.44	100.44	100.02
100.95	101.22	100.56	100.75	101.84	100.39	100.01	100.53	101.07	100.43	101.42	98.878	100.15	100.83	98.996	99.617	100.93	102.86	101.25	100.14	99.834	99.278	100.27	101.36	100.25	100.81	99.691	101.37	99.927	101.32	101.49	99.722	100.08	100.52	99.856	100.88	101.25	100.06	100.98	100.87	100.62	101.31	100.78	99.319	102.2	100.5	100.18	98.728	100.12	101.02
111.66	111.95	111.38	112.34	112.24	111.39	111.46	111.25	113.02	112.81	111.73	112.37	111.58	111.52	110.84	111.11	111.77	112.83	110.85	112.5	110.7	112.31	111.16	111.72	112.36	111.17	111.31	111.59	112.15	111.27	112.07	110.42	113.4	111.41	113.45	112.49	111.43	111.06	112.17	110.49	110.07	111.83	110.57	110.92	110.99	113.12	110.41	110.99	112.37	111.45
105.7	107.33	107.3	106.02	106.45	106.27	104.54	107.47	106.06	107.83	106.47	106.95	106.26	105.92	108.11	105.78	106.32	107.63	105.48	107.12	105.65	107.4	105.55	105.91	105.46	106.29	106.57	104.28	105.9	105.13	105.93	107.12	107.61	107.31	107.37	108.14	107.3	106.85	106.23	105.47	105.66	106.57	105.56	106.83	107.04	106.08	105.89	105.86	108.3	106.91
101.24	101.06	100.29	99.99	100.06	100.52	101.07	101.65	99.926	100.57	100.66	100.58	101.85	101.69	99.089	102.49	100.3	100.38	99.237	100.26	101.38	101.21	101.83	100.32	100.77	100.94	99.371	101.68	102.58	101.59	100.61	101.16	100.83	102.2	100.77	101.16	101.52	100.35	100.89	99.711	101.1	99.541	100.04	100.06	100.67	101.02	102	101.66	100.8	100.22
110.67	109.14	111.25	110.95	109.75	111.84	112.43	110.36	110.65	110.34	111.69	111.71	110.22	111.67	110.45	112.43	112.76	112.68	111.23	111.24	110.57	111.31	110.17	111.08	111.09	111.05	112.96	112.34	111.61	111.92	110.52	112.67	111.54	109.61	111.48	110.19	110.99	112.71	110.81	112.02	111.1	110.19	112.43	110.67	110.9	112.44	111.29	109.78	112.16	111.02
106.11	104.68	105.96	105.91	104.63	105.58	106.63	106.71	106.53	105.05	104.28	105.38	104.92	106.32	104.96	106.76	105.16	105.66	106.08	105.46	105.16	105.69	104.12	103.76	105.59	106.61	106.29	103.72	105.53	106.05	103.12	104.63	105.12	105.61	104.74	105.53	105.83	106.6	105.5	104.95	104.73	106.18	105.32	104.86	105.57	104.63	104.53	104.75	104.16	105.93
104.99	104.88	106.5	104.94	104.84	105.2	104.38	105.86	106.58	104.71	103.78	104.23	105.29	106.77	107.07	105.85	105.9	104.5	105.89	105.15	103.89	105.14	105.67	104.36	105.18	105.71	105.9	104.69	105.8	105	106.03	105.18	105.29	106.5	105.31	105.05	106.31	104.91	105.77	105.27	104.75	105.73	105.25	103.88	105.11	105.44	104.47	105.49	106.76	105.07
106.77	106.16	106.58	107.15	107.23	105.85	107.79	106.15	107.89	105.99	107.04	104.99	105.54	105.96	105.19	106.41	105.95	104.96	107.88	104.93	106.88	106.94	106.66	105.91	105.96	105.74	106.88	107.34	106.93	106.74	106.5	105.7	106.47	104.21	106.73	107.81	105.53	106.03	106.3	106	106.17	105.85	107.42	106.63	105.5	106.56	106.21	106.27	105.75	105.79
110.37	110.08	111.09	112.9	110.77	112.08	110.73	111.82	111.25	111.06	110.22	112.28	111.22	109.86	111.02	112.16	110	110.88	111.41	110.8	112.65	111.4	112.53	111.06	110.34	112.21	111.14	110.95	110.71	109.94	109.69	112.44	112.01	111.19	111.92	112.34	113.83	111.84	112.01	110.02	111.05	111.85	110.3	111	110.62	112.55	111.44	110	113.64	111.35
100.5	100.06	100.77	102.41	101.53	101.96	100.43	100.56	100.36	98.276	100.13	99.925	99.316	99.562	100.03	99.199	100.03	103.29	99.139	101.19	99.913	101.76	99.98	101.64	100.75	101.07	102.25	101.26	102.07	100.16	99.983	100.05	100.11	101.13	101.62	99.819	99.96	101.62	101.46	101.83	100.54	100.69	99.646	101.09	100.38	100.69	99.997	99.574	100.49	100.1
105.43	105.39	104.7	105.52	106.18	106.27	104.47	107.79	105.81	103.63	104.46	104.98	105.07	105.18	104.36	106.37	106.11	106.22	105.72	106.48	106.92	104.26	104.45	104.42	104.91	105.25	106.32	103.8	106.59	106.17	105.58	106.38	105.72	105.17	106.32	106.17	105.35	105.06	105.6	106.07	105.75	106.02	104.85	106.05	104.17	106.1	105.92	103.23	105.56	106.5
107.52	105.93	105.76	106.67	105.26	107.14	106.64	107.02	106.78	106.65	106.35	104.94	106.28	105.87	106.04	107.91	107.76	105.34	106.84	107.19	106.32	106.28	106.03	108.2	104.52	104.29	107.18	105.07	108.21	107.92	106.56	105.85	106.94	105.39	106.43	107.13	107.15	107.51	107.5	105.77	107.32	105.7	105.84	104.99	107.4	105.49	105.78	105.85	107.49	106.35
105.79	107.39	105.55	105.06	105.85	105.87	104.59	105.37	106.25	105.56	106.01	105.63	105.7	105.99	105.74	105.78	106.43	105.38	105.56	105.68	104.97	106.02	106.29	104.66	105.14	106.99	106.08	106.43	105.38	105.68	104.72	107.08	105.38	105.74	105.26	106.59	105.64	106.91	105.84	106.51	105.68	105.44	107.49	107.02	104.31	106.82	106.46	106.08	106.45	106
104.89	105.73	104.1	104.66	105.91	105.12	105.17	105.56	105.42	105.26	105.12	104.81	104.05	104.99	106.72	104.49	104.25	104.77	107.01	104.17	106.04	106	104.22	105.26	104.92	106.47	105.9	103.46	106.85	103.88	105.05	106.89	104.48	104.75	106.37	106.29	105.86	105.49	104.26	103.83	104.49	104.31	104.65	105.34	103.68	106.16	106.24	103.36	103.75	104.58
99.827	99.636	99.799	99.671	101.61	100.08	100.53	98.615	99.616	99.983	100.08	99.038	100.69	100.27	99.737	99.026	100.28	99.16	98.942	98.702	99.723	99.825	99.458	98.76	100.25	100.42	98.789	100.75	100.95	98.163	99.901	100.37	100.4	100.48	97.724	98.224	100.72	99.772	99.03	100.17	100.4	99.192	99.317	100.7	100.41	98.72	99.059	98.82	100.45	99.107
105.66	106.61	107.15	104.82	105.46	103.96	105.52	107.33	105.59	105.26	105.93	106.28	106.31	106.24	105	106.18	104.76	106.08	105.26	104.39	104.5	105.32	106.87	105.7	105.79	105.98	104	106.77	105.63	107.21	105.88	105.43	103.82	106.12	104.55	106.49	105.63	106.35	108.26	103.33	106.36	104.77	105.55	105.09	106.14	105.61	106.93	105.77	106.5	106
107.23	107.72	108.07	105.9	105.93	106.9	106.18	106.46	107.5	106.79	106.51	106.92	108.82	106.28	106.07	106.32	108.99	106.65	107.35	106.39	107.64	106.98	106.12	106.67	106.59	106.49	106.7	105.84	105.76	107.25	105.93	106.52	108.14	105.01	107.2	105.32	106.75	106	106.52	107.31	106.11	107.12	107.96	106.69	106.62	105.33	104.48	107.26	107.09	106.07
103.25	104.14	102.42	103.65	103.7	104.4	103.81	104.46	103.61	103.91	105.35	103.49	104.17	103.32	102.95	105.17	104.33	104.82	103.58	103.1	103.43	103.95	104.43	103.24	105.11	103.55	104.12	104.13	103.82	105.02	105.26	103.29	104.33	105.68	103.38	104.28	106.4	102.5	103.76	104.76	104.05	103.7	105.28	105.18	104.47	104.14	103.81	102.75	104.59	104.37
112.96	110.87	111.34	110.97	111.9	112.41	110.76	111.61	112.18	111.91	110.55	110.42	113.04	112.18	110.37	111.16	111.29	110.9	111.24	111.51	110.01	110.02	111.88	110.8	112.19	112.14	111.67	110.48	111.74	111.37	112.06	112.24	110.26	111.81	112.63	111.92	112.82	111.62	111.08	111.27	111.68	111.88	110.95	113.01	113.3	112.33	112.7	113	110.93	110.63
105.18	104.06	104.72	104.02	104.62	105.3	103.49	104.29	103.67	103.4	105.05	103.3	105.12	104.07	104.01	105.88	104.33	104.53	103.71	105.59	103.53	102.81	104.45	104.84	104.24	104.42	103.58	103.95	104.79	102.16	104.32	104.14	101.78	104.75	104.82	103.98	105.28	104.61	104.52	103.31	105.28	105.12	105.65	104.93	102.89	104.67	105.22	103.41	104.35	104.29
106.96	105.68	104.14	105.02	106.11	105.77	105.57	105.94	106.55	104.66	105.45	105.62	105.99	105.65	106.67	104.3	106.07	105.16	105.61	107.18	105.47	105.22	105.36	106.41	105.78	105.55	105.44	105.61	104.07	104.38	105.12	104.88	106.25	104.38	106.13	103.96	104.83	104.78	105.66	105.34	105.66	105.39	106.08	105.81	104.51	104.03	104.68	103.96	104.71	103.31
111.19	110.28	109.7	112.06	110.41	109.08	111.81	110.44	110.81	109.87	109.98	110.08	110.81	110.51	109.7	110.73	109.91	109.3	110.85	109.97	109.03	111.74	111.35	110.43	110.69	110.7	110.79	111.61	111.68	110.19	109.22	110.1	110.83	109.62	110.37	112.65	111.13	108.85	110.08	109.59	110.2	109.79	111.01	110	110.47	111.04	110.86	109.35	110.87	110.56
99.738	98.489	100.49	100.42	100.68	99.583	100.87	100.6	99.448	99.964	98.55	101.03	100.68	99.038	99.172	99.197	99.568	99.378	102.18	100.43	101.03	101.81	99.236	101.65	100.76	99.747	100.86	102.25	101.19	100.53	100.35	99.763	100.49	100.19	97.885	99.182	98.958	101	101.17	99.681	99.379	98.093	99.329	99.434	100.38	100.93	98.505	100.14	99.705	98.876
100.99	100.37	100.01	99.539	99.959	100.09	100.64	101.12	97.699	100.51	98.915	99.43	100.13	98.806	98.854	99.326	99.925	99.167	101.1	99.26	100.4	99.693	100.67	99.082	99.921	100.6	100.49	100.94	99.046	98.353	100.89	100.06	100.79	97.781	99.814	99.933	98.412	100.91	101	99.171	99.814	100.2	100.23	99.309	99.614	100.19	98.937	98.476	99.764	101.12
107.56	105.84	107.1	105.95	105.32	106.88	107.63	106.19	105.71	107.18	105.9	105.6	106.57	106.17	105.62	106.69	106.27	107.15	105.76	105.61	107.05	107.44	106.74	106.37	107.1	108.6	107.15	106.16	105.79	107.14	107.03	107.97	107.18	105.1	106.2	106.53	105.32	105.24	106.99	105.97	107.55	106.13	106.58	107.4	107.13	106.63	106.39	107.76	106.55	109.04
111.83	111.03	110.32	110.2	109.62	110.91	110.82	110.45	110.44	110.47	110.06	111.03	111.1	111.25	111.37	109.51	111.14	110.74	111.5	109.82	109.98	109.66	112.05	111.03	109.32	110.42	110.72	110.66	110.54	111.8	111.27	111.19	110.66	111.04	109.42	111.87	110.54	110.2	110.7	109.87	110.61	110.55	111.16	109.02	110.03	111.24	111.95	109.87	109.13	110.49
104.2	104.75	104.14	104.65	103.75	104.03	103.04	105.4	105.48	104.89	103.76	104.29	105.32	102.68	106	104.21	105.19	104.1	104.6	103.79	104.26	105.19	103.64	103.91	104.62	104.65	105.4	103.18	104.6	104.76	103.95	102.56	104.79	104.74	103.61	104.52	103.19	104.4	104.6	102.16	105.3	103.82	103.15	104.05	104.1	103.57	104.76	104.37	105.38	104.79
105.7	106.36	104.95	107.3	107.21	106.01	104.48	105.56	105.45	105.6	106.63	105.87	107.19	107.36	107.13	105.45	106.83	106.82	104.67	106.1	105.11	105.06	106.82	106.34	106.85	106.74	107.15	106.2	105.96	105.68	106.93	106.08	105.63	106.54	106.36	105.68	106	107.13	106.07	106.92	106.3	106.55	106.57	106.38	107.84	106.87	106.22	108.18	107.52	107.23
104.95	103.61	105.04	104.22	104	105.11	103.93	103.69	105.3	104.4	103.89	105.77	104.61	104.16	103.5	104.95	101.93	103.65	103.75	103.97	104.01	102.77	105.9	103.9	105.19	102.35	104.77	103.96	104.08	103.86	104.91	103.8	104.73	104.46	105.12	103.23	104.4	103.9	104.24	105.03	103.81	105.28	103.61	103.34	104.89	105.53	104.19	104.45	104.02	104.35
106.63	106.15	104.66	107.67	106.53	105.9	106.33	104.48	105.13	106.79	106.08	105.58	105.85	105.5	105.54	105.42	105.67	105.41	105.53	105.67	107.25	107.72	106.15	105.93	105.53	106.82	105.87	106.39	104.51	105.92	105.8	106.19	104.7	106.25	106.48	105.65	105.66	105.23	104.3	105.36	105.8	105.26	104.55	107.92	105.08	105.53	108.06	105.2	106.32	105.66
107.11	106.84	105.53	105.79	105.21	105.71	106.09	106.47	106.62	105.91	104.71	104.36	104.36	104.53	105.59	107.12	104.38	104.28	106.02	106.06	104.33	105.05	106.13	105.9	103.63	105.19	105.94	105.62	105.43	105.13	105.37	105.65	104.36	105.58	105.39	103.71	104.4	105.46	104.33	104.21	107.35	104.22	106.4	105.65	105.9	106.17	107.45	104.82	105.59	105.23
98.633	100.37	99.517	99.748	99.8	101.63	99.681	100.21	98.567	100.27	99.266	100.64	100.53	98.549	98.431	100.07	99.142	98.826	99.739	98.723	98.841	101.86	99.482	99.035	101.55	99.587	98.89	98.752	100.8	99.575	98.922	98.468	99.857	99.064	99.248	98.963	99.882	99.037	98.421	99.473	100.56	98.54	99.893	101.42	98.754	100.02	99.832	98.827	101	99.444
112.78	111.34	111.17	111.37	111.86	111.61	110.1	110.74	110.73	110.83	111.92	111.35	110.21	110.56	111.69	111.28	111.55	112.4	108.96	110.97	109.86	110.99	111.42	110.31	111.2	110.89	110.99	112.33	111.9	112.37	110.45	110.24	110.91	109.7	111.23	110.16	112.17	111.03	111.19	111.68	112.32	110.84	109.53	110.77	110.27	112.93	112.74	110.85	112.2	110.57
103.82	103.46	104.02	106.05	104.48	104.75	105.88	103.58	105.36	103.72	102.92	105.56	104.23	103.94	104.88	104.34	104.88	104.04	104.94	104.97	103.43	104.53	103.52	105.31	102.75	105.93	104.07	105.1	103.02	104	104.66	105.67	103.93	105.04	103.83	104.32	105.48	105	103.86	105.99	103.94	105.96	103.07	104.23	103.52	104.15	104.85	104.44	102.84	105.53
104.22	105.18	105.22	104.35	105.01	106.23	104.01	104.29	104.1	104.63	104.25	104.2	105.25	106.54	104.69	105.73	104.45	103.37	105.8	103.25	103.05	104.7	105	104.41	105.71	104.26	103.4	105.47	103.15	105.38	104.34	105.74	104.86	104.52	103.67	104.24	105.42	105.88	103.6	106.01	103.59	105.2	106.01	104.3	104.74	104.54	103.63	103.97	105.5	105.61
106.39	104.57	106.33	105.59	105.02	105.8	107.84	106.35	107.22	105.96	105.77	104.77	106.57	106.73	103.51	107.48	105.05	105.52	104.87	105	105.48	105.89	104.83	106.31	105.8	106.32	106.21	108.59	105.21	106.24	105.97	104.94	106.35	106.33	104.99	105.85	106.43	106.66	104.52	105.57	106.85	106.33	106.22	106.67	106.19	107.07	104.99	104.35	107.44	106.87
104.5	106.51	106.78	106.02	106.07	105.22	106.55	105.98	105.38	106.04	105.06	102.75	105.78	105.02	105.61	105.15	106.67	105.23	104.87	105.35	106.87	103.99	105.41	105.65	104.24	105.02	106.24	104.67	104.67	105.75	105.9	104.9	105.98	105.62	104.59	106.38	107.12	106.15	105.07	106.7	104.43	105.91	106.91	105.33	105.88	105.08	104.62	105.35	104.01	104.16
110.72	113.05	113.34	111.92	111.92	111.59	112.16	111.67	113.22	111.38	112.59	111.77	112.53	111.78	111.49	110.63	111.92	112.16	111.61	113.1	113.7	112.31	111.28	111.29	113.17	111.71	111.28	111.86	111.14	112.61	111.1	111.93	110.75	112.03	113.49	111.69	112.89	112.2	111.04	111.12	112.19	112.05	110.66	112.62	112.02	110.64	110.22	111.18	111.32	111.77
107.77	104.84	106.04	105.65	104.02	105.23	105.68	104.84	105.08	105.65	105.7	105.96	105.8	104.52	105.47	104.87	106.39	104.4	106.26	103.57	105.55	104.26	106.55	105.73	104.17	105.38	106.33	105.65	105.61	105.3	105.24	105.44	105.78	107.18	104.61	105.54	104.57	104.62	105.15	105.97	103.68	105.84	107.5	104.65	105.75	104.11	105.74	105.07	106.4	104.23
104.87	104.12	105.45	104.71	106.99	106.16	105.04	105.01	106.88	106.39	104.7	105.14	105.97	104.77	103.7	106.05	105.05	104.91	105.7	105.76	105.2	106.38	104.28	106.31	105.7	107.29	105.56	104.41	105.45	106.47	105.27	105.14	104.81	105.14	105.58	105.56	105.52	107.39	103.4	106.44	105.24	105.08	105.81	105.64	104.59	106.3	104.99	105.83	105.94	104.95
105.42	105.21	106.78	104.17	106.29	104.75	104.56	106.07	106.24	104.33	106.4	105.21	105.61	105.21	106.3	105.59	106.26	105.71	106.62	103.8	106.23	104.78	105.16	105.75	104.79	106.86	104.92	106.22	105.49	102.93	105.19	105.1	105.43	105.43	105.03	107.17	105.21	105.11	105.27	105.24	105.51	103.98	106.47	105.66	106.42	105.81	104.95	105.82	106.36	106.52
101.8	101.45	100.38	100.74	100.04	100.59	101.14	102.95	101.27	100.13	101.31	101.64	101.58	100.98	101.34	101.1	100.08	100.88	100.73	101.44	102.3	102.18	101.55	100.5	100.48	103.18	100.73	102.46	101.55	100.31	101.88	101.66	102.2	101.25	101.02	99.517	100.44	101.13	102.15	100.66	103.29	101.04	100.76	100.6	100.96	102.63	100.51	102.06	101.78	100.46
106.84	105.52	105.28	106.29	106.55	106.78	105.79	105.18	106.49	106.07	105.66	105.66	105.91	105.03	106.13	105.84	104.37	104.4	105.18	106.46	106.62	105.39	106.55	106.42	104.57	104.97	104.11	106.36	106.15	104.9	104.97	106.6	107.07	106.27	105.55	104.74	105.84	106.18	106.53	105.15	105.49	105.58	107.64	105.67	104.29	105.52	104.99	107.35	106.15	106.27
103.22	105.32	104.02	102.67	105.14	104.94	104.83	104.75	105.1	104.86	102.72	104.19	104.23	103.41	103.59	105.56	102.75	104.02	103.5	102.33	103.7	104.54	104.61	103.56	105.04	103.67	104.53	104.16	103.65	102.37	104.04	104.93	105.25	104.78	104.65	104.66	104.86	103.47	103.91	104.26	103.94	103.63	103.83	104.37	103.59	104.01	104.26	102.22	104.88	105.5
104.65	103.67	104.96	102.75	104.98	104.8	105.52	103.95	105.04	104.96	103.94	105.08	104.41	102.74	104.28	104.37	103.1	105.24	104.05	102.32	105.05	105.25	105.8	106.35	104.29	104.17	104	103.54	103.82	104.3	104.13	104.56	103.91	102.73	103.01	104.59	103.47	104.71	105.12	104.85	105.85	103.97	104.89	105.79	104.22	105.05	103.98	104.77	104.75	102.42
106.76	106.58	106.73	107.85	105.18	106.22	106.19	107.06	106.85	105.8	106.66	104.99	106.76	107.54	107.77	107.14	105.87	104.9	105.63	107.57	106.53	107.21	107	105.91	107.28	106.66	108.2	106.02	106.65	107.18	107.75	105.53	107.49	106.47	107.11	106.49	106.83	106.13	106.55	106.97	108.01	106.81	106.34	105.82	108.73	106.74	108.64	106.3	107.55	105.48
105.59	104.42	105.34	105.82	107.14	107.02	106.95	106.33	106.56	105.34	106.44	105.41	105.48	105.25	105.72	105.33	106.78	105.35	104.7	105.61	106.75	105.55	105.09	105.81	105.73	104.83	106.74	105.53	104.27	106.24	106.95	104.09	106.37	104.15	105.71	105.87	106.45	106.08	105.54	106.56	107.43	105.65	106.09	104.94	105.5	106.44	106.4	106.39	105.52	106.81
112.03	112.14	111.8	112.98	112.38	112.17	112.27	113.35	110.41	112.05	112.8	110.54	111.3	111.94	112.35	112.21	111.08	110.51	112.34	111.32	111.8	111.63	110.66	110.69	111.21	110.81	110.58	110.97	113.96	111.75	111.84	109.48	111.72	111.7	112.73	111.03	111.06	111.93	111.14	111.23	112.63	111.35	110.46	112.34	111.79	111.05	110.99	112.17	111.68	112.79
100.29	100.65	100.21	101.19	99.109	99.89	100.32	100.05	98.994	100.38	100.83	97.934	100.63	99.009	101.66	99.21	100.37	98.495	99.857	100.97	99.667	100.5	100.15	99.432	99.295	100.87	99.727	100.33	100.53	99.834	99.829	100.7	100.33	99.314	99.57	99.203	100.45	97.561	99.334	99.414	99.127	98.38	98.531	100.95	97.263	100.4	96.742	100.62	100.41	100.17
107.09	106.23	105.49	106.97	105.95	105.78	106.1	104.29	105.19	105.81	105.4	105.95	103.53	106.04	104.89	106.15	105.11	103.68	104.89	103.95	105.82	104.68	105.39	105.55	105.48	106.18	105.1	106.83	105.64	106.83	106.62	106.16	106.19	104.94	106.43	106.18	106.05	105.19	105.08	105.06	106.61	104.48	105.16	104.67	104.86	105.25	104.45	105.1	105.7	105.58
105.54	104.68	105.48	104.61	105.33	105.23	103.16	104.69	105.8	106.18	106.61	105.49	105.93	104.77	105.42	105.86	104.32	104.76	104.6	103.64	106.6	106.24	104.19	105.2	104.06	104.56	105.87	104.56	103.74	105.09	105	107.03	105.04	105.11	105.4	106.2	105.37	104.57	105.3	105.06	104.79	104.73	105.28	103.99	105.25	104.9	107.89	104.54	104.76	105.37
105.89	105.85	106.51	106.31	106.45	106.95	104.98	105.82	105.55	105.17	106.42	105.6	106.63	105.95	105.77	108.63	106	105.19	106.05	104.63	106.2	105.71	106.64	105.73	106.62	105.67	106.3	106.68	105.34	107.07	106.85	106	104.87	106.41	105.09	104.68	103.64	104.7	106.12	107.7	106.81	105.29	105.17	105.24	106.48	106.71	106.38	106.3	105.5	105.51
105.72	106.26	106.03	106.37	105.79	107.22	105.79	106.93	106.73	105.32	105.33	105.48	106.44	105.7	107.54	105.86	105.58	105.28	106.32	105.21	107.62	105.62	105.61	106.33	105.39	105.51	106.7	106.2	106	107.26	106.87	107.22	106.5	106.37	105.57	105.35	105.62	105.72	107.08	106.49	103.96	105.52	105.74	106.13	106.84	105.8	104.78	105.89	106.46	106.94
106.19	105.12	106.13	105.4	106.83	106.15	105.7	105.45	105.9	104.33	104.85	105.23	105.97	106.42	105.26	105.03	103.55	105.55	107.38	105.45	107.57	104.45	105.66	105.72	108.33	106.01	106.4	106	106.72	106.85	104.59	105.69	105	105.98	105.13	104.61	106.08	105.21	105.79	106.91	105.66	106.07	104.83	104.2	105.85	105.74	105.76	105.82	104.35	104.58
102.72	104.37	105.68	105.27	103.33	104.58	103.25	104.63	104.13	104.25	104.99	104.48	105.61	104.38	104.11	104.48	103.84	104.83	103.19	104.81	103.16	101.92	104.99	104.76	104.76	105.08	103.77	104.34	103.88	104.41	105.92	104.81	104.23	103.06	104.51	105.01	104.55	103.41	104.82	105.04	103.9	103.98	104.91	103.82	104.08	103.7	103.46	103.12	106.02	103.92
104.27	103.97	103.57	102.35	103.31	104.52	105.24	104.31	103.98	104.79	104.76	103.81	102.24	104.12	103.86	105.41	104.34	104.69	104.39	103.34	104.04	105.5	103.31	105.76	104.95	103.52	104.45	104.26	103.86	105.07	103.31	103.74	104.64	104.29	102.99	105.78	106.18	105.85	105.04	106.09	102.87	102.11	103.23	103.73	104.64	104.37	104.9	105.2	105.36	104.1
100.89	99.879	102.19	100.13	101.04	101.14	100.21	100.19	100.23	100.46	100.33	100.72	100.51	100.29	101.09	98.954	101.28	100.83	100.88	100.14	100.73	100.61	99.861	101.23	98.893	100.45	100.47	100.57	99.451	101.17	100.45	99.818	100.01	99.607	100.38	99.991	99.661	99.128	99.221	99.064	101.72	101.52	99.665	101.79	101.6	99.893	100.42	100.89	100.28	100.72
105.63	105.11	106.16	106.47	105.98	106.29	106.57	105.3	106.03	104.4	106.44	106.97	106.61	103.74	103.88	105.08	107.01	104.8	105.78	104.93	106.69	105.63	104.77	105.05	105.76	105.68	107.55	106.29	106.1	105.57	105.38	106.38	104.82	105.3	105.27	104.7	104.69	105.35	105.05	107.56	105.74	107.68	105.11	106.85	105.33	103.86	106.87	104.98	105.74	103.9
99.073	100.76	100.59	99.839	100.49	100.11	99.589	99.866	99.485	99.043	99.149	100.8	98.491	100.43	99.001	99.44	99.625	100.07	99.175	99.752	101.92	99.965	98.615	100.93	100.18	98.826	100.17	100.64	99.12	100.17	99.8	99.324	99.338	99.056	102.14	98.821	99.111	98.511	100.69	99.306	99.516	101.04	99.291	100.2	98.659	99.073	99.657	101.13	98.636	100.87
107.1	106.24	106.12	107.06	106.21	105.75	105.67	106.72	107.08	107.73	106.74	106.97	106.33	106.18	106.39	107.52	106.13	105.3	106.94	106.3	105.69	106.21	106.21	105.86	107.09	104.82	106.05	107.25	106.15	105.58	104.88	105.96	105.26	105.59	105.02	107.17	106.24	106.88	107.23	106.77	106.03	107.57	105.64	105.76	106.07	105.4	106.07	104.49	106.23	106.56
112.45	112.09	112.86	111.47	113.63	113.1	112.67	112.4	111.01	110.82	110.51	112.62	112.5	113.23	111.06	111.85	111.35	112.61	112.25	110.69	110.69	112.23	111.34	112.45	111.07	111.93	110.15	111.3	113.02	112.91	111.75	111.47	111.94	112.48	112.11	110.54	111.95	112.94	111.49	112.43	112.89	112.47	111.27	112.28	112.82	111.99	111.58	111.7	112.29	112.39
110.15	111.47	109.7	111.24	109.97	109.11	109.5	111.42	111.67	109.3	110.03	109.74	110.95	112.04	111.17	109.77	108.79	110.84	109.32	109.1	112.11	108.98	110.14	110.1	110.8	110.4	110.02	110.5	110.27	109.42	110.22	109.81	109.48	110.68	110.02	112.15	110.23	110.55	109.08	110.26	111.38	108.97	109.3	109.07	109.48	110.98	109.61	110.39	109.83	111.03
105.34	105.98	105.7	106.01	106.27	105.47	106.53	105.93	104.77	105.13	104.38	105.55	105.89	106.7	105.83	107.36	105.04	105.51	105.23	106.22	105.3	106.19	104.95	105.26	106.42	104.08	106.31	104.71	104.29	106.16	105.11	103.05	107.43	104.28	103.68	106.46	108.07	106.68	106.3	105.29	105.7	105.61	105.35	106.23	105.67	104.74	106.15	104.59	105.99	105.18
99.505	102	101.84	100.69	100.46	101	101.28	101.05	100.39	101.68	100.3	99.026	100.64	100.79	101.36	102.4	100.63	100.68	100.55	103.05	100.86	100.34	100.22	99.034	101.51	101.41	100.76	101.22	101.22	100.85	101.67	100.55	99.998	101.56	101.97	100.37	101.12	100.74	101.82	101.6	101.62	99.944	101.03	101.6	101.18	102.35	100.76	100.64	99.437	101.23
102.09	100.31	102.08	100.83	99.746	102.03	101.33	101.77	101.33	101.78	100.98	100.8	101.34	100.98	101.15	100.97	100.88	99.825	100.46	101.35	100.55	101.89	100.67	100.15	100.7	99.836	101.13	102.31	99.777	99.742	100.24	100.45	100.02	99.292	98.46	102.14	100.58	99.356	99.551	102.03	99.783	101.62	100.38	102.78	100.32	100.51	100.27	100.26	99.879	101.02
112.17	111.58	111.98	111.68	111.42	111.02	111.75	110.37	113.93	110.47	111.36	112.02	112.44	111.16	111.46	111.61	111.18	111.16	111.29	109.93	111.53	112.82	111.68	112.51	112.39	112.03	113.47	111.69	111.19	111.35	110.78	112.88	111.45	112.72	112.93	112.03	112.26	111.33	111.11	112.44	112.04	111.6	110.19	110.79	112.94	110.89	111.51	113.54	111.8	111.63
104.48	105.06	105.83	106.61	105.44	105.15	105.87	104.3	104.6	105.11	106.16	105.91	107.27	105.31	106.98	105.26	105.6	105.75	105.52	105.1	104.73	105.9	105	105.1	106.31	105.43	106.62	104.06	106.16	104.15	105.4	105.36	104.63	105.78	104.3	105.77	104.97	105.6	104.82	105.35	106.06	107.37	106.56	104.49	104.61	104.45	106.15	106.36	106.01	104.7
104.35	103.98	103.91	104.07	103.55	104.8	104.2	104.02	105.03	104.02	103.39	105.2	105.81	104.2	103.35	104.48	103.81	102.47	103.83	104.99	104.73	105.58	105.22	103.48	103.7	105.75	104.04	103.97	103.53	103.57	104.74	103.95	104.13	104.17	102.62	103.9	104.56	105.1	104.52	105.69	104.81	103.11	104.94	104.71	104.17	104.18	103.3	103.19	104.12	102.86
107.22	106.86	107.86	106.25	109.18	106.63	107.6	107.34	107.37	108.23	107.05	105.48	106.25	107.8	107.78	107.7	107.83	105.11	108.93	106.88	107.31	108.01	106.89	105.67	106.64	105.62	107.05	106.7	106.61	105.94	106	107.99	107.33	106.12	107.12	107.11	107.34	105.71	107.43	106.75	108.76	106.56	105.74	107.61	106.6	107.17	105.62	107.51	107.98	107.66
105.11	105.06	105.51	105.42	106.12	105.81	105.11	107.68	104.87	106.33	105.15	105.18	105.83	106.2	104.61	105.59	106.28	104.45	106.2	105.38	106.59	105.54	105.12	104.6	107.25	107.05	107.34	104.99	106.31	104.4	105.58	104.66	104.7	104.66	104.19	104.91	105.8	106.43	107.32	105.54	105.4	105.85	106.74	104.89	105.96	104.49	105.53	105.59	104.3	105.25
110.86	110.6	112.07	110.24	110.68	110	111.41	110.54	111.43	109.94	111.11	110.21	111.25	109.3	110.89	110.77	110.87	111.47	111.93	111.05	111	110.13	110.1	109.31	111.69	110.23	110.88	110.28	109.71	109.87	109.91	109.33	109.86	110.32	109.84	110.78	111.49	110.42	111.53	110.58	110.85	109.88	110.79	112.13	111.53	109.08	110.64	110.85	110.56	109.2
105.21	104.27	105.69	103.59	103.77	104.1	104.61	103.57	104.75	105.87	104.59	103.84	104.86	105.44	105.87	106.22	104.42	104.95	104.55	105.1	104.81	105.26	104.38	104.94	105.31	104.78	104.69	103.07	105.23	104.04	106.33	103.98	102.71	104.86	105.09	104.77	105.56	105.88	104.74	105.14	103.01	103.47	105.08	106.18	103.38	106.41	105.64	104.53	105.14	107.38
116.31	117.11	117.47	117.71	119.66	117.18	119.53	116.9	117.71	117.49	118.42	117.79	117.77	117.32	117.29	116.75	116.89	118.02	115.84	117.02	117.87	117.22	118.07	116.78	118.78	117.46	117.62	117.74	117.54	117.11	116.86	117.36	117.38	118.86	117.8	118.16	115.69	116.84	117.06	117.42	116.3	117.4	118.2	116.25	116.25	117.63	116.21	117.69	118.37	118.19
105.25	105.4	104.79	104.61	105.31	104.78	105.97	106.09	105.01	103.81	106.11	105.47	105.67	106.2	105.13	106.77	105.22	104.96	104.77	106	107.14	106.35	105.73	104.59	107.1	105.39	105.91	105.68	104.89	106.87	105.39	106.04	106.05	105.01	105.68	105.71	106.28	104.07	105.94	106.3	106.27	103.28	107.05	105.09	103.83	106.02	105.9	105.97	104.31	105.86
99.619	100.61	98.635	99.198	99.965	98.908	101.55	101.06	98.594	99.735	97.202	99.346	99.595	98.826	99.414	98.94	98.922	99.587	100.16	99.166	100.04	99.1	99.3	100.63	98.69	99.941	100.23	99.491	99.206	99.812	99.655	99.351	100.12	102.11	100.02	98.825	98.706	98.533	99.993	98.985	101.19	100.21	99.434	99.036	99.267	99.538	99.557	98.396	100.91	99.622
105.07	104.28	106.47	106.98	105.24	104.76	105.58	105.75	106.64	106.31	105.83	105.09	105.73	105.08	105.83	106.12	105.69	106.06	105.54	106.09	105.11	105.83	104.35	107.01	104.56	106.88	105.45	105.19	105.05	106.62	105.92	106.02	104.64	106.08	106.23	107.59	103.93	104.98	106.59	105.04	105.5	105.77	105.45	105.64	104.73	104.09	105.65	106.59	104.9	104.38
110.08	111.43	109.26	112.18	111.74	109.01	111.3	111.01	109.63	111.36	110.24	110.86	111.67	110.03	110.99	109.68	111.09	110.98	110.79	111.01	110.74	110.34	111.04	111.43	111.56	110.08	110.86	110.83	111.61	111.36	112.82	109.99	110.62	108.78	111.33	109.6	110.45	109.99	110.09	110.77	110.32	111.42	110.47	110.26	110.46	109.34	111.14	110.97	109.73	111.06
105.97	107.07	106.35	106.15	107.17	105.33	106.04	106.33	106.36	106.8	104.94	105.87	107.62	107.37	106.28	107.21	108.39	106.83	105.62	104.54	106.2	107.47	107.17	106.63	106.23	108.51	105.67	106.58	107.17	106.38	106.73	107.12	107.22	106.14	108.23	108.05	105.2	107.18	106.12	104.75	105.55	106.79	107.13	106.47	106.21	105.12	107.45	106.82	107.4	107.12
107.25	106.13	105.85	106.51	105.7	106.33	105.14	106.37	105.15	103.65	104.89	106.31	105.56	106.34	107.24	105.2	105.18	107.63	105.8	105.63	104.76	106.46	104.98	106.35	106.5	106.48	106.34	105.94	106.6	105.39	105.42	105.23	103.78	104.75	104.82	105.92	105.48	105.8	104.92	105.49	105.65	105.87	105.81	106.59	106.77	105.2	103.92	105.38	105.25	106.24
105.5	104.72	106.54	107.76	106.82	105.75	108.38	105.38	106.09	105.35	106.43	106.63	105.75	106.67	106.03	106.93	109.18	104.99	106.85	108.46	107.19	106.71	104.96	106.1	105.62	107.19	105.9	105.04	105.6	106.94	104.85	107.56	107.49	105.26	104.45	106.41	107.58	107.23	105.45	106.63	105.78	107.64	107.57	106.83	104.59	105.76	105.37	107.01	108.35	106.56
112.76	112.74	112.26	110.42	111.41	111.97	109.39	111.9	110.37	110.86	109.59	111.62	112.23	111.7	111.05	111.84	112.32	112.07	111.44	111.28	111.75	111.72	111.44	111.8	112	111.2	111.18	110.97	112.23	111.97	111.99	112.77	111.12	112.23	112.24	111.33	112.28	112.01	109.95	110.69	111.08	112.8	111.02	110.42	111.23	111.41	112.27	112.74	112.48	110.68
111.17	112.97	111.71	110.29	111.08	112.08	111.63	110.55	112.46	111.76	110.33	110.77	110.54	112.08	110.2	112.43	111.25	109.59	110.66	109.84	109.36	111.73	111.13	110.93	111.25	109.8	111.97	110.64	111.24	112.21	110.37	111.89	112.06	111.29	111.21	110.86	110.79	111.17	109.58	111.31	111.74	109.41	111.35	111.7	110.18	111.98	111.31	110.89	112.02	110.43
113.29	112.09	111.17	113.35	110.42	111.27	112.22	111.63	111.37	110.42	113.09	113.32	112.61	111.62	111.13	111.63	110.13	112.03	112.93	112.31	111.29	111.32	111.84	111.76	111.74	111.97	112.41	110.71	112.77	113.28	112.8	110.64	112.85	112.48	112.6	111.38	112.71	112.77	112.97	111.81	111.95	111.8	113.7	112.3	112.25	112.44	111.04	110.12	112.48	111.79
110.33	110.45	111.44	112.04	110.7	111.78	110.85	110.97	110.86	112.27	111.01	112.76	110.65	112.38	112.98	109.79	109.29	111.44	111.25	110.98	111.44	111.54	111.36	111.39	112.11	110.77	111.55	114.39	112.3	113.12	111.23	109.78	111.63	111.52	110.96	111.5	112.82	112.42	111.47	111.83	111.39	112.22	111.51	112.95	110.22	110.46	112.2	110.86	112.51	112.47
105.93	105.08	104.91	105.34	105.7	105.58	107.61	105.87	105.41	105.52	105.76	106.48	105.48	105.81	105.24	106.54	106.14	105.88	105.62	105.11	106.43	104.84	104.96	106.51	107.43	103.99	103.42	106.93	105.57	106.47	105.64	105.47	105.28	104.76	106.81	105.71	105.35	108.12	104.99	104.8	106.38	107.48	105.25	105.55	106.06	106.05	104.72	105.16	105.71	105.47
100.81	100.07	100.45	100.65	100.37	100.07	99.566	99.13	99.66	101.24	101.59	101.58	100.36	99.823	100.76	101.13	100.85	101.13	101.02	101.39	100.04	101.42	100.41	101.7	99.328	100.93	101.29	101.58	100.58	99.859	101.17	99.758	101.59	101.98	101.51	99.683	101.11	100.39	99.987	101.7	100.23	100.64	102.21	100.17	99.82	100.46	100.35	100.73	99.318	100.59
104.56	104.72	104.27	106.92	105.34	104.25	104.16	104.44	105.7	104.84	104.29	102.96	104.48	105.51	104.96	105.09	105.17	106.38	105.57	104.29	105.25	105.31	106.59	105.45	104.46	105.04	103.88	103.76	105.5	105.61	104.71	104.29	104.11	103.52	105.04	105.22	105.38	103.82	105.9	104.96	104.17	104.56	104.51	105.33	105.36	105.46	103.99	105.2	104.75	106.12
105.81	105.62	104.97	105.52	105.64	105.77	105.45	105.02	105.1	106.14	105.22	107.79	106.28	105.37	106.34	104.34	105.3	105.83	104.68	104.98	106.1	106.62	104.77	107.46	106.75	107.6	105.55	104.92	105.96	105.3	105.03	106.28	104.12	104.39	106.46	104.3	105.39	105.86	104.84	104.51	103.51	104.78	104.42	103.09	105.6	104.25	104.45	105.89	106.74	106.9
110.26	110.02	111.43	110.56	111.56	111.04	110.46	108.87	109.99	107.79	108.84	110.4	110.53	110.83	110.66	108.99	109.75	110.02	109.86	110.01	110.79	109.52	109.96	110.42	109.68	110.35	108.51	110.48	110.62	110.7	110.21	109.69	109.14	110.4	110.91	109.37	109.81	111.99	111.08	109.8	110.42	109.56	109.18	109.94	109.09	110.55	110.56	109.54	108.87	109.56
106.99	107.22	108.2	106.18	105.43	105.42	106.09	105.15	106.1	105.23	105.25	106.98	106.27	105.76	104.29	106.17	106.5	105.14	106.8	105.58	106.38	106.03	106.3	107.84	106.42	106.4	106.71	106.69	106.45	107.01	105.96	106.76	107.45	106.06	106.66	104.75	105.81	105.82	106.74	106.16	106.42	105.2	106.93	106.01	103.45	106.09	107.45	108.6	105.93	106.94
110.92	111.57	111.44	110.81	111.05	111.36	110.71	110.47	110.28	109.57	110.49	111.06	110.58	110.35	112.86	112.41	111.51	109.56	111.75	110.29	111.55	111.55	109.92	111.28	108.79	111.64	111.23	111.71	111.88	111.39	110.96	111.99	110.76	111.46	110.29	109.42	111.12	110.91	111.97	108.77	108.4	112.4	111.85	111.92	109.85	109.83	112.13	111.49	111.22	111.04
99.39	98.981	100.06	100.45	101.89	102.36	101.52	101.19	101.15	99.8	101.8	99.563	101.65	100.99	101.05	100.81	101.15	100.26	100.34	100.57	100.1	99.039	103.07	100.02	101.85	100.42	100.89	99.205	100.82	100.38	101.05	101.81	101.82	101.2	102.52	100.87	102.94	102.42	102.34	100.85	100.63	100.24	100.42	99.86	102.93	100.04	100.26	100.78	100.18	102.14
112.53	111.05	111.11	111.96	111.4	111.86	111.79	112.26	112.39	112.58	112.68	111.44	112.36	112.98	112.02	109.5	111.97	112.33	113.58	113.52	112.67	110.03	112.16	112.34	111.45	112.42	110.77	112.71	110.56	112.38	112.29	112.38	113.14	112.02	111.61	112.59	112.22	112.61	113.35	110.71	111.6	111.02	110.73	112.19	111.65	113.01	111.31	112	111.81	111.7
118.29	117.16	119.12	116.88	116.82	117.12	118.03	118.73	119.45	116.71	116.52	117.62	116.56	118.03	118.5	116.18	119.35	117.13	118.35	118.68	117.46	117.21	117.52	116.95	118.7	117.5	118.4	116.79	118.68	117.38	118.07	116.13	117.75	117.13	116.4	117.99	117.75	117.39	116.79	117.02	117.43	116.42	118.74	116.97	118.19	118.17	119.17	117.88	117.39	117.59
104.4	105.85	106.58	104.48	105.16	104.91	104.39	105.93	104.64	104.85	104.5	105.52	107.29	103.74	104.74	107.54	104.55	106.69	105.34	104.78	104.26	105.69	105.52	106.55	107.11	105.02	106.19	105.32	106.03	105.37	107.02	105.79	104.79	105.91	105.16	104.87	104.56	104.35	105.22	105.21	107.11	105.1	105.79	105.14	104.91	107.55	104.79	103.13	105.36	106.09
100.85	101.71	99.426	100.67	100.22	101.78	99.068	100.51	99.791	99.975	98.973	100.54	98.967	100.15	101.93	100.12	99.922	99.174	100.21	99.683	100.83	100.62	99.902	98.104	99.016	101.91	100.3	99.555	101.24	100.12	99.624	100.08	100.5	101.08	98.814	101.06	100.76	100.11	99.683	101.07	99.354	100.47	98.774	99.774	100.51	99.464	100.48	99.46	99.603	100.7
106.57	106.3	107.71	106.56	107.24	107.47	106.81	106.45	108.75	107.59	107.54	107	106.79	105.94	108.36	106.17	105.88	106.32	106.68	107.36	106.03	108.18	106.94	107.51	107.27	108.07	108.26	105.79	106.32	106.92	106.39	105.79	107.56	107.7	106.09	107.1	106.31	107.23	106.85	108.46	106.45	107.37	105.76	105.74	106.72	107.55	107.31	107.61	106.05	106.8
114.1	112.08	112	112.98	111.1	111.56	111.78	112.44	112.02	112.9	112.91	110.83	111.34	111.4	112.13	111.63	110.95	112.62	112.95	111.32	111.46	112.48	111.78	111.72	111.42	111.67	111.29	111.35	112.75	111.7	112.19	111.57	112.79	111.95	111.7	112.77	112.26	110.66	112.45	109.79	112.37	111.98	111.67	112.77	111.13	112.05	112.3	111.97	112.81	111.07
107.39	105.87	106.79	105.84	105.87	104.43	104.5	104.42	105.77	105.97	106.01	107.28	105.58	106.1	106.52	105.62	104.64	106.2	105.46	106.66	106.16	105.63	105.57	106.28	106.21	106.66	105.06	107.26	105.54	107.7	105.97	105.21	105.36	106.12	106.26	106.02	107.3	106.25	106.29	105.62	105.68	105.71	105.97	106.46	106.97	108.47	106.22	106.31	106.92	107.12
111.11	110.89	112.09	112.19	111.5	111.04	111.19	110.55	110.07	110.75	111.7	111.09	108.69	110.91	111.63	110.22	110.31	110.13	111.8	110.31	110.39	110.94	112.14	110.47	109.61	109.88	109.11	111.75	109.84	111.64	109.79	110.8	110.84	110.96	111.16	110.91	110.86	111.23	111.07	109.34	111.12	110	111.3	109.04	110.66	110.11	110.26	109.29	109.71	109.89
105.51	105.9	105.09	105.53	106.96	105.17	106.2	106.37	105.81	105.79	105.15	103.54	108.57	106.21	105.85	107.52	106.07	106.01	106.77	106.96	105.92	103.74	106.51	104.67	105.32	106.16	106.61	104.26	107.23	106.44	105.76	106.2	105.43	106.47	106.88	105.31	104.65	104.87	104.72	105.47	105.96	105.49	106.21	106.4	105.62	106.58	105.8	106.06	106.7	106.39
107.48	104.86	106.48	107.33	106.07	106.63	106.31	106.35	105.21	106.56	106.09	106.79	106.32	105.82	105.92	107.88	106.62	105.09	105.26	105.46	106.61	106.47	106.44	104.7	105.57	106.65	106.11	107.62	106	105.13	106.71	105.35	106.4	106.53	106.25	106.54	106.44	106.5	106.89	105.38	106.02	105.36	105.21	106.04	107.52	105.77	103.69	105.62	105.51	105.25
101.38	100.74	100.66	99.796	100.73	100.5	100.27	100.27	99.826	99.836	100.78	101.02	102.31	100.99	100.43	100.2	101.41	99.767	100.64	100.94	100.88	100.81	99.783	102.04	100.86	99.592	101.19	99.354	101.18	101.01	100.21	100.8	100.34	101.77	100.99	101.44	101.09	102.06	99.693	101.27	100.43	101.33	100.43	101.29	98.062	99.846	102.55	100.83	101.47	100.55
108.59	109.36	108.42	110.18	109.08	110.88	109.62	109.62	109.78	109.34	110.05	109.99	108.49	109.11	109.25	109.48	109.71	109.42	109.9	109.83	109.58	110.64	111.46	111.21	110.32	111.71	110.37	109.7	110.77	108.91	110.87	109.31	109.6	108.51	109.88	109.89	110.32	110.31	109.46	108.54	109.61	109.41	111.34	109.5	108.29	110.49	110.02	110.99	110.21	110.67
101.65	101.34	99.467	99.145	100.63	100.6	101.57	101.34	100.92	101.44	102.55	99.665	102.05	100.87	101.01	101.34	101.87	101.5	99.824	101.7	100.11	102.53	101.79	99.925	100.62	99.453	100.31	100.59	100.73	100.44	100.45	100.84	100.21	101.09	101.45	101.32	99.39	102.87	100.81	100.78	100.37	102.06	99.586	99.627	100.59	101.21	100.14	101.65	101.45	100.46
112.8	112.18	111.34	110.66	110.35	111.62	112.25	111.52	113.21	111.44	112.12	109.59	111.72	112.63	111.92	112.31	110.44	109.87	111.23	113.66	112.69	111.93	111.2	110.95	111.3	111.32	112.3	109.14	110.8	111.2	111.06	111.35	111.61	111.19	112.03	110.97	111.37	111.23	109.76	111.07	110.98	111.98	109.84	113.26	110.5	110.74	111.6	112.89	111.53	111.44
111.16	113.84	112.8	109.53	113.94	112.6	113.98	113.11	114.02	112.66	113.26	113.3	112.05	111.73	113.06	113.37	113.93	111.65	114.14	113.53	113.24	112.89	112.56	112.49	112.19	113.45	112.78	112.61	112.18	113.27	112.38	113.54	112.47	112.63	111.3	112.39	112.16	112.92	113.26	112.85	113.28	113.35	111.88	112.96	111.45	112.05	112.37	111.94	112.59	113.88
106.34	106.93	106.56	105.96	106.9	105.09	106.35	107.19	108.05	106.02	106.26	106.76	107.04	106.74	106.58	105.26	106.19	104.75	107.04	106.31	106.05	105.4	106.18	105.8	106.98	106.45	105.2	105.51	106.08	106.69	106.51	106.07	104.82	106.28	105.36	105.66	104.57	105.63	106.56	104.75	106.38	106.71	106.57	106.08	104.97	105.9	106.49	105.84	107.16	106.75
105.29	104.9	106.18	105.76	103.81	105.94	106.58	106.9	107.08	104.53	106.23	107.56	105.73	105.98	105.79	106.18	107.84	105.74	106.34	106.48	105.96	106.04	106.24	105.57	105.9	105.28	106.59	104.75	106.59	105.8	107.05	106.25	105.24	106.07	106.62	106.51	106.01	104.74	105.99	105.18	105.22	107	106.86	105.18	106.67	104.25	107.11	106.98	104.76	104.45
100.7	98.323	101.22	99.858	98.379	99.801	99.672	98.728	101.05	99.694	98.887	100.5	99.882	98.695	98.888	101.13	99.124	100.91	100.8	99.333	98.911	100.64	98.443	99.193	98.67	101.64	101.54	98.202	99.195	98.049	99.625	98.66	100.17	99.47	99.55	101.08	99.321	99.405	98.712	101.72	98.038	100.98	100.01	100.31	99.053	100.21	98.602	99.414	99.911	98.455
116.32	115.22	116.51	116.31	115.09	115.23	117.12	116.76	116.04	116.68	115.7	116.67	115.91	116.54	117.38	116.57	114.91	115.72	118.04	116.61	116.59	115.59	115.65	116.21	116.05	117.69	118.29	116.31	117.65	115.61	116.58	116.21	117.11	114.86	116.71	116.86	115.33	115.53	115.69	116.6	116.32	115.2	117.97	115.68	114.28	116.35	116.13	117.27	114.5	116.52
104.93	105.91	105.96	106.58	107.09	105.03	105.82	105.84	106.01	105.52	106.88	106.37	106.22	106.31	107.02	106.67	105.16	108.37	105.59	105.67	105.89	105.66	105.16	105.46	106.94	105.83	106.09	105.02	105.49	104.12	106.08	106.1	105.99	105.9	105.08	106.41	104.86	105.16	107.58	105.37	103.44	106.24	104.46	106.82	105.45	105.6	107.66	105.92	106.16	107.17
104.08	104.22	104.93	103.91	105.32	103.76	103.56	104.49	104.36	104.02	103.82	102.75	103.94	105.25	104.26	104.75	104.54	103.85	104.2	104.51	104.52	103.3	105.16	102.94	104.22	104.86	104.27	104.55	103.27	104.11	104.37	103.19	104.47	104.74	104.25	104.45	103.61	105.01	104.37	104	105.8	104.63	104.88	103.34	105.54	103.1	105.55	102.77	103.86	103.32
106.04	105.87	105.29	107.21	106.85	105.2	107.57	105.59	105.96	104.97	106.47	106.01	107.38	106.11	105.16	105.74	105.69	106.97	105.04	107.43	106.03	106.28	105.81	105.59	106.37	106.62	106.5	106.7	106.88	107.33	104.82	105.74	106.86	107.83	104.49	106.55	107.33	107.63	104.88	106.48	104.5	107.84	105.25	106.47	107.62	105.32	107.04	107.2	106.13	106.57
111.78	110.53	110.47	108.97	110.83	110.67	109.68	107.85	108.98	111.31	108.32	109.2	109.52	110.1	110.95	111.65	110.25	110.32	109.65	110.17	110.56	109.45	110.34	109.93	110.59	107.81	108.92	110.52	109.49	108.59	108.19	109.01	109.13	109.58	111.17	108.89	109.09	109.15	111.12	111.03	110.04	109.04	108.15	109.69	109.58	109.99	109.49	110.94	113.18	110.15
113.19	112.43	112.82	112.69	112.64	112.7	113.51	110.69	112.47	110.98	112.04	112.07	111.65	114.06	112	112.13	111.89	111.81	112.04	112.02	111.55	111.94	110.83	111.87	112.29	112	113.93	112.12	111.89	112.42	111.95	112.28	112.51	113.07	112.7	111.62	111.56	113.33	112.16	112.99	111.47	111.79	111.58	112.59	112.31	111.65	111.89	113.18	111.01	112.14
114.99	115.34	116.65	116.14	118.25	116.5	115.19	116.77	116.86	116.78	118.34	116.42	116.51	115.6	114.91	115.93	115.42	117.32	115.76	114.47	116.2	117.56	115.24	116.83	115.83	115.99	117.98	115.73	115.78	115.52	116.73	117.65	116.53	116.44	117.23	116.85	116.99	115.22	116.96	115.4	116.04	116.19	117.17	116.79	115.49	118.62	116.81	116.4	115.88	114.43
106.14	105.01	105.62	106.03	107.24	105.76	105.45	106.44	106.19	105.19	105.66	105.14	106.67	105.55	105.86	105.75	105.46	107.15	107.58	107.08	105.31	105.8	105.37	108.55	106.73	105.76	106.09	107.06	104.7	106.58	106.14	105.93	107.2	105.98	105.15	106.25	104.86	105.11	105.35	104.93	106.14	105.17	105.57	103.72	106.65	107.14	105.17	104.33	105.67	106.46
109.5	111.09	109.78	111.75	110.61	109.93	110.5	110.13	110.27	110.89	110.72	110.28	109.54	109.83	111.15	113.03	108.44	109.36	110	112.01	112.05	111.51	109.46	109.18	110.88	110.16	109.33	110.79	112.04	111.72	109.31	111.41	110.08	109.97	111.17	109.29	111.32	111.13	110.45	110.66	110.04	111.53	111.36	110.71	109.41	110.96	111.2	112.07	110.78	111.57
111.56	112.41	111.74	110.55	111.04	111.53	110.74	112.94	112.28	111.37	112.27	112.53	111.34	111.7	110.74	112.06	110.91	110.56	111.51	111.19	113.06	111.1	112.85	111.28	111.57	110.56	111.43	111.37	110.99	111.79	109.47	112.43	112.73	112.52	111.04	110.75	110.25	110.46	109.81	112.59	111.66	110.11	110.66	110.14	110.6	112.7	111.1	112.71	111.95	110.59
105.09	106.11	107.53	105.53	106.18	106.23	105.18	105.97	104.75	104.93	105.52	105.37	105.28	104.05	104.99	105.44	106.75	104.86	104.51	105.88	105.12	106.63	105	105.01	104.68	105.49	106.33	104.9	105.74	106.14	106.08	104.16	104.23	104.66	103.74	105.93	104.88	105.46	107.32	106.5	106.09	107.65	105.48	106.16	105.76	104.83	105.03	105.33	104.68	105.76
105.44	104	104.26	104.82	103.59	105.45	104.77	104.47	104.64	103.65	104.52	104.74	104.71	105.39	105.14	104.23	104.16	106.61	103.69	104.91	105.32	104.6	104.48	106.01	104.66	106.66	104	102.68	104.92	106.21	104.67	104.84	105.75	104.48	104.89	104.23	104.84	105.68	105.78	105.02	106.44	106.16	105.51	104.82	104.27	104.79	104.35	104.68	105.15	105.17
111.35	110.72	110.22	110.9	111.94	111.72	111.76	109.51	110.85	110.87	111.82	110.73	112.15	113.21	112.37	110.08	110.45	111.36	110.71	110.88	111.61	109.99	110.43	111.62	110.41	111.67	110.96	110.57	111.56	112.43	110.66	109.96	110.53	112.07	111.28	112.5	111.77	110.39	110.95	111.9	110.64	112.4	112.16	111.4	110.86	111.31	110.87	109.5	110.84	110.92
108.08	106.59	106.59	107.62	106.96	108.15	107.78	105.59	106.43	108.15	107.7	106.01	108.3	105.87	107.52	106.65	107.46	105.41	108.38	106.69	107.33	108.09	107.98	108.3	106.47	106.55	106.56	106.36	105.86	108.02	106.68	106.98	107.88	106.65	105.54	107.16	108.4	107.08	106.85	106.95	106.81	106.69	106.82	107.52	105.49	106.81	106.46	106.61	108.75	108.15
108.53	110.55	109.9	110.03	110.89	109.77	110.37	108.56	110.83	110.28	109.73	110.49	110.62	110.12	109.12	109.83	110.26	111.37	112.03	109.07	108.51	110.16	109.73	110.15	109.46	109.29	108.54	108.26	111.18	108.71	108.89	108.65	111.37	109.52	109.93	109.04	110.11	108.71	111.02	110.77	109.74	109.55	110.29	108.74	109.6	110.73	109.16	109.83	109.39	109.23
110.33	111.71	111.31	111.87	112.56	110.41	111.11	111.79	112.43	110.23	113.02	112.4	110.3	112.63	112.62	110.3	111.4	110.91	112.43	114.14	111.72	112.07	111.74	112.01	112.39	112.23	111.46	110.45	111.01	111.14	111.78	111.29	110.55	112.89	111.63	110.89	112.83	111.51	111.3	113	111.3	110.67	111.46	112.76	110.8	112.13	111.88	111.52	112.3	110
109.28	111.64	111.22	108.72	110.5	110.4	111.6	110.74	111.95	111.46	112.94	110.48	109.76	110.76	111.96	110.88	109.8	110.49	110.1	112.08	110.26	110.63	110.97	109.79	110.01	110.93	110.03	109.3	111.14	110.29	111.77	110.45	111.04	111.52	111.48	109.43	110.73	110.62	110.46	110.34	110.51	109.03	110.83	110.25	110.23	109.81	110.52	110.03	111.11	110.59
106.65	106.49	106.85	106.51	105.37	106.26	106.5	106.88	105.75	107.2	105.16	105.95	106.69	107.28	107.29	107.03	107.11	107.19	106.61	106.67	107.43	105.61	104.62	105.54	107.99	107.32	105.38	106.13	107.31	107.2	108.45	106.66	106.96	106.06	106.81	106.34	105.68	107	106.24	106.23	105.1	107.71	105.44	107.22	106.82	107.3	105.87	106.13	107.52	106.34
111.72	111.99	111.22	111.57	112.15	111.26	111.18	110.9	112.66	112.77	113.27	110.82	110.44	112.95	111.83	111.66	111.18	109.8	112.85	113.9	111.84	110.89	112.36	110.82	112.52	110.84	111.72	112.96	112.24	112.89	111.82	112.38	110.59	113.08	112.89	112.08	112.01	112.02	113.12	109.32	111.92	110.68	112.57	113.35	112.09	112.67	111.78	113	113.1	110.91
99.341	99.068	98.929	100.27	99.949	99.865	99.826	99.306	99.929	100.39	101.05	99.865	99.758	101.22	100.51	101.18	99.565	99.877	99.74	100.39	99.271	100.24	99.182	99.442	99.629	100.35	100.51	98.989	100.49	102	99.755	100.17	99.681	99.256	99.139	100.63	100.39	100.59	101.98	98.809	99.617	99.129	100.69	99.971	100.62	100.65	100.57	100.73	100.78	100.57
110.69	109.7	111.96	110.27	111.64	110.69	109.74	112.06	111.51	111.18	110.55	112.14	112.14	111.79	110.5	112.17	112.34	111.24	112.17	110.85	111.98	111.86	110.49	110.36	110	110.96	111.18	110.42	111.06	109.34	109.14	110.19	111.07	110.92	111.66	111.08	111.57	111.25	111.64	110.93	110.53	110.68	111.88	113.02	110.76	111.48	111.48	111.67	109.89	111.94
105.13	105.17	105.55	106.36	105.68	105.83	105.69	105.5	104.88	106.84	106.52	106.23	105.63	105.2	104.61	105.84	105.5	105.71	103.98	104.54	106.1	105.74	104.04	105.12	106.01	105.06	105.64	104.86	105.79	104.24	106.87	103.77	105.21	106.13	104.35	104.78	107.03	103.73	105.36	105.51	105.21	105.36	105.67	105.07	105.7	107.58	104.01	106	106.27	104.94
117.25	117.01	117.15	117.18	117.25	117.78	118.26	117.27	117.62	117.07	116.7	117.48	118.15	116.9	116.76	117.05	117.36	116.64	117.14	116.91	118.24	118.43	117.6	117.4	117.36	117.89	117.35	117.71	118.89	118.93	118.15	117.96	117.15	117.97	116.88	117.3	117.24	117.27	117.94	117.86	117.09	116.64	116.47	116.61	118.31	116.14	116.86	118.27	118.43	118.71
111.97	110.93	113.08	112	111.99	112.17	110.1	111.71	111.61	111	112.88	111.84	112.64	112.99	111.92	110.83	112.28	112.97	109.97	111.42	110.93	112.53	111.32	111.77	112.35	112.22	111.05	111.32	111.64	111.3	114.31	112	110.65	112.59	110.54	111.8	111.25	111.56	111.75	111.18	111.6	112.26	111.72	111.89	111.43	109.75	110.48	111.2	111.23	111.63
99.929	100.98	99.358	100.46	99.023	99.794	101.23	99.175	101.13	99.535	100.88	100.96	99.69	100.83	101.57	100.59	97.919	99.159	99.981	99.066	99.839	99.434	99.279	100.87	100.02	100.72	100.16	100.13	100.5	100.15	101.5	99.867	100.02	99.903	98.912	99.871	101.67	99.87	98.016	100.64	98.654	101.47	99.346	100.76	99.814	100.39	100.43	99.749	99.979	99.475
107.49	106.64	106.76	105.2	107.54	105.57	106.42	105.78	105.63	107.16	105.93	104.85	106.57	107.57	106.54	106.05	105.59	104.39	106.94	106.79	106.56	105.65	106.96	105.61	106.79	105.58	105.43	108.83	106.97	106.32	107.17	107.27	106.18	106.53	105.6	105.84	106.69	106.04	106.57	106.36	106.21	105.88	107.39	105.34	105.34	106.35	106.82	106.7	105.66	106.38
103.29	106.42	104.24	104.82	106.47	104.81	106.07	104.38	105	105.38	105.04	104.48	106.27	104.08	104.76	105.91	105.26	104.76	105.2	104.16	105.42	105.49	104.54	105.68	103.26	104.65	106.5	104.84	103.95	105.56	105.89	104.77	105.47	105.23	104.37	105.7	104.04	103.94	104.71	106.06	104.89	104.93	104.07	104.57	105.18	103.91	105.66	104.9	106.56	104.55
105.2	105.54	105.98	105.82	105.18	104.44	105.61	105.7	105.45	105.67	105.5	104.38	105.24	105.4	104.89	105.79	105.57	106.17	104.49	105.24	105.49	104.72	105.24	105.65	105.29	105.13	105.31	105.53	104.56	105.5	104.39	104.52	106.81	106.72	104.54	105.15	106.18	105.98	105.15	107.12	103.55	103.82	105.18	105.76	106.62	105.39	105.16	104.05	105.2	104.88
107.45	107.44	105.66	107.51	106.89	106.14	106.81	105.97	106.23	106.97	105.46	106.69	107.08	106.36	105.18	105.14	106.62	107.32	107.07	105.96	106.2	104.97	104.01	106.98	105.53	107.2	106.96	107.46	106.58	104.79	106.45	107.39	106.26	106.12	105.74	107.17	107.04	106.02	107.24	105.26	106.77	105.78	106.89	105.88	106.63	106.98	107.96	104.81	105.97	106.8
103.69	104.07	104.05	104.76	103.27	106	105	105.08	105.69	105.33	104.53	105.32	103.46	104.5	104.83	102.91	103.9	105.19	104.82	103.81	105.04	106.51	103.76	104.5	104.75	105.99	104.87	105.84	104.55	104.76	104	104.69	103.77	103.95	102.37	104.94	103.72	104.5	103.35	104.6	105.75	104.17	104.7	105.02	103.85	104.92	103.53	103.42	104.86	104.49
100.53	100.99	100.27	100.78	101.44	99.298	102.09	100.8	99.715	99.999	99.357	100.68	100.41	99.279	100.73	101.27	101.78	101.53	101.64	100.07	102.17	100.85	99.975	100.52	98.711	99.595	101.29	99.413	99.224	101.79	99.386	101.04	100.55	101.81	101.29	100.91	101.11	100.81	99.762	99.867	101.8	101.45	101.88	99.488	101.4	101.62	100.58	100.26	101.1	100.39
111.43	114.03	112.07	111.98	111.6	110.68	113.85	112.69	111.99	111.12	113.16	112.92	111.54	111.63	110.82	111.77	111.66	111.89	113.05	111.07	112.6	112.1	113.35	112.79	112.92	112.29	110.5	112.89	110.64	112.14	113.2	113.32	111.12	112.18	112.16	111.61	110.94	114.01	110.55	112.46	111.78	112.85	111.02	112.22	109.52	110.77	112.68	110.43	111.96	113.13
100.72	100.09	100.17	100.14	98.612	99.027	99.526	100.79	99.373	100.73	100.94	100.06	101.5	99.994	100.04	98.726	100.97	100.22	99.256	100.05	100.78	98.654	99.259	100.76	99.586	100.31	98.961	100.79	99.655	99.89	100.71	100.09	100.8	99.826	99.262	98.829	101.16	100.75	97.87	99.743	99.418	99.43	100.46	99.619	99.168	100.33	100.18	99.144	99.803	99.56
116.36	117.65	118.04	117.17	117.25	117.62	117.45	118.32	118.71	117.38	119.07	118.35	117.73	116.74	118.52	118.66	117.41	118.4	118.42	117.64	118.79	117.31	118.09	117.04	118.52	118.96	118.61	117.93	118.75	118.34	118.19	115.98	117.72	117.9	117.84	117.79	117.73	115.95	117.4	117.29	117.83	118.43	117.79	118.52	118.12	119.19	117.68	117.3	118.42	117.34
111.91	112.43	113.73	112.45	111.79	112.09	110.94	112.62	111.26	113.32	111.05	111.14	110.32	111.37	111.68	109.84	112.05	112.21	111.07	112.31	113.77	112.14	111.3	109.86	111.25	113.51	111.68	111.26	112.16	111	112.08	113.04	112.05	112.68	112.92	111.94	110.96	111.77	111.86	111.84	112.11	112.75	112.16	111.12	110.93	111.84	112.19	113.32	111.41	113.63
105.53	107.25	106.14	104.74	106	105.82	104.48	105.82	104.53	105.55	106.34	104.85	105.45	104.36	107.05	106.27	106.26	106.19	104.81	106.67	104.28	106.91	106.59	106.74	106.14	105.14	104.26	105.11	106.48	105.24	103.73	106.01	106.86	106.83	105.45	105.78	106.23	105.78	105.33	106.06	106.04	106.22	106.96	105.46	106.84	106.34	106.77	105.29	104.39	105.36
107.09	107.26	105.77	106.66	107.05	105.16	106.08	105.36	106.48	106.5	106.69	106.69	107.82	106.46	107.26	106.93	107.51	106.94	107.24	107.05	105.45	106.84	106.82	106.83	106.66	106.47	109.09	106.04	107.08	104.08	107.65	107.67	106.31	107.29	107.43	108.36	108.57	106.66	107.24	108.74	107.73	105.23	106.13	105.96	104.75	105.44	106.69	105.24	106.19	107.19
100.26	101.53	100.92	101.1	101.84	101.46	101.78	99.935	100.34	99.87	99.902	101.82	100.23	102.57	98.834	102.25	101.09	100.88	101.09	100.61	101.56	100.55	101.12	101.19	101.62	100.27	100.88	100.28	101.42	101.08	100.94	100.59	101.63	102.84	101.12	100.98	101.36	100.84	99.562	101.86	101.3	102.05	101.94	101.21	101.84	102.79	100.31	100.81	102.1	99.55
99.565	101.06	99.748	99.132	98.821	101.67	100.5	98.682	99.248	98.65	99.978	100.25	100.35	100.03	100.14	100.04	101	100.52	99.394	99.028	100.39	100.5	100.64	100.16	100.58	100.2	99.687	100.82	99.909	100.77	99.867	101.26	100.65	100.26	99.489	99.681	100.22	99.468	100.92	101.77	99.457	100.34	98.981	99.172	100.24	100.71	101.19	100.6	98.717	100.95
100.38	100.23	100.14	99.578	99.721	99.291	99.348	100.88	99.667	100.5	99.955	100.83	98.859	99.537	99.01	99.797	100.66	98.885	99.03	98.738	100.01	100	99.536	99.571	99.111	99.604	100.42	99.799	99.771	99.992	99.303	100.01	100.54	100.53	99.779	98.248	99	99.834	100.71	100.87	99.88	98.498	100.15	99.737	100.04	100.46	100.21	98.288	99.265	99.729
113.4	110.61	112.1	111.9	112.48	112.94	113.43	113.64	113	112.4	112.4	112.46	112.12	112.63	110.71	113.3	112.52	113.6	110.95	112.88	112.84	113.07	112.87	113.38	111.91	112.99	112.22	113.37	113.16	113.95	113.07	114.37	113.8	111.6	113.09	113.53	112.34	112.49	112.26	112.59	112.4	112.69	113.07	112.01	113.03	114.43	112.87	111.93	112.87	112.07
110.59	109.43	109.86	108.3	109.21	109.71	106.96	109.95	109.64	109.01	110.95	108.8	109.9	108.58	110	107.19	108.22	110.32	112.09	109.63	109.27	110.1	108.63	110.69	109.8	109.82	110.89	109.15	109.49	110.93	109.79	109.02	111.11	109.17	109.59	109.46	111.63	109.42	111.75	110.21	110.93	109.9	110.5	109.53	109.74	110.8	111.6	110.36	110.6	109.95
111.82	110.65	110.7	111.37	111.33	110.37	110.95	110.69	111.54	111.22	110.93	111.51	111.77	112.29	112.61	110.65	110.86	111.2	112.98	110.71	110.91	110.77	111	111.49	111.28	112.15	112	109.7	111.59	109.7	111.09	112.03	112.03	111.75	111.92	112.2	111.5	111.36	112.2	111.98	111.08	110.33	111.57	111.14	111.59	112.36	109.98	112.47	111.16	113.13
106.67	106.8	105.58	107.39	105.14	107.4	106.05	105.77	105.74	105.63	104.85	105.76	105.95	106.19	106.37	106.15	106.38	105.99	105.61	105.84	106.35	108.04	106.83	104.56	107.47	106.66	106.13	105.16	106.18	105.88	106.24	104.56	107.12	106	105.51	105.3	105.37	106.16	107.1	106.04	105.98	107.6	104.17	105.49	107	106.14	106.6	105.64	106.44	106.43
99.704	99.525	100.37	99.055	99.904	98.76	98.66	100.2	99.381	100.26	100.11	100.66	98.086	98.737	99.698	99.332	99.193	98.907	100.7	99.064	101.08	99.445	99.429	99.59	97.948	100.04	99.931	99.546	97.817	99.385	99.238	99.015	99.139	98.947	101.24	98.877	100.43	99.707	100.05	99.905	99.541	98.923	100.63	100.15	99.716	100.14	99.977	99.215	99.482	100.32
104.51	105.31	105.68	104.01	104.65	105.46	105.26	105.59	104.23	106.72	104.43	105.3	103.06	105.21	104.83	105.54	103.8	104.76	104.22	106.39	104.34	105.96	105.34	105.83	104.46	104.63	106.43	106.79	104.47	104.85	105.5	104.65	104.4	106.03	106.3	106.17	105.97	105.49	104.95	104.79	106.51	104.87	106.07	105.39	105.55	107.08	105.72	104.02	105.79	107.76
102.64	98.626	100.29	101.5	98.993	98.197	99.173	100.47	100.37	100.2	99.086	100.85	100.36	99.347	100.37	99.695	98.464	101.32	99.85	100.82	101.68	99.343	99.817	99.454	100.63	100.31	98.915	100.38	98.686	99.212	101.09	99.275	99.973	101.05	99.024	100.3	100.35	99.857	99.62	99.88	99.565	99.05	99.108	100.46	100.44	101.55	98.908	99.567	100.67	99.209
113.73	111.79	111.79	111.91	112.97	112.64	112.56	111.61	112.91	111.25	112.69	111.2	112.18	112.09	110.28	112.8	113.17	114.13	111.53	110.69	112.88	111.4	110.95	113.4	112.01	110.34	111.88	111.55	111.89	111.96	112.82	111.71	111.81	110.49	112.38	111.1	111.63	111.66	111.34	113.42	111.15	112.3	111.81	111.62	111.22	111.11	112.99	113.94	111.57	110.33
112.46	112.48	110.38	111.36	113.49	113.4	111.57	111.36	113.11	111.41	109.75	112.16	111.83	111.63	112.63	111.49	110.77	111.47	110.11	111.46	109.45	111.11	110.39	111.36	112.21	111.66	111.45	111.69	111.4	110.23	111.45	109.69	111.7	111.07	110.34	111.19	109.79	109.28	109.42	110.72	109	111.84	111.94	111.52	110.69	111.76	113	111.82	111.07	111.56
107.24	106.9	106.93	107.25	107.64	105.89	107.95	105.42	106.97	105.86	105.34	105.91	107.28	107.29	106.15	105.54	107.79	106.83	106.73	106.91	106.94	105.95	106.01	106.75	106.14	105.23	106.55	105.67	106.89	108.49	106.27	105.51	105.43	106.43	105.91	106.41	105.25	107.4	105.99	105	107.11	106.47	107.13	105.89	105.16	106.5	106.3	106.2	105.3	106.62
110.38	110.19	110.72	110.53	109.7	111.33	109.16	111.93	110.28	110.81	110.28	111.16	111.91	111.64	112	110.43	110.69	109.32	112.4	110.64	111.01	110.57	110.69	111.85	111.12	110.58	110.64	109.37	110.44	110.55	110.74	109.95	110.29	109.62	110.45	111.25	110.41	110.76	112.06	110.17	109.01	111.23	109.67	110.04	111.21	111.68	112.03	110.76	111.11	111.58
107.02	107.05	106.12	107.63	107.57	106.83	105.73	107.73	107.06	108.73	107.47	108.35	106.84	108.28	106.03	106.08	107.08	108.17	106.8	106.6	105.6	107.45	107.64	105.53	106.6	107.05	106.84	108.09	106.6	107.48	106.3	107.59	107.27	106.04	106.11	108.12	105.33	107.71	107.71	106.98	106.3	104.79	107.46	106.37	107.67	105.86	106.61	107.14	106.66	106.7
106.3	105.92	104.78	104.97	105.34	106.17	104.89	105.03	105.63	104.95	105.29	104.54	104.74	105.03	105.15	105.75	106.29	105.81	106.79	103.89	105.8	106	104.13	105.48	105.36	104.11	104.92	105.46	104.01	106.01	104.05	106.46	104.88	106.2	106.16	105.15	105.07	104.97	106.66	105.17	104.59	104.1	104.69	104.73	106.79	106.01	105.86	104.8	106.45	105.97
112.32	110.43	111.76	112.44	112.32	112.78	109.69	111.29	110.94	111.85	112.01	111.01	111.24	111.36	110.75	113.18	113.01	112.59	112.83	112.18	112.96	110.95	111.63	112.27	110.78	112.04	110.83	112.92	111.72	110.14	111.47	111.54	111.86	111.16	111.69	112.02	109.57	110.36	112.12	111.36	112.01	111.99	112.64	111.13	111.37	111.2	111.95	113.19	112.09	112.62
105.74	106.13	106.31	105.25	104.28	105.26	105.62	104.16	106.9	105.47	104.63	106.9	105.56	106.03	105.43	105.74	105.42	104.89	104.81	105	105.89	105.46	105.55	104.99	107.68	107.56	105.58	105.21	107.37	105.04	105.05	105.19	106.34	104.48	105.05	104.31	103.8	106.37	106.64	105.42	106.19	105.11	104.45	103.85	105.54	104.87	105.38	105.45	107.17	106.12
100.08	100.02	99.857	99.102	100.54	100.55	99.23	98.95	101	100.65	99.996	98.838	100.82	100.64	99.89	101.75	100.81	99.596	98.442	100.63	98.746	99.235	100.98	99.802	99.681	99.461	101.24	100.28	100.71	102	102.27	98.725	99.26	99.942	98.634	100.91	101.15	100.48	100.24	100.28	99.45	99.711	99.18	99.604	99.85	99.549	100.95	99.306	100.44	99.929
99.652	100.93	100.06	100.93	99.593	99.92	99.493	100.9	99.467	100.51	100.73	100.38	100.93	102.06	99.099	100.71	100.4	100.79	99.604	100.45	101.01	100.39	100.58	101.24	100.41	99.953	100.91	100.09	101.79	100.7	100.19	100.39	99.839	100.71	100.24	99.962	102.3	101.26	99.442	100.36	99.528	101.96	101.03	100.86	99.206	100.33	100.37	99.707	99.385	100.28
104.8	106.22	106.14	104.6	105.76	107.43	106.19	106.85	106.47	106.09	107.16	106.19	105.82	107.23	106.21	107.63	106.93	105.63	105.12	106.17	104.85	107.58	105.54	106.63	107.08	104.67	104.82	105.56	105.81	107.68	105.73	105.63	105.61	105.53	105.43	106.65	105.3	106.17	105.99	106.74	106.37	104.89	106.41	107.12	106.23	106.75	107.19	106.53	105.86	106.35
111.67	111.94	112.15	112.22	112.16	110.52	111.6	113.31	111.76	112.88	112.25	111.31	111.98	112.87	111.02	112.82	112.73	111.12	111.39	110.91	113.11	112.11	112.03	111.19	112.53	110.7	112.18	113.83	112.77	113.09	114.22	112.3	113.26	110.35	111.78	112.54	112.23	113.62	111.09	112.69	112.97	112.24	113.5	112.67	110.93	112.52	111.65	112.75	111.71	111.64
112.43	111.54	109.92	112.58	113.52	111.06	110.56	112.05	112.1	112.07	111.63	111.45	110.8	114.05	112.9	111.75	111.09	112.87	113.2	113.49	111.04	110.7	112.93	112.09	113.74	112.09	111.76	113.99	112.25	112.91	111.66	111.24	111.68	111.5	113.68	112.68	111.93	111.88	111.37	112.26	111.06	112.36	111.93	112.71	112.79	112.53	112.3	111.76	112.39	112.62
100.88	100.39	100.59	100.56	100.98	99.283	98.718	100.65	101.06	101.19	99.987	99.52	100.77	101.11	100.26	100.33	100.17	101.89	99.648	99.895	101.07	101.13	101.14	100.75	99.648	99.279	99.562	99.997	101.23	102.14	101.25	102.01	100.62	100.98	99.267	101.19	99.984	99.739	101.02	100.04	99.131	100.95	102.39	101.1	100.91	100.93	100.09	99.6	100.47	101.18
111.37	112.09	110.1	111.9	111.18	112.63	110.9	111.02	110.23	111.73	112.26	112.49	112.83	111.02	111.57	110.61	110.5	110.12	109.78	111.61	110.7	110.61	111.65	109.42	110.35	110.01	111.56	109.98	111.74	111.2	112.21	111.15	112.71	110.77	111.49	111.55	110.64	111.91	113.15	111.52	111.08	110.67	110.64	112.53	112.64	110.79	110.6	111.28	112.71	111.68
106.27	107.57	106.6	106.88	105.72	106.11	105.78	105.89	107.28	105.02	105.15	103.79	105.54	106.16	104.08	106.24	105.38	106.67	105.23	105.77	106.5	106.79	106.66	104.56	106.27	105.67	103.94	106.74	104.3	105.18	106.18	106.93	106.46	105.28	106.5	107.17	105.84	104.81	106.66	106.13	106.58	105.91	106.9	106.23	105.86	107.01	106.58	106.34	105.81	105.64
100.09	98.584	99.208	100.4	99.89	99.688	98.578	98.434	101.12	99.62	101.05	102.71	101.68	99.61	99.51	99.044	100.52	99.972	100.95	101.54	100.63	99.63	99.25	100.14	99.513	101.21	99.307	100.61	101.43	101.05	101.39	98.794	100.2	99.32	100.89	100.42	99.246	100.94	99.544	100.01	99.789	100.36	100.97	99.099	101.58	100.24	99.315	100.25	99.713	101.44
104.25	103.99	104.5	104.27	102.88	105.82	103.32	106.2	106.05	104.66	104.92	105.6	104.69	105.51	104.71	104.2	103.59	104.34	103.23	103.99	104.62	105.93	104.33	104.41	106.64	103.82	102.73	104.9	104.04	104.3	105.88	103.56	105.19	105.8	105.22	104	104.51	105.68	105.03	104.79	104.2	104.36	104.67	104.85	103.87	104	105.42	105.58	104.17	103.67
106.66	107.66	108.12	107.24	106.26	106.79	106.8	105.66	105.52	106.02	107.15	105.81	107.61	107.01	107.23	106.34	106.02	105.83	105.99	105.91	105.73	105.16	106.14	106.89	105.79	106.94	105.53	105.14	107.94	107.85	106.39	107.65	107	107.25	107.63	107.05	105.63	107.48	106.38	107.01	107.31	104.75	105.69	105.96	106.38	107.46	106.35	105.05	105.56	107.36
110.73	113	111.93	112.1	114.31	111.99	110.56	110.44	110.85	111.63	112.25	111.83	112.87	112.27	112.7	112.27	111.12	111.56	111.68	111.99	112.79	110.74	112.75	110.95	111.3	112.6	111.31	111.72	111.9	110.89	110.68	111.93	110.69	110.53	111.09	113.2	111.71	111.43	112.24	112.45	112.14	111.74	113.02	111.39	111.46	111.56	112.54	112.8	111.66	111.7
107.09	108.99	106.73	106.88	106	107.91	106.26	108.46	105.04	106.84	108.11	107.07	106.14	106.15	106.97	105.66	107.65	106.34	106.44	104.99	107.17	105.95	106.56	105.46	106.6	107.87	106.44	107.47	105	106.1	106.99	106.36	106.55	107.33	106.48	106.66	106.92	107.55	107.04	106.87	107.75	105.09	107.54	106.77	106.21	107.47	108.1	106.54	107.58	106.77
103.9	104.6	103.7	103.68	103.76	104.6	103.93	104.2	103.79	104.3	104.09	104.74	104.28	104.2	104.64	103.22	104.44	102.63	104.73	104.01	105.85	105.38	104.77	104.27	103.42	103.48	104.39	104.76	105.16	104.09	103.33	103.9	103.57	106.26	104	103.97	103.95	103.62	103.72	103.67	104.57	104	103.85	103.07	103.75	104.66	103.12	104.73	102.33	102.93
99.567	100.23	99.6	100.78	99.401	100.14	100.67	100.02	98.907	99.484	102.62	100.68	100.41	100.45	101.93	99.349	99.435	100.52	99.604	100.99	100.29	99.67	99.519	99.906	99.859	99.537	101.13	101.16	100.53	100.21	98.858	100.41	99.923	99.996	100.76	98.198	99.464	99.853	99.258	99.828	96.08	99.198	99.575	101.14	100.11	99.036	99.637	101.67	100.64	100
105.72	106.67	105.79	106.51	106.72	105.99	105.76	106.07	105.74	106.11	106.85	106.87	105.37	106.17	105.7	106.8	105.96	106.67	106.89	106	106.26	106.52	105.67	108.21	106.35	106.88	107.02	105.93	107.85	105.56	106.19	107.95	105.98	104.97	105.52	106.14	106.7	105.97	106.92	105.41	106.44	105.54	106.62	106.24	106.4	104.86	108.02	106.37	106.34	104.95
109.57	111.46	112.15	109.27	111.64	112	112.92	112.54	112.05	111.71	112.34	110.9	112.04	110.95	112.75	110.99	110.84	111.15	111.32	111.14	110.46	112.08	110.86	109.41	111.47	111.52	110.96	109.87	111.5	109.59	110.53	112.71	111.13	111.15	110.61	112.13	110.44	110.86	111.46	110.91	111.29	111.79	110.57	112.19	112.89	110.77	111.94	110.98	111.82	110.91
103.53	105.06	105.14	105.95	105.87	105.7	106.86	105.35	106.97	107.61	105.95	105.01	105.06	106.33	104.78	105.22	106.04	106.24	106.14	106.19	106.98	105.75	105.29	106.63	105.41	106.2	106.65	107.01	106.72	106.29	105.51	106.03	105.97	105.88	105.47	107.43	106.97	107.98	105.91	104.96	105.52	106.31	107.05	104.73	105.49	105.39	106.18	107.6	106.39	106.6
111.94	111.13	111.68	112.51	111.36	112.76	116.64	113.04	113.89	112.59	113.1	112.15	112.91	112.23	112.59	113.2	112.16	113.01	113.02	113.71	112.25	113.55	112.8	111.28	111.3	112.51	113	113.22	112.98	111.17	113.04	112.57	111.86	112.19	112.77	113.05	110.83	112.5	113.03	112.75	111.62	113.69	112.97	112.57	112.57	113.7	113.14	113.13	112.33	113.47
106.58	106.92	105.64	107.06	106.47	106.92	105.78	106.32	106.56	106.73	106.81	106.83	105.7	106.89	106.86	106.95	105.35	106.55	104.72	104.56	106.43	106.52	107.2	108.54	105.79	106.52	105.65	106.4	106.92	106.64	106.23	106.47	104.67	106.95	105.1	107.41	104.88	105.24	106.58	105.53	105.95	105.59	104.38	107.12	108.23	105.71	105.6	107.54	107.09	106.55
104.75	103.59	105.69	103.26	103.34	104.9	102.81	105.54	102.51	102.86	103.59	103.84	104.17	105.04	104.15	102.17	102.39	103.39	104.61	104.16	103.36	103.45	103.91	104.73	104.09	103.83	103.14	102.88	104.66	104.26	103.96	104.5	103.46	103.5	104.71	103.01	103.97	103.2	103.73	103.82	104.52	104.42	104.75	104.28	104.76	104.01	104.28	104.37	103.62	105.9
113.33	112.26	111.41	111.41	113.83	112.44	111.63	113.57	112.73	112.32	110.6	110.71	113.08	112.83	112.37	112.45	112.77	113.14	111.78	111.59	111.93	112.32	110.48	112.89	111.29	111.77	112.15	110.5	112.22	112.43	112.69	112.26	112.29	109.83	111.78	112.79	113.84	111.59	111.48	112.77	112.09	113.1	113.59	111.87	113.28	110.71	111.89	110.71	113.81	113.01
105.05	105.05	106.69	104.27	105.96	106.03	105.06	106.27	104.17	105.31	106.04	106.15	105.9	106.21	105.39	105.96	107.53	105.35	104.94	103.56	104.97	105.86	105.51	106.4	104.59	105.09	104.93	104.45	105.64	107.86	106.03	106.53	106.92	104.33	106.47	105.53	106.63	105.37	105.56	105.09	106.15	106.2	107.12	106.44	105.28	106.05	104.36	106.69	105.89	104.93
107.07	106.2	106.57	107.79	106.45	106.43	106.68	106.01	105.91	104.7	108.57	106.28	105.11	107.23	106.87	107.18	107.74	106.63	105.57	107.8	106.74	105.21	106.53	105.83	105.13	104.18	105.08	105.74	103.82	106.15	106.81	104.77	106.8	105.99	106.46	106.4	106.63	107	109.06	105.58	105.81	107.21	106.25	106.31	106.59	107.25	105.97	105.6	107.41	107.94
106.76	105.44	107.71	104.87	107.54	106.72	104.77	106.35	106.63	106.85	106.33	106.58	107.34	109.39	106.19	105.49	106.72	106.05	106.32	106.38	106.32	105.1	107.06	107.51	108.08	108.29	106.88	107.26	107.48	105.98	107.24	106.49	106.33	106.76	105.95	107.83	107.65	105.94	105.18	105.97	107.25	107.46	105.96	106.32	104.9	106.11	105.78	105.78	106.05	106.87
109.37	110.18	108.24	110	109.68	109.68	109.27	110.61	109.9	109.47	108.78	109.67	110.1	110.25	110.7	110.05	110.53	110.47	112.72	108.18	107.9	110.53	109.78	110.42	109.03	109.28	110.63	109.28	109.75	111.21	108.98	108.72	109.76	109.92	110.99	109.76	110.15	108.99	109.11	110.32	109.14	109.63	109.3	108.91	109.68	110.33	109.94	110.7	109.52	108.5
111.59	111.62	110.29	113.31	111.88	111.27	111.74	111.71	111.44	113.02	110.47	112.71	111.95	112.45	112.59	110.78	111.5	111	111.7	112.13	112.01	112.96	113.31	112.63	113.07	111.77	113.43	112.3	111.79	112.2	113.28	112.85	113.97	112.67	112.17	113.53	111.93	111.53	112.9	113.05	112.32	110.65	112.51	111.87	112.59	110.95	112.13	111.46	112.59	111.13
104.81	104.3	104.84	106.3	105.22	103.85	104.24	105.2	105.43	104.27	104.8	104.29	105.81	103.62	105.73	104.63	104.92	105.02	103.23	104.55	106.32	104.06	102.3	104.36	106.12	106.77	104.01	105.38	104.36	103.8	105.2	105.3	104.35	104.66	104.2	104.86	103.76	103.54	105.02	105.62	104.08	104.42	104.91	104.46	103.39	103	105.05	105.45	104.22	103.95
103.39	104.33	105.33	106.51	104.25	106.13	104.97	106.72	105.48	105.52	106.64	105.54	105.93	106.34	104.7	106.52	105.12	107.01	106.04	105.37	104.85	106.41	105.8	105.93	105.17	105.41	105.45	104.81	106.68	107.05	105.41	104.58	105.1	105.45	104.22	105.53	104.85	106.45	105.17	105.29	104.9	105.43	104.63	104.06	105.59	104.63	104.44	104.11	105.56	106.21
110.92	111.47	111.16	112.47	111.72	112.49	111.69	111.02	112.16	113.38	112.11	111.9	111.5	112.44	110.27	112.89	112.47	111.85	112.36	109.61	111.52	113.16	110.49	109.95	111.35	111.28	111.83	112.33	112.02	112.98	113.47	112.97	112.73	110.32	112.74	111.57	111.71	111.53	112.32	111.12	112.21	111.79	111.89	111.72	113.37	112.73	112.22	111.94	110.84	111.34
113.81	111.83	110.52	111.27	111.99	111.63	112.06	111.25	112.04	111.84	111.42	110.68	110.23	110.12	110.91	111.96	111.63	111.93	112.03	112.55	112.99	111.25	111.46	111.41	109.8	112.39	110.17	111.06	110.91	111.47	110.54	111.01	110.76	112.04	111.51	113.2	111.05	110.46	110.14	112.2	111.72	111.99	110.82	109.88	109.91	113.03	109.77	109.97	110.79	111.36
110.62	111.27	112.26	112.88	111.71	112.61	111.84	113.98	111.26	111.45	110.2	111.34	111.17	111.19	113.86	111.66	112.4	111.45	112.66	111.54	111.67	110.4	110.52	111.69	112.16	111.35	110.92	111.73	111.8	111.47	110.36	112.87	111.45	111.43	111.14	111.55	111.2	111.29	112.71	111.91	111.7	112.9	111.02	110.85	111.85	111.98	110.55	110.56	112.39	111.04
107.17	106.61	105.84	106.35	106.72	107.81	106.87	106.28	105.88	105.77	107.93	108.44	107.87	105.99	105.91	106.21	107.91	105.9	107.71	107.09	106.77	107.96	106.96	106.35	106.48	107.32	107.17	107.46	106.31	108.86	106.82	107.89	106.6	107.74	108.51	106.13	106.65	107.1	107.77	106.21	107.91	107.68	106.99	107.05	106.26	106.26	106	106.65	105.95	106.54
105.3	104.88	104.75	106.63	105.45	107.23	103.95	104.58	104.58	104.57	105.35	105.88	105.19	106.43	105.58	104.09	105.66	105.3	103.45	106.49	106.18	104.52	107.77	107.77	105.24	106.05	104.22	107.68	104.98	105.3	105.38	105.64	106.77	105.88	105.44	106.26	105.53	105.41	104.48	105.39	105.56	102.96	106.53	105.9	105.94	106.41	106.49	104.6	106.5	105.84
111.77	109.07	111.06	111.57	111.26	110.94	109.59	113	110.92	109.46	111.72	110.07	109.64	112.14	111.24	110.67	110.88	112.03	112.65	112.17	112.11	110.55	112.09	112.86	111.07	111.08	111.82	110.49	110.53	111.63	110.19	112.04	111.26	111.28	110.92	111.56	111.36	109.35	110.71	111.19	110.17	111.96	110.93	110.75	111.73	111.39	112.95	111.89	111.43	110.06
105.88	104.41	104.91	106.05	104.82	105.34	107.09	107.02	105.55	103.44	104.37	104.45	106.07	105.1	106.37	104.92	105.44	105.71	105.99	105.12	105.02	104.86	106.87	105.96	107.24	105.49	106.5	106.01	104.72	104.74	105.53	106.06	106.34	106.26	105.35	105.96	105.5	106.43	105.4	104.83	105.89	106.11	105.6	105.85	105.34	105.71	104.93	104.29	104.75	105.29
100.92	102.7	99.51	100.34	100.06	101.04	100.02	99.735	100.4	101.74	101.51	100.04	99.228	100.73	99.847	101.25	99.653	98.895	99.056	100.14	100.31	100.59	101.49	99.759	100.55	101.33	100.61	99.796	102.33	101.19	100.73	102.28	101.1	101.94	99.809	98.706	100.71	99.057	101.04	100.06	100.48	99.997	100.82	100.11	101.8	99.478	99.25	99.513	100.84	102.03
105.93	106.27	106.86	104.96	105.67	105.59	106.47	105.83	105.19	105.01	105.04	104.8	106.57	106.56	104.62	105.59	105.63	104.56	105.33	105.82	105.57	105.7	106.04	104.72	106.98	106.4	105.31	105.53	104.75	105.36	104.93	106.96	104.12	105.75	104.58	104.83	104.04	105.98	104.93	105.5	105.49	105.75	105.83	105.91	103.94	104.44	104.25	104.15	104.17	104.29
105.97	106.86	103.7	105.21	105.03	105.67	104.28	104.56	105.77	107.09	106.06	105.02	104.77	105.21	106.57	106.52	105.54	104.58	105.1	106.42	104.84	104.62	106.25	106.32	103.72	106.14	105.24	105.44	107.57	105.84	105.68	105.59	105.76	105.94	105.07	106.1	106.98	104.73	104.78	105.11	105.49	105.91	104.31	104.78	105.43	106.33	105.95	105.33	103.89	104.78
106.17	105.11	105.04	105.7	104.66	107.46	104.72	105.2	106.35	106.64	105.57	105.89	104.87	107.09	106.22	104.98	106.64	107.62	105.29	105.91	104.51	106.17	106.98	105.46	105.17	106.58	105.58	106	106.46	107.08	105.29	106.07	106.02	106.52	106.29	105.81	107.44	106.87	105.89	106.93	104.26	105.11	105.39	105.59	105.73	106.73	105.18	105.16	106.63	105.43
99.847	98.958	99.675	101.24	98.983	100.41	100.41	100.82	101.38	101.2	101.17	101.22	102.9	101.34	99.854	100.11	101.17	101.72	101.91	100.16	100.58	101.67	101.98	100.48	99.916	99.783	99.492	101.02	99.428	100.2	100.37	101.56	99.976	99.762	100.21	99.723	99.797	100.64	99.749	101.46	100.84	100.17	100.92	100.48	100.83	100.81	99.822	99.798	99.538	100.84
114.08	111.68	111.05	114.67	113.57	113.26	113.5	111.72	113.18	114.01	112.85	112.07	112.36	112.52	112.82	113.39	112.45	113.08	113.03	114.16	111.07	112.42	114.15	113.47	111.63	112.05	113.93	113.96	113.67	113.28	113.06	113.59	111.24	112.31	113.12	111.73	112.09	111.87	113.55	113.23	113.32	113.65	111.87	113.36	112.96	113.54	113	110.8	111.74	112.96
117.49	117.15	117.23	117	116.86	117.82	117.06	117	118.25	117.51	117.74	117.85	118.29	118.17	119.18	117.75	117.45	117.63	119.75	116.03	118.42	118.17	116.62	116.46	117.66	116.69	117.8	117.75	117.72	117.68	118.6	117.21	117.36	118.17	117	118.71	116.83	117.04	117.01	117.75	116.42	116.62	117.57	118.29	118	117.12	117.88	117.25	117.78	116.63
106.64	104.4	104.43	106.67	105.61	105.05	106.61	105.91	108.38	106.96	106.72	105.49	106.19	106.59	104.84	105.13	107.05	106.49	105.66	106.47	108.07	105.31	105.88	106.24	106.56	105.91	106.56	105.41	105.74	107.53	105.03	107.56	106.26	106.84	107.08	106.04	104.85	105.77	105.05	106.23	106.8	106.19	105.87	105.67	106.68	106.25	107.27	106.27	105.52	107.85
117.52	116.57	117.15	116.82	116.32	117.79	117.05	116.95	116.79	116.57	116.61	117.78	117.27	116.95	116.57	118.93	118.04	116.37	118.55	119.36	117.97	116.48	120.61	118.82	116.6	117.94	115.54	116.89	118.75	116.73	117.73	116.54	116.19	117.88	117.64	117.29	119.36	118.07	118.62	118.6	118.38	115.68	117	115.55	116.3	117.89	117.35	117.77	117.52	118.52
112.52	113.27	111.15	111.85	109.28	111.76	111.09	111.65	112.09	111.16	110.64	110.51	111.14	111.03	110.68	111.85	112.09	111.19	112.76	112.57	111.72	111.68	110.81	111.79	112.44	112.84	110.75	110.74	111.05	109.92	111.93	111.42	111.32	112.23	111.87	110.47	111.13	110.48	110.14	109.77	111.31	112.26	112.69	109.88	112.53	111.88	112.43	112.25	111.95	112.12
101.69	99.249	100.29	100.48	98.64	99.773	99.654	100.78	100.63	99.262	98.764	100.32	99.938	99.497	101.83	99.585	99.326	100.24	99.949	98.545	99.186	97.848	99.436	99.026	99.603	97.682	100.28	100.43	101.47	100.03	100.35	98.835	98.541	98.646	99.922	99.191	100.15	98.273	100.29	101.49	97.89	99.895	99.913	99.75	100.2	99.165	98.272	99.753	99.987	99.978
106.49	105.09	105.49	104.31	105.29	106.58	107.05	107.08	105.9	104.99	106.26	106.08	105.61	105.92	103.08	105.32	105.26	105.15	105.31	104.97	105.53	105.48	104.67	106.48	105.45	105.14	105.98	105.83	105.89	105.69	106.13	105.81	107.1	105.69	105.81	106.13	105.62	105.52	105.51	105.83	103.96	106.87	103.58	105.9	106.29	107.33	106.03	106.52	105.96	105.22
102.16	99.298	101.96	102.51	101.66	101	101.76	102.16	100.36	103.02	101.07	102.34	101.52	103.21	102.5	100.93	99.611	100.4	101.47	101.71	101.32	100.81	101.42	101.97	101.07	100.96	100.28	100.65	100.38	100.3	100.77	101.95	101.43	100.21	100.68	99.896	101.9	102.38	101.49	100.01	99.891	100.09	100.51	101.03	100.67	100.86	100.96	101.98	102.16	100.06
112	111.17	111.55	111.87	112.02	112.88	111.15	111.55	111.17	111.62	112.2	111.01	112.64	112.95	113.63	111.78	110.76	111.67	112.2	112.05	111.73	111.69	111	112.21	111.45	111.66	111.69	112.77	112.04	112.05	111.65	111.37	112.64	112.28	112.84	113.28	110.89	111.43	110.73	112.56	113.01	111.11	112.25	112.16	113.53	112.71	112.22	112.79	112.03	110.22
105.7	105.76	106.37	106.57	106.35	105.03	104.35	104.92	105.75	106.03	106.03	106.16	105.79	104.57	104.68	106.78	105.69	106.58	106.18	104.59	104.75	106.45	105.5	105.97	107.5	107.11	107.55	105.68	104.81	105.78	105.9	106.92	106.02	105.75	105.31	104.83	105.19	104.91	106	106.46	106.01	105.95	106.52	105.24	105.27	105.01	104.67	105.84	107	104.86
103.87	106.25	104.88	106.48	104.07	106.33	104.86	106.18	104.96	104.88	103.44	103.6	105.03	103.15	104.9	104.83	103.96	107.77	105.45	103.95	105.36	106.2	104.49	104.53	104.59	104.32	103.34	104.07	105.86	104.81	105.38	106.09	104.81	104.22	104.39	105.2	105.85	106.89	105.99	107	104.29	104.26	105.69	104.7	104.81	106.24	104.27	105.23	104.69	104.29
105.18	105.75	105.03	103.84	105.95	105.06	103.96	106.52	106.72	105.01	105.3	104.63	104.16	105.36	104.98	105.72	105.18	104.24	106.13	105.33	105.91	105.5	106.49	106.01	105.36	104.43	104	106.53	105.83	106.58	105.92	104.94	105.93	106.36	106.32	103.86	106.75	105.92	106.17	103.61	105.44	106.17	106.42	105.56	104.75	104.57	106.3	106.79	103.61	103.97
118.26	117.65	119.44	117.76	117.19	118.06	116.92	116.45	118.02	118.42	118.08	116.9	117.64	116.59	117.45	115.98	117.75	116.93	118.1	117.14	117.66	117.92	118.5	117.78	117.33	117.01	116.77	117.92	117.38	117.27	119.1	115.79	117.68	118.18	117.15	116.79	117.55	119.4	118.18	116.39	117.83	116.65	117.08	117.32	118.34	119.04	115.8	118.57	117.53	119.25
104.57	104.98	104.64	105.59	105.75	104.59	104.64	105.1	104.76	103.41	104.88	105.94	106.26	106.17	105.88	104.52	104.56	106.31	105.49	106.4	104.44	104.72	105.25	105.62	104.88	105.92	105.85	104.83	105.94	105.27	105.47	105.27	103.74	105.01	104.02	105.37	105.46	107.07	105.56	106.31	105.86	106.47	105.3	105.94	105.33	103.82	104.88	106.48	105.35	106.03
106.38	106.96	104.9	105.03	105.84	106.91	106.25	105.05	106.13	105.25	106.68	105.89	105.54	107.71	107.27	104.82	104.86	104.59	106.21	105.64	106.31	106.46	105.3	107.45	105.58	104.79	105.84	105.19	106.15	106.11	106.65	105.83	105.19	105.87	104.66	106.13	105.94	105.53	104.61	106.71	105.31	104.49	106.08	105.84	106.96	106.07	105.9	106.8	106.76	105.92
113.36	112.25	110.92	114.46	110.57	113.26	111.55	113.24	111.67	111.93	111.4	109.42	111.72	112.07	112.41	112.79	111.4	110.89	111.44	111.51	112.48	113.08	113.08	111.96	112.41	113.54	111.84	110.81	110.51	111.28	113.09	112.79	110.98	113.39	112.54	111.35	111.08	110.68	113.13	111.79	111.25	112.44	110.44	111.42	111.93	112.34	112.14	110.4	110.95	110.71
107.29	105.1	105.2	105.14	105.9	106.18	105.51	106.77	105.6	105.55	105.45	105.97	106.18	105.45	106.2	106.8	106.17	106.41	104.79	105.93	106.88	105.97	106.41	106.77	106.04	104.37	104.72	105.91	106.48	106.71	107.31	105.32	106.48	105.06	106.03	106.16	106.86	106.09	105.67	105.68	104.88	105.65	105.83	106.53	104.09	106.17	106.65	104.59	106.63	105.97
105.05	104.37	105.34	106.11	105.32	106.94	106.41	106.31	105.46	105.81	105.7	105.85	105.7	105.58	106.67	105.13	106.49	107.52	106.77	105.73	106.28	105.8	105.4	105.73	104.1	105.59	107.05	105.23	107.17	106.25	105.32	106.1	104.67	105.63	109.15	105.33	104.74	104.93	106.42	105.63	107.51	105.98	105.71	106.58	106.68	107	106.25	106.34	105.73	104.65
104.6	104.24	102.83	105.06	103.46	105.55	103.46	103.23	103.36	102.66	103.87	105.3	104.41	104.53	105.51	103.01	104.03	104.42	104.51	104.65	105.42	104.1	104.7	104.82	104.51	104.06	103.25	103.61	105.33	104.74	103.58	105.36	103.66	104.11	104.55	105	105.07	105.28	103.34	104.48	104.28	103.62	104.04	104.88	104.58	103.71	104.17	104.07	101.97	105.01
116.87	114.67	116.57	115.72	115.63	116.9	116.87	115.77	116.05	115.63	116.32	116	115.98	117.58	114.72	115.71	116.3	116.58	117.51	116.2	116.51	117.25	117.14	116.62	115.5	116.72	114.81	116.51	115.99	115.49	115.94	115.97	117.65	115.71	116	116.07	117.28	116.41	116.46	117.6	116.58	117.07	116.15	113.79	115.7	116	116	115.84	116.11	115.74
112.83	112.09	111.3	112.76	113.47	112.69	111.24	111.85	111.58	113.63	112.22	112.25	112.52	111.71	111.01	112.55	111.52	111.4	110.52	113.5	112.15	112.08	111.95	112.91	115.06	113.22	112.2	112.59	110.68	112.27	111.89	111.52	113.16	111.77	112.01	112.3	111.68	112.14	111.11	114.08	112.32	112.68	112.92	111.61	111.61	111.69	112.19	111.46	110.78	113.79
105.55	106.36	106.78	108.47	105.71	104.75	105.53	105.54	106.56	106.09	104.82	107.24	104.84	105.55	106.9	105.07	104.76	107.04	107.08	104.95	105.78	107.88	107.19	105.87	104.18	106.71	105.71	105.98	105.32	105.84	107.3	105.25	106.41	108.1	105.64	107.09	106.93	106.03	105.5	108.56	105.25	106.79	105.19	105.31	105.67	105.85	106.26	107.13	104.58	106.91
110.79	109.69	111.32	110.45	110.83	109.43	109.48	111.04	109.63	110.74	110.07	108.9	109.69	110.18	110.63	109.01	110.23	110	109.12	110.82	109.44	109.66	108.95	111.69	110.84	109.68	111.49	110.25	109.63	110.17	110.5	110.05	108.7	109.87	109.31	111.15	111.41	111.72	111.48	110.13	110.97	110.55	110.69	111.31	111.43	112.37	110	109.26	110.45	111.26
111.69	109.3	110.45	110.42	111.41	109.32	110.31	108.83	111.56	110.43	109.81	110.38	111.27	110.55	110.47	112.15	111.22	111.34	111.35	111.12	109.7	110.8	110.2	110.82	109.95	110.36	111.48	109.8	111.02	110.75	111.29	110.86	110.61	112.31	110.71	110.2	110.27	110.98	110.55	109.8	111.39	110.68	112.05	110.78	112.13	111.46	111.41	110.94	110.77	110.67
105.19	108.27	105.97	106.67	106.19	107.43	105.9	105.7	106.17	105.83	106.72	105.57	105.39	104.36	105.3	106.92	105.87	105.97	106.36	104.84	105.75	105.53	107.12	105.97	104.1	107.95	105.5	105.49	105.75	106.31	106.09	107.07	106.45	105.29	105.29	106.72	105.7	106.02	105.37	107.16	106.37	107.07	105.99	106.94	106.36	106.5	107.44	106.45	108.25	107.82
110.27	110.98	110.15	110.25	109.11	110.22	109.26	110.05	110.34	112.04	109.92	110.77	110.54	110.2	109.34	109.11	111.65	109.53	109.61	110.83	111.1	109.25	110.92	110.55	110.39	110.05	110.51	110.62	108.59	112.28	108.85	111	110.32	110.98	109.87	108.9	110.56	111.34	109.28	110.03	108.98	110.81	110.28	112.03	111.13	110.79	111.92	109.7	109.24	109.68
101.07	98.569	101.03	101.01	100.42	100.49	101.23	100.04	100.39	100.12	101.43	100.51	100.66	100.89	102.53	100.64	101.56	101.5	99.956	101.05	101.73	100.69	101.1	100.74	100.44	101.05	100.97	100.47	101.11	102.15	102.05	101.84	101.81	102.09	100.9	100.24	99.997	101.27	101.55	100.54	102.33	102.08	101.36	101.37	100.33	100.88	101.68	100.46	101.44	100.85
107.36	106.14	106.15	109.2	103.91	107.45	105.57	107.39	106.87	106.62	105.06	108.2	105.8	107.09	105.79	105.81	106.29	107.19	105.8	106.05	104.6	106.09	105.06	105.99	106.42	105.62	105.17	106.21	108.21	106.47	105.22	106.29	106.88	104.55	107.03	107.42	106.5	106.07	105.9	108.13	106.45	106.1	105.91	104.83	106.52	106.09	105.66	105.54	107.01	106.3
105.18	105.91	106.36	105.93	106.13	105.89	105.73	106.74	107.8	106.24	106.69	105.78	106.67	105.4	106.89	106.16	105.61	106.97	107.68	105.64	107.19	106.9	106.54	106.73	106.45	106.47	106.89	106.28	106.55	106.2	106.45	106	106.61	106.62	104.59	106.42	108.24	106.01	106.72	106.35	106.09	107.41	106.72	105.28	105.13	106.41	106.23	106.75	105.78	106.63
105.41	106.45	106.16	105.85	105.2	105.77	104.66	105.5	104.97	105.45	105.2	105.8	105.83	104.87	106.01	105.29	105.35	105.72	106.31	106.72	103.81	107.47	105.03	105.37	105.65	106.07	106.5	107.15	106.98	105.35	102.58	105.76	104.59	106.84	104.95	106.59	105.59	103.94	104.88	106.51	104.02	104.84	105.5	105.9	106.11	104.23	105.82	105.91	105.98	106.69
107.59	107.35	106.36	106.88	106.47	106.16	106.14	107.58	105.82	105.84	105.97	105.47	105.86	106.5	107.52	106.04	105.47	106.21	107.73	106.03	105.1	106.24	105.66	105.92	106.49	104.87	106.4	108.24	105.52	108.59	106.66	107.2	107.55	106.66	105.01	107.64	106.37	106.99	105.87	105.91	107.12	107.78	104.74	107.54	106.02	106.14	105.18	107.03	106.32	107.09
101.32	98.937	102.01	100.5	101.05	101.4	99.232	100.59	101.18	99.06	99.878	101.27	99.096	100.19	101.79	99.028	101.06	99.037	100.13	101.63	102.07	99.498	101.76	98.531	98.989	101.03	99.889	100.77	100.28	100.61	101.2	101.35	99.696	99.204	99.347	101.16	101.42	99.824	99.18	99.637	100.11	100.06	100.49	101.67	100.18	100.44	100.95	99.81	99.443	101.22
111.76	112	111.93	111.73	111.76	112.88	111.42	113.22	112.36	112.2	114.12	112.19	112.49	112.88	111.48	114.04	111.71	111.95	112.95	111.47	110.88	111.35	113.34	110.95	112.13	110.85	112.83	110.38	112.33	112.12	113.59	110.27	112.52	111.69	113.05	111.61	112.41	112.57	112.31	113.11	112.76	112.16	111.97	112.17	111.75	112.04	113.14	112.24	113.49	111.35
106.08	104.83	106.47	105.12	105.28	107.3	105.81	103.85	104.18	106	104.15	106.04	104.25	104.37	106.57	107.41	105.9	105.08	106.16	105.56	106.07	104.77	106.41	104.95	106.02	104.62	104.01	105.35	106.06	106.2	105.66	105.31	105.67	105.54	106.52	105.05	106.91	106.27	105.13	105.66	105.23	106.07	106.2	104.63	103.92	105.47	105.38	106.24	106.61	105.28
100.14	100.54	100.46	101.14	100.09	100.37	99.28	100.48	100.66	100.25	101.45	100.39	99.452	101.32	101	99.949	98.949	101.47	101.3	100.68	99.711	100.44	101.52	100.02	99.037	100.87	102.06	100.99	101.83	100.38	99.339	100.81	100.29	100.26	100.51	100.5	102.35	100.02	101.22	102.08	99.714	100.99	99.768	100.58	101.1	100.52	101.04	102.53	100.47	100.59
101.29	99.997	100.1	101.41	101.72	101.1	101.09	99.756	100.15	100.9	100.29	100.46	100.64	100.21	100.5	102.28	100.78	100.46	99.98	101.1	101.33	100.08	100.46	100.62	99.587	100.67	99.046	100.66	100.72	100.32	100.81	96.756	101.25	100.73	100.87	100.15	100.1	100.03	99.805	101.18	99.832	100.01	100.32	100.49	101.52	99.195	100.63	101.85	99.112	98.794
104.21	104.45	103.12	104.05	104.43	104.08	103.89	105.13	104.84	105.69	103.35	103.73	101.67	105.27	102.3	106.94	104.73	104.71	103.79	104.72	104.63	103.51	103.04	102.36	103.66	103.89	103.17	104.63	103.11	104.02	102.99	104.16	104.91	105.59	104.18	104.09	104.33	105.04	104.35	104.89	104.97	103.98	104.03	104.53	104.64	105.54	104.6	103.49	103.25	104.61
113.08	113.39	114.22	112.84	112.22	113.38	111.75	114.03	111.04	111.57	113.73	113.65	112.81	112.54	112.34	112.26	111.94	111.61	111.69	113.74	112.03	112.49	112.04	113.23	114.02	112.73	113.73	111.99	115.59	113.68	113.6	113.06	113.85	112.09	111.77	113.02	113.92	112.61	112.86	113.2	112.84	114.14	112.58	113.51	113.33	112.11	112.2	110.3	112.64	114.31
103.84	104.15	103.58	104.75	104.68	104.76	103.68	104.87	103.77	103.96	104.49	103.62	104.16	105.34	104.24	103.95	104.51	105.21	106.62	103.64	103.65	105.35	104.12	104.26	103.54	104.44	105.71	104.99	104.33	103.22	106.73	104.41	105.24	104.28	104.34	103.86	103.47	102.82	103.23	104.83	102.55	104.13	104.43	103.33	103.75	103.76	104.27	103.22	103.63	103.97
110.68	111.07	108.83	111.54	111.55	110.53	112.25	110.94	111.19	112.74	111.75	112.34	109.97	110.29	110.28	110.3	109.98	111.74	111.66	110.96	111.66	110.24	110.46	110.96	111.04	112.84	110.78	110.86	111.12	110.91	110.45	111.86	111.17	109.32	110.83	110.19	111.6	112.59	110.82	110.57	113.22	111.1	111.64	111.6	110.93	110.23	110.53	110.77	111.59	110.34
104.97	106.02	105.28	104.87	107.25	105.83	106.14	105.54	105.55	104.66	105.92	106.56	104.32	105.29	103.91	106.24	107.14	106.21	104.64	105.34	106.95	106.23	105.95	106.56	105.98	105.85	105.1	106.2	107.06	107.19	104.87	105.75	107.06	107.07	105.2	106.21	105.19	104.59	105.99	105.67	106.22	105.69	107.01	105.83	106.34	106.65	106.59	104.77	107	105.75
104.43	104.15	104.12	104.14	103.38	104.27	104.78	106.25	104.78	105.65	105.09	104.49	104.65	103.12	104.16	103.27	103.31	104.5	104.37	104.31	104.35	105.47	103.63	103.5	104.67	103.58	103.1	103.46	105.29	104.71	101.44	104.7	106.16	103.91	104.11	105.02	103.9	103.54	104	104.99	102.92	105.75	103.16	105.57	103.7	104.02	104.29	105.52	102.75	103.24
[truncated: 150 more columns]
