# Supplementary material for: Genetic dissection of main and epistatic effects of QTL based on augmented triple test cross design
Source: PLoS One. 2017 Dec 14;12(12):e0189054. doi: 10.1371/journal.pone.0189054 (PMC5730204; doi:10.1371/journal.pone.0189054)
Supplement: S8 Supporting Information — (ZIP) [file pone.0189054.s008.zip › z4_650_0.8_5.csv]

103.76	104.19	105.87	104	108.15	106.56	105.54	106.92	105.3	101.66	104.95	106.88	105.04	103.75	104.29	105.82	104.81	102.3	106.17	102.16	104.26	104.92	103.52	104.03	103.84	103.83	105	105.47	102.4	105.99	105.08	108.27	104.27	104.54	104.62	105.37	105.3	104.46	105.01	103.65	105.65	104.06	106.72	103.69	104.11	105.92	103.71	104.98	104.65	105.19
105.94	106.02	105.43	104.62	106.37	104.16	106.57	105.1	105.73	105.78	105.08	106.73	105.95	104.44	105.61	104.87	105.84	106.48	104.97	106.56	105.49	106.47	105.9	107.01	103.75	105.61	105.35	105.02	105.37	107.48	108.7	107.29	107.02	104.1	106.64	105.51	103.97	105.14	107.38	105.43	106.59	106.06	107.07	106.32	106.86	106.42	105.94	107.44	106.55	106.15
117.44	118.55	115.77	115.71	115.75	114.77	116.65	115.14	114.88	116.11	116.2	113.59	117.24	115.84	113.99	114.34	113.81	115.76	116.72	116.16	116.23	117.06	116.03	115.8	114.76	115	114.29	113.85	115.52	116.64	116.23	117.84	115.8	115.84	116.27	114.17	116.85	115.88	117.28	114.43	115.14	118.21	116.29	116.42	118.01	115.14	117.79	118.17	114.86	115.42
106.53	104.46	103.42	104.46	106.18	103.57	106.14	104.89	106.18	105.36	105.43	103.88	105.86	105.67	106.29	101.4	103.79	106.71	106.19	106.19	104.19	104	105.73	106.29	104.67	103.89	105.44	105.83	106.12	104.73	102.55	103.63	104.28	105.38	105.58	104.48	103.08	103.54	105.12	105.83	105.24	103.39	105.65	104.84	103.86	103.5	104.92	106.04	105.53	105.46
103.3	102.58	103.76	104.11	104.92	105.98	105.24	104.06	104.94	104.46	103.07	103.5	104.77	103.72	106	103.46	101.2	104.08	104.49	103.12	105.41	104.66	109.26	105.18	104.38	104.39	103.88	105.49	103.82	102.97	105.81	103.23	105.73	102.01	104.77	105.29	103.23	103.91	103.38	103.42	103.69	103.51	102.89	105.18	102.95	103.18	103.43	105.38	105.13	101.87
111.07	112.87	111.73	109.86	111.61	109.96	111.62	112.48	110.52	109.99	110.65	110.03	113.02	111.73	112.13	108.15	112.91	112.31	111.73	111.13	112.54	111.76	111.54	109.6	111.14	110	112.44	111.82	111.08	112.25	113.61	112.39	113.6	111.64	111.34	111.32	112.53	113.08	109.24	111.95	112.27	111.14	110.62	110.55	109.97	112.58	112.5	111.1	111.08	112.94
106.47	107.56	105.65	106.57	104.37	103.05	104.5	105.15	107.35	104.34	104.48	106.51	107.4	105.4	104.86	105.73	106.36	105.97	105.73	105.26	107.15	106.66	102.95	104.73	106.92	104.63	104.27	106.18	105.6	105.74	106.82	105.46	106.41	106.07	107.11	106.58	107.68	105.56	105.02	102.78	105.97	105.58	105.54	103.52	105.17	105.84	107.64	105.18	105.92	105.05
109.01	111.75	110.86	107.98	110.79	111.18	110.19	109.78	111.8	112.32	110.15	108.63	112.88	110.77	108.98	110.18	111.43	110.71	108.87	109.95	110.73	112.07	108.97	110.08	111.74	111.05	110.05	111.58	108.59	111.66	111.51	109.63	109.28	109.6	111.05	110.41	106.73	110.4	110.45	110.53	109.56	110.55	111.01	110.12	109.48	110.76	111.09	110.69	108.62	110.45
110.56	110.97	109.95	111.5	112.13	110.24	109.8	111.93	110.87	110.35	112.74	110.74	112.77	109.19	111.28	110.86	112.63	108.07	112.93	113.2	112.32	109.29	109.64	109.72	109.64	109.47	109.79	111.72	110.44	110	111.22	112.12	109.84	111.7	114.06	113.05	109.9	110.62	109.93	110.29	109.07	111.55	110.22	112.36	110.38	109.47	110.97	110.11	112.59	109.53
100.33	99.715	99.8	99.537	101.26	97.835	97.054	98.666	98.944	100.59	98.86	99.264	98.948	102.18	101.39	98.572	100.39	100.91	99.905	98.277	99.303	99.062	99.075	99.076	102.25	97.855	99.147	100.8	97.762	100.46	98.778	100.86	100.9	100.41	101.82	100.22	100.15	97.413	100.62	100.82	99.781	100.62	97.453	98.127	101.54	100.05	100.05	99.54	98.407	97.665
103.76	104.52	104.76	106.54	107.09	105.85	105.43	107.08	106.16	106.48	104.88	104.67	106.45	104.92	104.83	106.07	103.41	106.02	107.28	103.01	104.67	105.68	105.1	103.25	106.32	104.87	106.18	104.25	105.05	103.74	105.79	105.91	105.52	106.78	105.29	106.78	105.59	105.07	104.47	105.09	105.46	105.13	108.07	107.09	107.8	105.11	104.29	104.73	105.25	103.89
105.85	105.59	107.94	105.68	103.49	108.62	106.26	105.56	103.98	105.36	105.49	107.47	106.39	107.82	106.82	106.15	105.7	106	107.34	105.29	105.81	107.38	107.63	107.43	106.41	106.31	106.11	108.24	109.63	104.63	106.05	105.04	106.21	106.85	106.95	107.55	106.76	107.74	106.25	106.12	107.25	107.72	107.6	108.36	105.28	105.51	105.25	105.38	105.62	105.44
107.03	106.85	105.79	105.45	108.28	106.42	108.27	105.31	106.32	105.88	106.98	107.81	107.34	107.34	106.62	106.91	106.08	108.21	105.5	108.26	107.18	107.25	109.01	108.11	104.35	105.73	104.17	104.88	107.7	108.63	106.91	106.11	106.03	108.09	108.11	106.74	105.57	107.11	105.68	105.6	106.3	107.46	107.19	104.49	107.09	106.58	108.17	106.07	105.99	106.26
111.84	109.42	112.01	113.83	112.7	111.55	109.61	112.51	112.64	111.19	112.36	112.3	112.03	110.7	109.7	110.34	111.75	112.96	112.19	108.33	111.68	113.97	111.47	111.27	110.85	110.02	112.51	111.99	112.03	112.22	109.62	112.2	115.56	112.61	110.64	111.61	112.09	111.08	115.57	113.97	111.4	109.28	112.5	112.05	109.9	111.1	110.09	113.54	111.57	111.54
111.32	114.06	109.06	113.47	111.1	110.37	113.12	111.96	113.1	110.2	111.66	111.41	112.3	113.74	113.63	115.09	112.03	113.82	111.8	112.47	112.58	108.26	114.4	113.62	110.48	111.89	111.57	113.09	111.56	111.49	111.1	111.4	111.56	112.8	112.26	113.85	112.29	110.37	110.94	110.59	112.23	111.55	109.58	109.81	109.96	111.07	109.75	113.57	111.54	112.71
110.1	109.88	112.88	111.37	111.28	111.9	111.91	114.4	112.11	112.42	112.3	111.12	111.76	111.55	111.98	110.54	111.77	113.07	111.02	111.3	110.64	112.06	111.84	110.65	111.06	110.34	111.57	109.01	110.56	111.18	107.23	109.97	112.56	111.22	111.61	112.31	109.86	111.58	110.7	109.62	109.96	110.66	112.49	110.12	111.13	112.26	111.5	111.12	109.92	112.54
106.26	105.1	105.21	106.56	107.97	105.96	105.8	104.35	105.55	106.18	105.1	105.78	107.95	104.62	106.39	105.59	105.71	104.67	106.72	105.82	107.93	106.72	106.46	105.36	104.01	106.52	106.73	106.9	107.84	107.01	105.53	104.57	104.79	106.4	107.55	104.35	109.12	107.02	106.02	105.31	105.54	106.67	104.43	104.42	104.98	106.74	108.91	107.47	105.94	105.1
105.45	107.65	106.77	103.77	107.12	105.02	105.22	105.68	105.6	106.06	104.78	106.32	106.02	104.06	105.84	107.72	105.27	104.15	105.33	105.58	105.29	104.06	103.02	107.98	105.63	104.63	106.58	106.6	104.62	105.61	105.3	106.16	106.59	104.3	105.04	104.55	105.6	103.33	104.93	105.29	102.8	106.32	105.72	104.53	106.21	104.28	105.23	105.51	105.21	106.4
112.3	112.75	109.68	112.51	111.58	112.75	111.61	112.27	111.63	111.51	111.7	111.69	111.19	113.17	114.01	110.32	110.98	113.32	111.64	111.02	112.51	113.44	112.56	112.63	112.55	113.63	112.64	111.24	112.63	111.32	113.59	111.64	111.55	113.51	110.88	111.39	111.64	112.23	113.54	111.26	110.64	112.48	112.08	111.69	110.31	111.75	110.42	111.8	111.96	112.65
110.57	112.95	112.59	114.2	111.13	112.35	111.21	109.91	111.82	110.93	112.85	112.93	113.08	112.04	111.73	110.42	112.15	109.55	111.09	111.62	113.75	110.28	111.52	109.4	112.4	112.54	112.54	108.95	112.35	111.99	114.25	111.55	111.71	111.59	113.53	110.62	108.83	108.47	109.45	110.38	110.53	109.19	111.14	112.39	111.61	111.17	107.14	111.17	112.51	111.82
105.99	107.97	106.63	106.14	107.01	106.73	106.14	107.78	107.15	108.58	105.2	107.35	105.28	104.19	106.55	107.98	104.04	104.49	105.22	104.64	107.62	105.39	107.37	105.56	106.91	108.37	106.65	106.18	106.26	106.69	104.77	105.63	106.98	108.4	107.73	107.48	103.76	105.74	106.29	108.17	107	106.37	106.67	106.34	107.74	105.96	105.24	107.19	107.3	108.03
98.545	100.17	99.198	96.732	99.149	101.26	100.19	100.66	100.31	99.802	98.149	99.118	101.72	99.17	100.33	97.958	98.197	98.325	97.817	100.4	99.304	100.87	101.07	100.84	100.13	99.3	102.02	99.114	102.16	100.67	100.43	100.7	98.916	100.86	98.736	99.348	99.623	100.74	102.12	101.03	100.52	97.894	98.229	100.45	99.149	99.274	98.016	99.119	101.09	99.871
116.92	116.8	115.63	116	115.49	118.37	116.26	116.14	117.73	117.38	116.37	114.39	117.04	117.41	115.25	116.57	114.38	116.93	114.85	114.32	116.16	118.54	117.26	114.39	114.84	115.21	116.97	117.47	118.85	116.77	116.24	117.4	115.83	117.35	113.9	116.8	115.06	115.48	115.11	116.67	116.95	115.6	115	116.72	115.85	118.04	114.62	115.92	116.49	120
100.46	99.967	101.7	99.579	101.54	99.362	101.75	100.04	98.783	100.45	102.08	102.21	99.648	100.52	98.749	99.102	97.047	102.53	98.219	100.57	100.37	102.22	98.761	99.411	100.25	101.73	102.28	102.13	101.65	101.13	100.05	99.48	99.402	101.7	100.22	98.656	101.15	98.079	101.38	100.95	98.396	100.89	99.231	98.723	99.616	101.6	100.36	101.35	101.66	101.37
105.25	105.99	106.78	105.91	105.08	106.74	103.47	106.53	106.66	106	105.75	106.85	104.1	106.6	105.76	106.02	105.25	108.42	106.22	104.57	105.04	105.65	106.95	104.97	106.73	106.1	105.99	104.62	104.87	106.03	106.41	105.2	104.04	103.49	105.4	104.64	105.45	105.82	106.29	106.05	106.68	105.09	104.82	104.53	104.52	105.64	105.04	106.35	105.52	105.19
107.08	105.53	102.64	104.79	105.72	105.97	104.74	103.89	106.12	105.07	104.23	106.96	103.37	105.81	105.52	106.48	102.69	104.76	105.37	105.29	106.94	104.37	104.42	104.96	105.1	105.94	104.92	105.44	106.78	106.04	106.19	105.02	107.65	105.48	106.12	103.07	107.07	104.94	106.07	104.5	105.13	106.3	105.66	104.36	105.43	104.32	105.22	105.18	104.89	104.46
104.48	104.88	107.49	105.67	106.77	105.93	105.39	105.76	106.78	106.65	104.11	105.72	107.37	105.24	107.81	106.91	105.93	107.83	107.49	106.39	105.67	103.84	105.82	108.09	106.03	107.89	107.62	105.64	105.25	106.7	106.3	108.24	105.66	109.88	105.71	104.41	108.66	106.63	107.9	108.42	106.41	105.75	106.09	105.3	104.2	106.12	105.61	107.19	107.65	105.18
99.662	100.48	99.031	99.83	100.66	100.85	100.47	99.37	99.951	98.904	101.09	99.708	101.1	101.49	100.08	100.69	102.81	100.64	101.76	96.901	99.108	98.978	99.751	98.542	99.176	98.227	100.1	98.305	97.35	98.536	99.836	101.45	98.486	101.12	99.953	98.721	100.29	99.277	98.844	101.58	98.479	98.284	97.39	100.03	99.337	100.11	98.779	100.95	101	100.88
105.69	106	104.56	106.66	107.43	106.01	104.29	104.12	103.62	105.84	104.53	105.56	104.59	104.77	106.07	103.83	105.97	105.93	108.34	104.26	104.34	106.72	107.71	105.76	105.18	104.71	104.08	106.2	103.41	105.13	105.06	106.86	104.73	107.37	103.38	104.1	105.41	105.52	105.79	104.67	104.74	105.58	105.5	106.94	107.06	104.03	105.41	103.99	106.53	105.22
104.82	104.67	104.88	104.39	103.51	104.54	104.47	106.7	106.18	104.42	101.99	104.28	102.87	105.72	103.67	106.12	106.46	105.12	104.56	105.23	106.45	105.67	103.05	104.56	104.86	102.02	105.32	105.24	100.8	103.96	105.72	101.57	103.8	106.45	105.6	104.79	103.69	104.99	103.78	103.33	103.64	103.92	102.21	103.35	104.13	104.04	101.59	103.3	103.56	102.97
112.8	109.21	111.53	110.68	110.4	109.86	109.72	113.46	109.96	111.09	111.29	113.94	113.87	109.99	109.87	114.04	108.57	110.5	112.62	111.99	111.11	111.04	113.54	111.55	112.84	112.31	112.99	113.8	111.17	111.82	112.31	111.55	113.46	111.06	111.3	109.9	113.08	113.08	112.09	112.49	110.37	111	113.02	111.58	112.09	111.49	114.97	112.39	112.32	113.36
105.09	104.58	106.12	104.48	105.13	105.44	105.61	103.61	104.9	105.72	107	103.96	105.06	105.85	106.78	103.91	104	103.82	105.15	107.05	105.04	103.25	107.34	105.43	106.21	105.24	106.41	106.56	103.77	105.9	104.49	103.28	105.18	103.29	104.62	103.24	105.82	105.65	104.4	101.43	106.82	105.79	106.6	104.68	106.2	103.91	104.59	104.61	106.86	105.02
106.18	107.18	104.92	108.43	105.9	105.35	108.04	108.66	105.55	106.12	106.79	107.31	106.66	104.1	105.08	103.59	106.54	106.42	106.99	106.06	107.71	107.72	106.49	105.69	104.02	107.73	106.9	106.42	107.3	106.41	106.84	105.21	106.17	109.79	106.5	104.63	104.41	108.04	106.32	106.7	105.75	104.29	105.94	105.3	105.21	107.39	107.75	106.63	107.95	105.31
101.44	99.881	100.36	100.43	100.27	100.74	100.79	99.232	100.38	97.202	101.44	98.01	99.942	97.179	100.33	100.09	100.37	100.42	100.21	99.832	100.16	99.747	98.329	103.9	102.47	100.16	98.454	99.36	100.48	100.77	97.692	100.91	98.182	97.449	97.663	99.831	101.98	99.4	99.438	100.22	99.595	100.42	99.582	97.933	100.05	98.522	101.91	101.43	99.393	103.43
107	104.92	107.1	105.55	106.05	105.57	104.15	105.13	105.84	108.49	107.38	104.84	105.25	104.08	105.79	106.65	106.17	104.61	104.75	105.27	105.78	106.25	108.52	106.42	105.35	105.63	105.05	101.31	106.33	105.3	107.03	106.39	105.14	106.07	106.15	104.72	106.76	106.2	105.21	105.71	103.98	106.25	107.11	105.54	104.7	105.29	105.16	104.94	106.59	107.58
105.5	105.61	107.31	106.99	105.12	105.26	108.71	105.27	106.91	105.97	104.83	105.65	105.66	108.13	105.26	106.69	105.4	104.56	105.51	105.45	108.29	105.14	106.12	105.23	106.51	107.25	105.16	103.65	107.65	104.74	105.9	105.87	105.96	106.22	105.46	104.24	107.37	106.68	107.14	106.59	106.59	105.51	106.69	106.78	107.04	107.09	104.65	106.3	107.51	107.97
118.77	117.38	115.78	117.87	116.71	118.22	118.69	118.25	116.32	117.54	118.33	118.1	116.79	117.99	120	119.21	119.05	117.44	116.61	119.45	117.46	118.59	117.34	116.95	115.88	115.59	119.99	116.44	119.56	116.42	115.96	118.54	119.37	118.32	117.67	118.11	116.43	118.19	114.84	119.51	115.82	118.84	118.92	116.75	116.27	116.28	118.3	117.35	116.7	117.5
107.37	106.07	107.21	104.62	106.4	104.26	107.17	105.48	103.7	106.73	104.43	104.73	107.13	104.86	106.59	106.63	105.9	104.27	106.93	105.49	107.06	105.96	106.23	105.59	105.42	106.18	105.57	105.33	105.03	105.94	106.17	106.44	107.6	105.46	104.9	104.81	104.57	105.61	106.45	106.51	105.32	105.42	102.78	106.43	108.1	107.72	105.87	105.26	104.61	106.13
100.22	98.75	101.41	101.22	97.503	98.761	97.882	99.476	100.39	98.842	100.16	98.981	99.074	100.73	99.084	98.035	99.039	99.763	99.264	100.49	99.815	99.32	100.26	99.779	99.163	100.17	100.83	98.827	98.15	101.43	99.028	99.88	99.176	102.55	99.123	99.51	101.35	99.602	97.581	103.15	98.841	99.965	98.879	99.081	101.37	97.726	99.852	99.579	101.88	101.99
101.59	99.528	97.668	99.65	101.2	99.062	100.62	100.72	100.74	100.44	100.98	100.75	101.19	98.947	101.48	100.04	100.22	100.02	99.304	98.764	101.96	101.11	100.62	99.26	99.583	100.59	100.51	98.139	100.91	100.51	102.64	100.03	98.726	99.241	99.668	98.775	98.586	100.1	99.428	100.83	98.511	100.38	100.38	100.39	99.394	99.603	97.933	98.977	101.94	100.98
109.57	114.59	111.27	111.78	111.26	112.75	111.65	110.06	112.16	111.49	111.83	111.96	111.33	110.95	110.02	110.9	110.1	111.66	110.82	112.87	110.47	114.33	110.75	111.59	109.72	111.82	111.94	112.23	110.47	109.19	111.05	111.14	111	110.81	112.2	111.18	111.59	109.48	112.17	110.21	112.2	110	109.96	110.77	112.2	110.57	113.33	112.57	109.95	108.86
112.12	113.08	112.33	108.89	113.45	112.97	112.58	113.05	111.21	113.48	112.96	111.66	112.89	111.91	111.4	112.97	114.13	111.92	111.84	113.68	112.11	113.86	111.79	113.18	113.5	112.76	113.02	111.72	112.8	110.28	111.04	113.08	114.58	113.89	113.09	112.08	111.27	111.75	115.65	112.88	112.81	112.85	112.46	114.76	112.82	113.25	114.42	112.89	115.19	115.18
110.59	111.78	108.68	111.52	109.02	109.6	111.55	110.14	110.07	110.63	109.83	109.32	108.62	109.01	109.74	108.3	109.51	109.63	111.5	108.08	109.09	109.82	111.27	112.44	110.41	109.29	110.41	113.15	109.04	109.31	107.9	110.4	110.27	109.36	110.73	109.04	111.09	110.66	111.32	110.02	109.8	108.39	108.78	109.26	111.32	107.98	110.03	110.72	112.44	109.5
108.78	106.61	108.57	107.9	105.46	105.76	104.26	106.83	105.28	106.49	107.66	106.21	106.39	106.4	105.02	107.13	107.93	106.14	109.92	107.69	107.28	108.67	108.43	106.6	106.75	107.37	106.88	107.98	104.65	106.72	107.76	105.17	109.87	105.86	105.28	106.31	106.39	108.73	103.48	106.53	108.43	106.65	109.16	106.76	107.4	107.64	106.65	106.23	105.48	107.29
105.49	107.88	105.56	104.49	106.18	104.42	104.64	105.15	102.84	102.66	106.16	103.86	105.3	104.3	104.73	104.5	102.47	103.3	106.29	103.94	105.22	105.41	106.28	103.17	103.25	104.59	103.8	104.28	103.18	105.81	103.89	103.95	104.61	106.31	106.49	104.97	106.28	103.96	106.78	103.25	106.15	105.31	105.33	103.12	104.63	106.65	103.02	107.62	107.53	104.84
112.08	113.31	110.9	111.38	111.26	113.48	112.31	110.38	111.3	112.89	112.27	114.55	111.71	114	112.53	112.1	114.56	111.15	110.51	112.03	111.59	112.69	112.02	111.18	115.12	112.4	111.45	111.23	112.62	112.36	112.21	113.86	111.26	114.53	112.43	112.63	111.25	112.47	111.89	112.28	111.91	112.74	113.03	111.81	111.67	115.13	111.39	112.78	112.37	111.41
107.12	105.88	106.07	104.62	108.56	108.4	106.03	105.52	106.7	108.1	106.87	107.62	106.78	105.57	107.88	106.74	108.02	106.81	107.42	104.48	104.5	105.94	108.32	107.55	107.6	105.76	106.18	104.57	103.86	106.35	104.44	108.25	105.09	106.32	107.28	106.71	106.41	104.68	104.81	106.29	102.9	105.92	107.25	106.76	108.6	108.1	105.6	106.08	104.93	107.18
110.11	110.19	110.67	108.91	110.82	111.49	110.8	111.22	111.24	110.03	107.1	109.94	111.93	108.98	108.81	112.27	107.56	109.12	109.5	111.82	110.32	109.26	109.91	111.03	111.43	110.96	110.77	106.6	109.52	110.04	109.97	110.03	109.64	110.17	107.36	109.6	109.35	110.15	109.41	110.31	110.16	109.84	107.85	111.04	108.34	111.6	110.76	109.75	110.73	113.87
105.68	105.79	104.52	105.34	102.42	107.1	102.93	106.36	106.52	104.7	106.72	108.35	104.75	104.97	105.54	106.45	105.74	104.37	105.65	104.16	107.03	105.58	107.42	106.47	106.88	103.66	105.26	105.91	105.43	101.71	105.67	103.38	104.35	105.77	104.71	104.25	104.48	104.92	103.75	104.68	106.16	105.22	105.27	106.61	102.53	104.7	106.51	105.69	106.37	104.64
110.69	109.45	113.56	110.11	111.15	112.1	113.06	109.3	112.17	111.12	110.11	110.73	111.33	111.65	109.26	111.43	111.42	112.12	111.16	112.46	108.48	110.66	110.14	109.16	112.06	109.68	111.08	111.4	110.36	110.38	110.59	111.55	108.99	111.1	111.2	111.83	111.88	110.98	112.8	111.84	111.07	110.38	110.11	111.86	112.13	111.91	112.89	111.71	111.58	109.51
103.3	103.96	106.3	105.64	106.1	104.88	106.3	106.13	105.99	105.69	105.62	105.14	104.87	106.34	105.01	106.6	104.67	105.84	106.26	106.67	106.32	107.2	106.32	106.03	105.48	105.44	103.72	105.34	104.68	106.53	104.87	104.27	107.07	107.23	104.74	105.65	103.47	107.73	107.19	104.16	105.63	105.84	105.02	105.95	105.56	105.67	106.56	105.68	107.2	105.3
111.96	109.85	111.7	111.08	111.13	110.4	112.96	114.93	111.97	112.56	111.34	112.39	111.23	110.81	113.14	110.04	111.42	112.07	110.6	113.28	112.07	114.3	112.81	109.35	111.4	110.74	111.19	111.36	109.89	109.13	110.73	111.55	111.13	114.6	109.12	110.93	111.82	111.52	111.84	110.21	109.93	112.38	111.28	112.25	112.2	112.37	110.68	113.11	110.71	110.66
112.25	111.83	109.77	111.93	111.22	112.92	111.14	110.13	111.57	111.87	109.79	113.37	113.04	110.68	110.4	111.55	108.92	108.87	109.74	109.15	110.11	111.14	112.41	112.01	110.12	110.55	109.97	112.42	113.55	110.99	110.58	111.02	113.07	112.44	111.35	113.1	110.25	110.49	108.31	110.67	111.49	110.82	111.2	112.53	110.53	114.72	110.99	111.47	111.5	112.13
110.76	112.89	111.12	111	111.66	110.24	113.26	108.97	114.63	111.79	109.48	112.14	111.48	112.67	110.28	111.75	111.06	107.87	112.47	112.48	112.02	108.96	111.16	112.44	109.78	111.32	110.61	110.52	110.93	111.11	111.38	110.78	110.86	111.96	110.3	109.61	110.18	111.86	111.03	109.47	111.85	111.51	109.02	112.63	111.12	109.95	111.62	109.8	110.9	112.53
104.5	105.41	107.61	104.2	104.9	103.53	109.15	106.73	106.28	108.01	106.85	104.68	107.42	107.13	106.59	106.81	105.71	106.37	106.25	105.71	106.84	106.64	105.04	106.96	108.08	106.03	106.8	104.13	105.7	105.71	107.83	105.32	104.68	105.95	105.48	105.64	105.77	105	106.91	104.59	106.68	105.39	104.4	103.41	107.59	105.26	104.68	106.15	104.3	107.92
102.07	103.58	105.46	103.68	103.95	104.56	105.75	104.62	103.06	107.12	104.71	105.71	103.56	107.04	101.95	106.41	104.21	105.73	106.64	106.36	105.16	104.78	105.81	106.02	105.88	106.39	105.84	104.99	105.37	104.56	104.95	106.22	104.71	103.31	104.59	102.9	106.29	104.22	104.05	101.98	103.05	104.36	104.24	105.31	104.36	105.05	106.17	105.41	105.57	103.25
107.12	107.73	107.17	106.53	106.59	106.63	106.04	105.44	108.72	106.15	106.25	107.36	107.18	107.47	107.12	107.79	104.66	105.05	106.7	106.95	105.94	107.9	105.07	104.18	105.39	105.32	108.9	104.98	104.81	106.81	106.67	106.83	107.09	107.09	105.93	106.31	107.64	106.77	108.07	107.94	106.89	106.33	108.26	106.13	107.45	106.06	107.97	105.4	106.35	107.41
106.51	105.63	105.36	105.22	105.22	106.22	104.94	106.96	106.95	106.31	107.57	104.4	106.32	106.15	105.19	105.96	104.22	106.96	103.52	104.58	106.94	107.05	104.99	105.87	107.37	106.97	103.53	105.35	105.64	106.38	104.57	106.81	103.85	105.21	105.18	106.47	104.75	104.85	104.49	104.58	105.85	105.58	105.33	106.77	106.05	106.66	105.04	105.33	105.17	103.01
108.21	112.33	111.5	111.1	109.38	113.87	109.62	111.25	111.65	110.36	110.47	111.02	110.37	109.98	112.66	111.8	109.53	111.43	110.66	112.18	112.32	110.25	111.47	110.27	110.43	112.08	110.9	113.66	111.49	109.61	109.34	111.01	111.29	112.79	110.78	108.48	111.63	111.59	112.57	109.09	113.32	112.52	111.13	109.67	109.63	111.29	111.74	112.44	110.98	109.57
103.06	104.5	107.94	103.75	103.33	105.05	102.69	104.26	104.63	104.62	102.51	104.25	104.25	104.66	103.79	102.84	103.3	103.7	102.48	105.56	106.38	102.52	105.51	105.12	103.85	105.13	105.9	103.64	103.89	103.58	104.32	104.94	104.1	103.47	104.84	103.36	102.24	106.43	103.73	105.81	102.85	105.55	105.08	103.69	104.13	105.01	105.01	104.19	104.08	104.95
107.44	107.87	109.03	105.43	107.24	107.47	105.74	108.16	107.68	107.81	107.86	108.09	105.47	105.86	108.2	105.15	106.55	109.92	107.72	106.7	107.29	106.26	107.23	106.34	107.14	106.07	106.88	107.21	104.4	106.46	107.78	106.82	108.08	108.62	107.63	108.3	106.46	109.78	106.1	106.33	107.12	106.9	107.76	106.75	106.72	107.35	109.21	106.16	106.9	108.34
103.62	104.06	104.53	105.49	106.99	104.33	107.77	103.72	105.69	106.62	105.1	103.92	107.44	105.18	106.7	105.15	104.27	107.01	107.55	103.94	105.15	107.06	106.29	106.45	107.73	105.9	105.26	105.03	106.02	107.38	105.45	107.29	106.59	106.82	104.92	109.61	105.81	106.44	105.21	105.46	104.65	105.34	107.72	106.61	103.73	106.82	106.19	108.47	106.88	107.18
110.94	112.98	112.19	109.82	111.95	112.63	113.19	110.57	111.55	111.15	111.95	113.24	111.69	109.87	109.92	112.46	112.22	110.48	110.54	109.75	109.39	110.18	111.04	111.46	111.51	110.55	109.97	111.44	108.52	113.07	110.51	111.45	111.57	111.37	113.14	110.39	108.76	109.49	111.73	110.99	112.72	112.86	109.98	110.81	112.18	109.75	111.32	112	110.2	111.17
115.94	115.05	115.01	117.88	118.16	115.87	117.27	116.75	116.82	117.03	114.95	117.73	113.61	116.92	117.33	116.48	114.59	114.82	118.73	117.36	116.94	115.62	118.15	116.89	114.68	116.46	114.07	115.91	117.11	113.86	114.64	115.19	116.31	115.57	115.53	116.63	116.23	117.41	116.72	116.62	116.95	117.21	116.69	116.45	114.8	117.86	116.61	117.22	116.85	115.46
103.77	105.27	104.74	102.91	103.52	105.7	108.02	106.5	102.78	103.14	103.42	105.55	104.85	103.4	104.12	103.36	101.2	104.29	105.53	108.35	104.11	106.01	105.39	105.88	103.86	106.23	104.33	104.19	105.52	103.67	105.64	105.59	104.24	105.92	104.36	102.15	103.31	105.68	101.79	104.18	106.28	104.55	105.11	106.35	105.01	106.46	106.13	102.38	109.41	105.39
107.65	107.43	107.25	107.66	106.77	106.05	107.35	106.99	106.24	105.39	107.07	106.83	106.65	105.88	107.56	107.73	107.71	108.37	106.54	107.03	106.63	105.12	108.28	106.6	106.4	110.16	106.35	105.83	107.58	105.29	106.83	106.62	106.11	107.98	108.28	107.14	104.75	107.13	108.57	107.83	106.05	106.39	108.2	107.19	109.1	107.6	106.6	109.24	107.63	104.89
112.35	111.01	110.62	111.95	113.06	112.33	112.1	111.08	111.88	110.32	112.03	112.66	112.87	111.5	113.43	112.97	112.51	112.2	109.66	112.09	111.49	112.43	114.15	112.16	113.71	110.8	109.8	110.61	110.15	112.36	114.07	112.13	111.84	111.65	111.82	112.32	112.07	111.48	113.03	112.56	111.14	110.68	112.24	112.79	112.27	111.38	109.76	110.49	110.68	110.56
106.06	107	106.62	108.05	107.26	105.11	105.29	106.27	106.83	106.32	105.39	107.04	104.19	106.53	104.74	105.22	106.05	104.31	105.92	105.8	105.9	104.15	104.03	103.74	106.84	105.1	105.99	107.49	108.28	105.19	107.71	103.95	104.33	105.23	104.64	107.31	104.84	105.49	107.32	105.86	105.69	107.51	104.75	107.11	106.38	104.76	107.43	106.8	106.81	106.88
110.63	110.68	109.59	110.86	111.81	111.73	110.51	108.76	111.05	110.79	112.91	110.96	110.48	109.95	110.03	109.95	111.46	112.16	111.05	111.96	110.61	108.25	109.22	109.57	110.78	111.6	109.54	109.2	108.29	108.69	109.97	110	111.02	108.94	110.34	110.14	111.8	111.25	109.9	110.8	108.05	109.09	109.04	108.59	109.52	111.4	110.5	110.68	110.31	108.09
111.26	111.81	110.37	109.46	109.51	110.7	111.77	111.45	109.83	111.51	110.42	112.75	110.73	110.11	108.23	108.06	112.45	109.67	109.08	108.9	109.83	109.53	109.7	108.35	112.56	109.7	110.99	108.34	108.32	109.56	109.55	111.24	109.25	109.83	110.55	109.51	111.2	110.28	110.56	109.57	109.41	109.96	109.96	111.25	110.02	111.54	109.95	109.79	109.58	109.64
111.25	111.72	110.52	111.73	110.83	113.2	113.38	112.61	112.37	109.65	110.97	112.42	111.66	113.18	111.3	110.91	109.9	112.45	111.37	111.08	113.37	111.4	111.9	111.38	111.44	112.08	113.21	111.22	112.17	112.55	111.07	110.31	111.08	112.69	111.02	109.33	111.36	113.52	110.94	112.38	114.43	111.59	111.79	112.02	108.48	110.87	109.71	110.98	110.41	111.28
103.96	105.14	105.79	105.94	107.05	105.42	104.6	103.96	105.12	101.67	105.09	104.84	103.31	104.91	105.79	105.93	103.71	103.82	105.34	104.27	104.59	104.51	106.45	105.02	105.48	104.85	107.64	104.57	104.81	105.91	106.04	106.37	104.39	102.45	105.9	106.29	102.91	106.88	104.16	106.29	102.07	104.32	104.62	106.37	104.01	107.79	104.51	103.87	103.73	105.85
110.66	110.97	112.35	111.83	110	111.94	110.98	111.5	111.84	111.05	112.65	111.95	111.23	110.61	110.38	110.67	110.05	110.32	110.92	110.87	111.45	109.95	111.6	112.48	114.12	110.9	112.58	111.49	110.84	115.01	110.87	111.43	112.84	112.64	111.57	107.92	112.15	111.32	112.42	111.02	113.02	114.5	111.21	112.86	110.25	109.6	111.72	111.05	113.13	112.9
112.42	108.27	110.25	110.34	109.21	109.58	108.89	111.06	110.66	108.96	108.76	109.73	112.23	112.25	110.26	108.98	110.18	111.02	110.82	111.79	109.8	111.02	110.29	110.04	110.11	108.15	111.13	109.8	112.11	108.41	109.42	111.85	108.49	110.27	111.38	109.74	109.96	108.53	109.89	107.7	111.34	110.52	111.04	108.07	110.3	110.51	111.06	110.54	110.74	110.01
110.5	112.26	112.51	112.99	109.17	110.64	110.86	112.5	112.94	113.29	110.78	108.34	110.36	109.7	110.51	111.57	112.3	109.79	113.6	110.55	112.78	112.13	113.58	109.46	110.25	111.26	111.63	111.66	112.67	111.52	112.01	111.2	109.7	113.17	111.37	112.16	111.05	112.06	111.46	111.58	111	110.98	111.34	110.78	111.04	112.16	111.68	111.17	112.21	111.26
104.64	105.78	104.51	107.46	103.65	105.26	106.94	103.63	106.45	106.42	105.61	105.34	107.11	103.91	105.68	105.04	104.74	103.6	103.16	104.34	105.8	104.19	101.14	105.78	104.34	106.66	101.88	104.33	104.23	105.71	104.58	103.99	105.41	104.05	103.91	105.99	105.54	104.65	103.92	103.28	103.59	104.1	104.71	106.42	104.11	104.73	106.46	101.81	105.73	104.97
101.56	98.904	98.502	100.49	101.95	101.93	103.37	99.268	101.46	102.1	99.849	100.11	102.1	100.93	100.89	101.63	100.36	99.274	101.99	99.83	101.82	100.64	102.65	100.6	100.43	100.4	100.79	100.3	101.29	102.57	98.056	100.07	102.01	99.871	103.37	103.42	99.349	102.25	99.214	100.38	100.41	101.27	102.57	103.33	98.947	101.54	102.79	100.93	98.41	103.2
99.425	101.17	100.78	102.11	100.04	100.87	98.814	99.263	103.58	99.144	102.25	102.47	100.15	101.04	100.77	99.814	100.63	100.85	99.707	99.88	100.84	99.704	101.49	101.64	101.73	101.63	100.28	100.36	101.11	97.724	99.876	99.52	99.374	100.29	97.473	102.62	100.66	102.92	100.65	100.5	100.85	99.96	100.23	99.605	98.846	99.846	101.24	101.06	100.94	100.44
112.91	112	112.81	112.99	112.85	110.68	112.82	112.39	114.21	112.9	112.45	112.61	111.95	112.57	111.86	114.33	113.65	114.34	112.31	113.7	112.64	114.2	112.38	112.74	114.13	112.36	111.68	115.22	113.37	111.24	112.52	114.4	114	112.7	113.81	112.35	112.03	112.68	113.37	111.9	114.35	113.26	113.92	113.11	114.47	112.62	112.11	114.51	115.37	112.5
106.68	105.92	101.99	106.47	104.27	103.81	103.34	102.2	103.8	104.63	104.21	101.95	107.2	103.47	105.39	104.21	105.26	103.65	102.52	103.5	104.66	103.37	105.55	104.84	103.48	103.62	104.47	105.19	104.95	103.52	106.01	105.4	105.24	102.73	105.88	103.42	105.63	104.09	104.34	103.32	103.2	104.96	104.74	105	104.51	104.55	103.88	105.85	106.55	105.67
102.85	105.02	105.13	104.81	104.5	104.42	105.62	103.43	103.22	105.38	104.33	104.55	104.61	105.01	103.66	105.92	106.39	103.81	105.01	107.27	105.15	104.52	108.58	103.47	107.27	106.41	105.54	105.01	105.62	103.16	105.99	103.42	104.63	103.23	102.25	105.41	104.88	105.85	103.66	104.32	104.76	102.88	103.39	104.87	103.6	107.22	103.82	102.86	104.66	106.74
99.714	97.991	97.449	98.97	98.806	101.91	99.534	100.76	99.137	98.16	100.29	98.671	100.14	99.102	100.34	99.999	97.015	100.24	99.405	99.819	98.961	99.205	99.825	101	100.72	99.667	100.02	99.508	100.77	100.07	99.802	99.174	101.27	99.621	99.688	100.38	101.1	100.22	98.588	99.285	99.809	100.17	97.115	99.588	101.86	98.511	99.697	99.066	98.026	98.616
112.8	111.05	108.17	111.11	108.48	111.98	110.1	109.11	109.42	111.06	109.6	109.62	112.91	108.56	109.5	110.66	110.25	110.9	108.65	109.05	109.54	111.81	109.25	109.11	110.85	109.96	108.49	109.33	106.84	111.4	110.46	111.39	111.07	109.78	108.58	110.26	112.76	110.56	110.76	112.6	111.75	108.53	110.44	111.5	110.93	108.66	110.58	107.86	110.99	111.4
108.04	106.68	105.35	104.55	108.51	105.14	106.49	106.96	105.17	109.07	107.37	107.54	104.78	106.7	107.12	105.38	104.97	107.17	105.93	105.6	105.82	107.96	107.77	107.47	105.68	107.16	108.1	106.8	107.75	103.72	106.11	107.36	108.65	104.35	106.61	106.59	107.03	105.91	106.54	106.04	107.58	103.71	106.04	107.67	107.63	108.51	104.88	107.58	105.71	106.2
100.46	101.2	98.608	98.002	101.14	101.18	99.822	98.846	99.024	97.664	102.28	97.965	102.32	98.88	100.28	100.04	99.164	98.503	100.02	99.587	99.786	98.421	97.7	98.293	101.07	99.684	100.2	101.73	101.96	99.791	101.08	100.61	101.39	98.432	100.05	100.5	97.976	98.522	100.52	100.15	100.82	99.378	98.907	101.54	101.6	98.002	99.142	100.76	99.66	100.31
109.84	110.94	111.12	109.61	109.34	110.64	108.72	108.85	109.83	111.02	107.82	106.89	111.79	111.33	110.21	110.7	109.13	110.64	108.57	108.65	108.91	110.08	112.64	109.52	110.14	107.89	109.67	107.88	108.11	109.84	109.98	108.01	107.42	109.57	110.45	108.43	110.23	108.74	109.37	108.75	109.4	109.98	109.14	110.61	108.58	108.96	110.01	108.06	110.93	109.02
112.74	111.94	111.83	113.03	111.23	111.19	112.44	111.1	111.95	113.78	111.59	113.28	111.58	113.68	110.89	109.55	110.91	109.67	111.57	112.1	110.2	113.19	111.96	112.69	112.1	109.7	112.12	109.79	112.34	111.28	110.56	111.78	113.01	110.13	111.26	113.12	111.32	112.3	109.51	110.96	114.29	112.09	112.8	111.98	111.93	111.09	112.08	111.82	111.31	111.97
115.72	118.73	117.85	119.09	119.71	117.12	116.16	117.33	117.58	116.46	118.21	114.77	119.94	118.98	118.69	118.41	118.95	116.12	117.41	115.81	117.36	115.45	118.95	117.65	116.64	118.82	118.01	116.76	116.55	118.36	117.43	119.1	117.3	118.76	118.41	118.46	118.91	117.53	119.18	117.82	117.96	117.82	117.76	119.14	117.86	116.42	117.3	117.8	118.75	116.07
110.77	111.76	110.78	110.71	110.76	110.9	109.88	110.28	108.96	109.49	109.1	110.15	108.86	109.8	108.22	110.8	108.75	109.06	111.1	111.52	110.85	110.81	108.92	112.32	109.59	109.51	111.72	110.69	106.93	110.27	108.94	109.83	110.95	111.35	111.24	109.73	110.28	108.46	108.58	111.19	109.88	111.85	109.14	109.28	108.32	110.26	110.21	107.57	110.94	110.55
98.883	99.863	102.79	101.16	100.98	101.97	99.687	100.14	100.73	99.589	100.27	99.321	99.933	101.46	100.31	101.8	102.9	98.465	99.664	100.27	99.293	100.38	98.58	99.515	98.902	98.311	100.48	98.202	100.58	100.29	98.395	100.67	101	102.39	100.52	100.41	99.993	100.12	99.35	98.561	100.51	99.738	99.038	99.782	99.794	100.32	101.77	100.93	102.48	99.865
105.28	104.72	107.28	103.75	107.11	105.61	105.69	104.34	106.23	105.05	106.18	104.71	105.56	107.33	105.02	108.04	106.36	106.83	105.82	105.83	106.6	106.72	106.86	106.23	105.73	106.08	106.87	108.21	107.71	107.15	106.41	107.77	107.89	108.02	105.69	107.55	103.35	104.28	104.93	105.39	105.7	108.38	108.66	107.86	106.25	106.43	106	104.49	105.99	104.81
106.53	107.07	106.64	106.3	106.02	106.15	106.48	105.56	108.01	107	106.06	105.03	107.58	106.06	106.3	106.06	106.24	107.48	105.08	108.56	106.61	106.35	107.55	106.11	107.77	107.07	107.56	107.98	104.41	107.1	105.31	107.32	104.3	108.4	107.61	106.3	108.74	106.15	106.89	107.76	107.24	105.79	108.21	102.69	106.74	105.75	106.43	106.15	104.79	105.4
115.86	116.06	115.74	118.49	114.78	113.84	116.48	116.36	116.24	116.81	118.5	116.16	115.58	118.49	114.35	116.22	116.01	117.01	116.31	117.49	115.39	115.45	115.21	118.44	115.6	114.51	116.67	117.64	115.84	117.27	116.47	115.86	116.56	116.62	119.14	115.47	115.26	115.41	117.64	118.66	116.94	118.05	117.79	117.38	115.81	116.42	116.46	117.69	117.68	114.77
112.61	112.29	113.32	113.13	111.96	111.79	111.43	112.18	111.64	111	113.58	110.79	115.37	113.33	113.02	114.29	112.64	112.99	113.6	113.97	113.63	110.21	112.67	111.59	113.54	113.23	113.99	110.96	113.16	113.17	113.98	111.06	115.24	113.28	112.92	112.47	113.47	113.32	113	111.14	111.64	112.19	114.13	112.79	112.77	111.72	114.44	111.53	112.68	111.79
100.08	99.516	101.34	99.602	101.43	101.97	98.644	102.38	100.5	101.43	101.99	100.42	102.26	100.28	100.8	100.86	100.06	100.75	101.28	101.94	101.42	100.86	100.22	100.87	101.45	102.71	100.13	102.7	99.461	100.88	103.1	99.714	100.49	100.99	100.11	100.36	101.21	101.06	100.89	101.13	101.83	100.82	101.72	104.24	98.763	102.46	101.14	100.68	100.49	103.09
106	104.24	103.96	105.2	105.97	104.08	104.64	105.68	106.41	105.66	105	105.55	104.79	106.76	105.51	105.37	105.39	104.69	106.08	105.67	107.78	104.96	106.66	105.17	106.24	104.35	102.28	105.08	105.19	106.34	104.53	103.89	104.11	103.37	105.83	106.1	106.38	103.92	105.48	105.74	106.43	105.72	104.24	105.25	106.54	106.65	105.35	106.49	106.18	104.62
105.63	106.54	105.84	106.84	106.2	106.44	104.81	106.8	104.83	106.6	104.73	105.28	105.08	107.15	107.04	105.23	106.69	104.59	106.89	106.81	105.89	104.36	104.17	107.06	107.1	105.74	105.24	106.83	104.68	104.36	106.96	105.61	105.72	104.97	104.32	106.44	106.28	106	104.67	105.57	105.97	107.41	105.55	105.29	104.8	106.63	105.76	107.57	107.59	105.9
106.49	106.11	106.43	105.9	107.57	105.61	105.25	107.43	105.91	106.81	104.4	106.56	105.53	105.21	104.45	106.86	107.26	106.9	105.4	103.5	106.69	104.38	107.77	107.16	107.2	103.92	107.28	106.62	106.86	108.81	106.44	107.68	103.54	106.66	106.1	103.77	105.98	105.14	106.96	107.04	105.54	105.66	107.29	106.35	110.03	106.17	106.03	105.97	104.9	105.81
106.05	107.79	106.01	107.29	105.39	106.8	107.2	106.92	105.9	106.73	105.61	105.84	105.87	106.49	104.27	106.41	105.67	104.31	106.27	107.65	105.62	104.57	106.15	106.42	108.19	104.93	104.18	104.68	105.91	105.73	107.22	105.31	106.63	107.2	106.75	107.1	105.96	107.83	104.55	106.2	104.24	105.68	106.58	105.06	106.04	106.83	106.37	107.96	106.51	105.76
104.93	105.05	102.52	104.83	106.78	104.36	104.77	107.93	105.51	105.14	106.85	106.8	105.76	106.67	106.25	104.66	104.13	106.1	108.24	105.41	104.46	104.91	105.62	103.17	103.44	105.02	105.75	107.88	104.76	106.34	107.29	105.35	105.83	107.54	104.07	107.04	105.65	103.93	107.24	108.25	107.15	104.83	106.46	105.91	104.62	106.47	105.63	103.08	104.67	104.45
111.01	110.6	110.21	112.94	112.25	110.53	110.56	109.1	112.12	111.63	109.92	111.9	109.96	111.27	110.6	110.31	111.26	111.78	110.84	112.35	112.53	114.55	111.9	109.72	111.76	111.64	110.83	111.61	110.03	109.85	110.78	111.68	111.75	112.83	112.25	112.06	110.99	111.84	111.87	110.5	110.15	110.22	111.47	110.87	113.28	110.6	111.57	112.23	108.86	111.2
100.52	99.099	100.1	99.439	97.945	99.122	99.544	98.891	99.78	98.011	100.13	98.653	99.151	99.932	100.22	100.05	98.934	100.81	97.862	101.46	99.021	101.14	96.962	97.698	98.547	100.37	100.63	97.608	98.716	100.93	99.984	101.42	98.352	99.324	99.44	98.596	98.809	98.875	99.583	97.911	100.11	100.79	101.13	100.38	99.306	99.601	101.25	100.23	99.618	99.067
106.17	104.26	107.25	102.9	105.69	107.02	104.96	104.83	108.14	104.29	104.6	106.12	104.18	106.35	104.7	104.74	105.87	104.24	106.85	105.05	107.06	104.53	106.21	105.58	106.98	106.19	105.34	106.35	107.31	104.45	108.95	104.04	106.3	106.39	105.55	106.38	106.74	103.8	108.09	105.33	105.85	104.23	103.59	107.85	104.7	107.01	106.43	106	108.12	107.97
102.4	100.01	99.78	100.77	102.5	100.43	98.738	99.837	100.97	100.63	99.754	102.79	99.064	98.766	99.12	100.22	99.066	98.05	100.68	99.086	101.97	98.517	99.819	102.9	101.78	101.05	99.586	99.159	100.13	99.752	100.94	99.403	100.3	100.62	99.165	101.78	99.76	98.278	103.46	101.39	100.07	100.44	99.022	99.315	99.612	99.723	99.98	100.71	100.71	100.33
110.88	109.79	112.56	112.51	110.92	109.16	111.86	111.37	113.59	114.02	111.54	111.79	110.85	112.76	110.34	111.47	111.94	114.04	110.01	111	111.32	111.33	111.48	110.9	111.23	109.43	110.34	109.3	109.87	110.13	112.5	111.19	110.71	109.88	111.91	111.2	114.23	113.45	113.04	110.56	111.38	111.18	110.6	110.05	109.71	110.8	112.04	112.98	108.31	112.2
109.37	111.02	109.36	110.24	109.94	109.37	111.15	110.26	107.53	112.48	111.53	110.59	108.09	111.74	112.37	111.49	112.26	109.59	109.75	110.67	111.89	110.04	110.87	110.95	109.89	110.37	111.02	110.14	109.51	110.98	109.16	111.91	110.55	109.45	110.36	109.83	111.63	110.82	109.53	110.34	109.97	109.82	108.99	110.29	109.62	112.44	109.77	108.9	109.95	110.9
111.55	112.71	110.21	111.94	109.04	111.58	113.03	110.74	112.1	111.76	111.56	109.73	111.36	111.64	110.88	112.12	112.75	111.53	109.39	111.29	111.28	110.29	110.17	112.74	111.52	108.94	109.82	111.8	109.75	110.67	111.77	112.87	108.75	110.63	112.67	112.55	111.73	111.05	111.52	110.93	110.53	111.14	111.9	110.65	111.67	110.84	110.65	111.86	110.36	110.12
102.45	102.45	99.333	99.278	102.91	100.97	99.443	100.03	99.187	102.02	100.75	101.21	99.687	98.664	101.91	100.84	101.47	100.47	101.07	98.88	102.41	100.33	98.326	101.74	100.9	99.062	100.06	100.19	100.06	99.401	101.56	99.028	100.65	98.554	100.8	100.93	99.182	99.819	100.25	100.51	101.61	101.25	100.59	103.62	102.42	97.976	101.08	99.74	101.8	99.838
108.33	108.37	110.7	111.64	111.82	108.08	109.26	109.96	109.55	111.2	107.34	108.6	108.66	111.16	108.74	109.57	110.98	111.86	109.28	111.78	109.58	109.5	110.52	110.22	110.87	110.9	110.13	110.1	110	109.35	108.22	111.86	109.31	110.24	110.37	108.44	110.11	108.76	109.06	107.79	109.27	108.23	107.83	109	110.44	110.72	109.56	110.95	110.43	109.6
115.08	115	115.25	116.26	115.91	116.35	116.2	117.21	114.08	115.53	115.19	115.15	116.33	117.31	115.63	115.06	116.97	115.73	116.78	115.98	115.38	114.52	117.04	116.62	116.08	115.51	116.78	116.88	115.11	117.18	116.87	117.06	114.11	115.14	117.17	116.81	118.2	116.06	114.97	115.95	114.83	116.01	111.9	115.53	114.44	114.64	118.14	115.21	115.09	115.15
99.516	101.27	98.892	100.29	97.834	98.549	101.02	99.202	100.08	99.956	98.487	97.403	99.451	97.928	99.023	98.904	99.11	99.775	97.951	100.44	97.555	99.475	100.11	100.59	97.851	99.186	99.416	98.037	101.26	99.317	101.25	99.828	98.89	99.13	100.84	100.21	99.335	103.13	100.07	101.24	99.331	101.62	101.73	99.842	100.67	97.997	99.263	98.674	100.46	101.49
105.48	105.5	105.35	107.25	106.48	106.98	105.6	105.68	103.86	103.65	103.87	104.35	107.29	103.67	104.49	105.83	107.06	105.61	104.74	108.11	104.37	106.28	105.51	107.06	106.98	104.6	106.86	106.48	104.41	104.2	106.67	103.22	107.48	107.65	104.51	107.59	105.46	107.58	105.76	105.08	106.98	107.41	104.57	105.03	103.95	104.68	108.44	104.96	105.86	107.47
105.44	105.87	105.53	102.11	105.5	104.57	103.97	103.11	103.09	104.34	104.56	104.6	102.21	105.39	103.82	103.15	105.31	104.58	103.25	103.3	101.38	104.86	104.93	105.56	105.11	105.75	104.85	102.31	102.35	104.79	102.46	105.13	103.36	103.49	105.11	104.92	103.99	103.42	103.72	103.12	102.67	104.16	107.76	103.6	104.72	101.03	103.97	103.87	103.74	102.56
105.51	105.05	107.23	107.58	108.62	106.22	106.44	109.09	106.71	105.98	108.74	106.48	106.49	105.93	104.33	107.07	107.29	107.62	107.39	104.61	105.45	105.32	106.64	105.65	105.51	103.69	105.43	106.85	107	106.09	104.1	104.92	106.66	107.25	105.74	106.27	105.25	105.35	105.09	105.78	105.17	107.85	105.13	105.81	106.23	105.9	104.73	105.5	105.71	106.98
105.87	107.17	105.19	107.43	105.88	109.02	105.67	106.68	107.21	104.1	105.62	106.33	105.63	106.93	105.17	107.82	106.44	105.29	107.71	105.34	105.28	106.9	106.52	107.26	105.96	105.49	104.68	107.3	106.43	106.26	105.51	105.69	106.19	106.61	105.54	107.71	104.77	105.69	104.22	105.11	108.53	105.58	104.37	106.16	105.79	105.31	102.94	105.74	104.65	106.45
111.43	109.39	111.37	110.48	111.2	109.3	107.95	109.47	109.91	111.46	111.5	108.41	109.54	109.48	110.27	111.42	109.53	109.37	108.73	111.51	111.58	109.29	109.93	107.9	108.94	108.92	111.16	108.8	107.14	109.44	112.01	110.6	108.98	110.69	106.77	110.45	111.59	110.37	108.72	108.73	110.07	110.52	109.55	108.79	109.38	109.03	109.54	107.76	110.33	108.57
105.98	105.38	107.13	104.23	105.07	106.44	106.79	108.07	104.66	104.92	106.49	106.52	106.29	105.36	107.69	105.8	105.26	103.91	105.39	105.33	105.9	106.56	104.28	104.62	103.53	102.99	105.35	104.85	105.2	107.11	105.84	106.11	105.04	104.26	106.1	105.67	104.14	105.44	104.1	107.06	103.55	104.89	105.6	107.91	105.65	104.4	106.01	105.3	106.92	106.75
107.11	107.87	103.19	108.5	106.42	107.02	106.55	106.22	106.58	106.79	106.88	106.22	106.43	108.21	107.3	106.77	104.4	104.1	107.06	104.92	107.25	109.37	107.68	106.76	106.49	105.61	107.39	108.4	107.68	105.31	107.81	105.8	107.98	104.88	109	106.78	107.76	106.58	106.36	104.77	106.67	108.59	105.81	108.2	106.92	105.94	106.15	106.92	110.1	107.67
106.05	105.69	106.39	104.53	107.52	105.91	105.57	107.64	105.73	107.14	104.88	106.61	105.61	108.09	107.03	107.97	108.47	105.52	106.57	107.47	107.25	109.07	104.5	104.95	106.16	105.11	105.96	106.53	107.45	106.03	103.91	108.23	106.77	105.03	106.83	103.96	107.42	105.9	106.73	108.88	104.86	107.15	106.31	107.66	103.6	105.41	104.99	106.28	107.05	105.41
109.12	111.18	110.13	110.82	111.48	109.6	112.88	110.39	110.11	110.91	111.2	112.84	111.07	110.51	110.7	109.75	112.43	111.56	110.36	111.78	111.68	110.65	110.42	110.08	112.69	112.58	110.44	113.85	113.07	111.69	109.98	112.95	111.62	113.51	109.97	111.46	109.55	113.64	111.33	110.8	112.12	112.38	112.47	110.94	112.11	112.14	109.64	109.98	111.24	109.17
107.06	106.28	107.22	106.75	107.39	105.3	104.13	105.31	105.54	106.88	105.17	107.29	108.29	106.46	107.18	106.42	108.09	105.77	104.86	106.42	104.45	107.01	106.08	105.41	107.1	103.09	104.15	106.56	108.45	104.89	106.52	107.02	104.46	107.2	105.03	107.39	106.43	106.74	106.55	106.67	107.97	105.45	106.9	108.94	105.74	108.69	106.96	107.42	106.59	106.52
109.04	111.03	108.47	109.67	110.06	108.74	111.72	109.09	109.21	111.83	110.49	111.1	111.46	107.7	111.32	109	110.43	107.66	111.89	112.7	111.07	109.9	111.44	107.76	110.41	109.88	110.71	110.32	110.46	110.78	110.21	111.42	111.56	111.69	109.49	110.67	110.93	110.76	109.69	111.68	110.44	111.17	110.31	108.22	110.94	111.5	110.35	112.13	109.53	110.08
107.22	105.24	107.39	107.68	106.01	106.09	108.33	106.51	102.94	106.18	106.76	108.42	105.9	105.44	107.01	106.13	106.48	106.53	103.75	103.29	106.3	106.56	107	104.71	106.14	104.66	104.5	106.53	106.44	105.6	105.9	105.73	108.47	104.76	104.47	108.36	106.15	105.41	105.24	106.76	104.54	104.95	106.37	106.89	104.81	104.7	107.67	105.58	107.38	105.57
108.04	110.09	110.65	109.01	110.45	111.71	111.19	110.43	113.32	110.32	106.77	110.16	109.03	110.12	111.05	110.39	109.9	108.15	110.32	109.63	109.25	110.21	110.38	110.69	110.34	108.83	108.54	110.09	109.32	108.39	112.61	109.91	110.26	111.36	109.64	109.43	108.54	108.95	110.65	109.03	108.5	108.44	110.11	109.79	111.69	112.55	110.5	110.99	110.75	109.06
108.23	107.31	109.05	107.9	104.94	107.42	107.58	105.88	106.44	108.26	106.05	105.42	107.08	106.67	105.57	107.06	105.05	107.4	109.02	107.67	105.24	106.35	104.81	106.25	107.4	107.33	107.34	108.11	105.74	105.77	107.73	106.59	108.21	108.28	106.64	107.09	105.27	106.47	107.23	107.25	106.69	106.71	106.93	108.65	105.71	106.05	106.75	106.51	107.04	105.74
107.97	109.01	110.94	111.21	110.49	110.31	111.49	109.63	111.21	109.11	110.31	109.04	108.82	108.25	111.98	111.38	110.24	110.39	111.21	108.78	108.5	110.01	110.12	109.66	109.83	110.78	110	110.99	110.03	109.95	110.42	111.9	110.2	109.03	110.7	110.23	109.43	108.83	110.22	108.03	112.42	108.92	110.12	110.35	110.7	110.79	110.21	114.4	110.18	109.19
107	107.12	106.9	105.96	106.4	106.47	105.65	106.7	106.88	105.79	105.94	105.31	106	106.48	106.84	106.55	104.35	106.09	106.18	108.52	108.69	104.08	106.27	105.82	105.16	106.22	104.27	109.02	106.31	107.2	105.2	108.12	105.76	106.88	104.58	105.83	106.18	104.61	105.5	104.67	106.35	106.16	106.86	107.73	105.6	105.21	106.35	105.97	106.44	107.42
108.17	108.27	107.4	110.94	110.16	108.76	110.55	109.78	109.37	109.72	110.19	108.83	108.79	107.93	109.91	108.14	108.3	109.63	109.98	108.81	111.66	109.45	109.88	109.7	109.8	108.55	109.51	109.44	111.13	109.12	109.14	109.43	110.15	110.15	108.07	110.22	109.51	110.33	109.11	111.05	110.52	110.78	108.01	110.29	109.55	108.99	108.69	110.12	110.26	107.53
108.04	108.22	105.36	106.16	107.78	106.7	104.6	107.61	105.23	107.77	106.37	106.9	108.75	106.83	105.31	104.21	107.63	108.25	107.72	105.92	106.98	108.14	105.69	109.68	109.1	106.14	106.57	109.76	105.34	109.42	106.41	106.89	106.12	107.03	109.24	104.65	107.23	106.42	106.29	107.78	108.05	105.09	108.85	107.35	106.36	109.5	107.96	108.62	105.88	108.01
105.88	105.72	104.36	106.79	104.76	105.04	106.48	107.66	107.24	106.1	106.62	106.33	108.32	105.07	107.31	106.71	106.68	104.55	106.49	105.67	104.55	106.19	105.47	105.52	106.56	104.87	107.74	104.72	105.38	104.52	105.56	105.14	108.8	104.24	105.2	105.58	107.34	102.9	105.82	103.88	105.8	107.73	106.84	106.86	105.5	106.61	105.71	105.25	108.13	105.8
105.04	107.58	103.65	104.2	103.95	104.11	104.5	103.08	103.58	105.27	107.02	103.83	104.74	104.17	107.56	104.51	105.83	102.43	102.69	105.03	106.78	103.52	104.84	103.08	103.36	105.27	105.32	105.73	108.12	104.94	107.22	106.74	103.76	103.78	105.97	104.41	103.45	105.13	105.17	102.58	103.16	104.48	103.53	102.92	104.52	105.94	101.96	103.79	107.55	104.74
110.85	111.67	109.94	111.76	110.65	113.76	112.48	110.58	111.58	113.85	111.97	113.21	112.49	112.34	110.51	111.29	111.44	110.86	111.49	113.07	111.4	110.42	111.81	109.63	112.47	113.06	111.87	112.64	113.69	112.62	111.52	110.98	112.18	111.65	110.14	113.36	112.04	112.36	113.95	113.58	109.91	112.31	113.42	110.87	112.28	110.87	112.83	110.93	110.21	111.99
109.78	110.11	110.62	110.76	111.19	111.6	110	109.6	109.42	108.12	109.52	111.29	112.09	111.66	111.11	108.84	112.21	109.81	111.62	109.94	109.1	109.96	111.13	112.04	112.93	109.1	110.35	111.78	110.28	111.11	110.73	109.81	109.21	112.35	111.36	110.88	108.32	110.61	111.32	112.08	109.41	110.99	110.3	109.29	111.36	111.44	112.5	111.1	113.29	110.49
108.54	109.58	108.04	109.26	109.8	109.1	108.83	108.66	111.41	111.49	109.41	111.35	110.43	109.85	109.69	109.18	110.68	108.78	109.15	109.41	110.83	109.56	109.77	108.7	108.13	109.81	110.08	110.49	108.97	108.19	112.25	110.34	110.77	111.79	109.65	110.14	109.29	110.4	108.35	108.26	110.01	110.91	111.12	110.95	108.9	109.58	110.72	111.74	109.77	109.57
105.07	103.4	106.57	105.89	106.71	104.05	103.93	106.11	104.5	103.32	107.02	105.21	105.86	105.16	105.12	103.98	105.58	107.46	105.78	105.75	106.07	106.07	104.86	105.05	106.14	104.56	106.66	107.99	105.47	104.73	104.66	105.31	104.99	104.52	106.96	104.51	103.87	105.86	103.73	104.03	108.57	106.29	103.5	103.59	105.5	103.76	108.71	103.92	104.4	104.94
112.04	111.92	114.72	112.49	112.12	114.29	112.33	110.66	112.83	110.64	111.98	110.99	112.15	111.17	110.82	110.63	111.69	111.88	109.13	111.26	111.21	113.54	112.16	113.13	109.97	112.91	111.78	112.12	113.47	111.18	112.19	107.76	112.81	113.33	112.84	109.9	111.27	113.58	112.28	109.28	112.45	112.17	112.28	113.27	110.43	112.59	114.35	112.45	110.61	111.64
105.5	106.65	103.84	107.16	105.75	106.38	105.87	105.65	105.47	105.42	106.71	104.66	106.01	105.36	106.27	107.03	107.24	107.28	106.18	106.33	106.7	105.9	107.72	105.57	107.43	104.79	106.28	105.94	105.3	107.28	105.81	105.45	106.53	105.8	107.52	107.24	105.61	105.35	107.24	106.19	108.22	106.52	104.7	107.27	107.22	106.29	105.23	107.03	106.2	106.26
105.25	104.81	106.48	103.32	105.46	104.87	105.53	107.24	105.95	104.83	105.53	105.59	105.45	106.54	104.63	103.84	104.22	106.32	106.64	105.78	107.02	105.2	104.2	105.09	106.78	108.55	105.99	107.18	106.34	104.99	104.53	105.19	106.29	104.42	106.22	107.06	104.13	104.95	105.97	103.94	105.39	102.81	106.59	105.63	104.31	105.84	107.37	105.23	104	105.16
104.87	107.66	106.73	107.54	107.08	107.53	106.28	106.93	105.38	106	106.66	105.08	104.34	104.04	105.74	106.03	105.33	107.42	106.52	105.18	103.33	108.01	106.82	106.87	104.97	104.84	106.75	105.77	106.58	106.39	104.15	104.47	105.03	104.77	108.21	105.68	108.08	107.05	107.98	105.72	107.2	105.48	106.98	104.91	107.43	106.83	107.99	104.38	106.83	103.95
105.6	105.44	102.59	106.38	104.19	104.64	106.54	102.98	105.07	101.34	104.04	103.64	104.9	105.11	104.73	105.16	106.25	103.32	105.17	105.31	106.61	104.13	104.79	105.55	103.62	103.71	103.76	103	104.6	105.7	106.75	103.24	104.49	105.47	104.97	104.84	104.28	103.13	105.31	106.05	104.56	104.22	102.65	104.58	106.14	105.64	105.57	103.74	104.61	107.16
106.24	104.49	105.35	105.01	105.46	106.09	102.48	104.49	102.55	102.29	105.99	102.41	102	104.01	105.8	105.29	103.49	104	103.57	106.57	103.1	102.74	102.38	104.38	104.72	102.95	103.67	104.54	103.44	104.88	104.05	102.74	103.84	103.78	103.75	104.89	104.19	104.61	103.72	102.88	104.39	105.21	103.77	104.35	103.8	104.45	103.77	104.66	105.84	103.51
104.29	103.89	104.94	102.82	102.26	103.57	102.72	102.61	105.38	106.42	103.5	103.42	105.02	103.1	104.85	103.65	104.09	104.43	104.87	103.05	102.61	105.19	103.78	102.77	105.42	104.04	102.93	102.71	102.76	103.72	103.66	105.28	105.47	101.49	103.35	102.45	102.95	103.37	104.34	105.65	104.74	102.61	102.22	103.88	104.89	104.91	104.33	104.33	103.52	104
110.56	109.42	111.67	111.54	112.19	112.29	110.01	114.47	113.97	112.67	112.93	110.92	112.14	111.54	110.53	113.41	112.27	112.6	111.1	111.65	110.84	112.29	111.73	111.07	112.81	113.02	112.05	109.63	112.51	112.9	110.79	113.12	112.18	112.35	111.26	110.97	112.88	112.53	110.79	112.07	111.16	109.74	109.43	110.23	113.85	112.79	111.12	110.16	111.55	113.05
104.68	104.28	106.64	106.73	105.83	105.87	106.65	105.79	102.68	106.11	107.52	105	104.82	104.18	106.02	103.21	104.96	104.89	105.09	103.09	106.45	106.6	104.53	106.82	106.82	105.97	104.45	105.36	104.97	102.9	105.3	103.38	105.06	105.63	106.93	107.47	105.66	101.79	103.65	103.96	106.49	103.36	108.08	106.36	105.58	106.95	106.92	107.16	105.35	104.71
108.36	103.12	106.33	104.06	106.65	106.28	102.79	106.59	105.97	106.47	104.12	106.56	104.83	105.14	106.16	106.87	107.45	104.24	106.5	107.37	105.83	105.42	108.38	105.7	104.13	105.75	104.57	102.63	107.94	106.02	107.35	104.51	105.31	105.84	105.15	107.52	104.45	105.68	107.02	104.93	107.92	104.08	106.41	105.77	105.15	105.71	105.94	104.44	102.97	106.43
103.92	107.87	106.19	105.18	105.84	104.92	104.67	104.22	107.27	104.37	106.28	105.81	105.85	105.52	105.56	105.89	106.15	104.47	107.18	105.04	104.46	104.82	105.18	106.64	105.32	102	106.59	105.97	106.12	107.02	106.69	104.37	107.42	107.11	105.91	106.21	104.15	103.88	106.39	103.79	106.58	106.56	106.65	105.97	107.05	107.33	104.68	106.65	104.36	106.76
104.94	107.17	106.31	105.1	108.18	107.46	106.63	105.36	107.73	105.35	107.54	106.46	106.64	103.75	106.9	105.41	106	107.39	105.07	104.54	104.8	105.76	106.99	105.09	106.99	106.16	106.83	106	105.74	104.49	108.46	106.48	105.2	106.9	104.35	106.23	107.28	103.79	107.41	107.94	106.61	105.87	105.39	106.1	104.69	106.15	104.42	107.75	106.14	108.44
106.66	107.35	107.32	104.82	108.03	105.77	103.36	104.96	106.6	107.5	106.82	105.39	105.1	107.96	106.44	103.86	106.96	107.18	107.27	107.78	106.13	106.64	106.4	106.85	104.34	107.16	105.62	107.12	107.29	105.58	105.16	105.41	109.11	106.32	107.59	105.24	105.33	107.61	105.68	104.5	106.54	103.45	106.55	105.7	106.06	107.08	107.27	106.69	106.76	106.8
99.763	100.28	99.545	101.88	100.51	101.39	98.552	100.02	100.78	101.04	100.14	102.08	101.34	100.5	98.843	100.1	101.42	99.687	98.742	98.973	100.72	101.92	100.72	101.87	97.327	101.69	100	97.829	100.21	100.31	98.686	99.691	99.382	102	101.85	98.892	101.14	100.32	100.39	100.23	101.86	100.92	98.231	100.32	101.86	100.49	100.89	98.923	100.54	100.8
109.48	109.94	110.08	110.58	108.07	112.27	110.54	108.84	108.11	110.45	109.26	110.58	112.07	111.32	112.24	110.94	111.62	112.76	111.57	112.13	110.38	111.89	112.26	110.46	111.74	111.47	109.35	110.54	110.06	112.5	110.96	111.34	111.84	110	107.9	110.65	110.48	112.16	111.22	110.05	110.22	109.92	111.98	108.45	109.07	109.27	110.39	110.4	110.41	109
101.4	100.09	99.651	102.57	101.7	100.72	101.33	102.08	103.23	102.32	100.77	99.797	102.53	100.46	99.565	98.169	101.51	102.2	99.284	100.21	100.71	101.27	99.696	101.3	99.825	103.26	100.44	101.54	100.12	102.92	101.15	102.59	100.38	100.21	102.66	100.76	101.91	99.341	102.36	99.699	99.805	100.07	101.76	101.48	104.16	102.44	102.31	100.98	100.05	102.73
98.757	101.58	98.842	98.985	101.94	100.34	101.3	100.03	98.434	101.12	100.32	99.67	101.94	98.606	99.648	99.049	100.13	99.155	101.61	99.925	99.706	100.52	100.39	101.41	100.09	101.88	102.23	98.879	100.76	99.889	99.513	100.33	100.37	98.991	99.717	101.04	100.29	102.4	99.612	98.411	98.722	100.31	99.86	97.816	101.83	98.714	99.775	99.813	99.955	100.59
99.896	99.652	100.93	99.166	100.62	99.718	99.075	100.58	99.619	101.72	100.77	100.16	101.12	98.908	99.583	97.659	98.002	97.533	99.051	99.552	98.802	98.078	100.03	98.921	101.49	97.842	97.215	101.29	101.94	100.91	98.852	100.17	101.49	99.613	100.93	99.658	98.895	100.08	99.574	99.12	100.29	98.461	99.358	102.16	102.77	99.313	99.417	101.18	99.114	99.291
97.852	100.33	97.655	99.448	99.598	99.464	100.06	97.76	98.797	101.07	98.193	98.179	97.856	101.46	99.889	100.97	97.388	100.29	100.2	99.219	98.97	98.833	100.02	99.323	99.14	98.468	100.62	98.612	98.912	100.76	99.941	100.89	101.52	98.913	99.456	100.3	98.254	99.344	99.838	99.191	98.788	98.268	99.546	99.945	99.173	99.548	98.909	101.58	97.624	99.333
104.64	105.19	105.73	103.07	104.32	101.93	104.15	104.38	107.88	103.41	102.5	105.02	104.62	104.38	104.98	102.81	105.35	102.18	104.69	102.18	106.17	103.7	105	103.47	100.66	103.62	104.06	104.26	103.53	103.58	104	105.81	105.45	105.86	104.59	105.84	103.32	103.76	102.87	102.39	104.07	105.74	105.53	103.46	105.46	101.94	104.01	103.36	104.04	102.14
113.33	111.27	109.5	110.7	111.61	112.54	110.68	112.89	110.26	112.99	112.3	112.03	110.17	109.65	110.52	111	112.1	111.35	111.43	110.6	111.83	110.59	111.21	112.88	111.16	111.21	112.62	111.4	113.33	113.18	111.32	111.92	111.88	109.83	111.59	113.09	111.88	113.1	112.22	112.36	109.99	112.45	110.84	114.52	112.16	111.09	110.36	111.3	112.07	109.1
108.73	106.21	107.75	105.39	107.21	107.3	106.08	108.74	107.57	107.03	105.73	107.71	107.33	108.07	105.02	109.36	105.71	105.61	108.03	106.27	106.46	109.14	108.87	107.73	104.55	108.4	105.72	108.41	107.38	106.62	105.09	107.69	106.68	106.17	105.72	107.9	103.5	104.89	108.35	109.07	107.29	107.36	108.11	106.23	105.42	107.92	107.91	107.33	107.77	108.56
107.57	104.57	108	105.54	108.63	107.07	107.67	107.59	105.54	107.28	106.12	103.67	107.24	106.35	105.17	107.14	104.75	104.33	106.15	106.53	106.97	106.38	105.6	106.58	105.33	103.79	106.03	107.45	107.59	105.76	104.81	104.78	103.53	105.98	105.88	105.65	107.86	106.06	108.69	105.92	106.85	105.81	105	104.08	103.83	105.65	107.22	106.45	106.09	106.27
106.68	103.68	106.56	104.23	106.73	106.22	107.93	106.24	106.61	107.68	106.74	104.57	104.87	106.12	105.68	107.11	108.28	104.28	105.5	105.28	106.13	106.14	105.77	106.78	104.46	108.72	105.6	107.52	106.94	106.11	107.27	106.61	106.12	106.52	107.24	104.94	106.71	104.62	106.02	103.14	105.15	106.48	105.48	105.99	105.51	106.72	106.88	106.03	106.32	106.01
107.8	107.54	104.51	105.64	105.04	105.64	107.02	106.94	106.76	106.74	105.73	105.91	106.64	104.63	106.02	106.97	107.94	107.51	106.71	106.97	105.59	106.99	105.86	105.26	106.09	104.5	105.54	105.61	105.66	107.5	107.68	107.24	106.05	104.78	106.47	105.16	108.25	105.43	106	108.16	105.66	105	104.22	108.32	106.53	105.94	105.96	107.48	109.21	104.38
111.3	113.17	115.38	111.26	112.34	112.92	110.25	111.56	110.66	112.45	111.57	112.27	112.7	110.02	111.55	110.83	111.27	109.09	110.68	110.49	110.33	111.03	112.08	108.37	110.29	110.49	111.34	109.58	111.1	111.22	111.97	110.82	110.17	112.16	111.34	110.95	112.16	110.06	111.32	109.35	110.38	110.38	112.14	112.47	110.44	111.25	111.26	111.15	112.03	111.13
110.55	111.06	114.03	110.05	110.87	111.95	111.14	110.79	112.6	111.47	109.81	110.4	111.42	112.39	109.77	111.49	110.98	111.27	113.97	111.91	111.41	112.25	111.78	113.8	110.15	111.67	110.5	109.48	110.27	112.43	113.28	111.15	111.16	112.27	111.13	111.27	111.46	109.17	111.44	111.57	109.71	109.77	112.1	113.66	112.53	109.54	112.08	109.8	110.51	111.96
104.66	105.09	104.19	104.34	105.45	103.77	104.63	102.47	102.44	104.78	104.91	105.26	105.45	105.67	104.15	105.1	103.6	104.64	104.7	103.39	105	104.05	102.04	103.58	104.56	103.89	104.43	104.02	104.14	103.21	103.75	102.91	105.52	102.93	104.14	102.71	103.04	103.85	104.44	105.52	103.87	106	104.39	103.71	103.12	104.5	103.01	105	106.02	103.9
106.8	105.49	106.93	109.76	106.57	105.3	104.83	106.76	106.43	106.03	106.42	107.02	104.94	106.14	106.11	104.76	102.79	104.88	106.27	107.14	104.38	104.37	105.28	107.12	103.87	103.67	107.6	106.6	106.24	104.96	106.09	104.26	104.5	106.2	106.29	106.42	106.82	104.23	103.73	105.82	107.6	104.24	109.23	106.69	105.76	106.5	106.46	105.68	104.46	105.3
107.9	106.25	106.49	108.41	107.21	107.49	107.95	104.85	106.82	106.27	107.47	104.27	104.1	106.32	105.21	105.79	107.3	107.25	104.9	105.74	106.94	107.22	105.1	104.64	106.35	105.99	104.21	106.55	106.38	106.16	107.59	104.93	108.07	105.91	106.98	107.79	110.06	108.39	107.26	108.27	106.98	107.51	107.24	107.27	107.02	107.11	107.49	107.13	106.21	106.61
106.81	106.1	106.76	106.09	105.89	105.03	103.44	107.92	105.46	105.34	106.62	107.13	104.18	106.21	105.14	105.5	108.98	107.24	104.18	105.93	104.98	105.28	106.08	107.19	106.06	103.8	107.3	105.24	106.67	106.63	104.18	105.49	104.47	106.54	106.04	107.71	106.06	106.15	104.36	107.5	104.54	107.71	105.83	106.69	107.54	104.28	106.12	105.94	107.34	103.33
104.27	105.68	107.96	107.61	107.87	106.43	106.38	106.55	106.32	105.63	107.73	107.28	108.39	105.61	107.66	106.83	106.16	104.71	105.84	106.42	105.2	107.14	106.98	105.93	105.17	107.34	105.11	107.51	107.08	103.69	106.83	108.72	106.24	104.62	106.05	105.28	107.88	104.76	102.75	107.82	108.76	106.45	106.7	107.48	106.32	106.94	106.67	105.1	103.42	105.23
110.25	111.84	109.82	109.5	111.76	110.08	112.05	111.49	111.5	113.14	112.67	110.7	108.71	110.11	112.87	108.87	110.34	113.11	110.76	112.04	111.07	113.28	109.24	112.02	109.79	110.97	110.11	110.44	111.95	109.62	110.55	110.34	109.83	111.26	110.11	110.24	111.4	111.85	111.07	109.59	111.28	112.32	112.63	109.95	110.03	109.55	110.95	107.93	108.61	112.57
101.56	99.85	97.18	99.448	97.536	102.41	98.328	101.49	101.42	100.67	99.766	99.726	100.6	100.13	101.53	98.716	97.998	99.795	98.538	98.503	99.348	99.949	100.88	100.17	99.358	98.732	100.41	100.73	103.97	100.07	99.042	100.9	97.932	98.828	97.925	101.84	99.102	100.41	101.26	98.85	98.379	100.98	98.016	98.869	100.16	99.809	99.488	99.272	98.24	98.005
104.53	104.39	103.18	103.52	103.47	102.76	103.43	104.15	103.17	103.64	104.71	104.45	105.79	105.11	103.71	104.37	105.78	105.51	105.95	104.9	103.24	106.29	102.62	103.38	105.5	102.05	103.82	105.87	104.7	103.75	106.78	104.29	103.63	107	104.6	105.23	104.04	103.76	106.8	105.33	106.33	105.38	104.67	101.65	104.98	103.64	101.3	102.06	103.1	101.71
104.07	106.33	106.65	106.95	105.03	104.77	105.5	106.42	104.32	106.35	104.99	105.12	104.9	108.34	104.28	107.2	106.31	105.75	104.97	106.1	105.35	106.17	106.87	106.1	103.73	106.13	106.83	105.94	104.22	106.2	105.75	106.34	104.68	102.61	104.58	107.8	105.82	107.14	104.76	105.48	104.35	103.71	104.59	106.84	103.02	103.76	106.31	104.46	105.86	105.31
106.94	105.48	107.17	106.06	107.03	103.22	107.31	105.24	106.01	106.57	106.12	105.83	106.09	106.3	103.73	107.27	106.92	105.4	105.24	108.08	105.55	106.76	105.86	107.9	108.66	105.49	104.53	107.14	106.91	106.15	105.6	106.25	105.77	106.16	105.3	107.6	108.12	105.37	105.41	102.55	107.25	107.11	103.14	106.28	106.51	105.67	106.41	108.69	105.48	105.72
110.47	111.26	113.76	110.61	111.34	109.75	112.17	111.07	111.99	112.72	111.82	111.48	111.65	112.9	110.2	110.59	110.88	112.11	111.14	112.08	110.22	112.29	111.45	110.74	112.8	111.58	111.75	110.21	111.83	109.58	111.61	110.49	110.32	111.94	109.63	114.48	110.54	109.82	112.26	111.82	112.77	112.71	115.29	110.6	109.17	110.13	111.61	111.61	109.91	111.02
109.41	111.22	112.09	111.24	109.99	112.96	112.34	114.36	112.17	111.45	110.7	113.6	112.09	111.06	110.85	110.91	111.64	109.19	112.05	112.26	110.23	112.41	110.49	112.88	112.08	113.17	112.09	111.3	111.55	111.24	109.61	112.65	111.64	110.73	112.2	111.16	110.99	110.08	113	113.54	112.53	111.24	111.82	112.48	111.56	110.72	111.61	111.79	110.66	110.65
112.99	112.95	112.03	110.1	111.51	113.95	111.4	111.13	111.92	110.07	111.62	111.16	111.35	113.08	110.89	113.8	110.44	110.15	113.23	111.82	112.12	112.42	112.03	112.34	110.27	111.25	108.33	109.48	110.97	112.91	112.16	110.85	110.12	109.2	111.86	109.73	110.38	109.86	111.22	110.93	110.88	111.17	110.17	111.57	112.63	110.87	110.81	110.71	110.51	111.98
116.01	117.82	117.2	115.04	119.91	115.8	114.56	115.8	116.13	116.11	117.72	117.68	118.02	116.4	114.26	116.25	117.39	118.35	117.07	116.18	115.94	115.14	118.08	117.17	114.2	116.63	116.5	115.45	115.85	115.71	115.48	116.42	113.98	115.63	115.98	115.77	117.03	113.74	112.66	114.75	115.2	114.58	116.77	119.3	117.69	117.88	116.34	118.86	116.11	116.81
111.15	112.9	110.39	112.03	109.11	114.04	111.46	110.17	110.46	109.1	110.78	114.19	113.94	111.86	112.26	111.88	111.57	111.38	110.77	112.28	112.63	111.19	110.58	112.77	111.43	109.69	112.6	110.54	113.11	113.05	113.18	111.1	110.42	110.65	111.41	111.67	108.36	112.41	111.01	110.91	111.62	110.23	108.85	110.77	111.72	110.31	111.86	110.26	111.18	112.56
103.57	103.13	104.2	105.13	103.47	105.5	104.69	103.04	104.1	103.95	99.718	103.87	103.75	106.91	104.91	103.64	102.88	103.91	105.77	103.7	103.17	104.79	104.34	101.93	103.98	102.13	103.2	103.79	104.92	105.22	104.68	103.64	101.95	103.7	105.71	103.6	102.56	104.92	103.68	104.1	102.77	103.02	104.14	104.34	102.76	104.29	102.81	103.86	106.39	102.13
100.4	99.143	102.25	102.5	101.68	96.666	99.991	99.306	99.072	100.28	100.07	98.106	97.506	100.56	99.906	98.827	102.49	99.545	98.52	101.78	101.86	100.61	98.782	99.999	102.48	98.847	101.6	96.415	100.41	100.03	99.755	99.632	101.15	98.774	101.23	100.63	100.96	101.4	99.756	98.943	100.96	101.11	100.72	100.21	99.635	99.827	98.299	101.88	98.421	97.9
113.48	113.47	110.46	112.79	111.02	110.71	112.44	109.82	108.92	112.16	109.95	111.94	112.97	110.65	110.06	111.54	113.7	110.79	111.7	113.74	111.01	110.31	109.34	112.24	112.79	111.33	112.75	112.46	112.37	114	112.28	112.57	110.75	111.06	110.08	112.45	108.48	110.35	113.49	110.46	112.66	112.2	110.96	113.41	112.03	111.24	113.81	110.62	110.4	112.2
110.73	114.52	112.76	111.95	112.02	115.65	113.21	111.72	111.9	112.74	113.27	111.45	112.09	113	114.57	112.52	114.32	114.49	112.46	113.02	113.22	113.35	113.41	110.72	111.32	114.47	111.99	113.33	113.19	111.55	113.57	110.33	114.83	112.38	111.95	113.01	113.04	112.48	111.18	114.45	113.06	113.38	110.15	111.69	115.24	112.4	113.68	114.87	112.44	114.05
100.61	99.496	100.82	99.377	101.31	101.04	99.537	100.13	98.572	99.739	99.554	99.202	100.13	100.93	99.892	99.561	97.153	96.879	99.522	98.78	100.98	100.42	98.848	100	99.031	101.52	100.03	100.59	100.46	97.177	98.877	100.23	101.39	101.58	100.51	100.68	100.77	98.179	99.101	99.852	101.85	101.85	101.38	101.43	101.54	99.839	98.74	100.45	100.65	100.04
106.53	105.62	105.46	106.04	105.62	103.67	107.02	105.08	105.69	106.97	105.35	106.56	106.86	106.12	105.08	104.97	106.93	106.07	103.03	104.64	104.54	103.97	102.88	104.74	106.14	103.87	104.9	106.02	104.56	104.64	105.97	105.39	105.2	107.22	104.52	105.32	107.14	106.63	105.43	108.4	107.39	105.47	106.35	104.55	106.22	107.69	105.42	105.3	104.62	105.71
104.19	107.31	106.16	104.26	108.36	109.13	106.29	107.22	107.55	105.53	105.35	105.62	106.94	108.26	104.37	104.49	106.89	104.42	105.65	106.7	108.04	106.43	105.44	107.24	106.65	105.15	108.39	107.66	107.25	103.66	106.6	107.54	105.44	107.49	106.18	107.03	105.56	105.25	104.31	106.05	107.22	104.1	106.18	106.09	104.22	107.37	105.47	106.55	106.46	106.11
106.25	106.61	103.18	105.79	106.57	103.82	106.5	105.37	105.37	104.61	105.3	103.48	105.2	106.07	105.54	107.43	107.54	105.94	106.32	105.84	106.89	105.82	103.81	105.4	104.68	104.65	105.12	104.9	105.93	107.18	104.96	107.56	105.63	104.07	105.41	104.72	106.8	104.41	105.54	104.4	105.17	105.8	105.64	105	104.62	106.57	103.32	106.42	104.4	105.97
109.58	110.83	113.99	111	109.04	110.13	110.94	110.27	109.33	110.13	111.18	113.54	109.53	111.47	110.45	112.03	109.65	111.89	109.82	111.65	110.98	108.57	112.95	111.47	109.5	112	109.8	109.92	110.16	110.28	111.51	110.38	110.44	111.56	110.19	109	110.23	110.96	109.87	110.41	109.27	111.01	110.12	108.79	110.4	110.54	111.03	111.04	112.22	108.96
112.03	112.58	109.02	110.33	113.12	111.83	112.23	112.85	111.29	107.96	110	113.8	112.08	110.15	111.18	112.1	110.79	112.84	109.74	114.15	109.16	110.75	109.86	111.94	111.78	111.41	111.82	111.35	113.72	113.98	110.41	112.24	110.34	111.68	110.84	111.09	112.84	112.5	110.22	112.11	112.27	110.79	110.96	113.01	111.87	111.62	112.76	110.05	111.67	113.84
101.73	104.28	102.36	102.93	103.53	104.66	105.42	103.66	105.76	104.93	104.88	103.17	105.42	105.79	104.86	103.94	104.28	104.12	102.52	104.85	103.03	105.32	103.31	103.4	104.01	103.14	104.47	102.43	104.09	105.44	104.12	104.59	104.69	103.29	103.3	103.18	102.62	102.85	103.45	103.59	102.86	104.83	103.53	105.29	102.28	104.31	104.18	103.45	104.75	103.8
101.7	100.21	101.69	101.02	99.329	99.543	100.48	99.408	101.59	102.35	99.531	100.7	100.91	100.87	99.53	102.57	101.63	99.49	98.436	100.42	99.559	100.63	100.5	100.53	100.22	99.88	98.818	100.39	98.33	102.41	101.29	99.348	101.2	101.82	101.55	102.45	100.34	98.982	98.504	101.31	100.01	99.68	99.684	100.94	101.15	100.19	98.389	100.5	100.48	99.226
111.4	113.1	112.61	114.15	114.04	112.71	114.18	110.82	112.33	111.51	113.09	111.31	111.59	109.14	115.53	112.8	112.56	111.07	113.39	113.09	110.77	111.13	112.28	112.43	112.11	113.17	112.14	112.45	111.98	110.75	110.9	112.53	111.56	113.29	112.62	112.22	111.65	109.47	113.59	113.94	111.06	111.34	112.65	109.81	112.86	111.9	109.81	112.58	112.75	111.91
102.82	106.86	104.54	102.91	105.2	104.55	103.62	104.92	104.91	105.27	105.17	103.02	105.21	104.43	104.54	103.74	104.41	106.21	102.03	104.53	105.2	105.66	103.38	104.76	105.19	102.07	102.46	105.08	104.67	104	104.79	104.16	103.44	105.79	104.03	105.26	102.47	104.32	105.15	103.19	103.71	103.24	105.01	103.65	104.76	104.64	104.74	104.62	106.48	105.01
99.184	98.863	100.33	99.918	99.646	97.542	98.151	98.654	98.452	100.89	99.546	99.486	100.71	99.692	97.996	101.27	98.342	99.669	100.2	98.738	97.814	99.732	99.959	101.32	97.889	100.93	101.37	99.465	97.884	98.74	96.809	100.23	99.058	100.41	97.621	98.871	99.178	97.484	98.124	101.75	99.041	101.43	99.912	97.33	98.609	100.08	100.31	98.765	98.253	98.202
106.59	104.36	106.08	106.41	102.31	104.51	105.44	104.74	105.7	105.1	105.72	105.57	104.76	106.55	106.06	106.47	104.23	105.44	106.34	105.36	103.34	104.18	103.85	103.24	104.53	105.87	106.47	105.8	104.99	105.14	104.19	104.39	105.94	103.79	104.72	103.8	107.99	104.63	103.55	105.98	104.27	106.09	103.14	104.83	105.08	105.97	106.05	105.63	104.75	103.5
105.43	105.25	103.66	105.49	101.85	104.12	103.47	104.34	104.92	105.58	104.82	104.54	106.29	104.91	102.75	105.56	104.33	104.27	106.44	103.96	104.81	106.13	105.31	106.29	106.23	103.32	105.88	105.86	105.68	108.83	106.97	107.18	105.99	104.61	105.9	107.15	104.37	106.01	105.6	106.39	104.01	105.72	105.8	105.72	106.65	106.58	105.69	104.05	107.72	105.58
105.31	105.73	104.02	104.73	104.38	105.8	107.11	105.51	106.84	105.27	105.28	103.03	105.63	105.64	105.64	105.19	104.95	107.73	104.15	107.88	106.3	105.41	106.36	105.72	105.13	105.25	103.64	105.06	105.84	104.62	105.84	105.33	104.7	106.35	105.4	106.7	105.79	107.63	105.21	106.16	106.84	105.96	107.81	105.42	106.84	104.3	105.4	105.21	105.99	104.93
110.24	108.62	109.71	110.88	109.46	111.48	110.8	111.3	111.4	109.77	114.46	110.18	111.4	108.58	110.13	110.06	112.62	112.25	109.76	110.77	111.06	110.55	108.37	110.76	111.09	108.92	111.29	110.24	109.86	112.51	110.89	111.88	112.15	112.89	109.76	110.67	110.33	110.62	112.06	112.28	110.2	109.99	112.45	108.83	110.47	110.39	109.26	110.32	111.24	110.53
106.16	106.95	106.56	108.34	108.46	108.26	110.07	106.93	106.96	107	106.19	105.63	106.29	107.27	106.69	108.35	105.29	108.6	106.68	103.87	108.24	106.36	106.44	108.17	105.98	107.88	106.44	105.47	105	106.68	108.53	109.14	107.8	105.81	106.05	106.77	109.18	105.25	105.36	107.77	106.49	106.79	108.82	105.51	105.01	108	105.12	106.28	107.71	107.01
102.72	98.876	100.71	101.74	101.96	100.28	101.14	98.077	101.39	104.49	100.65	101.22	99.592	101.44	96.37	99.682	100.46	101.4	99.843	100.23	100.06	100.26	99.63	101.94	101.85	100.25	102.76	102.25	101.08	100.46	100.61	100.28	102.08	99.548	102.31	101.06	101.62	100.21	101.57	99.693	101.05	102.14	100.49	100.07	101.42	100.34	101.11	100.36	102.86	98.632
110.49	110.85	109.3	107.54	109.73	109.2	108.78	110.06	108.75	110.74	109.51	108.76	107.48	109.1	109.06	109.38	110.57	110.33	109.93	112.06	109.71	109.61	108.72	108.22	108.8	109.72	110.09	107.85	110.06	109.2	109.76	109.47	108.62	110.26	107.48	107.9	108.31	110.34	108.66	110.86	107.3	106.1	108.41	109.55	107.9	108.93	108.98	106.34	109.7	110.68
103	104.93	104.94	105.23	105.92	106.17	105.62	104.1	103.91	105.05	107.5	105.1	105.5	106.86	104.69	104.41	104.96	104.43	106.31	104.86	104.93	104.07	105.56	104.83	106.12	103.51	106.09	107.36	107.28	104.28	106.37	105.96	105.05	105.5	105.83	105.02	103.8	105.8	105.42	105.58	106.04	105.32	104.01	106.9	106.29	105.66	107.16	105.8	107.48	107.68
112.13	113.58	111.5	111.87	115.54	113.76	111.85	110.08	112.19	111.46	109.69	110.89	111.28	109.2	112.47	109.92	111.72	111.33	110.61	110.95	112.45	113.02	111.56	112.61	110.85	111.86	110.39	111.71	110.57	112.07	111.36	111.14	110.32	109.26	110.98	112.14	113.46	113.15	111.96	111.66	110.96	111	110.15	112.37	110.83	112.52	110.95	111.25	110.57	111.46
116.09	117.31	114.75	117.07	114.9	117.54	113.3	117.51	114.65	117.1	116.01	116.97	115.94	116.91	113.91	117.06	116.39	117.09	116.3	116.75	113.54	115.79	115.19	115.34	112.97	116.19	118.14	115.79	116.24	115.4	117.85	116.72	116.85	115.4	116.71	115.5	116.22	115.48	116.63	116.67	116.88	116.67	115.03	115.01	116.44	115.22	114.81	116.61	114.05	116.04
112.1	112.66	112.86	112.38	111.51	111.12	111.93	113.06	112.46	113.68	111.66	110.22	111.78	109.34	109.35	111.07	112.21	110.63	112.72	111.8	113.9	110.84	111.16	112.79	112.23	111.3	114.19	112.92	113.2	110.85	112.67	111.76	111.56	115.53	110.4	113.06	111.54	111.14	114.17	111.09	111.02	110.42	113.24	110.55	111.83	111.31	110.14	113.22	109.56	114.42
119.69	117.17	118.89	118.04	116.67	117.27	117.43	117.04	116.16	118.23	118.87	118.08	120.81	118.69	117.86	118.71	116.98	116.45	117.43	115.55	119.34	120.01	118.73	117.81	118.44	115.32	118.5	118.53	118.4	117.73	117.89	118.62	117.41	116.2	115.93	116.93	117.92	117.27	118.83	118.8	116.96	117.53	116.86	118.08	117.27	116.28	116.5	118.14	117.69	117.82
111.07	112.86	109.2	113.14	113.02	112.28	110.45	112.42	111.35	111.99	112.05	110.65	111.3	110.13	110.36	114.87	111.97	111.26	110.96	110.06	111.77	112.71	113.39	114.59	111.9	113.58	111.14	112.09	111.6	110.06	113.43	112.77	112.9	111.29	111.3	111.34	111.42	111.54	111.99	112.1	112.26	112.11	111.09	111.49	109.98	112.37	111.38	113.76	110.9	108.36
105.88	104.5	104.68	105.5	106.74	106.08	101.48	106	105.26	104.97	105.13	105.62	106.15	108.61	105.34	106.08	107.51	105.82	105.36	108	107.37	104.73	104.1	107.97	104.73	106.04	105.7	105.27	107.37	106.39	105.72	104.92	105.87	105.76	107.6	106.11	107.61	104.6	105.69	103.84	106.24	105.29	105.88	108.6	103.93	105.18	106.68	107.6	105.63	105.98
104.03	106.2	106.29	106.26	104.73	104.83	103.48	106.14	106.31	106.69	107.49	105.95	106.87	104.27	107.82	106.4	105.47	105.88	107.19	104.53	105.96	106.53	104.84	106.41	106.39	106.11	105.06	106.9	104.06	106.79	107.61	104.68	109.05	105.04	106.13	105.83	107.07	106.22	106.1	105.79	104.9	106.62	105.68	106.46	105.86	107.02	105.98	105.25	108.06	105.77
110.45	110.31	107.91	108.21	107.93	109.28	113.14	109.99	109.29	108.09	110.6	109.84	111.44	108.55	107.25	109.23	109.47	110.19	110.32	112.87	109.44	109.74	109.37	109.69	110.24	109.8	111.28	109.11	108.99	106.93	111.46	110.67	112.24	111.01	111.62	111	106.64	108.89	110.6	107.92	108.33	109.83	107.85	111.9	108.99	110.43	107.6	111.11	108.67	112.09
101.06	101.64	101.4	99.971	100.69	102.36	100.07	101.02	102.26	99.175	98.704	101.1	99.386	100.97	101.05	98.368	100.14	100.67	99.528	101.79	101.15	101.45	99.028	99.943	99.893	100.96	99.873	102.21	99.444	100.83	100.49	100.14	100.63	99.316	101.1	100.58	100.96	101.24	100.23	100.73	99.485	100.58	101.03	101.43	98.216	100.53	99.262	101.01	101	101.06
100.47	98.542	102.63	99.766	102.78	99.879	100.98	101.08	100.54	100.44	100.37	99.632	101.44	102.66	101.33	99.668	103.21	101.87	101.4	103.42	98.839	102.18	100.06	102.24	101.59	101.96	101.24	100.49	100.32	100.73	101.43	99.42	101.19	100.25	100.76	100.34	100.97	100.87	99.046	99.687	99.984	100.13	101.3	101.88	99.882	99.925	101.34	101.18	101.49	100.95
106.76	106.24	104.59	106.78	104.35	108.17	106.42	107.4	105.61	102.76	103.77	104.95	105.75	103.59	106.04	108.67	107.68	104.92	103.43	105.64	106.83	103.92	106.52	104.09	105.05	104.46	104.27	104.92	105.63	108.91	103.88	105.66	104.47	105.32	105.61	107.75	103.88	104.35	106.74	105.23	105.93	104.51	104.42	107.02	105.61	103.74	107.7	104.89	103	103.73
113.57	112.09	112	110.46	111	112.1	111.87	111.75	110.54	111.04	111.53	110.5	111.81	110.76	110.98	110.98	112.05	112.31	113.35	111.9	111	110.42	110.61	109.45	113.31	112.33	109.78	112.93	111.49	113.01	113.33	111.14	111.14	113.62	110.59	109.99	111.55	111.46	110.87	111.82	113.53	111.8	112.64	110.88	114.14	111.76	113.83	111.68	110.17	110.12
114.59	115.53	118.19	115.5	116.05	115.65	114.88	117.97	115.05	114.8	114.13	115.9	116.59	116.96	118.68	116.05	117.12	115.31	118.75	116.6	115.73	115.64	115.99	115.76	114.12	118.3	117.18	115.24	115.41	116.42	115.64	116.93	115.39	116	115.72	116.86	116.91	114.65	115.76	114.61	114.06	114.51	116.53	117.67	116.03	116.23	117.32	116.06	116.51	115.34
101.83	100.04	100.24	100.62	99.147	100.15	100.95	100.94	97.208	100.47	101.29	99.669	97.022	97.557	101.16	100.03	100.43	99.006	99.358	98.613	100.58	100.3	99.006	102.71	98.204	99.769	99.989	97.978	99.511	97.699	100.14	101.02	98.269	99.451	99.663	100.34	99.508	100.49	101.23	100.14	99.815	100.68	99.744	100.04	100.95	101.12	100.65	97.341	100.39	100.15
100.4	100.83	101.51	99.992	102.06	101.3	98.415	98.83	98.105	99.483	97.991	102.1	100.32	99.237	98.487	100.75	98.942	98.505	99.914	98.579	101.95	100.43	101.52	100.66	98.846	100.99	102.25	99.678	99	100.22	100.42	101.39	97.355	100.98	102.52	99.7	98.387	100.69	100.96	98.327	99.476	98.281	98.705	99.982	100.12	100.13	101.24	100.21	100.57	99.721
111.62	109.25	111.83	108.87	110.56	111.19	111.2	110.61	110.33	112.31	111.9	110.44	111.07	109.96	112.21	112.88	110.46	110.69	108.48	110.76	111.77	111.73	109.85	109.42	110.05	110.22	108.66	110.85	111.25	112.97	112.34	110.12	111.1	110.71	109.51	109.74	110.18	110.93	111.09	110.43	110.05	111.5	110.12	111.1	110.26	110.19	111.15	109.79	111.1	107.66
107.62	107.81	107.66	107.07	105.58	107.92	106.52	107.52	103.98	105.52	104.96	106.54	106.77	106.48	104.36	104.44	102.91	107.29	104.73	108.46	103.97	106.33	104.94	104.91	103.62	106.58	107.23	102.72	104.16	105.94	105.79	106.01	105.23	106.07	105.47	106	107.19	106.38	105.03	106.6	105.44	108.09	106.98	105.07	104.71	101.6	107.31	106.68	104.82	104.04
104.79	103.01	106.5	103.12	106.34	103.75	104.33	104.02	105.36	104.73	105.38	103.61	105.51	104.8	101.8	106.24	106.25	105.05	102.95	105.86	104.38	104.25	103.6	104.18	105.22	103.24	106.03	105.08	104.77	103.77	102.53	103.73	105.45	105.58	104.28	104.64	105.97	106.45	106.22	106.55	105.16	102.12	105.86	103.27	102.76	105.08	105.02	103.96	104.48	101.7
108.65	109.33	111.08	109.03	108.26	108.98	107.43	110.36	110.64	111.08	109.92	108.83	110.63	109.91	110.76	108.09	108.83	109.35	107.81	111.55	110.68	110.85	110.2	110.25	109.57	109.51	109.88	110.29	110.04	107.23	109.68	108.71	109.75	110.82	109.95	108.81	111.38	110.61	109.28	109.57	110.01	109.49	109.66	108.24	111.37	109.83	111.61	110.69	110.54	110.47
109.25	111.98	109.72	111.95	111.09	111.05	111.46	112.77	110.02	108.77	111.18	110.71	112.21	111.41	110.35	113.02	111.78	111.57	112.33	111.29	108.7	112.84	111.48	108.7	112.34	110.85	111.47	112.8	113.28	109.93	110.73	113.62	111.56	109.56	112	111.69	112.04	109.9	111.59	109.69	111.88	112.31	111.41	111.8	110.26	112.4	110.98	111.19	110.14	112.07
106.4	104.85	103.48	104.86	104.2	107.38	106.42	105.11	105.4	104.75	107.05	105.65	105.12	103.95	106.33	105.15	105.93	103.03	105.81	104.77	104.34	104.1	106.47	104.06	104.47	107.3	105.13	107.57	103.75	105.61	105.3	105.02	105.05	104.65	104.83	106.76	106.49	106.89	105.79	104.76	104.83	106	103.98	105.99	105.53	105.46	104.73	106.37	104.98	105.67
111.58	111.13	111.68	113.42	110.25	110.9	111.88	111.85	112.45	114.4	111.36	113.98	111.84	112.92	111.54	114.2	111.06	112.29	109.78	114.08	112.11	111.14	113.49	109.1	111.79	114.48	111.18	113.56	113.13	113.35	111.35	111.71	109.42	110.61	110.86	112.86	111.85	110.25	112.37	112.35	112.64	111.34	114.13	109.86	112.01	110.19	111.14	114.08	113.18	111.25
108.68	109.56	107.96	110.67	111.11	110.7	112	109.76	111.05	108.56	109.66	112.24	111.98	108.58	109.72	108.98	109.45	109.72	109.28	108.21	109.64	111.5	111.21	112.04	108.22	109.5	110.38	109.32	109.02	110.58	110.73	109.88	112.5	109.09	111.4	109.79	109	108.95	110.55	110.42	110.9	110.47	111.86	110.15	110.74	109.97	108.92	111.03	110.7	110.5
108.14	110.96	110.1	109.91	109.8	110.28	109.33	108.34	108.42	109.52	107.88	108.48	110.46	108.96	109.89	109.24	110.06	108.7	109.72	106.6	110.43	109.11	109.66	109.41	110.11	107.85	108.22	109.58	109.49	108.83	110.95	108.92	109.24	108.21	110.24	108.04	106.72	111.49	112.31	110.38	109.52	108.68	110.11	108.04	110.01	112.37	111.43	111.63	109.19	106.75
106.16	106.88	105.12	107.8	106.44	105.84	106.92	107.64	108.8	107.94	107.07	106.08	106.58	106.7	106.51	106.93	106.69	105.41	107.39	104.57	105.67	106.49	104.43	104.28	104.47	108.32	109.74	104.47	105.6	105.61	106.32	108.83	107.67	107.98	105.92	107.94	106.99	106.29	105.5	107.49	107.83	107.2	109.32	107.38	105.6	109.3	107.69	106.81	105.87	108.11
111.74	112.58	113.4	110.77	111.93	112.62	110.52	110.43	112.17	111.01	111.53	111.14	113.13	111.25	112.25	111.28	108.47	110.52	108.32	111.87	110.78	111.72	110.09	109.78	110.9	110.47	110.41	109.93	110.41	112.67	110.17	109.1	111.69	111.57	113.06	115.6	111.93	110.06	113.1	111.7	111.32	110.19	111.42	110.26	110.4	111.16	110.52	112.85	112.89	111.03
106.44	106.11	106.88	104.24	104.1	107.35	106.4	105.57	104.22	103.96	107.02	108.12	104.35	105.74	103.57	105.86	104.42	107.25	105.23	105.84	105.93	106.27	103.46	108.4	106.04	106.19	107	105.8	105.53	106.9	105.36	105.79	106.26	105.73	106.34	106.2	106.05	105.83	107.32	105	105.32	106.5	105.83	107.66	104.63	105.35	106.24	104.52	106.6	106.22
119.93	117.49	118.07	118.65	116.52	118.08	117.06	119.99	117.76	117.32	119.89	118.15	117.96	117.7	117.04	119.48	118.11	116.85	116.49	117.24	118.64	116.48	115.54	117.44	115.95	115	118.81	116.44	117.09	118.64	117.46	118.28	117.3	117.17	119.98	117.05	118.57	118.43	117.45	117.51	115.69	120.07	118.61	115.84	118.75	117.99	117.94	117.35	119.94	116.88
104.44	102.86	104.84	106.01	103	107.52	106.52	103.28	104.44	105.98	103.72	104.27	105.68	103.53	104.94	105.46	103.96	102.73	106.05	102.89	103.72	104.36	104.23	107.19	103.66	104.65	105.95	104.15	103.14	105.3	103.9	102.74	106.04	105.4	104.33	105.18	104.89	105.99	105.64	104.56	103.9	105.06	104.74	106.39	105	106.07	107.07	104.66	104.7	105.15
108.13	106.34	109.88	108.63	105.71	105.91	105.54	107.3	105.15	105.6	105.42	109.49	109.3	105.78	107.36	108.25	107.98	106.62	104.66	105.3	110.15	105.94	108.05	106.48	108.14	106.88	105.87	105.66	106.2	106.15	108	108.61	107.82	106.11	106.01	105.69	107.47	105.35	106.3	107.04	106.74	106.05	105.22	104.76	106.81	105.53	106.16	107.47	106.95	108.35
105.62	106.51	106.7	106.02	106.44	103.39	104.46	106.68	103.5	104.71	106.05	105.52	108.32	106.73	105.6	101.33	106.43	105.14	103.36	106.38	105.21	105.4	104.52	106.62	106.08	106.75	105.02	105.38	106.32	106.29	106.22	105.82	106.16	107.44	106.57	106.01	107.76	105.13	106.56	102.69	107.79	106.48	106.75	106.27	106.23	104.06	106.05	104.49	104.77	107.7
108.66	110.19	110.35	110.07	110.35	109.52	109.45	108.57	111.04	109.15	108.96	108.61	111.32	108.75	111.15	108.2	111.09	110.39	108.21	110.87	110.76	110.48	110.08	109.21	108.39	108.89	107.64	109.22	109.38	107.58	109.88	107.3	111.66	110.12	109.67	109.82	107.78	111.12	112.12	109.66	109.79	109.21	108.98	111.24	109.93	112.94	109.16	108.38	111.97	109.4
105.42	104.93	106.19	107.49	104.66	104.05	105.53	106.36	106.09	105.85	105.04	106.65	105.91	105.48	104.11	106.75	106	104.6	104.97	107.77	105.02	104.07	106.07	105.79	104.93	105.03	103.94	103.66	106.01	105.61	103.15	105.78	105.34	106.28	106.88	104.34	105.59	104.04	104.91	104.08	105.11	103.55	107.51	105.63	107.1	103.97	105.83	105.75	106.18	105.84
104.93	104.85	105.88	105.43	103.36	104.82	104.91	105.33	102.72	103.48	104.38	102.95	103.94	104.94	103.13	105.88	104.89	104.89	104.72	105.9	103.66	104.29	101.97	104.7	105.27	104.16	103.22	102.97	101.64	103.72	103.85	103.81	105.5	102.09	104	106.82	104.68	104.55	106.97	105.15	104.81	103.52	102.46	104.28	103.32	103.48	104.52	105.53	106.22	102.83
102.91	103.74	102.29	105.93	106.17	105.44	103.97	105.95	104.53	105.27	104.44	103.36	104.41	105.08	104.97	105.48	104.56	105.11	103.45	105.37	105.9	105.23	103.55	104.54	105.43	103.45	103.16	103.82	103.79	103.78	106.36	103.03	103.72	102.81	105.68	104.63	105.26	104.55	104.87	103.94	103.67	104.16	104.3	105.62	103.62	103.82	104.61	103.77	104.93	103.16
110.63	111.79	110.48	110.4	111.3	111.34	111.83	111.08	108.64	110.27	112.05	111.47	111.73	111.18	110.5	112.11	108.84	110.59	111.35	114.82	109.82	110.87	109.97	110.69	109.04	111.32	109.53	109.2	111.15	110.12	111.75	111.04	110.97	111.49	111.53	110.83	109.02	113.25	107.85	112.66	111.37	111.75	111.79	110.56	112.25	111.38	109.66	111.05	112.56	113.03
97.459	99.55	99.912	101.64	100.5	100.48	100.75	101.61	101.08	100.44	102.54	100.04	101.21	98.684	101.38	98.64	98.007	102.87	99.472	101.78	99.249	100.77	101.69	100.31	99.167	101.33	100.3	99.802	98.364	100.31	101.33	99.931	99.32	99.212	99.945	98.251	101.53	99.212	100.98	100.69	101.28	101	101.53	98	97.958	99.924	99.779	100.03	101.25	101.55
116.5	118.97	116.42	119.24	115.19	117.11	119.98	117.28	116.96	119	118.08	117.12	117.03	116.52	116.42	118.52	116.67	115.51	119	119.31	116.33	118.08	117.16	116.79	117.56	114.69	114.72	116.71	117.63	119.23	115.88	116.69	115.91	118.69	119.35	115.67	118.02	116.65	118.9	116.23	117.72	118.72	118.14	115.96	119.7	117.71	118.59	117.2	116.43	117.24
104.52	107	104.55	105.07	106.24	103.66	105.13	102.93	104.61	106.77	104.69	105.83	105.14	106.13	106.06	105.42	105.31	105.36	106.76	106.61	104.99	108.28	105	107.91	103.88	105	104.82	105.6	106.65	106.37	105.49	106.05	105.98	106.25	105.37	108.2	104.75	104.94	106.44	104.44	106.77	105.4	105.66	105.5	104.9	105.39	104.68	104.45	103.67	103.15
110.95	109.31	111.36	109.34	108.96	108.93	110.66	111.03	109.71	108.68	110.5	110.07	110.49	113.77	108.88	112.45	112.28	112.41	109.19	111.51	111.22	110.91	110.95	110.24	111.77	110.53	111.02	110.51	110.68	111.79	110.45	110.68	112.25	110.9	113.22	110.36	111.12	109.87	110.46	109.1	111.13	109.73	112.67	111.32	112.22	111.13	110.06	108.09	110.95	113.8
100.29	100.3	100.89	101.55	100.72	99.628	103.8	101.15	99.368	100.1	101.03	99.451	99.219	101.55	100.9	99.936	99.954	99.885	99.277	98.88	98.542	98.971	102.21	101	100.19	101.2	98.185	96.98	101.22	101.4	101.39	99.111	98.364	99.338	98.904	101.59	101.67	101.92	100.19	98.651	99.494	100.19	98.826	102.49	100.02	99.209	99.582	100.61	101.87	100.26
107.94	106.12	106.34	105.47	105.29	104.88	106.19	104.76	106.96	106.02	106.05	107.31	106.63	106.26	106.75	106.23	107.4	106.08	108.13	105.85	107.16	107.09	107.7	104.97	105.32	105.17	105.87	107.31	106.79	106.26	107.46	107.59	106.47	107.01	106.03	104.98	105.44	103.28	105.08	106.23	105.46	108.59	105.29	105.06	107.46	108.03	103.98	108.37	105.5	107.77
105.84	103.72	105.69	105.21	104.81	104.61	107.05	108.24	105.51	107.58	105.8	105.31	104.22	105.74	106.99	104.95	106.49	108.32	104.22	105.07	106.32	105.76	106.26	105.91	105.53	105.29	103.93	108.29	103.61	107.75	106.15	105.98	102.39	106.01	106.7	105.59	103.8	103.7	104.28	104.82	105.67	104.93	105.33	105.13	104.82	103.61	104.55	107.31	106.44	105.76
106.1	106.35	106.87	106.74	105.82	107.17	105.59	106.04	106.68	107.51	109.32	107.29	106.42	105.12	105.16	105.84	106.15	107.93	107.26	106.37	108.3	108.03	105.51	106.64	107.69	108.22	107.66	106.33	105.66	109.14	107.02	103.41	106.7	104.44	109.16	105.13	105.72	105.71	104.88	106.14	107.66	105.94	105.93	107.99	107.04	108.53	107.84	106.56	108.2	107.54
109.19	110.66	113.52	112.43	111.58	110.43	110.53	111.71	111.44	111.78	112.12	111.59	111.89	109.81	112.17	111.24	110.8	111.58	109.94	112.61	110.44	109.89	111.31	112.62	110.73	110.95	113.26	111.57	110.93	111.28	110.27	112.98	111.99	110.89	110.22	111.19	111.95	111.77	110.89	110.51	111	110.57	112.75	111.17	111.8	112.29	110.8	111.02	111.31	111.41
108.72	109.59	111.42	111.71	110.63	110.76	108.5	109.45	110.06	111.27	111.86	108.61	110.34	110.65	109.04	110.64	107.83	110.46	110.76	111.98	110.28	108.86	108.72	110.52	110.33	108.66	109.89	108.52	109.29	110.33	111.29	111.01	110	110.88	109.46	108.33	108.85	110.44	108.25	112.12	109.81	109.01	108.5	110.16	107.56	109.22	108.31	109.84	108.04	109.41
106.55	106.44	104.24	105.44	105.78	106.97	106.85	107.57	106.22	106.18	105.86	105.55	108.32	105.79	106.46	108.23	106.63	103.93	105.72	105.01	104.03	105.12	105.7	106.36	107.99	107.33	105.26	105.39	106.12	105.34	105.52	107.28	106.67	105.87	106.67	107.34	104.16	104.65	103.79	107.28	106.22	107.08	105.22	106.25	104.6	106.18	105.39	106.66	105.02	105.96
102.53	102.53	103.11	103.71	103.19	104.72	104.59	104.66	103.33	102.95	102.99	103.36	104.32	104.99	103.35	105.51	102.89	105.21	104.86	104.48	102.23	104.84	103.4	104.49	105.15	103.82	106.26	103.89	103.06	105.26	103.26	105.41	104.8	104.05	104	103.66	104.46	104.78	103.78	103.55	104.96	103.6	104.01	104.55	103.95	102.8	105.37	104.75	104.65	107.08
109.98	111.62	112.63	111.58	109.81	114.17	111.7	110.19	111.98	110.95	109.99	113.03	110.16	110.49	108.98	111.36	109.61	111.07	111.95	109.9	111.36	110.76	110.21	110.92	111.9	113.13	109.06	110.19	112.01	110.69	113.24	109.81	111.45	111.38	112.13	109.09	112.03	109.11	111	109.3	110.79	111.5	111.76	111.9	109.68	111.35	109.88	111.38	110.76	109.99
101.36	100.72	99.842	101.63	99.201	101.34	100.71	100.61	99.301	98.55	100.69	101.4	99.262	100.09	98.418	99.47	98.099	99.894	97.769	100.17	100.47	100.46	100.85	100.29	101.7	99.719	100.88	99.399	97.655	102.06	98.973	100.23	98.473	100.68	100.18	99.17	98.923	99.187	100.47	102.09	100.1	100.57	98.884	100.52	100.44	101.22	102.75	99.71	99.729	101.63
109.64	112.6	111.74	111.16	111.01	111.37	111.42	112.81	111.57	111.43	112.69	113.12	113.5	111.78	111.46	113.69	112.08	110.5	111.17	111.11	109.94	110.97	111.89	110.35	111.67	110.24	111.25	111.88	111.61	111.39	109.97	110.35	111.13	111.44	111.07	110.47	112.51	111.39	110.98	112.25	111.49	112.42	112.86	110.03	113.3	109.85	112.69	110.36	111.02	110.77
104.15	102.24	105.13	103.73	104.55	106.58	103.7	106.02	105.66	104.7	102.68	103.09	104.54	105.38	104.42	102.59	105.08	104.55	102.88	103.26	102.45	103.97	104.72	104.38	103.11	105.12	105.32	102.37	102	103.27	104.98	102.21	106.73	103.32	103.91	105.24	105.02	102.52	105.68	105.57	103.9	104.42	104.64	103.51	101.97	103.26	103.49	104.05	106.34	103.85
106.56	106.3	106.76	108.45	105.86	106.84	106.8	107.62	107.56	107.33	107.31	105.44	107.34	106.89	108.73	107.85	107.82	108.68	108.21	106.33	109.11	106.74	107.09	107.09	106.51	106.09	106.29	107	105.2	107.64	108.57	108.52	109.16	105.69	104.75	106.26	105.95	107.28	107.3	106.07	107.66	107.11	107.69	106.77	107.87	106.96	105.86	107.08	107.54	108.68
106.33	105.69	105.76	105.65	105.15	107.81	107.3	105.54	107.24	105.38	106.97	106.34	106.06	107.27	106.62	106.7	109.24	105.16	104.78	108.25	104.6	107.11	106.93	106.49	106.36	105.85	105.99	104.35	105.32	105.82	106.81	104.04	107.57	103.72	106.63	106.04	107.3	106.37	104.16	105.98	105.21	108.2	103.65	105.02	107.02	103.62	104.85	106.8	104.24	103.95
105.07	106.84	106.61	105.86	104.97	106.63	108.05	108.17	106.33	107.73	106.33	106.33	105.57	106.22	107.02	106.75	104.91	105.66	107.63	109.42	106.78	105.27	106.4	107.5	105.78	104.59	107.12	107.84	104.45	107.49	106.34	107.77	107.29	104.98	107	106.47	105.39	104.69	106.48	106.3	105.33	105.29	106.92	104.89	108.4	107.82	104.58	106.89	104.88	106.65
102.11	104.28	103.22	105.09	102.45	103.4	104.01	103.9	105.52	102.88	103.92	102.56	106.35	103.47	105.97	103.2	104.98	106.97	101.56	103.55	102.85	105.53	104.71	106.13	103.67	102.56	103.98	104.02	104.33	105.01	104.74	103.26	105.42	104.59	102.98	104.67	106.76	105.31	103.1	102.86	103.08	105.23	103.44	103.68	103.96	102.17	100.35	101.99	103.07	103.14
106.99	104.63	104.49	103.92	106.01	105.31	106.15	105.77	104.8	103.79	107.05	105.96	108.26	105.93	104.28	105.34	105.76	105.3	106.95	104.32	104.7	106.44	106.29	105.79	105.59	105.61	105.88	105.02	106.3	105.75	107.07	106.89	106.9	105.78	105.59	105.2	105.82	107.97	106.83	105.6	104.89	106.48	104.12	107.16	107.65	106.07	103.51	107.55	105.38	105.52
100.65	101.27	97.124	98.156	100.04	98.765	101.71	100.51	100.61	100.92	99.574	100.15	100.71	100.86	99.305	102.41	99.738	101.76	102.65	100.19	100.97	96.896	101.1	99.415	100.23	99.253	99.682	99.98	98.81	99.958	98.82	100.75	98.502	99.857	99.252	98.96	101.04	99.89	100.63	97.842	99.391	100.13	99.061	100.94	100.42	100.48	98.475	99.52	99.603	101.83
105.38	107.63	107.43	106.38	108.87	107	107.63	105.46	105.84	107.08	104.71	104.92	106.85	106.46	106.2	105.9	106.73	104.6	106.93	107.46	107.73	105.98	107.43	106.89	105.04	107.52	106.77	109.21	105.86	104.72	106.24	105.25	104.44	106.4	108.5	105.29	104.3	108.57	106.41	107.31	106.33	105.87	106.89	106.66	107.04	108.54	104.9	107.63	107.8	105.53
112.93	109.19	112.51	108.34	111.22	110.97	110.11	110.8	114.06	111.02	110.68	112	111.28	111.65	112.21	111.79	111.71	111.88	110.77	110.66	108.22	110.39	109.77	113.01	109.5	113.6	112.65	111.65	112.93	111.38	111.65	110.18	110.27	111.73	111.03	112.66	112.48	113.19	110.06	109.72	112.5	109.13	111.46	113.88	111.86	111.46	114.94	109.71	109.92	111.01
107.24	103.59	108.4	105.53	108.05	108.24	105.03	105.16	105.69	104.51	104.95	105.08	105.4	105.78	107.11	107.48	105.15	103.8	104.44	105.18	106.78	107.93	105.69	108.54	106.04	106.43	107.28	105.43	103.96	104.61	107.63	104.38	104.53	104.82	104.54	104.82	106.68	107.69	105.45	106.95	106.52	106.51	106.34	108.78	105.09	107.13	106.63	104.45	107.89	106.37
101.01	102.73	98.29	98.647	98.715	99.828	101.41	103.1	98.514	98.624	100.13	98.538	99.947	99.32	99.778	102.03	99.379	96.697	99.069	100.35	100.26	100.02	101.83	100.72	102.15	98.772	100.37	98.271	102.36	99.546	98.467	100.65	99.888	100.78	101.17	102.17	100.94	99.68	101.37	99.983	99.638	99.667	97.752	101.66	100.27	99.824	101.84	99.348	99.243	101.13
107.16	106.75	104.52	105.33	104.63	106.6	107.32	109.27	107	107.63	106.01	104.92	106.71	106.9	110.23	107.36	107.86	107	105.09	105.7	105.38	105.58	104.96	106.64	105.28	104.92	107.78	106.55	106.6	106.53	107.79	106.13	106.98	107.14	105.25	105.75	106.95	106.69	103.25	108.13	107.18	106.49	107.03	105.56	105.89	102.81	108.44	105.78	107.24	104.72
103	103.26	104.13	102.3	104.02	103.81	105.7	104.02	102.58	102.51	104.51	106.57	104.68	102.35	104.19	103.64	105.69	103.86	105.62	106.99	102.82	104.92	104.16	105.46	104.1	104.78	105.41	105.79	102.73	104.98	104.84	105.18	103.5	104.05	106.06	106.79	104.8	105.53	103.71	104.15	104.11	106.25	106.79	106.03	105.57	105.03	104.47	101.19	102.28	104.17
104.9	106.76	106.92	106.78	107.53	106.35	107.17	105.12	107.01	106.71	106.02	108.26	104.83	105.6	104.73	106.06	109.97	105.95	107.89	105.86	107.95	107.31	104.87	107.28	106.1	107.72	107.1	108.71	108.36	105.13	105.94	106.46	103.18	106.68	106	106.55	109.46	105.23	106.41	107.45	108.4	105.71	105.33	106.35	107.8	107.92	107.66	106.5	108.3	106.92
113.21	112.2	109.94	112.56	110.94	112.37	111.97	113.36	112.12	110.59	114.03	111.73	112.25	115.76	113.4	112.48	112.17	110.45	112.04	113.64	112.89	115.12	112.75	112.86	113.49	111.81	115.54	113.15	110.05	114.05	111.3	111.55	110.71	114.63	112.45	111.62	111.74	113.74	113.19	112.77	113	111.97	110.52	110.76	114.63	113.51	112.53	111.85	113.47	112.83
107.55	107.08	104.86	105.58	105.29	104.63	105.23	104.91	106.1	104.85	106.73	105.56	102.75	108.58	104.95	107.3	103.99	105.82	103.01	106.81	107.54	103.89	105.96	105.86	104.9	104.96	105.68	106.24	104.54	104.06	105.23	105.65	106.55	105.02	104.47	105.19	105.21	106.13	105.01	105.71	108.1	105.77	105.76	106.29	107.61	104	104.61	106.42	104.05	105.09
105.3	106.18	103.36	105.85	105.27	106.66	106.16	107.06	103.96	105.61	105.99	104.37	109.36	105.96	107.22	103.76	103.02	105.67	105.5	106.88	106.44	103.83	106.11	105.11	105.55	103.58	106.13	105.89	103.69	106.9	105.89	105.03	104.69	106.63	104.88	106.16	104.72	105.93	102.93	104.06	106.62	105.12	105.36	104.43	107.7	104.25	104.15	103.95	107.02	106.19
101.48	100.64	99.526	101.3	102.12	100.17	98.715	99.663	102.29	100.27	99.032	100.13	100.05	98.165	99.046	100.6	98.922	99.673	97.412	100.28	100.66	99.721	100.28	98.974	100.08	98.861	100.04	100.61	98.581	100.56	100.53	100.78	98.636	101.07	100.62	102.02	98.848	101.63	99.725	101.37	98.706	99.19	97.603	100.67	99.289	99.66	99.469	99.235	98.809	99.439
116.51	115.46	117.28	116.65	116.69	114.71	114.91	116.63	116.28	115.03	115.45	117.15	117.33	116.95	115.46	118.05	114.61	116.1	116.33	116.02	115.94	117.08	117.62	115.57	117.11	116.28	115.56	116.83	114.94	118.07	117.14	115.16	117.04	115.12	115.26	115.23	117.12	116.52	114.42	116.5	116.84	114.6	115.4	115.25	118.06	116.59	116.29	118.78	116.09	114.32
99.171	100.74	98.443	100.52	99.085	98.736	99.164	99.761	101.04	99.026	99.189	101.48	98.593	101.02	99.956	99.314	101.75	98.976	98.488	98.771	98.504	98.827	100.14	98.325	98.364	102.29	98.612	98.46	99.189	99.526	99.877	100.01	99.286	100.4	98.868	99.162	100.17	98.961	99.701	99.645	101.04	99.995	102.45	98.199	100.56	102.57	100.47	99.091	99.78	100.56
100.6	99.667	101.73	101.95	98.098	99.705	99.361	100.67	102.7	100.11	98.189	99.209	101.91	99.327	100.69	101.49	101.04	96.629	101.83	100.24	100.72	99.949	99.763	99.821	101.5	98.951	98.241	96.969	102.74	99.07	100.01	98.481	100.89	103.24	99.064	101.24	102.03	100.97	101.62	100.86	99.691	99.963	99.403	99.283	99.968	98.619	99.082	101.47	100.01	101.73
111.85	111.96	109.82	111.87	111.18	113.15	110.8	112.38	111.93	111.41	110.93	113.63	114.78	110.63	110.68	113.49	113.23	111.46	113.03	113.17	110.44	112.42	113.85	114.59	111.86	110.02	112.35	112.97	112.3	112.77	112.94	110.06	109.95	111.76	112.31	111.29	108.16	112.14	114.15	111.97	112.32	112.38	111.63	110.61	111.65	112.29	113.53	110.83	110.7	111.17
114.78	112.56	112.35	111.76	111.32	112.06	112.02	112.89	112.06	109.43	113.5	111.16	112.05	113.73	111.85	113.39	110.83	111.88	111.88	112.45	109.86	113.01	115.09	111.12	113.29	113.05	112.29	113.52	114.02	111.6	112.68	111.73	112.41	113.48	113.28	111.46	113.26	114.23	114.75	111.15	109.93	111.38	114.16	113.04	113.06	111.1	114.15	111.77	111.45	112.81
103.03	105.08	108.79	108.03	105.98	105.3	103.59	104.21	105.97	104.41	107.31	106.55	106.69	104.27	106.92	103.45	102.87	105.03	104.5	103.56	106.18	104.51	106.66	105.54	105.51	107.16	106.66	104.31	106.69	103.12	108.18	106.82	105.38	105.89	106.92	104.91	106.99	104.35	105.27	105.28	104.68	105.58	107.04	105.15	105.95	105.49	105.35	105.55	104.93	106.77
107.47	105.93	105.26	106.43	105.19	106.43	105.04	105.71	107.34	105.81	102.59	105.46	108.23	107.21	105.81	107.2	106.9	107.65	106.27	106.74	105.36	105.94	104.6	107.62	105.5	106.81	105.35	106.43	106.86	106.97	105.6	106.68	107.45	103.54	105.21	105.91	106.25	106.45	106.02	104.89	105.96	104.23	106.19	104.25	104.25	103.98	104.32	107.78	105.61	104.34
114.67	109.23	110.18	113.16	110.43	113.57	110.76	111.49	111.97	109.39	107.59	112.3	109.84	111.8	112.01	110.42	110.43	111.74	111.77	113.97	112.08	111.28	112.51	112.31	110.95	111.63	110.12	111.49	113.77	109.96	110.17	111.82	113.39	110.87	108.56	110.75	110.76	111.05	111.34	113.21	110.49	112.71	112.34	110.77	113.29	110.2	111.89	111.9	111.43	111.24
105.54	106.24	106.35	106.75	106.86	106.69	103.28	106.91	103.36	104.21	105.84	104.4	107.4	107.09	106.38	105.02	108.06	108.61	106.4	106.85	105.05	105.52	103.29	106.38	106.18	105.6	106.46	106.45	106.28	104.11	106.36	106.29	104.4	104.92	106.35	103.69	105.48	103.96	105.88	107.62	105.46	106.68	106.41	107.13	108.13	106.71	108.84	106.32	105.03	107.12
106.02	104.66	104.89	105.67	105.22	107.73	105.69	104.81	104.8	108.71	105.24	106.43	107.1	104.67	106.18	105.94	105.61	104.93	108.27	105.74	106.18	106.87	106.62	104.44	104.96	103.65	107.61	106.17	107.33	105.2	104.81	105.77	105.12	105.4	106.46	105.54	105.46	106.55	105.21	104.71	105.42	106.04	106.52	107.43	106.63	105.06	104.4	105.43	106.41	104.55
112.51	111.39	110.4	111.66	111.14	111.79	110.12	110.52	113.61	113.12	112.81	111.36	113.05	112.94	112.86	113.95	112.61	111.24	110.37	110.64	110.69	114.15	111.28	112.33	111.49	109.72	109.96	109.32	114.21	112.54	112.37	110.91	113.12	110.94	110.84	110.99	111.83	111.86	110.98	113.01	111.23	110.02	111.46	112.44	110.31	111.57	111.05	112.58	111.32	111.53
116.41	119.55	117.13	116.68	118.86	117.85	117.32	115.99	119.41	118.35	118.25	116.54	116.71	119.39	117.93	118	116.65	118.2	116.03	119.19	113.99	116.42	118.59	118.5	119.29	117.09	115.99	119.26	118.09	117.7	116.44	116.45	118.82	118.27	116.75	117.8	117.94	114.54	117.56	116.61	118.75	117.52	117.97	119.22	117.04	116.05	116.08	118.34	117.92	117.31
107.25	106.34	106.3	108.65	106.14	108.57	106.12	107.56	107.04	106.89	105.82	105.69	104.69	109.71	107.09	107.98	105.98	107.86	108.38	109.11	106.93	106.76	108.41	105.56	107.48	107.3	106.08	108.49	106.21	108.61	107.54	107.59	104.62	108.47	107.18	104.76	106.48	107.61	105.54	107.12	106.61	109.07	107.23	107.6	107.49	103.07	105.57	106.49	106.71	106.43
106.48	107.08	107.87	106.43	108.65	107.77	106.79	106.88	107.14	107.18	104.57	106.84	107.4	105.85	105.62	107.33	107.07	109.07	105.23	106.01	104.67	106.94	107.36	106.52	107.28	107.36	108.72	106.23	105.84	105.66	107.76	109.07	107.39	106	106.89	106.56	106.36	106.58	106.53	107.55	105.52	105.63	108.59	107.19	106.9	108.17	109.96	107.36	107.24	106.95
100.14	100.98	101.14	99.442	101.27	101.3	100.7	101.62	100.9	103.02	99.434	102.19	100.95	100.97	102.38	97.571	101.2	102.56	100.39	101.39	101.14	102.18	100.11	100.25	99.794	101	99.049	99.833	99.351	98.684	99.275	99.782	101.31	99.619	100.45	101.03	99.982	98.44	102.28	100.53	100.01	102.05	99.749	101.27	98.008	101.19	102.65	100.4	100.96	98.947
105.1	106.5	105.66	105.37	104.6	104.38	106.36	106.63	107.2	106.15	105.46	104.97	105.55	104.06	104.27	104.23	106.19	104.55	104.64	105.42	105.04	104.2	104.79	109.76	106.4	105.43	103.64	108.01	104.98	104	106.09	104.9	107.91	104.45	105.26	103.87	106.29	106.64	105.04	102.32	104.86	105.23	104.26	105.93	104.87	105.9	107.71	106.84	103.51	107.25
108.57	106.16	104.81	108.78	106.55	104.31	105.02	107.49	107.55	105.86	103.61	104.51	105.22	108.3	105.75	105.14	105.68	103.74	105.13	105.62	105.05	105.43	106.05	104.59	108.25	106.96	107.35	104.87	107.61	106.24	104.11	106.57	104.37	105.37	105.92	106.77	106.72	104.71	106.42	103.34	106.6	106.99	105.35	107.74	106.84	104.74	106.15	107.17	106.01	108.96
111.23	110.61	110.71	111.66	110.36	109.69	111.34	109.67	109.67	110.13	107.86	109.62	110.7	110.24	110.76	110.36	109.25	109.71	108.8	110.11	110.22	111.03	108.73	110.31	109.56	111.69	112.05	112.19	110.96	107.66	111.25	111.71	111.67	110.93	110.31	109.81	107.2	109.96	110.51	111.73	111.15	111.77	112.24	110.76	111.02	111.77	111.52	109.19	113.38	109.54
105.28	106.91	106.08	102.62	105.45	103.45	104.45	104.43	104.86	106.25	106.29	106.2	106.18	105.41	106.66	107.67	106.45	105.81	106.58	103.48	103.2	104.4	104.37	102.17	105.81	106.47	104.99	104.84	106.43	107.43	105.25	103.89	106.54	104.41	106.09	106.03	104.09	106.25	107.8	104.43	106.16	105.33	104.71	104.74	105.25	105.45	107.25	106.65	106.7	103.11
107.63	107.36	107.53	105.7	105.62	106.18	105.44	106.45	107.17	104.89	107.61	109.33	105.35	107.07	106.2	105	107.32	105.57	107.19	107.02	105.66	108.16	107.35	107.26	108.71	105.22	104.31	107.04	106.36	106.65	105.57	105.49	105.07	107.32	106.54	106.44	107.32	105.58	105.69	106.84	106.08	105.27	105.21	108.05	104.02	106.53	107.8	107.73	107.08	105.55
105	106.66	104.34	106.3	105.82	106.33	104.88	104.32	104.27	106.47	105.58	105.73	105.04	104.24	106.32	105.83	106.33	103.43	104.06	105.31	107.35	104.82	104.06	104.07	107.53	104.79	102.54	103	105.12	104.58	106.36	103.69	105.66	104.07	104.89	101.53	104.48	104.99	101.68	104.27	103.83	103.27	105.99	103.22	105.98	106.62	105.62	103.34	103.81	105.58
111.55	111.29	110.95	112.28	111.37	111.33	111.49	112.19	109.08	109.53	110.48	111.03	111.04	113.81	109.12	112.73	115.06	109.92	113.26	111.16	110.43	111.55	111.82	112.14	112.19	110.06	113.23	112.61	111.94	111.66	112.1	112.02	112.02	110.62	111.06	109.33	111.7	113.13	112.14	110.94	111.06	111.23	113.02	111.73	111.51	110.36	110.92	113.74	111.52	111.56
111.66	112.1	109.77	110.71	111.48	111.23	109.09	110.8	111.95	112.08	109.28	112.02	112.15	108.66	113.39	109.96	112.52	111.38	112.32	111.01	114.36	113.39	110.35	113.7	112.71	110.99	111.01	111.94	113.42	110.94	113.34	110.78	112.27	111.33	110.19	109.52	112.28	111.03	110.64	112.18	108.88	111.52	112.73	110.12	110.95	112.66	112	110.05	113.46	111.61
107.08	104.37	103.95	105.39	106.13	104.99	106.32	106.52	106.83	106.05	105.15	106.89	106.94	104.95	104.85	106.74	104.74	105.94	105.65	108.19	106.08	106.58	106.22	107.74	107.74	107.78	104.25	107.09	106.55	104.88	105.53	105.24	105.77	107.69	105.5	106.72	105.59	106.15	107.11	106.61	103.76	109.31	107.01	105.64	107.48	104.4	104.65	104.66	107.34	106.43
104.7	104.33	103.04	105.67	104.4	103.78	107.6	104.72	106.17	106.83	105.53	106.48	105.51	106.37	105.42	106.2	105.8	106.46	106.49	104.22	107.08	104.27	104.79	105.01	104.65	105.24	108.68	106.43	104.17	105.07	105.15	106.7	105.26	104.25	105.82	105.53	106.48	107.38	103.91	106.89	105.53	105.01	105.75	107.3	109.05	105.91	107.53	102.81	107.81	106.26
98.68	98.313	100.77	101.89	100.67	98.167	100.57	100.14	99.613	101.26	99.764	98.629	100.2	102.94	100.31	102.08	100.04	101.07	101.3	100.04	98.983	99.593	97.398	102.08	98.931	100.25	98.685	98.678	101.11	100.08	99.997	99.458	98.392	99.613	98.359	100.21	98.79	100.27	99.875	101.7	98.575	99.21	100.75	98.835	100.58	99.492	102.6	101.44	101.44	99.892
106.11	106.88	104.96	105.5	105.17	105.11	105.03	105.6	103.51	102.43	104.65	101.33	103.47	104.89	103.88	104.71	103.89	105.06	106.65	104.81	103.88	107.19	105.09	102.71	103.93	103.68	105.71	105.88	105.67	103.95	104.64	103.62	103.88	103.18	105.64	104.71	102.98	103.51	104.62	104.68	102.78	105.69	105.17	105.45	104.07	103.01	104.27	102.94	104.64	104.53
106.49	104.76	105.27	104.95	102.89	105.67	105.17	105.28	103.72	105.09	104.11	105.41	107.3	104.91	105.92	105.93	104.15	103.23	106.36	104.87	107.33	105.69	107.87	104.86	106.13	105.57	103.6	105.64	106.27	106.61	107.53	107.27	106.63	107.68	102.73	104.61	105.97	104.85	106.16	103.48	105.89	106.96	105.17	105.33	105.46	103.68	104.65	104.88	104.37	106.83
105.51	105.11	107.48	105.28	106.03	105.81	105.09	104.62	106.53	106.45	107.19	107.68	103.45	105.65	106.5	105.49	103.68	106.35	105.55	106.51	103.66	106.71	105.35	106.68	106.8	105.78	104.47	104.85	105.9	104.4	104.47	107.19	105.95	105.77	105.7	105.86	106.5	105.54	104.93	104.83	104.74	106.15	105.89	105.07	105.04	106.17	105.41	107.04	104.56	105.04
106.91	107.74	106.69	106.49	106.85	105.94	108.07	105.56	107.36	105.58	104.37	107.28	106.52	107.02	106.5	106.73	105.56	106.16	105.73	108.07	103.81	103.58	106.15	105.56	108.65	108.89	107.13	106.62	104.77	108.88	107.86	107.08	105.6	107.03	107.39	106.69	107.23	104.12	107.38	106.64	108.34	105.67	107.34	105.15	107.19	106.06	106.44	104.87	107.81	107.46
110.95	111.55	110.64	110.42	111.45	111.37	111.7	112.52	111.05	110.82	111.04	113.01	110.98	110.34	110.95	112.31	112.44	110.51	112.37	109.83	110.39	110.88	113.36	112.95	107.13	111.45	110.69	109.55	111.07	111.8	112.26	110.63	111.3	111.06	114.6	111.09	109.53	111.44	111.04	114.45	109.52	109.92	111.83	110.95	110.46	111.21	113.53	111.62	109.77	112.19
110.68	110.89	110.47	108.57	111.81	111	110.8	110.53	111.64	110.91	108.17	110.55	110.17	109.42	110.54	109.4	112.45	110.78	108.75	110.49	110.04	110.68	109.37	108.61	111.5	110.05	110.73	109.59	105.6	112.01	109.88	112.26	110.99	108.57	107.63	108.64	111.03	111.41	109.41	109.34	110.35	109.72	109.36	109.58	107.59	113.09	108.52	109.43	108.04	109.98
104.54	104.6	106.62	105.63	105.19	103.95	102.99	104.44	104.43	106	103.2	105.98	103.35	103.14	103.7	103.71	103.96	105.47	102.82	105.91	101.68	105.37	103.43	105.88	103.47	105.21	103.09	104.01	104.07	104.62	103.96	104.71	102.59	103.59	103.75	103.47	102.5	105.2	104.24	102.98	103.35	104.39	103.71	105.56	102.52	102.8	105.21	102.69	103.43	103.29
102.75	102.05	100.19	100.78	99.629	101.88	101.32	98.763	98.83	98.402	101.67	103.34	100.87	100.94	101.17	99.045	99.363	100.89	101.32	100.89	100.84	101.11	99.01	101.38	100.37	102.11	99.87	99.704	102.52	99.617	101.5	100.27	99.723	99.475	100.62	103.48	101.28	102.03	103.11	100.7	102.22	102.43	100.1	100.92	99.99	101.65	101.61	101.63	102.14	99.91
112.02	110.39	110.67	114.69	112.44	110.24	112.14	110.28	112.39	112.95	112.55	111.93	111.13	109.99	110.31	108.7	111	109.92	111.93	111.04	110.12	111.08	112.64	110.63	112.53	112.16	111.09	110.32	110.4	113.01	108.16	111.6	111.84	111.85	110.49	109.54	112.08	110.17	110.89	109.66	110.75	110.72	109.29	112.65	111.14	109.55	110.42	111.59	111.65	111.52
100.98	103.69	101.32	102.75	100.4	101.44	101.43	104.52	100.47	100.8	99.541	101.96	103	100.97	100.22	102.76	101.47	100.91	102.7	96.59	102.98	100.25	101.34	100.88	98.766	98.659	100.26	100.5	99.746	100.09	101.62	100.03	100.89	101.89	100.06	101.1	101.85	100.91	100.06	103.7	101.52	102.71	102.55	101.21	101.1	100.13	102.63	102.49	101.45	101.86
102.32	103.66	104.44	104.24	104.58	105.73	107.48	105.36	105.02	102.64	103.48	105.47	105.33	104.83	105.1	105.78	104.44	103.46	103.84	105.87	106.71	104.11	103.78	104.27	105.75	105.24	105.97	104.77	105.26	104.39	102.54	104.78	102.79	104.89	104.78	103.58	105.9	104	104.48	105.4	105.07	105.48	105.37	106.07	103.68	102.16	104.62	103.94	105.06	104.13
113.68	118.21	116.02	116.64	115.63	115.1	115.38	116.76	114.84	117.17	117.43	118.11	115.6	117.52	117.68	117.46	117.03	117.13	116.78	115.08	118.63	116.55	115.91	117.51	116.16	117.47	117.3	115.18	116.62	116.07	118.08	118.42	118.95	117.12	116.16	114.86	115.59	114.11	116.67	114.98	115.4	117.32	116.03	116.6	117	116.51	116.48	117.12	115.66	115.59
104.35	106.76	105.03	105.57	106.38	103.5	104.94	104.46	105.28	104.17	103.94	105.66	102.88	102.45	106.38	103.04	101.44	102.14	103.13	103.6	101.76	104.15	103.68	104.14	105.66	102.53	104.44	102.3	105.22	104.28	102.03	102.06	104.98	103.28	104.2	103.13	104.08	104.88	105.72	107.06	103.73	104.32	101.73	105.29	105.26	106.18	104.57	103.69	104.58	101.9
106.74	106.27	104.67	104.35	106.69	108.57	104.27	107.32	106.31	106.19	105.93	104.34	105.22	107.15	106.77	107.41	105.86	105.96	104.3	107.68	107.55	107.85	105.7	104.21	106.75	105.73	104.39	105.56	106.04	105.9	106.91	106.6	105.46	104.12	107.01	103.55	106.16	105.02	105.48	104.74	105.61	107.57	105.99	105.42	105.76	108.22	105.5	106.23	104.76	106.44
107.11	105.09	104.98	106.06	104.77	103.71	104.58	107.79	104.58	106.52	104.13	103.82	107.92	104.52	106.87	105.07	107.87	102.98	106.65	105.58	104.83	105.66	103.99	105.47	103.87	104.89	105.45	105.54	105.89	104.96	107.03	106.14	104.64	105.89	107.02	103.44	104.35	104.32	105.84	106.07	105.82	105.25	106.01	104.84	105.33	105.1	106.25	103.98	104.23	104.32
111.99	112.38	112.59	115.11	110.9	111.47	112.66	111.53	111.77	108.32	110.93	112.78	113.04	112.24	111.28	113.87	112.7	110.71	111.13	111.2	111.98	110.35	113.46	111.58	112.45	111.28	112.12	114.97	112.17	113.3	111	111.78	112.37	113.03	112.37	111.14	112.22	110.22	113.29	112.78	112.87	111.93	112.87	110.4	112.79	111.66	113.4	110.84	112.78	112.82
106.69	107.7	105.71	105.53	104.44	104.49	106.49	106.32	106.07	105.9	107.4	106.29	106.12	104.79	107.39	105.78	106.49	104.37	105.78	105.43	105.77	108.76	106.06	104.89	103.35	106.87	105.68	104.93	106.75	107.88	105.14	105.87	106.52	105.76	105.38	106.32	106.63	106.87	108.03	105.97	105.62	106.03	105.45	106.98	107.83	106.48	108.13	103.24	106.84	105.53
105.28	106.24	107.29	106.81	105.93	109.49	109.31	107.88	107.81	107.4	108.79	106.8	107.21	108.18	103.03	108.05	106.97	107.56	107.17	106.48	106.17	106.31	107.15	107.06	105.28	107.24	109.29	105.32	109.2	106.87	106.34	106.5	104.94	106.86	103.58	105.93	108.81	106.05	104.6	106.25	104.64	105.79	106.46	105.31	106.11	108.88	106.74	107.69	106.63	106.51
112.59	110.79	110.6	109.22	110.07	111.27	111.59	111.5	108.59	113.1	110.67	108.98	110.05	110.58	111.6	111.89	111.58	109	110.77	111.85	113	108.79	109.92	107.73	109.46	111.46	108.69	111.06	110.67	112.13	110.03	111.51	111.12	109.97	109.59	112.83	110.39	113.42	108.25	111.97	110.7	110.31	108.65	112.14	111.42	111.92	109.53	109.9	109.79	110.26
105.66	105.06	104.67	104.08	106.99	105.28	103.45	104.36	104.86	106.28	105.9	105.32	107.5	102.8	106.78	108.62	106.67	107.22	104.31	104.51	105.22	106.92	105.53	105.79	107.1	105.36	103.71	104.33	104.71	106.62	105.94	106.38	105.73	103.54	106.14	105.81	106.19	103.57	104.48	105.48	106.1	105.27	104.91	105.39	105.31	104.59	107.08	105.75	104.21	105.94
111.98	111.11	112.74	112.72	112.92	112.65	110.77	114.16	113.15	114.07	114.36	113.84	113.17	110.86	112.55	112.58	111.02	111.2	115.76	110.05	112.8	113.74	111.71	114.72	114.75	113.92	112.88	113.26	111.22	111.32	113.49	111.54	114.51	112.84	112.82	113.87	114.09	112.09	110.18	113.28	114.33	112.37	111.91	113.34	113.63	110.27	111.27	111.74	113.39	113.35
112.37	111.83	112.56	111.43	112.87	111.76	112.51	111.15	110.22	111.01	111.89	111.99	110.3	111.57	112.96	112.17	112.55	112.52	113.51	110.36	115.27	112.42	110.92	113.14	112.13	112.26	112.85	114.37	112.05	109.68	111.79	112.17	113.38	114.91	114.45	113.97	112.24	112.69	113.87	112.77	112.96	111.78	111.5	111.28	112.8	111.7	113.22	112.09	111.97	111.41
104	103.45	104.38	106.82	103.84	104.54	103.44	103.52	102.65	102.82	101.93	104.78	103.94	103.51	104.13	102.91	104.43	102.92	104.68	104.77	105.33	106.29	103.3	102.77	104.06	103.74	103.7	103.77	104.49	103.99	102.49	103.03	102.57	103.67	104.54	103.18	104.84	105.62	103.87	103.37	105.69	105.96	105.09	105.4	105.4	105.65	103.23	105.37	104.14	103.91
116.84	119.43	118.87	118.27	117.41	118.67	117.47	115.78	116.92	118.16	116.86	117.3	118.09	117.74	119.08	117.73	115.61	117.16	117.02	119.97	116.4	118.33	118.99	118.12	118.02	120.68	118.63	118.28	117.2	117.1	118.86	119.46	120.89	116.03	118.01	116.72	116.04	117.66	116.79	117.18	117.55	118.91	116.54	116.62	118.03	117.81	119.84	118.72	118.72	116.9
104.66	106.89	103.86	106.85	105.08	105.87	106.22	105.44	107.11	103.94	105.57	105.76	107.04	105.82	103.96	104.01	105.78	106.45	106.98	106.28	105.95	106.49	105	105.28	105.05	104.43	106.16	107.03	105.23	104.04	104.64	106.27	106.71	106.67	104.96	107.31	106.02	106.1	105.39	105.3	103.41	106.53	107.83	104.51	106.09	105.83	104.76	103.65	106.99	103.38
105.97	105.17	104.86	105.15	104.04	104.44	104.98	105.81	106.89	103.67	105.08	106.82	107.24	105.03	105.16	105.86	104.66	105.43	104.26	103.24	105.68	105.07	105.8	105.21	103.88	105.37	106.91	107.22	104.66	105.04	107.31	106.23	105.5	106.64	105.36	105	103.56	105.51	105.95	103.63	106.29	105.49	103.66	104.65	102.68	105.29	104.74	103.38	106.44	105.38
105.35	106.77	106.74	102.9	103.61	103.73	104.77	104	104.55	103.78	105.31	101.68	105.58	106.62	104.94	103.27	103.59	104.63	104.03	105.25	104.37	103.34	103.62	101.79	103.12	104.34	104.72	103.1	103.81	105.72	102.06	105.39	105.89	102.91	103.31	101.85	104.68	103.15	101.56	102.53	105.15	106.31	103.25	103.28	103.54	107.14	103.74	104.17	104.23	105.25
112.93	110.15	111.11	110.7	112.66	110.7	111.47	110.2	108.89	109.79	110.02	111.46	112.14	110.65	113.47	109.23	108.9	109.86	110.55	109.74	110.54	109.79	111.53	109.81	112.36	112.54	109.74	112.09	111.42	110.68	112.06	109.8	111.04	111.79	111.06	113.98	110.14	109.4	110.86	111.06	109.27	108.63	109.42	110.23	110.48	110.55	110.27	108.58	110.87	111.05
111.78	111.32	113.49	112.45	111.8	112.02	110.4	112.53	114.37	112.88	114.1	112.63	110.35	111.68	112.15	110.87	111.97	114.42	112.19	112.93	111.86	112.18	112.17	112.03	112.55	113.93	111.51	110.27	113.24	112.05	111.45	112.76	112.56	110.69	112.91	114.09	114.44	112.3	111.72	111.22	112.04	110.69	113.36	112	112.2	110.86	110.21	110.48	111.9	111.13
106.71	108.68	105.83	104.96	106.07	104.46	105.1	107.34	106.77	104.91	103.81	104	105.18	104.1	107.6	103.03	104.66	107.61	105.52	105.98	103.21	105.01	103.52	107.04	108.35	105.21	105.74	104.46	105.25	105.61	104.24	105.98	104.99	106.67	103.48	103.38	105.65	107.26	108.8	107.45	104.55	106.27	105.21	107.08	106.01	106.68	107.04	107.06	105.61	106.21
99.442	101.31	99.291	99.61	97.947	100.64	97.653	98.867	98.934	101.64	101.07	99.97	99.767	101.45	98.286	99.524	100.38	100.34	101.12	99.459	102.15	99.038	100.54	100.15	98.202	98.219	100.05	99.171	100.32	99.636	100.16	99.265	101.61	100.57	100.91	98.731	99.401	101.12	99.761	98.401	99.161	101.33	99.8	101.41	99.87	98.893	99.227	102.08	99.678	100.58
104.53	106.38	103.82	104.77	106.83	107.85	104.82	105.6	104.73	106.25	106.48	107.3	106.02	104.98	105.86	104.81	104.5	104.31	106.51	105.49	105.71	106.72	105.13	105.68	107.74	105.58	106.13	105.53	106.47	104.22	105.01	105.57	106.18	105.76	105.42	105.78	104.61	105.88	103.51	104.83	107.6	107.83	105.53	104.8	106.65	103.99	107.84	104.92	104.17	107.53
103.34	105.62	103.94	103.79	105.74	106.26	104.29	105.76	102.41	103.87	104.4	104.7	104.6	106.96	104.14	104.66	104.11	103.3	102.3	104.68	103.83	105.32	105	102.5	105.3	104.8	105.95	103.08	105.21	105	105.08	102.45	104.61	104.49	102.55	104.04	105.32	104.49	104.37	105.59	105.11	104.05	103.43	105.33	104.1	106.24	104.91	104.21	104.14	104.97
106.01	104.62	105.7	107.55	103.83	101.99	104	104.57	104.09	105.25	104.38	106.31	104.75	103.36	105.55	105.39	103.9	104.53	103.04	102.89	103.79	101.62	103.33	105.86	106.48	105.67	104.21	106.56	104.68	104.09	104.68	103.27	106.62	107.16	104.76	101.4	103.51	106.41	103.88	105.21	102.64	104.82	103.91	104.1	103.38	104.18	103.61	103.16	101.4	104.37
106.86	105.48	104.5	105.23	107.13	106.58	104.5	105.55	106.11	103.9	102.77	106.93	105.38	105.28	105.38	106.01	106.12	106.11	108.14	106.89	106.68	106.58	105.07	104.85	106.01	108.66	109.3	106.35	107.36	108.24	107.58	107.12	104.87	106.76	106.08	108.5	106.19	107.83	105.81	105.43	105.38	108.88	104.46	107.24	105.85	104.57	105.41	104.75	105.31	106.55
106.94	104.29	106.96	106.31	108.55	106.26	105.15	107.99	105.5	108.36	105.92	105.93	105.19	105.12	105.46	104.09	107.44	108.45	106.19	102.04	103.58	105.58	105.06	106.13	106.46	105.23	103.73	104.53	107.3	105.69	106.84	106.38	105.58	104.55	105.57	104.92	104.92	103.87	106.18	106.54	105.24	106.89	106.57	105.38	106.22	105.06	106.44	105.34	105.93	105.6
103.56	108.18	106.79	105.19	106.36	107.36	105.19	105.95	104.93	106.11	105.55	105.01	106.1	105.32	104.65	106.9	106.9	105.17	104.47	106.31	106.81	106.87	106.4	107.8	104.73	106.46	106.11	107.84	104.81	106.55	106.74	104.31	108	108.85	105.02	106.12	106.88	104.91	103.37	108.05	107.3	104.2	103.89	104.84	105.32	105.1	105.45	105.51	106.42	103
108.01	107.59	105.44	106.92	106.59	106.37	106.42	107.42	106.25	103.03	106.45	105.7	104.9	106.49	106.55	105.38	107.02	106.07	107.9	106.9	107.43	106.89	107.01	104.95	106.36	104.55	106.77	106.41	108.46	107.02	104.54	106.51	105.67	105.8	104.69	109.27	106.81	106.36	107.83	107.69	106.32	106.25	106.57	104.51	105.29	106.51	105.77	105.99	106.77	107.04
105.46	106.35	109.31	105.81	105.35	105.42	105.66	106.51	106.57	106.91	105.88	108.27	105.96	104.09	106.33	104.15	104.46	104.95	102.8	105.24	107.18	106.83	104.38	106.7	105.68	107.93	106.72	106.28	104.87	105.01	108.3	107.82	106.48	104.1	104.84	106.02	105.72	105.34	106.16	103.66	105.77	106.64	104.15	106.99	107.3	104.73	104.43	105.76	105.81	104.49
107.49	107.77	105.84	105.39	106.6	107.15	105.88	106.16	107.36	107.36	107.95	106.76	104.71	105.52	107.42	106.74	108.99	106.2	107.52	105.36	108.04	107.08	106.97	105.03	106.02	107.38	108	105.82	105.7	106.35	106.93	107.64	106.86	107.22	106.84	107.03	105.94	107.15	104.93	105.52	107.11	106.46	106.39	109.38	106.63	104.58	106.46	108.42	105.82	107.38
111.29	110.4	111.6	110.82	113.48	112.61	111.24	111.21	110.91	108.85	113.83	109.34	113.19	113.58	111.1	111.29	109.41	110.3	112.53	112.28	110.53	110.99	112.28	110.1	112.75	110.58	110.6	110.51	110.52	110.37	110.04	109.9	110.4	110.95	110.03	109.26	112.06	109.8	112.1	110.17	112.11	109.45	114.35	109.85	112.43	109.85	112.11	110.59	112.43	111.17
105.4	106.25	106.27	105.52	106.91	106.27	107.59	106.36	106.08	103.12	107.33	104.89	106.65	106.22	106.16	106.46	103.21	104.85	103.29	107.69	105.24	107.09	105.5	106.3	105.42	103.37	106.22	106.23	104.09	105.63	106.87	106.56	106.74	105.9	105.27	104.72	106.13	105.04	108.35	105.36	107.08	105.38	104.57	106.27	105.75	106.56	105.12	105.99	104.45	105.42
109.3	114.72	111	111.98	110.91	112.07	111.84	111.76	110.94	113.46	111.02	109.66	108.31	109.1	112.71	111.36	112.99	110.91	110.8	112.55	111.22	111.79	110.9	109.58	111.21	111.14	112.34	111.36	109.86	111.95	112.81	110.74	109.53	112.52	111.77	109.96	111.09	111.99	111.71	110.16	110.48	110.5	111.2	110.43	111.48	110.63	113.81	110.91	110.51	111.36
111.78	110.49	111.97	111.18	112.18	112.22	113.06	113.58	111.35	112.47	114.09	115.48	110.48	108.41	111.16	113.71	113.96	112.38	111.94	110.73	112.54	113.18	112.6	109.61	110.64	110.31	110.73	113.77	112.1	112.93	112.41	111.45	112.07	112.66	113.08	114.54	111.24	111.57	112.9	112.14	111.43	113.94	111.8	111.26	112.16	111.47	112.93	111.71	114.16	111.2
109.23	109.71	110.22	109.5	110.12	112.01	108.88	110.55	109.81	110.52	107.16	110.39	110.9	108.93	109.73	110.02	111.69	110.44	110.52	111.08	109.92	109.37	110.82	111.55	110.7	111.3	110.31	107.15	112.98	110.34	109.67	109.54	110.33	108.61	110.38	111.02	109.42	111.43	108.67	110.17	112.53	111.52	111.56	109.37	109.38	108.21	109.44	110.68	110.02	110.48
107.32	106.47	108.43	105.04	109.23	106.98	105.51	106.24	106.46	107.04	105.78	104.99	106.94	104.38	105.02	105.4	108.07	104.7	107.2	104.96	107.65	104.58	104.94	106.87	106.1	105.6	103.54	105.03	107.42	105.76	107.29	107.48	105.37	104.2	106.35	105.13	104.63	106.44	104.08	103.85	106.21	106.23	105.33	104.93	105.67	106.93	104.23	105.75	103.36	106.51
110.13	112.96	110.38	111.45	113.08	111.05	111.91	111.28	111.52	110.85	108.76	110.48	109.69	112.46	111.42	109.89	109.18	110.03	110.34	111.4	110.04	111.41	112.11	110.76	110.98	111.25	110.18	111.17	109.73	109.72	110.89	110.46	112.68	109.15	112.02	109.48	110.6	111.58	111.08	111.19	111.09	111.1	112.65	112.62	111.98	110.09	110.62	112.05	110.26	111.17
103.67	106.09	106.58	106.64	105.9	105.28	106.29	104.83	104.81	107.98	106.23	105.88	105.56	105.23	107.4	105.19	106.52	105.27	105.69	107.38	106.28	104.78	104.65	105.98	104.91	104.12	104.46	104.9	104.99	107.81	106.14	103.35	106.14	105.63	104.28	105.97	105.74	105.62	108.42	104.4	103.59	106.17	105.57	105.18	103.14	107.72	106.32	105.09	104.83	105.66
112.05	113.69	113.41	110.8	111.5	110.39	112.93	111.96	112.25	110.84	110.84	109.73	112.23	111.5	112.95	111.73	113.74	113.42	109.86	114.38	112.7	112.32	111.86	111.45	113.12	112.22	111.92	112.8	111.59	113.19	112.15	112.95	111.7	112.03	111.29	112.52	112.93	112.47	112.93	109.29	111.87	112.3	112.34	111.87	112.24	114.09	114.78	113.58	113.56	113.71
106.01	105.89	105.14	106.33	104.39	103.43	103.06	104.88	104.49	104.97	102.5	105.25	105.1	103.12	105.92	104.39	104.33	103.32	104.86	103.42	106.17	104.67	106.42	105.7	104.86	106	105.72	106.54	104.32	104.78	104.24	105.15	104.02	105.16	104.51	103.78	103.95	103.46	105	105.98	104.31	103.01	103.64	104.83	104.51	104.38	104.33	103.98	104.46	106.24
103.86	105.71	106.18	102.83	105.69	105.94	106.82	107.14	103.27	106.35	105.59	104.68	106.72	104.96	107.9	107.03	103.27	103.85	105.37	102.95	105.47	105.2	103.86	103.27	107.6	105.38	105.99	103.35	105.86	102.78	106.02	107.64	106.32	104.51	103.94	106.44	105.65	106.21	106.05	103.68	107.69	106.8	104.19	104.58	107.04	105.11	103.98	104.54	107.59	105.67
110.48	113.98	112.5	111.89	112.27	112.23	110.35	109.19	111.96	111.6	110.31	110.03	111.51	113.22	109.45	111.89	111.91	110.45	110.37	111.2	113.61	110.02	111.67	111.22	112.85	112.05	109.64	111.14	112	112.47	110.4	113.42	111.95	112.49	110.44	110.48	111.07	111.45	110.13	109.58	109.2	112.81	109.6	108.73	112.01	110.77	109.18	111.32	111.87	109.01
103.45	106.45	105.3	109.67	107.14	107.31	105.49	108.86	107.1	108.45	106.55	107.09	107.5	106.78	109.83	106.27	107.28	107.93	107.11	105.31	104.55	107.43	105.56	107.14	106.7	104.88	108.58	106.4	106.28	109.75	107.33	107.35	106.59	106.24	109.25	106.84	106.37	107.6	105.88	105.89	106.14	107.94	106.85	106.76	107.49	105.74	105.03	105.3	106.95	106.21
109.57	109.22	109.85	109.81	110.63	110.61	108.72	110.96	108.84	108.79	110.74	111.08	109.2	107.75	112.03	110.98	109.58	111.03	111.88	110.41	109.37	109.4	109.3	109.27	112.66	111.8	110.41	113.83	110.52	110.32	110.41	109.1	109.34	107.95	111.24	110.21	111.06	111.01	112.48	109.6	112.28	110.02	112.38	109.74	109.39	109.88	109.39	111.14	111.47	111.56
103.59	105.33	104.38	104.96	105.24	105.49	103.88	104.57	104.5	103.25	103.9	104.86	103.16	102.85	104.39	104.84	104.01	103.55	104.42	104.72	104.48	105.75	104.66	103.24	104.87	104.38	105.15	104.79	103.64	103.8	105.92	104.97	104.66	103.25	105.94	103.37	103.02	105.8	106.38	106.02	104.93	107.37	103.45	103.35	103.45	102.79	106.6	105.5	105.9	103.57
107.02	105.69	106.27	103	104.16	106.17	105.06	106.42	104.74	105.82	104.05	104.59	105.39	104.31	107.53	104.31	105.98	105.78	107.24	104.69	102.82	106.11	105.49	104.33	105.27	106.13	103.26	105.41	105.66	104.74	103.49	104.82	106.04	103.93	103.03	104.33	106.41	104.5	103.82	104.49	106.47	106.93	103.58	105.13	104.31	102.57	104.68	106.31	105.23	106.71
104.78	103.69	104.88	108.02	106.62	107.49	109.19	104	106.9	106.19	107.01	108.61	104.88	105.07	105.35	106.75	105.39	106.79	104.65	104.73	105.79	104.39	106.34	105.2	103.61	107.45	105.49	104.63	104.27	103.93	104.8	104.93	105.42	108.04	104.66	106.49	104.06	106.89	106.82	104.77	105.74	104.88	105.92	104.93	106.97	105.16	105.75	103.6	106.64	104.51
107.24	105.02	105.43	107.28	104.95	106.89	106.73	105.25	105.06	106.18	106.69	106.16	104.54	106.83	106.04	107.13	107.27	106.03	106.46	105.79	106.84	105.2	106.12	107.25	109.81	105.5	105.43	106.97	105.67	103.74	105.37	107.01	105.99	107.41	107.13	104.69	106.1	107.51	104.1	107.5	107.5	105.73	106.45	105.9	105.34	107.02	108.28	105.73	105.09	106.04
99.574	100.69	99.571	98.856	100.85	99.786	102.53	98.016	101.46	100.57	100.12	100.73	101.45	100.29	100.76	99.48	99.325	98.669	99.481	98.644	98.025	100.21	102.46	102.06	101.43	99.622	100.56	98.42	100.01	101.2	101.43	100.03	100.47	99.892	98.854	100.79	102.75	99.552	101.32	102.33	100.1	99.519	101.37	100.72	100.3	99.557	99.085	99.261	99.028	99.082
109.78	110.28	107.73	108.41	109.29	107.77	111.89	109.44	107.93	107.81	107.59	111.11	110.02	110.63	109.87	108.13	110.44	109.38	110.19	111.5	108.31	111.25	110.42	110.37	107.25	109.84	109.24	111.36	107.74	110.85	110.5	111.2	111.8	110.08	109.46	108.84	110.39	109.68	111	110.34	108.86	108.31	111.48	109.05	111.32	113.82	109.74	109.44	109.64	107.41
108.43	103.66	104.43	106.13	103.87	105.69	105.23	105.84	104.44	105.6	106.31	104.74	103.7	104.62	107.12	106.27	103.24	104.86	102.58	104.18	102.66	106.47	103.93	106.52	104.73	104.55	105.65	105.8	107.03	105.74	105.29	104.23	104.93	105.71	106.58	106.37	106.34	104.55	105.44	106.97	107.22	105.65	102.18	106.24	106.11	106.6	106.87	103.56	104.84	106.14
99.759	99.569	99.095	101.71	101.43	99.329	101.32	100.51	100.16	100.86	100.41	99.766	98.397	99.346	99.615	102.01	98.967	100.11	101.93	99.844	101.87	98.736	101.53	99.208	100.26	100.49	98.759	98.1	99.593	101.03	100.03	99.802	99.953	99.519	98.603	101.22	99.213	99.57	99.025	98.683	99.925	99.797	102.53	99.045	101.7	98.983	97.931	99.342	101.75	97.387
106.18	102.71	103.57	104.18	104.33	102.92	105.45	104.34	102.51	104.88	104.84	103.65	104.87	105.79	106.37	104.65	103.26	104.31	102.42	106.32	100.83	104.68	104.84	106.21	105.52	103.09	103.25	105.32	106	103.26	102.67	103.71	107.05	103.88	102.3	104.13	104.62	105.86	103.07	102.97	106.61	102.75	104.04	105.53	105.08	105.57	103.18	100.86	102.6	105.43
110.58	110.88	108.12	109.17	110.78	108.87	109.5	108.73	109.88	111.11	110.29	109.32	108.72	110.33	110.72	108.86	110.73	110.61	111.19	112.19	106.17	112.07	111.3	110.97	109.46	110.87	112.35	109.98	111.33	108.64	111.24	112.4	109.39	111.24	110.87	110.8	111.64	108.87	110.72	110.18	110.85	108.18	110.06	109.47	107.18	109.95	107.39	112.33	109.31	109.76
109.49	110.72	111.13	111.25	110.42	111.55	110.36	115.63	112.48	112.86	113	112.4	112.31	110.3	112.13	112.88	114.31	109.1	112	110.09	110.32	112.08	111.34	110.39	110.9	110.85	110.94	112.44	110.15	111.18	111.31	110.65	110.57	111.65	110.78	109.95	112.73	113.4	111.61	112.88	112.09	112.05	111.99	111.31	111.67	109.83	110.1	109.75	111.98	113.25
100.23	99.696	100.67	101.11	99.18	102.31	100.19	98.758	102.56	98.438	101.2	101.09	101.14	98.445	99.247	102.36	100.45	100.52	100.6	101.82	96.893	98.542	97.479	99.042	97.713	99.336	101.41	101.01	100.52	96.37	99.807	99.451	97.199	98.64	101.22	100.29	97.927	99.7	102.67	98.225	97.518	101.05	97.836	101.68	100.23	98.821	101.05	98.952	99.153	102.83
99.925	98.954	100.23	98.457	97.832	97.483	98.67	100.44	98.932	99.735	101.74	99.917	99.609	99.97	98.474	98.46	100.35	98.29	101.44	100.39	98.359	100.13	98.724	98.465	100.29	96.846	100.17	98.842	101.25	100.92	100.66	99.051	100.26	98.469	99.573	101.37	100.89	100.32	99.684	99.353	100.91	98.76	100.75	101.13	98.551	100.67	101.51	100.72	101.13	98.956
108.7	110.87	109.25	112.37	111.63	110.96	111.12	111.19	109.84	110.92	111.45	112.61	109.46	111	109.07	110.17	109.19	111.88	111.76	110.64	112.63	111.61	111.04	111.22	111.53	111.56	111.69	114.31	111.93	111.64	110.33	109.48	112.16	111.98	112.56	109.16	111.36	110.61	113.94	114.22	111.95	110.62	112.13	110.89	111.04	111.44	110.09	110.72	114.34	111.96
111.06	112.27	110.44	106.62	111.1	111.6	109.78	111.11	109.79	112.41	109.07	111.92	111.74	111.77	109.67	112.5	111.31	108.28	111.17	110.08	110.99	108.83	110.25	107.93	111.08	110.91	114	110.87	108.49	111.08	110.7	112.04	111.02	112.76	107.95	112.05	109.95	111.46	110.44	108.94	109.76	112.51	109.54	110.24	110.2	111.9	110.57	109.8	112.35	110.13
106.14	106.47	104.71	103.32	105.06	105.7	105.31	104.61	105.46	106.6	105.61	105.64	106.92	105.49	105.67	105.38	106.75	102.71	105.49	103.39	104.51	105.28	103.09	106.51	105.84	106.06	106.99	104.79	104.15	103.94	106.06	106.04	106.53	105.24	105.61	106.3	105.45	105.37	104.69	107.17	106.24	106.45	104.66	104.49	105.92	105.93	106.35	106.31	106.62	107.06
106.22	105.42	106.04	105.82	104.27	106.75	106.43	106.18	105.23	107.84	106.81	104	104.88	103.28	106.92	104.35	107.36	105.02	106.48	105.34	107.82	107.53	104.07	105.18	106.11	105.63	106.63	103.61	105.13	108.52	104.99	105.9	106.86	105.55	107.96	106.56	109.21	107.58	108.52	105.58	106.27	105.72	108.18	106.71	103.78	104.99	104.46	106.54	107.99	105.22
113.58	110.96	110.66	113.7	111.04	114.52	112.65	112.56	114.41	113.37	114.43	112.8	114.01	112.36	112.36	111.93	111.47	113.74	110.42	112.89	113.18	113.44	110.75	113.6	111.37	112.6	111.9	113.6	112.07	112.4	115.43	113.79	114.58	114.16	111.88	112.62	114.63	112.48	114.21	113.01	114.89	112.73	114.73	113.23	112.89	111.95	114.16	112.01	112.84	111.02
103.65	106.19	107.2	105.63	106.47	105.91	106.79	105.75	104.84	106.73	107.37	104.39	104.88	106.55	104.72	107.48	106.3	108.06	106.55	105.59	104.61	105.16	105.59	106.63	103.34	107.01	105.76	103.97	106.5	106.15	105.2	107.21	106.05	107.07	106.5	102.68	104.54	105.37	105.37	105.34	105.3	105.28	105.76	104.8	106.06	105.81	104.99	105.26	103.61	107.66
99.586	100.52	102.41	101.73	100.58	100.07	98.856	99.485	99.498	100.68	99.9	100.66	103.49	99.893	97.161	98.604	100.65	100.69	99.753	100.78	99.746	97.977	101.52	100.05	101.74	99.261	102.66	97.861	99.782	102.56	100.07	100.01	98.521	101.31	99.545	99.218	99.2	100.14	98.658	101.91	98.888	100.06	99.96	100.55	101.55	99.258	100.34	101.44	99.673	100.43
104.78	102.36	102.56	104.87	104.99	102.64	104.62	104.68	105.82	106.25	102.32	102.77	106.52	104.79	103.37	105.43	104.13	104.3	103	104.49	103.85	103.72	106.39	102.86	103.28	103.75	103.73	104.1	104.99	104.09	105.61	106.39	106.19	106.33	102.08	103.64	104.55	103.89	106.33	103.24	105.06	104.23	104.59	103.01	102.16	102.51	103.9	103.18	105.31	103.94
107.53	107.13	106.53	107.8	105.67	106.32	105.61	105.98	105.89	104.08	107.36	106.5	105.97	103.52	106.32	105.37	104.71	103.83	106.33	103.89	104.84	106.32	105.43	108.43	105.77	106.61	104.78	105.52	105.23	108.05	105.12	105.94	106.04	106.33	107.69	105.78	107.97	105.51	104.48	105.8	104.29	108.58	106.59	106.88	106.33	105.38	106.14	106.36	105.96	105.08
113.38	112.23	112.35	111.77	110.17	113.79	111.3	112.05	111.42	111.37	114.24	112.89	113.23	113.4	109.56	111.94	114.11	111.88	114.96	112.45	112.44	111.6	112.54	112.93	113.09	111.45	111.22	108.23	111.27	111.62	110.6	111.71	113.7	113.8	110.44	110.72	111.92	114.81	112.28	111.99	111.85	109.65	109.24	112.79	108.68	110.32	111.31	111.41	112.39	109.67
104.63	107.88	107.89	105.8	107.44	107.52	105.48	107.21	105.88	105.77	107.05	105.72	105.38	104.51	104.77	106.3	104.79	106.18	106.4	105.39	106.7	105.42	105.99	107.13	106.71	105.17	105.06	104.58	105.86	107.04	104.89	105.44	103.54	104.69	106.34	106	105.41	106.13	105.15	107.1	107.31	106.17	105.51	107.58	106.67	108.51	107.56	107.15	103.71	107.34
107.13	103.92	108.77	107.24	108.85	106.76	108.81	104.04	106.93	108.64	106.88	106.67	105.21	107.94	105.03	108.2	105.47	106.64	106.47	107.22	106.61	106.51	106.44	108.12	107.51	106.32	106.17	107.83	106.72	109.35	105.63	107.67	107.13	105.55	107.74	106.03	108.78	106.67	108.5	107.14	106.62	107.05	106.83	108.91	103.88	108.81	107.07	105.52	104.58	106.9
109.36	108.56	109.38	109.15	108.93	111.71	109.53	111.91	108.24	109.85	111.34	111.92	110.19	110.21	109.55	108.41	111.05	111.29	109.72	109.42	110.81	108.31	111.44	110.37	109.09	111.25	107.49	109.92	109.68	109.4	109.38	110.49	112.25	108.88	109.5	111.88	109.58	108.86	109.72	110.24	109.27	111	110.35	108.06	109.44	110.77	111.37	109.94	110.98	110.23
105.72	104.71	105.14	105.94	108.4	105.18	108.54	108.01	104.83	104.33	104.6	105.97	106.16	108.06	105.73	105.87	106.65	103.28	106.15	108.22	107.59	107.72	104.31	106.22	104.68	104.08	106.95	108.8	105.46	105.05	105.97	106.63	107.99	104.67	104.63	106.11	107.59	105.31	107.37	105.81	104.61	106.35	107.36	109.81	105.21	105.26	106	106.61	106.12	107.95
113.55	113.02	111.8	112.84	114.7	108.87	113.18	110.39	110.77	110.34	109.9	113.61	110.22	112.6	111.96	113.13	112.02	111.85	112.86	111.14	113.02	110.72	111.26	109.86	109.42	112.44	110.34	111.16	110.41	111.46	113.91	112.2	110.27	111.1	110.8	111.46	109.49	111.4	113.8	110.93	111.28	113.36	112.29	113.34	110.34	110.86	114.14	110.99	114.52	110.99
111.98	111.94	112.08	110.75	109.4	111.69	113.23	111.08	110.77	111.17	112.85	110.48	112.92	112.39	113.42	109.65	111.64	113.12	110.69	109.27	110.26	110.9	112.52	110.84	110.91	111.59	113.38	111.23	112	113.2	111.88	111.13	110.36	112.82	112.3	111.18	110.78	110.39	112.24	112.37	111.02	111.04	112.7	110.85	110.42	111.54	112.38	111.58	112.69	112.44
116.48	118.92	118.24	117.92	118.59	117.44	116.99	118.92	118.48	118.23	115.31	116.1	118.07	119.38	119.6	119.05	117.27	117.14	119.39	118.46	117.2	119.24	117.9	116.29	119.66	120.49	116.71	118.43	114.88	118.23	117.13	118.54	118.1	115.51	118.22	116.42	117.92	118.89	116.93	117.79	113.81	117.45	120.12	116.81	116.74	116.47	115.16	117.15	117.91	120.05
104.89	102.1	105.61	104.02	104.71	105.29	106.36	103.35	103.05	106.56	103.04	105	105.6	104.08	106.95	105.21	104.77	106.42	105.65	105.14	105.5	105.46	106.3	103.73	104.05	105.54	104.23	108.12	104.37	104.23	106.7	103.54	105.59	105	104.92	105.03	102.92	103.15	104.89	106.08	105.08	104.67	104.18	104.1	106.65	104.34	103.93	102.93	103.71	104.48
105.38	104.79	103.5	104.84	103.67	103.12	104.92	102.49	103.1	102.76	104.01	103.8	105.94	104.95	104.48	104.88	104.94	104.84	105.6	104.21	102.17	104.91	103.96	103.54	104.33	105.11	104.1	105.86	104.01	105.65	102.69	103.65	106.31	103.64	103.8	104.59	105.11	103.93	103.34	104.4	105.93	100.81	104.32	103.19	103.9	103.5	104.12	103.71	105.88	100.51
108.93	112.38	111.68	112.64	110.43	111.51	111.23	110.34	110.44	109.81	110.39	111.82	113.34	112.82	112.9	111.24	110.66	110.2	113.05	110.08	112.35	111.27	111.28	108.31	114.2	111.13	110.84	110.5	110.86	111.26	108.63	110.89	111.42	113.4	113.49	111.79	111.4	111.52	111.57	111.71	108.92	112.05	109.74	111.64	112.42	110.94	111.72	110.43	110.41	110.78
106.98	106.95	107.18	108.73	105.42	105.26	108.88	109.56	105.76	106.85	107.7	106.28	105.77	108.81	106.76	107.5	106.95	106.85	106.6	108.57	107.32	109.95	105.26	107.24	108.58	105.58	106.81	105.19	107.25	107.98	106.85	108.55	105.51	106.47	106.73	106.07	106.22	107.16	105.04	107.33	108.1	106.73	108.56	109.59	108.03	107.24	106.59	107.32	106.28	106.75
108.82	106.42	108.41	103.2	105.32	103.76	108.66	104.94	106.4	103.74	106.16	107.61	107.03	106.61	104.9	106.7	109.02	105.39	107.1	107.59	106.49	104.54	105.62	106.11	106.65	105.04	105.64	108.01	106.33	105.67	106.42	106.76	107.35	106.83	103.83	106.24	104.68	105.96	106.7	105.39	104.85	105.22	105.43	106.77	107.07	104.11	107.41	106	108.56	108.1
112.78	110.84	113.03	110.95	112.43	111.96	112.75	112.51	111.56	111.74	112.27	111.66	110.09	111.23	112.57	112.21	111.71	112.59	112.77	111.91	111.84	112.88	112.59	111.91	112.42	111.32	114.23	111.61	115.09	112.01	110.33	111	112.37	113.27	112.43	112.38	112.14	109.94	110.77	116.05	110.24	114.29	112.47	111.39	112.76	111.56	112.12	112.3	111.88	113.15
111.66	112.89	112.55	110.72	111.17	112.18	112.43	113.33	112.62	112.11	111.81	113.34	112.17	112.93	115.34	114.97	113.91	112.65	113.73	112.52	113.22	112.41	113.01	112.86	112.94	113.38	111.71	111.39	113.89	112.98	111.49	109.92	111.35	111.98	112.71	113.81	111.7	114.32	112.15	113.26	112.25	111.84	114.16	113.17	113.79	112.13	113.62	112.81	112.28	111.41
104.28	103.86	105.99	104.89	103.18	105.39	103.82	103.73	104.26	104.9	101.72	103.47	105.81	102.96	106.38	104.5	103.14	103.34	104.14	103.62	103.84	104.47	104.81	104.38	105.86	105.33	102.71	103.93	103.89	104.1	102.62	102.57	102.88	103.6	103.42	102.5	105.8	105.01	101.33	102.87	103.06	104.13	104.44	102.5	103.55	102.32	106.05	104.17	103.2	104.44
118.8	114.67	119	119.93	118.22	115.1	118.05	115.79	116.59	118.55	117.32	117.31	116.59	117.15	117.73	116.05	118.78	115.8	117.06	118.11	115.38	116.6	117.06	116.93	116.98	117.69	117.86	117.13	116.64	116.84	115.82	115.87	117.7	115.9	118.7	116.98	117.31	117.49	117.92	119.78	120.34	117.09	117.66	118.82	118.15	116.73	115.88	118.53	118.43	116.85
110.62	113.06	110.86	111.82	109.28	111.23	110.87	111.85	113.18	111.03	112.32	110.22	113.21	111.11	113.18	109.45	111.53	112.37	111	111.59	111.77	111.79	111.86	111.49	112.15	113.06	111.32	109.38	111.82	111.4	110.83	112.66	111.74	112.34	112.83	112.29	110.94	109.83	109.28	109.88	113.11	111.85	109.91	114.25	108.5	112.62	110.38	110.41	114.44	108.62
105.25	105.21	104.63	102.98	103.71	104.29	102.1	102.91	104.2	104.01	105.63	105.98	104.79	104.59	102.51	103.92	106.18	103.68	104.13	105.76	105.12	104.89	104.03	104.71	104.52	105.31	103.9	105.07	104.62	104.04	103.6	103.01	105.15	105.08	104.57	102.26	102.05	103.29	104.35	104.65	104.59	102.83	102.31	103.35	105.49	105.76	107.03	104.44	105.66	104.53
107.09	109.45	109.01	108.79	107.32	109.21	109.85	111.4	109.56	109.66	110.9	111.39	112.32	108.72	110.21	111.1	109.71	107.15	109.14	109.31	110.09	107.83	109.98	112.45	108.84	108.75	109.38	109.55	109.95	110.26	113.22	109.94	111.61	108.43	111.25	109.3	110.87	111.6	113.75	109.88	109.02	109.33	109.9	108.93	110.5	106.75	109.65	109.14	109.21	108.33
98.284	98.035	99.916	99.178	99.801	99.187	100.82	99.422	100.41	100	100.93	102.08	100.51	99.132	99.034	98.376	95.102	99.945	101.69	101.11	100.28	99.163	98.85	98.969	98.668	98.487	98.455	100.6	100.62	97.147	100.14	99.644	100.01	100.67	100.11	100.5	99.838	101.92	98.939	100.43	99.268	99.049	99.094	100.18	98.768	102	100.36	99.849	97.308	98.721
98.331	99.886	99.548	101.07	99.519	98.067	98.709	100.77	100.98	100.09	97.487	100.63	100.48	100.69	99.418	98.61	101.85	100.01	99.941	100.63	99.342	99.822	98.602	100.86	99.988	99.342	98.227	99.997	99.332	100.61	100.82	98.573	100.03	98.93	99.207	99.908	101.17	100.69	100.04	99.747	99.279	100.08	100.51	98.06	100.25	97.365	98.467	99.702	100.22	100.75
106.14	110.14	108.42	107.22	103.47	106.93	106.18	107.51	105.35	107.2	107.07	106.79	105.71	109.5	107.92	107.34	107.3	107.43	105.52	106.13	106.61	106.78	107.28	105.58	108.72	106.36	107.28	106.73	107.41	108.51	104.93	104.96	105.17	106.57	106.18	105.92	105.95	105.79	104.34	105.9	106.52	104.15	105.16	106.7	106.47	107.57	107.43	108.69	107.4	108.97
102.08	99.955	101.58	99.967	102	99.985	99.302	100.63	100.67	97.563	100.4	103.06	99.73	96.369	99.521	99.262	99.2	99.384	100.75	97.888	101.77	100.45	102.3	99.083	100.93	98.147	100.53	97.363	102.93	99.579	99.809	100.81	98.698	101.07	100.14	101.05	98.456	102.78	99.961	99.673	100.07	101.55	99.148	100.28	99.204	100.4	98.9	99.665	101.98	100.58
108.49	109.89	112.44	110.89	111.26	111.22	110.84	112.99	112.45	110.38	111.37	111.75	111.06	111.17	112.51	112.97	110.8	110.47	110.79	107.82	110.18	110.46	109.19	111.2	111.37	112.72	112.3	112.62	111.29	113.1	111.09	108.5	111.05	110.61	113.18	111.69	113.19	113.27	113.55	112.09	110.67	109.03	110.38	111.1	112.4	113.3	111.98	112.82	111.75	111.01
106.49	107.06	106.57	107.42	108.41	105.32	104.73	107.48	105.48	105.06	107.41	105.07	107.5	108.64	105.83	107.27	107.28	107.67	106.24	106.87	105.75	107.1	107.24	106	105.83	105.51	107.18	105.47	108.38	106.15	106.34	106	105.82	103.83	106.98	107.06	104.08	106.81	104.31	107.4	108.39	105.92	104.51	107.25	106.07	105.26	105.44	108.95	107.36	105.6
106.39	105.85	104.34	105.36	104.74	107.22	106.77	104.74	106.21	105.72	105.62	104.08	105.59	107.69	105.51	106.88	107.55	104.67	108.48	104.16	105.26	106.74	107	106.25	105.17	106.3	106.85	106.74	104.35	105.71	108.38	107.82	105.29	105.49	106.76	104.8	106.88	102.92	107.71	107.06	106.82	105.21	105.4	106.02	106.25	105.57	106.14	105.79	105.97	104.68
99.475	100.18	101.06	100.41	100.76	97.982	98.74	99.447	99.389	97.25	98.837	101.35	100.11	98.322	101.19	101.86	99.023	99.917	101	98.918	99.648	98.647	99.234	100.23	98.591	100.57	101.14	98.308	96	99.177	99.503	101.62	98.316	100.68	100.13	99.911	100.48	97.694	99.003	98.976	100.5	98.873	97.204	97.821	101.28	99.607	98.706	100.11	99.64	98.759
110.92	111.5	109.87	110.27	111.21	110.76	109.62	112.06	111.21	111.15	111.38	111.56	112.17	111.86	111.17	111.49	111.71	112.04	111.91	109.29	111.56	110.63	110.79	112.2	112.62	110.54	110.64	111.19	110.7	112.81	110.3	107.65	111.78	111.37	111.39	112.81	112.29	110.31	108.39	111.84	111.38	108.65	112.52	111.69	111.48	111.62	109.73	110.99	113	111.44
110.67	109.23	112.16	110.48	112	112.52	111.37	110.08	109.37	111.51	111.26	110.26	110.71	110.6	111.5	110.89	112.88	112.67	114.39	112.11	113.27	112.18	113.21	112.5	111.66	112.38	111.64	112.25	111.89	112.71	113.23	110.68	110.91	112.33	109.12	111.02	110.39	110.97	111.8	112.18	110.46	110.56	110.47	109.26	110.95	111.89	111.8	110.75	112.52	112
104.9	107.1	103.53	105.48	104.2	104.77	106.98	107.87	106.36	107.89	105.86	103.41	106.5	105.61	106.24	103.89	106.75	105.62	107.41	104.63	108.76	104.63	107.35	106.44	105.42	105.15	107.56	105.28	108.36	106.48	107.45	107.13	105.83	106.38	106.2	107.55	106.47	107.3	104.64	107.56	108.57	106.22	107.72	107.21	104.19	108.59	106.64	107.71	106.99	106.03
110.71	111.92	111.3	110.68	112.17	110.76	111.82	112.04	113	112.04	113.15	112.2	112.83	110.49	112.18	113.71	112.02	114.01	114.05	112.02	110.28	112.55	110.11	110.83	111.32	112.82	112.6	112.52	110.68	110.59	111.29	110.55	112.79	112.8	110.16	112.1	111.33	112.26	110.06	112.26	112.36	110.79	113.54	111.53	111.41	109.61	112.4	111.95	111.94	111.24
110.25	111.85	110.35	109.65	109.74	110.38	110.03	109.38	110.39	108.88	111.73	108.54	110.06	111.77	113.79	107.81	109.07	110.22	109.79	108.94	109.09	111.81	109.69	108.81	109.45	108.8	107.74	108.31	109	111.19	108.87	111.6	112.67	109.85	111.84	109.78	110.28	110.28	111.76	107.34	108.78	110.86	109.53	110.24	109.41	110.27	108.4	109.42	108.49	110.48
110.6	113.66	113.97	111.41	112.77	111.9	112.17	111.16	112.26	111.35	113.01	111	111.44	111.26	114.33	111.53	113.47	111.75	112.57	113.28	112.77	112.83	110.4	111.95	111.94	110.67	112.94	111.47	111.49	111.06	112.16	111.85	111.41	112.74	111.4	111.66	111.65	110.35	110.35	111.9	113.98	110.74	113.47	113.18	112.18	111.54	111.3	109.29	112.04	111.86
116.07	118	117.31	118.15	119.14	116.85	116.03	116.81	119.25	117.46	117.83	115.86	118.37	118.68	114.87	117.27	120.48	117.66	117.9	118.15	118.21	119.93	118.53	118.77	114.6	117.97	115.2	117.14	117.67	118.5	117.56	119.33	119.64	119.4	119.15	120.76	117.87	117.44	117.54	117.95	117.7	120.25	115.74	116.47	117.82	118.67	118.62	116.09	117.19	116.95
99.872	101.32	98.67	100.91	100.21	99.96	100.95	100.7	100.84	98.413	101.22	98.619	98.951	99.89	99.696	98.923	101.08	99.12	97.991	99.736	100.1	98.687	100.83	101.57	99.695	97.509	99.7	102.7	101.51	98.402	99.974	100.31	99.225	99.904	100.28	100.86	100.69	99.446	97.898	100.79	99.679	98.641	99.977	99.159	99.335	99.564	98.18	100.35	97.927	99.643
105.95	105.2	106.53	107.18	107.55	107.35	104.78	102.71	107.37	107.51	108.42	107.08	106.66	106.9	107.73	106.51	105.1	104.98	106.41	103.04	105.53	107.29	106.77	106.75	104.43	104.89	107.66	109	107.34	105.61	106.77	107.12	109.76	107.17	108.25	105.28	108.98	106.55	106.85	105.65	106.73	106.32	107.71	107.03	104.76	105.37	104.89	107.2	106.09	108.12
112.31	111.62	113.4	108.34	111.01	112.83	115.25	112.03	111.72	111.92	113.87	112.85	113.91	109.87	113.79	113.28	112.15	111.42	112.11	112.97	112.27	111.46	112.03	115.26	110.2	113.62	111.76	111.34	111.16	112.58	112.05	110.71	112.08	111.53	112.89	111.16	111.1	112.55	110.04	111.73	112.74	111.97	109.59	112.07	110.72	111.43	112.96	112.81	111.08	114.4
104.2	104.41	107	104.43	103.08	103.29	106.92	102.5	103.38	106.36	106.59	102.82	103.76	105.51	105.53	103.9	102.39	104.45	105.34	104.41	104.5	101.95	104.17	103.97	106.65	104.64	103.76	102.69	106.12	105.83	104.38	102.7	104.15	104.81	101.47	103.52	103.78	105.17	104.02	103.25	105.09	101.18	104.08	106.31	104.95	105.77	103.95	104.97	103.92	102.38
109.69	109.46	109.43	108.51	109.4	111.56	110.74	109.37	109.17	109.13	109.59	111.13	110.06	110.77	109.78	110.17	109.4	111.16	109.38	111.03	108.34	110.96	111.03	113.33	108.64	110.07	110.83	111.43	110.79	111.49	111.17	109.68	111.13	109.39	108.55	110.74	110.18	109.95	109.37	111.37	108.62	111.17	109.37	110.69	109.97	111.22	109.29	110.56	109.42	111.5
103.63	107.3	104.83	106.14	106.17	104.68	106.8	106.64	107.57	108.86	106.07	105.74	107.86	103.64	105.24	104.88	105.89	105.83	106.52	106.33	105.84	104.22	105.07	106.16	105.1	105.41	107.13	105.85	106.01	105.08	106.85	107.21	104.69	104.73	106.18	104.68	106	106.25	107.97	105.28	104.15	105.29	106.47	104.93	106.16	106.58	106.88	106.54	105.18	102.91
109.7	112.87	112.93	110.34	112.82	112.17	112.18	111.25	112.69	112.99	113.44	110.85	109.82	111.7	111.48	111.22	111.88	115.25	112.15	114.24	111.93	112.22	111.06	109.86	111.75	112.2	113.64	110.45	111.03	111.83	111.43	110.29	111	113.03	110.92	112.78	111	112.8	111.29	110.83	111.96	111.72	111.78	111.48	109.45	111.01	111.26	111.49	112.64	112.67
102.32	103.89	106.12	105.73	105.29	103.43	103.61	103.83	106.26	102.14	105.73	103.69	104.34	106.07	105.15	101.81	105.74	102.32	104.38	103.45	101.58	104.83	107.45	106.28	104.53	103.96	104.01	105.9	106.47	107.77	103.68	101.53	104.08	103.47	101.97	104.32	103.8	103.82	103.29	104.37	104.99	104.25	103.34	106.03	102.08	106.56	103.48	103.52	106.4	107.31
99.681	98.858	99.072	99.87	100.24	99.818	100.68	99.556	100.2	100.51	98.954	101.45	99.073	100.48	98	99.877	100.62	99.196	100.02	99.714	101.12	99.529	98.869	100.39	99.035	100.61	99.872	100.42	98.89	101.51	99.448	99.694	100.6	103	99.717	99.102	101.21	100.31	99.659	99.09	100.74	101.06	99.613	96.559	98.945	97.836	99.728	99.825	100.74	99.154
105.35	104.88	106.65	107.67	106.16	105.06	106.65	104.82	104.16	104.4	105.56	106.19	105.67	103.63	105.92	105.4	105.6	104.75	104.67	103.54	106.04	106.76	105.24	106.04	105.97	106.19	104.76	106.42	106.42	105.58	104.7	107.07	107.85	104.02	105.05	105.65	106.06	104.38	106.87	103.79	103.23	106.51	105.8	105.72	108.45	105.07	105.08	104.24	105.9	105.41
108.97	111.15	109.72	111.34	107.01	109.5	109.15	109.36	110.7	111.94	110.59	110.05	110.28	111.77	108.6	109.2	110.37	111.1	109.27	109.7	109.49	111.2	112.45	111.06	109.04	111.02	109.47	110.35	111.61	110.37	109.24	109.62	108.96	108.74	110	112.34	109.77	111.61	110.48	109.53	112.08	111.51	110.66	109.22	109.43	108.99	110.8	112.39	111.87	110.85
99.814	99.44	99.074	100.59	100.8	98.17	99.546	100.56	98.393	99.063	100.13	101.91	99.076	98.526	98.923	100.73	100.24	101.87	102.04	101.33	96.735	100.03	99.966	100.65	99.688	100.82	101.36	101.85	100.41	99.138	101.94	99.732	99.943	99.767	99.976	101.06	100.4	99.681	100.93	100.16	101.06	99.968	99.155	100.43	101.17	100.52	100.53	99.856	100.12	100.45
98.872	100.17	99.27	97.539	99.415	101.9	100	101.58	98.195	99.108	100.7	99.27	99.479	99.57	99.061	96.697	101.64	101.08	97.38	99.39	100.33	99.283	100.9	102.03	102.75	98.258	100.54	99.354	97.526	97.929	99.763	101.1	101.52	99.498	99.255	99.328	98.276	99.702	102.52	98.913	99.811	99.702	99.051	101.88	100.82	98.988	100.87	97.692	99.236	98.588
99.383	99.332	97.824	101.01	99.341	99.888	99.651	101.65	102.17	99.558	99.056	97.665	100.27	99.129	101.6	100.41	100.32	99.258	99.787	102.67	98.839	99.627	100.61	98.548	100.94	97.529	98.917	101.78	100.29	101.36	99.102	99.113	98.977	98.077	100.24	102.26	99.192	99.374	101.23	99.065	101.32	100.05	100.08	100.48	101.63	103.26	101.22	100.57	100.97	98.138
105.44	105.9	106.81	106.18	107.89	105.64	105.41	105.56	104.86	106.74	104.51	106.67	105.9	104.67	106.77	106.83	107.28	104.92	106.74	107.76	106.48	107	107.19	104.2	105.31	106.28	107.8	105.55	106.65	105.43	104.61	104.2	107.52	107.94	105.22	109.2	106.93	107.89	105.81	105.86	103	103.72	104.91	106.8	105.08	107.68	104.19	107.94	107.09	105.7
98.609	98.739	102.03	98.588	100.14	99.809	102.06	100.52	98.501	100.83	98.755	98.666	99.683	101.65	100.44	101.49	101.28	100.06	98.816	99.421	101.76	99.766	99.749	100.65	100.17	99.624	102.04	100.32	100.78	99.217	99.287	100.65	97.478	102.26	98.839	100.46	99.657	102.39	99.883	97.721	102.4	98.779	98.567	99.287	99.195	101.37	96.87	98.25	99.388	98.945
107.37	108.64	106.15	109.51	105.65	107.62	106.5	105.32	104.73	104.28	105.58	106.86	108.01	107.79	105.73	107.33	106.28	104.71	104.71	106.69	105.88	107.86	103.16	104.66	103.92	104.72	105.87	104.77	105.69	104.75	106.46	107.64	104.86	106.06	105.81	108.31	106.01	104.22	108.03	106.16	108.16	107.4	106.36	103.97	106.12	107.99	106.32	106.61	105.69	106.28
111.77	114.01	111.77	110.32	110.52	111.44	110.37	111.68	112.67	112.44	112.07	113.71	111.47	111.65	110.8	110.63	111.86	112.2	111.68	111.31	110.57	112.58	113.27	111.77	111.33	109.27	112.75	111.45	109.38	113.49	113.17	109.21	109.34	111.8	112.66	113.11	110.68	111.17	111.91	111	110.74	111.51	111.89	110.52	111.35	110.92	111.03	111.78	109.83	110.99
103.9	104.21	103.11	103.23	104.46	105.85	104.46	102.26	104.31	105.51	103.6	103.23	106.22	103.41	106.24	101.82	103.61	104.29	103.56	102.05	104.1	103.98	101.43	104.29	104.66	104.8	101.93	106.01	106.13	104.72	105.13	103.49	107.19	105.13	103.83	103.53	105.08	104	105.03	104.36	103.68	101.47	104.72	105.04	104.73	103.59	103.02	106.07	105.42	105.75
111.72	111.89	111.25	113.03	113.39	111.25	109.39	113.42	113.8	112.26	112.35	111.71	113.09	109.9	111.6	109.77	111.37	111.36	109.58	110.94	110.87	111.23	109.06	112.62	111.24	111.21	114.5	110.92	111.79	111.66	111.52	110.12	112.7	110.3	111.82	112.69	113.8	109.87	111.33	110.16	111.86	111.07	113.61	110.02	110.78	113.49	111.24	110.51	111.02	110.93
112.05	110.47	109.57	112.32	111.67	111.05	111.59	108.42	110.25	109.42	109.92	111.13	110.63	112.87	111.81	109.87	110.1	110.78	109.57	107.81	110.64	109.98	111.52	111.2	111.36	111.86	111.21	108.12	111.23	109.88	109.52	110.12	110.54	109.33	111.86	108.24	111.83	110.69	108.79	113.46	110.12	111.47	109.58	110.1	112.18	111.01	108.85	110.87	111.04	109.22
108.24	107.57	107.04	104.84	108.06	106.63	106.53	106.86	106.91	106.43	109.01	106.61	107.42	107.02	106.25	105.09	107.61	107.05	105.68	107.66	105.62	108.86	107.53	104.76	109.42	106.03	107.45	106.09	107.27	106.2	106.47	106.42	107.38	106.86	107	106.86	108.52	105.49	105.66	104.77	108.58	106.37	105.33	106.9	107.73	109.08	107.17	107.51	109.02	107.15
100.03	97.333	99.843	99.136	99.924	99.191	99.703	102.51	98.338	99.446	97.936	97.725	100.54	99.66	98.947	99.907	99.657	99.679	96.171	99.097	99.149	101.75	102.91	100.48	98.248	97.944	99.92	100.53	98.402	99.743	100.25	101.52	98.486	99.777	100.26	101.77	98.347	101.16	99.134	98.483	99.489	99.582	99.539	100.16	100.98	99.735	99.176	98.524	98.522	100.57
118.26	117.55	118.14	116.82	116.77	117.5	116.53	118.2	116.35	116.27	116.75	118.04	115.44	117.62	115.99	116.43	120.28	117.56	118.42	119.71	117.8	116.97	117.65	117.37	116.29	115.88	117.82	116.97	118.37	115.43	119.12	115.94	119.6	117.11	117.78	119.56	115.49	117.97	119.06	118.08	117.44	120.19	117.17	118.26	118.11	118.19	119.4	119.72	119.88	117.02
106.48	107.63	109.01	108.31	106.31	107.76	106.13	104.4	105.12	104.99	106.24	104.6	103.98	107.1	106.23	104.3	105.43	105.29	106.78	104.66	106.36	106.7	106.07	105.41	107.81	107.47	105.46	106.51	105.68	105.35	106.03	105.85	105.57	105.41	106.23	105.2	106.57	105.42	108.23	105.05	107.47	105.54	106.22	106.26	105.17	106.57	106.78	105.48	105.66	105.4
104.71	106.81	104.23	106.32	105.85	105.21	104.65	106.57	105.55	105.81	106.11	106.36	108.2	106.79	106.33	104.37	104.63	107.27	107.79	106.09	107.33	105.86	107.19	105.55	106.66	104.66	105.83	103.44	107.68	107.47	105.41	105.74	106.82	105.1	106.9	107.05	107.97	106.8	107.23	106.44	105.28	104.45	107.19	108.52	107.85	107.26	106.71	105.49	106.92	107.54
108.44	110.03	111	109.88	108.57	110.12	109.28	108.91	109.39	109.46	109.6	112.49	107.98	109.66	108.19	108.77	110.57	107.8	108.77	110.87	112.22	108.95	110.11	109.25	111.31	109.38	111.21	110.54	109.63	108.64	111.22	109.88	111.12	109.98	109.45	112.09	109.47	109.35	108.83	108.76	111.12	110.58	110.4	108.96	110.54	109.83	108.94	108.5	112.81	110.34
111.18	111.76	111.42	112.97	112.43	112.61	113.98	110.19	112.02	112.38	112.4	112.48	113.68	112.14	112.73	114	113.49	112.12	112.49	112.11	112.53	111.49	111.33	112.2	113.62	111.13	111.28	112.84	113.67	110.68	110.89	112.21	112.65	111.29	111.78	112.67	110.55	113.68	112.29	111.53	111.79	115.03	113.14	110.5	113.42	113.45	111.93	111.53	114.66	109.35
105.12	105.59	104.87	104.79	106.02	105.02	104.89	106.97	104.71	105.1	106.72	104.06	107.92	106.61	106.86	106.58	104.53	107.27	106.18	104.73	105.88	105.32	106.49	105.88	106.44	105.15	107.34	104.49	104.72	107.59	105.21	109.24	106.03	106.69	105.26	105.95	107.23	105.92	105.46	107.65	106.44	104.62	107.45	108	108.29	106.37	105.41	105.17	107.16	104.67
104.83	107.65	106.17	107.62	107.07	107.27	106.74	106.82	105.38	106.9	107.34	106.03	107.49	107.99	108.06	108.23	105.04	108.49	106.4	107.4	107.55	108.67	107.32	109.22	106.51	109.67	107.54	106.46	107.78	108.1	107.2	109.06	106.3	105.94	107	107.24	107.01	109.27	107.96	106.12	107.51	108.48	107.31	109.95	105.59	106.58	106.68	108.24	105.36	108.9
102.81	99.493	102.13	99.383	101.25	101.69	100.41	101.2	103.11	99.627	101.27	101.08	100.09	101.86	98.569	99.773	101.43	101.9	100.46	101.11	102.02	99.75	102.08	99.29	99.837	101.22	99.793	101.07	100.16	100.19	100.17	97.68	101.7	102.64	98.933	99.307	101.77	98.792	99.382	99.981	99.24	99.477	99.894	99.755	98.837	101.07	100.51	99.296	100.03	99.465
105.69	105.59	105.61	101.72	104.85	106.55	105.24	106.33	105.73	106.05	104.62	106.33	108.28	106.55	103.27	105.29	106.77	105.59	109	104.42	106.01	107.58	106.17	106.32	106.1	102.52	105.69	104.73	105.59	106.56	105.29	107.56	107.19	104.24	105.16	105.76	106.69	107.38	104.24	105.78	107.07	104.02	105.17	106.22	103.85	105.22	106.01	104.52	104.19	104.63
103.61	105.53	104.83	103.25	105.1	104.89	103.25	106.32	103.75	104.41	102.34	105.43	107.75	102.29	104.06	104.41	104.8	107.01	104.39	103.73	105.3	103.53	107.11	103.72	103.7	105.48	107.04	104.08	107.02	104.28	104.72	102.07	103.64	106.72	103.28	102.81	103.34	106.21	104.84	104.74	105.59	106.36	102.61	101.48	105.57	106.94	104.19	107.82	105.41	106.38
103.48	101.39	105.6	103.7	105.09	105.47	105.78	105.71	105.17	106.21	103.37	105.36	104.5	104.31	106.59	103.87	103.77	106.19	104.08	104.23	103.54	105.8	104.64	103.72	103.65	105.96	106.09	104.55	102.5	106.48	105.11	106.37	105.15	103.3	107.46	104.93	104.85	105.91	103.37	104.46	105.08	104.83	102.5	104.94	102.84	105.59	103.57	105.07	104.43	105.59
105.33	105.03	106.45	104.31	104.07	103.33	105.12	106.28	104.83	104.89	102.22	104.89	104.12	103.41	104.54	103.93	103.9	106.5	104.55	103.44	104.44	102.98	104.04	106.19	103.56	103.66	105.23	104.91	103.81	101.47	104.51	104.62	102.96	105.15	105.46	106.25	103.81	106.21	103.53	103.15	104.79	103.11	103.52	104.44	104.95	103.49	103.73	103.57	103.26	101.22
105.19	104.5	104.63	107.68	106.05	105.89	104.96	106.89	104.79	103.61	105.25	107.07	107.15	106.77	103.78	102.98	104.85	105.65	105.76	107.2	106.89	106.75	104.34	106.32	105	106.91	105.62	107.14	105.84	105.94	103.39	104.94	105.85	104.64	107.73	104.98	106.52	107.6	107.84	106.22	104.09	106.28	105.39	108.29	107.01	107.03	104.1	104.95	104.71	104.36
109.99	108.92	112.2	111.32	109.62	107.35	108.67	112.36	110.01	109.92	110.32	109.57	108.79	109.15	109.18	109.25	108.96	111.79	111.12	109.29	111.22	111.95	111.12	111.44	111.37	110.76	110.18	110.74	107.23	110.95	109.52	110.02	108.91	109.13	110.75	110.48	109.11	111.69	109.14	110.01	110.3	109.67	112.38	113.36	111.28	112.17	110.43	110.76	111.17	109.92
112.39	111.11	110.29	112.42	112.88	111.41	109.5	110.42	108.18	111	113.5	110.18	111.13	110.5	110.27	111.47	110.84	111.86	108.65	111.68	112.74	113.45	113.05	109.88	110.24	110.22	111.22	111.14	113.17	111.71	113.73	111.49	110.54	110.32	110.7	111.22	111.82	110.12	112.02	111.69	110.51	110.97	111.09	112.25	111.85	110.94	112.64	111.45	110.38	110.93
112.73	112.75	110.78	110.94	109.32	113.27	110.94	111.98	108.9	112.86	110.26	110.05	111.44	110.51	111.67	112.77	112.8	111.73	113.23	111.36	110.83	113.51	112.43	111.72	114.41	112.18	113.01	110.72	112.29	111.49	111.82	112.8	109.99	111.58	110.76	110.91	114.01	111.98	113.04	112.28	111.99	111.9	112.58	110.22	111.03	112.01	114.84	111.21	114.45	113
99.781	102.69	101.31	100.41	100.55	100.93	99.472	99.377	99.587	100.6	98.132	98.324	99.766	100.38	99.872	100.82	99.312	101.66	102.04	98.659	102	100.89	100.88	99.318	100.2	98.977	100.93	101.37	99.063	99.526	100.28	99.751	100.66	100.78	100.04	100.57	101.76	100.88	101.67	101.7	99.911	99.422	100.14	101.69	100.6	102.23	99.494	100.63	98.156	98.597
107.16	111.55	108.72	110.29	110.54	110.11	112.83	110.14	111.09	113.32	110.01	111.7	110.55	111.37	112	110.91	112.61	112.35	108.48	111.06	108.84	109.86	110.11	108.32	110.61	109.82	110.79	110.97	110.14	112.52	111.07	110.41	111.1	111.06	110.5	109.06	109.93	110.46	112.23	108.02	110.73	110.44	109.11	109.85	112.34	108.18	107.71	111.64	110.15	110.78
101.23	100.03	100.7	101.51	99.987	99.507	100.45	100.05	99.554	100.83	101.51	98.163	99.108	101.35	98.412	99.599	100.1	97.999	100.7	102.29	100.29	102.37	100.79	100.11	104.33	100.32	101.21	99.611	102.65	99.649	100.61	100.49	101.38	100.86	100.78	100.46	103.38	101.31	100.57	100.98	102.57	100.6	102.49	99.128	99.177	100.67	101.95	99.048	102.01	102.05
113.75	113.35	112.91	114.2	113.12	113.87	112.87	111.99	110.87	109.77	114.63	111.95	111.8	113.48	114.52	114.21	112.75	112.02	113.52	112.46	112.75	112.79	114.95	113.36	114.53	112.65	113.03	115.23	114.87	108.87	113.42	112.92	113.01	112.46	114.39	111.87	110.63	111.41	113.34	115.51	112.17	111.89	113.61	110.77	114	109.76	112.19	111.68	113.1	112.17
111.03	113.67	112.67	114.13	112.19	112.83	109.75	113.89	112.55	112.4	111.85	110.63	110.61	112.01	111.89	112.01	112.25	111.97	113.13	112.46	109.59	113.92	111.96	110.56	113.7	110.39	112.36	113.34	111	110.77	111.51	111.99	111.37	110.74	112.58	109.06	112.19	111.62	113.69	112.24	113.12	114.48	112.66	111.85	111.03	112.61	110.94	113.08	110.86	111.68
105.45	104.4	104.71	102.84	106.07	103.03	104.52	105.5	107.45	103.35	104.77	104.11	105.64	106.12	107.33	104.43	104.89	104.19	104.6	106.39	103.67	103.32	107.48	103.49	106.37	105.79	103.01	104.73	104.98	104.86	104.69	105.61	104.75	104.43	105.41	104.57	104.43	105.95	104.9	105.3	104.92	104.65	104.64	104.6	105.48	104.92	107.62	105.4	105.62	105.07
103.59	106.38	105.81	105.77	105.38	106.6	108.19	108.54	105.68	108.64	106.99	105.96	105.51	106.74	107.04	105.38	107.92	105.87	105.67	107.81	105.92	105.13	107.73	105.69	107.21	108	106.83	106.78	106.91	107.55	107.67	107.9	105.92	106.46	105.96	108.38	106.11	106.14	106.19	104.11	105.05	105.57	108	107.11	106.33	106.88	106.96	105.91	107.87	107.16
119.67	117.06	116.64	117.34	118.98	116.79	117.83	116.81	118.52	119.56	119.38	118.51	119.61	117.67	117.15	117.76	119.46	116.18	116.2	116.2	120.11	118.41	117.94	117.13	119.79	118.51	117.76	117.34	118.99	116.48	119.87	120.82	116.97	116.16	118.91	117.1	118.18	117.07	118.85	119.15	116.87	118.43	117.15	113.99	116.87	116.42	118.61	116.68	116.2	115.98
111.86	111.32	111.93	110.55	111.39	108.21	110.77	109.87	112.89	112.1	110.56	110.8	110.47	111.22	109.72	109.99	109.69	111.18	108.88	113.14	109.52	109.8	110.65	113.48	110.16	111.72	111.13	110.69	110.41	110.69	110.5	109.21	110.57	110.97	110.95	109.96	109.39	110.18	109.51	109.8	111.73	110.39	111.61	109.66	111.11	111.05	109.95	109.9	110.74	110.83
105.06	107.29	105.28	103.74	105.54	104.67	107.89	105.33	106.14	105.49	105.85	107.82	105.51	106.75	106.92	105.08	106.42	106.23	103.93	106.78	105.97	107.18	105.63	106.63	105.8	103.37	107.1	108.11	105.69	103.85	107.48	105.96	108.36	106.5	106.14	105.84	108.28	105.87	106.99	106.72	106.05	106.41	106.94	107.14	106.08	105.45	108.37	106.47	104.63	106.65
111.73	112.09	109.1	113.01	111.31	110.93	111.34	109.86	112.69	110.99	112.48	109.94	110.76	111.32	110.07	112.96	110.73	112.1	111.8	112.25	112.16	111.45	109.06	110.6	111.74	110.46	111.33	111.31	109.92	112.79	111.9	114.15	112.66	111.75	113.33	111.97	113.08	111.72	110.98	109.39	112.32	112.04	110.61	113.6	111.16	112.68	113.16	113.33	112.6	110.89
106.98	105.42	103.04	103.21	104.88	104.57	103.29	105.98	105.31	104.76	106.62	104.39	105.26	105.79	106.95	104.19	106.69	106.15	106.11	106.45	106.69	106.32	105.12	105.27	106.39	104.76	105	105.7	104.01	104.93	104.36	104.75	106.98	106.07	104.65	106.55	104.39	104.71	103.06	106.84	106.24	105.66	106.47	104.86	104.62	104.79	108.27	107.43	105.11	106.38
105.36	106.22	107.06	107.84	104.84	106.26	106.75	107.11	107.48	107.53	105.18	108.05	104.76	105.13	105.29	105.63	107.18	106.76	106.17	108.67	104.81	105.31	107.2	106.3	106.85	105.73	108.21	104.87	108.22	108.79	104.76	106.79	105.2	106.5	105.92	106.8	107.99	104.38	103.83	106.51	106.04	106.59	108.82	105.45	106.21	107.84	106.38	104.37	105.64	104.36
111.41	112.72	110.79	110.71	110.75	113.6	108.86	113.29	111.99	111.98	112.84	112.86	114.06	111.92	113.97	110.57	113.34	112.8	112.15	111.13	113.08	111.64	112.27	112.21	111.36	111.33	114.57	113.86	111.02	113.04	112.18	110.95	110.86	113.9	111.9	112.96	109.58	113	111.45	111.45	112.4	113.19	112.01	112.7	110.23	112.99	110.31	111.94	111.93	114.09
107.33	105.61	105.32	106.13	106.78	105.94	106.18	107.13	105.72	107.08	103.93	105.64	106.37	106.42	105.92	104.97	104.09	107.34	105.44	107.01	105.12	106.97	106.74	104.86	107.38	106.15	105.06	107.02	104.57	106.46	106.76	105.04	104.86	106.3	105.43	106.83	106.14	106.27	104.84	103.49	107.74	104.93	105.53	106.08	107.15	106.56	106.9	105.01	105.81	106.98
112.86	111.13	110.15	109.76	110.72	109.71	108.22	110.69	111.09	110.11	110.56	111.65	110.67	111.9	111.19	109.49	109.29	109.21	112.53	109.73	113.93	112.12	113.73	110.88	111.85	113.11	110.36	111.79	112.88	112.4	108.28	112	111.7	109.15	110.41	110.38	113.36	109.51	111.94	111.39	113.16	110.18	114.31	111.18	112.46	110.27	112.03	113.23	111.54	112.17
112.11	112.21	109.49	111.55	111.05	108.2	108.33	110.82	111.04	109.24	110.05	111.53	110.62	113.4	110.11	112.14	109.48	109.2	111.35	110.03	111.05	109.88	110.46	111.29	109.4	111.26	111.59	110.44	110.7	113.5	112.26	110.91	111.55	112.36	112.72	111.45	112.5	112.33	111.42	110.96	110.09	111.99	110.35	112.75	109.52	111.27	112.05	110.87	111.11	110.79
101.17	98.651	98.016	99.85	99.793	99.989	97.234	101.24	100.15	98.368	101.02	99.202	99.281	98.485	99.267	98.814	100.96	98.433	98.412	98.375	102.26	99.945	99.196	102.77	99.032	101.04	102.9	99.294	100.48	101.89	97.868	100.41	98.159	99.902	102.29	98.506	101.05	97.535	100.22	98.663	97.442	99.57	99.938	100.29	100.42	100.02	99.145	101.18	99.282	97.876
113.1	111.72	113.45	110.11	110.39	112.65	112.3	110.73	111.1	111.68	111.25	111.78	111.31	111.04	111.43	111.16	111.12	110.82	112.8	109.37	110.44	111.43	110.78	111.8	112.15	109.3	112.04	109.47	112.49	111.74	113.88	111.22	112.71	111.5	113.94	110.66	112.16	112.96	110.98	110.95	111.83	111.08	111.43	110.25	112.4	108.17	111.93	109.46	111.28	110.53
98.447	99.753	98.399	101.53	98.946	100.63	99.236	98.902	98.58	99.987	100.59	100.35	99.202	99.182	100.19	98.962	101.27	100.69	98.059	99.614	98.434	99.389	100.55	97.827	97.152	101.17	102.18	100.95	98.208	102.23	100.3	99.572	100.48	98.718	97.609	98.905	99.316	100.15	99.292	99.847	99.603	100.47	97.548	99.189	102.18	100.04	99.833	100.3	98.977	99.302
111.48	108.6	112.05	109.52	110.78	112.83	113.35	109.38	110.9	109.53	111.66	110.88	110.21	112.89	112.48	111.93	111.99	110.55	109.56	109.89	110.11	109.36	111.99	111.42	111.38	111.15	111.75	112.48	111.09	109.67	109.55	111.73	109.13	111.26	109.07	110.33	109.07	110.77	110.79	109.63	108.93	108.91	109.66	110.49	113.35	111.76	112.98	111.99	108.83	112.61
108.6	112.47	112.91	111.64	108.98	109.63	110.16	107.8	108.46	110.66	110.74	109.48	110.77	110.39	110.71	110.88	110.76	109.59	110.16	111.57	109.26	111.7	109.76	110.69	110.93	109.64	111.98	109.42	108.92	110.18	106.9	111.38	111.57	109.44	108.74	109.76	111.53	110.7	110.08	112.5	109.46	110.78	110.47	110.14	111.54	110.86	109.45	108.84	111.14	108.69
112.98	110.88	112.39	112.81	110.21	113.48	112.87	113.01	111.89	110.11	110.69	112.08	109.98	111.34	113.84	110.89	112.78	110.23	111.52	114.82	113.67	111.06	111.41	111.42	112.82	111.86	110.21	110.71	111.37	111.16	110.27	110.64	111.27	112.76	112.83	112.19	110.74	112.3	112.24	110.2	110.46	112.2	111.54	112.58	109.57	111.88	111.23	112.72	112.75	112.37
105.48	106.36	106.46	105.24	106.11	106.76	106.41	103.8	105.03	104.31	106.49	106.14	104.45	107.2	105.53	104.51	105.38	106.61	106.68	106.57	104.32	103.56	107.43	105.83	107.11	104.78	105.88	106.68	106.19	105.31	106.21	105.91	106.78	107.02	104.51	105.45	104.16	106.39	107.57	106.48	105.52	105.48	105.13	105.21	106.11	103.09	107.77	105.88	104.65	105.46
103.76	104.26	105.29	106.25	104.52	101.16	103.51	103.75	105	103.34	104.54	104.85	102.87	105	103.67	106.18	105.22	107.8	102.71	105.01	103.54	104.81	103.01	104.4	101.4	103.79	103.18	105.21	105.11	105.62	105.02	105.15	105.09	105.1	103.28	103.25	104.87	103.96	103.76	103.82	104.22	105.24	104.11	104.96	104	103.52	103.95	104.83	106.16	105.36
109.73	109.9	108.89	110.33	108.71	109.84	109.28	109.61	109.07	111.21	109	109.01	111.2	110.09	110.68	109.58	113.03	106.69	108.68	108.84	107.43	108.81	110.35	110.25	110.18	108.97	109.8	109.81	111.25	109.77	109.25	108.76	109.25	110.61	109.58	110.51	107.95	109.06	109.16	109.71	109.48	108.57	109.33	108.46	111.22	108.09	110.07	108.28	107.94	110.21
105.25	102.95	103.37	104.42	105.75	103.94	104.28	105.79	103.64	103.46	105.62	104.73	103.19	102.77	104.92	106.42	103.91	103.73	106.64	103.96	103.12	105.24	103.75	102.47	104.57	106.35	106.19	102.96	105.46	104.94	103.32	103.64	101.87	105.06	103.92	102.14	103.55	103.85	102.9	105.85	105.19	105.08	103.54	105.09	105.71	104.65	103.08	106.86	102.26	105.5
103	106.28	106.79	107.89	107.33	105.37	107.48	107.4	106.62	105.4	103.49	106.43	108.02	106.34	107.35	107.64	107.83	108.17	108.73	106.23	105.51	107.88	105.37	105.71	106.38	106.03	107.97	106.96	106.4	109.7	109.34	107.84	110.87	108.03	106.27	105.59	105.3	105.17	107.72	106.37	107.62	106.9	105.51	108.8	104.76	105.93	106.17	106.11	106.79	105.57
105.46	107.5	104.77	106.63	109.43	106.46	107.38	106.93	106.79	107.75	106.48	105.9	107.57	108.16	107.89	105.02	105.96	108.63	105.22	107.05	107.87	106.7	107.63	106.51	105.76	107.38	107.58	108.36	105.92	108.67	106.86	105.81	104.35	107.32	106.45	109.25	108.36	104.78	105.74	106.86	105.62	106.34	107.1	106.47	105.7	106.86	107.66	105.73	107.55	106.7
106.47	107.09	105.15	106.93	105.88	104.73	103.79	106.22	105.3	107.6	106.28	108.63	105.56	106.44	104.68	105.42	108.26	108.32	105.77	108.16	105.64	105.96	106.05	105.54	106.92	105.85	106.67	106.25	104.28	106.65	106.87	107.82	106.14	106.47	104.46	105.65	107.32	105.7	108.67	105.22	104.51	103.02	106.43	106.71	105.98	106.41	106.63	104.04	106.24	105.41
104.46	106.31	106.25	104.18	106.86	106.06	105.78	104.63	103.92	108.19	105.09	104.69	105.96	105.82	105.41	109.03	103.28	105.48	105.14	106.08	106.65	104.6	106.39	103.76	104.28	106.43	104.95	106.19	104.36	105.11	106.95	107.98	106.08	107.58	104.46	104.58	103.74	104.39	105.75	104.61	106.51	104.69	105.58	106.27	106.12	106.01	103.62	104.6	105.19	106.51
114.15	113.95	114.29	115.15	111.69	112.94	111.54	112.89	113.62	114.04	111.42	111.66	114.49	111.57	113.19	114.72	114.89	112.94	114.63	114.3	114.12	112.23	111.5	113.41	112.95	111.97	113.05	112.45	114.47	113.4	111.91	113.1	114.67	114.74	113.46	113.33	110.83	111.87	112.66	113.06	111.23	116.16	112.13	111.56	112.19	111.35	114.81	113.03	112.64	114.53
106.87	109.69	107.11	106.51	106.79	107.59	105.56	107.46	106.2	106.3	105.13	103.9	106.2	107.17	105.05	104.07	105.24	104.29	105.72	106.84	105.35	105.99	106.4	106.36	108.17	106.6	107.12	104.17	106.33	106.7	107.02	107	105.85	105.96	106.19	105.79	107.34	104.83	104.79	104	106.39	105.81	107.25	107.52	105.61	104.47	106.84	106.21	109.11	106.27
99.623	99.368	99.596	99.896	100.88	102.56	97.508	101.11	98.899	100.34	100.61	99.221	101.12	96.806	98.657	98.812	100.28	100.71	99.826	99.122	100.65	100.54	99.403	100.27	100.55	98.462	99.759	99.417	99.611	99.454	100.84	97.112	100.14	100.23	98.025	100.28	101.01	99.747	100.85	99.681	101.41	100.7	98.859	99.439	98.974	97.786	99.329	98.589	101.7	99.843
116.6	115.49	120.53	116.95	118.48	118.23	117.08	118.4	116.46	117.31	117.66	116.62	117.3	119.61	118.75	117.27	115.27	118.25	118.06	116.98	118.53	119.04	118.28	116.13	118.09	118.24	118.3	119.24	115.76	117.43	118.54	117.24	114.87	118.59	118.46	116.95	118.73	119.13	116.78	118.65	117.71	116.58	117.94	116.88	116.9	117.63	117.09	117.47	116.55	120.46
111.89	109.57	112.4	108.46	111.99	109.65	113.18	110.02	110.67	109.11	109.88	112.14	110.84	110.65	111.25	110.95	108.18	112.84	109.63	110.02	111.47	114.22	110.69	113.06	109.91	111.72	111.75	111.23	111.5	110.05	111.29	108.26	109.27	112.18	110.42	111.06	110.68	110.21	111.36	112.2	110.08	111.5	110.68	110.96	113.45	112.03	113.22	109.44	111.97	110.92
108.64	105.2	107.31	102.2	106.34	102.96	104.49	106.98	107.5	104.27	105.16	105.8	104.49	106.6	105.96	106.36	104.76	105.04	103.63	107.05	105.89	105.24	104.56	104.51	107.53	104.49	107.02	107.2	104.66	105.67	105.98	102.6	105.65	104.29	105.56	105.68	104.91	104.92	105.41	104.18	104.9	106.28	105.86	106.51	105.78	105.35	105.55	104.46	104.19	104.82
110.21	112.29	110.33	109.09	109.9	109.42	109.14	109.75	107.76	110.13	109.27	109.4	109.17	109.39	109.17	110.9	109.32	108.17	110.1	110.62	111.9	108.7	108.98	109.78	108.9	110.37	110.63	110.8	109.38	110.61	110.15	109.88	111.31	109.69	109.73	109.48	110	111.51	109.12	111.06	106.38	109.81	110.47	109.95	110.75	110.4	108.45	111.58	109.14	109.58
98.75	98.346	100.41	101.68	100.42	100.16	99.916	100.15	100.53	99.633	101.57	99.094	98.687	98.331	99.286	99.146	97.664	99.841	98.584	99.009	98.881	100.98	100.55	99.194	99.69	98.935	99.516	101.47	101.19	100.24	101.83	101.24	98.274	100.43	99.524	97.468	100.82	97.738	96.388	99.696	100.22	97.593	100.48	99.129	99.077	99.933	99.223	101.42	99.017	99.912
108.35	106.04	107.52	106.85	104.91	106.45	105.89	107.6	108.87	107.2	105.98	107.15	107.33	105.79	105.71	109.16	107.08	107.83	107.86	106.3	105.83	106.76	106.59	106.02	106.34	106.34	107.25	106.07	109.23	108.57	106.17	108.29	106.13	106.38	105.79	104.52	106.95	106.59	107.92	107.58	107.01	106.59	106.19	104.82	105.82	106.04	107.87	107.22	105.1	107.37
112.61	114.44	112.24	112.45	111.18	113.38	114.82	112.01	113.31	111.93	111.78	111.89	115.53	112.39	111.22	111.91	112.26	111.66	110.88	111	112.39	110.83	112.26	112.77	111.79	112.34	112.41	112.64	112.59	112.42	110.89	111.59	113.93	112.42	114.55	109.73	112.4	111.69	113.3	111.11	111.66	112.04	111.8	111.41	112.04	111.19	110.83	111.43	112.22	112.07
104.29	104.78	105.81	107.49	104.68	104.53	105.61	105.54	107.57	106.22	104.67	104.11	106.47	106.26	106.33	101.7	107.75	105.87	106.59	107.99	105.95	106.33	106.2	107.58	103.86	104.02	106.59	106.81	106.46	106.03	107.4	104.57	105.81	106.44	108.27	105.4	105.2	103.24	105.3	106.28	104.85	103.78	106.16	105.88	106.79	106.77	104.35	105.41	108.18	105.37
107.68	104.78	106.54	104.43	104.61	103.51	104.83	106.06	105.13	104.15	104.84	106.93	106.44	106.55	104.64	106.25	104.03	104.09	106.12	106.14	106.21	105.03	104.33	103.68	106.27	105.64	105.4	106.12	105.49	106.25	105.6	104.85	103.74	103.73	105.85	105.27	105.51	103.69	106.33	104.41	105.36	106.47	104.25	105.88	106.31	104.41	107.15	104.71	106.05	104.8
115.67	116.16	115.49	114.78	118.1	114.32	114.38	115.82	115.92	118.2	117.6	116.8	118.38	114.46	116.32	114.66	115.78	115.84	114.09	116.4	119.69	116.9	115.65	115.73	117.43	116.11	114.62	115.74	114.88	115.79	117.82	116.11	116.75	116.78	114.33	119.34	116.91	115.43	113.78	117.59	116.91	117.12	115.06	114.8	114.28	115.95	118.47	114.31	117.84	118.65
106.02	105.8	106.07	107.07	107.01	109.24	107.87	106.9	107.29	102.74	107.51	105.76	107.5	106.27	107.25	107.85	105.74	107.06	106.46	109.91	107.32	109.18	105.67	108.16	109.05	106.29	106.11	107.02	107.25	107.18	105.87	106.6	107.11	106.85	106.5	106.4	106.16	105.73	104.78	107	107.43	106.38	104.68	105.71	106.32	104.19	105.52	107.41	105.81	107
106.88	107.63	107.41	107.12	106.84	107.29	108.41	105.72	108.35	108.79	108.5	106.43	106.81	106.84	106.1	105.68	106.15	107.6	105.38	106.66	105.4	104.58	106.08	106.92	108.12	105.2	105.96	107.16	106.8	105.3	107.2	107.6	107.24	105.84	108.55	107.57	108.1	109.13	107.28	108.53	107.25	105.79	108.66	106.07	107.77	108.1	107.37	105.97	106.72	106.28
100.66	101.29	99.964	101.16	102.28	100.63	99.08	99.333	101.72	102.61	98.849	99.533	97.979	99.9	101.95	103.46	99.921	100.1	101.48	101.06	101.55	104.45	102.48	101.75	100.58	99.142	100.12	101.35	100.5	100.32	100.97	101.33	99.951	100.58	101.27	102.5	101.88	99.875	102.61	102.33	100.59	99.477	100.62	103.42	101.13	100.87	100.28	100.95	103.59	102.95
104.94	105.47	105.93	105.27	108.64	101.81	106.86	105.72	103.42	104.89	103.68	105.34	107.81	106.61	104.03	104.37	106.93	105.96	105.61	106.75	104.89	107.27	104.76	105.82	103.66	105.72	105.68	104.29	106.63	105.99	104.19	104.03	103.96	103.76	104.7	105.94	104.42	104.6	108.2	104.96	107.32	104.7	104.3	105.75	104.54	106.32	104.64	105.04	104.26	106.56
100.75	101.46	102.81	99.006	102.72	101.63	99.699	99.966	102.12	100.57	100.77	101.01	97.854	100.07	99.47	99.243	100.28	102.73	97.724	100.43	100.21	101.78	101.36	99.828	99.698	100.97	98.595	99.664	101.68	99.851	100.53	99.815	99.286	101.15	99.532	99.99	101.65	100.15	99.969	100.39	101.17	99.801	100.24	99.501	98.97	101.32	99.319	99.417	99.779	97.461
109.59	112.01	111.2	111.74	112.08	112.68	113.27	111.77	114.02	113.82	111.7	111.43	112.89	112.59	112.09	112.49	109.88	114.13	110.93	111.2	110.81	111.78	114.57	111.43	111.65	112.52	111.88	112.78	110.3	113.52	111.44	112.13	112.56	109.61	113.04	111.45	110.9	112.88	111.9	113.47	110.99	110.95	114.26	110.41	110.98	111.75	112.79	112.19	112.65	111.9
106.38	107.81	106.04	106.58	107.29	105.81	105.74	105.26	105.12	106.8	105.12	103.28	104.99	104.72	106.62	103.41	104.96	107.26	103.6	105.13	106.06	105.25	105.3	104.13	104.36	105.36	106.09	105.51	105.13	108.16	107.13	105.14	105.39	107.07	104.06	105.41	105.98	105.16	105.26	106.29	105.25	106.93	105.66	104.63	103.07	104.15	107.11	106.27	106.79	102.93
108.56	109.71	109.27	111.6	110.84	111.99	108.26	109.23	109.58	110.59	110.29	109.72	109.66	108.08	109.23	110.56	109.74	109.92	109.48	109.73	107.99	108.34	110.1	109.91	109.65	109.41	109.5	109.39	110.1	110.71	109.71	109.62	107.52	107.8	111.43	109.97	109.89	107.8	110.11	111.48	110.21	111.82	108.37	111.1	108.24	108.22	111.37	111.22	110.75	109.88
104.95	106.59	105.98	106.23	106.59	105.99	105.65	104.22	104.17	105.62	103.53	106.5	105.87	103.53	104.29	105.7	106.33	107.63	103.82	106.34	106.4	104.56	107.35	107.78	104.76	106.46	105.22	107.1	106.18	106.08	103.36	106.22	104.53	105.64	105.9	104.95	105.79	104.92	104.96	106.22	106.58	105.96	108.09	106.42	104.33	105.57	106.2	105.51	105.7	104.26
100.65	100.88	99.975	101.5	101.8	102.16	99.477	97.64	100.54	100.3	99.778	99.961	100.96	103.21	101.31	98.801	98.658	99.969	100.77	99.328	98.772	101.86	99.532	101.52	101.03	101.56	101.81	98.838	102.16	98.535	101.29	100.15	100.96	97.819	100.73	99.995	100.42	100.49	100.61	101.21	102.09	101.12	100.14	98.771	99.145	99.286	99.623	101.13	100.78	99.685
106.9	102.79	107.15	106.05	101.91	105.97	106.47	104.56	104.12	105.4	103.55	106.48	105.91	108.01	108.23	104.16	103.88	106.12	106.77	104.07	105.52	104.25	105.84	106.95	105.27	104.52	105.82	105.08	106.41	104.31	106.85	104.01	105.64	106.7	102.54	102.73	104.97	103.16	104.32	105.02	105.84	105.75	104.34	105.8	106.44	105.21	105.06	103.53	106.55	105.21
111.19	110.55	112.95	112.78	109.7	112.17	112.35	112.04	110.44	110.2	111.13	111.86	110.76	112.1	111.98	113.83	108.7	111.42	112.88	112.62	114.8	112.92	111.83	112.79	111.94	111.5	110.15	112.22	113.25	112.04	111.96	111.84	110.4	112.94	110.26	113.21	111.5	112.73	113.55	111.27	110.89	111.27	111.69	112.54	112.4	112.42	114.34	111.95	110.89	112.11
107.1	106.54	107.63	105.98	105.55	105.67	102.36	103.65	106.22	107.33	104.83	106.58	107.93	105.75	104.81	105.74	105.59	104.62	104.08	106.53	106.07	106.42	106.82	106.95	106.69	106.3	107.68	105.34	107.09	106.4	106.19	105.69	103.89	106.21	106.77	106.45	106.2	108.09	105.85	105.43	107.04	106.67	105.25	107.36	105.95	103.22	107.59	104.98	104.5	105.36
98.13	102.01	100.13	100.54	100.04	98.013	100.17	100.03	99.652	100.82	101.69	97.733	100.32	101.44	99.248	99.646	99.733	99.892	97.51	98.659	98.811	99.07	99.125	99.21	98.319	100.48	98.696	101.35	99.219	100.31	101.26	97.409	99.816	99.217	98.609	99.674	99.728	100.62	100.78	100.37	100.8	99.247	100.98	100.21	99.443	98.184	100.29	100.19	100.04	100.92
105.8	102.61	104.54	104.49	105.32	106.39	107.02	104.01	105.85	104.87	106.98	106.09	105.67	105.97	103.98	106.78	105.37	106.28	108.04	105.04	107.38	105.69	106.27	106.32	105.68	106.33	104.81	104.41	108.09	103.7	106.44	103.3	104.88	105.39	104.39	106.85	106.13	105.92	105.62	105.39	106.34	106	103.59	105.06	106.08	104.52	107.35	102.99	107.27	105.49
107.78	106.66	106.05	105.44	104.67	105.54	104.51	103.66	104.96	107.05	107.08	107.18	105.22	107.47	105.41	106.61	105.6	104.86	105	106.18	106.32	105.22	107.39	103.11	105.81	105.99	107.07	103.94	104.15	106.53	104.75	107.52	106.11	105.75	108.38	105.06	106.66	106.83	107.09	104.66	108.31	104.49	102.46	106.34	107.7	104.02	106.58	104.25	105.95	106.52
107.37	107.12	105.98	105.6	108.59	106.52	105.2	106.73	103.67	103.48	107.46	105.28	104.22	106.71	105.77	105.13	107.5	104.51	106.03	103.78	105.51	105.96	103.95	104.68	107.15	104.02	105.79	105.18	106.37	107.62	107.23	104.48	107.84	104.87	105.18	106.08	104.23	107.23	106.43	106.57	105.71	105.01	104.21	107.95	106.36	106.75	105.02	105.46	106.9	107.93
98.803	98.245	100.17	100.92	99.555	99.296	101.34	99.548	98.497	99.294	99.755	99.704	99.674	100.55	99.83	99.388	100.21	98.777	99.521	97.276	98.165	99.495	100.03	99.68	100.41	100.99	98.98	100.23	100.12	98.631	100.22	99.744	99.973	100.5	99.899	100.15	99.108	100.11	99.448	98.28	101.13	97.937	100.97	100.07	102.06	100.05	97.653	100.31	101.99	98.871
105.67	105.07	103.57	105	105.56	103.56	105.57	105.37	104.87	104	103.63	106.66	104.13	105.96	105.41	105.99	105.08	105.17	105.67	107.5	105	105.08	107.07	105.02	104.7	104.33	104.39	104.55	104.98	105.02	106.61	105.11	105.92	106.3	105.89	107.75	105.86	105.49	105.89	104.17	106.23	106.89	107.41	107.24	104.51	106.14	106.3	103.53	104.64	103.33
107.37	106.35	107.91	108.22	106.05	107.82	105.44	108.15	106.17	107.14	105.59	107.03	105.45	108.22	108.84	107.69	105.02	106.73	106.45	106.94	105.81	108	107.59	105.7	108.33	106.46	106.27	108.63	106.17	106.65	106.52	106.34	105.15	104.39	106	106.11	104.49	106.7	104.03	106.57	105.71	104.84	107.15	109.09	109.07	108.34	108.12	108.36	106.75	105.91
105.4	104.69	105.47	107.38	106.44	106.38	107.78	107.69	107.05	105.23	105.58	107.37	105.81	108.01	105.56	106.16	106.58	107.09	108.23	107.08	108	106.89	106.96	105.5	106.82	104.58	107.26	104.58	107.56	107.82	107.17	105.73	106.54	106.81	106.81	104.65	105.37	106.39	108.56	107.25	106.77	106.93	107.09	108.74	105.37	107.57	106.41	105.97	107.11	104.26
104.8	106.99	105.48	105.38	105.62	104.44	106.04	105.51	107.07	107.83	105.96	105.94	104.45	106.17	106.93	107.39	105.25	107.14	106.23	105.9	106.03	107.16	107.08	108.24	105.29	105.47	105.43	106.83	107.27	107.74	105.81	104.52	106.6	104.91	107.29	107.23	105.72	106.68	107.68	104.12	105.75	105.89	108.83	107.82	105.02	106.8	106.5	103.37	107.55	107.22
113.24	112.85	112.01	109.63	113.23	111.15	112.18	112.47	110.99	112.25	112.32	112.99	113.85	113.89	113.36	113.14	112.69	113.13	111.95	111.42	111.89	111.36	109.96	112.42	111.98	112.83	111.95	111.99	108.32	113.02	111.38	112.01	113.59	112.68	111.32	112.09	112.37	112.05	111.74	112.22	112.69	112.02	111.63	111.67	111.74	112.25	115.83	111.27	110.13	113.24
106.61	106.36	104.82	108.32	106.6	106.06	106.83	107.09	106.9	107.33	107.37	106.73	103.79	105.92	105.19	107.37	107.8	106.51	103.96	108.83	108.68	106.06	107.51	108.65	106.15	105.69	106.98	106.68	103.35	107.68	106.95	107.35	106.53	106.01	105.17	106.21	107.19	108.09	106.75	108.03	105.83	107.43	104.48	104.15	104.01	106.36	105.92	108.89	107.41	104.12
104.79	108.35	106.84	105.16	106.2	105.77	105.02	104.65	107.22	105.08	106.84	105.37	108.08	106.35	105.67	106.36	106.8	108.63	104.68	102.73	106.4	106.33	106.39	104.93	107.91	105.42	106.27	105.66	106.61	103.87	105.59	107.13	106.12	104.09	106.05	103.66	106.17	106.66	106.79	105.56	105.13	106.05	106.96	105.87	105.95	108.26	104.18	107.26	105.03	106.06
108.72	110.27	110.85	110.34	109	109.48	111.32	108.59	112.07	110.15	110.74	110.81	110.76	110.32	109.57	109.27	111.58	112.69	111.03	110.15	112.82	110.69	109.85	108.58	110.62	108.72	110.48	111.01	109.46	112.22	110.23	108.8	110.02	108.65	109.94	112.16	109.45	111.11	111.06	109.21	110.7	112.26	109.31	109.73	109.91	108.38	111.92	109.61	113.76	111.21
111.69	110.56	112.1	109.75	108.92	112.07	111	111.89	113.1	111.46	114.12	108.89	111.63	112.5	110.87	112.91	110.85	109.11	111.94	111.94	109.72	111.11	110.24	111.33	110.92	111.49	110.92	110.13	111.34	110.99	113.1	110.16	109.36	112.28	112	110.79	110.66	110.24	111.13	110.46	109.91	109.41	112.17	111.77	110.89	113.3	111.31	110.92	111.41	110.48
102.61	106.53	104.47	105.28	105.57	107.34	105.95	105.77	106.69	105.83	106.26	104.85	105.33	105.09	103.05	105.25	104.44	104.49	106.08	106.41	106.58	106.53	105.59	104.94	107.41	105.29	106.04	103.43	105.86	106.45	105.08	104.86	104.65	103.8	105.73	103.96	107.53	107.63	104.16	104.91	106.82	103.67	104.29	105.38	104.32	104.4	105.27	105.65	102.76	105.53
103.17	104.95	103.95	107.83	104.6	104.21	103.47	103.62	106.22	105.06	103.27	103.69	103.84	104.84	106.91	101.58	104.83	107.15	105.58	105.74	105.57	103.62	103.71	103.77	107.08	104.81	103.67	104.6	103.04	102.77	103.8	105.98	104.44	105.44	104	106.12	104.85	104.77	102.87	104.43	106.92	103.1	104.21	104.13	104.12	105.94	104.11	105.41	105.48	104.37
112.96	111.58	112.07	109.73	110.17	110.99	113.89	110.4	109.25	110.4	110.01	112.75	110.43	114.37	113.38	112.19	109.96	110.85	109.81	110.72	113.44	111.08	111.75	110.04	110.48	109.4	113.57	112.23	112.31	110.44	113.25	110.54	111.21	111.01	111.3	109.32	111.04	110.69	112.6	112.63	111.56	112.49	111.06	110.95	112.85	111.8	111.12	112.77	110.28	112.49
111.72	112.08	109.86	111.24	113.64	110.02	110.5	111.22	111.54	111.86	112.96	109.15	113.47	111.84	110.88	113.28	111.49	111.87	111.43	110.12	110.41	111.53	110.6	110.21	111.42	113.24	111.84	112.9	111.58	110.98	111.2	111.77	112.24	110.72	110.94	113.28	109.35	110.66	111.65	111.16	112.96	111.31	113.91	112.73	111.29	113.02	112	112.59	111.03	112.4
104.21	106.2	105.46	105.4	105.9	108.05	106.83	106.47	106.64	106.06	105.9	105.34	103.37	103.86	106.52	104.23	105.7	105.62	106.56	106.28	106.65	105.09	106.34	106.44	106.4	104.83	106.34	105.68	106.09	104.41	104.9	104.88	107.69	105.34	107.27	107.19	106.26	106.92	104.87	104.11	108.09	104.46	104.73	102.01	103.82	106.76	104.68	102.79	105.78	105.9
105.36	104.02	104.08	106.28	106.53	105.1	107.28	105.29	105.51	104.93	106.32	104.96	105.86	104.48	107.4	104.7	106.22	106.27	106.36	106.61	103.58	106.23	106.39	106.52	105.49	101.64	104.59	105.95	102.93	106.67	104.77	106.67	107.95	105.16	106.03	105.49	105.95	105.09	106.14	104.32	105.77	107.81	105.75	104.7	105.78	105.13	104.8	105.82	106.01	105.02
106.72	108.17	107.7	106.22	106.12	106.53	106.23	105.67	107.66	106.86	104.9	104.22	105.74	106.61	107.47	104.72	106.38	106.92	106.47	106.69	106.76	103.32	105	105.32	104.36	106.97	105.96	105.9	106.17	105.66	105.74	106.94	105.73	103.83	106.84	107.63	105.55	104.41	104.07	105.73	103.3	104.82	107	105.21	108.35	106.63	104.27	106.62	105.8	106.45
105.25	105.7	105.96	104.73	104.78	107.08	104.09	107.78	106.87	103.83	104.55	104.73	106.24	106.22	106.3	104.63	107.98	105.82	106.6	104.99	105.62	105.4	106.36	106.57	104.88	106.25	105.13	107.39	106.64	108.03	106.93	104.86	106.88	104.36	104.56	106.62	105.37	107.53	105.59	106.33	107.91	107.09	105.27	103.77	105.03	106.36	106.24	104.71	104.05	105.79
100	101.87	100.83	100.86	99.436	100.55	102.98	101.42	101.09	100.86	101.79	99.674	102.18	100.43	102.78	101.25	100.26	100.16	100.29	100.59	99.825	101.83	100.61	102.18	100.72	104.48	100.11	101.35	99.84	101.32	101.19	101.17	99.216	98.517	102.75	100.83	98.085	102.2	99.725	102.13	103.08	99.624	100.5	100.82	100.46	99.91	101.97	100.2	101.74	100.46
104.44	105.48	105.14	103.1	103.55	103.17	103.85	104.33	104.44	102.17	104.16	104.45	105.01	106.52	103.7	104.53	104.82	107.26	104.83	103.88	102.9	103.68	105.21	105.63	105.87	102.2	107.33	103.05	102.85	103.47	106.02	102.64	104.58	103.65	103.42	102.88	105.69	105.13	105.1	104.03	102.9	104.45	104	103.47	105.95	105.39	99.984	104.86	105.35	103.49
100.45	99.004	100.49	99.955	98.843	98.539	100.25	97.807	100.53	98.58	97.877	100.81	99.994	101.7	98.958	100.16	99.971	101.79	99.752	101.12	100.31	97.447	99.79	99.323	99.744	98.471	101.75	100.26	100.27	101.5	99.027	102.42	99.459	99.618	101.33	100.83	97.223	101.08	98.917	98.073	98.243	98.672	100.85	101.17	102.23	98.519	98.589	99.156	100.81	100.77
106.68	105.1	106.07	104.84	106.02	105.07	107.25	104.75	104.86	103.95	107.3	106.41	105.32	105.95	105.28	106.17	104.92	108.13	100.4	107.93	105.35	105.77	106.23	105.33	106.74	106.24	105.51	106.81	107.68	108.16	105.27	106.24	104.8	104.69	106.94	108.66	104.22	107	105.11	105.99	104.98	104.9	107.06	105.53	107.41	105.3	105.39	107.3	105.36	107.46
105.06	105.67	104.82	106.42	106.64	106.5	106.89	105.83	105.83	105.67	105.07	103.85	109.29	104.56	104.69	104.87	106.54	104.16	105.28	104.92	106.52	106.22	104.47	105.22	106.79	107.63	106.15	106.4	105.36	105.37	105.56	105.38	103.45	103.78	105.67	106.71	105.39	106.61	107.14	105.91	104.31	105.3	106.33	105.29	105.75	104.42	105.72	103.82	106.53	106.82
100.2	100.5	102.95	98.577	95.924	99.99	98.29	99.014	98.653	101.2	99.173	100.22	100.26	98.478	101.3	100.91	99.095	98.789	100.96	100.22	99.837	98.658	99.688	99.696	101.26	100.93	100.1	101.61	98.53	101.14	100.02	98.04	100.49	99.844	99.647	101.61	98.781	99.745	100.32	99.338	99.992	100.53	100.67	99.422	101.05	96.946	100.37	100.29	100.68	98.177
106.22	107.95	106.77	105.62	107.51	106.81	105.85	107.17	107.79	106.68	109.63	104.73	105.74	108.19	107.69	108.11	107.2	105.48	105.46	109.01	107.09	106.11	106.44	105.13	106.55	107.41	105.36	107.72	106.06	106.74	107.02	108.38	105.95	105.65	105.75	108.32	110.16	107.67	105.48	107.01	106.37	107	108.29	106.65	106.75	107.08	106.05	107.28	107.42	106.85
111.69	111.7	114.12	111.8	110.64	111.35	112.57	110.21	112.28	111.96	112.46	111.68	110.02	110.45	110.95	110.23	111.95	112.58	111.21	112.46	109.03	112.44	111.12	111.25	109.75	111.6	108.59	111.98	112.88	114.22	113.67	111.74	111.22	111.44	112.89	111.57	114.36	113.05	110.94	112.2	113.52	112.18	112.31	112.19	112.2	108.44	110.06	111.79	112.25	111.9
109.48	110.52	108.95	107.81	111.39	109.47	109.56	111.49	109.62	107.73	110.51	109.91	110.77	108.29	111.38	108.98	108.8	108.96	109.87	109.03	109.47	111.39	109.9	109.76	109.69	109.53	109.1	107.19	111.57	109.1	107.07	111.51	112.38	109.92	109.15	111.06	109.64	110.13	110.35	110.02	110.26	108.56	107.74	110.12	110.93	110.55	110.36	108.79	108.76	110.48
113.36	110.03	113.63	111.21	110.03	110.87	110.09	114.09	110.4	111.45	112.27	113.11	110.91	114.38	109.3	111.48	112.15	113.79	111.15	109.72	110.96	111.8	112.73	109.12	112.49	112.36	111.69	114.46	114.16	111.41	110.95	110.9	112.32	111.41	110.61	111.27	111.39	109.25	110.76	111.8	111.16	111.41	110.84	111.77	111.51	111.08	112.79	110.53	109.51	112.56
106.2	104.23	103.27	106.32	105.52	106.51	104.18	103.29	103.95	105.06	105.24	104.48	104.53	105.3	105.01	107.08	106.53	103.27	105.4	106.15	107.31	106.15	104.32	106.33	106.44	104.84	105.65	105.55	104.63	106.15	106.3	105.45	105.51	105.39	105.66	104.61	105.94	107.18	105.02	105.36	105.77	104.22	105.37	106.18	104.36	104.75	105.7	105.24	106.73	106.35
105.59	106.17	106.55	103.88	105.35	104.98	107.95	104.65	105.04	105.02	107.35	105.1	106.52	104.29	105.68	106.34	106.04	107.37	105.5	106.1	104.34	104.71	107.34	106.16	105.83	104.24	105.01	106.72	104.57	103.71	106.69	105.49	106.68	104.63	105.57	104.93	105.46	105.23	107.03	107.63	104.1	106.5	103.75	107.54	106.24	107.43	103.98	103.27	108.4	103.84
108.6	109.67	109.97	109.95	109.4	111.9	108.9	110.53	109.94	109.95	110.37	111.3	108.31	111.17	111.47	109.33	110.14	109.17	109.77	111.91	110.14	108.64	111.13	110.45	109.71	108.32	110.08	111.14	110.9	108.6	110.38	108.84	111.34	109.3	109.56	111.54	107.44	108.37	112.15	110.12	109.74	111.44	112.03	109.79	111.72	112.8	110.77	109.71	109.03	112.8
111.1	111.32	111.31	112.77	110.64	111.91	111.97	114.06	110.13	111.66	113.41	112.48	110.72	111.89	111.49	112.55	111.29	112.54	109.15	109.69	108.71	112.65	112.1	110.41	112.86	109.57	112.22	110.8	110.66	110.8	111.4	111.71	110.86	114.16	114.1	112.25	111.94	109.06	112.77	111.55	112.13	113.05	110.8	111.23	114.08	108.62	110.35	109.74	110.72	112.15
112.06	109.38	111.48	113.75	111.46	111.27	110.98	111.01	111.04	112.7	110.55	111.21	110.87	109.75	111.84	111.49	112.55	112.7	113.49	111.99	109.84	109.64	112.55	111.01	110.59	112.92	109.72	109.73	109.48	113.22	112.95	111.75	111.9	112.02	110.86	113.53	112	112.42	110.31	111	112.09	112.25	112.61	112.25	112.21	110.18	111.96	112.31	110.61	110.97
106.94	104.8	107.39	104.92	104.49	103.18	105.73	102.89	104.19	104.98	103.31	105.39	105.02	104.62	106.07	105.21	106.62	103.5	105.51	106.99	106.25	106.1	107.58	104.86	106.35	105.51	104.4	106.47	108.66	106.1	104.62	107.5	103.49	105.35	106.55	104.49	107.29	106.49	106.37	106.43	105.77	103.81	106.79	106.87	105.37	105.78	107.28	106.72	107.78	105.72
103.94	105.08	106.4	104.48	107.27	103.85	107.3	105.53	105.66	106.45	105.22	107.08	104.48	108.85	105.44	104.54	106.15	105.87	105.71	106.18	103.88	105.05	105.93	105.02	104.8	105.08	107.99	106.55	106.94	104.15	105.09	105.6	103.24	104.78	106.07	104.13	104.81	106.06	105.39	105.08	106.23	106.48	106.26	110.46	105.84	106.29	106.79	105.48	105.72	105.65
110.69	108.07	110.63	112.18	106.92	109.31	109.57	107.96	109.79	109.91	110.36	109.62	111.9	109.4	109.4	108.23	109.27	109.65	108.75	110.87	110.17	111.54	109.21	109.49	110.95	108.19	109.97	111.58	109.63	110.43	110.34	111.62	108.57	110.55	111.22	109.53	108.26	107.54	108.82	108.94	109.99	110.16	110.1	107.41	109.93	109.9	110.77	108.86	108.29	108.56
101.95	103.41	100.26	100.23	102.42	102.47	98.826	101.18	100.89	101.51	101.61	100.87	99.901	98.41	99.053	99.965	98.512	98.612	101.97	100.5	99.752	102.36	99.22	98.199	101.89	100.74	101.57	98.745	102.46	99.743	100.24	101.98	100.01	100.19	99.549	101.28	101.63	101.01	98.334	99.796	100.02	98.923	103.01	99.98	101.29	100.01	100.16	101.6	100.44	101.14
110.99	110.78	111.02	111.39	111.39	108.04	111.71	111.54	110.24	111.09	113.3	112.84	109.91	113.54	110.57	111.73	112.72	111.26	111.64	111.97	111.16	111.18	112.78	112.89	111.86	110.86	109.46	111.51	111.17	109.4	110.83	113.29	110.95	109.12	111.37	109.73	111.77	111.87	108.96	111.23	109.68	111.89	110.73	110.83	110.03	111.25	114.2	109.89	111.7	110.48
101.13	102.65	100.8	99.583	101.48	99.522	102.35	99.559	99.368	101.66	100.82	101.55	101.88	98.622	100.18	101.55	101.92	100.07	101.21	100.32	99.272	103.24	100.92	101.08	100.81	103.19	103.08	100.04	100.39	102.49	101.69	100.65	102.84	101.65	101.73	102.09	102.91	99.594	101.63	103.78	100.27	101.21	100.14	101.98	100.34	102.46	99.778	102.29	100.16	101.42
107.45	104.74	106.45	106.19	105.06	104.73	105.69	106.74	106.18	107.39	105.92	106.06	106.32	107.24	108.24	106.71	105.94	107.17	106.05	108.81	107.94	107.39	104.95	108.09	108.52	105.44	105.87	107.68	105.67	107.23	106.79	107.23	104.52	107.21	105.9	104.29	107.5	107.3	106.17	105.97	106.87	105.24	106.15	105.54	106.43	105.84	105.78	102.59	105.71	107.15
114.51	109.26	110.67	110.71	110.69	109.3	111.69	111.43	110.73	111.22	111.77	113.53	112.81	114.62	110.95	113.36	111.93	112.3	112.05	111.3	112.85	112.06	111.34	112.42	110.45	110.89	110.27	112.67	112.79	113.55	112.51	112.65	111.32	109.5	111.8	112.83	111.14	112.25	111.02	113.04	111.83	112.22	113.86	110.54	110.08	112.04	112.19	110.62	109.43	111.67
107.25	105.19	105.34	105.09	104.12	106.89	105.66	105.13	104.53	105.12	104.08	106.55	104.16	104.28	104.91	107.26	105.44	104.66	105.22	103.78	106.99	105.09	105.09	105.37	104.2	106.28	106.63	106.55	107.43	105.13	105.49	103.31	108.94	105.31	105.75	106.11	106.6	103.07	104.7	106.8	103.96	105.57	106.46	103.72	107.32	105.92	105.77	105.6	105.82	106.41
99.02	99.769	99.375	101.92	99.403	101.17	98.309	99.412	99.417	100.92	100.17	99.665	97.159	101.28	101.63	102.03	100.18	100.88	99.471	99.327	99.099	97.437	97.991	98.264	97.252	100.18	100.23	101.96	98.828	101.62	99.501	101.57	99.583	100.58	100.81	100.77	101.08	100.03	96.458	100.29	100.52	101.64	100.57	101.56	100.12	97.465	100.22	99.713	99.572	99.736
98.939	100.74	98.899	98.728	101.17	101.58	100.5	98.161	100.65	98.385	99.865	100.58	100.86	101.07	100.84	100.49	100.43	100.02	99.989	98.835	98.16	99.512	99.296	99.986	100.38	99.225	98.737	98.684	102.43	97.865	100.27	99.494	99.204	97.333	101.32	101.04	98.469	101.3	97.64	98.561	100.55	99.823	100.56	98.431	99.656	99.25	99.325	98.727	99.368	102
102.35	101.52	99.527	98.514	98.966	99.879	99.978	100.63	98.637	99.473	100.2	99.473	99.37	100.14	97.477	103.65	100.36	100.31	102.04	101.32	103.62	101.09	101	101.38	99.514	100.37	101.54	101.5	101.84	102.45	100.06	99.646	100.4	100.62	102.82	99.632	100.94	102.32	101.19	99.59	100.07	100.49	99.225	99.842	99.864	101.65	100.59	99.523	101.23	99.229
105.87	104.37	104.73	102.31	105.97	103.68	105.59	106.37	106.95	105.6	103.85	104.65	103.19	104.59	105.16	101.42	103.48	104.85	106.08	106.96	105.47	105.51	106.04	103.28	104.66	102.8	105.62	104	106.78	105.6	102.03	105.83	105.1	104.95	103.99	103.57	102.81	103.99	104.09	104.87	104.34	103.3	103.24	103.57	104.51	104.18	105.2	105.39	103.68	103.99
99.432	97.728	98.648	101.55	99.024	100.47	100.45	101.19	100.05	99.286	100.29	99.708	99.69	99.381	99.688	100.25	100.99	98.712	99.308	99.501	100.76	96.364	99.826	97.903	99.782	97.856	99.625	100.26	99.1	100.47	98.835	100.07	99.297	101.13	99.893	100.96	99.728	101.02	100.59	99.748	98.978	100.54	97.019	97.479	99.167	98.13	101.05	101.26	98.777	100.67
116.78	115.94	117.77	116.92	115.39	116.09	114.31	116.28	117.18	117.34	113.27	114.98	117.68	116.8	117.1	112.99	114.37	115.84	117.41	118.66	117.25	115.93	115.15	117.92	116.55	116.93	116.62	116.18	115.28	115.41	115.05	116.58	116.1	114.85	115.89	115.7	115.47	117.61	117.19	117.91	115.25	116.04	116.27	116.8	117.52	114.77	115.48	115.3	116.26	115.67
112.8	114.02	111.68	112.89	109.47	110.62	113.79	111.01	110.67	111.26	111.71	112	109.82	112.35	110.56	112.12	110.9	111.98	110.5	112.39	112.46	108.78	111.23	112.57	109.62	109.03	112.88	111.25	111.23	112.45	111.33	110.98	109.69	109.57	111.08	110.06	109.94	109.93	110.11	111.94	110.63	109.95	111.92	109.81	109.44	108.77	113.67	112.68	112.19	113.39
110.65	108.53	111.23	108.59	110.67	109.91	110.62	109.08	108.03	111.22	110.38	110.51	110	111.55	109.88	110.04	110.51	111.92	113.1	108.67	108.94	111.06	109.78	108.74	108.84	111.02	112.18	111.54	112.53	111.27	110.55	109.8	111.93	111.93	109.99	111.43	110.03	108.8	110.62	114.08	110.3	107.53	107.13	111.75	112.31	108.59	110.22	110.19	111.74	111.91
109.88	112.61	111.53	109.87	109.07	109.62	110.58	111.52	110.34	109.87	110.18	107.4	108.84	111.13	112.38	109.57	109.95	112.12	111.26	109.82	112.07	109.98	107.49	111.24	110.51	111.04	111.11	109.69	109.9	111.29	110.19	110.59	109.94	110.59	106.62	110.4	110.78	110.86	110.45	109.16	110.83	110.87	112.37	111.36	109.77	111.72	111.29	109.86	111.99	111.23
104.05	104.39	106.05	105.78	105.26	104.49	105.43	106.45	108.17	106.58	105.83	105.26	104.58	106.22	107.87	106.2	107.02	107.02	107.35	106.16	106.5	106.66	106.88	104.86	105.21	105.55	105.18	104.96	107.89	105.16	106.03	106.05	109.29	106.3	103.84	105.77	106.13	106.48	105.98	104.71	105.88	105.41	106.29	105.98	106.44	105.41	106.06	103.87	105.5	107.55
112.56	109.13	109.93	110.55	110.61	109.21	110.62	110.21	110.37	109.6	110.23	113.32	109.89	109.21	111.61	111.63	110.35	110.48	109.21	110.81	110.32	111.21	110.45	109.46	109.4	110.84	107.93	108.98	111.84	109.01	109.05	109.42	109.92	112.27	110.35	110.98	109.57	111.77	108.64	108.66	109.54	109.54	107.27	108.7	109.84	107.62	110.88	109.63	111.11	107.75
103.29	106.54	106.13	102.69	104.96	102.97	103.66	103.78	105.59	102.95	102.88	105.07	100.84	104.19	102.97	103.87	103.34	105.22	105.89	101.48	103.42	103.62	104.4	103.08	102.72	105.63	105.22	105.62	104.17	102.24	104.1	102.07	103.1	103.22	105.98	104.48	102.64	104.44	106.92	103.32	103.07	103.89	104.51	105.08	104.04	104.6	104.44	105.08	103.47	103.67
113.4	110.65	112.79	110.33	113.45	111.37	112.31	111.87	111.59	113.38	114	110.45	113.53	111.72	112	111.43	111.43	110.75	111.64	110.13	111.12	112.41	111.93	111.4	113.37	110.84	111.54	111.21	110.77	112.16	112.74	110.51	111.52	110.55	113.77	114.48	109.59	111.29	111.88	112.22	110.75	113.62	112.71	111.13	112.94	113.05	111.65	113.3	111.52	111.09
103.27	105.43	103.19	103.89	105.91	101.81	105.51	105.79	103.02	104.37	102.7	106.44	104.61	105.49	103.99	105.01	103.95	103.19	103.58	104.94	105.6	103.98	100.4	102.9	106.72	104.25	104.36	103.37	103.3	103.9	105.54	102.14	105.97	104.83	104.01	103.94	104.68	101.8	103.71	104.94	104.38	105.43	103.47	103.45	101.39	103.47	105.8	105.05	101.47	103.77
106.53	105.4	103.51	105.54	105.23	105.16	105.15	103	105.65	106.3	105.89	104.62	106.3	107.74	107.61	106.71	106.51	104.33	106.61	104.78	106.28	105.78	103.52	106.99	105.55	104.38	106.75	106.03	104.61	106.94	102.62	106.47	104.29	108.2	106.37	106.6	106.74	104.32	104.84	104.68	104.05	107.42	105.52	105.8	104.16	103.62	106.62	105.22	106.11	104.09
100.56	100.18	97.502	96.976	99.849	98.359	100.13	97.848	97.378	100.46	100.29	100.2	98.381	98.534	98.038	100.3	99.957	100.6	99.999	100.46	98.239	100.38	98.2	100.83	101.69	99.676	98.975	99.38	99.96	96.746	97.28	98.929	98.135	99.37	101.17	99.907	100.86	99.072	99.531	100.27	99.653	100.24	100.66	100.88	100.4	100.89	100.44	98.369	99.76	100.35
111.08	112.53	109.93	111.95	111	112.64	110.96	110.16	111.23	111.41	112.44	111.56	111.32	112.48	109.88	112.98	113.06	111.79	112.79	112.41	110.56	112.82	111.01	113.36	111.16	109.98	113.26	111.56	110.91	111.69	112.15	111.54	111.2	110.62	111.11	112.87	111.97	111.58	111.24	111.24	112.59	113.22	112.38	112.78	112.96	112.67	112.34	111.45	112.38	113.21
111.76	109.81	110.18	111.49	111	107.75	111.33	113.47	111.33	111.97	111.37	109.11	110.7	110.15	110.68	110.37	109.91	110.44	112.8	110.33	110.2	112.74	111.04	110.28	109.53	111.52	109.6	111.12	114.04	107.38	110.05	112.07	111.89	109.73	113.39	112.46	110.36	112.7	110.53	111.74	111.61	109.07	112.81	112.74	110.8	112.36	111.14	110.78	112.79	111.21
105.33	104.62	107.24	105.58	106.29	107.36	106.41	107.93	109.2	103.5	107.22	106.38	106.63	105.21	106.05	105.7	104.64	108.47	107.6	105.48	105.72	105.61	106.88	106.44	106.86	106.5	107.05	104.87	105.82	106.66	105.29	106.55	105.87	105.66	108.15	104.58	106.6	107.1	104.04	106.44	106.5	106.64	105.56	104.71	103.35	103.48	105.7	105.87	107.92	105.51
110.88	111.5	110.39	114.13	110.77	109.78	111	111.67	111.43	111.48	110.33	112.49	111.34	109.92	109.11	110.8	112.14	112.36	110.26	110.35	112.34	109.62	109.7	112.89	109.47	112.83	112.08	111.76	111.99	111.23	112.87	111.45	111.75	111.54	111.56	111.41	111.85	112.85	110	110.54	112.88	112.33	111.73	111.1	110.68	110.96	111.36	112.15	112.58	111
117.43	117.64	117.52	116.95	118.91	115.87	118.3	118.14	116.28	116.15	117.63	120.23	118.99	117.25	116.76	118.15	116.27	119.15	116.45	118.19	117.4	119.16	117.07	117.95	117.46	118.93	116.45	118.44	114.73	118.96	116.89	118.47	116.96	117.07	120.41	115.88	116.65	118.02	117.01	117.22	118.08	117.32	118.61	119	118.19	117.17	116.78	119.8	118.71	116.38
106.25	107.13	106.4	108.12	105.74	106.81	107.23	109.02	105.81	105.21	105.97	107.17	108.58	107.69	105.57	108.46	105.97	108.03	105.6	106.74	107.13	106.72	106.17	107.8	108.99	105.09	107.42	107.58	106.39	108.14	104.34	109.21	105.72	108.63	105.59	105.99	105.08	107.07	107.08	106.22	107.57	107.33	105.46	103.74	106.46	107.24	106.49	107.3	108.6	110.01
103.7	107.52	107.53	103.49	103.15	109.81	105.68	107.26	105.94	105.42	107.42	106.45	105.33	106.99	106.78	105.02	105.41	108.12	106	107.79	106.53	106.63	105.97	106.29	108.9	105.23	108.89	104.77	106.97	108.01	105.74	103.45	105.7	106.38	106.49	107.37	106.61	105.66	104.75	107.2	107.03	104.98	103.53	106.42	106.09	106.49	103.85	106.68	107.25	103.31
111.88	111.13	111.92	111.32	110.6	112.38	111.71	112.05	112.28	113.85	111.54	110.89	111.69	111.77	112.47	110.22	111.81	111.51	112.7	111.83	110.97	112.1	111.23	111.16	111.63	112.73	111.32	110.85	112.76	112.3	112.55	110.71	111.32	112.6	110.46	113.34	110.38	112.73	113.13	111.18	111.27	111.64	110.82	112.17	112.31	113.36	110.74	113	111.69	111.93
98.824	103.14	99.211	101.26	99.503	97.54	98.8	99.162	101.39	100.33	99.393	100.82	101.26	99.063	100.99	100.15	101.41	99.89	102.55	98.633	99.621	98.738	99.526	101.35	99.647	100	98.526	99.768	99.605	98.06	100.98	98.193	101.33	98.776	98.905	98.903	98.984	99.67	100.92	100.88	100.93	100.09	98.625	98.305	98.419	100.61	99.905	100.47	99.52	99.808
107.57	105.49	107.99	107.48	105.88	103.76	106.28	105.77	106.43	105.08	106.73	105.71	104.37	106.1	106.27	106.68	108.42	106.39	103.73	106.54	102.36	106.04	106.49	107.47	106.43	107.41	103.36	106.7	104.52	106.43	104.52	105.56	106.35	107.33	104.39	105.53	104.12	108.05	105.85	106.45	103.02	104.74	107.36	106.28	105.94	106.81	107.37	108.08	109.32	105.58
111.47	112.64	110.34	112.11	111.43	111.99	110.07	112.49	112.06	111.61	109.62	110.14	110.56	109.99	112.75	111.99	112.46	110.83	112.61	111.13	112.19	111.12	112.47	109.59	111.93	110.96	113.21	113.24	109.42	112.62	112.39	111.49	111.86	110.42	111.66	110.69	112.74	110.98	111.06	112.16	112.04	110.95	110.27	109.87	112.11	110.57	112.18	111.41	112.92	113.07
113.81	111.39	112.12	111.28	112.64	108.7	110.64	112.34	115.3	112.32	112.41	108.86	111.72	113.13	112.38	113.14	111.07	110.44	112.42	111.58	110.62	110.05	110.41	111.87	110.21	111.48	113.74	111.82	111.06	111.45	111.93	110.78	112.13	110.56	112.43	111.6	111.9	110.11	113.3	111.67	109.65	111.6	110.22	112.99	111.01	114.32	112.77	108.35	113	111.08
120.93	117.33	118.19	117.92	117.78	115.16	117.22	116.83	117.95	117.91	116.89	117.73	116.94	118.13	117.25	116.5	118.04	117.81	116.73	116.53	116.64	118.6	118.92	116.5	116.36	118.49	118.84	119.05	117.79	116.01	118.46	118.02	116.86	116.39	118.53	117.04	117.96	117.09	116.58	118.49	117.2	117.35	117.05	119.4	119.58	118.32	118.36	116.07	117.95	116
99.01	99.942	98.89	96.53	99.926	98.079	100.51	100.7	98.952	99.7	100.9	101.1	100.36	100.24	99.471	100.24	100.86	101.26	100.14	100.89	98.553	100.18	100.73	99.567	99.535	99.069	99.086	99.535	97.504	101.25	100.76	98.387	100.31	101.16	98.928	101.47	100.62	100.94	100.49	102.22	100.61	98.079	100.46	100.69	99.161	101.35	98.705	100.01	101.5	98.439
112.97	114.62	113.91	111.56	110.08	110.73	112.52	113.12	113.31	111.41	109.81	110.36	112.71	113.12	113.15	113.65	110.89	112.49	112.13	113.12	110.5	110.22	109.99	111.18	113.08	113.29	113.2	110.85	110.86	111.26	110.1	112.1	111.3	112.28	112.41	113.92	112.69	112.07	112.48	111.99	111.9	112.56	110.74	111.4	111.52	112.75	110.49	110.88	111.73	112.72
110.63	112.22	112.17	111.02	112.6	111.85	112.02	112.04	111.53	111.45	112.17	111.23	112.26	112.61	109.61	111	111.17	109.38	111.2	111.6	112.6	111.58	110.8	111.13	111.27	113.47	109.91	110.26	113.97	112.27	109.96	110.78	111.76	109.9	113.23	111.54	112.62	112.88	110.63	112.09	110.6	113.56	110.43	113.62	110.44	109.84	112.04	110.57	112.13	111.54
111.33	108.9	112.39	111.34	110.31	110.91	110.72	110.79	110.55	111.38	110.32	109.37	107.72	111.67	110.97	111.7	111.99	110.66	111.11	108.74	111.38	109.17	110.46	110.01	112.06	108.74	110.27	109.71	109.84	112.09	111.86	110.1	110.54	111.46	109.64	109.16	110.9	112.18	113.09	108.58	112.45	111	112.92	111	111.16	109.82	109.91	110.72	108.41	109.64
101.91	102.18	99.516	98.86	101.04	99.625	100.24	99.404	101.03	100.42	99.998	99.322	100.34	101.37	100.69	101.81	99.495	101.75	100	99.535	99.661	97.826	98.064	99.714	100.83	101.32	101.25	101.08	99.279	101.18	100.28	100.83	100.59	100.86	99.107	100.48	101.26	100.93	99.546	101.8	102.19	101.61	98.816	98.991	98.81	101.15	98.375	100.66	100.36	103.05
108.9	112.01	112.64	112.02	110.95	109.12	110.66	110.13	109.74	110.23	112.19	111.06	111.37	111.57	112.01	110.97	110.72	111.75	112.89	111.23	112.16	111.82	113.35	110.79	112.77	111.32	111.22	114.59	110.71	111.97	110.9	109.75	112.82	113.04	111.39	111	109.61	110.4	111.9	109.87	112.44	110.61	111.87	111.6	111.29	112.13	111.74	112.82	112.29	111.35
110.28	112.09	110.26	109.96	109.2	109.34	111.68	112.42	111.9	111.63	109.21	109.89	110.02	111.3	111.06	112.5	110.67	112.42	111.26	112.78	112.49	110.99	108.57	113.62	113.25	111.91	111.11	110.37	109.27	110.97	110.82	112.55	112.03	109.75	111.11	110.34	113.86	110.31	111.65	111.52	111.64	111.65	110.16	110.7	111.14	111.11	113.68	112.36	112.19	109.43
99.829	100.48	100.67	101.74	99.607	100.36	97.934	99.331	99.338	98.536	101.97	100.08	98.853	97.987	100.57	98.301	97.712	99.097	99.528	100.55	97.923	101.64	100.72	99.957	98.243	102.84	98.134	98.902	98.513	98.997	99.458	101.15	98.426	99.558	103.29	100.83	99.348	100.69	100.1	99.768	100.1	99.935	100.21	100.68	100.01	98.591	98.686	98.477	100.15	100.32
104.04	104.38	107.53	104.04	106.51	106.42	104.72	104.38	107.79	105.98	104.58	105.38	104.36	106.48	107.26	106.37	105.21	106.61	105.8	106.49	106.46	106.13	106.42	104.59	107.02	106.12	105.49	105.39	104.58	106.46	104.37	102.62	105.62	104.53	107.65	105.08	105.51	107.27	107.02	108.06	106.55	107.38	104.92	107.25	106.06	106.6	108.2	102.27	106.1	107.3
114.45	113.73	113.3	111.94	113.55	113.48	110.37	111.74	112.58	110.65	113.66	111.96	112.71	110.94	113.6	113.64	113.73	111.18	111.65	111.87	114.35	111.91	113.34	114.65	111.67	113.51	114.58	110.54	112.27	111.97	112.53	113.74	111.6	114.18	112.41	113.56	110.39	111.62	112.09	111.86	110.16	109.65	111.97	114.21	112.16	112.02	114.6	112.39	111.51	110.7
104.91	105.51	105.71	106.03	106.67	105.24	107.7	105.93	106.24	105.2	104.98	104.45	105.17	108.44	107.02	106.22	105.86	104.54	106.72	104.92	106.67	106.94	105.36	101.93	106.59	107.62	106.76	105.28	105.9	106.3	105.49	107.01	105.03	108.75	105.5	105.86	105.81	103.84	104.18	107.38	107.32	106.26	105.02	106.23	103.87	107.48	106.17	106.22	105.88	102.59
109.17	112.72	111.3	112.08	110.52	111.21	110.75	109.95	112.16	112.84	110.36	109.94	110.36	111.78	110.46	112.26	111.32	111.11	111.1	110.5	111.77	110.04	110.9	111.35	112.08	111.84	111.95	113.68	112.65	111.48	111.25	112.44	111.5	111.75	109.82	111.95	111.84	112.03	112.08	111.74	111.52	113.38	111.89	111.04	113.6	111.44	110.59	112.09	111.76	111.13
105.18	106.09	105.21	104.78	106.12	105.8	105.26	106.55	105.24	106.99	105.91	105.65	107.73	107.72	106.5	106.1	106.66	105.83	105.55	106.17	104.76	107.44	106.45	105.91	106.43	107.78	106.82	106.16	102.98	106.72	105.92	105.5	106.72	106.67	105.92	103.49	106.61	106.12	105.87	105.31	106.71	106.33	105.31	106.01	109.66	105.9	106.17	107.78	106.31	105.53
102.73	104.33	102.29	103.54	106.08	106.35	103.93	104.68	106.48	103.5	103.62	105.05	102.57	102.25	103.84	104.57	103.8	103.59	104.45	106.16	105.39	103.98	101.84	101.9	102.81	104.27	103.17	103.94	102.89	105.79	103.42	103.73	103.73	102.07	105.62	104.75	104.44	105.03	105.45	106.36	103.3	103.37	102.79	102.41	106.36	102.17	105.31	103.63	102.63	102.59
107.18	107.3	105.64	105.68	104.85	105.86	104.76	104.46	103.18	107.1	106.2	103.09	106.27	104.19	107.04	104.94	105.38	107.29	105.56	107.25	105.6	106.51	104.45	105.35	107.52	106.72	105.93	105.63	105.15	105.58	105.13	105.44	104.4	108.16	106.52	108.07	107.74	107.33	105.69	106.25	105.14	107.17	103.1	105.25	106.57	106.56	104.83	103.76	106.18	106.37
118.59	116.17	117.35	118.31	118.27	115.44	116.75	116.45	118.19	116.84	117.66	116.61	118.3	118.82	118.83	118.64	116.61	117.59	116.72	119.13	117.68	115.29	117.14	121.83	116.57	116.97	119.16	117.84	120.2	118.69	116.82	117.81	114.93	115.65	117.45	117.55	117.85	117.21	118.74	116.73	118.35	118.74	117.71	116.92	117.47	115.68	117.02	115.37	118.08	117.72
114.2	115.52	117.18	115.85	118.45	117.18	116.27	117.96	117.91	115.57	115.74	118.48	114.93	116.86	115.47	116.51	114.87	114.05	117.24	113.84	114.98	117.05	117.1	116.23	115.23	117.42	116.82	116.85	115.66	116.95	113.9	117.79	114.78	116.87	117.05	114.7	115.89	118.93	116.63	115.44	115.67	114.97	116.4	117.95	117.51	114.43	114.31	114.46	116.03	114.49
113.5	110.61	109.81	111.18	112.45	112.2	113.01	113.64	111.21	112.89	111.89	113.73	111.55	113.75	112.71	113.96	111.37	112.87	111.57	111.15	112.62	110.07	111.2	113.01	112.01	112.18	112.59	114.18	109.8	111.69	111.23	111.54	113.96	113.84	111.59	113.39	110.25	111.4	111.46	113.47	111.28	113.1	112.76	111.07	108.67	111.29	109.7	111.37	111.39	111.52
106.13	105.31	106.62	106.13	105.64	105	104.19	105.98	105.54	104.92	105.26	107.48	104.92	106.66	105.29	104.97	107.04	106.28	106.64	102.31	104.13	105.82	105.26	105.47	107.26	106.52	103.64	106.58	106	104.84	103.18	105.82	107.02	107.81	106.44	106.13	104.16	106.77	105.75	104.01	106.13	105.1	106.68	106.41	105.96	107.59	105.62	103.87	104.71	107.18
113.22	110.74	111.44	113.04	111	111.06	113.76	113.46	113.25	111.25	112.98	112.87	111.84	109.35	111.28	110.8	111.08	112.5	111.67	110.79	110.64	114.24	109.58	113.68	112.85	109.57	112.54	113.23	110.75	110.77	113.93	110.07	113.49	113	109.9	113.4	110.55	115	111.51	111.35	110.09	112.75	113.93	110.88	110.54	111.79	113.63	112.62	113.12	113.84
115.82	116.78	114.96	117.09	115.67	116.48	116.55	115.31	117.9	115.29	116.75	116.93	116.7	116.44	116.66	116.7	116.49	118.54	115.83	116.12	115.86	116.54	115.79	115.15	113.69	116.42	118.63	116.24	117.66	115.17	116.77	119.14	117.53	115.25	116.49	117.65	116.89	113.73	117.46	116.64	116.31	115.69	116.57	118.04	117.92	113.71	117.59	114.64	116.89	113.22
112.05	112.08	113.55	110.65	111.94	111.52	110.45	110.71	111.87	111.32	113.35	110.73	112.6	111.04	112.47	110.28	111.24	110.76	110.58	111.76	111.53	110.78	110.93	108.96	112.88	109.68	108.44	112.79	109.71	111.77	109.93	111.92	111.98	110.89	108.51	110.93	112.13	111.36	112.09	113	110.28	110.49	110.21	110.67	112.07	112.75	111.8	110.13	113.29	111.03
110.45	109.8	111.66	113	111.09	112.99	111.84	112.43	110.48	113.26	110.65	112.67	111.06	110.28	110.62	114.2	110.9	110.23	112.29	110.73	112.09	112.31	110.53	109.06	111.13	113.45	113	110.01	111.85	112.61	111.05	112.5	111.47	111.07	112.19	110.12	109.19	113.8	111.11	111.44	110.24	110.75	111.54	111.76	110.67	110.47	111.74	111.23	111.68	109.67
109.92	110.38	108.48	109.79	111.54	111.77	109.84	110.35	108.35	112.29	111.36	109.39	110.49	110.87	109.35	111.58	111.98	110.28	111.7	111.83	111.54	110.56	109.75	111.52	111.05	109.15	109.73	109.62	108.33	111.47	112.24	109.14	112.32	113.08	107.86	108.95	107.72	109.84	110.72	112.31	110.77	112.13	110.02	111.67	110.35	108.46	110.62	110.36	112.56	112.15
102.15	104.61	106.02	104.44	106.14	103.93	103.31	103.68	106.21	107.06	103.43	105.45	104.32	106.59	103.08	103.31	103.55	103.42	106.18	104.54	106.18	104.66	102.53	103.24	105.9	104.14	103.62	105.21	105.65	102.21	104.21	105.57	104.14	103.1	102.81	101.5	105.25	105.97	103.19	101.6	104.86	104.94	104.54	103.39	104.28	104.13	105.08	103.23	104.26	104.78
112.6	110.2	110.41	110.28	110.82	110.46	111.12	111.5	110.9	110.27	113.15	109.79	111.44	111.13	110.95	110.65	112.34	113.05	111.58	110.94	109.88	110.16	109.96	109.89	113.36	112.27	114.23	111.99	110.15	111.43	111.37	113.7	112.61	108.32	109.7	110.61	113.52	111.03	111.05	110.76	112.96	110.42	110.47	110.74	110.29	110.07	112.04	110.71	111.17	110.43
105.35	106.65	105.9	104.68	107.91	104.95	103.95	105.59	105.93	105.28	105.82	105.6	105.11	106.56	104.98	107.22	106.3	106.5	106.75	102.2	105.09	103.75	103.42	105.41	105.57	105.11	107.17	105.59	105.81	107.07	105.65	104.83	105.69	105.46	106.3	106.59	105.33	106.98	107.84	104.59	105.22	105.51	105.52	104.06	104.36	104.23	105.56	103.82	105.11	102.23
107.61	104.43	105.77	106.58	104.97	105.56	107.2	106.78	105.34	104.36	108.25	105.13	106.46	106.19	105.6	104.23	106.42	104.73	102.47	103.54	105.47	105.55	104.42	105.39	106.48	104.72	106.06	103.64	105.72	106.32	104.94	106.12	104.57	105.29	103.12	105.56	104.26	103.13	106.08	107.48	105.32	105.54	107.03	106.18	105.72	107.09	103.69	107.14	105.39	104.84
99.156	101.07	100.43	98.039	101.28	97.822	99.254	100.89	99.563	99.753	98.31	101.6	98.511	100.98	100.9	101.04	99.967	99.233	99.961	99.978	101.14	99.27	99.202	101.2	100.65	100.11	101.28	100.21	99.529	97.336	97.523	99.963	99.219	99.51	99.196	98.211	98.054	99.779	98.564	99.936	101.22	98.614	98.407	98.559	99.832	98.629	101.07	99.204	101.26	100.76
103.19	105.21	106.17	106.37	101.17	102.28	105.49	101.31	104.17	103.07	105.55	104.05	104.97	104.8	104.59	105.6	104.98	105.7	104.72	102.12	105.72	105.41	105.32	103.79	104.75	103.89	104.71	105.31	105.28	105.04	105.72	103.95	104	106.36	106.1	102.33	106.19	105.02	103.79	103.71	103.41	103.96	104.66	106.23	105.26	104.32	106.14	104.41	104.45	103.39
113.51	111.67	111.01	112.9	112.82	113.09	114.94	112.24	112.59	109.92	113.07	113.36	112.76	113.27	111.19	111.56	113.96	109.99	113.87	112.58	110.68	112.37	113.06	112.03	109.93	111.75	112.72	111.73	111.38	113.62	110.67	111.03	109.65	111.21	110.64	112.5	112.03	112.21	111.3	111.49	113.01	111.94	112.19	111.71	111.3	112.28	112.94	110.68	111.43	112.47
109.71	111.31	112.92	110.18	110.48	110.64	113.57	111.88	109.78	110.82	111.49	110.7	112.33	110.68	109.79	111.36	113.15	112.2	109.65	109.94	108.44	109.73	113.02	112.43	111.3	111.11	110.9	112.38	110.35	110.75	111.82	110.99	109.93	110.52	109.43	112.3	112.5	111.27	110.33	112.7	111.11	111.29	111.01	111.74	112.84	110.1	112.04	113.07	108.7	110.89
104.79	106.56	108.5	105.74	107.12	105.66	106.17	107.47	106.33	105.95	106.71	108.06	107.12	108.21	104.97	105.72	107.33	106.14	105.78	103.83	103.41	108.38	105.98	108.07	106.73	104.82	107.02	106.99	107.65	106.31	105.6	106.42	107.54	106.47	107.27	105.95	108.84	105.35	104.4	105.82	105.52	106.13	107.37	106.87	105.61	104.05	107.85	106.99	106.96	107.21
109.28	110.62	110.92	109.19	110.33	110.05	112.84	109.98	110.42	108.75	109.94	109.69	111.3	111.45	112.38	113.16	108.6	108.2	110.38	108.92	109.64	110.78	112.11	111.01	110.1	109.38	109.82	109.5	108.47	109.8	110.18	110.84	108.22	110.13	111.63	110.1	108.59	110.64	111.84	109.98	108.87	110.19	110.63	109.67	110.27	111.64	107.99	107.99	111.64	110.4
100.7	101.15	100.56	100.68	100.37	97.751	101.11	99.292	99.727	100.71	100.51	99.506	100.91	99.876	99.775	98.245	99.062	100.1	100.72	101.05	98.936	97.891	100.35	101.59	99.254	100.91	99.079	100.3	99.744	99.162	100.89	100.51	98.923	99.356	100.99	98.743	99.06	101.16	101.47	100.19	98.583	99.375	99.073	97.833	101.55	100.28	99.642	99.701	99.581	98.896
104.62	106.15	107.23	108.07	108.39	105.12	107.41	108.71	107.27	105.25	106.68	106.06	107.61	105.67	104.62	105.9	107.65	108.91	105.18	108.58	106.8	105.11	103.26	107.15	107.86	105.34	104.21	105.07	104.64	104.76	108.38	109.34	107.62	106.89	106.46	104.94	106.58	105.89	107.23	105.96	104.86	105.58	108.3	106.95	108.27	104.89	107.22	106.68	106.8	105.06
111.82	109.1	109.95	110.26	110.54	111.61	112.56	111.54	112.11	110.92	112.03	111.56	112.68	110.8	110.41	111.29	110.6	111.29	112.85	113.2	113.19	114.09	111.59	110.76	109.62	110.97	113.55	110.73	111.59	111.33	110.18	109.96	112.82	110.53	109.68	108.61	109.32	112.31	112.76	108.88	111.29	112.27	110.47	110.93	110.65	112.5	111.95	110.95	110.5	109.58
113.46	111.36	111.9	113.71	111.14	114.79	112.91	112.8	113.88	110.1	113.93	115.14	112.63	111.33	112.72	112.27	112.35	111.91	112.88	114.15	114.64	114.04	111.98	112.36	112.71	111.86	113.12	113.7	113.57	112.15	111.42	111.82	113.22	110.6	112.57	112.08	112.93	112.12	112.94	113.49	111.72	110.03	113.33	114.9	113.76	111.63	113.89	112.49	111.39	113.8
117.98	116.47	118.92	116.4	118.78	117.16	115.61	118.73	115.87	118.64	118.28	116.2	119.13	117.61	116.07	116.88	118.62	119.6	116.83	115.73	117.36	118.83	118.29	116.45	117.43	119.13	119.06	116.13	118.26	119.37	117.15	117.1	117.98	116.67	117.49	115.41	117.75	115.65	118.02	116.9	116.67	118.9	116.99	117.82	117.59	117.48	117.13	115.81	118.94	115.65
103.13	105.28	102.62	103.89	104.39	104.17	105.66	103.24	105.46	103.57	104.09	103.19	104.23	105.76	102.63	104.7	103.54	104.34	105.86	104.6	106.11	105.49	105.56	104.28	105.27	104.01	104.73	106.21	106.06	105.66	103.63	105.53	106.58	103.43	104.38	106.56	104.32	106.05	104.34	104.6	103.67	105.28	106.39	106.02	104.63	103.88	106.02	103.3	105.04	106.1
107.12	106	105.11	106.08	105.94	106.69	106.64	106.37	106.23	107.46	106.45	103.91	105.99	107.45	106.23	107.5	106.18	102.64	106.22	103.15	102.49	103.79	104.89	105.85	105.04	106	104.79	105.38	108.31	106.42	107.57	108.23	107.69	105.93	104.09	105.38	108	106.93	106.13	105.14	105.38	104.43	103.97	104.73	106.29	105.93	107.63	105.45	104.09	106.22
111.88	112.88	113.04	113.64	112.64	112.93	112.84	113.27	113.96	111.48	112.55	112.2	111.33	112.62	112.85	111.73	114.16	114.46	112.63	113.34	113.29	112.4	112.31	112.83	112.07	115.39	113.6	112.45	110.73	112.29	113.39	112.62	110.54	114.86	115.18	110.58	110.86	114.17	112	113.71	111.98	113.52	113.58	112.54	115.54	114.44	116.07	114.32	113.07	114.78
109.56	109.78	109.61	111.37	109.96	112.79	112.81	109.72	112.39	110.28	110.19	107.35	110.56	110.09	111.66	110.22	112.62	109.99	112.5	110.87	110.88	112.09	109.75	109.81	109.05	112.23	112.76	109.78	113.13	113.5	111.01	110.95	110.65	110.32	112.75	111.72	110.57	109.57	113	113.72	111.28	111.95	110.78	111.57	111.15	110.37	111.77	111.2	112.62	110.43
104.07	105.77	104.7	105.74	106.6	104.1	106.13	103.96	105.59	105.06	108.44	106.15	106.43	105.29	106.36	104.78	106.13	107.08	106.51	106.89	105.79	106.27	105.46	107.31	104.64	105.76	105.76	105.44	105.42	104.85	105.82	105.41	105.09	105.5	106.12	107.76	104.62	104.54	105.42	105.72	107.29	107.61	102.96	107.07	104.04	107.11	105.42	108.11	106.53	104.44
104.46	103.13	105	104.22	105.99	104.88	102.77	103.58	102.48	104.2	103.73	103.65	103.72	102.97	101	103.26	105.03	105.68	102.82	105.69	104.16	104.39	105.59	104.76	104.68	100.48	104.09	104.03	103.26	104.57	105.72	104.52	101.23	104.6	104.16	103.19	103.38	105.18	107.13	105.41	104.21	105.59	103.7	101.23	103.04	104.89	103.1	104.53	105.96	103.78
100.51	99.717	98.336	101.55	98.923	98.02	99.565	98.163	99.939	99.814	102.48	100.03	102.45	101.75	99.293	101.71	100.01	99.654	100.38	99.059	100.95	99.067	99.375	99.772	99.747	100.79	97.019	99.537	100.24	102.08	101.34	101.3	102.4	99.624	101.35	101	99.593	99.429	98.971	100.42	99.274	99.155	97.407	98.994	100.75	101.57	99.47	98.955	98.317	100.65
113.85	112.16	113.96	111.16	113.04	110.41	111.5	111.37	115.82	113.26	112.57	113.9	110.85	112.48	109.37	111.11	111.38	112.67	111.99	112.05	111.15	112.35	111.54	111.68	114.11	110.36	114.37	112.47	111.9	112.66	113.48	111.11	112.94	111.73	113.53	112.86	111.17	112.93	111.34	112.37	108.5	111.32	112.07	112.14	113.2	112.15	110.12	109.94	112.26	110.64
114.93	113.55	112.44	110.54	114.05	112.57	112.04	111.7	112.04	111.52	111.64	112.53	112.65	113.83	110.83	114.99	113.06	111.76	113.13	112.08	113.5	111.32	112.89	110.65	110.53	111.93	113.44	111.51	112.34	112.91	113.17	112.56	113.57	111.81	110.82	113.32	113.05	111.41	111.85	110.96	114.65	111.31	112.12	113.44	110.97	113.66	115.03	114.49	113.17	113.43
108.36	107.77	107.34	105.08	103.67	108.89	106.43	107.63	107.1	105.89	106.06	107.81	104.91	107.51	105.01	106.4	107.05	108.63	107.01	105.22	107.44	107.31	107.2	105.69	106.88	105.78	104.53	106.43	105.6	109.23	106.09	107.28	106.26	106.52	107.4	106.47	106.95	107.72	105.48	105.53	106.2	107.17	106.64	106.98	105.49	104.57	104.88	106.04	107.58	107.25
103.84	108.13	109.33	106.96	107.64	104.89	108.53	108.86	105.98	105.87	108.1	108.05	109.08	107.62	107.33	105.73	108.37	104.8	105.9	108.45	107.85	105.22	107.93	106.3	106.57	105.54	107.02	107.54	107.89	106.48	105.58	106.47	105.03	107.26	106.94	104.45	106.49	106.87	107.48	107.08	107.17	106.45	106.98	106.21	104.79	106.25	105.65	107.71	108.35	108.94
104.91	107.04	106.59	108.41	107.85	106.46	106.23	106.1	106.7	106.71	107.6	107.06	105.87	104.59	108.2	107.1	106.61	107.82	105.96	103.85	107.53	107.49	106.58	105.76	108.55	105.87	107.75	107.51	106.02	107.04	107.93	108.23	106.33	107.31	108.49	106.24	107.25	107.23	106.06	106.63	108.16	104.67	106.88	106.58	106.43	107.61	106.64	108.95	108.82	108.34
109.07	111.44	113.05	112.11	112.52	110.07	111.21	110.96	108.14	110.27	113.71	110.55	112.08	109.73	110.64	109.73	112.83	110.28	109.1	111.09	110.54	110.31	110.61	109.14	111.46	111.39	109.66	111.77	111.28	109.8	111.07	111.22	110.75	109.65	112.31	109.05	109.47	109.79	109.84	109.99	109.89	111.56	111.78	111.28	114.99	112.52	111.93	109.6	112.3	112.32
106.73	104.8	105.2	107.33	104.1	106.39	104.86	105.99	107.68	106.63	105.57	107.45	107.56	105.65	106.85	107.9	106.56	103.58	105.85	104.88	104.04	106.83	105.1	106.7	104.75	107.69	106.79	107.17	105.9	104.29	108.84	105.99	106.87	103.53	106.17	106.57	106.03	107.78	106.11	106.55	106.38	105.81	106.24	105.74	106.48	107.14	104.85	105.46	107.16	106.81
106.29	105.15	106.82	105.9	107.23	104.59	105.52	106.69	106.08	106.24	107.23	105.01	104.45	102.3	106.75	104.83	104.87	106.06	105.88	108.3	106.42	108.03	105.64	105.61	105.86	103.46	106.51	105.58	107.38	104.09	106.21	107.52	107.66	106.26	107.61	105.71	106.43	106.49	105.53	103.7	105.15	107.04	108.43	104.62	105.94	105.7	106.29	108.21	105.38	108.23
111.3	113.08	112.13	111.45	108.5	115.21	111.67	110.94	113.23	112.02	110.42	111.52	110.61	109.41	113.96	113.49	113.54	111	111.71	110.87	112.72	114.41	112.71	111	111.94	110.32	111.05	113.26	113.54	114.39	113.25	110.48	111.89	112.9	113.15	112.73	113.17	112.58	109.49	112.69	110.6	110.19	112.86	110.39	111.11	110.1	115.12	111.24	112.19	114
114.24	109.26	111.05	112.54	110.42	110.77	113.69	111.42	111.36	110.01	111.29	112.58	111.73	109.03	112.6	110.77	111.58	110.95	111.73	112.51	112.4	110.33	111.27	110.64	113.98	110.65	113.86	113.66	111.75	111.18	114.61	111.57	114.83	112.3	112.48	111.33	110.86	110.63	110.21	112.06	111.62	110.46	112.25	110.29	110.89	111.37	110.14	111.8	112.3	111.15
99.244	101.5	100.54	100.9	101.98	101.68	100.86	102.52	100.87	100.22	103.23	101.19	100.83	100.22	98.639	101.07	100.44	99.756	101.58	99.627	100.01	101.5	98.957	102.24	100.76	100.91	98.427	100.47	100.5	101.96	102.09	101.93	100.08	98.636	100.07	99.383	102.11	101.07	101.63	101.22	100.43	102.09	100.71	101.06	99.842	105.03	100.21	99.528	98.931	100.89
106.34	105.07	104.6	105.16	107.9	104.87	107.64	107.26	104.83	105.46	104.58	103.53	104.47	106.31	106.33	104.54	107.05	107.13	106.41	106.38	106.75	107.54	106.59	106.35	105.91	106.58	105.75	105.89	103.81	105.15	106.99	105.94	105.74	107.32	105.46	105.04	104.44	107.98	105.98	108.13	104.39	107.99	105.41	108.57	105.69	104.65	104.43	106.6	106.58	109.19
113.44	110.59	110.52	109.62	112.65	111.88	112.7	110.58	111.66	111.28	109.5	113.4	111.67	111.59	112.21	110.84	114.89	108.46	113.76	113.2	111.74	111.2	109.67	110.2	110.45	110.94	111.19	109.48	109.95	110.21	110.05	110.29	110.82	112.97	111.02	113.31	113.29	112.76	109.58	111.56	110.05	112.04	111.9	110.15	111.15	111.8	110.99	110.9	111.48	110.43
105.14	104.5	105.35	107.48	102.65	105.18	106.17	108.13	105.44	105.6	103.56	106.84	103.78	105.95	107.31	106.84	106.9	106.16	106.32	106.44	105.19	107.62	102.74	105.47	103.81	106	106.18	104.2	104.11	108.69	107.18	103.87	103.32	106.62	105.49	106.94	103.05	105.56	106.75	106.53	104.52	104.36	105.41	103.41	104.62	105.27	106.69	106.6	104.49	105.31
106.68	106.53	104.62	105.73	106.93	107.12	107.63	104.12	106.01	104.72	107.37	106.23	105.15	105.12	106.21	106.46	104.37	106.04	104.16	106.74	105.88	106.98	104.95	104.99	106.44	105.62	106.2	106.47	105.11	107.02	103.23	105.66	105.34	105.94	108.53	104.66	106.67	105.95	105.34	106.28	104.44	104.94	107.47	107.15	104.78	106.52	107.32	106.17	107.34	106.77
103.28	106.44	105.72	103.26	104.85	103.68	103.14	104.74	102.11	104.65	104.08	105.02	104.75	103.16	102.9	103.09	105.64	102.09	104.19	103.77	105.1	106.47	103.97	104.66	102.65	105.94	104.38	101.74	105.36	103.24	104.2	106.09	102.77	103.85	104.72	101.46	102.33	102.82	103.26	104.86	106.81	103.39	103.61	103.9	102.73	102.81	104	102.08	103.51	104.83
103.18	104.57	105.31	104.28	106.1	106.86	106.55	106.83	103.66	105.79	103.04	106.7	104.76	106.08	105.91	104.55	105.84	104.68	103.01	104.01	106.2	104.81	104.88	103.92	106.31	106.06	106.72	103.57	107.72	105.09	107.41	103.95	105.32	104.82	106.47	106.29	105.87	106.49	105.19	105.8	104.18	105.92	104.66	103.12	103.67	106.82	105.66	103.03	106.48	104.93
111.05	112.45	109.68	114.42	113.04	114.23	112.57	113.09	111.31	112.72	110.22	113.95	111.36	111.51	112.98	111.74	113.13	111.47	113.74	111.91	111.57	113.75	111.08	112.88	112.98	110.89	111.3	111.34	109.99	111.13	112.09	111.34	111.95	112.11	110.38	111.9	112.01	112.73	111.83	113.09	112.68	110.17	112.52	112.07	112.04	114.32	113.78	111.11	111.08	111.67
101.31	102.47	100.34	101.49	103.08	98.2	101.55	100.41	102.42	100.38	100.31	97.796	101.31	98.307	98.518	99.692	100.38	101.62	100.11	101.94	99.822	101.28	100.44	101.74	99.946	99.952	101.9	98.978	100.61	101.18	99.386	101.62	99.619	99.67	100.34	99.417	100.3	100.1	101.88	100.05	99.312	99.015	102.15	99.477	99.217	99.265	101.4	99.824	100.07	100.93
104.35	104.63	106.34	106.34	107.16	107.71	105.63	105.22	104.42	106.27	106.08	106.5	106.63	105.8	105.72	106.45	107.41	107.44	108.12	106.65	109.11	105.11	106.05	107.85	108.38	107.09	105.72	107.91	106.26	106.14	106.3	108.73	106.6	105.47	108.18	107.13	108.49	106.17	105.96	106.7	107.33	107.05	105.04	108.12	107.26	105.3	106.26	106.96	106.3	106.98
104.61	103.62	101.12	104.61	104.99	104	104.81	105.45	103.41	105.53	103.34	106.22	104.42	103.63	104.37	104.26	105.23	105.58	105.06	104.66	104.69	103.77	104.53	105.98	104.32	106.26	104.96	103.55	103.86	104.02	102.47	104.76	104.72	104.36	104.16	104.09	103.88	102.31	104.15	107.05	103.39	104.84	106.54	105.43	104.29	104.92	104.2	105.24	104.52	105.2
106.7	106.72	105.92	106.19	106.18	105.23	109.03	106.09	106.28	104.69	106.81	105.48	106.29	106.21	106.75	106.1	107.48	107	107.09	107.37	104.43	105.21	105.35	108.02	107.91	103.6	104.29	106.95	106.72	105.42	104.98	104.67	105.33	106.63	107.93	106.76	106.43	107.65	106.09	107.45	106.44	106.6	107.13	105.67	107.07	107.97	107.89	107.2	105.6	108.16
99.239	99.768	98.903	98.047	100.43	101.96	99.094	99.944	101	99.72	98.866	101.25	100.66	101.16	98.751	99.205	97.707	100.93	98.857	98.149	99.22	99.887	99.66	100.09	99.124	99.569	99.564	98.311	98.872	98.94	101.1	101.43	101.32	100.02	100.85	101.05	101.79	99.637	99.497	99.516	99.389	101.76	100.11	100.73	99.154	101.3	100.71	97.556	98.865	100
111.01	110.02	111.71	111.28	110.87	112.02	112.14	111.9	109.61	110.39	111.35	109.48	109.21	112.77	108.58	111.81	110.35	109.45	110.15	109.35	106.66	110.86	112.2	109.91	108.35	110.75	110.47	108.93	110.42	108.85	110.76	108.94	110.39	109.39	111.09	112.57	110.66	112.43	111.53	111.19	108.42	109.7	110.57	111.14	111.94	112.06	111.87	109.12	110.07	110.06
100.68	98.42	100.15	98.877	100.72	100.87	100.28	100.2	97.657	97.703	99.498	100.89	102.05	98.864	99.323	100.23	99.82	100.6	100.82	98.154	98.478	99.714	98.155	100.98	101.54	100.42	99.748	99.035	100.42	98.671	100.2	100.04	99.812	101.91	100.36	97.333	99.919	98.703	102.72	100.1	98.573	98.543	99.963	99.395	101.55	99.521	101.41	98.982	97.259	100.36
102.77	105.45	106	104.05	105.77	106.21	104.48	104.7	104.68	103.93	104.49	105.19	104.36	105.56	102.4	104.72	103.6	102.86	105.6	105.36	104.34	104.99	105.4	102.49	104.7	102.93	104.39	104.9	104.89	105.26	104.45	104.82	101.56	103.94	104.38	103.98	104.28	105.34	102.52	104.52	105.49	106.67	104.6	106.65	104.1	104.76	103.76	104.11	105.68	105.71
111.83	112.48	113.85	112.48	110.89	109.17	111.74	111.21	112.63	111.62	109.88	109.75	114.32	111.63	110.99	111.36	110.76	110.83	110.8	110.47	112.05	111.8	113.21	112.88	111.39	112.44	112.67	110.16	109.6	111.38	112.05	112.29	109.27	110.51	110.21	110.85	109.22	111.87	110.61	111.1	111.91	112.68	112.08	111.69	112.54	112.64	109.91	111.64	110.25	111.91
[truncated: 150 more columns]
