# Supplementary material for: Genetic dissection of main and epistatic effects of QTL based on augmented triple test cross design
Source: PLoS One. 2017 Dec 14;12(12):e0189054. doi: 10.1371/journal.pone.0189054 (PMC5730204; doi:10.1371/journal.pone.0189054)
Supplement: S8 Supporting Information — (ZIP) [file pone.0189054.s008.zip › z4_700_0.2_10.csv]

111.43	119.23	118.69	114.95	116.65	115.98	117.96	112.86	122.38	114.52	112.64	118.92	118.01	117.1	112.15	112.68	111.28	109.72	108.15	111.41	114.63	117.12	118.82	116.59	117.68	117.02	113.38	110.68	117.63	117.98	114.56	115.2	112.26	122.94	115.66	117.94	114.82	117.85	113.73	113.93	118.94	118.16	111.1	116.99	113.85	119.46	118.34	117.1	111.77	117.81
106.23	106.25	112.48	112.33	110.39	118.11	108.81	110.82	114.17	109.69	116.65	107.44	114.84	107.18	108.88	108.92	109.57	111.87	115.15	108.15	116.53	108.37	114.64	111.21	110.24	108.2	113.29	112.22	112.69	104.73	111.45	114.22	114.48	113.28	109.67	110.39	112.39	105.57	112.48	112.86	110.84	112.71	109.51	105.37	114.1	114.56	109.53	105.52	110.97	105.24
110.86	113.74	111.83	107.42	104.1	116.95	108.73	110.3	111.77	111.63	113.5	112.69	111.4	114.77	103.67	110.6	111.57	107.38	112.12	105.31	112.19	111.83	110.26	109.86	114.71	112.77	109.03	110.43	110.31	114.58	109.32	114.78	107.15	115.37	110.93	108.71	113.44	108.49	112.27	114.06	109.54	112.28	115.91	109.04	109.44	116.37	110.77	114.81	110.12	119.31
112.43	112.2	107.32	109.4	110.86	109.79	118.59	106.22	117	111.95	112.6	115.27	116.52	112.48	112.86	113.77	111.34	113.39	112.8	111.85	111.94	108.88	114.23	112.23	116.08	113.67	112.95	116.97	110.84	115.45	113.67	112.28	112.72	120.74	117.19	111.4	119.14	111.14	113.55	116.9	113.9	109.71	108.37	113.41	113.37	104.99	117.3	116.41	116.73	111.84
123.29	111.66	117.16	111.25	115.07	113.81	115.22	113.78	120.25	118.82	116.03	125.99	117.57	112.28	116.69	121.32	114.73	118.32	112.18	118.06	122.76	116.72	117.25	119.88	118.27	121.56	117.83	117.35	116.58	111.61	116.09	121.63	120.48	113	120.38	120.48	113.8	116.45	124.58	115.33	116.99	117.36	117.28	115.57	117.63	117.41	122.37	123.29	115.75	119.58
111.65	111.83	105.78	112.99	111.99	107.4	113.71	115.53	104.94	108.86	113.54	116.01	108.14	111.53	109.73	106.54	110.92	112.98	113.26	113.21	112.26	108.2	110.39	111.39	119.3	114.89	104.38	114.22	108.03	112.11	115.89	112.61	114.29	107.85	118.05	110.79	114.59	112.22	108.44	114.44	111.63	109.68	112.85	112.29	109.7	107.62	110.47	115.89	112.29	111.96
111.2	109.56	103.07	110.06	110.25	103.43	107.77	108.32	112.15	105.06	108.88	101.74	108.23	106.35	106.63	101.2	101.24	101.99	104.8	105.52	100.32	103.68	110.47	100.9	108.79	105.65	105.1	108.45	107	106.65	108.6	105.3	105.78	109.24	103.01	108.83	100.7	112.19	105	104.79	108.26	107.21	110.92	108.29	100.46	101.17	102.77	103.86	100.78	105.55
110.01	112.65	111.41	113.44	116.76	103.2	111.87	106.52	110.55	107.48	112.58	116.64	110.77	118.91	112.06	111.91	116.11	114.2	103.27	104.54	109.27	111.22	105.92	103.09	115.16	106.23	116.56	109.55	109.69	108.37	114.58	105.02	116.68	108.44	109.49	113.63	111.13	107.01	112.07	107.36	107.56	112.5	111.14	111.7	102.77	114.87	115.47	115.02	107.88	111.79
109.81	110	111.42	114.61	112.17	115.76	117.21	108.12	113.52	107.56	116.63	111.7	119.17	119.79	112.36	114.6	110.79	110.58	113.92	111.35	108.24	114.43	112	109.02	107.21	114.88	118.31	114.76	117.4	114.81	115.19	115.02	115.98	109.16	110.76	108.94	111.98	110.59	115.94	117.12	108.85	105.53	114.65	115.3	104.38	109.64	110.23	112.52	118.11	115.31
108.85	105.29	100.2	105.71	98.051	105.74	105.57	104.45	106.78	106.71	106.2	107.03	114.41	107.18	106.24	101.39	103.91	104.58	106.31	104.91	103.18	99.523	100.56	103	102.14	99.113	103.1	99.747	104.91	108.98	108.68	110.58	103.28	108.57	104.18	107.02	103.81	100.12	107.13	108.68	100.53	108.52	105.65	101.58	106.46	105.48	105.2	106.74	109.8	102.74
101.36	101.47	107.22	104.36	107.74	112.48	110.1	109.09	103.14	101	109.49	106.79	104.26	109.75	105.77	101.71	105.93	106.39	106.21	104.88	107.66	109.92	110.87	110.73	106.51	116.42	109.46	103.51	104.29	106.26	108.87	109.71	104	109.2	109.91	106.96	99.071	111.61	105.99	109.04	108.69	108.9	105.66	103.16	104.27	105.22	110.12	104.12	113.08	103.12
101.3	105.7	97.515	100.8	98.108	96.32	95.484	95.352	104.05	99.571	104.11	99.725	93.893	101.1	99.899	98.391	100.49	96.067	99.899	101.75	95.833	101.72	102.13	99.908	93.126	101.08	100.04	97.05	95.587	102.7	97.062	99.627	101.72	97.879	99.082	102	100.26	104.09	97.186	98.256	109.79	99.51	99.167	94.532	95.799	98.405	94.415	98.904	102.23	100.45
103.02	105.61	101.38	109.57	111.51	106.62	105.19	104.83	99.981	104.34	103.28	105.62	106.69	97.93	102.12	102.35	101.75	108.3	100.9	102.25	103.49	94.27	103.54	101.17	105.19	103.85	101.33	99.174	109.95	104.99	101.7	97.314	105.06	101.51	114.54	106.65	100.6	100.11	104.83	103.89	108.82	105.04	101.6	101.45	99.736	105.38	103.74	101.01	105.55	104.55
112	113.9	116.18	117.67	106.96	115.64	105.89	111.38	112.58	115.12	117.44	113.68	111.19	116.99	106.63	105.23	111.19	112.18	106.56	115.41	106.57	113.25	115.49	107.78	108.95	113.19	114.11	116.59	110.74	118.96	114.11	110.04	107.11	108.97	106.76	112.16	106.84	107.91	109.64	112.37	108.82	108.49	111.38	112.69	109.51	113.08	114.5	114.03	112.97	117.76
102.45	104.19	106.99	107.58	111.01	113.14	109.28	115.29	111.67	108.95	111.93	107.95	106.68	108.35	110.03	116.48	107.19	103.5	113.21	105.98	115.71	108.4	106.76	108.52	112.66	108.01	108.8	110.17	103.34	106.99	104.49	106.99	101.54	105.27	109.71	104.97	110.35	112.72	101.6	110.77	110.26	110	104.89	108.04	107.37	108.1	106.92	109.33	106.25	112.3
106.86	107.55	103.73	102.41	101.61	104.02	111.89	101.9	106.49	113.25	108.42	109.55	112.68	106.51	113.61	100.78	108.07	109.27	107.81	106.22	109.31	110.13	98.43	109.61	104.41	109.45	107.19	106.09	110.85	110.15	109.87	107.1	107.55	102.03	104.75	109.97	105.74	107.35	108.54	107.98	113.7	108.93	107.91	109.32	108.74	107.43	105.5	103.57	106.77	104.51
116.69	112.66	117.8	113.02	113.32	110.75	111.79	108.73	108.14	109.46	102.72	114.98	115.51	105.9	116.39	111.94	113.14	112.92	112.98	114.27	113.97	104.18	114.1	110.84	116.21	107.28	106.75	112.74	108.52	103.32	111.75	113.87	112.43	112.96	114.54	112.23	110.76	108.1	112.1	115.49	110.45	113.74	110.41	110.63	112.1	111.94	111.35	110.77	109.05	108.98
109.38	102.98	105.21	111.27	112.08	104.92	108.8	109.38	103.36	101.26	107.9	105.61	103.38	109.67	101.61	105.33	110	110.39	109.82	105.45	102.82	106.24	106.27	104	107.09	113.05	104.07	108.26	107.29	103.5	114.2	110.22	105.8	100.66	108.66	106.67	100.55	105.96	105.26	103.39	101.97	102.97	100.26	104.16	104.92	108.82	101.28	110.01	107.2	102.91
111.66	110.9	115.65	109.9	114.2	113.94	114.78	115.79	112.46	111.37	112.07	109.9	109.86	115.62	113.34	109.77	112.57	109.59	113.92	113.64	109.79	108.59	109.99	116.59	108.44	109.14	114.55	112.1	109.42	111.33	121.38	113.83	104.99	109.95	107.99	107.65	109.31	112.11	108.39	109.19	100.99	110.88	106.56	112.03	107.81	117.43	112.25	115.01	104.09	105.61
110.06	104.55	111.02	112.63	106.58	101.6	111.81	113.24	108.74	105.48	105.54	105.63	107.25	105.37	101.15	109.93	102.47	110.66	99.588	111.32	110.54	103.98	105.65	106.36	109.5	102.03	116.77	105.6	106.07	102.16	106.27	106.41	109.02	100.97	103.19	101.99	104.93	100.53	111.01	104.46	103.04	104.76	104.41	106.08	103.78	119.21	108.47	108.18	108.78	108.48
101.27	98.676	96.231	96.649	98.081	97.653	103.81	98.202	93.504	98.32	96.733	101.09	98.077	100.69	104.17	107.7	102.44	97.896	96.683	98.699	99.875	107.53	95.593	100.26	95.194	102.23	96.472	96.289	94.051	99.317	97.071	98.307	100.48	102	97.074	99.787	102.47	102.11	97.716	98.164	96.854	104.67	100.28	103.72	95.096	101.9	102.43	100.54	102.24	101.67
107.75	117.77	122.34	121.49	114.13	116.72	120.68	113.47	112.24	118.73	117.12	119.26	114.15	112.42	118.05	113.98	121.09	118.67	114.47	119.5	118.28	115.83	118.24	109.46	114.28	114.9	112.27	117.82	118.93	122.85	115.74	115.04	112.51	114.06	112	116.17	112.56	117.57	117.47	116.07	114.37	118.77	118.09	114.3	112.29	115.77	110.7	118.72	112.62	113.98
97.479	105.05	105.13	107.36	108.99	107.08	108.46	103.69	109.02	109.33	99.502	108.3	104.07	107.92	108.09	106.97	108.67	109.13	105.16	99.101	108.06	106.63	110.68	108.23	106.77	101.76	100.47	105.67	106.76	105.26	109.62	98.718	107.23	103.89	112.4	100.9	108.44	109.96	102.31	112.4	104.39	106.26	100.61	100.16	104.02	108.54	107.79	104.65	103.47	102.62
100.36	100.5	103.76	96.525	105.03	97.137	94.355	103.42	100.95	96.737	101.79	95.89	102.29	101.8	94.531	96.843	95.423	103.07	105.03	97.553	99.021	95.14	100.67	102.72	97.105	99.429	96.107	98.872	97.827	99.394	94.546	98.654	94.727	99.888	105.33	98.807	103.94	100.38	93.451	104.02	99.722	103.71	96.742	100.84	93.397	99.041	105.1	100.57	101.33	99.698
113.96	110.39	110.68	109.33	115.68	111.39	112.47	111.23	116.15	109.97	110.64	111.46	120.9	115.33	108.71	111.44	119.41	109.32	107.08	115.15	112.58	115.03	106.7	106.17	111.11	112.33	112.25	110.63	123.37	112.62	114.72	113.04	106.93	111.01	107.18	116.44	115.42	115.32	116.12	115.02	114.79	110.74	115.35	109.53	113.57	107.96	101.92	108.8	110.49	110.75
112.86	106.89	104.13	115.03	112.81	107.91	110.13	109.49	112.39	110.81	109.42	104.48	109.76	111.3	111.57	107.5	116.29	111.6	114.34	114.5	106.94	112.12	107.54	109.65	106.73	107.49	109.33	108.55	107.89	103.75	111.53	113.01	106.31	102.04	112.75	109.84	103.65	104.72	113.08	106.91	109.15	109.59	106.96	109.48	109.29	111.55	108.24	110.23	105.89	111.64
115.78	110.97	110.44	111.65	118.77	109.48	113.91	115.46	106.7	108.75	119.08	114.06	118.35	110.12	111.28	111.23	113.98	115.3	107.94	111.67	112.1	113.05	111.14	111.8	114.98	107.94	110.47	109.97	109.44	114.38	114.32	112.64	112.36	112.37	115.26	110.53	113.96	113.81	116.38	106.08	111.54	115.66	107.77	114.09	109.81	111.77	111.12	106.66	104.88	108.03
111.24	111.23	104.17	107.84	109.64	113.14	113.75	100.22	114.63	112.62	109.63	105.56	114.58	110.95	112.55	115.16	111.76	115.54	111.47	106	113.3	104.97	108.84	111.92	110.96	116.34	107.73	109.26	108.94	114.59	109.08	110.51	106.11	113.07	114.61	111.76	111.44	112.27	107.58	113.3	105.01	105.9	106.35	114.42	114.16	111.64	110.4	115.27	114.82	114.86
108.99	109.89	105.66	111.67	113.86	100.08	108.14	107.72	105.75	112	104.81	108.11	105.6	105.51	105.94	111.76	109.22	105.59	109.13	105.96	109.41	105.33	107.35	106.22	106.9	107.29	104.1	105.27	104.98	105.25	108.22	106.6	109.4	108.28	107.79	107.46	108.25	106.04	106.92	102.01	108.15	110.88	104.1	107.99	108.59	111.31	115.57	106.99	106.35	106.96
98.923	108.25	108.03	104.74	104.01	103.87	104	105.28	113.2	104.75	103.25	114.47	107.37	109.26	106.36	106.44	104.09	106.04	105.75	105.09	103.9	105.6	103.38	104.83	108.52	94.484	106.36	105.7	108.97	107.19	101.29	107.28	110.71	106.34	109.33	102.45	105.97	108.01	104.29	110.71	106.52	108.99	104.37	109.76	104.41	103.42	113.87	106.24	106.87	103.29
108.85	106.74	103.64	105.9	101.33	105.18	108.6	103.23	106.97	106.44	104.9	101.15	111.21	103.33	103.35	97.995	103.25	103.6	108.79	111.13	101.61	103.49	96.709	107.81	105.46	110.13	106.09	103.97	99.677	107.87	105.22	105.08	105.9	97.103	100.42	104.31	106.05	100.66	98.909	104.31	103.25	107.63	101.88	102.24	102.1	108.57	105.36	106.08	99.75	107.58
99.305	100.77	103.13	103.28	101.47	102.63	105.31	99.808	105.81	103.69	109.31	107.19	108.61	101.02	101.45	103.67	103.8	95.347	103.5	100.53	104.31	107.57	105.5	104.71	101.36	103.12	102.56	99.232	101.92	107.35	103.72	106.83	107.09	106.78	107.58	101.67	111.14	105.97	103.08	103.09	98.609	110.08	107.37	98.751	107.75	102.8	108.57	113.21	107.31	108.63
114.7	110.4	104.64	101.33	109.45	110.01	103.88	105.59	107.22	103.13	111.02	103.97	112.44	107.03	109.11	112.04	110.19	107.36	104.38	102.96	104.56	102	101.56	102.59	109.46	103.45	105.34	103.92	106.09	111.19	103	99.801	107.92	110.64	106.48	104.25	104.58	107.53	105.2	105.18	105.95	104.43	105.68	104.75	98.764	100.63	115.86	109.95	106.77	106.19
98.721	100.11	103.15	103.41	99.211	102.42	106.24	104.11	107.93	104.67	102.54	107.14	105.42	103.01	110.35	106.09	103.66	101.98	112.3	107.3	103.19	98.967	100.31	102.51	105.66	102.09	103.46	113.98	107.08	102.11	102.35	104.43	105.32	103.13	104.9	106.17	107.8	108.58	102.94	101.27	104.94	112.67	100.47	104.02	107.37	108.72	104.24	105.56	110.4	109.91
103.76	106.54	103.27	104.2	105.11	107.41	106	103.77	102.63	109.55	102.35	103.02	105.91	106.86	108.54	106.11	105.2	104.46	103.27	106.38	107.85	102.73	111.79	102.65	108.87	109.93	107.68	110.23	109.27	109.15	110.04	108.85	101.18	98.754	105.82	110.51	105.8	103.71	106.51	103.47	111.91	103.78	110.15	106.33	103.44	104.25	108.59	102.32	108.97	101.42
113.41	107.59	110.02	117.81	110.47	107.36	115.95	112.41	111.2	115.54	111.26	114.22	111.99	111.87	115.34	112.7	108.68	113.83	114.76	109.76	113.49	110.13	116.41	112.49	115.97	115.53	112.29	110.72	108.12	113.11	107.78	113.89	110.45	114.53	114.74	111.77	111.19	115.72	114.84	107.94	115.57	103.32	119.52	109.54	112.16	110.78	108.23	117.59	120.03	111.45
103.73	105.15	105.43	103.33	109.66	108.03	99.086	109.21	104.53	103.1	107.93	102.7	106.53	104.66	102.85	101.29	106.54	103.07	109.82	102.84	107.59	102.13	113.46	102.19	110.95	99.887	108.24	104.72	102.04	104.52	106.35	113.46	107.22	104.25	106.86	108.55	106.51	105.16	104.08	104.04	97.479	106.4	107.54	102.12	107.7	111.22	106.37	109.81	101.79	108.03
110.26	107.13	106.18	110.12	110.59	108.93	106.99	102.85	100.83	105.16	111.05	103.98	105.11	104.22	105.1	102.73	106.52	101.9	111	103.2	102.05	109.67	105.25	103.87	106.88	107.15	106.52	102.26	99.685	112.81	106.38	102.7	105.68	102.96	112.93	106.46	103.71	105.31	101.86	99.241	105.72	103.03	106.04	104.13	101.91	106.02	105.44	101.42	103.16	102.46
102.02	103.7	101.29	103.17	107.36	103.84	108.01	103.11	104.59	106.24	104.96	107.25	104.48	105.57	110.25	101.14	104.61	105.4	108.79	98.513	110.92	99.353	106.78	103.74	108.2	104.68	105.82	106.85	105.99	107.91	105.39	110.94	105.52	107.68	103.92	106.44	110.5	105.64	110.84	100.18	102.81	110.42	100.75	101.46	101.73	101.57	104.17	105.02	106.21	108.91
99.393	107.69	107.47	105.1	102.12	109.45	113.89	101.81	104.91	105.86	110.04	104.7	109.47	98.901	107.02	98.938	106.86	102.03	98.905	101.85	109.99	103.29	109.11	109.11	98.524	103.99	108.92	102.4	104.06	104.3	106.67	105.26	106.6	107.59	102.25	110.41	106.35	101.05	108.59	103.72	106.75	103.98	103.69	114.48	111.26	111.63	108.61	106.37	106.5	100.31
104.89	106.66	106.54	104.38	104.32	102.69	104.14	103.87	104.24	108.17	108.35	112.63	105.03	98.884	105.02	110.22	104.17	106.58	112.14	108.32	107.92	113.87	104.36	102.71	111.66	101.73	103.73	103.51	106.07	103.22	107.04	109.62	104.41	106.94	107.48	105.31	104.44	109.93	105.56	101.77	105.28	100.76	98.465	103.43	107.15	98.052	109.98	105.92	108.91	105.03
108.94	112.46	110.5	112.97	116.52	112.66	112.37	112.7	113.01	112.36	115.15	114.23	112.07	104.77	102.07	112.36	110.86	108.95	110.9	116.43	115.03	118.19	118.41	112.76	113.46	116.39	110.36	108.52	112	117.59	117.76	113.14	113.18	115.97	114.57	111.63	111.36	113.46	110.03	106.09	116.97	114.4	111.55	118.67	104.6	108.58	113.58	108.24	109	114.35
111.18	105.09	109.43	103.68	108.62	108.13	99.627	107.64	101.56	109	106.78	102.53	109.74	105.32	110.13	106	101.08	109.29	104.83	107.79	105.95	107.39	105.64	109.13	107.67	105.53	107.07	102.07	102.33	99.18	104.48	103.95	105.48	111.08	106.25	105.31	102.64	106.86	109.76	106.96	100.26	99.939	100.97	111.92	107.41	105.35	105.66	109.31	103.22	98.957
107.32	103.69	102.45	106.3	106.97	103.71	102.22	110.88	107.76	104.01	111.12	100.26	113.59	104.02	108.68	101.67	98.456	107.98	103.95	108.41	103.03	105.73	110.4	110.67	103.21	104.72	109.63	109.63	102.8	109.03	108.43	111.04	107.44	108.48	103.35	100.77	96.749	102.24	99.355	100.37	106.54	104.79	106.11	103.02	102.82	112.2	104.68	108.09	107.03	109.73
108.01	115.08	111.12	114.04	108.72	116.75	109.68	107.32	117.08	111.06	98.01	111.66	110.88	110.34	107.78	112.49	116.2	114.18	110.22	108.27	114.07	116.09	116.66	111.21	114.02	113.37	109.22	111.67	111.93	108.44	114.46	108.7	115.09	118.01	116.75	118.62	111.07	114.32	111.47	109.92	112.22	110.4	113.38	106.88	108.27	115.31	106.13	108.16	110.86	108.51
103.44	106.85	105.17	103.55	105.26	102.22	102.93	106.54	104.32	108.21	111.82	109.76	101.51	104.13	107.65	115.53	108.01	109.63	109.26	98.418	107.38	108.41	102.32	100.24	107.15	101.96	104.59	100.7	103.01	100.5	107.73	109.68	112.57	111.81	101.62	110.81	108.07	105.5	105.13	106.18	101.38	104.85	102.85	102.24	113.22	110.91	111.61	104.87	106.48	106.37
116.67	112.74	112.26	105.82	113.65	111.65	111.11	112.5	111.32	109.27	113.98	106.38	107.78	114.19	114.15	109.34	110.57	111.97	113.21	111.8	109.36	111.67	112.82	112.6	111.01	110.19	112.4	107.61	109.16	108.89	113.76	115.2	114.49	109.97	111.38	111.92	111.31	112.99	118.29	114.13	111.29	110.04	115.25	110.81	108.8	111.13	112.69	109.85	107.61	115.36
100.22	107.82	108.81	106.2	104.96	110.54	109.49	102.8	108.48	106.44	113.52	103.5	102.88	108.11	104.67	109.76	106.9	103.37	110.47	107.49	108.4	108.86	107.53	103.91	99.099	101.83	104.11	108.77	109.34	108.4	106.38	103.99	103.39	109.18	108.15	104	104.49	104.12	102.74	102.82	99.105	104.91	105.1	113.26	101.64	101.31	107.02	103.74	111.07	107.68
110.67	104.48	104.05	105.88	107.39	112.3	107.58	104.92	103.91	104.98	97.149	103.02	104.26	102.58	108.98	104.42	101.3	106.32	103.78	102.08	107.32	108.49	105.8	102.75	102.04	99.817	111.88	97.934	105.24	109.18	105.55	109.45	104.39	108.06	111.21	108.91	104.61	98.064	106.55	99.876	105.45	113.89	106.29	103.35	106.8	110.77	107.76	104.1	104.09	109.92
102.47	109.75	105.59	104.53	108.69	103.47	104.12	101.33	107.52	103.32	111.25	105.64	106.9	106.5	108.78	112.18	105.36	108.94	104.99	112.55	107	107.57	106.5	106.81	107.6	104.69	105.92	101.67	104.98	108.38	108.27	109.01	107.69	106.62	110.41	110.11	111.36	109.74	104.85	104.64	104.33	111.69	106.81	109.56	100.55	103.43	104.23	106.77	107.14	101.64
114.09	103.44	108.79	107.06	109.02	98.172	105.2	98.815	108.82	99.876	101.76	106.8	102.93	103.43	110.02	101.17	100.59	106.14	103.27	106.26	106.87	104.15	106.18	107.4	105.11	105	109.27	104.17	107.96	103.28	104.19	103.08	100.93	102.43	101.42	106.84	106.56	105.26	101.57	109.02	105.95	108.13	107.8	104.16	103.73	103.51	108.5	102.98	107.8	101.64
107.44	108.37	109.01	100.6	103.73	107.55	105.42	105.64	107.39	103.89	106.67	108.96	104.82	111.55	101.56	103.73	100.63	103.99	110.81	101.77	106.73	100.36	110.24	109.52	98.818	113.08	111.3	107.96	105.99	100.05	111.23	106.85	107.89	105.47	107.82	108.29	101.09	106.91	109.47	106.22	106.2	105.13	108.36	105.18	99.945	98.148	102.48	106.31	105.9	104.62
108.04	107.43	105.01	103.22	111.69	107.89	106.23	109.86	105.58	107.32	112.07	102.28	109.35	104.84	106.52	107.79	102.95	108.4	107.71	107.73	96.409	111.02	107.82	106.88	106.69	103.53	100.71	102.92	103.9	99.666	101.73	112.59	104.4	106.12	106.11	105.83	110.41	103.01	109.26	104.6	105.85	104.25	107.11	105.22	102.43	112	102.05	106.96	104.63	102.99
101.92	103.85	101.69	105.65	112.22	102.87	106.02	99.735	108.8	109.64	100.57	108.24	102.91	107.25	107.93	105.88	108.26	108.21	106.44	102.95	108.53	104.78	105.06	105.98	107.19	107.64	106.88	99.518	104.57	104.23	106.39	99.903	102.77	106.37	111.34	105.96	100.48	107.91	106.55	101.06	101.67	101.36	106.79	102.01	108.36	108.43	111.15	106.84	104.02	105.88
97.815	99.121	96.257	98.429	100.26	98.052	105.36	102.39	105.06	100.7	102.41	109.18	100.98	96.31	104.18	96.325	94.904	100.49	101.69	96.806	101.86	101.28	99.004	96.139	99.854	98.215	98.006	99.698	99.73	95.941	100.14	105.07	99.737	97.954	102.38	102.43	93.155	101.55	99.16	97.966	99.326	99.118	99.514	98.836	100.69	104.67	104.04	100.92	101.37	100.61
111.81	114.66	115.46	113.24	108.8	107.79	114.47	116.41	112.3	116.41	114	112.93	112.96	114.92	111.35	111.02	110.99	119.17	111.18	116.82	104.83	112.96	111.65	112.28	111.8	111.39	116.16	109.77	108.99	109.81	107.89	114.09	110.08	119.13	111.35	113.77	114.31	107.01	111.39	112.45	112.09	114.71	105.91	114.91	115.86	114.52	108.1	116.96	116.32	114.06
108.55	108.13	108.56	106.9	105.42	110.99	110.4	107.85	103.67	105.91	101.56	103.47	106.89	103.66	105.11	116.33	103.08	99.889	105.91	101.67	101.55	103.79	101.88	104.24	107.36	110.32	110.07	103.99	104.88	101.25	104.02	110.27	103.01	114.48	103.06	107.83	100.93	98.162	98.752	106.92	97.934	108.96	101.47	100.8	107.8	100.83	93.83	101.55	101.94	105.97
108.13	109.95	112.2	108.31	113.25	108.78	112.85	111.08	122.21	109.84	116.57	109.39	111.92	113.61	114.82	115.04	115.39	109.39	116.32	113.82	109.28	111.13	111.73	119.53	111.56	108.42	115.04	106.92	112.06	110.42	107.07	115.82	114.96	114.21	115.34	106.07	112.26	116.79	105.12	108.93	106.47	111.61	107.93	108.64	118.87	109.19	107.11	104.65	110.99	107.7
109.86	110.22	101.93	102.05	107.91	103.2	107.78	112.58	106.62	104.75	109.81	111.21	104.9	109.94	104.54	111.27	104.99	102.3	104.58	107.58	108.59	105.59	100.36	104.68	100.81	101.31	103.18	113.26	111.78	105.96	109.07	102.43	102.08	106.74	104.67	104.17	108.18	105.33	106.86	108.93	108.77	107.51	102.79	105.07	114.29	104.11	109.74	106.62	105.42	111.17
101.48	98.664	100.68	106.94	101.91	99.26	105.27	108.85	106.28	100.22	107.75	104.14	104.62	109.07	110.61	100.82	110.27	106.44	106.47	103.14	104.25	99.585	104.24	101.51	102.97	102.61	101.6	102.32	105.78	105.16	104.07	101.51	100.18	102.07	106.13	108.85	104.27	97.112	102.32	108.44	112.94	106.36	104.69	102.77	103.54	99.362	103.77	101.73	105.44	108.57
100.87	99.21	100.18	104.07	96.453	104.05	105.64	100.25	95.912	102.05	103.42	103.15	106.2	105.92	98.988	97.977	97.938	96.391	99.912	100.4	98.09	102.9	101.55	99.798	102.14	93.387	98.88	98.553	106.54	96.81	101.4	100.45	95.443	103.13	100.87	99.246	103.26	93.488	99.528	92.522	92.547	100.52	97.801	101.82	98.633	103.26	97.382	102.05	100.77	101.35
106.03	110.13	112.58	112.49	111.82	107.34	108.42	104.43	108.53	108.21	118.47	109.56	115.32	109.98	112.9	107.35	116.93	108.88	112.13	110.56	107.99	112.77	105.99	115.65	108.26	112.22	107.71	109.6	109.19	101.73	110.35	113.02	106.06	111.53	112.15	113.88	110.38	109.74	110.62	109.32	105.52	113.64	110.63	107.33	107.38	114.88	108.41	111.29	113.5	115.54
106.9	106.37	104.02	106.2	102.9	103.44	108.57	110.69	110.53	101.52	103.66	107.76	107.26	104.56	110.14	104.28	103.31	102.55	105.66	99.916	107.88	111.44	109.93	110.18	106.08	108.49	108.1	104.61	103.1	104.26	102.81	101.86	103.06	104.45	106.19	108.74	109.13	112.66	106.54	112.8	106.66	106.82	105.78	105.91	110.34	107.09	101.32	104.69	101.42	99.692
101.33	102.52	104.01	106.49	108.52	98.668	106.57	108.56	105.94	101.87	103.79	105.48	103.65	109.6	106.46	104.18	104.52	104.02	101.85	104.57	105.97	107.2	105.3	104.33	108.29	110.2	103.96	105.06	107.48	100.65	106.27	105.32	102.75	106.36	108.38	105.39	108.73	109.2	102.55	99.593	105.31	110.89	103.57	103.89	106.29	101.45	104.54	105.01	99.01	103.81
118.37	108.04	111.07	115.75	113.2	109.93	112.89	107.67	109.75	113.62	108.45	103.77	110.33	110.35	113.2	110.73	111.52	107.56	117.95	111.25	113.4	114.52	113.12	112.09	108.24	111.17	110.11	114.36	108.11	112.91	112.67	110.27	111.13	113.66	113.24	112.82	111.21	112.84	113.03	107.13	111.81	109.1	109.44	106.48	110.59	109.5	114.11	115.39	110.17	114.62
108.21	104.94	103.33	107.51	102.94	105.13	102.43	99.654	101.58	100.3	111.84	107.11	105.47	102.97	102.64	105.31	112.74	110.8	101.66	102.08	105.94	108.57	104.19	105.9	107.03	103.78	107.63	108.16	108.18	108.97	101.98	105.92	99.006	100.58	110.17	104.47	102.15	103.12	101.88	101.1	103.74	108.18	107.57	104.97	105.14	107.72	104.43	106.14	110.53	103.95
107.31	102.56	101.62	103	107.4	104.01	106.91	105.61	107.1	103.36	101.03	104.1	104.82	101.57	98.486	110.94	105.69	103.29	104.75	100.95	105.2	109.11	97.908	108.26	103.51	105.02	112.11	107.08	105.01	99.854	101.58	109.45	108.32	100.45	108.41	103.96	102.14	109.91	101.91	106.63	111.76	107.79	105.04	104.41	107.94	106.63	106.03	103.88	105.86	109.26
105.54	105.56	103	100.83	106.04	100.07	103.8	99.724	104.21	111.51	105.92	103.13	104.12	104.78	103.08	101.56	99.905	108.29	109.23	111.43	105.62	100.16	107.19	98.941	105.66	103.43	108.57	102.38	108.39	97.685	100.85	108.91	103.71	113.37	96.694	105.73	110.32	106.23	103.51	100.31	108.03	103.13	101.88	109.85	99.382	107.9	107.25	102.4	109.6	104.33
111.72	115.85	104.38	106.46	102.45	108.53	113.21	107.98	116.81	106.65	111.54	108.72	112.96	112.61	108.36	111.11	115.31	114.54	110.35	109.08	111.84	115.91	110.07	107	108.1	114.33	111.27	115.92	107.41	112.06	116.21	103.81	111.83	107.88	109.22	116.04	114.08	113.55	114.51	111.32	106.56	110.92	112.17	110.52	109.19	106.75	109.63	114.33	107.89	114.45
107.94	106.34	111.45	102.27	102.94	106.2	110.35	105.34	105.6	106.08	114.97	109.35	103.53	102	103.92	105.99	109.49	109.56	104.2	107.5	102.64	100.06	107.2	102.48	113.83	109.01	110.57	100.29	101.76	101.41	98.887	105.75	109.72	104.08	104.13	108.4	108.31	110.83	109.76	104.75	99.443	103.3	114.58	108.41	103.66	106.25	97.48	104.08	109.19	104.03
99.802	100.4	105.09	103.06	91.11	99.126	101.73	100.63	93.547	103.72	100.55	94.766	97.871	104.75	102.59	100.46	103.01	106.31	97.266	103.77	103.21	106.59	102.04	102.44	101.08	97.98	108.18	100.34	100.2	99.87	104.22	101.98	99.351	99.629	101.46	94.072	101.52	100.77	106.05	106.53	98.647	96.283	97.676	101.27	94.814	103.66	94.579	102.06	106.48	94.617
103.86	109.04	102.51	104.66	102.79	110.73	106.78	109.85	108.37	110.16	107.7	105.72	107.97	111.98	104.6	103.56	108.96	102.12	100.14	103.72	102.69	104.18	107.5	106.27	106.81	103.82	101.7	101.31	104.68	104.78	102.65	106.14	106.57	103.95	108.39	110.96	107.79	103.54	108.57	106.92	111.45	106.84	99.224	106.98	104.96	108.01	110.46	106.82	108.83	108.22
100.04	95.048	93.459	99.866	99.302	104.2	101.38	105.67	97.95	99.905	103.85	98.385	98.644	93.512	103.77	102.85	99.81	96.721	104.31	94.115	98.683	97.262	97.929	102	98.666	102.72	101.49	99.009	99.9	100.16	101.3	100.22	96.449	96.308	96.058	99.921	97.088	105.82	107.49	104.6	101.35	99.592	100.62	100.91	103.05	97.382	100.45	102.68	102.11	95.691
100.74	101.16	100.46	105.35	98.438	101.64	102.81	100.39	104.17	92.757	94.381	101.21	99.612	103.21	101.77	103.96	102.78	98.591	101.48	96.153	100.75	100.08	106.63	96.704	99.378	101.16	95.002	103.44	97.586	102.15	106.26	92.651	97.269	93.197	102.11	99.655	101.39	99.856	101.8	101.72	103.24	99.11	96.967	102.36	99.32	96.846	96.005	104.91	96.989	100.66
99.953	102.51	105.1	107.25	101.78	106.76	103.73	100.68	111.62	106.52	107.08	102.19	105.81	105.6	104.98	108.05	105.27	107.7	111.19	109.17	104.88	104.9	104.58	107.82	103.1	103.2	106.14	107.98	104.47	109.87	107.3	98.947	105.63	105.78	112.27	101.93	109.83	106.87	108.91	100.15	109.84	105.19	103.9	102.02	104.62	104.27	102.89	106.98	105.51	102.14
104.5	108.44	107.34	105.14	106.03	104.25	103.06	106.26	106.23	107.94	111.75	107.87	107.63	101.7	109.46	104.3	101.17	100.69	109.35	98.299	104.65	103.78	105.3	105.56	108.47	105.39	102.63	104.12	104.06	105.87	101.85	97.336	101.75	104.08	110.9	104.26	108.24	102.16	107.3	107.7	105.87	100.57	96.944	105.7	111.86	102.3	109.83	100.83	102.64	101.11
108.71	101.34	103.91	106.02	98.856	103.57	106.4	109.41	97.211	97.472	103.94	100.18	96.489	103.24	107.45	108.95	108.24	108.46	101.67	110.49	103.31	105.3	107.62	103.37	103.02	103.89	106.96	109.42	107.86	105.43	106.1	104.22	106.52	105.85	109.01	101.58	108.18	104.58	109.99	99.747	108.68	97.192	102.24	111.15	101.58	104	100.84	102.48	106.53	103.7
113.4	106.86	109.34	106	105.01	109.31	109.79	107.76	109.04	109.73	105.36	112.64	108.6	105.92	112.2	110.38	106.36	108.51	107.14	108.66	118.85	112.95	108.08	110.98	115	116.81	105.49	112.48	108.57	112.35	107.28	110.63	107.87	112.04	111.54	107.57	108.75	112.91	114.18	109.23	113.03	101.84	105.9	109.03	107.74	115.81	111.67	111.05	103.81	107.9
114.77	114.04	108.39	108.7	109.54	110.97	108.86	112.84	112.66	114.53	110.69	116.99	108.89	111.42	114.21	107.84	102.37	112.55	111.63	110.06	113.63	104.45	107.55	110.46	108.72	109.54	110.04	112.98	113.08	106.5	110.1	104.72	110.58	111.49	107.04	110.88	107.03	112.78	107.59	110.72	113.95	115.81	111.88	115.4	113.67	116.29	111.89	112.64	108.4	118.43
103.71	109.51	105.48	102.53	105.99	102.44	103.67	107.02	99.247	106.8	109.68	107.65	99.273	104.47	109.96	100.04	100.55	109.24	100.95	103.52	105.98	102.97	101.26	108.6	103.17	101.83	104.83	102.96	103.16	101.22	111.01	101.4	99.132	103.53	101.98	106.15	102.67	104.31	106.09	102.57	109.81	97.495	108.76	103.85	99.662	107.96	103.83	100.82	110.4	103.34
109.44	106.25	111.2	108.01	111.21	106.42	108.93	109.19	102.85	109.04	110.33	105.88	106.35	104.59	101.03	110.49	112.42	107.79	111.48	112.8	107.63	105.17	111.84	104.59	105.29	102.72	114.27	112.14	106.54	104.37	111.7	107.6	106.21	105.69	109.55	109.24	107.86	104.12	113.55	104.95	109.57	100.44	102.29	104.31	112.86	109.32	110.34	102.18	107.37	109.63
108	112.49	110.64	116.01	115.78	105.02	114.5	110.58	112.51	107.05	110.63	107.15	115.75	112.75	112.86	107.34	114.27	116.25	114.89	112.98	116.29	115.17	109.7	107.97	114.87	113.4	109.14	107.3	110.21	109.49	107.45	113.76	107.95	110.57	113.91	109.36	115.04	113.62	112.81	115.98	117.34	107.21	111.42	114.13	113.48	111.37	113.72	114.3	113.23	105.53
110.74	103.33	107.75	110.11	107.29	108.61	107.57	102.25	107.82	105.23	104.05	109.86	104.22	102.49	103.66	99.318	102.08	107.34	110.92	104.97	106.08	104.51	100.36	103.23	104.5	101.68	104.77	111.18	105.99	106.05	107.66	103.9	100.68	95.584	105.64	100.49	111.39	105.53	113.54	105.43	107.4	106.26	104.16	102.35	101.97	106.93	107.96	101.75	108	103.47
100.84	106.15	106.6	112.93	108.15	107.81	105.72	105.33	107.17	104.18	107.48	107.16	106.34	105.8	105.92	106.42	107.37	110.94	105.56	106.7	106.24	109.26	102.15	105.51	102.27	103.64	106.43	103.49	107.25	106.93	104.59	105.82	112.18	103.53	111.24	103.73	105.45	105.9	108.4	104.4	103.48	106.49	107.38	104.06	108.08	111.92	105.25	102.89	102.99	108.74
108.44	107.93	110.81	108.97	116.04	104.76	105.74	112.86	115.41	110.67	112.41	110.2	105.38	106.6	116.45	104.82	115.13	109.78	115.74	113.7	108.22	110.12	110.75	112.72	108.85	112.25	104.15	112.63	107.16	110.1	107.12	114.92	107.02	103.64	108.84	106.42	113.27	105.28	115.51	106	109.68	111.59	111.98	111.66	112.63	111.61	113.08	114.28	112.22	106.14
107.02	101.12	101.18	103.18	108.44	106.59	96.41	104.12	94.026	103.4	103.05	111.84	102.06	104.92	101.22	106.41	102.55	115.74	107.09	104.32	104.49	104.86	110.45	103.39	101.17	107.14	110.31	111.15	101.84	108.56	102.65	109.36	98.001	106.38	108.35	100.21	105.07	105.13	107.11	109.46	104.47	103.95	101.66	106.18	106.65	104.38	102.85	103.58	102.86	104.5
108.92	110.64	117.2	107.36	113.85	106.7	110.36	111.44	112.23	113.32	112.5	109.76	112.81	110.26	108.1	108.33	108.01	113.5	111.34	109.34	104.24	108.58	107.06	110.39	107.05	106.54	114.81	105.38	115.71	110.19	108.1	107.25	108.66	115.38	108.97	109.6	110.59	118.97	107.97	117.98	106.26	113.54	112.7	112.62	113.18	107.85	104.4	103.2	109.2	104.79
112.62	108.85	110.75	116.56	106.87	111.53	109.28	116.38	111.08	115.94	111.48	112.59	119.48	111.5	113.59	111.72	113.04	110.96	110.77	107.38	109.97	117.47	107.54	116.75	111.25	117.77	113.58	113.33	114.1	110.87	111.95	112.91	105	109.66	115.18	106.54	109.82	111.78	112.77	114.56	112.7	114.6	107.53	109.42	115.39	116.9	111.95	107.5	122.1	112.54
106.49	107.52	109.75	98.536	101.85	106.39	110.88	102.32	107.87	104.27	105.94	102.61	111.02	110.1	109.78	106.94	109.29	106.15	106.38	106.59	111.04	104.67	108.4	104.95	106.34	103.9	103.91	106.65	103.37	105.55	106.09	108.63	104.79	105.77	101.64	110.97	108.92	105.93	107.22	106.15	103.14	101.21	100.84	105.03	104.05	104.55	103.4	102.75	106.01	109.13
105.19	108.96	112.07	108.68	111	110.36	117.32	113.67	113.55	109.95	111.95	107.6	117.81	114.08	110.19	108.91	106.55	113.34	114.87	106.99	116.16	105.25	113.46	110.7	108.77	110.9	110.48	112.15	115.88	114.75	111.22	110.85	107.35	109.18	111.31	114.88	111.61	111.84	112.74	114.14	112.63	112.84	111.36	107.84	111.72	109.97	108.46	113.18	112.77	113.37
101.46	110.53	105.32	101.13	114.29	107.72	107.15	103.88	110.01	108.97	101.41	103.37	104.73	112.74	103.89	107.33	100.03	106.12	109.47	112.21	106.51	109.83	103.94	106.2	102.58	104.55	108.9	107.59	101.2	105.11	105.54	106.87	98.502	97.626	102.37	103.51	105.79	108.91	107.8	106.79	102.29	105.65	113.49	108.42	104.48	101.08	104.93	106.45	102.95	102.62
116.59	118.01	115.94	112.21	126.32	121.18	114.82	112.07	119.77	111.98	118.91	120.97	120.06	114.91	110.59	121.94	115.11	118.68	121.59	123.35	122.24	124.47	118.73	113.64	120.64	120.68	125.51	117.71	118.02	115.93	116.4	122.59	116.69	108.44	117.3	123.36	116.11	120.38	111.31	112.29	120.99	119.84	118.13	119.68	118.06	111.61	118.32	121.81	118.63	119.78
110.25	112.55	114.41	109.93	113.69	113.12	116.43	111.39	117.64	110.99	104.87	112.06	115.02	117.56	113.08	111.53	111.63	114.46	115.36	112.4	114.24	112.25	111.11	110.81	110.74	114.72	109.87	114.24	108.98	117.45	112.26	115.04	108.21	110.74	115.49	115.46	116.22	116.46	110.71	112.33	111.96	114.83	111.43	121.14	115.32	110.46	111.94	111.14	111.55	113.34
105.53	105.04	102.75	113.36	106.2	103.49	106.46	104.04	105.33	108.56	107.7	112.95	109.95	110.26	104.08	106.34	107.98	105.11	104.96	106.03	108.38	106.51	106.16	109.05	111.54	112.83	111.47	104.94	99.46	104.55	108	108.98	104.82	109.29	104.92	107	106.15	106.71	105.67	107.26	112.13	110.31	102.92	105.5	105.78	107.07	111.11	112.69	112.32	107.84
111.96	114	110.37	106.53	111.31	112.93	111.85	109.35	109.2	114.38	114.24	115.68	112.78	110.61	115.19	119.49	110.82	112.04	114.1	114.07	113.15	117.67	116.91	111.55	114.8	115.45	116.74	116.88	114.45	117	114.34	111.78	114.85	117.28	106.49	110.83	109.06	115.09	107.05	113.03	110.45	107.67	117.38	112.2	113.55	109.68	113.66	116.27	109.77	111.38
119.27	119.16	114.82	120.65	117.99	121.74	115.81	113.12	115.38	118.4	115.64	115.59	117.89	116.29	126.4	124.57	120.89	117.07	116.78	120.34	118.44	116.48	122.85	120.72	120.06	119.01	118.78	117.3	116.18	115.12	118.71	114.57	114.17	118.97	116.39	119.11	115.89	115.44	122.97	117	116.21	113.44	116.96	114.54	116.79	116.58	111.08	122.65	114.07	118.75
117.44	120.69	116.73	119.13	123.74	113.32	106.25	111.58	115.57	113.28	119.84	116.34	118.42	117.34	116.37	116.67	116.82	117.17	108.3	117.35	116.34	116.96	122.75	118.07	114.47	116.89	114.19	117.78	116.13	119.54	116.4	108.87	119.42	119.21	123.83	120.19	116.89	119.78	117.52	122.16	121.33	124.46	126.51	120.95	117.74	118.13	116.06	118.18	121.67	117.35
112.11	96.156	96.559	97.077	100.62	104.28	93.977	95.983	101.89	98.153	94.586	97.661	91.754	98.493	95.659	100.17	94.45	102.15	101.84	99.476	95.902	99.665	95.591	97.81	100.74	99.723	98	102.44	97.714	100.66	97.749	110.56	101.9	97.864	99.539	105.57	101.13	99.203	97.477	98.942	100.89	99.844	101.32	100.32	98.704	98.805	99.61	106.67	100.31	95.477
103.03	105.86	108.56	109.91	102.72	104.24	105.22	108.09	106.15	106.34	100.83	103.08	107.64	104.07	107.24	97.837	109.82	99.603	106.13	102.22	108.33	102.7	108.82	99.387	98.752	103.85	106.06	99.714	100.43	108.21	97.156	100.62	108.44	105.36	104.47	102.77	105.42	102.65	105.84	102.95	103.65	99.939	102.3	97.315	107.5	108.68	105.07	104.35	102.34	96.433
116.44	114.98	121.54	119.76	116.19	119.82	122.44	111.88	123.41	114.97	115.25	116.7	118.32	112.77	112.98	119.75	115.36	117.13	116.46	116.28	116.05	118.97	114.49	122.49	120.59	119.94	118.8	119.13	114.41	114.65	110.4	118.38	118.25	123.35	111.68	121.24	116.34	112.68	113.94	122.93	114.44	119.04	116.95	116.23	123.88	119.35	113.96	117.07	116.04	113.62
115.61	110.97	111.7	105.93	116.44	106.62	111.81	110.39	109.32	110.14	112.32	114.61	117.88	112.55	109.24	107.8	107.07	115.49	115.21	107.2	113.15	110.82	112.39	108.15	112.88	119.14	108.39	111.85	113.84	108.68	112.84	109.03	109.08	113.92	106.23	112.82	113.51	105.35	116.47	114.01	112.62	102.91	109.56	111.84	112.97	108.35	105.2	111.43	116.67	110.64
111.37	109.3	107.14	115.95	108.77	114.02	108.87	109.24	106.51	108.79	112.49	102.99	112.1	106.25	112.81	107.3	111.21	110.03	112.53	117.22	110.98	110.18	111.9	113.37	107.51	112.78	111.08	107.13	112.04	113.38	110.14	112.83	109.65	113.84	110.21	112.02	106.71	109.71	110.19	108.09	110.43	107.9	111.8	112.88	112.37	109.62	109.82	107	106.25	106.97
114.28	113.77	115.73	112.99	108.28	112.5	113.91	113.87	111.47	110.6	109.04	112.8	113.63	106.53	116.13	108.07	116.3	114.87	111.1	115.36	111.14	106.37	109.79	111.76	115.79	111.77	113.27	112.27	110.17	118.05	109.41	110.39	112.91	113.89	112.78	118.99	108.25	112.69	113.96	113.38	112.63	105.54	117.05	110.89	112.7	112.04	111.35	108.08	112.5	108.25
121.59	120.26	118.6	117.16	117.05	114.8	116.35	116.82	115.09	112.36	114.32	112.9	118.52	115.89	114.35	117.06	117.38	116.19	116.16	118.59	115.78	116.02	115.87	118.36	110.44	118.63	119.07	115.02	119.09	122.17	118.3	116.69	115.18	112.05	119.26	117.66	113.76	111.75	115.28	108.28	117.6	122.51	118.16	115.94	118.83	120.63	116.42	116.4	113.34	114.72
113.68	113.68	111.81	110.8	103.44	112.82	110.4	111.91	103.15	108.37	115.35	111.94	107.84	109.17	112.19	109.22	108.62	110.39	111.7	107.18	103.4	104.06	105.11	111.28	109.8	104.59	111.41	105.67	106.26	109.37	107.73	113.96	114.39	112.56	116.96	109.43	111.06	113.04	113.48	113.51	109.52	109.09	106.95	105.86	103.68	109.84	108.34	113.86	106.91	109.8
111.72	114.02	121.25	115.63	110.01	103.2	112.63	113.91	109.88	112.67	113.36	111.71	115.33	109.39	116.29	111.52	110.58	115.73	111.28	111.13	114.75	114.99	116.15	115.63	109.32	117.48	116.62	112.35	111.12	118.8	117.33	116.45	111.12	107.64	115.78	111.46	114.36	112.09	115.8	116.77	114.57	120.32	117.34	116.05	105.53	118	110.5	110.96	116.26	114.28
104.86	104.33	103.47	102.95	109.08	105.32	107.6	93.949	108.25	104.36	108.55	108.7	109.03	105.05	106.51	100.63	103.67	106.05	101.15	106.12	112.42	103.05	105.7	108.54	114.6	108.55	107.31	107.51	111.08	108.34	101.93	107.21	103.23	101.97	100.65	102	104.89	112.92	103.85	103.1	107.88	103.51	108.34	106.55	106.02	110.66	103.15	101.97	111.16	108
115.23	116.97	116.42	112.74	110.77	115.14	117.26	110.77	108.67	112.81	111.83	111.67	117.33	113.37	111.69	115.5	108.81	111.96	111.27	119.22	116.37	109.82	112.99	110.66	113.62	113.15	115.24	115.22	114	112.01	110.28	116.4	109.51	115.91	118.09	108.3	107.7	112.58	117.11	115.49	115.07	114.73	111.28	109.11	113.1	110.35	112.83	111.77	112	112.71
101.23	107	102.99	103.72	102.82	104.78	105.28	111.04	105.41	113.11	100.57	108.81	109.8	105.79	103.13	106.73	103.82	106.27	111.43	106.14	102.84	104.93	104.07	105.15	106.89	105.96	106.92	108.38	106.52	112.81	106.38	106.99	105.85	91.641	107.88	98.982	106.35	108.15	110.51	115.96	108.32	100.52	99.893	108.22	106.38	105.07	103.16	104.8	101.12	106.05
105.51	108.69	104.68	109.23	104.47	102.8	108.85	106.87	109.47	112.85	106.83	102.83	105.23	109.48	105	108.31	106.22	104.36	109.21	110.01	111.6	105.25	110.21	106.57	102.3	105.02	111.98	105.02	104.47	103.2	107.62	108.3	107.93	110.89	110.3	103.57	106.6	99.414	105.08	104.82	107.5	109.16	106.91	106.13	108.51	105.98	110.8	104.01	106.76	112.02
119.08	109.79	113.25	116.32	114.39	103.32	119.62	114.22	108.85	110.36	117.04	111.88	107.76	107.36	106.07	111.13	108.32	111.33	117.54	115.18	110	117.35	108.27	122.09	117.54	119.62	110.54	114.17	116.81	111.42	110.26	111.62	107.81	115.28	107.45	116.13	118.15	115.48	113.33	117.17	105.86	108.05	108.38	111.09	113.41	113.37	113.89	116.24	109.37	104.29
104.57	108.77	104.51	105.06	106.82	105.07	104.44	109.84	111.63	108.44	106.7	107.56	106.89	108.01	109.13	109.63	105.61	103.64	103.29	101.53	105.43	109.98	108.26	110.62	104.76	111.92	100.53	103.18	111.21	111.08	104.33	108.39	105.72	103.87	104.52	104.26	108.91	103.95	104.42	105.74	102.84	110.93	112.48	106.16	100.66	104.23	105.58	104.76	107.52	104.08
98.379	108.35	109.06	110.26	104.89	101.6	105.49	104.61	103.58	102.87	100.65	106.07	105.29	107.55	106.4	108.8	101.28	100.19	104.01	114.61	106.96	109.17	109.13	109.69	104.04	101.39	105.13	105.75	102.57	103.97	109.89	106.2	109.07	99.515	104.84	100.46	101.08	110.63	108.06	101.43	108.2	106.69	104.39	104.03	105.6	108.69	102.49	107.19	110.12	97.45
101.79	117	110.01	109.3	110.34	118.05	109.33	106.52	107.85	104.67	113.82	111.7	109.93	107.54	106.88	112.21	109.3	111.23	110.21	112.06	108.15	106.87	110.61	112.01	114.11	111.04	114.35	106.77	111.54	111.71	109.38	102.51	112.82	110.11	109.6	107.95	111.95	112.63	111.92	110.01	112.77	108.4	113.96	107.75	117	118.05	118.48	107.3	113.35	109.65
106.19	108.59	108.43	109	107.94	103.41	99.601	105.7	114.57	103.69	102.71	107.62	109.5	107.99	110.05	109.16	103.87	93.771	106.55	107.65	102.36	102.8	106.45	108.4	102.27	109.17	104.57	99.128	106.39	109.06	105.42	107.33	107.25	103.25	105.8	110.84	103.7	102.68	108.93	97.801	102.82	112.21	107.77	101.56	103.6	112.15	105.32	102.57	106.7	110.32
118.48	120.8	118.41	117.72	118.08	111.47	118.36	123.72	117.71	119.06	118.1	118.31	117.56	115.57	117.5	115.22	114.44	113.96	116.27	119.35	119.15	113.62	118.52	117.59	117.28	120.92	114.71	114.19	109.63	117.27	113.78	115.44	118.01	118.23	113.3	108.22	119.21	114.93	110.66	119.27	117.73	119.61	116.29	114.1	116.72	115.18	116.59	109.16	117.15	114.88
108.49	109.04	104.35	107.62	107.92	111.95	110.21	109.19	106.62	109.46	103.35	105.36	103.45	108.8	103.22	105.11	99.943	102.78	110.31	108.76	107.28	107.76	105.39	104.74	109.63	109.32	102.65	105.65	103.6	107.15	102.37	103.04	106.02	106.62	104.84	108.52	103.07	102.73	112.01	109.2	102.12	104.88	100.99	102.9	106.72	100.39	108.41	109.09	110.58	107.47
112.19	114.05	121.94	118.61	120.38	119.29	112.99	113.07	114.75	117.75	120.08	113.68	117.29	115.57	115.76	121.49	118.93	117.15	118.06	114.66	119.42	117.77	114.19	114.7	124.06	112.31	112.51	116.01	117.64	123.12	118.97	124.04	119.19	124.37	117.5	122.64	122.24	114.78	119.89	118.62	117.67	114.68	120.92	115.94	116.62	116.35	124.35	116.11	118.06	111.83
111.19	110.18	111.09	107.91	117.86	116.76	106.98	107.39	108.4	113.35	107.41	110.73	112.26	109.86	110.94	112.14	113.1	106.94	112.78	110.93	117.04	108.84	107.34	116.03	108.97	116.07	115.67	115.11	113.14	104.71	116	110.41	107.28	109.84	114.38	113.64	111.83	112.64	111.19	114.06	116.96	110.84	104.77	112.44	105.97	110.05	106.15	105.84	107.04	110.98
105.12	96.923	106.18	105.28	110.81	105.07	95.5	109.41	102.82	105.31	104.8	107.93	100.74	108.52	110.44	100.15	102.92	107.67	106.99	103.21	102.85	99.828	104.04	103.34	101.91	101.77	102.39	108.16	106.57	107.36	101.77	104.82	102.06	100.27	107.72	106.42	102.61	108.86	105.8	96.982	100.33	107.76	98.128	109.02	105.69	103.71	101.79	111.58	107.26	110.12
100.5	98.715	100.74	97.99	103.33	100.54	97.274	102.39	104.7	102.02	104.41	101.52	98.827	102.66	103.16	98.58	104.34	99.742	103.16	95.478	96.513	95.385	99.383	101.24	98.823	98.757	102.67	97.998	103.34	99.573	98.814	101.09	107.24	99.094	100.48	104.63	101.88	97.592	105.89	101.55	99.814	101.62	96.341	102.31	104.3	100.3	104.18	102.24	104.91	96.275
111.62	108.42	115.57	110.55	110.01	108.44	112.42	110.3	117.79	105.53	114.03	112.22	107.02	109.55	114.36	106.98	110.48	108.83	112.44	110.18	107.09	109.52	111.65	115.33	111.77	110.51	109.55	109.7	120.09	113.54	113.88	115.55	117.09	111.63	117.88	117.86	114.11	109.47	110.93	112.44	113.78	112.41	114.85	111.37	116.04	114.35	111.96	108.97	107.23	112.42
101.25	103.82	103.02	105.72	112.26	105.92	106.96	101.55	106.68	100.8	103.36	102.15	105.61	106.57	101.13	108.71	107.02	105.7	103.42	107.37	101.67	106.94	104.31	106.22	95.971	105.23	105.68	112.14	108.28	111.69	111.86	111.12	104.35	105.51	109.59	110.43	105.19	106.22	105.88	105.64	102.5	107.22	108.06	104.44	105.06	108.4	107.18	112.29	108.45	107.64
112.23	109.74	112.99	110.78	114.65	110.4	108.01	109.27	111.89	110.71	110.85	116.42	109.37	112.54	108.52	114.15	107.19	113.96	121.59	113.87	108.83	116.77	111.86	110.32	108.26	106.35	116.16	114.29	112.11	117.09	109.54	106.9	107.87	116.19	110.45	109.54	111.56	113.04	114.29	111.36	111.13	109.61	112.65	119.5	109.16	117.17	111.59	110.97	107.68	108.93
105.24	106.95	100.4	103.94	102.87	107.52	107.41	105.56	100.78	105.59	102.99	104.61	105.58	112.2	104.41	106.56	98.062	109.35	105.9	98.722	103.6	104.7	107.62	102.59	106.81	101.82	103.21	108.24	103.96	100.91	97.389	107.18	103.98	99.733	105.59	106.16	102.37	106.7	98.635	103.91	108.99	101.62	104.67	108.56	101.47	107.71	100.49	107.57	105.94	107.67
101.63	105.96	103.91	105.43	101.91	104.81	108.47	101.97	110.34	102.37	106.25	105.6	106.7	111.26	106.91	103.92	102.18	105.86	106.49	103.04	102.39	110.18	108.13	106.93	101.42	101.88	101.44	105.68	106.49	113.4	100.52	111.79	108.52	108.82	106.68	102.95	104.72	104.04	108.53	108.99	105.51	109.73	106.89	106.42	108.98	111.74	103.33	106.94	105.65	100.47
108.16	108.37	105.28	109.58	100.33	113.18	98.65	104.71	104.07	109.07	106.58	109.86	103.83	102.48	103.22	101.5	101.1	102.82	103.22	107.57	108.95	99.594	104.86	102.25	103.87	101.74	105.8	110.14	105.41	105.52	102.6	102.85	102.77	108.12	101.82	108.71	108.58	103.96	102.74	103.79	110.59	108.53	110.96	114.38	108.2	109.45	100.62	98.918	103.48	107.6
104.38	105.78	107.5	103.91	113.04	105.23	102.05	106.9	107.08	106.16	105.35	105.83	108.31	104.87	108.18	105.89	100.88	108.87	102.98	102.72	106.27	104.74	109.28	107.73	102.48	112.65	106.96	107.82	101.34	110.69	104.78	98.767	100.61	107.84	108.44	106.04	109.28	106.14	107.41	109.07	109.42	102.25	108.61	102.58	105.69	102.76	104.11	105.89	108.57	104.4
116.16	119.59	115.39	120.94	119.31	120.91	116.5	118.31	110.35	116.7	115.15	116.59	108.25	116.78	117.46	120.17	121.03	111.23	114.17	114.6	116.45	118.57	110.04	119.72	118.46	116.91	113.32	116.96	114.18	112.83	121.81	115.62	115.76	115.65	115.91	115.88	116.02	119.66	113.98	114.26	116.07	112.84	112.18	118.88	109.44	114.19	113.71	119.82	108.55	118.35
106.84	110.14	105.5	111.41	111.12	108.7	105.89	104.8	107.97	105.38	104.71	110.92	106.47	109.6	107.76	104.99	107.21	111.39	107.59	109.39	108.27	101.86	111.03	108.59	110.42	106.24	107.6	108.56	106.21	109.09	107.27	105.46	104.14	101.25	109.78	105.31	111.79	106.68	114.75	110.66	107.18	103.07	106.1	109.02	109.82	108.19	109.47	110.09	113.32	108.83
111.48	105.35	110.53	102.91	106.62	105.79	109.4	96.97	105.48	106.2	101.42	111.78	98.233	112.17	106.67	103.25	102.23	104.23	99.484	103.35	106.59	102.98	103.64	101.23	105.94	104.56	104.17	102.11	97.026	111.35	107.82	99.532	107	110.01	110.6	100.54	105.63	103.63	109.9	107.56	105.71	103.46	110.47	105.04	106.09	108.96	106.35	102.75	105.89	102.41
101.43	108.31	109.78	107.33	107.71	112.56	110.06	108.64	109.27	106.73	101.83	102.76	106.48	102.61	105.36	108.27	103.49	105.91	106.26	107.39	111.39	106.63	107.96	110.58	110.17	108.65	109.22	107.37	110.85	112.5	104.79	111.13	108.65	106.03	103.64	106.17	102.58	102.29	105.04	97.191	104.68	104.16	113.05	100.58	107.69	106.68	109.25	114.49	103.59	104.29
107.15	106.53	108.13	114.15	107.43	108.19	111.92	110.8	107.77	116.34	114.55	111.22	104.46	113.08	109.89	111.85	108.61	108.68	114.64	114.45	115.6	107.64	111.17	113.63	115.23	118.27	103.85	112.3	117.44	115.79	114.44	115.12	113.45	111.65	119.19	115.09	113.77	114.36	111.85	109.61	112.22	113.4	115.74	110.15	113.06	111.66	113.2	106.49	111.25	110.37
110.75	111.16	109.82	106.4	114.81	107.26	102.41	108.26	114.27	111.57	109.11	108.25	108.26	106.81	104.37	108.73	111.75	111.44	113.29	111.31	108.47	106.07	111.22	113.58	110.68	114.29	108.48	110.25	107.13	109.49	108.66	110.68	107.78	111.12	112.39	113.63	110.67	117.96	112.71	111.37	107.33	110.39	114.36	110.98	110.79	114.63	113.12	108.3	109.41	112.65
102.53	111.44	99.653	106.13	107.23	101.78	104.88	104.44	111.36	105.39	102.52	104.41	106.37	107.2	104.27	105.73	106.87	106.41	106.03	103.34	108.36	105.11	107.4	104.46	102.39	107.12	105.58	105.62	107.11	110.83	106.28	109.68	112.17	105.27	100.94	99.716	104.04	107.38	107.87	100.68	108.23	102.12	99.336	109	106.54	111.26	108.99	107.76	100.28	103.89
100.31	102.71	103.56	104.19	107.4	106.33	103.95	108.34	107.09	99.803	101.86	104.94	107.38	110.01	106.48	104.72	108.57	103.41	102.61	107.58	111.74	103.93	106.37	106.95	107.44	104.84	102.17	103.26	106.23	109.87	101.89	103.12	104.86	105.12	103.06	100.57	98.425	99.613	104.82	106.66	100.61	99.808	102.32	102.62	105.64	102.57	105.64	97.653	107.29	102.75
110.63	107.06	114.8	109.97	110.23	114.89	111.99	114.82	113.72	117.46	115.03	117.28	111.89	117.61	111.96	112.65	112.42	119.31	109.4	116.38	111.97	119.74	109.82	112.18	110.03	115.58	111.61	115.39	117.64	118.2	112.87	108.08	113.03	112.64	117.97	114.28	116.1	111.03	117.16	107.14	112.42	108.32	117.68	112.96	108.92	109.01	111.7	114.69	110	117.74
111.06	117.94	115.84	113.46	115.97	106.47	104.49	115.03	107.67	105.92	113.56	111.02	115.28	103.78	111.18	110.4	111.77	112.38	114.29	111.38	105.76	107.35	110.47	110.47	114.29	116.27	115.38	114.75	112.92	110.08	109.8	110.15	110.31	106.83	113.84	108.5	110.89	116.77	112.95	105.68	109.74	108.25	115.05	114.11	109.21	110.81	111.76	108.38	113.01	109.71
115.34	102.09	115.04	108.28	109.79	115.06	106.09	104.26	108.82	110.96	104.15	106.61	105.34	108.72	110.01	108.81	112.34	104.99	106.73	104.71	104.52	103.57	105.27	103.68	117.22	106.25	106.99	114.29	100.87	104.83	106.2	102.96	110.17	105.67	108.58	106.98	104.64	101.1	108.97	103.69	107.14	107.78	107.9	109.85	104.7	105.24	110.1	102.53	112.65	103.84
108.14	108.63	103.99	106.82	106.41	103.92	105.98	103.43	105.02	104.9	109.37	102.51	104.97	110.4	109.17	109.52	96.11	107.22	102.49	103.32	113.4	104.93	105.52	110.38	107.34	112.07	106.32	105.25	101.03	111.06	108.41	102.81	104.09	109.5	100.95	113.38	107.6	109.68	106.78	108.63	106.35	98.563	108.4	106.25	106.96	110.7	110.19	105.32	109.35	107.37
112.53	109.57	111.3	103.33	105.88	107.8	111.14	109.06	111.35	110.96	115.11	104.3	107.2	104.18	107.36	109.89	107.66	104.65	111.27	115.59	109.94	107.18	106.5	107.75	105.31	110.03	113.24	116.21	107.67	112.93	109.91	104.28	111.35	115.03	110.05	106.27	105.4	109.56	113.73	114	114.87	108.17	112.18	112.63	116.25	112.25	110.63	114.66	107.26	111.91
103.96	111.24	107.48	109.29	110.17	116.34	114.57	111.8	112.35	114.27	103.74	107.72	111.57	114.34	113.89	108.02	113.27	108.1	110.36	116.84	110.44	115.97	106.26	116.06	109.28	107.9	110.29	113.03	100.82	112.22	110.73	114.14	101.82	109.55	108.99	106.46	109.94	107.91	109.34	106.54	111.51	109.41	106.11	110.54	102.54	110.71	107.31	110.33	109.33	112.47
109.02	103.73	113.35	109.2	110.07	113.77	108.82	109.92	109.44	113.32	104.1	111.9	110.36	112.09	108.82	110.93	113.83	106.66	108.13	109.94	111.25	109.56	112.3	107.35	109.27	112.31	116.85	108.02	110.57	105.1	117.73	116.08	108.14	111.42	109.69	113.37	108.27	114.24	113.75	106.01	112.68	111.16	115.29	113.52	107.27	110.97	109.33	109.91	111.88	112.93
100.07	96.184	95.776	96.546	100.88	98.231	98.649	102.37	103.94	104.62	102.66	99.384	104.03	104.33	97.259	94.038	102.83	99.437	101.59	91.81	103.23	95.41	98.453	99.644	97.633	96.852	96.825	101.41	108.21	98.49	110.35	103.5	99.239	103.39	102.32	96.918	99.343	94.725	106.36	99.333	93.284	101.89	94.891	93.214	97.816	98.467	104.41	98.349	104.08	102.65
105.25	109.03	108.83	104.24	103.01	106.04	109.83	107.71	108.96	99.256	104.06	110.4	108.6	103.76	108	104.84	110.37	106.61	101.66	111.41	107.41	108.22	100.13	109.35	96.657	108.09	106.01	109.66	104.94	104.54	107.29	104.51	101.91	106.79	104.97	109.46	102.48	108.53	103.46	109.21	107.11	109.83	109.49	102.05	104.39	103.86	102.95	104.54	112.57	109.83
105.55	109.9	107.54	107.01	115.27	109.66	109.76	110.05	111.4	110.11	108.13	113.57	115.91	109.66	115.73	109.22	110.87	103.72	107.25	104.9	111.62	107.73	105.92	115.44	114.79	110.57	107.99	110.64	108.09	110.67	107.2	103.99	109.89	107.31	111.39	104.61	107.62	108.91	107.99	108.01	111.58	105.69	114.56	113.41	112.96	117.48	109.3	106.37	108.39	111.78
120.7	122.18	113.44	117.43	121.72	108.97	114.21	118.04	109.09	115.83	113.62	121.6	109.69	121.01	123.68	114.26	110.81	116.05	115.79	111.73	115.49	118.64	112.48	118.28	115.7	112.11	116.84	116.91	115.97	113.88	115.13	115.13	116.92	114.62	123.37	115.06	115.83	111.15	114.99	119	118.12	113.51	119.9	117.96	119.12	119.42	121.01	118.7	115.83	119.03
107.23	108.21	99.906	99.341	103	105.35	105.3	111.1	110.99	107.55	105.33	102.93	108.92	108.96	102.46	98.544	101.48	112.12	100.72	104.13	105.12	102.76	100.01	112.06	104.76	107.35	103.47	109.98	108.36	103.17	114.57	102.91	108.49	105.81	107.71	105.41	105.68	106.62	110.69	104.23	101.17	102.74	100.95	98.769	106.75	110.13	107.01	102.45	105.54	102.96
105.53	102.97	110.3	105.11	112.41	101.86	103.54	107.87	102.25	102.16	101.16	104.71	105.03	106.4	101.35	98.724	110.56	103.39	108.43	100.95	104.98	103.11	110.01	103.52	109.6	107.38	107.25	105.93	104.56	112.09	113.1	108.46	106.89	102.93	110.24	103.93	102.55	108.88	101.39	106.72	97.478	96.941	103.51	105.1	105.95	101.37	100.21	114.27	102.29	104.24
107.74	111.35	106.2	104.57	109.68	108.44	113.35	112.04	114.44	102.16	116.77	113.3	105.75	116.88	113.84	106.76	107.12	109.31	108.1	106.89	106.57	105.21	109.49	111.02	110.84	110.38	114.29	116.16	117.07	110.14	109.21	106.71	114.32	115.15	114.88	110.04	112.96	110.16	112.8	110.8	111.76	107.04	109.85	111.37	115.16	113.96	109.93	110.41	110.82	112.02
105.07	102.13	97.343	105.84	101.21	103.57	110.37	104.39	106.59	104.13	108.38	110.09	104.67	105.85	102.3	102.13	109.86	102.36	108.95	99.163	108.53	103.03	103.29	99.08	101.08	105.61	102.47	102.04	104.2	103.55	99.676	99.075	105.56	108.28	107.72	105.91	111.03	101.52	107.97	101.08	103.6	104.5	108.84	103.46	101.33	101.88	103.91	99.528	102.82	103.91
104.39	108.11	109.35	112.28	111.23	112.28	108.23	113.04	114.71	111.38	111.82	117.74	112.7	112.47	119.64	110.41	108.76	107.96	114.07	115.29	108.2	105.84	114.27	110.43	115.78	114.37	110.1	106.84	111.75	113.85	111.54	113.43	111.77	109.24	112.64	113.78	115.6	108.87	115.39	108.5	114.79	112.73	108.07	110.95	110.7	107.14	111.13	115.43	107.69	110.38
108.25	106.74	106.18	101.93	107.47	104.43	106.86	99.959	104.36	105.88	106.62	108.76	103.29	103.23	102.51	106.34	102.14	107.11	108.24	105.29	103.86	102.44	102.63	103.57	108.5	106.45	99.992	109	102.39	105.51	102.39	105.04	110.11	109.28	106.37	108.92	99.954	96.32	104.64	100.44	103.31	107.82	102.88	102.15	100.59	108.52	102.19	108.9	104.5	112.37
113.21	111.45	107.86	111.26	109.31	116.45	118.95	112.28	112.27	108.42	112.26	110.39	111.73	115.57	105.71	104.31	116.26	111.78	117.49	107.41	112.45	114.68	110.31	110.37	106.99	117.3	110.67	111.36	118.35	109.73	116.37	112.46	109.46	115.52	117.11	109.64	109.54	112.33	115	115.38	111.52	109.77	111.15	109.45	114.09	110.14	118.04	109.78	112.92	116.33
107.72	104.83	94.804	103.27	107.41	106.31	109.24	99.754	102.17	105.24	103.01	105.26	103.12	104.55	103.02	103.4	103.08	104.57	95.727	105.69	105.08	102.24	99.624	100.48	100.6	108.65	102.44	105.2	104.37	106.9	108.67	99.375	108.04	101.71	103.18	103.56	103.68	106.32	105	103.81	98.628	109.41	98.873	106.3	106.52	100.1	103.33	103.35	103.29	102.84
118.23	107.71	114.75	118.43	121.3	116.42	116.42	114.34	122.5	118.41	117.17	111.88	109.73	115.33	116.75	125.09	117.57	113.84	109.04	114.37	113.64	121.13	121.19	116.97	112.54	115.95	118.34	115.72	114.23	121.05	117.01	117.22	117.07	115.84	115.33	112.6	116.57	118.67	121.4	122.09	117.23	116.79	122.59	114.96	108.19	117.35	116.15	115.69	113.13	114.09
108.02	109.53	107.91	100.11	114.32	105.44	99.887	110.18	106.86	111.14	103.51	104.57	105.61	102.15	112.25	106.38	101.42	102.6	110.6	109.05	105.53	110.83	107.87	105.09	106.61	111.25	109.03	106	105.7	107.91	101.37	110.8	109.09	105.57	100.69	115.84	111.27	103.65	104.87	109.1	104.29	103.71	102.38	109.69	103.56	104.38	110.7	108.76	105.77	111.07
102.59	103.14	111.25	103.55	105.5	105.05	100.05	99.325	106.3	103.4	104.59	102.83	102.96	104.16	101.62	111.98	103.51	97.812	101.02	105.69	104.84	104.55	104.05	97.762	103.9	103.07	102.23	96.329	103.4	109.53	104.02	101.12	104.77	103.42	106.4	105.7	104.3	104.37	102.91	100.98	106.96	103.71	111.2	103.23	102.98	103.26	105.84	108.85	105.66	99.519
105.82	108.06	110.8	99.986	108.41	105.99	103.86	103	104.62	104.23	98.483	105.39	106.48	99.62	105.3	111.44	104.69	100.22	99.955	108.05	102.37	102.62	100.6	108.75	100.17	110.09	106.49	100.11	108.29	108.78	107.75	101.53	98.405	102.99	106.69	104.13	101.39	107.2	104.51	99.362	107.17	100.69	101	102.7	104.09	104.13	98.62	102.08	106.29	108.41
100.95	99.516	95.016	95.384	101.28	103.22	104.36	101.43	98.249	97.601	98.627	105.14	100.77	99.239	95.113	93.999	104.53	98.279	98.739	105.65	97.022	98.775	103.79	102.77	97.055	99.327	99.03	99.817	103.4	97.877	104.66	106.69	98.674	103.68	94.531	96.364	97.117	101.75	102.25	97.338	94.311	95.82	97.526	98.035	95.029	101.77	98.75	102.57	101.39	99.206
109.6	111.7	101.51	111.63	106.88	101.19	102.21	107.44	103.09	112.36	109.39	103.96	106.06	104.69	107.52	105.38	98.368	110	108.24	105.95	101.58	101.56	108.76	106.45	102.81	103	106.76	110.32	103.75	105.12	105.14	104.17	99.382	101.04	108.14	108.44	112.48	108.54	111.59	101.6	107.5	107.66	102.78	105.36	106.33	113.84	110.86	105.56	107.01	110.1
115.2	113.77	111.5	110.56	109.81	115.94	112.78	116.47	108.19	112.59	112.87	105.4	117.8	111.1	110.42	114.4	115.83	117.84	111.84	114.96	111.55	108.53	109.96	113.4	118.6	114.58	113.17	115.47	110.99	110.45	113.69	119.35	106.79	110.44	111.51	116.61	113.24	113.99	111.52	115.18	115.51	108.97	113.97	116.15	111.67	114.55	113.24	112.98	109.82	112.39
107.21	106.27	103.35	108.48	101.42	103.63	103.94	112.5	111.53	102.8	104.19	103.25	108.42	105.66	106.46	106.91	109.26	105.87	107.25	112.92	109.46	107.82	107.19	103.22	108.28	102.38	107.29	114.87	103.96	106.93	108.86	108.62	110.82	104.55	100.18	101.17	109.53	108.64	104.63	106.22	99.61	105.77	105.64	103.44	104.24	108.57	106.3	106.73	102.23	100.75
98.46	100.64	98.986	97.979	97.039	103.89	98.901	100.27	96.135	98.046	101.64	96.387	95.932	95.05	100.65	101.04	100.98	99.098	102.02	100.47	99.796	100.61	97.613	94.349	97.999	103.99	99.846	104.99	100.95	99.521	96.964	99.433	100.33	101.6	102.2	104.33	99.542	101.39	101.28	100.44	100.52	106.43	104.74	99.508	96.436	95.305	97.134	105.3	95.962	105.05
111.81	115.64	117.78	110.35	114.25	112.14	116.08	112.49	112.41	107.8	116.25	109.2	110.57	108.27	108.8	116.13	115.39	112.92	106.98	106.74	116.1	106.16	113.07	110.62	113.6	113.71	111.53	111.56	119.51	108.55	113.43	112.4	110.22	112.74	114.13	107.67	110.83	120	116.48	109.86	110.68	113.14	114.17	111.59	116.15	109.99	115	110.02	118.28	108.83
107.26	103.24	103.48	97.925	108.09	101.34	103.33	105.46	104.83	102.4	106.55	100.17	103.04	106.15	108.32	104.68	105.34	106.49	106.78	105.3	102.81	105.35	102.39	107.34	106	103.36	109.99	107.2	102.69	104.17	106.97	108.44	109.74	111.61	105.01	103.65	105.93	101.86	106.4	102.91	100.03	100.71	105.52	111.94	101.65	103.41	103.92	107.42	97.626	107.14
110.94	110.93	109.08	110.06	112.78	114.61	103.21	107.58	112.16	114.24	115.25	103.86	111.28	107.72	117.45	115.43	113.44	112.34	111.12	111.69	108.95	112.28	113.66	111.89	116.11	114.65	120.01	116.8	120.45	110.92	114.87	113.94	106.88	113.68	112.62	105.83	113.27	115.18	117.44	113.14	112.98	113.47	115.37	109.46	112	115.39	113.01	110.67	114.46	108.66
112.33	116.74	115.07	111.38	116.79	111.34	116.11	109.77	116.3	109.82	114.31	115.1	117.83	109.74	108.53	115.67	113.87	109.32	110.45	112.81	112.87	115.21	112.87	122.36	111.43	108.98	116.11	112.94	109.79	107.61	105.1	114.14	116.23	108.79	119.56	118.36	112.44	113.16	116.89	112.94	112.25	120.08	112.11	108.73	116.4	109.9	117.11	105.9	115.05	115.78
107.53	104.66	104.7	104.12	104.53	101.12	109.4	98.521	105.07	107.94	98.328	100.67	100.11	102.43	108.64	102.8	105.61	97.877	103.93	106.62	103.02	99.291	105.94	100.59	99.424	102.93	98.029	100.09	110.07	104.13	108.69	107.94	104.75	100.24	101.67	108.47	104.55	100.42	106.86	105.08	107.84	109.8	99.582	108.31	108.01	102.37	104.9	106.36	104.65	100.49
103.44	101.1	102.09	101.67	105.86	97.64	92.508	102.45	106.29	97.066	102.98	96.187	97.32	107.52	104.04	102.66	105.08	96.119	98.331	94.69	103.12	97.717	110.14	98.225	110.72	94.418	104.39	99.91	96.242	92.619	96.922	96.629	100.65	100.57	103.24	103.15	102.28	101.84	95.996	101.62	103.63	105.3	94.656	99.459	103.04	105.84	100.29	101.87	100.44	97.507
102.02	106.7	103.54	108.74	106.89	100.89	107.96	98.238	104.47	105.75	108.09	108.5	102.74	102.84	102.45	103.72	104.31	106.84	98.74	93.954	106.46	109.39	100.65	102.15	107.34	107.44	106.14	102.47	108.6	105.42	104.13	109.15	105.62	104.77	106.32	105.73	108.54	105.17	101.69	105.1	102.33	113.6	103.69	102.78	114.85	114.05	106.1	109.81	106.27	106.56
105.46	103.07	101.74	106.82	105.56	109.61	107.26	107.64	106.32	110.73	102.59	109.1	104.65	102.49	102.84	102.93	100.63	108.69	107.01	103.05	107.31	105.14	106.86	108.77	104.62	105.44	108.67	103.72	106.83	102.57	103.61	105.79	106.5	111.88	108.65	103.03	107.55	104.74	106.21	107.51	104.92	106.55	107.1	107.52	106.31	105.23	106.28	106.22	105.74	102.93
107.3	111.97	110.84	115.22	113.73	105.63	116.14	113.48	110.63	117.16	102.58	112.32	114.12	113.08	108.65	117.32	111.84	117.43	112.71	120.69	109.34	115.36	118.53	119.92	115.53	116.27	107.04	116.85	112.76	116.76	110.84	111.16	112.05	117.58	114.76	113.73	115.52	117.2	113.61	107.63	112.37	114.61	106.84	110.58	117.44	115.48	108.95	110.42	109.3	112.98
101.63	106.91	107.51	105.91	107.89	99.47	106.47	103.69	107.28	107.06	105.39	104.6	102.13	101.97	104.37	105.93	113.58	101.45	101.38	99.527	101.75	106.12	112.11	103.39	103.71	98.085	104.59	97.576	109.56	100.13	106.05	110.52	107.92	109.79	101.82	101.19	101.54	103.69	105.24	101.74	106.41	108.3	108.42	105.44	101.86	101.77	103.66	107.82	105.56	102.49
109.87	113.87	120.41	118.78	116.26	111.61	111.7	112.65	114.98	110.87	116.96	113.06	114.12	111.41	112.55	116.77	110.72	110.1	111.62	107.73	115.56	118.48	106.26	107.84	109.49	114.7	112.93	113.7	102.18	114	112.43	110.55	107.77	113.95	112.11	106.94	117.63	114.25	109.49	110.06	109.21	111.18	110.74	115.54	110.44	112.59	114.41	112.37	112.99	113.13
111.91	109.13	105.61	107.63	104.63	109.3	98.568	106.14	102.4	106.17	106.88	104.74	101.7	105.09	102.44	109.09	103.44	100.87	100.82	109.1	103.98	106.18	108.71	106.51	103.15	106.63	105.63	106.8	104.64	105.39	101.62	105.07	106.31	106.63	102.02	106.26	109.4	102.73	101.13	105.37	108.44	102.04	107.69	100.48	101.26	101.42	105.8	105.65	100.46	100.89
119.83	115.65	119.32	117.15	117.36	118.27	120.66	122.91	113.7	118.28	123.94	115.05	111.99	118.03	117.22	123.18	116.52	113.59	128.12	118.17	121.7	118.83	120.56	120.03	121.11	119.02	117.96	116.57	119.47	115.69	120.89	120	118.19	122.66	120.63	113.55	113.75	115.41	118.53	114.3	122.7	111.17	117.05	114.02	115.29	120.77	119.88	115.19	117.6	122.49
102.66	109.97	107.49	102.31	106.29	107.66	103.41	97.361	103.24	107.96	101.54	106.36	94.83	96.514	98.27	102.04	104.79	103.62	105.81	102.54	102.02	99.712	101.39	95.999	107.01	112.3	99.169	107.24	105.63	105.23	104.01	105.97	109.2	103.4	103.45	106.84	103.73	108.37	108.9	103.09	103.04	104.42	102.06	105.06	102.58	103.4	108.37	107.08	105.12	102.78
110.44	109.74	109.56	106.37	109.8	103.89	109.65	102.32	104.29	102.98	106.89	107.32	103.44	105.34	108.58	106.43	108.94	107.63	104.46	103.94	101.55	104.44	104.98	103.7	100.54	104.33	108.31	104.23	106.55	113.18	113.24	109.54	104.72	106.19	107.02	108.52	109.13	111.02	107.33	103.64	95.538	107.82	109.95	106.68	112.26	107	111.45	102.35	102.36	104.86
105.81	111.09	110.04	109.6	113.56	113.2	112.7	116.56	110.76	110.15	111.31	111.83	112.92	108.7	113.21	108.29	110.88	110.2	116.02	111.03	110.85	109.52	109.1	110.94	109.47	107.5	113.14	110.38	116.21	113.12	107.93	107.5	104.33	109.37	111.51	116.25	115.06	114.91	107.66	109.66	109.33	110.37	110.68	121.67	107.93	112.14	113.22	110.74	109.38	113.14
106.61	105.94	109.94	106.74	103.99	105.83	108.46	105.94	107.33	111.82	108.32	100.39	109.57	103.65	102.17	105.53	107.27	105.73	101.48	105.81	108.67	107.05	107.51	99.485	99.046	107.5	104.43	106.44	110.17	103.52	100.88	105.57	98.864	100.68	103.47	99.101	101.22	104.8	102.55	112.63	103.33	108.54	102.81	96.423	99.192	103.84	111.9	98.606	104.95	102.37
110.84	114.7	110.51	117.37	112.67	111.49	112.59	113.7	105.97	111.96	117.43	110.26	109.91	115.89	114.91	113.8	111.07	111.42	109.35	108.51	111.03	116.63	105.1	110.79	115.52	111.46	105.98	112.33	114.24	112.55	107.96	117.05	109.59	113.78	115.79	104.27	115.76	116.22	110.06	111.22	114.01	107.44	113.73	114.22	111.02	110.08	119.05	112	107.68	110.38
118.96	123.4	118.3	120.03	113.74	115.31	122.09	115.32	117.55	121.62	117.28	115	114.44	117.74	110.95	111.67	115.38	114.2	112.64	115.25	112.18	115.94	118.58	116.65	115.66	119.72	110.32	116.86	118.27	119.23	119.41	119.51	119.64	113.13	120.2	111.8	114.04	120.45	119.27	113.02	121.25	119.87	121.36	115.84	116.67	117.77	111.56	114.2	111.54	122.51
108.21	101.49	103.38	99.879	108.18	104.34	107.94	107.34	107.49	106.37	107.87	108.29	109.27	104.14	105.21	105.19	106.62	106.34	105.31	100.84	103.19	104.99	101.27	108.54	101.31	101.38	108.57	109.46	103.47	103.3	102.47	108.79	104.55	105.98	108.23	102.1	111.75	107.48	102.49	105.63	102.17	109.43	105.91	100.39	100.05	105.19	100.34	106.22	107.63	103.1
105	99.016	102.2	113.38	105.34	97.438	105.44	103.68	108.77	109.69	107.1	102.76	102.94	105.87	106.73	109.1	111.59	97.423	100.41	104.45	111.64	108.49	102.08	107.66	106.38	112.01	107.17	110.68	103.71	110.16	103.32	111.49	105.85	107.93	105.65	108.03	105.3	105.06	107.89	104.43	101.88	106.82	104.68	100.88	104.73	111.88	103.97	102.97	111.73	107.77
106.45	108.55	103.48	101.98	104.07	106.32	111.97	104.16	106.95	102.19	104.62	103.44	106.84	103.28	109.4	111.02	108.95	104.6	101.35	107.88	102.83	107.89	109.6	107.45	105.21	106.04	103.81	109.03	107.4	107.24	99.633	106.69	99.001	105.81	97.612	105.1	108.91	109.7	101.95	103.02	103.73	110.4	107.1	109.57	103.92	109.26	107.91	109.37	107.55	100.86
104.01	106.69	105.91	110.23	103.13	104.09	104.15	104.58	106.31	108.63	107.03	106.82	98.967	102.88	105.94	109.75	103.03	113.75	108.35	103.38	103.56	113.63	111.61	102.94	109.12	107	105.22	101.02	104.69	109.02	105.94	102.71	103.1	105.49	108.54	103.69	106.87	107.52	106.48	108.84	99.448	105.02	96.866	109.55	107.33	105.63	105.39	103.34	109.23	106.59
113.08	113.66	118.36	123.12	116.6	126.5	114.64	115.86	114.81	121.94	122.2	120.68	119.57	117.3	115.18	115.66	115.32	117.13	119	114.15	118.09	111.48	117.91	116.67	124.53	121.07	115.65	118.36	117.04	117.31	106.34	117.18	119.36	119.75	119.55	112	124.07	127.76	117.79	120.58	122.23	115.99	116.83	114.97	123.24	115.88	115.26	117.25	112.32	124.34
103.09	104.29	107.01	111.91	107.59	112.23	104.49	118.27	104.18	109.45	105.83	108.46	104.89	107.15	105.77	105.47	103.88	105.34	112.56	113.41	104.03	108.89	107.87	106.58	104.96	103.54	110.92	106.82	110.25	109.23	109.41	108.88	111.5	106.12	112.2	115.7	105.42	105.08	100.33	106.03	109	110.25	102.05	114.9	102.83	108.09	114.61	100.96	105.43	110.1
106.95	104.14	106.32	105.44	111.57	104.81	109.7	102.31	103.72	105.52	104.93	102.4	103.95	106.07	110.01	100.19	103.83	109.68	97.926	104.6	101.23	106.54	106.47	104.44	103.1	101.85	102.62	104.99	102.94	104.56	106.12	104.39	99.376	109.68	107.08	102.93	104.52	107.82	102.27	108.02	104.04	106.96	99.102	104.75	103.95	108.24	107.5	111.18	107.08	104.1
108.82	110.5	105.84	117.14	110.48	109.87	119.84	108.02	105.7	111.07	112.22	111.17	108.31	107.68	107.76	109.49	108.68	112.71	110.9	112.82	113.92	110.62	111.91	110.95	107.3	108.22	106.42	107.51	106.5	107.31	109.73	111.28	104.51	106.14	112.18	108.83	115.82	114.99	107.95	109.91	108.89	110.99	109.07	107.94	113.54	113.94	109.77	114.2	116.9	110.18
111.62	106.68	107.81	104.8	98.968	105.47	103.59	109.37	103.4	110.48	106.3	104.95	100.7	105.45	102.59	98.682	109.43	107.99	105.47	102.35	107.19	111.05	105.92	113.02	107.41	103.62	107.36	105.11	101.46	109.85	108.31	109.3	107.78	109.17	107.43	98.931	107.19	110.25	110.14	100.02	110.53	98.504	106.15	110.07	101.4	105.64	104.83	108.26	101.9	110.31
102.95	105.23	100.82	105.57	101.89	107.18	103.16	100.95	103.35	108.4	107.69	96.685	105.98	108.76	110.2	99.173	101.61	107.63	106.83	105.62	106.98	104.71	108.81	104.04	103.35	106.74	102.96	107.82	107.55	106.34	108.09	104.28	108.9	100.86	110.38	104.05	97.875	107.91	108.61	102.08	107.17	106.16	106.16	101.62	102.69	107.18	110.42	110.59	99.12	107.24
103.74	107.84	104.6	106.68	104.64	96.746	101.31	102.24	105.76	100.01	99.226	100.29	104.15	103.37	99.7	100.8	103.57	106.29	107.45	103.65	106.75	105.43	103.43	107.18	100.79	106.3	104.98	101.83	103.25	103.53	104.18	103.81	107.43	105.6	105.99	108.18	110.72	105.59	109.93	106.86	104.54	100.7	104.48	102.25	105.86	107.62	105.6	108.92	101.28	105.14
117.29	104.5	109.32	116.38	119.95	109.8	112.47	113.08	107.93	110.54	112.45	115.99	111.39	106.45	107.96	106.95	111.16	108.51	109.79	116.15	103.79	109.33	112.06	113.31	111.82	115.34	108.72	107.22	112.83	109.48	108.16	114.43	109.2	117.47	105.46	116.37	117.83	106.8	111.24	115.74	110.56	113.19	115.6	116.28	112.76	112.6	108.64	114.54	101.8	108.48
110.34	105.9	109.29	110.21	115.95	115.38	109.39	110.88	109.78	108.73	113.46	115.96	110.39	108.73	107.01	113.85	113.1	112.04	109.46	106.87	104.77	110.69	113.54	112.65	114.28	102.36	108.86	112.16	110.08	108.69	105.93	113.96	106.4	110.12	109.47	111.96	111.1	116.75	118.91	109.6	110.42	109.46	116.08	110.39	112.5	110.26	110.18	111.1	113.41	111.63
97.149	99.661	100.34	100.6	101.97	101.93	104.44	102.31	94.772	100.02	100.78	103.86	102.08	101.3	93.402	100.77	96.729	99.625	89.615	91.17	106.39	102.77	100.31	99.509	99.137	101.14	94.192	101.39	104.4	95.41	98.634	101.83	98.709	99.211	101.84	99.118	101.95	98.147	101.98	93.885	103.7	100.06	103.2	98.751	103.58	103.76	100.95	97.696	92.054	98.236
107.49	111.87	110.32	105.32	111.31	101.74	107.08	112.37	108.23	110.8	111.5	108.14	109.65	110.46	115.09	119.28	107.85	110.45	110.61	112.9	111.87	110.37	109.87	111.35	117.39	109.51	109.75	109.96	110.81	112.17	109.64	109.68	114.16	107.67	110.37	117.16	116.17	111.57	101.12	110.53	110.51	107.23	111.86	112.42	110.08	111.89	107.58	111.79	111.19	108.81
101.55	101.12	101.91	104.16	100.97	96.524	101.78	95.525	99.901	99.933	96.728	98.35	94.888	95.15	99.373	99.428	99.693	99.735	101.7	99.447	101.14	98.148	98.178	101.83	96.485	103.83	105.86	105.64	105.16	99.412	100.87	96.933	102.14	103.87	98.86	98.57	98.189	101.63	98.207	107.44	102.4	99.24	104.43	94.767	105.3	97.866	97.882	97.252	105.53	98.345
105.45	105.9	105.2	100.94	110.37	108.33	111.39	105.59	107.28	106.79	106.24	108.89	107.4	100.88	101.17	105.98	106.71	104.87	106.02	105.9	108.51	113.34	103.91	104.63	113.98	106.27	106.75	102.68	111.59	96.281	100.14	105.75	103.43	104.3	104.5	112.95	104.12	104.14	101.26	107.79	102.72	103.61	102.24	107.09	103.57	106.69	110.45	108.18	107.5	100.41
111.88	113.8	106.55	108.54	107.1	113.17	108.67	113.57	113.23	103.16	105.7	109.02	108.7	109.78	104.22	114.11	107.98	116.96	117.36	117.03	111.28	118.58	116.34	109.87	114.63	110.25	111.83	110.32	107.94	112.5	107.9	112.3	114.93	112.39	118.29	107.54	114.88	111.05	113.71	107.75	111.22	108.48	114.11	113.14	117.02	110.34	113.61	110.39	108.99	106.21
94.433	105.05	97.616	93.612	100.79	93.328	95.963	97.371	97.268	99.053	98.661	96.08	101.03	97.873	98.849	102.08	91.476	96.231	95.415	97.73	99.81	101.82	102.09	99.964	98.897	100.29	99.233	100.14	101.28	105.93	104.23	98.836	89.643	96.981	97.554	101.72	101.26	95.687	97.673	97.591	99.512	97.243	96.395	98.534	104.25	99.101	98.424	96.254	99.008	102.99
102.83	109.86	101.49	102.11	112.24	106.24	105.56	104.59	105.23	111.02	108.29	111.08	101.01	110.5	101.17	106.67	106.47	102.99	111.11	106.54	100.93	101.5	101.88	106.55	107.56	107.2	108.38	103.08	106.37	102.25	106.86	104.76	107.65	106.06	109.19	107.98	106.33	99.143	100.44	105.08	107.42	110.04	102.84	108.3	109.78	107.03	105.75	105.97	97.835	105.19
104.41	106.75	109.71	105.09	103.23	104.79	104.26	94.808	101.54	100.23	107.88	102.37	106.76	112.38	100.96	104.68	100.86	102.1	100.02	104.11	104.58	107.09	101.46	109.56	105.74	103.1	105.37	101.74	104.32	107.5	108.76	102.61	108.45	101.19	105.14	102.49	107.72	101.67	104.66	113.43	107.03	108.48	106.51	100.93	97.978	104.16	107.1	101	104.68	105.7
110.16	105.85	114.95	103.5	110.09	108.53	111.28	108.81	112.52	111.32	104.01	113.2	104.06	110.26	111.45	113.85	108.95	105.05	108.14	109.3	106.44	106.06	108.93	108.66	107.89	112.7	115.08	113.25	109.74	113.68	110.78	113.69	104.6	112.7	114.18	107.91	107.95	105.53	117.91	108.25	112.06	110.66	110.7	103.96	108.28	114.33	105.83	109.37	104.76	103.36
106.32	105.24	104.03	108.01	98.523	106.42	104.78	109.97	106.46	108.11	103.55	106.97	105.23	104.4	103.61	106.37	99.481	101.98	102.68	101.57	107.51	101.63	109.94	105.2	104.91	111.74	105.55	108.5	107.46	112.46	102.75	104.03	106.23	107.55	98.237	108.54	106.1	105.92	104.5	98.896	104.02	105.03	105.46	108.41	105.4	108.24	94.508	109	99.052	101.87
105.39	101.42	111.94	105.04	108.61	105.7	104.67	104.73	107.41	110.03	107.48	102.54	110.15	104.79	103.4	105.62	109.36	105.55	109.44	106.9	104.32	102.59	104.26	105.37	107.61	109.4	103.7	106.12	107.31	106.84	104.33	110.91	98.872	106.17	110.37	107.67	101.86	103.67	108.2	103.56	106.76	103.41	115.18	108.86	105.82	107.62	109.03	106.74	94.166	113.3
112.95	111.3	105.29	115.84	108.59	108.29	110.06	110.92	118.49	114.56	112.39	106.42	110.76	109.22	112.27	104.5	109.81	113.91	110.9	112.26	116.25	114.99	110.07	118.05	113.6	106.12	115.05	112.57	113.66	114.6	118.34	106.54	106.55	118.44	116.83	112.5	110.68	108.27	117.17	109.84	106.76	109.95	114.24	104.23	108.76	110.98	111.39	111.25	108.45	114.97
113.76	108.65	112.14	110.19	108.72	114.4	110.66	116.29	106.28	109.41	114.17	105.72	113.69	114.47	108.07	111.46	112.84	105.39	111.42	112.36	113.84	108.34	116.29	113.92	102.81	105.94	113.24	111.3	108.1	111.38	114.18	107.82	115.89	114.75	110.21	117.86	117.82	110.03	110.19	108.01	115.26	116.36	113.23	102	112.48	106.97	110.18	117.92	114.59	109.23
108.42	111.9	110.56	113.55	115.39	107.99	110.73	108.91	108.87	111.05	112.52	113.04	110.95	115.29	112.96	117.24	113.33	106.84	112.44	112.78	111.49	113.18	105.98	110.86	109.97	111.48	112.9	113.05	107.6	110.18	114.01	116.89	113.24	113.65	108.99	111.14	110.3	119	109.73	110.72	112.02	118.43	107.86	115.48	106.49	108.5	115.12	114.73	114.57	114.23
100.18	104.2	105.6	104.49	104.52	103.46	101.45	99.916	103.95	104.63	109.09	99.969	103.41	111.55	108.19	97.777	105.92	107.59	102.91	112.43	99.644	104.73	110.64	102.52	107.41	102.77	102.93	109.77	109.97	106.93	101.45	102.18	107.69	103.7	100.5	105.4	107.47	106.07	102.59	107.23	104.45	100.28	103.41	106.42	104.24	102.06	104.19	102.91	102.63	97.33
107.61	118.95	106.68	113.8	106.72	111.9	113.44	115.4	110.77	116.76	113.08	113.57	113.18	104.97	106.54	107.14	108.92	110.83	107.23	110.43	111.8	114.33	112.69	106.95	118.77	107.08	119.53	104.29	107.58	110.14	113.99	115.42	112.51	119.59	114.38	115.17	115.46	111.63	111.87	115.05	111.83	109.47	109.97	116.07	109.87	109.64	111.85	107.76	114.12	111.01
108.41	112.3	103.16	112.67	108.96	106.74	107.05	109.96	111.29	114.83	113.59	115.66	111.91	118.57	102.65	115.11	107.77	107.95	110.79	110.61	107.78	110.41	112.98	113.33	106.91	113.54	106.45	111.45	109.05	110.22	113.74	104.01	109.14	115.17	105.33	110.13	107.57	104.2	111.89	105.64	116.24	104.19	108.6	109.1	104.74	114.67	108.59	110.79	109.74	111.44
100.94	107.59	103.84	98.116	99.191	105.99	97.777	104.91	99.715	98.776	98.074	102.08	98.989	102.62	93.589	96.482	100.98	100.32	102.71	96.07	98.88	96.649	103.74	103.33	94.539	100.83	96.192	101.04	98.578	103.56	106.99	95.6	102.09	92.818	99.678	101.26	97.015	101.08	98.181	98.983	100.29	99.759	106.54	101.65	96.305	102.98	102.46	108.27	94.979	102.6
110.35	108.38	108.47	116.68	109.84	111.65	114.81	112.74	109.39	114.88	111.53	113.44	111.19	110.73	111.82	106.1	109.2	114.14	107.38	111.96	114.68	113.09	113.39	110.13	112.58	109.69	109.96	113.75	112.61	106.83	114.27	108.29	109.49	112.99	108.28	109.23	106.23	110.18	112.73	111.96	119.64	115.92	106.2	113.9	109.99	104.55	118.55	112.48	112.37	113
110.75	113.08	110.72	112.08	108.51	111.47	109.58	110.17	106.58	107.91	106.27	108.65	107.74	114.03	100.24	113.93	111.6	104.76	110.78	113.88	111.79	108.09	113.72	107.76	110.73	111.6	105.38	105	107.31	105.9	114.04	104.21	110.77	111.81	112.71	106.92	110.94	107.92	110.99	108.51	109.38	107.3	112.22	106.13	108.18	111.98	108.79	122.49	111.84	104.57
106.46	109.86	113.33	114.97	109.65	102.62	112.62	107.67	109.55	109.07	109.12	107.91	107.83	117.28	113.62	109.76	107.36	108.57	105.05	113.59	108.32	112.68	112.13	109.57	110.1	109.45	107	106.92	113.13	111.28	106.49	110.46	108.13	111.77	106.16	111.55	113.87	113.72	115	110.38	108.53	111.56	112.8	108.69	113.78	110.36	110.61	111.76	114.65	114.69
104.66	107.76	106.41	104.9	104	100.83	100.76	108.57	95.648	114.09	103.57	104.79	108.36	104.47	109.84	108.58	103.63	110.29	106.82	106.1	105.14	106.58	104.56	104.78	102.52	104.09	105.49	106.4	101.69	102.34	109.07	102.71	107.84	114.97	98.745	107.51	105.37	104.96	102.98	99.595	108.21	109.29	108.78	108.78	106.78	103.57	99.848	104.24	104.32	104.75
107.91	110.92	103.43	102.21	107.63	106.72	107.59	107.11	103.5	102.52	111.22	108.18	109.49	105.51	108.41	110.02	106.2	103.99	113.97	113.18	102.98	107.46	110.03	109.12	97.602	104.23	99.05	98.782	101.22	98.902	105.25	103.76	99.581	99.524	109.56	107.71	112.75	107.21	101.04	104.58	104.17	104.93	106.93	107.91	104.49	108.01	106.65	104.49	110.23	105.58
95.672	95.578	102.14	101.93	100.25	94.286	101.27	100.45	100.4	104.21	100.09	97.045	94.441	106.49	102.85	92.421	104.44	103.07	97.405	97.985	99.405	103.06	105.06	100.47	102.56	99.91	100.23	94.565	100	97.843	100.46	97.496	102.93	100.13	102.83	97.557	101.09	97.518	105.25	109.87	101.5	102.12	101.92	100.88	97.803	101.6	94.552	100.49	103.15	101.57
103.94	110.49	107.03	105.86	105.64	106.69	101.63	102.97	106.32	105.69	104.98	110	110.17	100.6	106.65	101.89	109.83	107.43	105.94	107.05	105.89	100.35	103.04	109.6	106.66	104.74	108.64	104.29	109.84	103.08	109.49	111.24	104.62	104.29	108.08	105.71	107.28	103.58	108.65	105.26	101.61	105.69	103.58	105.85	108.66	107.32	107.97	107.34	106.08	103.8
106.51	102.02	113.16	104.18	109.34	105.86	104.29	108.11	105.41	102.28	106.34	101.3	105.74	100.97	112.92	101.97	103.57	105.41	102.7	103.26	106.65	101.96	101.37	105.91	105.84	105.01	109.26	103.04	108.6	107.16	104.45	109.53	98.093	103.74	103.67	100.27	107.02	103.62	108.85	107.59	100.48	110.82	106.42	105.24	104.72	100.67	104.7	103.38	111.66	108.64
113.87	104.64	107.47	108.32	112.42	110.84	102.88	105.89	104.29	106.25	112.97	108.19	102	102.65	107.61	113.16	105.53	115.88	97.061	99.94	107.75	105.72	103.7	108.8	100.93	106.15	107.95	115.86	103.67	104.23	103.37	110.39	105.01	103.38	106.57	107.95	102.89	109.72	102.97	105.87	107.01	104.3	104.3	104.7	104.2	105.55	105.41	111.93	105.21	111.23
114.44	104.8	106.72	105.11	105.39	104.54	107.18	104.43	107.44	107.88	107.23	103.06	105.54	99.49	109.29	106.17	106.76	113.74	109.16	103.61	104.46	105.21	99.119	106.48	102.68	107.12	109.44	102.98	104.67	111.3	104.53	111.13	109.11	105.41	105.96	108.91	105.35	104.7	107.03	110.28	104.07	106.88	105.13	105.33	109.51	106.12	105.47	101.29	104.8	108.31
97.918	95.539	93.567	102.26	94.006	93.299	96.401	95.677	93.425	96.454	100.14	102.56	102.75	101.01	107.03	98.926	99.598	102.44	102.35	101.19	96.964	106.27	99.84	100.44	93.08	94.58	96.46	101.35	95.524	94.202	97.315	102.28	96.646	99	104.02	101.81	98.109	107.13	100.59	100.54	100.65	103.09	100.84	103.99	104.39	96.025	96.973	96.211	103.98	99.295
115.5	125.06	118.36	127.32	125.87	123.34	118.38	123.52	120.11	115.91	116.12	118.82	120.08	117.37	117.83	120.55	112.56	116.51	118.18	118.57	122.63	121.86	109.64	117.46	116.17	118.1	115.49	114.93	118.01	118.88	120.77	113.45	120.88	127.93	122.88	119.99	114.78	115.12	118.38	113.46	120.85	115.26	121	113.86	113.1	113.16	122.36	121.09	113.62	119.19
112.37	114.92	112.01	111.52	113.76	111.86	108.52	112.74	102.92	106.36	109.49	110.29	115.11	111.34	109.38	105.75	109.94	117.38	108.73	111.47	118.12	113.71	113.14	111.31	106.91	109.04	111.02	110.56	106.58	114.58	111.13	109.16	116.04	112.28	109.81	111.64	112.01	113.94	107.87	107.83	107.67	105.79	111.23	113.5	105.61	110.3	109.17	109.92	110.86	111.81
120.45	113.18	109.29	107.66	106.54	119.03	109.26	112.27	109.79	106.11	108.56	116.53	111.94	108.48	107.87	115.82	108.02	113.37	119.27	110.59	114.93	110.85	113.95	112.96	116.38	113.13	112.97	107.97	115.98	111.39	113.19	120.82	105.79	116.22	116.74	110.57	110.79	113.84	112.44	114.65	116.29	114.95	109.81	115.02	112.67	110.45	117.43	115.65	109.41	112.16
103.26	102.69	99.797	105.95	108.82	103.8	110.14	100.79	106.74	105.17	104.89	103.69	108.74	103.86	106.59	108.45	102.36	99.62	112.53	99.644	105.64	103.27	104.8	104.67	98.486	103.22	104.53	99.093	100.21	105.59	107.93	104.82	104.44	102.45	104.99	103.69	103.72	103.46	107.6	98.28	105.28	103.22	107.01	107.18	107.4	112.75	103.61	106.42	105.59	106
112.7	117.7	109.77	112.83	113.52	114.15	109.21	111.76	119.59	113.26	113.77	112.49	111.49	110.67	110.36	118.19	109.85	109.99	112.33	111.87	109.17	112.77	112.83	116.7	110.24	109.78	109.78	113.4	110.21	113.9	114.2	109.36	115.02	110.18	113.42	114.37	115.2	115.14	115.52	112.49	113.72	115.9	105.75	118.92	109.22	113.23	114.56	120.08	116.78	106.69
111.02	117.45	116.64	117.71	114.11	119.07	117.29	117.48	114.8	120.48	119.51	108.3	113.99	116.51	114.36	113.7	114.29	114.82	115.38	114.89	119.22	114.2	114.37	120.82	118.42	110.29	118.14	112.12	119.48	113.62	114.1	110.27	114.19	120.61	112.6	113.55	115.08	115.16	107.59	114.51	116.71	115.06	122.32	119.22	114.46	118.1	109.76	117.84	117.02	112.37
106.38	100.28	110.19	113.06	107.36	108.01	110.04	109.21	104.93	110.85	105.54	103.74	106	106.32	109.86	107.45	102.6	112.97	103.72	110.37	112.01	107.76	102.22	109.83	107.74	109.59	102.29	108	106.82	104.05	104.57	107.15	104.43	106.63	113.71	103.38	97.004	107.55	102.13	103.75	102.58	104.14	106.41	107.22	103.33	112.8	109.4	101.02	107.91	110.91
108.61	101.24	107.72	106.33	113.4	102.64	100.84	99.507	105.78	109.49	106.2	107.15	107.14	103.46	104.21	111.54	111.22	109.67	105.1	102.14	106.25	101.85	107.24	109.22	103.47	102.59	103.43	108.68	104.62	111.87	107.49	103.15	97.532	110.39	106.56	108.62	107.69	104.27	105.49	107.8	102.4	107.6	105.4	108.6	108.83	105.37	103.93	100.05	105.14	99.399
103.55	97.671	100.92	104.39	99.811	100.1	102.96	99.073	101.87	108.38	99.775	95.708	100.54	98.934	97.583	95.632	100.5	103.57	102.76	103.71	97.536	99.785	99.561	104.81	97.745	96.023	99.424	101.34	102.93	95.9	99.992	99.369	104	102.11	101.74	96.826	98.419	102.3	96.222	101.26	102.49	99.671	95.833	94.789	98.871	104.57	98.724	103.08	97.227	99.943
112.75	110.24	114.64	109.26	116.57	108	117.01	109.09	108.2	113.91	110.44	108.84	109.39	112.12	116.93	113.54	109.69	112.75	110.04	113.61	111.53	113.26	109.62	115.78	114.41	114.83	114.09	107.14	112.93	110.89	112.87	111.59	105.75	114.44	111.7	108.68	105.85	107	110.17	113.8	112.93	112.29	105.83	111.92	108.18	109.95	112.61	108.04	104.4	113.47
99.75	99.107	99.154	106.38	98.822	97.037	106.87	103.58	99.488	97.877	102.46	108.21	98.396	105.72	102.75	97.768	98.081	91.884	100.9	102.37	103.96	101.73	99.432	103.3	98.661	98.693	102.72	102.07	96.11	105.72	100.3	100.23	99.131	103.75	101.65	103.08	107.09	98.585	100.32	103	97.963	104.6	103.61	101.21	103.5	103.88	101.53	98.246	95.833	98.387
116.92	119.25	119.66	118.92	120.94	119.9	118.48	118.95	115.69	115.5	110.97	120.61	111.49	116.5	116.82	118.58	119.34	116.87	120.76	126.21	116.65	110.48	117.31	113.49	122.08	121.35	121.43	115.84	114.66	116.36	114.45	117.85	115.8	114.98	121.87	119.19	114.52	121.18	114.43	117.35	111.35	117.29	120.07	112.07	114.75	118.58	110.84	116.29	124.76	116.98
114.1	110.27	108.45	103.78	113.16	114.1	114.82	109.43	110.35	115.45	113.51	108.4	111.97	110.08	106.74	112.12	109.3	108.38	107.97	116.8	109.35	116.27	103.61	113.35	114.01	107.93	109.47	113.01	115.53	114.87	112.85	106.95	108.72	104.75	116.83	113.16	108.62	105.26	111.94	111.11	115.14	111.68	109.85	111.58	109.62	114.24	108.02	108.12	116.29	109.93
111.7	101.88	108.06	109.17	101.73	109.43	105.58	104.45	113.7	111.47	104.86	102.95	102.69	112.15	103.62	103.68	97.39	98.394	105.35	101.22	108.94	106.66	101.18	105.81	104.67	110.3	107.96	109.88	99.822	106.83	105.45	99.4	106.48	106.83	100.29	103.68	104.47	103.39	109.92	102.64	108.31	104.51	113.19	106.49	106.27	102.45	106.44	103.42	112.59	103.89
112	119.62	121.79	110.61	111.58	119.13	119.54	124.44	120.53	117.27	117.41	117.82	117.53	117.75	123.5	116.6	119.5	117.13	117.3	120.02	114.76	118.92	115.73	115.68	112.48	117.94	118.86	116.88	120.82	119.48	126.56	120.17	114.58	112.97	113.45	115.12	116.95	114.71	114.46	121.32	122.8	109.79	114.38	117.64	112.34	120.52	121.65	115.71	112.48	116.73
116.03	117.54	112.25	113.98	115.15	114.74	113.83	110.74	112.66	116.7	106.78	113.88	112.07	107.41	112.69	116.32	111.61	112.16	111.14	116.02	109.76	120.24	118.1	108.23	120.74	114.82	117.28	116.13	113.04	107.47	109.04	108.18	111.76	113.82	123.41	113.94	108.51	113.69	118.3	108.29	110.92	115.31	111.8	110.45	116.72	107.53	115.15	111.04	113.63	114.18
111.91	108.54	114.62	106.98	108.11	112.15	116.7	113.42	109.89	110.34	109.68	111.63	112.28	115.35	118.1	115.24	109.41	118.38	110.01	116.45	109.81	113.7	120.39	116.66	108.76	109.15	117.59	114.64	116.22	113.69	107.57	118.59	110.08	109.72	105	110.44	112.77	116.31	108.91	105.49	115.1	114.34	106.01	114.32	113.34	111.28	109.5	114.27	109.76	111.48
106.7	106.87	104.71	100.74	111.39	106.51	104.18	103.06	101.12	103.26	110.36	108.02	111.61	108.21	107.43	106.4	105.79	105.79	113.83	102.91	106.28	107.2	102.29	104.64	108.27	108.08	107.58	111.28	107.58	99.434	108.09	113.89	107.26	107.77	105.83	104.99	106.53	109.1	108.07	97.172	114.6	98.204	110.52	101.22	108.76	106.17	110.54	105.29	112.62	104.75
109.95	105.08	111.14	104.79	109.04	111.75	106.84	106.67	107.94	107.89	101.83	105.18	100.69	105.84	111.76	100.93	108.28	102.22	108.77	112.42	107.63	108.1	107.76	102.61	108.88	99.609	107.98	113.64	107.44	109.43	109.84	106.76	113.79	107.16	105.69	104.01	102.91	103.57	110.82	110.88	106.77	105.6	102.88	105.2	100.91	103.42	104.63	108.06	104.94	102.96
103.57	102.8	108.75	104.82	105.34	107.99	105.32	104.37	102.9	111.13	111.69	107.49	108.41	104.59	104.19	112.05	109.3	107.79	100.69	106.95	103.85	106.55	104.62	103.62	103.33	105.61	109.84	106.09	105.03	112.28	106.75	101.82	106.15	107.83	106.09	108.52	110.3	102.92	109.8	111.9	112.11	111.16	103.79	108.02	108.01	96.98	108.53	101.99	109.58	106.79
104.02	110.23	99.932	110.85	108.86	103.37	107.07	100.19	111.61	102.49	111.23	106.54	103.12	101.44	109.97	107.26	99.516	102.64	106.21	109.19	98.757	103.72	109.03	99.365	103.98	103.44	100.71	105.16	99.982	112.7	106.06	101.48	106.25	103.47	101.5	102.38	108.21	103.67	104.33	101.76	107.77	109.9	103.26	105.84	102.19	107.78	103.17	104.61	105	108.49
107.35	106.09	109.42	114.66	106.17	120.63	109.46	109.88	111.21	114.31	108.57	108.88	115.33	111.51	110.44	104.21	110.26	111.25	105.02	105.2	110.72	116.01	110.49	113.38	109.4	110.34	108.7	111.73	107.3	112.02	105.53	116.27	107.2	107.07	112.77	108.05	111.61	106.03	118.03	110.11	113.47	110.57	115.94	113.69	117.68	104.28	107.37	115.98	108.22	108.56
104.47	100.3	103.56	111.83	103.73	102.99	104.97	102.22	113.18	104.07	106.54	102.83	98.43	109.42	108.12	102.32	98.37	102.47	107.12	109.15	111.6	103.32	100.31	110.38	105	103.09	98.203	105.57	107.85	101.77	104.73	105.48	100.68	106.67	104.69	104.29	95.344	101	111.31	106.05	108.64	107.88	99.706	105.43	106.98	108.81	103	113.6	102.7	107.78
117.46	117.32	122.69	115.64	117.04	118.05	118.21	117.66	118.05	121.55	114.52	119.19	124.1	119.28	119.91	118.49	114.16	118.8	119	112.95	117.69	111.97	113.56	117.87	119.93	113.62	120.9	119.14	123.12	119.54	117.38	118.72	117.99	121.81	115.42	117.36	116.72	118.07	109.26	119.03	118.58	113.5	118.31	116.07	117.98	112.77	120.3	117.63	124.01	117.86
101.27	94.149	104.63	95.659	97.336	92.9	104.99	97.416	103.3	97.115	102.53	98.634	93.965	104.25	96.465	96.794	97.564	97.471	101.68	102.36	100.52	97.508	101.61	101.34	96.481	105.05	98.761	96.478	98.177	101.57	104.44	97.533	95.835	100.45	99.019	99.397	98.597	98.976	100.68	101.28	103.93	99.037	106.02	104	105.92	100.93	96.035	99.11	98.588	99.283
113.52	116.48	114.74	119.53	108.35	109.76	118.93	114.12	113.28	116.8	116.6	118.92	122.07	118.03	111.77	118.09	115.95	115.95	119.56	112.45	120.75	115.53	114.55	119.27	116.56	116.09	109.69	113.48	119.61	121.27	113.52	117.52	111.51	116.31	113.8	114.85	116.19	118.24	114.75	124.19	113.76	114.13	114.44	115.91	115.71	117.18	113.27	115.06	118.48	114.6
120.99	115.98	121.5	115.62	117.58	113.87	115.12	119	119.36	111.38	109.34	118.12	114.67	119.91	117.82	114.59	117.71	113.85	108.73	108.64	117.32	113.19	116.23	118.63	114.29	110.73	122.23	118.56	112.43	116.56	117.7	114.26	116.76	109.88	110.91	116.21	118.19	113.91	111.37	114.29	118.68	113.3	114.57	114.3	112.05	115.14	115.87	117.8	120.52	115.74
109.89	111.42	110.32	111.92	114.18	117.39	109.53	111.65	117.43	107.64	105.22	114.53	114.24	110.46	111.84	111.22	114.49	110.5	109.65	111.92	113.89	113.66	111.35	115.24	113.35	112.11	115.12	110.21	116.84	110.58	105.05	108.97	106.01	111.98	111.97	115.45	109.94	108.55	112.75	111.56	114.1	111.24	117.12	112.65	109.29	114.86	114.52	116.73	113.54	110.48
117.95	120.13	122.37	118.93	117.85	113.98	118.66	115.76	116.99	118.03	123.24	111.35	114.12	118.36	117.91	118.31	114.01	114.43	115.09	119.55	118.12	112.67	125.55	116.69	113.85	120.96	118.54	113.78	118.89	117.61	114.64	113.4	111.86	110.92	117.94	116.25	116.31	113.92	123.61	115.44	126.73	122.11	115.26	109.81	120.01	112.93	121.27	115.77	118.12	116.83
105.49	108.14	101.74	105.93	108.43	109.44	102.94	107.31	110.93	107.59	107.65	110.26	108.88	110.2	105.36	110.87	105.51	109.46	102.56	99.554	107.17	109.92	111.22	105.24	106.27	103.15	105.6	104.5	103.93	102.87	105.71	112.99	107.98	105.79	108.58	111.19	106.18	111.38	104.34	105.66	101.96	109.32	105.03	102.53	98.417	106.15	96.061	103.96	97.424	104.07
107.38	101.97	101.49	100.57	98.759	106.78	108.68	105.34	104.39	97.914	112.39	107.69	104.68	107.46	106.19	108.18	98.514	108.88	96.881	112.77	103.22	110.86	103.82	110.04	101.98	104.14	106.08	109.8	102.42	101.18	102.19	105.09	103.02	108.93	107.56	107.13	107.07	102.18	105.03	105.65	102.9	101.14	104.05	103.64	110.14	104.36	105.83	104.97	108.26	105.97
110.7	114.38	113.35	113.92	107.33	105.98	112.92	108.71	103.81	111.21	109.75	106.94	111.78	115.38	104.76	112.57	108.57	114.77	103.21	113.48	110.34	111.45	105.78	114.51	106.44	109.84	113	109.39	103.49	111.08	117.94	114.23	107.74	113.49	106.47	116.33	106.86	110.16	106.87	112.39	114.96	112.05	105.64	110.72	107.22	107.72	111.23	104.96	110.82	108.52
105.13	113.7	107.76	107.27	104.54	103.55	104.33	103	99.109	104.42	110.84	106.62	107.19	105.7	111.34	105.64	113.44	101.08	107.88	105.95	110.99	103.49	102.14	105.45	108	104.09	102.08	105.04	95.191	104.92	109.38	109.26	101.58	101.69	102.54	108.58	105.98	104.51	105.3	108.83	101.81	105.36	101.07	111.88	98.85	105.26	104.82	108.98	102.16	105.54
116.69	108.32	110.44	111.88	111.94	110.13	115.13	112.02	113.54	111.08	109.63	109.29	113.17	108.98	117.33	110.42	117.28	107.28	104.81	114.62	119	111.78	116.99	112.48	109.99	107.43	109.26	107.97	108.41	112.93	114.85	109.77	113.38	109.6	111.23	110.94	112.72	112.98	111.96	112.01	108.86	109.28	117.21	110.22	115.06	108.22	107.66	110.15	114.17	109.77
111.39	107.28	105.69	113.26	98.687	113.82	107.89	104.7	105.21	102.82	105.77	103.58	103.87	110.58	112.37	104.4	106.26	108.12	109.69	108.16	105.42	112.31	105.07	105.54	101.2	106.16	100.37	104.8	109.53	104.31	107.71	115.53	104.01	107.77	111.69	102.83	110.52	107.53	105.3	106.84	102.01	108.89	112.82	110.13	108.32	116.78	107.01	101.6	110.67	107.72
109.64	108.9	111.58	101.58	117.81	108.39	116.04	107.89	107.59	114.7	107.86	102.3	113.35	105.19	110.25	117.05	104.57	107.84	108.97	113.16	110.77	110.19	109.27	111.63	110.49	111.14	111.98	109.14	108.37	114.13	108.6	107.97	114.33	108.03	111.98	110.97	106.12	111.49	110.74	108.09	106.96	103.24	112.22	107.21	111.57	109.18	114.72	108.95	111.7	110.24
123.4	113.82	116.92	116.4	116.27	117.79	113.76	125.24	110.52	114.97	111.43	116.5	113.65	121.23	115.22	122.76	117.67	117.55	121.26	118.52	113.81	118.97	114.13	108.14	124.7	116.16	113.02	121.08	113.54	117.74	122.21	116.77	111.72	115.91	118.05	115.94	120.75	119.71	121.67	121.46	114.12	113.29	119.48	113.09	124.58	123.5	125.04	119.05	111.9	119.74
100.25	103.14	98.369	95.301	98.305	96.305	99.47	104.08	97.769	98.711	102.99	95.652	97.632	90.784	100.62	96.425	96.75	100.18	100.39	101.39	105.85	95.199	98.676	98.875	94.827	105.54	94.65	101.96	102.02	105.45	102.47	90.847	99.508	96.628	99.234	97.966	103.52	100.57	97.797	98.429	99.714	101.61	95.413	102.49	104.72	95.612	96.391	98.814	100.17	102.41
105.02	108.28	101.2	108.32	109.98	108.04	98.358	108.21	109.57	102.69	106.04	110.63	106.38	108.95	108.17	108.44	107.29	105.94	100.03	104.17	107.35	108.42	109.05	101.9	104.66	103.29	100.15	110.36	107.73	101.21	113.61	99.723	104.48	109	102.31	102.77	105.83	98.85	105.07	106.66	111.03	102.61	101.91	104.23	109.56	103.48	104.69	108.45	102.51	102.85
112.16	105.58	118.04	115.91	112.59	110.98	108.66	108.35	114.87	114.64	101.54	108.3	102.24	114.99	112.63	106.92	114.86	113.13	110.39	111.83	107.08	113.81	107.84	109.94	110.78	110.51	116.46	104.88	110.11	111.86	108.18	112.08	109.52	108.48	114.6	105.18	108.72	108.67	102.12	115.8	111.28	111.65	117.72	108.6	105.12	109.64	104.18	103.24	112.29	109.35
108.95	110.63	108.38	111.24	108.35	114.12	110.22	113.39	109.42	111.78	117.08	113.31	111.42	111.91	114.22	110.17	108.98	109.62	110.59	113.98	111.47	114.56	112.76	115.33	104.44	117.52	103.73	107.4	113.58	117.32	108.65	109.99	107.46	108.98	110.13	113.99	117.08	109.27	110.9	113.08	115.3	111.58	107.03	112.25	108.15	113.23	106.14	112.99	107.15	112.43
115.35	111.19	112.89	108.79	112.45	117.37	110.54	108.11	110.26	110.43	111.25	106.46	109.67	116.19	105.65	117.51	109.45	113.56	115.92	117.59	107.5	115.36	105.54	108.5	113.35	113.44	106.43	113.91	109.15	103.83	110.64	113.97	101.85	108	111.85	110.59	109.37	112.07	108.84	108.6	108.1	110.2	106.94	115.36	111.31	107.21	109.35	112.37	105.44	114.82
115.51	112.33	116.71	108.68	115.93	115.21	104.52	112.17	108.6	117.18	117.28	120.72	114.78	113.39	109.67	112.14	111.38	114.88	113.03	107.34	112.83	109.87	116.62	113.96	111.31	106.17	112.2	110.96	112.53	107.22	111.46	118.62	106.35	113.93	112.6	109.04	118.55	111.38	111.26	117.17	115.74	111.75	110.18	114.17	115.48	115.77	112.02	115.8	118.33	117.61
104.37	102.24	100.08	106.61	101.95	96.829	102.87	98.49	104.52	99.725	99.718	98.401	99.047	98.997	95.249	101.08	94.994	97.382	106.89	98.812	98.25	108.4	99.541	99.395	98.635	110.36	91.956	98.652	100.5	102.91	103.1	99.442	97.583	95.629	104.62	98.338	99.001	104.32	103.1	94.499	99.306	92.338	95.901	101.37	103.25	109.05	102.6	103.79	91.781	102.32
113.94	111.58	109.5	117.32	111.68	112.88	111.63	110.87	106.82	110.6	111.48	114.45	108.55	108.6	112.6	117.8	106.55	110.77	106.06	113.84	110.53	112.72	111.32	100.61	117.45	112.44	109.94	111.3	108.27	110.33	107.95	116.02	113.7	105.9	111.16	109.48	110.27	115.23	110.87	114.21	111.88	109.52	112.13	110.56	115.22	119.92	106.42	105.47	107.32	115.29
104.11	104.14	108.12	107.52	114.64	102.48	103.83	107.58	102.88	107.13	100.48	109.43	100.27	108.09	104.31	107.1	104.72	107.98	110.76	109.89	99.429	104.36	105.38	105.9	109.44	110.38	113.06	100.7	105.56	106.17	105.4	101.09	108.33	99.656	103.44	108.05	103.91	108.56	104.83	107.15	106.57	94.162	103.92	103.13	106.39	105.91	109.33	100.03	105.91	110.38
116.08	105.64	111.28	118.23	117.73	109.09	109.34	106.23	112.39	107.78	109.26	111.75	110.89	109.62	110.65	109.34	112.56	112.54	110.99	112.97	114.09	124	107.33	113.07	108.31	115.86	108.55	113.55	110.85	112.53	113.67	115.89	110.28	111.66	107.33	112.2	108.66	114.51	109.2	109.26	113.94	110.45	113.37	106.03	117.46	109.53	118.96	111.91	106.16	116.03
108.95	107.34	106.08	104.95	106.81	104.91	106.78	105.58	111.11	110.29	109.75	110.64	102.08	104.15	118.42	105.59	104.51	106.12	108.03	103.15	106.81	105.85	103.98	112.06	107.6	106.05	109.26	106.31	108.35	111.28	108.17	104.31	107.02	103.99	111.87	101.19	106.5	108.86	108.09	113.58	107.3	98.483	112.26	104.88	105.39	104.19	107.64	108.81	109.98	103.88
104.45	104.12	106.88	98.781	105.75	100.74	101.95	104.59	100.64	103.88	106.23	102.51	99.31	105.64	104.96	109.34	98.286	100.38	102.28	103.73	103.17	104.59	110.66	100.83	108.89	102.29	101.99	105.27	105.41	106.92	104.25	101.27	104.82	101.75	111.11	101.92	112.45	104.14	107.23	107.73	108.5	106.03	95.865	99.029	103.63	99.736	104.14	107.55	106.28	104.74
106.23	100.14	110.19	108.7	107.55	106.09	102.68	117.01	103.22	106.42	106.88	106.76	106.36	100.5	103.78	104.91	96.15	103.83	109.28	102.57	109.28	103.14	102.98	103.81	100.8	108.13	108.25	104.55	106.44	98.965	110.29	109.33	103.19	107.29	105.91	104.54	106.65	111.96	99.052	105.43	108.51	104.12	101.66	107.96	104.56	109.09	103.88	102.15	101.02	106.21
106.31	100.21	105.08	105.21	106.35	105.74	102.75	104.25	106.29	109.01	104.79	105.76	104.6	99.82	106.64	112.6	106.21	108.07	105.73	104.74	110.17	103.41	112.84	103.87	107.65	107.17	103.9	102.11	107.45	104.98	106.41	108.16	112.76	109.9	104.45	98.665	104.52	105.61	102.58	111	101.08	102.4	104.59	104.45	102.35	106.52	104.54	101.42	108.98	100.65
111.11	119.49	115.72	114.85	114.33	118.1	114.91	116.96	110.26	119.99	115.35	122.91	121.67	116.65	117.12	116.71	115.12	121.21	122.01	114.96	120.23	113.91	118.89	119.21	123.14	117.69	116.65	112.11	116.81	113.99	110.9	115.47	116.16	121.4	117.5	117.57	115.32	114.15	119.86	116.5	116.89	118.38	118.44	118.6	119.87	118.04	118.36	112.92	116.01	112.26
109.18	111.89	113.18	112.41	109.27	108.79	114.8	109.73	107.77	114.85	113.34	113.14	114.15	109.18	104.33	110.69	106.9	111.98	107.6	109.72	113.06	106.42	113.23	109.55	106.02	112.4	114.28	109.01	114.45	111.16	109.02	109.42	107.86	103.65	111.55	117.88	103.8	112.65	116.18	104.76	100.3	110.88	109.13	104.18	110.52	113.35	109.56	113.21	109.97	114.87
104.53	100.56	97.207	101.15	98.898	101.65	100.26	97.892	96.712	101.24	104.23	94.837	94.103	101.39	105.64	103.07	101.26	97.485	106.82	97.584	102.06	101.26	98.155	96.343	103.69	101.29	101.63	97.837	101.86	98.87	100.38	104.08	100.11	100.98	97.742	102.47	98.065	109.36	98.047	97.673	104.45	103.34	104.92	99.503	97.496	102.56	98.739	106.78	97.438	105.96
105.87	107.7	110.04	106.82	103.46	101.65	101.15	103.01	106.56	104.71	105.52	113.16	105.63	112.99	100.49	105.61	100.98	109.91	102.63	108.69	102.61	111.26	107.18	108.37	107.51	111.72	107.85	97.651	108.92	104.93	108.3	105.15	103.69	102.39	110.02	105.46	108.86	111.77	106.83	105.91	104.65	100.23	109.8	103	99.874	114.35	104.56	107.34	108.63	106.21
102.1	103.23	106.35	104.54	106.02	107.07	100.48	107.63	103.54	104.24	106.81	102.8	103.4	116.44	106.21	103.62	105.51	102.16	104.35	108.86	103.12	103.59	103.59	105.05	107.74	107.31	107.97	94.622	102.04	103.07	107.15	104.05	103.97	106.7	112.89	101.04	103.11	102.43	103.49	107.5	107.67	104.25	106.9	99.439	104.34	103.41	102.53	103.93	103.97	102.11
105.26	104.09	106.58	99.715	104.32	100.86	104.4	103.78	106.55	107.95	112.22	103.22	102.85	109.73	112.54	107.43	106.8	115.58	104.84	104.8	106.75	106.53	97.213	109.51	107.4	103.67	106.29	104.62	106.34	101.57	105.26	104.92	102.98	107.91	103.58	109.36	108.41	110.08	104	103.81	107.25	102.53	99.438	107.01	102.45	107.08	109.12	107.01	107.09	106.15
106.19	108.1	102.35	105.65	109.9	102.59	108.33	109.56	99.936	110.4	102.88	104.59	100.69	104.33	107.75	100.58	106.2	110.43	104.53	106.91	104.4	108.91	114.06	105.38	110.65	105.83	102.41	105.04	101.52	98.207	101.14	101.8	107.84	112.18	100.47	106.85	99.469	103.52	105.97	107.13	104.72	103.65	106.97	109.15	108.97	107.56	105.2	108.34	98.978	114.16
103.55	107.67	100.27	106.6	106.62	103.88	107.52	106.21	112.98	107.62	100.69	108.29	111.76	108.33	108.66	108.78	106.46	103.36	105.44	104.15	107.93	107.62	102.38	99.83	106.81	111.52	98.772	107.09	102.34	105.2	108.95	111.5	109.67	109.35	111.61	106.48	105.57	113.25	108.1	107.28	107.88	109.57	106.96	108.22	112.26	105.81	103.02	100.62	111.5	104.95
106.08	104.46	111.08	117.3	115.13	114.49	105.91	105.22	118.45	108.64	106.46	111	107.72	111.35	111.26	104.89	108.85	109	112.96	108.61	111.51	113.99	105.15	110.37	113.84	112.4	112.88	111.48	110.28	99.934	107.61	114.59	104.12	114.3	115.17	108.22	101.77	106.73	110.33	110.91	115.28	106.66	111.72	111	116.33	111.8	110.38	110.14	105.69	106.54
102.93	99.611	109.6	103.27	102.95	105.43	107.8	111.56	107.08	107.02	107.09	95.976	104.16	110.29	105.75	100.59	105.64	105.49	109.24	106.96	103.9	103.93	102.85	105.72	106.13	105.93	105.12	106.49	113.76	104.58	102.7	97.005	107.03	106.05	105.07	100.35	109.2	99.713	99.933	97.836	99.773	110.95	103.29	106.99	101.24	103.72	107.48	106.2	107.47	104.13
100.2	106.14	102.8	108.54	108.78	112.24	107.33	107.61	106.61	103.55	108.22	108.45	110.97	102.77	102.4	103.45	102.33	103.31	100.18	101.09	101.22	102.75	100.86	100.49	104.32	104.59	106.21	107.03	105	102.88	104.96	104.65	103.94	100.62	97.879	104.81	98.905	105.63	107.33	110.94	107.09	101.45	111.64	107.37	102.09	100.14	109.02	105.7	105.41	100.48
105.32	104.88	108.93	109.26	103.74	106.29	109.23	105.82	105.57	101.85	99.002	99.729	108	105.1	110.22	111	112.89	107.75	105.47	103.13	106.54	105.32	107.23	102.58	104.87	114.44	105.6	102.8	109.46	104.89	106.94	104.1	108.55	96.739	112.02	104	107.28	105.51	98.396	106.73	106.7	99.895	107.06	101.58	113.91	103.04	109.16	108.08	104.91	105.89
101.15	97.298	104.93	94.852	102.8	96.903	99.172	101.09	98.206	105.95	103.24	106.86	100.96	96.237	97.36	100.42	99.738	99.298	97.034	101.02	99.386	102.81	106.16	101.89	96.865	100.96	102.09	99.672	101.49	99.492	103.04	102.89	98.316	99.519	95.702	99.511	98.717	106.31	98.904	104.81	99.165	102.66	100.08	100.28	100.28	98.956	96.849	100.46	101.59	101.84
111.46	112.38	111.36	120.07	111.14	108.89	110.85	109.8	113.25	105.6	106.41	109.71	102.6	111.31	111.93	109.86	100.14	107.87	107.99	102.14	104.76	105.61	102.09	114.54	108.01	108.41	112.71	105.68	107.09	107.69	109.96	114.87	107.03	107.69	112.25	105.78	112.29	112.92	110.77	109.69	116.69	108.29	112.71	114.09	114.91	116.06	112.87	110.95	115.97	111.79
117.59	111.77	113.98	108.64	113.84	110.44	109.45	108.06	110.51	117.63	114.35	113.91	109.36	110.67	106.88	110.72	117.11	108.98	107.55	113.38	109.4	112.05	110.21	110.99	110.2	109.87	108.66	112.71	119.4	112.37	111.28	111.01	108.97	104.45	107.81	114.73	104.05	107.22	112.8	110.75	108.49	107.98	115.52	114.04	110.7	112.08	112.54	116.74	112.48	109.65
111.42	111.67	114.82	108.3	113.5	111.32	112.62	113.47	108.1	106.67	112.4	116.43	110.1	109.23	112.29	110.22	112.67	116.17	111.79	115.36	114.47	109.53	113.02	116.77	113.2	115.5	116.75	111.37	112.59	112.93	114.45	106.35	112.73	115	110.17	112.14	109.84	113.21	109.42	111.39	116.06	112	114.41	108.51	116.46	114.47	109.24	117.8	115.16	108.83
105.8	100.92	105.58	110.28	106.72	109.69	105.51	107.15	109.69	106.91	105.05	112.1	105.67	109.93	97.445	102.77	107.71	103.12	103.63	105.75	102.35	105.18	112.47	100.09	108.44	108.71	101.09	106.63	101.32	108.37	106.02	113.99	109.35	106.79	103.81	109.69	101.08	101.79	102.28	101.9	101.7	106.59	100.93	102.43	102.91	106.99	108.78	110.23	105.2	107.49
109.92	108	110.88	108.63	112.7	111.5	111.63	108.42	108.82	116.46	112.49	106.39	117.56	111.62	112.36	103.02	110.53	107.6	110.31	111.92	111.6	111.31	110.65	113.93	113.68	112.6	109.67	112.39	111.62	111.27	110.31	105.26	105.05	113.32	108.03	114.23	113.53	115.38	114.63	112.55	105.88	110.66	110	111.39	107.32	114.58	109.21	111.37	115.6	107.73
110.17	108.52	112.16	106.8	114.98	107.96	115.18	105	108.5	104.82	106.93	108.86	114.12	108.25	108.05	105.28	111.31	112.31	106.82	108.81	109.06	112.48	109.75	112.28	107.76	109.49	109.57	107.74	104.79	112.61	110.22	107.09	108.26	110.9	115.08	112.51	112.02	108.62	109.77	102.4	110.15	106.83	111.3	108.81	116.12	113.14	110.29	105.55	105.13	109.93
96.984	103.93	99.455	101.85	99.434	95.779	96.198	100.66	93.882	103.56	104.5	101.95	105.41	104.28	101.67	99.479	98.782	101.15	104.6	93.27	100.64	101.08	97.989	98.944	97.023	103.54	105.47	91.62	101.04	99.572	103.11	99.096	103.09	97.346	102.05	104.1	100.89	93.895	100.44	99.046	101.17	101.21	99.561	99.886	105.61	102.91	98.874	100.31	100.6	101.86
109.35	106.57	108.79	103.12	105.06	111.64	110.15	109.58	102.3	109.45	102.49	106.99	107.6	109.39	97.36	107.5	110.4	109.14	108.39	109.69	107.61	107.47	107.41	108.94	111.02	104.86	106.87	108.7	109.13	102.59	108.92	109.58	110.29	103.32	109.51	103.38	107.36	110.82	104.84	106.99	110	102.33	103.93	106.04	107.81	108.16	111.63	103.62	107.79	107.74
96.895	101.22	108.85	107.03	110.28	102.21	103.9	105.32	109	106.89	113.64	109.95	106.43	98.561	109.97	108.84	112	105.83	101.86	109.32	108.84	102.57	108.52	105.92	104.55	101.73	100.65	105.82	98.274	109.89	103.52	101.99	102.13	107.57	107.22	107.52	95.806	106.14	105.97	103.79	103.36	101.35	111.71	110.9	107.96	104.36	110.08	109.71	105.18	103.74
115.87	118.06	104.78	105.82	104.96	110.14	115.16	112.73	113.92	106.02	114.97	103.74	112.87	107.62	114.73	105.79	106.59	111.49	115.07	107.06	105.23	110.05	110.34	107.77	107.76	110.46	112.17	105.17	111.9	110.17	103.19	109.09	108.2	112.72	102.96	113.84	110.28	109.59	112.32	111.33	109.86	111.81	110.25	110.16	108.6	109.7	118.45	104.97	109.58	110.53
114.64	117.44	115.75	111.44	116.76	114.7	114.42	115.2	121.43	113.34	114.13	114.34	118.07	115.86	119.37	116.45	113.85	124.49	118.71	119.31	120.69	117.32	118.67	110.73	112.98	114.61	115.98	113.55	111.56	110.23	121.28	114.21	119.32	113.33	117.62	111.11	119.44	113.19	117.78	120.44	112.47	115.01	116.67	120.93	116.11	114.16	118.1	123.02	116.63	111.94
107.68	104.03	101.36	103.52	101.13	104.32	105.54	104.41	109.08	103.86	103.9	105.4	110.77	101.66	101.06	102.62	109.61	112.11	107.58	111.68	107.05	105.12	105.21	110.05	104.78	104.76	106.53	106.56	104.7	98.631	102.68	104.85	108.84	108.3	113.59	110.3	107.39	101.68	109.73	102.06	106.91	101.27	105.42	102.8	101.49	103.3	108.17	103.19	100.59	104.7
102.04	97.983	102.41	96.705	97.41	97.772	100.64	97.742	103.2	94.802	104.62	104.86	101.41	103.08	100.58	97.981	100.06	101.06	102.11	100.47	101.53	99.699	102.33	103.89	97.584	101.88	98.338	101.17	103.39	98.587	96.279	98.336	105.3	102.78	98.763	100.32	100.46	97.871	99.965	107.64	105.43	94.725	101.41	101.82	103.31	102.7	101.31	103.35	99.472	102.16
103.35	108.19	104.47	105.46	108.09	100.09	107.19	92.264	103.52	104.18	99.883	93.567	102.1	100.06	99.458	97.596	102.14	95.767	105.49	104.05	99.922	101.28	100.88	103.55	102.89	103.01	100.5	102.91	96.48	99.023	102.92	101.84	106.68	102.02	104.43	104.93	104.42	103.84	106.3	105.03	102.03	99.577	94.039	98.365	108.98	99.986	104.9	105.6	100.77	99.706
104.99	103.15	108.08	104.7	104.15	107.77	105.95	105.97	105.56	103.31	99.191	96.067	107.33	103.67	109.5	106.27	109.07	105.61	102.97	101.49	104.07	105.23	104.91	104.64	101.95	102.96	103.74	101.72	103.7	100.75	107.18	102.76	101.98	102.52	106.5	107	101.5	102.6	106	103.77	106.6	111.06	104.18	102.66	102.81	100.56	107.74	101.53	107.89	97.687
103.8	109.97	103.69	102.85	102.07	103.48	103.4	101.9	108.46	110.93	105.33	102.29	106.06	108.92	101.65	108.65	105.6	101.04	104.6	108.68	100.97	112.07	98.778	102.38	110.63	107.22	99.479	109.85	104.38	107.66	112.9	101.4	102.44	108.34	108.3	112.77	113.23	115.97	102.93	107.53	106.29	111.8	107.81	105.51	107.1	99.208	108.59	103.15	105.17	108.46
107.67	106.53	116.18	110.56	108.92	110.89	113.39	110.5	110.41	112.92	110.41	111.62	108.53	110.77	110.87	115.93	111.05	110.41	112.84	113.67	113.07	108.98	107.46	109.49	113.61	108.48	115.32	114.83	117.12	115.13	107.95	111.59	114.81	110.07	113.7	113.36	112.03	109.26	114.54	114.34	106.44	111.48	111.78	115.4	105.36	110.62	111.85	109.58	104.64	117.55
112.51	112.13	115.64	117.3	116.66	112.7	112.42	112.96	112.17	107.46	110.24	111.69	111.22	107.98	110.31	110.82	115.82	110.21	107.65	114.54	110.58	109.19	108.66	109.22	116.05	112.25	109.42	110.71	117.87	111.84	116.84	113.77	106.33	117.83	108.67	109.96	111.45	110.63	111.77	111.28	110.54	110.55	114.02	112.11	112.95	114.76	108.07	117.37	108.58	106.73
104.96	103.08	105.92	97.534	93.219	106.15	96.67	97.869	100.66	106.01	98.109	103.48	101.54	101.15	96.394	100.42	97.849	101.38	97.519	93.223	104.65	97.607	97.578	109.63	97.306	102.6	96.339	99.648	100.88	103.46	99.955	100.32	104.28	101.11	93.406	104.5	92.342	96.039	104.12	103.34	101.47	102.55	102.56	99.121	100.96	103.86	96.075	92.409	101.52	103.7
102.57	110.39	110.03	107.75	107.97	107.7	103	109.11	99.739	100.89	107.66	102.95	105.37	110.33	108.79	112.39	108.19	111.84	105.13	107.24	111.97	109.77	104.64	104.96	107.39	111.35	108.77	104.89	110.54	104.59	104.96	106.45	108.74	110.13	106.6	107.29	111.41	107.89	104.84	103.21	108.46	105.08	110.76	104.16	103.47	105.79	103.78	109.81	99.09	111.81
110.25	105.98	111.44	113.29	111.72	115.13	111.77	110.66	109.45	114.84	111.74	107.26	102.34	109.68	109.3	114.61	108.69	116.53	107.56	109.41	110.73	112.36	111.73	114.84	118.46	109.52	108.6	111.63	115	109.22	113.24	120.34	106.57	114.3	110.68	111.37	113.34	116.7	116.24	109.59	110.56	116.52	114.78	113.11	114.67	105.12	109.8	109.47	109.74	112.92
115.24	101.86	111.4	106.78	108.95	107.67	108.08	105.35	104.47	106.71	105.08	99.449	96.761	107.05	105.44	110.87	104.83	105.08	96.679	105.07	104.61	104.28	101.26	109.87	103.18	98.707	106.72	102.21	104.43	105.75	106.72	110.58	107.85	98.404	104.14	104.49	106	107.98	110.46	105.43	101.97	103.2	109.93	98.984	109.59	102.42	105.4	106.5	102.27	105.11
109.22	111.69	110.21	118.77	112.07	111.52	111.88	110.76	113.36	115.35	104.43	112.3	110.77	108.4	111.98	108.28	109.59	107.85	111.21	110.46	112.4	111.02	106.49	107.47	109.53	110.98	115.96	113.66	117.56	106.69	99.077	107.13	104.14	115.97	107.2	114.73	110.64	113.5	110.24	111.44	109.47	113.07	111.97	112.1	106.58	113.17	106.22	113.48	114.43	108.56
126.07	111.73	118.6	123.71	116	116.75	119.13	114	113.28	117.23	118.4	117.13	122.49	120.52	121.71	115.25	116.61	115.08	116.49	116.29	118.02	116.63	118.91	120.46	112.27	119.04	112.53	118.91	119.8	113.74	117.28	118.53	120.57	114.6	114.35	118.73	125.14	113.57	116.25	117.23	112.1	114.29	117.88	118.75	112.69	123.57	114.23	114.45	113.69	114.91
114.85	111.47	111.64	108.33	110.73	103.88	114.88	113.74	111.84	110.11	113.74	112.72	109.28	110.96	114.06	118.55	110.68	113.51	108.22	108.32	113.58	115.91	110.68	117.94	109.92	107.86	121.04	115.27	109.58	114.27	117.79	104.81	108.77	109.87	113.19	110.79	117.28	108.26	113.05	120.78	113.34	112.7	109.68	108.19	111.41	106.95	110.58	108.88	111.43	115.38
102.85	105.77	110.74	109.52	103.69	99.599	96.604	100.41	98.702	106.86	105.26	106.14	103.43	108.76	105.23	109.43	102.75	102.97	97.628	109.31	110.45	109.35	104.84	101.6	99.952	110.54	106.68	105.21	102.24	111.48	102.64	104.85	105.61	105.6	106.9	107.05	108.59	109.19	104.92	106.45	107.2	102.48	108.9	104.06	112.37	103.45	106.65	109.07	104.61	102.13
105.5	101.38	104.14	103.6	106.08	107.19	107.14	111.12	102.59	110.12	108.19	104.06	106.94	106.34	110.78	101.21	106.38	107.75	114.03	109.88	106.79	113.97	108.95	109.19	105.32	106.43	104.22	113.18	107.78	107.66	110.13	108.23	103.42	112.42	110.34	111.16	111.46	103.33	101.73	103.52	104.12	108.7	106.7	107.95	102.59	100.34	111.19	103.89	102.22	104.59
100.77	103.58	107.64	102.7	102.95	101.37	97.486	102.92	98.021	99.808	96.866	100.31	98.863	107.07	100.23	100.53	97.478	105.53	100.09	100.24	97.916	103.34	100.61	95.061	107.1	99.393	101.5	98.251	102.69	101.77	102.26	103.88	101.47	95.062	108.16	104.22	101.68	103.06	103.72	100.07	99.343	103.16	102.48	104.31	100.41	95.656	102.78	107.22	95.949	99.891
101.55	111.29	101.78	102.82	100.3	105.87	101.01	103.44	103.66	107.94	106.73	102.88	103.08	104.31	104.45	107.39	105.93	100.62	99.121	107.28	106.1	100.42	103.09	101.53	104.46	104.85	111.78	105.48	103.04	106.38	103.36	108.56	107.2	99.414	98.992	107.87	100.38	104.66	106.24	105.23	112.79	108.67	107.59	106.82	106.78	98.903	109.63	104.16	99.674	100.46
111.22	111.73	110.95	116.64	115.52	120.56	114.16	115.67	115.7	106.91	117.37	112.54	113.28	108.06	117.42	114.17	112.61	112.33	108.64	110.96	108.14	119.04	110.41	107.02	112.38	111.54	109.72	112.65	118.77	117.24	114.13	111.36	108.73	109.55	109.1	111.32	108.51	111.44	103.26	114.04	113.7	110.99	109.55	110.12	108.36	109.64	107.73	113.07	112.26	114.23
110.43	100.4	111.37	106.04	106.38	110.6	105.34	102.76	107.61	109.77	101.72	105.18	105.6	109.62	102.4	104.96	106.9	105.14	109.58	105.33	112.77	102.73	99.549	107.88	102.03	109.56	108.12	102.86	107.38	104.51	108.13	109.3	102.6	101.25	105.02	107.47	105.41	103.86	99.162	109.02	110.54	104.54	104.97	100.82	106.59	107.4	103.35	110.58	105.7	103.65
110.07	112.9	107.38	108.52	113.32	105.08	107.77	104.36	110.92	108.23	117.02	108.39	112.8	111.89	116.51	105.75	111.9	111.92	110.88	115.18	109.41	110.28	109.72	114.29	108	103.96	115.35	106.4	111.23	109.5	107.05	112.72	109.42	105.6	107.12	105.55	110.79	110.78	108.64	106.25	109.03	106.11	111.62	106.52	108.1	106.6	107.27	109.49	111.68	107.19
110.84	106.46	105.69	105.9	111.97	111.35	110.17	101.3	102.93	110.1	106.47	105.11	105.38	104.71	104.25	104.59	101.03	99.594	103.41	107.44	105.22	109.27	106.8	104.38	111.71	106.54	109.66	101.57	100.06	103.66	102.84	102.13	102.5	103.13	107.06	110.94	102.63	108.02	98.606	108.29	102.6	105.73	106.69	104.32	99.509	106.96	103.61	104.88	102.98	101.78
104.23	108.43	105.5	101.29	101.35	104.29	104.61	105.29	104.67	109.82	115.01	106.21	107.59	104.49	104.74	101.41	99.187	104.73	107.43	105.93	101.12	104.29	101.75	103.04	101.12	110.51	102.42	103.54	108.15	106.95	105.32	105.25	102.97	106.61	105.94	104.11	103.29	108.85	107.75	109.87	108.67	102.69	109.91	104.12	105	104.84	103.56	107.13	105.85	106.63
99.788	96.407	105.19	102.77	98.753	109.69	105.3	106.62	100.72	107.83	106.48	104.01	102.53	108.41	104.39	102.78	105.72	108.63	104.43	104.85	104.45	106.43	104.56	107.06	100.63	109.37	101.79	104.51	103.32	106.41	101.07	101.05	104.45	106.32	107.88	104.81	105.3	106	100.68	105.58	101.22	99.346	103.23	107.66	103.63	104.84	109.94	94.508	107.78	106.47
110.19	112.37	107.86	111.7	113.22	109.43	110.1	107.88	104.22	109.43	115.76	115.6	113.99	107.67	111.34	106.25	111.3	109.61	109.18	110.36	106.92	106.25	105.46	112.64	117.91	107.31	102.81	112.14	110.21	108.86	108.84	109.55	110.84	109.88	109.31	115.78	109.28	102.09	111.58	110.3	111.43	109.22	109.22	106.99	116.08	107.32	110.61	111.19	109.25	112.25
99.527	103.17	102.35	106.18	105.85	105.39	108.24	108.21	103.47	109.32	103.25	103.5	107.69	105.74	104.44	102.37	104.39	107.35	112.01	109.27	103.85	111.7	113.08	104.14	106.86	109.5	105.55	105.55	104.4	107.41	105.07	105.56	111.05	106.16	105.33	108.2	106.82	109.14	105.46	108.4	107.91	108.63	106.54	108.21	107.28	105.18	103.23	102.44	106.01	103.4
109.11	105.39	110.85	111.89	105.68	104.62	108.29	103.86	106.13	109.29	104.49	102.26	109.46	100.78	111.53	104.23	104.68	107.41	110.54	106.66	107.27	106.43	106.29	105.69	109.35	103.82	106.18	112.28	112.34	111.87	106.91	103.92	108.01	106.9	108.22	107.7	109.03	101.62	108.48	109.77	112.68	107.11	101.57	110.25	104.96	111.09	110.82	107.69	103.26	101.9
111.08	104.83	114.58	110.2	118.59	108.76	110.7	110.46	112.57	103.31	110.4	112.49	113.54	108.65	113.87	109.11	114.05	105.07	115.09	112.49	115.91	116.07	111.64	108.54	112.14	117.5	110.62	110.31	105.74	110.94	115.36	107.79	115.82	114.2	110.91	115.68	123.8	112.16	112.75	110.54	111.44	115.46	107.93	113.22	112.03	117.31	107.53	115.18	108.81	110.36
103.15	102.08	104.98	110.75	99.455	109.51	108.97	106.67	103.25	104.01	107.88	104.86	101.65	107.17	111.29	101.93	107.5	102.86	105.32	109.66	106.24	105.84	101.6	100.36	105.25	99.557	104.08	99.582	114.39	111.74	105.55	106.93	102.25	110.54	105.27	104.05	107.03	102.48	102.96	101.57	105.95	100.38	112.84	107.11	101.32	97.863	106.03	102.01	104.09	101.79
98.05	96.191	102.02	99.863	92.446	102.75	104.83	97.255	100.71	102.83	99.008	103.49	94.735	98.449	96.342	98.929	99.551	100.26	95.158	95.758	101.51	93.054	95.938	91.828	97.03	97.129	104.63	99.133	94.774	100.88	95.934	107.13	96.095	102.38	101.65	102.15	102.55	94.907	105.41	97.027	101.65	91.789	102.97	93.587	106.48	101.97	100.5	100.17	105.3	100.15
102.28	111.28	104.81	109.69	100.41	105.4	106.78	108.48	104.63	107.94	107.39	112.29	106.76	110.39	108.5	107.87	109.72	104.58	110.46	108.87	103.04	104.13	107.05	106	103.74	106.1	107.24	103.75	108.22	105.02	100.62	103.78	104.58	107.76	105.22	110.88	104.94	102.38	98.573	105.71	107.92	100.08	109.01	99.928	106.91	109.04	105.04	108.86	108.13	105.67
109.21	109.18	111.49	105.94	109.29	111.61	109.3	105.96	108.01	105.88	111.49	111.1	115.25	116.59	107.22	111.87	112.48	113.29	115.13	108.41	116.3	110.49	107.47	111.12	108.16	112.79	114.54	110.9	111.07	109.42	113.29	110.95	117.04	111.74	114.33	109.5	116.37	119.13	116.72	111.37	112.51	110.28	111.73	109.04	112.09	111.04	112.3	111.69	110	106.91
105.97	102.85	104.82	105.07	106.86	107.52	103.29	107.69	108.17	102.61	106.14	107.56	98.925	106.5	108.45	113.25	111.6	107.57	105.43	97.88	104.8	103	108.45	107.43	109.43	102.84	110.93	105.1	111.93	110.84	107.55	101.91	103.41	102.87	103.69	108.16	104.41	108	104.69	108.87	105.64	107.82	102.04	104.06	105.44	99.767	108.38	107.01	109.61	100.79
109.78	109.63	115.32	105.92	109.4	112.49	108.8	114.01	112.33	106.8	112.06	112.84	112.93	113.08	112.83	112.44	111.91	113.66	114.73	108.82	115.05	113.76	105.09	113.14	106.81	111.6	109.2	117.49	116.69	114.45	112.97	112.47	113.07	115.77	114.42	107.77	112.33	112.68	117.27	114.07	106.95	113.5	115.19	118.3	110.27	108.17	120.6	112.67	113.89	104.18
111.8	110.74	116.97	112.39	102.32	113.25	108.83	106.78	100.72	109.25	107.04	107.89	105.5	109.3	110.35	110.61	110.36	103.39	112.74	111.45	107.76	105.51	119.12	111.42	109.28	111.95	107.68	109.46	111.4	103.22	112.71	113.75	110.3	107.05	116.64	108.91	105.45	106.19	108.56	108.72	112.96	110.58	104.54	112.02	109.51	110.42	113.62	112.04	110.26	108.7
105.04	103.69	105.73	105.06	102.01	100.12	107.06	99.387	104.94	98.2	104.47	107.86	108.04	99.643	102.29	101.62	102.75	110.96	99.733	105.61	108.16	104.97	107.92	107.11	104.88	102.62	95.374	96.623	106.64	108.59	104.35	100.95	101.42	106.98	105.26	101.72	103.15	103.29	105.56	102.08	109.63	110.19	109.29	103.97	99.961	101.9	102.68	108.15	110.82	102.91
104.9	101.51	103.3	104.49	102.14	109.59	101.09	110.14	107.53	110.18	106.68	110.49	105.75	100.08	109.4	108.05	107.84	101.41	104.46	101.92	103.53	108.67	104.93	105.23	109.55	107.14	101.45	103.38	104.77	104.49	112.19	109.53	99.963	109.45	114.3	104.34	107.46	106.7	110.32	105.47	107.92	107.62	110.18	110.6	107.75	109.89	109.12	113.19	103.75	112.31
106.96	100.91	107.73	99.21	106.72	104.08	100.5	106.22	110.67	111.64	104.99	98.713	104.58	104.31	105.56	105.09	102.51	104.61	103.49	110.19	101.28	100.9	107.53	110.74	107.39	99.617	110.16	106.22	103.66	101.42	109.59	107.63	109.65	106.86	108.71	104.94	104.43	104.7	108.7	108.78	103.04	103.78	107.5	101.72	103.12	100.3	94.633	101.73	105.87	100.96
115.46	106.94	100.33	105.31	102.08	104.23	101.02	103.43	101.65	108.05	101.5	102.71	102.3	104.67	109.72	101.55	103.29	102.21	110.82	105.18	103.53	109.59	104.66	102.06	99.322	107.04	100.01	105.53	105.71	106.98	108.35	104.66	105.97	101.78	102.56	109.52	110.82	108.79	101.95	102.22	106.17	107.22	100.2	107.05	102.85	106.8	106.49	103.79	101.71	103.7
105.78	101.91	109.32	107.38	106.26	110.11	103.7	109.29	108.03	109.18	108.78	104.4	109.75	107.91	114.7	106.52	104.82	103.91	106.27	106.88	109.17	104.36	114.16	101.57	104.68	104.79	108.47	105.51	111.47	104.22	104.08	104.54	104.78	112.03	111.66	106.77	103.95	105.89	104.44	102.93	111.34	107.31	106.35	108.38	103.73	102.34	101.92	103.69	103.96	111.13
107.21	105.16	113.51	104.75	102.1	108.31	100.86	108.8	103.47	103.44	102.07	106.71	101.15	105.22	107.9	102.24	107.64	111.16	99.823	101.66	98.986	106.62	110.52	101.97	109.52	104.26	107.7	106.2	102.62	104.76	110.9	101.11	107.04	115.14	103.83	103.31	104.96	110.38	104.76	107.69	105.81	108.71	105.97	107.48	100.62	109.33	106.93	109.87	103.61	109.89
107.58	103.77	103.29	106.89	102.45	100.62	102.97	108.83	104.39	107.24	106.98	109.47	106.35	98.975	105.47	109.14	105.86	106.2	108.92	105.38	109.5	101.97	102.82	109.68	111.06	103.12	98.78	108.31	105.02	104.46	104.39	104.96	102.48	99.518	112.33	104.84	104.65	109.41	105.98	110.59	104.62	110.61	107.06	107.11	100.36	103.73	108.18	102.78	106.71	101.49
110.36	104.95	107.92	97.757	103	104.23	112.63	105.31	101.11	98.343	105.81	110.47	109.1	102.83	102.8	104.34	111.2	105.29	102.77	98.504	105.45	108.53	108.82	102.83	106.24	104.42	105.61	99.869	109.88	100.15	107.84	106.19	102.23	107.45	100.72	97.418	106.88	107.22	108.79	109.01	106	105.45	107.11	106.49	106.47	105.17	105.84	107.14	102.53	107.73
113.13	116.3	109.55	107.73	119.12	113.41	106.8	115.84	108.03	108.05	114.07	107.17	113.83	112.92	107.94	115.25	111.28	109.75	105.74	107.41	110.88	114.3	107.26	112.64	109.06	114.43	113.19	118.06	108.03	113.28	112.2	112.38	110.63	108.23	107.1	110.96	108.9	117.39	110.53	116.46	110.57	116.44	113.83	111.11	109.96	113.41	112.63	111.9	113.33	108.98
110.12	107.74	114.99	109.06	114.9	112.87	108.92	109.94	112.31	113.35	105.55	112.25	113.29	112.82	114.66	109.05	113.96	112.64	113.09	115.02	110.18	112.25	113.83	108.09	107.97	109.25	105.73	108.87	113.4	115.71	113.26	111.43	112.37	112.12	111.64	107.93	113.1	109.63	114.94	112.42	104.18	106.32	110.27	110.98	109.02	113.01	113.71	106.65	110.04	107.18
109.16	102.96	113.03	109.96	114.67	108.43	110.63	114.97	115.49	117.31	115.01	112.22	114.31	113.12	107.23	106.21	116.95	114.5	116.58	109.33	108.94	115.09	107.64	115.7	111.43	115.56	117.75	116.61	116.77	119.32	110.18	110.63	116.33	115.14	108.99	107.23	110.66	115.77	120.07	114.58	115.43	114.59	112.91	111.09	115.91	111.54	115.24	110.62	116.92	114.32
108.17	105.99	99.584	105.37	107.38	107.6	101.99	102.48	105.1	102.51	106.41	98.164	103.44	105.78	104.11	105.78	100.78	106.64	106.69	107.11	102.96	106.15	105.65	111.7	100.21	109.25	109.71	104.45	113.07	104.96	105.08	104.04	105.26	105.43	103.52	104.61	110.5	104.38	105.26	105.94	110.06	107.83	106.56	105.02	107.56	109.68	102.85	100.24	104.84	109.53
111.82	115.36	118.02	113.62	108.36	108.51	110.35	109.41	109.04	110.23	108.45	113.32	109.96	111.5	112.46	110.33	108.5	110.84	113.91	112.97	114.15	113.6	110.53	106.89	108.67	109.44	114.56	112.6	107.34	111.12	109.28	111.62	113.74	113.82	109.5	117.28	114.42	108.44	112.07	106.44	110.61	108.77	113.29	112.81	113.68	117.92	113.47	113.66	112.2	112.45
107.33	111.38	115.23	111.93	113.81	110.67	111.04	111.27	112.15	108.29	110.34	111.19	116.44	116.31	111.9	114.36	107.56	110.36	112.33	109.59	110.32	108.7	113.31	105.83	105.34	109.33	117.44	114.48	106.89	114.65	108.74	116.56	106.14	111.97	113.54	110.33	106.72	113.9	108.9	110.35	114.29	111.79	117.33	110.6	109.45	110.73	114.43	109.45	111.98	114.62
105.52	110.43	105.23	104.92	109.57	106.55	106.5	103.52	104.98	99.298	108.75	104.34	104.67	109.45	103.85	106.78	101.78	105.79	105.39	98.495	101.37	107.14	107.95	101.72	110.89	107.32	101.16	106.9	101.36	103.98	102	107.37	113.99	102.52	100.36	103.72	103.76	107.83	101.94	103.14	108.36	107.24	107.06	105.88	107.45	104.72	106.8	111.6	107.05	105.41
113.91	109.79	112.17	112.62	113.48	110.66	112.36	111.93	114.36	111.96	112.46	114.59	107.17	116.11	113.04	112.9	117.28	113.74	116.71	108.96	113.83	114.53	112.46	110.34	110.55	108.21	114.65	112.88	110.07	113.27	112.98	109.98	107.05	112.17	104.01	111.67	113.79	108.22	110.38	120.28	106.59	111.26	111.92	112.47	112.17	107.32	110.35	116.07	116.21	115.9
104.59	105.83	105.23	105	106.45	105.58	108.97	103.48	105.48	100.12	110.65	107.06	106.9	112.45	99.136	107.46	106.06	98.552	105.95	108.41	108.23	107.64	104.52	105.21	106.91	109.49	105.89	106.72	105.37	102.76	104.5	101.97	105.42	106.55	98.27	106.73	101.72	106.58	103.86	110.47	111.02	107.76	108.42	102.34	110.03	110.21	107.43	106.14	98.55	103.11
115.23	118.43	109.34	122.18	111.16	113.38	112.32	110.76	109.87	113.06	118.34	116.11	115.4	116.71	107.93	116.21	116.66	117.14	119.74	109.84	107.76	110.93	118.12	109.74	110.65	109.29	110.41	117.35	111.11	118.58	113.9	120.39	117.89	113.64	107.79	112.34	113.46	114.46	113.58	112.02	104.37	107.52	111.05	109.23	106.58	108.51	109.34	111.08	109.8	116.77
97.623	101.58	102.94	103.32	107.21	96.19	97.055	101.16	96.43	102.71	95.236	95.66	96.539	107.48	102.71	97.829	100.15	98.678	97.623	102.14	100.78	97.466	93.3	102.08	99.623	107.26	100.68	96.118	102.77	96.486	99.459	97.18	98.912	104.98	98.492	96.572	105.37	97.467	97.06	98.102	101.6	95.353	102.58	97.433	100.4	97.652	96.912	104.11	99.442	100.69
100.41	103.83	105.25	99.104	100.27	98.022	103.61	101.07	102.86	96.795	104.94	98.659	100.94	97.201	102.95	104.6	99.871	99.773	103.34	102.87	102	103.03	100.48	100.18	101.28	98.245	96.9	99.877	94.663	98.678	93.773	98.311	101.28	101.94	102.57	104.95	102.63	92.288	98.376	101.4	90.569	107.25	95.245	106.38	100.3	92.152	97.665	95.439	99.284	100.55
101.34	100.22	100.64	101.11	103.29	97.679	102.47	103.26	100.62	98.558	100.3	100.23	96.847	100.67	98.411	98.871	103.03	100.33	98.022	99.704	100.62	101.3	100.6	104.14	99.666	98.411	100.76	96.612	96.605	103.01	98.973	103.29	105.45	100.94	103.07	103.05	102.88	100.78	100.53	97.063	98.976	101.04	95.995	95.241	99.604	98.625	102.75	104.03	100.08	103.58
110.63	108.54	103.31	101.33	111.35	106.02	108.42	102.55	103.27	106.47	107.98	106.03	106.7	102.12	100.29	108.37	98.517	105.37	105.71	117.38	108.5	104.94	99.989	108.21	109.92	107.54	108.57	108.16	97.069	101.8	109.86	108.43	106.58	103.51	108.37	109.35	106.72	101.14	107.62	105.78	109.66	104.11	104.24	97.96	105.89	106.43	96.665	106.74	102.34	101.59
104.93	107.23	107.97	109.26	103.68	104.64	108.48	112.01	105.88	99.543	107.04	106.22	111.8	100.99	106.02	106.87	113.49	101.3	106.56	110.05	101.59	102.1	104.73	101.17	104.55	113.78	107.67	104.38	104.04	102.77	109.27	106.08	100.64	106.32	105.76	109.17	107.32	109	102.32	99.17	102.49	107.8	112.94	105.88	97.834	101.24	108.7	104.04	99.749	111.26
100.94	107.49	106.63	100.81	106.84	104.98	106.22	109.73	110.08	103.86	104.39	113.62	114.43	111.55	107.71	108.25	106.52	108.73	106.86	104.34	108.21	102.11	107.29	113.53	104.12	111.59	100.53	105.68	102.8	107.05	107.19	104.46	107.53	107.04	103.65	105.79	109.15	109.55	108.53	106.32	105.68	101.21	105.35	106.63	105.8	112.14	107.12	101.63	98.01	103.51
105.02	107.26	104.67	102.66	109.95	107.58	107.71	104.94	107.42	109.2	102.49	108.79	112.57	104.33	107.17	105.29	96.725	109.36	108.03	110.07	107.61	107.85	106.67	103.32	107	105.14	111.11	109.14	107.7	104.87	109.44	105.51	102.37	104.85	109.09	104.47	108.81	103.41	105.03	106.39	106.55	112.77	101.12	108.47	97.557	113.07	108.57	106.45	105.77	104.99
105.6	111.98	98.577	111.85	102.94	108.14	111.94	104.01	110.15	108.15	103.2	102.64	100.25	105.7	104.53	108.65	111.78	100.26	105.94	108.06	103.78	110.8	105.93	102.91	103.78	107.93	104.79	101.94	106.68	110.38	106.9	104.99	104.61	109.12	107.41	113.28	108.28	105.28	106.26	103.95	102.02	109.04	101.16	104.28	106.42	103.24	106.71	107.19	108.58	107.35
101.47	110.8	101.94	107.48	108.49	106.07	99.245	105.12	106.57	102.63	110.89	105.9	102.31	102.9	103.45	107.94	111.85	104.38	105.93	105.75	97.014	101.66	106.25	101.45	102.88	102.59	102.61	103.68	93.992	110.27	112.23	106.75	103.67	106.47	105.83	97.306	108.79	108.2	101.62	102.94	104.35	104.23	105.47	107.81	103.79	106.5	100.7	110.77	106.6	113.21
111.36	100.65	104.66	107.24	103.82	101.43	105	109.99	103.3	106.36	106.65	99.664	108.41	106.61	104.17	110.39	103.01	106.99	104.83	106.86	109.44	110.98	107.84	103.05	104.5	102.83	108.8	105.15	108.09	108.45	100.06	103.09	100.6	106.35	102.9	103.43	105.33	103.65	105.63	101.61	104.76	104.95	104.87	103.56	108.14	104.7	104.59	108.63	112.79	100.92
114.02	114.85	114.01	113.36	116.83	112.38	117.17	112.86	118.14	116.75	111.77	118.44	107.95	111.74	111.25	107.14	114.17	111.58	115.03	113.18	113.05	110.89	117.27	113.53	113.36	120.1	113.02	111.02	117.82	116.32	115.95	116.87	107.17	113.81	111.56	117.86	112.64	109.05	108.36	112.72	109.45	116.64	118.72	119.34	113.18	105.28	107.41	118.6	114.04	114.71
100.36	106.82	106.78	99.656	100.84	107.39	103.96	101.78	106.66	104.24	107.67	105.01	108.83	110.38	105.08	100.83	111.84	108.63	100.87	103.32	103.09	105.3	108.56	105.13	108.16	97.302	107.2	106.08	109.16	102.84	105.34	107.38	100.94	113.43	103.77	106.46	103.81	107.11	104.11	100.45	106.33	108.35	107.15	110.06	103.36	105.1	102.2	103.69	104.63	101.71
103.89	103.96	101.79	103.35	98.808	99.112	96.961	107.27	100.7	100.12	100.52	104.25	100.05	101.69	96.994	103.68	92.232	94.985	96.945	97.491	98.024	98.205	98.932	98.356	94.722	99.272	100.95	100.77	102.2	97.205	102.97	97.867	100.27	106.26	99.186	102.97	91.054	108.45	104.98	96.454	96.569	100.05	96.968	98.594	102.97	99.245	99.065	105.15	97.708	104.95
106.09	99.93	102.85	101.25	106.66	104.39	107.33	105.85	103.12	107.4	105.94	105.91	107.81	111.51	106.6	104.31	104.53	103.92	103.82	103.58	98.73	100.46	103.43	111.27	107.7	102.46	103.14	103.76	100.87	104.54	103.55	107.96	102.98	102.88	107.9	108.35	106.66	101.94	101.51	108.71	106.94	108.54	103.71	106.09	108.74	100.82	98.343	101.68	97.776	109.21
101.73	104.45	105.94	110.16	107.58	109.7	105.12	107.62	101.81	103	103.96	108.15	109.3	108.4	109.18	106.38	104.9	110.59	106.47	105.57	105.52	109.42	103.27	107.32	104.87	101.25	110.24	104.03	108.65	103.42	107.3	104.54	107.41	103.86	108	104.62	105.04	110.6	112.73	109.7	110.16	105.51	108.7	99.368	108.69	106.61	110.5	106.48	103.14	102.18
106.95	103.2	102.37	102.92	96.671	102.2	107.02	104.6	103.05	108.56	106.18	102.63	102.67	113.49	108.01	97.851	101.74	98.526	102.19	106.86	106.62	100.18	109.28	98.341	100.38	106.04	101.5	106.96	100.34	108.24	108.31	99.979	106.82	102.31	108.44	108.36	105.77	98.255	107.68	106.41	102.3	106.83	103.65	108.5	107.51	102.05	105.62	103.85	107.39	102.46
103.75	105.09	99.804	93.756	91.088	103.38	97.769	100.64	93.978	102.56	105.28	108.31	101.23	98.86	101.61	98.7	98.489	105.7	103.31	100.39	103.25	102.81	105.18	102.72	99.055	108.28	97.03	100.49	101.98	97.253	103.41	103.86	103.51	101.5	100.86	111.21	95.259	104.17	102.21	103.33	99.199	93.387	95.554	98.98	103.38	100.93	106.93	106.11	101.67	98.351
109.74	99.837	107.08	105.04	105.57	104.91	108.92	102.7	100.97	109.09	105.86	104.47	106.36	112.49	101.4	107.93	105.72	108.15	102.12	106.21	103.48	105.64	102.02	107.88	100.78	107.78	107.41	102.51	102.58	108.61	105.88	109.34	105.97	101.54	103.69	108.14	98.077	102.93	105.59	100.48	102.96	106.99	105.18	100.17	112.02	102.16	109.47	99.84	107.85	110.48
119.02	120.86	114.83	108.8	118.52	121.36	120.23	120.82	116.09	122.76	114.24	117.3	117.92	116.66	115.5	111.66	122.75	119.05	123.74	122.94	118.53	116.26	113.08	120.51	123.22	121.76	114.24	118.93	120.41	125.17	122.34	120.45	111.62	117.74	120.67	116.76	117.45	124.6	115	113.9	121.66	118.83	119.79	113.17	120.74	121.13	120.53	110.68	116.65	119.56
104.38	100.41	107.95	105.27	105.37	102.51	105.5	110.21	104.21	106.64	111.47	101.07	104.53	107.07	108.99	111.18	99.571	105.76	103.43	107.5	104.68	104.57	109.06	111.83	109.01	110.82	108.59	112.91	110.17	101.91	105.7	106.22	108.94	103.78	107.23	99.432	106.66	108.59	111.19	115.17	108.92	106.73	111.48	110.54	107.24	106.77	105.9	111.36	110.47	107.17
108.28	110.24	105.22	107.99	108.98	105.67	113.14	106.08	104.99	103.4	107.19	107.12	107.42	107.2	104.73	107.62	106.79	106.57	105.54	100.17	109.57	95.859	109.84	108.41	105.82	108.67	103.87	101.24	104.57	106.49	98.609	101.27	108.69	108.21	99.617	99.621	108.59	105.92	108.91	109.97	106.72	103.17	103.52	107.59	102.99	112.31	99.975	102.46	102.24	103.67
108.85	101.13	109.53	106.33	107.07	102.85	102.88	104.22	104.19	103.05	109.27	105.75	106.29	105.62	98.736	104.86	108.55	105.43	103	108.82	108.28	105.3	102.34	106.25	110.43	112.8	107.64	103.97	99.475	107.66	100.92	104.05	108.36	103.56	105.89	106.89	112.6	103.33	109.46	102.92	102.29	105.91	110.24	103.56	104.34	109	107.49	104.38	106.75	104.83
113.67	111.22	119.29	114.98	114.58	117.68	119.98	111.91	114.41	109.82	111.83	109.18	118	116.39	109.3	109.7	117.74	110.11	109.11	112.46	109.41	114.37	111.06	119.37	108.97	107.69	115.41	114.57	113.47	112.7	111.02	118.5	118.46	113.55	113.59	112.49	105.79	120.31	118.71	116.76	115.18	107.86	114.53	107.43	111.96	116.56	107.19	113.82	115.45	115.26
108.02	107.54	110.42	105.61	108.38	107.48	105.83	108.01	107.1	104.06	104.83	106.18	106.97	104.77	109.11	102.01	107.27	102.71	105.62	106.81	109.73	109.12	114.54	106.3	101.89	103.64	101.74	103.11	112.15	109.18	104.08	104.63	110.05	107.72	106.22	105.61	107.37	101.29	105.79	107.08	106.13	109.47	103.99	110.46	104.81	108.87	108.7	100.73	108.24	115.46
103.93	103.92	98.926	100.71	102.15	103.31	95.924	100.13	98.222	101.58	103.09	97.922	100.19	101.35	101.32	102.11	101.62	99.966	96.651	101.7	101.71	103.25	102.52	103.36	108.3	99.015	104.66	102.03	98.404	106.41	100.29	105.01	99.245	101.27	102.93	104.98	99.298	95.537	103.04	98.26	105.75	97.704	97.842	103.64	95.07	102.61	99.709	102.12	95.32	95.42
101.73	105.51	104.87	102.65	101.28	108.2	108.84	106.96	105.54	106.74	104.44	100.78	107.87	104.05	101.13	102.69	111.68	106.7	106.15	104.06	107.24	104.73	97.653	96.657	109.29	103.78	104.23	108.79	109.78	104.32	107.59	99.203	107.61	106.06	107.99	102.64	100.13	104.54	101.26	104.25	105	103.55	104.41	103.95	104.2	101.53	107.37	101	102.3	97.321
105.17	105.25	109.97	105.62	107.28	107.19	107.67	105.83	111.21	103.52	110.14	112.37	107.86	104.46	103.11	107.44	107.96	107.19	106.6	111.5	108.52	103.53	106.51	106.16	107.7	113.11	101.5	105.54	110.22	103.46	108.23	107.15	107.69	100.91	108.54	107.88	109.7	100.69	108.75	106.95	107.93	101.41	117.34	113.18	113.49	107.2	102.81	105.49	108.26	104.8
106.98	107.52	105.45	102.08	109.21	105.36	109.55	117.11	112.09	109.81	110.36	107.05	109.81	110.4	112.75	105.14	112.69	108.57	104.12	110.12	115.32	114.34	111.34	107.51	101.28	108.17	107.42	111.69	108.95	111.8	112.91	112.25	118.21	103.53	109.07	115.74	111.49	111.24	109.56	116.26	111.49	112.42	103.82	108.56	111.42	109.57	110.33	113.71	107.15	111.14
96.744	103.86	101.55	99.609	103.77	101.67	99.58	101.81	104.41	105.3	101.78	100.16	104.56	101.83	104.07	104.67	99.9	90.356	100.4	101.94	98.785	102.28	95.821	102.03	104.17	93.574	103.45	100.06	100.74	97.147	97.141	102.79	104.45	99.76	101.38	99.494	101.06	100.4	101.89	106.3	103.29	94.636	102.13	100.55	97.048	96.018	102.01	94.527	94.096	100.46
104.65	106	105.07	106.11	110.75	113.09	102.59	100.75	106.84	106.89	103.2	106.66	108.03	109.94	105.77	105.09	108.63	98.181	103.04	104.23	102.7	106.02	106.62	104.12	108.92	104.89	104.9	100.63	100.65	106.14	108.29	102.97	110.32	103.29	108.38	100.33	108.33	111.02	110.68	105.07	105.84	101.33	110.35	110.68	108.86	104.85	105.11	97.306	111.84	113.21
112.09	110.82	116.78	116.62	110.55	116.5	115.02	107.08	106.08	116.41	112.65	115.48	112.35	110.08	113.79	108.42	119.01	112	114.94	107.71	107.15	112.83	113.01	109.07	114.69	114.42	108.51	116.79	113.28	114.26	112.94	117.74	112.46	119.56	116.64	115.57	105.31	114.23	110.84	117.55	109.19	105.53	111.64	109.36	119.23	110.26	103.94	108.41	110.11	114.24
107.45	108.29	105.23	108.96	113.95	103.22	108.55	106.94	107.32	111.04	112.6	108.23	111.14	113.14	112.82	103.49	113.96	107.3	117.18	112.29	114.48	115.72	107.61	109.15	118.92	108.26	110.91	111.65	110.47	107.98	107.44	107.81	116.76	103.5	109.93	114.11	105.75	105.34	115.26	106.26	108.81	108	109.49	108.52	108.79	104.77	102.65	102.79	112.99	108.89
96.936	101.83	103.43	101.2	104.62	96.313	96.184	100.2	101.94	105.49	99.207	97.437	105.84	98.832	98.583	102.19	101.72	99.862	96.261	106.27	107.23	97.379	101.87	102.19	99.825	98.797	102.93	100.53	94.065	105.27	101.68	104.89	98.717	99.984	100.11	101.27	102.76	97.41	103.82	102.69	99.39	101.91	98.23	102.72	105.26	101.82	97.107	92.179	101.29	94.509
113.31	109.65	110.05	115.87	104.15	110.33	109.36	106.83	113.02	113.91	108.6	109.7	115.27	110.05	112.17	107.51	109.96	106.84	116.6	109.79	110	106.52	113.12	109.15	112.86	110	109.91	114.88	119.01	111.73	106.49	112.93	111.58	114.95	111.11	114.38	111.26	105.88	109.04	110.4	115.53	118.51	116.59	111.6	112.12	110.83	108.92	111.44	105.29	111.75
118.87	112.73	115.13	114.68	110.61	112.28	115.47	113.27	110.09	110.7	117.49	114.6	114.51	118.88	116.7	121.11	111.78	111.26	114.6	114.61	119.87	118.16	111.73	116.64	116.98	112.17	118.34	112.56	109.03	107.16	111.61	109.91	112.23	115.37	112.43	110.08	113.81	113.62	113.3	109.91	112.6	119.12	107.29	111.48	110.54	116.1	115.56	116.31	110.92	115.02
107.98	107.43	103.37	100.56	100.84	106.53	104.17	96.095	107	106.69	103.81	107.23	105.46	109.33	99.487	100.66	112.29	107.06	101.45	105.82	99.812	106.04	105.8	104.27	102.56	100.89	107.79	104.62	101.18	103.8	107.24	100.26	103.55	107.62	102.05	104.88	108.72	105.73	103.86	105.82	97.895	105.96	103.42	102.3	106.99	106.91	99.288	104.33	107.21	94.451
112.56	108.5	108.15	113.74	114.67	118.64	113.8	112.35	112.83	111.56	111.35	114.72	115.34	115.19	105.34	109.75	116.31	119.25	115.27	109.14	115.86	113.54	115.03	113.51	114.28	109.94	112.3	109.88	106.78	111.67	109.63	111.61	105.67	111.37	110.72	116.4	112.47	111.51	110.02	109.01	109.3	115.07	106.43	117.51	112.35	110.15	110.64	108.78	112.85	108.73
116.23	121.6	119.22	122.64	120.6	122.16	108.68	119.89	120.24	112.85	123.86	119.02	121.67	115.72	118.25	124.62	118.36	120.89	122.71	114.96	116.65	113.61	114.25	124.77	118.64	113.39	122.47	120.77	113.01	111.9	112.57	120.88	118.28	113.9	116.64	119.88	120.13	111.95	117.91	115.19	111.64	110.79	117.77	116.19	119.97	118.35	115.89	114.38	117.6	117.87
113.99	107.19	110.07	114.14	110.65	113.16	114.65	107	111.11	110.33	107.49	112.16	115.09	106.28	111.53	113.45	111.26	111.89	115.63	111.65	105.55	110.03	110.3	108.77	109.35	113.34	109.57	115.83	112.1	111.94	109.18	111.15	107.37	106.21	111.32	112.43	111.1	107.98	109.63	106.77	106.18	112.25	113.8	106.65	114.06	107.27	112.76	110.67	112.51	108.67
106.19	106.51	108.44	105.2	109.24	107.36	107.4	107.53	107.35	104.91	108.05	106.61	105.64	105.84	107.86	101.39	110.01	105.26	114.3	106.16	106.19	102.28	104.6	109	109.16	118.8	100.69	108.33	108.15	108.53	110.29	104.13	103.38	111.35	108.78	107.22	103.34	103.7	108.44	105.02	106.87	101.39	106.44	109.57	103.13	110	106.19	103.48	105.83	102.47
105.59	99.149	104.38	100.53	111.73	105.82	109.61	104.4	106.97	101.03	102.46	104.51	103.24	108.82	107.1	97.263	102.68	110.52	102.62	101.33	103.71	105.25	98.657	99.227	110.46	104.74	103.12	104.8	104.73	107.46	98.377	106.42	104.63	105.21	108.88	100.3	110.35	106.29	103.21	102.28	95.098	101.76	106.67	115.93	106.72	108.59	103.19	112.13	97.062	101.9
105.59	105.74	114.7	102.33	105.95	112.58	102.02	104.07	100.31	106.15	106.31	103.89	104	105.05	101.9	104.45	103.89	106.15	107.79	106.74	101.7	107.34	102.94	100.48	106.79	102.68	104.37	108.55	107.3	112.66	97.625	105.35	104.4	106.6	111.25	101.32	107.64	99.982	107.48	108.38	108.13	107.05	109.06	109.41	103.2	106.45	106.14	108.86	109.2	109.49
112.68	117.91	112.3	119.66	119.43	106.87	117.53	116.48	118.79	118.5	118.74	116.75	117.6	114.74	118.92	115.98	112.49	123.09	112.98	109	116.53	115.65	110.34	112.4	121.49	114.85	120.35	115.28	115.31	113.91	116.97	116.05	117.73	115.33	119.24	111.66	116.39	116.62	119.33	116.16	118.34	110.09	118.16	119.93	118.51	118.9	117.44	117.66	117.57	113.24
102.71	106.02	105.85	107.47	102.04	100.61	106.44	107.32	112.59	113.88	107.64	108.64	107.85	102.07	102.31	106	109.1	104.74	104.56	108.06	106.38	102.36	105.68	105.74	104.26	110.84	109.4	109.2	101.36	112.31	103.36	108.99	98.923	108.33	106.16	108.95	97.568	105.61	106.06	104.58	105.77	105.36	104.27	104.7	106.8	109.6	110.14	108.62	110.05	109.87
102.69	105.96	109.78	104.73	107.52	102.84	104.5	102.16	105.26	103.2	105.27	108.42	110.95	104.79	108.41	104.7	111.67	106.54	100.5	108.66	100.92	105.01	98.221	106.75	109.52	103.7	106.79	102.95	109.67	100.5	103.76	109.29	101.37	101.18	101.91	105.13	108.06	108.21	107.22	105.86	108.45	102.15	108.3	110.62	103.75	103.88	106.35	102.69	106.36	106.58
107.07	107.52	105.7	106.55	107.54	103.74	104.14	104.41	108.83	108.1	103.93	105.23	106.34	105.98	103.94	101.18	107.7	102.3	113.14	107.47	103.25	104.48	103.88	106.32	106.65	108.04	99.484	108.46	110.96	107.31	105.4	111.12	111.82	104.58	102.62	103.77	109.49	105.68	106.83	104.09	103.48	111.26	106.63	100.69	109.59	107.05	101.45	106.67	100.95	100.94
107.04	98.569	99.564	105.6	106.35	100.71	105.2	102.87	108.66	107.37	116.64	110.4	109.14	106.02	114.61	105.67	108.24	108.13	115.51	99.033	111.05	102.68	112.62	102.51	105.22	111.3	104.72	105.55	103.02	106.39	102.81	107.23	107.03	101.86	103.75	110.13	102.77	110.78	96.17	104.54	108.91	108.82	107.6	102.64	112.62	105.64	114.31	102.8	115.95	98.206
103.42	103.12	106.37	99.996	104.27	107.53	106.33	105.1	103.58	107.62	109.77	102.21	106.21	99.276	107.45	101.85	99.583	107.84	107.86	98.756	101.9	108.11	105.96	105.04	107.4	100.55	104.06	102.89	108.23	106.08	108.44	99.11	107.7	104.94	108.88	100.41	102.39	109.76	103.46	102.14	107.93	101.28	108.59	105.58	102.29	111.5	106.57	106.22	100.11	108.46
108.95	117.05	111.76	107.06	113.37	111.98	108.41	110.52	107.53	110.85	109.57	109.93	112.76	113.39	108.84	107.22	113.63	109.48	105.4	108.73	116.14	104.32	112.14	104.5	117.46	113.01	105.02	107.13	114.92	109.66	115.06	114.38	113.36	106.03	114.15	110.85	109.11	111.73	115.31	104.08	114.82	115.37	108.73	113.02	109	111.46	103.14	112.07	109.1	105.04
117.08	109.47	114.39	108.71	118.05	110.57	109.13	120.05	114.31	112.63	117.9	116	111.09	110.31	107.46	110.21	117	115.99	113.27	118.34	111.89	112.76	108.14	111.56	115.29	115.96	111.6	112.26	109.26	111.39	109.73	107.7	111.98	109.95	111.74	111.51	111.47	109.12	108.91	106.85	109.75	110.59	111.67	105.79	115.48	113.76	106.76	109.42	116.71	107.22
112.48	107.47	109.82	113.13	111.37	107.96	110.63	110.49	113.33	108.69	114.82	113.15	115.98	107.86	113.42	115.08	111.86	112.6	113.49	107.16	115.02	109.11	113.8	111.33	111.64	108.82	112.76	112.67	111.54	110.62	108.81	112.83	109.7	111.03	112.63	111.49	112.31	116.14	111.03	108.08	117.69	108.97	115.56	107.59	116.74	114.99	112.91	114.52	106.54	110.82
112.34	106.87	111.9	112.29	108.76	113.76	115.69	115.2	114.84	108	115.03	112.4	112.42	115.61	105.72	110.9	114.66	107.56	112.36	112.86	113.36	111.85	110.68	108.47	111.52	110.2	111.01	115.9	108.46	113.23	110.04	115.64	116.54	108.51	115.61	112.16	111.58	111.43	115.76	111.99	111.14	107.86	112.03	110.68	109.69	114.62	110.39	112.33	112.31	118.76
105.68	103.48	103.04	96.815	106.18	103.25	104.76	104.06	99.769	105.39	103.65	101.21	103.27	104.82	105.67	106.49	106.56	103.4	104.59	105.86	104.07	106.45	103.67	103.44	105.41	102.63	106.4	102.44	105.72	102.21	102.34	101.82	106.17	105.81	106.92	101.17	107.68	102.29	105.16	106.15	108.58	101.55	105.77	105.64	106.84	97.441	104.32	104.39	106.11	103.98
98.516	109.83	109.78	99.298	104.42	100.33	106.3	101.56	106.85	101.37	101.41	104.44	102.9	111.39	105.09	108.98	109.37	111.65	104.7	111.75	107.07	109.31	109.28	106.6	111.68	103.6	109.61	106.02	109.83	103.31	104.92	107.07	105.36	106.09	104.35	105.68	104.09	105.35	109.16	98.76	105.8	106.24	106.31	108.47	104.31	103.61	106.04	102.86	104.15	105.41
115.86	112.91	101.41	106.98	110.88	109.12	107.11	109.03	109.21	109.66	116.56	114.59	114.51	116.1	113.77	107.91	112.05	113.48	109.09	112.58	106.68	111.93	112.43	113.54	108.77	109.47	113.06	108.76	104	104.9	111.46	110.31	109.17	110.61	116.95	108.08	113.77	112.25	107.93	116.38	116.34	106.63	119.06	106.7	110.96	110.44	110.69	110.18	108.37	109.14
109.78	109.6	101.53	105.04	108.04	102.36	107.17	105.29	99.111	103.91	110.29	99.491	100.61	109.34	103.34	105.39	109.29	100.04	104.32	101.9	104.4	106.89	106.71	108.99	101.67	106.77	102.35	105.79	105.86	109.17	106.31	105.43	108.81	105.88	105.94	109.28	104.76	106.82	108.1	100.83	105.76	118.61	107.42	108.11	107.5	105.44	112.28	104.1	102.22	106.04
115.02	123.67	115.69	114.99	110.72	118.29	121.49	117.7	114.68	119.12	118.41	122.98	119.18	117.48	115.12	116.11	119.04	115.89	118.15	115.64	121.3	112.75	119.13	115.48	120.44	122.27	114.99	114.82	121	111.17	116.52	114.55	115.94	119.24	118.16	121.46	120.4	121.56	117.71	116.5	118.44	113.27	118.31	120.84	120.5	115.47	113.79	119.55	116.47	120.91
111.36	121.15	109.26	119.33	117.78	117.26	114.16	115.15	112.12	119.8	115.94	119.63	120.68	114.52	118.52	114.4	116.08	119.25	117.29	120.19	115.38	117.61	114.73	117.47	118.27	112.61	115.16	110.83	106.86	112.54	112.13	111.8	114.6	110.21	117.66	121.3	115.81	112.46	117.77	118.89	118.8	119.01	110.49	115.7	119.88	117.74	115.85	113.53	106.05	121.13
101.79	109.56	102.45	104.34	108.74	106.36	108.53	97.449	104.32	104.71	104.97	109.13	104.01	100.71	106.08	106.38	99.085	102.87	110.12	101.07	102.11	109.15	100.2	106.58	106.7	108.45	106.62	100.13	109.15	104.23	104.6	107.46	102	108.66	108.53	106.81	99.284	100.52	103.04	105.37	100.7	98.791	108.11	105.53	109.62	104.25	107.23	99.485	107.29	104.9
106.53	113.08	112.61	104.48	109.65	116.95	107.05	109.71	111.1	112.52	113.36	109.45	110.25	116.34	117.97	112.14	111.02	116.67	112.31	110.63	99.203	117.85	111.13	106.87	103.1	109.5	107.46	110.57	112.14	110.13	114.33	111.94	107.61	110.29	113.32	109.6	119.2	108.61	109.11	107.32	112.87	113.94	107.73	104.48	112.19	111.81	113.22	110.38	110.31	103.05
106.74	111.03	102.97	107.65	101.92	109.58	106.44	98.958	104.04	102.17	105.95	110.15	108.66	104.69	110.25	106.33	108.62	100.39	101.5	104.94	101.68	106.36	107.74	107.84	108.87	104.45	110.39	106.37	107.28	109.62	110.34	106.28	113.71	100.49	105.55	107.66	109.66	108.62	101.92	97.56	103.84	103.69	109.07	102.19	107.29	100.01	100.99	106.23	100.57	106.78
106.76	104.17	103.84	108.65	103.45	103.23	110.17	105.13	108.47	115.42	106.02	102.66	104.4	103	104.05	107.5	98.376	100.91	101.6	104.74	110.23	104.97	108.35	105.61	102.76	105.25	103.52	102.23	107.58	108.65	106.17	104.86	106.28	107.84	106.7	107.61	105.64	108.18	103.82	107.91	112.21	105.82	108.5	113.69	111.13	105.17	106.48	109.6	114.13	105.5
107.64	106.13	103.72	105.65	105.53	106.79	107.3	106.95	102.63	110.79	104.85	98.692	113.69	107.52	101.07	107.2	103.66	105.09	111.46	102.71	104.57	108.99	100.92	107.47	100.6	107.97	103.32	102.55	105.12	103.08	105.99	111.47	102.23	107.69	109.66	107.53	108.91	103.74	106.36	101.41	110.73	109.84	105.69	112.64	108.85	107.74	109.07	105.99	104.78	105.05
106.53	105.03	101.16	107.08	102.13	104.06	100.84	105.76	96.919	107.41	105.14	105.99	101.14	104.53	106.11	104.69	108.94	107.88	104.98	109.5	99.803	111.51	103.58	102.78	102.91	106.62	104.51	111.03	104.03	107.9	104.59	104.73	100.62	101.13	101.81	102.51	101.2	101.95	108.07	101.86	107.65	109.13	107.37	100.96	104.74	106.52	106.68	105.38	106.43	102.46
103.81	102.26	98.692	94.241	103.89	94.404	100.61	100.17	101.77	100.95	95.761	104.71	96.177	96.642	101.32	101.61	99.501	104.6	101.67	102.13	96.148	99.502	97.456	101.23	102.69	104.37	100.6	106.23	99.723	104.35	97.738	95.797	103.83	100.34	102.32	104.24	95.918	102.91	99.123	98.474	98.257	99.232	103.01	96.833	106.05	98.527	108.41	104.35	98.494	105.26
110.52	102.48	109.57	97.922	106.97	102.91	101.79	106.04	99.428	103.5	106.73	108.45	104.12	106.41	106.88	103.39	103.81	101.42	103.27	106.88	106.33	101.91	101.47	96.45	110.63	107.14	105.66	108.27	101.09	104.5	100.56	108.97	105.72	108.54	104.47	101.71	107.73	102.12	103.04	104.2	109.16	106.85	104.05	106.95	104.65	106.75	104.25	106.57	103.39	109.25
109.32	110.69	109.13	112.17	106.47	113.21	107.02	105.92	110.41	113.93	111.71	114.94	115.05	115.01	114.8	111.96	111.75	109.75	112.51	106.82	106.72	113.3	111.66	112.9	113.56	112.89	117.22	118.32	112.63	107.49	116.32	103.37	115.86	111.82	110.28	107.42	113.45	113.37	122.48	115.73	109.5	107.77	107.54	104.67	115.11	116.77	111.55	117.84	117.96	109.5
106.41	102.82	102.49	100.86	100.38	104.6	100.01	99.168	102.26	101.85	103.54	104.99	102.47	98.287	101.15	100.81	99.899	102.53	98.068	104.97	94.159	104.74	98.904	97.654	99.42	104.16	100.64	96.499	96.439	103.33	101.46	100.34	97.193	101.74	97.792	97.575	106.38	101.25	104.84	95.985	102.45	99.969	91.754	98.185	101.29	100.54	99.601	96.372	95.908	101.26
112.71	108.67	110.4	113.99	108.76	117.32	112.06	117.17	117.99	110.61	113.31	119.87	108.26	109.15	112.54	113.74	113	108.86	116.03	114.45	114.6	117.01	109.51	115.29	112.96	109.16	112.65	106.61	107.5	110.06	110.77	108.94	115.53	111.64	114.07	112.15	114.41	115.28	111.29	117.86	112.48	115.03	116.74	113.94	108.9	111.67	110.31	107.86	115.39	107.2
117.76	112.63	117.59	117.91	121.37	114.34	113.17	118.54	113.66	112.95	112.51	119.74	118.72	112.3	119.48	119.05	116.17	111.29	121.15	116.92	117.32	121.24	117.98	119.5	117.95	116.22	115.18	114.2	115.33	112.83	115.86	117.97	119.72	116.87	115.52	121.36	118.04	118	117.38	118.01	117.1	116.96	115.43	114.16	116.1	114.71	117.46	110.81	120.21	121.65
105.66	105.53	98.766	102.12	100.1	105.31	105.47	107.06	105.23	107.42	104.6	106.34	105.18	104.92	108.63	106.14	109.97	106.55	106.89	106.22	107	104.6	107.44	97.419	106.55	110.98	110.04	98.792	103.9	103.48	101.04	111.42	104.86	105.26	107.24	110.42	108.76	102.83	103.81	104.38	107.21	106.52	104.93	105	102.78	110.17	106.48	108.15	105.34	104.86
111.11	108.44	101.31	107.03	101.01	103.91	107.28	105.16	102.33	90.299	107.35	107.94	106.28	110.1	107.11	103.89	105.36	109.47	112.32	105.35	106.44	108.26	101.73	105.52	107.55	106.07	100.11	111.2	111.48	97.604	105.06	104.14	105.04	108.5	108.45	105.16	103.38	106.05	103.19	106.57	105.18	102.27	105.25	101.3	103.25	104.84	105.64	107.18	108.81	108.26
98.914	96.252	96.477	98.337	98.963	98.389	101.86	102.56	101.37	104.59	104.19	101.75	102.48	101.65	101.37	95.913	97.357	98.894	103.77	105.71	104.27	100.57	103.25	101.98	95.468	100.2	98.309	100.14	98.596	96.012	94.937	101.5	96.459	92.544	105	101.7	94.938	101.04	90.531	102.4	99.256	101.07	107.11	97.944	101.6	94.968	97.729	97.569	100.66	99.989
106.81	108.23	103.24	106.36	102.11	110.36	106.69	108.61	101.15	107.54	101.43	103.73	102.92	105.64	107.81	102.99	107.71	107.69	108.71	109.73	108.77	107.87	106.98	107.83	102.27	105.81	107.12	111.66	113.79	107.48	108.88	106.9	110.98	102.6	104.06	102.25	106.95	101.68	111.81	109.18	104.9	114.01	109.3	104.24	110.11	110.39	104.25	109.69	106.75	108.89
94.023	100.63	100.73	102.47	107.72	102.67	97.682	101.96	101.62	97.879	94.404	106.35	100.32	100.34	104.72	97.796	106.78	105.68	103.43	97.76	106.33	105.34	94.972	101.98	100.27	108.15	98.24	98.118	100.3	103.69	99.724	97.594	100.84	98.492	106.96	99.234	100.98	100.5	93.087	101.56	93.531	100.51	103.26	101.29	94.656	96.853	95.511	97.804	104.15	103.34
108.76	106.73	109.53	101.54	108.31	107.38	104.81	105.53	104.05	105.18	103.74	104.4	107.35	106.47	111.6	106.98	105.13	112.25	99.856	99.506	104.51	109.71	98.93	103.08	101.96	102.69	96.247	105.28	100.85	101.37	103.65	105.63	102.75	107.98	107.22	110.64	105.86	100.94	104.83	108.26	101.88	96.394	109.43	105.31	105.08	105.95	105.27	110.72	104.18	107.41
103.41	102.41	108.25	99.78	106.64	101.62	112.54	99.502	105.28	105.01	102.41	99.614	96.941	106.05	106.24	101.99	106.96	105.53	103.61	95.634	105.51	99.785	107.81	106.72	100.82	103.36	97.404	105.34	100.94	97.305	105.63	102	108.59	102.66	103.15	108.78	110.66	103.97	107.1	103.58	105	99.334	101.07	102.15	107.19	105.57	102.23	102.24	99.226	114.64
111.55	107.91	101.73	105.88	110.91	106.37	102.47	110.86	103.42	108.93	107.64	109.15	105.76	112.25	115.85	106.54	107.29	99.085	99.43	110.88	106.83	114.09	109.99	104.86	107.53	106.72	108.66	103.05	110.16	110.54	104.48	106.94	102.91	108.18	104.83	108.39	109.13	102.19	111.64	109.79	102.65	109.11	108.57	103.33	104.11	105.45	105.39	109.9	100.29	106.8
107.51	104.8	110.81	101.27	107.54	107.07	107.68	106.11	111.18	111.56	102.01	107.97	103.21	106.97	104.54	106.26	103.7	105.47	110.01	105.68	104.94	108.49	105.41	101.19	103.26	104.6	103.11	102.98	106.58	104.76	107.5	103.69	104.64	111.12	107.23	106.97	107.27	106.17	107.79	106.97	103.63	107.01	98.039	108.9	110.76	107.81	104.25	101.68	110.4	103.81
110.21	110.1	111.35	112.17	115.17	115.58	107.99	115.2	112.74	113.71	111.56	109.89	109.86	113.5	112.55	116.07	109.59	112.99	114.13	112.61	113.04	112.37	105.77	116.72	106.4	107.63	109.93	106.16	110.97	109.63	111.36	112.07	119.13	115.73	112.49	114.75	111.09	110.09	109.83	108.93	114.12	108.88	111.12	112.63	111.49	113.32	114.57	117.28	111.11	115.95
106.13	120.8	116.45	111.17	109.32	106.71	106.57	104.41	112.81	110.95	102.66	113.05	115.89	108.37	111.07	109.78	111.09	113.54	108.22	107.02	108.88	110.93	106.32	111.76	112.95	114.24	111.02	113.11	112.32	113.23	112.91	112.97	105.7	106.06	108.42	118.78	112.14	109.31	111.57	107.08	113.78	109.84	111.97	118.79	111.55	113.42	114.38	110.73	108.05	104.75
117.58	114.77	113.39	116.64	112.87	123.17	108.93	114.08	121.04	124.97	118.75	120.4	123.91	124.58	116.02	107.29	121.83	115.75	115.33	122.71	118.22	121.57	121.42	127.17	123.07	121.03	112.52	118.88	116.4	116.72	115.3	114.52	112.24	122.95	117.47	109.74	111.14	114.22	117.56	119.39	121.36	116.97	119.13	120.2	121.87	119.92	119.46	115.51	116.36	117.17
102.24	105.87	107.45	107.13	103.12	103.36	99.177	105.89	105.14	103.22	105.99	113.08	96.846	101.77	104.31	103.44	105.26	110.04	105.82	98.152	98.619	110.32	105.88	108.74	109.63	97.428	103.51	99.922	100.07	107	100.1	101.73	109.48	97.69	102.5	110.9	102.28	101.67	107.73	109.69	109.18	108.17	105.52	102.95	107.42	108.36	105.31	102.27	105.92	103.43
109.23	115.69	113.59	111.48	111.13	106.11	110.89	111.44	116.59	112.07	109.75	110.06	108.27	112.04	110.72	114.65	110.74	113.16	114.14	109.33	106.44	111.66	108.32	113.14	108.28	110.85	115.43	110.17	118.45	108.37	117.34	112.58	111.51	109.95	116.59	104.82	112.46	116.89	112.59	113.63	116.81	120.92	112.56	111.95	111.33	112.85	111.16	111.25	115.25	114.63
111.23	107.43	112.96	105.86	110.65	108.18	106.52	111.74	108.71	105.78	113.11	119.48	105.44	111.23	112.33	104.76	107.03	105.68	114.57	107.24	111.18	106.56	111.64	107.48	109.37	116.2	107.67	105.87	108.71	105.75	99.878	113.84	113.2	107.88	108.07	104.77	112.45	105.19	106.08	107.02	112.08	102.39	112.58	107.23	113.26	99.904	107.39	113.2	108.23	110.59
107.78	112.98	112.31	110.81	111.66	111.92	115.77	111.06	111.17	108.5	109.29	116.46	109.97	108.25	109.23	119.1	115.11	111.95	117.48	107.37	108.66	114.51	112.25	113.22	107.21	115.01	113	116.43	109.51	110.18	117.46	112.01	111.8	107.9	111.87	108.26	111.13	114.96	115.4	113.89	116.77	113.42	112.33	113.81	115.83	110.28	104.96	112.42	114.56	112.2
104.93	101.95	109.04	110.22	103.53	110.57	108.6	102.12	113.5	102.31	114.44	104.37	103.93	103.77	104.18	104.92	109.18	101.68	106	105.21	105.12	107.2	109.86	105.52	114.68	104.74	108.67	107.85	107.5	102.41	106.38	101.77	103.58	107.98	109.8	98.95	102.39	104.46	108.34	110.53	110.16	108.69	103.72	112.02	101.78	100.97	100.25	106.71	101.13	106.72
106.06	103.86	105.5	109.46	104.78	107.3	108.05	106.42	109.7	103.6	107.52	103.94	110.9	104.87	105.26	104.34	102.13	102.78	110.33	113.13	102.29	109.88	99.748	108.93	111.22	104.16	109.26	108.24	110.74	108.35	104.17	104.51	105.83	106.63	103.48	109.58	106.86	101.51	107.72	109.04	106.27	111	107.16	104.68	99.061	105.58	106.56	108.18	113.61	109.49
111.52	116.99	111.12	110.99	104.22	112.6	111.38	110.52	116.5	112.03	114.29	111.6	110.51	108.91	112.11	109.17	111.21	113.17	114.81	108.72	106.23	116.47	115.45	110.78	115.72	110.95	110.31	108.4	109.68	110.83	107.74	108.86	112.09	115.75	108.75	106.78	112.59	111.58	109.88	111.48	111.86	111.19	117.34	114.23	104.84	112.33	113.74	112.97	106.76	113.13
109.46	105.9	108.9	113.32	102.53	112.37	114.26	105.96	112.68	112.54	113.94	110	108.1	109.1	110.35	110.89	112.9	108.46	112.64	109.29	110.3	110.94	110.79	110.37	112.62	121.4	110.1	115.83	107.62	107.08	114.01	111.23	107.72	109.62	108.4	112.24	110.55	110.26	106.97	108.49	110.8	108.29	106.58	108.31	113.3	103.09	111.47	109.24	107.62	109.61
104.31	108.32	111.26	106.19	108.8	102.93	105.4	109.21	106.7	108	106.25	109.22	104.74	103.14	99.519	113.7	108.09	110.58	106.3	107.91	108.67	99.098	101.1	107.18	104.1	108.35	107.24	109.27	110.01	104.24	107.03	111.76	101.4	105.49	108.35	107.79	104.18	107.39	111.91	107.91	102.55	106.33	106.61	114.31	101.54	104.9	104.77	105.24	104.75	114.06
103.73	110.18	108.78	108.73	107.59	115.09	107.54	108.93	105.3	113.28	102.68	106.19	103.53	102.89	108.02	108.05	106.93	106.65	105.26	101.19	106.69	110.11	102.13	108.87	105.82	108.55	109.8	104.6	110.14	108.4	106.16	109.58	105.48	102.03	102.94	102.81	112	106.04	107.95	102.76	104.72	105.05	110.68	112.89	101.85	106.41	111.09	105.82	103.06	108.5
104.7	105.87	104.44	107.47	104.75	112.59	107.28	106.52	104.24	105.24	108.93	103.89	106.48	108.74	105.06	105.88	108.57	111.89	102.66	105.99	108.55	103.75	104.78	104.86	103.87	104.85	103.53	103.33	99.647	107.05	107.52	112.26	105.23	108.1	101.86	103.66	100.02	110.52	99.541	103.48	107.93	107.9	100.49	109.66	104.06	106.97	107.33	113.78	100.74	104.09
102.52	111.12	103.09	106.04	107.56	111.11	110.59	103.81	102.48	103.64	107.1	110.43	104.81	109.65	111.14	107.02	103.7	108.59	108.16	100.8	104.27	106.81	102.11	105.76	101.91	107.56	109.3	105.63	115.41	108.24	104.51	107.33	107.69	104.54	101.61	98.936	110.28	109.42	110.67	100.86	105.52	105.88	104.92	102.65	106.25	105.49	108.08	102.96	101.58	107.65
102.34	111.12	107.25	103.18	106.66	107.74	103.36	110.65	106.4	100.57	106.2	103.83	106.23	105.01	105.41	103.21	104.04	108.08	100.18	107.41	103.5	106.99	103.97	102.45	110.92	109.81	105.07	104.9	108.01	103.03	99.586	103.22	111.36	110.91	107.84	105.89	102.52	106.65	104.11	113.5	107.3	107.14	105.2	106.57	103.58	103.02	103.87	109.97	105.11	108.87
103.61	102.03	103.19	105.77	101.78	104.3	101.72	97.664	105.15	104.6	104.69	106.33	105.28	106.46	112.71	102.06	96.903	105.17	106.79	109.32	108.88	107.39	103.48	106.87	106.38	105.02	106.97	108.8	105.27	104.07	106.25	108.85	105.67	104.19	102.59	106.98	108.32	104.59	106.48	107.91	105.32	100.49	104.96	110.9	113.04	104.34	110.86	104.82	106.22	104.18
104.1	106.24	106.1	108.04	112.61	105	101.14	105.28	105.83	101.8	103.41	104.55	102.98	93.994	101.1	101.98	107.58	107.38	105.83	103.82	106.29	102.47	103.17	109.07	109.17	105.76	106.76	104.29	106.42	110.4	108.29	102.57	105.76	100.57	107.3	103.29	111.66	102.22	101.16	103.28	109.37	99.611	104.9	105.55	100.17	109.21	98.957	106.15	107.67	106.28
105.85	103.09	103.98	105.47	101.11	107.14	101.57	104.27	109.16	111.96	111.39	102.06	101.15	105.12	112.1	106.35	104.56	110.16	105.49	107.97	107.94	102.76	103.51	109.01	103.42	110.59	109.17	104.29	104.69	108.33	100.66	107.44	104.92	105.42	100.4	108.77	104.49	107.97	107.39	101.54	106.12	106.71	114.07	106.71	102.13	99.391	105.11	109.87	109.15	102.91
103.95	94.625	107.37	97.642	102.72	104.15	103.62	105.61	103.51	101.36	104.1	104.33	109.42	104.45	106.98	112.7	104.2	106.63	106.74	107.49	103.98	103.47	109.83	107.16	110.18	102.64	104.52	107.5	107.27	104.14	108.08	105.6	105.99	110.49	109.49	105.44	108.81	102.18	104.72	106.95	103.56	109.33	100.89	106.47	108.93	105.03	104.08	105.38	102.83	105.31
110.78	110.52	114.88	112.32	118.72	117.54	113.11	105.09	113.74	109.92	108.12	112.81	110.63	109.47	112.61	113.64	112.64	116.31	113.23	110.33	117.34	109.72	111.91	113.68	109.59	115.98	111.73	108.28	109.51	106.02	109.66	104.07	117.3	112.95	109.93	115.96	108.81	109.65	113.77	115.25	111.86	107.04	108.23	110.98	110.68	108.51	111.78	105.22	112.67	112.89
105.5	107.49	104.33	99.028	108.62	104.03	101.49	107.45	105.26	110.54	104.09	108.95	101.03	106.01	103.26	106.35	101.78	103.24	107.38	104.63	102.75	109.49	104.53	108.49	107.63	111.04	108.83	106.26	102.83	106.7	103.55	104.51	106.63	105.58	104.79	99.034	103.29	96.083	108.66	102.86	107.83	104.68	103.7	107.45	103.9	99.885	103.25	101.63	108.67	103.58
103.52	109	110.67	108.11	112.09	104.45	105.31	101.92	108.8	106.93	105.15	104.54	100.37	110.41	111.62	99.018	98.81	106.27	108.99	104.27	108.98	100.33	109.64	105.58	105.4	109.95	103	98.072	97.557	108.26	103.13	105.48	100.99	104.72	106.7	103.8	106.15	102.19	107.64	101.56	109.94	101	109.14	105.93	108.11	102.21	108.68	107.08	104.99	109.19
103.76	100.15	104.43	99.52	99.278	104.21	107.87	105.42	104.31	112.28	107.62	106.15	103.57	104.98	100.9	102.74	106.77	103.75	114.29	107.16	104.85	101.07	102.42	104.35	104.11	104.31	102.45	100.58	99.89	105.65	108.23	105.37	106.54	104.96	102.08	100.42	101.91	100.74	105.08	111.82	107.08	108.39	104.81	102.34	107.2	98.368	105.51	112.15	106.47	104.27
105.32	102.29	106.56	105.83	110.3	103.72	107.57	97.642	110.95	114.93	116.17	108.78	107.9	104.14	107.88	107.03	111.82	105.85	101.6	106.17	102.94	103.95	104.39	111.07	111.55	108.47	106.54	109.32	108.46	103.7	111.73	108.65	101.2	113.36	101.57	109.32	107.25	110.5	108.3	102.07	109.59	108.64	103.09	103.98	103.6	111.27	111.98	104.36	105.62	103.16
108.48	104.91	98.946	106.32	102.89	98.821	95.479	103.21	106.38	109.01	101.58	106.52	98.826	95.444	104.86	105.71	107.68	99.52	108.67	105.16	109.36	107.35	105.32	108.8	102.69	99.156	102.66	107.2	102.38	105.45	101.93	100.65	108.85	101.14	99.119	97.337	98.41	109.3	102.1	107.09	108.92	103.72	103.37	105.08	108.27	107.53	103.37	104.88	104.82	106.81
97.731	105.24	106.85	100.96	108.75	106.97	105.22	106.37	107.52	105.53	110.27	102.7	106.18	106.44	113.06	108.12	108.62	106.94	107.67	109.05	103.22	104.95	100.56	107.65	106.44	95.929	111.08	109.05	98.386	105.72	103.24	109.04	106.46	100.44	107.54	103.8	110.29	99.413	101.6	107.11	104.16	103.19	107.43	109.94	104.06	102.56	105.86	101.78	100.9	101.48
100.76	97.693	105.48	105.55	104.72	106.83	104.33	103.4	105.34	102.93	110.85	103.68	105.42	102.59	105.01	111.13	103.18	107.75	100.83	106.54	102.94	106.24	103.54	105.37	100.42	106.59	110.63	99.629	102.06	105.8	101.85	103.06	103.68	107.42	102.62	107.32	103.23	105.03	102.87	98.875	100.9	101.53	104.08	101.8	108.48	105.07	97.599	109.28	95.635	106.63
106.61	111.08	101.34	104.56	108.05	102.81	104.4	107.88	107.74	104.96	106.81	103.16	108.73	108.11	107.21	115.03	113.38	107.59	106.42	104.11	110.34	105.54	105.89	106.19	103.78	107.15	111.82	112.03	112.12	101.99	108.64	106.08	103.53	110.29	105.47	106.78	107.17	104.57	106.22	106.73	108.47	104.01	113.04	106.58	107.81	103.49	101.56	110.11	108.05	110.41
108.39	112.01	110.61	109.68	108.68	112.22	111.72	114.31	115.04	113.9	114.01	113.3	108.14	108.09	112.4	112.87	111.41	118.08	108.47	118.31	110.09	114.52	113.02	112.29	108.65	111.53	117.31	109.03	115.39	109.27	106.64	108.88	114.96	112.82	108.31	112.74	113.91	108.54	105.48	115.12	106.35	120.02	117.18	119.01	112.06	113.13	108.41	108.28	114.58	112.09
113.03	111.27	107.34	110.45	114.28	108.12	105.04	110.41	105.47	106.71	102.62	111.43	107.26	95.84	107.37	108.33	105.73	105.82	107.68	105.11	109.74	107.12	101.92	104.59	99.618	106.64	109.58	101.44	106.02	104.53	106.44	100.06	94.083	108.49	103.56	107.57	100.76	103.17	105.06	106.11	101.15	106.17	105.55	105.52	104.2	101.52	110.34	108.71	103.1	106.88
114.57	107.96	112.04	107.29	112.28	108.79	114.55	104.83	108.48	106.44	107.95	113.65	110.94	108.49	104.75	105.21	107.18	108.06	108.21	114.73	115.62	116.77	109.76	112.31	118.83	109.82	112.16	114.1	111.57	110.37	113.12	112.25	109.09	104.09	113.72	108.54	110.41	109.87	109.69	105.07	115.59	109.04	105.88	107.49	105.96	108	110.58	106.96	118.09	112.65
113.07	117.26	110.12	117.21	107.01	112.49	113.17	115.08	107.6	112.49	116.91	108.17	112.9	111.75	109.38	107.96	110.99	107.35	109.28	109.41	104.41	109.36	121.3	111.37	106.9	106.5	110.94	112.94	108.53	107.53	112.95	111.55	108.78	107.52	110.51	112.4	119.29	112.05	109.02	110.53	108.64	107.11	112.03	112.07	111.95	110.69	108.93	113.3	107.11	115.26
101.21	103.19	105.98	100.92	98.584	101.43	102.51	102	100.22	109.56	103.6	102.13	99.318	102.06	106.15	105.45	102.79	107.64	100.27	106.76	108.56	106.82	109.99	99.463	104.47	100.96	99.901	105.84	97.056	101.12	100.38	106.61	102.5	114.31	103.7	103.31	102.66	112.14	98.999	105.69	102.61	103.5	103.27	102.14	104.54	102.79	101.78	101.04	104.95	104.57
101.43	101.49	104.13	96.592	101.02	99.463	102.6	106.08	98.752	101.89	100.56	100.89	95.598	97.834	100.6	102.16	102.25	104.33	100.39	103.63	108.27	96.869	100.63	103.19	99.708	104.84	102.75	98.558	105.88	95.017	99.715	92.566	98.361	100.65	100.59	96.479	103.35	100.89	100.21	100.58	97.645	97.107	94.393	102.91	99.558	100.56	103.78	100.23	103.05	100.14
101.47	106.36	110.05	102.16	103.84	103.53	107.57	104.55	101.95	107.6	102.92	102.61	102.61	107.1	103.38	109.72	103.83	97.339	109.05	109.07	110	104.65	106.2	99.72	103.09	103.4	105.68	107.39	108.82	105.31	106.23	100.86	104.47	107.62	106.15	98.352	102.61	115.36	104.39	108.52	100.67	106.45	106.21	97.234	103.46	104.12	108.67	104.84	105.11	105.14
107.42	106.69	108.94	109.5	108.5	103.9	109.06	103.5	108.68	102.13	112.93	105.16	110.3	110.66	106.43	105.55	102.43	107.69	106.7	112.36	101.37	106.03	109.67	103.64	100.71	111.96	105.14	103.22	117.03	102.96	104.6	106.38	114.11	104.86	106.52	98.951	102.38	99	107.97	107.07	106.63	112.53	104.63	110.85	109.09	103.69	106.29	105.43	102.84	108.93
109.81	107.46	108.16	119.15	108.02	111.82	111.4	108.61	109.95	109.14	118.96	111.63	109.05	110.73	116.35	109.02	116.02	110.33	109.25	112.6	113.65	113.91	113.22	108.34	109.57	116.68	113.81	111.41	115.14	107.97	108.16	112.22	106.7	111.38	111.58	109.18	106.83	112.13	117.48	110.44	109.69	110.77	113.56	114.76	108.87	112.32	105.24	109.09	112.28	107.42
110.76	104.53	105.86	103.83	110.24	109.99	112.22	107.41	106.26	106.28	109	103.75	95.613	106.12	100.92	100.19	102.37	99.869	103.86	106.21	111.59	104.52	106.85	113.43	103.71	107.44	105.89	106.11	109.15	106.49	111.84	108.7	97.067	109.8	111.58	105.92	100.32	108.98	103.93	110.6	102.71	106.46	101.51	106.81	109.5	99.683	110.01	104.4	102.64	106.58
106.31	106.98	105.63	106	103.77	105.51	107.13	106.38	104.12	104.26	108.63	108.31	109.06	104.9	107.68	111.68	109.05	103.64	106.03	105.17	101.57	101.37	103.38	105.72	97.492	103.92	109.37	108.25	103.41	103.69	104.92	104.88	105.23	110.86	108.82	106.9	105.63	115.13	113.46	111.86	104.94	106.51	108.55	102.69	102.64	101.24	106.07	97.587	101.98	107.73
104.66	100.71	104.56	105.44	104.09	110.7	104.51	102.54	105.13	105.87	107.28	107.63	104.21	105.98	103.72	112.2	104.71	102.23	109.15	111.44	103.73	108.56	107.21	102.63	107.15	104.52	103.72	112.11	101.33	105.38	103.78	108.39	107.51	109.56	109.08	110.48	106.6	103.5	108.97	105.01	106.38	104.29	111.51	108.1	104.67	111.98	105.33	108.67	107.09	103.23
99.928	107.97	106.44	107.82	103.58	106.78	107.88	102.39	110.54	104.32	111.55	109.92	107.69	97.917	108.96	102.38	107.06	103.71	104.2	105.81	109.34	100.26	106.97	109.68	110.74	110.67	103.49	106.41	105.48	106.05	104.52	104.91	101.18	107.82	112.08	105.83	113	97.127	98.305	108.05	106.82	100.91	102.72	105.09	107.53	106.07	106.05	101.58	110.71	103.6
103.79	106.7	111.89	109.24	110.9	105.92	108.18	107.07	108.53	108.24	102.77	102.43	104.29	109.54	107.73	101.01	103.7	104.16	101.59	105.82	106.79	100.18	105.44	104.99	104.55	103.12	111.03	106.88	105.95	110.67	101.15	101.24	109.33	107.85	105.07	105.54	110.78	104.58	92.469	102.61	108.67	106.62	105.98	110.64	104.88	105.73	108.32	100.99	103.32	106.25
101.74	109.16	100.28	111.83	108.37	113.24	108.48	106.38	107.25	106.76	107.07	103.18	110.28	105.15	104.13	104.38	101.65	111.73	106.04	107.35	104.16	105.14	100.38	102.9	105.25	106.46	105.66	101.49	110.65	107.37	102.78	107.44	106.39	106.9	102.16	105.3	113.01	98.096	100.97	109.95	105.7	105.95	106.61	108.16	98.625	105.34	100.14	103.72	105.51	101.65
103.45	99.005	106.62	96.004	99.616	106.1	104.26	97.621	103.79	101.29	102.22	106.41	105.76	100.96	112.81	101.65	99.918	98.371	111.02	102.2	108.88	99.821	107.55	109.36	104.49	103.64	105.64	103.61	102.1	102.79	99.814	97.955	103.43	110.08	96.255	108.54	99.826	98.183	103.46	102	106.92	107.34	106.54	99.275	100.39	111.26	97.169	105.97	110.87	104.84
109.6	110.59	103.59	104.18	110.59	112.25	111.84	113.41	117.86	110.99	108.85	109.62	118.27	116.05	111.84	110.29	117.38	115.08	113.13	111.31	110.41	111.84	113.17	114.62	117.92	114.44	109.29	112.66	108.63	116.33	107.29	112.48	108.32	108.41	114.29	113.31	111.03	114.35	108.76	107.84	112.62	117.52	114.48	113.58	113.11	114.17	108.53	109.54	111.2	115.94
108.11	109.75	109.53	111.04	114.55	106.77	109.23	112.81	106.36	106.29	113.16	109.95	113.77	111.81	109.25	108.59	111.63	113.58	112.99	101.55	108.61	110.22	103.74	109.83	115.32	109.53	111.24	114.49	107.84	110.45	103.43	113.28	112.77	108.28	110.78	111.62	112.08	112.16	108.07	111.21	113.72	113.99	107.59	111.14	115.53	107.87	103.95	109.46	113.52	107.93
102.92	103.9	109.05	102.83	98.943	105.82	99.988	102.35	97.067	102.71	104.62	96.148	99.488	96.846	100.79	107.5	93.066	104.8	99.876	101.75	98.667	101.94	108.71	103.26	102.36	100.1	98.062	100.51	100.85	103.61	101.88	103.4	101.39	98.885	103	99.919	99.447	96.079	99.001	95.821	103.64	106.14	99.714	99.972	98.231	95.137	95.39	100.44	100.34	92.301
105.06	99.546	98.22	99.608	103.22	101.75	97.769	104.78	96.293	103.54	104.1	104.25	104	100.32	97.485	100.59	100.57	96.129	97.731	94.968	96.192	100.17	94.658	98.563	100.72	101.1	102.62	100.15	109.54	102.24	102.22	97.94	95.418	98.633	96.056	99.905	100.05	102.09	100.34	100.3	96.572	101.19	101.79	98.544	96.983	98.139	97.759	104.26	103.08	103.06
113	109.9	106.91	108.06	105.52	107.66	108.09	99.524	108.86	111.62	110.74	108.74	114.08	110	104.65	106.53	110.19	106	104.42	107.17	108.79	111.45	106.52	104.56	109.53	105.4	107.56	110.58	107.42	108.05	108.5	107.33	105.37	104.22	109.37	112.4	108.26	104.45	112.03	110.1	105.28	103.06	109.94	106.46	109.99	107.42	107.17	105.88	104.42	110.63
106.34	102.23	101.56	106.72	97.733	101.21	107.7	103.42	102.92	107.96	111.43	106.07	105.19	109.43	108.25	106.32	109.2	103.28	106.17	108.15	106.59	108.7	104.63	100.48	109.35	112.11	109.44	106.82	104.83	107.08	104.06	105.53	106.51	103.16	108	104.9	103.83	104.08	103.82	109.67	105.76	107.19	102.36	109.53	105.12	102.27	110.69	106.94	105.36	106.3
114.55	116.89	117.57	117.6	115.85	114.47	114.27	118.06	118.51	113.84	120.01	116.07	115.07	119.59	120.89	114.55	117.98	117.58	118.23	123.58	119.76	119.14	114.49	116.01	113.16	110.78	115.83	116.03	119.69	118.58	117.14	113.31	119.78	116.6	119.9	119.35	118.7	119.7	120.13	119.26	119.34	113.45	114.72	115.52	114.53	122.05	120.36	122.53	118.12	123.52
95.932	101.25	103.41	103.72	101.22	98.743	101.51	101.25	105.76	97.993	100.9	100.7	100.32	101.78	102.11	97.308	101.29	101.61	100.72	101.03	98.005	94.606	99.169	100.51	107.75	102.42	100.33	101.57	99.358	95.287	106.65	101.33	106.19	98.321	95.095	103.97	94.622	101.4	97.212	92.34	91.115	105.74	98.532	99.297	98.903	100.54	103.36	101.08	105.55	102.9
100.77	101.74	94.992	102.45	100.76	98.788	101.02	95.295	102.92	98.997	105.65	104.41	101.21	104.38	103.16	98.51	100.71	101.43	101.15	99.026	100.04	99.629	98.646	96.394	96.681	96.39	99.971	95.766	105.35	93.678	95.363	100.81	95.523	92.852	97.052	93.725	95.607	99.106	99.975	100.48	101.22	105.19	101.66	101.21	100.58	98.795	102.78	101.52	101	91.688
101.93	94.589	103.86	102.35	96.427	102.12	100.56	101.55	104.91	96.398	97.8	104.95	96.996	102.89	96.995	95.121	101.08	96.36	101.52	97.03	95.611	100.57	93.649	104.47	98.271	93.243	96.867	94.208	89.688	102.19	99.144	98.799	100.2	99.484	103.44	100.3	103.62	100.73	101.36	98.217	100.12	90.901	94.309	99.308	98.925	98.623	97.844	104.78	101.2	100.87
99.474	105.06	99.392	104.51	101.72	103.99	105.79	107.19	100.06	98.675	104.89	108.48	111.93	104.19	112.06	111.55	101.45	103.61	98.357	103.24	103.06	104.26	110.55	101.95	108.05	104.9	107.41	109.1	106.91	99.931	107.86	111.6	109.88	111.46	108.84	110.38	107.69	104.94	106.86	105.07	102.2	109.46	102.1	107.79	108.4	107.22	106.77	106.96	110.72	106.18
100.36	101.38	101.4	104.65	98.737	97.421	107.58	96.11	105.06	100.88	101.78	97.714	98.755	101.87	101.24	100.41	99.895	99.275	102.01	96.453	107.34	102.29	102.73	103.03	98.19	97.227	90.886	106.27	97.665	99.42	104.06	102.59	100.8	101.75	103.12	104.69	94	96	102.67	105.9	100.4	103.46	93.596	95.378	102.74	97.361	98.286	104.79	106.95	98.483
110.94	106.68	105.44	102.17	108.35	106.33	105.16	101.29	101.97	102.9	105.82	103.84	104.86	107.75	102.53	103.46	105.63	105.69	109.26	107.29	109.28	102.23	99.693	104.38	104.53	100.48	98.479	106.22	104.04	109.31	110.29	109.72	100.27	107.39	102.9	105.53	100.56	104.35	105.93	109.88	102.88	98.455	101.75	95.041	104.75	110.51	101.54	105.92	107.55	103.39
104.75	104.57	104.57	108.99	105.76	101.97	101	109.93	103.52	107.37	108.61	104.76	106.86	108.2	107.9	105.21	102.03	104.54	106.1	111.89	113.78	107.23	100.32	107.89	105.29	105.51	107.47	101.89	106.72	104.24	104.22	108.26	107.94	109.69	99.719	103.18	103.94	103.73	108.95	108.19	101.73	106.93	110.45	108.79	105.95	100.01	101.04	108.6	105.47	106.78
99.927	96.988	96.965	97.554	103.2	105.57	91.679	104.41	99.919	99.73	105.21	103.26	98.686	93.796	96.5	96.025	106.69	99.584	96.907	97.422	104.48	97.583	99.603	102.36	97.237	104.88	100.29	92.81	103.38	99.313	100.2	96.731	103.52	100.93	99.454	103.61	102.88	101.86	102.2	99.147	107.88	104.46	99.579	102.76	96.886	97.861	105.84	103.02	98.758	97.09
113.24	110.76	112.19	107.34	111.23	111.81	111.35	110.37	117.4	112.13	111.19	111.37	112.1	114.35	109.88	107.08	114.32	111.23	114.52	112.52	107.92	109.51	115.34	117.01	111.97	111.47	112.02	111.38	115.61	110.6	114.12	111.19	114.45	112.73	110.03	115.33	114.83	108.57	115.72	114.31	107.33	111.19	114.28	111.17	110.5	111.81	117.52	112.35	110.85	113.78
116.7	123.42	118.94	118.95	114.48	110.47	119.85	114.78	115.27	119.61	110.73	110.22	117.95	115.1	115.35	113.68	114.57	115.53	118.63	117.55	113.64	122.07	121.74	115.28	119.56	109.13	117.93	117.35	118.58	120.25	121.62	115.4	124.26	118.66	115.73	118.99	118.02	113.96	117.43	112.82	111.54	114.56	114.49	114.9	120.91	113.38	120.51	117.61	119.52	115.57
108.67	106.85	108.2	107.11	108.66	101.43	109.21	104.72	106.67	114.98	107.88	106.6	110.68	106.11	110.69	107.08	104.88	109.03	107.71	106.66	108.59	107.86	103.93	102.96	102.93	105.95	104.19	107.63	100.29	104.7	109.98	102.05	102.63	101.28	109.01	105.04	107.05	113.54	105.94	107.48	104.1	106.46	114.28	107.48	101.92	100.05	105.4	105.41	106.32	110.05
112.37	108.59	110.72	114.38	115.29	113.65	111.92	113.17	109.87	109.2	110.41	109.35	112.24	110.34	117.16	114.96	110.59	110.89	111.29	112.92	104.83	107.5	112.36	109.02	107.95	108.13	111.72	105.93	107.69	108.98	105.61	111.12	116.93	107.9	112.42	115.65	110.37	113.79	110.85	108.01	110.01	112.01	114.99	108.82	113.83	118.4	113.48	112.41	109.57	117.35
98.727	106.98	104.16	100.52	104.42	106.2	108.89	105.77	100.48	100.96	113.01	100.41	109.43	98.308	94.717	105.2	102.53	104.77	103.19	103.33	107.17	103.65	108.38	105.21	105.73	99.305	107.59	101.65	107.45	107.23	104.1	106.24	97.227	105.29	101.55	104.11	102.52	100.71	103.77	102.16	102.31	103.99	103.82	108.46	96.93	106.72	103.55	105.41	103.92	113.7
106.96	106.99	105.5	106.31	112.22	106.64	109.73	107.92	106.32	105.54	107.12	112.85	111.56	112.11	104.2	103.5	99.495	110.21	108.02	108.92	102.43	104.32	103.62	106.43	107.95	105.86	108.82	105.04	110.25	108.3	108.94	111.95	104.79	110.22	99.454	107.77	100.26	106.18	107.3	109.6	107.63	106.07	108.89	105.17	103.21	108.46	98.813	105.34	104.73	106.83
106.95	112.95	107.09	107.86	100.25	110.8	106.62	106.58	106.45	110.15	103.37	102.77	108.24	109.43	109.42	102.23	103.75	105.21	108.74	104.97	100.95	109.07	103.97	103.54	108.89	102.71	109.82	103.12	105.88	107.55	106.5	106.16	106.95	111.66	105.67	108.52	103.81	103.63	105	104.58	105.56	104.28	99.594	112.61	110.12	109.11	104.47	109.43	103	112.85
105.42	108.55	105.48	104.59	107.95	105.96	106.02	110.77	108.09	109.84	103.39	101.42	107.81	99.64	109.26	109.78	108.41	108.66	104.7	106.76	107.35	108.44	107.74	112.35	103.51	109.04	102.96	106.35	101.85	110.22	104.37	110.49	101.89	102.12	109.21	105.86	105.24	105.22	107.05	108.04	105.75	103.01	107.43	115.07	113.3	106.91	105.8	105	109.19	104.24
103.03	107.85	108.04	103.48	104.95	104.84	107.55	104.77	101.94	104.26	101.02	101.33	110.86	110.8	106	100.95	106.53	102.95	108.13	103.72	107.43	105.57	107.68	103.8	108.33	104.52	104.53	106.91	101.75	99.303	104.84	106.71	104.89	111.19	105.33	101.62	112.29	102.36	105.41	108.31	101.54	110.67	109.21	98.158	105.15	106.2	106.26	112.97	110.48	110.76
107.72	107.59	114.86	112.47	110.56	118.36	108.42	108.16	113.77	111.59	114.26	112.16	116.6	105.74	113.2	114.48	115.42	108.14	112.41	110.43	110.44	108.05	109.74	114.01	116.8	112.94	108.23	113.31	113.91	110.88	113.65	109.59	113.23	112.8	110.9	114.03	106.23	118.12	115.4	113.23	110.01	120.5	109.76	108.36	109.61	108.69	110.1	112.19	111.35	108.88
115.14	116.78	112.41	105.58	114.51	111.17	112.67	112.53	111.4	107.57	109.71	113.45	115.42	109.28	108.3	107.42	112.5	107.37	110.05	108.4	109.42	110.88	117.68	108.46	107.36	109.73	112.55	114.85	115.76	115.23	107.03	115.46	110.73	114.9	114	113.05	114.39	111.48	111.79	114.44	113.62	111.85	111.75	110.62	110.67	112.37	115.55	114.17	109.1	110.01
106.42	105.21	102.72	106.43	106.09	98.548	112.94	106.97	109.15	106.59	104.96	100.89	103.12	104.15	110.37	107.64	105.48	105.55	113.05	101.51	113.8	105.65	109.14	100.95	108.87	105.5	112.39	104.95	110.28	103.24	98.759	107.05	109.75	103.38	101.66	103.86	105.16	111.55	111.14	109.02	103.33	103.68	106.71	109.31	113	108.27	105.07	99.902	106.93	107.47
100.41	101.24	95.076	96.287	97.713	98.467	98.714	100.75	101.39	99.513	102.98	98.081	100.68	99.436	103.3	104.52	98.422	98.892	100.36	98.045	101.55	96.459	100.05	94.994	100.67	95.082	105.61	98.833	100.41	101.68	97.201	97.046	106.39	100	99.374	104.22	98.45	102.97	98.025	101.47	102.2	107.15	104.45	104.82	103.3	95.873	102.5	104.14	101.97	102.52
102.18	107.93	100.37	105.95	100.36	111.82	110.07	103.22	101.82	105.35	102.05	103.69	103.69	105.34	100.62	103.62	110.75	104.39	112.84	104.39	107.26	103.04	105.54	106.82	109.39	106.22	102.24	104.88	106.07	106.63	103.34	103.97	108.74	107.4	107.74	105.43	107.96	104.11	94.678	103.63	105.23	101.5	104.44	102.84	101.22	106.02	107.09	107.05	107.89	106.72
102.39	100.33	103.87	95.187	97.828	102.49	100.92	99.316	102.09	98.745	100.51	101.96	99.751	103.01	97.222	102.88	98.379	99.242	101.13	103.01	101.93	103.09	97.248	103.08	109.48	100.15	102.72	98.868	102.93	104.58	102.71	101.08	101.13	105.37	103.44	103.18	96.496	96.686	100.37	96.382	108.66	103.27	104.28	105.84	108.26	100.45	100.58	107.6	104.08	94.595
110.38	109.78	113.79	119.94	113.48	113.37	117.78	116.26	114.31	112.79	120.85	119.43	120.65	110.08	113.42	116.19	117.15	117.15	117.73	120.8	119.88	116.56	112.81	119.33	113.45	111.78	121.17	114.25	117.17	116.75	115.15	119.93	114.74	118.76	115.25	113.7	115.49	116.89	116.16	119.63	116.23	114.15	119.65	121.35	115.4	120.13	116.65	113.18	114.42	114.7
101.47	106.46	103.42	101.64	104.27	106.59	103.58	105.67	108.68	107.65	99.939	103.94	106.2	107.45	105.65	102.66	112.78	106.31	111.49	105.5	107.18	112.63	101.74	106.5	110.08	108.76	107.11	104.94	103.59	103.96	106.68	106.07	101.3	108.19	98.201	108.7	110.25	109.76	102.8	110.09	101.02	111.42	105.78	101.52	108.26	105.92	105.88	104.64	103.87	109.74
108	101.43	103.38	104.35	108.77	99.838	98.79	107.22	106.9	106.79	108.81	109.2	107.07	104.89	103.81	105.45	106.62	108.07	107.99	105.11	104.27	99.326	103.73	101.59	104.08	109.3	109.51	100.58	102.33	102.24	104.97	106.94	100.47	107.65	101.83	101.84	107.12	102.42	104.35	102.7	101.97	101.45	105.54	103.26	111.23	104.22	98.369	104.33	100.54	102.07
103.36	98.313	109.93	104.15	100.35	101.61	96.081	98.185	102.17	103.54	98.886	103.07	101.89	106.68	98.954	96.667	94.419	100.79	99.97	96.225	99.896	98.864	103.42	97.977	96.704	101.59	99.515	104.68	95.227	95.814	97.386	103.63	98.854	97.313	93.907	102.19	102.66	101	96.333	92.929	99.271	103.31	102.24	98.817	103.42	104.11	103.73	96.56	104.09	97.009
119.57	116.19	115.54	115.49	115.45	118.53	114.92	117.85	114.78	120.96	117.43	112.35	119.99	115.38	114.71	117.18	112.75	110.42	114	119.4	116.62	119.08	115.31	120.93	120.73	115.94	119.22	123.16	120.72	115.25	117.95	119.25	115.19	127.81	121.45	111.41	119.78	119.54	117.06	120.44	124.84	118.53	115.82	118.03	115.84	118.88	117.02	118.98	115.36	117.46
112.65	116.46	112.59	110.97	119.03	102.69	114.27	105.87	110.4	112.57	108.72	112.75	113.09	112.34	110.41	110.55	111.08	115.97	113.84	117.99	114.04	115.33	116.2	117.07	107.39	107.14	111.95	112.51	114.01	117.68	108.83	113.75	107.76	118.33	112.07	111.05	107.74	113.05	106.13	106.57	112.04	111.91	113.27	112.49	115.13	113.2	105.28	113.71	120.77	115.9
111.14	109.68	108.73	113.43	104.9	103.94	109.05	106.13	102.16	105.3	109.56	112.18	105.23	103.8	107.54	105.4	104.82	108.04	100.44	96.735	108.42	104.83	108.13	107.25	109.18	108.43	101.4	103.21	112.44	103.61	100.38	100.58	108.81	105.3	111.97	105.23	103.13	107.19	102.89	109.42	118.36	105.69	103.41	107.99	103.94	109.24	106.38	106.55	104.69	107.29
105.88	103.27	106.44	102.19	104.38	102.01	109	106.42	102.53	108.34	111.76	112.93	111.36	107.24	105.68	110.38	106.52	113.78	109.54	103.02	104.83	104.78	104.44	110.16	112.32	102.42	103.39	105.59	108.8	102.78	106.43	102.59	107.12	108.65	107.49	109.88	104.73	105.64	105.25	111.38	112.75	104.12	106.88	106.05	108.44	108.7	109.03	107.92	107.2	101.44
100.65	99.538	106.81	99.571	102.45	105.36	106.71	111.8	109.43	107.66	99.91	107.9	107.6	108.65	102.83	108.16	109.2	109.8	104.78	104.72	104.44	107.64	106.02	107.5	108.13	110.76	103.33	111.43	104.9	106.73	101.43	105	106.58	110.11	101.78	107.49	103.88	105.25	110.54	104.95	106.75	111.57	102.61	107.9	107.91	113.61	106.52	106.95	104.92	111.68
104.57	109.38	108.97	103.91	100.18	106.96	105.5	110.04	111.54	105.49	99.264	100.94	102.8	105.4	111.14	111.55	103.75	105.99	98.176	103.79	107	101.42	103.98	105.42	106.13	103.44	113.15	105.55	109.62	103.31	107.31	106.79	102.12	106.57	97.905	107.57	103.21	108.48	109.46	106.49	103.35	104.73	102.92	108.04	115.39	104.92	112.51	104.31	103.85	100.51
116.23	114.85	105.82	108.5	111.88	109.75	108.74	101.34	109.88	106.52	110.34	110.59	107.53	110.61	107.35	109.71	115.69	108.41	112.63	107.85	114.53	113.36	113.11	115.01	112.06	108.63	117.25	107.44	113.61	110.57	111.77	112.23	110	109.03	111.96	108.03	112.31	113.31	109.43	110.75	114.27	109.54	107.29	114.79	105.54	107.88	115.41	113.87	109.62	108.65
106.47	105.18	102.21	105.03	107.72	103.84	102.09	105.2	104.79	103.55	112.18	107.19	93.917	104.96	109.64	102.38	100.94	105.29	111.98	101.64	108.86	107.4	104.06	101.54	114.51	107.88	104.9	103.01	107.52	105.64	104.6	103.25	103.88	101.64	98.869	103.25	107.29	106.29	103.69	100.1	104.85	102.01	100.21	103.62	106.21	108.1	107.32	105.12	97.929	108.46
106.4	99.512	108.44	106.31	105.14	100.88	109.72	105.09	99.487	108.17	107.06	107.26	104.86	105.26	100.78	100.75	98.221	105.18	105.29	106.26	102.45	104.86	105.47	105.25	108.04	101.42	98.935	102.53	99.152	102.23	100.69	106.85	97.948	109.66	102.09	104.26	107.15	104.2	103.74	101.99	106.17	101.14	103.5	105.42	100.01	105.88	101.79	108.4	106.84	98.799
110.62	111.45	110.32	113.8	112.09	111.41	114.13	106.4	116.86	111.84	106.18	108.55	113.94	111.2	112.74	106.68	109.49	114.92	112.05	110.91	115.34	113.6	112.94	112.3	107.69	111.9	111.24	112.54	117.51	108.21	110.98	110.07	108.49	109.81	113.22	106.27	116.59	122.82	108.49	109.88	114	114.8	113.88	110.14	113.13	112.68	108.08	111.29	111.83	113.39
112.16	111.28	109.38	110.34	110.37	111.1	108.23	110.09	107.65	106.57	110.54	106.31	108.06	112.97	113.13	108.73	112.68	111.64	109.74	114.18	113.11	104.08	111.43	109.82	115.93	114.19	109.29	114.99	111.06	114.07	112.41	106.28	108.71	102.9	112.57	107.91	110.02	108.91	107.12	108.16	113.65	110.48	107.67	111.09	108.69	105.42	113.46	111.39	117.27	106.7
97.41	103.52	107.49	97.319	97.292	102.33	108.01	103.92	98.14	102.53	94.61	97.736	101.53	102.77	101.95	98.132	100.29	96.858	96.227	97.003	98.575	103.34	97.923	100.72	96.342	90.61	100.92	102.05	107.88	106.75	102.91	100.38	97.265	98.671	98.042	94.074	105.41	102.33	93.755	103.19	97.705	102.74	105.4	103.28	97.198	102.79	94.279	98.462	99.075	101.4
108.01	104.24	110.38	107.62	107.36	108.68	110.47	110.37	107.88	108.63	115.38	107.26	117.38	111.78	110.78	108.72	112.07	104.49	107.07	111.78	105.67	111	112.74	116.03	114.13	110.17	110.74	110.24	115.59	111.95	109.69	101.6	111.72	110.67	110.82	107.31	116.67	105.57	106.09	109.55	106.75	106.57	108.73	111.08	114.63	111.88	106.64	106.9	105.23	112.64
104.01	106.38	104	107.12	114.23	99.716	104.35	112.53	106.04	105.75	108.13	108.74	110.47	108.65	108.29	96.729	100.12	102.05	105.86	106.32	105.62	105.07	108.63	99.804	103	104.23	110.56	102.2	105.19	102.46	107.11	103.31	107.84	105.56	106.87	104.05	106.05	100.88	104.18	110.41	106.09	112.2	110.44	105.76	100.73	108.05	108.63	107.35	104.07	106.11
108.89	105.3	105.76	110.7	102.87	105.71	105.07	101.37	108.08	99.043	103.61	102.58	107.75	97.223	104.35	103.38	107.41	100.98	105.18	105	102.87	109.54	98.344	103.24	106.54	104.58	103.08	109.88	107.7	103.14	99.341	108.34	104.68	103.41	105.14	106.01	105.35	106.52	97.84	105.07	102.77	106.18	106.52	97.789	105.85	103.63	98.745	104.67	110.72	105.81
109.99	115.01	114.49	109.03	106.01	108.75	111.89	110.67	105.5	107.56	117.94	111.73	110.39	110.46	110.03	112.19	113.47	114.02	113.02	114.19	105.9	110.98	108.23	109.25	108.05	110.38	107.99	108.04	114.99	111.29	113.36	116.49	108.15	107.15	108.08	106.55	109.93	108.7	111.08	111.99	107.8	109.69	111.68	111.34	108.82	112.09	107.87	110.71	110.3	107.36
113.32	111.07	115.79	113.55	114.68	105.92	107.05	114.82	110.28	106.72	118.99	114.58	115.16	107.4	111.88	112.73	109.99	108.59	111.2	109.91	110.29	113.12	109.6	111.1	111.04	114.67	116.25	109.52	106.85	114.25	115.89	113.52	113.06	111.51	120.66	112.67	110.92	103.25	112.71	108.48	112.2	109.83	110.48	117.22	114.29	106.16	113.01	114.62	116.5	118.21
101.16	102.86	102.86	107.23	101.08	106.95	102.09	104.33	100.28	105.09	102.41	101.6	103.61	101.64	109.2	109.7	100.61	102.26	105.41	97.684	106.43	109.5	105.33	101.26	98.624	99.79	106.58	99.068	104.78	94.996	103.41	105.78	101.86	104.73	103.66	97.718	109	104.15	106.09	110.3	104.94	104.85	107.15	106.63	107.13	101.28	106.73	102.87	107.07	101.96
115.61	108.01	113.6	113.11	106.4	119.5	113.69	116.77	113.44	115.02	108.23	116.25	109.18	109.04	109.47	112.28	109.96	107.29	114.92	114.93	115.47	114.04	114.16	106.74	113.27	114.61	107.3	111.08	113.64	113.36	113.45	114.91	111.28	111.48	110.21	112.33	113.66	116	109.83	112.58	108.76	109.61	108.91	109.39	109.24	107.22	111.44	112.4	106.29	115.64
111.94	110.35	113.71	110.55	113.88	116.95	112.94	114.49	113.23	109.24	108.04	110.84	117.43	110.14	113.41	108.32	114.37	113.48	109.66	108.94	105.91	112.36	113.9	109.88	113.86	108.47	111.59	106.34	109.36	111.11	109.72	108.89	106.98	113.03	108.08	110.7	115.1	116.65	107.32	109.17	113.74	109.32	108.06	112.15	104.76	115.49	106.38	113.96	103.06	113.01
107.16	107.12	108.84	104.77	105.46	102.61	102.84	107.8	108.17	108.14	112.02	106.7	101.69	107.9	106.11	100.68	107.83	103.28	107.84	109.16	106.41	105.87	101.09	113.19	101.42	107.88	108.46	103.58	105.72	110.18	111.59	109.96	111.68	108.75	103.22	100.09	109.45	101.94	110.98	102.81	105.7	104.88	101.93	112.21	107.28	99.467	108.93	99.965	107.17	105.53
115.9	108	113.79	113.37	112.81	108.58	110.39	112.6	110.79	112.39	114.52	107.98	110.65	115.35	112.23	108.55	107.15	115.7	112	111.64	110.46	111.54	118.99	113.87	106.21	112.85	115.36	111.99	113.38	111.67	108.39	112.86	111.04	113.1	112.77	106.03	111.85	113.04	112.99	114.08	109.76	114.58	110.3	112.75	115.47	112.02	114.91	107.32	112.45	111.27
107.55	109.68	103.93	101.97	102.38	104.5	107.27	106.66	111.54	101.47	104.75	100.61	100.59	105.47	98.669	105.3	102.71	104.57	98.945	100.06	102.5	104.52	104.04	102.19	101.14	97.79	107.42	102.31	106.32	104.66	109.22	104.74	105.23	103.47	102.21	108.2	101.24	101.71	104.49	107.75	104.08	104.22	95.089	109.58	100.6	105.91	109.67	106.89	102.64	100.4
105.14	96.644	99.426	97.089	100.75	101.04	100.93	106.06	102.73	102.53	97.382	100.45	105.36	102.66	97.205	101.19	98.533	101.46	100.31	92.017	101.31	101.74	102.28	97.674	99.153	102.87	103.28	94.041	99.319	101.75	101.85	99.084	99.653	100.93	108.81	100.17	96.095	104.58	99.874	103.99	102.81	92.852	94.965	94.892	99.713	97.843	97.666	100.29	97.285	101.28
105.03	109.95	110.15	104.45	107.42	101.58	103.86	105.49	103.26	107.54	99.306	101.44	106.25	106.27	105.08	102.2	103.5	104.88	104.53	99.068	104.02	108.95	104.91	105.35	108.45	99.48	106.73	103.99	100.79	102.96	105.4	105.27	103.39	100.2	107.38	104.15	104.67	107.14	105.61	102.2	100.77	104.6	105.2	102.95	98.487	108.04	103.25	107.87	106.2	107.82
109.07	111.1	109.46	103.28	108.41	111.61	110.96	111.77	104.25	113.18	108.38	107.38	105.64	110.57	113.55	104.52	106.68	109.66	109.22	112.45	112.69	104.83	110.98	106.29	114.77	109.9	112.95	106.22	115	110.31	109.03	114.81	111.73	108.17	108.53	106.55	109.94	114.06	106.99	101.23	111.35	113.69	108.81	115.24	112	115.96	106.93	112.14	111.04	109.78
113.73	111.26	113.58	112.89	116.24	118.5	108.85	112.67	116.16	115.41	111.08	106.61	110.31	110.4	110.75	117.27	110.77	112.71	110.56	107.59	119.48	106.89	107.4	113.14	113.37	111.35	111.24	111.74	110.26	109.3	114	112.97	110.81	113.3	117.9	107.6	109.84	108.58	111.13	114.16	112.76	114.86	110.39	107.52	109.12	118.12	113.23	116.23	105.98	112.41
110.4	106.85	103.15	112.46	108.02	104.7	105.27	103.39	105.01	107.04	108.7	107.16	105.61	102.63	107.78	109.29	104.39	102.35	109.12	106.91	108.46	101.64	106.92	108.6	102.91	106.38	104.44	101.2	105.89	106.32	109.54	112.35	106.31	111.16	105.82	107.72	106.8	102.79	101.61	108.54	106.12	105.8	102.44	106.23	104.08	110.37	100.3	105.86	106.98	104.11
113.18	112.97	109.73	106.36	113.18	114.77	107.06	115.09	111.31	110.35	113.49	114.62	112.26	108.74	114.65	106.58	108.11	110.84	110.37	114.65	110.48	115.56	107.38	109.23	110.36	111.16	116	109.75	105.88	113.15	111.81	114.99	107.31	112.93	108.83	110.74	108.65	108.09	114.46	107.72	112.79	113.54	109.8	109.94	112.72	105.19	116.56	112.98	114.82	114.43
100.36	103.83	106.33	112.48	112.87	102.36	101.64	102.73	106.17	110.7	111.45	105.78	99.786	103.86	113.66	109.91	103.38	108.39	104.71	107.71	106.41	109.6	106.74	104.74	108.07	105.06	105.58	103.94	103.46	99.685	105.5	100.15	107.96	106.27	112.19	105.35	111.49	100.02	110.85	103.59	106.68	106.8	102.39	101.18	104.06	104.34	103.64	104.94	111.36	110.45
116.72	107.68	112.32	113.73	115.86	123.44	116.22	116.01	117.25	113.8	111.83	112.66	117.82	116.62	116.32	111.48	116.06	117.77	109.02	121.63	120.83	116.65	114.75	117.59	110.84	116.6	111.57	119.93	120.11	114.67	123.21	118.12	113.55	118.25	120.36	115	121.32	115.22	114.74	117.22	119.85	116.33	111.95	115.53	115.55	113.48	113.94	118.32	116.14	115.45
106.49	109.21	104.6	99.026	103.97	107.7	107.89	108.85	116.51	102.64	105.15	103.97	107.87	100.67	107.23	104.62	101.47	104.34	109.82	109.97	109.51	105.64	107.51	103.6	110.02	103.21	105.99	98.193	101.41	106.09	102.8	109.26	108.57	109.06	101.54	114.68	100.18	107.02	109.45	107.22	103.68	104.3	101.49	104.16	104.17	104.93	110.59	103.17	105.34	101.84
109.06	108.98	104	106.78	104.99	107.56	109.93	108.4	108.1	107.57	103.37	107.54	111.87	104.22	102.62	100.12	106.34	106.97	106.36	104.79	104.54	108.52	104.29	108.48	102.9	106.93	111.59	105.58	109.35	111.97	99.311	103.45	105.22	109.2	105.29	114.04	105.5	100.88	103.95	110.53	103.3	105.67	106.8	107.29	107.65	109.09	111.61	106.84	104.86	106.01
111.07	111.71	112.34	105.95	114.5	109.1	113.3	108.59	110.79	113.17	112.31	114.75	114.96	111.7	110.57	115.18	106.6	107.18	111.54	112.46	110.9	113.85	114.15	114.84	112.19	108.83	106.99	107.06	116.18	107.58	116.49	111.23	111.5	108.33	115.15	112.02	114.44	107.29	116.39	109.78	105.67	111.19	111.59	109.65	112.24	111.45	112.98	106.16	117.29	106.88
104.64	97.417	100.53	98.006	99.438	102.23	101.66	97.285	98.095	101.72	99.016	103.22	98.639	105.74	97.971	98.866	100.76	106.78	100.08	100.12	101.82	103.03	92.831	98.864	104.81	105.98	97.435	97.77	101.1	102.49	98.668	103.37	99.877	97.708	103.02	100.91	101.68	98.026	105.06	97.616	106.1	95.615	97.561	104.02	98.711	96.987	100.35	101.32	103.03	97.453
112.39	110.42	111.53	109.24	106.15	114.84	110.99	111.92	107.73	112.23	116.67	113.51	110.55	111.69	110.26	115.87	104.89	117.21	111.62	113.73	111.91	111.49	108.36	112.14	111.05	111.65	109.08	102.86	104.03	112.67	116.37	109.96	118.41	111.03	111.24	115	106.52	114.34	115.25	109.55	106.41	111.94	114.33	112.33	106.1	108.82	112.72	107.55	106.34	113.5
108.69	102.5	98.502	107.6	108.76	103.95	105.85	102.95	105.88	106.07	109.58	105.16	107.88	105.33	100.07	99.96	108.62	108.02	105	98.129	107.44	106.15	109.93	102.66	107.86	96.448	103.53	103.83	107.09	106.24	105.95	110.87	102.42	104.43	104.24	102.86	102.93	96.627	105.61	104.85	111.79	104.84	100.17	104.04	103.03	110.41	105.32	103.03	102.59	98.039
117.55	112.43	106.73	108.54	105.9	115.39	113.62	112.42	103.66	112.88	114.81	113.53	110.14	110.52	115.18	108.59	110.51	115.42	113.99	108.45	113.48	112.83	109.16	114.94	110.92	113.07	104.55	116.62	111.66	110.64	110.74	117.6	111.12	113.02	110.39	111.1	112.76	114.4	111.35	110.69	111.91	106.68	114.05	112.97	116.44	116.41	109.88	112.42	111.8	111.17
98.484	93.602	105.36	102.62	102.87	109.42	97.116	100.65	94.624	98.758	101.11	97.778	96.64	97.354	101.17	105.96	99.364	100.57	97.733	101.65	99.11	101.44	103.95	99.833	99.182	103.95	89.869	93.514	96.336	100.62	97.641	102.62	102.01	101.2	103.17	97.328	97.155	95.933	98.67	100.19	99.834	101.64	100.4	101.55	100.75	96.207	101.01	94.712	109.33	103.27
100.28	98.454	108.62	105.88	101.06	109.45	104.17	109.23	104.75	110.88	104.34	101.5	108.14	109.73	106.1	106.86	111.12	105.41	110.45	104.65	106.81	105.75	112.37	109.57	113.53	98.782	109.6	105.64	105.58	102.49	104.13	96.488	103.89	102.42	96.322	107.98	107.91	108.8	106.44	105.96	106.44	97.93	103.47	109.71	100.55	106.01	111.19	106.84	107.59	108.13
110.6	119.02	111.28	115.37	112.95	118.91	119.21	116.57	115.29	119.5	119.2	112.53	116.97	111.86	122.76	117.85	119.67	120.92	114	117.04	125.19	115.79	113.08	113.91	119.04	117.79	117.07	113.89	116.35	115.33	115.24	122.11	115.8	114.02	121.04	121.26	116.15	116.61	117.01	117.17	116.74	109.72	117.79	115.23	119.12	116.69	115.38	117.64	111.93	120.2
98.246	110.89	110.23	104.54	105.14	101.87	100.57	110.7	105.12	105.96	100.08	102.74	101.17	103.93	107.15	102.89	108.53	106.64	104.68	104.49	102.19	108.51	108.53	108.92	98.449	107.78	113.33	101.59	111.6	106.45	115.3	106.67	107.49	103.24	108.8	102.12	101.44	104.47	100.77	104.04	106.84	101.68	107.12	102.88	105.7	107.12	105.01	108	106.28	105.65
110.7	103.36	104.12	98.95	100.32	106.16	102.06	110.89	107.61	104.88	104.35	109.32	107.01	104.47	103.86	102.5	105.37	101.79	104.19	105.94	98.102	106.67	100.84	103.68	108.09	101.17	106.17	109.72	106.39	96.909	111.93	108.3	105.96	104.68	100.2	104.2	105.95	103.26	104.17	102.77	100.44	106.63	98.511	106.33	112.8	105.07	99.82	108.99	103.74	104.74
104.84	110.36	105.9	106.43	109.4	104.38	106.93	103.36	107.34	103.44	106.54	109.15	106.66	109.35	116.5	105.93	105.47	102.21	110.61	105.77	105.87	110.5	102.41	107.58	98.511	97.396	102.22	100.54	106.92	110.01	107.73	109.73	98.589	105.28	102.06	104.17	103.66	104.79	110.32	100.14	100.8	99.803	100.61	103.67	103.55	102.56	107.94	103.56	107.66	105.34
110.41	109.51	110.26	110.37	109.86	114.55	114.47	112.19	114.22	105.59	108.74	110	115.02	111.67	109.16	112.32	107.94	111.32	110.15	113.16	105.37	110.45	116.69	106.53	111.24	110.53	108.89	114.02	111.35	107.48	111.36	119.01	113.31	110.13	115.79	120.69	113.17	108.18	107.14	110.87	107.56	108.81	114.75	113.73	110.76	110.41	107.83	109.65	115.39	111.33
98.196	112.46	107.54	106.58	110.18	99.266	97.086	109.87	111.36	97.837	111.52	103.08	104.76	106.12	103.89	99.108	106.38	105.83	102.47	101.51	102.59	106.4	103.98	106.29	103.01	102.51	103.7	106.73	109.65	99.742	105.4	102.89	103.11	106.76	103.78	113.83	108.3	102.64	103.97	103.96	103.5	103.63	101.82	102.88	105.91	99.964	107.75	105.51	101.23	102.62
105.6	102.44	98.168	105.82	103.89	101.77	101.62	103.74	100.72	104.93	103.91	99.073	101.51	107.2	102.76	107.1	105.5	102.05	104.69	105.88	105.22	107.05	104.83	96.983	94.894	103	105.41	102.57	106.12	103.3	105.42	106.67	107.43	103.36	102.6	100.14	99.31	104.83	103.02	102.23	102.76	106.75	104.13	100.97	100.93	102.22	106.78	106.42	112.16	101.79
107.06	107.56	105.69	107.62	102.91	103.37	106.79	109.59	111.16	103.53	103.23	108.44	110.14	110.08	109.8	112.6	109.48	98.611	104.03	103.53	103.51	105.97	106.76	100.71	105.99	103.36	109.06	106.67	116.62	110.97	100.14	103.16	104.32	100.98	112.94	108.89	101.7	113.58	104.53	116.53	109.76	108.99	99.758	103.9	105.62	108.08	108.96	105.37	100.51	101.85
110.69	107.24	113.62	112.74	110.25	113.18	108.46	113.76	106.69	113.52	110.24	109.43	102.47	110.76	115.09	113.85	114.14	111.36	110.48	109.25	111.83	116.74	113.45	106.75	112.55	110.77	106.63	114.58	110.35	115.54	110.05	106.46	111.63	112.98	108.38	109.36	113.2	115.59	111.44	111.17	105.3	115.22	116.46	105.67	111.86	102.93	114.32	110	115.47	112.86
111.53	116.62	114.5	111.32	110	111.25	115.06	111.28	109.26	112.79	110.87	109.25	113.12	111.07	110.87	103.25	109.07	107.95	107.21	110.42	109.57	115.1	114.1	110.73	114.5	109.16	106.34	112.78	113.9	112.99	109.27	111.44	110.7	111.45	111.87	105.99	110.21	110.93	108.46	115.63	117.17	110.02	113.41	115.03	113.06	110.9	120	106.53	112	110.93
106.91	109.85	106.79	103.88	108.02	109.34	121.98	105.08	114.82	116.81	115.11	111.97	112.41	107.09	111.94	110.03	114.42	114.16	113.73	108.54	112.67	117.37	109.81	116.27	111.93	110.21	105.24	112.42	107.53	108.76	113.99	108.39	115.08	108.86	109.82	111.2	109.55	114.62	110.65	102.27	109.85	111.28	108.32	106.92	108.35	108.81	105.04	112.48	106.32	105.68
107.19	119.55	106.31	110.58	114.63	107.44	117.2	106.76	106.55	119.12	110.51	107.61	114.87	108.56	118.41	111.82	110.01	103.93	110.09	112.32	113.65	110.95	113.7	111.52	105.42	110.82	105.93	110.83	111.35	112.71	115.85	110.04	114.78	112.58	112.16	111.28	116.19	113.78	119.77	115.05	109.56	112.7	117.58	109.48	108.56	106.66	111.9	109.59	110.62	113.82
99.855	95.946	101.11	99.149	101.4	99.663	104.02	103.91	92.911	96.432	102.47	95.745	95.871	101.58	101.79	96.587	96.535	94.312	98.656	99.871	102.27	96.928	98.803	101.94	98.329	95.485	105.68	99.157	100.63	96.541	103.37	99.552	97.164	104.82	102.1	100.37	102.35	106.3	99.923	102.44	96.859	97.797	99.566	105.92	99.169	97.183	98.239	100.32	104.34	108.4
114.28	113.99	105.66	111.53	116.43	110.62	113.73	113.21	105.86	112.84	109.59	108.77	112.29	113.78	106.98	104.94	119.28	114.15	116.76	112.96	112.13	109.29	113.51	108.97	115.4	118.03	108.75	107.03	111.2	109.56	110.61	113.71	112.5	109.94	114.32	106.04	110.73	108.51	116.78	115.28	116.17	110.46	111.03	114.83	114.59	109.3	113.51	111.29	112.92	114.9
111.82	106.94	107.12	114.02	112.44	113.46	116.9	111.66	109.67	109.43	112.03	107.92	113.77	111.47	107.83	106.56	113.71	113.83	106.68	113.17	117.03	108.39	112.02	114.72	111.92	116.99	110.94	106.89	110.81	112.86	116.67	116.51	116.99	110.03	113.61	118.73	113.66	114.68	114.23	111.56	111.57	105.35	113.19	111.48	118.16	112.12	105.74	110.71	116.31	115.8
106.47	103.95	107.38	105.71	110.25	108.09	105.81	104.25	110.5	101.92	99.049	108.76	106.58	102.29	101.37	110.71	106.68	102.65	109.28	104.79	108.27	99.661	108.73	108.22	105.53	106.5	98.492	107.79	108.59	103.74	105.01	105.24	106.67	102.58	109.39	102.08	109.41	106.61	106.7	105.39	98.332	107.58	104.49	100.66	108.84	106.49	104.5	104.04	101.68	104.99
98.421	103.19	107.68	99.48	103.42	108.77	106.88	102.35	100.91	103.98	105.28	113.54	109.7	104.53	96.507	100.23	105.97	101.85	106.85	102.56	106.39	110.99	109.03	107.84	100.03	107.4	106.13	103.9	109.8	106.54	106.93	105.28	112.63	102.98	103.84	104.67	100.62	105.65	101.76	107.15	107.76	105.02	107.12	104.68	107.51	105.4	109.71	109.51	99.449	103.94
97.891	95.1	101.62	102.14	92.648	102.26	104.17	100.2	97.94	104.29	99.452	105.66	100.75	104.2	101.2	98.533	101.68	95.793	105.68	99.58	97.443	104.97	100.71	107.55	98.964	107.2	103.66	100.83	105.51	103.38	99.194	96.107	104.97	97.173	103.19	102.67	100.06	100.67	100.68	102.09	95.639	95.531	97.4	103.14	95.889	100.95	102.7	101.4	97.783	104.81
106.03	104.69	109.5	104.45	108.5	106.39	105.57	108.38	109.36	110.95	99.313	107.12	108.68	106.51	107.04	107.65	108.34	103.82	109.13	106.63	107.12	107.82	104.5	110.1	113.96	103.62	108.92	96.249	101.26	107.48	108.86	102.34	100.81	113.42	108.24	101.88	112.15	105.67	103.19	103.9	102.35	101.88	108.52	107.66	109.01	98.87	101.18	104.48	110.05	106.85
96.844	96.724	101.57	99.117	96.578	98.636	92.943	98.118	99.426	94.456	98.862	97.872	102.04	99.186	99.161	102.94	106.02	100.21	101.52	103.78	99.256	98.722	102.31	97.332	100.2	96.354	101.9	101.15	107.84	94.56	100.93	96.689	100.68	92.342	100.35	101.29	102.44	93.988	98.169	98.61	100.91	96.685	101.67	104.06	104.62	101.63	94.07	96.658	103.31	96.805
105.67	106.5	118.07	116.03	114.95	108.99	115.25	114.26	110.91	106.48	112.99	112.13	114.91	120.59	111.46	110.39	108.91	118.07	113.65	107.25	110.63	109.27	113.66	110.04	120.29	109.34	109.56	111.71	120.37	114.51	111.3	106.24	115.72	111.86	119.52	110.3	113.01	118.63	120.84	118.05	115.22	113.12	109.22	107.35	116.83	106.08	117.06	108.49	111.45	116.26
105.24	108.79	110	107.84	100.08	104.21	102.37	104.34	106.05	103.09	104.44	101.12	107.25	109.4	108.58	103.72	105.13	108.01	104.73	104.44	105.76	99.77	103.07	100.21	111.96	105.99	108.42	107.69	103.73	100.18	98.547	106.03	109.79	107.42	108.61	100.02	108.34	105.3	103.76	103.79	106.2	107.24	106.93	108.75	108.77	109.29	104.34	113.86	108.98	110.1
108.91	108.18	108.64	113.44	109.7	100.32	106.05	111.68	105.32	106.21	108.65	108.1	107.83	100.15	105.16	105.6	105.55	104.6	107.16	108.78	111.57	113.07	107.71	110.41	103.13	103.06	104.51	108.83	110.21	103.36	104.01	109.54	105.64	108.65	106.99	104.85	113.5	107.35	112.46	106.5	106.79	104.69	112.26	113.99	107.63	108.89	113.17	108.08	94.894	105.23
110.63	97.559	105.54	103.82	110.08	103.33	105.41	104.06	105.94	107.27	107.64	105.55	106.21	106.84	111.54	107.69	110.93	105.04	106.68	98.492	100.43	107.94	110.62	107.02	111.15	101.42	109	102.26	102.63	104.85	105.65	104.76	110.69	108	104.73	107.8	102.73	111.37	106.44	108.65	104.35	112.13	106.09	105.23	106.82	108.8	107.56	106.16	108.39	107.57
107.06	110.3	113.28	107.37	114.91	108.45	114.7	116.23	111.7	117.28	115.43	113.24	114.14	114.36	115.74	110.85	107.54	110.76	112.98	116.54	112.77	109.73	115.42	114.6	111.53	118.22	114.72	112.31	116.49	114.63	111.92	104.66	117.79	120.12	110.18	107.58	116.18	109.04	112.92	112.65	111.18	115.75	109.32	110.57	118.87	115.37	111.17	106.13	116.43	107.98
103.76	104.57	111.67	107.2	108.62	108.37	98.235	99.687	105.93	104.69	100.16	109.19	108.46	102.76	99.345	109.34	104.76	104.95	103.27	102.11	108.78	107.77	100.23	106.09	108.35	104.56	109.03	106.84	109.51	105.19	104.45	104.31	103.73	108.75	101.56	107.58	108.03	109.44	107.97	105.55	110.13	103.51	105.82	112.88	101.42	112.24	104.66	105.3	108.45	102.11
109.59	108.32	107.09	115.95	110.34	112.43	112.54	111.39	109.8	115.38	113.15	109.56	109.69	108.57	108.9	113.11	109.99	115.34	109.08	114.73	107.22	108.32	113.9	114.82	112.48	111.81	107.44	112.21	114.55	110.76	111.48	108.97	107.86	119.41	115.09	110.89	113.22	110.73	109.55	108.98	111.02	112.48	110.19	107.34	103.01	112.86	109.06	113.4	113.03	109.26
99.101	98.742	103.66	97.689	97.793	94.579	101.89	102.19	101.4	99.523	101.33	100.18	99.336	99.343	100.06	110.85	102.17	107.87	102.22	99.073	101.11	101.36	101.55	99.462	102.92	104.49	101.51	104.27	102.89	99.734	96.973	103.22	106.2	108.25	98.452	99.514	98.985	104.45	101	91.24	94.768	100.49	100.79	105.55	100.3	104.24	100.26	102.58	102.91	98.038
109.42	107.83	110.5	104.63	111.65	101.06	106.59	109.52	107.22	103.4	102.97	105.03	110.83	107.03	111.55	106.94	107.74	103.15	109.38	109.75	107.3	106.16	103.07	111.28	109.88	107.5	101.22	107.41	104.14	103.85	106.51	106.98	107.56	109.84	108.06	109.87	106.18	106.82	108.25	107.49	108.56	106.39	108.53	109.5	99.642	108.7	100.8	107.55	112.05	113.4
111.73	108.14	106.9	114.65	111.34	106.42	108.62	107.3	116.23	108.37	118.92	115.29	105.71	114.86	112.09	109.04	116.4	122.35	108.22	113.32	108.56	113.03	105.68	113.97	108.78	113.27	111.65	114.81	117.26	112.86	110.07	114.36	107.62	112.35	105.62	112.45	113.65	120.5	114.78	107.88	109.37	113.3	117.43	109.02	108.68	116.17	119.1	114.37	105.7	114.58
102.21	97.505	102.49	104.76	108.76	104.86	112.9	103.99	109.75	103.65	104.49	107.32	110.18	105.52	109.41	99.278	103.83	102.44	113.51	103.05	103.32	108.01	105.89	102.93	109.6	105.89	106.59	104.87	101.82	100.55	110.74	105.95	105.69	102.7	101.39	106.46	105.72	104.09	108.64	108.11	104.47	107.42	108.64	108.48	102.68	103.61	109.88	109.25	103.67	107.66
101.61	95.36	97.393	96.148	106.05	100.5	97.167	97.68	101.91	100.61	103.33	98.986	100.13	104.46	98.136	99.416	97.043	98.824	96.633	96.096	96.043	92.366	102.8	100.04	101.67	103.61	100.87	96.463	101.27	100.22	93.99	99.057	99.068	100.78	102.49	106.04	99.551	95.839	102.59	104.83	103.2	99.496	109.16	98.139	99.31	98.899	103.2	102.54	103.26	102.06
113.96	112.53	116.54	117.97	110.69	113.65	112.52	112.46	111.46	110.87	114.2	111.61	114.79	112.19	112.81	107.62	113.97	112.3	112.4	100.49	108.38	109.04	117.34	113.49	110.19	113.87	106.98	109.27	111.94	111.24	114.87	109.99	112.11	111.25	111.16	117.1	115.73	115.14	106.35	113.75	108.12	110.16	113.43	109.04	119.18	114.8	118.32	109.16	112.65	113.28
115.08	113.61	109.18	112.26	113.64	111.55	116.17	112.52	112.09	107.89	113	112.07	109.96	113.17	118.29	116.08	116.54	116.62	113.74	113.96	112.36	116.24	110.64	106.04	109.39	109.38	111.31	115.57	111.7	110.77	115.53	115.02	107.5	119.33	114.16	111.07	111.07	109.96	121.46	112.36	110.7	108.48	113.56	109.29	114.2	115.86	112.53	109.46	112.91	113.92
108.24	110.87	103.44	108.45	109.15	106.31	106.64	101.01	100.3	101.36	104.59	99.098	102.31	100.75	111.01	98.334	105.31	96.717	102.88	105.12	107.17	105.69	108.74	99.219	105.95	110.48	110.25	100.18	105.88	106.78	106.11	106.35	101.84	105.21	102.18	104.85	106.79	105.44	103.52	101.67	102.97	107.38	100.21	107.09	102.82	105.61	102.46	106.36	103.69	101.52
105.39	99.52	101.39	102.73	92.617	95.973	94.775	109.25	93.884	103.89	97.033	99.1	103.36	105.49	105.13	99.655	95.604	100.51	98.961	107.75	94.953	95.747	100.33	92.004	100.6	100.02	97.936	95.71	105.39	98.122	95.172	108.98	103.4	97.502	101.26	102.38	100.56	103.63	98.325	106.73	99.724	99.96	98.463	105.79	99.623	95.78	104.98	95.375	97.319	99.605
108.82	105.45	110.45	104.07	111.01	104.8	109.81	104.45	106.72	107.9	102.7	112.08	117.27	107.78	109.32	113.64	107.35	108.81	102.87	111.84	106.11	113.05	108.71	113.23	110.12	107.48	114.74	107.05	104.65	114.01	111.56	109.35	117.23	108.9	109.89	112.24	115.94	115.38	112.78	106.32	108.13	112.1	107.28	109.05	112.58	110.21	108.04	111.83	113.58	111.52
105.07	108.66	101.51	113.21	100.65	103.38	106.24	108.43	104.69	110.54	107.16	105.95	100.25	99.62	106.47	104.07	108.26	103.09	106.98	103.77	102.98	105.24	104.82	109.12	106.22	101.74	106.14	106.87	99.781	105.97	110.01	107.09	107.43	100.34	106.93	107.2	102.81	105.18	109.85	102.36	107.59	102.73	105.02	111.41	109.42	104.86	98.998	99.58	107.16	105.73
105.05	98.765	107.9	109.3	108.7	104.89	106.83	107.79	105.25	106.92	102.64	105.78	112.25	105.48	107.62	105.28	108.71	106.47	111.43	105.53	102.42	103.03	107.11	103.79	105.34	107.16	99.696	101.87	99.307	104.47	100.98	104.03	103.86	106.24	107.97	106.31	102.43	105.8	104.02	98.696	99.204	102.17	101.92	106.76	109.62	110.54	97.96	103.19	106.93	106.03
101.91	104.08	102.18	103.34	106	104.15	98.076	110.99	101.74	108.67	106.41	103.72	104.31	107.62	109.32	109.16	104.44	107.09	107.76	103.91	103.89	106.93	108.77	105.16	105.92	100.52	113	109.04	102.18	107.63	104.63	108.19	110.91	109.59	108.42	104.3	102.4	101.08	104.55	109.25	106.65	106.98	113.5	103.76	104.35	98.123	114.71	106.41	107.13	100.1
110.99	107.78	107.63	108.27	103.41	112.48	110.44	108.11	121.17	110.1	115.56	113.03	113.16	108.22	116.84	108.13	109.34	117.07	112.63	114.17	113.3	117.32	115.26	112.58	114.25	107.3	107.53	108.51	107.36	112.14	110.69	115.63	112.36	113.24	112.44	102.66	109.32	109.23	108.5	112.32	110.59	111.59	112.01	106.23	117.32	110.55	112	109.9	108.86	110.39
103.58	104.29	113.23	110.63	105.18	106.67	105.32	105.91	104.38	106.52	101.5	103.61	105.79	106.16	109.39	106.12	106.56	102.73	105.29	105.92	106.87	105.87	106.16	102.8	107.22	109.24	104.79	107.39	102.84	103.84	103.09	108.18	104.79	105.62	107.49	103.5	106.84	100.56	104.2	107.18	106.66	109.74	104.48	107.19	108.75	109.57	108.94	105.29	105.29	101.12
104.7	108	105.34	100.02	104.04	96.212	104.01	105.85	102.61	100.02	98.191	97.59	106.19	103.76	95.367	102.57	100.77	100.85	103.26	101.81	97.583	99.035	97.911	106.47	95.892	93.889	98.81	99.225	103.92	96.268	99.007	101.46	96	102.04	108	107.89	100.26	99.848	95.07	98.764	100.59	97.724	102.84	101.62	95.714	93.352	99.599	98.36	93.733	90.462
105.81	97.948	113.77	102.34	112.85	105.94	110.75	106.78	103.62	107.55	106.28	113.2	105.99	104.45	103.06	101.59	110.46	110.02	108.28	105.7	107.52	108.43	106.16	105.84	107.04	105.44	105.09	107.05	108.45	114.44	106.84	102.03	108.96	109.74	105.5	100.26	107.79	110.23	107.02	98.648	99.621	103.42	104.84	109.67	103.16	102.61	110	110.95	106.51	107.64
106.57	112.09	113.95	119.02	120.12	113.71	106.29	114.39	106.98	112.13	117.2	112.68	112.06	108.81	114.67	109.57	112.79	107.47	110.87	105.41	117.92	110.66	108.16	113.62	111.66	111.02	112.52	110.25	110.79	109.25	113.29	108.42	109.55	108.79	112.82	106.44	111.31	113.84	108.92	112.23	110.01	113.38	106.87	109.3	115.16	111.76	115.38	113.5	110.98	110.06
109.41	103.38	103.29	105.28	109.02	104.45	104.67	105.54	107.05	108.02	100.71	105.79	100.16	106.57	105.16	108.61	93.585	101.03	98.808	99.933	104.02	103.12	103.73	104.26	106.74	106.95	109.76	112.02	97.718	104.73	101.11	113.44	100.26	109.54	103.79	100.61	101.18	104.35	100.25	104.8	99.644	106.78	110.88	108.2	107.46	100.4	101.59	101.18	101.6	103.19
112.98	103.83	107.47	115.31	106.3	104.72	105.11	103.06	108.07	105.68	108.79	104.74	105.87	104.59	105.74	111.81	105.13	105.19	108.66	107.4	105.95	108.07	107.78	108.58	109.44	104.47	107.2	109.09	110.12	110.44	102.82	108.37	112.5	102.81	110.04	106.3	106.68	105.59	108.08	106.19	101.37	106.84	106.04	108.53	108.98	110.89	111.69	110.54	107.28	106.68
107.46	101.8	101.75	104.74	110.2	106.69	103.04	97.413	106.03	104.53	105.71	104.03	104.88	107.02	109.45	103.59	101.69	107.56	107.01	105.07	99.447	105.43	103.84	106.11	102.82	101.76	111.27	100.1	104.29	110.2	107.78	104.1	102.96	104.54	106.55	112.24	100.94	105.06	103.75	103.7	95.722	102.82	97.817	101.32	104.61	106.9	104.43	108.55	101.79	109.45
108.62	114.41	114.12	111.81	108.32	107.98	113.68	111.45	107.04	114.11	114.42	112.72	109.92	108.79	113.7	113.25	108.58	110.1	110.12	119.06	115.17	106.52	112.43	107.61	109.95	114.89	109.14	112.84	108.57	110.67	114.37	107.14	114.1	116.34	106.67	105.93	111.97	107.1	105.87	108.41	114.6	112.26	108.82	107.8	110	110.31	117.13	110.9	110.65	106.97
107.56	103.37	108.21	110.62	111.46	106.4	101.13	102.48	103.52	101.22	112.04	104.01	108.96	108.96	103.03	107.27	103.56	99.907	103.61	110.34	104.34	101.9	105.89	101.24	107.44	108.47	100.38	110.85	104.88	102.37	106.07	105.31	100.29	109.04	104.63	103.46	102.91	101.97	105.08	110.32	103.72	106.49	106.73	106.24	106.03	97.43	104.18	99.335	107.35	104.68
108.85	105.24	114.02	109.55	101.51	98.013	112.35	101.67	108.81	106.98	114.7	109.58	110.14	101.68	105.94	111.05	105.84	105.35	103.47	102.76	109.85	106.58	102.97	112.47	102.62	103.53	110.95	106.25	102.92	104.77	103.55	103.21	110.1	103.49	102.78	106.21	100.93	110.82	100.42	103	103.28	105.64	108.31	107.79	100.76	102.16	100.44	105.27	106.82	101.58
99.376	105.28	98.53	99.973	100.95	104.85	107.06	104.34	104.17	104.46	100.67	111.06	111.69	101.53	106.75	107.23	102.15	108.4	101.27	104.86	106.73	103.54	112.58	100.81	108.21	97.955	104.61	100.74	104.63	107.24	105.47	100.93	95.72	111.57	108.55	104.62	109.03	108.86	111.86	105.53	100.71	106.33	104.91	105.8	103.29	102.56	102.55	110.57	101.34	106.22
105.82	103.97	109.23	104.81	106.27	102.61	106.51	109.39	102.24	105.39	102.46	107.15	105.87	104.16	106.14	109.3	106.52	104.76	98.795	109.18	108.64	103.83	112.85	110.76	109.82	106.89	109.06	103.16	103.73	107.1	106.55	106.79	104.72	105.05	115.89	102.78	106.58	105.61	106.63	110.24	107.53	102.74	108.48	101.92	97.321	105.3	103.4	103.14	101.88	102.89
105.68	103.5	102.54	103.13	103.66	101.28	102.13	100.26	109.49	98.227	104.58	107.28	108.84	110.2	101.97	100.16	101.76	105.88	103.51	101.15	106.26	93.111	106.74	105.42	99.891	107.62	105.16	111.11	100.87	102.59	104.32	103.72	100.73	103.44	104.12	109.6	100.79	109.11	104.84	105.12	96.799	102.8	108.31	98.625	98.606	99.228	109.27	108.78	99.355	99.518
117.19	110.65	113.71	113.47	108.67	107.86	117.02	109.42	108.43	110.47	105.54	110.89	110.72	117.93	113.17	115.8	115.96	115.74	111.86	112.81	112.2	114.06	110.41	103.19	114.33	107.44	109.76	109.86	108.41	109.27	110.26	114.25	121.28	110.43	118.13	112.02	112.02	110.2	117.77	115.7	111.07	112.45	108.55	109.99	115.22	117.12	113.14	112.4	111.67	108.21
107.73	106.73	110.75	111.21	103.75	109.76	99.655	103.41	100.85	105.92	112.11	104.63	102.98	108.4	107.55	104.31	102.43	106.78	110.08	107.58	105.45	109.02	115.08	104.78	103.66	104.23	111.13	108.01	112.21	106.8	107.4	107.12	100.1	106.72	110.26	102.29	105.83	104.95	101.09	107.16	111.63	107.67	111.65	102.42	99.525	107.98	104.35	109.94	106.01	104.05
117.73	111.56	121.35	120.88	117.86	118.42	117.13	115.37	118.21	117.37	119.83	113.78	117.69	118.93	119.72	116.3	117.52	124.87	124.81	116.14	116.95	115.66	120.11	113.13	120.18	124.2	117.61	116.92	114.5	115.36	113.48	115.59	117.52	118.4	116.42	114.72	116.51	118.55	118.27	121.12	117.37	117.21	112.79	120.45	114.94	125.31	115.48	123.05	119.97	119.21
107.88	106.13	109.04	107.93	105.68	105.03	103.1	107.57	99.718	103.17	108.78	104.59	105.32	99.934	101.06	96.25	105.97	105.76	100.93	104.05	106.31	106.07	101.9	101.33	104.74	102.2	96.282	97.944	108.66	104.12	107.45	110.19	104.18	107.78	104.65	106.28	102.32	100.5	109.99	100.98	102.06	99.913	105.36	101.05	103.85	102.36	102.91	103.67	104.51	101.53
108.04	108.29	110.51	115.14	109.17	114.27	114.68	118.9	107.52	113.32	113	109.75	109.61	109.79	113.28	107.6	110.36	117.47	112.17	113.33	115.2	113.84	109.21	109.32	106.7	109.81	108.2	105.97	110.7	107.46	111.97	109.98	110.69	112.26	108.64	110.5	110.13	106.64	113.87	111.08	112.6	111.72	106.53	103.38	113.28	112.99	108.48	106.1	111.29	109.93
102.57	104.71	99.702	101.12	98.776	100.73	106.07	110.05	107.5	103.83	104.94	105.29	110.29	106.22	101.65	110.77	105.56	104.27	102.04	104.26	102.28	104.22	102.9	106.01	106.3	103.65	98.249	104.99	106.61	100.49	100.5	103.25	97.045	103.79	107.16	100.6	110.84	103.2	102.72	108.48	109.22	109.2	97.983	108.58	104.3	104.93	106.69	103.09	101.89	103.31
105.88	109.68	108.57	99.23	108.18	104.21	108.73	109.86	103.17	98.783	98.946	103.29	102.18	108.32	111.37	102.76	102.35	107.72	109.47	105.98	111.67	104.22	104.3	109.71	107.87	103.09	105.74	106.61	103.89	110.43	104.35	107.55	105.14	100.47	102.14	111.02	102.01	111.03	111.59	104.62	101.26	106.33	97.852	111.45	104.35	106.87	104.3	110.97	108.95	100.91
108.87	109.97	114.24	109.32	118.7	106.26	109.99	108.03	111.94	117.18	112.18	106.77	113.85	108.77	103.97	114.18	106.12	113.83	110.54	114.52	116.36	106.19	112.31	114	109.9	105.6	117.67	112.27	103.92	114.4	116.48	115.08	110.08	111.01	115.38	108.35	112.63	104.11	112.36	103.27	118.5	111.21	107.59	120.95	111.36	116.83	109.1	112.81	113.74	111.75
105.7	107.02	108.42	103.96	103.91	102.61	108.39	102.91	108.21	106.67	106.64	106.7	105.91	105.91	104.18	107.16	108.96	106.24	106.43	103.88	106.33	107.77	103.23	104.95	103.75	106.53	105.58	103.44	111.83	109.39	107.15	106.9	109.66	102.32	104.61	101.98	107.97	105.33	109.07	105.27	106.23	108.77	112.99	104.69	105.78	107.94	106.62	107.23	106.79	105.14
107.06	107.39	103.1	106.58	109.46	108.93	107.4	101.65	106.02	106.23	101.53	103.14	102.78	102.97	103.14	103.89	105.16	110.53	103.75	104.06	109.26	107.03	104.79	101.3	101.81	113.28	107.48	108.93	106.89	103.82	101.79	105.77	110.9	106.16	110.01	97.265	102.06	104.88	112	104.66	107.63	105.47	102.55	104.4	102.94	105.44	103.19	106.3	112.67	113.41
106.05	107.97	106.02	104.82	109.06	107.6	105.96	107.32	107.39	100.95	110.33	102.88	107.8	105.78	98.303	109.51	108.98	104.56	104.24	105.81	106.35	101.26	106.03	104.31	110.08	105.42	108.7	107.19	109.56	101.32	106.22	103.73	104.57	107.47	110.88	100.25	104.39	105.33	107.5	107.44	111.03	103.91	103.91	102.63	111.34	102.33	108.61	98.922	105.89	107.08
118.81	115.57	115.03	117.55	117.86	124.93	116.96	114.42	116.1	121.16	118.1	116.06	118.5	118.16	121.67	114.38	114.21	112.33	112.57	123.09	112.6	122.92	114.46	118.79	119.82	117.05	118.46	117.95	116.02	119.99	119.45	117.11	120.49	117.74	113.46	112.4	111.68	119.64	116.79	122.12	122.52	116.32	116.7	110.42	113.96	119.22	119.3	114.78	111.75	117.68
111.11	113.61	112.18	108.42	111.71	116.09	102.43	109.76	113.69	114.87	111.91	114.66	113.79	110.97	111.32	110.62	108.15	112.87	113.33	119.02	106.63	112.66	119.5	113.92	111.65	118.02	113.82	117.41	108.74	110.37	109.5	109.92	109.39	108.13	109.58	112.84	113.12	120.12	106.08	107.9	111.9	112.58	115.17	116.19	114.73	113.81	110.51	107.65	110.13	114.88
112.34	110	104.63	107.98	102.25	102.56	106.34	107.4	108.4	112.49	105.31	110.58	109.22	104.8	104.41	107.69	106.81	102.7	106.72	108.04	110.19	109.81	106.16	102.17	96.707	108.35	113.39	111.65	113.9	105.95	102.78	99.268	102.65	98.151	102.55	103.51	105.91	107.29	100.69	109.39	104.54	100.65	99.37	102.35	106.04	105.3	107	103.61	105.78	103.74
104.85	104.3	104.94	102.54	106.4	110.27	107.17	103.37	107.95	107.79	100.77	110.1	107.45	109.85	104.48	104.59	105.04	109.56	102.88	105.31	111.84	99.51	106.74	107.24	109.5	108.62	109.07	100.48	106.23	102.21	103.61	101.34	109.62	106.33	100.36	107.57	107.73	104.67	103.96	109.44	104.23	99.789	106.95	102.77	102.45	105.04	107.9	102.91	107.43	106.2
112.24	112.24	107.48	106.48	111.44	104.7	104.47	111.49	108	103.05	105.23	109.25	106.96	104.4	104.13	113.64	109.28	109.29	102.6	104.89	106.67	105.38	110.71	114.84	108.11	109.06	106.31	108.72	111.5	110.99	102.28	107.74	107.22	98.256	104.48	108.78	111.1	108.99	110	114.05	106.31	106.64	103.45	105.82	105.66	105.55	109.39	103.5	107.47	104.53
91.932	100.25	107.28	100.3	99.056	96.616	104.51	105.97	102.9	100.73	100.68	92.189	101.1	104.88	101.26	101.34	109.34	100.83	99.507	103.06	96.506	99.596	102.28	103.57	103.59	100.44	95.924	104.52	97.708	101.07	102.35	103.9	108.18	101.82	101.39	101.89	96.562	99.501	98.666	94.843	99.278	98.474	102.53	102.01	103.83	102.99	99.939	103.35	100.03	98.061
105.24	105.45	103.98	102.23	96.262	105.37	103.27	106.28	101.79	106	105.54	101.26	98.661	100.92	105.67	104.12	101.44	102.06	108.2	107.39	104.47	100.85	103.64	105.61	104.61	99.827	105.43	105.43	101.24	108.39	110.25	102.48	104.58	98.987	111.24	102.76	103.06	111.22	99.904	102.27	101.5	103.45	102.76	102.51	100.82	100.66	104.24	108.27	99.954	108.89
113.47	107.17	120.44	110.87	113.17	108.18	113.51	110.94	119.54	117.17	112.76	116.87	108.84	112.98	112.19	114.31	116.13	108.2	109.24	116.42	118.02	114.52	111.57	108.68	110.53	116.1	113.58	114	112.31	117.89	116.31	107.08	109.54	111.62	109.13	112.75	111.5	114.21	111.62	108.15	108.3	110.29	107.7	108.22	111.28	110.73	109.06	111.67	116.16	108.92
96.268	98.402	96.826	99.103	96.615	103.6	108.65	104.95	91.986	95.316	102.35	103.54	105.64	101.07	96.742	99.909	100.19	101.66	102.8	100.86	98.928	100.84	99.357	94.963	102.14	100.54	101.29	96.27	100.77	96.847	104.61	95.817	104.99	93.673	95.721	104.42	100.19	101.82	97.605	98.978	98.675	94.792	96.808	101.37	99.111	97.257	98.893	98.71	97.454	96.58
104.41	105.19	112.62	107.12	110.85	105.94	103.79	108.94	107.37	104.73	110.41	102.6	110.42	103.03	102.46	106.61	104.66	108.55	104.52	95.25	104.53	103.11	111.93	103	106.76	111.93	103.39	104.54	108.44	109.37	106.7	110	103.77	106.79	100.05	109.9	102.56	105.06	108.18	108.16	107.17	110.52	104.09	103.12	106.75	99.904	104.24	101.84	102.83	102.78
104.57	108.79	113.03	109.75	111.33	108.95	109.14	111.98	109	109.48	105.46	114.93	110.86	110.5	115.92	109.26	111.62	106.41	104.32	110.29	107.37	104.29	112.55	108.51	106.6	106.36	108.84	105.65	106.68	110.41	112.35	111.63	108.83	112.51	117.15	107.93	113.27	110.96	111.71	111.39	104.63	108.73	109.15	106.65	108.21	113.23	116.92	111.57	107.44	109.9
110.37	114.64	115.69	111.94	106.17	109.55	108.59	109.09	108.55	111.14	109.9	105.53	114.21	110.23	109.85	115.76	114.02	108.49	107.07	109.46	106.37	115.74	116.94	115.09	115.59	111.78	110.31	105.3	113.55	108.95	108.03	108.57	106.77	105.33	113.46	104.88	112.6	107.02	113.36	113.56	111.09	110.84	115.37	112.64	112	109.08	109.05	109.22	113.04	106.86
100.5	107.25	106.45	107.69	102.97	108.73	106.67	106.65	105.93	108.68	106.23	102.65	106.16	114.22	106.94	102.89	109.83	108.61	107.02	105.05	107.15	113.64	107.9	103.24	105.43	102.04	108.49	108.27	105.24	103.66	112.99	110.74	106.56	108	98.298	106.89	105.29	111.01	105.94	106.48	103.45	108.3	101.1	111.05	103.41	107.36	106.93	98.517	112.11	109.17
116.93	109	107.3	114.98	114.82	114.69	110.69	115.44	107.64	106.44	113.53	110.5	115.06	119.16	111.27	114.13	110.65	114.38	112.61	112.38	115.98	110.18	112.37	114.06	119.24	109.01	112.3	108.72	115.43	113.28	108.17	107.73	104.54	117.12	106.41	114.59	103.88	105.47	111.12	112.01	114.23	109.29	111.16	112.03	117.06	109.24	112.4	115.1	114.57	110.49
100.62	101.26	100.22	101.88	101.93	102.57	98.913	100.98	101.42	96.652	99.667	98.477	96.9	96.744	96.215	100.39	96.781	102.98	94.444	99.492	103.2	100.44	97.192	102.58	101.24	95.033	106.57	102.15	109.27	97.988	99.927	99.327	107.95	93.753	102.48	106.4	101.61	101.55	107.12	101.56	105.35	96.201	99.266	104.67	103.98	103.32	104.93	104.18	103.06	106.06
111.72	113.21	110.85	113.22	115.91	108.22	106.34	114.27	114.54	115.15	119.05	116.26	116.8	112.88	114.55	113.74	117.74	112.32	106.45	115.56	111.2	110.43	113.14	117.11	118.47	102.43	111.71	115.86	118.27	106.59	110.81	107.25	109.33	112.25	115.5	113.92	106.77	109.94	107.99	109.26	117.09	112.26	117.03	107.69	111.75	111.93	106.45	111.12	112.36	111.67
102.56	100.88	111.71	109.2	104.71	109.8	103.25	102.48	106.37	105.18	110.95	95.489	105.75	106.94	108.11	110.68	103.5	112.7	107.04	103.62	101.17	113.64	102.97	108.56	100.6	94.3	105.85	109.18	109.43	105.52	106.58	107.42	108.31	107.76	102.94	103.37	102.15	107.86	104.43	108	101.36	106.79	103.94	101.22	104.86	101.48	99.118	107.55	105.5	103.02
97.606	100.99	100.89	100.86	100.66	94.751	100.13	100.2	98.247	100.15	101.55	102.13	100.52	104.96	100.38	98.385	100.37	96.284	96.469	101.34	104.4	99.485	101.49	98.758	100.75	101.19	96.783	102.71	94.819	103.63	101.76	101.55	98.269	101.56	99.048	94.536	103.84	100.19	95.503	95.343	105.98	97.746	98.396	98.181	104.91	102.63	97.589	102.25	104.96	98.145
110.06	110.7	115.87	111.52	106.57	114.26	116.69	110.1	108.58	111.64	106.44	109.34	113.77	109.82	112.3	112.83	110.74	111.75	111.22	110.07	107.3	112.52	111.81	115.25	111.19	102.69	108.36	103.27	109.02	114.26	116.56	110.5	114.24	116.5	109.96	108.9	111.44	108.18	108.97	110.69	114.54	108.29	109.57	114.2	110.37	114.74	112.12	119.23	113.04	114.32
99.688	101.96	106.58	103.54	101.64	112.8	108.65	102.55	103.19	103.08	106.16	108.63	111.18	107.91	102.91	101.65	105.67	108.91	101.07	100.88	106.16	101.26	109.27	103.74	101.21	103.03	101.16	111.74	110.62	103.45	106.19	97.026	106.78	104.71	105.43	101.46	100.29	110.39	108.44	108.6	103.88	102.15	103.06	107.84	103.44	107.35	99.475	102.46	103.6	108.92
112.78	111.38	109.95	113.37	113.8	107.03	106.71	111.5	112.58	109.55	109.8	116.66	121.84	111.27	114.13	115.84	110.87	111.61	117.89	110.17	106.56	113.54	111.52	116.69	118.63	117.37	110.99	107.71	114.34	110.96	116.13	111.19	115.86	113.5	107.28	115.93	113.84	114.14	112.33	115.24	114.02	109.19	107.57	105.47	112.28	111.87	112.61	111.16	116.13	115.31
96.766	97.611	97.35	103.51	96.232	99.171	102.46	102.76	102.07	101.24	100.01	102.31	102.14	97.585	100.56	101.43	101.14	104.37	102.37	99.077	103.1	102	101.96	95.204	105.43	101.74	97.552	95.37	97.35	97.949	99.585	97.187	105.23	95.776	104.18	98.219	101.65	105.32	92.88	99.621	93.174	96.91	102.77	100.21	103.44	96.935	97.842	98.692	99.485	99.913
105.93	98.419	103.72	101.3	109.6	106.13	110.39	99.837	106.44	103.26	104.14	109.03	100.43	96.852	100.87	108.07	100.96	103.89	107.34	108.86	103.48	107.8	100.87	107.29	107.43	108.08	103.53	100.37	102.75	107.15	103.15	101.47	108.02	104.37	104.17	101.93	106.91	104.86	98.91	106.29	106.23	102.45	104.25	103.07	109.6	107.07	108.11	105.18	112.91	107.65
113.8	104.8	108.38	107.94	109.19	112.39	107.15	102.35	102.78	107.49	107.38	111.89	113.91	108.43	104.14	106.33	104.36	109.03	102.61	108.26	100.84	111.01	104.4	104.37	98.313	105.48	108.92	101.21	109.88	105.14	102.5	107.34	110.06	102.18	103.15	106.13	104.54	105.56	102.61	109.26	105.41	105.05	105.07	103.99	108.83	106.44	103.56	107.94	109.61	108.12
101.86	105.25	109.15	106.28	105.83	108.31	111.16	105.17	102.6	105.45	105.95	102.41	112.72	105.03	106.04	105.25	102.03	99.984	105.76	101.1	101.89	110.86	108.88	102.65	100.9	108.07	110.15	106.28	99.913	108.58	106.61	109.46	110.47	107.97	106.08	101.64	109.33	103.67	108.69	105.3	102.01	113.04	101.65	105.01	108.66	103.55	109.32	102.02	101.31	103.47
105.46	100.48	99.92	100.74	99.624	105.71	100.01	101.25	98.959	99.35	104.19	93.846	102.86	100.01	97.226	102.75	97.064	95.78	96.333	99.8	104.91	96.321	96.69	103.91	95.577	99.863	96.151	101.61	100.74	96.326	94.036	98.784	98.042	95.671	100.3	101.4	99.876	97.354	98.3	96.311	99.111	106.1	105.13	100.79	98.19	94.431	98.592	99.066	101.59	97.112
110.99	118.86	116.75	109.58	112.83	109.72	110.39	104.09	112.54	112.42	113.95	116.2	107.43	118.94	113.57	116.72	114.48	117.3	109.59	111.74	111.93	106.38	112.4	110.85	112.85	114.03	116.81	113.99	112.82	113.25	112.17	110.04	110.61	108.4	107	109.63	108.38	114.66	104.37	108.69	112.77	113.79	107.95	107.15	115.04	115.92	117.61	112.44	117.02	115.69
103.83	101.06	99.451	101.04	108.12	110.22	113.24	103.73	102.4	105.11	109.74	103.45	104.06	106.86	105.49	106.58	107.59	112.3	107.88	100.71	103.09	106.85	100.77	107.28	106.52	103.96	103.81	103.55	99.484	100.82	103.15	105.4	101.69	104.23	106.46	107.57	101.98	99.83	105.57	104.88	102.07	106.42	105.5	107.92	109.73	100.93	105.21	106.97	107.05	104.8
109.14	106.91	108.88	108.9	112.24	111.6	114.41	109.19	109.2	108.93	115.67	108.11	107.86	112.76	105.47	106.9	110.78	111.44	110.6	121.29	112.6	113.14	107.44	110.52	107.81	106.79	109.84	113.08	106.75	108.63	112.86	113.68	114.95	108.71	113.52	112.6	110.96	110.24	110.68	110.33	113.66	105.55	109.68	109.15	112.81	111.15	107.37	110.58	119.2	105.92
107.79	111.43	104.02	104.46	103.23	106.33	106.68	105.63	101.44	109.7	101.72	105.26	100.04	107.67	103.91	98.916	108.06	101.33	100.73	105.19	100.53	108.11	105.38	100.98	103.23	99.674	101.2	101.49	103.64	101.94	99.909	105.03	101.3	105.12	104.33	104.76	100.73	106.01	104.11	104.52	102.72	102.24	103.22	104.5	101.85	109.88	104.42	107.74	103.31	105.92
110.98	111.87	114.98	105.13	108.67	107.59	114.89	110.53	110.47	118.81	108.19	110.74	109.3	112.52	117.89	102.8	115.05	108.53	103.36	109.54	112.24	112.07	113.48	115.78	109.22	108.31	113.91	115.03	114.64	110.75	116.34	116.09	113.33	110.75	107.89	114.54	107.05	109.88	112.29	110.63	106.03	115.86	112.71	112.06	107.97	112.07	110.19	111.02	109.69	112.25
104.3	110.84	104.59	100.05	115.21	110.92	106.78	109.6	108.93	110.79	117.8	108.35	106.84	110.63	106.87	113.26	110.18	110.78	111.49	107.51	113.42	106.35	108.72	108.93	116.3	115.02	110.27	110.88	110.27	106.59	103.08	107.08	110.86	106.39	110.42	110.12	107.95	110.47	117.53	106.84	108.76	114.24	108.78	111.93	110.44	106.18	110.17	113.4	109.93	102.06
99.735	110.19	108.07	102.83	102.1	103.47	100.09	98.892	99.482	103.17	102.21	106.62	103.71	106.47	105.33	107.92	100.1	113.63	105.41	106.85	104.2	102.57	104.1	109.17	108.02	111.05	108.93	110.25	103.5	106.3	105.34	104.53	102.07	108.64	103.11	106.18	104.44	109.04	107.96	109.45	108.19	106.32	103.45	98.081	108.28	109.03	109.79	103.7	100.52	101.97
106.34	106.32	106.37	106.81	105.98	107.1	104.58	107.01	107.34	105.54	109.19	106.56	111.11	107.02	103.53	100.63	106.61	108.83	108.06	103.05	97.689	107.06	103.98	109.41	104.94	104.82	108.59	104.55	111.23	105.37	101.19	107.33	100.68	108.71	106.41	109.67	106.91	108.13	100.79	106.02	109.14	108.48	105.17	106.29	107.56	103.2	105.87	104.88	106.82	100.77
110.25	103.96	107.71	105.17	106.7	108.2	113.31	111.82	104.91	110.43	107.01	105.26	108.48	106.43	104.2	116.02	109.65	99.45	104.26	106.67	107.77	108.18	110.58	105.13	100.24	105.18	106.46	107.24	109.7	107.21	104.74	100.72	107.09	104.9	102.69	109.53	106.29	111.74	108.96	111.48	107.15	100.74	108.48	107.93	112.06	104.72	110	106.14	109.07	107.56
103.63	104.8	102.66	105.12	105.75	102.39	94.804	102.91	103.74	108.28	104.28	103.43	101.69	100.47	99.481	104.51	109.52	99.341	98.591	102.42	104.36	105.71	107.94	106.53	105.34	95.757	102.35	105.93	104.25	102.22	104.64	100.77	104.46	99.673	107.39	110.8	101.96	108.32	101.67	104.08	103.04	108.83	103.32	103.28	104.89	98.399	105.62	102.51	99.255	104.53
110.82	113.99	112.24	111.51	114.32	111.29	116.64	116.82	114.9	114.92	109.62	116.75	116.96	115.87	115.62	112.1	120.23	118.16	120.58	119.35	113.25	115.9	119.34	116.13	121.91	112.42	108.94	121.84	120.61	109	114.66	116.7	111.79	109.04	116.77	115.83	113.61	114.8	116.95	114.34	113.03	120.01	115.71	114.52	116.92	110.51	116.31	113.81	115.02	117.97
122.9	119.83	116.79	120.07	119.88	123.42	121.4	115.32	120.28	119.51	109.75	115.73	118.97	122.67	114.98	111.36	113.66	117.22	123.98	115.9	117.54	111.98	115.29	117.18	119.03	120.88	124.64	124.42	117.77	112.53	114.02	116.36	121.3	112.41	113.73	115.09	118.03	113.44	113.71	115.38	113.42	116.3	114.2	114.29	120.19	120.01	121.17	115.23	119.37	120.88
106.53	100.65	107.9	103.57	103.03	101.18	101.28	111.34	111.48	102.16	108.27	98.185	110.28	107.61	110.59	101.62	104.2	100.75	102.23	105.46	108.84	113.43	106.36	107.68	109.49	104.81	100	100.13	102.77	107.45	111.47	99.027	99.826	100.6	104.39	110.17	104.56	103.92	108.44	103.92	107.36	105.67	100.69	100.38	109.39	110.27	110.04	104.96	99.789	102.89
105.43	106.65	103.14	112.25	104.37	108.64	112.49	114.54	116.43	110.83	109.33	106.92	108.81	107.29	111.3	112.72	114.03	115.42	109.54	111.8	117.8	115.12	111.82	111.68	114.84	108.1	105.34	109.55	101.91	113.82	106.46	107.68	109.64	114.01	117.74	109.51	111.86	103.87	107.06	116.38	112.07	116.83	110.1	101.44	107.58	112.59	110.69	113.44	108.27	114.8
112.48	109.29	113.53	116.14	114.19	109.53	118.83	107.14	115.07	109.78	114.06	115.84	112.53	113.39	114.25	115.92	111.05	112.69	111.55	109.79	108.58	115.09	106.55	111.44	107	109.01	118.16	111.79	114.28	113.14	112.45	110.37	113.36	111.96	113.21	106.92	109.32	115.21	115.87	110.13	110.45	116.51	111.51	117.8	114.09	113.96	112.06	108.17	116.77	114.21
108.49	109.19	107.27	105.81	103.49	108.69	101.67	112.33	108.54	109.17	107.63	105.93	109.43	101.98	103.48	103.34	110.84	107.83	108.44	107.43	109.49	99.195	104.49	101.29	103.97	105.7	111.94	101.43	109.4	113.13	107.02	108.89	109.05	104.62	105.12	101.95	108.79	99.982	108.34	104.67	108.36	106.43	110.33	110.76	99.338	103.95	101.44	107.71	108.13	107.61
109.68	103.98	106.48	106.22	105.85	103.23	106.24	101.92	109	108.39	105.89	101.48	107.2	106.46	106.07	115.51	104.51	108.09	104.17	107.11	103.4	101.08	99.069	111.31	101.58	103.24	106.14	105.43	101.16	101.73	100.87	101.11	104.16	103.78	108.93	108.11	105.57	107.75	109.38	104	104.99	107.52	106.21	100.44	105.36	105.16	108.87	104.7	103.33	100.59
108.56	98.009	104.89	108.67	107.81	107.86	109.76	104.88	108	106.63	104.39	110.11	108.7	108.76	101.11	99.502	100.8	106.98	110.99	107.37	109.14	105.33	101.88	101.67	105.91	102.12	105.52	109.95	105.83	107.61	110.63	104.02	102.24	112.58	107.31	109.49	103.94	108.95	109.74	105.89	108.7	103.44	106.13	104.26	108.08	108.23	106.66	103.88	107.63	104.57
108.08	104.99	104.3	105.33	112.38	104.51	108.11	105.39	106.17	105.95	107.93	106.23	105.7	107.21	111.16	106.6	105.65	102.93	106.78	108.28	111.49	109.6	106.49	109.71	109.76	106.56	107.28	106.15	110.36	103.28	107.51	108.17	101.04	103.04	101.43	102.63	108.26	109.84	104.52	111.39	109.9	107.89	109.87	102.87	101.99	109.79	113.24	112.51	109.31	108.39
107.65	105.09	106.26	100.32	106.48	104.54	103.4	106.97	105.06	104.66	107.95	107.07	104.35	109.28	101.54	112.55	112.13	102.86	102.19	103.34	104.92	107.97	102.51	108.55	102.57	103.62	106.63	111.47	106.47	102.52	103.55	106.4	105.03	104.52	105.3	106.15	103.77	108.19	105.8	106.22	104.48	99.987	102.29	109.56	103.83	111.49	108.5	108.79	100.45	106.63
113.24	105.86	117.74	116.73	111.49	117.64	101.65	108.1	108.89	117.58	109.99	112.72	108.58	107.72	110.26	101.11	109.42	106.72	112.55	120	106.13	109.11	113.06	110.4	117.33	110.41	110.98	106.58	113.16	106.1	107.28	111.44	106.23	111.08	109.34	106.98	109.6	106.75	110.67	110.3	107.3	114.31	113.31	110.39	110.76	109.2	106.27	111.99	109.94	112.72
99.94	104.04	102.95	108.45	101.43	105.49	107.04	103.41	103.43	107.69	108.42	108.8	104.06	108.5	106.63	100.46	108.43	106.91	107.52	109.15	108.61	108.39	102.73	110.61	109.14	104.26	101.51	107.67	102.69	109.95	99.13	105.51	97.278	107.19	107.48	102.19	106.52	105.54	102.19	109.86	110.28	106.23	107.7	105.06	107.81	101.4	104.87	106.92	104.08	108.17
99.843	100.02	93.368	104.32	102.65	104.73	97.787	104.48	100.95	102.49	105.62	102.4	98.588	107.38	104.03	95.836	104.03	100.06	100.37	101.43	100.68	97.582	97.606	97.132	95.711	96.717	94.756	99.544	95.679	104.62	105.28	105.22	99.415	98.573	99.444	100.74	101.99	105.67	97.251	98.957	103.21	107.86	107.35	107.41	102.23	98.462	104.06	99.299	104.02	104.27
103.45	101.79	101.93	106.4	107.64	102.68	107.54	106.26	107.59	105.89	106.53	105.27	107.52	97.284	110.6	110.1	107.65	106.36	105.35	111.82	103.12	106.79	101.25	112.14	106.98	108.33	106.66	99.544	110.35	104.49	111.7	103.58	109.69	111.77	104.39	104.51	103.59	99.221	110.21	104.87	111.35	110.2	104.65	110.84	107.2	107.69	102.58	104.27	105.49	108.15
105.23	115.79	110.33	110.21	111.25	114.4	116.79	112.58	114.26	113.12	114.74	118.7	113.37	119.55	110.02	113.91	110.75	112.3	116.37	113.41	115.99	106.01	113.44	109.6	114.83	110.02	108.51	112.66	111.99	110.09	113.34	112.1	110.88	115.67	113.75	117.93	113.27	109.39	110.29	113.49	109.34	112.91	112.76	122.04	113.89	114.92	114.65	115.57	107.55	114.55
115.63	108.24	106.52	114.13	118.64	113.75	114.94	109.28	109.45	108.1	110.68	116.42	115.48	113.27	111.68	114.54	108.77	107.39	109.01	106.35	112.01	113.68	112.84	107.51	109.62	110.98	109.33	113.42	112.99	108.7	111.75	110	119.06	107.74	111.47	111.18	110.19	112.93	120.43	112.46	107.13	107.66	105.76	108.99	110.81	113.96	108.96	107.06	109.61	109.97
105.46	104.09	103.04	100.48	109.33	111.28	100.67	109.61	102.83	100.88	110.65	105.26	108.97	105.04	100.8	104.85	105.72	104.26	108.49	110.05	106.59	103.08	101.1	99.634	104.79	104.12	105.81	110.75	109.2	106.07	100.19	102.5	102.14	106.9	105.77	106.64	109.59	105.92	108.54	102.77	105.47	106.93	107.37	106.66	99.581	105.72	103.84	102.52	104.88	99.966
117.54	109.49	112.02	103.62	107.49	118.92	112.97	108.09	117.15	115.98	118.21	113.78	111.11	110.52	109.95	117.61	109.9	113.78	112	108.83	107.69	106.91	108.78	117.24	111.63	111.84	110.25	110.98	109.36	110.4	107.92	104.73	115.24	117.53	112.16	118.21	110.06	111.19	113.83	110.28	114.9	108.55	107.33	110.32	106.76	115.89	105.55	116.48	110.97	112.38
111.91	116.85	109.64	112.46	111.74	108.33	112.34	113.95	113.43	110.18	107.36	106.52	110.73	113.71	115.69	111.42	117.87	107.74	107.66	106.84	113.98	107.59	106.87	108.19	113.99	113.59	112.5	114.26	116.08	114.39	107.15	110.43	111.89	112.6	117.84	109.63	111.78	107.19	114.65	106.93	110.38	110.68	111.12	111.86	116.82	101.6	115.06	109.45	109.91	114.84
103.47	100.54	103.89	111.1	105.52	107.6	103.98	102.89	104.01	107.88	109.64	98.3	111.59	108.16	105.16	107.09	102.27	107.38	107.1	102.76	104.65	112.25	104.08	102.46	105.02	103.01	98.071	107.21	115.48	112.75	101.71	108.61	105.98	102.13	109.06	103.74	112.75	108.89	108.35	106.54	100.68	105.63	113.83	105.98	110.98	107.41	104.99	105.22	104.11	103.02
101.47	100.83	105.39	103.56	106.88	96.965	102.31	101.17	107.1	106.37	107.48	104.92	107.21	104.1	103	104.69	104.88	107.02	103.87	102.59	110.74	104.45	101.1	99.953	99.674	108.28	106.43	103.43	108.68	105.28	103.91	107.26	106.74	102.57	107.61	101.9	101.55	104.26	105.33	102.5	108.16	109.03	101.86	108.32	106.86	105.19	104.24	106.25	107.4	102.32
107.78	109.99	107.27	112.1	112.55	108.95	105.94	114.89	117.85	109.8	107.48	107.73	110.71	114.46	109.34	104.24	110.23	110.44	107.54	107.82	110.5	113.61	111.86	118.31	110.3	109.86	109.03	113.12	112.42	113.23	116.42	103.14	106.5	114.27	109.2	117.07	110.18	106.33	113.04	110.35	114.75	110.66	107.57	108.55	109.93	108.24	108.47	107.46	112.3	110.4
109.45	100.97	105.09	112.45	113.21	107.17	107.54	105.77	102.31	102.93	104.71	101.66	103.07	103.85	108.19	100.01	101.26	101.14	100.84	114.79	103.2	105.52	111.17	106.97	99.328	101.14	102.22	109.87	108.93	100.99	105.14	107.53	99.965	104.39	101.35	109.34	104.67	108.2	103.79	99.129	111.8	112.12	109.34	106.95	114.02	104.63	106.62	97.651	106.36	105.1
101.76	107.8	104.63	101.13	110.34	110.13	105.1	105.21	100.89	101.69	105.46	103.47	110.2	103.87	109.15	101.23	105.36	106.07	106.71	104.61	105.98	108.43	102.41	102.19	101.03	105.75	109.24	102.83	108.28	100.72	111.86	111.63	101.3	106.33	99.348	109.03	106.32	105.95	108.89	110.18	105.43	104.28	104.7	110.16	112.14	102.39	105.93	107.01	111.32	107.07
106.15	106.64	102.33	100.8	99.854	96.156	100.41	99.014	92.37	101.92	101.67	98.842	102.83	101.99	105.6	97.942	98.812	98.057	96.304	101.68	98.408	96.854	102.9	99.603	96.492	100.95	97.676	98.511	102.35	99.525	101	99.966	95.122	95.299	103.55	104.04	101.13	99.76	102.59	97.117	99.098	104.56	100.8	96.576	95.568	98.469	96.012	99.724	102.92	102.37
109.02	106.59	104.78	102.88	108.75	102.59	109.63	108.97	102.87	106.4	111.15	102.91	105.15	109.87	104.7	114.3	106.19	107.78	102.89	101.52	102.56	107.93	108.32	107.05	100.33	107.23	102.88	102.57	104.75	106.79	105.75	103.25	109.56	106.93	105.65	113.11	109.14	107.81	105.63	102.09	103.69	110.33	105.02	108.46	100.68	107.16	104.84	104.86	110.9	105.27
97.832	109.61	97.599	105.12	99.52	102.79	105.71	100.12	96.366	97.169	99.602	99.334	100.97	101.98	103.36	99.863	98.058	102.85	97.404	95.672	103.29	100.34	101.79	96.906	103.65	106.33	103.62	97.826	106.3	100.4	107.87	100.88	108.7	106.33	98.952	103.66	99.86	100.76	96.884	97.914	97.498	105.79	93.856	95.346	98.218	99.808	97.087	95.331	100.9	97.139
110.1	115.61	107.62	107.97	114.22	118.58	118.26	107.78	105.86	109.31	105.91	106.55	107.18	113.28	112.45	112.29	108.13	107.04	113.75	113.24	107.82	110.45	114.93	104.09	118.3	108.15	112.09	110.86	110.26	111.1	108.17	111.44	109.96	109.27	112.52	114.42	116.13	108.03	113.19	112.47	106.7	111.51	117.64	105.34	109.05	120.21	110.81	110.65	114.18	113.22
102.95	93.8	96.764	97.502	103.73	94.34	96.944	102.45	107.67	101.05	107.91	96.01	105.83	100.5	103.98	93.927	95.799	102.61	98.508	102.71	100.55	95.096	92.6	96.407	99.54	98.263	99.802	100.09	93.628	102.21	98.958	99.31	99.277	94.037	108.73	91.484	99.109	97.734	104.47	100.68	99.11	102.03	101.69	100.6	104.49	96.544	100.62	104.25	94.335	98.363
109.45	104.38	110.44	102.42	104.16	107.95	98.986	102.33	107.79	103.81	107.7	108.24	100.26	99.603	99.79	111.83	104.74	103.14	109.67	105.55	100.17	106.44	97.295	108.31	103.25	103.79	105.7	107.73	112.13	104.86	105.67	110.9	102.49	109.38	104.01	107.71	103.39	104.72	107.53	103.09	103.94	104.92	99.937	104.93	110.29	108.68	105.43	109.87	104.79	105.87
117.92	112.87	114.02	108.08	115.25	109.28	110.2	110.86	117.51	115.23	112.34	115.16	111.48	110.73	114.01	110.17	112.73	115.67	114.02	120.75	115.72	115.6	118.61	112.84	112.18	113.14	113.09	112.42	113.15	106.81	110.71	112.2	106.64	110.81	111.86	111.45	107.98	104.88	113.73	110.76	112.54	114.25	111.61	109.9	112.54	110.77	106.91	112.09	111.16	110.54
108.41	108.36	105.42	109.58	108.12	103.58	107.67	108.04	105.46	109	105.81	108.67	102.48	104.99	104.58	102.26	101.92	106.92	109.47	103.9	107.59	102.12	101.26	106.94	107.54	105.34	105.08	105.1	111.33	107.2	104.55	103.01	109.52	110.77	110.16	107.05	107.83	111.68	107.87	101.26	107.01	106.79	109.41	109.69	111.85	104.22	109.72	110.64	107.12	113.49
112.09	105.94	109.4	111.57	111	111.87	117.05	110.28	117.35	113.65	110.33	111.12	110.38	114.73	112.48	116.84	113.35	115.1	111.62	111.09	110.19	111.67	111.78	111.7	107.52	112.22	114.39	119.34	112.41	114.03	114.9	115.57	112.37	112.91	109.68	112.79	111.66	112.01	107.25	110.05	110.38	111.71	111.58	111.74	114.71	111.74	113.48	112.35	107.9	108.67
106.27	100.42	99.202	97.116	103.68	110.45	113.18	107.57	104.44	99.982	110.93	105.64	103.91	99.06	109.32	105.72	104.83	106.86	113.11	105.41	106.29	110.65	102.98	105.47	105.67	100.39	108.59	105.36	111.01	107.19	105.66	108.73	113.52	104.52	107.69	112.67	101.46	106.34	101.61	103.67	108.28	106.38	111.74	110.49	109.64	103.37	107.59	109.59	107.09	107.35
110.4	105.83	106.68	102.33	105.47	104.88	105.98	103.81	111.62	104.67	108.03	103.92	107.92	113.71	104.55	100.78	103.71	101.18	103.13	105.04	104.62	104.6	106.24	107.3	108.58	108.24	101.18	106.58	104.37	110.18	108.82	106.86	112.56	109.06	107.43	105.31	106.22	107.72	104.03	103.02	110.3	109.89	103.08	100.95	103.35	102.3	104.23	106.07	104.58	111
97.661	97.493	95.115	98.438	100.34	100.33	99.929	99.998	94.51	99.261	101.22	106.56	98.619	95.983	98.551	98.549	102.53	99.623	97.231	97.931	102.48	100.49	94.795	100.95	102.96	98.141	100.47	99.413	102.02	99.767	103.43	103.49	102.54	101.69	100.54	97.311	103.24	102.03	98.561	98.735	106.17	97.764	99.028	95.156	99.099	95.982	99.168	97.924	98.105	94.024
102.61	106.35	108.15	108.18	102.25	106.51	106.59	114.15	109.6	102.71	112.46	101.17	105.87	106.85	110.67	100.97	106.54	108.54	113.25	105.59	107.74	101.72	107.53	109.46	105.93	107.63	101.78	111.37	97.977	111.28	103.79	105.45	99.825	106.15	109.65	102.43	107.8	112.43	108.37	107.61	114.99	106.65	109.66	102.33	107.23	106.4	104.36	110.09	105.63	102.12
98.375	102.46	97.721	90.376	103.11	93.973	93.732	99.497	99.005	98.674	100.03	100.41	98.156	96.399	99.225	95.774	100.8	99.446	99.463	100.34	96.046	104.16	104.24	103.72	98.139	96.812	95.158	101.69	104	93.101	99.863	103.05	98.341	99.557	100.85	98.096	101.61	97.437	103.19	95.628	96.45	102.04	97.888	101.92	104.66	99.665	97.77	103.78	102.25	94.939
114.04	112.73	110.56	119.53	114.15	113.63	109.04	113.02	108.53	118.85	112.08	108.96	112.68	109.58	114.18	107.55	119.17	110.13	109.63	112.35	111.16	111.24	112.86	108.69	111.6	115.07	107.38	113.99	111.74	110.87	113.95	108.73	112.61	111.18	109.86	110.64	112.95	109.02	112.09	114.42	113.53	105.38	110.63	111.9	107.63	118.93	117.87	114.36	113.31	110.47
101.36	99.848	101.98	101.7	96.775	101.47	99.629	108.57	97.05	95.53	102.73	103.74	99.625	101.57	99.067	103.01	97.582	89.291	103.04	97.36	106.24	106.87	100.79	96.624	92.362	100.73	98.591	98.413	94.778	97.402	104.56	101.67	105.61	99.263	102.37	101.46	103.01	97.346	94.311	95.772	101.41	98.136	98.122	101.59	103.74	97.074	97.782	92.924	99.148	104.41
111.19	108.89	112.33	109.27	115.37	109.16	108.77	111.22	107.36	109.21	110.71	112.39	105.42	110.47	107.99	107.6	108.26	115.29	115.61	107.41	105.35	112.12	114.36	111.76	108.93	111.98	117.11	113.04	108.33	110.62	111.65	113.79	107.49	106.73	109.45	109.99	110.37	112.41	111.24	114.99	114.26	105.6	111.92	113.9	113.52	111.25	110.96	114.26	107.89	109.32
112.5	117.26	111.43	104.08	111.19	107.61	108.37	106.25	112.52	115.79	108.16	110.78	115.87	113.93	111.77	117.58	111.74	114.81	114.31	111.27	110.8	112.55	107.66	112.74	113.91	114.02	115.68	112.11	107.17	114.99	111.58	112.75	111.8	109.06	110.31	114.67	106.92	112.25	114.13	113.22	113.74	112.41	112.33	109.51	107.65	111.73	112.57	109.09	114.46	110.93
112.58	117.02	111.22	112	104.39	112.84	118.44	114.99	112.76	107.12	113.77	116.24	111.93	117.31	110.18	112.47	107.39	116.42	112.3	108.81	108.3	118.28	114.7	116.26	105.45	115.38	114.22	113.19	111.63	109.15	110.32	113.73	105.88	111.1	115.51	111.99	112.37	109.23	112.7	114.81	116.54	113.34	108.68	108.72	107.41	112.1	108.71	111.37	110.16	109.84
104	102.38	103.32	103.7	108.38	104.18	106.08	104.6	113.75	102.77	102.24	104.11	107.33	107.8	106.38	109.1	97.846	110.41	109.42	105.72	102.21	102.71	105.23	105.96	108.56	104.14	107.78	105.3	103.84	108.35	108.71	106.67	107.45	102.07	101.33	102.85	109.29	102.36	107.16	104.57	105.91	105.61	107.54	105.54	97.724	108.98	106.78	102.98	106.25	103.54
98.051	104.9	106.37	107.17	99.072	100.81	102.69	98.567	107.11	98.242	102.43	102.65	105.86	104.87	102.76	107.2	106.43	104.43	101.88	107.13	105.34	112.68	106.27	101.18	103.56	103.17	104.13	112.8	108.88	107.7	109.3	105.46	107.03	101.89	109.82	106.83	101.67	102.47	102.03	104.83	104.95	104.67	103.4	102.16	108.18	102.6	108.42	106.58	107.29	104.67
109.22	117.5	113.37	106.88	109.92	107.61	119.27	109.69	110.92	111.3	106.37	111.38	112.84	116.3	117.95	115.61	109.07	113.18	115.34	112.54	114.47	114.93	111.08	112.03	109.62	108.32	115.29	110.07	113.11	113.55	114.45	109.19	107.48	113.65	111.58	113.1	114.37	111.2	108.11	106.68	111.76	114.68	113.88	107.81	111.3	111.75	114.74	115.82	114.99	111.43
115.93	111.66	115.3	108.36	111.21	107.41	119.65	111.3	114.93	116.64	103.32	116.56	103.35	114.23	111.94	114.16	112.93	112.02	114	118.97	118.15	114.42	109.66	122.59	110.56	112.43	114.24	111.48	112.95	107.05	109.15	110.44	114.31	117.06	113.15	115.14	117.14	113.16	111.39	112.9	116.41	113.74	113.48	111.9	112.29	108.06	110.59	109.83	113.56	114.19
112.91	110.63	112.22	108.12	110.08	110.51	108.42	103.32	109.93	112.21	112.47	114.72	108.96	107.46	108.41	113.33	107.52	110.76	108.68	111.96	106.01	117.26	115.23	110.89	110.14	110.12	111.04	111.11	114.15	108.07	116.77	112.21	112.77	108.19	111.4	110.16	110.25	106.11	107.04	110	110.62	106.58	114.17	110.25	108.65	111.58	115.12	112.68	108.35	109.41
[truncated: 150 more columns]
