# Supplementary material for: Genetic dissection of main and epistatic effects of QTL based on augmented triple test cross design
Source: PLoS One. 2017 Dec 14;12(12):e0189054. doi: 10.1371/journal.pone.0189054 (PMC5730204; doi:10.1371/journal.pone.0189054)
Supplement: S8 Supporting Information — (ZIP) [file pone.0189054.s008.zip › z4_700_0.2_5.csv]

116.43	123.78	109.64	115.43	117.07	113.06	115.69	105.87	112.13	115.02	105.07	105.86	104.93	116.8	119.47	103.17	109.51	116.58	116.73	104.93	111.46	113.41	109.11	116.14	114.79	108.09	106.48	114.27	103.77	112.84	112.07	108.93	105.95	115.25	118.67	109.65	109.87	110.75	109.82	113.01	107.86	115.32	111.82	128.62	108.59	113.52	112.6	114.75	110.36	109.83
108.43	101.43	104.09	96.501	96.941	92.675	101.78	105.4	96.447	102.22	98.403	97.673	100.39	102.76	93.692	97.348	107.16	108.57	104.56	91.255	95.6	105.81	100.69	96.913	98.658	100.97	101.31	92.444	94.613	99.774	97.531	103.2	99.961	93.624	97.588	107.19	89.109	99.687	94.803	97.984	101.99	98.572	96.39	101.92	99.27	95.422	103.5	99.464	95.452	105.86
107.68	107.95	115.89	111.42	98.97	98.764	108.42	100.2	98.778	101.32	107.19	104.38	106.04	99.868	102.64	102.87	107.2	99.618	107.71	100.82	110.96	106.52	110.45	106.44	106.4	113	107.72	101.89	99.951	97.157	103.02	106.33	110.9	107.16	109.36	107.88	96.391	108.35	109.97	106.23	109.38	108.47	106.98	110.72	109.91	106.68	109.65	101.49	109.05	105.11
97.606	106.18	98.447	102.95	105.5	108.57	112.13	107.92	115.15	107.73	113.88	105.24	118.48	108.43	106.86	100.84	99.341	103.58	114.06	102.25	99.466	96.969	112.38	97.587	96.405	106.11	101.75	104.78	109.11	103.6	111.82	109.33	101.67	98.702	103.69	107.09	101.43	114.02	108.33	100.9	113.76	102.34	115.17	95.319	112.74	100.26	102.55	113.39	106.44	106.38
98.05	110.89	112.33	107.32	106.95	105.52	105.63	110.06	110.01	102.82	113.67	101.51	98.199	103.98	99.982	110.61	111.75	107.57	103.88	103.84	107.1	107.47	102.84	113.47	101.01	106.47	110.25	107.71	110.82	111.3	108.76	113.53	111.69	105.31	105.87	109.48	107.71	106.96	106.54	108	104.92	106.5	101.52	111.5	93.607	114.1	109.3	104.67	99.321	103.16
96.442	97.433	97.787	104.16	98.839	110.53	94.506	92.995	100.06	93.37	101.15	101.81	101.79	94.342	103.06	99.295	93.793	107.42	97.444	101.88	94.944	92.419	100.45	100.14	104.69	101.12	99.112	111.2	93.761	96.692	109.51	99.021	100.1	103.87	98.435	92.256	98.033	100.32	99.823	99.903	103.16	96.022	100.76	104.93	102.01	98.273	112.43	97.286	99.648	100.03
100.09	98.908	98.978	98.808	92.786	98.184	107.13	100.28	101.33	99.767	111.4	99.54	91.286	95.07	96.697	98.493	99.807	100.63	97.906	111.98	93.119	103.45	106.14	102.92	96.961	103.44	101.07	97.93	96.422	103.78	113.47	103.79	105.39	99.697	96.088	103.26	98.326	100.4	96.266	101.64	100.19	106.73	102.93	96.214	99.792	100.14	97.584	99.296	99.989	95.296
106.4	94.802	94.604	91.129	89.096	102.8	98.507	104.63	102.35	102.14	102.39	103.68	107.36	99.915	94.039	108.05	88.597	90.771	101.07	101.74	105.69	105.83	98.955	99.562	103.06	96.506	100.43	102.35	95.085	103.03	86.895	100.35	103.12	102.01	97.911	99.199	104.07	92.471	105.06	106	97.916	109.2	100.02	101.12	91.333	103.02	99.802	94.391	96.167	97.149
98.895	107.23	105.75	96.204	102.46	104.66	108.45	105.95	101.68	107.36	102.18	104.7	106.63	108.67	105.4	105.42	99.099	112.44	98.175	106.89	105.95	101.66	98.379	102.71	96.522	104.81	102.32	98.886	93.51	98.992	99.482	104.78	100.33	104.76	110.06	100.87	91.835	100.02	101.44	110.77	108.99	108.03	116.43	105.74	114.08	98.71	106.45	114.41	103.05	116.44
97.263	97.154	97.968	98.809	98.842	91.818	114.18	92.877	102.81	100.49	105.31	106.24	113.11	96.984	104.94	99.638	98.708	108.13	107.85	112.8	100.43	102.64	100.02	92.897	100.28	105.75	98.109	101.71	114.99	99.563	98.427	105.41	95.66	99.841	97.238	100.71	112.29	102	96.322	96.423	101.27	98.273	100.14	103.03	92.72	108.95	100.84	109.39	98.466	103.39
122.15	113.97	114.84	116.44	111	107.06	112.54	123.43	106.76	120.59	110.22	114.3	112.19	116.72	122.62	121.03	108.65	113.49	101.57	108.61	114.68	117.39	114.46	113.22	116.6	118.53	117.55	114.25	123.97	122.44	115.69	111.16	108.88	116.02	100.9	104.99	113.55	118.17	110.19	109.47	113.34	115.69	114.46	123.74	114.16	104.41	114.56	110.17	117.05	111.84
115.01	117.49	113.38	121.91	101.65	112.29	112.32	111.62	110.91	119.09	112.32	110.7	107.29	112.6	115.71	122.62	118.26	112	119.91	105.96	122.87	113.34	108.19	118.44	109.11	114.55	115.62	106.89	120.2	113.43	115.33	116.15	110.17	102.91	110.47	116.37	111.43	112.14	112.52	117	112.24	118.17	115.85	116.15	114.3	106.24	98.542	113.99	116.26	107.15
112.22	115.82	111.87	103.68	111.69	117.7	103.35	113.03	105.8	109.99	117.89	112.1	100.46	113	109.08	114.35	121.59	106.54	109.22	109.24	103.86	111.44	110.61	116.46	110.17	106.14	121.16	99.256	103.03	114.13	107.88	107.61	109.85	102.38	107.26	101.06	114.46	112.39	118.28	103.05	111	118.14	110.91	108.27	117.06	118.23	112.48	102.64	113.07	118.89
115.24	101.79	113.72	111	118.73	102.62	105.74	106.02	107.52	113.16	115.83	105.47	116.97	118.83	120.86	116.55	109.36	115.9	109.19	113.41	107.65	111.28	114.45	98.366	109.49	111.51	115.49	113.54	111.3	115.77	112.52	112.23	117.68	113.54	103.25	117.91	113.53	103.74	107.35	108.83	112.78	121.08	111.05	120.52	108.84	114.03	117.48	113.63	106.15	110.91
108.11	101.23	117.64	111.25	109.21	102.54	100.77	108.3	106.6	109.15	107.42	103.22	107.27	108.91	109.97	105.26	112.24	104.93	113.68	107.36	107.26	103.87	118.28	101.78	108.67	114.13	105.64	103.03	104.88	109.62	106.42	108.73	111.82	107.02	115.25	110.57	101.71	103.26	102.41	111.09	107.4	101.5	103.26	108.82	111.53	111.17	103.16	109.84	113.59	107.03
111.93	110.63	107.69	112.86	111.53	109.15	106.64	115.25	111.72	110.47	112.9	110.19	116.62	104.61	107.51	105.86	115.32	105.65	114.78	117.19	107.77	110.89	109.4	108.04	104.91	103.52	103.23	105.11	105.67	100.15	108.67	113.92	108.9	106.62	108.63	120.56	114.63	95.367	107.6	106.08	114.32	109.62	119.42	111.26	112.99	109.89	107.84	111.09	108.56	108.62
93.657	104.92	104.09	104.06	104.18	106.24	96.744	111.28	98.816	111.06	113.9	105.9	105.79	104.65	105.73	104.02	98.86	104.19	113.74	104.87	104.89	100.92	107.45	107.28	102.02	93.181	93.433	106.87	112.44	102.66	103.14	92.695	103.03	103.03	103.81	110.46	99.967	104.53	105.99	97.219	107	112.25	105.5	109.06	100.94	106.52	107.65	102.03	108.54	100.25
111.39	99.501	105.47	108.74	101.5	96.038	107.53	105.98	112.79	113.62	108.83	104.43	106.45	107.42	106.37	106.39	106.44	108.67	99.096	105.27	103.47	104.18	102.06	105.68	98.011	96.855	109.04	105.89	113.76	109.81	109.57	101.52	106.54	107.69	99.506	97.377	108.21	109.42	104.06	109.08	102.68	110.12	107.51	108.46	105.94	104.59	109.46	103.56	106.27	105.38
108.25	101.9	101.57	96.452	108.22	112.61	106.9	107.45	102.02	107.48	110.92	108.51	104.27	115.71	98.35	102.17	106.52	107.8	109.24	105.6	97.851	102.12	103.76	105.67	107.94	105.22	104.38	110.82	108.58	98.65	100.38	92.637	109.87	111.87	112.92	112.28	106.34	101.66	107.72	106.04	102.01	107.43	101.54	95.665	112.59	100.66	110.3	96.349	90.18	103.65
104.08	97.955	99.16	106.45	112.77	113.63	106.23	111.95	101.52	112.75	109.93	103.29	106.02	107.17	104.98	111.29	104.12	102.71	105.04	104.45	108.52	99.878	110.9	117.54	101.53	98.187	100.96	108.58	102.48	98.942	112.38	102.35	106.49	107.34	112.2	104.41	106.42	116.48	106.86	104.31	103.2	101.78	97.287	102.46	107.6	112.79	107.64	106.87	105.84	94.528
105.04	112.29	100.92	103.36	121.72	106.14	115.89	104.32	105.58	124.1	116.08	112.8	100.72	113.23	117.79	119.04	110.28	107.6	118.26	117.86	105.45	106.69	120.51	109	111.27	113.26	115.98	111.16	114.16	115.44	111.98	107.19	115.46	109	119.08	111.45	119.25	113.14	110.21	110.29	126.25	111.54	107.41	120.48	112.17	114.47	119.33	111.21	111.37	111.65
101.45	99.076	92.358	100.4	100.13	107.54	109.64	98.356	99.033	104.77	106.67	99.558	99.528	102.51	90.711	92.173	99.899	110.89	103.43	101.91	102.41	103.39	101.26	104.8	104.24	98.652	101.12	99.08	105.13	106.64	104.16	108.34	98.102	106.5	105.32	106.36	101.15	105.16	103.33	102.19	113.59	101.87	106.22	107.55	110.97	109.32	103.32	104.88	103.59	104.79
101.35	97.118	96.956	103.59	105.08	100.14	105.66	98.93	90.145	97.756	102.43	104.12	96.8	109.11	99.691	86.866	103.06	101.85	101.24	108.58	98.345	95.504	92.914	99.001	104.94	106.19	92.111	94.966	102.3	95.783	98.245	101.4	98.413	93.024	104.22	104.71	103.17	94.895	101.6	98.447	97.803	94.874	99.423	100.8	96.308	105.79	99.358	90.689	87.275	97.478
102.16	96.771	93.875	92.978	97.384	106.31	107.52	101.41	99.448	101.9	98.986	94.959	103.6	100.44	102.28	106.6	99.451	104.09	104.71	97.5	94.722	91.833	104.24	99.498	102.71	100.94	93.317	101.61	100.38	94.447	96.491	99.25	95.836	89.614	104.18	103.35	95.735	89.664	95.899	92.927	106.59	104.42	95.251	98.082	107.37	98.328	102.68	100.05	99.974	101.17
112.12	104.68	92.836	95.238	96.925	97.367	103.89	107.95	107	107.71	97.503	112.78	99.859	101.06	106.4	102.28	102.25	110.66	102.6	101.22	100.95	107.78	108.18	92.455	95.006	105.04	106.61	104.08	106.38	111.09	109.82	95.609	101.63	110.61	113.28	107	99.477	102	106.61	107.95	105.65	95.549	100.42	109.38	104.78	103.58	115.33	102.41	111.8	99.155
102.96	108.97	108.09	108.31	108.08	116.43	108.07	112.97	114.9	112.84	113.05	111.13	118.51	113.47	110.42	111.46	109.53	107.09	108.51	110.08	101.15	109.28	107.05	108.6	122.17	103.74	111.08	111.53	117.17	111.46	110.5	114.43	110.33	112.63	106.82	117.68	124.41	116.05	108.53	104.34	115.13	110.46	118.93	108.5	114.84	108.05	105.52	111.68	116.56	115.66
104.19	102.38	110.08	108.38	107.95	107.09	106.27	114.71	112.77	103.16	113.43	108.65	112.7	106.68	109.32	107.87	109.85	103.79	110.87	101.36	111.72	112.95	96.164	98.157	101.8	108.17	110.81	111.09	103.96	103.71	104.3	107.42	108.49	93.787	118.46	107.36	114.2	102.35	106.16	106.09	100.98	103.47	108.67	110.84	105.49	107.09	111.51	102.93	102.75	106.83
104.95	111.71	109.11	106.69	103.87	103.37	116.19	116.61	107.35	109.02	108.19	109.88	98.376	106.55	109.4	103.38	112.87	97.441	93.915	109.58	98.005	110.52	99.99	102.78	115.81	94.746	105.75	104.25	104.43	101.19	109.55	106.4	105.99	105.98	104.91	111.16	98.644	97.635	109.15	115.79	108.75	107.72	108.76	116.6	112.44	106.77	103.76	106.1	96.424	109.17
103.81	108.55	102.63	107.41	109.41	115.37	105.62	100.8	103.97	93.033	106.06	119.33	101.61	107.05	100.79	101.22	100.32	110.95	109.17	103.28	111.83	98.781	99.562	111.54	110.78	109.96	111	102.1	108.13	105.28	107.58	103.47	104.45	110.06	103.23	111.2	110.59	109.95	101.84	107.24	108.46	97.331	100.2	109	111.98	94.894	106.98	110.98	101.11	113.75
110.24	111.08	107.41	112.48	110.33	111.23	106.68	110.6	107.17	119.65	107.22	111.39	111.49	123.13	103.99	108.25	112.03	112.3	102.2	112.87	116.05	115.36	116.83	112.44	108.45	114.4	109.76	112.84	110.04	113.45	113.14	116.54	108.43	118.35	108.15	119.42	112.53	109.06	108.09	110.44	116.61	110.78	115.11	105.77	115.2	106.21	115.15	103.48	115.38	105.87
109.74	108.46	110.87	116.99	93.943	111.74	107.79	112.75	101.11	110.16	102.55	105.91	110.26	107.96	98.267	115.95	107.33	107.63	110.08	107.21	107.99	100.13	105.77	99.489	108.32	106.93	112.3	95.458	117.68	107.95	99.248	118.26	109.77	105.04	100.51	105.83	108.59	103.4	110.98	112.8	98.388	103.74	111.04	107.3	104.57	105.92	109.39	112.82	102.65	110.06
104.15	102.85	100.51	117.12	105.78	101.22	101.7	100.83	103.84	115.26	97.104	104.89	106.33	103.3	107.48	106.38	106.09	96	102.09	107.06	99.886	110.66	102.48	101.26	105.04	100.66	110.33	94.603	101.02	109.83	104.28	105.39	99.156	111.6	99.901	108.4	104.93	107.1	103.78	116.25	100.71	104.08	113.92	97.352	114.89	102.48	104.64	115.83	104.99	109.15
109.12	122.12	117.48	113.85	117.32	115.79	115.72	105.32	111.62	112.69	110.49	120.1	117.78	114.32	110.56	114.83	117.55	111.85	111.58	105	110.57	110.28	118.46	121.31	107.04	105.19	115.72	116.4	110.72	113.58	116.94	107.02	117.17	115.17	110.27	116.21	113.04	117.03	114.26	112.78	129.55	111.31	113.69	108.71	121.74	109.82	119.28	121.58	113.97	117.04
109.65	119.55	112.7	105.54	115.62	109.82	105.12	110.25	118.96	107.67	114.27	105.26	114.69	105.23	106.99	107.5	113.8	106.19	114.92	110.98	114.51	106.89	114.08	110.59	107.52	109.34	113.12	113.21	119.6	105.24	106.81	110.63	116.94	102.99	111.85	110.4	111.66	111.46	112.5	117.08	110	121.19	104.33	114.11	110.3	107.02	103.17	107.11	113.33	106.94
117.52	112.94	111.98	110.86	107.95	120.95	111.91	104.58	115.35	106.32	104.49	117.95	117.84	112.38	113.23	113.01	111.48	106.43	115.32	117.27	109.93	115.36	113.06	115.01	114.32	116.53	124.77	114.17	108.06	110.77	104.32	119.26	117.25	112.89	116.76	119.7	99.122	118.39	116.62	106.61	109.69	112.38	111.97	108.72	108.21	111.48	114.78	111.91	107.24	115.16
114.18	106	105.91	103.85	103.59	111.78	98.046	105.79	111.11	107.72	102.38	106	116.21	110.66	108.72	103.05	99.138	105.7	107.13	116.89	95.607	111.92	113.05	103.55	109.89	94.236	112.47	110.12	98.72	114.86	116.38	92.28	106.96	105.48	105.23	108.36	103.03	98.983	106.72	96.963	103.93	108.39	103.52	97.848	100.7	117.26	97.134	114.54	110.94	106.27
113.97	105.41	94.847	106.33	103.66	103.05	107.56	98.593	113.52	104.7	111.01	105.28	96.881	104.01	118.46	98.036	110.62	102.23	101.83	100.5	104.34	107.39	101.19	100.81	111.75	104.75	110.59	109.29	99.77	101.34	110.38	105.57	113.19	113.06	104.71	107.59	96.355	111.95	111.09	104.81	109.04	96.866	109.42	103.2	106.21	107.05	113.95	102	109.52	114.01
104.45	114.61	109.06	109.43	105.65	106.11	109.3	105.83	100.81	98.881	110.12	97.912	104.25	111.67	109.36	102.46	100.42	94.678	105.9	112.68	101.17	103.76	117.69	107.23	109.08	102.16	108.18	101.58	105.28	103.88	105.74	111.1	112.57	105.72	119.39	108.51	107.34	106.16	110.54	117.01	106.2	99.383	111.48	104.2	107.96	100.24	106.75	104.04	101.14	103.5
111.91	107.45	97.12	107.54	108.89	108.03	101.24	112.42	104.99	105.97	104.85	96.526	109.16	103.64	100.01	105.79	107.71	98.323	103.5	109.05	99.959	108.54	109.22	101.21	111.42	103.83	108.41	102.3	105.47	103.57	110.05	110.07	99.348	111.43	104.13	108.06	100.18	106.97	102.93	103.01	106.38	115.26	98.241	101.06	108.55	107.87	104.04	99.212	110.93	106.61
100.64	111.34	113.03	103.84	119.38	102.36	112.65	106.85	114.97	117.16	108.58	100.61	115.43	114.71	116.2	105.05	111.12	120.27	113.12	107.64	112.27	102.18	115.96	104.19	115.94	117.58	109.48	108.54	103.59	112.23	116.39	110.6	116.01	106.9	101.55	114.56	112.08	111.54	116.38	109.68	119.12	113.87	104.98	110.32	112.75	118.11	106.69	115.15	104.71	114.92
112.91	114.49	106.11	111.49	108.85	117.46	104.13	111.58	107.75	107.69	108.66	114.75	109.78	106.35	112.61	109.66	100.72	111.19	120.82	110.91	105.99	99.547	109.96	113.68	116.75	108.25	108.99	113.8	102.4	107.72	104.52	111.8	100.6	105.27	111.61	105.65	101.83	110.34	110.13	112.31	106.87	114.04	106.18	118	115.91	107.86	108.61	112.25	109.01	104.42
103.28	100.47	110.28	101.25	108.28	101.58	100.98	106.19	101.9	103.74	105.81	105.91	103.23	101.49	104.37	106.92	101.42	107.72	104.75	101.29	100.43	102.83	96.859	112.6	100.94	105.87	110.54	98.77	106.48	105.89	106.38	103.28	118.13	105.83	106.5	115	101.89	103.36	106.59	108.35	104.54	107.56	109.16	109.06	113.29	98.726	100.23	96.892	106.95	110.2
113.28	107.92	108.95	104.84	110.04	111.01	109	110.12	103.7	111.71	112.41	102.18	108.9	106.19	111.13	105.3	106.5	99.539	114.62	105.79	107.95	104.8	110.85	93.82	102.42	107.51	105.04	105.96	109.06	106.83	100.31	103.06	107.03	99.519	106.56	100.46	94.517	105.53	108.35	96.547	100.82	102.79	106.27	104.99	108.65	102.11	108.71	105.08	104.98	102.54
122.41	117.26	114.69	117.37	106.43	112.94	107.84	114.89	112.07	105.9	107.81	107.58	108.49	110.6	107.6	114.16	106.99	112.07	110.94	112.04	126.89	114.26	110.32	112.98	119.3	116.12	119.35	99.506	102.38	107.28	108.67	107.57	107.37	116.5	113.56	107.33	109.84	119.66	107.6	121.68	105.49	108.01	117.26	110.61	113.2	108.92	109.89	113.78	103.57	113.53
97.64	101.4	97.303	105.94	91.564	102.15	105.21	103.21	100.13	93.77	104.87	108.05	104.66	99.779	88.653	107.86	94.713	90.34	93.946	97.195	99.098	89.418	109.49	105.5	99.344	97.905	104.07	109.6	101.9	94.575	107.77	100.92	103.16	96.745	98.828	101.72	105.45	104.46	96.264	97.715	97.562	101.76	95.842	98.634	96.709	99.237	91.6	95.062	97.58	91.793
94.871	105.05	98.329	108.68	96.698	103.24	88.903	99.511	97.556	104.44	102.41	99.229	94.727	97.946	101.16	95.893	110.96	99.309	93.777	102.38	97.436	100.36	94.805	97.551	96.732	93.238	100.41	102.61	92.191	94.804	97.615	107.1	101.62	89.892	102.17	105.71	96.501	102.71	108.41	99.007	104.2	100.25	97.921	91.699	90.96	99.445	98.799	93.411	100.35	100.97
101.12	102.71	102.82	102.91	112.35	108.62	103.25	111.6	101.44	100.12	105.52	107.2	104.03	105.44	115.17	104.13	107.13	97.971	110.93	106.37	97.04	108.52	109.22	106.15	104.2	104.72	104.27	106.75	104.33	107.82	112.9	107.33	108.4	110.74	101.35	101.02	106.22	104.5	99.459	113.76	104.65	109.68	107	104.57	101.9	110.33	102.76	100.02	106.73	104.82
114.29	120.52	112.68	120.45	115.44	105.33	109.51	108.66	121.4	122.61	108	111.16	115.36	109.17	118.23	117.24	111.05	107.48	117.78	108.33	112.44	115.19	118.04	113.6	115.38	107.19	115.28	112.78	106.41	124.47	122.08	110.32	110	116.8	106.25	122.52	115.7	103.18	112.72	116.89	109.16	113.45	117.87	121.9	111.2	104.69	109.81	105.04	110.73	113.8
107.24	117.1	115.15	115.25	125.33	114.73	111.84	113.78	106.46	123.94	118	109.55	107.43	108.67	112	111.62	109.45	116.8	116.92	113.14	109.47	106.63	116.7	111.31	109.4	120.02	109.24	104.98	115.18	111.49	106.25	106.74	107.8	117.05	112.47	110.44	108.38	112.7	115.68	110.24	115.8	115.6	100.68	113.88	111.44	107.06	115.47	122.8	98.322	116.75
104.93	119.52	101.48	99.657	103.07	108.56	109.95	111.53	113.74	112.74	108.74	107.38	106.37	96.573	113.31	103.16	95.762	103.66	98.654	106.04	114.48	99.633	105.46	108.03	98.788	106.14	104.36	99.975	104.58	91.345	111.85	100.38	107.7	94.721	112.96	106.93	115.37	103.42	95.039	95.847	114.71	97.037	107.66	105.96	101.58	116.64	104.27	115	100.13	107.78
121.13	120.15	116.07	119.97	114.94	117.35	116.17	119.37	124.95	122.69	115.57	113.85	115.63	124.78	112.84	131.92	121.55	120.39	121.92	119.22	115.09	116.03	121.02	116.31	121.87	122.58	127.5	110.96	113	119.03	115.04	121.44	119.92	120.65	122.33	115.17	108.76	128.16	107.77	126.58	116.2	111.48	121.56	109.89	111.72	105.63	118	116.7	123.85	115.03
107.56	113.25	101.49	105.07	105.83	114.44	103.68	103.97	99.501	116.32	105.94	107.62	109.63	107.62	104.62	108.33	98.897	103.52	113.52	114.98	106.34	103.84	109.34	109.73	111.79	107.8	110.13	103.81	103.03	108.63	111.09	109.49	107.57	105.22	102.53	102.58	111.58	107.49	108.48	100.74	107.91	106.64	100.22	96.459	108.16	103.28	111.4	105.11	101.27	108.42
103.52	100.96	112.22	104.84	107.05	100.47	108.55	118.76	107.3	97.651	110.2	104.98	110.61	111.82	101.12	102.35	104.02	95.441	107.63	107.21	105.49	110.95	99.091	112.49	100.96	103.44	107.1	112.7	106.92	103.24	96.17	111.15	115.77	104.67	98.912	105.13	101.02	107.62	110.52	109.03	100.43	113.31	101.84	104.05	101.25	107.44	96.866	105.74	104.57	112.36
104.92	118.94	102.88	108.29	108.28	115.75	109.11	107.88	109.43	118.2	109.37	116.49	112.21	105.59	115.08	107.1	107.32	107.14	110.85	110.65	111.99	114.52	107.25	110.29	126.75	118.67	113.51	112.9	107.03	110.06	109.94	119.25	107.18	103.62	106.97	114.29	112.53	109.78	119.29	111.2	109.59	105.21	109.1	111.7	107.11	107.57	106.28	119.14	113.19	106.87
105.93	93.203	107.81	99.72	115.33	103.76	100.11	105.11	104.37	108.05	109.41	93.331	105.56	101.76	114.53	99.249	103.77	109.07	111.84	103.32	87.54	113.72	107.86	98.335	113.6	110.2	115.49	107.96	107.33	101.66	98.728	110.3	121.12	98.766	101	110.12	102.72	108.48	108.91	112.33	99.077	102.92	102.05	103.35	99.68	105.68	107.26	100.36	98.619	108.16
112.77	111.84	112.15	117.92	112.28	107.7	112.02	113.45	114.68	107.22	112.26	103.84	108.66	109.15	110.43	105.08	112.37	100.13	112.39	106.23	113.73	116.84	110.55	111.55	112.62	105.65	106.32	108.24	108.25	107.81	104.51	100.93	109.14	116.08	111.86	114.45	122.41	103.29	106.17	110.14	107	110.48	109.49	113.77	109.72	109.7	106.5	107.25	107.9	106.02
122.55	120.9	108.71	123.35	104.28	114.12	104.23	116.87	97.52	115.59	115.74	118.17	116.87	118.19	114.74	102.5	107.93	106.02	113.99	106.94	105.62	118.86	115.52	108.46	124.87	113.74	111.16	107.09	112.78	109.53	111.63	118.93	118.74	113.96	110.22	104.96	114.77	111.79	108.8	115.95	109.93	110.43	112.47	109.94	108.91	117.49	117.3	112.18	110.02	108.61
109.9	109.88	101.91	114.07	102.85	108.97	107.41	103.44	102.32	98.208	106.71	103.63	97.424	108.56	112.49	106.06	114.22	109.6	101.48	107.67	91.641	104.55	94.235	113.33	106.44	101.91	110.2	114.5	101.54	100.56	105.94	103.14	103.51	103.3	103.51	112.04	102.31	107.13	102.76	94.776	102.74	93.719	97.711	100.88	104.75	113.54	105.84	100.51	102.54	102.43
99.228	104.01	103.74	109.14	103.76	104	104.43	106.68	109.77	108.46	106.61	105.08	112.1	100.28	107.4	106.06	115.44	97.902	112.9	104.64	107.28	108.19	109.42	112.28	107.03	102.55	115.1	99.554	108.25	108.27	104.91	103.02	105.87	104.82	107.54	110.97	106.81	108.55	107.82	110.94	100.04	102.11	92.263	118.78	102.41	104.19	106.54	104.3	112.82	107.31
103.97	103.37	105.17	112.77	88.803	103.64	103.89	97.014	98.745	102.75	99.844	112.95	107.61	106.26	98.779	109.27	112.19	98.218	114.2	102.33	105.4	109.69	97.278	109.99	111.67	108.95	115.47	102.02	111.01	111.59	110.23	112.47	110.07	105.5	105.96	108.23	111.83	99.316	101.84	113.65	108.88	93.62	102.81	109.26	105.69	107.26	107.02	107.29	103.07	91.817
110.26	118.73	108.55	106.78	116.12	116.41	116.46	109.91	114.01	107.73	109.93	106.13	100.37	106.58	113.55	106.34	112.72	109.38	108.65	113.33	112.18	114.93	108.68	104.34	108.99	112	110.05	101.45	112.43	105.45	101.77	118.47	111.85	108.64	106.64	111.46	108.78	110.86	110.38	107.61	119.03	112.37	120.39	109.69	114.26	115.73	107.73	109.4	109.28	109.58
121.39	108.12	105.75	108.69	113.29	119.88	112.05	116.81	112.09	108.72	119.96	112.89	103.66	118.91	106.73	109.93	116.24	107.2	109.18	107.5	113.61	115.04	114.74	102.29	113.85	108.98	108.42	102.58	114.86	113.86	112.32	122.21	115.28	109.06	115.54	113.02	115.89	110.47	107.58	115.66	112.98	116.7	112.11	115.12	116.66	110.79	110.49	103.66	110.34	113.49
112.2	99.876	105.02	108.54	108.96	103.78	100.69	112.79	106.12	119.91	106.77	108.73	111.19	111.57	112.36	105.33	112.46	104.22	100.97	113.43	108.74	116.9	111.52	109.79	109.4	102.57	108.8	107.59	115.26	104.81	116.29	119.59	105.5	112.7	110.52	113.53	116.57	105.58	105.76	108.09	101.48	104.71	109.81	104.62	103.12	111.59	107.1	111.03	115.2	108.98
103.68	96.336	102.85	105.71	107.78	106.71	102.74	102.2	103.04	107.36	104.28	98.998	111.63	107.36	111.09	111.58	106.91	101.97	101.88	97.509	109.02	98.393	106.81	99.989	105.34	112.11	113.76	100.56	108.95	112.12	112.33	108.98	102.8	107.87	110.09	111.09	98.249	101.11	94.79	101.03	110.57	100.6	104.45	91.994	111.01	99.551	108.08	105.21	104.33	104.77
92.075	105.55	109.26	101.38	106.69	106.04	106.47	104.71	99.827	99.739	98.082	117.29	119.25	104.4	99.678	99.887	114.87	104.59	96.322	115.14	101.96	111.86	102.73	109.33	103.65	93.389	115.72	106.94	108.3	113.44	104.55	113.47	102.61	111.91	106.06	107	103.92	111.69	107.64	99.942	105.26	109.99	111.52	106.26	101.56	104.17	111.1	108.77	101.68	95.428
110.2	115.28	119.41	114.8	114.61	114.57	110.77	110.19	114.58	112.08	115.19	124.2	113.23	107.22	116.71	112.12	107.78	115.29	105.89	112.04	113.57	110.05	116.55	118.25	108.25	114.09	120.32	116.51	116.53	111.3	108.73	110.79	117.08	117.71	99.276	111.71	114.7	104.68	115.22	116.22	121.6	112.91	110.91	116.55	106.19	114.51	116.71	122.53	116.21	109.34
110.6	108.25	102.11	105	105.29	96.583	111.68	98.263	109.37	98.908	107.71	99.867	111.09	112.93	105.53	112.27	110.5	99.146	106.04	109.57	112.33	108.03	101.12	109.85	104.07	111.13	115.03	102.42	96.249	98.51	104.69	110.23	104.93	113.79	118.26	112.87	105.46	116.51	103.52	109.12	97.624	106.68	92.657	106	103.37	117.35	102	114.13	105.74	107.5
96.896	100.25	108.44	103.89	102.16	107.39	99.802	99.27	109.15	110.19	104.22	102.77	107.38	110.36	103.75	104.38	106.95	102.48	109.83	100.7	102.92	108.11	105.28	107.05	103.37	108.13	111.42	103.34	104.66	110.38	111.15	103.68	97.886	104.89	107.72	97.701	100.35	103.5	109.39	99.937	110.82	98.81	108.63	95.348	102.31	108.26	115.73	109.9	106.76	106.13
112.77	104.48	105.7	105.3	97.84	103.45	100.94	111.89	104.65	105.28	101.61	105.67	105.84	108.91	108.16	105.11	104.76	112.72	115.01	108.43	105.94	96.246	102.38	109.49	101.23	109.8	114.56	108.06	101.89	105.56	99.772	112.86	111.61	109.78	104.67	109.42	104.62	109.69	108.06	96.331	105.02	115.2	106.36	104.02	104.35	99.785	107.02	110.32	107.5	109.6
109.8	115.51	109.11	111.74	105.89	115.6	108.04	118.59	114.35	109.19	117.64	119.17	115.64	115.85	118.9	107.53	110.9	112.37	106.68	109.29	117.1	121.94	110.5	120.62	117.51	107.56	120.34	110.75	112.36	112.97	116.75	106.04	119.96	113.15	114.19	115.82	113.52	112.73	104.16	115.15	118.03	123.85	112.95	115.44	113.78	107.14	113.87	125.48	114.78	109.44
107.75	106.46	111.57	100.94	102.14	98.308	105.01	104.15	98.727	108.47	107.09	101.83	105.06	108.42	110.04	111.32	105.8	102.89	102.33	112.64	104.32	108.27	104.09	106.04	109.73	108.2	103.55	95.763	98.848	95.006	104.72	112.43	103.91	104.27	104.93	103.76	99.195	100.89	95.68	97.081	109.88	105.72	102.07	108.39	99.999	99.394	100.45	94.996	101.85	101.35
100.41	110.06	104.93	114.65	107.35	101.99	108.93	103.71	94.261	109	104.15	102.55	108.58	114.14	104.04	104.85	110.82	111.11	108.28	90.818	108.65	106.54	97.419	91.757	110.45	102.22	104.09	109.68	103.14	111.94	105.83	106.09	89.675	110.29	101.62	114.73	105.84	113.93	101.79	103.91	100.49	99.849	108.17	106.01	106.73	107.72	106.07	109.88	107.28	98.366
106.62	105.62	110.03	107.47	102.87	108.66	108.93	113.6	104.65	101.69	101.66	95.79	112.96	113.1	110.84	102.95	104.2	107.2	101.55	101.41	103.9	93.001	103.16	100.28	102.36	104.44	115.85	111.13	101.2	102.22	108.37	101.18	107.11	110.01	103.57	99.37	102.32	107.16	103.45	109.71	108.41	103.13	98.243	102.58	102.98	102.33	103.02	104.23	105.28	110.47
90.653	97.853	111.88	103.6	95.635	100.62	93.924	101.79	96.748	106.97	103.74	101.23	91.123	95.956	99.783	98.156	101.41	98.08	94.952	98.267	102.26	103.05	100.18	100.81	100.25	96.597	100.9	96.209	93.751	98.936	97.304	102	101.43	98.106	109.56	104.7	104.53	102.36	103.24	104.05	105.17	101.23	102.14	99.272	93.427	98.363	95.866	99.566	102.6	104.62
97.148	102.47	100.86	95.319	96.206	111.38	103.74	111.52	106.09	110.83	107.61	102.35	101.51	103.94	103.49	105.42	98.371	103.69	117.74	103.25	112.77	109.92	110.47	114.55	104.12	112.39	108.65	96.435	107.33	98.054	101.92	106.28	101.69	107.97	102.21	108.8	110.1	102.69	105.43	111.11	114.71	103.13	100.4	111.46	98.241	99.502	107.92	108.95	116.93	118.05
108.53	106.75	112.9	108.88	116.5	108.06	104.06	110.15	107.95	108.91	112.62	118.51	115.86	100.87	112.71	106.37	124.69	116.15	112.39	102.31	108.95	112.83	109.82	112.4	113.65	102.89	114.1	116.97	113.14	121.64	113.18	108.61	105.95	107.36	112.3	108.97	110.99	107.35	117.75	102.02	116.75	118.46	116.55	114.86	105.07	102.38	118.96	123.17	112.05	111.96
115.03	111	119.28	111.25	112.46	103.74	117.67	105.46	107.13	114.34	119.17	110.81	114.58	99.07	108.5	106.3	111.17	107.28	102.92	107.27	109.4	106.8	111.09	114.85	107.33	113.6	106.05	112.68	107.25	105.46	106.27	115	103.8	116.35	116.35	115.34	103.39	112	114.84	110.82	114.91	110.7	109.77	111.3	102.53	106.24	106.12	114.33	116.84	113.71
93.295	104.99	99.037	95.657	103.24	106.98	96.516	103.37	107.63	102.22	97.968	104.97	104.75	98.417	103.63	111.11	93.269	102.22	102.72	104.83	100.83	98.401	103.13	97.373	103.23	99.906	97.401	103.4	99.688	104.5	95.775	104.87	104.66	99.698	97.055	103.47	97.328	101.61	99.8	96.859	99.226	97.709	102.13	98.781	91.142	99.088	90.091	104.04	99.742	95.1
105.32	92.801	112.12	97.716	97.954	113.1	99.254	99.477	98.525	98.171	105.48	105.94	98.43	103	105.67	97.116	107.15	97.255	110.71	109.42	102.39	110.48	106.36	104.85	97.804	97.813	116.98	105.31	106.16	103.23	106.26	95.723	105.46	104.76	107.13	112.6	98.683	103.37	111.2	103.26	100.34	103.45	101.38	107.71	112.54	106.61	100.35	106.58	101.63	110.33
106.62	108.44	101.75	115.59	114.19	105.84	112.53	122.02	116.59	108.19	118.54	109.68	109.58	105.54	102.7	107.94	113.17	111.93	112.37	108.07	108.81	107.28	105.87	113.84	104.26	103.36	110.67	111.02	108.18	114.7	110.18	115	105.4	112.73	106.04	106.56	103.33	109.09	113.48	106.54	107.96	117.5	115.62	104.13	116.56	105.79	114.82	109.14	107.02	108.17
102.66	109.87	99.677	100.05	95.076	111.76	102.23	96.221	100.17	99.539	97.868	100.92	106.34	99.446	104.14	108.66	101.6	108.65	90.209	99.686	94.763	98.544	91.796	96.698	104.24	106.43	103.23	99.101	95.158	101.19	112.36	90.331	103.74	96.858	106.36	98.533	92.327	98.676	91.244	101.96	104.2	104.18	103.02	104.76	101.99	94.099	101.49	102.27	106.02	98.911
102.87	112.93	102.42	103.71	113.57	110.58	111.83	115.25	117.29	113.11	106.01	99.526	108.19	118.82	110.78	111.86	108	111.28	105.73	108.88	112.23	102.82	100.31	107.83	94	111.12	109.48	101.69	104.11	110.04	101.47	108.12	117.7	105.26	107.69	114.02	115.64	113.07	111.55	101.97	105.32	108.08	118.87	105.88	108.79	113.65	109.14	114.68	111.19	109.75
119.51	115.67	110.43	115.09	101.47	108.73	106.63	112.27	104.86	115.44	110.17	114.15	114.43	100.65	111.61	115.58	116.68	108.13	106.26	103.3	95.364	111.3	113.2	108.87	106.77	110.85	105.19	107.95	123.68	105.06	105.27	114.37	109.91	109.61	111.3	108.69	108.04	104.39	111.11	109.62	111.64	114.9	109.71	119.51	115.39	111.94	111.78	107.38	112.58	99.865
119.87	109.08	108.65	109.75	113.93	111.77	114.09	110.34	100.14	116.12	111.14	111.99	110.87	110.65	108.18	110.04	110.06	106.69	114.67	108.68	105.45	117.82	108.9	118.14	114.26	109.87	112.2	116.43	110.23	111.51	111.97	115.25	114.28	119.7	111.39	118.63	112.53	117.17	114.77	107.12	110.19	115.34	118.04	108.58	114.11	122.44	117.06	112.34	110.35	101.16
107.88	109.45	113.45	113.15	119.35	106.01	108.27	110.76	110.13	107.85	116.53	104.98	104.99	111.35	106.38	101.29	113.03	96.421	99.324	107.35	111.09	112.29	115.33	113	113.42	108.9	115.4	118.68	118.49	108.43	107.32	117.01	118.6	113.39	115.41	108.51	113.11	108.61	117.73	112.69	105.48	103	112.14	115.1	113.83	114.48	103.71	110.42	115.74	113.74
96.739	93.282	101.47	108.27	99.688	107.25	103.47	95.373	105.48	100.61	100.83	96.963	99.051	96.306	98.846	89.603	103.33	107.92	98.788	103.77	112.86	107.1	94.586	100.38	94.72	95.132	104.81	102.05	100.34	95.333	105.03	97.354	99.638	99.592	98.033	99.165	104.43	96.593	92.993	98.048	97.966	90.774	90.442	100.43	98.076	92.52	96.869	93.865	104.33	89.826
102.75	102.14	104.48	95.904	111.26	103.73	109.51	98.456	109.44	100.92	103.71	96.096	102.42	97.436	104.61	96.459	109.16	99.446	103.29	97.472	105.64	107.72	97.138	109.2	99.279	110.54	106.04	113.96	98.752	103.19	106.45	95.704	108.79	114.36	96.385	104.15	100.12	101.96	99.203	100.82	101.54	107.14	102.88	100.77	104.52	104.29	113.25	96.218	116.34	112.47
108.52	106.28	108.25	105.99	108.65	114.93	108.52	97.942	97.031	100.86	103.98	106.44	101.09	104.95	106.27	105.38	105.5	100.43	98.745	103.53	100.73	103.3	103.84	108.08	96.069	111.1	114.28	102.5	106.62	103.91	106.66	106.31	105.91	95.575	101.13	107.63	110.64	101.8	102.46	112.23	100.88	108.27	97.722	101.79	107.74	98.909	108.36	101.47	107.51	101.32
114.39	121.3	114.7	108.38	102.25	101	106.13	101.11	108.9	101.12	100.4	108.47	103.63	107.53	110.83	105.93	112.6	118.16	109.71	113.61	105.86	102.66	102.9	107.15	104.83	107.36	102.39	103.27	100.86	100.97	109.05	101.89	102.23	114.31	109.18	95.583	107.55	110.88	107.82	100.51	98.559	110.3	115.74	107.11	100.22	100.09	107.12	111.51	103.15	99.861
110.5	112.17	110.14	114.49	118.75	121.6	112.29	114.13	109.75	115.49	111.05	105.31	105.05	109.01	103.57	104.76	106.66	111.26	102.23	122.3	120.32	109.97	111.68	114.06	113.81	106.83	113.18	117.22	120.59	117.15	107.92	104.87	117.92	111.53	113.68	107.72	118.83	111.88	118.36	113.86	120.29	107.7	116.52	117.17	110.68	113.89	114.53	120.15	104.97	109.43
112.58	103.93	101.07	99.465	112.76	109.13	110.38	115.44	108.37	101.98	113.63	103.81	100.32	105.5	109.99	99.47	102.06	103.44	110.81	109.76	104.7	109.16	102.9	100.26	113.29	103.15	109.1	109	108.47	111.96	92.768	105.9	99.398	93.413	118.14	108.58	106.74	101.17	107.35	106.9	107.15	107.49	108.66	105.04	105.36	106.59	111.04	107.3	101.53	114.17
109.31	99.675	96.927	103.01	111.94	106.85	107.77	111.79	102.19	107.66	125	95.634	101.43	114.2	92.561	114.79	108.77	105.6	107.34	101.49	107.68	108.19	114.85	113.08	114.37	116.42	97.186	104.48	106.96	111.16	101.36	109.66	105.13	108.79	104.22	110.63	106.04	117.69	107.91	99.687	103.58	106.23	118.44	102.92	108.75	106.9	109.48	97.949	110.73	107.37
112.5	107.01	113.04	114.89	110.95	113.13	116.18	115.18	113.71	106.86	97.517	112.56	114.33	116.61	102.95	114.33	118.55	117.02	113.44	110.48	124.05	109.95	117.97	109.81	106.16	117.31	120.24	112.71	107.88	110.88	107.46	115.23	113.52	125.92	112.4	110.91	103.58	113.11	120.48	112.93	114.91	116.79	112.86	122.33	113.78	111.05	106.99	105.93	115.76	119.9
95.488	100.69	93.615	108.57	103.31	100.04	100.11	97.919	104.81	92.293	94.767	103.2	108.11	98.809	95.498	98.615	111	105.26	99.847	100.98	100.4	98.365	102.34	105.03	96.868	98.517	92.97	100.36	95.909	97.371	97.763	101.59	98.13	100.02	98.902	103.28	102.56	101.45	105.65	98.167	98.909	101.75	107.09	100.97	92.62	106.68	99.302	94.274	95.662	102.93
105.7	106.9	106.71	114.17	107.31	100.24	112.67	120.59	114.94	113.92	110	111.35	112.45	111.16	115.05	111.46	110.22	106.67	107.05	104.64	113.3	105.9	109.96	109.54	113.94	110.16	116.08	108.46	118.79	114.4	112.53	111.5	109.27	102.06	109.06	108.23	104.7	109.52	111.91	115.84	108.67	110.62	113.52	113.55	113.37	111.54	102.8	114.81	110.73	120.78
105.12	112.79	104.63	99.06	112.1	101.64	105.15	97.529	106.65	106.69	104.82	107.45	103.85	105.95	102.04	106.51	111.83	94.858	106.61	102.01	103.99	101.14	105.25	109.22	98.016	102.13	101.99	108.92	102.45	109.03	98.644	108.17	111.79	104.02	105.61	100.4	103.52	103.03	107.76	105.04	102.75	110.23	101.96	109.94	98.84	106.23	110.56	98.969	99.448	104.3
102.44	103.98	93.208	105.63	104.41	114.09	102.35	102.13	105.3	102.62	98.814	108.86	104.78	108.99	102.94	104.71	102.19	103.82	105.98	102.46	102.54	107.6	98.376	108.7	102.92	101.28	110.77	98.786	106.93	111.36	109.6	104.13	101.05	110.1	105.15	96.018	104.76	100.59	105.3	106.44	101.39	102.06	102.96	103.38	103.01	106.09	109.06	105.24	96.247	106.83
111.41	95.93	114.74	105.84	104.32	93.065	101.72	99.363	105.52	107.07	115.55	97.945	110.26	103.48	103.03	104.27	100.69	100.69	103.62	105.51	108.43	110.68	108.13	108.13	115.88	109.07	115.4	103.11	105.82	109.62	106.05	99.483	100.43	107.58	113.63	103.63	107.31	104.54	113.71	101.91	100.01	106.12	102	98.551	105.06	106.95	115.06	103.26	105.15	100.18
99.674	105.22	114.14	108.28	101.61	104.53	100.08	112.15	115.15	105.98	108.03	112.38	105.33	103.64	104.96	103.26	106.14	105.68	100.02	103.74	109.25	100.66	94.333	111.67	102.52	114.22	94.792	110.28	115.09	99.597	103.78	109.54	106.39	108.33	103.56	108.21	99.143	101.51	102.66	106.07	104.51	108.28	100.09	109.53	102.03	106.47	98.255	98.428	105.36	97.805
104.4	103.59	102.78	106.71	109.01	103.61	106.92	106.56	99.386	101.34	107.77	109.9	105.85	102.92	100.43	103.06	106.37	109.59	108.27	107.39	116.01	99.638	106.15	100.52	99.266	109.03	106.4	106.61	104.47	110.06	111.68	102.35	106.06	105.3	114.15	106.47	107.81	107.34	103.29	104.08	117.77	104.4	105.09	111.38	113.67	103.83	100.14	107.7	103.45	100.57
107.94	101.25	101.36	104.95	98.599	102.02	101.28	106.7	104.35	110.63	109	104.08	111.75	98.041	99.361	104.78	111.87	108.47	103.3	105.3	112.56	114.11	96.974	98.592	104.61	107.26	102.47	101.99	106.32	96.64	103.51	96.551	103.3	98.729	104.86	100.68	96.709	103.96	105.71	106.68	107.77	95.956	115.06	111.3	107.03	98.176	112.42	100.76	110.59	111.46
103.69	99.159	102.86	99.231	108.13	102.12	103.52	112.65	107.76	98.06	95.261	102.07	95.384	104.45	97.547	101.46	110.4	104.88	106.35	104.32	103.61	97.935	107.82	100.71	105.84	98.594	111.38	100.32	95.332	110.28	110.45	106.06	104.02	104.02	107.14	107.37	103.67	108.06	102.92	108.26	108.08	100.63	104.94	107.02	102.92	107.58	93.352	98.328	104.94	111.76
101.94	104.85	105.59	100.81	102.41	105.2	103.89	104.51	113.86	109.14	104.95	113.66	113.83	114.03	99.624	102.7	104.71	105.16	108.35	106.75	111.04	99.814	100.38	107.51	103.71	98.268	110.81	105.22	103.98	103.86	106.72	102.87	105.18	96.943	110.23	103.42	99.869	98.819	105.01	109.23	111.09	103.12	98.677	104.19	103.08	104.64	101.5	108.05	104.39	105.67
96.853	105.76	103.57	110.22	105.2	105.89	105.2	102.62	99.52	113.01	103.45	113.04	107.67	102.15	103.66	102.58	94.434	103.77	94.967	111.94	99.164	98.711	104.17	103.09	95.935	108.39	97.986	105.69	103.77	102.95	102.48	105.21	107.21	94.353	107.1	100.79	104.02	108.29	101.59	96.3	103.21	99.633	110.5	111.22	106.72	111.13	100	101.07	109.25	107.31
107.51	102.17	114.79	98.54	102.14	97.496	93.314	103.46	114.87	105.56	105.32	110.81	105.71	110.32	110.36	107.51	108.8	106.72	104.58	101.41	100.93	106.91	117.65	105.58	105.81	104.51	107.7	109.67	105.79	110.14	102.02	109.57	108.72	100.7	113.48	109.81	106.09	104.07	112.13	107.48	109.69	105.62	113.27	102.61	103.13	109.17	116.26	112.57	103.31	114.46
113.38	106.64	107.52	113.54	123.83	114.52	111.92	117.12	109.13	107	113.65	119.93	110.2	113.4	114.88	115.85	112.87	104.98	111.88	103.8	106.61	103.97	112.32	108.62	106.48	108.81	122.23	107.71	110.32	108.23	109.55	109.19	120.16	112.68	112.28	108.48	122.27	105.02	109.21	114.13	118.52	104.4	121.32	109.39	110.57	118.25	107.66	111.31	119.49	115
105.16	104.79	115.97	111.5	106.89	103.99	105.11	112.5	114.01	114.06	106.19	111.17	109.96	103.7	109.15	112.47	121.51	109.56	119.53	108.03	116.22	112.3	106.66	119.39	109.65	111.66	110.79	115.22	102.93	120.37	111.35	106.9	107.97	111.81	117.25	112.23	114.93	111.38	113.93	111.63	102.34	109.71	105.6	113.07	110.3	110.36	111.87	105.85	108.75	107.99
103.69	109.53	100.61	103.3	108.3	107.59	114.39	99.997	100.76	100.44	113.12	111.43	111.49	107.27	103.91	104.84	106.23	103.36	104.49	98.9	96.995	113.57	104.63	109.79	109.65	101.58	97.95	109.06	104.91	109.8	100.6	104.3	104.3	106.62	108.23	109.42	112.25	113.28	108.87	116.57	108.71	103.72	100.72	106.67	106.6	111.07	118.39	103.01	102.2	113.85
104.33	109.03	110.17	113.73	102.28	100.65	110.65	113.2	95.782	110.45	106.08	109.49	112.69	99.753	103.15	110.65	107.06	113.64	106.23	110.97	105.48	103.08	104.97	103.86	105.82	101.36	112.08	115.47	106.23	108.31	104.49	104.28	100.62	107.76	98.776	109.18	99.683	112.8	114.11	118.19	109.45	109.56	108.06	106.37	108.56	101.46	110.37	101.71	101.79	109.83
111.38	107.17	110.28	105.2	96.89	104.79	108.15	100.44	107.65	107.57	95.924	103.25	103.25	113.01	107.11	114.14	108.98	95.363	108.17	110.16	114.62	104.27	107.13	111	101.93	96.477	100.14	113.95	111.93	105.17	109.12	110.1	114.63	100.89	110.32	107.95	111.67	103.31	120.63	110.15	110.43	111.46	104.85	108.05	107.44	106.14	110.02	98.754	110.03	106.69
117.32	106.39	107.23	110.94	116.9	105.89	104.97	104.22	112.14	112.89	112.54	103.3	111.84	113.5	120.38	112.39	112.77	109.02	100.17	116.86	107.74	104.6	113.74	117.21	110.02	103.66	102.83	113.3	110.51	106.15	111.1	112.66	106.17	107.18	116.33	114.29	105.95	118.52	115.12	115.98	113.97	114.23	115.2	102.15	108.12	117.37	106.64	108.76	101.22	113.3
113.59	108.95	111.93	118.49	118.07	118.14	114.24	119.97	114.74	113.08	116.52	108.31	113.6	116.16	122.6	104.65	118.89	112.5	118.42	107.64	115.85	107.86	116.4	114.34	115	110.23	114.59	119.5	108.65	123.75	117.59	112.07	113.13	116.22	105.23	113.43	106.33	109.59	111.73	108.54	113.62	110.66	112.52	116.65	116.96	102.17	111.39	126.19	119.04	113.84
113.39	112.91	114.24	116.56	115.01	115.46	114.36	105.79	113.33	113.49	114.14	116.4	103.8	119.68	115.53	122.81	113.48	107.38	116.89	117.36	112.75	120.2	111.73	111.2	113.62	105.53	119.74	107.07	110.55	107.07	110.38	117.98	115.72	115.08	107.49	100.34	103.47	113.35	108.84	109.73	117.95	114.23	116.76	114.58	115.42	109.77	111.28	115.08	116.21	121.28
106.57	100.1	106.34	99.212	109.51	111.91	104.39	115.58	107.77	98.086	104.79	109.4	104.96	109.93	109.66	99.849	105.88	99.904	105.85	102.2	98.807	107.08	107.75	116.12	106.05	105.91	94.334	105.18	109.97	103	104.92	101.08	107.3	105.18	112.75	108.27	99.46	95.992	107.7	103.26	99.601	112.36	105.52	103.88	111.11	107.47	109.45	107.83	110.39	114.98
103.47	103.91	102.8	106.51	111.13	101.67	105.34	112.14	100.42	105.97	111	103.13	107.99	111.63	105.15	107.54	100.79	102.31	105.83	92.197	105.42	100.78	116.88	110.9	104.78	111.52	108.22	106.68	108.69	108.2	113.06	102.82	109.01	105.03	101.08	103.76	104.66	110.27	102.56	104.87	104.1	105.39	115.35	107.76	108.39	100.34	106.25	106.94	101.48	111.53
97.992	101.94	102.97	99.55	98.206	102.53	94.854	96.474	105.82	90.314	96.582	90.228	108.35	100.47	94.071	95.736	103.51	105.32	105.72	99.392	107.09	97.464	104.46	108.13	92.681	107.33	94.169	107.63	97.537	103.12	100.05	99.079	96.084	93.993	103.19	103.9	99.206	97.941	84.244	102.97	99.83	98.82	104.78	100.69	108.55	102.71	113.58	91.062	105.4	97.625
96.585	94.981	101.68	111.4	102.9	103.15	94.533	113.36	113.18	107.62	103.56	109.71	101.72	120.92	109.81	107.9	103.21	111.79	105.8	118.43	106.62	101.73	100.11	107.43	109.2	105.14	101.16	104.24	99.743	108.47	105.54	101.06	112.86	102.11	108.27	107.72	109.11	107.95	100.38	112.12	104.14	106.79	97.514	107.24	97.125	106.19	110.74	111.3	108.9	114.04
120.6	121.06	122.78	132.08	119.97	119.8	128.7	108.44	122.36	121.32	116.18	119.97	118.01	114.03	118.87	125.59	125.43	117.25	122.58	114.88	122.21	118.6	118.64	112.74	116.16	122.31	112.28	121.62	127.69	116.68	110.64	114.55	112.47	115.45	111.55	121.56	128.97	114.17	127.76	121.67	120.13	117.94	117.51	122.76	123.07	108.73	127.11	122.86	126.22	114.47
99.641	100.4	107.49	107.73	113.82	107.83	111.32	110.28	104.49	106.8	109.29	108.24	115.4	110.26	110.65	114.54	110.47	113.38	118.63	100.67	105.78	105.55	113.14	108.57	109.41	112.71	113.73	111.48	108.4	109.46	114.89	117.65	104.73	108.61	114.96	109.68	109.66	117.52	105.64	101.99	102.24	119.18	113.59	113.16	112.45	108.71	118.94	112.5	108.96	110.42
97.748	97.473	107.56	101.51	109.29	95.617	109.39	105.34	103.57	106.97	108.06	102.89	95.398	99.282	97.083	102.09	107.26	109.32	106.49	100.05	104.34	99.775	110.15	107.98	103.62	106.99	108.78	107.7	110.95	115.92	99.99	108.29	110.87	103.01	106.06	103.24	103.25	105.67	116.12	110.18	110.79	107.69	97.403	105.68	100.64	106.16	111.27	98.803	107.11	107.59
100.79	97.865	104.1	105.77	102.12	105.02	98.892	97.777	109.11	103.19	110.46	110.99	105.44	109.4	107.33	100.16	94.566	108.21	102.02	108.81	104.33	94.938	111.12	100.65	99.213	106.07	111.12	99.243	104.52	106.53	111.54	108.77	100.5	103.82	101.75	102.63	105.83	99.06	100.75	102.51	114.82	103.94	100.16	106	106.13	97.489	104.98	93.472	104.4	107.67
105.67	106.81	113.81	95.859	104.39	108.85	95.645	101.66	103.25	102.16	98.283	101.95	102.8	95.014	106.87	99.721	102.09	107.91	97.137	98.679	101.11	96.753	99.753	104.71	109.45	97.39	105.77	105.43	92.815	109.48	102.45	94.563	98.237	100.46	95.914	102.04	94.325	105.89	94.269	102.87	95.898	101.05	94.992	97.769	105.74	101.26	104.66	107.31	95.105	108.67
103.85	112.51	113.9	122.6	110.83	113.26	115.73	115.79	111.78	116.35	107.59	115.66	113.49	113.81	111.8	114.96	110.16	117.93	118.74	110.78	118.33	116.49	106.1	125.26	107.47	99.735	115.19	112.16	105.98	105.11	109.13	117.71	104.96	108.43	104.37	111.4	110.47	112.67	114.51	112.32	120	112.24	119.56	107.77	110.07	124.07	113.4	106.75	103.31	113.52
107.63	116.11	114.95	113.53	125.54	127.86	121.55	114.93	112.7	117.04	113.69	123.25	121.05	120.76	130.69	109.38	111.85	117.99	118.46	114.33	120.04	119.42	121.31	123.01	118.08	115.71	118.04	115.06	112.14	112.63	119.86	114.37	122.15	110.37	112.31	113.03	110.7	111.01	119.79	122.57	120.44	115.66	118.64	117.88	116.01	110.38	117.08	119.47	113.8	116.3
102.5	109.27	108.3	101.76	107.85	115.86	105.68	98.346	111.74	102.22	101.17	100.61	108.38	101.68	104.65	109.97	102.87	99.521	110.57	102.71	106.83	92.719	107.54	101.35	95.997	102.1	103.87	98.171	109.02	110.71	105.85	102.59	111.66	106.05	107.37	116.4	107.64	98.825	102.36	100.44	108.69	110.13	104.74	96.274	105.05	113.72	104.55	98.725	96.31	97.103
97.931	98.142	100.49	99.863	99.564	95.235	99.482	96.025	101.5	99.131	106.15	90.652	109.54	93.683	105.89	101.84	107.33	99.421	99.296	103.03	102.49	108.29	96.797	98.82	107.99	99.092	95.056	96.915	98.462	99.669	89.185	108.76	101.66	100.99	104.68	101.72	107.19	96.029	111.48	99.258	101.43	98.133	93.884	94.8	97.682	99.344	101.72	104.43	103.01	95.174
107.36	101.17	99.57	98.982	96.202	104.97	107.4	110.32	110.58	109.98	107.18	106.87	103.58	105.98	101.65	103.24	116.72	105.21	111.82	107.98	107.47	111.79	100.11	104.17	113.3	112.09	87.97	109.38	112.47	111.81	103.32	105.47	110.04	103.11	107.43	96.674	106.7	107.08	111.55	104.4	98.178	111.59	105.84	98.195	109.02	113.34	108.05	105.76	108.74	98.554
103.11	106.96	119.34	109.03	104.09	108.53	110.85	112.73	112.08	106	102.44	109.01	101.39	105.02	108.43	104.24	105.99	109.16	95.624	111.05	100.45	109.55	102.73	104.3	107.54	98.515	105.75	103.98	106	100.36	106.92	116.05	102.72	102.05	113.9	108.46	102.11	108.34	108.5	113.85	100.01	113.1	109.5	105.1	105.01	116.57	101.72	102.91	106.83	109.97
111.59	114.12	104.86	103.95	112.86	109.29	102.91	104.56	110.71	113.27	109.64	113.36	109.37	110.42	113.68	113.37	113.12	115.19	113.07	115.24	114.21	112.61	99.17	109.57	103.24	114.33	107.64	116.9	110.9	114.24	116.71	108.83	107.02	112.29	115.9	107.98	104.23	119.62	111.91	106.47	106.36	110.69	115.93	115.28	108.19	115.71	112.28	109.11	106.3	107.2
102.67	103.95	113.29	103.83	109.44	107.89	104.71	103.81	107.82	109.75	106.02	108.85	100.75	118.95	110.23	104.33	105.9	105.04	108.95	102.67	103.6	100.81	108.53	112.49	107.79	101.53	106.14	107.9	104.98	104.15	105.91	106.54	109.37	106.21	110.93	104.91	111.52	98.969	102.72	103.95	111.91	103	113	111.09	106.78	95.141	103.79	105.68	108.59	108.22
103.87	113.02	100.37	111.82	114.08	106.81	117.09	111.75	104.52	105.71	116.26	106.05	109.42	106.99	112.15	108.35	102.82	110.11	110.55	104.75	99.054	106.77	103.43	96.175	100.95	108.6	100.47	113.31	107.4	105.51	98.749	98.826	107.63	106.82	102.66	98.228	108.82	102.3	111.08	109.01	115.22	91.803	107.52	103.77	100.64	112.08	107.11	95.897	101.97	107.13
99.783	104.45	107.47	102.01	103.8	100.76	112.76	107.17	100.57	107.09	109.04	95.794	110.4	105.27	106.01	102.38	111.08	104.06	106.55	104.57	110.24	109.15	109.16	113.42	111.21	97.926	110.51	98.457	107.44	100.75	98.043	99.973	110.09	100.51	102.27	103.05	103.24	104.38	108.53	107.96	113.49	107.22	108.06	112.27	105.97	102.74	97.153	108.53	107.21	99.432
97.703	113.17	104.45	98.954	105.29	91.169	101.29	96.392	106.7	101.43	108.77	105.74	109.58	104.61	107.15	111.68	107.88	110.96	102.34	102.03	106.77	104.3	99.632	105	108.62	102.96	100.51	94.799	108.33	113.96	105.28	105.16	114.55	102.58	97.138	97.699	114.27	107.9	101.77	104.36	106.58	112.22	102.65	98.39	99.601	96.742	106.02	100.55	104.53	99.298
106.32	103.48	107.42	111.02	111.01	99.878	103.99	112.38	112.98	99.11	107.51	116.59	109.61	108.75	103.38	100.72	106.51	101.22	103.6	97.418	108.78	107.67	102.92	107.69	102.53	102.29	110.14	114.45	103.19	99.66	104.55	111.44	101.7	111.59	109.36	118.79	99.947	102.08	102.24	104.31	119.62	107.68	104.09	104	101.5	106.33	97.207	104.49	107.72	109.47
110.53	119.55	106.68	118.01	106.41	110.25	116.89	103.36	106.53	114.15	107.01	110.77	108.7	107.33	110.75	117.63	111.57	112.47	106.77	113.46	118.05	124.96	106.54	117.08	108.7	116.78	108.7	106.68	107.03	96.84	102.84	107.12	117.81	107.99	108.17	109.67	111.97	100.82	119.57	113.95	114.5	113.21	109.4	119.19	123.55	111.54	112.23	112.41	107.09	110.26
104.39	96.461	110.09	103.96	106.17	106.66	105.01	112.45	102.79	104.08	99.218	108.54	100.62	102.9	93.326	109.31	97.536	110.59	106.88	110.54	102.14	104.11	100.81	107.2	107.31	107.77	103.23	100.79	115.58	104.96	109.1	101.8	106.23	115.19	111.34	92.7	106.11	108.01	101.98	107.22	108.31	111.12	102.49	105.75	113.42	112.46	111.71	107.08	108.19	119.08
110.26	112.05	110.04	107.7	106.04	107.17	111.89	112.32	109.04	121.86	106.45	116.84	110.4	111.14	105.52	118.1	116.38	119.75	121.65	105.54	106.46	119.07	106.95	103.87	115.3	110.98	102.62	111.2	105.14	110.23	103.22	116.8	111.96	107.31	112.72	109.41	110.4	116.62	103.4	103.88	120.05	111.41	108.71	123.53	110.01	102.32	111.09	127.85	127.11	115.68
112.21	112.64	116.1	111.08	103.57	115.45	115.14	116.62	111.62	107.93	103.75	110.2	110.03	118.95	101.79	108.38	120.63	111.49	113.12	114.27	106.05	106.28	113.58	111.8	116.49	111.35	108.23	102.03	107.75	110.16	111.91	107.95	109.68	105.29	115.5	109.95	107.47	107.42	109.72	103.16	107.3	114.31	109.15	107.87	114.89	117.75	114.13	104.43	102.51	111.43
118.09	118.41	113.86	112.14	121.01	118.45	115.07	103.62	110.96	112.44	118.17	107.85	113.42	115.46	115.83	108.82	115.52	113.41	105.16	102.84	118.58	120.05	119.02	102.21	112.36	108.16	110.07	118.27	106.73	112.03	113.27	115.7	117.08	114.27	104.22	104.14	113.6	110.68	114.36	94.506	107.64	115.29	113.09	109.47	104.5	101.5	107.06	98.233	113.23	106.72
110.69	108.77	111.24	107.42	120.75	118.79	112.95	109.43	108.38	112.06	109.48	107.75	106.79	111.83	106.94	115.24	114.03	118.13	109.57	93.585	109.45	106.75	104.57	113.98	104.28	114.52	111.5	107.72	114.92	104.27	113.87	117.19	111	103.91	111.34	104.98	115.75	122.2	113.2	114.94	109.12	107.31	114.32	105.06	108.76	98.248	109.75	111.55	114.3	121.59
129.38	120.55	117.85	118.63	119.6	108.19	117.44	117.31	121.47	118.69	121.31	112.35	123.23	113.98	120.85	114.14	111.17	116.96	121.53	122.53	128.19	113.71	113.68	112.28	126.91	121.21	123.25	116.54	126.68	106.83	113.22	120.83	117.9	113.26	119.11	117.57	118.36	112.91	119.3	119.88	124.18	124.06	114.13	108.58	122.19	118.95	121.7	126.33	114.88	120.22
85.531	96.588	102.61	95.823	107.83	95.393	95.678	105.92	100.97	95.987	97.327	105.3	102.81	107.04	92.652	96.403	103.04	104.43	100.21	100.94	96.866	94.875	98.735	90.854	104.38	98.584	100.47	100.35	92.501	100.96	104.66	99.762	99.524	100.31	96.254	96.276	100.59	105.94	92.017	100.83	108.14	99.939	105.7	96.677	101.48	104.62	100.21	94.58	103.32	99.023
98.72	97.767	94.075	105.25	102.67	108.75	97.494	104.25	107.26	100.13	105.1	97.466	90.241	98.736	96.778	91.627	93.834	92.323	95.2	104.11	98.631	105.05	103.24	104.44	97.642	96.224	105.76	101.68	114.27	100.82	107.49	101.1	106.44	102.76	108.16	92.357	101.57	90.453	101.43	99.779	97.125	100.21	97.128	104.27	102.42	100.39	91.276	93.468	99.028	97.961
96.582	110.18	93.997	94.942	106.12	98.829	100.41	96.912	98.564	93.562	105.66	93.594	93.347	98.009	106.02	93.583	98.332	91.285	101.21	104.19	104.87	109.31	102.03	102.7	106.62	102.26	104.61	99.813	100.18	95.201	104.84	97.467	107.9	98.863	97.274	102.15	109.39	91.684	108.29	109.11	101.27	94.718	97.22	101.49	99.547	96.405	106.18	108.37	96.932	100.68
110.46	107.5	109.4	107.96	107.5	108.29	112.85	104.99	106.4	109.69	103.73	110.49	111.65	113.63	104.95	108.04	109.58	104.81	109.07	101.56	97.278	108.93	103.44	115.61	112.47	105.74	111.33	113.82	112.26	105.37	96.625	107.78	107.39	109.39	106.39	107.92	101.96	102.53	108.41	110	105.83	109.72	110	116.83	104.25	104.23	115.39	100.77	102.51	106.59
107.72	97.621	97.643	111.28	101.45	108.78	99.876	100.28	106.37	116.57	97.17	105.37	101.49	107.32	103.51	103.43	110.15	100.36	105.53	97.228	101.3	106.88	114.47	109.67	103.58	103.11	99.987	106.23	108.87	102.38	107.55	101.22	107.2	110.98	91.013	108.4	108.43	105.41	111.49	104.21	106.28	102.44	109.68	108.19	108.7	105.55	109.2	104.6	104.99	106.95
113.38	110.22	113.8	120.02	115.74	114.52	112.39	108.28	113.2	107.39	105.22	105.78	114.11	112.22	107.46	111.51	105.74	109.29	112.9	112	103.53	101.82	115.45	105.81	109.02	116.37	115.95	113.56	104.45	105.64	112.66	108.46	120.74	121.48	118.42	115.96	112.46	107.32	118.16	120.98	107.56	119.72	111.62	117.39	108.75	120.32	114.08	117.28	106.58	116.1
105.01	105.4	104.93	107.78	104.04	110.37	106.04	107.27	106.7	101.77	100.25	116.71	107.14	111.81	107.55	105.49	107.95	106.67	109.79	102.88	103.67	108.41	103.15	104.21	101.74	96.981	110.4	108.08	106.67	110.14	110.89	104.77	108.41	95.301	112.89	109.41	111.47	112.09	108.48	99.706	105.23	111.08	102.97	99.047	108.98	99.995	108.38	108.09	98.701	107.72
108.18	105.14	106.65	108.36	101.16	107.12	94.759	118.18	113.33	105.86	102.25	101.55	106.69	107.3	104.77	99.566	110.03	107.66	111.34	106.7	112.54	101.84	107.92	114.93	109.5	100.21	105.2	108.02	107.36	104.45	106.94	112.08	101.91	98.437	104.4	100.58	104.31	106.01	108.37	102.3	110.33	109.16	117.86	97.744	106.94	110.82	108.13	110.69	102.69	103.61
105.54	100.49	101.22	97.629	108.77	108.64	106.9	103.87	102.4	107.26	106.48	109.08	98.909	100.11	105	103.83	107.17	102.65	111.53	107.5	118.57	100.09	104.58	116.46	107.37	109.79	97.562	96.143	116.54	104.69	107.89	105.59	102.27	116.96	106.31	105.64	100.86	102.06	102.78	103.79	101.52	107.94	115.47	116.61	108.5	94.54	111.02	103.86	115.29	106.68
92.426	109.93	96.839	100.16	94.998	98.677	96.605	99.954	93.069	102.29	94.037	96.507	94.274	114.29	102.12	104.94	110.22	110.37	110.15	101.36	96.177	101.97	99.872	103.03	104.64	102.49	97.077	102.24	95.462	101.83	107.2	95.385	100.79	95.892	100.94	94.217	105.81	102.51	103.28	101.21	106.69	95.954	106.19	100.98	92.145	101.54	92.256	100.57	97.598	94.784
109.55	124.24	107.68	111.06	107.65	109.65	100.31	106.88	111.29	104.74	117.35	102.04	109.15	107.41	113.28	119.86	112.76	113.53	104.79	114.99	99.792	115.06	102.8	106.74	107.32	99.853	112.33	100.68	107.1	111.84	110.6	105.57	109.36	119.87	104.92	100.14	112.93	114.58	102.29	100.28	100.25	114.56	111.34	106.94	107.26	102.71	101.98	109.43	100.31	121.85
92.281	99.19	104.45	100.89	102.72	106.73	97.68	93.573	104.32	93.336	108.05	104.23	98.289	95.215	94.717	93.925	104.89	100.86	102.81	111.05	96.004	116.08	100.89	97.297	96.315	99.493	104.25	97.892	103.27	102.97	96.86	99.095	100.35	108.3	99.057	104.86	108.86	107.24	105.87	103.06	113.17	96.478	97.132	97.761	98.876	101.83	102.05	92.808	99.62	107.46
93.893	99.254	102.09	106.29	104.1	104.08	101.92	102.88	106.96	107.95	106.06	99.494	109.08	99.996	107.1	108.08	96.8	113.32	109.26	102.92	102.24	103.93	110.62	106.21	101.01	98.924	109.19	101.96	105.19	114.74	105.94	104.96	110.82	99.235	108.54	105.18	106.56	105.46	101.01	104.49	102.83	106.51	110.26	111.11	114.16	103.22	106.29	108.3	106.73	108.08
100.56	96.393	111.67	104.01	99.083	101.83	96.565	100.45	97.517	93.493	95.904	100.16	98.075	101.09	101.67	101.44	97.887	104.88	105.38	99.805	104.32	100.8	90.414	93.119	117.54	89.791	103.53	109.38	99.686	101.76	102	100.32	98.872	103.73	92.718	101.25	102.57	108.5	91.581	100.38	98.973	101.18	101.37	97.015	93.387	102.4	100.93	92.18	97.824	103.7
118.24	113.51	119.58	120.11	125.04	113.37	120.55	114.75	110.38	107.15	119.44	123.05	116.72	117.86	122.63	116.32	115.3	123.91	116.04	120.88	112.21	123.66	123.04	119.62	119.55	117.04	109.6	117.55	125.5	117.56	113.59	118.9	113.86	106.05	112.89	118.14	115.54	119.4	112.21	121.87	119.48	118.45	115.99	118.48	115.62	107.5	119.15	117.31	110.01	112.65
120.01	106.14	115.42	110.31	111.66	107.27	123.24	115.27	114.29	114.27	108.87	112.44	113.66	106.81	114.13	118.05	104.5	110.89	104.15	102.58	108.67	110.66	108.7	109.39	105.57	99.652	109.95	108.99	116.14	113.69	110.32	109.83	103.95	104.14	108.34	108.35	110.83	121.77	110.39	110.72	110.84	108.32	111.52	114.66	106.02	103.88	108.17	121.74	106.18	111.98
100.84	108.27	100.41	104.72	101.58	101.46	107.93	101.04	95.812	89.627	109.74	108.31	106.13	103.19	99.611	98.447	104.5	109.62	100.78	104.98	96.82	106.69	105.69	108.47	101.43	108.2	106.11	99.452	98.041	114.33	96.202	103.89	112.9	113.64	101.56	93.901	110.63	104.83	106.42	101.39	102.19	104.25	105.61	106.27	102.96	103.67	105.87	100.4	98.793	94.873
104.12	101.56	110.53	107.18	105.47	109.62	101.67	103.41	108.64	96.849	100.39	100.21	103.73	102.63	113.64	110.65	102.19	106.84	106.78	105.24	106.9	104.11	109.59	102.93	112.06	102.54	110.66	106.17	109.6	108.08	100.17	109.18	99.352	98.104	109.57	107.38	108.74	109.3	106.25	100.03	100.24	105.82	107.99	117.88	96.731	103.5	110.57	111.93	99.088	99.87
114.81	106.64	108.43	111.1	112.16	105.81	111.73	115.86	109.86	111.2	110.09	118.01	103.9	105.51	118.21	111.6	109.89	108.51	119.42	116.63	112.33	113.59	114.32	102.19	113.46	114.79	106.73	110.59	117.41	123	111.22	111.52	114.96	119.37	121.19	116.94	108.37	122.18	123.57	109.13	106.24	110.01	103	115.36	109.46	98.143	112.2	111.82	106.76	106.58
102.02	104.73	105.08	92.113	102.67	110.04	102.53	101.53	105.8	102.37	106.92	109.99	100.96	102.87	111.61	108.7	111.54	103.39	107.71	105.6	105.46	109.31	104.01	100.4	101.89	101.26	104.68	102.04	103.89	106.29	105.94	109.3	107.37	101.25	102.85	104.45	107.8	117.2	103.85	104.13	104.56	103.96	107.74	106.04	101.43	110.97	112.21	99.958	101.94	105.04
105.07	115.75	110.77	111.86	104.81	106.21	111.16	107.7	103.47	109.74	118.9	100.55	105.03	117.09	112.76	104.01	103.39	109.5	111.09	104.48	108.07	106.67	111.95	114.78	106.99	120.22	101.28	107.09	117.48	102.67	111.72	118.03	111.94	108.5	108.71	118.09	107.12	105.7	109.08	106.01	110.27	107.23	117.94	114.01	111.86	113.23	115.14	109.49	112.81	113.58
89.441	107.95	111.11	108.91	98.252	101.7	99.29	107.54	96.06	93.126	106.47	93.313	99.305	96.267	100.39	102.17	84.736	104.67	88.778	104.31	105.64	98.541	94.776	101.01	103.3	103.28	95.671	105.83	100.37	97.138	107.22	101.21	98.873	98.507	101.06	96.631	98.255	93.732	104.12	97.1	105.67	99.514	93.354	97.974	95.14	102.38	105.62	100.37	98.407	95.534
114.15	113.23	102.87	109.63	105.88	109.39	104.78	111.16	105.89	99.972	99.232	110.35	94.744	103.78	110.53	104.26	105.22	108.29	111.83	106.21	105.29	109.98	110.5	105.99	99.158	104.14	108.68	107.53	101.1	103	111.13	107.59	108.89	104.46	108.01	102.49	98.533	105.81	114.89	108.63	110.71	112.33	101.05	107.61	119.9	102.74	104.33	113.28	103.94	106.96
106.71	105.83	108.09	109.83	105.59	104.91	110.85	108.54	111.76	98.797	99.737	112.09	107.69	104.14	108	105.33	104.9	98.094	112.78	108.63	102.69	108.54	97.944	105.18	103.05	106.14	99.721	109.85	104	117.55	104.28	110.64	102.96	100.45	106.09	100.7	99.937	101.56	113.27	108.16	102.97	115.55	111.43	96.906	113.25	106.22	116.06	111.91	103.83	111.28
108.14	102.56	106.65	111.57	110.11	99.108	104	105.53	88.525	114.97	106.77	104.03	107.22	115.76	103.12	107.7	115.14	111.94	109.54	100.75	116.45	98.231	107.7	110.04	113.62	109.36	106.59	103.73	101.09	109.76	110.64	106.14	111.79	104.86	100.09	101.27	102.1	111.32	107.5	96.42	108.31	108.91	112.06	116.83	95.822	109.19	108.84	101.34	107.13	105.38
111.76	110.35	110.55	107.18	109.75	114.47	114.56	113.42	115.67	114.1	112.86	118.22	116.94	116.78	108.93	110.54	106.08	110.01	100.59	108.54	107.54	119.08	120.46	113.3	108.06	101.82	121.71	106.02	112.79	118.46	105.61	108.68	111.75	111.3	115.91	113.53	116.94	121.54	110.44	113.35	115.8	109.08	114.5	117.1	113.63	106.56	119.24	115.45	108.85	115.21
114.91	116.14	113.13	108.08	107.61	118.87	108.34	117.35	116.08	110.31	120.7	110.17	109.55	107.86	110.86	108.82	116.69	117.63	112.15	118.96	113.58	120.19	111.01	112.14	114.12	113.05	104.76	107.41	113.39	110.18	115.6	105.74	112.13	111.42	115	113.01	110.29	111	109.95	116.24	111.38	117.07	117.43	115.4	121.82	109.5	114.02	119.75	118.17	116.06
102.7	107.18	107.66	99.102	100.32	103.02	104.43	103.24	98.837	106.43	99.725	102.96	94.416	99.441	99.293	110.19	91.962	94.352	102.21	102.64	107.28	100.71	100.22	103.55	107.03	92.087	93.448	104.3	96.014	105.23	94.649	97.377	99.133	99.817	89.165	94.019	99.836	93.542	96.291	106.46	102.78	99.895	97.263	114.24	93.7	103.62	93.574	104.89	103.94	98.731
105.03	102.16	110.21	111.08	110.34	93.784	103.53	112.46	89.247	111.13	111	110.05	101.87	105.1	104.96	106.12	99.087	100	98.711	100.49	100.09	105.46	107.5	103.74	99.261	109.28	101.25	100.61	97.875	105.31	104.8	106.53	104.25	114.59	102.11	110.4	114.17	109.45	111.01	108.15	101.46	108.8	108.84	100.04	105.72	109.03	108.23	103.21	110.07	102.36
114.97	115.19	118.17	109.73	116.49	123.68	111.49	114.03	123.05	127.65	117.48	117.37	107.05	121.57	114.51	121.08	118.48	126.39	111.86	117.06	122.77	116.29	122.55	116.12	114.42	122.97	115.38	122.85	121.51	123.66	115.13	119.16	114.79	118.41	109.57	118.36	119.88	117.52	127.52	114.19	126.82	115.7	112.84	116.37	117.27	105	118.85	109.62	115.48	123.93
106.32	100.89	98.74	105.02	99.795	109.05	112.08	106.08	111.02	103.1	111.66	97.796	98.426	110.28	99.379	109.12	107.59	104.36	107.91	99.315	110.26	104.91	107.26	108.76	117.66	103.72	100.38	101.71	100.75	109.21	101.99	105.72	97.331	107.68	108.17	100.96	96.908	105.38	112.05	102.89	98.874	110.05	99.908	103.58	104.05	102.27	105.9	101.22	99.74	107.87
110.86	117.29	108.05	103.49	112.11	110.89	110.55	120.29	105.46	103.35	114.81	113.3	98.161	109.23	108.02	103.61	103.18	112.46	112.32	110.45	111.18	107.83	115.33	114.13	117.33	113.34	116.36	112.22	117.11	111.45	105.28	105.08	112.74	111.98	112.52	98.912	108.93	112.32	114.73	100.63	114.1	106.32	106.56	116	108.18	120.28	112.03	116.36	117.97	113.56
111.21	105.4	111.5	104.64	101.1	115.05	110.75	104.26	103.1	96.943	107.32	112.4	106.26	93.403	97.179	106.29	117.85	106.63	111.86	105.74	114.06	111.89	108.52	96.828	109.16	103.88	106.68	111.02	102.77	101.82	98.567	109.79	106.57	108.48	101.09	102.59	109.16	103.18	104.29	106.74	103.97	95.881	102.35	103.3	103.98	106.82	101.61	109.18	94.731	106.89
102.9	99.466	101.28	106.35	99.576	97.818	109.69	109.55	109.92	108.27	102.23	101.27	113.79	112.72	109.25	110.07	103.17	93.914	110.29	106.42	96.483	111.55	97.317	107.89	103.21	108.93	110.65	101.01	114.59	105.33	104.85	108.95	104.11	110.76	100.94	103.3	103.9	98.651	97.221	113.13	106.48	106.43	105.12	111.77	105.35	107.15	107.2	102.1	102.64	106.54
112.56	108.36	112.99	109.83	114.08	119.88	115.39	106.32	113.68	119.05	119.34	124.94	106.51	117.02	104.09	115.32	114.89	112.11	107.9	113.34	108.07	116.53	104.97	114.3	112.19	110.42	112.8	114.55	114.4	102.9	105.77	107.54	115.19	109.96	106.46	112.73	112.45	110.63	116.19	108.18	114.34	112.96	117.1	103.04	114.41	111.46	111.07	109.73	110.44	107.84
105.96	94.005	103.04	93.584	90.805	95.469	101.01	107.86	89.39	101.08	97.4	95.745	104.94	103.7	103.37	93.279	105.98	105.19	105.82	108.62	92.968	105.16	104.93	97.227	101.46	100.7	91.244	98.938	94.98	98.814	96.984	95.662	93.221	100.78	96.834	109.92	99.695	104.11	101.38	97.512	101.47	100.11	104.54	99.981	98.445	99.689	97.882	100.12	96.768	96.753
110.77	101.12	99.751	98.242	97.722	107.53	108.09	107.72	105.52	117.81	105.4	108.33	107.73	103.99	106.89	101.65	110.14	104.93	105.85	105.2	114.06	108.39	105.75	108.03	107.78	103.64	103.54	105.76	101.71	103.99	113.83	110.65	102.3	97.526	108.83	98.075	110.36	104.04	108.89	103.38	106.86	106.43	105.14	108.77	112.36	97.052	105.92	97.722	112.91	114.44
107.32	106.25	107.02	112.6	96.253	102.82	103.18	114.69	111.97	103.96	104.35	108.84	101.91	104.12	109.22	118.82	104.56	110.49	101.86	106.86	102.33	100.58	108.02	106.67	102.6	108.84	109.24	100.38	111.58	104.56	107.38	97.281	107.11	106.51	97.817	102.27	102.39	108.62	97.279	110.67	101.77	113.92	101.07	101.05	109.37	102.73	103.76	107.62	106.04	107.56
99.904	104.05	108.32	104.26	108.8	103.83	105.21	115.18	99.016	103.51	101.55	99.242	107.57	102.79	104.95	108.54	108.31	111.98	108.13	100.67	102.6	99.768	102.33	93.969	100.31	102.73	109.48	98.899	101.91	111.84	107.08	102.65	102.4	96.554	110.38	114.11	109.26	104.78	103.45	104.56	111.69	106.07	102.91	102.69	102.36	107.13	96.289	111.16	112.51	109.81
100.3	101.59	106.31	99.997	110.6	102.13	106.75	99.478	102.38	103.91	96.742	104.82	110.79	112.74	110.2	101.57	106.89	109.93	111.6	102.86	98.334	106.57	105.29	104.96	108.69	110.28	101.45	106.08	107.46	103.78	98.314	107.7	102.36	106.53	104.68	108.4	111.32	116.37	97.902	106.12	103.07	95.573	101.07	113.4	109.35	99.588	103.64	103.25	95.197	109.06
105.87	102.96	109.5	104.58	101.49	112.23	111.87	104.37	101.62	100.06	106.39	97.018	105.57	110.29	101.48	97.196	108.52	105.21	117.39	102.06	103.3	113.58	109.23	99.899	105.04	97.724	99.634	105.71	103.47	99.937	99.761	117.62	100.58	109.48	104.13	104.81	97.566	108.25	107.02	105.8	103.95	105.43	110.69	106.57	107.61	107.54	109.16	102.72	100.04	106.6
110.36	92.867	101.58	116.18	104.58	105.16	105.05	101.8	97.707	110.43	103.23	99.986	101.31	101.6	106.81	92.172	97.602	101.71	100.45	104.16	108.19	105.47	104.27	106.23	100.66	92.472	103.52	107.87	99.179	94.127	102.34	96.259	101.86	99.338	98.807	105.89	103.47	101.44	92.892	102.22	103.19	96.57	96.163	93.921	107.71	106.61	98.523	96.533	107.32	101.36
100.28	108.9	120.98	113.67	109.73	101.14	106.5	106.39	112.58	106.15	114.73	108.13	114.6	114.25	115.07	122.03	114.81	114.01	119.11	108.84	115.62	115.47	105.1	117.21	113.19	117.92	118.25	121.35	103.44	101.99	106.52	111.6	110.92	112.66	110.08	112.14	111.74	111.92	122.07	118.39	110.91	103.78	110.76	110.56	114.17	113.74	102.73	117.18	115.28	109.91
109.58	114.17	106.55	105.66	101.14	113.48	107.5	108.8	107.24	102.96	113.22	109.96	115.25	116.11	99.748	108.1	103.68	108.76	107.55	101.85	104.52	102.21	105.09	103.75	113.07	102.5	102.16	104.43	111.03	98.542	115.13	108.42	103.14	102	114.13	108.88	102.07	105.53	101.67	95.485	99.516	100.91	104.17	110	106.12	107.55	114.82	103.86	106.45	100.17
103.66	106.32	107.6	102.77	100.98	106.93	107.69	108.09	110.47	113.69	103.33	101.85	111.72	104.51	103.96	99.604	106.6	102.04	107.45	102.8	106.95	104.33	108.3	107.1	105.41	103.35	111.15	108.14	107.93	98.396	111.73	113.01	104.66	106.61	112.33	106.29	102.85	100.97	92.005	111.26	106.64	106.1	106.6	104.73	110.57	104.72	112.73	108.87	109.13	103.4
102.84	107.18	101.66	107.04	102.27	110.33	113.18	110.88	111.19	103.09	109.59	102.65	99.067	97.68	105.37	105.79	108.99	102.28	105.62	114.12	101.09	99.766	99.806	113.75	104.04	107.62	95.698	100.5	106.25	102.69	107.09	101	107.62	104.29	114.99	102.94	97.66	100.06	111.92	101.69	105.93	95.769	101.01	95.182	106.13	106.34	104.96	113.46	108.58	105.64
107.28	110.2	107.32	109.57	113.59	117.23	113.67	104.45	115.56	110.83	112.46	114	106.2	117.42	112.03	113.75	106.88	113.83	109.54	103.28	111.34	112.77	100.68	110.4	112.63	107.05	107.89	109.88	98.315	112.58	114.81	109.05	115.33	121.31	112.6	111.75	115.54	106.19	107.81	114.28	108.27	116.38	103.78	119.8	117.18	106.72	107.91	110.25	106.04	114.66
107.24	120.8	121.47	108.25	117.65	113.17	111.44	101.78	108.81	109.12	113.38	115.43	123.05	109.43	126.79	111.8	112.38	107.01	119.27	116.19	111.73	109.62	114.08	113.86	112.89	106.88	108.7	112.16	116.1	105.42	109.88	108.62	106.7	109.56	110.55	110.97	110.37	116.16	106.75	114.35	123.17	110.9	118.49	101.85	113.95	107.18	109.36	110.57	109.69	122.59
113.29	115.65	108.01	118.53	118.03	107.15	108.86	107.77	107.92	110.12	104.27	113.8	112.21	106.12	117.83	113.74	114.82	111.41	118.6	119.84	106.64	113.86	113.94	112.24	121.78	117.91	112.44	106.83	112.63	113.42	118.84	111.86	114.17	115.83	114.34	109.03	111.81	107.53	111.84	109.36	97.313	111.01	114.77	115.41	110.74	115.13	108.31	111.41	112.46	99.618
103.96	102.58	107.31	109.97	109.02	108.73	104.09	105.74	106.99	104.07	98.573	103.45	112.69	104.59	102.55	106.47	104.25	112.04	109.85	109.73	105.15	98.622	95.54	104.77	103.41	106.63	108.7	108.52	100.86	100.88	98.314	108.39	107.88	95.426	113.23	106.38	97.767	101.37	108.67	100.15	109.69	112.92	110.04	105.63	112.65	98.639	101.4	104.62	101.85	112.02
118.23	118.62	116.81	111.2	100.41	110.03	121.23	106.77	112.32	108.59	111.07	115.87	107.62	114.99	113.54	111.39	119.9	115.98	111.02	107.69	111.46	107.93	107.74	113.5	122.53	114.43	105.6	111.84	110.94	105.82	106.1	118.2	117.69	111.23	112.56	111.11	116.14	106.69	108.16	110.89	116.15	115.98	114.15	107.08	106.03	120.66	111.46	111.06	116.39	107.11
120.66	119.92	119.1	119.27	120.75	113.57	122.16	118.42	114.07	114.56	110.7	121.75	118.62	119.01	118.43	113.66	121.13	112.17	116.73	112.82	123.4	121.23	126.27	118.58	118.21	115.65	120.77	115.37	119.31	115.31	117.84	118.52	112.3	118.33	120.17	125.35	119.99	121.64	111.04	120.77	117.45	121.18	127.14	120.95	122.21	120.87	115.52	119.54	118.09	118.07
105.09	108.45	109.46	97.673	102.78	107.6	104.06	100.09	111.49	99.189	107.23	110.18	113.31	110.24	101.23	105.63	99.575	103.12	104.24	116.14	106.01	105.87	107.88	99.844	107.96	108.86	105.54	113.65	107.26	104.15	105.97	107.17	104.94	100.28	111.19	107	104.45	102.73	98.686	104.68	103.16	103.12	106.57	106.75	103.35	116.41	107.6	104.42	98.755	106.08
121.92	117.97	109.7	117.01	112.77	121.28	120.39	121.33	114.85	116.44	115.08	116.67	117.61	116.18	121.46	117.62	117.55	124.05	124.84	111.64	126.08	115.12	122.11	120.43	118.45	117.42	122.34	114.79	120.26	117.3	120.48	115.65	121.02	114.51	119.75	123.93	117.68	116.51	123.04	119.75	110.68	114.7	126.52	124.6	116.08	126.17	125.71	119.6	115.43	119.59
123.11	105.31	117.52	114.98	114.52	113.61	113.75	111.5	111.31	112.43	111.04	117.47	112	108.49	106.72	114.38	111.3	109.51	114.38	112.51	96.566	104.79	107.55	104.26	112.43	122.2	118.8	106.48	115.75	113.36	120.04	110.78	108.08	113.69	110.48	97.829	116.07	118.61	107.85	120.46	110.21	111.84	110.75	117.78	124.03	107.2	124.22	110.08	111.87	109.78
107.76	106.15	97.617	108.8	104.04	112.4	100.35	111.14	100.02	108.13	112	116.12	107.19	99.486	109.44	112.76	106.95	114.1	103.8	105.75	106.68	112.47	108.54	106.1	99.172	93.819	119.25	110.81	100.97	104.88	106.96	104.58	111.91	111.99	104.97	106.21	111.58	106.84	114.97	99.316	111.59	98.852	107.84	108.34	111.81	103.19	107.51	116.12	111.33	107.96
93.55	106.49	97.515	97.78	111.32	101.09	101.33	103.82	98.366	103.4	93.064	105.17	103.05	102.88	103.73	97.13	106.57	103.16	100.87	97.614	111.21	108.13	98.626	101.32	97.214	103.13	94.061	95.935	113.58	99.326	97.223	109.01	112.49	93.651	104	99.802	99.848	100.51	104.26	101.4	107.85	101.01	94.756	109.32	100.68	104.89	105.99	99.795	107.94	104.02
118.21	108.14	113.75	111	118.59	109.38	115.4	119.82	109.48	117.11	111.8	115.54	113.19	107.93	116.67	115.71	109.02	119.31	105.05	118.58	113.07	112.73	113.32	108.64	111.56	110.58	108.8	105.91	120.7	111.54	112.1	118.65	110.17	115.77	114.23	123.29	113.99	108.37	99.56	116.81	119.76	110.33	118.32	109.88	107.97	114.79	115.29	118.38	110.97	110.96
119.51	126.4	116.77	117.67	109.82	117.61	105.34	120.75	117.09	104.07	113.35	111.1	114.59	119.66	116.29	108.51	115.84	117.22	113.26	112.66	107.14	112.06	111.54	112.83	118.73	115.42	108.07	117.35	111.76	109.06	110.6	123.74	122.14	109.66	112.89	109.33	107.89	114.94	118.02	113.02	110.26	111.14	117.96	110.4	110.78	108.31	113.01	117.96	120.14	112.71
105.41	109.12	112.77	109.09	108.63	103.03	108.49	106.15	110.92	110.43	99.554	116.66	114.19	113.16	108.79	105.08	112.82	110.14	111.17	113.68	101.85	119	113.98	103.22	103.63	114.43	113.34	109.02	115.23	114.57	108.2	105.05	115.4	104.43	109.23	109.34	111.65	108.23	118.88	105.27	100.48	112.39	112.8	112.15	114.72	104.33	114.06	106.92	106.8	115.53
103.5	115.52	112.46	107.47	101.8	109.33	102.13	103.97	97.79	102.53	104.61	99.776	104.73	108.18	101.6	106.34	99.745	105.32	103.9	102.44	96.079	106.47	109.08	109.16	99.013	108.11	110.11	105.49	105.63	116.31	109.51	110.03	104.33	107.84	110.43	97.293	110.45	110.48	94.223	109.15	99.73	99.925	101.61	106.86	101.32	103.15	108.34	106.19	108.87	104.22
109.24	106.52	107.48	104.02	116.83	108.44	109.07	115.34	110.24	113.26	106.95	110.35	113.65	118.14	110.76	112.92	114.76	117.73	110.9	108.1	109.32	120.36	112.42	114.76	111.87	110.8	103.95	106.8	113.06	114.07	112.94	113.53	116.1	114.37	117.56	110.88	114.11	108.57	104.91	106.87	117.13	105.18	106.03	113	113.88	121.74	106.76	113.47	110.49	111.63
109.54	105.79	103.52	109	101.41	103.93	105.48	110.01	110.06	109.65	115.44	115.09	105.63	105.86	102.83	113.4	105.53	119.83	109.74	104.49	104.93	114.14	115.32	106.91	108.51	116.86	110.53	98.905	98.478	110.03	106.57	103.58	98.679	89.937	100.74	113.67	110.41	99.946	101.06	110.3	100.42	108.42	108.21	107.12	113.22	97.114	96.297	110.24	104.08	109.24
111.57	111.26	109.5	112.25	113.94	112.58	127.62	107.95	115	113.77	115.36	108.13	109.29	110.74	114.38	105.28	114.34	106.57	110.1	107.66	120.07	112.95	105.23	112.91	116.92	117.59	112.45	109.76	114.2	104.55	115.59	118.71	105.4	114.88	112.56	111.12	104.62	111.5	115.21	110.28	111.22	111.16	116.39	104.31	110.16	106.94	111.18	115.49	115.8	106.58
114.74	119.13	106.45	114.52	111.22	118.48	111.71	101.76	101.87	115.8	111.79	106.14	116.09	116.58	107.41	119.86	112.83	107.13	117.54	115.65	115.7	115.93	110.49	118.6	112.51	108.23	113.66	118.29	111.34	108.16	104.75	113.1	110.92	116.23	116.53	118.08	102.27	114.7	111.18	115.83	111.77	111.27	122.14	111.34	123.02	113.5	116.67	110.51	107.7	108.28
97.058	110.43	99.384	100.48	104.46	111.78	105.61	100.19	108.11	112.95	104.07	105.61	94.685	108.5	108.24	97.381	111.62	104.56	107.75	98.643	105.5	112.38	99.656	102.77	107.95	112.26	102.05	114.25	99.754	111.27	103.8	106.06	96.251	104.13	99.217	104.6	98.678	113.27	105.7	103.16	107.48	105.79	105.2	109.18	97.486	111.5	110.56	94.424	101.51	106.79
103.42	100.52	94.976	90.785	102.33	99.684	105.09	104.05	101.58	101.34	99.148	101.08	104.76	102.3	105.61	92.618	102.77	103.27	97.318	91.112	104.43	98.531	104.49	102.6	89.517	100.92	111.4	92.83	106.41	102.31	99.481	93.148	103.22	96.112	97.453	104.28	92.482	88.62	107.53	105.31	99.001	97.006	108.56	100.99	107.5	98.976	98.835	101.2	99.294	97.406
108.69	106.27	99.498	108.19	104.49	104.76	100.59	113.58	106.19	108.52	99.455	107.15	98.467	112.42	106.46	98.97	111.27	101.24	99.156	106.54	116.77	105.37	110.44	112.66	101.64	107.61	107.26	101.15	100.86	104.78	109.54	101.7	104.31	112.57	108.59	100.68	102.19	102.38	112.76	101.17	101.82	103.26	101.83	111.02	107.7	96.349	109.77	99.985	102.33	101.2
104.71	116.72	111.93	115.9	112.25	109.79	114.35	117.86	110.16	103.56	115.8	109.55	113.63	105.75	101.91	118.56	119.74	112.34	119.66	116.06	108.26	109.4	120.14	107.67	118.6	115.7	113.4	108.31	110.65	120.49	119.12	118.95	109.98	116.26	107.53	108.25	106.58	113.25	110.29	100.95	112.68	113.95	114.45	112.84	103.91	111.74	113.01	113.05	112.65	110.05
114.44	118.22	109.43	111.37	108.85	112.02	109.07	107.17	122.38	106.88	114.68	109.24	106.23	108.9	109.48	113.78	109.49	109.73	108.61	120.9	111.55	115.03	104.62	115.4	108.85	117.49	108.72	115.43	111.89	111.59	112.17	111.85	104.48	114.58	103.56	122.04	114.87	119.44	117.06	111.57	109.71	102.67	113.25	112.46	111.57	109.91	117.46	110.93	109.87	123.36
110.56	117.5	103.28	101.79	110.97	106.03	109.28	104.67	110.08	90.73	109.11	101.37	108.26	97.716	110.48	104.95	103.04	114.61	111.55	108.27	101.33	105.7	116.32	108.75	109.65	106.94	114.58	102.71	114.75	107.23	112.49	105.1	105.75	115.92	110.11	103.21	103.92	112.47	100.75	95.37	110.38	112.36	101.64	103.89	103.14	94.099	104.62	110.57	109.85	111.46
103.35	101.19	105.6	110.76	114.67	108.54	107.12	106.99	113.93	108.19	109.37	102.5	104.35	99.886	103.95	95.448	108.48	105	110.06	106.86	111.21	102.66	105.78	107.78	108.65	104.76	95.689	104.51	104.94	105.79	113.05	114.13	112.93	100.6	109.17	106.2	107.89	109.67	100.06	100.4	95.981	110.92	103.94	110.3	110.17	111.58	105.09	105.43	101.17	107.68
109.44	99.151	109.54	105.84	115.26	108.55	100.91	110.02	105.27	102.09	104.55	99.249	110.56	104.32	107.18	110.61	96.904	99.88	100.87	102.1	104.03	101.75	110.9	116.33	100.19	104.4	100.43	99.809	99.574	99.273	104.76	106.99	102.98	99.886	103.54	109.13	113.46	94.022	96.342	106.03	105.3	109.72	98.73	111.62	103.66	95.106	105.97	111.56	99.003	103.83
108.31	113.36	119.34	106.46	111.61	114.62	111.06	106.15	100.29	120.13	101.62	120.79	115.63	103.58	115.26	114.05	114.26	113.68	122.12	119.26	113.49	119.87	112.87	112.02	108.82	100.69	110.93	114.68	106.57	113.92	104.54	105.58	111.14	116.42	109.4	111.7	112.72	117.67	116.18	108.13	114.57	107.44	109.55	118.04	114.59	111.15	117.52	108.56	117.15	104.74
105.21	110.91	107.24	99.216	109.85	106.31	94.663	110.82	101.3	106.78	97.155	102.59	113.89	104.51	111.12	111.38	107.65	104.71	100.09	102.71	109.86	104.26	98.908	99.213	114.58	110.83	105.67	104.9	84.888	114.34	101.12	98.517	102.6	105	103.04	100.87	103.53	98.779	97.485	101.77	104.97	97.404	104.78	100.58	108.37	107.8	106.51	97.568	104.38	108.17
113.15	95.515	111.89	108.85	118.68	112.63	104.6	115.26	115.38	110	109.06	108.57	101.76	104.66	107.27	120.75	109.36	106.77	115.18	112.65	111.58	115.01	115.93	111.63	114.71	113.58	104.97	116.25	114.12	114.21	109.43	114.19	120.18	101.79	122.61	108.55	97.115	107.45	116.22	106.84	107.3	108.57	100.54	106.04	100.84	111.28	103.36	109.17	112.21	116.36
110.78	115.88	111.04	107.87	115.66	118.03	115.34	114.26	110.75	114.1	115.36	104.34	104.94	114.25	119.18	111.15	109.51	107.64	107.25	112.53	108.81	108.95	110.08	102.35	113.69	106.85	112.68	110.69	107.39	112.89	101.09	105.18	118.84	114.42	112.41	114.01	113.93	116.98	111.67	122.24	114.98	113.01	107.04	111.46	112.91	112.96	116.51	105.87	100.44	117.72
102.59	116.47	112.57	111.87	116.13	117.39	120.45	110.26	113.1	108.7	114.43	117.58	112.08	110.64	114.64	103.43	113.24	106.79	110.41	113.23	104.27	104.63	116.05	122.61	106.53	111.75	100.8	119.95	116.2	116.43	111.44	107.01	113.65	108.72	119.35	111.9	113.52	107.54	112.83	113.82	114.4	110.54	117.75	114.66	110.1	114.45	115.98	101.56	115.49	114.4
107.26	108.97	109.24	110.77	106.03	107.48	105.61	100.69	100.25	102.97	108.97	98.532	99.45	98.715	106.35	113.78	105.44	99.927	103.58	102.74	100.64	102.86	102.5	110.63	95.008	103.87	112.79	102.47	108.57	102.9	105.83	106.58	104.11	106.14	110.24	101.41	100.88	106.73	98.445	108.66	101.72	117.35	109.92	105.04	110.57	103.09	100.3	102.37	103.38	111.26
101.65	107.45	99.993	106.55	94.597	99.592	104.1	99.803	115.64	109.32	104.29	108.42	98.166	111.19	103.72	94.398	101.04	103.5	100.8	109.96	104.62	108.27	99.262	109.19	110.83	102.64	103.86	105.39	98.145	105.87	108.07	102.84	104.83	107.04	113.62	110.83	99.461	98.856	110.49	108.45	104.55	101.3	111.49	96.284	104.94	107.57	105.05	99.641	102.19	108.16
119.41	112.68	116.57	107.12	109.24	112.78	110.55	112.88	106.29	103.33	112.17	106.17	114.59	106.2	115.44	107.38	114.9	117.08	108.98	105.28	113.6	107.76	110.16	107.79	105.62	108.6	108.25	98.881	100.98	107.05	101.87	113	98.715	116.96	98.454	104.98	109.82	115.8	114.03	114.61	109.25	124.43	108.17	112.05	102.4	111.32	107.97	113.64	120.18	104.76
119.34	113.5	116.21	115.29	113.67	124.75	112.64	104.09	112.9	110.56	118.78	117.38	124.76	107.01	119.35	116.55	111.14	115.25	110.87	113.35	106.14	120.41	111.78	113.29	109.23	105.69	123.08	112.9	110.2	111.29	108.92	116.85	98.769	110.23	111.51	115.54	116.14	103.55	107.03	116.38	100.74	111.07	104.79	105.95	115.54	115.72	116.31	111.49	110.48	115.44
105.68	100.42	98.04	95.374	98.956	111.08	97.876	98.023	99.717	93.111	102.51	95.283	102.4	102.68	104.43	101.81	103.9	98.187	105.64	104.44	104.58	101.29	101.14	99.152	109.62	98.033	96.722	98.895	100.49	87.138	111.83	93.525	102.01	101.81	99.681	105.04	104.85	99.848	106.58	105.48	98.937	104.35	107.68	98.592	99.679	101.61	97.343	103.25	100.54	106.76
97.535	105.73	106.71	105.89	105.47	102.87	109.25	108.29	114.48	105.75	108.92	99.71	105.64	113.84	107.65	102.19	107.58	108.46	106.14	109.59	108.05	111.57	105.64	100.59	102.34	107.86	110.44	101.26	108.41	104.41	104.52	97.988	104.65	107.96	94.149	98.857	107.43	112.38	107.37	112.64	93.771	106.46	106.08	107.43	98.723	95.777	111.94	120.8	104.78	104.83
115.19	105.7	119.26	114.49	110.1	121.72	115.13	109.32	116.07	117.23	112.34	115.31	106.64	110.5	118.89	115.79	104.9	119.71	108.64	102.09	116.75	111.56	115.69	105.33	112.54	114.68	115.62	115.36	110.64	112.15	116.58	102.25	108.6	119.79	111.06	104.44	122.35	114.24	112.64	111.75	104.66	108.87	116.42	109.67	105.93	109.51	108.2	108.35	118.35	122.29
105.5	97.605	98.48	90.347	90.685	105.82	103.95	106.06	101.95	99.96	96.685	93.674	102.64	107.44	98.309	94.871	103.99	104.17	97.578	101.44	99.112	105.29	98.771	93.409	100.76	95.684	102.23	93.169	104.55	101.66	103.15	104.55	99.953	107.47	100.53	105.7	104.23	106.73	96.251	101.3	98.639	101.31	103.85	98.385	103.01	92.884	92.622	98.604	100.16	101.05
109.06	115.41	115.32	117.25	113.73	99.717	110.69	115.33	105.33	107.92	113.49	115.86	109.02	113.66	114.93	110.76	116.65	108.34	115.32	113.14	112.39	112.19	114.39	114.44	115.31	120.64	110.65	114.93	112.23	112.29	111.85	106.42	113.4	110.05	114.92	109.93	106.19	117.91	111.14	110.91	106.41	97.684	107.31	109.54	115.26	112.02	106.64	119.48	115.49	125.74
102.64	101.75	105.82	103.22	108.51	111.86	104	104.75	104.58	98.007	111.94	113.89	106.85	101.85	99.35	109.52	105.45	110.46	110.86	106.15	101.55	113.2	98.773	112.87	113.32	106.7	113.3	108.39	109.7	101.65	110.21	95.663	108.44	98.532	110.99	105.8	108.21	107.83	103.77	101.74	104.08	115.9	110.97	98.695	102.66	115.23	101.15	109.34	104.17	96.313
110.62	107.21	98.101	115.3	117.65	114.29	116.81	113.77	108.39	115.85	115.67	102.94	106.85	113.26	104.41	103.68	106.76	111.65	109.06	114.49	114.03	114.06	120.32	120.58	112.76	114.35	115.36	106.09	120.61	113.3	117.7	110.73	108.84	112.2	112.8	106.33	111.78	112.33	106.48	117.52	112.57	113.61	110.88	114.7	106.82	104.03	103.57	111.62	106.32	108.43
103.66	104.58	105.89	102.9	99.347	95.501	108.69	91.71	106.52	101.57	99.116	98.014	102.18	100.39	96.982	102.84	86.358	96.474	101.34	96.708	97.416	93.895	111.42	105.77	99.919	98.167	106.7	97.34	103.44	96.731	98.09	100.05	99.638	103.43	100.5	98.201	104.06	93.705	100.1	99.937	90.693	101.05	104.18	103.69	94.27	105.55	95.713	105.02	104.39	98.712
104.87	115.15	104.49	101.35	106.91	109.61	112.58	113.98	101.12	108.66	108.19	99.779	115.98	103.56	108.58	110.8	110.15	120.65	108.02	115.97	114.13	104.46	109.83	102.82	104.09	109.79	99.253	108.57	110.86	108.22	111.83	108.3	112.89	110.22	112.96	118.22	104.38	116.25	114.16	117.22	108.22	109.83	95.438	115.93	108.75	111.39	115.42	110.65	110.71	119.55
105.64	107.06	108.87	106	103.41	106.9	110.2	105.78	100.29	111.82	105.09	107.81	120.74	113.03	96.114	111.73	100.79	113.34	99.458	107.42	104.48	107.09	101.47	105.2	102.61	98.548	109.05	111.73	103.03	98.911	105.29	112.6	97.813	103.33	110.12	109.72	105.3	105.74	103.17	112	101.74	102.5	102.22	103.4	107.59	110.07	107.6	111.72	103.93	107.52
102.6	102.04	110.53	100.15	94.517	93.521	104.06	97.645	102.64	93.177	95.066	97.389	95.613	103.46	104.18	95.106	98.382	98.021	110.86	99.911	101.35	97.672	106.53	96.784	97.223	103.21	99.398	96.621	94.69	93.228	100.13	97.032	97.886	94.016	100.08	95.176	96.894	93.134	98.412	96.047	99.7	105.77	106.06	91.774	99.322	101.56	99.702	99.382	95.484	100.02
106.18	104.64	111.72	107.77	107.19	112.49	99.593	104.04	110.54	106.07	107.96	103.97	107.58	111.3	104.44	110.75	104.92	101	108.16	101.59	107.15	105.96	95.64	114.9	109.75	103.95	104.28	104.96	107.39	114.53	113	114.34	97.715	103.45	101.84	104.04	105.98	108.73	103.93	99.289	114.1	105.98	110.05	98.141	103.71	101.71	96.885	105.43	101.36	108.86
108.04	109.28	111.6	108.73	109.28	109.6	105.62	105.62	109.52	111.33	109.34	110.44	114.13	115.41	112.26	117.91	111.67	100.89	110.8	112	110.43	108.67	111.68	112.09	107.42	111.96	105.72	106.36	108.08	115.98	112.44	102.57	109.69	111.37	114.87	106.79	113.28	103.68	103.16	108.67	113.06	114.53	115.06	111.41	120.42	116.46	103.44	108.53	117.7	114.01
101.97	92.071	105.16	99.023	101.59	98.567	101.98	92.241	99.26	90.026	108.06	100.35	95.478	102.1	103.85	103.08	98.904	93.683	102.03	95.44	93.566	105.49	95.612	92.544	98.088	101.35	99.858	105.04	101.67	99.763	95.621	107.14	105.25	102.61	102.75	95.192	109.4	103.78	106.4	94.811	92.656	96.34	93.958	105.75	102.85	102.43	100.6	103.21	106.55	102.06
97.851	91.866	89.846	91.881	98.035	97.339	101.47	101.93	95.747	100.43	101.69	108.36	97.21	105.8	105.92	105.36	94.827	94.121	91.63	106.05	94.955	109.63	90.966	92.608	95.862	93.701	106.45	97.582	98.78	100.75	101.89	104.96	103.5	100.54	108.69	102.19	88.636	101.18	99.238	95.217	115.76	101.42	106.93	97.172	99.868	97.464	105.94	101.58	106.23	100.71
114.35	104.31	113.92	111.31	112.15	106.19	105.93	98.592	104.95	104.78	113.27	112.85	107.28	113.15	103.76	109.56	114.41	101.83	95.384	106.28	102.61	114.94	107.05	107.59	103.39	106.46	118.13	97.259	100.3	101.98	98.961	104.6	106	111.77	107.04	96.997	105.22	108.6	107.04	108.76	106.93	109.84	101.21	111.6	101.05	111.71	116.56	101.03	111.86	111.09
108.35	95.719	104.48	109.31	107.91	112.76	114.21	109.6	108.1	118.53	111.23	115.22	105.15	108.35	118.58	106.25	106.88	108.2	103.59	111.61	109.49	111.55	104.59	107.32	109.91	110.64	113.27	116.73	111.04	104.19	109.88	110.62	112.89	115.59	110.43	110.89	108.92	96.289	111.85	107.07	104.32	106.74	108.27	109.49	106.53	114.54	116.4	106.43	109.07	117.51
104.36	104.5	104.59	107.04	113.78	108.1	96.837	102.3	103.74	113.76	98.19	101.1	109.06	100.8	103.45	113.33	104.12	103.34	116.77	106	110.06	111.2	115.43	100.79	93.648	109.84	116.31	102.46	99.344	101.71	105.83	94.549	101.16	110.34	104.38	104.52	99.693	105.35	114.96	101.56	109.79	100.53	106.45	104.95	109.09	107.48	112.5	104.94	102.71	98.302
98.055	95.138	98.901	105.86	97.919	107.5	104.06	101.79	109.2	103.8	98.779	105.22	100.07	102.91	107.23	115.54	101.55	101.05	97.857	107.06	102.32	102.35	100.64	84.376	90.34	103.92	105.82	94.534	107.7	103.85	107.16	101.11	104.31	104.8	92.123	100.59	112.06	96.169	102.49	92.536	103.24	94.83	96.503	95.829	103.17	100.54	109.06	97.221	92.311	99.485
107.16	100.66	92.867	97.375	110.81	104.37	102.9	92.897	103.43	109.21	100.21	104.69	95.797	103.66	106.69	103.81	112.77	99.873	106.45	98.3	108.15	106.21	103.23	106.64	100.34	91.774	109.99	93.733	107.88	99.095	105.05	102.56	108.27	97.179	108.24	100.72	103.31	101.64	101.44	108.48	104	100.99	99.934	101.79	105.12	107.17	107.14	108.64	102.29	105.33
111.97	110.55	111.18	102.66	104.74	110.74	108.95	108.45	108.39	117.26	103.89	101.34	107.11	103.47	104.27	107.38	106.82	114.94	112.3	111.25	104.26	106.56	106.3	101.93	104.27	116.29	107.11	105.48	100.77	102.52	107.02	107.3	103.06	108.56	100.09	112.96	104.02	103.49	109.67	107.69	109.35	106.35	108.65	110.94	108.76	104.19	92.679	106.45	105.55	106.18
109.94	108.75	95.931	104.96	100.46	110.02	112.1	100.64	106.32	100.48	95.653	107.81	100.4	99.139	105.37	100.73	102.13	100.08	101.5	101.57	107.58	98.355	114.12	107.47	100.07	101.27	101.92	105.63	113.03	106.37	107.55	96.067	111.84	104.46	103.54	100.08	98.856	108.24	103.12	102.64	104.65	93.048	112.58	109.69	98.784	104.54	110.54	102.32	97.311	107.64
108.88	106.61	107.25	110.04	103.08	114.47	103.53	105.61	109.85	109.41	109.77	123.88	120.46	104.47	118.15	113.1	100.59	109.02	113.33	103.16	105.08	111.87	110.56	110.67	115.43	121.02	106.47	116.05	105.29	108.89	109.58	115.77	105.96	113.38	118.08	116.46	114.59	110.88	107.53	118.3	111.3	117.62	109.38	112.89	103.92	117.64	112.98	115.47	112.33	109.05
115.07	104.98	103.32	114.27	111.42	100.2	103.69	106.99	115.52	109.23	107.53	94.063	109.19	110.37	99.418	102.4	107.95	110.15	103.22	102.25	119.69	107.51	104.34	108.01	97.363	100.46	102.91	107.41	106.48	99.699	98.197	99.716	109.37	105.73	99.686	108.91	112.38	94.296	109.75	106.76	96.012	114.11	105.14	104.55	104.53	109.84	104	109.78	98.705	102.51
111.86	103.88	127.55	113.72	109.16	109.85	109.96	119.79	116.85	113.43	97.445	115.1	105.23	105.91	114.74	106.45	106.15	112.18	117.01	105.9	114.39	106.74	115.27	109.33	112.35	116.84	109.65	108.7	109.56	108.38	110.44	116.95	111.07	111.08	114.52	106.78	109.58	111.48	103.2	116.17	108.7	116.5	107.32	115.8	107.84	100.95	104.26	103.53	110.85	106.32
97.892	118.66	104.84	109.99	104.08	100.51	109.88	101.68	105.63	106.67	99.448	108.84	101.9	102.7	107.96	102.73	116.19	109.25	101.55	116.88	111.46	112.03	105.85	109.58	105.84	114.84	108.33	113.15	105.4	107.2	98.378	112.06	94.157	96.811	106.23	105.46	104.21	102.42	103.87	105.36	106.24	109.95	107.48	102.84	106.24	109.41	100.88	110.86	103.2	99.235
112.84	115.97	109.53	110.81	121.47	108.69	103.39	103.27	103.43	107.66	107.87	96.196	107.73	99.969	98.588	107.19	97.191	94.34	104.87	104.57	100.65	110.66	101.5	108.87	111.05	109.16	107.3	98.11	110.49	111.91	101.58	110.11	99.737	99.747	109.83	103.1	105.86	109.16	108.49	101.2	100.78	110.14	108.18	106.63	105.66	109.36	101.33	112.3	108.02	107.9
98.198	103.73	114	101.34	105.59	112.62	101.42	108.17	105.91	106.65	108.08	98.753	97.997	103.67	103.89	112.93	107.46	96.775	106.1	108.97	103.19	104.24	102.97	113.17	111.39	108.71	102.52	106.07	110.11	105.58	93.526	106.08	97.408	109.04	113.53	111.22	105.83	114.44	120.38	105.38	99.359	115.1	102.32	105.52	105.08	110.94	109.33	109.97	104.76	107.52
112.13	114.02	108.43	107.16	115.55	113.96	118.8	108.14	95.143	113.46	111.71	120.8	107.77	109.02	111.88	114.48	107.39	113.53	113.89	114.53	110.94	107.59	109.68	101.27	105.69	109.24	108.74	112.21	114.78	111.41	112.79	114.08	115.06	108.55	106.83	108.44	111.86	117.52	112.59	113.53	109.01	107.31	116.13	112.45	111.23	117.14	115.36	103.13	118.2	121.21
112.6	107.06	108.39	112.28	105.55	109.67	115.42	101.8	106.17	112.61	112.76	94.996	110.33	98.443	106.88	99.611	118.26	99.395	110.35	102.12	105.11	108.95	98.275	91.086	110.47	110.52	105.57	103.88	101.17	103.58	102.44	110.77	107.29	115.43	111.43	103.66	98.364	120.63	102.59	105.92	99.592	103.34	100.71	94.146	104.46	112.03	104.73	108.86	104.23	104.6
105.72	115.01	106.68	104.5	109.19	102.49	113.3	104.57	104.03	106.42	112.48	108.51	105.6	101.08	105.54	110.45	111.89	102.17	107.58	117.46	111.42	112.23	114.81	111.92	106.8	102.95	105.93	110.82	117.63	103.33	111.22	100.08	103.99	113.44	103.63	110.76	117.4	110.92	103.63	120.02	107.14	111.87	111.6	94.42	107.65	102.28	92.914	99.612	104.66	103.92
100.36	110.38	104.15	109.62	120.72	107.86	109.5	106.4	120.23	117.43	109.04	110.57	113.49	105.92	107.05	110.6	115.55	110.91	116.54	114.64	109.21	112.63	109.06	115.95	115.67	106.23	112.38	105.77	117.61	115.01	109.26	103.71	116.64	111.66	104.76	107.77	106.23	110.7	114.91	115.82	112.21	108.86	108.87	115.04	121.03	112.22	119.85	99.708	121.28	104.74
116.72	122.95	127.57	116.1	116.73	117.44	120.7	122.9	119.88	109.52	124.58	118.57	117.05	127.51	117.59	115.33	111.93	117.17	112.94	120.13	107.63	122.05	112.25	126.65	119.33	118.77	116.77	113.22	122.72	114.01	117.99	126.27	111.1	118.84	116.26	109.19	123.49	110.84	115.91	116.93	119.1	120.6	117.72	112.96	115.81	121.36	106.34	122.92	107.6	115.49
100.13	105.84	101.03	115.71	110.96	104.69	101.66	110.36	106.98	112.27	104.41	102.33	102.95	109.61	100.94	107.2	105.81	108.77	110.99	103.05	110.21	109.34	104.88	99.84	108.45	106.18	106.93	107.34	101.9	116.89	111.84	109.71	101.46	99.549	111.91	114.56	105.79	107.27	109.71	104.07	105.39	106.8	110.43	108.49	110.28	116.19	102.99	97.021	107.96	109.49
106.55	113.16	105.6	100.83	103.48	101.21	113.36	104.61	102.46	115.6	105.83	106.56	105.31	106.05	103.4	108.71	116.28	98.638	109.86	104.62	100.36	105.12	103.3	103.59	113	108.4	109.62	105.78	102.62	108.87	108.97	106.46	107.66	103.8	106.91	110.42	105.72	109.07	99.587	103.86	112.19	107.37	101.34	95.814	108.93	105.31	103.74	106.08	107.27	98.893
101.22	106.33	108.3	108.6	101.36	117.49	113.38	113.54	122.78	110.59	104.97	115.27	112.13	113.67	117.36	114.61	114.51	115.84	111.25	110.23	112.89	109.6	108.23	111.46	105.66	114.36	118.4	116.24	125.49	104.33	101.54	109.51	110.36	111.15	113.94	110.91	104.49	108.71	115.97	108.76	102.87	112.62	111.73	109.3	109.03	111.36	104.29	109.44	110.12	108.79
97.682	110.67	112.45	105.03	104.41	107.2	110.39	104.77	116.21	101.18	100.68	101.46	103.79	105	103.11	107.41	101.27	102.38	112.15	107.71	103.19	106.41	107.61	104.96	112.09	103.7	105.02	107.2	111.9	111.91	109.58	110.64	106.76	99.139	101.36	104.34	105.97	105.11	98.494	113.1	103.94	100.58	103.57	107.46	102.82	106.99	107.92	109.14	114.03	110.74
98.496	105.42	109.89	91.645	103.38	103.67	110.36	103.45	95.375	114.65	98.658	107.55	106.78	103.63	104.23	108.83	111.16	106.23	103.83	104.53	103.41	108.51	110.97	106.95	110.83	106.82	107.51	109.29	107.43	107.29	109.5	111.12	111.88	109.09	112.69	101.22	113.92	101.35	109.65	104.36	105.45	109.71	104.42	106.94	106.03	106.93	99.65	102.88	108.77	101.06
105.78	104.05	106.95	111.3	104.91	112.73	101.93	111.06	102.76	103.11	110.92	101.47	103.28	109	121.87	117.88	103.45	109.42	108.07	116.14	113.45	99.047	119.05	108.43	111.55	116.89	110.67	110.19	114.01	114.92	114.75	107.8	106.45	105.29	108.81	105.21	110.68	114.91	109.93	113.26	105.12	107.62	102.15	110.65	112.23	104.01	104.83	119.71	103.82	105.79
108.22	108.79	107.34	108.44	101.49	101.86	114.83	96.889	106.41	97.247	109.6	108.79	98.709	113.89	109.8	101.91	111.06	104.98	112.93	104.41	109.75	111.13	97.994	103.35	113.7	108.98	103.28	110.47	109.38	110.05	99.243	102.89	112.8	91.855	111.89	108.2	113.55	104.91	101.56	108.16	104.64	105.19	112.57	109.94	112.68	113.79	109.37	108.6	108.1	109.33
94.15	111.78	109.26	105.25	104.69	104.29	100.89	106.39	112.99	104.67	101.16	98.933	103.69	102.96	100.52	102.74	107.93	107.12	110.22	104.29	104.07	104.94	96.773	105.9	102.26	107.9	108.4	107.96	106.89	106.86	103.03	112.68	103.68	101.11	104.93	111.74	102.81	110.27	104.75	106.44	105.07	117.33	104.73	110.87	117.72	106.2	107.09	108.68	101.65	105.28
94.729	106.14	103.18	112.22	110.77	106.41	101.74	98.541	104.03	101.07	103.2	110.47	103.74	108.63	107.64	108.93	104.92	105.98	96.327	100.49	100.68	104.29	103.42	111.06	103.01	104.07	98.081	104.28	106.81	101.35	103.09	106.77	97.752	105.55	108.99	98.903	102.78	115.49	105.04	98.212	96.996	105.07	96.33	106.08	105.96	98.949	102.17	104.85	108.12	98.207
108.81	121.83	119.09	121.61	116.48	117.61	116.41	118.56	109.43	109.26	112.92	115.55	115.2	114.98	118.5	123.33	105.04	117.79	108.05	114.15	126.19	119.45	119.11	120.51	122.23	119.43	113.43	117.23	121.41	122.91	116.69	118.65	126.96	120.45	116.71	126.22	124.74	113.22	127.96	125.9	113.25	132.68	118.77	120.03	113.31	118.47	117.59	120.81	125.89	120.92
91.997	102.63	98.657	99.107	107.1	100.25	89.823	102.21	103.33	96.042	106.63	100.58	97.136	102.4	105.15	105.99	94.301	99.909	96.726	100.53	110.08	96.999	92.96	96.428	96.644	101.96	103.8	90.519	98.009	106.83	94.007	109.95	99.397	95.388	103.7	94.9	95.176	109.48	101.15	90.534	90.505	95.138	99.386	100.26	92.845	88.391	96.694	97.557	98.028	103.21
92.934	101.65	101.77	101.45	102.83	111.12	95.758	111.83	109.7	104.25	105.29	98.232	104.12	107.1	102.68	99.974	105.75	96.736	101.15	106.14	116.71	115.35	104.66	108.15	98.19	96.399	91.452	102.18	93.247	103.56	105.17	106.81	117.05	100.75	90.778	99.768	109.08	104.96	103.38	114.29	104.96	91.276	100.8	109.99	99.968	105.37	98.012	101.81	108.79	108.11
108.34	99.96	100.23	107.74	108.86	102.23	115.1	100.73	107.46	109.18	101.77	109.73	101.21	110.14	96.005	104.97	102.66	105.06	105.71	101.2	99.427	96.751	106.77	113.17	108.32	113.9	103.8	105.21	102.65	117.25	106.25	105.89	108.41	100.02	107.47	98.785	109.64	120.75	108.22	106.02	107.1	103.1	104.57	113.63	109.84	104.04	98.615	102.18	100.43	102.56
114.39	103.1	104.84	108.59	108.24	107.09	106.08	95.38	110.9	110.05	108.94	106.67	110.99	100.84	106.05	100.05	102.97	107.85	113.26	106.8	98.107	101.82	109.24	109	100.97	108.58	110.87	110.27	106.58	114.15	97.992	99.517	104.85	101.36	103.11	108.05	102.6	106.3	111.41	109.16	105.48	103.88	108.98	97.627	109.2	114.07	107.57	105.89	109.81	107.83
116.49	93.033	93.216	104.05	99.218	112.67	106.46	105.35	107.85	105.98	109.06	104.03	108.33	104.11	92.421	100.33	109.48	93.329	91.617	109.7	100.35	104.27	97.782	91.902	92.605	99.921	99.397	109.66	101.25	107.38	106.08	98.1	104.07	99.442	110.31	111.82	101.59	108.39	112.24	104.44	108.24	101.41	105.69	103.82	111.24	111.76	113.2	105.51	108.03	110.78
102.3	113.59	102.5	112.92	112.58	110.93	112.26	95.384	108.85	100.56	95.387	104.47	107.93	108.42	106.07	104.73	96.707	115.82	100.92	111.94	110.04	108.2	103.42	100.2	107.56	108.76	114.33	109.21	100.46	98.947	109.5	109.42	110.85	99.413	113.84	109	116.38	99.074	115.32	106.38	111.88	111.98	108.02	103.05	105.87	107.13	107.07	110.89	107.15	106.69
106.2	115.97	114.22	118.98	113.02	119.28	118.12	112.68	105.95	112.56	116.86	113	113.75	118.31	124.94	113.27	111.27	115.21	112.01	110.71	112.49	113.98	114.75	115.3	107.21	107.34	112.32	117.65	113.54	104.27	109.63	112.62	106.28	118.29	109.41	121.36	108.9	110.38	102.04	115.11	119.69	95.807	113.67	109.4	110	110.54	101.09	110.44	103.21	108.5
98.062	107.34	111.41	112.08	110.39	106.14	108.87	112.09	103.65	109.91	102.09	99.151	101.11	93.715	104.67	98.775	106.64	104.39	105.11	115.14	106.42	112.29	104.86	101.56	107.65	100.67	103.76	100	106.36	113.34	106.48	114.39	100.69	103.6	102.63	104.93	105.46	99.552	110.28	92.921	104.08	106.89	101.87	106.12	110.13	101.74	111.66	111.23	104.43	101.14
111.64	103	114.91	107.91	116.31	118.87	117.72	113.2	111	114.12	112.98	118.37	104.32	120.47	117.31	118.47	109.84	104.74	115.6	119.7	110.54	121.37	102.95	119.17	112.52	108.31	106.29	113.48	113.96	113.35	107.12	115.59	105.45	111.89	121.47	103.12	114.83	114.85	107.38	117.45	104.04	113.64	114.4	123.38	110.69	108.96	113.02	117.09	106.19	110.66
103.91	101.31	112.08	117.24	104.69	99.765	112.33	102.1	99.95	102.61	101.77	108.13	97.712	116.74	101.31	103.73	97.313	98.943	108.47	108.72	109.48	105.97	100.7	103.35	102.77	96.003	102.06	103.16	97.877	97.792	104.08	111.79	103.65	96.764	99.02	96.098	96.844	109.1	104.79	101.71	111.02	103.38	109.6	90.281	113.97	107.21	107.85	105.2	96.614	109.25
106.09	96.417	98.153	101.84	98.298	103.06	104	95.92	103.12	103.01	104.54	106.46	99.578	92.337	103.89	98.207	91.088	96.196	101.66	97.631	103.76	105.07	109.21	99.17	101.19	104.27	106.81	102.67	91.35	95.065	98.766	106.7	96.477	109.32	103.62	95.261	98.216	98.997	97.441	103.16	92.133	104.78	109.18	103.55	91.506	106.57	99.797	93.791	96.228	99.615
109.17	111.96	107.89	106.18	104.36	110.67	108.77	110.62	101.62	99.827	102.85	104.23	102.32	97.683	111.07	112.38	101.61	104.21	95.997	106.56	104.69	114.05	107.39	104.51	108.78	95.864	107.03	99.14	108.12	99.511	108.02	100.85	107.64	98.807	91.028	107.73	106.48	108.99	97.875	106.42	98.117	94.725	107.07	109.55	112.77	110.08	104.52	111.56	103.07	106.92
105.09	115.46	111.47	123.47	108.03	113.24	108.13	113.06	109.7	105.27	114.6	110.92	118.46	121.28	108.37	111.39	111.62	116.94	115.74	108.58	107.96	110.98	102.72	112.22	110.84	108.59	108.67	102.62	105.46	115.19	117.35	114.68	121.04	113.56	125.87	115.74	112.13	107.57	110.38	114.01	111.49	110.26	112.82	116.79	116.58	116.48	108.74	121.47	113.36	116.07
109.55	109.28	107.6	108.86	109.44	111.38	111.33	111.33	103.5	117.5	109.49	103.53	108.88	110.6	120.32	114.49	100.08	113.97	114.55	108.36	110.42	103.22	108.07	102.24	107.22	112.16	112.5	111.2	105.57	106.47	105.8	114.08	107.58	103.91	108.93	109.62	113.82	109.1	113.02	115.34	114.71	115.46	110.84	109.16	117.69	100.33	104.4	101.43	111.92	111.84
98.135	107.96	101.94	104.74	100.9	104.39	98.91	88.963	102.58	97.481	95.542	94.716	102.37	90.204	101.12	103.77	104.83	98.235	98.366	96.619	108.33	98.275	95.165	99.376	93.08	102.33	93.092	98.205	107.29	93.856	96.162	104.98	100.03	103.77	94.406	91.046	107.74	102.77	98.584	96.916	95.732	93.735	99.066	90.783	99.688	111.41	102.62	98.48	94.854	106.31
103.23	101.64	95.724	95.947	95.56	107.41	107.88	101.03	98.049	93.86	100	97.821	98.869	94.663	103.21	100.25	101.27	96.257	100.75	102.52	104.99	104.45	100.35	93.764	92.574	96.864	108.84	102.02	104.87	96.779	107.14	98.708	100.71	97.606	100.93	101.95	94.463	100.05	103.51	101.49	100.54	96.103	97.644	96.414	99.494	105.45	97.482	107	104.9	104.1
112.11	111.73	108.4	110.97	113.38	104.34	107.64	112.3	112.29	113.52	110.46	112.42	109.47	99.194	120.5	118.9	113.6	112.56	115.85	114.28	114.75	109.66	106.16	117.59	109.59	108.48	109.09	112.87	112.23	116.45	108.46	103.38	108.8	112.73	114.96	105.51	103.48	116.07	107.44	111.44	98.326	107.29	101.3	114.2	119.93	122.58	109.33	104.63	106.78	114.42
111.33	110.16	100.33	105.49	107.22	108.62	103.93	100.86	106.41	101.3	111.79	102.64	107.51	109.43	108.15	116.27	99.013	107.65	112.98	99.745	103.66	101.7	99.08	100.66	105.43	110.38	107.68	114.3	111.17	104.31	96.996	101.7	100.46	99.144	102.04	97.32	103.35	106.48	103.74	108.59	101.32	107.38	106.48	108.03	106.76	102.72	108.19	113.6	108.8	103.12
97.926	100.47	97.931	102.44	107.32	92.901	94.552	99.034	100.23	100	100.19	96.345	99.797	113.75	97.564	103.75	108.51	99.509	97.959	106.61	100.37	103.47	99.862	109.68	108.76	99.564	106.65	103.89	104.56	103.59	99.7	101.16	103.71	97.842	93.901	100.54	93.409	104.25	100.97	98.861	101.57	100.48	96.415	104.33	96.17	104.11	104.66	101.12	101.63	95.408
102.74	95.893	108.03	107.19	104.91	110.77	107	102.18	100.16	105.93	109.18	109.11	110.05	105.22	103.65	101.34	107.1	111.31	118.16	106.91	105.11	106.4	102.76	108.94	109.1	102.65	97.301	114.09	108.39	108.42	98.327	108.04	106.84	105.47	102.66	106.11	110.89	104.22	109.2	109.92	102.94	108.55	108.64	102.3	104.19	103.31	111.6	108.49	106.15	107.95
101.29	97.404	102.86	103.07	101.33	111.12	110.43	108.35	95.819	102.22	102.23	114.65	107.15	108.78	106.85	97.995	106.27	100.14	105.85	109.26	103.71	101.77	109.59	100.27	114.26	98.412	107.93	109.48	104.3	95.765	107.36	104.56	105.23	108.98	110.98	105.96	97.964	106.94	108.96	101.06	104.36	114.42	103.2	105.44	110.29	99.511	111.27	110.54	100.53	108.51
106.73	98.696	108.91	94.55	97.295	100.98	89.415	103.22	101.06	108.65	93.448	86.498	105.26	96.196	92.678	94.757	94.13	102.19	97.273	102.29	99.272	106.72	105.73	98.314	104.28	102.7	94.657	106.39	103.84	101.4	101	102.59	99.074	100.32	96.438	90.138	96.52	101.7	95.095	98.593	103.79	100.07	98.856	97.873	94.41	98.622	103.54	96.454	94.334	92.833
118.8	112.26	120.54	110.44	122.46	112.08	109.31	117.95	119.82	113.74	119.72	121.51	118.19	113.27	119.74	112.77	110.8	121.25	117.92	120.23	113.63	115.33	113.65	113.62	114.91	121.72	115.13	116.3	106.43	121.07	119.81	108.82	120.6	112.43	115.43	132.29	121.8	114.88	120.03	108.55	126.17	108.51	113.7	107.86	121.09	112.16	121.95	124.63	123.4	115.01
108.85	107.21	113.87	109.54	110.71	111.14	105.02	111.3	109.95	113.32	108.93	104.93	117.83	111.85	118.13	114.13	112.34	108.92	116.33	114.29	108.95	115.31	119.1	106.37	111.12	114.36	103.81	114.36	104.14	105.24	103.7	101.46	111.58	106.42	117.7	118.86	101.06	113.92	110.83	98.823	106.9	102.64	120.96	111.87	100.8	110.73	108.66	108.62	107.33	121.8
111.49	103.72	104.52	121.15	117.44	110.9	104.92	113.88	108.67	109.65	116.81	125.47	113.66	115.71	111	104.38	111.8	109.96	113.83	110.96	109.83	106.2	112.13	107.44	117.38	116.19	116.82	114.32	118.13	102.08	110.07	109.1	105.84	111.56	108.98	114.73	101.11	102.57	115.31	108.81	112.81	115.41	105.69	113.47	117.33	115.37	110.07	108.53	101.14	109.29
98.981	100.52	101.9	98.774	97.019	100.85	105.39	95.388	105.09	96.815	102	100.32	101.91	90.71	94.269	100.82	97.108	104.16	111.08	101.64	107.19	103.13	113.95	104.84	110.43	111.93	99.342	95.638	98.513	104.75	95.348	105.58	98.266	99.231	102.22	84.742	100.45	110.78	92.27	111.27	103.92	103.73	105.16	100.88	97.009	85.418	97.202	95.104	102.11	106.43
120.28	100.93	114.38	118.82	104	117.78	114.14	112.49	115.57	119.74	113.49	105.52	124.33	122.09	115.65	119.42	113.02	111.54	112.99	110.69	108.56	115.56	111.52	115.54	105.16	107.28	109.02	103.58	121.3	117.55	114.11	108.87	114.31	113.31	117.68	109.09	113.18	118.86	113.87	112.72	106.84	105.41	104.82	112.95	115.7	113.71	103.46	109.45	116.76	109.2
110.82	112.35	104.42	103.22	99.661	106.02	113.38	97.86	108.79	110	108.36	108.7	104.08	107.44	103.27	103.7	109.31	105.13	117.63	104.26	96.572	112.38	110.86	104.75	109.91	121.71	115.34	101.15	102.67	106.86	109.88	111.45	107.57	102.12	102.67	117.83	98.204	102.08	114.96	116.13	114.9	108.82	111.11	109.49	110.24	105.16	112.89	99.135	106.28	109.4
100.48	99.026	100.89	97.994	103.84	97.964	111.47	106.37	111.95	95.637	101.17	104.29	103.5	116.82	109.14	103.81	108.72	110.41	105	102.92	101.54	106.98	101.35	105.56	107.37	105.48	107.84	110.79	107.81	110.04	110.43	113.1	107.99	101.85	119.31	100.94	108.42	104.46	96.867	107.67	102.17	108.25	103.98	98.311	112.41	99.167	107.47	102.94	118.87	95.024
111.26	101.56	101.32	98.811	113.11	114.59	106.58	107.84	112.61	101.1	98.419	106.27	104.47	101.8	101.83	107.95	105.11	104.2	103.72	103.92	104.48	106.43	107.01	109.7	100.27	109.86	111.89	106.95	110.12	109.83	112.69	109.77	111.84	109.69	104.13	114.59	102.56	109.57	103.12	100.77	109.17	106.38	93.612	110.03	93.046	103.8	106.68	106.62	114.06	97.547
119.03	100.99	106.86	113.74	115.51	111.8	106.14	100.55	113.13	117	118.29	115.03	114.96	103.83	111.5	115.51	108.69	109.21	111.22	107.54	107.41	125.74	109.29	112.23	112.32	103.42	112.16	101.41	112.03	116.75	118.57	110.81	112.1	115.06	106.97	122.13	106.55	111.64	110.45	115.18	98.109	107.72	107.11	118.11	104.75	115.17	113.44	115.09	115.93	113.45
94.652	106.02	109.62	105.94	103.48	112.83	112.74	113.82	109.81	106.35	105.47	100.44	114.92	104.69	107.94	101.23	105.44	109.07	115.08	111.2	101.13	110.41	101.97	119.04	106.7	107.1	102.12	111.23	106.45	107.55	104.72	113.78	101.51	107.99	105.81	110.76	109.04	105.94	114.57	102.97	107	107.04	108.77	105.35	104.8	111.47	99.424	103.56	118.22	109.54
105.56	103.38	104.06	113.75	112.26	107.09	106.47	96.589	99.783	102.74	101.4	100.59	96.521	90.349	97.401	102.49	103.33	115.06	98.412	104.24	103.93	103.12	106.1	108.72	108.36	113.4	105.05	103.44	103.27	103.31	109.08	106.19	99.955	103	113.11	112.29	108.51	100.31	114.6	101.99	105.04	103.44	96.187	102.05	107.93	113.7	109.89	114.2	101.57	112.54
103.17	106.29	108.36	107.87	100.83	106.88	117.04	106.96	109.87	102.33	99.572	103.07	108.92	107.96	110.61	107.46	109.31	110.52	102.06	104.81	110.44	105.87	104.55	100.6	119.37	107.63	96.743	102.45	94.496	108.18	105.69	105.91	97.195	103.87	116.57	106.58	107.78	97.36	102.12	104.25	111.15	109.67	103.88	107.02	105.12	111.49	94.04	102.93	102.97	99.988
100.67	109.76	107.11	102.47	101.82	107.32	110.82	103.15	108.49	102.25	100.58	102.51	103.54	111.55	104.08	105.02	102.86	102.25	102	111	103.27	104.8	96.118	98.513	107.68	102.44	99.347	97.071	102.74	106.61	112.62	105.25	97.535	116.56	103.96	104.36	112.43	103.09	108.06	116.97	112.91	107.41	101.94	97.614	104.98	100.87	106.81	108.65	97.458	103.25
109.12	120.58	113.62	107.42	112.2	109.71	114	104.08	127.77	108.88	120.55	109.33	111.39	114.86	112.72	122.92	107.36	108.48	110.65	114.35	124.03	112.22	114.03	109.02	112.05	112.96	107.51	108.23	120.46	120.36	106.84	108.87	113.19	110	111.37	111.34	120.59	125.15	110.43	112.54	114.36	117.83	115.67	122.83	106.73	109.73	103.22	110.11	113.39	109.93
114.44	109.05	111.35	110.05	111.83	114.44	111.48	107.4	115.26	111.14	111.96	107.04	112.73	104.11	114.26	107.02	106.04	106.47	108.42	110.01	111.18	106.74	115.64	111.42	110.98	109.75	120.51	115.83	118.51	113.31	115.02	110.84	104.68	115	93.044	103.56	109.91	108.97	108	110.13	106.73	104.39	111.92	102.62	112.45	111.45	111.71	111.86	108.13	109.63
96.96	103.16	105.78	103.15	110.14	101.78	102.25	103.45	92.936	106.7	103.61	104.77	103.69	104.05	103.48	99.82	105.13	112.64	112.16	107.07	109.15	116.49	102.52	110.08	106.95	104.47	101.69	104.63	112.4	120.33	108.88	103.61	104.47	109.08	108.46	108.58	101.66	104.1	118.83	96.493	108.78	100.59	99.452	102.49	108.15	105.83	104.26	100.39	114.28	105.17
99.074	96.086	97.124	98.395	99.468	104.82	90.747	99.52	84.321	97.959	96.713	80.889	101.84	100.44	105.97	101.97	103.61	106.25	93.25	96.321	98.728	91.268	101.37	100.52	106.67	99.881	104.59	94.745	92.424	100.31	95.864	104.93	97.628	97.378	93.013	99.792	106.01	100.23	98.443	100.64	104.15	93.833	100.63	100.36	97.252	101.84	90.339	101.75	98.983	100.22
99.161	109.76	105.19	94.661	103.38	100.52	109.24	102.83	104.09	111.31	105.71	110.02	110.98	107.15	107.96	107.57	121.02	101.92	101.94	97.612	97.567	112.94	107.59	117.81	98.72	104.44	98.853	103.09	117.33	101.42	104.9	105.31	107.12	105.58	103.14	104.29	106.96	117.16	101.25	99.644	107.6	111.69	113.31	104.5	100.51	109.32	105.12	91.75	104.03	106.11
95.584	102.99	104.32	105.66	109.18	105.21	99.214	104.67	102.17	105.44	101.86	108.46	110.37	105.74	113.15	97.872	109.78	107.61	105.34	101.78	104.42	109.12	105.02	114.09	108.99	102.69	106.58	100.96	107.55	105.75	102.96	101.04	97.876	107.09	103.97	108.84	113.38	106.24	110.48	101.44	109.58	107.76	96.043	108.32	107.52	116.11	106.99	105.15	102.16	109.13
102.94	109.29	102.54	109.61	106.44	105.59	109.85	110.98	108.86	111.52	98.658	107.63	104.44	100.53	105.61	101.92	108.18	112.44	108.87	97.11	100.53	109.01	110.88	103.78	105.59	98.448	111.51	106.05	112.5	104.23	103.68	105.25	106.49	108.41	105.36	105.83	99.681	103.61	106.51	98.449	108.12	106.47	105.31	111.87	110.53	108.72	102.07	102.22	103.72	101.99
108.75	108.09	100.9	105.97	106.02	97.018	98.321	100.85	102.48	101.74	101.5	104.07	97.026	101.21	102.09	101.15	103.81	102.37	96.888	99.266	105.7	95.805	101.97	112.43	100.2	96.646	106.72	97.575	101.11	106.69	101.05	96.177	107.8	102.47	102.57	99.768	98.035	97.11	92.386	104.81	99.81	97.283	99.605	109.09	97.685	100.49	97.703	98.879	90.936	95.414
115.08	119.54	113.42	117.65	107.13	110.69	109.88	115.39	102.53	110.03	115.83	112.26	112.45	118.35	105.13	111.66	123.34	113.66	117.08	116.64	110.09	107.51	116.64	113.96	109.58	105.7	113.5	118.95	110.35	107.02	115.8	119.35	102.67	115.57	114.38	106.91	108.51	100.94	109.53	108.45	112.37	109.45	110.76	111.55	115.18	114.25	107.19	120.91	108.48	112.55
115.9	106.83	123.27	108.41	103.1	120.95	105.23	107.38	112.1	108.31	104.22	108.63	112.28	124.51	108.07	111.96	115.64	104.61	103.51	113.8	120.35	106.29	114.16	107.64	104.2	110.97	110.25	117.47	110.14	119.62	105.93	105.01	113.49	122.22	112.34	109.83	114.14	111.95	117.5	117	114.88	106.54	112.71	112.38	111.57	120.96	109.97	104.15	113.12	107.41
111.7	110.74	115.77	119.76	117.42	111.14	110.42	108.56	115.93	105.75	110.69	115.92	102.25	105	113.03	110.76	105.83	107.58	108.45	113.37	111.45	106.56	114.54	107.72	108.33	109.5	104.63	105.78	108.72	112.58	109.22	112.77	108.84	109.04	112.64	108.99	101.04	109.61	117.71	107.73	111.27	125.6	100.21	102.14	102.24	112.16	116.87	111.43	110.74	111.87
106.14	104.34	103.75	114.04	103.83	99.283	110.17	104	115.07	106.02	103.17	108.37	110.35	110.56	102.68	98.074	107.41	96.998	103.95	114.24	100.92	97.389	108.77	108.53	104.08	102.75	105.73	117.2	96.26	110.95	104.96	112.32	99.062	97.142	109.97	101.69	103.87	99.051	113.48	103.33	108.6	103.77	101.09	91.982	105.33	100.97	105.79	109.99	97.519	98.6
98.548	98.204	105.24	97.05	105.34	109.57	102.05	110.25	111.7	101.32	104.06	103.59	100.25	109.77	107.15	107.77	104.7	99.819	97.145	104.3	99.263	105.8	111.94	105	107.58	96.957	100.08	111.59	96.831	93.959	106.51	108.94	113.49	101.81	102.52	117.42	104.53	112.44	96.36	114.65	119.89	112.4	105.2	110.8	110.9	105.7	108.5	97.351	105.66	107.9
102.63	110.19	102.6	98.928	114.15	109.77	106.14	103.31	114.2	110.06	99.948	113.74	107.17	116.49	118.06	111.09	111.53	107.38	105.47	107.57	95.717	107.69	110.56	111.69	105.75	101.67	106.58	99.251	111.98	102.98	109.19	96.352	107.93	112.6	95.92	115.41	106.44	106.69	105.21	113.69	107.46	102.3	99.101	105.57	113.5	110.55	103.71	108.96	110.12	100.14
103.1	106.3	116.71	100.1	105.21	102.78	103.3	101.88	107.19	99.105	106.6	110.32	99.87	105.67	104.36	109.05	109.08	103.13	108.24	104.93	105.51	109.44	107.08	106.9	112.72	107.79	107.54	104.57	97.88	106.76	100.98	99.922	97.556	104.42	102.67	110.65	106.19	104.21	114.61	98.739	94.945	114.74	99.72	113.95	101.46	102.7	108.8	112.72	105.01	108.6
121.44	117.14	115.09	112.43	108.21	106.97	114.21	109.67	110.93	115.87	106.35	119.97	110.64	108.85	110.89	106.23	103.54	113.98	110.54	108.23	103.05	97.625	114.73	108.25	112.38	117.89	117.35	103.37	116.96	108.26	110.33	118.64	106.25	110.34	101.32	111.79	110.99	116.04	113.56	111.33	108.16	112.46	115.74	117.13	109.8	107.89	104.9	108.21	117.36	115.5
109.65	101.41	102.56	113.46	106.02	104.65	108.53	100.69	102.62	110.26	100.8	110.27	107.6	108.71	98.145	113.78	112.9	113.85	110.51	106.14	103.78	111.58	107.9	105.06	117.55	104.49	102.6	109.33	103.19	111.97	107.68	105.42	101.38	100.17	111.82	110.21	103.94	98.538	110.79	106.56	107.76	116.69	101.51	106.49	109.27	106.12	115.47	108.08	115.58	114.79
106.27	109.23	96.044	101.83	113.51	103.07	97.822	107.44	101.89	100.02	109.89	109.35	105.08	100.93	105.39	107.63	113.08	105.31	103.77	105.31	101.83	97.989	105.11	105.83	109.17	96.501	115.67	105.42	103.74	105.23	100.27	114.04	105.71	102.28	109.31	98.742	104.7	105.09	105.47	104.24	97.348	115.64	100.7	101.79	108.42	103.76	105.68	94.171	106.98	109.76
110.43	101.3	104.39	102.19	111.1	107.35	104.51	93.846	99.188	104.92	105.6	102.02	105.04	104.77	100.28	102.69	113.95	110.24	114.87	105.87	104.37	107.02	108.32	100.1	101.54	100.63	106.99	107.95	110.3	106.04	102.87	100.27	108.84	107.87	105.32	102.69	111.18	102.3	101.32	111.82	112.39	104.49	108.23	100.01	108.49	107.49	102.04	93.595	103.57	100.18
111.91	115.82	107.44	103.46	106.33	104.24	104.25	105.44	107.76	115.09	107.26	108.66	109.04	102.52	104.42	97.271	111.22	102.12	107.23	96.833	108.71	99.588	104.91	111.29	105.57	99.418	104.18	109.95	99.232	105.91	98.212	104.81	105.39	107.42	106.72	113.18	106.86	105.98	106	102.9	106.19	106.1	107.01	101.5	112.08	109.93	111.54	108.24	104.41	106.84
105.73	105.98	114.58	103.6	103.77	102.2	100.34	110.24	113.77	118.93	98.313	105.99	106.4	105.04	102.39	104.56	101.76	106.04	105.82	109.98	102.98	101.23	103.9	112.16	98.95	99.106	100.38	112.59	100.03	108.6	103.45	106.22	106.59	101.22	109.9	95.367	104.51	101.3	105.25	112.98	99.106	114.3	103.96	104.49	115.22	104.2	105.5	108.76	97.946	99.777
112.34	111.42	113.06	108.34	111.52	104.84	115.48	108.56	112.27	117.47	109.11	105.62	108.6	108.88	109.17	112.69	113.19	114.41	103.11	107.91	108.08	111.51	118.34	105.13	106.7	118.25	113.88	112.02	105.55	106.73	118.82	110.8	104.75	117.79	108.11	110.52	102.75	104.61	108.65	112.82	109.29	114.85	104.7	118.14	117.58	106.86	106.65	103.55	111.3	102.88
102.53	106.56	104.32	98.892	101.13	112.2	107.2	109.73	105.63	106.82	103.26	103.8	108.71	91.275	106.8	111.51	108.19	106.26	113.6	102.67	95.917	107.54	113.63	100.4	103.67	106.64	107.19	96.662	101.91	98.202	97.368	102.47	104.67	106.04	106.69	110.81	103.23	99.138	104.85	110.61	103.77	103.4	111.51	104.34	104.45	110.16	101.9	108.46	104.48	111.93
101.26	111.29	108.13	108.93	104.52	105.77	107.84	106.9	106.44	103.2	103.13	106	109.73	105.39	111.67	96.34	105.37	107.96	96.806	108.89	110.99	112.11	105.45	101.56	98.232	111.09	111.12	103.32	105.45	95.11	104.73	111.12	98.913	107.03	106.56	111.99	101.14	113.67	102.04	107.26	111.06	102.21	105.21	110.04	102.97	111.65	110.17	111.33	108.18	103.54
105.21	92.649	104.58	104.89	111.69	103.71	116.08	103.99	113.66	108.96	106.87	107.07	102.86	109.18	103.1	110.5	108.19	102.85	103.87	108.21	119.76	114.32	109.22	108.44	100.53	101.51	102.58	107.21	108.81	113.32	106.76	103.36	101.84	99.452	111.37	120.48	99.287	102.38	112.18	113.39	110.38	114.96	104.33	107.45	114.87	111.6	102.16	98.057	117.27	113.55
107.04	92.704	103.81	110.57	104.56	103.86	103.62	101.23	108.5	104.84	107.79	100.35	102.55	102.58	103.36	99.081	116.6	109.97	106.5	100.23	100.9	99.768	103.87	105.13	93.945	105.53	109.11	105.53	108.39	98.723	92.539	96.541	105.28	115.67	101.35	107.39	105.69	97.053	104.01	103.31	105.81	98.807	104.04	96.29	105.55	102.76	110.08	102.97	99.335	112.52
111.76	107.83	103.86	115.83	105.52	112.83	108.69	110.86	115.97	109.54	120.04	115.98	116.19	114.08	114.38	106.78	110.33	113.84	123.9	114.48	112.7	105.63	112.94	112.2	120.84	114.21	114.31	114.26	110	108.15	123.64	111.69	112.41	114.99	110.73	111.51	109.67	104.85	106.34	113.71	115.58	115.74	100.31	112.14	113.64	112.42	109.32	110.81	110.54	116.74
117.1	112.7	99.832	105.89	120.36	114	113.53	102.86	116.81	104.63	114.24	109.72	105.43	110.03	105.5	112.17	108.27	105.01	109.51	115.02	120.75	110.92	112.87	107.63	99.85	108.64	111.65	110.71	110.84	111.74	107.15	109.79	112.5	107.09	103.93	121.73	113.24	110.88	117.24	112.61	115.1	109.76	116.33	113.54	111.42	108.71	99.083	113.39	102.38	106.44
99.455	90.546	110.74	113.62	104.57	99.666	102.68	115.22	99.098	99.696	101.87	106.62	111.12	102.78	104.94	112.2	103.09	104.41	99.867	107.71	113.83	106.71	110.96	111.11	111.75	99.291	97.484	99.283	102.2	106.44	103.1	97.015	100.76	108.8	103.41	101.85	100.04	106.12	116.12	101.6	103.75	115.38	106.27	110.8	96.781	107.39	116.8	103.25	101.55	107.12
108.19	106.66	106.92	100.74	107.22	101.31	103.76	103.8	109.61	102.33	109.41	100.63	102.84	104.32	109.4	110.82	106.59	102.88	101.37	107.72	99.899	107.5	103.02	101.96	107.89	102.97	104.14	110.77	119.55	100.29	104.77	97.547	101.63	108.93	101.67	100.98	105.58	107.91	110.35	111.91	100.9	109.23	101.32	104.86	107.17	108.71	98.859	107.89	102.19	104.82
106.37	106.58	97.748	101.3	105.15	107.05	108.45	103.14	106.08	104.63	109.88	104.56	97.22	104.66	104.8	103.95	113.65	114.66	106.53	104.2	99.461	102.99	111.67	105.46	107.13	92.493	104.71	102.37	109.16	108.15	108.54	109.43	115.02	95.789	110.26	96.406	106.8	107.63	118.43	104.27	97.924	111.2	103.07	107.5	102.56	112.2	99.56	102.71	102.02	108.87
106.83	113.6	110.15	101.25	104.3	109.2	110.31	107.88	110.65	112.77	112.56	105.42	112.57	97.939	113.27	103.23	112.12	110.86	107.31	103.1	102.58	107.27	111.7	107.05	107.54	109.21	103.85	105.31	109.89	105.01	116.84	120.23	95.991	107.26	106.41	101.17	107.37	104.49	98.055	109.19	103.61	99.469	102.63	109.74	103.28	108.56	112.23	107.63	101.82	109.78
108.37	105.48	108.35	103.81	110.06	107.72	112.09	101.64	105.62	104.16	116.25	103.52	112.06	105.61	102.89	103.3	112.22	109.88	99.616	110.89	107.37	103.36	99.951	103.7	107.03	107.33	99.067	111.26	108.19	104.61	107.97	103.8	103.09	105.81	114.65	101.55	101.05	98.699	105.38	106.24	105.77	101.02	101.7	102.27	105.16	110.17	102.81	100.72	106.75	98.592
97.22	96.632	109.53	104.14	102.87	94.451	98.246	103.81	107.1	104.68	97.604	101.17	102.69	113.07	89.184	104.83	105.24	103.15	106.7	98.78	103.05	99.816	101.68	107.64	96.848	106.97	94.454	100.48	92.092	99.345	99.502	104.19	93.759	96.487	100.6	103.64	98.308	100.53	107.3	107.15	101.3	101.99	93.313	97.305	96.365	97.573	99.397	97.176	94.445	97.601
108.62	98.681	97.665	91.708	94.426	92.999	101.52	107.15	96.008	96.933	98.304	101.64	100.87	107.99	100.28	93.436	105.81	100.55	101.52	99.052	101.03	99.015	101.65	100.06	102.87	100.48	104.46	99.897	104.65	99.175	111.52	92.788	105.54	97.582	104.29	91.247	103.97	103.76	97.799	111.3	97.12	95.636	103.26	101.58	94.923	99.137	100.39	92.557	106.37	101.95
111.02	101.31	110.09	102.5	105.53	96.366	104.13	105.5	109.51	97.166	102.28	116.52	105.89	102.53	113.47	106.88	110.81	101.21	107.34	105.84	104.18	105.56	111.98	100.57	108.25	113.63	104.28	105.55	107.79	106.05	104.7	105.21	108.23	103.09	108.26	112.45	105.15	102.83	106.36	105.78	101.86	106.18	102.05	111.69	101.52	106.45	105.3	101.86	108.75	106.7
119.3	110.75	115.78	112.57	116.74	118.56	126.91	119.11	107.07	113.55	109.33	114.13	108.19	112.57	110.42	116.78	110.33	109.54	112.74	116.68	115.24	106.19	108.52	107.38	112.65	107.16	112.85	116.34	118.17	104.28	104.62	118.95	117.9	109.08	116.61	104.43	116.59	116.3	111.28	112.68	113.12	101.87	113.04	113.15	110.96	118.52	109.79	112.48	109.5	117.38
112.93	112.65	102.41	103.6	112.99	102.27	100.98	101.46	102.97	104.69	116.18	105.99	104.68	118.7	105.28	111.08	107.42	99.632	108.19	108.44	104.05	103.64	108.02	104.33	95.82	101.19	104.1	103.88	102.62	100.29	113.01	104.32	108.23	105.32	107.73	108.51	102.78	110.19	107.02	104.55	114.07	95.76	100.8	110.49	103.5	107.48	106.65	111.03	101.82	108.28
104.71	106.9	111.76	103.8	111.92	106.91	107.27	104.59	102.3	106.31	100.78	103.12	112.01	98.404	104.16	104.62	108.82	105.83	104.42	106.92	107.34	100.89	100.63	104.25	115.75	104.24	104.97	99.721	106.72	100.12	108.92	104.87	110.4	105.05	101.87	112.43	104.56	107.23	109.97	102.01	108.78	105.05	102.08	107.6	109.22	101.48	101.79	105.39	105.5	106.38
106.45	108.4	104.09	109.96	106.95	111.82	111.43	103.77	115.75	109.34	105.84	113.75	113.01	114.47	110.04	105.66	107.18	116.81	117.93	116.69	113.3	113.62	113.66	110.99	118.39	111.45	112.64	114.75	116.46	112.57	113.28	113.39	108.98	109.67	106.46	118.61	114.32	104.82	111.15	104.11	115.44	106.44	116.05	116.45	112.4	108.58	120.04	108.27	116.15	106.9
109.78	103.68	98.069	105.53	101.14	109.01	107.65	101.18	110.49	105.44	107.65	105.7	114.17	101.77	106.36	99.086	101.72	95.564	108.1	101.97	99.933	109.16	109.51	106.68	105.58	100.57	99.707	97.384	109.12	95.422	96.243	109	103.43	108.65	108.95	107.23	102.59	109.71	101.77	100.48	105.97	100.4	101.72	101.7	99.911	106.28	99.529	102.61	98.052	112.51
103.7	111.95	113.27	116.91	108.52	114.33	108.77	107.71	106.09	114.58	109.54	105.09	118.98	113.62	109.82	111.94	113.93	118.13	112.1	105.84	110.03	112.71	113.78	118.81	107.12	118.23	111.38	101.85	114.31	110.8	113.88	110.03	105.78	100.44	119.68	114.22	112.67	112.07	112.25	110.9	109.61	113.42	121.22	118.81	108.05	109.32	115.56	108.83	107.19	114.36
113.26	122.96	113.72	112.33	110.69	98.351	109.94	110.06	109.59	112.03	114.58	108.21	111.32	110.77	114.88	116.66	108.37	111.8	113.78	114.52	103.43	106.92	110.27	103.73	115.8	110.4	117.3	111.62	106.18	107.67	112.53	110.34	117.2	107.92	110.73	109.9	111.04	107.44	108.52	93.93	103.85	103.01	103.72	105.37	115.02	113.17	113.39	110.29	109.97	122.88
101.5	96.357	97.988	107.65	104.96	104.52	104.04	102.88	98.16	98.661	90.831	103.11	96.777	99.073	102.27	97.723	102.64	87.442	95.58	104.42	94.766	101.67	99.072	95.27	108.14	90.291	95.709	96.555	105.48	104.61	92.562	90.023	99.263	99.11	98.186	107.59	105.86	94.818	95.346	98.304	101.53	104.39	100.62	94.697	106.26	113.95	100.19	99.798	102.74	98.625
108.37	106.31	106.47	109.54	108.95	107.56	96.424	108.8	109.2	106.12	110.7	105.25	97.727	108.4	113.03	108.63	106.37	105.08	104.35	105.87	106.65	101.67	104.24	111.74	101.68	108.38	114.24	100.07	102.81	103.93	109.41	104.2	104.48	104.22	106.16	110.28	105.25	96.171	107.1	115.21	115.25	104.36	104.15	99.114	101.95	104.47	112.29	106.03	111.88	109.66
114.06	102.66	107.2	106.02	110.04	111.2	100.23	107.23	111.32	101.97	115.62	101.96	111.94	110.09	97.905	106.97	96.521	105.1	105.73	105.91	111.53	107.74	102.11	109.89	107.9	103.14	103.57	110.23	106.48	101.13	112.99	109.95	108.11	98.586	105.38	109.43	116.14	105.82	108.59	99.922	108.93	108.51	112.7	100.47	110.82	105.77	107.39	101.52	101.01	107.33
112.38	116.3	96.616	111.52	113.92	99.359	105.46	105.27	107.59	120.09	114.81	115.97	112.06	111.06	105.79	103.94	110.24	108.01	111.14	101	102.22	107.12	99.843	104.06	104.2	109.07	112.4	106.57	116.95	106.15	97.92	109.07	107.39	107.11	103.59	102.03	110.01	110.63	104.33	104.7	109.04	103.87	101.17	101.58	106.59	112.3	107.04	110.51	106.59	109.36
104.55	113.4	115.14	106.54	100.92	106.26	110.28	108.78	109.61	103.24	110.68	111.21	104.41	114.97	105.84	113.38	106.58	107.8	109.31	110.62	106.13	99.041	105.95	96.89	107.9	105.32	104.33	100.39	114.26	104.43	108.8	107.41	108.24	99.077	102.5	99.243	103.47	106.13	101.34	106.02	108.35	108.46	109.84	113.62	111.18	104.9	105.74	106.61	103.18	109.98
110.48	116.77	115.49	110.96	123.26	117.44	113.1	113.63	120.17	110.98	117.56	118.17	102.7	110.14	117.58	116.11	114.2	112.36	109.78	107.19	113.41	110.38	115.45	104.19	115.04	114.6	119.06	119.63	116.1	109.37	111.98	104.31	112.43	100.39	117.89	117.7	120.87	122.59	113.29	108.95	107.61	105.09	117.67	108.78	120.3	114.71	119.08	108.05	108.59	118.12
107.47	112.27	118.39	108.89	117.07	104.58	105.83	112.08	106.88	115.84	116.17	116.43	116.48	115.35	111.17	112.86	107.81	116.04	104.43	108.49	113.16	121.02	120.45	114.43	120.05	114.57	119.99	111.86	109.5	109.84	113.37	103.69	107.56	103.92	112.17	112.24	114.64	106.95	109.55	111.31	113.01	123.38	109.97	110.92	109.63	112.18	114.07	122.91	123.95	110.94
109.72	106.43	99.899	100.65	107.68	102.43	102.36	104.31	105.59	110.04	97.412	106.07	109.48	109.78	102.04	105.62	107.01	106.05	103.9	99.365	110.92	104.16	114.23	104.75	107.45	102.49	108.74	107.99	103.02	112.78	108.39	102.68	105.13	104.97	100.74	103.19	101.55	100.25	104.55	104.53	107.8	106.03	113.73	102.36	91.842	105.9	102.07	104.51	101.08	104.92
110.91	111.57	109.06	95.46	110.11	110.02	111.26	111.56	110.67	116.34	104.02	113.77	109.45	114.22	117.57	111.49	112.83	106.24	113.37	111.73	110.16	109.6	102.7	108.83	112.15	105.9	109.54	107.86	111.21	106.86	112.73	122.18	102.97	112.3	106.04	112.95	112.96	116.35	103.75	101	106.36	106.25	108.71	118.98	123.51	106.48	109.02	110.56	113.7	107.88
108.06	103.83	115.68	103.36	106.51	107.45	112.55	114.48	110.33	98.058	111.03	109.44	100.45	102.39	96.006	103.45	108.04	106.87	112.22	102.6	107.75	106.03	109.37	102.25	105.8	104.18	104.14	104.25	101.61	103.78	108.58	95.243	113.98	107.77	108.5	99.129	97.748	114.16	107.93	100.52	102.88	98.518	92.416	96.898	102.63	95.523	98.981	101.64	103.9	104.92
113.87	104.41	121.27	106.15	107.24	102.31	113.71	118.09	115.3	111.03	108.45	108.54	108.12	119.07	116.55	121.04	116.85	120.29	115.91	119.99	117.85	108.53	106.55	106.6	116.69	108.72	116.39	112.22	111.6	107.92	117.34	107.08	105.86	108.68	116.17	104.97	108.92	103.22	110.27	111.78	110.65	104.05	106.48	107.66	106.76	113.39	108.44	112.57	111.07	105.08
108.03	112.01	108.85	105.7	104.82	111.51	105.89	111.99	109.15	112.13	114.25	116.57	113.04	113.27	103.39	114.28	112.41	116.18	119.63	106.86	118.2	103.83	113.15	110.66	111.18	119.69	106.49	108.81	104.82	111.86	106.25	108.54	108.92	112.48	112.35	111.8	120.15	106.46	112.42	96.912	112.88	108.97	110.28	111.46	103.44	113.21	114.82	117.49	112.52	109.27
108.7	105.58	98.481	104.52	103.18	100.96	103.23	101.98	102.79	102.77	102.03	105.53	102.19	104.63	106.44	103.78	101.26	105.53	98.591	105.56	103.91	103.79	102.97	102.27	103.25	103.64	110.52	106.06	110.16	101.48	107.77	98.415	100.52	106.59	103.13	100.28	98.088	112.01	111.49	104.3	100.34	109.26	106.45	114.26	103.5	100.94	96.148	110.66	111.1	93.364
112.63	123.13	121	109.59	112.01	112.16	113.9	107	113.63	110.06	105.22	106.76	120.94	110.99	119.6	112.51	108.78	101.01	110.93	116.07	113.76	116.03	115.24	111.39	103.08	103.48	115.05	112.46	118.15	113.07	111.33	111.46	114.49	127.31	104.65	120.07	106.42	102.05	113.29	107.6	102.72	105.87	113.96	112.86	117.64	112.85	121	110.96	115.07	104.68
104.76	106.85	98.786	98.04	93.082	90.375	89.411	98.683	115.65	100.4	100.48	95.208	102.98	102.63	108.39	100.71	104.75	102.34	99.128	96.738	104.26	104.27	97.653	102.52	94.819	94.659	109.22	95.029	103.79	104.76	107.13	91.35	100.63	98.754	106.15	106.43	102.4	96.599	102.22	97.87	99.539	103.19	100.34	104.06	101.36	100.93	106.86	99.053	100.51	108.5
113.7	107.61	106.6	114.43	110.29	115.82	110.4	112.58	118.76	115.5	109.9	113.81	117.63	108.91	118.16	113.92	105.43	115.54	105.42	104.79	110.86	111.21	120	112.71	110.68	112.98	116.36	108.13	116.61	106.99	111.45	115	119.09	114.6	118.01	110.47	112.86	98.864	114.82	103.68	113.33	109.47	100.68	113.67	110.11	104.05	111.88	117.23	107.82	113.24
111.08	94.654	102.79	107.48	97.904	94.757	113.21	109.15	107.23	99.629	113.07	105.92	101.26	102.99	98.212	99.567	105.6	103.3	104.34	97.296	104.52	101.05	114.25	96.748	96.28	108.3	100.65	102.32	103.99	105.76	102.18	107.75	107.26	99.332	100.43	100.75	106.95	96.804	95.136	115.64	108.9	101.81	109.07	99.843	105.38	107.99	101.9	106.83	102.54	111
102.56	100.41	102.17	100.75	97.416	102.05	99.341	108.54	100.4	100.84	102.99	100.03	104.89	102.32	108.67	95.159	108.6	96.476	94.558	101.74	111.37	99.559	101.15	99.607	94.372	101.08	95.459	102.68	106.84	105.53	106.13	99.54	94.922	102.79	105.69	98.14	103.72	111.84	97.172	108.54	98.084	103.31	106.92	92.557	95.026	92.711	105.27	104.07	93.075	100.28
120.64	115.59	117.87	114.63	114.01	114.65	117.07	123.41	103.14	109.17	114.37	100.68	110	107.53	115.97	109.05	117.55	113.36	111.85	122.66	107.34	116.23	109.72	122	111.37	111.42	109.84	108.75	117.79	114.58	121.87	115.74	116.76	110.63	111.58	109.41	115.64	114.93	116.92	116.73	112.05	113.71	114.25	117.68	123.47	112.27	122.19	116.65	113.07	121.98
114.99	93.559	95.533	109.29	102.67	92.768	99.133	97.246	100.51	97.402	110.06	100.07	99.749	93.164	111.55	102.26	97.257	97.873	95.069	98.192	104.93	97.916	97.058	96.166	98.933	98.227	107.18	99.052	99.37	108.43	96.592	99.534	93.707	90.234	96.363	98.047	95.657	101.81	92.52	102.79	105.76	100.29	106.64	97.673	108.26	99.5	98.78	100.05	105.7	96.097
101.77	105.02	110.87	101.56	102.21	104.38	102.86	101.69	103.62	97.637	111.15	103.71	101.72	94.577	98.79	103.78	98.601	102.97	99.153	101.61	107.87	91.598	102.29	97.318	113.05	107.72	100.02	100.48	103.68	96.867	96.527	102.37	97.788	102.63	103.25	106.19	105.53	105.4	106.18	100.41	110.97	102.51	100.72	112.24	101.86	102.68	101.7	110.15	105.64	100.32
108.76	102.31	114.18	111.27	110.68	107.64	110.63	109.4	111.86	106.78	118.9	105.69	110.61	112.01	97.073	117.11	105.16	100.32	104.87	102.53	100.14	100.17	109.91	108.42	110.71	108.21	112.85	107.96	112.72	110.16	113.54	118.85	117.55	103.62	99.377	104.79	108.16	113.81	102.2	110.99	105.81	107.96	112.87	116.42	109.66	113.7	111.26	120.35	105.72	109.31
109.72	108.28	104.3	100.53	101.61	112.3	95.834	97.898	98.727	102.74	109.06	98.933	108.3	102.42	106.94	111.43	112.62	106.84	97.102	104.67	102.57	96.909	104.76	112.48	102.2	109.9	96.021	104.42	107.01	103.98	109.47	109.15	110.42	110.68	110.85	112.94	110.43	106.22	110.52	107.63	104.94	101.26	103.54	106.87	106.73	99.495	106.19	108.5	115.37	117.88
107.73	111.23	107.94	107.31	110.77	113.34	110.21	112.03	111.9	103.01	121.03	115.69	118.17	116.61	112.83	110.09	110.15	113.55	107.02	103.74	111.42	104.92	112.8	105.82	116.25	117.31	106.11	101.77	117.17	113.88	109.48	111.19	116.73	112.33	109.04	105.74	110.11	112.89	110.62	115.37	106.92	106.58	106.39	114.41	104.18	111.69	110.51	109.5	110.55	108.54
106.71	102.99	100.63	117.56	100.18	117.72	106.71	101.69	110.46	105.06	111.76	112.05	102.18	105.09	108.15	103.76	101.44	102.51	99.644	98.363	103.81	106.12	99.413	105.48	117.05	109.94	103.72	105.31	113.19	106.37	100.64	99.128	108.41	105.34	100.07	111.5	103.63	102.56	103.57	102.51	104.25	105.34	108.14	103.26	100.58	100.71	109.34	109.52	104.1	108.29
110.73	103.63	109.54	104.65	109.92	111.52	112.78	113.09	108.11	119.48	108.73	105.6	114.3	114.91	110.12	101.55	124.16	110.06	104.69	115.31	112.25	118.42	113.53	119.1	110.64	107.23	113.22	111.35	110.67	119.54	109.39	122.71	112.68	103.32	103.88	105.4	100.98	109.72	106.88	110.41	110.69	106.23	101.32	115.16	110.62	109.69	122.11	104.07	111.03	111.64
109	101.96	105.69	95.083	102.77	103.51	106.34	103.59	110.59	104.37	111.36	102.15	97.622	110.21	100.83	104.16	104.88	106.51	106.46	106.47	108.47	100.22	100.83	95.336	117.39	105.79	98.068	103.64	104.75	94.291	104.04	108.33	103.11	110.75	107.33	103.82	98.264	115.74	113.02	97.729	99.43	104.86	110.52	96.217	112.06	96.626	102.55	106.13	98.592	96.102
100.37	114.92	112.42	107.93	106.57	100.13	103.43	103.16	104.22	100.4	106.54	112.51	106.67	95.02	110.99	114.98	105.28	105.58	104.38	100.62	112.65	100.93	117.62	104.59	115.45	104.69	97.24	106.03	112.63	105.3	105.75	103.97	96.939	112.31	104.76	111.34	105.87	104.37	108.85	107.73	104.85	104.12	108.49	112.5	99.147	107.88	99.714	111.31	108.74	108.88
109.25	109.4	114.18	114.27	114.3	114.25	113.56	101.13	107.55	104.03	118.24	106.94	114.15	109.04	102.89	111.69	109.64	109.92	115.54	110.51	107.13	105.45	114.69	111.59	117.75	106.99	110.99	107.33	112.33	110.5	115.22	111.92	118.51	106.62	116.66	113.91	111.04	97.712	111.98	111.21	112.05	110.43	114.59	101.07	107.08	101.78	115.77	106.42	107.51	108.69
104.12	104.13	106.37	110.48	116.21	110.13	108.38	117.46	108.38	110.63	105.95	109.11	111.4	115.75	105.1	108.41	110.14	109.1	113.39	112.76	113.96	112.47	116.06	117.33	117.47	115.68	110.35	104.17	113.45	112.54	111.34	109.57	112.22	102.93	112.32	110.83	109.27	108.95	111.65	117.41	106.62	112.9	111.21	116.49	103.23	117.19	117.47	112.93	115.44	111.97
121.67	102.97	113.12	110.93	109.93	106.73	115.2	106.42	110.55	108.37	118.58	117.86	107.62	109.26	107.41	111.23	114.4	107.44	112.37	113.08	117.59	106.65	116.58	116.62	116.42	117.2	106.73	112.92	105.06	101.83	103.64	114.28	111.37	115.32	105.22	111.83	111.33	107.3	107.35	110.06	113.77	109.05	112	104.25	119.39	105.28	109.26	108.05	115.48	113.23
101.35	110.43	105.13	106.5	103.82	105.36	98.511	100.33	106.89	106.86	107.41	110.27	108.58	112.61	104	100.37	104.66	103.7	101.42	107.83	110.73	102.39	100.43	110.73	107.64	111.33	111.76	100.7	107.14	110.22	94.727	96.398	106.43	105.31	102.3	104.8	105.51	98.081	113.64	105.79	104.74	113.63	105.16	100.39	110.56	109.29	104.36	107.16	106.61	102.03
104.74	111.85	106.33	102.85	106.19	108.25	103.15	107.82	108.89	110.33	98.8	112.57	108.79	108.44	113.73	103.11	109.79	103.8	110.75	102.41	107.01	114.61	104.67	104.92	108.79	106.76	111.64	115.11	109.02	103.07	113.63	109.22	99.106	100.66	112.72	110.81	110.66	100.53	103.66	100.95	111.89	112.5	100.49	106.13	111.43	100.95	110.29	100.64	108.02	104.89
104.88	106.42	106.99	104.4	105.15	106.38	119.18	107.62	104.77	99.115	99.924	108.1	110.1	101.72	101.95	90.587	108.39	95.08	108.87	98.037	99.558	100.1	98.169	102.92	102.34	109.97	109.09	104.24	105.15	112.01	102.83	107.35	97.578	106.48	108.47	110.61	109.51	111.4	92.369	98.101	107.07	101.06	101.46	108.32	106.9	102.16	100	101.52	107.77	117.01
112.27	113.39	111.83	115.34	117.73	109.11	109.39	104.2	110.98	117.54	106.36	118.44	108.63	111.86	111.45	105.18	109.86	112.41	109.57	106.96	116.16	107.86	110.34	111.7	112.95	111.01	105.34	120.13	113.91	113.05	115.24	107.49	113.83	103.24	106.73	112.11	125.68	106.78	110.25	106.65	102.82	121.04	106.18	112.54	115.75	107.39	117.65	121.31	110.1	117.58
110.72	106.28	110.66	99.547	110.94	100.74	105.85	104.49	102.65	113.94	107.69	110.17	112.66	111.18	100.18	107.67	102.62	109	101.79	100.09	109.01	101.24	114.18	113.8	109.91	108.73	112.91	112.36	109.71	100.24	105.5	103.1	102.86	117.17	111.59	105.6	107.66	111.31	106.51	105.98	102.15	100.62	106.49	109.29	107.44	101.82	102.92	100.16	92.859	111.05
118.69	107.99	108.53	118.51	109.06	113.57	120.39	117.18	116.05	107.81	108.56	113.63	105.42	114.66	117.75	112.7	111.18	107.68	109.83	114.05	109.05	110.54	114.23	107.97	114.72	108.4	106.29	107.89	113.85	117.82	115.9	110.35	119.86	113.71	111.69	115.22	106.26	107.44	115.36	100.39	117.4	109.95	115.97	106.76	113.17	115.92	117.68	109.53	107.65	106.15
116.17	122.51	121.59	119.9	121.31	110.08	113.43	113.87	124.03	112.21	120.95	110.48	113.97	120.6	116.16	114.96	129.9	110.38	122.21	110.95	118.81	106.95	117.54	124.26	111.08	118.53	126.63	123.64	118.68	118.74	117.79	116.19	118.85	117.66	120.47	117.36	110.58	119.63	120.25	120.39	114.27	122.48	118.99	114.87	123.08	105.45	110.63	118.06	122.16	121.37
108.82	111.12	113.48	120.42	109.03	109.94	101.89	106.57	111.89	102.47	102.48	109.94	99.69	107.87	99.946	96.505	112.86	96.893	106.94	113.88	108.77	108.58	95.812	103.39	112.79	101.95	100.74	105.96	104.76	103	107.25	108.82	99.697	110.59	99.467	102.43	94.388	101.24	95.494	109.48	108.96	107.33	104.56	98.116	106.8	109.5	113.28	109.02	99.098	112.07
102.98	111.55	110.41	109.17	102.21	101.64	107.59	105.76	110	100.23	115.09	98.167	113.77	115.5	108.16	97.067	103.67	104.84	106.94	108.83	105.97	102.2	110.08	101.67	109.12	108.12	98.249	106.04	101.95	104.11	110.42	102.37	103.62	111.44	115.96	110.97	102.21	100.13	104.2	102.46	101.96	102.19	104.81	105.01	111.31	107.27	105.3	112.66	108.05	113.5
113.45	114.12	109.54	113.03	110.65	109.83	109.89	105.7	118.73	111.02	109.07	116.37	105.52	116.24	117.58	110.54	115.88	114.06	107.37	106.41	112.3	118.18	109.98	108.87	114.55	104.28	114.56	111.24	111.19	112.71	107.77	111.2	113.93	104.58	117.45	114.98	114.69	115.03	109.93	107.55	112.96	115.85	108.69	116.06	120.62	108.7	112.38	110.06	112.53	117.53
110.8	107.59	107	116.02	112	107.57	111.03	108.36	106.73	105.29	113	112.18	122.81	117.66	116.62	117.74	113.59	111.2	109.56	112.9	112.96	104.23	113.65	101.67	102.6	111.59	115.95	106.53	113.58	122.37	114.05	116.35	110.38	108.45	108.08	109.36	124.72	118.02	115.35	114.36	115.57	114.68	109.66	117.28	119.08	118.14	107.74	114.57	107.16	106.93
112.4	113.34	117.54	118.85	125.27	111.55	114.76	116.98	116.92	112.82	99.782	116.84	121.16	117.85	116.65	112.39	108.3	112.35	115.66	122.73	118.81	116.97	117.63	117.88	104.01	128.64	118.34	109.89	116.17	119.91	118.14	118.13	124.33	123.44	116.37	115.95	123.43	118.77	117.61	108.16	108.52	121.56	109.69	116.24	112.66	110.34	119.11	119.38	123.62	115.95
115.68	117.11	94.618	98.362	106.6	105.5	111.77	109.35	108.32	105.75	107.25	100.85	106.27	101.48	111.4	106.25	110.23	109.45	100.53	107.16	97.066	115.09	107.3	107.37	105.45	106.64	104.87	109.37	103.97	108.05	102.1	100.66	98.744	98.061	103.17	107.68	109.46	109.67	100.82	96.387	112.5	102.71	102.12	116.16	114.41	109.13	103.87	108.33	110.08	90.709
104.81	102.89	111.45	106.07	109.61	100.41	111.8	103.97	107.35	106.68	104.74	100.02	102.38	103.59	111.05	97.995	116.86	107.81	106.76	103.32	107.53	116.53	109.32	106.88	109.61	99.031	99.772	103.32	103.9	104.81	110.34	101.55	104.7	108.79	109.43	119.51	101.47	102.92	103.14	106.38	101.78	109.57	100.79	105.28	106.39	109.61	106.4	104.23	105.85	111.45
109.14	102.59	99.654	93.547	106.73	97.291	95.334	93.907	100.21	103.55	93.533	99.996	96.017	89.227	98.088	102.38	98.23	104.12	103.1	100.06	103.24	102.2	100.27	109.27	107.13	97.642	104.98	102.96	100.99	94.261	108	99.573	97.92	86.248	97.161	92.844	98.278	100.25	98.787	95.405	99.889	96.601	101.83	99.672	96.633	101.72	100.56	99.171	99.699	96.761
103.95	103.5	106.95	102.77	112.91	103.09	100.49	115.94	109.44	111.04	104.66	103.55	106.9	105.96	105.97	97.47	115.68	107.07	110.03	109.31	103.67	107.28	107.59	109.74	108.12	112.26	102.28	105.9	102.68	101.67	102.83	113.56	118.06	112.95	104.32	97.148	105.61	109.14	103.04	101.55	104.59	103.11	96.192	111.31	108.1	103.38	94.529	96.499	107.71	105.61
105.4	103.95	105.11	98.031	112.42	107.5	105.69	107.55	105.94	105.05	116.37	97.058	105.39	101.13	103.5	111.12	104.83	96.943	99.887	101.03	108.04	103.85	102.77	110.55	107.76	111.87	105.75	106.15	102.3	103.65	109.31	108.03	105.1	100.91	108.59	102.06	108.34	101.69	116.81	107.71	111.43	111.02	108.67	105.67	98.343	104.42	106.05	102.92	103.14	104
99.663	104.41	107.84	111.89	108.65	110.77	108.04	105.12	110.35	110.97	104.58	105.98	109.63	111.95	103.61	103.39	109.97	104.54	105.93	102.1	108.1	106.39	98.771	106.04	98.338	94.52	103.56	106.05	114.49	107.45	104.38	104.07	103.22	108.62	111.81	107.5	108.95	108.36	103.95	104.49	106.17	99.57	107.96	104.36	110.73	106.18	105.95	101.71	108.97	106.14
102.19	100.15	109.16	120.3	105.44	105.9	111.32	100.97	107.09	115.54	116.46	96.498	112.48	102.36	101.02	109.94	97.114	109.04	107.58	110.01	104.81	104.56	103.94	105.65	99.901	104.69	107.6	106.51	97.3	109.28	101.05	105.29	101.56	108.97	107.6	111.19	103.27	104.35	106.21	112.84	101.56	105.32	105.21	106.34	104.89	109.38	100.19	106.6	114.97	99.125
108.19	101.38	113.84	107.74	98.732	106.34	117.79	106.35	95.174	106.34	103.96	104.23	109.38	106.6	112.57	105.78	104.57	102.63	100.25	102.04	100.31	111.1	106.42	101.17	101.97	104.42	104.62	107.31	98.465	99.949	106.94	108.3	100.09	103.2	104.35	115.14	103.82	107.57	105.15	104.8	94.345	102.72	98.063	103.85	117.36	106.1	101.07	110.1	96.337	111.18
106.29	107.46	96.638	108.18	103.22	103.96	101.32	109.87	103.1	104.08	107.53	110.81	109.41	109.29	102.46	100.76	107.12	108.86	108.22	107.41	98.363	105.98	104.03	96.086	113.54	105.94	106.79	104.75	106.28	105.14	104.79	112.49	104.14	96.87	112.29	103.71	109.73	99.374	99.195	99.564	107.74	110.59	103.13	105.93	100.46	104.48	106.65	106.45	109.18	104.23
100.64	104.03	101.77	105.83	113.98	108.76	111.32	99.151	104.96	98.829	108.07	106.63	101.21	105.31	109.19	104.98	98.966	106.46	108.12	100.95	107.78	111.97	106.01	113.3	114.81	104.83	110.76	113.72	112.5	110.53	117.19	100.13	104.68	106.09	94.99	115.32	105.88	98.436	104.8	103.66	104.13	97.402	113.09	107.86	102.32	102.66	113.21	108.2	107	98.887
108.14	98.411	98.984	102.06	105.38	102.63	96.396	101.06	105.46	105.22	107.02	98.067	92.164	108.8	102.4	95.753	99.015	95.678	103.02	97.967	104.5	104.82	99.306	96.184	99.647	99.928	98.448	92.596	105.08	104.5	93.279	97.156	95.369	88.82	109.7	101.71	103.6	97.893	101.09	99.684	100.23	102.28	97.186	87.476	97.818	95.925	102.9	103.16	96.327	99.018
98.324	94.825	104.17	91.766	104.26	99.371	105.34	106.94	93.793	94.353	102.77	96.608	108.8	107.43	96.251	104.79	97.905	101.96	97.738	98.127	105.1	104.8	98.538	107.36	94.146	106.15	91.079	102.26	99.422	97.227	99.253	92.466	96.44	89.19	106.72	99.575	105.9	98.811	96.335	103.56	95.576	102.03	105.49	109.85	110.53	101.16	95.902	104.84	97.562	101.38
113.37	108.93	115.3	115.92	118.52	118.72	114.64	118.93	116.69	119.77	108.04	111.24	114.59	113.22	104.7	104.19	110.97	108.73	110.74	108.87	110.13	124.7	105.66	116.72	107.51	110.17	115.24	112.34	108.06	105.72	112.7	112.73	120.76	110.65	115.18	108.9	108.62	108.2	122.1	106.39	117.62	107.46	113.71	108.41	114.14	101.31	110.54	109.34	120.29	109.63
111.31	109.21	109.2	104.13	111.68	121.35	100.78	111.09	109.48	116.83	111.34	108.14	115.49	113.79	113.07	116.51	109.12	104.45	109.03	113.62	111.14	116.17	104.36	111.06	111.08	112.97	114.69	112.41	115.47	104.97	110.12	115.92	113.79	109.08	108.45	117.08	116.19	115.53	113.24	114.39	110.71	107.38	119.85	112.06	114.4	107.71	106.46	110.08	115.51	113.02
103.16	111.5	108.52	107.56	103.02	101.21	95.236	108.95	116.58	104.71	104.51	110.87	106.26	108.51	100.83	107.68	100.46	103.59	100.2	104.03	103.6	102.1	108.35	105.83	104.95	112.2	102.96	107.47	107.21	105.87	110.69	103.43	92.694	92.537	112.25	110.04	111.92	113.17	113.68	107.05	108.06	89.529	117.97	101.22	109.26	94.764	97.836	109.47	107.29	107.54
109.86	109.99	112.04	104.26	120.43	114.05	108.04	111.56	112.25	118.39	113.74	101.81	114.43	103.47	117.02	105.24	107.4	117.52	104.25	105.81	105.84	115.47	106.76	110.71	113.8	110.42	108.51	119.41	114.3	120.21	105.67	117.47	114.1	117.81	117.86	105.72	107.65	110.06	120.13	110.41	104.96	105.67	110.08	112.75	113.01	109.62	110.34	121.26	111.8	112.33
107.34	90.386	107.46	110.35	100.93	97.425	100.19	102.49	92.673	105.45	106.06	110.04	96.175	95.48	95.912	100.4	105.81	88.159	103.96	94.765	100.33	101.62	93.006	93.972	90.644	95.56	103.24	104.17	102.68	98.161	104.64	97.391	103.12	103.45	104.02	95.781	102.75	104.96	97.792	100.69	100.95	105.68	104.79	100.66	103.54	106.57	104.28	101.7	89.974	100.62
120.36	109.45	120.72	116.04	111.12	119.95	117.64	118.75	122.76	108.49	110.87	121.06	119.19	109.72	116.09	120.59	120.2	123.41	113.53	116.04	108.63	125.24	128.62	108.54	124.45	130.34	114.86	106.2	117.39	118.82	114.16	119.81	116.7	116.94	110.74	118.74	107.37	121.33	112.14	122.84	129.02	108.44	109.39	114.21	122.49	112.36	118.51	108.76	125.6	121.69
104.48	118.58	102.13	114.06	113.02	106.38	107.46	106.6	113.95	116.19	111.02	112.77	96.966	103.88	109.56	111.16	112.99	100.92	99.82	109.2	113.15	95.582	108.48	112.4	111.14	104	109	104.1	106.45	114.2	109.73	101.94	114.39	106.92	102.1	101.06	99.794	108.29	107.17	107.96	100.71	102.76	95.558	100.37	104.8	106.21	111.48	107.41	107.95	104.76
103.14	101.08	103.96	103.23	108.1	105.73	102.97	106.61	106.4	114.63	89.732	94.992	109.97	110.34	95.517	91.688	99.483	109.02	110.15	97.521	111.94	112.48	104.88	109.08	106.09	108.3	104.54	100.87	96.859	98.293	100.52	101.38	102.56	101.5	92.241	110.48	108.4	104.33	100.63	105.76	101.17	110.4	103.45	114.12	106.8	96.416	104.82	101.67	97.721	100.73
101.54	107.41	105.46	99.758	101.35	106.36	109.69	107.76	110.56	99.562	108.22	99.187	105.52	103.06	103.54	101.63	105.14	102.45	108.17	106.82	105.88	103.44	104.21	104.38	98.894	114.1	112.17	104.48	100.2	109.1	100.94	105.52	106.12	98.599	102.37	108.02	100.24	101.33	114.33	107.35	107.48	104.73	105.44	97.082	104.6	101.15	105.24	101.51	102.1	104.11
95.687	96.726	101.29	98.761	103.68	98.668	112.88	93.565	99.931	95.031	101	100.3	98.512	108.41	101.62	89.467	95.646	107.23	99.624	100.89	110.99	103.47	84.989	99.841	100.28	97.174	96.337	95.056	98.834	105.11	105.31	89.125	104.57	103.84	95.239	98.819	102	97.774	101.53	105.92	96.998	90.072	102.44	95.748	98.798	99.587	107.09	97.683	102.32	103.68
106.5	102.33	113.08	122.04	100.93	110.71	115.18	114.28	114.2	120.65	117.51	109.39	113.37	112.63	110.5	112.68	118.66	115.83	118.67	107.18	112.85	109.74	111.72	105.71	103.75	110.84	115.55	112.08	110.7	117.1	105.22	101.03	114.67	109.05	103.09	112.07	112.4	99.153	106.36	103.46	114.1	108.01	110.36	108.08	107.06	107.85	125.03	110.85	110.32	111.37
107.69	103.45	101.01	105.33	115.04	105.42	101.84	115.83	111.06	114.1	111.87	101.55	111.97	91.102	106.54	104.68	102.69	109.63	112.61	99.611	104.67	106.18	109.25	109.45	102.11	108.24	105.59	114.89	117.5	107.2	101.21	114.62	114	118.22	106.15	101.34	111.18	115.56	114.14	102.33	104.43	99.075	104.75	104.18	111.3	105.05	115.82	109.89	107.78	111.94
119.4	116.53	112.25	107.56	110.42	106.48	113.99	118.67	120.5	117.55	113.8	105.99	108.77	109.15	116.65	106.71	121.24	111.72	111.78	112.38	116.4	118.35	119.13	109.77	113.15	104	114.08	102.74	105.07	111.02	119.41	127.55	112.91	119.07	111.14	111.9	109.57	110.91	114.95	121.06	108.49	108.5	122.15	123.17	120.35	120.07	124.48	105.72	108.67	117.75
113.22	101.47	110.11	106.97	103.96	107.67	107.74	105.08	99.586	114.52	109.85	114.15	102.59	107.87	101.04	107.99	103.86	103.85	110.36	106.38	111.81	110.52	113.18	99.941	98.341	101.75	111.3	96.777	102.77	102.99	108.95	103.28	109.89	105.92	100.25	97.108	105.58	99.074	117.88	103.53	102.36	109.69	103.7	104.81	110.36	101.09	106.57	108.84	109.07	102.51
116.83	105.57	119.26	120.72	113.58	111.76	121.85	110.36	122.5	113.33	118.18	111.46	113.83	120.02	119.62	120.57	121.09	113.1	114.37	119.64	118.51	116.73	115.93	116.72	116.55	115.75	109.48	117.57	117.52	113.72	108.07	124.36	115.09	106.42	116.42	117.67	110.93	120.06	128.33	118.18	115.6	117.42	110.53	114.29	116.55	108.82	118.54	111.96	111.9	124.45
113.11	100.09	108.75	112.76	106.85	106.7	110.51	104.84	111.97	113.89	106.55	101.65	111.83	107.96	112.2	108.93	109.56	107.64	105.64	103.82	94.484	106.58	103.68	101.49	99.638	119.33	107.11	95.145	108.31	105.49	108.6	106	107.01	113.65	108.87	101.48	101.17	101.25	104.27	102.92	101.37	110.26	101.52	106.32	107.34	110.07	111.69	103.9	106.26	104.51
107.42	92.392	103.42	97.61	116.35	105.51	113.62	105.1	113.21	103.14	105.92	103.72	98.28	99.428	111.24	111.62	102.58	100.9	101.3	105.49	115.05	102.53	92.091	105.03	101.72	106.46	102.75	103.07	112.5	102.31	103.72	109.47	93.25	108.59	106	105.31	107.28	109.57	109.19	98.156	109.36	105.61	100.23	104.14	100.56	99.967	110.67	113.48	104.56	111.97
113.81	114.17	106.02	106.28	117.42	109.22	106.73	111.34	109.09	114.53	111.58	117.82	107.48	101.87	110.96	112.09	114.41	110.36	114.36	113.88	117.16	109.19	97.4	108.25	114.09	115.72	105.07	112.57	111.85	111.69	107.1	114.52	107.52	114.94	114.81	112.37	115.28	104.22	113.58	109.28	102.98	112.71	109.87	105.89	104.46	107.02	112.3	116.77	107.98	115.28
107.6	107.61	118.09	99.969	105.02	103.31	101.06	106.18	106.28	104.01	109.82	113.91	105.83	109.92	113.03	102.2	113.47	105.09	102.27	103.82	104.26	103.45	105.04	111.06	106.81	109.87	106.83	104.82	111.71	96.021	103.88	100.58	112.54	113.53	99.238	107.03	115.11	107.22	107.97	103.33	104.33	98.748	106.61	100.61	108.54	110.12	105.98	111.27	105.51	103.39
106.23	114.29	112.69	106.05	111.6	109.81	112.54	110.49	109.88	116.78	111.99	110.1	108.98	105.46	106.95	112.3	107.97	118.3	113.49	113.57	109.2	116.31	104	109.58	111.57	103.66	117.19	107.84	116.46	108.22	109.62	114.64	113.14	108.74	109.36	106.23	111.98	104.77	110.94	107.63	119.02	109.02	98.709	114.98	112.25	115.05	115.87	109.81	99.542	108.45
96.961	103.14	113.7	97.211	93.789	102.28	100.42	100.48	110.62	107.14	99.041	105.26	107.34	102.9	107.83	101.99	107.21	112.36	106.07	104.36	104.29	99.755	113.24	99.982	109.16	99.534	103.19	109.01	101.13	97.344	101.9	105.06	97.757	104.69	107.56	102.05	106.95	96.076	103.71	104.04	101.39	104.08	113.97	115.59	104.49	107.94	99.274	103.5	103.26	104.36
105.57	107.1	108.04	117.29	112.34	116.17	105.4	115.15	111.32	106.25	100.25	106.45	105.99	105.86	106.78	100.84	105.28	96.138	114.6	116.37	106.15	111.52	112.53	108.31	111.55	107.66	102.49	104.72	104.62	105.97	110.28	105.5	98.774	111.2	106.56	110.89	96.596	102.28	94.043	113.32	104.51	97.021	103.86	101.65	109.89	110.91	111.39	101.77	112.09	102.13
100.41	102.05	110.63	113.21	107.66	112.37	100.24	106.42	109.48	108.45	113.88	100.87	99.914	104.47	104.5	106.14	109.07	100.08	103.29	107.8	114.94	108.34	104.14	105.38	98.616	105.22	117.01	108.89	105.04	103.64	99.508	98.361	104.36	97.017	106.57	107.49	108.44	101.34	108.02	110.34	98.661	105.23	106.46	104.75	104.07	107.15	102.65	97.008	105.22	105.72
109.34	101.21	105.38	104.67	104.04	101.53	104.25	103.68	108.98	103.13	101.5	93.68	114.69	111.47	112.04	108.94	106.37	102.27	108.45	101.62	102.66	104.14	94.34	116.95	99.454	100.19	97.336	104.36	114.19	101.15	102.41	96.102	98.317	103.06	119.29	107.32	102.23	100.64	97.683	102.46	99.467	108.92	97.257	102.85	97.877	102.76	102.73	108.98	99.769	106.07
107.37	106.97	106.69	109.04	113.61	113.08	104.41	119.55	103.91	108.39	105.14	104.38	108.26	106.88	112.7	112.29	104.51	123.1	104.44	110.83	106.4	111.7	107.53	111.78	110.85	100.8	110.95	111.82	107.26	114.18	109.62	117.24	117.34	113.95	99.017	115.64	106.89	117.76	111.33	109.99	115.26	96.442	107.12	112.1	110.8	104.64	107.55	112.56	117.5	111.93
110.36	114.31	113.93	115.12	111.93	110.7	110.56	103.96	119.8	106.96	114.83	115.7	112.06	123.28	107.96	111.19	113.44	114.58	116.08	124.99	113.43	106.62	106.3	112.8	108.2	109.25	114.6	117.09	118.06	110.43	116.61	116.09	115.67	117.47	109.36	110.57	113.77	122.01	105.89	114.22	109.81	116.83	116.78	109.49	113.42	102.03	108.9	110.79	112.92	115.72
108.69	103.9	102.63	111.07	110.8	115.28	122.59	111.84	109.56	110.11	103.14	108.94	110.45	116.99	116.79	111.65	98.272	106.07	113.36	108.98	111.63	111.96	106.89	110.9	116.41	109.45	118.51	122.85	112.94	113.87	107.21	112.12	108	106.39	119.38	107.4	119.36	110.01	111.19	111.23	111.51	107.6	114.97	107.09	110.02	113.26	109.34	108.57	114.92	112.75
113.86	106.12	109.05	105.61	98.706	109.36	107.84	107.52	120.33	113.52	109.8	111.55	118.53	116.35	109.79	123.15	106.44	115.48	120.29	105.96	102.93	113.16	104.9	106.6	115	103.82	110.54	107.86	111.95	96.21	103.37	110.48	119.33	109.02	110.5	113.72	110.45	116.55	105.41	104.96	109.58	117.16	114.08	117.17	109.97	106.99	97.18	111.85	120.92	120.21
104.13	104.26	110.83	101.27	115.36	102.89	106.32	102.4	115.01	100.15	114.04	101.17	113.63	103.32	102.74	106.95	101.11	109.83	103.15	107.71	117.01	104.45	106.49	101.37	102.98	102.97	100.96	98.145	102.07	111.21	99.631	103.39	99.33	102.39	97.683	94.4	104.66	109.11	110.55	104.95	109.42	101.59	109.12	108.8	100.43	105.94	114.66	109.41	109.8	109.4
108.7	99.556	102.36	103.02	109.3	104.97	96.686	110.19	104.08	101.75	95.893	104.49	105.13	112.33	105.53	107.61	108.46	101.93	105.29	104.66	98.648	104.94	105.59	101.79	104.52	106.02	103.1	115.73	103.92	101.36	106.95	112.21	105.19	104.59	104.41	106.72	110.12	108.8	115.25	97.181	103.27	95.275	109.33	111.59	118.28	99.091	107.4	106.88	108.34	98.236
107.48	110.17	103.4	100.47	106.62	94.033	106.95	109.52	105.52	101.34	109.25	112.36	106.67	110.11	116.3	108.1	100.39	101.18	103.79	111.89	107.07	98.869	103.18	115.77	108.48	103.84	105.32	102.85	105.95	110.96	100.29	100.43	110.28	101.14	104.21	99.085	95.507	97.936	99.386	110.68	110.29	108.04	95.847	105.63	106.78	108.24	101.2	108.99	110.65	114.87
104.3	106.66	100.38	98.26	107.96	102.48	109.88	105.64	106.59	103.51	104.45	109.68	106.37	113.67	102.43	106.16	109.11	97.521	99.052	98.777	105.29	89.545	111.83	106.23	104.62	107.31	96.382	113.98	103.24	101.32	105.75	111.71	99.918	106.56	94.465	98.469	100.74	115.8	101.81	106.3	102.82	111.41	99.407	95.998	110.42	104.12	96.342	108.58	104.48	102.76
107.14	117.5	113.48	113.12	113.58	106.86	110.92	109.24	112.24	114.91	116.5	101.01	120.38	106.14	118.85	110.94	112.57	107.08	115.09	112.6	121.5	107.43	102.66	114.62	112.01	110.15	108.92	112.56	113.17	113.76	105.17	111.72	114.72	114.98	116.47	114.17	116.27	115.15	113.42	113.7	110.16	109.45	114.05	113.62	116.82	107.4	110.66	112.5	112.43	118.13
105.27	105.39	108.98	104.18	111.01	119.31	114.63	117.93	120.22	115.05	117.42	110.95	111.4	113.29	114.15	103.6	120.2	114.51	124.61	100.71	104.07	112.62	119.45	108.19	114.42	110.99	112.26	107.06	104.31	112.79	119.15	112.58	101.32	113.36	101.06	112.08	103.86	107.95	116.3	104.92	109.41	110.02	112.04	118.79	110.6	110.56	108.73	110.26	114.99	109.36
107.1	115.34	116.57	117.87	116.09	112.84	115.08	121.78	112.47	115.84	109.48	114.18	108.44	112.22	112.21	113	106.67	115.81	115.59	112.06	115.22	101.42	112.26	111.9	112.11	107.93	112.43	116.5	113.6	111.34	112.11	108.26	107.62	116.55	110.86	103.02	112.81	115.01	109.55	111.34	110.18	121.21	114.74	107.68	109.53	119.14	116.88	106.56	112.54	116.53
108.87	111.85	112.38	109.1	104.07	103.68	103.69	107.2	101.92	116.75	111.55	101.09	96.167	108.25	105.51	100.35	107.71	108.55	109.89	108.06	103.75	102.99	103.84	111.25	104.73	101.99	110.76	104.9	97.832	108.68	109.15	94.593	115.59	109.85	101.01	104.33	101.23	108.15	100.65	102.97	112.47	109.66	115.57	112.35	112.48	103.4	97.232	104.12	106.66	98.772
112.51	112.02	116.02	108.54	110.2	103.45	118.65	106.89	110.89	115.86	113.08	113.02	112.4	117.33	119.04	116.06	108.39	107.51	113.07	110.12	107.7	118.77	105.44	114.05	109.54	109.6	109.39	111.69	106.88	116.1	107.35	113.46	106.24	108	104.36	114.95	111.99	118.8	107.73	106.22	108.44	115.89	113.96	118.56	114.26	107.28	116.24	118.57	117.21	115.57
112.32	111.43	105.74	102.78	100.79	100.41	99.6	104.29	116.3	101.34	104.69	110.51	101.34	110.73	106.61	103.45	100.43	110.49	101.3	112.04	113.08	102.64	90.431	103.9	103.77	109.64	100.92	105.87	107.49	104.71	103.29	100.8	111.1	105.37	102.85	95.108	98.055	117.43	105.16	112.66	105.86	103.29	102.48	96.501	104.4	101.76	115.08	106.51	104.19	110.01
110.7	107.74	113.76	112.37	101.82	107.62	112.31	111.42	109.44	120.16	108.26	111.12	109.44	113.3	105.28	119	103.72	112.56	101.56	96.519	108.45	107.61	103.04	108.27	109.62	109.71	117.34	112.56	103.11	116.5	102.28	113.05	93.476	111.33	110.11	106.15	100.63	105.14	115.35	110.85	117.21	109.03	116.09	111.07	104.8	110.45	107.72	113.64	115.57	111
105.68	101.32	101.14	116.72	105.75	107.85	107.18	107.14	114.94	101.38	104.16	108.53	109.32	108.27	103.81	109.58	110.58	99.007	97.755	102.87	118.09	105.5	106.98	107.23	106.48	96.815	103.54	101.96	101.07	101.3	113.88	102.52	100.16	109.03	102.28	99.996	100.8	113.11	103.86	104.04	105.69	109.81	103.41	111.13	117.54	105.87	102.35	111.29	109.44	111.02
99.515	101.18	101.2	93.262	101.76	105.92	104.94	100.41	104.57	98.391	98.712	100.1	105.82	97.645	105.04	110.18	97.258	95.583	113.01	92.852	98.173	101.26	103.03	96.869	101.54	91.698	101.78	93.394	101.24	107.08	96.237	93.969	107.3	93.791	98.619	100.01	105.55	97.576	106.28	98.53	88.756	99.316	101.86	97.82	97.139	102.07	94.641	98.13	94.028	97.125
106.66	112.25	116.27	121.94	115.9	111.09	112.16	113.19	119.42	118.85	106.59	113.01	108.29	111.4	105.41	114.26	116.43	110.7	109.62	106.64	114.32	108.79	109.05	106.48	103.84	115.71	113.37	122.08	103.04	112.17	104.8	120.13	118.89	109.95	106.54	109.45	108.3	113.22	111.51	110.49	116.44	106.22	106.67	108.79	108.35	107.82	109.3	110.84	103.49	98.609
107.48	93.919	99.423	97.325	103.4	92.49	108.55	101.16	105.23	89.007	108.01	101.22	103.33	98.644	97.094	94.577	98.959	108.08	101.43	97.973	104.6	93.81	102.09	100.19	87.046	101.23	104.04	94.229	102.78	96.072	102.12	106.16	98.959	97.706	105.11	98.54	98.968	99.031	102.5	97.002	106.08	96.572	101.89	99.443	111.8	98.293	102.3	100.98	106.52	99.743
91.48	98.056	98.99	97.541	104.76	96.249	91.345	97.726	107.16	94.471	104.34	103.81	107.33	101.08	98.612	94.449	90.704	97.386	107.4	99.016	101.43	99.971	93.161	98.97	102.32	92.846	103.86	111.58	99.938	92.964	101.05	102.05	103.06	100.29	108.24	99.835	98.471	96.976	94.169	101.84	103.54	95.969	103.25	100.8	100.16	101.25	96.327	97.533	105.24	96.134
108.95	103.59	108.18	109.77	102.68	111.49	102.79	108.91	97.097	107.98	108.77	105.26	110	101.15	102.54	109.96	105.92	96.745	100.65	96.619	101.72	95.563	103.44	104.43	99.255	98.427	95.803	107.72	99.248	93.563	107.89	110.37	96.263	104.9	104.1	109.37	99.838	102.56	98.791	106.12	95.349	106.92	105.45	107.24	101.69	110.76	95.984	101.49	103.01	99.842
91.27	103.85	100.17	97.189	109.68	92.94	96.078	91.765	95.297	99.588	113.82	88.89	99.064	101.39	93.491	95.747	98.969	91.546	99.615	96.956	105.78	98.037	96.874	99.596	98.187	101.55	89.959	101.65	102.28	98.826	101.69	94.545	112.14	95.804	94.366	101.22	101.37	106.85	94.7	104.04	94.023	112.32	106.65	90.449	101.27	103.55	92.047	104.77	104.89	98.533
106.78	114.29	113.92	110.56	107.59	108.46	108.44	104.9	107.27	109.23	103.57	111.12	103.56	107.41	122.6	105.17	112.88	109.54	105.89	112.43	104.8	110.66	117.71	99.532	93.984	103.86	110.23	98.565	105.13	113.06	105.85	116.43	117.73	112.51	113.6	108.12	117.53	123.49	111.87	106.91	110.29	115.31	110.04	97.84	107.03	105.82	112.26	115.3	113.59	122.98
112.59	112.28	110.66	114.13	116.95	116.08	111.35	117.9	110.12	110.73	109.72	110.58	109.56	114.04	107.99	113.93	118.62	112.23	108.86	119.26	114.82	108.73	102.65	109.36	112.06	106.34	115.52	113.88	105.88	113.69	110.38	107.55	109.29	113.11	116.99	120.79	108.28	112.92	111.87	110.84	109.08	109.06	106.67	107.36	111.86	112.37	106.46	108.17	113.89	109.11
93.467	91.784	103.19	103.14	100.51	100.61	101.37	99.236	94.629	98.756	99.917	99.207	94.741	99.094	107.75	95.875	106.26	104.28	101.84	92.022	105.11	97.107	101.81	106.29	101.32	88.522	96.152	106.74	104.24	103.03	93.936	102.66	102.92	98.246	103.01	101.48	91.968	99.933	93.408	101.06	102.03	101.7	96.105	95.424	97.565	102.55	104.43	104.15	111.58	107.9
113.16	113.97	121.35	113.28	123.49	117.21	119.08	106.63	111.83	118.39	112.31	119.52	115.57	109.86	113.3	120.31	116.88	118.79	110.52	112.15	112.44	125.36	127.14	124.23	120.76	112.59	119.22	120.15	116.1	113.43	114.39	117.14	119.08	116.61	112.07	125.09	121.99	119.8	122.29	126.74	119.81	114.85	113.39	118.42	115.23	114.81	127.11	118.26	120.43	116.64
102.82	110.88	99.107	97.883	105.48	99.563	106.61	100.7	98.812	102.31	92.704	101.11	98.152	104.18	94.393	95.825	109.12	102.16	88.75	97.028	96.137	102.8	107.16	92.693	102.36	104.22	100.62	106.32	100.58	101.81	86.091	100.01	94.914	101.3	105.4	106.34	96.128	107.68	96.056	99.622	107.87	100.38	99.299	100.48	97.047	103.51	96.55	104.44	102.49	110.54
106.81	108.42	109.07	107.41	106.95	113.75	110.02	101.65	97.282	105.57	102.22	107.17	108.29	100.39	104.13	100.91	110.29	96.811	110.91	108.7	104.88	106.34	108.89	98.574	107.31	101.54	110.34	104.72	98.803	103.22	108.74	104.7	107.59	114.31	103.9	117.69	110	105.49	102.85	100.05	102.18	101.41	106.87	102.15	104.45	97.837	97.178	114.69	108.35	106.33
112.02	107.73	108.71	105.62	102.88	104.79	111.41	105.92	104.32	114.14	117.57	106.2	104.68	108.61	101.62	106.61	109.79	104.88	101.36	101.66	104.93	103.14	106.91	109.32	109.42	100.65	115.67	101.6	108.58	104.32	106.04	108.53	111.15	100.98	108.07	100.26	101.13	106.41	108.69	104.01	106.91	102.06	118.74	109.22	107.86	92.628	111.09	108.91	106.56	112.95
105.37	114.6	112	104.35	102.63	106.6	102.91	103.32	102.92	104.1	102.27	113.04	109.67	105.57	111	104.56	105.54	102.4	108.71	107.68	105.41	100.46	109.25	116.86	102.8	107.22	98.751	110.99	102.2	107.02	98.579	101.73	112.51	103.77	105.1	94.667	106.34	110.8	103.12	97.6	111.51	105.35	110.16	108.84	104.18	102.7	110.55	106.55	112.52	107.17
108.1	108.34	113.68	111.31	108.1	106.99	99.921	104.14	106.63	107.51	103.92	102.08	107.41	114.25	112.45	102	105.55	102.94	103.21	95.076	96.954	103.37	96.367	103.57	99.81	99.795	123.38	112.05	106.64	105.39	109.99	107.02	107.04	113.22	103.91	104.64	102.19	109.93	97.846	108.15	111.36	105.54	104.57	99.005	111.48	109.38	106.06	107.11	106.85	109.6
113.77	107.93	111.69	109.89	116.45	107.34	114.29	120.77	111.12	110.16	113.62	111.03	107.92	110.08	109.96	113.89	111.85	124.87	108.17	109.87	113.61	112.39	107.7	115.26	116.14	106.45	113.95	107.74	118.32	108.4	111.99	111.73	109.22	122.45	110.8	118.89	109.33	113.22	114.22	113.55	112.41	116.06	114.62	115.12	110.9	114.64	116.11	114.82	117.58	121.6
113.14	119.58	110.85	109.15	110.56	115.13	112.46	111.71	111.75	105.98	105.28	122.68	107.08	112.31	112.54	113.02	110.57	112.44	116.87	112.46	110.86	108.87	116.81	108.95	115.21	110.55	110.34	109.17	109.86	116.32	110.66	112.37	120.74	117.88	109.93	111.82	115.59	111.36	108.88	116.98	114.88	107.9	121.57	120.94	114.78	119.07	106.69	117.02	107.38	108.38
111.13	107.4	129.42	115.8	110.94	117.28	108.74	114.75	114.8	111.06	113.85	114.31	111.91	112.93	121.28	119.74	110.13	102.76	114.85	105.27	108.17	113.08	116.63	113.31	113.17	109.48	113.13	103.6	110.9	110.16	113.28	114.54	110.61	110.34	114.49	110.6	112	116.05	114.76	110.79	117.88	104.56	110.11	114.25	109.86	118.22	110.53	113.02	115.99	115.18
95.484	97.082	110.65	100.02	97.621	97.094	97.16	96.464	106.66	110.85	100.04	96.344	95.859	102.67	98.958	101.24	100.83	97.313	95.785	98.747	93.287	106.36	101.81	94.408	99.776	112.18	106.01	89.412	97.068	104.17	95.216	103.68	99.195	108.48	104.51	97.625	102.66	101.19	97.115	97.122	111.62	106.6	95.084	97.661	96.744	101.61	102.89	96.835	97.924	108.07
99.697	111.49	102.7	99.898	109.6	105.22	103.03	105.32	111.61	106.68	104.65	109.35	98.984	96.054	101.62	102.14	102.8	105.85	98.965	105.84	103.69	98.453	114.39	112.77	94.079	103.28	102.85	106.17	97.034	105.89	101.7	110.94	107.23	103.61	105.9	98.854	108.13	109.09	107.9	102.54	94.053	104.23	103.55	103.94	105.85	103.78	96.596	101.52	105.38	103.32
98.716	106.17	104.24	103.94	97.647	108.51	97.557	102.62	100.76	110.14	96.822	103.72	92.788	97.315	107.17	98.235	94.933	99.191	101.89	102.79	99.323	103.16	102.24	100.69	105.33	111.03	107.45	107.03	103.99	106.71	107.54	106.22	112.61	99.373	107.78	93.142	99.857	106.36	101.6	105.8	101.07	107.38	114.04	103.03	106.98	102.05	111.86	103.89	96.52	118.43
105.7	105.77	108.37	109.03	106.95	100.37	107.26	108.35	106.86	99.111	105.43	104.71	98.627	96.568	104.81	105.96	113.07	96.599	114.22	105.08	103.9	108.25	106.89	97.19	113.81	105.99	105.98	112	109.1	113.1	116.5	106.26	109.03	109.62	105.21	109.67	105.42	103.8	102.95	102.05	109.67	110.31	109.41	100.7	102.63	97.403	108.63	112.17	106.94	106.05
106.87	117.11	115.7	119.03	107.15	112.19	114.4	121.31	104.65	113.98	111.96	105.72	123.05	115.54	120.68	112.42	112.39	115.3	109.59	123.68	114.33	115.62	120.71	116.11	114.88	110.23	114.93	105.6	116.41	107.49	119.99	118.75	114.24	98.546	106.58	108.92	107.36	110.27	118.66	116.82	110.38	111.51	105.46	113.93	117.51	116.47	116.03	113.74	116.25	120.57
96.392	105.66	108.27	106.03	102.5	108.59	107.34	110.75	109.19	105.13	108.9	107.39	106.31	108.62	105.99	102.06	113.65	106.85	110.29	100.88	105.65	101.26	98.853	103.45	105.01	115.08	108.09	105.11	103.9	109.34	107.34	109.98	111.96	99.31	105.99	112.8	109.51	111.01	110.74	105.69	111.93	112.69	106.98	102.94	111.29	98.118	112.3	111.07	108.15	102.79
108.8	106.43	105.63	99.411	100.02	102.03	107.94	108.52	111.51	108.86	109.74	111.09	109.14	100.16	113.41	110.09	110.04	101.55	99.757	107.15	107.78	104.31	106.75	113.14	107.74	107.29	101.84	97.158	103.9	110.3	105.82	109.6	108.55	101.67	113.13	105.17	103.58	96.314	107.9	103.14	98.187	107.21	105.87	104.82	107.85	110.93	110.64	109.91	106.85	101.05
110.33	95.695	105.77	102.49	102.66	103.32	110.91	107.5	104.62	97.72	100.19	95.55	104.22	102.96	98.876	107.02	97.804	103.07	89.497	95.038	99.648	101.91	103.46	92.668	101.73	99.666	96.284	97.838	93.022	99.164	103.55	93.063	105.99	109.31	103.62	102.51	100.92	97.767	99.191	97.27	96.897	101.95	97.893	104.21	100.65	101.85	102.16	98.786	100.13	97.334
103.44	107.15	111.4	115.86	107.64	113.52	100.34	104.69	108.94	105.18	95.904	105.61	104.37	108.81	97.802	106.73	109.96	118.14	107.64	106.05	113.48	110.15	107.38	115.39	113.47	110.13	106.19	104.65	98.464	115.62	100.92	107.73	105.47	108.03	102.34	106.54	116.01	108.18	99.553	108.66	108.18	104.09	110.03	112.19	108.7	111.59	108.32	106.87	110.85	109.65
112.54	107.9	121	105.74	110.37	106.71	123.05	106.16	116.66	115.15	113.76	108.98	105	103.15	113.5	99.382	108.4	115.32	115.67	103.4	114.83	106.88	112.18	109.81	113.16	108.38	116.15	120.03	117.45	118.08	110.02	115.1	98.618	109.46	118.01	118.77	108.46	97.733	110.89	114.33	107.83	122.55	114	105	107.61	110.43	104.38	116.65	108.32	109.03
112.6	105.95	115.01	104.21	107.9	102.23	111.14	120.89	105.56	106.79	120.02	106.51	112.87	107.6	110.51	111.66	117.63	110.58	112.62	108.09	113.84	114.19	106.02	111.38	120.03	108.18	116.47	130.51	117.67	117.63	121.75	112.5	102.69	108.84	112.02	112.51	121.28	110.35	109.64	107.43	110.57	107.96	111.82	111.2	109.38	117.09	115.57	111.57	119.74	106.78
107.88	101.95	105.49	107.77	109.62	113.52	105.46	104.28	102.13	106.52	101.98	111.91	107.64	103.25	109.37	101.97	105.28	112.72	104.03	119.86	113.18	106	107.74	108.62	103.07	102.08	105.3	111.66	107.27	106.4	99.863	103.85	103.02	110.32	95.482	107.14	114.53	102.38	100.18	95.904	106.34	99.632	103.78	94.46	105.14	105.67	108.48	111.61	97.828	106.35
108.42	107.46	106.76	106.96	107.32	107.03	96.409	113.32	114.42	99	105.45	113.87	105.97	107.18	103.19	111.02	105.66	103.68	111.15	110.21	110.49	105.07	106.1	102.49	105.91	106.22	97.028	100.33	110.67	103.02	103.12	107.37	107.94	103.68	112.88	108.52	97.452	101.95	108.52	107.98	109.83	107.23	112.12	106.35	106.89	111.72	104.71	101.91	99.522	107.43
112.58	108.23	114.41	115.97	115.15	104.99	115.56	109.47	112.84	103.95	108.43	106.1	105.74	103.8	117.19	113.67	117.37	115.18	106.13	106.28	108.01	113.7	113.04	107.22	125.78	110.18	117.59	112.74	114.95	111.28	107.25	123.02	103.43	105.23	115.82	120.17	111.27	107.6	110.15	112.1	115.9	103.3	118.21	106.32	104.51	115.52	108.31	110.23	106.24	114.52
113.86	96.863	110.61	93.946	102.67	104.71	113.07	93.066	107.51	112.46	98.116	111.21	97.882	96.675	107.25	113.12	103.35	101.96	94.904	100.14	100.3	108.7	97.836	115.98	98.637	100.91	103.7	103.34	94.67	102.32	107.64	111.48	101.75	101.75	103.82	99.265	108.51	102.35	103.97	107.18	110.78	107.6	105.56	100.68	101.63	100.54	100.17	109.49	102.42	106.75
115.74	108.06	101.17	113.62	115.05	106.52	111.88	114.78	116.4	104.48	101.76	114.56	111.56	106.37	108.41	104.82	110.62	107.24	108.94	108.72	107.1	104.21	107.77	108.44	113.98	115.08	116.1	112.87	109.98	113.97	108.7	111.31	115.52	111.8	112.21	113.93	123.68	113	113.64	112.49	111.21	109.45	111.88	102.47	110.69	105.35	118.18	102.7	115.31	115.52
107.37	111.46	102.98	115.18	97.763	106.82	109.15	107.3	108.9	115.39	105.3	107.3	104.15	103.73	107.02	101.69	101.93	106.12	110.81	102.67	117.32	99.428	106.38	110.72	109.69	103.59	108.41	110.21	110.44	114.89	107.11	108.78	107.86	102.16	104.44	111.57	105.2	106.08	106.72	112.76	110.17	109.07	102.59	107.09	105.53	96.716	112.85	100.59	112.11	107.42
102.54	106.33	113.38	101.41	108.57	99.264	97.016	108.4	99.929	98.385	96.875	109.63	105.55	109.97	110.89	108.1	112.01	101.66	103.79	114.36	115.01	105.21	103.23	106.58	108.8	102.08	93.688	112.22	108.98	113.43	110.07	103.44	108.62	112.47	108.18	114.04	118.16	106.77	114.39	106.4	113.71	108.33	103.08	104.9	99.736	107.06	112.58	113.09	101.5	114.81
95.761	97.718	101.18	96.199	111.17	94.668	90.464	100.61	91.415	96.143	99.535	97.338	96.578	100.08	104.6	98.985	105.05	102.44	100.47	100.01	90.605	99.802	109.5	94.486	102.77	90.574	96.215	100.29	103.36	102.62	97.161	97.981	103.86	97.466	100.17	100.66	100.14	97.608	100.79	99.188	98.418	104.06	98.496	105.11	96.512	98.134	97.737	91.065	94.862	103.5
110.28	93.679	105.96	110.14	102.46	98.134	97.88	113.15	100.17	98.302	97.72	102.84	100.37	108.96	109.2	97.87	115.62	114.84	104.57	106.24	100.28	115.65	112.83	107.9	99.845	108.95	98.79	112.17	108.1	103.35	116.52	91.016	107.01	109.32	107.66	103.51	103.75	109.28	108.85	107.06	108	99.964	108.33	102.54	114.21	108.1	103.83	105.99	115.79	106.22
104.57	103.43	116.55	104.44	103	107.52	111.57	95.091	109.36	97.722	106.48	107.75	104.87	110.17	110.31	104.1	108.07	103.4	96.122	114.7	104.29	94.518	108.38	107.09	103.48	114.64	109.76	112.11	104	107.36	94.511	99.147	113.18	110.82	112.12	108.48	106.15	117.79	107.1	110.96	105.58	98.781	105.84	109.07	96.347	115.94	104.67	108.68	108.26	110.81
104.47	103.86	106.26	102.2	98.333	104.23	108.65	103.43	101.51	103.44	102.4	107.56	112.76	107.48	100.86	109.49	93.927	104.95	110.7	111.89	107.49	111.2	108.61	107.84	101.09	107.55	98.881	98.007	117.7	101.45	103.53	112.52	96.862	102.05	106.05	108.32	113.25	96.846	104.88	95.936	100.13	113.97	105.31	101.99	111.25	106.05	104.73	102.18	105.06	98.26
99.855	101.37	105.71	102.35	103.4	96.601	100.13	98.233	107.36	99.851	90.853	113.13	101.39	94.39	93.257	102.02	98.226	96.991	98.228	101.66	108.48	100.32	88.542	100.78	105.19	98.316	106.42	97.057	92.978	101.02	103.8	98.46	101.07	96.362	104.39	100.19	99.312	99.081	91.6	98.905	102.18	89.171	99.268	106.75	103.31	94.722	104.95	100.54	95.856	106.91
110.48	110.82	101.34	106.19	115.79	107.4	103.18	104.41	107.68	109.8	98.167	111.71	100.57	103.09	106.1	116.59	100.46	110.54	106.35	112.42	105.59	104.92	109	104.63	109.59	104.55	109.44	110.49	100.88	106.94	110.01	103.99	98.465	107.15	109.16	108.61	106.38	109.16	115.58	107.22	110.7	114.5	107.26	108.08	100.56	106.36	100.14	113.18	107.18	100.06
94.354	109.89	110.65	100.18	105.07	97.484	104.04	111.15	99.444	100.64	105.33	111.88	109.4	111.18	105.68	100.47	100.47	110.55	106.41	100.23	114.75	104.56	100.63	108.62	108.3	109.63	106.53	110.44	109.8	108.96	102.57	116.93	101.08	109.94	116.39	106.92	106.55	110.82	103.54	93.986	114.15	103.68	108.58	100.13	103.66	113.1	109.21	111.76	102.64	101.3
107.83	95.793	103.39	108.89	97.542	109.37	105.93	103.56	104.94	109.17	106.97	104.92	104.32	103.96	105.02	105.41	110.81	103.99	106.33	102.81	102.8	101.47	104.43	97.313	103.59	110.97	116.5	103.27	102.56	109.45	107.66	101.49	103.95	101.96	105.61	109.29	114.63	102.29	109.24	92.294	94.497	105.68	101.84	105.13	113.06	106.31	107.65	103.54	95.53	108.49
119.27	113.86	111.52	110.23	116.48	115.79	109.08	118.96	118.65	109.83	106.52	108.78	106.26	104.49	112.7	115.62	111.86	106.9	107.03	112.94	109.44	118.3	119.96	124.04	112.36	107.02	108	109.67	105.15	109.88	116.35	107.32	114.41	112.15	114.7	119.35	109.78	115.35	108.59	110.96	101.16	113.8	120.05	113.3	111.89	108.85	109.87	110.39	113.48	113.33
104.8	110.22	111.54	111.07	111.62	102.67	110.78	110.15	113.13	117.12	118.39	107.61	115.11	121.04	107.11	118.74	113.72	113.69	117.85	118.62	111.05	110.94	116.6	111.22	117.18	107.71	115.67	109.57	111.65	116.4	113.69	117.81	112.08	116.94	115.76	118.69	110.51	121.48	118.28	108.69	121.53	119.08	119.85	110.51	111.43	118.8	116.34	114.67	112.44	115.5
115.66	104.6	112.88	107.85	107.77	111.11	104.37	106.73	98.24	104.02	112.24	110.06	110.84	109.18	99.237	112.95	103.99	103.44	93.539	110.96	111.5	113.15	109.42	109.85	103.06	105.61	109.94	97.364	102.76	107.06	110.19	103.26	103.98	109.96	110.91	105.65	115.31	104.09	103.69	108.86	100.21	104.58	105.17	111.27	108.91	105.36	108.12	108.49	105.88	102.53
113.06	104.53	111.92	112.43	113.81	112.59	112.61	99.575	102.89	103.51	93.883	102.28	106.78	109.34	111.12	107.86	102.99	98.816	108.04	93.183	94.398	102.2	96.361	101.74	108.96	108.78	97.879	108.81	102.98	97.235	107.4	106.59	96.545	101.62	108.14	108.16	106.22	110.18	113.1	113.46	106.34	100.17	102.96	105	103.26	107.65	104.48	102.52	100	105.86
109.68	106.6	109.76	108.02	113.51	105.78	100.62	108	103.94	107.95	107.63	113.53	100.44	105.88	108.96	111.26	104.89	105.42	111.31	106.56	107.69	114.07	100.57	102.58	104.76	103.35	110.56	104.76	111.41	112.5	107.89	107.39	103.8	112.68	111.37	105.36	101.46	112.63	107.53	101.75	103.8	99.015	108.46	96.532	99.44	110.77	110.31	117.28	108.39	111.78
109.97	118.94	115.26	129.26	116.95	114.86	115.17	117.62	109.36	123.02	122.26	113.51	130.47	112.53	128.54	119.74	112.73	117.7	118.97	118.47	119.52	116.25	127.61	117.86	113.01	116.71	121.1	115.67	125.97	129.83	114.69	121.47	123	115.85	113.89	123.22	122.61	118.27	123.89	118.49	123.54	118.69	115.41	124.01	114.71	112.22	116.97	125.88	117.5	116.76
106.74	104.29	99.409	105.78	97.084	98.509	103.98	102.83	101.22	93.639	97.319	102.11	101.08	96.053	102.62	102.77	107.92	104.68	101.22	99.123	106.11	97.651	103.08	106.48	95.834	100.41	90.731	102.24	94.602	100.8	102.4	100.45	106.49	99.301	105.7	100.37	100.56	102.54	96.602	93.95	91.756	102.12	91.991	97.596	95.097	90.722	106.4	105.76	90.095	103.26
102.5	111.17	117.49	112.82	104.75	103.14	112.67	113.56	111.82	101.08	111.82	107.56	105.11	114.48	103.93	110.24	107.32	115.54	113.96	103.4	102.97	111.63	113.8	113.18	118.65	107.8	120.28	111.45	103.99	107.45	116.06	104.82	111.5	106.7	108.35	106.32	117.55	108.75	109.69	102.19	107.19	103.43	103.73	107.68	107.19	113.06	110.23	103.63	105.78	111.85
106.17	108.02	108.22	107.56	105.15	106.52	102.77	111.15	109.55	102.32	113.16	103.22	108.32	108.3	110.82	105.29	97.182	105.72	93.819	102.77	104.86	105.77	117.3	110.01	99.153	117.89	105.41	107.89	105.16	109.61	108.48	104.83	100.72	108.32	103.68	102.72	102.27	107.58	114.76	109.79	105.27	113.46	101.26	102.45	110.71	101.88	108.98	109.65	110.79	101.79
112.9	99.012	103.39	106.74	101.61	103.07	103.61	112.55	117.3	111.96	100.32	101.22	99.886	101.86	105.4	104.13	98.864	100.87	110.28	98.054	104.91	102.38	96.235	97.052	110.81	101.16	93.546	105.76	101.96	113.21	109.72	105.67	107.73	107.95	108.85	107.96	101.87	100.53	110.59	106.47	103.04	103.63	106.82	106.97	110.62	106.66	97.14	105.23	110.2	108.43
99.177	102.83	103.2	99.901	99.961	98.347	95.924	99.492	107.76	98.294	111.97	105.39	104.51	105.46	105.19	112.04	107.31	107.69	103.11	108.33	102.49	106.87	100.32	106.05	102.4	114.07	96.747	110.68	102.36	104.73	112.42	106.42	113.68	105.36	95.993	96.583	100.72	104.4	105.12	105.53	104.31	104.81	112.94	110.09	109.42	104.19	104.77	94.969	100.73	108.64
115.59	121.02	112.76	118.96	114.39	115.81	122.24	113.41	114.16	114.22	111.4	118.35	115.76	119.05	116.21	111.61	114.95	122.26	113.24	116.37	111.87	116.73	119.54	117.5	118.76	118.79	122.53	116.99	108.72	114.16	114.97	122.14	113.3	116.62	113.61	116.44	116.61	117.83	123.47	113.28	110.36	127.23	114.38	107.87	121.01	116.44	112.81	106.83	116.37	117.86
115.19	116.74	103.22	113.6	110.36	118.45	112.94	112.22	108.55	106.28	105.5	109.76	111.46	106.95	123.05	116.09	121.66	110.62	111.44	109.87	108.69	104.64	111.75	104.65	112.18	110.7	115.56	105.76	113.07	110.9	114	106.49	107.1	105.56	113.21	112.48	114.22	109.86	116.97	110.02	114.16	112.67	107.92	103.2	108.29	113.31	106.64	97.42	106.63	110.02
100.51	106.05	113.57	111.23	108.31	99.054	102.69	111.39	107.48	104.71	97.253	109.64	99.875	97.216	103.63	108.43	109.19	108.48	106.36	93.866	100.2	103.98	110.1	101.55	109.82	108.22	107.88	112.64	110.28	99.646	106.87	105.61	105.37	116.13	110.26	109.2	106.55	108.24	110.45	111.14	102.57	110.28	105.25	98.823	107.82	99.972	109.02	114.37	100.96	114.45
112.87	103.95	105.37	103.57	108.26	115.5	104.35	114.8	107.56	108.7	113.35	105.34	105.51	107.48	113.25	111.95	98.223	112.88	96.097	103.07	111.33	108.3	115.31	108.23	109.92	99.257	101.12	111.22	105.48	109.96	101.48	111.81	104.32	102.85	109.18	99.405	103.22	106.14	100.11	104.34	108.02	103.54	108.87	102.21	107.73	99.587	113.16	106.81	99.256	107.1
92.456	107.39	103.2	118.84	111.85	113.31	114.21	107.92	112.03	107.09	105.32	114.19	113.92	112.05	109.49	116.46	112.33	115.31	105.49	115.42	109.79	110.83	110.67	113.98	113.69	115.43	107.39	107.95	111.8	105.68	113.3	108.67	100.19	114.76	112.84	112.58	103.35	108.56	105.28	113.32	113.09	101.55	107.32	114.17	112.53	117.26	112.28	105.25	114.02	104.87
106.22	103.26	111.12	102.98	100.1	109.72	107.51	102.67	110.84	103.99	110.01	110.18	107.56	95.573	99.447	104.22	100.33	107.3	100.62	110.9	107.53	104.33	94.319	114.44	107.23	96.799	105.35	99.195	107.17	110.1	103.8	107.56	108.21	108.25	96.741	104.67	107.1	100.05	99.965	112.58	106.09	102.09	108.39	98.628	110.64	94.402	115.85	107.56	99.317	98.956
93.675	95.23	95.896	96.806	102.25	97.973	104.65	96.391	111.73	106.04	96.157	89.98	103.66	103.77	99.257	93.267	99.48	105.52	103.91	95.305	94.62	108.67	100.64	95.716	103.74	96.805	104.86	103.76	98.674	94.21	92.243	93.45	98.923	104.47	101.57	96.643	97.579	91.087	99.299	104.47	101.12	95.482	84.612	104.81	99.484	95.32	100.27	92.729	95.639	100.46
106.26	98.547	103.06	104.07	97.894	105.26	103.47	101.77	107.85	109.88	103.88	101.01	101.71	87.897	103.22	99.088	101.54	104.28	95.488	101.16	106.81	105.73	96.785	106.12	103.59	103.38	103.24	104.43	97.355	106.3	105.43	90.471	98.837	93.812	94.923	102.98	105.82	98.361	96.732	98.727	100.27	109.64	98.833	98.191	103.3	103.66	99.595	104.54	111.37	95.926
109.04	112.45	114.57	118.6	113.73	127.19	119.92	117.85	105.54	110.71	110.68	109.45	113.14	118.03	109.94	117.55	118.99	117.67	118.67	116.74	115.88	120.16	108.31	121.97	119.47	118.08	120.31	116.13	116.88	116.65	107.58	120.12	122.32	119.52	103.67	114.78	111.32	115.17	113.98	121.62	116.73	120.62	127.92	105.96	122.4	116.13	120.77	121.8	117.94	120.72
111.58	112.59	104.82	92.361	97.627	101.35	105.89	113.51	109.38	98.18	102.09	106.67	99.774	102.05	110.03	111.93	108.62	99.286	103.71	113.18	106.19	109.77	104.83	103.56	103.44	99.387	116.28	98.742	100.85	96.72	104.91	106.06	99.73	108.41	113.37	109.07	107.64	105.88	106.64	110	110.71	95.909	108.5	100.9	101.8	100.88	106.54	106.84	107.48	109.22
103.09	98.821	106.44	98.854	103.54	98.884	101.61	101.95	102.88	105.14	104.73	106	94.487	100.97	106.16	95.505	114.94	111.96	108.31	104.79	111.83	102.36	115.96	106.86	108.14	105.11	105.31	104.53	105.85	105.97	109.54	99.047	114.46	105.98	108.6	103.2	102.84	110.37	108.34	107.73	107.52	104	98.524	106.47	99.162	98.831	105.22	107.93	109.97	101.82
98.799	94.867	103.51	98.167	91.736	98.842	96.212	104.48	105.05	101.41	97.761	88.811	98.831	103.66	98.434	91.668	97.83	94.233	95.786	95.927	93.966	98.601	97.547	91.587	98.23	89.863	94.374	98.309	109.17	97.715	92.809	104.85	97.586	91.017	99.225	105.42	105.51	99.323	105.68	107.45	103.99	95.793	104.27	99.973	104.97	101.83	101.53	103.01	90.344	99.024
102.05	106.45	102.84	102.27	104.32	113.62	109.97	102.59	115.79	108.57	105.19	106.72	107.1	103.17	99.658	100.58	113.65	102.62	105.35	107.31	115.59	100.19	105.35	107.03	109.13	112.6	106.98	106.63	100.29	117.4	106.02	106.8	104.09	114.46	117.53	104.1	108.75	105.82	106.46	113.9	108.09	112.38	107.92	107.63	101.36	109.94	106.75	104.84	105.38	111.53
102.35	99.864	97.836	103.56	109.26	108.62	99.706	102.39	102.4	99.543	99.091	108.6	106.65	94.167	106.09	93.838	95.836	93.956	109.59	100.77	94.311	97.236	104.76	105.22	93.962	106.46	101.23	103.13	98.131	97.069	103.79	99.422	104	103.39	109.3	98.942	97.685	104.76	105.19	97.806	94.395	103.61	104.26	103.17	107.1	93.474	96.712	108.77	99.053	99.504
96.245	108.54	109.07	108.52	98.146	115.87	106.82	102.55	102.32	99.03	101.67	102.01	101.25	103.87	109.45	111.52	105.42	105.89	105.58	105.89	101.59	99.525	112.42	99.944	100.44	109.16	107.41	106.64	111.65	109.37	106.82	98.076	108.55	111.17	111.62	103.94	105.87	97.398	111.07	111.41	105.07	103.57	103.59	106.82	94.916	106.14	105.06	100.03	98.958	101.42
111.82	108.07	111.4	115.02	119.2	106.08	108.46	111.72	111.98	102.23	114.45	119.15	114.4	116.66	105.13	106.94	111.94	104.21	109.9	114.08	112.86	108.29	99.62	112.08	116.07	115.39	116.83	113.8	105.79	108.78	108.04	118.75	112.15	110.97	104.72	111.84	114.67	110.74	109.21	107.61	114.38	112.63	115.2	104.51	107.67	106.93	113.84	109.36	117.95	113.48
98.793	96.507	112.14	107.86	107.26	102.54	111.7	105.04	106.95	99.452	109.81	102.65	105.06	97.15	114.34	93.665	116.29	111.96	101.12	107.98	107.26	108.31	99.609	103.76	103.41	104.7	104.93	108.78	98.536	109.38	110.28	107.42	95.015	102.77	106.09	100.76	105.94	109.42	109.34	114.1	105.77	104.5	103.96	99.987	108.32	109.57	105.81	108.2	109.14	99.785
98.545	114.01	104.65	100.55	103.03	112.26	107.16	100.5	96.258	98.075	110.8	102.56	114.97	105.71	103.87	109.07	99.404	103.75	110.44	110.78	106.05	102.29	100.43	105.2	107	105.06	100.85	102.81	99.66	113.36	107.31	108.62	107.86	107.14	103.96	103.93	108.41	105.84	99.7	103.14	103.01	108.45	100.83	106.98	110.84	105.06	113.07	107.91	106.37	104.95
109.48	108.27	108.53	103.03	115.43	108.36	120.43	106.84	107.62	103.18	104.94	113.32	109.77	105.65	97.995	108.53	98.362	110.91	103.2	109.81	105.29	100.06	102.36	103.47	101.56	92.537	97.596	103.12	109.81	103.12	111.68	108.78	104	100.95	110.09	108.71	96.261	106.31	117.96	109.26	108.81	99.004	109.36	96.886	110.83	100.38	112.49	107.86	101.44	102.82
107.04	100.82	105.23	110.3	116.51	114.41	99.801	103.74	98.843	104.75	106.15	104.78	110.27	108.8	107	96.545	109.41	106.14	101.4	99.685	99.608	117.91	112.57	101	109.98	118.65	97.183	97.003	111.29	102.11	106.43	111.21	110.22	109.21	105.28	117.97	111.57	105.68	104.16	106.94	116.34	108.39	105.87	106.2	101.6	101.04	108.66	114.67	110.82	98.946
111.7	99.72	94.059	107.3	102.4	103.64	115.88	107.17	109.09	103.08	102.06	111	103.26	94.839	102.42	114.16	101.74	102.85	112.86	95.609	107.68	104.32	101.94	102.84	109.1	105.82	107.18	107.97	106.13	101.85	99.9	103.19	104.38	105	108.58	107.09	113.61	104.04	94.985	112.61	105.39	105.81	105.12	113.68	106.32	106.92	105.17	105.81	101.25	106.38
119.63	121.63	117.08	118.45	122.23	120.3	109.58	114.87	114.69	110.54	117.05	117.59	111.96	117.24	120.43	116.19	116.24	116.1	116.34	113.84	120.24	116.55	123.84	113.85	112.59	116.76	111.63	114.7	122.39	113.77	112.86	117.65	123.78	115	121.61	104.65	122.33	117.63	123.22	113.11	113.9	122.61	118.37	119.65	117.45	114.86	121.42	116.74	116.09	111.66
111.18	102.47	110.52	103.81	112.59	110.33	103.8	115.36	109.65	105.98	108.55	120.14	104.58	103.55	107.09	104.71	110.94	110.12	112.08	121.73	116.62	110.99	112.27	111.22	112.03	112.96	116.11	108.12	111.57	115.64	111.26	112.43	113.39	112.76	107.32	106.9	115.82	111.79	107.32	110.57	112.5	116.93	109.71	117.34	118.42	115.42	103.14	112.42	95.25	118.39
101.49	93.935	104.06	103.88	106.49	100.99	97.539	100.93	99.725	96.676	97.691	97.697	94.927	97.341	105.41	99.713	101.38	100.16	106.12	104.85	101.53	113.58	102.59	98.294	89.105	93.212	98.301	92.619	100.49	107.14	100.02	102.25	103.68	93.113	98.871	84.136	99.759	97.578	104.59	94.128	108.55	103.99	101.22	101.1	92.733	85.381	99.452	90.332	92.054	98.763
99.62	100.22	88.045	91.959	97.79	101.23	100.29	97.593	100.15	99.23	99.125	91.182	93.445	99.132	100.61	111.11	100.98	91.353	92.305	98.78	98.06	96.088	102.36	102	91.018	91.733	100.05	105.45	101.06	93.415	106.78	105.78	92.948	103.46	106.07	97.331	103.63	96.041	99.472	102.07	97.446	97.248	98.536	94.61	94.062	104.34	96.241	100.34	96.994	106.2
100.39	106.91	99.848	106.34	98.408	102.45	94.83	106.04	103.78	99.098	113	107.2	95.398	102.92	98.294	104.32	109.47	92.959	113.36	99.288	94.974	90.528	98.098	102.69	95.72	90.949	106.55	103.68	104.49	92.277	99.792	105.32	100.06	95.359	92.408	102.73	103.59	98.549	102.22	100.91	101.64	104.34	100.65	104.17	84.706	98.585	99.631	93.24	106.28	99.886
100.61	100.74	108.85	99.08	101.61	92.462	110.41	105.34	101.8	95.914	105.79	110.12	107.3	105.59	102.9	101.57	105.27	99.896	106.74	111.16	107.69	111.16	101.28	98.185	101.64	101.89	109.31	110.67	110.39	107.58	102.69	106.25	100.97	107.03	106.67	104.25	102.09	106.53	100.89	102.28	105.76	109.7	103.6	102.24	97.201	103.87	102.69	103.42	111.55	98.948
107.18	97.102	98.913	107.72	105.8	105.98	101.9	90.782	98.856	98.801	96.85	102.68	104.6	101.17	101.21	106.15	98.964	93.756	91.785	104.96	101.4	97.644	103.62	106.43	102.74	103.6	99.394	96.912	99.476	96.619	100.86	105.6	106.8	83.813	103.36	108.98	96.836	96.495	97.271	101.7	97.306	102.68	96.197	94.51	100.42	101.19	100.93	97.69	110.65	106.36
103.41	107.83	113.84	114.95	114.03	115.32	109.1	103.19	112.86	112.85	112.65	111.28	112.59	105.25	112.18	100.87	113.97	111.17	109.14	103.96	111.22	110.31	112.35	111.51	124.45	106.42	108.34	105.62	102.05	110.4	113.06	109.19	106.54	111.67	104.48	105.68	115.88	108.71	113.37	106.49	111.41	108.59	96.111	108.07	111.09	120.23	106.87	110.56	114.39	105.87
119.49	113.16	110.47	119.59	115.26	118.15	112.98	119.8	115.23	113.91	118.74	126.2	114.78	120.31	111.71	115.31	107.16	117.04	117.64	116.78	114.22	123.13	120.32	108.07	117.22	123.11	114	115.96	119.32	120.05	121.71	116.62	120.74	117.6	108.28	107.73	126.4	117.98	122.01	119.58	119.76	113.39	117.77	118.39	113.87	113.54	113.24	119.83	122.79	113.52
111.74	105.07	108	107.27	108.76	102.27	103.92	101.55	99.63	108.36	105.09	111.97	110.83	102.21	98.111	110.73	100.81	100.23	111.64	97.532	105	96.08	114.06	106.89	101.56	103.35	98.847	106.75	107.03	105.67	101.21	107.04	99.956	109.13	99.469	100.8	105.84	105.7	107.5	98.626	92.462	103.64	107.63	110.39	108.89	100.09	103.71	99.102	106.54	106.51
85.851	101.3	106.25	102.34	110.22	102.4	92.624	103.67	99	100.95	109.83	106.9	97.629	90.259	82.768	94.62	105.37	101.48	90.143	101.45	96.598	104.8	100.76	100.22	93.919	103.55	104.37	97.475	97.154	102.52	99.584	109.39	105.39	102.15	101.99	104.09	104.33	107.05	97.307	100.66	99.554	93.912	104.62	110.62	99.904	98.74	97.332	106.72	104.83	97.079
114.37	109.53	99.907	105.98	104.98	103.65	102.04	90.458	104.49	104.34	105.51	98.176	110.81	108.59	107.75	110.67	106.7	107.02	103.6	96.842	106.41	105.15	105.95	108.67	105.51	108.23	102.81	98.594	105.19	101.41	111.73	100.53	103.63	101.13	105.2	98.95	106.14	109.16	97.158	97.71	106.91	99.569	106.22	105.85	97.364	99.203	113.71	115.98	108.38	108.48
119.6	113.62	115.89	107.48	132.2	116.94	116.6	113.66	121.94	117.34	110.67	113.54	119.03	128.13	118.73	117.91	121.7	114.15	118.08	120.76	112.81	113.15	123.6	113.36	115.38	124.13	114.39	115.78	111.8	115.5	107.13	111.75	120.96	112.77	118.38	116.59	124.8	117.94	116.99	114.54	118.86	118.63	119.87	109.6	128.42	110.99	118.33	118.9	112.71	116.14
117.09	115.02	114.72	107.13	100.73	111.39	104.28	106.01	108.56	108.49	113.18	105.69	114.75	103.44	101.21	109.59	110.99	110.91	106.03	111.29	111.97	101.56	113.23	100.35	114.7	113.01	110.91	111.66	106.33	104.28	100.78	100.03	111.08	105.12	106.9	111.62	104.16	109.2	114.69	119.01	105.22	113.03	105.02	109.8	109.64	104.74	112.08	114.5	112.53	112.05
107.12	118.24	102.96	110.36	116.1	110.12	114	103.42	108.64	101.24	109.19	112.18	104.27	107.47	104.31	105.6	96.008	95.125	108.69	111.93	111.82	116.17	109.8	101.28	110.56	112.29	107.44	99.847	117.17	102.13	103.8	116.57	102.83	102.6	100.61	105.16	101.53	109.78	107.5	105.94	103.19	110.73	111.08	105.73	101.49	104.01	99.971	103.88	110.17	111.98
109.76	111.37	104.78	115.51	103.8	110.15	113.77	110.42	104.57	110.66	110.33	112.15	113.66	111.08	112.94	116.73	103.33	110.24	110.93	114.19	109.08	115.25	108.12	110.19	110.66	109.52	104.15	108.29	112.49	107.87	108.11	114.53	117.98	113.68	106.01	105.8	111.6	115.9	114.35	111.79	114.47	112.19	115.62	105.36	107.58	114.3	102.58	113.85	109.47	109.36
96.972	105.15	105.13	106.39	108.76	106.28	106.68	111.39	104.23	103.51	103.9	102.84	100.74	104.8	107.35	102.81	102.27	93.199	107.32	103.21	97.541	104.22	106.41	100.31	104.72	107.55	107.39	107.4	103.4	96.798	106.41	116.83	112.32	106.98	114.22	107.43	111.54	105.56	109.19	97.164	105.38	111.62	106.38	107.2	103.78	100.64	102.35	101.1	96.588	106.23
113.7	99.092	100.24	99.425	111.52	101.34	102.94	110.01	101.03	100.25	104.87	108.38	108.18	102.64	104.42	89.39	99.049	104	102.08	101.22	103.46	117.69	99.986	108.3	110.04	106.23	103.2	101.54	111.41	106.71	103.91	100.26	116.43	107.86	103.02	101.27	106.67	97.736	97.532	92.638	107.44	95.457	103.28	101.62	102.86	101.54	105.16	107.68	110.75	100.55
115.67	116	118.46	108.87	113.69	109.84	115.06	111.54	116.04	121.35	106.51	120.31	115.09	104.21	112.95	117.57	111.54	121.1	113.9	111.51	113.48	110.14	111.36	115.33	104.34	111.5	109.95	104.72	109.73	115.37	116.22	116.32	113.34	111.66	114.94	116.23	116.66	126.67	103.37	109.29	106.07	119.54	121.82	110.07	109.71	113.88	111.09	111.15	119.12	112.08
90.908	115.52	107.31	108.14	104.17	98.712	103.63	104.52	104.71	100.66	106.09	107.13	111.89	108.68	102.95	102.96	98.66	96.34	91.573	105.13	98.337	107.25	101.55	113.85	99.628	100.59	96.398	113.23	106.86	107.72	103.31	99.241	115.21	111.34	110.63	111.93	103.96	114.2	104	100.83	102.45	102.72	105.05	105.42	105.63	96.974	105.63	106.31	111.88	97.295
114.29	113.58	107.29	112.73	100.95	101.7	101.63	97.318	101.61	115.01	107.63	101.42	108.61	102.88	113.23	99.446	111.74	103.73	104.53	105.36	97.942	98.689	106.23	104.86	101.34	108.54	107.77	120.15	103.14	106.24	104.29	104.39	92.949	104.23	102.34	101.16	115.22	106.1	100.53	109.16	100.86	101.78	99.39	110.33	108.55	101.19	104.64	111.4	108.92	101.76
107.23	103.51	117.18	116.18	106.79	103.34	109.69	111.24	100.15	112.06	111.14	109.33	124.7	107.31	111.78	114.36	109.68	111.39	105.41	99.44	115.03	109.45	120.59	109.17	118.66	109.81	117.38	112.63	108.37	109.23	110.54	116.63	117.79	115.64	114.92	97.407	111.04	111.94	111.05	107.77	106.49	112.98	110.2	111.56	118.58	115.38	115.15	115.91	113.23	109.77
92.971	110.83	111.2	116.32	124.13	107.47	103.21	108.25	107.97	99.927	107.76	105.06	114.25	107.84	112.66	98.676	112.09	113.41	125.68	112.57	111.35	121.28	105.65	113.72	112.14	106.96	106.49	117.22	101.87	118.95	110.86	107.4	113.57	106.49	111.88	117.34	109.57	117.17	108.68	108.97	117.48	107.97	108.03	111.31	114.73	103.31	112.95	116.31	116.35	111.17
117.94	104.5	107.42	105.18	102.49	106.86	112.25	100.8	110.12	99.277	106.78	117.01	117.89	102.17	108.17	118.89	100.87	110.28	104.18	104.81	112.45	101.64	103.64	102.59	116.66	110.72	123.44	101.82	100.95	109.6	111.59	103.11	113.85	110.26	110.61	103.56	97.923	102.46	100.04	115.93	105.25	110.82	110.82	99.399	103.29	103.22	113.49	103.01	101.16	100.5
107.39	115.39	108.71	103.5	119.33	112.66	108.49	112.65	111.46	110.18	110.1	113.4	108.38	111.6	105.11	114.24	119.52	102.46	116.36	108.47	109.03	108.41	100.27	112.08	115.64	114.37	100.73	114.26	107.62	116.08	116.94	120.42	113.33	114.81	116.44	117.4	104.88	114.86	103.95	110.88	109.12	106.4	113.67	107.18	118.48	103.03	112.03	114.26	108.11	113.56
105.05	107.07	105.15	116.01	109.5	108.06	105.01	111.59	105.2	103.63	116.19	114.9	109.87	115.11	106.92	102.73	105.86	110.87	110.03	104.41	114.19	115.51	106.11	112.56	109.97	116	110.71	113.12	100.73	119.02	117.04	114.69	105.11	117.51	117.15	108.27	111.9	109.67	115.67	115.45	106.99	109.84	108.72	112.83	103.56	114.66	108.27	113.78	109.47	120.39
116.33	118.93	116.46	114.53	120.42	112.95	116.9	121.01	121.7	111.36	119.42	122.84	123.25	108.04	121.22	119.05	111.35	125.29	120.71	123.86	118.81	112.6	111.86	113.56	119.31	123.82	121.26	123.12	120.24	109.02	115.1	114.49	115.23	117.11	116.47	125.64	124.81	114.98	118.49	112.5	118.05	124.56	112.02	111.33	126.75	120.64	107.49	115.82	107.12	117.29
112.62	104.01	116.25	105.01	125.06	114.37	113.53	109.53	107.95	113.98	108.04	108.03	102.72	103.12	106.18	111.06	107.13	115.86	109.09	105.88	102.05	109.61	108.77	107.04	109.13	98.878	111.07	110.36	108.34	112.24	105.91	114.33	109.09	102.48	103.65	105.08	114.01	112.19	107.62	110.02	111.91	108.53	102.03	105.46	112.09	113.97	106.03	108.45	109.5	106.05
115.34	105.04	110.43	114.11	109.52	107.59	120.5	108.73	109.02	104.5	115.42	106.65	111.65	116.94	107.66	113.6	107.7	111.1	109.29	100.31	111.95	106.26	106.57	111.15	113.06	110.06	110.37	106.68	109.21	109.83	113.46	116.21	108.74	114.56	118.75	112.99	102.8	112.32	111.89	115.43	103.37	114.9	107.62	109.61	117.29	112.92	109.72	108.14	111.55	107.59
105.67	102.04	92.283	101.94	102.52	99.911	96.053	107.83	94.146	98.14	96.917	102.33	92.264	94.942	107.76	94.807	96.124	90.826	100.23	100.02	106.99	96.387	108.46	92.658	102.49	99.217	101.46	93.621	89.348	98.484	94.931	95.979	95.869	104.61	102.32	107.96	100.95	108.57	103	105.51	100.46	96.06	92.928	99.753	91.661	106.18	102.86	108.85	99.714	102.61
116.36	115.22	113.68	121.27	110.92	113.62	110.19	109.39	105.43	108.25	96.568	109.95	101.8	104.46	113.71	113.76	99.804	103.9	112.41	110.24	108.54	110.04	108.08	104.47	108.6	107.3	108.11	105.05	111.98	111.07	112.43	104.57	118.47	112.03	104.5	110.62	117.89	111.52	109.94	115.95	102.61	108.35	113.33	105.4	108.99	99.054	112.06	113.36	105.24	113.97
100.13	111.31	111.6	107.19	99.715	104.21	102.39	110.47	99.716	102.93	105.99	105.49	103.04	104.05	112.6	107.34	102.69	109.55	108.27	107.96	106.74	112.66	106.85	104.24	106.93	107.81	101.62	101.58	106.84	117.21	114.81	104.01	94.343	103.07	108.11	112	104.94	114.69	98.265	100.72	102.23	106.58	106.12	100.59	107.2	99.317	103.07	104.17	109.56	102.82
97.243	100.86	106.09	97.031	100.13	102.45	93.969	96.054	107.99	97.38	102.77	100.71	99.456	94.205	98.366	107.37	90.985	104.34	107.6	94.05	97.051	99.214	100.89	100.35	93.881	83.267	91.556	108.54	99.814	107.49	104.09	103.41	104.49	97.301	104.95	95.94	102.61	107.19	105.76	108.8	99.678	96.867	94.995	101.48	96.413	104.12	96.659	104.26	97.15	97.336
113.38	119.73	100.82	116.75	109.02	106.93	104.7	111.04	109.53	110.2	108.93	108.17	109.2	109.78	104.82	113.65	105.84	116.6	104.91	112.86	104.89	110.09	99.061	105.3	110	110.71	106.45	108.95	105.61	98.849	95.926	105.49	106.15	104.07	100.73	99.867	106.32	100.33	109.49	108.66	111.12	102.85	102.07	103.84	109.75	108.51	108.66	100.92	100.29	102.85
105.34	106.5	97.494	107.61	108.05	106.96	100.89	106.07	106.03	109.34	111.53	98.762	97.797	111.07	100.98	100.96	102.75	108.28	105.53	96.041	101.52	112.44	112.3	104.88	103.41	104.25	107.91	109.4	112.48	108.77	106.83	110.04	105.15	109.09	106.9	99.834	102.38	111.41	102.91	113.1	111.7	107.87	114.51	103.55	99.047	104.7	110.42	109.08	107.5	106.5
105.25	97.872	99.549	105.26	108.8	103.83	98.098	111.11	96.974	105.83	107.98	104.69	101.68	115.44	112.6	99.322	103.64	105.68	107.72	108.48	113.89	106.35	108.28	111.34	107.79	107.55	113.15	107.08	110.5	107.94	100.44	108.51	105.83	105.28	103.31	101.18	105.13	98.91	105.19	101.7	108.4	106.91	96.217	100.76	98.287	105.3	108.92	108.27	105.26	109.8
105.82	111.28	110.61	118.01	99.773	111.15	108.59	106.38	113.44	114.36	107.77	107.11	101.67	111.34	109.09	112.28	110.15	107.15	109.73	109.75	106.24	105.09	106.39	110.97	107.87	119.48	109.94	101.36	105.47	107.75	99.95	122.61	99.834	107.4	114.13	114.5	106.29	106.73	103.34	104.48	112.13	107.27	104.64	104.94	107.9	99.689	98.944	109.02	108.47	113.22
108.95	114.23	116.4	105.8	100.68	108	95.356	113.36	108.1	92.81	116.13	100.41	96.23	100.29	99.287	108.4	102.68	90.903	103.16	103.28	106.64	103.16	98.099	109.49	107.89	96.101	105.88	99.712	108.87	106.82	98.868	111.62	106.41	95.923	97.706	105.49	108.07	105.98	98.668	108.52	104.68	107.08	104.87	94.125	105.45	107.47	99.233	103.51	110.83	102.49
96.855	98.239	92.91	104.46	103.15	101.84	102.3	105.63	92.299	100	95.823	104.93	100.5	99.344	103.74	97.211	97.158	90.607	107.52	89.221	109.7	99.486	100.08	100.93	102.25	111.96	103.84	102.65	89.065	106.92	99.874	93.785	102.25	91.199	96.638	101.93	103.46	98.218	102.03	105.64	108.42	111.14	104.81	96.218	101.05	99.347	96.977	100.32	93.75	100.77
93.935	109.82	98.912	98.937	102.83	107.48	94.573	109.53	117.5	107.06	99.093	108.26	104.89	111.06	110.86	106.14	109.79	104.79	107.38	101.8	100.05	101.97	103.4	111.31	98.915	107.2	99.535	104.12	101.53	104.21	107.1	110.26	96.222	112.04	104.87	106.38	116.41	98.909	108.21	106.72	104.96	105.32	108.54	97.427	109.79	112.02	108.63	104.91	100.7	98.271
105.49	110.8	111.55	109.71	102.76	110.41	111.14	103.21	100.82	111.19	100.04	112.31	103.99	103.06	95.494	112.65	116.92	108.58	109.53	110.97	100.57	96.843	106.37	110.3	96.081	113.15	111.03	103.66	110.75	107.66	102.4	109.51	108.88	99.536	106.57	110.57	112.42	112.29	106.3	111.4	106.03	111.89	103.77	109.62	109.09	108.63	109.87	106.7	100.84	110.02
102.76	101.26	113.35	109.59	114.35	109.01	111.19	103.72	109.57	99.473	105.28	108.86	99.014	105.34	108.2	108.85	105.1	114.41	98.275	112.38	105.69	100.66	112.12	103.34	111.46	102.75	116.41	109.8	107.23	109.15	108.86	104.97	101.33	98.666	104.7	106.09	101.74	103.07	105.7	98.264	99.086	104.3	104.5	106.87	108.76	111.12	100.38	105.22	110.06	106.73
96.99	89.894	95.705	102.39	111.87	108.65	97.684	98.341	114.12	106.73	110.05	99.43	103.82	101.4	100.08	109.23	98.539	122.97	102.78	105.59	104.96	109.66	102.85	98.263	106.78	102.39	99.269	104.96	109.59	107.93	97.693	106.27	116.16	104.85	96.771	108.52	107.86	109.42	103.11	99.524	104.76	95.084	111.59	100.14	103.36	102.45	108.61	97.435	111.69	107.74
102.73	110.47	103.02	107.41	110.89	105.38	109.76	112.25	111.86	100.6	103.06	101.49	104.41	101.14	102.04	104.98	108.42	113.98	96.461	104.09	108.49	102.86	102.91	107.6	105.68	103.34	103.24	102.51	102.14	113.79	108.74	116.66	114.94	103.55	108.2	106.48	106.41	102.36	94.843	102.67	105.96	99.505	101.62	109.95	101.36	107.1	101.64	116.47	109.18	111.22
99.429	99.89	95.841	103.69	107.42	107.09	106	104.05	96.045	107.64	96.125	95.239	91.981	99.604	92.773	97.04	91.468	100.38	104.82	102.4	94.964	99.003	113.14	101.08	98.385	93.935	96.1	101.41	96.445	105.81	106.2	106.79	99.398	103.02	97.451	98.561	100.01	94.866	101.73	102.03	99.093	107.74	103.22	111.67	109.11	110.83	98.256	102.16	102.31	108.11
116.36	116.64	113.04	114.42	107.04	109.44	106.77	112.63	124.26	112.89	115.42	117.02	106.06	120.21	106.18	108.62	110.24	117.73	111	114.8	117.09	108.28	115.17	115.73	114.8	114.84	119.68	108.76	106.13	112.33	112.36	110.29	120.84	105.45	108.52	119.16	106.98	107.91	106.69	116.03	105.78	113.74	122.94	106.37	104.57	117.62	117.3	98.331	109.85	112.53
100.37	95.486	99.146	103.69	106.08	101.44	101.02	102.21	96.078	93.972	100.37	104.71	102.22	98.192	106.21	92.021	100.68	102.47	104.3	100.64	104.72	99.208	100.84	112.84	104.64	95.084	100.29	91.841	90.608	99.643	90.801	99.838	100.31	97.801	94.204	102.34	87.085	107.69	107.5	106.8	90.054	100.75	88.892	98.196	94.912	103.17	101	97.982	101.02	95.841
110.99	112.19	109.47	105.88	110.36	107.56	103.79	111.69	110.96	109.24	113.83	104.58	108.44	104.86	112.78	111.79	117.04	112.62	107.29	114.91	106.39	104.2	108.82	101.26	108.38	112.22	110.67	102.68	103.99	113.63	110.93	115.31	111.67	109.78	111.19	112.39	114.81	114.31	110.14	105.31	101.38	108.67	112.78	118.13	104.81	115.17	114.43	105.68	112.27	113.26
113.16	102.22	107.15	111.15	105.78	100.13	103.64	105.62	94.599	103.72	105.6	112.34	109.47	106.33	98.366	103.69	104.46	109.88	108.42	95.261	107.37	105.89	105.49	103.91	103.01	109.65	97.033	98.892	109.7	107.75	103.89	97.132	107.97	101.77	94.968	92.717	109.16	97.725	100.44	91.073	104.5	112.38	108.8	108.76	109.92	108.05	100.74	99.934	98.159	105.5
116.84	114.01	109.92	107.73	110.8	118.52	106.81	108.98	120.35	104.53	97.569	108.84	118.44	109.15	116.42	108.96	113.55	105.1	117.44	109.42	113.94	103.57	112.82	113.82	116.85	109.75	111.83	120.32	117.68	115.51	113.16	105.49	107.69	115.25	106.86	115.95	119.39	114.18	117.4	112.33	118.91	109.71	108.57	104.93	102.9	106.67	111.89	113.3	107.07	109.83
94.434	101.36	95.671	105.25	97.98	97.604	102.91	97.315	97.918	105.35	90.511	100.46	101.25	98.037	106.37	103.31	102.77	109.37	104.57	95.512	102.23	103.89	101.34	98.338	103.5	100.7	91.861	107.93	97.62	114.68	94.929	82.578	101.71	105.24	107.32	99.16	100.63	99.736	89.819	95.677	100.28	105.63	103.18	103.95	101.7	98.025	100.61	103.08	97.049	93.06
104.43	100.22	103.63	94.492	99.967	114.1	104.3	109.56	115.04	98.415	106	107.46	96.123	110.31	105.39	104.39	106.89	105.53	106.4	102.55	105.03	112.9	110.04	104.48	114.9	105.32	105	94.38	109.72	109.05	108.43	110.85	105.11	118.71	108.99	102.05	104.08	104.19	102.87	97.975	112.62	109.05	110.69	102.57	115.81	96.378	100.79	98.522	101.7	101.36
106.23	102.66	105.61	102.8	99.014	112.13	101.79	100.32	99.245	108.84	105.68	99.976	119.46	103.18	107.34	106.05	104.91	101.02	103.16	106.08	92.632	105.57	104.01	108.98	103.04	107.97	90.27	101.41	104.49	104.76	114.4	104.13	104.5	99.167	102.79	102.06	96.416	109.41	109.24	95.597	105.16	111.95	112.06	108.36	100.21	104.06	102.8	106.97	104.48	112.47
102.94	102.49	97.795	105.83	108.45	104.08	98.44	95.338	100.16	106.36	95.64	104.54	105.47	97.539	110.31	105.44	100.92	97.622	110.25	102.35	104.47	110.03	106.81	98.304	100.96	112.61	108.86	104.97	96.469	111.3	116.68	101.59	105.85	101.93	101.51	112.97	109.98	106.58	115.71	105.72	106.48	107.46	95.592	106.01	112.51	104.48	111.28	105.07	103.51	111.87
116.87	109.08	108.01	108.26	102.69	105.52	110.76	108.69	119.11	106.83	112.74	111.54	108.27	108.33	108.87	112.17	106.41	113.43	115.28	108.51	116.07	112.69	106.61	108.48	112.74	107.41	121.51	105.88	114.93	111.51	121.2	113.13	111.94	109.04	105.73	114.46	113.55	112.81	116.76	105.84	108.78	112.59	113.02	107.54	114.68	102.47	110.98	104.78	112.91	109.05
107.74	102.4	103.79	98.972	101.55	95.945	114.46	100.21	106.31	102.57	101.99	103.48	101.25	94.032	102.48	100.2	100.12	95.477	96.159	88.62	97.957	98.826	100.06	101.71	106.7	99.783	95.952	89.821	95.043	103.65	103.52	105.34	90.495	105.74	103.26	103.68	100.81	105.35	101.42	96.507	99.295	105.48	97.239	93.27	100.16	93.872	89.389	99.183	100.54	117.04
101.83	90.353	106.68	101.61	98.431	93.723	103.96	95.053	95.59	103.57	101.2	97.243	101.94	98.164	97.985	94.005	97.762	100.59	96.464	97.864	111.78	101.69	107.03	103.58	96.763	97.553	97.925	104.77	108.45	96.975	101.04	96.98	97.098	110.77	97.898	109.1	101.71	94.875	106.02	101.85	115.96	104	99.24	103.88	114.75	99.811	99.193	89.135	84.712	107.98
106.79	107.68	96.193	96.86	96.136	104.85	111.02	94.472	105.43	107.69	103.36	100.32	100.34	96.601	105.65	93.099	102.29	105.41	100.5	106.69	102.56	106.56	103.63	106.25	102.17	107.85	104.26	104.97	98.653	109.55	108.39	106.19	96.724	101.98	105.57	101.88	105.35	94.366	104.67	109.93	105.93	95.804	103.64	107.95	106.19	103.44	98.74	95.03	100.54	104.85
103.56	107.79	101.18	104.53	105.88	110.32	106.59	103	103.45	102.06	104.63	107.71	110.68	111.09	115.03	103.77	106.85	102.93	107.63	115.31	108.55	108.6	107.05	107.44	99.299	101.5	105.54	111.18	108.78	110.31	101.46	105.25	105.37	100.98	108.69	114.1	108.9	110.4	109.22	103.52	112.39	100.47	97.821	113.53	105.91	112.97	109.44	99.64	111.79	105.51
112.07	108.82	105.12	98.411	105.69	106.75	106.39	104.73	103.19	105.68	110.68	102.99	117.53	108.55	103.8	104.73	114.01	106.75	104.61	103.27	106.48	107.82	111.85	104.16	104.14	112.94	110.84	106.44	97.782	114.04	96.544	98.858	99.97	100.73	108.75	95.153	111.23	112.82	107.54	108.08	111.57	105.4	99.709	111.38	104.89	104.57	93.145	106.28	105.43	105.95
115.89	118.33	110.43	109.03	119.05	107.65	105.79	111.18	108.75	111.73	114.58	114.13	114.43	114.92	108.35	120.24	112.74	106.61	111	114.2	108.27	119.68	117.89	112.1	118.04	116.37	109.21	104.51	115.85	124.96	117.26	108.09	121.73	110.33	112.9	108	117.01	117.21	111.3	107.97	117.63	114.9	101.49	107.33	119.86	114.63	98.61	117.29	113.64	112.58
109.1	108.23	100.74	104.4	104.66	100.02	101.54	110.52	101.86	104.16	104.09	108.6	102.58	105.54	99.651	93.038	117.79	103.3	112.17	102.92	105.55	113.68	106.63	102.79	101	104.58	107.58	106.98	102.81	101.02	104.09	106.56	99.387	103.15	102.95	111.06	108.6	110.26	104.23	101.37	99.606	110.27	100.37	113.27	111.59	104.6	107.75	108.39	111.19	106.16
104	113.95	115.92	112.26	106.33	115.12	108.38	102.13	106.62	105.51	111.26	112.15	110.12	104.52	113.31	111.43	104.37	113.98	115.16	112.97	115.18	108.02	112.52	110.38	112.68	115.49	112.17	115.72	111.49	112.51	110.44	105.97	108.75	116.32	108.44	108.84	114.3	115.03	118.26	114.12	118.35	113.07	103.87	120.82	116.05	110.73	111.27	117.64	114.85	116.58
98.972	96.608	108.21	111.16	111.86	105.89	105.36	97.854	107.66	106.57	104.48	107.47	103.17	101.01	105.07	107.46	107.11	102.73	99.048	116.81	108.81	100.52	108.87	103	111.78	98.273	114.98	104.66	107.16	107.42	101.79	106.74	116.08	106.22	108.77	102.64	110.74	100.08	106.64	101.41	109.49	109.75	105.61	116.56	108.3	109.68	99.601	109.43	114.59	106.5
97.528	98.386	103.94	100.55	101.3	98.96	96.006	91.159	99.699	101.25	96.505	93.666	107.89	106.83	90.936	103.35	103.99	104.67	95.033	96.994	99.539	102.03	104.95	98.271	111.56	90.795	94.506	104.34	96.86	92.091	99.661	99.738	101.52	97.122	98.508	101.63	95.728	95.747	106.2	97.049	98.116	103.03	97.244	98.675	105.6	97.917	100.21	102.26	96.24	101.12
116.5	106.16	114.02	116.41	104.15	124.53	116.32	117.87	105.87	103.19	113.04	111.67	115.81	103.43	115.04	104.29	112.79	109.89	114.57	109.19	102.91	115.29	115.52	109.22	112.99	103.69	107.83	113.77	118.02	112.4	112.35	112.04	106.77	114.39	116.72	110.23	116.22	113.44	108.87	116.33	110.57	115.27	112.89	113.24	106.44	115.07	116.64	107.11	101.44	110.54
109.17	112.89	101.72	109.35	114.73	112.04	105.03	113.18	109.65	109.49	103.74	103.73	122.23	109.73	112.33	112.46	112.77	109.18	105.49	105.01	109.1	113.03	100.78	114.12	115.13	108.29	114.69	109	110.23	104.6	115.55	108.46	105.87	116.17	108.65	99.366	108.91	107.64	113.33	108.36	105.15	116.67	106.43	101.17	115.25	112.19	106.36	115.08	106.91	105.91
103.28	112.25	108	105.73	99.377	119.36	107.15	107.24	106.81	101.76	104.19	104.91	106.85	107.09	99.512	112.7	104.09	103.39	112.07	109.7	107.34	107.27	101.31	98.318	108.67	100	114.75	106.29	97.366	103.25	102.91	113.91	105.58	107.29	104.3	100.71	114.58	110.35	116.99	101.09	98.896	104.61	106.44	106.57	109.96	103.97	104.32	107.4	114.63	104.3
99.103	108.74	107.79	112.36	104.54	103.45	109.56	107.86	105.96	106.1	110.57	109.98	114.17	108.79	111.99	109.5	107.37	103.84	102.42	105.01	100.04	106.33	97.079	96.576	114.13	108.48	111.48	113.62	104.88	97.795	98.397	106.65	110.92	108.13	101.39	99.843	102.35	113.12	95.052	106.7	96.531	101.74	97.692	103.69	100.73	104.05	105.59	107.09	105.47	104.64
108.15	101.2	97.449	112.72	98.733	106.67	112.21	117.58	100.72	107.08	103.5	112.55	107.09	111.38	104.06	104.89	110.21	109.68	106.9	111.15	112.73	120.72	98.288	109.53	104.07	103.71	101.77	112.68	112.63	103.25	104.71	103.8	98.877	109.36	109.68	112.2	105.05	101.79	103.51	105.8	96.587	111.01	107.88	101.94	106.89	109.07	101.39	103.59	100.49	104.13
113.9	112.25	114.89	109.98	114.74	124.48	107.63	116.12	116.78	106.82	103.06	115.94	99.488	102.98	118.02	109.31	111.07	112.28	112.2	118.76	118.18	117.39	117.46	104.69	110.02	118.59	108.92	115.1	109.31	116.35	109.48	125.17	116.94	109.45	104.38	112.23	109.62	116.04	113.99	110.7	116.22	111.26	116.23	114.5	109.44	114.48	120.94	113.81	109.58	124.51
110.6	107.75	94.26	102.44	96.778	112.42	99.57	108.37	98.895	106.71	101.94	114.91	102.71	97.598	107.04	105.72	105.32	107.89	107.41	103.54	104.63	97.86	106.71	110.45	107.92	103.27	111.48	106.79	110.77	104.43	107.01	101.46	104.58	106.03	108.5	106.03	103.45	108.79	106.54	109.45	110.21	106.53	114.17	106.43	106.55	107.88	114.12	104.07	116.34	105.12
93.644	95.388	101.1	99.541	111.61	100.79	98.844	99.604	109.02	92.265	99.201	101.33	100.75	102.26	98.208	103.8	105.6	96.687	106.06	95.387	98.792	105.35	92.379	94.999	107.68	101.7	95.47	89.779	105.15	109.28	95.835	91.365	98.468	107.12	104.12	94.756	103.5	92.384	105.03	96.805	106.85	108.45	95.103	103.72	105.12	102.26	105.34	95.304	98.382	99.643
105.7	91.028	91.971	108.21	100.63	93.198	96.365	100.89	94.007	94.577	101.4	100.12	100.35	97.796	95.648	96.626	96.508	102.31	105.19	96.935	103.7	109.95	102.53	101.01	100.97	105.69	99.385	99.141	101.79	92.684	95.152	97.67	103.03	106	111.32	98.878	97.869	99.005	104.9	101.51	90.597	102.14	97.283	98.353	98.87	103.84	98.768	96.56	95.948	102.05
111.52	101.58	97.232	105.61	98.907	105.34	109.26	103.83	110.74	109.17	113.02	110.01	112.74	114.93	105.33	110.18	106.98	98.286	103.18	109.35	101.36	104.34	106.9	94.914	111.96	100.87	109.69	103.26	107.81	110.63	111.98	114.08	112.56	117.56	102.62	100.98	101.11	107.72	100.69	105.34	101.67	105.06	110.46	101.56	111.87	106.41	108.51	101.27	100.34	107.25
111.19	115.66	116.98	111.3	115.43	118.92	106.23	117.92	111.71	111.73	113.09	108.11	112.17	111.19	124.6	109.97	107.04	123.89	116.69	121.45	105.93	111.79	113.34	116.85	111.9	106.52	112.42	112.95	96.865	104.13	113.49	114.83	119.44	106.79	105.97	116.27	116.66	111.08	106.28	114.19	104.64	106.91	115.62	110.3	116.52	123.16	113.16	127.12	104.76	114.7
99.636	98.104	103.87	98.687	110.17	109.33	100.57	92.686	106.11	107.8	107.58	98.256	106.1	110.07	102.49	102.65	100.37	103.34	101.01	97.248	105.49	102.19	108.47	106.79	99.337	90.416	99.506	103.03	105.49	106.3	106.2	102.17	100.44	103.83	101.99	100.71	109.4	112.67	98.494	107.49	104.61	99.873	101.66	111.76	106.18	101.22	110.28	116.65	95.637	104.36
109.09	99.148	99.292	97.347	98.551	95.905	104.12	102.53	94.532	98.754	99.41	93.389	93.86	93.975	90.935	105.57	101.24	103.91	102.93	104.94	99.318	103.5	96.187	93.449	98.93	88.722	104.01	107.55	101.83	107.36	103.78	96.427	105.42	105.72	91.961	102.75	102.88	109.3	104.44	89.278	96.818	94.192	90.914	100.52	103.52	111.79	93.768	101.27	104.16	97.585
95.325	95.768	101.97	93.527	101.21	95.931	100.75	104.52	95.079	102.81	102.52	88.974	103.25	105.87	101.77	96.331	102.66	104.5	97.784	88.573	100.47	95.621	98.444	100.96	94.264	103.72	98.744	105.15	94.111	92.023	104.99	97.097	104.56	99.437	99.842	100.77	101.1	100.38	101.77	95.117	99.801	94.071	102.08	103.32	103.34	98.452	95.72	109.78	94.558	101.2
112.57	111.53	118.41	103.77	116.4	116.07	113.15	104.33	111.45	112.72	107.53	110.54	106.21	106.96	104.1	107.02	109.86	116.56	106.54	107.41	112.06	104.89	109.76	112.05	110.51	107.21	107.3	101.22	113.42	108.99	108.23	104.69	110.08	107.77	117.38	113.45	106.45	115.57	120.61	110.26	103.73	116.91	103.04	111.41	111.54	95.415	111.1	105.37	103.92	107.62
106.62	103.49	111.49	101.04	104.94	112.7	103.11	102.37	106.71	108.98	98.912	105.66	106.39	108.08	111.28	105.56	107.86	108	104.47	110.15	108.42	95.921	112.89	110.75	109.82	110.76	105.8	105.15	111.09	98.85	108.67	106.28	103.45	107.54	101.55	114.02	109.6	100.84	109.38	107.93	110.53	109.04	114.21	100.83	108.05	96.633	109.27	109.56	106.43	101.56
90.639	102.03	100.26	98.404	101.63	100.39	98.488	101.5	100.62	100.11	97.362	97.652	96.595	101.71	101.91	103.71	91.402	106.72	97.504	90.811	94.536	96.441	93.517	95.713	101.77	100.72	99.876	100.63	104.61	95.886	94.956	99.887	105.35	101.6	97.827	99.269	98.974	100.32	96.372	91.115	98.117	102.12	97.57	102.73	98.493	98.581	98.913	101.09	102.87	92.784
102.3	93.729	101.75	104.61	106.1	98.741	96.31	102.2	105.88	106.3	104.4	98.339	98.013	95.539	100.03	102.42	102.64	106.08	100.69	112.43	97.024	100.12	106.33	102.03	89.287	96.673	101.06	100.82	103.93	95.139	92.849	100.44	104.66	94.283	109.6	96.16	97.28	107.41	102.8	97.249	96.658	103.33	93.985	96.131	103.03	105.98	107.72	91.201	110.28	100.36
102.44	110.17	104.92	106.83	108.08	108.98	113.14	99.851	103.73	110.06	108.53	105.59	102.86	109.36	109.31	106.55	110.58	108.39	96.801	103.45	104.42	104.85	104.96	111.99	106.81	107.38	102.82	104.62	104.07	107.61	99.65	100.21	112.86	100.56	103.65	95.98	108.01	95.776	103.64	106	100.77	111.94	99.141	108.41	109.99	108.2	100.62	105.41	107.92	111.2
97.405	96.547	99.335	100.27	103.89	88.337	98.384	101.64	98.347	96.725	100.11	97.842	97.195	101.57	90.688	104.38	95.57	91.42	89.208	103.27	93.65	101.55	102.6	107.03	101.13	108.19	103.63	103.62	91.636	99.871	102.01	88.268	99.329	107.06	92.63	101.14	97.99	100.05	105.24	97.455	102.31	105.58	97.22	98.676	97.805	106.62	90.942	95.99	101.85	109.3
118.83	114.22	119.43	110.58	119.5	113.22	100.79	125.47	104.95	111.02	109.77	113.59	105.86	113.13	109.23	107.83	115.53	117.3	114.2	101.4	112.24	105.87	113.6	106.27	109.24	101.86	116.98	118.59	109.69	109.13	103.65	119.66	103.21	109.36	105.93	109.19	108.45	108.17	105.49	118.61	114.12	113.72	105.92	117.42	113.21	116.91	115.23	118.62	96.145	105.19
114.45	102.62	113.75	125.24	112.87	116.9	108.4	117.21	108.33	112.28	106.01	107.32	123.32	112.56	114.04	110.37	115.05	112	115.91	107.44	104.86	109.52	112.45	125.54	117.25	122	112	107.89	111.37	115.77	107.29	114.73	111.22	111.49	107.4	117.72	116.8	108.71	117.38	111.26	116.35	114.01	112.56	114.08	107.81	111.35	110.03	111.04	107.94	115.42
118.7	115.55	108.39	113.06	122.18	112.7	108.08	109.65	105.89	111.92	112.97	101.94	112.59	117.8	113.54	112.43	110.12	104.93	110.96	104.67	109.38	106.85	110.11	107.97	109.56	110.57	111.42	107.83	112.06	113.29	107.74	113.73	108.52	111.45	106.76	115.1	116.79	118.33	110.96	117.45	113.19	114.92	118.11	105.93	115.41	114.91	111.09	106.49	98.475	102.35
120.09	117.02	126.3	106.48	114.15	114.23	116.97	118.57	119.84	118.46	118.15	112.05	115.65	117.37	116.78	113.84	114.72	113.62	114.58	123.81	120.47	108.98	111.2	112.59	118.7	107.67	110.42	109.44	119.7	114.84	112.8	122.39	115.02	112.58	116.67	116.25	115.53	114	125.06	118.92	118.17	117.34	109.92	110.96	108.47	115.76	118.84	119.76	116.39	111.98
105.32	105.69	97.564	108.87	105.36	102.91	110.87	106.93	106.32	109.27	103.11	108.14	98.031	107.36	98.868	105.83	102.35	104.88	117.23	99.355	98.926	111.06	107.57	106.76	106.54	105.5	113.09	110.13	119.86	107.4	110.27	110.31	108.81	103.9	105.23	113.77	118.15	108.17	101.93	98.361	107.34	103.16	115.1	112.98	94.866	110.87	107.23	113.89	103.64	94.13
109.48	104.29	109.23	101.92	102.29	108.21	104.34	108.72	105.7	102.14	114.54	107.68	108.8	104.41	106.92	94.841	112.85	104.84	105.14	104.09	100.81	103.25	109.28	112.73	102.39	105.21	102.95	104.65	103.1	103.62	102.31	111.54	110.06	110.37	109.42	103.98	106.45	107.83	106.59	103.76	103.68	107.93	111.88	106.1	106.6	112.42	108.68	99.292	92.421	106.14
117.92	102.04	95.72	108.96	109.15	101.39	102.63	108.7	103.46	110.77	99.043	108.35	113.37	105.58	109.11	97.414	112.28	110.03	122.63	98.466	104.36	105.26	101.73	102.75	105.76	115.3	101.81	108.78	109.15	102.13	101.82	98.157	104.22	104.73	113.91	110.48	104.13	99.546	100.36	105.46	103.32	102.9	103.99	100.58	111.02	112.37	105.35	98.416	111.97	109.14
109.04	111.43	115.65	116.14	116.17	111.73	109.94	118.77	107.32	116.83	106.76	111.22	110.42	117.14	108.13	119.12	111.95	111.85	108.96	111.55	109.58	102.67	98.381	117.11	108.29	113.87	108.21	110.13	111.49	122.77	99.483	114.1	101.77	118.78	110.47	111.62	103.74	107.41	108.6	111.43	109.05	115.85	124.1	116.74	110.48	107.47	97.142	111.66	115.19	116.75
108.04	102.22	112.22	107.66	103.5	103.64	101.59	111.87	104.19	107	109.41	105.81	107.74	107.74	103.13	99.465	107.9	99.746	101.19	113.51	108.15	111.75	103.2	102.05	109.99	103.2	100.99	103.47	100.93	106.01	108.98	94.981	95.724	113.12	102.37	105.34	107.32	103.57	109.89	103.86	112.24	95.863	97.147	104.22	106.33	104.68	106.62	108.47	101.89	102.12
89.811	104.54	98.341	100.94	91.181	101.29	100.49	98.252	100.24	99.829	96.979	106.34	99.487	99.112	96.773	104.67	109.66	90.228	100.46	98.962	99.108	95.66	114.61	96.673	100.96	102.33	100.23	89.31	102.52	102.58	93.848	100.19	100.6	98.149	92.31	97.796	98.013	95.697	99.688	99.685	108.49	108.26	100.08	94.819	98.285	103.71	91.666	108.83	100.02	106.44
116.9	113.02	109.13	116.1	113.6	113.73	106.73	107.44	98.327	110.07	111.21	120.05	112.39	113.4	111.72	119.04	111.05	113.68	114.94	113.79	109.26	113.64	104.73	114.05	113.97	115.04	113.18	120.45	107.66	120.27	108.42	99.707	113.32	109.42	101.11	112.21	118.25	102.45	114.45	107.49	112.14	109.92	118.59	122.02	115.32	109.32	115.09	104.09	112.59	120.3
97.416	96.134	99.418	103.52	95.249	99.03	93.549	94.727	91.253	98.404	95.555	105.11	112.55	89.772	95.357	98.343	97.532	98.893	92.519	92.702	102.12	98.317	94.679	101.71	103.58	99.918	93.522	99.865	103.69	98.222	106.37	101.85	109.25	95.55	102.09	99.017	96.937	98.394	91.599	98.626	97.142	104.39	106.19	103	96.727	88.718	91.329	97.593	96.643	92.876
100.38	111.27	103.84	109.34	105.64	107.11	108.4	106.95	99.41	112.79	102.8	109.79	100.09	112.5	105.51	108.58	113.75	108.56	97.72	101.8	102.77	113.17	105.05	105.12	101.75	103.49	106.47	113.27	93.798	110.22	106.26	108.66	105.99	98.774	106.14	99.43	113.6	101	102.07	97.67	104.38	101.87	110.13	106.91	112.21	96.105	99.756	110.86	108.23	110.51
98.295	103.59	104.64	103.13	107.26	102.73	101.04	110.86	100.64	102.85	108.87	114.99	105.57	99.853	100.73	103.46	103.44	105.04	104.24	101.12	109.53	113.58	111.81	106.47	107.68	113.23	99.157	105.82	99.587	113.08	98.592	107.15	96.063	111.69	115.8	101.58	107.46	109.93	106	109.22	105.37	105.32	105.84	108.15	108.39	104.85	98.957	106.71	96.093	107.79
101.89	98.488	96.072	100.68	96.16	102.82	105.37	99.736	92.259	101.23	94.711	95.508	89.977	104.66	100.26	97.225	93.35	110.05	100.02	98.699	111.66	93.86	106.78	103.18	97.737	98.702	107.26	100.98	94.042	99.801	100.34	96.922	101.04	89.898	99.092	95.191	100.19	109.66	91.466	97.913	103.87	95.183	105.8	105.64	104.93	94.759	102.06	98.37	102.61	106.48
96.069	109.43	101.18	102.78	104.63	110.67	113.82	109.35	112.24	107.61	113.89	106.86	113.95	95.337	109.81	118.1	101.96	100.02	112.71	107.51	117.89	106.57	92.674	110.2	106.12	113.45	99.49	103.77	103.78	105.41	102.89	103.49	106.24	101.23	113.08	109.09	104.87	101.98	105.61	99.634	109.53	96.682	107.18	100.88	114.6	99.405	110.62	110.39	108.34	108.83
105.83	112.69	112.07	111.25	100.93	102.8	109.86	98.586	105.91	110.97	102.06	108.31	103.67	100.59	104.01	103.85	104.04	112.17	108.4	99.907	105.1	101.54	109.45	106.17	111.77	100.91	118.03	104.89	109.64	104.91	108.52	106.45	119.24	101.28	104.55	104.79	103.81	97.162	99.946	98.689	112.1	107.33	115.43	102.87	108.4	104.44	95.897	102.12	110.54	103.28
94.334	100.59	98.094	93.103	101.61	103.85	107.29	95.069	107.89	97.964	96.09	104.55	109.68	93.128	110.09	103.5	92.994	91.017	97.182	94.637	106.46	98.127	98.465	96.483	103.04	105.53	106.42	98.053	104.7	98.689	98.517	101.44	109.54	102.86	104.86	101.69	100.86	99.509	96.109	96.505	103.1	98.255	92.361	104.31	107.26	102.55	104.19	105.08	100.33	97.464
116.18	123.17	111.29	114.13	118.47	120.28	114.45	109.39	117.4	112.08	120.83	123.45	119.09	123.81	120.99	111.72	123.44	125.44	119.18	120.09	108.34	118.42	106.58	110.37	115.79	117.66	119.51	120.68	102.45	107.64	117.52	126.77	107.09	124.36	119.07	119.04	118.63	126.01	109.23	111.4	120.7	118.29	119.47	117.76	115.48	118.83	121.17	115.15	113.58	120.83
108.36	105.64	87.829	100.52	93.605	87.161	105.03	104.09	102.34	97.897	107.16	98.811	109.33	94.091	104.22	92.778	103.87	98.92	94.596	104.44	95.11	105.02	101.35	101.39	93.232	105.1	104.57	105.12	93.094	103.06	96.518	105.08	98.314	106.48	99.665	103.76	104.5	96.162	102.22	103.3	98.466	96.488	105.21	106.58	98.306	104.19	99.495	104.15	95.255	95.055
102.29	99.853	103.92	101.35	98.432	109.27	110.55	106.04	101.26	95.997	112.52	117.31	113.62	99.92	110.04	107.8	103.65	99.271	104.7	98.443	110.14	108.37	109.48	110.75	103.4	97.585	115.53	100.53	105.43	111.89	94.029	105.12	97.958	107.3	112.73	108.31	114.2	103.3	99.758	100.68	107.47	95.212	107.76	101.69	107.86	94.024	105.19	103.83	111.94	102.84
98.183	100.7	109.7	96.849	104.49	95.337	103.1	115.7	107.83	102.27	103.16	110.32	103.26	105.47	110.83	107.83	109.51	103.41	107.51	107.56	95.996	101.23	100.82	104.21	105.48	106.26	100.57	102.2	108.83	106.25	104.82	107.7	108.96	101.76	102.09	99.876	115.51	106.54	104.65	103.5	106.33	105.04	97.617	113.06	103.71	107.6	103.73	111.48	106.48	106.72
119.78	105.96	108.91	114.97	112.67	116.26	113.46	108.38	104.27	105.94	112.89	110.82	114.14	119.96	112.16	108.95	107.06	114.16	113.68	113.26	120.17	123.96	111.36	114.72	113.27	99.307	111.93	111.13	118.79	112.59	117.22	112.1	109.17	112.08	111.35	116.16	107.46	120.07	112.98	126.25	113.69	119.65	117.27	115.6	108.11	106.11	109.14	117.85	115.26	117.16
99.167	109.82	116.77	102.47	105.78	103.61	105.38	110.95	104.98	110.23	114.94	103.38	100.58	109.68	116.06	108.49	102.05	105.84	111.82	102.58	107.02	110.33	96.979	109.53	110.69	107.08	102.45	102.69	107.78	106.84	100.9	108.43	101.67	101.87	94.956	101.65	108.68	104.83	112.53	100.18	103.27	100.84	106.9	107.87	109.88	102.98	109.74	104.28	100.37	104.11
115.22	114.64	107.67	113	112.01	115.79	118.44	106.42	124.04	117.6	119.75	110.28	114.69	111.28	112.5	121.25	104.58	120	112.51	103.53	118.3	120.9	105.67	108.5	110.51	110.56	106.27	107.57	122	115.43	113.25	114.62	114.4	110.8	109.08	112.24	109.41	114.83	107.61	109.32	111.06	114.41	107.13	114.5	118.33	112.77	121.52	114.18	110.75	110.9
109.19	102.16	104	97.89	114.08	105.48	110.87	100.15	106.77	110.96	114.16	103.31	104.14	109.01	104.88	102.66	110.99	106.28	102.19	108.31	100.2	110.62	104.68	117.11	108.33	104.09	110.75	95.247	108.04	110.41	109.21	109.94	97.211	111.73	102.72	109.74	110.93	100.32	119.04	115.59	102.4	105.28	104.86	104.21	108.16	109.2	102.86	113.98	105.18	108.96
113.26	105.17	105.07	109.58	105.78	107.42	98.822	107.58	98.3	107.37	104	112.85	109.87	110.01	114.68	104.83	108.66	99.281	113.09	101.98	112.64	98.829	102.49	101.47	112.79	110.68	104.47	90.92	115.1	109.22	107.51	111.46	111.75	106.31	100.42	99.707	109.65	100.72	95.876	107.01	101.56	107.52	101.65	107.56	115.91	111.93	107.72	108.58	109.16	108
104.83	107.37	109.93	100.5	105.62	107.7	104.62	101.35	109.3	108.88	110.15	109.59	109.06	107.29	108.42	111.95	105.68	101.12	106.38	98.461	112.63	106.47	116.19	104.95	101.53	110.58	96.532	114.45	107.72	105.33	104.8	112.11	105.01	108.1	102.47	100.32	111.5	111.4	112.45	107.51	102.84	105.5	112.75	108.04	106.68	105.63	99.414	103.03	104.05	104.35
114.35	111.26	99.772	102.12	115.62	111.3	106.6	98.164	101.8	102.32	105.87	107.38	113.58	99.254	107.97	103.14	105.77	106.97	107.27	104.1	107.39	104.06	103.68	116.3	105.13	110.91	106.45	110.85	109.05	103.78	96.714	99.682	111.13	103.09	111.82	103.66	101.73	109.41	104.52	101.69	109.38	107.65	99.665	111.93	101.48	106.73	108.31	107.77	99.621	94.592
115.92	107.47	109.6	113.22	115.55	103.45	118.46	110.64	106.09	115.14	109.01	103.07	114.08	103.06	114.46	104.64	108.73	101.44	111.94	115.53	108.13	116.61	107.62	110.23	110.36	117.39	109.64	110.65	110.15	111.75	110.72	106.51	107.57	116.75	113.68	109.87	121	109.69	114.39	105.85	109.16	112.25	101.37	104.74	111.69	110.95	111.38	108.17	108.52	110.08
102.71	93.344	98.251	100.07	102.84	106.73	104.69	106.72	100.31	99.978	107.69	109.45	101.06	110.08	101.41	104.51	99.043	111.77	100.33	96.497	99.6	101.76	97.296	105.14	87.631	96.346	104.92	108.82	97.117	85.519	102.06	102.16	104	90.25	102.07	97.819	102.47	106.24	98.924	104.17	101.26	98.934	96.193	99.052	98.829	99.744	96.287	101.76	104.33	108.94
110.91	113.92	98.942	108.17	116.79	110.64	114.35	105.93	113.82	118.51	111.21	103.56	113.51	107.27	105.29	120.18	109.09	111.72	104.35	111.16	112.16	99.625	107.34	98.397	104.46	118.85	110.52	111	114.09	103.86	116.66	111.15	105.5	117.4	118.72	105.87	109.86	108.37	111.93	110.51	113.97	112.9	106.86	109.04	117.37	106.89	115.27	110.47	109.58	119.02
111.63	100.69	105.84	110.13	104.88	105.17	105.4	105.05	99.868	107.5	111.58	102.42	92.738	101.27	114.58	103.07	106.35	102.76	101.65	101.22	101.12	103.74	112.56	95.007	111.12	103.18	108.52	98.616	104.26	100.67	108.67	96.69	106.98	109.06	107.2	112.37	103.55	104.42	107.82	107.19	103.83	109.65	103.3	113.72	103.3	109.31	111.63	95.613	108.97	109.59
114.77	113.96	120.71	111.1	120.49	123.07	108.84	125.57	117.14	108.29	117.46	111.03	109.6	113.11	116.51	118.53	120.13	118.25	123.35	114.97	114.32	119.89	121.22	114.1	112.72	126.2	116.53	122.33	117.04	124.28	127.98	110.37	116.61	118.16	123.86	119.55	119.3	120.36	107.96	112.26	113.03	106.41	122.77	113.94	106.76	118.31	120.65	118.64	117.46	120.77
106.73	116.49	104.86	102.8	96.833	118.39	105.91	113.43	107.2	100.35	102.74	108.29	105.35	104.85	100.43	111.21	108.66	115.61	105.96	100.29	113.45	103.73	108.46	112.84	115.05	109.6	103.92	116.54	104.42	107.63	100.5	100.41	110.18	104.81	105.53	100.1	107.69	101.17	107.95	109.03	103.34	100.77	108.75	105.23	103.97	103.15	99.898	97.658	110.51	100.85
107.54	105.93	95.358	101.67	105.33	105.54	94.578	102.8	103.26	104.19	106.4	108.72	106.93	99.654	98.241	110.42	89.215	112.63	97.19	107.66	111.42	102.94	105.2	111.36	95.5	111.32	101.35	102.76	112.48	109.73	97.014	114.59	104.35	101.17	99.768	105.22	93.623	106.29	103.71	109.64	99.122	100.28	98.257	100.46	107.67	110.7	100.95	105.21	98.099	98.04
115.06	110.83	109.91	120.11	112.09	114.77	107.13	114.6	108.37	118.38	107.23	106.59	115.03	114	112.58	105.74	113.2	101.27	108.44	118.11	104.16	115.66	115.02	114.61	102.91	116.11	110.74	104.18	114.84	114.92	102.08	115.11	110.81	112.23	114.18	102.52	117.98	108.81	108.42	117.33	108.86	111.79	115.8	108.64	119.05	103.19	116.18	115.47	106.03	116.34
105.12	114.43	106.51	103.76	110.56	109.56	118.89	117.08	106.96	110.35	114.45	104.03	116.92	118.41	109.46	100.46	121.37	117.01	116.84	115.84	108.3	112.08	111.76	96.723	109.51	115.82	112.58	113.74	117.13	115.64	114.78	116.94	107.95	115.73	119.51	116.74	112.07	106.35	112.74	107.53	112.89	106.8	111.67	106.54	106.94	102.95	118.55	125.09	112.89	110.15
113.05	114.04	112.11	109.87	116.2	115.57	122.9	126.49	116.84	115.96	124.6	118.05	109.1	112.71	114.77	121.7	124.13	120.49	116.71	108.92	116.09	115.99	111.72	119.4	118.97	116.92	110.63	117.42	117.68	113.39	118.89	121.64	115.11	115.36	111.98	124.49	117.41	114.47	117.06	108.06	113.54	112.83	114.74	122.4	110.76	124.15	118.81	102.73	114.73	116.74
107.49	113.32	107.26	114	106.13	104	114.48	109.81	104.68	108.15	106.17	113.42	104.94	116.69	108.08	107.46	117.77	110.02	110.27	108.69	117.27	106.95	105.74	110.16	106.95	111.66	109.66	106.78	113.15	104.69	117.91	112.39	117.83	106.42	110.52	115.41	112.33	104.53	111.46	108.75	100.74	110.24	111.07	103.74	114.68	118.23	107.32	114.52	110.34	108.02
115.37	113.82	117.1	118.63	115.24	111.6	119.34	112.27	116.97	110.95	120.67	121.09	116.72	116.92	114.52	113.55	111.43	128.45	120.45	121.76	113.17	121.67	112.65	111	119.53	119.63	122.19	115.66	116.98	118.99	125.24	109.91	116.66	112.73	108.2	115.68	114.79	118.66	116.9	121.44	116.95	114.19	124.11	115.78	116.55	111.03	125.39	119.78	117.9	107.62
113.7	108.01	111.58	114.53	109.49	113.94	119.68	114.55	104.48	120.95	113.25	102.76	111.64	108.27	114.56	106.93	119.39	117.57	121	114.7	120.72	109.6	109.8	102.63	109.67	115.79	112.01	103.61	108.08	103.83	105.79	112.51	105.04	107.27	106.65	112.38	120.68	111.86	113.15	113.97	107.77	107.67	118.18	110.19	110.86	105.05	114.08	122.79	107.19	105.3
118.74	113.63	112.06	103.88	108.37	104.5	96.333	99.558	105.33	113.52	100.8	99.585	110.11	100.97	109.04	109.66	104.74	109.28	104.06	107.8	96.213	100.85	104.37	98.481	107.56	100.11	103.9	105.47	106.4	104.65	106.52	99.648	101.4	98.246	111.71	101.16	109.28	102.11	106.84	104.93	106.67	103.5	105.9	98.194	111.72	106.09	99.803	106.88	107.24	113.58
108.17	108.91	105.09	105.71	107.91	103.74	101.87	109.34	107.78	99.539	106.95	108.08	109.87	110.99	110.95	100.42	109.12	114.57	106.24	111.87	105.16	108.57	97.106	108.78	104.4	105.68	95.817	107.31	109.83	106.5	105.07	104.31	106.49	112.27	103.58	105.49	107.58	100.25	115.5	113.69	99.872	111.2	107.38	101.98	115.85	104.31	107.43	98.8	98.823	105.8
104.42	111.74	108.66	114.98	100.46	100.84	105.83	104.4	112.87	102.06	103.84	111.4	99.939	108.23	104.85	106.67	109.24	110.98	103.93	103.95	108.14	111.03	105.22	108.41	108.96	106.39	105.05	110.4	107.78	96.273	104.16	106.91	111.63	110.81	106.08	109.49	106.4	105.86	99.453	100.76	108.27	106.74	103.25	101.21	110	110.67	103.92	109.93	101.17	112.66
101.73	111.05	109.65	94.581	111.44	103.44	102.85	104.18	97.897	107.66	108.7	111.79	114.24	108.42	102.54	101.77	100.11	105.92	99.743	100.22	93.709	107.85	103.18	102.48	98.776	109.53	103.29	107.16	102.69	102.79	97.649	106.6	99.775	102.94	98.82	107.84	93.251	97.686	105.19	103.48	103.19	98.225	98.399	108.56	113.36	109.97	87.799	94.573	104.22	108.45
99.486	99.702	100.48	97.979	98.633	98.206	104.19	102.51	102.83	97.931	94.065	103.9	88.302	102.65	96.616	102.99	97.187	98.324	100.84	98.85	104.04	96.698	97.645	102.07	104.14	97.932	112.42	100.31	97.358	98.098	98.484	101.43	99.334	104.25	100.11	96.963	105.68	105.58	89.956	113.93	96.259	95.293	104.66	99.932	98.447	91.977	104.02	95.437	99.807	96.322
95.967	102.35	115.78	98.105	109.64	105.8	110.53	108.64	115.02	112.34	107.76	110.34	107.72	106.55	107.23	108.03	109.34	94.981	97.96	102.09	110.49	106.84	112.57	107.36	107.81	103.22	101.76	106.09	101.31	106.25	110.05	101.77	108.49	117.39	110.25	109.84	104.68	101.1	110.59	109.49	107.67	108.43	103.82	105.97	111.32	109.94	105.25	110.61	110.06	103.69
103.07	97.714	106.68	101.76	97.958	113.21	98.104	111.66	100.37	97.361	107.59	108.49	105.71	111.15	105.45	108.93	114.77	103.1	105.89	107.41	104.9	105.84	95.554	104.32	99.699	109.83	99.049	102.39	104.24	114.32	97.649	98.244	108.92	109.82	109.04	114.4	100.68	105.9	102.74	112.08	109.98	107.39	103.43	103.65	109.21	99.479	102.07	117.01	100.56	109.46
116.42	113.13	118.95	115.69	108.27	112.33	109.09	117.66	113.02	117.14	111.79	101.78	109.21	100.12	117.11	109.37	110.51	102.09	117.24	119.27	119.69	111.53	112.62	110.6	108.83	118.24	103.73	110.24	106.82	105.98	111.02	111.61	108.17	104.2	109.53	114.34	116.64	105.12	102.79	116.21	109.1	106.71	109.59	110.49	109.71	102.74	110.07	110.51	108.43	113.41
109.21	104.54	117.51	112.53	120.04	105.64	107.43	111.6	121.45	108.77	103.36	107.73	107.32	104.07	111.76	116.9	116.6	104.6	109.7	116.21	103.59	112.33	115.69	106.86	106.08	103.89	121.94	114.2	111.82	115.73	109.18	116.87	106.71	113.74	110.78	110.51	115.2	111.21	106.72	112.37	112.4	114.01	116.08	113.81	116.39	106.53	109.87	111.78	113.1	110.47
95.952	99.355	107.69	107.08	101.82	94.756	91.813	99.579	100.22	97.42	93.493	100.47	98.299	95.364	99.981	106.64	96.06	103.63	105.74	98.068	102.46	98.787	98.358	101.16	103.06	102.16	95.398	97.372	92.778	95.357	101.57	99.034	100.15	93.966	99.375	100.03	108.42	96.008	105.95	95.993	102.64	102.75	105.72	101.41	104.12	93.383	104.06	94.532	105.18	97.625
111.13	107.47	102.28	115.92	113.38	99.248	101.57	111.59	111.21	110.77	99.97	113.03	102.7	110.88	112.72	101.07	95.867	118.47	101.12	110.05	114.27	107.68	107.84	104.03	103.01	107.8	100.32	109.26	102.75	104.65	107.15	112.89	101.55	106.98	95.711	100.8	107.66	98.94	104.07	103.87	102.89	98.191	107.68	106.45	100.34	114.18	111.84	111.28	107.92	106.73
102.28	111.25	107.67	105.4	104.69	112.6	115.72	119.26	95.577	113.19	99.49	123.32	107.46	106.1	107.43	118.07	116.67	112.58	107.66	105.06	121.93	111.32	116.2	121.52	116.13	101.71	107.52	119.05	115.77	117.11	107.01	115.24	106.47	109.52	109.63	103.6	105.05	104.28	117.13	106.14	105.83	109.93	114.64	109.21	110.18	106.32	109.09	103.94	109.18	118.12
114.57	116.24	117.38	101.46	105.43	110.29	112.93	113.38	109.89	106.38	107.74	103.99	113.27	103.37	115.28	106.04	108.46	115.85	112.88	110.52	104.02	98.713	113.8	116.84	104.39	112.11	116.4	102.36	106.31	105.88	103.06	107.76	104	105.05	114.84	103.27	109.29	114.46	110.26	120.95	110.81	115.71	111.8	108.29	105.13	106.14	106.44	108.5	111.45	106.14
128.7	120.33	107.83	99.945	117.18	112.62	106.4	104.08	115.49	113.17	113.64	100.32	100.3	109.41	114.07	118.35	112.1	114.85	105.28	113.46	110.93	111.61	105.95	113.03	103.09	103.42	111.25	115.69	109.53	111.42	116.97	111.37	104.66	114.1	115.44	115.02	108.4	112.88	114.11	108.58	112.11	104.4	102.75	118.53	110.89	107.2	112.56	108.69	116.71	115.02
114.67	111.06	127.78	126.29	123.13	113.54	119.91	117	121.86	114.6	121.88	110.2	104.48	117.73	117.58	119.44	117.23	113.96	117.13	112.73	112.65	106.72	123.29	118.3	115.6	117.85	120.55	119.92	121.07	115.99	127.63	110.76	115.2	116.18	114.3	115.59	110.6	123.53	118.07	113.96	118.38	138.58	118.36	118.91	115.37	113.24	121.01	115.71	120.52	121.94
100.43	108.47	106.4	101.26	112.78	99.085	101.67	106.95	112.24	104.75	121.2	107.8	109.64	114.47	103.25	106.57	105.84	103.32	105	112.58	101.06	113.57	116.35	101.32	108.51	114.82	101.41	113.97	106.23	102.32	107.09	108.1	115.85	109.2	103.04	103.66	99.108	100.21	100.23	112.48	106.32	108.29	103.5	108.25	102.65	105.24	107.14	102.91	113.44	106.64
111.67	105.45	108.85	111.55	113.25	113.32	114.27	114.1	115.37	106.52	113.11	114.09	112.06	107.75	110.31	111.16	114.36	111.16	116.11	116.23	110.09	117.12	124.72	110.53	109.45	110.08	112.34	107.71	111.76	115.9	106.48	117.59	116.92	118.2	112.07	113.29	115.85	106.27	112.71	114.91	110.76	109.77	112.5	118.61	110.99	111.45	105.81	113.04	99.662	114.31
95.447	110.12	101.97	107.08	96.116	106.93	98.216	104.48	102.38	96.912	101.08	102.67	102.93	102.4	109.24	98.93	98.881	103.67	93.044	95.94	94.061	102.2	96.215	101.38	101.06	103.3	102.3	96.929	102.57	105.63	100.11	104.74	99.948	102.94	90.808	100.06	103.56	92.313	96.677	97.788	102.25	110.13	98.812	99.887	100.68	103.38	102.19	101.03	96.623	101.24
104.22	92.692	100.39	98.996	105.44	108.32	104.2	110.49	97.895	105.78	100.06	106.34	101.7	104.09	105.86	110.17	110.75	109.21	104.33	108.94	104.91	102.58	108.39	109.75	113.83	110.28	104.08	96.332	95.757	105.57	101.72	109.7	103.43	105.76	109.39	102.36	109.28	99.667	101.31	94.087	108.38	108.17	97.562	109.68	104.07	93.639	108.31	98.194	106.45	106.09
99.93	107.71	109.47	103.92	103.17	108.28	109.79	107.71	109.24	106.54	107.51	107.93	105.97	114.39	108	101.75	98.878	102.79	95.372	110.45	104.55	102.05	106.32	101.35	100.76	106.27	106.63	103.43	101.29	108.01	100.04	105.57	110.28	103.1	101.52	107.69	99.99	113.94	94.204	105.36	107.73	106.44	101.85	112.22	103.47	97.98	105.24	105.8	106.17	103.1
110.67	106.87	115.61	107.95	107.99	95.221	97.417	101.6	109.31	105.46	90.119	104.65	99.944	101.14	111.35	111.83	104.73	105.91	100.46	90.608	102.08	111.42	100.18	102.09	113.45	108.62	107.49	106.48	96.131	93.776	106.4	103.99	109.7	108.21	105.89	93.561	106.39	112.37	111.34	108.62	107.08	100.07	101.95	110.22	104.3	101.71	100.46	109.11	96.712	100.85
95.68	95.023	88.739	100.66	100.36	99.638	104.9	104	102.11	98.353	96.713	105.45	99.892	101.88	105.22	98.88	95.515	99.202	101.91	96.649	97.108	100.86	97.609	96.146	102.08	97.842	97.289	93.865	90.652	99.248	113.31	101.96	103.76	96.604	105.48	92.233	96.006	95.643	98.538	97.584	102.34	99.22	113.19	98.795	97.304	109.36	105.41	94.504	102.23	100.95
102.3	112.47	102.98	103.7	110.07	107.99	104.79	109.04	121.04	111.59	111.18	112.4	114.92	104.4	110.81	110.98	113.26	111.33	106.34	112.05	112.6	106.93	115.25	109.37	106.13	109.89	109.45	101.56	108.65	112.08	109.04	114.13	102.39	104.72	105.8	100.42	101.79	106.09	107.42	108.03	112.47	111	107.15	108.55	116.19	105.22	118.13	101.16	108.84	111.37
93.298	103.03	102.61	103.41	102.18	104.42	101.46	103.44	111.53	109.18	107.07	99.681	92.228	97.55	88.791	109.25	91.754	96.704	92.903	103.47	100.2	103.12	99.9	105.29	96.707	97.556	102.61	97.662	102.31	103.94	91.274	102.91	103.02	94.958	104.62	101.14	92.334	101.84	94.72	101.45	109.57	96.035	93.347	107.54	96.126	102.31	100.07	95.097	92.035	98.068
114.55	119.52	113.17	109.55	112.01	110.26	116.3	104.84	103.7	120.43	113.09	106.48	119.28	112.97	118.77	111.98	100.31	109.65	111.51	112.48	115.52	105.39	114.91	120.75	103.29	115.19	100.36	112.93	117.46	112.2	113.69	110.4	106.94	103.93	113.87	108.29	113.92	109.76	104	112.95	105.38	108.04	115.49	113.55	108.92	116.79	114.45	117.08	121.13	110.14
105.55	110.35	113.62	102.09	106.74	108.72	101.12	105.71	94.989	102.44	105.02	107.85	113.74	100.06	101.21	98.234	104.84	103.13	100.24	102.12	92.673	107.76	113.73	105.18	112.79	100.64	107.89	105.03	117.58	113.69	102.52	102.15	106.63	108.44	98.896	102.04	104.26	107.05	106.04	105.23	103.15	105.58	111.69	108.51	97.69	97.074	108.27	100.04	101.15	105.77
117.75	113.22	118.09	114.79	110.76	112.94	115.55	112.2	108.32	111.97	102.58	115.58	117.9	109.89	114.48	106.11	114.67	122.47	116.61	111.09	119.86	114.29	116.92	122.3	112.68	120.86	105.04	105.41	110.14	112.33	108.64	103.97	110.82	110.29	106.12	117.16	122.92	113.47	109.9	116.29	110.15	109.08	107.72	108.91	118.15	110.69	109.83	112.37	114.34	110.92
105.61	106.92	98.406	108.05	100.26	102.83	104.79	104.38	108.16	107.75	103.63	108.4	110.6	103.6	101.95	103.51	105.63	92.626	104.53	104.28	114.72	94.436	106.15	103.16	102.87	104.45	99.757	121.24	97.92	104.89	108.01	106.44	106.32	99.686	97.446	111.88	105.77	102.68	109.35	88.092	106.52	104.65	108.45	106.43	98.196	106.46	105.77	103.62	106.04	94.762
103.05	94.334	107.03	102.61	97.17	110.16	103.26	103.51	108.34	96.133	95.241	97.803	106.92	98.595	99.1	101.99	92.336	99.225	98.738	103.54	96.046	110.84	96.723	100.17	106.55	96.079	99.759	96.19	100.72	104.74	102.6	94.218	97.702	94.441	97.617	101.32	105.39	104.04	100	93.766	102.36	107.26	97.218	102.66	96.381	97.547	96.95	101.28	101.2	98.453
113.85	104.24	99.694	104.43	104.57	113.42	104.4	108.31	111.27	99.943	100.97	114.38	100.7	98.308	107.26	106.39	112.9	107.65	106.35	113.83	101.82	91.564	118.63	107.07	97.564	109.71	98.101	107.24	119.26	108.38	98.238	101.91	103.82	107.79	103.19	105.49	107.58	108.05	104	102.78	113.6	103.23	100.29	99.24	108.32	102.88	108.11	96.861	109.66	94.272
108.33	107.9	113.75	112.59	110.96	114.96	113.09	119.38	113.93	107.44	106.97	109.98	110.15	104.52	108.47	113.14	109.1	109.47	112.64	108.1	108.25	112.28	115.37	108.69	123.8	114.29	113.15	98.518	110.85	114.29	106.21	118.1	120.85	110.52	102.73	114.54	107.33	111.8	107.59	109.23	119.77	110.97	108.31	108.44	112.65	110.73	111.26	111.91	119.66	103.83
97.139	106.17	97.344	108.83	106.31	95.47	108.45	103.82	104.59	95.065	103.82	102.88	106.39	102.29	112.99	112.67	104.54	111.39	110.93	102.95	108.74	99.169	94.734	110.39	109.8	100.2	103.51	103.01	103.97	104.16	103.29	100.05	97.888	98.982	106.71	104.04	102.97	109.4	106.94	107.23	100.01	104.27	107.15	101.67	108.83	108.86	107.87	97.091	108.38	102.46
112.07	110.49	108.04	110.68	104.26	116.96	110	113.01	111.46	117.89	115.26	111.72	111.83	109.87	115.07	108.84	106.53	101.86	108.23	120.99	109.68	109.87	119.67	104.27	107.68	106.79	109.49	113.83	100.15	102.09	116.6	108.36	112.03	108.33	119.18	109.84	105.74	110.6	115.25	116.86	113.57	104.98	112.68	107.98	107.15	112.79	112.98	109.48	108.8	118.09
123.05	114.93	105.94	116.9	112.2	103.64	109.87	110.7	106.1	110.82	118.83	114.23	109.31	106.95	118.58	107.28	98.409	109.38	108.38	111.74	108.33	118.16	109.57	112.14	119.55	113.12	114.19	111.32	113.89	113.46	103.63	115.22	116.92	116.6	108.45	117.47	120.63	110.4	105.91	102.72	106.37	120.68	111.23	111.58	114.57	106.94	109.44	110.8	115.2	103.22
112.58	118.5	117.75	109.89	110.4	108.05	116.99	125.39	116.78	116.13	113.76	105.65	109.05	119.55	108.56	96.684	105.59	120.56	107.54	112.66	112.95	109.4	122.47	109.41	117.21	103	110.18	111.38	109.79	115.04	119.75	111.46	109.62	105.54	110.48	108.62	101.33	112.59	102.24	109.47	119.76	120.4	108.97	116.26	118.43	112.5	102.08	110.86	109.72	115.45
122.17	111.99	113.51	114.32	117.92	115.3	114.94	104.13	126.5	115.01	116.37	109.47	115.22	109.16	111.34	108.83	109.04	117.54	103.66	116.98	111.54	108.45	112.89	119.58	108.53	110.47	110.45	116.44	115.53	110.09	113.5	120.49	107.66	119.69	114.62	102.97	115.58	116.63	110.85	118.08	106.86	112.86	111.53	108.41	109.91	109.82	113.54	106.33	118.12	112.08
117.43	123.39	122.33	107.99	118.2	109.05	119.44	118.16	109.63	118.21	116.1	114.11	116.26	110.77	122.65	110.01	123.3	116.97	113.43	109.06	113.46	113.41	121.55	118.53	116.88	122.19	114.85	108.14	105.67	120.22	120.44	121.51	118.89	119.25	116.08	105.61	116.48	116.46	117.2	110.84	122.13	123.27	123.64	112.18	116.4	118.66	113.1	114.43	123.4	118.37
105.13	102.02	102.7	110.86	97.148	102.03	108.18	106.21	110.31	107.95	107.04	105.54	106.47	112.23	100.99	107.71	106.99	111.44	109.38	99.186	102.16	113.58	99.426	105.47	105.76	102.28	94.855	93.114	115.18	106.75	113.49	113.63	108.92	104.26	105.05	103.35	101.27	104.23	105.29	114.48	104.17	105.99	101.06	114.42	107.41	104.64	105.84	108.67	104.28	105.89
106.08	99.311	103.22	105.42	101.3	106.53	102.09	100.42	106.48	95.783	104.65	110.04	105.49	106.74	103.52	110.3	98.827	102.11	105.1	108.51	113.02	101.22	110.81	93.177	108.96	100.25	95.719	99.614	108.48	110.39	107.21	107.15	99.618	107.99	102.38	106.83	103	102.35	108.73	98.902	97.955	101.03	101.37	106.87	108.06	106.38	107.21	105.33	112.43	103.48
97.424	103.37	105.83	101.6	106.29	101.11	114.61	97.373	105.26	97.493	103.74	96.288	99.426	106.58	106.44	104.44	109.23	106.47	113.7	110.75	107.62	104.85	104.36	101.47	111.23	109.23	108.97	98.171	101.65	102.69	104.41	107.04	103.22	100.89	105.35	106.66	101.87	106.34	98.245	98.715	103.53	107.06	111.34	104.94	99.363	108.01	106.21	102.42	103.83	111.2
109.64	109.22	108.59	102.45	109	116.04	110.75	105.11	127.54	107.31	111.83	114.82	110.76	103.14	108.52	105.82	113.94	111.35	105.58	112.33	112.69	113.74	105.89	107.78	112.87	115.82	116.4	109.53	111.11	101.44	113.64	103.4	108.62	105.12	108.99	109.57	117.01	113.34	109.55	101.58	108.63	109.55	106.43	101.24	109.72	116.15	112.91	107.81	117.78	115.19
109.62	101.68	106.59	104.91	106.73	102.37	110.82	98.504	101.61	112.97	100.16	108.11	109.71	105.13	101.78	104.03	112.5	103.94	103.37	105.35	106.19	105.81	104.97	103.48	107.49	102.07	113.01	116.09	102.21	103.74	112.68	100.34	102.69	101.41	111.81	103.49	111.9	104.09	111.04	102.34	104.43	108.08	107.9	100.43	97.239	102.09	107.47	97.55	104.88	109.25
111.8	113.13	111.68	104.33	119.06	114.42	105.74	115.68	112.23	116.09	106.48	113.35	104.85	115.03	105.21	108.58	111.28	109.66	115.63	102.32	109.69	109.15	110.86	104.34	112.02	102.76	106.23	103.54	117.69	106.57	109.51	112.02	112.01	109.64	112.01	107.88	111.22	111.92	114.87	112.06	106.6	115.58	108.47	115.67	105.11	115.19	112.86	121.14	108.16	115.86
110.97	105.9	107.02	105.08	106.89	105.51	102.15	100.65	108.85	110.59	108.28	118.88	101.19	111.01	109.66	97.985	112.65	104.67	98.07	111.73	98.856	97.464	99.832	102.97	103.58	102.72	107.87	114.81	102.87	105.27	105.72	102.4	114.07	105.71	95.647	102.49	107.91	110.42	112.59	106.01	106.75	94.778	109.84	104.94	106.52	95.984	106.44	108.34	106.82	104.44
114.05	112.13	115.25	117.56	111.26	108.72	113.46	110.65	116.05	121.13	111.41	120.7	109.96	123.09	116.79	115.99	124.24	114.95	119.8	129.93	115.13	114.85	111.83	120.86	117.69	111.04	116.63	116.38	105.94	116.75	115.85	114.28	121.83	123.7	114.3	119.51	112.76	107.74	110.77	123.73	118.87	109.89	113.4	110.26	132.38	114.85	114.89	115.51	119.33	112.41
108.51	119.92	123.57	117.94	119.83	107.4	111.59	114.59	114.52	122.48	118.71	116.44	119.68	124.08	109.34	117.18	115.71	117.49	124.13	118.91	118.41	114.47	123.99	110.42	115.89	119.94	114.47	116.61	120.33	123	117.55	113.62	105.69	109.8	118.5	116.87	111.49	131.54	119.73	120.62	120.55	126.44	128.46	114.09	122.86	115.52	116.03	124.44	110.34	115.7
119.22	105.54	112.2	97.072	98.723	103.03	108.12	106.27	107.63	109.17	104.51	112.09	101.16	109.73	115.64	106.94	110.81	100.38	102.64	107.96	109.35	103.67	104.42	101.97	102.55	101.88	106.2	111.24	102.16	105.3	114.27	108.78	95.932	105.9	107.02	113.69	108.67	110.28	103.2	93.554	104.76	111.88	97.409	97.98	102.33	110.62	100.65	104.82	110.87	99.796
104.41	104.04	105.9	109.54	106.5	115.5	109.02	106.98	104.23	103.25	104.85	110.74	117.2	102.27	103.5	108.12	115.38	110.95	112.46	99.182	103.1	102.1	106.44	108.22	102.75	101.61	106.83	105.6	103.52	109.51	105.44	108.1	105.21	102.83	108.67	105.51	106.87	106.43	101.91	94.201	110.75	109.82	98.548	107.56	110.07	101.83	107.02	95.282	103.48	104.78
98.337	96.646	104.43	98.911	102.89	101.43	101.01	103.61	88.276	94.233	104.82	105.16	102.66	94.971	101.38	102.94	92.049	107.53	107.21	102.96	104.18	89.581	104.17	97.252	94.974	98.951	101.58	97.851	106.59	97.141	104.21	98.974	96.847	103.52	101.64	96.931	104.36	99.257	98.07	99.687	101.71	106.03	96.535	103.68	100.06	93.872	101.53	99.824	97.006	104.53
121.24	113.31	104.54	108.45	109.86	109.16	111.27	112.66	111.75	108.6	106.54	122.35	106.33	108.15	110.9	107.29	120.1	119.74	113.45	114.12	113.47	110.44	107.58	105.58	117.9	115.75	117.42	113.26	108.81	116.04	103.23	114.44	110.43	109.17	111.3	107.14	107	114.9	106.09	114.9	100.6	106.68	113.17	113.88	115.5	111.36	112.49	114.7	111.81	105.12
99.961	95.454	90.768	95.192	101.12	95.699	94.883	99.63	109.55	93.949	106.35	102.96	97.551	98.83	91.356	106.95	98.113	107	103.99	101.42	102.64	98.853	96.473	92.649	100.75	107.24	102.64	93.408	93.588	95.679	102.44	108.44	101.76	99.414	91.804	102.53	106.19	110.42	99.662	104.4	99.256	100.55	100.5	101.6	96.997	98.79	99.366	96.971	105.34	97.894
112.31	98.226	102.65	104.55	105.87	101.89	109.74	113.83	114.73	108.38	99.665	103.74	107.64	96.28	103.32	101	98.216	104.14	108.64	100.6	108.75	101.48	106.21	107.14	112.46	106.68	104.84	110.66	101.01	105.1	97.449	100.76	99.357	110.13	99.981	98.175	104.27	99.961	98.253	107.31	111.79	103.84	108.33	99.981	104.84	118.5	98.006	101.84	111.48	112.17
105.74	109.37	105.61	111.58	111.03	113.79	116.66	113.81	104.09	111.98	117.89	108.51	112.92	110.44	113.87	109.19	107.24	108.59	115.22	111.65	109.23	111.09	106.47	111.92	110.89	108.64	104.84	107.45	111.97	112.47	111.07	111.47	114.89	103.71	113.45	106.71	114.19	103.07	114.91	118.48	107.51	114.26	112.14	104.56	111.27	107.43	107.83	107.92	109.31	109.64
100.05	110.81	105.48	104.67	107.54	100.58	90.639	111.83	104	97.091	101.3	99.392	106.85	98.754	106.52	104.4	111.82	98.918	108.41	101.07	98.596	104.85	114.03	104.3	102.94	107.04	105.23	102.95	99.456	94.008	106.9	96.588	103.75	106	100.53	99.387	92.817	97.552	105.82	107.62	101.38	107.4	98.432	114.59	109.72	107.15	104.42	101.62	100.3	109.16
103.6	108.1	106.51	105.4	115.52	104.67	110.81	102.06	100.56	105.33	105.83	100.42	104.19	99.327	107.62	101.6	112.3	114.24	104.59	106.75	107.61	105.68	105.62	107.57	106.69	104.53	102.88	105.59	100.04	107.89	106.39	103.74	106.09	112.52	107.7	111.7	106.02	110.68	99.588	107.39	107.99	100.92	102.61	105.96	108.84	103.58	104.41	99.831	112.01	104.43
107.9	103.8	107	111.62	108.75	109.6	99.235	102.93	100.21	108.69	101.11	108.96	103.4	106.96	114.62	102.32	112.81	97.301	112.95	109.17	107.97	108.21	113.21	107.14	104.31	108.02	110.13	112	108.28	106.62	103.64	94.862	113.72	101.99	108.21	105.56	98.916	101.02	111.96	108.49	114.43	106.06	117.32	111.28	105.83	108.03	104.64	107.03	112.11	107.2
101.2	108	118.53	115.03	119.46	114.34	109.35	110.88	106.58	103.56	114.56	111.01	113.02	109.95	109.58	112.6	112.03	122.51	106.01	115.33	109.02	107.52	111.06	115.63	116.05	100.3	116.48	122.34	116.01	111.41	111.81	109.23	112.63	109.13	102.17	114.4	115.35	114.15	117.07	108.68	115.89	110.07	114.49	103.13	103.76	111.56	106.12	97.381	121.67	107.72
111.16	122.7	127.85	121.28	118.46	120.23	120.02	109.9	122.64	114.59	109.55	117.71	111.9	110.66	114.23	109.96	116.82	127.95	119.11	122.52	123.48	116.07	131.43	122.04	123.76	113.27	112.09	114.29	115.22	118.42	115.26	120.09	112.13	124.4	114.2	116.87	117.77	113.15	115.8	118.02	122.87	118.38	111.93	128.71	117.12	126.81	124.3	113.73	122.95	118.37
[truncated: 150 more columns]
