# Supplementary material for: Genetic dissection of main and epistatic effects of QTL based on augmented triple test cross design
Source: PLoS One. 2017 Dec 14;12(12):e0189054. doi: 10.1371/journal.pone.0189054 (PMC5730204; doi:10.1371/journal.pone.0189054)
Supplement: S9 Supporting Information — (ZIP) [file pone.0189054.s009.zip › z5_1000_0.2_10.csv]

319.42	320.07	314.37	316.34	313.66	317.07	317.62	319	316.04	317.94	317.55	319.52	319.91	321.48	320.79	319.91	320.57	320.39	316.72	319.58	318.01	318.24	319.09	317.38	317.03	318.09	314.5	317.03	313.06	316.34	320.57	318.8	316.05	322.89	319.91	318.91	316.06	320.14	322.49	317.92	316.43	313.28	313.93	317.75	324.87	319.57	322.93	311.15	325.89	318.6
312.02	311.88	316.79	311.26	315.17	314.19	317.09	314.93	308.16	315.85	313.51	311.76	316.99	316.61	315.57	310.8	311.04	318.71	311.16	315.54	312.96	316.37	314.36	313.19	308.28	314.5	315.65	314.49	316.46	313.92	309.5	314.47	313.65	316.88	316.42	318.73	314.57	313.99	312.37	310.47	311.76	317.82	310.14	315.16	307.84	311.66	315.14	317.8	312.91	314.16
312.84	313.94	313.19	310.62	313.95	310.15	312.03	310.99	317.06	314.81	314.32	313.25	313.99	314.2	312.05	315.95	318.45	318.1	310.78	311.49	308.3	312.07	313.44	307.64	317.11	315.9	313.08	313.92	311.69	311.01	315.38	314.42	320.32	309.32	311.82	315.45	316.25	316.49	311.99	310.46	318.43	316.02	317.59	317.42	313.8	317.3	311.96	316.41	314.72	308.93
318.91	316.21	316.33	318.92	319.96	322.22	319.19	318.19	321.13	321.73	318.64	318.2	318.33	322.66	321.03	317.24	320.61	322.33	317.12	318.99	319.11	318.46	319.09	323.49	313.84	314.9	319.98	315.36	321.36	317.52	317.52	312.6	316.03	312.68	319.56	317.64	316.36	316.45	322.77	318.25	317.76	316.67	311.75	321.07	318.19	319.98	320.65	317.11	316.84	321.93
320.3	328.38	324.09	326.7	327.63	325.74	330.46	328.9	328.32	330.62	326.45	325.22	327.51	329	325.24	324.01	321.89	325.47	328.32	324.8	324.94	327.63	327.33	324.7	323.17	328.18	326.62	320.11	330.86	320.22	324.69	329.2	327.57	330.01	331.31	327.93	329.17	320.18	322.97	325.54	332.07	330.73	328.85	327.65	323.13	320.79	328.51	325.55	325.46	326.62
299.25	291.99	299.71	294.9	295.57	295.65	298.49	294.11	294.38	297.92	302.57	301.74	295.9	299.83	295.26	300.2	298.24	299.97	297.69	298.8	293.9	294.92	296.84	297.21	299.63	297.61	292.36	296.29	299.27	299.27	297.56	297.88	301.35	295.06	293.29	298.22	296.53	294.61	299.04	299.56	299.46	299.74	295.24	294.63	300.96	291.93	296.48	299.8	295.37	299.33
300.49	305.92	303.6	302.4	299.25	300.7	301.42	302.55	300.97	305.18	303.27	301.41	297.96	302.26	302.63	304.61	306.1	300.32	293.39	299.23	309.35	305.97	304.72	306.75	302.42	303.55	301.61	302.02	300.02	305.11	302.24	305.35	303.45	300.54	295.54	301.85	305.3	308.9	303.58	308.25	303.28	303.93	307.08	300.93	303.95	305.47	300.26	303.61	300.11	304.12
318.85	319.44	319.41	320.63	317.47	319.68	319.34	317.84	321.74	319.68	318.96	316.7	315.01	321.24	315.92	317.93	319.35	318.96	322.48	321.61	321.17	320.83	317.15	315.39	315.58	318.83	321.23	321.87	322.99	313.9	320	320.78	319.47	318.95	321.62	319.46	316.41	319.3	318.47	320.21	312.85	317.59	321.83	315.68	320.46	326.08	316.34	318.02	321	317.24
297.06	295.58	300.08	294.29	299.69	291.15	297.52	298.05	299.92	296	296.57	300.41	301.16	298.64	292.45	298.16	299.8	295.76	293.31	298.5	295.55	293.55	292.68	297.76	299.5	294.93	298.19	297.85	299.1	294.03	298.33	290.99	296.86	295.17	295.37	297.83	296.53	297.82	293.92	296.92	296.63	298	296.26	292.51	296.47	293.89	292.15	297.87	295.78	295.76
313.57	315.75	310.74	318.84	312.39	315.5	309.99	313.67	313.35	312.58	311.41	314.05	314.08	316.04	312.05	311.49	314.21	312.85	318.71	314.55	314.95	310.88	314.44	315.65	312.77	309.67	310.18	318.46	314.97	314.2	311.85	312.32	310.99	311.72	314.98	313.78	320.27	315.42	313.91	318.34	318.38	314.96	318	313.84	312.38	312.54	313.29	313.67	314.56	312.56
318.9	321.53	322.08	314.77	324.4	319.69	317.95	312.63	318.94	321.04	319.15	317.65	318.61	318.57	321.61	315.81	318.71	320.79	316.79	320.88	322.39	317.2	320.81	321.09	323.38	321.17	322.46	316.63	321.13	319.84	320.62	319.54	315.35	317.07	323.51	317.51	319.09	321.38	317.86	319.7	319.61	317.29	317.12	319.09	320.7	318.22	317.39	317.75	317.16	318.62
306.72	302.78	304.39	302.79	301.74	303.09	303.63	307.14	308.65	301.23	302.8	305.55	311.79	300.85	304.72	298.76	303.87	303.46	306.13	303.88	305.18	306.96	305.17	303.36	303.24	308.37	309.99	300.75	308.76	300.91	303.18	307.7	306.13	307.15	304.75	303.15	301.46	306.38	299.81	307.4	306.86	302.71	307.67	306.62	301.97	303.14	306.31	305.87	305.59	304.79
307.21	297.86	299.13	300.63	299.79	304.27	296.2	303.22	302.01	300.61	303.27	304.94	303.58	302.01	305.4	301.32	305.03	305.32	295.9	296.9	299.19	305.6	299.91	297.73	299.88	305.91	307.18	305.65	297.77	302.75	302.78	300.57	301.75	300.14	298.97	297.93	300.25	301.6	301.12	308.95	301.46	302.65	296.17	301.46	298.25	299.69	301.25	301.59	299.24	303.69
325.14	324	329.12	327.29	332.45	330.86	326.39	326.93	326.73	327.71	328.32	325.56	328.19	331.51	327	328.19	327.02	327.69	323.73	325.16	320.73	327.26	331.52	324.51	325.96	331.85	326.52	325.56	323.1	329.18	325.22	328.2	325.33	328.61	327.28	329.33	324.95	321.38	330.47	325.04	331.31	328.52	325.97	324.35	326.19	330.87	328.32	329.7	327.26	328.95
319.77	317.29	317.52	320.75	316.06	319.43	320.18	318.5	316.52	319.82	319.53	321.54	316.17	320.61	318.6	317.98	322.24	321.93	318.62	321.79	317.67	317.67	317.47	317.5	318.5	314.62	319.11	313.64	321.02	320.38	316.66	321.98	319.08	317.13	323.24	322.27	322.45	320.57	320.58	320.87	314.12	320.92	316.79	316.93	319.33	317.06	321.8	321.58	321.6	318.33
316.22	311.44	315.67	317.28	317.09	314.37	314.79	314.68	314.24	309.93	310	313.18	316.13	310.69	313.82	316.3	311.11	310.47	315.52	312.92	315.27	312.19	312.55	311.39	315.36	314.52	315.99	313.89	313.7	316.35	317.24	313.07	312.89	315.35	309.53	317.91	311.64	312.97	312.83	314.01	310.15	314.77	311.57	315.19	314.46	311.51	313.82	314.95	314.98	316.3
318.94	314.33	309.99	313.69	305.99	310.86	314.81	311.04	317.3	306.09	307.93	314.93	309.18	310.18	312.26	312.85	309.41	310.41	308.53	312.92	308.21	306.58	308.8	308.66	309.96	310.01	315.98	308.66	311.77	314.71	309.36	311.15	312.11	313.81	312.13	307.19	309.75	307.01	307.12	315.64	309.65	312.57	312.33	309.77	311.45	305.2	310.19	308.81	308.49	308.59
299.73	303.37	301.54	300.79	299.34	304.63	295.36	303.65	301.12	310.78	305.18	306.13	303.06	303.53	303.19	306.38	304.17	306.03	303.18	304.83	302.55	303.49	300.32	304.27	300.79	299.37	304.49	309.25	307.45	301.37	303.08	301.44	304.1	300.32	305.28	304.88	301.11	297.51	302.09	304.07	310.36	301.88	305.96	308.69	301.62	304.2	301.4	300.19	300.95	302.14
305.9	307.5	302.1	304.88	307.8	305.24	306.47	308.9	306.37	303.04	308.69	308.63	304.08	307.93	310.68	303.7	308.91	302.53	302.03	304.13	304.25	312.28	303.24	308.88	305.69	304.11	304.22	306.16	311.37	307.16	310.88	304.4	300.91	309.56	305.96	313.12	307.84	307.52	309.16	306.86	312.11	302.36	302.39	302.56	308.29	307.65	306.26	307.44	301.2	308.42
307.33	305.83	304.98	306.62	306.11	308.02	307.88	303.94	302.61	306.62	303.06	305.28	307.37	306.1	300.66	303.68	306.65	303.18	303.45	301.26	304.28	306.4	305.43	302.33	306.14	299.3	300.11	304.56	304.11	305.48	305.73	307.74	302.87	307.29	307.85	302.23	305.79	305.58	306.27	305.23	305	301.67	308.21	301.55	301.26	305.93	299.68	302.28	302.14	305.28
309.81	303.27	306.03	306.75	308.29	299.64	306.13	308.29	307.65	308.03	305.6	303.62	308.13	304.68	312.74	311.32	308.11	312.15	311.26	308.14	302.12	303.8	307.41	306.12	305.03	307.24	309.42	308.98	306.7	304.79	305.47	310.45	307.54	307.46	309.71	310.23	308.08	312.7	310.5	309.8	307.48	301.91	305.82	307.9	306.75	304.32	308.11	304.73	311.58	307.88
303.28	301.61	306.36	300.48	309.7	301.93	302.12	303.66	308.06	305.27	304.68	306.4	306.08	306.61	305.63	302.95	301.34	307.92	297.95	305.39	310.25	304.96	306.96	302.33	304.27	301.97	306.02	300.32	306.65	308.42	306.94	307.94	301.58	304.35	308.9	309.06	306.05	304.39	304.52	300.69	309	304.29	305.74	306.69	307.54	307.67	303.02	307.08	307.02	306.68
312.89	316.35	319.46	314.04	314.79	315.12	317.64	317.51	313.01	314.82	311.04	319.9	318.5	315.33	314.36	318.85	311.25	315.98	313.53	315.88	313.6	310.46	312.19	317.34	309.24	309.68	315.88	315.35	318.02	312.38	311.57	313.95	315.65	310.76	311.37	310.6	313.26	320.52	314.46	315.49	314.01	317.16	312.2	317.2	321.42	313.94	313.91	315.99	315.14	312.01
315.95	316.76	312.25	314.15	316.52	310.23	312.96	314.17	314.85	311.16	306.75	307.73	313.33	312.89	312.68	318.43	313.53	314.41	309.07	313.14	313.77	310.76	316.38	317.82	310.09	310.46	311.61	310.96	318.85	312.77	314.88	316.96	319.01	314.58	315.39	313.1	317.73	313.88	314.37	308.21	312.51	312.52	313.78	312.12	316.42	315.41	312.8	313.62	312.82	314.45
304.46	305.03	305.45	307.28	303.91	303.83	308.3	303.64	301.88	309.06	306.15	307.32	306.15	302.07	303.21	302.85	304.07	306.37	308.2	304.59	310.51	302.33	303.08	309.67	307.01	302.6	311.26	306.79	310.42	306.82	308.47	309.73	304.21	305.61	302.16	308.42	310.88	303.33	310.28	304.72	304.79	311.24	307	309.68	303.85	308.84	306.14	307.85	305.26	308.91
314.38	316.25	317.91	315.36	318.69	312.45	316.74	319.16	318.32	317.03	319.6	317.44	312.3	319.08	318.94	314.9	315.85	318.97	319.62	315.33	319.7	321.11	319.91	317.6	316.21	312.42	315.5	316.11	315.78	316.01	310.26	316.61	314.08	315.46	319.87	319.04	311.82	313.67	317.04	316.45	317.92	314.49	314.7	315.99	315.86	319.14	319.1	318.12	314.38	315.41
314.81	314.53	309.3	308.69	314.56	313.21	311.02	309.53	316.34	311.9	310.55	313.14	309.21	314.58	310.07	308.64	312.34	314.36	313.75	314.78	311.28	310.71	311.31	313.76	310.9	314.46	314.59	311.08	311.69	318.74	314.74	315.91	312.38	313.38	312.59	311.72	314.45	315.29	311.35	315.78	313.02	316.63	309.38	312.07	309.46	313.38	312.68	311.81	313.43	315.74
322.11	323.79	321.83	320.15	324.26	323.05	328.8	318.72	324.63	321.19	329.23	325.05	323.68	322.66	324.77	325.27	323.29	324.61	327.02	324.19	329.09	327.39	325.21	322.65	323.65	324.23	324.84	321.91	320.92	325.2	326.16	325.7	322.67	322.65	325.9	323.71	327.71	320.3	321.16	333.73	320	322.71	324.87	326.4	328.14	325.83	327.75	323.73	326.35	323.82
312.66	309.8	310.63	309.62	311.83	311.74	306.6	316.45	309.06	313.89	315.01	310.6	312.31	311.18	309.48	310.43	309.77	316.05	311.99	313.61	309.3	312.3	309.24	311.96	312.06	309.78	314.98	313.17	313.37	308.71	312.87	306.05	309.12	315.18	318.72	311.42	312.47	315.02	311.2	314.89	311.47	313.93	310.81	312.4	311.92	312.65	312.95	311.69	305.67	310.1
316.41	318.13	322.39	319.76	317.57	320.09	318.17	322.92	318.5	315.49	321.1	322.29	314.39	315.41	315.65	322.98	317.39	321.72	320.02	319.03	317.05	322.38	315.28	317.91	320.47	317.22	322.82	315.71	320.74	316.91	315.42	320.48	319.8	321.16	324.59	314.37	319.13	320.17	320.6	320.18	318.48	315.1	320.65	320.62	321.13	321.64	321.49	317.83	317.34	317.37
290.9	297.78	291.64	293.67	296.74	295.8	294.96	288.27	293.97	294.41	290.12	290.63	294.66	291.51	293.17	297.51	290.49	296.91	297.48	290.41	294.19	292.19	291.56	300.22	295.08	294.88	291.04	293.16	297.77	291.9	294.09	296.21	295.27	289.63	297.8	293.33	289.09	291.45	294.17	294.01	295.66	289.87	292.92	292.01	292.92	294.66	292.89	296.48	295.93	298.67
305.95	308.17	309.34	309.57	303.42	313.83	304.04	306.06	305.82	311.72	307.22	302.18	300.66	303.76	311.05	312.12	303.74	306.6	301.54	308.32	305.96	311.03	307.37	309.87	306.75	306.99	306.81	312.18	307.41	304.55	308.43	302.36	305.46	308.76	308.12	308.08	309.18	307.57	304.44	304.13	307.78	305.4	307.31	303.57	313.59	303.21	305.03	304.38	305.69	310.73
309.18	314.16	309.01	306.85	316.77	311.45	315.87	309.34	316.44	317.5	311.81	311.74	309.09	316.18	313.22	313.59	308.3	314.66	309.8	319.54	316.95	313.2	314.29	311.5	309.73	315.87	314.12	315.79	314.49	318.43	310.25	313.39	308.71	312.67	311.56	314.3	312.53	315.39	310.85	320.88	312.16	310.83	315.19	315.32	315.65	309.66	307.24	315.51	312.66	309.52
301.58	304.93	303.79	307.61	300.97	303.14	305.16	301.51	306.61	302.83	307.85	303.81	301.35	299.65	305.24	302.62	300.92	302.59	307.26	299.74	303.93	305.85	297.01	302.53	305.5	304.01	306.17	307.06	303.4	308.34	302.39	302.75	307.8	304.81	300.29	305.92	304.21	305.66	298.96	305.15	299.91	299.85	305	297.57	304.63	307.26	308.04	307.11	301.74	299.07
296.23	299.87	295.61	293.59	298.61	291.49	296.4	291.1	293.58	289.96	295.02	293.57	294.95	297.08	295.13	292.23	287.57	298.06	296.31	293.68	293.09	293.65	298.89	298.77	293.6	293.41	296.62	290.66	299.04	296.8	294.31	295.69	295.06	297.58	293.41	301.09	294.45	290.31	295.27	296.14	293.58	295.93	293.28	296.87	299.12	296.22	296.01	297.57	292.8	297.34
307.77	310.52	314.34	309.53	309.81	305.47	311.96	310.63	313.81	306.66	303.78	308.73	306.49	305.79	307.99	311.84	311.42	306.1	305.45	306.59	304.51	310.75	310.3	307.18	311.25	310.09	310.85	308.94	306.42	307.93	311.09	314.97	310.08	309.66	307.27	312.42	309.89	311.92	308.92	306.59	309.08	305.42	311.78	304.22	310.39	311.25	308.96	310.02	313.01	313.06
316.42	321.13	317.29	317.9	320.57	317.5	313.5	318.13	320.24	319.35	320.14	318.8	321.23	321.24	316.48	316.17	318.81	320.68	316.29	314.68	315.8	318.92	318.89	320.86	320.15	315.69	318.96	318.73	317.38	318.81	318.54	317.75	319.21	320.37	314.06	320.33	323.62	323.29	317.29	322.36	314.32	313.13	313.81	318.09	317.48	318.51	320.03	317.92	313.47	320.82
296.24	299.38	290.41	296.6	296.7	290.66	292.22	288.32	293.89	295.64	291.59	296.17	298.07	291.25	291.19	296.64	289.5	297.75	294.06	295.92	296.18	297.6	294.4	298.5	282.87	293.31	289.31	295.51	301.63	296.16	290.65	293.4	292.79	293.59	289.65	296.7	292.56	289.63	293.97	291.08	296.67	289.55	288.64	292.14	296.78	298.83	290.95	291.03	292.34	294.04
300.17	290.41	298.56	299.03	292.16	291.67	288.08	292.66	295.11	291.93	297.15	294.51	295.71	296.08	295.66	291.83	297.59	289.76	294.2	298.78	293.25	297.9	297.23	290.3	291.97	294.83	289.19	296.77	294.62	290.96	296.1	286.62	293.96	297.28	295.35	299.45	293.04	290.96	292.93	287.03	291.53	293.44	293.36	286.75	294.87	290.17	292.55	295.05	297.81	294.19
315.55	312.89	317.42	322.71	317.92	316.77	318.93	312.66	316.76	318.51	316.56	316.56	318.6	314.54	321.58	317.75	321.41	321.22	315.85	319.21	321.78	318.43	317.24	320.05	318.27	321.14	317.25	320.7	317.44	321.86	316.77	318.49	321.45	323.59	321.79	314.67	319.67	315.36	313.5	313.68	318.11	319.79	317.12	318.46	314.75	317.12	319.91	319.58	315.92	314.82
323.4	331.01	330.24	328.84	327.72	327.64	325.87	329.32	324.76	329.42	326.95	326.33	329.1	326.24	327.08	326.93	329.38	327.65	322.26	326.39	324.85	324.54	325.39	328.01	327.37	325.41	331.3	327	325.22	326.81	330.21	326.34	322.66	330.68	324.15	330.44	327.48	326.32	325.67	322.83	328.24	318.95	323.18	329.71	325.02	319.84	326.99	326.69	327.87	326.07
310.04	312.85	314.2	312.44	308.07	316.68	311.74	311.79	312.22	307.2	306.38	316.99	309.11	313.32	310.22	312.96	311.56	310.76	310.56	311.07	316.98	310.84	308.83	310.78	315.72	306.38	313.68	308.74	311.14	315.2	310.33	319.13	314.89	315.97	309.4	315.49	318.57	308.78	318.71	310.22	311.87	312.31	314.45	310.17	312.44	317.16	314.49	309.75	316.31	311.83
301.17	293.81	296.95	302.9	300.87	304.15	303.08	296.69	304.23	301.89	299.49	300.1	304.82	298.78	299.04	299.48	298.83	301.07	304.29	304.75	297.82	303.09	304.42	302.19	297.78	297.67	302.87	304.53	298.07	302.16	302.85	294.38	308.09	294.64	301.46	301.64	300	300.07	305.3	303.3	298.95	303.95	305.48	304.09	302.32	300.23	299.1	297.74	306.19	297.26
306.76	305.1	308.1	309.15	306.71	310.25	309.37	308.72	310.4	302.25	308.64	309.55	309.13	308.61	307.2	304.2	305.82	310.49	299.04	310.23	308.32	306.26	307.46	305.39	302.5	303.24	308.97	308.99	310.68	306.88	309.93	309.71	308.71	311.47	304.88	312.63	309.25	308.93	304.04	303.8	309.76	311.61	310.45	303.15	309.18	309.28	307.11	308.54	305.24	306.98
317.33	313.46	308.66	312.5	316.62	316.68	316.08	310.98	309.93	309.36	310.67	311.71	309.23	315.32	307.81	305.55	312.06	309.65	312.06	306.72	312.04	311.01	318.3	307.92	310.7	315.81	301.02	316.28	308.37	313.88	310.14	315.81	312.23	313.62	310.45	313.13	311.23	309.75	316.35	309.67	311.41	312.11	313.32	309.71	315.26	317.4	312.47	313.74	310.93	316.7
302.8	304.9	300.3	300.44	303.92	301.27	298.92	306.2	302.69	301.49	302.09	303.79	300.43	302.54	302.11	304.78	304.94	306.57	307.72	300.28	302.34	296.75	305.63	305.01	304.86	303.79	305.95	305.57	300.43	305.26	302.18	302.42	306.38	299.66	304.69	305.22	299.96	298.83	302.44	307.62	306.07	296.74	299.61	308.01	301.45	305.33	300.13	304.25	303.27	302.16
311.72	309.81	314.34	305.7	315.9	311.72	312.54	306.51	311.58	317.33	311.25	311.75	309.1	307.06	312.79	308.38	310.97	308.41	306.39	312.37	309.16	312.77	312.55	311.5	311.78	310.22	313.72	312.94	309.25	310.91	307.43	315.29	314.74	310.86	311.3	306.8	304.79	311.17	311.4	308.24	313.25	309.03	314.49	311.43	313.15	307.8	311.62	309.7	314.18	311.53
301.78	305.02	302.24	303.4	302.97	306.98	303.03	301.52	300.2	307.37	304.02	304.29	300.37	303.25	302.45	302.06	301.75	298.67	301.18	302.03	296.42	302.71	301.72	303.6	304.01	301.47	302.94	299.22	302.69	296.92	296.39	303	298.61	301.81	301.35	298.17	299.41	298.72	301.02	300.65	299.65	295.44	304.78	299.5	309.61	302.83	307.56	299.41	297.19	295.28
316.78	318.21	312.28	314.23	313.26	318.57	317.22	318.35	308.6	316.07	310.34	314.09	316.11	311.82	315.47	309.03	305.82	309.91	317.08	313.73	314.21	307.37	312.14	313.24	313.78	309.96	311.35	312.57	314.41	314.56	312.54	318.18	314.32	315.38	313.34	313.53	312.26	309.48	312.06	314.64	317.53	313.71	317.34	309.46	312.8	308.08	313.76	314.66	312.75	315.91
305.29	306.89	308.38	306.94	310.26	309.29	308.76	303.16	303.09	301.06	304.48	297.2	307.94	303.76	305.52	306.32	308.5	307.11	299.16	303.43	310.52	305.3	304.22	304.28	310.05	304.45	303.93	303.77	305.96	305.62	307.17	306.12	308.9	305.93	306.33	311.83	305.61	309	306.62	307	310.76	308.28	306.45	305.39	305.43	306.83	305.34	308.77	305.21	304.33
294.61	299.51	293.91	294.94	288.49	293.82	293.99	297.31	298.54	293.54	292.49	292.89	294.7	297.92	294.16	293.03	289.16	294.28	293.2	294.84	293.25	295.52	292.33	296.13	293.74	298.81	288.9	287	285.78	298.2	299.32	296.38	293.14	298.95	293.76	297.53	291.3	293.77	295.03	293.77	297.23	294.63	289.99	294.13	295.13	293.81	293.79	295.23	300.27	293.97
316.02	318.87	312.62	316.57	317.22	313.16	318.21	321.2	317.03	317.92	309.46	322.46	318.93	314.96	318.48	321.75	316.16	314.99	317.49	319.51	321.25	317.17	319.43	320.42	316.54	320.1	319.6	319	319.2	315.4	318.46	315.89	319.72	317.16	311.52	317.25	319.82	319.66	318.08	324.36	317.81	318.68	324.21	321.27	319.64	318.86	314.34	316.23	319.53	319.74
318.99	319.27	312.98	317.73	313.02	312.76	315.6	313.92	311.17	320.13	313.67	313.51	319.18	313.34	310.89	317.63	318.14	317.55	321.49	314.98	317.22	313.8	317.8	323.24	311.4	314.23	312.09	318.75	312.3	314.82	315.73	319.14	316.44	314.93	316.94	318.76	311.22	312.08	316.45	320.88	318.57	316.48	320.66	321.07	315.48	315.71	315.41	311.24	316.34	312.71
294.47	298.76	291.96	296.28	293.64	292.93	293.78	294.67	290.86	291.7	296.41	293	293.43	292.69	299.58	289.59	292.13	291.45	298.97	288.37	293.82	293.48	293.49	288.99	294.26	292.49	296.46	298.62	293.04	291.16	294.32	295.34	293.96	294.94	293.62	286.59	294	296.09	293.24	295.34	292.55	294.95	294.15	295.4	294.4	294.24	296.42	292.26	289.29	293.37
312.4	315.03	305.7	310.32	308.07	317.47	317.56	315.37	312.23	315.22	313.63	312.44	311.58	311.78	316.31	314.16	313.68	310.55	311.62	315.33	310.5	313.77	307.37	308.48	307.71	316.79	310.83	310.81	316.38	313.45	313.46	312.85	317.26	314.71	311.55	313.41	315.05	308.91	315.25	314.02	315.94	314.1	309.53	306.43	316.77	308.6	316.79	309.03	312.9	313.41
300.87	303.42	304.04	304.52	306.01	304.52	304.76	305.14	304.93	306.04	307.42	304.41	309.66	302.5	307.67	306.53	304.44	301.98	307.23	304.88	301.85	304.46	307.06	304.7	306.43	304.17	302.52	308.99	303.13	302.88	303.91	310.35	303.04	300.8	299.87	305.09	300.57	306.6	309.29	302.88	302.83	306.83	298.79	307.65	303.69	302.99	304.68	303.83	307.49	306.39
292.6	295.54	296.97	291.45	291.36	295.95	293.74	293.37	297.37	293.55	293.77	296	295.18	294.36	291.34	296.66	294	297.74	296.43	299.81	296.42	298.15	298.45	293.6	298.1	295.69	293.64	298.15	293.3	295	295.41	295	297.45	295.24	301.16	296	289.42	291.33	298.49	296.47	294.08	293.62	295.81	295.25	298.49	298.39	292.18	300.68	294.1	291.3
301.99	308.4	307.51	306.97	307.97	306.7	301	303.49	304.24	303.13	306.34	309.28	305.4	307.67	304.28	306.78	300.39	304.34	306.45	307.1	306.05	302.42	307	308.9	308.05	308.72	303.24	305.35	304.59	302.89	305.07	309.22	301.26	307.88	302.76	307.03	304.95	302.88	300.24	306.91	301.97	310.66	298.39	306.5	303.89	301.06	307.61	304.87	308.72	303.22
307.95	310.22	305.76	306.04	305.85	308.63	309.51	311.01	302.23	301.17	311.76	309.46	306.16	303.19	308.82	303.73	307.72	308.79	310.15	308.69	305.89	306.46	304.4	301.27	307.62	305.01	301.71	308	308.56	305.96	306.94	306.5	305.1	307.74	308.42	310.43	311.7	308.64	309.88	317.83	308.1	307.68	306.86	307.86	304.93	306.4	304.07	309.38	304.31	306.62
304.86	302.82	304.85	310.34	308.03	298.66	304.42	308.11	303.73	303.54	307.8	308.78	309.06	309.7	305.06	307.99	303.68	302.25	307.09	308.13	306.78	300.13	306.53	308.49	306.97	306.75	309.39	308.84	306.85	303.35	306.99	302.78	306.55	304.7	307.31	304.81	302.02	305.68	302.38	306.05	304.34	306.17	302.66	310.79	305.66	309.82	307.41	303.48	307.33	309.67
310.37	311.75	310.42	313.12	311.81	308.85	315.04	309.15	308.06	310.17	309.49	312.46	308.11	309.92	319.51	312.08	312.84	309.12	310.48	309.94	306.23	306.71	308.95	311.35	310.89	318.08	311.44	313.24	309.05	313.79	308.13	307.5	312	312.79	307.74	309.71	314.03	305.11	311.21	313.44	311.18	312.82	309.51	311.88	309.12	312.97	306.07	310.1	314.03	314.53
315.41	314.24	318.41	321.61	322.35	321.79	321.03	320.52	321.25	316.08	322.15	317.99	318.28	323.38	316.89	316.36	317.64	319.57	319.12	319.47	315.03	322.81	317.71	315.51	321.69	321	323.27	320.83	316.5	317.29	321.73	323.6	313.93	317.24	319.9	320.39	321.37	317.5	315.88	316.18	319.96	315.82	322.1	318.54	312.88	320.03	317.25	314.06	317.06	323.73
303.13	305.42	301.69	302.62	303.59	301.1	304.29	305.22	304.84	305.76	301.99	302.28	300.68	306.83	300.92	300.88	301.33	303.16	307.08	298.15	308.86	306.99	305.66	300.09	298.48	301.66	304.73	304.85	296.45	302.44	301.54	304.13	293.9	299.41	302.4	301.6	305.43	298.2	304.92	306.82	304.91	299.75	305.76	305.78	304.97	308.13	301.89	301.34	306.78	299.82
328.18	323.94	330.03	324.99	332.35	328.25	322.07	328.6	328.56	327.86	329.97	326.77	326.39	328.62	329.69	328.92	328.56	327.74	325.85	322.98	330.45	324.77	330.19	324.92	327.22	327.53	329.58	334.14	328.12	328.7	331.59	331.67	322.58	326.63	324.92	324.67	328.18	326.66	329.31	327.87	329.98	327.07	327.87	330.84	327.25	329.87	329.86	331.13	328.38	332.2
310.27	312.94	302.72	304.9	307.61	305.52	304.28	305.68	308.27	306.97	305.19	309.69	305.35	307.34	305.29	307.08	308.82	308.64	306.39	309.49	303.24	301.7	309.97	306.77	310.83	304.01	307.87	311.39	308.69	312.57	308.19	309.13	307.44	309.75	309.32	309.81	306.73	306.22	306.56	312.21	303.4	313.52	305.7	303.87	305.95	303.38	307.2	307.82	312.16	304.95
319.76	320.9	322.27	323	315.93	320.65	317.99	323.55	323.49	318.03	320.12	316.69	324.38	321.89	322.51	318.17	319.65	317.58	325.53	316.36	322.83	319.1	315.76	323.78	320.76	318.17	318.1	319.36	318.09	319.64	322.03	321.76	321.31	316.8	324.52	319.23	319.41	317.57	317.11	326.03	316.99	322.99	319.28	320.33	321.62	323.45	319.02	321.43	322.01	315.14
296.4	296.5	296.57	291.44	295.35	298.58	297.54	293.77	294.37	298.21	297.93	295.84	301.34	295.97	296.99	298.46	296	296.57	297.46	299.78	298.95	297.72	295.68	290.48	295.87	292.84	297.97	299.57	294.78	297.59	300.48	297.35	294.23	298.13	298.27	300.99	303.67	299.93	296.58	293.83	300.95	302.29	292.51	295.02	297.55	293.16	294.64	296.93	298.77	296
305.85	306.37	308.8	302.37	304.02	304.74	304.78	305.65	306.3	309.57	306.22	304.85	306.92	306.35	307.05	308.74	305.36	309.14	308.16	302.18	306.41	313.76	305.02	305.12	310.51	311.25	305.32	307.96	302.37	308.38	306.49	309.73	304.08	310.36	303.59	304.16	313.07	310.87	313.82	309.55	305.67	304.15	305.69	305.03	307.55	311.95	304.38	303.14	304.92	310.46
298.15	303.18	301.95	303.24	301.61	302.95	302.36	307.42	295.44	297.14	306.52	296.64	306.41	303.79	300.39	307.92	305.96	304.52	299.66	304.26	302.32	304.4	305.36	305.71	299.33	302.6	301.36	301.88	302.34	302.85	302.48	302.25	304.78	303.58	308.03	303.09	301.39	303.94	304.87	307.5	305.03	305.2	301.95	302.27	299.67	300.71	307.05	303.79	302.96	305.39
301.82	299.81	303.03	300.44	303.38	305.51	300.06	306.72	304.1	301.43	300.02	304.26	308.04	304.57	301.22	300.94	305.56	300.76	302.66	306.14	307.4	302.16	309.02	305.02	303.51	299.54	296.2	304.41	306.34	306.72	300.72	307.39	301.18	302.46	305.32	308.03	306	305.12	303.72	301.9	301.36	309.12	304.9	303.04	303.29	303.22	310.11	301.06	303.37	304.1
310.33	313.21	314.61	313.02	309.89	312.47	314.39	312.12	315.8	316.79	313.21	311.46	316.07	312.53	312.6	311.03	308.91	312.48	305.62	314.36	311.85	314.5	312.86	313.71	312.4	314.78	313.57	312.36	312.81	309.16	316.01	314.47	313.61	312.7	311.48	309.06	315.36	310.45	314.69	312.98	311.43	310.43	319.76	309.91	317.15	310.55	311.23	315.14	312.22	306.84
323.64	329.34	326.67	329.67	321.72	328.53	332.05	330.86	332.74	324.88	330.02	324.73	325.63	326.67	323.6	328.67	320.85	327.76	328.2	322.56	325.42	324.24	330.58	325.87	333.03	326.72	325.2	329.63	327.39	327.67	328.72	332.31	325.95	330.3	324.92	326.52	325.71	324.6	327.69	328.83	328.4	328.53	330.08	330.36	325.72	323	324.89	327.77	327.26	328.91
319.59	320.92	315.63	319.06	320.45	314.41	316.62	316.77	321.56	318.6	319.26	318.9	314.77	323.42	316.81	320.41	317.82	315.95	320.3	315.42	318.06	319.98	317.82	317.87	318.8	317.54	318.62	316.05	318.72	312.85	316.44	314.82	323.31	315.92	316.23	314.69	314.78	319.72	318.33	316.12	317.49	317	314.81	321	320.13	317.74	321.99	315.48	316.69	321.75
313.39	313.18	312.39	313.07	314.69	313.04	310.84	310.7	311.45	313.65	311.86	308.67	313.69	312.2	312.84	312.06	312.2	320.28	313.32	312.7	308.49	312.7	312.61	318.29	305.24	311.17	317.4	310.63	309.77	309.74	308.69	311.35	309.36	313.61	315.85	310.37	312	308.66	310.4	314.41	313.91	309.76	310.72	313.36	304.72	307.93	312.43	311.09	315.23	312.05
306.76	304.9	305.47	306.83	304.88	308.7	306.15	304.73	304	305.41	308.11	305.62	306.62	307.66	303.86	310.33	302.74	306	304.84	310.46	306.78	304.73	306.8	305.73	302.04	306.19	306.06	306.15	307.58	304.89	304.97	303.53	307.91	306.09	303.76	300.53	304.85	302.98	309.18	306.79	304.22	305.97	305.1	312.33	306.69	304.78	302.19	299.74	303.15	306.9
307.66	304.07	297.99	302.11	303.88	304.84	308.64	303.5	306.21	305.36	306.91	305.57	308.19	302.54	305.4	305.79	298.51	301.87	304.74	303.62	301.89	302.16	304.34	305.51	303.39	303.35	303.33	301.65	306.28	303.45	302.95	300.25	301.98	305.82	304.27	304.6	304.25	308.22	305.71	312.89	303.72	303.9	303.34	303.55	305.09	305.95	309.25	301.98	304.22	305.5
312.24	313.25	313.33	312.54	309.58	316.07	314.88	310.58	316.38	315.61	316.18	313.09	313.64	317.07	310.38	312.76	314.32	315.85	311.66	313.02	315.63	317.08	308.02	316.1	309.98	312.94	312.25	312.77	312.78	310.78	308.77	313.66	314.54	310.29	313.53	308.93	315.85	312.42	310.7	314.43	310.25	315.35	311.96	312.25	313.61	310.34	311.62	311.55	318.14	310.41
302.07	302.07	299.71	302.5	303.91	299.26	295.35	297.53	295.1	301.59	300.38	303.61	298.6	301.06	300.33	303.91	304.16	299.31	297.47	299.73	299.32	295.18	300.29	301.32	299.25	293.48	300.18	304.69	298.88	301.05	293.23	296.6	297.39	300.73	302.47	298.65	296.24	299.79	297.75	300.57	299.35	298.69	298.02	295.45	300.14	300.68	300.15	304.69	299.35	302.72
305.71	303.65	304.44	300.6	305.26	302.08	303.22	299.65	304.42	305.15	306.91	307.13	298.3	298.25	305.54	308.69	302.37	301.75	305.39	301.97	304.21	303.39	300.41	307.64	308.99	302.54	303.5	302.83	307.31	302.83	299.83	311.09	306.55	299.54	307.23	304.39	303.24	305.43	305.84	302.77	307.94	303.2	305.07	300.77	301.9	301.82	303.98	299.42	299.29	306.66
322.82	316.82	311.74	320.01	318.96	314.91	315.71	314.1	314.26	316.6	316.55	316.28	319.42	311.12	314.33	315.8	321.04	321.69	316.44	318.52	315.29	318.33	318.8	316.07	318.09	318.49	319.52	312.54	316.09	316.36	317.96	316.94	319.02	314.85	315.71	315	316.47	318.41	314.83	317.34	314.75	312.04	314.3	312.85	314.27	321.16	318.85	317.97	323.48	318.04
302.67	306.62	301.51	301.31	301.94	304.57	305.33	306.92	307.77	308.52	300.93	307.3	302.03	302.74	303.54	297.49	301.92	309.35	299.51	303.33	303.43	301.5	301.81	303.06	306.33	305.22	312.67	304.67	307.43	307.39	305.26	306.46	305.64	309.14	304.57	300.23	304.04	305.99	301.11	302.41	305.44	302.94	302.25	299.39	307.31	303.32	307.59	305.79	304.24	308.36
299.53	306.91	307.79	311.24	306.49	300.05	300.68	307.62	303.07	303.62	307.58	305.94	307.83	301.83	298.15	309.95	306.16	309.67	305.25	302.25	310.32	299.18	301.53	301.97	302.83	298.8	303.52	301.87	305.85	308.18	303.15	304.64	306.03	306.53	303.26	304.05	302.95	302.65	302.7	304	304.22	302.58	306.5	308.11	305.16	307.52	308.62	307.41	303.29	304.95
304.05	306.69	303.05	306.1	311.05	299.13	306.18	302.83	299.9	309.06	302.09	306.52	303.29	303.29	305.15	304.04	305.06	302.9	308.44	301.39	301.81	302.15	305.74	305.9	308.22	303.53	308.35	307.74	305.35	304.73	304.64	306.49	303.01	303.82	302.39	306.23	305.27	300.03	304.9	303.83	308.18	304.52	304.97	305.07	303.84	303.88	306.11	304.56	303.26	300.84
315.26	308.1	310.25	308.88	307.8	312.29	305.65	313.12	311.58	311.05	310.31	315.3	315.92	313.9	310.42	315.72	313.08	310.81	315.22	311.63	313.44	308.22	313.27	314	316.13	311.95	316.45	311.48	308.59	310.7	306.6	312.66	306.9	309.06	312.28	308.96	307.79	315	310.72	308.36	316.11	315.63	316.12	309.26	309.83	308.95	313.48	310.44	311.16	313.64
317.54	317.56	320.24	315.1	320.16	316.92	315.39	314.75	313.95	312.99	321.55	316.44	313.66	318.38	316.5	314.45	317.42	318.2	325.94	318.54	321.36	315	319.71	318.91	318.48	317.7	319.55	313.52	316.77	319.43	319.29	316.6	320.43	316.92	319.03	318.44	321.97	319.92	319.38	317.15	317.6	314.29	324.84	318.55	312.49	316.88	319.86	316.64	321.35	315.89
315.05	314.16	320.26	314.76	316.65	318.94	316.61	316.49	318.11	318.23	312.34	314.92	313.2	315.88	314.89	316.77	313.86	313.9	316.22	319.66	311.95	310.27	321.14	314.41	313.67	318.22	320.75	312.59	311.9	315.09	310.34	315.29	309.85	314.31	316.44	315.7	315.71	314.39	311.66	314.27	315.11	311.61	312.53	310.66	310.65	323.07	313.18	315.02	313.62	312.99
310.3	311.73	311.01	313.14	312.73	314.12	313.62	317.33	312.75	315.26	315.1	316.86	314.06	317.7	315.07	316.49	313.2	317.04	314.87	312.34	313.51	311.98	314.21	312.64	311.9	317.8	310.79	316.19	311.87	313.14	319.14	313.87	320.62	321.28	314.3	316.54	314.73	320.78	315.98	313.33	315.87	317.19	310.27	320.48	316.54	318.75	316.94	310.71	314.96	315.97
302.49	305.73	310.16	305.72	298.61	308.12	302.72	306.39	305.77	302.85	304.52	305.42	310.16	308.51	303.32	305.16	305.71	305.79	306.22	310.01	304.94	304.45	302.9	308.82	303.18	303.22	300.26	302.87	305.66	307.12	309.07	306.3	306.02	300.49	302.51	303	304.38	301.86	306.18	305.26	299.91	304.03	306.1	300.31	306.48	304.6	303.28	302.16	303.12	307.2
304.18	300.89	307.46	301.63	300.43	306.04	302.17	304.79	304.75	301.71	300.87	303.54	301.24	303.78	303.75	295.58	298.17	304.51	303.35	301.96	304.49	299.99	307.43	304.46	301.77	302.56	303.5	301.83	299.09	296.74	303.31	308.84	299.14	305.02	305.39	306.77	305.36	304.05	302.15	305.11	304.36	301.13	304.22	302.86	304.7	300.47	307.17	303.44	306.15	304.22
313.93	313.87	316.83	316.33	307.69	313.45	307.86	314.37	318.36	314.72	315.25	312.69	312.33	308.86	312.83	313	314.84	317.61	314.54	306.09	315.72	313.25	312.2	313.91	315	314.98	312.66	312.74	309.93	314.63	316.56	312.25	310.04	313.41	316.99	313.26	313.01	313.69	312.41	314.42	311.36	314.48	313.89	313.83	312.77	311.06	316.67	315.41	322.39	316.16
313.23	317.29	314.24	317.28	321.61	311.78	321.63	320.26	319.66	316.28	315.18	316.66	314.83	319.08	316.17	318.9	320.7	316.14	315.35	321.88	316.16	315.48	316.34	318.96	318.57	317.47	316.69	315.91	316.93	318.24	317.95	316.33	315.47	311.62	320.64	316.71	321.15	313.7	319.67	317.74	320.27	312.91	315.18	316.27	317.84	316.3	317.78	317.84	312.69	319.14
296.94	307.18	302.77	302.2	302.84	302.92	302.81	306.73	306.21	298.59	302.07	307.43	304.32	302.29	300.14	301.72	300.5	303.45	304.09	308.9	301.01	303.16	305.37	301.36	301.04	306.15	302.83	296.75	303.23	300.14	300.95	302.44	305.73	303.89	302.11	304.21	304.55	304.13	301.75	301.58	303.14	301.67	307.06	303.93	301.48	303.38	302.47	301.45	306.68	304.87
309.57	314.7	314.6	310.89	307.96	310.31	319.35	310.77	320.56	316.18	313.5	314.35	314.59	313.69	314.18	310.92	317.11	313.97	311.9	311.34	314.14	311.81	306.92	315.12	314.37	318.95	313.56	316.77	316.67	316.67	311.98	307.22	313.13	315.67	314.79	316.61	313.49	313.26	311.91	311.63	318.16	311.25	311.46	313.02	311.35	314.07	313.86	313.28	312.05	307.54
302.87	307.49	306.26	307.68	306.35	310.54	307.67	305.52	302.74	309.33	306.67	305.33	304.71	307.59	311.14	302.31	308.06	304.2	299.98	303.57	302.66	306.86	306.83	303.43	308.08	301.86	306.9	304.52	297.36	311.69	307	306.24	302.9	306.09	302.56	303.29	301.02	307.17	301.52	310.01	304.22	302.43	304.75	303.38	300.81	309.43	303.85	307.93	307.17	309.11
307.41	305.59	304.09	305.39	311.51	309.11	306.68	308.34	307.92	306.11	308.43	308.72	309.67	308.88	311.09	307.73	311.54	314.51	314	310.15	307.5	309.22	311.54	307.81	309.82	306.22	309.76	313.02	306.63	309.52	311.54	311.53	305.48	310.24	306.62	310.71	305.35	305.97	308.53	309.24	313.94	309.9	315.96	308.51	309.75	309.35	304.98	306.62	306	303.62
314.3	317.77	315.48	318.53	318.87	313.27	315.26	315.62	315.29	316.79	318.52	318.03	316.3	313.85	319.48	314.64	312.7	315.7	315.61	316.67	319.03	320.49	315.78	317.58	320.35	317.58	316.14	318.13	318.07	317.23	315.9	320.51	314.83	317.04	320.75	316.98	316.66	317.95	316.55	316.81	310.05	317.67	319.33	322.28	317.39	314.79	314.95	316.79	322.56	319.9
314.88	314.14	313.28	318.38	312.67	319.23	318.04	307.55	307.94	310.53	311.19	317.37	317.38	312	316.19	311.05	312.47	317.37	312.55	316.37	311.15	312.78	317.54	312.51	312.25	315.35	317.13	313.56	311.96	315.34	314.14	317.85	313.2	309.85	311.59	318.08	314.09	313.76	307.55	312.02	318.09	317.44	312.31	313.36	314.74	315.63	311.58	313.98	309.73	314.56
303.41	302.87	302.41	297.69	308.13	301.25	299.7	302.1	298.65	304.35	302.51	301.18	303.37	302.38	303.91	304.37	303.51	301.5	305.93	305.25	299.61	303.49	304.09	306.36	305.24	303.23	305.95	300.82	297.19	300.75	300.39	300.1	305.07	294.53	303.88	299.08	304.75	299.21	297.5	308.79	302.26	307.52	306.19	303.79	306.99	302.38	306.87	305.64	297.71	302.57
311.61	317.87	306.51	314.44	311.34	315.08	310.6	310.83	311.42	314.18	308.29	316.71	314.99	317.01	313.8	309.84	319.73	311.82	314.14	313.01	315.47	313.76	311.78	311.49	311.85	316.04	316.74	313.05	315.67	309.91	309.77	312.18	313.44	313.57	312.92	316.29	311.49	317.94	318.67	317.57	312.68	308.6	311.31	315.73	312.64	307.43	316.96	316.52	311.06	312.1
330.02	327.32	321.27	336.31	327.53	324.77	326.05	330.27	331.11	330.02	329.92	325.78	328.47	332.9	329.31	330.79	326.13	329.43	325.74	331.4	328.64	328.92	328.73	329.34	328.96	327.12	328.47	322.84	331.46	325.61	326.82	325.28	327.81	327.2	327.11	326.65	324.16	323.66	324.11	330.29	329.85	327.71	331.04	328.67	331.66	331.23	325.52	324.6	329.5	329.87
307.98	308.02	304.56	304.7	303.03	305.38	305.15	305.09	306.29	310.06	305.59	302.27	310.61	307.16	302.75	304.18	307.14	305.21	305.53	305.7	298.65	305.2	306.63	307.18	308.6	302.24	309.64	296.08	308.71	305.79	301.93	304.06	301.89	303.88	303.06	303.87	303.82	300.95	307.67	309.51	305.62	307.53	303.91	307.47	308.1	303.62	308.86	301.01	301.96	302.82
306.08	294.04	299.62	298.78	302.12	298.65	300.11	297.13	297.96	294.67	298.3	303.85	295.41	305.61	299.31	298.97	298.47	299.14	306.47	304.97	299.69	299.86	297.76	300.5	301.46	297.44	298.01	297.3	296.93	297.03	299.1	299.21	305.18	298.29	300.89	295.98	304.17	297.24	298.81	302.86	300.67	298.36	300.36	294.26	301.55	298.56	297.04	303.49	299.59	297.6
298.06	298.92	293.72	294.03	297.91	294.05	294.62	292.25	293.44	296.5	299.18	297.03	295.74	292.09	294.77	297.2	294.09	291.44	293.57	289.8	290.33	293.7	292.57	296.26	294.04	295.06	295.85	297.46	291.27	288.26	292.51	289.71	297.11	298.61	294.4	293.97	294.39	291.24	290.8	293.33	293.23	297.33	293.27	293.22	292.76	298.84	298.05	294	298.27	295.27
309.11	309.01	305.3	309.03	307.75	302.66	307.45	305.3	311.98	309.11	307.97	306.58	305.06	314.26	302.59	305.76	311.84	310.47	304.13	308.03	312.58	310.9	313.5	308.67	311.96	305.86	309.53	307.47	313.6	308.94	310.74	306.94	307.47	310.14	311.42	310.09	307.37	312.9	310.81	309.04	308.12	312.72	310.95	309.69	310.42	308.61	311.98	310.45	312.92	310.63
300.3	302.85	301.66	306.62	300.55	305.7	301.35	300.85	306.92	306.49	307.71	304.11	297.58	301.56	300.39	299.65	301.96	301.71	302.44	300.21	301.15	308.28	303.37	306.6	303.87	305.92	304.81	303.05	306.47	301.82	307.2	305.46	305.1	310.81	299.67	305.41	298.31	306.48	298.89	306.63	306.98	300.83	304.61	301.03	298.84	300.98	304.66	301.61	302.56	302.39
303.9	303.99	303.09	306.36	304.26	301.58	304.71	305.44	302.86	301.94	306.4	302.84	306.7	303.29	303.77	300.07	302.12	305.58	303.65	310.34	301.11	302.33	300.56	305.44	307.56	304.3	302.12	305.69	303.22	301.65	302.89	298.2	304.87	302.54	302.5	301.87	305.49	301.83	299.53	302.81	300.6	302.94	306.15	303.71	302.96	301.12	308.26	305.71	304.32	300.74
302.58	302.7	304.15	301.25	306.02	301.57	303.56	302.68	306.39	303.18	304.51	297.95	302.42	301.05	300.99	306.19	301.94	303.61	300.49	306.24	307.96	305.16	306.44	298.58	306.77	303.19	303.7	303.4	306.68	309.18	302.65	302.86	300.51	300.9	303.83	302.85	305.14	302.82	304.82	303.81	301.13	310.14	301.72	303.25	308.76	304.61	300.55	308.7	302.12	308.64
300.66	295.88	299.27	302.79	303.46	302.17	301.88	298.88	299.2	303.82	301.41	296.48	300.9	302.48	301.17	299.46	300.84	301.21	300.52	300.59	298.17	302.46	304.4	299.6	305.17	297.79	298.24	297.92	301.63	296.88	304.45	298.88	298.2	301.79	301.35	301.1	299.44	294.74	298.8	300.2	301.16	300.88	301.54	298.67	301.79	299.04	298.89	295.28	301.68	296.29
301.6	306.6	301.12	300.51	304.91	300.34	301.73	301.33	300.58	299.23	302.53	303.11	308.26	303.02	303.75	299.77	303.05	301.82	298.01	302.74	304.67	302	305.39	300.59	300.11	302.93	302.92	302.3	303.61	304.08	308.88	303.99	304.35	296.77	298.23	308.82	299.99	299.35	305.51	300.77	302.6	304.45	304.52	305.16	305.53	301.86	307.3	304.02	302.73	300.15
312.79	317.67	314.18	318.62	320.53	318.21	315.43	314.3	315.16	318.61	312.57	319.59	317.16	315.03	312.23	313.21	316.81	319.31	306.37	315.63	311.53	317.41	313.16	317.29	308.95	313.96	314.95	313.87	317.41	317.34	314.27	314.67	317.35	310.88	317.68	313.92	318.78	313.07	315.72	311.41	311.06	313.02	315.49	313.31	316.55	316.32	315.84	318.6	314.02	313.87
310.77	310.49	312.8	312.32	305.48	305.48	309.9	309.24	315.69	307.25	312.2	312.93	311.77	312.73	313.93	313.13	307.77	312.85	312.26	307.89	314.5	312.38	309.11	307.03	309.7	310.7	307.84	316.23	314.04	311.88	308.72	311.35	307.53	311.47	307.37	305.37	312.78	309.67	312.93	311.16	313.3	314.77	312.14	314.39	315.47	313.83	309.53	312.47	317	312.73
295.28	294.55	299.51	297.94	294.27	302.12	298.13	298.17	294.5	297.61	294.37	300.56	297.16	296.9	298.87	297.99	300.46	291.55	296.67	296.77	288.2	293.14	295.62	295.26	295.75	298.2	299.12	294.64	296.43	291.28	298.12	300.88	296.44	296.67	296.55	296.65	293.31	298.62	294.12	295	302.09	296.45	294.54	303.07	293.9	297.44	298.72	296.56	293.31	293.82
313.01	313.32	313.59	313.6	319.36	314.15	317.52	313.28	310.67	314.41	315.3	313.66	314.18	314.88	308.98	319.27	317.42	316.06	310	312.58	312.69	309.97	314.95	313.52	312.59	314.23	313.03	312.06	312.12	314.08	313.83	314.98	308.48	312.38	317.37	314.15	308.96	310.51	315.82	316.82	314.05	312.23	313.81	308.66	314.66	316.17	314.27	312.5	313.24	319.16
320.15	322.51	321.08	319.64	320.2	318.73	314.02	313.49	316.93	313.18	319.26	318.36	319.15	315.21	320.05	318.1	316.09	315.17	317.01	322.71	320.74	317.92	322.13	319.66	325.35	317.48	324.38	315.47	316.74	319.18	318.34	319.06	317.5	320.46	315.39	318.97	324.97	318.51	315.01	321.46	314.46	315.92	312.68	320	320.04	320.14	316.84	316.9	320.04	318.69
316.42	312.58	317.18	314.16	315.12	313.31	319.22	315.86	307.38	313.38	318.32	314.51	314	310.08	308.47	312.73	313.81	314.05	313.44	312.7	312.47	311.94	313.16	311.97	315.36	311.26	316.43	313.57	315.49	317.21	313.39	313.93	313.59	312.62	310.17	318.4	316.83	311.55	314.69	317.63	309.65	315.73	313.65	313.63	319.59	312.1	306.73	310.53	314.75	310.88
309.56	311.46	307	310.79	307.8	310.86	307.26	305.88	303.98	312.62	306.86	306.95	306.53	313.04	309.57	310.45	312.93	310.8	310.88	306.41	302.33	309.07	310.66	311.24	310.72	313.8	309.56	303.83	313.33	310.67	316.56	310.1	302.91	310.21	313.42	310.66	302.52	313.51	311.16	310.43	315	312.46	310.53	308.08	306.62	310.82	309.71	306.43	305.74	308.73
318.81	313.28	318.5	318.23	318.11	318.93	316.11	318.9	320.14	316.6	317.17	318.39	320.68	314.7	314.15	317.96	322.43	312.95	316.68	319.71	319.21	315.8	324.85	324.03	322.2	318.76	318.05	322.94	314.28	320.91	316.6	314.78	318.5	311.69	314.53	318.56	317.41	320.76	321.75	313.46	320.05	317.01	316.33	317.99	316.89	318.07	313.98	315.12	315.7	316.4
312.22	319.56	315.56	314.34	313.28	311.82	318.03	308.47	310.86	317.14	309.52	313.49	315.73	310.66	316.74	306.4	312.73	311.25	312.43	308.57	310.14	314.53	311.9	310.07	312.37	317.6	312.72	313.78	313.07	309.31	318.11	314.67	308.66	311.48	315.41	310.22	311.91	316.04	316.75	310.02	313.73	314.41	310.04	315.05	313.25	310.07	313.51	314.52	310.57	317.8
308.33	306.96	304.65	304.32	298.3	300.33	304.44	299.9	304.31	306.43	302.05	308.31	300.76	302.62	301.71	306.81	305.3	301.36	307.86	302.81	307.09	305.04	304.95	304.85	305.6	304.19	304.95	302.15	308.03	306.5	306.78	302.79	304.58	307.68	307.39	307.5	305.6	304.26	307.75	306.14	302.46	302.94	303.74	296.66	303.05	302.3	303.48	300.94	306.58	300.48
308.89	302.62	310.91	305.28	306.45	302.66	301.19	308.26	303.78	306.25	304.16	297.26	308.73	304.19	305.45	302.81	307.84	307.84	303.3	308.82	306.1	302.96	300.74	310.78	304.51	302.18	301.3	305.22	303.87	306.01	301.33	308.67	308.22	306.55	302.92	305.33	306.89	308.04	300.44	301.53	308.39	304.81	305.52	303.18	303.05	304.14	304.65	305.62	300.67	308.34
305.05	300.54	302.85	307.02	303.44	304.98	300.81	305.89	302.14	303.65	304.32	302.08	305.82	304.61	305.99	302.48	305.37	299.61	302.21	303.18	302.45	300.66	305.86	302.05	301.86	304.05	308.3	306.37	302.51	301.43	304.47	308.82	307.35	305.98	302.92	301.08	306.26	308.09	305.31	309.68	304.62	308.42	308.55	307.04	306.97	301.92	303.95	309.7	300.93	305.23
317.95	317.09	319.99	315.42	317.61	320.46	317.97	315.72	318.71	319.7	316	316.12	319.72	313.8	315.14	316.05	319.37	319.72	313.68	319	320.46	315.9	311.46	317.79	314	313.67	323.37	315.62	312.79	317.29	320.22	321.93	318.94	319.24	314.59	319.28	319.35	320.97	311.22	314.15	317.66	319.42	319.64	315.86	319.52	320.45	320.53	321.17	315.52	318.56
293.79	295.52	301.65	296.23	293.43	296.88	295.28	294.57	296.14	294.24	293.7	294.3	294.77	294.01	293.67	293.84	292.37	299.34	295.83	296.79	295.15	297.03	296.61	295.85	295.95	290.66	298.68	293.32	294.42	292.56	293.3	297.45	293.88	293.02	294.35	291.66	294.57	293.58	298.72	297.5	295.43	294.85	299.48	298.14	295.92	293.47	293.3	297.04	293.59	293.54
331.71	323.75	326.09	334.04	328.23	325.38	327.69	326.58	329.8	325.08	326.1	325.72	327.78	321.79	323.29	322.81	326.18	323.07	322.82	326.9	327.31	331.52	322.75	326.79	325.87	327.19	327.2	326.8	327.82	326.28	329.57	326.69	325.77	325.03	326.37	325.39	328.31	326.84	330.28	329.6	327.55	320.22	328.82	324.55	322.47	320.87	324.64	324.61	325.66	329.96
315.26	318.17	316.71	312.76	315.77	312.16	319.37	320.52	316.1	316.38	317.15	310.6	322.94	318.89	315.04	315.35	316.15	316.12	317.21	319.58	315	312.27	314.63	316.24	314.55	317.3	316.08	317.13	322.18	316.51	316	316.8	317.73	317.53	317.94	315.12	311.46	319.42	317.26	313.7	314.09	312.71	316.45	317.5	313.45	317.22	319.98	316.94	314.18	310.31
308.31	310.31	305.21	310.72	310.69	307.2	309.82	308.99	306.96	313.22	308.9	312.67	313.67	310.23	311.08	313.67	308.5	305.82	313.57	312.37	308.19	308.53	314.71	311.64	317.59	316.14	308.74	307.27	313.27	308.93	313.29	313.55	310.75	308.91	310.04	311.21	307.83	307.96	312.51	308.13	308.5	306.15	310.54	307.74	313.61	314.37	309.05	312.75	309.17	308.3
315.13	314.71	318.55	314.48	311.54	310.62	307.51	311.7	314.41	313.98	311.15	313.72	311.28	311.96	313.79	318.17	310.57	311.13	313.29	306.8	312.91	312.59	314.87	312.42	316.13	311.42	310.78	312.8	316.47	318.77	309.88	316.01	312.71	316.55	312.84	311.48	310.26	310.53	308.66	313.63	314.62	312.44	314.25	316.23	310.13	311.44	312.05	310.47	311.38	308.24
299.88	302.47	297.81	301.8	300.04	297.73	295.25	295.64	300.62	300.27	301.69	296.78	298.74	294.06	299.22	296.76	301.68	306.94	298.06	301.29	294.75	297.18	295.84	298.18	298.89	303.47	300.72	300.42	301.41	300.99	297.27	303.49	302.89	298.25	305.8	300.25	306.67	300.09	302.99	304.44	298.15	299.37	303.46	300.48	302.02	301.61	296.77	298.16	297.12	299.82
291.99	293.72	299.8	294.17	294.16	296.88	291.2	289.5	297.64	291.57	291.15	297.18	296.34	294.79	295.74	296.45	292.32	298.84	301.32	301.33	293.89	291.2	291.65	292.51	298.16	296.09	296.37	295.91	293.32	293.31	295.01	295.58	297.1	295.32	294.46	294.22	295.36	293.9	291.34	296.57	294.65	291.59	293.27	292.01	286.53	297.37	293.39	296.18	296.95	299.83
297.93	299.72	299.13	302.23	299.9	302.72	297.23	297.82	296.38	304.19	302.48	303.22	301.4	297.89	294.44	299.34	301.05	295.22	299.83	300.12	299.89	299.14	301.75	301.55	303.17	303.79	305.69	304.69	301.96	298.63	297.72	298.8	299.62	301.16	301.2	301.15	299.78	296.18	295.37	297.75	301.62	302.46	299.39	301.17	297.03	297.58	303.84	299.37	301.47	304.26
321.34	321.59	314.83	317.91	319.87	317.71	317.31	320.64	318.29	317.98	319.63	321.85	322.12	321.63	319.97	320.7	316.9	321.04	322.33	316.15	318.88	319.04	313.59	319.38	314.67	312.8	312.51	320.46	318.16	324.13	319.58	318.93	317.53	316.21	318.45	319.32	323.65	314.17	319	314.6	317.1	315.62	314.89	318.19	317.46	314.71	317.41	318.24	315.6	319.45
307.93	301.54	305.41	302.22	298.99	301.46	299.05	302.53	302.1	309.41	301.37	298.59	304.44	305.78	305.87	307.05	308.01	300.71	306.76	306.04	305.69	307.62	304.09	304.99	303.79	303.37	296.13	301.08	300.23	304.82	301.77	304.62	296.85	303.3	310.1	303.27	301.73	304.08	301.19	303.7	307.25	301.04	306.26	304.68	303.51	304.64	303.52	307.01	305.22	299.25
303.11	306.07	307.56	304.59	303.2	303.28	306.38	309.15	306.38	305.75	304.35	304.41	306.33	305.18	302.75	304.19	306.03	306.05	300.78	304.08	302.6	305.58	304.92	305.57	308.86	302.02	304.23	305.31	306.55	305.66	302.83	307.03	307.63	304.03	305.25	306.76	305.23	300.38	303.76	303.31	308.36	304.95	307.18	308.2	303.84	302.27	303.53	304.76	306.59	303.37
312.7	305.03	308.52	313.72	310.05	312.26	313.41	308.91	311.69	309.73	314.17	308.89	311.7	306.75	311.53	315.06	311.81	312.21	309.34	308.68	310.24	309.02	313.18	311.15	311.98	308.15	313.86	310.67	309.68	309.53	311.2	307.06	309.2	307.74	305.95	314.92	311.87	309.1	313.51	311.24	307.68	318.29	308.47	313.91	313.56	309.36	309.03	306.34	312.46	308.65
302.49	300.72	306.47	310.47	304.84	308.04	311.51	305.34	309.58	307.49	302.43	307.23	308.34	305.56	305.65	306.46	306.78	304.78	304.74	301.33	305.3	309.14	301.11	301.56	303.26	306.86	300.45	303.21	307.68	307.36	308.29	308.62	306.95	302.19	305.55	298.59	301.63	310.88	304.88	305.97	300.12	305.03	308.72	308.13	301.45	302.13	300.48	306.93	303.3	301.62
308.36	301.87	307.04	309.63	300.63	300.41	306.32	306.1	305.75	301.23	308.09	310.25	303.11	306.74	303.23	305.35	307.04	305.79	307.88	309.33	302.92	305.53	310.85	308	305.37	308.5	307.7	304.69	310.85	304.18	306.99	307.04	306.09	310.52	308.5	307.35	306.25	302	307.82	310.72	306.73	306.53	300.57	306.72	307.78	308.93	305.63	303.76	305.82	307.39
300.73	308.86	307.79	307.38	305.98	299.74	301.59	303.26	302.97	308.47	305.34	298.44	300.24	298.69	302.47	308.37	308.1	304.9	305.7	298.49	304.12	304.93	301.56	302.84	305.87	300	301.43	304.51	305.58	303.59	302.41	303.85	302.89	302.69	301.22	302.2	306.32	302.91	296.95	306.41	297.6	302.61	306.49	306.52	303.62	302.76	301.86	301.1	305.3	299.45
324.97	325.28	324.7	322.62	325.6	324.52	318.26	329.05	322.18	323.24	319.5	322.17	328.71	323.86	323.21	324.58	322.07	326.74	325.8	327.63	323.85	322.81	324.7	321.54	323.92	325.23	332.44	330.92	323.15	321.9	330.6	327.73	325.24	328.46	321.19	323.61	322.65	325.9	325.95	326.21	325.26	322.65	324.42	324.86	323	326.5	320.49	325.23	324.42	324.04
302.65	301.51	299.81	297.66	298.42	300.1	301.21	303.45	301.57	297.54	301.05	303.64	300.85	302.17	301.51	298.31	302.53	301.84	302.22	304.56	302.72	309.69	296.74	297.87	299.81	303.99	302.68	298.42	298.24	298.05	299.08	297.6	299.33	299.12	299.71	299.51	301.37	298.62	300.49	301.24	300.75	304.2	298.85	301.75	297.21	301.17	303.72	303.8	302.25	300.05
314.13	310.22	316.44	320.79	315.83	314.86	312.59	317.76	312.05	319.32	319.45	315.17	320.93	315.72	322.1	314.33	324.73	320.28	318.6	311.28	317.4	318.08	319.97	315.89	312.9	315.21	318.11	313.85	318.91	318.71	322.33	317.11	314.34	316.43	318.29	314.23	317.21	320.66	314.91	315.79	320.67	318.36	318.61	314.23	317.85	319.61	313.81	318.06	320.54	314.45
294.25	289.85	292.02	298.87	297.3	293.86	294.73	296.56	292.24	298.02	292.73	295.41	290.12	293.01	294.86	296.19	294.95	294.59	298.25	294.99	289.63	298.01	299.19	297.79	295.07	296.17	300.62	291.74	293.41	291.19	293.92	297.73	296.96	291.52	294.59	295.13	294.24	292.98	290.15	297.91	298.24	292.31	293.84	296.11	299.27	292.27	296.16	295.41	291.13	293.04
296.52	307.3	302.91	305.08	300.52	305.59	302.95	301.18	301.59	303.58	306.48	298.23	308.04	307.06	304.54	302.66	298.3	301.19	299.48	304.43	304.87	305.68	301.18	302.58	308.9	307.28	299.19	302.82	300	302.83	304.98	300.16	307.72	309.03	305.72	304.18	307.26	303.88	304.22	303.14	300.98	301.67	298.97	303.19	303.12	306.45	303.31	304.43	304.17	308.43
322.79	327.16	325.55	326.46	323.22	325.44	325.32	325.3	330.77	326.86	321.9	325.52	324.5	321.1	325.55	323.77	327.85	323.49	327.5	330.18	321.45	326.06	326.27	324.13	323.82	329.81	328.78	327.66	320.95	324.55	320.93	322.41	325.68	322.61	325.37	321.68	327.04	324.02	323.96	327.63	328.45	323.9	326.6	321.98	325.74	320.65	324.11	324.84	319.69	323.05
309.91	315.79	313.24	315.35	313.42	311.07	313.56	313.36	315.63	314.03	310.64	313.34	314.49	308.84	312.08	309.03	316.56	312.27	304.15	312.51	314.92	314.25	313.93	312.7	315.11	313.04	312.68	312.54	307.19	320.09	316.92	312.74	313.1	312.22	314.61	316.54	314.61	316.28	314.49	316.56	312.26	314.18	314.4	310.59	313.72	316.4	313.81	313.47	319.03	313.18
318.11	310.44	318.16	310.44	316.9	318.14	310.13	313.61	315.64	318.89	318.46	316.41	315.7	314.57	306.42	314.51	314.58	316.29	316.74	311.57	308.7	316.84	313.8	313.75	318.23	312.69	318.76	319.06	320.26	316.24	315.49	318.92	314.98	316.65	323.55	316.91	314.24	317.69	312.65	319.14	312.68	318.22	317.02	310.82	314.05	319.34	313.48	319.14	317.83	311.47
308.64	307.35	301.92	303.24	308.66	307.88	303.75	309.53	298.59	308.47	302.6	307.74	307.74	307.9	303.53	306.81	305.8	298.54	303.39	305.68	307.33	308.64	306.84	305.86	300.83	304.6	312.54	301.28	309.77	305.08	308.1	306.23	309.77	304.23	304.7	306.01	309.15	305.59	304	307.07	313.55	304.15	306.35	305.81	305.5	308.42	309.16	306.44	305.44	306.9
325.71	325.78	327.51	326.86	331.76	336.07	325.9	325.61	322.91	328.51	321.99	329.56	328.94	328.93	325.34	326.36	323.24	323.03	327.88	326.12	324.45	325.78	329.24	325.69	325.92	325.59	328.1	326.09	327.03	328.5	327.99	325.02	329.23	321.58	328.83	328	327.1	329.6	323.17	333.03	332.38	332.39	325.42	328.35	326.12	327.85	331.69	327.94	323.1	329.36
308.53	304.11	309.41	304.74	307	303.59	307.84	311.86	304.25	307.53	305.52	304.68	308.34	304.89	306.35	312.44	306.9	310.1	307.66	310.89	306.19	304.77	305.66	308.62	303.01	308.11	308.82	307.43	307.09	304.49	307.44	308.02	314.1	309.03	305.18	308.61	310.06	307.74	305.03	304.54	304.55	307.79	305.84	306.37	304.8	306.75	304.01	307.29	304.56	307.3
310.41	312.68	307.91	310.5	307.54	309.36	306.98	309.94	308.59	310.95	307.31	309.37	307.94	309.16	308.04	309.23	308.82	303.53	311.77	305.5	306.61	310.19	306.65	312.64	311.74	305.25	306.26	313.78	310.87	305.25	308.57	311.22	307.08	308.4	306.43	308.26	313.67	310.67	305.03	306.66	304.85	307.65	307.42	310.75	309.73	311.74	312.39	307.49	303.83	309.66
299.09	299.71	304.67	297.57	304.54	306.2	304.68	303.11	306.32	302.68	299.07	306.13	302.59	298.97	299.86	299.89	303.16	299.8	304.57	305.75	299.03	302.67	299.28	303.73	302.04	302.63	299.51	302	313.05	304.78	306.26	303.93	299.59	301.21	302.73	302.03	300.88	303.25	300.59	303.51	298.11	301.95	302.27	306.94	299.06	302.07	302.09	301.59	303.36	303.53
307.13	312.79	308.89	306.45	313.91	305.67	310.1	308.54	308.91	313.8	308.44	315.7	310.46	307.83	311.04	308.81	313.95	312.24	315.71	314.44	310.51	310.5	313.88	309.5	308.94	305.11	316.33	311.9	310.9	307.77	310.92	310.94	315.5	312.92	308.18	310.94	306.98	313.61	308.05	311.86	316.26	307.58	306.92	313.93	313.39	314.28	308.09	315.18	311.67	308.19
312.42	315.71	315.01	311.42	321.11	312.32	318.41	313.72	315.81	314.46	314.72	309.59	319.38	318.03	318.31	313.44	316.85	313.52	319.01	317.41	314.45	315.69	317.53	313.68	323.12	316.21	322.29	315.09	316.11	317.76	313.78	316.23	313.87	312.21	318.5	314.12	310.97	318.99	312.05	310.04	315.56	318.41	319.4	320.72	316.51	312.58	315.84	316.57	316.27	316.54
312.13	319.18	314.45	319.17	317.49	315.37	318.77	312.1	314.09	317.26	312.89	317.93	320.43	312.89	318.04	319.89	316.76	317.02	321.43	320.92	317.86	318.39	311.92	317.53	318.09	316.75	314.6	318.41	318.57	317.45	316.92	313.99	315.71	321.22	317.32	316.68	316.09	317.91	321.16	316	315.05	318.03	316.63	316.15	314.35	318.23	316.12	316.21	313.76	317.95
311.16	307.99	314.91	314	308.27	314.21	317.31	311.08	314.9	311.52	313.5	311.35	313.53	310.95	311.96	309.31	313.01	316.45	305.6	313.84	319.74	314.74	313.09	307.6	312.53	311.54	309.33	312.07	313.02	307.11	310.74	312.76	315.47	307.03	313.68	313.61	312.21	309.84	310.92	308.67	310.59	316.28	315.59	315.65	310.35	308.58	308.04	308.23	308.46	312.54
305.78	304.99	307.05	305.55	302.5	305.2	305.33	302.34	297.96	309.93	303.78	307.28	305.04	306.55	304.91	306.94	305.21	307.56	298.8	303.01	304.21	298.34	304.02	303	305.6	303.66	301.43	305.18	306.42	305.56	306.76	305.69	301.38	308.12	305.62	303.32	302.67	304.62	302.9	301.4	301.5	301	302.66	307.19	308.59	304.63	306.88	308.33	306.89	308.61
303.92	303.67	303.1	300.41	304.79	304.47	299.77	300.26	305.86	305.24	302.25	306.47	306.79	304.46	305.1	307.5	304.9	302.36	300.72	305.82	302.24	302.46	302.65	303.59	303.08	306.76	298.78	303.38	303.51	302.71	305.55	305.6	305.36	301.2	296.92	303.69	298.73	305.73	299.93	300.61	301.23	303.05	302.28	303.24	303.3	302.17	307.52	307.54	303.3	304.53
307.35	302.82	298.86	308.75	305.47	304.17	303.02	305.43	306.21	297.09	301.16	308.33	300.27	302.15	300.91	304.26	303.25	303.69	296.42	302.12	300.11	307.78	302.65	303.85	301.69	305.18	303.25	303.93	304.25	304.59	305.34	301.09	301.26	305.12	301.71	306.06	302.59	305.32	302.5	301.21	302.39	305.88	303.21	301.5	306.18	306.47	306.47	305.44	303.74	299.98
296.6	300	304.77	306.39	298.54	300.8	295.24	302.01	304.03	296.63	300.21	303.4	300.62	297.71	307.11	304.98	296.87	304.25	303.36	307.16	299.21	300.66	305.14	305.86	304.19	299.92	306.38	302.31	301.36	304.77	304.94	300.36	304.44	301.4	308.44	301.65	299.23	296.37	300.63	299.64	301.64	295.63	304.52	300.26	301.23	299.52	304.16	300.28	301.13	306.89
293.93	289.6	291.88	297.88	295.47	294.99	290.76	296.33	296.77	299.39	297.08	291.53	297.23	294.23	295.01	300.23	296.89	295.98	296.49	295.37	298.83	300.29	294.68	295.13	296.11	292.47	291.56	300.53	295.58	302.5	294.08	297.91	292.43	298.02	294.94	292.28	296.85	294.75	293.54	294.45	295.25	296.36	291.53	292.01	294.92	296.49	301.22	294.54	296	294.23
309.75	301.2	305.4	301.28	302.75	305.84	309.36	303.06	300.85	302.33	303.27	302.57	305.88	306.06	302.99	302.36	302.37	297.2	302.43	307.6	303.24	306	306.06	311.38	308.73	305.5	304.64	304.55	299.05	304.57	305.9	307.55	304.49	307.55	303.5	305.16	304.55	305.78	303.51	299.67	304.34	301.93	299.78	302.96	303.32	303.4	303.34	308.72	296.07	302.27
328.86	327.55	326	332.24	327.95	330.13	329.27	328.35	329.42	333.03	332.02	332.25	329.51	327.83	327.56	325.91	325.85	329.1	331.52	329.71	326.99	329.68	329.27	332.84	328.21	327.29	329.04	324.94	327.49	326.54	324.73	326.81	330.43	329.54	330.75	328.76	334.06	325.07	334.58	326.04	325.64	334.08	322.69	328.44	324.88	324.98	328.31	328.99	327.27	326.64
309.43	304.97	306.96	305.06	304.49	311.92	308.55	307.82	299.6	302.51	310.95	305.69	307.81	300.98	305.35	304.77	309.47	304.65	306.91	306.97	310.12	310.72	303.18	306.54	302.86	307.73	306.29	308.86	306.4	301.74	305.31	302.18	307.3	305.33	306.64	304.26	305.12	308.05	310.96	309.65	304.51	304.22	305.3	306.67	311.68	306.5	306.27	303.78	304.65	304.58
298.4	297.28	299.25	299.75	300.28	295.98	305.64	303.34	304.91	295.35	304.56	299.04	299.93	303.63	306.87	302.25	305.29	304.82	301.96	301.63	300.16	300.22	302.13	305.19	301	300.68	303.58	303.39	301.85	298.51	296.23	299.29	299.15	301.8	300.56	300.46	304.8	299.3	300.03	304.98	301.49	297.51	300.36	298.71	302.99	297.36	300.6	301.55	300.22	301.06
314.99	313.21	315.34	314.67	312.81	311.03	310.06	318.87	316.46	316.86	313.78	316.98	311.6	317.72	317.29	321.16	307.93	313.27	316.03	318.72	318.15	315.33	313.63	318.02	317.08	311.76	319.6	317.62	315.48	311.94	315.29	313.88	315.58	312.79	316.18	312.21	318.84	316.1	317.3	310.84	310.79	317.36	317.53	314.69	312.23	312.73	312.95	312.81	315.86	318.22
310.24	310.24	308.84	301.2	309.86	310.77	306.78	307.74	304.26	309.53	305.94	310.77	304.2	304.93	302.62	309.22	304.69	310.01	313.79	308.54	304.03	308.57	308.99	306.84	305.39	305.27	312.54	312.67	310.72	309.61	303.95	311.14	310.2	313.92	309.86	306.88	306.43	308.55	311.64	302.68	307.08	311.73	313.65	310.41	310.86	313.72	310.14	308.48	307.56	310.71
311.61	309.66	308.36	310.92	310.2	310.34	311.54	303.06	304.59	311.63	309.21	314.21	308.08	311.44	308.42	309.47	308.21	308.04	308.85	306.13	306.99	311.96	306.14	314.44	309.59	312.71	308.57	314.59	311.7	309.88	310.7	308.23	309.53	304.74	308.93	310.98	311.57	307.35	308.57	308.34	308.41	310.18	308.37	307.62	311.61	304.82	306.89	308.49	310.92	313.23
309.71	310.84	313.35	312.11	312.61	315.78	307.85	312	315.18	320.59	314.07	309.72	316.45	315.84	315.04	309.99	314.93	314.76	310.97	314.43	310.47	314.54	317.71	315.09	315.6	314.37	321.33	313.33	311.32	315.14	314.93	320.47	315.38	317.38	314.08	312.76	316.46	311.59	314.89	315.12	315.73	315.87	315.8	322.05	313.56	312.45	315.5	315.34	309.39	316.4
320.37	321.12	317.96	318.33	318.16	318.33	321.76	311.44	314.1	319.01	325.83	317.46	317.3	318.55	316.39	317.33	321.9	320.56	320.62	318.53	319.77	316.54	319.12	318.12	320.27	322.74	314.06	324.87	323.87	319.12	317.58	321.55	317.43	319.12	322.84	319.75	322.89	320.91	316.85	315.29	321.75	320.02	321.11	315.99	324.41	318.58	316.78	322.42	318.73	318.21
304.71	308.4	302.54	306.49	304.75	305.87	306.5	307.57	304.75	309.91	305.82	304.84	305.94	302.08	304.48	308.93	305.2	302.63	302.6	305.93	307.06	306.36	307.02	310.76	307.77	308.3	306.19	303.82	306.44	305.52	307.01	306.24	304.45	302.49	310.17	306.46	305.9	308.16	304.8	305.6	304.79	302.34	308.55	309.46	309.42	305.95	306.63	308.78	307.04	306.44
298.6	304.07	303.07	299.11	303.17	306.97	308.64	300.07	303.28	298.25	303.44	301.93	303.96	308.89	300.78	302.32	306.54	297	294.78	301.37	306.35	300.88	298.59	304	299.46	299.86	305.2	300.29	302.83	304.26	299.28	305.05	303.58	298.55	306.2	305.23	303.92	301.44	301.1	302.31	310.2	303.92	301.36	304.31	304.74	301.57	306.37	304.57	305.71	299.79
305.94	307.96	306.98	303.19	306.34	303.14	305.41	301.77	304.67	302.43	300.21	302.42	303.85	308.87	307.48	304.13	303.9	311.13	304.31	304.68	307.21	304.72	307.63	305.21	305.29	306.91	303.04	306.39	306.91	296.96	301.87	302.87	307.9	305.46	308.63	312.3	305.22	304.94	308.05	311.51	311.7	304.44	308.86	305.43	308.14	300.99	305.31	307.34	300.55	301.22
306.86	302	299.29	304.51	304.52	301.72	308.62	306.5	300.26	300.36	306.28	305.37	308.73	300.59	304.97	302	303.17	304.73	305.03	303.17	302.84	301.48	305.23	305.6	302.71	298.97	301.65	300.54	299	303.69	297	300.19	304.39	311.47	303.36	305.6	304.96	304.05	306.67	303.97	303.86	299.53	297.02	302.37	305.09	301.69	302.03	308.3	300.74	310.9
311.29	312.79	314.88	315.74	312.01	314.26	310.48	308.6	311.95	311.01	312.77	313.32	311.76	311.49	311.44	307.28	315.45	307.06	313.05	309.95	309.78	313.59	312.72	316.82	317.97	315.73	313.5	310.2	312.42	311.97	313.43	308.48	310.93	310.7	314.78	317.61	311.61	312.66	311.7	315.51	314.84	313.75	308.8	313.58	305.5	313.44	311.47	315.76	312.26	309.79
300.98	297.96	304.67	300.07	298.75	306.33	292.67	304.34	299.53	303.17	300.5	298.12	300.26	307.2	303.43	302.35	304.42	297.41	298.56	303.11	302.02	303.28	304.51	303.65	297.72	304.22	302.29	299.09	295.43	300.33	301.92	299.29	302.33	296.45	295.03	298.45	304.42	300.05	303.26	300.39	301.23	300.16	307.21	302.66	300.23	298.16	299.06	301.01	300.47	299.62
305.94	303.5	305.43	303.64	302.81	301.2	301.84	301.21	302.61	305.18	306	304.03	308.01	300.12	300.7	303.42	306.46	309.62	301.07	300.61	300.66	304.71	302.19	304.85	302.13	304.46	300.88	299	306.7	298.6	303.87	306.78	308.54	304.4	301.79	305.06	304.49	300.2	302.83	304.54	303.61	301.52	305.14	299.6	305.77	305.24	305.8	300.75	301.59	296.83
327.12	325.07	325.48	328.29	329.18	332.89	329.49	330.53	328.66	333.63	324.76	328.93	331.8	330.31	332.38	333.57	332.37	329.44	325.94	325.57	323.29	330.29	327.45	333.1	329.75	327.91	333.37	330.76	332.27	326.13	332.1	323.57	327.71	332.83	330.89	331.37	327.93	325.4	328.46	332.27	329.45	328.61	330.93	331.12	335.7	326.39	318.67	326.95	323.57	332.78
298.18	303.54	302.63	301.57	299.84	303.23	304.56	305.64	297.87	303.6	296.66	293.96	302.85	297.42	298.73	303.33	304.07	301.24	300.02	306.18	303.89	299.26	296.6	302.01	298.22	299.14	302.88	298.9	299.47	302.33	302.42	301.92	302.73	299.4	300.48	303.22	304.48	299.91	300.54	303.14	302.33	302.78	301.5	301.41	296.79	298.73	299.61	301.39	299.89	301.27
313.46	309.44	309.6	310.58	308.59	309.23	310.15	309.77	308.59	306.66	313.55	309.72	317.49	316.17	313.21	305.04	310.4	308.96	311.68	304.24	308.74	310.08	306.69	307.92	318.48	312.94	314.29	310.15	310.77	307.06	310.64	309.5	308.03	310.15	310.82	311.17	307.92	306.39	308.29	309.47	310.84	311.14	314.54	306.57	309.04	306.05	307.54	311.65	310.54	306.01
296.95	300.17	305.5	303.71	299.92	296.39	303.13	303.81	303.2	303.33	299.68	300.24	305.03	305.32	304.18	303.07	307.01	304.03	305.12	302.71	299.59	306.82	302.05	301.85	306.83	299.15	302.28	305.05	301.03	302.15	309.79	301.28	302.46	303.82	304.88	305.47	302.84	305.29	305.8	303.4	306.31	300.4	302	309.46	301.35	301.69	299.98	306.7	304.97	298.46
294.14	299.07	298.11	300.33	302.19	299.78	302.47	291.55	299.98	304.61	297.51	299.03	302.44	299.28	298.24	303.14	299.79	299.12	301.93	303.03	301.96	300.92	302.06	296.15	300.35	300.88	304.29	303.28	298.97	303.84	300.21	299.79	300.16	298.89	301.96	299.21	300.79	304.88	297.4	294.53	303.84	298.06	299.51	297.61	301.25	297.37	299.92	298.8	296.85	303.78
310.13	316.66	314.1	314.15	318.97	311.52	319.51	315.98	318.29	313.67	319	313.93	315.21	319.41	314.44	320.07	314.35	319.47	308.4	312.75	314.99	318.5	315.11	315.91	315.77	319.33	318.38	314.23	313.32	317.73	315.04	315.3	311.09	317.25	313.23	318.57	317.02	316.49	316.2	315.99	318.53	317.28	313.65	311.46	313.38	319.46	313.84	313.9	310.08	313.48
300.41	306.49	302.02	302.28	299.27	302.17	304.63	301.86	300.48	298.51	300.75	295.56	300.11	299.68	304.41	301.87	299.63	300.89	303.66	298.86	301.46	295.24	301.01	301.97	301.04	297.61	301.1	306.86	301.49	301.46	296.43	299.4	302.38	299.56	300.16	299.03	302.33	301.46	296.74	304.83	303.57	298.34	302.18	299.36	303.46	301.58	302.18	300.63	297.24	301.19
302.02	305.71	301.49	300.27	306.57	302.31	300.72	304.35	304.54	304.87	305.99	303.87	305.62	308.42	308.56	298.7	303.61	303.93	303.97	304.96	306.31	307.7	304.51	303.97	306.05	301.62	305.76	305.73	307.66	304.88	303.9	303.33	308.41	304.99	304.23	307.12	307	307.17	303.09	306.45	305.68	305.3	306.92	305.92	295.8	305.2	302.92	304.18	307.08	302.87
306.48	299.56	308.99	307.46	304.9	302.82	300.78	306.16	304.41	301.98	294.43	303.27	298.9	300.27	300.04	299.45	300.06	300.2	305.64	303.13	298.54	302.22	305.58	302.62	303.27	304.64	308.12	305.89	303.92	308.07	301.91	299.5	304.99	299.42	304.86	302.84	305.62	305.66	296.59	300.42	299.87	307.75	298.67	304.32	307.63	299.46	302.86	304.63	304.15	301.77
302.02	300.28	296.6	306.31	310.56	303.84	302.33	298.84	298.1	303.75	299.41	303.79	295.39	306.86	301.18	302.5	300.52	301.51	300.04	300.73	294.76	298.73	297.79	304.14	298.36	303.33	294.96	305.88	299.13	300.43	303.07	302.3	302.43	298.71	301.01	306.51	300	298.96	304.93	302.66	301.93	300.43	303.62	300.2	296.24	304.35	301.83	303.06	296.05	304.93
310.33	308.69	312.83	312.54	307.44	306.4	307.04	309.22	310.12	313.08	307.23	304.63	307.9	314.29	308.77	309.31	309.34	311.67	308.82	311.32	311.19	310.3	307.64	307.3	308.59	306.13	315.46	303.49	310.48	312.42	315.12	313.46	309.3	308.05	311.33	307.47	309.95	309.71	306.17	307.02	308.92	306.73	303.35	309.16	306.35	314.35	309.14	309.89	310.32	305.32
307.71	301.51	305.26	302.35	298.85	303.88	308.61	300.16	301.27	307.26	306.1	305.85	302.46	311.41	305.36	298.79	308.27	303.94	302.92	303.82	303.09	302.66	302.29	299.02	304.85	302.39	306.29	304.14	301.47	302.93	302.51	305.34	305.92	301.94	298.63	301.82	301.81	301.68	302.32	300.59	306.61	311.13	302.76	306.3	304.03	304.73	305.02	301.2	296.91	299.69
293.15	289.71	296.28	293.9	294.14	301.07	294.92	297.01	300.54	296.72	292.78	292.82	292.02	297.22	301.3	299.76	295.95	296.65	292.83	294.92	294.61	296.85	290.97	297.97	290.85	292.87	294.35	291.85	290.61	287.94	294.45	296.25	298.37	296.78	296.04	290.87	297.14	295.26	293.7	293.4	299.01	296.45	293.88	291.33	295.54	296.71	294.69	297.7	293.74	296.79
318.04	318.04	322.77	320.6	319.13	318.78	320.22	323.35	316.01	318.39	318.43	321.71	319.6	317.9	321.82	319.83	315.9	316.14	317.11	324.52	319.33	318.47	319.78	323.66	318.01	320.52	319.01	317.92	321.83	318.87	319.86	322.77	326.23	315.18	320.37	317.69	317.32	319.33	316.12	314.45	317.31	315.89	323.99	322.02	325.17	317.66	321.79	316.74	320.09	325.58
315.81	319.01	318.74	313.92	323.51	318.15	315.05	314.74	313.23	322.65	317.5	323.57	317.13	321.05	317.75	320.16	317.99	316.86	322.81	323.61	317.94	321.56	315.82	316.1	319.07	315.09	320.01	314.8	314.15	324.48	319.36	321.72	318.8	319.96	317.77	323.9	319.3	316.45	314.04	322.29	319.45	320.59	322.29	322.86	318.88	318.97	318.44	319.48	318.79	321.3
302.02	304.18	307.97	304.59	303	300.85	310.47	306.92	305.8	303.4	312.04	307.79	306.88	302.23	303.17	307.15	306.2	303.96	308.72	307.47	310.26	305.48	300.55	303.78	307.83	306.54	305.23	304.22	300.86	307.41	304.1	307.65	305.41	305.13	305.02	303.73	307.45	307.81	313.04	300.73	302.1	304.1	305.74	305.69	301.25	305.41	305.82	302.1	307.14	302.43
304.97	306.44	299.91	298.79	304.1	300.76	304.45	303.75	304.94	304.8	303.5	306.46	304.18	300.56	299.3	307.36	304.73	300.8	297.93	304.12	303.43	304.14	303.82	301.14	297.47	298.03	302.12	303.76	301.01	302.12	298.28	304.4	304.94	306.32	304.74	304.32	307.76	296.68	305.11	299.79	302.39	305.26	305.38	304.52	300.25	307.05	307.91	304.73	301.92	300.37
306.55	300.93	302.17	305.07	302.19	302.01	303.13	298.14	302.82	300.07	299.93	301.7	304.58	302.41	307.99	300.64	301.01	303.59	304.81	303.54	305.82	301.74	307.1	298.44	306.74	306.01	302.62	301.02	308.61	304.53	302.48	307.64	298.97	305.98	302.95	305.75	303.86	306.02	303.42	301.36	305.26	306.13	304.99	304.04	304.17	305.85	303.19	305.31	304.01	306.59
308.47	305	306.31	302.53	301.37	302.29	301.36	304.5	305.99	302.17	305.46	304.35	307.75	302.08	310.81	299.85	300.1	301.64	308.99	307.46	303.38	308.32	304.94	303.82	302	301.71	305.19	306.84	303.3	304.62	304.83	303.03	301.01	300.31	306.89	301.38	301.33	306.51	300.5	311	300.26	307.49	305.76	298.16	302.82	307.36	305.32	299.53	304.29	302.28
323.61	323.29	331.4	328.53	325.77	325.25	325.58	325.19	331.48	330.44	323.11	327.64	330.36	325.02	329.06	327.26	331.37	329.87	324.81	324.08	326.68	325.79	329.99	330.64	325.54	331.98	327.1	329.04	329.05	322.9	328.3	325.04	323.32	326.19	328.05	329.25	328.37	323.85	323.21	326.41	331.65	325.54	319.2	324.89	327.36	328.95	325.59	326	323.65	325.86
296.51	291.47	298.82	295.29	294.03	295.38	296.96	296.76	298.2	295.22	295.57	295.47	294.65	295.21	291.45	297.85	291.53	297.29	292.89	294.7	293.4	297.06	293.6	290.44	294.48	294.82	295.91	292.55	288.49	291.6	293.66	296.25	293.8	297.04	290.63	296.76	294.11	289.3	294.48	298.8	299.94	295.38	294.07	293.55	292.41	294.7	297.34	292.83	295.43	292.89
318.82	321.09	318.19	321.41	319.29	319.66	318.94	319.38	320.28	316.6	321.89	315.87	319.62	315.21	318.21	315.32	321.19	315.53	324.47	319.7	324.19	320.51	316.79	318.14	318.21	315.23	316.89	316.61	313.87	315.29	317.01	315.81	317.22	317.3	316.57	321.85	314.2	320.14	314.92	322.82	318.5	323.98	318.69	314.95	315.2	315.22	317.07	319.95	317.77	324.04
296.86	296.71	302.11	301.83	296	301.29	300.93	302.69	304.3	295.68	302.35	304.08	299.42	295.24	295.25	299.91	302.3	300.04	302.64	300.54	302.19	303.4	306.06	300.13	296.73	297.76	300.19	297.43	297.46	303.94	299.44	301.47	300.62	298.93	302.85	299.47	300.92	298.74	301.82	301.21	301.68	303.13	298.85	298.6	300.36	306.37	302.34	300.16	304.47	295.41
315.35	313.22	318.8	318.69	319.06	316.31	319.58	316.93	320.02	315.34	319.49	323.24	320.34	317.84	319.6	313.3	317.72	319.36	320.52	313.88	317.95	318.69	319.39	316.66	317.54	316.09	320.82	315.14	317.52	318.58	320.76	314.52	318.99	313.58	309.33	311.98	315.01	316.49	321.09	322.51	312.64	317.72	314.48	321.41	319.68	313.31	311.64	319.85	319.27	318.78
325.12	328.23	327.78	325.83	324.12	323.44	325.35	324.09	327.58	322.27	321.76	322.59	321.63	325.12	322.3	323.82	331.92	323.42	329.1	328.91	323.86	330.48	320.92	323.17	322.43	324.47	322.65	325.3	327.18	328.09	323.26	326.73	317.54	322.88	323.83	322.37	325.57	324.41	323.19	322.42	328.69	328.67	327.15	324.17	319.59	325.39	325.41	322.68	324.96	323.93
312.57	319.66	310.97	308.45	319.13	310.27	310.89	310.98	314.98	316.37	316.67	317.13	310.95	313.29	308.18	311.57	306.46	308.24	314.61	312.79	313.9	314.41	314.09	311.59	313.29	318.68	312.91	316.99	315.8	315.93	317.82	311.81	310.32	311.76	311.69	312.85	311.56	313.09	314.88	309.89	314.85	313.23	311.49	316.41	314.95	310.71	310.89	313.98	312.51	315.41
304.46	305.6	303.62	307.2	308.3	306.53	305.11	304.41	301.44	302.82	305.34	310.78	305.42	302.98	305.25	306.72	303.27	302.3	298.24	305.76	306.17	298.28	301.36	304.87	302.61	302.65	308.1	300.3	300.53	306.32	305.9	302.86	300.95	304.09	297.22	302.09	303.07	305.6	303.29	305.48	304.44	303.61	304.27	302.62	305.2	305.42	302.99	301.05	303.15	308.97
315.88	323.2	317.18	315.98	317.04	314.46	314.36	316.19	318.92	319.78	319.72	316.11	312.51	317.03	312.29	308.71	320.34	316.67	321.67	315.29	318.8	319.8	313.92	319.22	319.47	319.57	318.82	315.01	317.94	313.89	315.56	318.35	317.48	319.14	317.28	315.43	317.05	315.86	318.86	314.22	315.38	316.49	316.91	316.95	314.38	320.75	319.01	318.8	309.28	316.04
316.63	317.73	319.71	316.58	318.77	316.37	317.78	314.91	315.7	311.19	316.64	319.55	315.97	319.11	321.52	323.06	323.6	319.04	316.87	317.5	314.93	317.06	318.23	318.74	313.96	318.18	316.1	319.49	319.86	317.33	316.07	314.94	316.63	321.59	316.32	315.8	316.54	315.82	316.45	321.24	319.99	318.97	315.85	323.28	317.7	314.55	314.11	319.15	322.19	313.43
308.8	313.08	315.57	308.13	320.28	314.31	312.82	312.68	314.52	311.09	317	310.35	313.86	317.6	311.54	312.48	315.32	316.59	316.97	309.63	313.61	311.06	313.82	310.08	318.04	314.13	313.81	313.24	317.88	314.5	312.64	313.97	314.78	310.06	310.09	310.47	312.95	312.56	307.25	316.86	314.46	310.54	317.09	309.83	314.65	318.17	314.87	313.97	312.15	312.44
305.24	311.75	305.62	306.95	307.77	305.56	301.62	304.1	307.91	307.18	305.53	308.42	301.58	303.78	304.31	302.26	303.09	302.82	307.38	304.4	305.44	303.03	306.85	305.6	308.14	304.69	308.84	303.1	304.29	305.5	304.41	305.2	304.62	308.85	308.12	307.86	306.73	302.59	307.62	311	304.17	308.66	309.68	304.62	307.09	305	307.42	299.62	311.6	307.3
301.57	305.61	297.65	302.23	304.94	304.39	305.21	303.26	301.75	304.2	307.23	297.29	306.56	301.63	301.28	297.81	306.56	303.03	299.7	307.18	307.09	305.61	306.3	305.02	305.69	304.23	303.21	303.2	302.72	309.49	305.12	303.67	300.96	306.98	300.66	296.98	302.04	304.4	304.31	306.34	305.01	300.72	298.94	304.31	307.25	304.11	302.58	306.3	297.33	303.08
322.47	321.94	323.05	331.14	326.78	324.54	326.38	327.66	324.61	327.51	325.62	321.04	328.18	324.96	329.01	325.35	321.53	326.48	327.48	327.09	319.46	325.55	323.51	319.54	324.27	324.84	322.48	323.74	322.2	320.09	332	326.79	319.36	325.66	323.36	326	324.11	317.93	323.58	326.99	327.58	321.6	322.26	331	325.79	319.87	328.02	322.58	327.34	326.2
313.83	312.28	308.71	319.81	309.5	306.97	316.01	307.47	305.39	311.63	311.49	317.02	311.05	314.08	304.11	317.45	311.13	311.44	311.87	306.83	309.54	309.47	307.93	312.05	309.91	306.85	307.34	310.88	313.63	314.72	313.11	314.29	307.6	308.91	311.42	311.28	313.56	310.57	312.21	309.64	310.7	309.91	312.08	310.47	310.24	314.88	310.07	311.83	317.24	310.33
328.54	324.56	320.16	320.04	327.47	326.02	320.44	319.94	327.12	323.32	327.33	325.46	327.21	324.3	322.24	317.88	321.2	329.01	326.63	321.21	318.99	322.97	321.81	326.58	324.65	320.65	325.2	322.94	322.68	328.91	325.37	326.11	325.96	318.66	327.2	317.24	325.07	328.19	327.04	324	326.5	321.65	323.77	322.67	325.15	325.18	326.45	327.11	328.55	325.13
314.2	310.93	315.06	309.77	313.74	311.84	312.97	307.45	312.4	309.72	313.16	315.04	313.59	317.75	308.71	309.02	311.82	311.25	309.89	307.98	308.86	317.39	313.1	310.65	311.51	311.77	311.83	312.01	315.16	316.09	313.42	314.31	309.91	313.29	312.18	314.12	309.99	309.18	316.94	314.62	311.65	310.98	312.54	313.32	313.68	315.29	306.6	311.42	317.19	313.11
305.09	308.17	309.66	308.96	301.24	304.33	303.66	302.62	306.21	306.44	303.17	304.74	304.74	307.84	304.41	299.33	304.18	306	304.26	305.23	303.16	304.78	305.89	303.88	309.02	309.5	306.43	302.43	305.68	303.92	305.64	302.64	307.89	305.47	302.93	309.39	305.1	306.89	306.07	301.85	304.49	310.62	303.66	307.65	309.35	303.03	305.87	306.75	303.01	301.5
311.9	309.85	310.25	309.7	307.76	304.02	310.78	314.34	309.12	311.02	310.03	314.32	317.16	312.62	312.66	312.64	310.72	316.52	311.75	308.31	309.15	312.73	313.69	312.62	313.67	311.3	310.18	310.83	309.72	313.45	311.49	315.48	311.65	312.23	314.72	308.82	309.54	313.48	310.3	306.91	309.81	315.46	313.8	314.07	309.58	314.29	305.75	307.26	309.91	309.59
295.28	296.48	294.35	302.84	299.31	298	298.48	291.62	302.14	293.58	299.52	296.07	296.89	296.49	295.05	293.9	296.75	295.02	298.11	295.79	295.56	293.5	292.8	298.03	301	296.14	298.25	301.1	296.02	295.89	292.63	298.15	295.71	297.27	298.95	299.48	297.39	290.71	299.88	293.65	296.49	295.37	299.86	297.46	294.17	300.79	296.08	298.32	300.14	294.53
305.52	300.06	303.34	306.46	308.12	311	311.16	307.44	305.2	307.23	306.13	302.17	303.14	309.58	306.78	308.3	310.77	306.12	305.39	306.06	305.64	305.97	309.54	308.06	305.08	307.34	298.76	304.98	301.8	303.92	308.6	309.77	303.85	305.48	304.45	307.15	305.18	304.37	306.83	309.45	307.02	301.14	299.94	309.43	296.24	303.2	306.27	301.3	304.49	308.03
299.89	299.77	297.39	300.64	300.19	296.32	299.64	297.69	300.91	304.46	304.91	298.92	301.38	299.91	300.44	298.47	300.43	301.1	302.59	298.7	297.89	304.03	296.81	303.18	297.6	302.43	298.81	296.95	301.48	294.23	296.41	299.41	302.08	296.1	304.63	299.53	300.41	300.69	300.46	299.03	296.84	299.85	300.63	300.18	302.29	303.97	299.95	300.41	296.65	302.01
315.92	316.95	315.83	312.12	313.49	312.17	311.59	312.9	320.66	315.09	316.27	316.05	313.62	313.02	310.91	317.4	313.54	316.66	321.35	312.83	314.86	314.73	316.41	315.78	313.85	313.92	315.64	311.88	318.61	316.15	313.64	315.14	311.97	315.18	316.54	313.74	314.1	316.76	321.24	313.79	314.06	313.97	315.84	315.55	315.04	315.48	317.35	313.56	313.22	308.46
306.34	306.02	306.89	306.97	306.54	307.4	309.89	299.4	309.11	310.18	308.01	308.61	302.89	307.23	307.69	309.14	312.16	309.59	306.37	309.73	305.62	309.76	307.81	302.01	310.26	305.94	308.24	307.16	301.81	307.14	305.31	307.87	305.66	307.97	306.79	308.07	312.3	303.94	300.76	308.05	302.21	305.39	310.91	312.61	305.53	304.56	307.67	299.74	311.94	304.45
308.97	308.01	311.41	313.87	308.9	306.98	312.73	311.55	313.06	307.31	313.79	317.29	309.18	311.2	311.69	308.28	311.53	315.5	311.96	315.87	314.15	315.79	315	317.82	311.66	315.69	313.31	314.35	313.33	308.24	312.31	311.04	313.02	316.42	313.43	312.55	311.89	316.35	311.71	311.94	314.03	314	309.88	312.07	310.08	308.85	313.13	313.61	309.87	316.06
304.68	305.37	303.25	309.7	302.35	304.28	299.16	306.81	304.58	301.4	304.34	304.11	296.42	300.83	310.03	301.72	308.1	305.04	303.86	301.45	304.52	300.42	303.78	303.88	305.45	303.31	302.69	302.62	303.82	307.49	300.62	304.01	302.73	305.38	303.49	304.23	306.86	301.9	301.31	302.25	303.56	300.58	308.33	304.23	304.22	302.55	304.3	306.02	304.4	304.97
331.33	331.35	329.36	327.11	327.11	331.12	327.53	328.45	329.99	323.89	325.31	325.4	326.73	325.52	323.84	332.51	328.25	328.49	330.1	332.52	331.11	329.34	333.05	324.7	321.74	333.19	329.85	332	330.93	332.94	332.33	327.97	333.23	331.14	330.82	330.38	330.52	328.73	332.28	327.71	331.36	327.2	329.53	326.94	330.56	326.83	329.16	325.49	327.33	328.41
324	322.9	322.33	323.75	321.63	324.16	323.93	329.6	326.05	321.59	327.83	323.75	322.32	324.96	320.54	325.92	326.94	325.06	323.67	320.29	325.41	326.2	328.29	327.64	327.95	322.64	319.67	319.48	325.79	323.98	328.1	316.7	324.16	322.85	318.83	324.07	322.11	329.96	324.11	326.76	325.02	327.37	323.59	322.33	325.1	325.61	330.23	324.45	323.04	322.22
314.57	317.04	316.57	312.66	311.74	317.04	312.44	309.35	311.36	310.45	318.15	317.19	310.12	312.13	313.66	312.6	314.79	317.05	313.7	316.62	316.33	317.74	310.94	308.76	315.52	315.37	311.04	320.02	313.86	308.56	312.62	313.86	318.96	316.3	311.02	314.55	311	306.05	313.53	318.2	317.15	315.19	316.15	311.71	314.14	312.15	310.76	318.07	313.19	310.78
317.62	320.15	318.78	316.56	318.85	313.56	316.86	316.32	320.56	319.43	315.58	315.89	317.01	317.95	319.82	315.32	318.99	317.21	313.02	320.71	313.65	315.44	319.38	314.84	317.12	316.83	313.67	320.62	314.44	319.36	319.21	314.67	323.28	315.65	316.98	315.92	314.98	317.47	315.19	319.37	318.05	317.18	318.99	314.71	317.72	322.05	323.37	318.16	319.95	314.7
301.29	303.45	311.24	302.38	301.87	302.32	304.28	304.22	306.83	303.57	300.67	301.05	298.66	302.01	305.41	304.58	303.68	299.11	301.2	308.15	304.6	303.58	300.63	304.64	302.96	301.44	305.28	307.01	304.46	297.86	307.17	303.83	302	303.27	302.96	303.61	300.17	306.07	300.71	299.64	308.54	306.55	302.66	296.5	306.49	303.8	302.3	298.84	302.49	301
314.53	318.81	318.83	320.25	316.32	320.86	319.15	309.38	316.32	312.74	310.33	318.6	312.97	320.6	318.83	315.04	315.15	321.47	320.52	321.32	319.63	317.83	316.56	316.47	313.59	323.53	315.64	314.36	322.76	318.67	317.6	316.71	315.61	317.34	322.41	318.6	316.09	315.18	317.31	317.35	315.11	318.29	316.32	320.85	312.38	317.08	316.67	319.01	313.43	317.7
327.69	326.6	327.31	325.51	322.25	322.06	323.53	325.74	320.28	320.84	326.39	322.81	325.72	327.84	320.12	321.13	327.19	330.37	318.97	330.31	325.51	323.77	321.87	322.16	331.08	327.45	325.12	327.8	320.78	327.38	327.28	329.25	323.96	331.38	331.63	322.76	329.3	326.86	330.97	318.6	319.23	326.03	323.93	323.38	321.31	324.44	327.88	324.66	327.22	325.89
314.45	314.04	316.54	318.95	315.81	313.63	318.84	315.97	317.96	316.95	313.22	313.84	315.59	312.41	316.84	313.5	315.27	318.75	311.01	320.61	310.42	316.18	317.25	315.34	316.89	319.44	317.88	310.88	312.07	315.32	315.67	321.97	314.12	319.23	317.97	322.38	317.91	315.77	314.02	316.4	313.93	316.72	318.42	312.76	318.09	319.46	315.29	315.49	316.01	320.3
311.18	305.86	308.02	302.88	305.35	310.07	302.75	305.98	303.41	303.03	306.01	305.17	304.68	303.83	309.71	307.74	303.38	309.4	309.25	299.79	303.4	311.15	305.2	307.86	299.59	300.6	304.62	307.09	310.82	306.31	311.21	307.34	308.82	301.27	304.46	305.76	309.1	302.95	306.37	301.08	306.21	306.64	305.35	307.72	305.77	303.81	302.87	303.69	307.99	308.27
334.34	326.49	329.9	327.51	326.9	323.73	332.63	324.58	330.65	329.71	324.3	329.38	330.59	327.93	325.83	328.8	336.14	327.34	324.03	327.78	329.87	328.45	328.49	324.87	326.67	328.29	324.82	328.91	323.12	332.37	326.85	326.54	327.7	331.16	327.66	329.63	322.59	327.36	326.78	321.83	332.47	329.13	327.67	326.34	333.36	327.16	328.19	330.84	327.16	330.06
311.97	308.42	313.59	310.71	308.75	308.55	311.06	309.25	307.48	309.39	313.03	308.63	312.87	308.49	305.29	314.94	310.01	310.9	309.19	307.27	303.61	310.87	312.22	305.56	311.26	313.46	310.73	312.43	310.89	312.38	313.76	309.75	307.92	308.66	314.96	313.03	309.9	308.79	311.22	310.93	310.09	311.44	312.29	308.59	306.07	311.59	310.45	309.75	305.55	307.93
295.06	293.38	297.19	293.75	293.94	292.28	295.73	293.59	296.53	294.08	293.7	298.4	296.86	297.76	295.4	294.25	298.23	296.12	298.54	292.49	301.54	293.29	296.95	291.89	295.36	297.63	294.06	292.69	295.52	289.73	293.53	301.8	294.45	294.73	292.56	300.5	292.3	300.47	292.5	297.82	297.09	288.42	291.74	292.86	293.5	296.96	294.92	294.49	291.78	297.65
297.37	298.84	300.08	295.41	296.6	302.39	304.02	308.27	299.9	296.85	299.4	292.34	302.44	298.63	297.69	297.09	301.18	296.65	300.48	299.09	302.78	300.79	301.01	300.27	302.37	295.08	300.57	296.32	295.91	299.38	301.25	301.41	297.31	302.53	296.92	296.41	299.83	300.77	298.85	302.96	300.8	298.71	300.4	301.8	296.23	299.25	299.47	304.86	304.51	295.65
309.16	307.38	312.34	313.11	311.83	315.13	313.82	314.76	314	309.94	309.43	315.68	308.83	314.22	316.91	308.83	312.4	312.07	313.97	315.46	314.12	309.33	316.12	311.71	311.98	314.36	312.2	313.75	314.82	310.6	313.59	312.16	307.2	315.64	317.13	316.74	315.88	315.77	311.21	312.21	312.46	307.7	314.88	310.53	313.67	314.03	307.04	310.2	313.69	312.82
304.08	304.86	299.09	295.7	297.57	311.29	303.3	298.82	301.39	304.02	301.41	305.68	298.25	311.65	303.89	299.56	301.76	307.13	306.65	300.75	299.36	299.88	306.5	303.23	307.18	303.26	295.94	297.44	301.13	305.91	304.17	302.48	298.88	303.31	301.7	298.08	296.12	304.55	305.96	297.36	302.11	308.67	305.31	305.08	302.64	305.74	302.76	304.67	304.51	302.92
300.63	302.8	305.74	304.35	302.54	303.22	301.06	303.85	301.02	297.74	305.81	302.42	303.75	299.23	299.82	298.94	302.95	301.94	302.82	302.61	301.11	311.08	302.44	302.02	303.51	304.22	299.74	302.74	302.69	305.97	302.99	300.59	302.44	304.42	303.18	300.48	301.31	297.87	297.16	301.6	300.13	302.48	303.92	306.44	304.05	306.3	297.56	300.48	305.16	305.98
329.84	324.53	325.01	327.57	326.3	327.6	320.72	330.02	329.36	322.37	321.06	324.94	320.91	320.41	325.14	326.92	329	330.26	329.39	322.34	329.53	329.03	324.91	326.18	326.65	330.38	323.68	323.97	325.85	325.46	322.7	318.81	327.8	327.91	320.5	324.86	324.71	326.77	326.1	324.7	319.2	325.34	324.58	326.92	327.26	328.42	327.01	328.64	325.66	326.65
303.91	307.64	310.15	305.32	305.39	303.28	302.77	309.7	308.81	302.09	310.13	311.08	307.71	311.26	309.5	307.41	304.12	305.92	308.49	306.11	308.2	308.51	308.44	305.94	303.28	304.55	301.48	303.55	301.11	304.68	307.66	307.45	307.48	304.19	309.68	296.55	304.66	308.8	304.6	301.76	302.59	306.09	302.63	300.56	304.56	308.11	304.76	301.8	305.53	302.78
315.01	313.29	313.24	308.22	312.62	317.96	315.81	311.89	313.8	314.57	316.89	315.63	311.94	310.99	310.11	306.44	311.04	318.34	314.51	308.6	313	315.36	312.38	315.77	313.65	312.69	309.77	315.63	316.36	312.94	311.5	310.7	310.21	311.59	312.51	309.93	316.17	311.88	318.45	310.58	310.8	314.91	311.49	317.35	316.85	314.93	311.58	311.11	313.52	313.41
305.49	299.28	304	309.35	302.82	306.04	304.98	303.29	304.06	306.21	302.58	309.99	300.72	301.53	299.32	306.43	299.19	305.63	298.89	312.49	312.59	303.28	304.79	301.1	304.67	307.17	303.98	309.87	305.58	305.58	309.47	308.6	306.66	304.31	307.51	306.54	305.84	305.7	304.81	303.83	301.07	300.73	308.32	308.49	304.26	301.55	303.13	301.18	303.96	305.4
314.91	308.78	314.69	307.61	315.92	311.08	307.43	314.99	307.57	311.07	314.46	316.63	310.87	310.43	308.77	308.84	309.05	309.41	314.89	315.14	306.06	310.81	311.19	304.12	312.28	312.8	314.08	309.57	311.69	313.71	315.87	314.93	311	315.87	315.79	317.44	311.63	312.77	313.03	308.23	315.23	313.5	312.44	313.93	314.38	313.29	312.75	315.32	312.69	315.19
314.41	314.06	312.73	319.45	318.65	317.13	318.27	312.08	314.06	313.98	312.18	310.61	308.98	311.6	316.57	311.18	311.2	315.24	319.64	317.56	314.86	316.04	307.47	311.05	317.03	318.58	316.95	311.32	315.66	313.66	314.42	316.73	314.15	304.4	316.97	314.27	321.15	313.56	316.86	318.53	315.48	317.18	314.6	317.94	313.35	317.32	321.28	313.39	313.11	316.66
303.64	306.05	299.36	303.09	306.27	301.52	306.31	305.09	302.87	304.2	299.26	307.98	306.3	304.51	303.62	301.44	309.88	301.52	304.24	306.58	304.86	299.81	303.61	301.63	304.56	299.72	303.07	305.43	306.83	302.94	301.64	302.1	300.16	302.9	306.18	299.17	304.42	306.63	306.46	303.36	304.93	304.54	310.56	303.39	304.54	306.08	308.76	300.69	304.6	302.89
314.92	313.24	316.01	310.1	310.72	311.1	312.96	312.36	316.29	317.39	303.31	310.74	312.09	310.51	311.17	316.18	310.95	313.56	313.11	317.7	305.81	309.04	311.32	316.19	310.52	313.08	312.51	310.78	311.17	313.78	309.52	308.08	313.54	309.94	316.23	312.6	309.93	309.73	317.01	309.56	307.8	313.14	308.12	313.53	310.32	312.37	311.5	312.6	310.23	310
302.39	306.35	306.4	306.16	302.78	300.74	305.98	297.63	303.35	305.08	306.03	301.7	299.53	306.87	302.78	305.81	306.74	301.35	300.63	308.26	304.4	302.76	297.55	304.37	304.93	305.76	302.88	303.52	303.24	304.18	305.09	299.68	301.94	304.98	305.59	300.23	299.85	305.7	303.86	305.35	306.42	302.28	298.44	305.73	307.77	297.53	303.59	302.28	306.97	305.1
310.14	318	313.64	313.02	312.9	309.34	314.46	315.93	312.71	309.92	316.63	314.07	311.28	320.7	311.82	310.17	313.28	316.26	312.6	313.66	314.95	318.93	314.47	314.25	310.09	311.44	312.74	311.11	316.16	309.76	315.7	318.2	314.63	311.51	313.4	313.74	310.22	314.42	309.77	312.74	313.76	310.76	308.87	314.53	315.15	309.33	313.31	317.17	310.14	312.55
303.79	296.38	298.07	300.81	305.36	299.75	302.33	300.79	299.51	301.4	302.35	298.13	297.58	303.7	298.11	304.67	297.13	299.7	302.41	295.45	301.08	301.75	298.96	300.75	298.91	299.23	299.65	300.9	299.25	301.59	301.61	299.15	300.97	297.46	300.11	298.4	304.92	296.08	296.99	300.18	296.41	301.07	301.42	298.24	300.03	296.63	304.08	300.65	299.87	302.92
312.06	304	303.93	303.8	308.89	308.18	310.44	305.85	308.21	306.12	302.73	301.93	307.45	311.13	309.58	307.64	301.77	310.39	308.54	310.94	311.88	310.88	310.8	309.64	303.79	307.81	309.29	307.08	302.07	305.28	307.26	305.3	309.5	308.28	306.08	307.83	306.73	305.19	308.12	306.95	304.91	303.49	298.4	309.48	307.91	308.78	307.37	308.29	305.45	307.74
309.88	314.31	313.2	315.2	315.52	314.16	317.18	310.39	317.81	315.5	311.53	315.97	316.13	310.28	316.64	312.75	311.45	315.38	317.31	310.02	313.52	314.83	311.36	318.14	313.87	316.63	317.82	313.45	310.22	312.85	314.4	306.51	314.06	313.22	315.73	312.84	314.41	313.14	316.23	319.58	317.35	313.99	316.3	313.21	318.12	315.7	315.02	311.8	313.78	314.87
306.25	309.84	306.3	301.34	309.36	302.63	307.2	304.98	307.3	307.66	301.69	310.09	302.8	304.09	306.49	308.35	304.89	307.49	304.29	300.76	307.3	306.08	305.17	308.71	304.28	309.38	305.81	303.98	302.35	306.49	307.87	309.41	305.7	306.67	306.82	306.5	305.11	307.25	304.7	306.32	306.15	303.56	312.61	310.33	306.67	307.04	308.52	304.09	306.23	308.37
313.7	314.6	316.11	312.59	312.63	310.59	319.54	311.41	314.85	309.74	318.06	314.42	311.92	313.77	316.16	314.41	312.6	310.95	309.85	311.88	316.47	318.34	314.17	315.24	303.85	315.2	313.89	313.02	314.09	314.65	317.08	311.14	311.23	317.24	314.08	311	310.2	316.9	315.04	312.92	313.2	308.1	319.2	318.3	312.54	313.01	312.74	310.19	314.98	316.31
312.52	316.78	313.45	321.11	319.55	319.97	316.69	320.47	317.85	314.24	319.35	324.37	312.49	320.51	316.37	318.17	317.79	317.82	318.43	316.32	317.15	313.18	319.2	318.6	317.65	315.24	320.11	318.75	323.03	315.26	312.31	321.68	314.7	316.65	315.2	314.82	311.42	316.11	319.38	318.86	318.58	312.78	317.59	322.19	319.83	320.43	316.73	313.75	315.35	315.45
324.43	325.44	319.45	327.72	326.7	326.54	330.27	323.67	324.86	329.52	326.89	324.03	323.02	323.57	324.72	332.01	326.44	328.02	322.26	318.23	322.8	325.58	325.62	325.19	319.55	323.86	323.82	326.11	320.52	324.02	327.25	322.92	325.58	324	323.45	326.34	323.82	328.3	324.54	325.85	331.75	324.08	324	321.96	324.9	322.98	324.36	325.85	321.68	327.53
323.44	317.78	320.08	320.58	317.12	316.11	315.08	318.81	317.46	318.42	316.43	317.18	323.81	317.14	324.61	320.26	318	313.13	320.66	318.98	320.85	314.81	320.66	319.57	323.11	318.81	315.75	319.47	320.56	321.54	321.34	314.55	323.23	318.02	316.87	317.83	321.12	317.7	314.59	318.42	323.93	318.35	322.89	319.04	314.2	317.77	317.07	322.76	320.52	319.75
325.89	333.2	328.09	326.29	325.24	326.6	328	328.95	331.39	329.46	325.43	328.04	326.1	331.78	327.27	328.97	324.74	329.3	328.89	329.26	328.55	333.46	328.41	326.55	328.38	330.35	328.2	326.4	326.06	328.88	330.99	328.82	330.84	326.8	322.21	322.17	328.33	327.88	331	325.44	323.7	327.81	327.61	328.08	326.22	331.61	331.09	329.47	333.82	328.77
306.84	303.77	306.37	301.88	299.58	305.84	301.32	302.57	303.48	303.26	303.02	303.33	300.06	302.34	300.92	301.04	304.08	306.31	304.67	305.22	299.81	301.61	304.82	304.21	298.76	304.29	300.65	304.13	300.71	309.05	299.79	299.02	306.57	302.59	304	301.78	299.59	303.84	299.38	296.96	298.66	304.46	299.3	305.71	304.8	306.56	307.69	306.94	301.53	301.86
299.27	298.87	295.7	309.79	300.38	299.87	296.85	301.39	298.85	304.2	300.61	300.99	301.87	299.67	300.13	309.29	301.22	304.23	298.9	301.79	304.58	302.25	300.66	298.41	295.3	297.91	300.27	303.53	305.92	299.24	297.24	302.42	300.86	301.77	300.76	300.6	302.02	299.4	302.24	303.22	300.86	298.7	300.68	303.12	303.05	305.53	302.3	299.78	305.08	308.68
322.38	326.95	321.36	323.1	327.55	322.57	326.95	323.44	321.08	321.07	326.47	323.49	319.83	331.61	327.57	322.86	324.8	325.44	325.77	327.43	325.2	325.84	330.4	320.97	323.42	325.31	321.17	324.61	326.12	320.49	325.14	326.28	325.08	326	324.91	319.94	325.61	326.12	326.98	327.12	320.22	325.92	322.26	319.64	325.21	324.75	326.5	323.65	327.55	327.4
311.16	313.08	312.98	308.25	311.39	311.05	309.95	312.67	310.08	314.36	298.31	313.2	308.43	307.37	314.21	309.57	309.53	307.79	307.8	305.82	308.4	314.42	311.34	311.17	310.15	313.38	306.98	310.12	308.26	306.52	308.35	311.8	307.67	305.22	314.34	311.1	312.09	307.46	310.44	310.54	310.04	307.75	311.21	307.32	311.89	309.58	309.93	311.58	313.08	310.2
308.74	314.01	313.93	314.09	310.82	313.07	311.93	312.87	313.52	306.33	313.58	313.29	315.13	310.75	316.8	313.34	311.25	310.82	316.3	316.12	308.58	313.65	304.79	317.52	314.01	312.06	314.88	315.27	314.47	311.75	312.49	317.32	312.52	311.18	310.89	311.09	310.51	310.45	319.51	310.5	315.02	313.95	313.71	314.78	314.17	315.03	315.12	315.69	313.03	313.98
306.09	310.96	311.19	312.52	308.61	312.52	308.54	315.82	309.12	310.69	314.71	312.24	305	306.82	307.85	306.16	310.99	313.92	313.31	304.69	308.09	308.99	309.59	315.02	308.38	308.48	308.76	312.47	307.14	306.74	311.88	311.88	307.88	314.71	310.78	306.81	308.48	309.25	313.85	300.9	308.29	306.04	312.71	311.72	313.22	309.68	309.8	311.72	309.93	309.27
303.42	307.84	308.66	306.15	306.66	304.52	305.51	304.64	298.18	305.07	309.54	302.55	302.05	300.93	304.91	305.06	310.83	301.6	301.92	307.46	309.14	307.5	307.26	306.7	310.45	309.05	300.17	308.71	303.57	308.56	301.4	306.19	306.42	303.77	302.2	303.66	308.89	304.99	305.85	311.17	309.69	303.9	302.89	305.74	308.59	308.78	301.26	309.38	304.21	307.27
313.35	312.11	307.59	311.57	314.29	317.38	310.23	316.53	312.71	313.83	315.98	308.65	311.42	313.99	313.73	312.88	310.85	317.87	314.68	313.92	313.24	314.82	309.15	318.11	315.57	315.25	311.56	316.61	316.05	314.17	310.96	317.16	319.9	310.96	310.38	315.59	316.49	316.46	314.92	314.37	313.93	310.83	312.83	315.11	311.96	312.88	315.87	315.05	309.91	311.65
314.51	312.5	312.93	307.45	314.46	317.21	309.96	315.69	312.66	310.15	314.84	311.75	313.67	315.96	309.87	320.15	309.47	314.17	313.82	317.06	309.45	319.36	313.61	313.45	312.23	307.68	313.57	317.94	318.96	308.09	315.02	312.88	311.75	312.56	314.66	314.46	311.88	313.18	313.34	313.92	315.86	314.57	313.91	315.4	309.37	320.28	312.42	313.37	316.41	315.45
313.61	311.27	309.48	311.03	310.09	308.1	309.53	309.27	313.49	312.75	312.12	312.31	312.51	313.13	310.84	312.53	310.75	307.4	308.23	309.05	314.02	310.43	309.37	307.98	310.86	304.89	313.87	311.97	310	311.53	307.24	312.15	308.96	306.92	305.86	307.57	311.6	309.5	310.14	312.46	310.12	316.63	306.24	308.86	307.65	314.56	307.42	306.94	309.46	309.73
310.42	305.83	305.41	304.44	304.5	302.86	305.67	303.51	307.66	306.58	307.33	304.78	303.14	301.95	304.63	306.03	304.74	305.44	304.85	309.26	305.75	305.08	301.77	304.62	301.31	310.69	305.97	309.44	302.55	302.07	301.51	301.49	305.67	304.6	303.24	306.43	304.01	305	299.89	304.14	307.79	302.7	306.26	304.51	305.22	307.92	302.58	302.92	302.65	303.34
311.31	307.35	312.72	312.15	318.41	307.56	313.99	311.28	312.78	312.54	308.91	310.38	315.02	312.87	316.43	313.17	317.78	315.61	315.83	311.53	310.65	312.48	317.91	312.99	313.88	309.84	309.87	309	314.53	311.29	315	315.32	312.55	312.56	314.06	313.35	315.03	311.87	310.19	312.78	314.58	308.34	317.57	314.04	309.3	316.34	305.22	313.23	312.7	310.54
302.16	304.04	299.61	299.87	303.11	304.09	297.28	298.82	305.34	303.13	302.42	303.4	296.22	304.47	299.42	294.86	295.38	300.76	299.2	303.3	292.56	303.96	299.51	300.14	299.57	302.8	297.17	297.99	303.47	303.19	306.72	304.91	301.82	301.93	306.46	299.85	299.47	298.06	295.48	300.61	302.39	303.65	300.49	301.91	304.64	300.78	304.55	301.09	301.18	298.07
303.58	308.8	307.16	309.62	304.79	305.87	301.93	300.41	307.94	305.31	308.62	303.21	302.72	301.24	307.01	303.63	304.36	302.11	309	299.88	306.65	304.89	302.25	304.49	308.85	307	305.45	303	303.27	309.88	301.58	307.61	305.22	303.8	304.01	305.62	309.13	307.61	307.54	305.86	304.61	309.49	304.85	305.77	305.97	300.85	307.16	305.06	305.66	308.29
318.29	316.23	315.89	314.2	314.61	309.19	316.9	313.07	311.15	315.26	311.32	314.08	313	317.74	310.1	317.31	313.83	309.88	314.36	317.97	314.15	311.25	312.54	315.45	311.11	310.14	315	313.46	315.51	311.15	315.38	310.05	315.53	312.44	315.22	312.83	312.15	311.79	315.94	313.35	313.58	315.22	315.78	311.52	318.55	313.7	315.89	316.01	315.08	312.03
307.3	314.56	310.57	305.51	307.7	303.92	311.98	311.2	304.08	311.6	301.71	315.41	313.96	315.92	305.53	313.33	313.7	310.28	305.86	304.12	309.81	306.09	310.93	312.07	310.85	315.83	311.47	314.13	310.02	307.43	313.64	308.79	305.77	307.45	304.05	306.72	304.08	311.65	310.63	311.79	312.99	302.7	307.68	307.87	306.98	306.41	307.89	305.23	312.41	314.08
303.53	305.92	300.37	306.67	304.42	303.31	303.34	303.38	304.13	304.18	300.81	299.92	300.86	303.16	301.34	303.47	303.12	305.82	304.2	305.42	298.35	303.62	302.61	302.1	299.27	298.96	300.47	300.95	297.08	298.75	300.57	303.01	304.7	299.26	301.1	300.62	304.68	303.77	303.52	299.54	302.01	302.64	303.88	301.94	300.58	299.32	302.71	303.55	298.12	298.14
317.48	312	315.75	313.72	313.96	315.12	309.71	318.74	310.44	313.01	315.38	312.4	314.03	313.44	317.64	313.44	312.83	312.63	314.93	308.92	310.61	311.96	314.02	311.62	308.89	313.73	314.69	311.04	311.48	313.16	317.19	314.17	316.46	312.26	318.8	314.55	307.51	315.07	313.96	311.08	315.57	314.97	311.07	316.17	316.82	311.6	310.52	308.19	310.97	314.37
303	307.5	307.17	302.91	299.92	309.76	302.33	307.46	303.21	303.84	305.55	302.41	305.53	311.17	306.76	304.43	302.65	307.9	307.55	307.27	307.1	303.35	304.25	306.27	304.8	298.21	302.77	304.31	303.59	297.81	306.31	303.59	304.29	307.33	304.45	303.83	305.24	308.66	297.43	307.43	301.92	307.36	302.8	309.69	304.82	304.07	303.73	306.46	302.08	305.6
308.08	311.08	308.44	314.76	311.84	307.65	307.15	309.56	310.18	307.45	308.9	307.94	307.61	309.84	312.42	306.55	311.03	310.7	309.75	309.36	310.36	312.27	312.74	311.08	317.75	314.56	313.7	305.53	308.28	308.07	308.56	312.3	310.43	314.69	312.81	314.4	310.17	310.01	316.35	310.95	312.98	314.52	311.8	311.81	309.59	310.38	313.18	304.13	309.02	307.7
296.45	294.04	295.74	295.92	297.61	293.28	292.13	294.35	296.56	294.56	298.33	296.77	293.01	295.11	288.95	292.02	294.5	297.53	297.37	292.44	297.79	298.95	297.39	292.1	295.24	293.55	290.53	295.17	292.48	296.18	298.84	293.49	296.04	293.05	295.02	292.87	301.62	298.19	295.44	297.29	292.75	296	296.58	290.43	291.19	296.48	299.83	301.55	294.36	296.05
316.43	318.96	315.57	313.55	318.52	318.73	321.15	317.35	314.38	321.08	313.52	321.12	314.69	318.35	313.2	316.97	319.79	315.47	309.97	315.69	317.22	324.89	316.39	308.15	319.97	321.51	318.11	315.38	315.18	317.96	315.97	312.1	314.87	313.28	314.79	313.54	318.01	317.94	317.23	313.93	311.67	315.6	310.26	320.14	316.26	314.98	311.57	318.78	318.2	316.07
301.54	298.79	299.93	304.48	300.83	302.06	301.26	298.44	298.52	304.92	294.8	298.61	303.32	303.21	302.69	295.64	304.87	299.45	291.7	302.32	301.22	300.39	298.64	298.83	298.16	297.72	301.47	298.23	299.59	303.63	300.44	298.43	302.26	300	303.81	300.96	301.37	299.87	302.27	303.13	300.65	299.43	301.07	303.54	299.15	298.62	300.16	306.49	296.3	299.91
299.43	295.32	292.79	297.03	295.64	297.57	295.08	292.72	301.41	298.63	292	300.46	292.78	299.27	300.14	291.82	293.95	293.95	299.35	297.72	298.58	297.67	296.05	298.9	297.76	294.49	296	296.97	296.39	296.28	300.75	298.76	295.75	292.97	295.59	305.08	299.01	300.24	296.69	294.01	290.52	299.71	296.25	296.46	299.97	295.01	295.9	302.81	294.82	303.27
321.52	319.22	318.22	320.91	319.97	316.55	315.78	317.98	312.62	317.9	319.57	319.18	319.47	315.06	319.44	315.61	317.22	323.07	318.23	318.45	318.74	329.21	322.16	316.26	318.55	317.24	309.68	320.64	315.98	319.85	316.75	317.96	316.61	319.75	320.22	318.82	320.09	317.45	321.41	319.47	318.27	318.77	319.13	317.09	316.25	318.98	318.04	318.51	320.63	321.39
300.37	304.28	303.48	301.55	301.87	303.7	307.03	301.8	299.46	297.6	301.54	301.69	299.02	301.84	302.15	302.82	304.26	299.87	305.36	298.91	304.52	305.52	309.63	306.75	304.75	304.43	300.92	300.61	302.85	303.59	297.72	296.38	301.29	304.89	303.85	302.13	304.02	305.21	303.15	302.99	307.69	300.2	299.27	303.84	297.3	305.81	302.88	303.22	300.69	298.61
310.55	315.83	311.41	313.44	313.11	308.79	313.12	311.92	306.82	309.78	313.03	316.46	311.52	308.52	314.44	315.71	309.49	311.59	314.84	310.92	316.24	313.85	315.31	318.23	313.09	312.48	315.22	312.46	313.6	312.56	309.72	311.79	309.06	316.56	309.81	312	310.95	312.85	312.07	314.66	319.54	310.74	312.64	316.69	314.97	310.98	309.56	312.63	313.16	314.95
302.63	301.17	300.09	303.51	301.96	299.82	307.2	302.81	299.65	305.61	300.12	299.01	297.67	304.15	298.52	305.27	304.54	302.93	305.39	304.22	301.84	300.04	300.41	301.26	300.39	293.55	297.17	301.94	294.95	304.2	297.7	308.32	305.78	303.29	305.51	302.14	299.66	301.33	301.49	306.37	301.53	304.76	301.16	309.21	303.85	303.27	297.6	300.65	304.77	300.75
291.84	297.36	293.73	298.1	298.17	294.61	298.78	294.91	295.17	291.37	291.54	294.89	290.59	294.22	294.43	296.31	296.25	294.96	292.35	297.33	291.02	295.01	296.81	297.61	295.42	291.9	295.54	295.12	291.61	294.85	294.34	293.37	290.39	294.29	288.54	301.02	290.87	299.73	296.82	294.59	291.65	296.76	293.14	293.48	294.43	288.93	295.05	293.87	294.5	297.78
307.38	309.07	303.83	305.47	312.85	308.71	305.71	307.85	305.03	313.46	305.41	308.73	306.37	307.82	304.64	307.17	307.85	307.37	308.37	306.6	311.52	305.07	309.77	309.36	309.91	305.84	310.37	311.97	300.24	309.05	309.62	308.86	306.29	314.92	312.27	309.34	309.08	313.65	303.35	308.48	304.98	307.75	305.28	306.54	308.41	307.7	309.87	311.53	309.21	308.74
303.44	307.05	305.26	302.51	306.86	306.89	303.37	304.81	311.06	309.11	305.34	305.56	303.84	302.7	308.97	303.84	305.89	307.92	309.76	312.4	301.09	308.41	308.91	303.16	303.87	299.99	303.33	302.08	309.69	302.43	305.3	303.92	310.44	308.95	298.29	308.69	307.75	308.06	303.55	306.25	303.03	305.59	308.81	304.09	308.24	305.79	307.27	303.4	307.96	300.55
298.1	302.85	302.01	306.1	299.4	306.27	301.72	303.58	306.08	298.45	302.75	299.21	300.61	301.31	301.96	304.7	298.14	303.09	302.82	304.13	303.4	305.31	303.97	301.38	297.71	301.53	306.31	303.6	302.93	297.6	304.61	306.24	304.16	305.22	304.06	299.85	298.82	301.11	300.46	303.8	301.62	295.42	296.77	302.55	303.77	303.85	302.57	304.5	305.03	302.65
307.48	313.61	306.76	308.13	309.98	310.64	310.29	313.59	316.57	309.42	306.6	309.32	307.72	310.38	309.9	309.84	306.81	309.58	307.72	307.92	308.16	308.54	304.31	311.06	310.72	313.53	305.39	313.5	311.32	313.57	310.02	310.04	308.39	311.57	310.41	311.2	312.82	313.36	311.06	313.72	307.32	305.02	312.19	307.66	304.7	310.77	307.57	312.88	309.64	309.6
309.8	308.22	308.1	304.7	305.38	308.64	299.24	305.13	309.11	305.62	307.33	300.09	302.99	300.68	305.96	308.91	302.56	306.32	310.12	309.84	299.61	302.37	301.62	303.16	301.03	304.67	299.81	307.13	304.63	302.8	303.21	300.65	307.72	301.55	304.12	304.56	297.87	306.44	302.85	301.33	307.52	307.49	307.6	303.44	305.73	299.48	299.16	308.29	303.66	300
297.94	301.87	304.52	298.59	298.97	301.27	298.09	297.79	306.72	297.63	304.07	310.52	306.56	299.5	299.5	298.9	300.8	306.03	302.92	298.4	302.32	299.39	294.42	301.99	301.32	304.36	299.46	302.49	303.61	301.87	300.63	304.73	303.55	302.91	298.02	301.23	297.14	298.5	303.14	303.37	303.02	301.86	298.4	300.59	303.8	303.7	300.69	301.52	304.6	301.95
314.77	313.14	313.98	309.03	314.4	312.7	312.09	313.26	314.63	315.07	314.03	314.81	314.64	311.96	315.82	319.36	313.7	315.62	316.12	311.07	315.37	319.23	312.95	317.29	315.38	315.12	319.21	313.43	314.41	307.75	313.45	313.95	309.67	314.55	311.19	311.55	312.19	310.8	309.24	316.64	309.42	318.38	314.83	312.14	314.79	310.94	314.35	315.07	316.01	314.29
305.13	305.55	304.68	304.92	306.78	308.71	304.63	302.74	299.91	302.82	307.63	299.31	299.4	307.49	305.72	305.67	305.59	303.01	301.75	303.24	306.44	304.62	306.73	303.27	306.44	299.95	307.03	304.22	301.28	305.64	306.21	304.1	302.81	301.48	304.6	306.4	304.77	304.76	303.95	302.73	305.67	309.11	305.85	303.55	305.25	304.52	308.05	306.18	306.4	306.76
301.14	303.57	300.57	300.17	306.58	300.5	298.49	304.38	306.92	302.5	303.8	304.56	298.51	304.94	297.48	305.76	309.19	301.53	297.55	297.03	303.68	304.07	303.84	298.78	302.36	304.82	300.89	301.96	301.24	300.32	304.1	302.49	303.59	301.27	308.24	300.31	301.38	305.05	302.59	303.68	299.96	301.42	306.05	303.93	301.23	298.34	305.99	301.32	304.59	307.25
300	297.79	297.28	304.14	305.83	301.89	300.96	304.2	305.47	303.66	303.84	298.12	302.61	301.57	302.52	304.23	302.59	305.23	305.3	304.9	301.59	301.32	306.17	303.18	305.76	298.97	301.85	303.51	302.87	304.96	302.56	297.64	304.27	303.4	305.61	299.67	306.59	299.94	305.02	302.96	302.78	303.47	303.57	303.18	303.92	299.81	304.08	306.3	304.34	304.53
302.55	303.27	299.96	302.46	301.32	309.89	300.57	305.84	302.61	299.85	304.98	305.44	303.6	303.09	310.55	307.28	304.13	305.05	303.94	304.89	303.4	305.04	306.36	305.17	301.91	305.03	306.69	303.2	305.19	303.35	304.87	297.02	302.03	302.71	302.76	303.45	300.23	302.89	299.34	305.72	305.1	307.37	303.99	305.97	303.94	302.7	303.89	303.71	307.79	302.78
313.43	311.06	316.59	314.33	316.46	318.37	319.09	318.81	315.58	318.46	326.69	317	321.48	316.52	319.68	317.2	319.3	314.38	313.9	317.19	318	318.32	318.6	314.27	317.68	317.79	317.1	317.27	311.18	319.89	315.98	315.86	310.15	320.16	314.72	316.46	321.19	317.94	314.18	319.04	312.99	317.8	319.62	315.41	313.79	318.81	316.8	315.45	317.75	319.92
316.59	315.68	310.56	309.2	316.19	313.86	313.42	315.42	314.18	313.27	312.45	315.99	313.81	312.5	312.78	313.06	316.64	313.18	313.37	316.26	315.58	307.78	311.85	313.78	315.59	313.1	312.71	311.15	308.23	309.17	311.43	312.57	308.51	313.66	314.13	313.53	317.93	314.2	308.31	311.25	314.06	310.42	312.86	311.06	313.18	313.43	310.32	313.77	314.77	314.26
311.65	312.19	314.86	311.34	317.76	313.65	306.02	312	312.49	312.83	310.59	313.19	312.04	312.72	318.98	310.12	312	309.18	310.04	313.06	313.52	307.51	310.97	314.82	313.14	308.59	311.63	314.92	312.32	316.75	310.2	308.31	308.02	313.85	309.85	312.73	310.29	307.97	308.12	315.86	307.5	308.11	318.74	311.23	311.82	311.55	315.33	314.7	310.59	313.5
303.33	304.41	306.04	304.51	301.51	303.62	300.45	301.09	303.97	304.34	303.56	302.94	302.47	298.99	304.23	300.83	299.14	302.26	304.66	305.85	297.68	303.8	307.93	302.12	302.73	304.8	304.7	304.5	299.28	303.84	302.6	303.02	306.38	301.66	300.13	298.46	304.72	303.83	302.44	304.37	307.4	306.47	301.78	306.57	309.4	302.74	302.21	305.72	300.43	302.02
314.17	313.87	312.15	313.78	312.48	315.29	310.16	314.61	313.64	314.94	308.15	315.79	310.74	317.64	312.13	317.93	313.2	315.77	316.4	313.84	313.21	307.39	308.25	315.1	314.66	316.21	310.11	312.1	313.75	314.7	317.46	307.79	310.54	312.94	309.68	311.57	314.05	312.85	313.53	311.19	314.81	309.88	316.33	311.96	313.83	313.92	319.88	315.49	318.33	313.16
296.46	296.89	295.76	290.38	292.55	296.71	296.66	290.82	294.13	296.36	290.3	292.39	300.13	293.09	296.98	294.27	290.69	296.45	298.12	294.26	292.08	291.5	297.42	293.39	294.71	299.08	297.81	293.87	299.08	297.03	291.87	291.1	300.03	293.3	298.64	299.81	294.12	298.52	293.14	296.23	294.52	299.7	296	295.67	293.63	293.82	300.34	290.91	294.64	293.63
304.93	304.61	311.93	303.51	304.24	303.36	303.62	307.34	305.2	307.7	305.43	306.85	306.48	306.2	307.39	308.7	305.29	304.67	310.78	304.94	308.07	308.75	301.01	300.29	303.87	300.69	305.87	309.97	310.32	298.04	307.42	308.25	308.28	300.88	307.72	305.08	302.23	307.89	304.17	309.55	304.52	306.28	307.16	304.69	303.39	310.46	309.98	307.59	302.77	302.14
318.7	321.45	319.67	319.05	321.36	321.25	322.92	319.47	315.37	313.99	318.93	322.84	315.87	322.71	315.91	323.84	317.87	318.72	318.46	315.73	319.25	318.27	318.61	320.39	319.85	316.03	319.67	319.19	321.95	322.41	316.34	315.7	320.18	314.78	323.14	319.8	317.91	316.23	318.91	319.07	321.97	318.2	318.57	318.23	319.38	317.4	320.61	321.24	316.68	321.75
293.86	296.05	300.75	298.85	296.99	303.26	296.02	299.03	299.22	300.05	297.02	301.43	293.58	294.57	299.53	294.34	297.68	294.92	300.33	301.21	290.85	296.07	300.36	296.39	299.05	300.19	296.67	297.72	295.02	297.74	298.21	295.63	304.67	293.97	299.13	292.15	287.96	296.17	297.6	297.25	297	294.05	296.52	297.15	294.22	295.25	298.58	296.34	299.36	294.87
315.12	311.2	318.24	314.73	313.04	311.38	313.18	310.19	308.09	318.14	312.41	306.47	312.02	312.37	313.95	313.27	313.34	305.71	314.33	311.34	311.53	317.48	310.64	311.37	312.04	312.86	309.69	312.49	316.07	312.23	312.37	309.17	311.3	307.23	316.22	312.91	308.36	311.41	312.13	314.77	313.95	317.4	308.47	311.64	313.25	311.46	314.37	307.17	311.43	313.68
304.7	302.1	302.16	301.7	308.01	301.18	304.51	304.77	302.83	299.06	300.6	303.69	302.98	301.39	304.35	301.85	303.99	296.44	305.74	305.35	307.73	300.57	304.49	298.17	305.44	301.48	305.5	305.46	304.05	301.55	298.99	296.04	302.1	302.38	299.73	299.98	304.98	301.42	299.09	306.04	302.65	302.63	300.08	301.47	307.04	300.59	305.02	307.07	305.46	302.16
308.76	312.02	316.84	313.32	314.96	319.52	312.32	313.36	317.02	312.27	307.89	318.51	313.16	315.07	312.99	317.71	313.99	314.79	310.3	312.47	316.93	313.12	314.01	308.22	306.72	315.97	314.42	312.14	312.47	313.35	311.92	314.16	309.93	313.55	313.84	320.51	314.17	313.97	313.75	312.62	313.41	308.52	310.08	313.25	312.84	315.33	314.13	312.15	311.79	313.17
315.5	318.18	314.23	314.09	316.68	319.85	316.3	307.53	312.56	313.98	315.25	314.38	314.08	311.09	312.42	314.06	315.6	313.07	320.05	316.52	316.64	313.81	312.67	313.95	313.48	314.56	315.86	316.09	318.34	314.17	314.52	318.46	321.57	310.86	316.5	314.49	313.26	315.09	317.35	314.48	314.24	322.59	319.43	317.01	313.89	311.53	317.3	315.6	315.63	317.18
292.5	292.5	294.68	296.2	297.69	293.49	295.63	291.2	299.08	298.59	292.31	293.65	293.44	296.91	294.42	290.5	289.02	294.26	292.89	291.12	290.33	298.87	291.99	293.21	293.42	293.14	296.02	298.82	294.88	294.16	296.25	297.37	290.69	293.42	295.2	296.27	296.05	292.5	298.27	295.45	291.4	298.04	293.9	295	293.19	294.39	294.41	295.81	293.94	293.43
293.82	294.22	290.67	293.94	297.78	293.78	297.12	288.21	295.39	293.16	294.11	296.28	300.69	299.54	293.59	295.82	292.37	294.91	290.68	297.65	296.2	293.76	292.17	299.11	292.75	292.86	293.8	297.65	298.12	295.3	291.12	297.07	297.1	292.68	295.88	295.74	291.76	294.64	296.52	291.95	293.41	297.26	292.15	297.29	298.08	293.36	292.86	291.37	296.06	291.23
303.86	298.62	307.25	305.73	296.63	303.31	304.74	299.24	309.54	300.48	300.27	297.13	301.13	306.69	302.9	303.41	302.08	301.54	303.21	299.14	304.62	302.62	305.09	303.11	308.78	299.08	306.61	305.6	297.05	303.38	298.05	301.01	303.08	304.46	303.47	303.11	308.71	300.84	301.86	302.09	301.95	304.08	302.64	300.82	300.81	304.13	304.64	304.64	295.49	302.84
318.01	313.56	315.36	315.04	318.09	317.03	314.36	314.57	316.17	317.18	315.06	315.52	320.89	313.85	317.2	315.62	316.9	317.37	316.03	317.82	316	313.72	315.97	320.78	313.66	316.54	315.97	316.82	318.28	311.57	316.55	312.01	317.02	315.43	313.31	311.86	316.71	316.44	320.89	312.8	313.73	318.02	312.47	317.42	318.24	314.04	315.72	317.34	316.01	316.41
302.87	303.08	300.59	305.94	305.77	301.63	300.48	305.63	303.2	304.62	303.08	302.27	304.65	298.86	308.42	304.85	308.98	304.9	301.85	306.11	296.22	306.18	305.15	308.63	302.9	299.36	303.69	301.55	300.29	310.19	304.12	304.86	306.04	300.82	303.1	305.01	305.47	301.79	304.98	308.71	304.18	305.55	305.21	303.13	303.1	308.6	304.07	306.77	304.96	303.09
330.14	329.04	327.74	333.18	327.44	325.42	325.85	328.46	328.91	332.04	328.74	327.99	332.47	329.18	329.02	329.22	332.9	332.08	331.61	331.81	327.7	326.31	330.1	325.43	324.44	325.15	330.13	329.08	333.09	327.3	326.68	328.31	328.08	330.66	327.7	324.88	330.21	327.52	332.93	326.04	329.05	332.95	326.3	325.23	326.18	334.61	328.69	325.76	323.96	329.15
313.83	313.49	313.53	315.26	310.69	315.64	317.06	310.27	315.27	318.93	316.85	315.85	311.02	312.59	313.23	309.61	317.64	316.57	314.31	312.84	315.36	315.67	313.25	315.31	312.7	309.43	311.2	311.69	309.51	310.33	314.75	306.21	310.82	315.37	312.91	307.77	315.97	313.18	321.15	311.51	316.98	313.21	310.83	309.33	311.8	317.31	312.31	314.56	312.87	310.16
299.85	293.56	294.66	301.23	305.89	303.04	300.93	303.08	299.65	301.45	303.45	297.35	301.92	298.92	302.38	301.92	302.33	300.82	298.68	299.79	297.47	300.98	304.55	297.74	300.43	298.81	302.27	302.78	303.41	304.73	297.76	299.96	301.04	298.15	301.36	300.68	300.87	305.83	300.68	302.94	305.2	301.39	301.12	303.05	300.77	297.29	301.28	303.26	298.63	302.31
323.66	324.31	327.81	325.11	328.08	330.49	329.99	327.99	328.16	329.38	325.19	325.87	323.41	325.72	326.25	329.47	332.02	326.4	325.58	326.8	327.24	328.1	324.86	328.86	322.03	326.38	324.33	326.32	333.2	329.63	326.24	329.69	324.77	321.86	326.13	329.62	323.02	327.82	327.44	327.91	328.2	330.44	329.26	324.96	326.37	327.71	326.2	326.67	324.77	325.81
317.34	320.64	319.87	318.17	320	320.57	314.98	314.93	314.59	319.65	317.03	319.2	318.5	323.07	318.96	316.36	316.66	319.75	316.19	317.57	317.76	323.29	316.37	320.43	314.72	319.61	315.56	319.44	315.41	318.62	316.08	315.82	312.69	319.47	322.1	318.86	313.68	317.62	318.42	313.9	317.46	309.21	315.13	310.93	317.2	326.11	321.43	317.09	313.94	320.56
326.36	324.86	327.76	323.11	328.72	322.96	333.71	330.61	325.08	329.26	332.66	329.88	328.19	329.4	323.28	331.59	326.64	328.1	328.72	330.06	327.17	326.99	327.63	328.95	328.86	334.09	332.98	325.05	325.91	336.66	326.07	324.06	326.82	332.52	331.4	330.14	329.3	324.33	328.72	326.06	329.71	323.76	331.36	329.96	327.36	330.44	325.84	325.65	327.32	327.62
307.92	307.84	307.46	311.17	306.68	309.43	306.37	310.02	308.56	299.46	304.59	308.05	304.54	301.95	303.07	304.14	311.61	309.17	308	303.77	304.7	304.05	302.98	303.12	312.85	302.58	299.69	305.52	300.78	305.5	300.75	306.94	309.42	304.68	309.5	305.72	305.7	306.36	305.94	306.34	304.43	309.4	302.58	303.28	305.12	308.49	305.26	308.08	305.14	303.85
316.06	312.93	318.13	318.47	317.3	315.19	322.71	315.04	324.21	319.9	314.88	313.28	312.34	319.18	317.29	317.01	311.09	317.41	313.14	313.17	316.9	312.39	313.92	316.15	317.21	316.52	318.78	321.69	313.14	314.87	317.52	314.08	316.33	319.33	319.75	314.93	312.01	318.86	316.88	311.55	317.84	317.96	313.67	315.2	313.42	316.87	317.62	315	317.27	308.78
305.88	305.9	303.75	301.04	301.13	302.72	303.61	297.51	305	305.69	300.38	304.88	304.63	308.71	308.88	299.97	301.22	303.87	305.35	303.62	307.71	306.27	302.25	302.43	304.85	301.03	301.37	303.86	301.17	303.12	304.42	305.06	308	301.64	299.39	301.7	300.41	307.4	297.2	303.61	297.87	304.83	303.74	307.12	303.65	297.24	305	304.63	306.1	298.07
316.13	316.23	315.46	311.59	319.08	311.01	313.94	311.53	316.08	312.89	313.48	311.87	316.8	316.3	316.9	314.89	317.37	312.77	316.83	314.96	311.01	313.72	311.25	315.69	317.24	312	309.22	315.76	315.54	312.18	306.87	314.61	316.93	313.09	314.01	313.78	317.69	316.46	315.75	316.5	316.74	316.9	319.17	314.76	315.07	316.18	314.32	318.49	313.99	317.95
316.88	310.42	314.04	314.01	314.65	311.33	311.6	312.1	316.82	317.19	311.78	319.15	312.98	312.86	317.12	310.84	314	312.19	313.21	310.45	315.56	310.3	314.69	313.25	315.5	312.24	314.99	316.65	309.43	313.08	311.54	312.21	310.46	317.13	314.45	314.13	308.23	314.86	313.74	313.71	308.46	314.14	307.56	314.18	304.01	307.51	313.24	314.23	315.64	312.82
302.16	302.46	304.14	301.52	301.01	303.74	302.52	304.05	302.88	302.48	302.07	303.38	302.97	298.48	298.54	303.51	300.04	304.85	301.52	303.39	299.88	304.23	295.28	299.8	301.67	308.28	298.43	299.98	302.56	299.45	301.18	309.34	299.81	303.42	298.98	301.94	306.07	302.08	302.36	299.5	301.65	301.36	298.83	309.03	302.38	307.25	296.25	305.9	301.04	300.32
313.1	317.48	313.96	310.46	309.27	316.18	305.13	313.85	313.68	309.48	312.22	315.98	313.25	310.3	315.75	308.5	308.69	306.35	315.4	312.2	313.24	317.58	306.94	310.55	312.9	306.65	316.43	309.33	311.53	312.51	308.15	313.93	318.34	320.3	310.43	318.78	312.6	312.78	312.95	309.01	319.03	304.96	310.77	313.16	313.16	311.86	314.77	310.89	313.49	313.1
294.72	293.32	291.07	294.41	294.3	295.23	294.34	295.44	295.77	296.88	292.51	295.75	294.84	297.82	296.43	295.4	293.85	293.4	297.23	294.3	294.13	295.15	298.44	294.11	298.1	294.98	298.24	299.66	297.72	294.01	294.34	298.14	296.44	292.81	296.87	297.52	295.35	296.41	294.55	298.04	297.64	294.8	290.69	298.34	294.24	288.67	290.84	296.95	293.1	298.98
311.29	312.92	315.99	312.86	316.46	311.94	312.7	309.99	311.44	314.59	313.28	313.07	308.96	314.86	310.9	308.04	314.76	311.82	313.18	311.95	313.51	308.34	316.28	308.92	312.79	313.7	312.41	311.67	313.03	309.34	311.32	313.37	312.9	312.45	313.99	315.49	306.78	313.67	311.11	314.24	310.72	310.88	311.47	316.88	310.05	318.37	311.73	310.43	314.49	311.2
297.84	306.44	299.86	302.11	302.57	301	297.45	295.06	305.49	301.09	299.3	302.98	301.61	296.76	301.53	304.03	303	302.57	303.5	299.67	297.78	303.1	299.05	302.77	300.75	301.87	304.23	297.84	302.78	297.39	301.84	297.9	305.6	302.33	299.47	300.82	305.34	302.3	297.71	300.93	295.92	299.61	296.39	302.42	303.65	305.07	300.64	304.96	297.15	303.78
312.56	320.81	314.17	318.36	316.48	317.78	313.35	318.41	317.29	315.78	320.69	317.9	312.5	315.45	312.43	314.15	319.94	320.89	316.78	318.81	319.41	313.89	316.5	322.69	313.13	315.61	318.72	318.74	321.97	318.57	318.41	317.07	314.4	312.92	319.66	319.42	318.34	315.56	312.17	314.53	315.07	316.47	320.91	316.54	317.26	315.95	315.71	313.74	313.9	319.76
305.2	302.96	303.27	303.61	308.25	301.38	306.16	305.6	306.38	313.82	306.84	309.13	307.65	307.68	306.79	307.3	304.08	313.26	304.99	306.49	305.38	308.17	308.65	307.79	310.96	305.46	308.47	307.48	304.97	311.32	309.43	305.95	310.57	305.41	306.69	309.61	301.84	307.1	308.92	307.91	310.71	303.35	307.96	303.67	306.68	306.98	307.05	303.75	309.66	304.65
318.78	316.75	316.09	313.05	314.92	317.4	316.82	318.81	322.44	315.22	315.57	320.52	315.61	316.98	317.19	318.55	323.04	316.57	313.4	314.75	314.41	315.8	322.8	316.96	311.78	316.48	309.75	319.25	316.42	312.24	314.09	315.6	316.38	314.11	315.08	318.95	313.29	317.77	313.88	316.62	316.69	318.3	315.07	316.53	315.77	317	317.91	310.48	319.69	314.69
305.83	306.65	305.22	307.65	309.03	301.94	304.32	307.23	300.75	304.08	300.77	305.74	309.47	304.94	305	305.89	303.79	306.85	304.34	303.06	306.55	305.21	305.9	302.13	308.16	304.63	306.65	305.81	303.23	302.52	307.05	306.66	307.9	300.28	302.9	302.3	305.86	304.52	306.2	303.38	303.66	305.87	305.76	303.89	302.49	311.79	308.37	301.78	308.22	304.66
308.34	319.09	315.91	314.35	315.43	312.06	320.13	312.39	317.46	313.94	315.08	316.59	312.54	313.77	316.04	313.98	314.53	315.47	308.54	316.99	312.66	309.83	314.01	311.38	317.3	311.38	309.66	311.09	310.12	316.39	315.19	312.22	316	318.03	312.93	315.96	310.96	310.97	311.88	315.3	315.26	314.02	314.55	312.39	314.17	311.69	310.6	314.88	317.14	317.12
299.41	305.37	299.68	304.32	302.38	300.24	302.43	298.11	301.41	301.12	300.7	304.73	302.7	301.85	300.95	303.07	304.72	303.17	305.42	302.95	304.53	302.08	298.15	305.43	301.03	302.38	305.86	299.53	302.18	301.44	300.14	303.49	302.29	303.39	301.67	296.98	296.39	304.45	305.91	304.68	303.16	305.07	296.35	304.86	304.39	302.9	298.12	305.06	305.57	303.94
301.21	297.23	303.47	305.06	303.59	299.34	303.13	303.65	302.01	299.92	299.91	301.34	304.3	304.08	301.95	304.08	299.83	304.75	300.76	305.31	304.77	300.79	299.63	307.37	303.02	299.64	297.6	301.35	298.07	301.53	304.7	301.19	301.2	296.37	302.26	303.82	299.25	300.62	299.21	305.13	301.11	299.75	296.85	304.51	299.28	300.58	303.26	302.14	303.49	301.67
310.35	312.16	312.06	314.44	310.55	310.85	312.55	312.64	316.69	307.04	311.87	310.81	310.6	315.43	313.4	312.35	314.52	311.13	316.1	312.8	315.87	311.27	311.4	316.75	309.45	315.47	312.54	313.84	310.24	313.53	313.24	315.87	310.16	310.02	306.74	312.61	311.93	315.93	310.72	312.96	310.73	313.33	312.59	310.41	308.93	307.13	313.18	317.42	314.23	314.82
314.1	311.86	306.95	312.87	309.36	315.83	308.88	312.41	317.73	306.87	309.58	314.64	310.68	311.8	310.43	314.79	309.07	310.14	309.54	313.51	311.85	307.05	309.97	312.11	311.96	315.18	313.32	306.16	309.37	306.74	314.12	309.17	315	312.63	312.13	307.21	312.38	311.66	313.41	311.23	312.06	311.62	314.37	308.13	308.59	311.57	308.02	310.96	310.6	308.73
308.83	314.62	311.07	307.44	308.11	312.34	305.12	310.29	313.34	309.05	306.87	308.86	310.69	316.19	307.92	310.55	309.12	310.56	315.58	311.85	311.46	313.42	312.48	313.76	309.1	308.39	311.27	309.77	306.66	314.73	309.12	310.74	309.98	311.2	310.57	313.2	313.29	311.47	311.93	308.88	312.09	312.53	312.11	312.17	312.24	306.68	314.08	306.26	310.78	312.98
316.81	314.59	316.58	316.25	314.71	319.16	320.33	314.57	312.77	312.68	316.47	319.37	315.6	315.99	308.64	317.27	310.79	315.06	310.56	317.3	310.77	314.92	315.26	315.87	315.65	311.98	317.62	312.4	315.48	313.27	316.04	314.82	314.91	315.75	311.69	317.56	313.98	318.36	317.42	316.49	314.74	313.53	311.21	310.02	312.58	315.08	313.37	315.01	315.75	312.52
313.78	311.34	314.4	311.54	314.5	313.54	313.66	315.32	315.93	314.59	314.02	314.61	318.95	319.82	318.71	320.57	314.28	315.2	312.61	314.33	313.13	315.5	319.5	313.79	313.35	315.9	316.95	317.05	318.44	314.64	317.15	314.14	308.61	313.82	317.04	317.21	320.81	316.83	314.82	311.85	315.64	314.32	312.21	314.6	313.67	309.23	319.8	318.36	315.95	314.41
303.37	298.43	301.13	299.11	299.26	301.21	301.37	301.84	303.43	297.1	301.79	296.33	303.27	299.61	303.71	300.56	297.75	296.36	300.56	299.77	299.46	303.73	302.6	299.98	296.76	298.09	294.37	300.51	296.65	296.86	297.67	301.81	299.07	298.39	302.9	300.87	298.18	297.85	301.5	302.69	299.99	303.4	310.7	298.11	301.81	301.53	301.85	299.81	302.56	301.89
309.29	309.74	303.35	308.76	311.29	307.2	304.28	306.41	309.61	305.31	310.63	307.22	312.08	304.87	304.47	306.06	310.32	305.7	302.82	305.57	310.24	305.57	307.37	304.05	302.87	307.72	306.85	309.13	309.39	309.31	309.46	307.1	310.73	307.71	309.23	307.68	305.66	305.51	313.46	305.02	307.07	310.33	313.64	304.06	302.99	304.97	304.12	310.7	308.48	309.89
309.97	309.93	304.5	310.35	309.36	308.85	305.8	310.05	311.78	304.16	307.17	309.78	308.96	310.89	310.74	309.92	307.39	306.86	303.5	303.42	310.2	303.98	307.78	310.45	307.18	305.73	305.79	308.48	307.82	306.02	311.46	313.22	310.56	306.6	306.84	306.45	309.22	311.77	308.16	311.89	310.16	313.28	310.4	310.57	309.05	306.23	307.98	306.26	307.04	311.93
306.61	299.43	303.87	304.22	299.8	304.26	304.84	304.91	302.86	308.06	302.11	305.52	305.47	303.09	308.07	303.37	301.47	301.81	308.66	302.21	304.05	303.12	302.47	305.91	307.85	304.51	308.89	302.36	301.23	301.32	303.01	302.91	307.39	301.37	300.79	302.97	303.58	299.46	310.37	301.98	301.69	301.19	305.29	306.73	302.86	306.49	307.73	306.81	301.98	304.23
315.72	317.69	321.09	320.09	319.69	319.67	320.69	323.41	322.13	322.52	318.17	320.35	321.67	318.7	319.75	317.57	319.27	316.31	317.67	317.36	319.97	315.81	322.23	320.98	319.18	313.7	320.91	320.15	316.81	318.13	317.62	320.87	324.26	316.44	317.38	319.6	323.84	323.73	317.75	315.05	316.31	312.08	321.4	320.05	323.75	319.54	315.92	318.94	318.68	319.34
319.11	315.52	315.39	315.47	317.75	317.75	310.41	316.38	318.18	316.7	319.19	318.82	314.47	318.49	316.81	309.28	318.44	311.95	317.44	314.93	313.69	311.4	321.19	315.29	314.46	310.37	318.18	316.21	312.91	316.74	314.16	316.59	316.46	316.93	314.47	315.12	314.69	313.15	313.17	315.08	314.66	315.53	315.99	314.69	318.79	316.96	318.6	316.38	324.5	311.34
301.9	302.18	306.9	305.08	305.43	311.73	303.53	301.29	304.66	301.99	303.53	306.32	305.92	306.28	310.69	300.9	305.27	303.2	300.02	302.83	300.08	305.63	306.13	302.52	307.11	304.98	305.98	301.98	307.54	304.6	304.03	305.33	301.61	306.44	307.52	304.8	307.05	307.8	310.16	304.1	305.07	307.83	305.56	305.55	302.36	296.3	304.03	305.48	299.61	305.78
302.97	302.5	301.38	301.28	299.77	309.13	308.82	297.76	299.05	308.27	300.82	300.25	305.75	304.6	304.71	300.31	302.04	303.23	300.65	303.2	304.17	296.94	297.95	304.76	297.61	299.22	301.03	307.86	300.94	304.57	299.9	303.1	302.11	302.74	305.77	305.52	301.11	300.72	303.66	297.57	307.35	299.7	297.77	307.75	304.39	303.21	302.09	303.34	309.12	305.34
305.28	305.9	301.92	306.52	301.21	303.31	307.08	306.48	304.77	306.55	303.57	307.53	306.9	306.84	302.99	302.27	304.76	302.97	308.18	308.2	305.33	304.25	306.24	305.41	305.11	303.19	302.15	309.57	301.56	299.03	305.42	304.94	305.4	304.37	307.2	301.66	304.72	304.59	305.51	304.4	304.48	305.43	305.8	304.17	311.59	300.56	302.57	303.79	302.3	299.13
333.7	327.34	325.56	325.24	329.41	328.87	331.68	329.94	321.14	330.81	324.14	327.34	327.56	328.57	327.34	329.36	326.98	329.49	322.54	331.05	324.11	328.96	329.14	324.18	331.42	331.58	328.73	324.17	328.19	329.94	327.27	329.56	324.43	325.73	326.19	325.29	329.71	326.6	323.09	326.85	327.87	331.27	328.98	327.84	330.07	328.69	324.81	325.88	331.81	324.28
299.59	299.84	301.75	300.45	295.95	298.27	303.53	302.36	300.82	296.33	301.49	302.84	301.86	297.59	310.15	301.95	298.29	299.05	300.65	297.68	299.96	308.72	300.92	300.27	304.85	301.68	297.93	298.24	304.77	303.43	300.48	298.71	306.14	296.85	298.94	304.55	305.51	303.1	302.82	298.67	300.24	297.63	300.72	301.42	302.35	304.13	300.45	303.23	301.14	303.41
315.49	312.89	317.8	314.15	312.87	312.26	315.32	313.9	314.79	311.38	315.92	317.69	312.99	310.78	311.35	317.77	314.13	314.89	310.49	313.72	318.19	315.6	306.75	313.15	310.57	311.55	314.08	313.53	316.62	315.9	312.24	315.87	312.18	315.44	309.04	313.2	311.67	316.94	313.37	311.03	318.42	316.48	314.24	317.44	314.08	314.37	318.95	316.45	317.81	320.61
295.22	302.46	304.36	301.67	294.11	303.75	294.93	298.04	302.75	300.74	303.85	300.63	300.13	296.02	297.69	295.87	299.6	295.64	302.29	302.47	296.65	302.13	301.31	299.75	301.04	297.9	298.97	304.16	299.29	293.03	298.99	305.88	297.64	295.62	301.7	304.4	302.13	300.98	300.88	304.13	300.74	299.13	295.5	304.02	300.57	300.68	301.81	301.92	296.46	299.43
317.32	311.6	312.41	316.84	312.59	317.55	309.55	308.67	317.41	316.59	310.51	314.43	318.18	316.91	318.05	312.6	320.48	321.76	311.31	312.27	312.23	315.73	311.86	316.88	315.39	310.96	315.61	314.33	315.04	316.6	312.03	311.65	321.25	309.78	315.56	315.61	318.47	317.63	312.56	315.51	318.8	312.26	311.55	314.72	313.5	313.45	314.33	312.94	316.22	310.45
314.26	314.38	315.61	319.3	311.93	312.98	313.62	318.4	314.5	315.62	310.13	317.1	315.37	315.49	317.89	317.31	315.37	313.47	313.57	313.13	315.75	318.05	314.19	313.78	314.71	315.28	314.19	313.24	316.62	319.74	312.77	309.8	316.04	322.22	313.63	313.94	312.02	316.35	314.78	313.7	309.28	312.31	321.05	320.07	320.85	313.49	317.94	316.24	312.76	307.3
316.89	315.35	311.24	318.07	320.32	316.04	314.51	314.32	316.68	314.63	319.95	316.94	316.77	315.28	317.91	317.68	314.39	317.24	315.77	317.32	319.85	315.06	313.13	319.47	313.05	314.13	318.13	323.78	320.84	314.72	316.88	315.18	313.16	319.1	316.01	320.66	315.04	314.44	315.77	320.32	318.33	315.62	318.31	314.35	314.74	318.92	318.56	318.47	311.63	317.82
300.02	304.86	307.2	301.94	303.02	304.67	304.73	302	301.6	305.29	299.78	301	301.74	306.06	304.01	301.52	302.4	304.58	302.45	303.19	306.85	300.19	299.76	305.78	300.46	303.62	307.44	303.72	306.07	303.89	301.69	305.94	304.8	299.63	303.17	303.82	306.75	299.15	301.36	302.31	298.93	303.64	304.5	303.31	305.34	304.48	298.9	299.78	300.81	300.24
302.73	300.48	300.84	302.59	306.1	301.41	298.49	306.07	307.59	302.19	303.63	301.75	307.32	305.44	301.01	306.44	294.59	307.15	307.15	302.97	300.3	302.03	302.97	304.53	305.25	298.93	303.15	305.11	302.78	299.6	303.88	301.4	304.03	304.78	298.58	307.23	300.16	303.17	299.17	306.51	299.39	306.07	305.81	302.18	300	299.1	305.95	305.18	303.32	301.96
300.74	298.04	299.82	298.86	301.24	299.37	298.31	302.4	300.52	300.62	299.52	299.5	299.33	299.95	299.83	300.78	302.54	298.28	302.32	302.18	296.35	294.23	301.08	302.39	298.73	300	299.48	298.33	304.52	299.31	300.51	301.16	301.05	302.19	300.6	297.78	298.4	305.25	293.41	299.67	295.54	299.77	301.07	302.19	301.98	302.31	298.43	306	295.61	303.13
323.45	322.7	322.91	320.71	323.55	326.57	325.18	327.34	325.26	324.57	324.95	329.54	327.34	321.37	328.9	322.19	324.25	321.71	335.54	329.26	324.44	325.83	327.84	327.96	322.8	326.73	321.83	323.85	326.64	323.24	326.01	321.42	325.66	324.04	325.25	324.6	326.8	323.26	322.22	321.41	318.78	324.38	319	325.09	322.8	325.68	326.17	325.21	329.18	321.4
314.94	310.12	315.08	318.64	309.46	317.41	314.02	319.11	311.12	308.41	316.12	314.81	319.33	308.93	311.57	312.37	314.37	311.96	310.39	318.18	316.39	318.28	317.86	314.15	309.19	315.09	315.51	311.19	314.27	316.07	317.58	315.49	311.14	314.32	317.16	315.65	316.75	317.56	316.33	317.51	311.5	315.96	313.81	317.74	312.39	316.68	316.42	313.38	311.04	313.51
313.94	315.88	311.23	316.7	313.8	317.24	314.76	309.89	310.84	314.19	313.53	312.54	315.8	317.46	313.49	309.7	313.2	315.14	312.03	309.11	313.23	316.3	309.23	315.44	313.5	310.94	313.14	312.34	311.45	309.94	308.58	312.01	309.53	312.36	309.41	311.79	311.74	311.59	317.59	310.77	309.79	312.76	315.33	315.5	309.89	310.51	314	312.57	314.18	311.74
302.17	299.27	298.69	303.82	305.04	301.76	300.34	300.72	303.02	304.86	305.15	301.88	304.51	306.67	305.17	302.56	302.29	301.21	307.84	307.16	304.95	302.95	298.24	299.64	305.02	305.5	303.6	302.27	303.16	306.04	294.13	301.86	306.93	304.1	301.53	299.42	302.31	305.44	305.75	305.37	306.52	298.83	302.57	305.46	299.85	303.44	304.33	305.96	302.18	303.55
319.3	319.99	321.17	317.69	323.52	319.63	319.73	318.42	319.8	315.5	322.49	322.47	321.55	321.51	315.27	318.38	312.58	318.49	318.38	316.07	318.54	318.45	323.45	321.66	313.8	314.59	315.33	319.12	319.51	318.32	318.75	317.89	318.94	317.31	314.24	318.58	316.26	323.38	323.14	314.93	309.44	320.19	320.86	324.89	315.15	317.45	321.35	320.28	320.77	318.97
299.93	304.88	295.84	299.4	300.17	304.55	296.01	303.16	296.23	300.35	301.06	306.75	298.93	302.12	299.96	298.05	301.91	299.2	305.92	296.56	301.12	303.38	304.93	296.89	297.31	304.58	300.64	301.32	297.87	301.37	299.68	301.83	303.19	297.98	303.28	305.49	299.34	299.79	304.15	298.2	300.74	303.51	296.57	298.93	302.88	300.56	305.87	302.51	298.72	302.15
310.54	310.63	314.61	314.1	319.06	311.27	312.54	316.38	316.7	312.46	311.36	313.45	312.37	312.83	312.73	314.09	316.46	316.29	312.53	312.85	309.63	311.73	309.78	314.4	312.96	319.86	311.09	314.78	312.23	315.33	313.01	312.12	313.02	319.97	307.93	311.17	313.06	307.04	309.3	309.29	311.73	313.54	312.17	313.34	310.69	308.93	314.58	309.91	314.05	314.55
303.91	308.92	312.41	302.1	308.4	308.96	310.12	306.42	308.31	308.7	307.09	310.13	312.91	308.29	305.89	310.21	311.11	304.86	307.07	307.71	308.28	306.59	308.86	309.7	305.31	312.27	310.38	305.7	308.19	310.59	307.27	313.81	307	310.89	306.01	309.45	309.81	307.12	308.66	310.56	311.94	309.85	306.73	305.58	307.14	308.22	308.4	308.55	304.59	307.52
314.07	316.51	316.32	311.3	313.38	317.39	312.89	312.77	313.61	313.39	313.49	310.15	318.12	312.68	313.45	317.5	305.1	312.44	319.35	314.42	310.64	316.3	314.08	318.04	310.42	312.76	314.82	312.31	312.53	315.94	315.75	313.88	315.67	314.27	316.02	311.09	313.97	319.83	313.28	309.66	310.95	317.69	312.03	313.7	311.14	309.2	316.58	313.6	314.69	310.06
313.16	315.31	314.88	312.86	314.17	315.49	315.26	310.89	318.53	308.48	315.69	311.4	320.43	310.98	310.4	315.77	316.11	310.29	311.34	311.88	313.95	316.63	309.75	315.28	308.01	313.09	312.54	314.34	315.12	315.61	313.91	316.3	312.74	308.25	310.09	312.92	313.08	311.69	308.48	316.71	309.16	317.93	311.46	308.53	313.45	313.48	314.04	311.43	308.78	311.93
306.42	306.01	306.53	305.02	304.07	302.2	305.28	304.15	304.29	303.84	309.64	305.3	306.04	304.27	305.64	302.5	309.31	309.77	310.73	302.79	303.71	304.93	302.45	306.27	300.04	301.63	301.32	306.26	301.59	309.43	301.44	305.48	306.54	305.75	303.26	302.15	305.9	301.82	298.94	308.73	304.88	301.72	304.42	305.56	306.12	309.94	300.27	303.79	301.38	302.29
318.47	312.64	319.39	313.3	313.59	314.7	316.6	317.84	314.73	319.2	320.73	313.51	315.61	314.29	313.05	321.33	320.8	316.04	318.93	316.17	315.36	318.97	316.55	315.4	317.92	319.22	313.87	310.7	320.68	316.9	315.6	318.35	309.03	313.81	318.17	312.75	313.25	314.41	313.45	315.94	317.27	316.26	322.85	310.66	316.5	313.39	315.13	313.99	315.29	314.84
310.24	309.08	305.44	302.11	307.38	303.18	304.72	308.4	307.5	303.51	302.85	306.49	304.48	305.61	303.06	302.36	306.4	308.89	304.2	302.88	308.61	308.41	311.22	300.45	305.53	306.05	305.03	309.07	308.42	304.69	305.27	310.91	307.24	304.13	306.77	303.49	298.24	305.21	299.64	308.72	309.32	303.7	304.05	301.98	311.95	305.9	299.8	309.5	303.04	306.68
317.04	317.86	315.09	320.62	315.71	314.36	321.7	318.06	317.77	320.51	317.51	321.13	319.39	320.95	314.74	314.68	316.01	315.27	312.62	318.98	317.44	320.43	320.74	318.39	319.55	318.53	315.81	323.48	318.38	318.41	316.98	314.54	321.06	320.29	316.3	321.53	322.66	319.18	319.65	317.22	316.97	315.25	325.88	319.2	316.61	316.12	318.75	313.33	312.07	315.99
295.3	300.31	292.04	297.86	295	295.24	296.16	299.09	295.26	293.53	293.35	297.11	297.86	293.26	295.79	299.27	296.24	293.31	291.22	299.1	299.26	293.35	290.72	299.15	297.79	292.56	294.01	296.82	294.18	301.84	298.31	295.76	296.78	299.32	302.01	299.95	294.05	298.62	289.81	295.86	299.21	301.24	296.04	300.01	291.99	297.02	299.59	294.57	292.53	300.22
308.39	300.45	303.73	297.65	300.03	305.69	301.02	301.44	299.23	303.57	305.25	303.15	304.73	308.89	300.5	301.98	306.26	301.56	301.68	303.72	305.07	301.6	301.2	301.02	301.81	301.13	307.41	302.74	299.63	306.8	303.76	303.16	301.37	302.33	308.32	313.1	311.06	305.36	307.62	302.82	306.02	303.55	302.15	301.87	302.42	299.9	306.33	302.62	307.1	302.39
309.76	307.15	306.45	300.23	309.22	298.36	303.05	308.37	306.31	305.46	301.81	304.51	308.47	307.25	304.32	302.72	305.67	302.57	307.68	305.33	301.58	303.21	308.2	303.84	308.85	303.45	306.9	308.1	304.38	308.07	306.34	303.74	312.89	304.35	305.08	303.46	306.24	304.11	304.09	307.92	300.24	299.06	307.2	305.43	302.76	303.08	304.23	303.54	297.84	303.32
320.18	321.62	318.65	316.19	321.01	319.2	320.55	316.95	317.48	318.64	320.57	321.8	319.5	319.86	319.29	317.49	322.14	316.62	324.3	316.06	319.14	321.05	318.66	320.88	319.74	314.31	316.72	318.37	321.52	321.81	320.9	315.91	320.16	316.22	316.35	323.4	318.38	317.87	313.78	318.04	317.14	316.43	318.71	320.14	319.14	318.67	316.73	314.82	319.95	320.64
305.11	304.62	308.84	301.43	307.04	307.16	308.66	309.09	310.67	303.68	303.5	304.24	303.5	308.49	303.82	298.31	302	303.21	299.76	301.07	303.9	306.57	304.78	301.69	302.57	302.22	306.11	305.03	303.46	298.31	308.48	308.42	302.66	301.85	305.13	305.29	307.33	305.82	305.27	305.28	310.74	303.1	303.44	307.53	303.55	299.91	303.1	301.7	302.55	310.17
316.22	317.36	318.79	318.07	318.2	320.3	318.48	312.55	318.57	315.95	322.93	321.11	315.55	320.68	320.68	318.07	317.43	316.03	321.86	314.07	320.52	314.72	314.77	318.19	319.09	313.69	320.04	322.74	318.66	317.86	320.56	320.09	322.27	317.43	316.42	321.28	314.98	319.39	320.15	316.79	319.9	316.62	315.6	316.74	315.63	315.91	317.11	314.77	314.7	316.06
307.83	303.66	308.48	303.36	309.18	304.26	304.09	303.33	307.74	305.17	306.14	303.7	306.61	311.94	304.5	305.83	304.2	308.08	304.35	304.09	310.49	305.7	309.25	306.41	312.08	307.3	303.41	308.25	310.73	306.92	309.63	304.28	307.88	306.74	306.36	309.69	310.75	306.81	307.16	303.88	305.33	303.71	308.59	307.98	305.74	302.81	310.24	304.99	304.94	304.23
318.31	318.57	314.66	313.26	311.76	312.46	309.87	313.03	311.75	316.24	314.3	315.05	315.69	311.4	313.16	311.39	310.5	320.63	311.7	312.28	313.64	316.68	318.12	315.38	312.48	315.26	313.31	309.33	316.63	318.18	312.61	313.7	317.32	308.19	310.14	317.35	310.65	312.75	316.81	314.32	315.44	312.71	310.86	316	313.67	312.52	317.65	312.67	314.28	313.77
330.89	331.11	325.74	326.6	328.32	331.87	328.6	324.18	327.73	330.87	330.16	331.94	329.16	331.49	327.99	325.07	325.37	327.84	328.09	326.37	328.96	331.35	331.12	330.27	326.4	329.36	326.73	328.08	329.85	330.34	327.53	328.85	329.24	329.43	326.53	327.67	331.46	330.49	329.99	331.34	326.14	329.42	327.1	328.43	324.17	327.38	324.64	329.81	329.86	329.06
300.66	301.91	308.26	307.47	305.93	298.08	307.18	308.6	302.34	302.56	305.43	306.76	306.73	295.74	307.27	303.18	304.75	299.72	305.3	304.9	305.17	303.71	307.59	300.69	309.95	306.38	300.71	302.15	304.19	304.28	305.48	306.29	304.8	309.06	301.24	305.35	307.15	304.45	305	303.11	306.26	304.12	301.64	309.99	304.83	307.25	306.38	306.96	309.27	302.08
306.68	302.05	305.39	303.52	300.03	306.84	305.12	308.71	302.57	305.51	306.03	308.57	310.69	303.71	308.02	307.85	309.75	309.41	299.07	302.73	307.43	304.86	304.9	308.62	307.78	305.39	306.03	306.26	306.33	306.23	301.25	307.82	310.01	300.66	305.53	316.16	301.94	308.15	305.47	306.12	306.34	303.25	305.74	303.43	302.46	300.96	303.11	306.18	303.81	308.43
314.3	313.46	315.72	313.5	316.97	322.16	323.18	316.73	323.94	317.42	317.79	318.27	315.79	316.53	316.19	317.86	315.15	319.56	318.64	317.07	316.82	318.46	318.18	320.47	320.82	315.05	317.91	320.13	322.19	318.05	316.9	315.07	314.74	314.87	317.76	319.1	316.18	320.55	318.8	323.04	316.98	320.99	317.38	308.87	320.45	318.59	316.06	319.35	314.16	313.98
308.26	313.52	307.2	308.99	307.22	306.45	311.89	312.46	316.48	309.88	314.7	311	309.12	304.39	300.44	309.85	306.29	313.26	306.44	308.07	309.42	312.07	312.01	306.22	312.06	307.61	311.34	309.5	305.57	307.33	310.6	306.62	309.5	308.67	314.85	306.61	315.28	310.93	311.17	311.23	312.73	310.66	308.38	312.27	309.76	308.53	321.05	309.97	314.36	309.77
317.73	321.14	317.72	318.9	321.78	321.06	316.19	313.43	321.5	318.3	314.85	323.88	319.31	318.94	319.53	316.91	315.98	317.17	313.07	314.96	317.4	314.54	315.91	316.33	320.84	316.75	320.79	319.37	314.41	322.53	318.42	321.31	314.53	315.3	319.86	315.92	317.49	318.13	317.9	316	317.4	320.46	313.14	319.25	324.14	317.35	315.49	315.59	320.09	323.58
317.62	316.44	318.53	320.86	318.38	315.28	316.83	322.62	317.32	319.17	316.34	321.03	316.38	320.96	316.33	319.04	313.76	323.31	317.37	315.98	321.53	321.47	317.18	319.95	318.42	318.22	311.92	317.89	316.66	320.12	316.59	314.48	317.14	321.35	317.72	314.3	316.17	319.75	317.13	322.73	315.76	316.27	312.35	317.33	316.52	322.48	321.81	324.98	317.47	316.78
314.98	316.02	313.34	312.03	318.39	312.74	312.33	316.6	313.14	311.27	311.74	313.67	316.2	313.74	312.08	312.3	310.32	315.45	313.24	312.08	306.28	314.09	313.52	312.67	316.39	312.74	317.07	316.9	316.29	314.02	316.87	311.63	311.58	314.29	311.13	313.46	308.3	313.99	315.37	307.26	316.49	319.6	311.82	316.44	315.34	320.7	313.36	316.2	318.09	317.26
314.56	316.25	311.11	316.17	319.61	317.7	318.45	310.91	319.13	316.41	317.58	311.53	319.84	321.03	314.66	317	315.6	312.16	311.73	318.47	315.11	316.82	317.26	318.82	311.42	318.7	313.61	315.83	311.63	322.32	322.71	311.45	310.37	315.59	315.86	317.24	317.55	320.92	318.09	310.3	313.84	314.84	313.1	311.39	318.03	315.96	317.78	319.47	318.07	314.68
315.51	313.98	309.71	314.84	311.46	310.9	311.71	312.38	313.83	312.65	311.68	311.65	307.16	308.51	309.08	317.56	308.5	308.92	308.19	307.61	308.58	313.35	311.88	310.25	310.87	311.9	307.68	312.54	306.08	312.26	312.73	306.16	316.35	312.07	306.87	304.81	312.38	315.28	314.72	308.94	307.96	319.4	308.14	307.48	311.08	311.98	314.95	314.84	309.54	308.83
314.3	317.89	309.59	312.21	317.85	317.39	310.36	314.46	311.51	313.96	314.27	314.24	311.14	309.46	314.55	309.18	315.57	308.82	311.45	315.08	315.56	309.54	316.95	316.22	311.6	319.48	313.1	310.19	316.29	313.38	315.86	315.75	314.77	317.32	310.98	316.45	317.73	313.49	312.14	312.12	310.55	312.7	318.62	312.4	311.97	314.84	314.55	316.27	318.34	317.62
313.97	319.29	318.62	318.49	312.2	316.78	317.23	316.27	315.21	312.46	314.12	315.53	316.34	324.04	313.28	318.06	324	313.05	312.15	316.15	314.69	314.49	311.42	316.98	313.53	317.64	313.15	319.41	312.36	314.34	320.13	316.47	317.77	316.1	315.93	313.95	311.82	320.06	318.01	310.95	315.77	319.93	320.69	317.73	311.08	317.55	312.61	319.82	316.28	315.86
311.5	305.21	305.89	306.18	316.84	312.23	309.21	310.69	305.19	312.2	311.25	311.61	307.69	310.89	312.45	307.49	305.59	308.05	311.7	306.26	310.03	316.16	305.17	304.99	304.87	313.95	308.71	313	304.85	302.66	309.7	312.51	311.07	316.2	309.04	308.13	308.61	307.86	313.04	309	306.73	308.97	309.4	307.27	303.94	313.31	306.35	309.88	313.24	307.26
328.39	326.21	328.11	330.48	325.2	328.83	327.22	327.06	324.72	323.04	331.29	326.32	324.51	329.03	326.04	327.34	326.92	328.92	328.04	326.66	330.87	330.78	329	325.52	331.89	329.72	322.9	326.67	329.3	328.77	322.86	325.56	326.62	328.31	321.54	328.36	327.39	325.51	330.75	321.08	325.75	328.08	327.83	330.45	332.2	331.94	328.73	320.38	324.15	327.61
317.42	315.91	315.98	321.07	319.29	321.75	321.48	314.69	321.16	321.61	318.58	324.04	317.2	323.49	314.32	316.26	320.81	323.15	315.91	317.04	314.76	318.95	315.08	325.17	318.94	317.29	318.04	317.31	317.59	320.87	318.48	321.51	314.1	320.71	317.58	313.4	320.49	318.49	321.66	323.46	320.28	316.85	317.71	313.25	316.47	312.99	318.6	318.57	321.58	321.74
310.93	312.79	310.67	315.05	306.67	319.27	315.88	311.66	317.21	319	319.81	315.02	315.22	318.05	311.97	314.86	315.13	315.58	313.65	309.63	312.74	312	311.3	315.25	317.29	312.89	315.75	308.06	315.94	315.5	317.46	314.73	315.62	314.87	316.98	315.31	317.64	314.82	315.19	318.07	312.04	315.59	313.39	316.68	316.2	316.12	317.64	316.54	310.16	315.18
315.4	314.42	318.85	314.63	313.75	320.31	312.29	315.17	316.24	313.92	318.08	316.36	314.23	317.36	316.3	312.74	317.36	314.91	312.89	315.79	313.21	315.77	319.05	314.9	311.6	313.65	314.59	311.21	318.15	315.62	317.32	315.08	318.11	314.92	315.64	316.67	311.62	316.31	317.31	314.45	320.48	321.1	318.11	317.76	314.65	319.03	318.61	320	314.48	314.03
310.52	314.83	307.52	305.11	307.64	312.67	312.53	310.9	311.81	308.25	307.14	311.46	312.75	307.37	314.02	307.09	307.65	312.21	314.39	311.22	312.46	313.26	311.48	304.68	314.46	309.46	311.27	312.79	310.78	311.58	309.82	311.41	305.35	309.99	306.07	307.05	312.26	313.64	316.44	309.7	308.35	319.3	314.16	307.27	312.85	313.59	305.01	309.69	312.78	313.44
312.38	311.79	313.66	317.59	314.33	310.35	319.05	312.61	315.18	309.19	311.02	314.65	319.91	311.33	316.27	312.61	321.32	311.62	312.67	312.82	318.1	320.06	313.72	314.07	309.34	313.87	319.08	317.95	313.04	312.52	314.15	312.23	310.16	314.35	311.55	316.7	312.83	317.45	309.8	310.85	312.46	316.82	310.83	308.6	315.27	308.36	315.54	314.54	306.84	311.37
317.29	317	313.18	313.2	317.58	309.8	315.98	315.88	317.26	315.22	312.06	317.77	314.32	313.06	313.25	310.32	313.34	311.55	315.07	311.92	314.93	313.27	314.82	309.81	313.25	313.47	311.16	313.99	310.85	319.04	313.5	312.64	317.98	311.92	315.36	319.02	316.29	317.65	315.13	319.47	319.5	313.23	317.77	312.16	316.39	313.51	310.83	314.81	308.35	316.28
329.45	324.87	327.71	325.21	326.45	327.58	322.56	326.38	329.7	326.51	326.3	323.8	325.93	322.12	326.7	323.31	325.87	322.47	322.06	324.06	328.16	326.73	325.16	319.34	326.25	325.15	326.07	322.55	323.9	324.25	326.84	324.83	327.63	324.22	328.19	321.44	319.8	324.65	328.5	325.11	320.13	325.72	326.79	322.24	326.66	326.52	323.05	324.45	335.44	324.97
309.79	316.51	313.67	311.14	315.45	312.23	313.73	309.86	315.87	316.06	316.88	315.51	321.13	315.37	314.41	313.54	317.68	315.94	314.86	313.9	318.31	316.94	312.26	313.65	316.46	312.87	312.05	314.7	316.09	315.6	313.47	307.92	316.86	313.57	311.77	314.86	314.01	315.2	312.26	315.02	314.43	316.07	318.42	318.55	313.27	315.63	307.83	313.28	308.73	312.05
305.56	301.67	302.95	304.07	303.26	302.36	302.11	303.31	304.22	301.54	306.58	307.29	301	306.6	305.48	302.48	294.81	301.8	301.1	302.74	303.9	307.36	298.86	307.28	306.92	303.5	298.48	301.04	304.6	305.16	304.58	305	304.41	308.12	306.19	302.18	299.36	300.02	302.38	301.29	303.35	305.42	302.43	306.47	300.77	300.16	305.96	305.87	303.22	302.96
295.6	292.65	294.12	288.42	298.08	291.24	292.13	297.23	295.32	294.83	295.49	293.4	292.32	298.88	296.15	290.42	297.85	297.85	294.03	291.7	293.26	297.87	296.82	298.18	297.94	294.57	296.66	293.87	295.91	296.04	295.98	289.51	293.65	291.56	299.51	297.61	299.41	293.22	300.35	296.07	296.1	297.45	297.31	298.05	297.1	298.18	296.26	297.54	293.11	288.27
293.46	292.5	291.61	293.03	293.88	296.26	290.44	295.86	292.13	300.11	291.8	292.83	293.65	296.43	293.48	296.5	295.82	287.02	293.31	289.07	291.46	290.01	291.02	290.11	297.43	293.2	290.31	288.73	290.87	295.11	291.37	296.17	297.08	297.89	294.07	291.52	292.15	294.17	298.55	289.44	299.17	288.8	295.53	294.68	293.94	292.52	296.19	296.46	293.72	293
296.43	297.46	295.09	295.02	295.76	297.65	293.39	296.97	298.5	296.66	298.06	298	296.58	297.32	300.24	296.03	296.71	294.43	298.32	299.81	299.86	294	303.11	296.75	297.12	296.01	300.5	294.68	297.88	293.17	293.34	301.23	299.73	297.05	293.25	297.27	294.11	297.97	295.83	295.3	293.39	292.86	297.65	297.54	297.26	295.32	294.49	299.89	299.29	295.35
314.09	312.58	312.51	313.73	310.06	316.01	314.95	308.29	318.44	313.06	319.32	318.87	315.35	312.06	316.18	319.3	320.27	317.49	314.64	314.89	319.4	313.28	313.21	311.78	314.17	318.98	316.59	317.67	320.55	314.97	316.47	315.95	311.83	319.15	316.42	318.85	310.34	315.88	312.26	316.66	312.93	312.8	314.86	311.43	318.05	315.44	314.71	314.57	314.18	321.1
312.27	313.62	308.58	312.36	309.3	311.58	305.63	307.22	311.22	306.51	310.92	309.46	314.2	311.74	309.77	310.38	314.09	311.47	305.45	308.13	312.13	312.34	313.05	310.62	311.56	310.62	313.42	310.44	308.11	307.96	312.03	308.06	313.95	310.62	310.95	309.41	305.04	310.16	307.43	311.69	306.02	310.48	306	306.56	309.21	309.23	312.71	304.24	312.08	309.33
327.69	328.18	328.66	330.14	326.26	325.81	331.93	330.29	328.1	330.68	327.32	327.51	326.74	329.46	335.51	323.01	330.96	330.6	330.87	324.79	333.91	331.93	326.45	328.59	326.29	327.5	331.78	328.44	332.9	326.12	327.76	323.3	327.65	330.91	326.67	322.75	324.46	326.61	328.74	325.71	330.38	329.91	327.42	328.01	327.11	328.61	331.59	326.77	330.71	326.86
315.26	315.72	315.68	314.04	319.6	320.66	312.71	320.72	316.25	311.77	313.3	317.7	313.14	311.18	318.53	310.87	312.85	316.6	319.27	312.92	318.27	318.53	311.75	314.79	315.52	319.16	315.55	319.73	316.17	320.31	317.63	311.03	315.67	317.67	318.06	312.78	309.9	312.93	317.28	318.44	316.88	316.5	321.86	316.16	313.16	316.84	318.5	319.59	316.36	319.44
307	303.54	306.75	307.62	308.76	305.15	307.95	305.51	307.61	308.05	307.19	307.97	302.93	306.64	306.7	304.47	305.87	302.02	310.81	306.38	306.66	309.95	307.51	305.54	305.34	304.52	305.38	303.35	307.85	303.42	308.56	306.26	305.6	309.09	310.37	304.72	307.76	303.31	306.17	306.98	306.48	303.88	301.56	304.44	309.5	303.47	301.76	306.88	306.69	309.14
320.34	325.76	330.81	323.44	318.98	326.25	322.92	322.36	323.77	318.14	327.14	321.15	321.92	321.99	327.55	326.28	325.14	324.78	326.28	324.25	320.74	328.7	322.39	325.17	325.37	320.83	325.16	319.01	322.67	323.97	322.56	325.97	321.83	325.35	323.09	325.98	322.11	322.94	325	326.18	323.58	323.47	322.99	327.39	325.47	317.9	326.25	322.6	322.45	330.52
309.37	316.27	315.53	311.85	309.92	315.77	313.16	310.63	312.53	310.65	311.94	309.55	310.24	311.7	312.39	312.5	318.39	316.03	312.16	315.3	312.02	316.08	313.17	320.62	315.26	310.16	312.66	316.58	312.53	311.94	310.65	311.16	313.64	311.52	308.02	314.82	316.55	313.64	309.3	313.04	316.86	313.91	315.86	311.09	311.87	312.51	314.25	314.25	315.81	311.19
303.15	303.6	301.26	303.81	302.43	306.18	300.86	301.62	306.15	299.95	302.42	302.01	301.87	304.25	301.86	308.77	299.48	303.3	301.77	300.62	301.06	302.77	303.16	310.01	297.49	302.61	298.31	302.72	301.71	306.27	304.77	302.47	300.48	306.15	306.92	301.49	308.89	303.68	305.72	309.13	296.97	305.15	304.94	301	301.46	303.26	302.91	304.24	306.13	303.85
306.21	306.49	299.2	299.37	309.36	306.21	309.72	304.15	304.43	303.36	301.89	308.43	304.45	308.44	301.49	307.22	302.5	300.13	304.24	301.23	300.02	302.24	312.63	298.75	304.12	303.29	306.31	303.01	306.36	303.25	308.73	301.53	307.7	301.42	303.99	304.09	304.69	303.02	300.97	301.72	309.14	300.11	303.95	303.12	309.55	306.65	302.06	304.06	308.85	300.82
306.6	302.72	303.28	304.09	302.56	311.3	307.36	305.96	302.59	303.92	300.52	302.22	305.97	302.38	308.72	303.92	299.91	306.31	304.96	307.38	306.94	304.48	304.47	313.06	311.63	309.64	305.86	302.49	303.55	308.35	305.15	305.44	307.11	305.77	304.47	307.36	308.07	303.51	305.52	304.88	310.78	304.94	305.37	303.63	304.94	306.9	308.63	307.58	309.89	308.57
302.33	305.04	310.84	306.51	307.19	310.6	310.23	309.58	305.16	303.76	307.4	303.45	310.15	309.57	301.83	307.58	310.96	308.26	304.94	309.74	302.9	306.83	310.08	305.14	306.37	310.32	303.54	308.88	308.89	308.17	309.23	306.81	307.81	309.22	308.41	302.76	303.42	309.56	308.71	306.83	308.35	307.73	308.18	309.94	306.51	308.37	307.88	305.5	311.32	307.44
310.72	320.36	314.89	317.88	316.56	316.32	316.36	311.9	317.83	317.92	314.46	311.15	311.77	313.63	313.09	317.31	320.26	317.86	316.25	318.58	318.21	315.98	316.32	319.7	319.86	315.14	312.09	317.19	314.28	317.29	317.86	315.4	314.02	318.53	321.63	312.63	317.72	316.9	316.91	316.56	314.49	311.48	315.87	314.45	313.73	316.37	312.93	315.92	314.78	314.91
301.09	301.61	305.89	308.29	302.05	303.33	303.93	304.31	302.45	299.59	296.72	294.9	295.53	298.01	307.68	300.9	309.06	306.55	302.65	298.65	306.99	302.15	307.68	295.12	313.29	305.47	301.78	305.03	299.08	304.06	307.69	306.78	295.25	306.06	299.89	298.22	307.45	300.81	306.16	294.85	303.31	300.86	306.17	301.86	306.63	301.47	299.05	305.45	306.9	303.56
317.09	314.21	315.4	318.13	313.79	315.17	311.31	323.98	319.67	313.56	316.67	315.7	310.91	309.71	318.91	313.51	315.99	317.75	313.12	315.92	314.05	319.12	312.1	318.02	311.2	314.25	317.69	316.08	318.74	322.62	312.72	314.68	313.82	317.02	309.84	314.6	313.97	313.54	318.59	314.7	315.39	319.48	318.09	320.72	317.16	316.69	313.93	313.6	314.99	318.59
311.67	318.02	315.47	310.53	316.78	314.49	314.54	317.3	311.47	315.4	317.02	321.36	312.57	315.45	312.03	318.78	315.66	314.83	323.54	311.37	314.17	314.78	309.08	311.92	316.69	320.42	319.97	313.24	317.56	317.53	311.82	317.75	316.42	313.71	316.23	319.93	319.1	317.55	318.81	318.01	312.32	316.47	313.39	318.47	316.69	318.33	315.07	316.61	312.32	309.4
324.44	329.46	334.1	327.74	330.22	330.77	328.91	328.22	328.07	332.32	327.85	331.25	329.32	325.24	329.35	324.4	324.6	329.55	329.61	325.13	326.92	325.97	334.54	327.16	328.19	330.77	325.94	324.3	329.23	327.06	321.97	329.75	329.33	333.19	332.36	330.52	330.14	324.47	332.5	330.73	329.19	327.98	328.43	328.7	329.18	327.72	328.09	329.74	327.58	327.66
306.44	308.51	297.58	306.9	305.98	299.21	306.93	307.37	302.03	305.62	306.59	301.56	308.35	306.14	298.41	302.37	303.64	303.06	311.5	309.01	304.66	303.86	305.06	305.4	305.09	306.98	301.79	305.03	303.38	303.4	307	302.39	296.74	305.98	301.51	300.79	301.45	307.37	304.13	306.3	306.8	299.37	302.23	307.96	306.29	304.51	302.11	304.94	309.1	300.19
317.69	311.4	320.22	319.32	317.49	316.53	321.04	313.46	319.62	318.79	314.29	323.16	315.66	315.59	314.54	314.52	315.5	315.81	312.05	319.42	317.79	323.15	315.78	313.81	313.29	316.31	319.06	314.19	322.52	314.73	318.3	313.21	316.12	316.27	316.6	317.3	316.72	313.9	317.13	322.33	317.94	320.59	315.68	316.07	310.76	317.79	312.86	317.86	319.68	314.98
300.31	300.78	296.54	294.86	293.24	293.87	299.48	300.18	298.51	296.25	300.28	293.17	293.86	300.79	295.36	296.75	301.97	292.01	295.73	297.51	296.39	302.57	292.65	295.46	300.24	296.38	298.71	293.2	294.92	298.78	293.88	294.58	291.62	301.6	300.97	296.73	296.24	300.68	301.68	296.62	300.59	298.02	295.04	292.72	298.76	298.83	297.44	300.05	296.32	295.63
311.51	308.63	309.58	314.07	311.9	313.55	312.6	313.64	316.92	316.13	312.51	310.7	319.19	312.72	318.64	315.61	311.07	315.49	307.87	311.51	310.48	311.77	312.82	313.98	316.19	314.07	314.15	313.22	312.12	312.86	312.68	318.3	313.3	313.6	311.74	313.27	313.76	310.44	312.22	311.88	309.78	312.1	311.06	313.16	318.29	314.76	315.84	311.51	313.01	315.14
298.65	297.36	292.38	291.59	295.41	293	296.46	289.83	298.11	292.23	294.79	294.65	294.52	300.92	294.76	294.85	296.26	296.37	294.74	293.15	292.01	294.41	296.69	293.34	297.24	296.78	292.88	292.02	291	294.64	293.58	293.82	296.01	293.6	291.56	294.73	290.37	289.59	299.04	296.63	294.44	296.17	297.28	295.61	294.45	283.34	295.76	289.65	294.28	292.05
315.21	312.77	310.58	314.82	317.65	314.72	312.64	313.13	316.29	311.84	313.44	310.02	312.7	315.51	314.58	314.59	315.14	312.13	311.52	315.76	309.68	308.64	311.03	312.68	312.69	319.69	312.46	313.91	312.79	303.62	311.92	308.87	313.67	313.89	312.38	310.89	307.45	314.18	316.38	313.28	311.29	308.66	309.83	316.95	319.44	307.29	313.47	305.8	313.18	314.88
309.36	314.79	308.09	311.6	312.64	318.34	308.96	313.95	314.29	310.68	313.45	306.8	308.38	316.93	311.63	317.04	320.17	316.42	312.07	315.67	313.42	311.95	317.05	315.29	312.14	312.43	314.19	311.29	315.33	315.09	309.53	312.83	314.58	312.89	313.44	315.68	314.06	315.52	312.07	313.64	317.86	309.53	316.75	315.51	313.33	310.24	314.31	311.03	314.33	314.84
313.09	320.15	312.93	316.27	319.36	315.31	316.88	315.84	314.48	311.16	314.61	315.16	311.67	313.19	310.82	312.86	312.56	313.82	314.53	314.7	309.23	316.14	314.45	314.93	311.74	317.88	315.38	314.64	315.49	317.27	315.11	311.5	316.68	313.51	315.71	316.75	316.33	310.58	314.43	310.57	310.3	311.8	313.53	319.03	316.66	311.41	315.24	314.84	314.4	318.34
315.24	315.11	309.29	314.4	310.36	314.58	313.34	315.59	308.4	311.25	320.52	315.46	318.31	314.2	313.5	311	314.09	309.15	310.32	310	312.41	314.4	316.72	311.24	310.67	314.72	313.72	308.71	317.54	312.32	307.8	312.83	314.01	315.32	319.3	310.77	309.75	314.38	309.79	315.71	311.17	315.28	316.65	314.83	313.68	315.93	310.93	313.29	315.44	318.62
317.41	320.76	310.99	315.96	316.93	316.25	309	317.78	313.26	316.22	311.63	302.27	316	310.36	314.73	311.88	312.4	314	314	313.14	317.01	315.88	308.87	318.02	311.5	308.61	314.89	315.58	316.2	310.02	308.19	314.3	316.86	310.85	311.9	315.91	314.14	316.39	313.9	313.7	314.99	312.6	313.39	316.65	317.17	318.14	309.51	311.59	313.53	314.56
320.94	312.68	308.28	313.17	315.39	315.91	311.82	309.5	310.35	315.05	312.58	314.88	310.24	313.63	312.59	313.89	317.41	309.08	316.31	311.76	313.04	313.2	313.87	317.48	313.21	311.2	310.66	312.26	316.44	310.14	310.65	319.11	311.5	315.4	312.44	307.5	309.1	310.19	312.19	307.73	312.72	310.44	307.81	313.94	311.13	314.28	318.94	315.01	311.36	309.66
293.56	298.99	296.38	296.04	294.34	291.29	293.85	295.5	298.42	292.69	289.13	292.88	292.59	295.09	293.77	291.27	296.26	296.82	297.21	298.72	294.9	301.16	296.76	292.02	295.55	295.24	299.77	289.89	293.16	295.55	292.64	288.94	295.09	297.92	296.36	296.09	294.51	296.42	296.49	292.44	295.58	297.45	292.69	295.58	294.39	298.13	295.14	296.28	291.68	296.07
316.13	316.2	315.83	311.9	308.72	320.17	311.53	307.55	313.08	314.05	311.29	311.76	307.64	315.74	309.08	309.05	308.52	313.17	308.44	312.94	310.82	306.43	311.6	311.36	310.16	313.3	313.7	310.58	313.16	314.15	310.03	317.19	309.32	311.2	312.85	311.3	314.81	315.36	308.86	313.81	314.78	306.95	317.54	313.69	308.58	314.07	313.1	311.12	317.91	314.74
300.02	298.44	304.22	299.92	301.47	304.13	303.97	301.52	303.02	309.6	300.84	304.24	298.6	301.57	300.77	299.9	301.81	295.8	293.48	295.84	301.02	302.21	303.21	303.94	301.46	297.11	299.73	300.1	300.44	302.46	302.01	300.61	295.72	296.57	297.78	303.8	296.86	300.79	298.74	302.4	294.57	302.89	295.91	299.13	295.25	298.47	298.82	296.72	298.83	302.01
305.92	317.92	309.85	312.18	308.1	309.86	316.45	314.15	307.79	312.34	309.81	314.76	311.43	306.74	308.57	309.89	314.19	312.6	317.57	309.34	310.49	312.85	308.94	312.34	309.89	312.42	317.17	311.09	315.77	310.03	311.74	311.96	309.23	318.6	316.72	312.84	310.89	312.71	312.89	309.19	310.53	316.41	311.92	313	313.55	311.21	308.27	309.36	311.84	311.69
318.38	323.81	320.47	317.38	316.32	320.01	316.68	316.46	320.13	320.49	315.61	318.68	315.82	320.72	318.04	315.2	317.82	321.3	312.86	321.33	321.96	315.35	322.15	314.83	317.08	320.39	319.84	318.35	315.44	315.41	315.53	316.49	317.4	318.35	321.19	316.92	311.42	315.21	315.49	316.77	321.55	315.56	318.89	310.83	316.17	311.34	320.37	318.08	320.28	315.83
324.54	318.74	320.53	315.83	319.56	319.86	318.76	319.7	320.79	318.95	317.56	315.51	316.83	318.37	313.91	316.63	311.71	318.73	320.41	315.18	317.78	315.77	319.89	319.95	319.81	318	318.13	317.29	320.13	312.19	320.27	317.7	313.42	322.28	319.7	317.48	312.56	321.9	322.22	319.77	318.88	322.08	320.24	316.86	319.64	314.48	321.56	315.19	323.08	320.85
310.88	321.01	315.26	320.97	317.43	313.73	316.71	316.42	314.94	317.28	315.22	319.02	322	319.48	317.35	318.36	317.86	315.8	318.2	318.58	317.53	311.91	318.64	315.45	315.68	315.4	310.14	316.94	319.33	322.43	312.26	313.55	314.69	325.19	313.74	318.05	312.95	316.36	317.17	317.75	310.81	313.43	313.29	315.22	318.12	310.8	318.93	311.44	315.52	318.55
317.46	313.22	313.48	314.58	312.44	312.87	312.64	312.72	309.29	316.1	310.87	314.05	313.04	311.31	315.14	308.43	315.11	310.69	310.79	314.89	308.15	310.78	310.09	310.7	315.78	310.64	314.45	310.42	313.21	308.66	320.75	316.15	319.33	311.51	318.01	313.14	309.65	313.38	311.64	310.52	314.46	315.86	315.49	317.91	310.52	318.97	314.76	312.45	312.42	314.45
309.18	300.38	301.56	301.67	302.42	298.49	302.72	301.84	301.89	301.93	303.08	305.26	303.13	309.83	304.9	305.29	299.18	295.79	298.64	299.19	303.24	300.3	304.61	302.68	306.64	308.28	303.51	300.55	301.99	302.72	307.52	303.65	303.34	308.71	303.88	304.76	304.15	306.41	306.06	301.6	304.9	305.3	304.75	300.66	301.55	304.02	301.6	302.61	303.78	302.45
310.1	307.93	307.71	309.39	306.81	307.23	310.6	304.23	305.53	308.21	310.28	303	303.88	306.86	309.09	307.55	305.16	308.45	309.17	307.58	305.2	306.97	304.47	309.62	308.03	312.28	309.43	307.27	302.67	305.45	306.59	310.09	299.05	308.99	307.43	308.7	308.5	314.11	307.19	308.73	311.98	302.57	304.77	307.38	311.19	306.52	313.01	307.46	307.23	305.39
314.27	316.79	314.62	312.31	318.8	315.31	319.08	317.39	318.38	309.63	310.86	319.15	318.07	322.98	313.6	316.64	318.04	314.64	319.45	314.77	314	309.8	314.14	315	321.21	317.92	316.23	316.8	316.78	311.04	320.07	317.68	317.19	314.06	315.58	317.11	319.95	312.03	311.44	316.01	311.8	313.27	316.16	314.12	314.84	316.99	316.35	317.98	316.35	319.9
314.22	315.11	310.63	312.56	315.85	310.11	314.42	315.9	314.8	315.02	311.92	310.65	311.05	314.65	313.36	310.59	313.79	314.67	312.21	314.96	315.95	317.39	311.63	315.52	314.69	308.65	315.57	315.97	316.22	313.7	309.65	312.33	312.77	311.54	314.58	315.82	311.72	314.4	313.15	316.89	312.7	314.44	317.25	316.9	311.8	314.49	316.28	313.54	311.82	314.28
312.57	310.16	317.1	315.32	309.69	315.4	311.82	313.67	318.05	317.37	314.73	313.73	312.21	310.79	311.77	311.14	312.37	319.35	320.99	318.94	320.5	318.75	312.25	316.74	315.36	315.17	316.56	316.93	313.31	312.41	318.16	321.58	316.98	311.85	310.57	316.8	318.62	314.26	316.79	315.73	315	315.56	312.15	315.81	315.94	314.96	318.28	310.73	315.11	311.95
293.47	291.1	289.79	293.13	294.73	299.24	291.2	295.79	292.01	300.33	297.8	296.73	295.46	296.85	292.61	295.17	294.74	296.73	294.75	292.43	297.21	299.23	291.08	297.45	294.31	291.1	296.21	296.74	293.16	295.8	291.47	292.8	290.49	297.68	294	300.07	294.72	293.25	295.66	292.4	292.56	296.25	295.64	294.89	294.75	294.05	291.21	297.92	290.56	293.49
300.7	304.73	308.81	298.64	305.64	304.91	304.26	302.08	304.09	305.56	308.96	308.16	306.04	304.17	304.33	302.93	306.39	308.94	305.48	307.84	304.38	307.48	307.63	305.38	304.28	302.62	304.33	303.07	306.55	302.09	307.39	304.44	307.66	304.23	305.2	298.95	303.76	305.62	308.2	307.21	307.77	306.03	302.66	310.76	308.81	305.14	303.39	304.66	308.37	304.05
308.44	303.96	303.63	301.49	303.54	301.6	305.78	302.42	300.75	298.86	309.54	304.27	305.21	300.64	308.79	303.87	302.6	305.33	304.52	303.44	307.75	305.65	306.12	303.62	302.5	308.04	306.77	302.73	304.95	307.76	307.36	300.95	305.46	303.61	305.15	303.64	303.67	298.07	307.16	305.29	300.49	303.78	308.12	306.53	301.73	305.83	305.18	305.45	303.27	304.03
315.38	316.07	322.58	318.27	318.81	314.9	319.68	316.48	319.68	316.48	319.1	318.83	314.56	316.35	313.75	323.18	317.79	316.71	320.9	321.25	320.69	317.74	316.88	319.67	315.73	312.88	323.3	322.26	319.52	320.85	313.64	320.65	321.16	323.02	318.39	317.17	320.79	317.06	319.02	316.64	316.45	318.56	318.22	320.62	313.83	312.68	314.23	314.08	315.87	324.41
325.3	326.31	324.52	321.34	329.23	327.59	320.73	322.83	326.38	324.9	327	324.07	323.79	326.51	323.69	329.05	323.93	324.78	326.2	324.46	322.03	326.5	328.57	324.3	323.5	327.88	326.32	327.27	325.6	326.53	318.1	329.88	327.09	323.97	319.89	324.04	320.86	320.62	321	321.99	326.45	326.46	327.06	327.07	321.95	324.4	324.4	327.18	316.17	325.01
314.68	315.71	316.08	312.42	316.15	312.79	318.17	312.2	317.53	309.5	310.41	318.52	313.09	312.04	316.89	314.68	316.32	314.94	318.43	312.08	317.67	312.06	312.64	318.21	318.86	314.22	314.62	314.23	314.97	311.73	316.71	317.64	316.05	314.44	315.95	312.65	312.52	314.7	313.74	315.67	311.04	313.22	314.78	312.89	315.33	313.09	312.87	320.2	312.17	314.72
312.05	313.22	315.5	309.01	315.28	315.46	316.61	313.51	313.72	313.63	313.44	317	316.46	315.7	315.78	310.11	313.75	317.08	309.74	312.34	319.13	314.11	315.34	314.16	312.22	317.78	319.27	314.36	314.47	314.38	312.2	313.74	311.32	316.29	317.31	316.33	319.93	313.62	311.75	312.51	320.14	318.71	312.54	314.32	318.18	316.9	318.88	313.11	317.65	311.77
325.48	321.44	329.12	325.08	320.14	325.23	324.56	328.33	325.48	326.37	326.28	324.04	323.94	313.31	323.14	325.36	319.17	326.48	321.32	322.15	327.37	322.77	325.06	324.83	321.38	323.87	326.31	320.04	324.42	325.3	323.07	327.32	329.19	316.93	322.79	329.53	324.23	322.65	326.06	326.05	323.17	322.9	319.76	317.51	326.7	327.42	328.65	331.49	324.46	324.01
305.74	304.47	304.68	299.34	306.52	304.28	302.17	305.91	307.7	305.14	302.45	302.98	300.14	306.06	309.06	306.76	308.82	305.94	303.81	305.95	305.68	307.13	307.69	306.06	310.95	304.53	304.65	308.48	305.47	304.12	306.16	302.62	307.7	306.74	307.44	307.15	307.93	308.21	301.28	311.36	299.73	309.85	304.57	304.83	303.79	302.67	302.27	303.47	311.12	304.57
315.92	310.83	311.32	308.44	309.21	312.5	307.71	308.68	311.31	310.36	306.11	314.04	308.22	310.25	307.92	309.63	312.37	315.4	311.05	310.6	313.19	309.79	306.85	309.57	311.37	311.1	309.1	310.71	311.99	308.29	314.86	307.55	312.38	312.59	311.92	309.62	305.53	312.43	311.03	309.85	313.44	313.84	308.71	308.81	312.02	312.7	315.81	311.46	314.26	314.09
302.89	303.87	304.06	300.88	299.61	304.51	299.51	301.52	303.77	299.87	303.55	304.6	303.34	304.53	306.14	304.71	308.85	301.62	304.55	302.94	304.08	302.01	303.94	305.3	307.56	303.26	299.5	303.33	302.53	302.16	299.01	301.45	305.28	302.45	303.6	303.09	301.17	302.58	297.37	299.9	305.17	306.76	307.64	304.98	304.59	307.55	303.47	301.84	302.12	302.07
327.38	332.17	326.87	329.63	324.74	325.93	331.61	321.98	330.3	326.68	327.35	330.9	328.81	330.26	329.32	326.4	328.88	324.83	328.97	330.96	322.84	328.6	333.2	331.07	328.01	329.63	321.97	325.15	328.73	327.09	322.36	332.76	336.36	328.43	332.44	326.45	330.22	330.23	326.01	326.66	328.71	328.77	326.09	324.69	329.93	324.32	331.68	326.74	324.22	326.39
329.05	322.2	327.16	324.92	329.02	328.27	325.23	330.98	327.17	325.02	323.2	322.99	325.88	326.48	325.97	323.94	327.15	324.31	322.29	328.58	318.59	327.63	328.98	325.04	328.03	323.58	326.69	324.15	326.06	329.96	321.84	327.76	326.27	328.19	328.02	326.68	317.98	326.65	322.02	331.36	326.15	320.76	320.73	322.01	326.21	326.59	324.97	323.47	331.53	328.11
309.51	307.33	313.48	309.37	309.81	313.88	311.64	316.44	311.16	310.77	312.59	313.59	309.98	310.97	306.98	315.63	314.43	311.71	313.15	305.62	309.39	312.51	307.58	316.93	312.73	310.63	311.82	313.38	317.61	312.27	319.12	311.91	314.52	310.96	310.46	312.8	309.87	310.59	316.19	310.2	318.68	312.43	318.17	308.54	310.86	316.42	316.61	305.22	314.35	311.03
316.43	320.39	319.13	315.3	312.86	323.4	318.4	319.32	314	310.5	319.74	319.23	318.04	314.1	317.14	317.01	318.48	314.78	322.69	317.3	316.39	317.22	314.99	316.69	316.09	321.96	313.86	314.12	312.63	319.25	318.41	319.31	321.05	312.91	321.99	320.76	316.58	313.76	311.88	319.43	312.61	315.66	317.41	318.96	319.08	315.02	315.2	316.84	324.07	313.7
319.57	315.75	318.78	317.49	314.29	316.11	313.32	312.81	315.36	313.01	310.91	315.27	313.9	307.85	308.61	320.54	318.35	315.52	312.59	311.08	308.88	316.03	311.06	310.71	317.7	310.48	312.56	308.2	315.01	312.49	314.85	313.5	315.49	318.5	312.84	317.09	318.43	315.36	316.31	313.04	316.81	313.38	316.93	321.09	314.24	311.97	313.3	310.97	312.37	310.93
312.86	311.8	315.52	313.55	313.17	311.96	309.97	317.76	312.22	315.18	315.18	309.87	308.53	313.95	312.23	316.14	310.53	312.04	317.95	316.84	315.22	313.73	314.07	309.37	312.84	318.66	315.34	316.44	312.03	312.92	316.49	313.77	312.76	309.23	316.37	314.02	315.36	310.47	312.14	316.01	313.14	313.1	313.61	313.09	315.59	317.89	313.87	318.88	316.68	315.16
300.36	305.29	300.42	302.08	302.45	302.66	304.66	305.95	308.51	303.26	305.45	306.18	304.09	304.01	298.54	300.96	307.2	303.79	296.66	303.38	307.14	301.91	306.98	305.6	299.4	294.94	310.73	306.5	303.1	299.77	305.38	307.04	301.55	301.02	303.57	301.43	302.74	302.26	305.48	304.77	298.83	305.3	304.22	308.3	304.81	310.68	301.04	303.25	302.27	304.02
311.26	310.01	309.04	312.19	311.57	313.72	312.87	314.17	304.01	308.57	308.29	312.82	309.94	313.88	317.97	308.47	308.88	313.24	307.08	311.94	310.21	309.94	309.79	309.71	306.78	308.77	319.18	314.16	311.35	307.49	312.03	313.62	307.6	308.85	311.1	308.84	311.89	308.28	313.03	312.26	313.74	310.39	311.48	315.5	308.79	313.74	310.16	311.7	309.45	313.17
316.42	312.57	314.78	316.67	315.7	316.99	312.89	316.13	314.66	311.78	315.57	313.4	315.95	312.86	315.16	318.4	308.62	311.18	315.47	312.25	321.5	313.54	312.87	318.11	311.89	314.65	316.96	309.29	314.49	320.94	317.92	311.71	317.75	314.57	312.88	315.87	307.56	314.24	313.73	311.77	311.14	318.26	316.65	319.09	315.26	312.8	311.72	318.01	313.29	313.27
312.15	314.75	312.23	313.01	318.08	312.34	315.48	316.28	317.32	309.17	315.37	318.47	313.69	316.97	314.27	315.07	318.02	320.25	309.73	314.01	313.58	317.38	315.45	310.26	314.06	315.75	315.31	317.16	312.89	311.01	310.72	318.26	311.73	315.04	314.49	311.06	314.66	311.12	316.57	310.29	317.34	315.7	312.38	315.71	313.85	316.86	314.64	318.54	314.92	313.4
309.97	308.49	309.84	309.41	309.91	315.04	312.79	310.49	309.33	313.52	310.85	310.14	308.03	312.98	312	306.14	311.69	313.06	316.61	310.84	314.72	309.52	312.98	312.25	317.03	309.87	312.99	306.52	309.2	311.58	311	306.72	311.11	318.45	308.5	312.67	307.21	312.85	309.44	307.37	311.64	308.92	307.25	313.28	309.21	308.12	313.8	307.72	312.06	314.31
303.38	304.23	304.93	306.77	302.53	298.09	303.09	305.37	303.53	302.16	303.8	303.72	299.76	305.58	300.7	301.76	305.06	305.92	304.16	303.33	299.79	302.61	304.71	304.39	300.27	308.14	304.92	306.07	303.25	300.96	303.97	299.9	305.21	302.95	301.14	306.59	301.3	304.49	298.49	295.17	304.21	301.91	300.53	299.72	301.31	301	297.95	301.1	309.39	302.46
296.71	298.26	301.88	301.04	300.52	297.12	299.65	296.79	297.83	305.09	299.9	302	302.64	300.47	300.27	303.87	303.97	295.52	297.72	299.12	299.57	297.75	301.21	302.97	297.6	298.29	302.5	298.58	299.89	299.37	296.01	298.72	302.54	303.19	297.54	304.55	299.9	301.94	304.67	302.17	300.82	297.8	302.97	297.1	299.22	300.16	295.33	298.24	301.7	298.97
299.77	305.02	308.73	304.55	306.54	308.49	298.73	298.28	301.61	307.71	298.88	302.96	301.58	299.41	309.88	302.13	298.98	302.55	296.88	304.99	302.51	301.16	301.54	299.33	302.56	297.49	296.96	304.27	302.45	304.56	299.62	304.56	300.19	301.87	298.28	299.35	304.68	302.01	304.58	307.39	303.6	300.49	304.12	302.54	302.62	307.17	304.38	300.94	302.68	307.84
300.61	299.26	299.55	298.41	302.53	298.02	303.38	303.16	302.77	304.06	294.01	300.29	304.45	294.79	297.26	302.61	303.23	303.74	294.67	304.81	301.9	297.45	301.77	299.55	303.39	299.07	305.09	301.97	302.97	296.48	294.02	304.2	302.16	303.74	303.89	302.19	299.29	300.52	299.45	298.26	301.76	297.17	296.24	304.35	297.96	302.9	294.36	300.84	297.92	298.07
301.61	300.83	303.29	302.53	301.88	302.3	304.5	299.69	305.3	301.86	301.86	303.34	299.21	299.31	299.46	300.01	301.46	302.67	300.31	304.61	303.95	302.27	301.15	307.57	301.46	300.39	303.99	303.63	300.4	298.51	304.13	302	303.83	306.51	308.92	306.96	302.89	299.63	303.02	305.26	303.75	302.5	302.1	304.04	304.33	304.01	302.02	303.64	299.38	301.23
306.64	303.5	301.48	306.36	298.8	305.13	300.36	305.37	304.08	305.5	300.31	298.12	296.17	299.83	306.12	300.83	304.74	303.26	297.86	301.34	296.99	303.19	301.52	303.59	296.54	304.35	305.14	301.7	302.88	300.61	296.7	303.92	302.66	294.29	303.4	297.08	299.44	303.13	303.56	302.65	298.09	301.7	297.13	296.36	301.42	295.75	303.69	305.51	299.66	300.12
324.28	332.87	331.08	324	329.7	323.68	327.81	325.93	327.4	330.02	329.66	326.25	328.72	327.69	326.75	322.52	325.83	330.64	327.25	326.06	326.01	328.23	327.88	330.77	329.32	325.39	328.54	327.73	330.5	328.58	323.37	326.82	326.92	328.56	321.29	332.97	327.84	329.32	332.05	324.73	328.28	324.69	328.61	331.14	323.52	329.46	326.99	327.02	331.4	326.69
310.38	308.7	304.47	306.83	309.85	309.3	308.99	311.64	309.76	305.23	310.78	308.93	310.89	310.18	308.7	309.87	309.83	312.29	305.67	308.06	303.14	306.66	307.5	308.48	311.25	309.4	313.7	310.66	306.85	305.36	306.7	308.65	308.1	316.96	308.64	304.12	310.77	307.88	306.71	306.35	309.01	308.96	309.9	307.54	310.29	312.92	306.81	309.99	309.04	312.13
314.31	316.7	315.68	315.32	312.96	315.14	318.7	317.12	315.65	318.26	312.8	319.99	317.68	316.96	318.05	315.3	316.71	313.51	313.61	320.11	319.38	315.97	309.1	318.46	312.82	317.11	318.27	320.27	317.74	315.3	317.42	309.96	314.42	315.27	318.96	319.21	313.68	319.64	314.75	312.18	318.54	312.71	317.93	313.7	319.28	321.31	318.23	311.34	315.63	316.87
315.18	313.94	312.3	315.82	313.88	311.71	318.5	314.38	320.14	312.25	316.19	312.02	312.46	312.91	316.53	319.54	314.51	318.78	316.4	318.29	320.44	311.93	311.62	311.37	311.78	315.23	313.57	315.07	318.15	312.86	316.57	316.09	320.79	314.13	311.59	309.64	316.27	313.54	313.79	318.16	313.16	314.26	319.93	314.38	315.49	316.65	314.93	314.65	316.1	315.2
312.34	313.36	312.86	321.05	314.23	313.27	311.28	315.49	315.77	317.4	318.55	315.83	318.55	317.45	315.67	314.35	317.62	318.12	312.99	311.52	321.84	319.95	313.46	313.15	316.43	312.61	313.9	314.41	316.93	315.93	315.78	320.16	316.66	317.96	315.27	316.43	317.83	315.86	315.35	319.64	312	315.62	310.1	314.24	314.48	312.87	311.87	307.88	312.51	313.31
322.6	317.18	313.86	320.12	314.48	316.06	317.03	319.46	318.58	316.41	323.17	319.43	318.43	320.5	322.23	318.72	318.91	319.59	318.37	321.1	319.6	317.45	321.9	322.5	323.27	316.7	317.73	315.93	320.69	324.92	315.24	317.24	324.59	316.62	319.48	316.04	321.85	318.52	323.63	315.46	322.46	319.92	321.17	323.33	314.17	318.17	320.58	323.91	318.57	316.02
310.78	309.1	309.81	306.72	311.01	305.44	307.55	305.58	312.85	311.04	309.32	310.84	304.69	312.32	309.39	311.58	311.02	311.26	309.69	309.05	310.38	307.3	311.62	309.5	306.49	311.68	303.11	314.28	308.62	307.53	310.96	312.18	309.52	305.77	310.28	303.08	308.07	312.82	309.52	304.19	312.17	315.03	306.33	304.44	308.69	307.04	313.36	306.88	312.26	310.73
324.03	322.88	320.93	321.74	311.96	315.49	318.26	320.06	324.18	319.44	312.72	317.72	315.89	318.9	317.18	320.2	320.77	322.62	318.02	318.29	315.6	313.05	317.03	317.94	314.26	322.02	318.65	316.85	319.35	320.88	316.17	313.3	320.53	317.86	313.52	321.99	319.49	321.42	313.85	325.81	319.39	317.95	320.3	318.6	313.22	321.51	319.71	318.65	319.49	318.09
314.66	313.43	310.33	312.87	308.19	308.6	312.34	313.94	312.54	307.49	316.47	311.71	316.48	312.85	307.36	312.89	309.18	309.69	313.61	312.26	313.12	312	306.89	313.33	310.94	317.17	313.67	313.1	309.95	311.13	309.07	316.37	310.83	314.92	312.12	304.86	306.84	312.59	311.76	309.4	313.19	309.31	313.77	316.17	312.25	313.21	310.1	310.25	310.18	311.75
313.73	321.8	314.16	311.58	319.91	314.61	317.36	318.44	313.06	315.09	317.44	311.85	322.82	313.87	314.25	315.71	316.89	321.19	320.38	314.96	312.68	311.95	315.45	316.35	313.3	317.12	317.69	316.11	316.92	321.33	314.23	315.91	318.65	317.26	315.73	316.45	318.18	320.23	310.17	316.71	317	319.18	316.22	315.85	314.59	318.2	317.1	315.12	320.31	317.45
304.14	299.74	309	311.04	311.68	307.35	307.12	303.54	305.61	302.36	309.32	305.43	304.45	308.1	305.15	307.51	304.61	304.25	313.98	303.75	303.62	307.59	308.19	305.05	306.19	306.39	306.35	304.69	304.16	308	306.69	305.55	302.83	307.02	306.7	306.97	302.84	309.12	308.86	308.86	305.19	306.78	301.76	303.37	305.14	310.54	306.88	302.68	304.58	306.06
321.43	315.19	322.89	314.07	312.86	318.22	314.7	318.19	318.01	314.07	320.64	313.25	318.23	318.63	316.79	313.79	320.6	321.89	316.6	314.41	320.21	317.81	314.14	315.9	315.14	318.94	318.34	310.82	313.43	315.77	322.12	312.15	315.92	310.86	316.16	319.25	311.95	313.59	310.43	322.48	313.1	319.18	314.57	315.31	320.02	310.61	321.45	316.74	317.79	311.91
297.88	295.5	292.46	293.76	298.78	291.97	293.88	297.92	301.16	296.28	297.55	293.61	291.85	291.87	294.94	294.55	292.61	295.44	289.17	298.37	297.39	294.22	293.72	291.46	295.46	297.07	296.19	295.34	294.22	296.71	293.71	295.9	293.17	294.44	295.5	294.58	296.33	298.23	288.86	296.7	299.34	299.66	293.39	293.11	293.54	292.16	295.53	295.87	294.84	289.53
310.18	310.83	308.19	309.38	311.33	306.7	307.03	311.24	317.07	309.87	313.42	313.66	311.96	309.25	311.31	311.69	315.21	309.44	310.54	315.47	306.22	307.1	315.56	312.58	313.9	310.91	309.62	311.32	317.29	309.91	310.74	306.63	305.45	310.1	311.88	311.84	307.07	308.03	308.58	310	309.47	311.12	312.45	312.58	310.41	312.14	305.74	318.26	314.57	319.16
321.29	315.77	320.85	316.2	320.08	320.3	317.27	316.13	321.35	318.93	317.35	317.68	318.36	321.13	318.75	319.04	316.46	317.27	317.08	313.67	320.17	315.55	309.9	318.24	323.17	318.91	316.35	320.17	318.07	316.75	314.81	317.76	319.89	318.15	318.58	316.22	317.38	316.23	317.35	315.32	313.5	313.39	322.82	315.34	321.17	319.89	315.01	320.23	321.09	316.69
308.2	308.13	305.07	312.04	303.32	308.85	302.66	306.09	309.4	309.34	306.26	307.39	307.94	306.62	308.6	307.58	304.47	303.89	309.71	306.06	305.61	304.1	305.29	305.22	303.67	308.27	306.95	306.83	315.33	305.43	312.9	305.16	305.94	306.96	311.15	307.01	307.09	306.21	308.2	309.96	310.95	305.64	307.02	305.23	304.15	304.08	309.38	307.76	305	304.85
307.86	300.69	301.02	304.83	302.05	306	303.77	305.05	299.99	302.09	302.79	303.72	305.5	307.53	302.93	307.42	304.52	306.75	301.24	308.13	304.75	306.42	301.85	305	304.4	304.2	305.36	307.7	305.26	302.1	310.62	308.86	305.18	306.54	306.49	308.36	304.74	303.64	303.7	302.02	305.55	302.13	304.21	306.33	306.23	302.99	302.73	308.23	302.1	301.5
317.5	311.92	315.57	317	314.17	314.33	319.02	313.77	314.23	316.29	312.53	316.32	310.69	310.01	312.62	308.15	310.02	309.73	314.66	315.72	311.59	314.77	313.21	309.71	313.66	313.99	308.73	315.03	309.85	313.45	307.3	315.63	311.08	313.67	312.71	315.32	317.54	314.82	312.56	311.93	314.02	311.48	316.84	310.32	310.05	310.36	314.02	313.16	313.38	314.49
299.81	293.77	291.39	296.63	291.22	292.31	298.06	294.79	296.44	295.5	295.25	295.56	297.82	294.71	297.49	293.05	295.12	296.32	292.85	289.35	289.79	294.9	295.68	286.98	296.48	286.85	299.38	298.59	292.54	293.86	284.07	292.47	298.1	296.7	289.72	295.04	297.03	292.89	298.55	289.19	293.26	297.17	295.01	294.3	296.7	298.16	288.79	292.23	292.61	297.24
297.94	304.58	304.89	301.65	301.73	301.15	303.31	298.84	301.2	307.3	302.03	299.08	300	300.02	302.11	304.02	300.5	301.82	304.14	307.93	305.09	302.69	303.02	303.86	303.61	304.26	302.57	305.06	304.62	305.08	306.4	302.77	300.57	303.02	302.4	298.61	303.79	297.72	303.28	300.65	298.3	303.84	296.73	307.19	301.15	303.44	302.9	305.68	302.88	298.06
322.22	316.39	324.38	325.25	320.88	322.25	328.37	318.21	323.73	320.03	328.07	324.7	323.93	326.02	322.11	327.05	327.58	325.7	328.28	327.51	328.35	322.69	323.61	327.42	327.5	318.6	325.87	329.51	325.94	327	325.57	328.28	320.99	319.6	325.78	324.18	324.79	323.84	327.34	325.54	323.26	321.85	322.86	323.35	322.86	324.34	325.12	324.88	323.01	320.04
302.2	297.08	296.43	296.6	298.57	295.74	296.59	296.75	293.05	302.24	294.86	294.91	295.81	295.09	298.31	300.21	293.86	295.06	300.08	296.77	297.39	300.36	292.74	295.56	291.89	294	296.42	294.83	294.64	298.85	298.48	302.45	299.25	295.88	295.7	295.35	297.65	297.29	296.65	298.92	296.36	293.53	297.77	301.12	294.9	294.13	291.72	295.12	301.78	302.14
294.57	292.26	305.21	296.9	296.78	295.49	292.48	294.49	298.62	294.78	296.45	289.46	292.55	301.11	299.08	296.25	292.1	296.81	299.95	288.84	297.42	291.47	296.61	290.81	293.05	294.5	293.07	294.35	298.59	295.25	294.27	294.18	294.95	294.17	296.13	298.52	293.78	292.49	292.18	294.75	291.02	298.22	293.12	291.53	292.48	295.4	295.99	300.91	294.38	296.1
312.05	316.79	317.27	317.64	313.17	319.26	319.71	315	317.66	320.36	324.35	317.16	316.23	318.74	318.18	317.68	321.69	316.32	317.1	314.15	323.08	318.16	320.47	319.11	317.33	321.07	317.66	319.41	319.11	319.71	318.4	319.31	318.5	323.34	316.3	320.43	318.23	321.62	313.73	318.67	318.5	315.61	316.51	319.6	320.59	317.22	320.26	317.15	313.28	321.47
306.84	304.75	306.25	310.85	305.61	308.07	304.32	303.87	300.25	306.27	305.68	300.38	305.91	304.97	303.89	303.07	306.01	304.22	306.81	303.93	304.27	304.94	299.97	305.64	306.68	304.82	304.93	300.25	310.17	305.39	305.11	301.63	310.22	304.82	301.98	305.59	301.32	304.1	302.6	310.11	305.43	308.94	307.69	305.01	302.45	305.49	304.64	305.94	306.63	306.02
305.1	302.86	299.76	303.73	306.5	302.31	305.02	300.59	305.64	306.89	304.44	303.63	297.6	298.37	307.7	302.06	303.22	304.05	305.29	296.74	301.04	297.84	308.46	303.71	300.95	304.16	301.34	299.88	302.96	301.36	298.91	301.57	305.2	299.6	303.13	307.91	298.9	298.36	304.68	301.54	300.33	301.06	302.3	300.77	301.25	301.18	301.99	304.06	305.89	302.3
306.31	305.09	304.42	304.8	298.77	306.18	303.27	305.87	304.99	307.47	303.61	307.64	303.18	304.83	302.74	305.16	301.87	306.8	303.9	308.15	303.53	303.99	298.78	301.65	305.11	302.57	307.27	306.53	305.46	303.23	304.22	305.59	300.73	306.35	307.05	301.4	305.26	306.45	307.64	310.81	306.35	303.74	303.78	306.11	298.49	303.62	303.48	300.22	308.41	298.35
313.13	310.99	319.43	310.84	311.91	315.32	312.9	313.99	314.4	312.43	316.25	309.12	313.16	306.49	311.22	313.39	320.14	311.06	311.88	313.5	314.97	309.83	317.96	307.69	310.72	307.21	310.14	315.37	314.3	312.04	314.91	313.14	306.64	315.3	310.81	312.63	314.49	314.22	312.67	311.59	311.28	313.36	315.67	316.17	316.22	308.54	311.76	312.12	312.79	314.02
317.59	315.92	314.28	310.52	316.19	315.39	312.71	309.32	310.77	317.24	314.89	310.78	308.71	314.87	313.26	311.91	315.21	313.33	316.73	317.21	314.53	315.52	311.07	316.11	319.06	310.17	319.31	316.61	313.3	311.09	316.54	311.26	312.04	306.67	317.52	314.69	311.68	313.42	311.29	312.24	318.91	312.69	312.86	313.45	311.88	311.2	319.2	314.14	317.2	313.15
302.03	300.42	293.13	296.47	298.1	298.92	300.07	297.9	301.81	299.6	297.76	300.85	299.79	293.68	299.9	302.18	296.1	298.89	300.61	302.58	298.88	300.1	300.14	297.91	299.05	295.66	299.13	301.1	297.55	299.16	303.02	301.99	298.61	296.97	300.65	298.67	302.03	298.2	294.82	298.96	300.17	301.74	301.53	300.44	293.69	301.07	301.34	300.15	295.55	296.46
315.38	311.28	319.62	317.67	315.78	318.77	315.62	319.53	317.12	311.45	319.28	318.57	318.38	317.8	312.37	310.49	312.82	313.4	318.65	314.57	309.31	315.15	316.57	317.61	311.8	310.22	318.79	313.93	316.86	317.26	317.16	317.21	315.78	312.94	317.87	317.93	312.49	320.23	318.04	317.83	316.18	320.33	316.41	313.19	319.04	316.86	316.79	313.77	312.41	314.04
307.11	303.12	299.1	300.05	303.79	302.01	298.25	307.45	303.12	302.23	306.63	299.14	299.23	303.26	305.1	299.27	308.16	304.87	301.41	310.64	300.51	304.07	307.01	304.85	302.29	300.44	301.83	305.15	300.96	308.78	309.01	299.1	308.14	297.76	304.87	304.56	301.3	304.21	303.07	300.12	300.69	299.56	306.19	299.35	306.4	303.34	304.62	295.1	304.97	307.59
297.88	302.19	305.76	299.44	298.39	302.39	301	300.47	303.45	305.93	302.98	307.56	306.2	304.64	305.47	302.15	307.33	301.13	299.32	309.32	303.66	297.74	302.8	301.79	299.35	304	303.4	305.51	303.38	310.28	300.63	304.71	299.83	304	302.12	303.21	308.04	303.58	299.43	302.22	304.47	301.26	302.78	304.01	305.23	300.33	300.95	302.6	303.78	301.86
301.53	299.68	296.59	295.54	293.11	296.36	299.63	294.05	298.26	296.84	297.46	293.81	295.48	297.14	295.16	292.34	299.39	295.44	294.21	295.91	297.42	297.4	297.18	298.09	293.77	301.84	297.13	297.4	296.44	294.85	297.57	293.74	299.14	299.16	288.47	296.2	296.77	298.91	290.02	303.32	296.13	296.96	298.23	301.43	294.44	295.73	288.28	296.82	292.7	298.06
305.22	304.39	305.82	304.6	301.86	306.49	306.09	304.06	305.84	306.05	305.07	306.01	304.49	304.83	304.95	301.62	301.78	299.2	301.58	306.9	303.58	302.94	304.69	305.07	304.81	303.51	303.68	310.26	305.19	308.23	306.19	306.03	311.55	302.37	301.31	306.08	303.59	307.77	309.45	306.58	306.22	302.52	302.82	302.95	303.59	302.54	306.29	297.2	299.01	304.41
307.88	306.65	306.04	306.33	304.97	306.25	307.27	306.62	304.09	298.58	309.99	305.38	307.35	311.62	306.79	310.01	304.58	307.73	314.26	308.86	304.03	311.71	307.83	302.38	299.89	301.54	306.67	308.4	308.54	309.32	307.58	305.85	304.32	307.08	307.92	304.81	305	304.03	302.47	303.01	307.05	306.41	307.02	305.26	309.88	301.07	301.65	303.26	304.5	304.07
333.7	324.67	331.27	326.96	334.61	333.28	328.39	329.93	326.93	331.63	328.22	326.84	331.53	329.44	326.76	330.57	329.77	330.09	332.23	330.41	333	326.86	325.71	334.13	328.1	329.46	326.72	329.19	333.5	329.18	326.28	323.89	332.15	327.12	334.27	325.64	328.5	327.55	327.37	328.55	326.04	327.17	326.41	326.29	328.36	324.56	326.74	327.38	327.59	327.84
321.58	319.19	311.98	318.53	315.71	323.09	318.02	320.53	316.49	318.04	323.92	315.3	318.59	320.7	316.18	321.32	311.73	315.11	315.71	320.73	316.71	322.71	316.63	319.89	319.93	319	316.34	319.28	315.43	317.15	318.75	315.27	314.06	324.6	319.24	321	320.14	324.42	315.43	318.06	322.1	317.9	318.37	313.74	316.84	315.55	320.35	314.58	322.21	316.44
308.5	301.4	308.4	302.89	307.67	302.57	300.76	311.65	306.97	308.59	307.21	313.02	304.57	305.42	305.79	305.64	305.8	306.57	306.78	304.18	309.08	304.19	302.63	304.37	310.4	309.42	311.28	301.04	306.81	306.73	306.21	305.19	310.44	308.99	313.78	302.57	306.43	304.96	307.37	307.65	306.66	304.46	305.5	308.39	304.2	310.42	303	308.02	296.43	302.12
308.07	308.59	303.53	306.8	304.1	301.7	302.87	302.21	303.68	303.6	304.63	305.37	307.52	303.81	301.51	308.43	306.3	306.75	299.21	301.56	305.69	306.12	300.21	307.31	299.88	303.63	302.95	303.08	300.33	306.91	302.37	302.59	302.98	299.31	307.46	299.1	302.08	307.14	303.64	306.96	305.32	302.81	304.12	300.35	303.56	306.21	307.56	304.81	301.78	301.08
323.1	313.35	310.42	313.51	309.88	314.65	311.89	314.29	315.46	312.44	314.58	314.98	313.44	313.83	314.68	317.37	319.12	315.83	316.36	312.39	311.91	313.44	316.05	314.9	309.64	316.19	312.13	319.61	313.31	308.69	319.16	312.49	312.35	315.79	317.45	311.89	313.6	316.16	310.16	310.57	317.82	313.46	313.82	318.6	309.53	312.22	312.41	311.09	317.91	312.57
312.13	314.06	314.03	313.34	314.54	318.65	309.08	304.41	311.57	312.18	305.44	306.4	308.4	313.11	310.38	317.83	313.86	312.24	307.68	311.36	311.83	317.74	310.29	310.19	313.16	312.53	316.55	311.86	310.67	312.84	306.04	312.82	306.17	312.67	310.34	307.99	307.47	317.19	312.04	310.91	315.22	308.07	313.48	310.82	312.07	317.09	310.59	318.07	309.36	306.19
322.19	320.12	319.66	320.53	326.32	319.31	322.83	311.86	320.75	321.09	315.73	317.38	318.06	319.07	315.37	321.91	322.49	320.8	319.44	316.53	318.68	316.84	316.82	316.66	316.81	324.42	317.4	317.61	315.74	321.31	318.36	316.82	314.34	322.22	319.98	318.33	316.72	319.6	312.97	320.54	320.08	318.26	309.87	314.64	319.91	321.19	319.83	324.17	316.51	310.71
310.71	308.48	309.61	304.06	313.12	306.45	312.22	305.25	305.95	303.71	307.96	305.8	310.11	302.19	302.88	304.79	313.12	310.04	303.42	307.82	307.08	304.52	301.12	306.72	309.58	308.78	302.29	310.05	304.01	302.55	304.34	306.08	304.65	309.06	304.23	304.66	307.22	308.59	305.8	303.64	304.88	301	305.64	311.07	305.41	306.69	307.03	305.82	305.51	305.17
304.63	305.09	309.37	300.98	301.68	305.41	301.95	306.48	301.73	307.72	304.55	302.12	313.5	306.76	299.83	306.14	307.42	305.39	303.85	307.97	306.09	306.16	307.81	308.17	307.03	302.23	309.37	304.75	305.95	307.63	303.05	310.84	303.34	302.12	299.12	301.98	308.07	307.46	308.06	303.51	306.82	305.71	306.39	302.26	305.73	303.71	302.68	302.85	304.59	305.4
312.63	306.68	304.08	311.69	307.54	310.19	305.77	308.28	307.54	303.04	314.83	306.21	305.87	309.72	302.54	309.24	307.8	305.61	306.55	308.82	314	313.25	306.8	309.34	307.17	308.09	309.52	305.03	309.66	303.96	308.08	309.47	307.16	310.17	307.53	307.49	309.77	310.74	308.98	306.06	309.03	303.71	311.75	308.31	310.38	307.31	307.23	309.08	311.52	311.33
317.93	318.67	317.5	319.77	316.06	319.06	311.94	314.19	319.78	318.15	318.2	318.48	311.33	317.68	317.97	322.17	316.44	314.71	317.78	323.41	320.41	323.27	319.04	320.75	318.41	317.57	316.75	319.78	317.09	318.58	315.28	314.31	318.13	322.41	319.11	320.51	322.27	322	315.82	319.07	321.88	313.66	316.97	319.77	318.42	320.5	319	316.05	318.46	317.36
294.96	294.49	293.02	291.3	295.41	289	296.27	304.57	297.83	295.24	300.34	294.17	296.94	296.48	293.84	295.38	294.43	301.09	295.71	301.09	294	296.09	291.29	290.96	295.57	294.39	293.65	298.77	295.04	295.58	297.92	298.43	297.34	298.32	292.45	299.53	295.68	296.94	292.29	298.53	298.5	296.88	294.22	301.38	303.3	300.32	303.87	295.61	297.39	295.39
317.37	315.25	320.95	314.09	316.87	310.79	322.14	317.2	315.21	317.89	313.98	314.98	316.96	310.9	316.91	318.07	317.43	316.03	312.45	316.72	316.22	315.69	314.37	319.83	318.32	320.59	316.8	318.11	312.42	312.93	315.42	316.11	312.53	317.68	314.23	318.66	311.85	316.82	312.97	317.2	318.98	313.41	316.35	320.3	317.03	312.78	317.02	319.46	313.73	310.5
324.93	332.56	325.97	330.13	329.15	327.44	324.06	330.85	320.44	324.36	330.1	334.11	327.94	329.72	324.02	328.49	324.42	327.23	322.18	324.9	329.19	325.6	323.84	327.74	324.41	326.51	326.88	329.17	327.34	328.25	324.45	327.12	326.51	328.41	328.02	332.17	326.76	325.36	330.26	332.05	323.78	330.1	326.64	325.89	327.48	331.24	333.51	331.23	323.69	330.1
294.82	295.7	294.91	295.88	291.68	301.34	299.77	295.76	294.01	294.92	294.05	294.16	297.29	296.86	293.5	297.52	291.37	299.62	295.62	292.91	300.13	292.5	297.03	294.5	289.04	295.14	292.45	291.04	296.36	296.41	293.47	298.21	293.88	295.93	294.2	291.87	291.11	291.73	291.66	298.71	290.44	294.97	294.83	291.76	292.58	294.06	292.81	292.49	297.14	293.16
316.4	314.54	320.57	316.94	318.63	317.97	318.65	317.5	317.32	312.4	313.87	316.99	310.86	319.95	319.78	318.33	315.04	313.74	317.5	314.54	315.73	318.54	313.12	315.82	318.1	312.3	312.39	316.5	319.02	314.25	315.21	315.2	315.63	316.5	316.28	317.93	314.04	319.38	317.51	316.87	318.26	318.35	309.24	318.96	321.07	319.52	320.93	312.54	314.76	312.76
302.88	301.56	301.16	298.76	298.58	305.21	306.48	304.39	305.81	306.14	300.21	301.29	303.34	303.93	299.72	300.87	302.87	302.33	301.51	307.05	305.91	299.06	305.5	305.8	300.14	301.69	302.81	300.9	304.88	304.06	298.05	305.59	300.06	301.69	301.78	297.65	306.11	306.21	297.81	303.12	309.34	300.24	302.13	302.65	298.88	304	301.98	303.57	303.47	305.95
314.4	314.88	316.04	321.37	315.08	317.31	317.54	316.03	315.37	314.74	319.64	317.62	312.93	313.3	311.64	315.31	317.66	316.41	315.88	313.02	316.89	309.31	312.88	317.62	312.33	310.9	314.87	316.23	318.15	313.43	319.25	319.02	313.95	318.82	317.81	317.73	310.52	316.89	320.24	317.33	318.03	312.17	311.29	313.84	317.07	321.46	318.44	319.21	318.84	322.59
319.86	316.81	320.28	314.51	314.84	312.21	313.61	312.9	314.48	318.27	316.61	313.05	315.97	314.51	313.75	315.4	317.36	317.86	313.48	321.21	310.43	313.86	315.64	316.17	315.49	314.38	319.73	322.9	309.46	317.72	317.16	313.22	319.17	316.08	314.69	317.71	312.84	314.72	320.89	319.49	315.1	313.75	320.74	313.45	319.35	312.7	318.22	316.41	317.07	320.24
329.69	328.91	325.91	332.85	322.09	327.32	329.19	331.12	325.39	325.31	329.47	326.86	329.06	326.22	325.93	325.35	328.2	328.66	331.2	326.62	323.1	326.48	325.5	328.97	325.14	326.89	331.05	323.8	326.02	323.51	327.5	326.92	330.63	331.01	325.84	329.46	327.38	327.35	322.82	324.37	321.25	325.48	323.72	324.43	325.57	328.11	329.61	327.35	326.32	330.45
307.06	299.84	311.4	306.71	305.65	305.32	307.22	298.84	307.15	305.75	302.87	309.36	300.17	307.78	303.42	309.56	299.9	303.49	305.32	306.52	304.6	304.32	300.67	303.26	305.18	306.01	299.88	298.5	304.27	301.22	299.36	309.6	310.06	302.3	304.49	309.87	305.13	302.97	303.44	306.46	304.7	307.63	306.68	306.66	305.22	307.24	302.68	307.33	303.92	299.89
298.14	301.22	293.03	295.87	291.23	293.93	290.49	298.88	294.45	286.03	289.73	298.32	295.72	295.27	294.71	290.35	296.31	293.61	299.93	292.94	300.26	293.9	297.96	299.42	297.5	291.8	289.98	297.01	291.68	299	292.37	297.57	294.68	295	292.86	298.55	295.54	292.22	294.23	299.87	290.14	291.08	286.25	289.76	293.89	287.21	293.09	293.31	294.33	294.58
297.45	304.51	297.69	302.35	300.76	304.52	297.98	298.31	300.27	297.59	299.7	303.21	299.07	295.75	297.03	297.07	290.94	296.75	298.88	299.25	305.35	296.38	298.97	305.73	305.41	297.89	304.78	297.86	301.13	303.74	296.83	300.35	301.84	303.1	297.3	298.34	299.8	298.65	302.21	297.39	295.39	297.26	302.18	297.57	300.64	301.53	306.63	301.49	298.06	304.07
316.28	321.37	325.73	317.65	315.61	320.67	317.53	320.82	317.39	317.54	317.53	322.37	323.61	320.81	319.51	319.16	319.11	317.61	318.46	316.17	316.96	316.31	316.6	318.32	323.72	319.57	318.64	319.47	322.2	319.47	317.66	319.75	314.95	318.56	319.85	318.74	316.19	324.18	324.3	318.43	315.81	314.26	319.04	318.89	317.22	320.14	317.5	315.66	315.68	316.95
306.6	306.15	302.94	299.28	304.78	307.18	307.51	305.1	300.85	301.76	299.17	309.06	302.28	302.2	305.66	301.22	308.52	308.37	306.42	304.72	302.49	302.6	303.97	299.23	302.18	299.5	302.16	306.39	303.96	303	301.64	300.64	301.23	303.71	300.79	299.76	303.32	301.53	301.31	299.81	302.22	304.77	302.36	303.65	305	303.52	296.73	300.71	299.16	300.54
307.69	311.59	310.92	310.19	305.65	313.03	310.8	312.64	304.36	307.72	306.77	309.37	308.07	306.54	309.49	312.57	310.3	309.75	307.03	307.77	304.12	311	314.29	311.17	311.16	308.89	311.92	316.96	307.69	310.58	308.22	305.9	313.28	309.59	311.12	310.44	308.18	307.02	306.68	312.5	308.97	304.98	309.94	308.64	309.07	311.53	311.04	306.19	315.39	307.87
315.15	321.32	315.62	312.69	314.82	314.1	317.09	321.08	319.24	319.78	315.71	316.87	317.36	320.79	314.3	314.51	318.69	314.94	318.05	319.37	317.71	314.1	318.81	317	321.11	319.23	311.14	322.79	318.29	317.26	317.76	317.09	317.3	315.22	321.55	312.81	317.44	315.24	318.04	315.01	314.05	318.17	313.52	319.97	314.81	320.54	318.96	317.17	312.61	319.35
293.91	296.47	295.72	289.84	293.69	296.6	293.1	295.61	297.25	295.58	293.27	292.05	297.47	297.22	292.49	295.53	298.96	293.95	294.77	297.55	299.94	292.91	292.79	295.56	296.69	296.76	295.73	296.27	296.25	294.44	295.02	296.14	297.35	295.62	299.71	295.67	298.87	290.71	295.55	292.85	298.15	293.88	295.91	297.69	295.84	301.13	298.57	290.28	296.18	299.34
311.94	312.47	316.32	312.05	311.33	317.23	315.05	311.44	310.99	318.45	311.22	308.91	312.58	317.78	316.58	313.59	312.05	321.92	314.16	315.45	312.19	312.81	312.24	317.78	313.57	315.57	313.83	316.98	309.52	317.93	307.76	319.76	313.75	318.69	310.52	318.49	316.83	310.39	318.21	314.18	318.83	320.34	310	317.59	313.43	310.73	310.14	315.73	321.58	312.66
314.28	311.61	314.27	310.56	313.01	305.81	310.86	310.94	307.6	315.19	307.66	312.76	311.15	310.93	316.39	311.49	316.12	307.51	319.11	310.7	311.9	313.77	309.41	309.49	314.53	311.71	312.03	316.19	309.54	316.63	307.87	315.74	314.24	311.64	310.01	315.33	314.41	312.67	315.41	313.12	313.19	313.78	309.72	304.51	311.23	310.92	306.6	311.52	317.15	315.74
320.29	322.38	321.06	317.4	312.44	321.66	327.28	315.65	316.23	320.39	316.65	316	318.5	319.36	322.97	320.26	316.79	320.54	321.03	316.29	319.63	319.85	318.84	315.32	320.1	316.24	323.8	321.29	318.94	319.33	321.87	320.79	316.24	322.25	318.82	317.94	319.65	320.11	322.74	319.37	318.22	321.67	319.27	324.05	319.56	318.82	317.52	315.72	317.72	318.24
300.96	300.59	308.46	301.62	302.42	307.48	308.51	308.2	305.68	301.38	307.45	303.12	304.28	309.5	305.75	306.68	302.95	304.1	301.29	298.7	307.83	306.32	305.25	303.36	303.74	304.86	304.21	308.18	303.36	306.35	304.82	298.17	304.58	305.88	306.5	304.45	304.99	308.57	300.94	302.14	301.26	304.23	303.66	306.34	303.05	307.14	299.92	298.45	303.96	303.63
300.93	297.97	302.82	301.53	302.62	304.5	302.25	306.45	300.86	301.48	298.76	297.53	298.11	300.45	296.31	306.06	296.82	303.76	301.64	298.89	300.22	299.91	300.44	306.16	298.13	299.38	305.29	305.19	300.6	298.75	302.46	303.73	300.59	303.17	304.26	302.29	303.15	298.74	300.97	299.33	302.95	302.05	299.11	306.62	304.37	300.4	297.04	301.03	303.43	296.07
303.81	308.4	304.33	304.21	300.56	307.65	307.44	305.57	306.09	298.52	302	304.06	304.57	306.91	310.91	309.34	307.87	306.09	310.64	305.49	303.58	305.06	302.09	301.19	307.12	304.69	308.63	307.39	310.2	303.29	300.15	306.68	304.58	307.28	303.86	306.88	310.04	305.1	304.24	307.79	305.73	302.27	307.52	306.79	305.37	300.07	301.25	303.79	304.79	300.59
302.88	306.2	309.14	305.43	305.22	298.05	306.92	307.28	307.86	306.29	301.88	306.77	309.47	307.42	306.95	302.52	300.73	299.76	302.74	304.27	301.06	305.02	305.03	304.76	305.66	303.64	305.56	307.12	303.68	304.26	303.88	306.99	306.56	304.16	303.29	305.84	302.75	300.48	303.66	304.6	306.63	305.18	304.36	305.54	308.93	310.16	309.14	305.28	300.97	304.85
311.48	317.59	311.33	313.87	317.24	317.34	316.34	315.35	317.44	318.87	314.24	318.42	309.02	313.03	311.68	316.97	318.2	313.31	309.21	312.54	314.37	318.75	313.35	316.58	313.24	318.98	314.59	312.24	313.92	317.98	316.87	317.24	311.8	311.73	313.81	319.8	309.95	314.97	316.06	318.65	312.27	318.07	315.75	314.08	314.38	311.81	317.38	314.27	316.1	312.23
315.69	316.19	321.93	315.85	322.17	320.13	315.29	314.17	316.26	314.97	320.21	317.98	319.61	316.32	319.6	321.34	323.25	320.18	315.56	320.71	319.46	318.75	314.67	319.81	317.93	312.46	314.75	318.13	321.53	319.04	321.25	321.44	314.76	313.62	321.72	318.28	320.33	314.94	321.26	319.28	316.82	318.22	313.03	316.41	317.89	315.82	315.02	314.92	312.55	313.11
305.97	299.47	310.23	304.87	303.12	302.71	305.2	307.06	300.51	304.62	303.89	300.41	304.64	307.56	306.78	306.65	304.26	304.55	304.42	301.73	306.75	308.55	303.38	305.54	305.87	302.53	305.9	303.69	304.58	304.96	300.85	301.41	303.26	305.19	306.68	304.27	305.14	301.93	311.42	305.7	304.12	303.24	305.41	302.64	300.53	300.65	304.85	302.68	306.96	303.32
305.09	304.55	302.56	305.55	302.87	303.13	304.02	303.45	302.1	299.98	301.34	299.74	305.53	304.69	302.21	302.61	299.58	300.08	302.99	301.33	303.65	303.41	307.34	300.59	307.11	303.28	300.3	302.86	304.61	309.11	309.86	302.4	299.93	301.71	298.04	303.51	301.03	301.66	308.69	300.22	305.23	308.71	304.21	303.67	306.15	309.43	305.28	302.81	303.14	304.65
304.63	309.51	299.79	302.65	307.44	305.14	302.6	309.18	306.37	303.29	302.3	301.9	302.44	305.22	301.96	302.12	303.01	300.96	300.86	308.35	302.06	306.45	304.21	306.02	302.99	305.15	304.64	301.87	305.38	297.34	307.26	301.76	304.87	302.39	304.43	307.65	303.43	303.77	306.41	301.13	302.35	304.66	302	300.27	299.12	306.92	304.13	310.29	302.86	300.33
315.47	310.93	313.3	313.74	314.09	315.41	308.9	308.17	301.87	312.76	309.04	305.75	306.97	308.63	310.86	310.63	312.61	315.79	313.54	316.14	312.58	309.43	315.01	314.67	305.82	314.79	310.96	308.43	311.14	310.13	309.24	310.1	312.31	311.73	308.33	316.24	312.19	308.75	307.08	310.28	310.4	309.58	311.69	313.23	308.82	310.8	312.33	311.91	313.21	314.89
327.64	323.98	327.98	328.62	321.74	325.91	329.1	324.36	321.4	329.02	332.27	322.28	321.86	320.38	320.12	325.86	326.85	324.29	327.1	325.59	322.53	327.38	329.59	321.33	322.91	322.24	322.89	327.11	324.14	323.16	326.68	319.95	321.36	323.45	326.43	322.12	323.11	328.05	322.51	329.44	327.13	323.78	327.89	322.24	323.49	321.95	327.39	324.15	324.53	324.31
318.03	314.25	321.17	313.28	315.74	315.44	313.5	317.21	320.24	319.28	310.52	316.6	312.53	319.12	316.11	318.95	318.84	312.03	316.62	315.97	315.31	319.09	316	316.79	315.94	316.17	312.03	315.92	319.95	314.04	318.64	317.04	315.35	312.51	317.71	315.46	315.35	321.82	319.97	311.6	317.9	310.41	317.38	316.42	311.34	320.37	319.47	312.64	319	314.99
296.71	291.43	297.71	290.12	294.14	289.62	289.89	299.43	291.82	292.13	294.71	293.95	290.12	292.85	294.67	294.66	295.84	295.65	295.94	294.15	294.82	293.83	294.28	294.33	296.67	296.25	292.16	294.75	297	291.11	294.49	290.91	287.36	290.97	294.83	293.99	295.16	295.16	293.53	294.93	288.39	299.76	298.11	290.95	294.29	290.26	291.6	292.32	295.88	291.65
304.92	303.53	307.65	299.97	303.33	303.81	299.6	300.6	306.84	303.21	298.46	303.66	307.88	305.56	303.18	303.22	303.66	307.81	303.41	307.39	302.37	304.61	302.94	298.73	302.59	306.95	304.91	300.81	301.97	302.29	307.47	303.78	303.89	305.44	301.14	306.64	305.47	309.03	302.9	306.24	305.83	304.81	306.84	308.76	307.01	308.1	303.55	297.2	305.26	302.1
296.07	300.5	301.49	300.48	296.7	301.23	297.56	301.57	301.76	299.56	300.78	302.61	298.14	298.31	300.68	305.78	295.31	299.49	301.8	305.42	302.41	302.3	299.71	301.69	305.59	302.9	303.52	301.97	298.03	297.46	307.71	299.72	303.05	302.51	297	302.69	299.13	300.53	300.73	301.64	301.49	306.19	301.65	298.94	305.27	301.07	295.94	302.36	301.71	306.53
298.77	304.06	307.35	301.18	296.52	300.7	299.65	301.86	300.2	299.74	296.9	302.31	300.28	304.24	302.65	301.44	299.42	299.6	302.95	300.19	298.17	301.31	302.86	294.72	305.59	300.4	297.9	297.24	300.5	297.96	301.94	300.17	299.58	299.42	305.24	293.49	303.21	303.15	304.02	301.68	298.72	297.03	299.11	305.84	299.72	302.72	295.07	302.41	296.26	295.17
304.41	309.13	308.86	309.03	309.02	309.19	306.88	307.98	303.66	306.79	310.02	307.76	309.15	305.84	306.7	307.68	307.44	302.89	300.13	308.95	308.86	305.81	309.59	308.03	305.7	305.93	307.35	310.25	307.04	303.44	306.8	303.13	304.1	303.23	305.21	305.25	307.22	305.96	305.95	305.02	314.62	303.9	305.53	301.44	302.78	302.55	312.17	308.18	307.82	307.92
303.73	304.45	308.34	304.52	301.7	302.79	302.12	310.01	309.32	303.4	300.91	302.23	300.35	305.45	304.07	303.68	306.4	298.17	302.31	308.98	299.52	305.76	300.16	303.55	302.72	306.34	300.93	303.66	300.2	303.44	298.32	306.27	308.72	305.06	300.17	305.55	300.49	305.24	307.67	309.72	305.07	307.58	303.98	297.89	301.25	302.61	306.02	301.32	302.89	303.33
304.28	301.69	304.44	300.87	304.12	304.62	303.19	303.49	304.46	301.97	301.21	300.83	303.83	311.03	310.12	305.5	308.19	303	306.61	306.15	305.05	305.06	303.2	307.69	307.05	301.93	303.84	303.43	301.15	306.75	302.68	301.25	307.38	299.49	300.92	299.29	303.82	302.11	302.6	303.88	305.88	305.66	304.97	305.37	304.68	301.92	304.9	302.62	306.02	300.22
327.22	325.93	326.24	325.88	329.23	325.68	331.39	325.85	333.17	332.23	326.2	323.56	325.94	326.94	325.63	325.39	327.89	327.04	326.64	331.9	327.22	330.18	332.28	330.11	335.14	323.15	331.61	327.5	324.76	324.94	327.84	324.18	328.73	325.31	334.02	326.02	331.52	324.91	325.6	329.53	324.63	328.35	325.92	330.41	330.02	323.28	328.71	326.78	328.05	320.17
301.82	307	301.46	300	306.52	307.35	303.74	305.07	302.66	304.46	300.67	307.32	308.15	306.21	303.6	303.75	305.1	302.41	303.89	302.54	301.53	303.65	302.72	300.1	299.53	300.78	303.93	303.28	310.26	306.31	304.5	305.5	306.84	308.36	306.72	303.83	301.93	303.31	304.23	303.43	305.92	304.75	301.13	306.48	300.17	307.01	304.63	303.98	304.46	301.68
305.46	304.85	308.84	306.05	303.54	303.5	304.03	302.24	306.8	300.22	297.34	303.28	309.36	301.27	309.03	303.89	305.21	300.16	307.55	300.99	304.67	302.89	302.28	302.7	303.44	304.38	303.42	305.3	304.1	299.44	305.57	310.12	303.76	304.7	299.95	304.8	306.11	303.74	299.74	304.63	304.05	304.97	303.74	300.65	299.32	304.77	302.7	304.22	305.02	299.45
298.83	303.64	294.62	301.76	297.95	299.66	295.32	294.14	297.57	300.83	300.57	297.98	293.7	299.92	299.11	294.34	296.15	298.31	298.42	297.77	301.24	299.02	301.55	295.66	296.59	299.91	296.97	296.72	292.93	292.64	302.96	297.81	297.28	294.54	299.04	294.79	296.02	299.22	297.3	293.71	295.9	302.64	290.87	295.48	294.91	296.62	296.67	301.2	295.56	295.61
328.57	329.19	327.97	332.86	324.42	330.5	328.86	334.9	326.11	331.16	329.26	323.28	331.71	329.48	327.17	324.28	326.69	333.07	326.1	327.49	329.4	322.72	325.66	332.5	327.59	321.74	329.08	325.38	327.9	328.25	331.41	325.77	333.06	329.58	331.24	324.71	322.44	327.76	325.66	327.23	328.64	323.46	330.37	333.39	327.7	331.49	328.27	332.56	326.23	327.4
312.86	309.26	310.24	309.45	308.39	308.47	310.82	311.4	314.29	308.21	311.78	309.36	306.62	310.3	310	310.63	306.86	314	311.51	311.84	314.12	312.2	312.99	311.55	307.5	308.13	312.8	304.22	310.24	316.71	306.79	310.54	312.35	305.13	310.13	308.13	311.76	309.82	312.93	313.7	311.58	310.66	309.56	309.51	316.77	311.91	308.6	311.17	304.47	302.96
301.95	306.48	300.8	311.58	306.26	302.44	304.75	306.02	302	303.37	299.35	309.47	300.23	306.36	300.12	302.71	305.78	305.11	304.35	305.33	302.3	303.95	301.97	298.79	299.74	306.67	302.74	301.08	306.47	299.23	300.56	305.81	298.42	306.41	300.25	300.27	305.41	303.94	302.07	302.33	305.4	300.44	307.44	301.62	307.27	301.44	296.24	301.29	306.17	301.51
299.71	292.11	299.36	296	288.65	297.05	295.72	296.72	292.02	298.14	293.44	294.32	294.29	294.63	290.18	300.16	298.16	296.71	292.87	292.58	292.06	289.05	294.97	296.74	297.4	290.53	293.52	303.15	293.39	296.24	295.73	292.48	290.99	295.44	294.11	294.27	292.61	298.13	291.24	293.08	297.26	295.66	294.91	294.21	293.78	295.21	293.97	293.69	292.66	292.81
303.52	303.18	306.81	304.4	298.57	303.16	302.18	308.41	305.69	302.05	305.12	303.03	305.54	310.57	305.76	300.84	308.3	306.2	307.32	307.07	303.71	305.68	307.98	306.18	304.55	305.66	304.99	308.81	308.07	306.36	307.83	306.07	310.77	306.44	307.4	310.32	307.84	302.29	308.24	307.24	306.66	307.27	304.4	307.21	306.31	302.27	301.29	304.72	304.47	306.38
322.77	326.21	324.29	324.61	326.29	327.89	329.81	326.44	326.26	327.55	326.36	328.64	325.02	325.92	324.87	327.49	331.57	321.07	323.23	324.93	323.9	326.96	325.96	329.44	322.28	326.82	323.82	327.38	319	322.44	321.44	326.19	322.31	322.59	324.88	325.28	323.41	320.77	323.51	320.14	328.38	328.94	327.94	327.88	329.06	327.27	327.23	326.39	326.32	323.73
304.59	306.47	303.97	305.52	304	310.22	309.69	301.01	303.07	307.83	305.91	303.02	310.92	303.73	306.04	305.66	306	308.42	305.34	303.87	307.96	305.03	305.83	305.92	304.63	309.47	305.1	310.78	304.75	305.95	308.93	306.68	308.8	308.27	308.68	306.07	308.15	308.81	306.04	302.37	309.64	304.37	311.35	303.82	306.22	305.39	305.94	309.35	305.09	305.84
311.22	311.68	309.82	317.91	312.11	313.04	310.95	308.06	312.97	309.17	312.28	309.09	311.39	308.42	314.94	307.27	312.12	312.12	316.66	317.06	314.85	309.17	310.49	318.43	311.33	311.12	309.76	315.44	309.68	311.33	315.85	312.05	314.11	308.32	307.81	305.79	314.47	312.89	316.44	312.46	312.61	311.91	307.7	308.46	316.33	310.99	313.54	306.55	309.2	308.56
299.57	304.9	300.66	301.56	302.8	307.27	302.68	306.54	306.12	304.11	307.38	308.91	308.61	307.51	300.88	302.03	300.16	300.24	305.31	300.68	301.19	302.51	303	300.82	300.48	302.17	299.33	301.93	305.66	305.3	305.5	302.94	304.65	307.02	306.04	301.36	301.8	299.88	305.85	303.64	303.82	306.21	303.33	300.29	302.44	303.38	303.74	305.56	304.27	308.63
291.71	295.87	289.18	292.28	292.98	288.22	295.57	293.41	296.31	294.57	288.83	296.9	294.62	293.03	288.78	296.97	297.42	301.03	293.59	293.31	291.58	300.56	292.17	290.41	296.26	291.73	291.82	291.49	296.52	297.59	294.95	294.97	293.51	295.45	294.08	292.68	293.33	291.65	294.24	291.86	292.71	294.14	288.83	297.31	295.46	290.79	290.43	293.41	291.64	293.15
302.87	304.92	299.71	301.93	296.14	305.66	303.76	301.66	303.94	302.17	301.38	301.82	301	306.47	299.61	304.68	299	301.92	299.66	302.29	306.05	304.42	298.29	298.94	303.29	297.87	302.63	304.79	302.58	305.34	303.25	302.45	301.63	300.85	301.96	303.56	302.53	300.12	308.09	303.32	302.61	302.19	305.31	302.21	306.12	305.15	303.51	305.05	300.29	302.23
305.38	305.53	305.63	308.49	303.6	301.69	299.42	305.7	306.01	306.28	304.61	307.34	305.68	306.97	301.43	311.94	304.32	300	309.6	308.09	307.34	309.48	308.92	310.89	308.93	308.85	307.16	305.6	300.47	305.75	303.11	313.17	304.46	305.52	299.89	303.62	302.99	305.27	307.45	302.5	306.12	299.28	307.3	303.69	302.38	306.36	305.14	307.73	303.69	305.41
312.01	311.1	311.56	311	312.14	308.61	314.53	307.47	313.23	311.24	308.62	310.7	308.62	309.73	309.51	307.5	312.17	309.39	308.18	308.87	311.56	311.79	306.11	312.78	309.12	308.25	303.33	307.52	306.97	313.25	309.9	312.44	311.18	306.47	308.71	310.65	307.06	313.82	308.1	306.19	307.83	305.93	310.82	309.37	306.06	310.04	309.25	311.5	312.5	307.82
303.03	306.4	307.75	305.45	304.17	307.15	303.03	306.71	303.8	301.56	306.67	304.74	301.16	306.07	304.24	306.36	305.21	305.62	307.39	302.82	305.7	306.54	304.62	306.77	303.16	304.36	305.94	304.07	307.37	301.78	311.04	310.18	305.72	303.87	307.5	301.88	301.83	307.36	307.1	308.54	301.93	305.66	302.84	306.85	305.72	306.34	307.33	304.61	307.05	307.16
307.63	302.95	303.19	304.05	306.15	304.82	308.83	306.39	302.5	301.86	306.36	306.63	310.98	303.18	296.39	302.11	304.81	302.24	304.17	303.97	305.2	302.88	301.67	301.36	298.62	304.45	304.9	306.58	307.38	301.29	308.55	300.31	306.09	303.09	302.5	306.83	302.67	305.92	306.1	302.72	303.95	306.17	302.15	306.63	304.72	304.84	305.73	306.34	302.41	306.47
296.18	297.42	302.18	291.72	299.46	299.15	298.03	296.57	294.43	293.56	303.38	291.91	296.58	297.25	300.94	299.47	294.63	294.78	297.14	298.51	294.63	293.55	298.79	295.73	299.03	298.31	294.51	298.67	298.95	299.03	298.95	295.88	299.39	297.57	300.88	296.55	297.42	295.41	296.51	294	298.94	292.03	297.91	299.18	301.59	299.32	296.68	299.76	298.62	291.3
298.95	301.05	299.29	299.47	301.59	301.71	303.84	304.9	292.86	298.76	303.64	297.92	302.9	304.38	300.62	303.07	301.6	308.61	306.55	303.44	299.33	301.04	294.91	302.48	300.33	301.9	303.91	300.75	307.14	296.46	299.93	301.41	304.72	301.42	303.84	302.06	299.12	302.49	302.85	299.94	297.93	297.86	296.93	298.95	303.69	297.34	299.47	305.59	301.9	301.06
309.66	298.27	301.53	305.7	302.83	299.79	299.42	301.11	301.75	301.84	308.06	303.91	300.61	303.47	302.01	304.85	302.74	297.96	307.67	299.71	305.11	302.33	304.87	304.12	298.17	302.69	304.72	308.32	305.62	303.21	303.11	301.15	302.9	299.84	303.68	307.58	297.46	306.26	303.27	300.47	299.19	304.39	302.83	305.24	300.32	307.75	300.12	309.86	303.43	301.41
308.33	300.69	306.55	302.93	307	302.85	305.78	305.03	306.41	304.87	301.77	310.39	310.75	311.98	306.83	308.46	304.78	310.47	305.92	307.02	303.2	302.73	306.84	310.04	306.78	305.86	304.24	305.94	304.42	306.07	306.93	303.9	304.73	304.64	307.48	304.34	301.95	307.34	311.96	307.04	304.29	303.88	306.21	309.87	300.84	308.18	308.04	306.77	305.18	307.59
300.84	300.78	299.78	305.77	295.56	298.01	301.85	295.72	298.51	303.26	301.61	302.54	297	303.71	299.77	297.22	302	304.54	299.62	300.91	299.46	293.15	303.02	299.24	298.69	301.42	296.14	304.67	299.05	303.61	298.68	299.7	300.79	296.07	300.79	298.47	300.39	300.36	301.99	296.43	298.21	300.94	299.64	301.09	303.03	298.8	301.11	304.59	301.63	298.32
326.63	333.67	324.32	330.21	326	328.8	326.47	330.32	331.96	327.09	326.97	325.19	333.17	328.17	333.22	330.08	329.75	327.06	327.99	324.81	328.21	332.1	332.27	326.17	331.1	329.28	327.61	331.08	332.27	328.7	328.09	334.75	327.33	331.72	329.51	322.29	325.75	333.23	329.73	330.11	325.32	329.75	328.86	328.11	329.57	330.38	323.95	330.75	325.73	328.17
312.1	313.05	314.26	315.13	312.34	314.2	311.03	317.57	318.37	313.61	311.98	312.6	313.17	309.96	318.39	314.69	313.13	318.11	315.47	312.53	317.65	313.89	313.38	312.24	314.52	315.72	315.63	314	314.25	315.52	311.32	315.14	314.33	311.94	313.36	310.85	308.3	312.72	317.22	314.85	313.76	316.26	316.44	314.59	320.8	320.88	315.41	317.88	314.27	316.47
310.75	310.44	319.03	307.47	316.7	317.11	313.6	316.81	309.81	310.95	310.91	312.23	311.63	306.44	311.21	317.21	316.09	314.28	310.27	311.53	309.54	310.34	310.66	308.66	312.55	309.23	310.47	318.4	315.23	315.7	311.96	317.86	312.29	312.92	313.47	314.23	315.97	314.81	309.47	315.59	316.01	307.08	309.66	312.15	311.99	308.65	310.24	317.79	310.42	316.24
302.53	304.29	308.94	309.31	303.69	303.7	308.11	309.38	303.68	302.97	302.76	310.32	306.77	304.63	307.01	308.01	303.32	308.7	308.16	310.28	305.74	309.44	310.01	311.21	302.63	304.66	303.73	306.32	308.14	309.17	309.35	305.15	302.95	306.34	306.69	305.66	307.14	303.84	309.98	308.84	306.29	305.53	305.43	306.13	307.3	304.68	307.27	304.79	306.22	303.87
303.48	306.21	306.04	305.97	304.68	303.45	297.05	306.74	306.8	308.16	307.19	304.2	301.1	303.22	302.21	306.03	308.89	306.32	301.34	303.88	305.67	302.31	308.35	305.23	307.47	296.43	303.92	303.46	298.75	308.36	302.64	303.06	310.59	299.89	301.06	308.22	309.61	304.34	303.63	303.92	300.89	308.19	304.86	302.68	307.75	301.83	303.58	304.22	304.92	303.01
288.69	294.79	294.47	295.97	294.38	301.66	297.42	295.14	295.47	295.13	290.7	293.67	296.45	294.82	297.09	295.98	298.98	295.92	293.55	289.43	297.56	295.37	295.78	296.04	301.19	292.72	296.64	292.71	299.16	297.95	291.83	293.08	296.32	297.11	294.12	302.67	293.87	290.37	293.01	295.17	292.43	296.27	293.33	299.75	289.23	295.98	296.61	294.86	299.37	293.64
309.4	303.56	301.1	311.38	306.04	303.62	306.02	304.46	305.43	308.32	304.84	310.59	310.22	304.82	308.15	306.87	307.47	299.81	306.48	308.69	306.58	308.93	308.91	304.42	308.91	307.58	307.48	304.79	301.92	305.34	301.4	305.61	305.1	307.99	308.57	305.57	308.24	307.24	306.39	306.87	306.4	305.5	305.66	304.79	307.92	306	309.17	308.08	303.31	305.01
316.5	314.19	317.39	317.72	315.57	314.78	313.92	314.41	314.12	315.01	314.42	308.13	315.94	315.78	312.97	316.92	314.66	316.25	317.37	312.92	314.3	310.64	316.22	313.73	312.82	317.71	319.53	307.46	312.39	315.31	313.14	314.31	316.52	310.81	318.61	317.67	312.36	315.32	312.6	313.77	314.06	312.98	312.09	313.55	317.25	312.27	314.84	316.45	312.85	312.53
304.7	305.01	301.68	300.27	301.04	297.13	299.36	297.06	302.12	300.95	298.39	301.66	298.81	302.43	301.73	302.45	297.61	296.63	300.94	298.41	297.44	300.22	300.64	300.44	298.1	301.96	296.01	306.85	300.54	302.32	297.04	302.84	302.81	298.54	303.16	302.4	301.78	302.47	306.5	299.87	303.31	299.59	301.43	301.74	306	296.81	300.14	299.85	296.59	298.78
301.21	302.56	306.76	296.12	309.3	304.35	301.03	301.43	300.76	303.98	302.83	304.59	304.22	302.62	300.19	301.86	303.57	303.2	301.19	303.2	299.68	308.1	298.54	298.91	301.74	305.87	299.95	300.42	304.17	305.07	301.48	303.06	302.2	303.83	300.72	298.69	306.76	297.59	299.09	296.04	304.16	309.41	299.1	304.87	302.11	303.1	302.69	300.34	299.92	306.26
300.63	296.11	293.78	296.01	290.38	299.29	296.37	293.35	293.87	295.19	293.83	297.94	296.42	296.66	293.13	300.81	297.39	292.38	294.06	296.02	295.56	298.97	291.63	301.54	295.57	300.24	298.07	294.57	298.91	296.69	295.92	298.13	294.14	300	301.37	301.63	297.53	290.97	297.45	299.14	298.32	295.82	298.61	295.98	297.26	298.85	295.89	300.48	298.05	297.48
312.95	307.45	310.01	312.81	309.32	315.98	315.9	307.05	311.37	312.53	311.46	313.52	311.79	314.65	310.12	308.7	309.56	309.18	311.16	310.27	309.59	313.55	319.01	315.82	311.69	308.36	307.43	314.78	313.32	309.34	312.94	308.52	311.02	314.72	314.01	315.7	311.92	310.55	308.41	316.45	314.25	315.5	316.47	316.45	311.58	312.74	313.28	316.25	307.24	316.11
303.86	303.77	301.36	299.02	303.33	303.9	304.88	299.94	305.77	300.48	301.4	303.94	301.11	300.55	303.62	299.95	305.22	298.39	300.39	298.7	300.79	305.45	304.95	300.55	305.67	304.89	304.68	303.01	298.93	295.88	304.36	297.67	301.05	307.9	296.48	306.53	301.32	302.53	304.45	300.83	306.66	309.38	303.89	301.61	297.89	306.44	303.79	307.52	302.86	299.02
299.28	295.46	297.4	296.38	295.83	298.84	295.47	298.86	297.07	301.05	297.71	297.02	297.81	295.96	300.48	297.04	297.81	296.48	302.55	301.48	293.42	293.56	297.44	297.17	297.55	296.04	298.4	293.49	297.1	297.17	300.75	296.97	295.84	295.74	304.44	297.56	292.77	295.67	300.47	297.23	298.55	297.32	297.66	301.04	295.3	299.72	299.73	295.33	301.92	295.4
299.82	298.37	290.85	301.91	290.05	298.81	297.86	297.02	300.57	300.18	294.28	294.48	299.34	295.36	296.45	293.48	299.36	295.28	296.92	294.43	300.43	298.36	297.05	293.03	297.23	293.03	300.68	295.15	297.42	299.61	297.56	297.45	298.08	295.88	303.56	298.08	297.62	297.04	299.41	300.53	298.86	294.15	299.57	296.25	292.47	298.48	293.26	297.36	299.21	296.62
299.31	302.47	303.52	302.2	304.41	303.34	303.62	306.17	308.07	302.17	307.11	306.33	304.94	305.49	305.53	298.86	303.5	301.12	305.9	305.99	299.95	302.93	296.26	299.96	302.08	305.41	302.13	297.32	301.1	302.16	300.21	302.29	303.83	302.16	302.87	301.09	306.83	302.65	304.79	305.69	302.32	302.45	305.86	304.44	302.19	305.07	300.61	306.76	306.96	301.76
317.27	312.5	316.28	317.13	318.09	312.88	316.21	318.77	315.27	316.62	317.59	311.04	312.5	315.08	318.44	315.55	313.47	312.5	316.69	315.09	316.77	318.23	313.37	315.22	313.43	314.26	316.37	319.42	316.78	315.56	314.7	313.92	314.42	314.42	317.8	314.72	316.78	314.92	313.48	314.8	317.98	313.88	313.22	315.72	318.67	314.7	313.83	314.68	315.9	319.97
307.03	302.71	305.58	307.52	308.36	298.8	305.93	307.15	307.96	305.01	312.86	300.24	310.26	309.78	305.48	304.45	302.09	307.28	305.29	311.53	306.26	303.3	306.16	304.73	305.83	302.27	305.7	306.21	308.05	308.03	309.93	306.4	303	308.56	304.32	304.4	307.51	302.31	307.46	313.55	304.99	306.09	305.66	304.38	307.91	306.54	312.27	302.67	302.91	307.17
306.67	304.78	306.55	303.32	303.02	303.67	301.08	301.24	300.02	309.57	305.3	310.18	304.25	299.8	300.5	305.77	306.47	304.49	301.74	299.93	307.71	303.16	307.08	308.85	302.9	302.72	303.08	306.44	308.26	306.06	303.62	300.96	308.88	304.91	303.47	304.97	303.33	306.76	307.98	307.22	309.3	304.66	309.88	299.71	306.74	304.86	308.26	300.9	303.51	305.48
305.36	312	306.25	306.51	303.14	304.36	306.36	309.55	305.55	307.23	304.86	305.46	306.89	311.02	307.52	305.78	302.18	306.22	311.16	306.08	302.75	306.98	301.96	303.27	307.38	307.68	307.97	308.72	307.42	310.6	304.3	302.14	309.64	305.39	307.87	306.32	305.51	306.36	310.23	307.19	307.91	305.42	307.04	309.22	307.56	307.14	305.42	300.94	305.5	303.13
321.21	315.12	320.01	320.11	318.77	319.6	322.68	323.49	316.22	323.65	323.3	317.21	316.84	317.29	318.42	313.59	316.56	322.08	322.72	318.96	318.7	318.83	318.25	320.89	317.12	320.48	319.83	317.18	317.27	318.55	317.24	314.51	319.55	316.08	321.73	317.96	319.87	315.24	320.57	323.37	317.08	318.05	317.06	316.45	322.13	324.09	321.17	318.02	315.09	319.46
317.22	316.54	321.29	320.2	326.6	323.58	319.98	315.15	319.78	320.01	320.68	316.22	324.13	316	317.46	320.11	319.44	317.38	314.75	317.7	316.73	320.5	326	317.75	319.22	320.61	316.16	320.66	316.86	322.88	321.01	316.66	321.18	315.96	321.85	321.16	316.29	320.16	317.41	317.24	320.79	320.2	313.73	318.95	320.71	315.13	320.38	315.63	321.8	324.11
321.48	318.02	318.13	320.11	319.68	315.36	321.03	318.14	318.05	313.95	311.02	318.97	320.77	319.11	320.73	325.09	319.04	317.83	320.03	322.47	316.65	314.93	319.02	318.18	314.47	313.96	318.71	319.42	322.26	316.06	320	315.6	319.53	317.86	318.92	319.51	319.06	316.59	320.72	317.17	318.2	325.03	322.64	314.37	318.35	322.65	314.52	321.69	314.97	314.69
301.52	302.63	306	303.03	304.48	305.22	300.67	301.77	303.36	305.8	306.09	310.05	305.77	303.43	311.34	305.22	299.32	304.77	303.63	303.16	301.42	306.3	303.25	303.25	306.47	297.97	303.59	298.46	303.64	303.69	300.05	306.45	305.74	301.36	303.88	302.85	305.86	303.82	298.22	306.93	303.01	305.92	302.99	299.75	301.5	304.61	301.18	303.3	299.03	303.48
309.56	315.43	312.24	317.4	313.13	309.21	313.97	312.18	309.71	317.51	311.44	312.65	315.52	316.03	317.42	316.29	313.61	310.98	310.99	314.01	314.03	313.38	314.8	309.59	313.48	316.89	318.24	318	313.14	317.19	313.3	311.36	315.41	314.97	312.52	312.2	312.82	315.36	312.4	318.79	308.85	310.98	312.53	312.94	313.52	313.3	311.93	309.08	312.66	315.66
318.29	318.64	319.3	321.44	322.18	319.7	319	321.56	317.86	313.9	321.63	320.4	314.82	316.07	320.03	318.22	314.77	315.92	316.3	318.32	317.51	318.03	316.4	314.58	315.67	319.56	324.23	316.64	318.21	319.1	322.21	317.75	318.68	311.05	322.97	315.46	318.29	316.98	317.15	321.03	317.78	317.96	315.29	315.03	318.31	321.38	320.34	316.15	317.12	321.74
301	298.18	300.19	298.24	297.12	301.58	299.33	300.83	298.94	299.88	304.4	295.77	298.74	303.53	299.43	297.97	290.38	302.23	298.04	299.54	297.69	301.7	304.49	299.19	298.94	303.98	294.99	301.16	303.54	303.46	298.84	301.04	303.26	298.79	300.08	303.44	298.46	299.24	296.6	297.62	306.17	302.55	300.9	300.75	298.66	302.19	298.05	302.79	301.31	297.78
305.59	304.08	304.36	310.78	301.8	297.56	305.81	298.77	304.83	302.22	308.61	309.18	305.24	300.19	308.78	303.45	302.57	302.9	304.32	301.29	300.35	306.24	302.96	305.3	301.9	306.82	304.16	302.42	304.1	302.42	303.86	304.2	306.32	304.15	307.15	303.27	306.4	309.01	307.49	303.42	303.78	302.64	305.83	307.16	303.94	302.12	304.01	306.71	302.23	306.98
303.68	300.23	302.84	302.5	298.08	301.74	306.73	304.87	299.28	305.35	307.28	303.69	301.57	304.41	302.81	303.93	304.2	302.28	308.84	306.11	299.93	303.12	303.38	309.92	303.79	305.71	305.72	305.01	303.54	304.28	304.92	303.72	301.65	304.62	305.84	307.47	301.44	305.93	301.18	303.56	304.17	298.48	306.36	312.34	297	302.9	309.19	305.76	300.89	307.24
311.79	312.06	310.87	312.66	312.74	314.72	311.98	311.27	317.15	309.48	316.32	309.61	315.36	313.37	308.46	319.14	315.98	315.13	314.86	312.44	309.05	315.08	314.48	311.75	314.72	312.17	315.06	312.13	314.41	312.51	312.85	313.36	313.83	312.87	314.09	315.23	313.39	313.53	311.08	317.26	310.09	314.49	314.76	310.9	311.29	312.94	315.98	311.13	317.71	313.91
294.14	302.78	303.22	299.13	296.63	305.91	298.99	299.15	294.98	297.01	304.56	303.7	304.38	299.08	295.95	297.76	300.94	300.79	301.46	301.23	302.4	305.08	303.3	297.01	305.3	304.25	300	300.44	303.83	302.41	301.02	298.88	299.83	299.93	301.58	297.62	303.44	296.77	300.27	302.87	299.09	298.21	294.8	302.94	307.62	299.03	301.99	299.96	305.55	301.7
314.5	312.35	308.63	313.14	311.34	313.83	315.4	308.4	312.38	314.5	309.18	311.55	313.22	315.29	307.95	311.6	310.54	315.57	308.87	313.74	311.25	308.85	311.7	308.79	310.15	315.59	312.05	308.26	308.22	311.33	313.83	313.97	315.19	314.72	315.17	312.71	314	314.8	312.66	317.3	315.17	305.5	306.41	310.32	314.78	308.5	312.88	310.96	310.73	312.9
313.45	305.47	314.49	315.91	312.04	308.44	310.17	319.09	313.45	318.53	316.39	312.37	317.98	314.9	323.95	322.88	313.17	316.92	316.26	316.77	318.48	314.28	311.83	316.41	322.99	313.23	315.31	315.97	313.8	315.34	316.65	318.2	315.31	315.15	317.14	313.12	316.24	313.41	314.04	311.99	312.74	316.61	311.72	310.12	316.35	316.22	313.75	315.03	314.86	312.64
330.31	330.19	327.83	329.32	327.26	331.1	335.35	325.6	331.22	327.86	332.23	327.39	333.14	324.93	331.89	329	330.6	329.52	329.49	329.83	330.14	329.61	330.47	325.63	329.23	330.71	328.23	329.64	331.11	328.98	332.08	328.92	331.86	329.87	325.42	325.35	328.73	328.58	332.85	330.79	329.2	323.66	331.06	325.99	326.29	326.74	327.22	328.76	331.28	327.15
316.37	315.07	316.09	315.27	313.55	313.11	320.15	315.47	314.38	316.39	316.46	316.77	317.35	317.2	308.99	317.17	314.33	318.45	317.14	311.85	318.44	319.41	309.85	317.14	312.88	316.77	317.99	315.4	321.27	321.85	315.55	314.27	312.93	313.7	314.83	319.61	320.58	319.67	319.93	317.69	318.58	321.34	315.2	313.86	312.12	319.85	322.03	322.33	317.11	311.37
323.54	324.3	324.92	325.6	320.11	325.46	323.68	324.05	326.13	323.56	324.81	326.11	329.15	326.11	324.44	328.37	328.94	320.6	322.78	325.12	324.9	326.73	323.82	324.22	325.08	329.44	325.38	327.88	320.57	324.2	327.79	326.81	324.94	324.45	324.07	325.33	325.69	330.55	324.75	324.17	328.75	327.91	325.33	325.79	325.49	329.56	323.94	319.7	320.38	324.05
301.61	302.88	299.33	299.18	305.67	300.84	303.58	304.05	300.91	302.96	307.36	302.29	298.4	302.27	299	299.04	304.99	302.42	304.56	297.61	301.98	296.6	299.85	298.24	300.65	302.42	299.19	298.31	304.67	299.36	299.91	299.25	298.95	301.81	305.31	296.08	299.98	298.2	299.22	300.99	302.29	304.18	305.69	295.35	300.06	300.05	300.09	298.6	299.12	301.3
290.56	294.34	294.96	290.06	297.62	296.95	293.48	294.5	297.73	292.99	294.65	301.34	297.17	293.14	293.92	292.94	293.42	293.05	293.78	303.02	293.01	292.94	296.28	298.63	293.26	299.14	298.84	298.06	291.54	292.78	289.31	296.87	292.51	295.71	295.49	299.03	297.1	298.52	295.63	301.37	296.44	291.07	296.11	295.32	297.7	292.72	296.77	294.25	296.39	295.68
303.19	302.92	303.33	306.6	300.75	303.17	303.22	305.2	301.28	299.68	301.36	305.5	301.39	301.61	305.66	303.44	303.45	304.18	301.43	301.06	299.85	309.81	302.77	307.08	300.85	302.67	307.66	305.12	302.66	307.59	305.98	300.65	303.64	302.06	303.51	301.65	303.95	301.14	306.21	311	305.3	311.76	306.51	302.88	305.84	302.41	303.22	307.74	308.39	303.81
308.48	311.64	308.15	311.61	316.39	313.08	309.59	305.39	314.49	309.13	315.13	308.67	311.19	316.14	311.45	310.33	313.02	310.77	311.31	311.41	307.63	311.72	309.14	313.27	313.51	305.67	309.12	309.4	314.46	311.41	309.59	309.26	306.79	310.65	311.75	309.55	311.04	309.35	312	308.76	313.56	310.74	310.29	312.85	312.87	314.54	308.35	312.63	311.34	310.98
305.19	308.77	307.05	303.98	305.65	304.61	307.91	305.48	306.87	309.04	308.15	308.17	305.19	308.32	306.57	307.56	308.86	302.82	307.19	305.14	307.58	302.56	302.08	307.4	307.9	307.81	307.22	302.35	309.28	306.02	306.17	311.25	304.02	305.95	299.87	305.5	304.6	302.25	305.15	310.24	303.43	307.07	306.76	303.72	305.53	305.97	305.11	301.84	307.31	305.46
298.05	297.58	295.35	297.01	292.14	294.66	296.74	296.19	300.5	295.45	296.44	296.18	295.3	297.95	290.63	298.32	295.69	296.86	296.14	294.89	300.77	295.32	294.85	293.5	298.48	295.23	293.8	298.09	296.37	295.86	299.2	303.43	297.33	294.41	293.66	297.47	296.64	295.89	300.14	292.4	297.33	295.11	295.21	297.56	297.44	294.62	300.59	293.77	299.78	292.22
303.32	300.57	302.82	301.16	305.71	297.99	302.59	300.57	307.01	305.47	305.84	304.69	305.19	300.17	304.39	302.25	305.01	305.7	299.27	307.18	303	305.25	304.43	307.9	301.21	298.92	304.39	305.45	303.33	305.88	303.04	298.55	302.38	308.26	306.52	304.07	302.25	305.5	305.15	301.19	301.28	301.86	304.56	305.04	306.81	305.41	305.45	300.42	307.05	306.5
318.4	320.49	313.35	318.36	318.05	316.76	316.24	316.47	319.31	313.69	313.22	317.51	317.77	311.6	314.15	323.98	320.17	314.23	315.97	319.42	315.9	315.57	320.09	312.84	316.81	314.79	320.99	316.9	319.75	316.54	317.48	317.86	316.46	313.8	320.69	316.67	313.93	321.28	316.25	320.12	318.58	312.74	321.75	315.54	319.43	315.99	321.8	318.62	318.52	321.03
308.19	307.04	307.2	313.57	313.49	306.16	309.6	307.78	305.7	306.05	308.8	309.58	315.96	307.11	312.37	311.37	309.31	309.96	311.2	308.22	310.23	310.9	312.09	304.18	312.31	304.23	310.16	311.46	309.1	307.07	310.42	307.61	309.1	314.91	315.07	308.04	309.82	305.92	309.2	310.12	309.83	310.04	306.15	311.36	304.36	311.43	313.93	305.17	308.58	305.72
302.78	300.13	300.62	297.34	301.56	302.35	300.69	300.95	302.63	296.13	298.75	298.78	298.95	303.19	304.64	295.26	303.18	298.79	303.16	303.31	301.19	299.98	301.97	300.46	302.9	305.08	299.06	305.87	306.59	302.11	304.42	302.26	301.31	300.15	296.01	304.65	304.72	299.71	293.12	302.23	295.76	304.04	305.93	304.76	300.76	302.97	299.81	302.14	300.3	299.38
310.35	309.19	311.06	309.19	312.48	311.33	313.56	314.94	311.85	312.3	311.77	311.36	315.35	313.45	314.62	313.41	309.85	316.4	310.17	316.74	313.27	314.4	309.34	316.22	311.8	310.88	315.28	310.65	309.87	308.82	311.22	313.8	312.28	311.66	308.4	311.42	312.15	317.29	316.09	312.64	315.92	317	313.11	314.43	309.29	315.2	312.75	313.82	309.81	315.23
309.19	311.27	308.54	309.97	303.27	311.06	303.67	309.4	311.47	304.02	309.07	308.92	306.93	306.62	310.42	308.91	304.38	308.25	308.87	306.63	310.56	309.35	306.81	306.34	311	309.36	305.03	308.94	309.9	312.37	314.41	305.49	311.28	304.6	308.67	309.08	305.05	304.79	304.9	309.18	307.31	303.59	304.42	309.73	304.37	313.05	311.18	312.72	311.11	308.79
300.84	306.3	304.82	302.4	304.16	300.4	305.29	298.5	307.41	305.33	302.08	299.66	304.35	300.12	300.2	303.67	302.59	305.57	300.31	303.3	302.42	299.04	299.44	301.18	299.58	303.94	304.74	299.51	305.25	302.59	299.72	305.14	300.45	301.27	297.21	298	301.37	298.18	298.63	306.83	301.62	301.7	304.69	304.91	298.13	304.78	297.73	304.11	302.37	303.27
316.26	309.82	314.92	313.73	319.29	316.72	313.35	307.68	310.35	309.42	309.32	315.08	311.92	315.11	310.54	315.87	314.58	311.68	308.31	313.78	313.79	316.72	316.3	313.56	309.68	316.07	313.06	310.13	309.87	314.2	311.47	310.9	315.97	309.3	313.63	313.41	320.47	314.64	310.44	314.31	310.31	316.57	313.14	307.03	313.58	310.85	311.67	314.65	309.45	316.93
301.53	309.58	297.2	301.12	298.13	306.04	300.94	302.46	301.12	307.58	304.16	303.28	299.63	304.17	303.23	301.12	303.15	303.41	300.55	306.8	302.72	299.8	298.13	299.77	303.57	305.62	304.64	299.61	306.24	299.65	304.19	303.3	305.58	302.46	302.29	305.27	304.01	302.22	304.33	299.52	297.06	310.41	298.69	302.29	300.5	302.11	303.08	302.02	301.65	304.41
317.7	313.29	319.62	318.61	318.09	320.42	315.54	319.96	319.72	314.26	318.69	314.78	317.49	315.68	319.67	324.18	316.38	319.22	316.46	321.92	320.52	324.76	321.36	318.03	311.23	314.03	318.01	322.84	313.63	319.65	315.33	316.14	318.47	314.96	320.28	313.91	319.32	317.07	315.86	312.09	314.22	320.23	318.65	320.89	313.53	317.29	322.35	321.12	316.46	313.24
322.01	317.85	319.17	317.51	315.96	315.51	315.22	318.18	315.05	314.97	317.13	317.71	319.89	323.71	316.68	315.39	316.99	318.12	317.06	320.98	320	322.36	316.82	319.88	313.32	316.5	315.02	315.75	313.1	312.87	318.34	320.32	319.26	320.92	316.7	317.01	322.25	322.92	318.26	317.28	315.64	324.28	320.99	316.07	321.85	317.17	321.34	317.9	315.62	320.02
305.6	303.9	302.58	300.5	305.43	300.8	303.04	302.67	303.55	305.47	301.98	303.87	304.83	301.32	311.91	300.89	302.23	306.53	308.88	304.49	300.64	307.92	305.06	302.92	306.39	302.1	305.47	307.23	302.33	300.54	302.72	303.44	312.04	304.31	305.4	307.36	304.65	303.48	305.84	302.43	301.79	308.75	307.52	298.95	302.74	305.7	300.49	308.5	306.83	305.27
322.6	315.59	318.94	318.43	320.51	312.64	314.44	314.91	316.98	314.04	317.6	318.38	312.37	315.23	310.11	311.24	323.23	315.39	314.88	319.63	317.39	316.88	318.13	318.73	307.82	319.48	318.3	316.96	317.84	315.36	314.79	316.93	313.65	319.45	318.92	319.52	322.06	319.96	321.39	315.47	313.88	319.44	313.14	316.81	321.02	312.05	319.88	315.21	321.31	319.37
303.05	303.34	301.88	306.72	306.35	303.84	300	307.1	302.25	302.51	298.22	303.82	307.53	297.71	300.88	302.99	303.53	299.16	307.04	305.4	304.43	307.14	306.71	305.55	301.54	305.82	307.67	300.11	302.92	304.37	303.22	306.25	301.26	304.29	303.02	305.12	303.55	302.18	299.1	300.93	302.9	305.37	300.64	305.62	303.94	298.96	302.39	305.33	302.56	303.59
312.23	312.55	311.13	314.15	313.26	314.34	315.45	317.96	312.73	316.68	309.11	313.58	317.53	308.65	317.14	315.61	318.45	312.54	312.42	319.05	315.09	315.83	318.45	310.74	309.57	313.15	309.65	313.87	318.11	313.88	312.99	314.14	313.91	316.09	314.75	315.67	314.35	311.21	307.35	313.08	312.19	316.61	312.94	316.67	314.8	310.72	314.3	309	315.9	314.88
304.79	304.03	296.68	306.15	300.74	302.02	308.5	301.53	305.97	304.51	298.29	302.33	304.07	299.71	301.06	303.78	304.63	301.75	299.44	303.55	300.72	302.18	302.31	304.28	308.75	304.16	301.99	298.67	303.49	300.24	298.71	304.63	297.03	307.82	299.33	304	304.93	307.36	300.09	301.73	304.66	307.72	302.23	304.9	304	300.9	300.16	296.33	295.15	302.25
316.63	322	313.99	316.76	312.48	315.41	313.68	315.95	314.63	314.9	318.24	310.95	310.12	315.89	319.05	314.46	311.11	317.42	311.05	311.34	310.06	312.08	314.04	315.63	314.45	310.61	312.24	317.16	312.91	318.51	314.36	319.26	319.3	313.59	310.87	315.54	316.18	312.9	315.3	314.43	317.66	314.58	317.18	317.11	318.87	313.74	312.35	310.34	314.03	316.29
298.66	297.71	300.51	298.49	298.2	299.75	297.02	290.97	297.34	294.94	296.47	297.34	294.92	295.27	296	300.36	297.31	300.31	301.17	297.43	297.64	297.35	297.08	301.08	294.74	296.45	298.91	298.61	294.8	300.24	298.89	293.12	294.91	295.37	299.99	300.65	295.48	297.06	291.08	295.35	297.06	295.64	297.16	292.38	296.16	297.21	296.03	294.99	298.01	294.65
300.73	298.27	300.22	299.63	304.72	303.14	298.33	302.54	298.72	306.57	303.62	298.17	298.96	296.17	301.67	299.11	296.21	302	300.15	297.15	298.07	304.43	303.74	296.54	297.53	298.84	296.82	295.27	296.43	295.86	301.3	296.59	301.01	296.25	299.65	298.99	301.55	302.85	296.06	297.55	299.36	298.68	302.27	305.28	295.61	305.56	298.35	301.88	303.45	298.92
306.64	313.87	308.44	307.72	303.11	309.9	306.86	307.15	308.99	307.79	302.62	311.61	301.29	314.31	307.56	303.24	302.54	303.12	302.79	307.2	304.21	307.14	303.26	302.93	307.35	302.75	308.29	304.93	305.28	305.72	305.92	302.28	301.02	308.17	305.18	310.03	306.55	308.27	301.79	304.49	306.49	304.23	307.43	311.84	310.67	308.3	297.98	300.86	309.03	306.13
311.79	313.7	309.54	315.96	313.07	316.06	315.91	315.87	316.96	316.12	312.29	321.34	311.77	312.24	317.25	312.65	311.95	315.66	315.39	317.46	314.53	318.3	314.4	313.54	321.18	314.5	310	317.67	310.81	312.9	317.48	315.55	311.51	314.52	311.33	316.59	314.89	313.65	318.45	318.28	312.34	319.34	310.27	313.58	312.73	315.54	313.56	314.08	316.24	310.84
303.83	303	299.91	297.41	300.43	297.06	304.8	304.98	300.59	303.34	296.23	301.6	301.75	302.76	303.67	299.64	305	304.25	307.68	301.07	306.09	303.96	299.44	301.44	304.79	308.51	301.03	304.86	301.99	305.46	302.23	305.75	304.26	301.26	300.79	301.93	302.51	301.68	299.72	301.81	304.48	307.94	305.96	302.92	305.41	302.86	301.79	302.28	302.4	304.77
304.53	303.58	302.13	300.65	303.07	300.06	299.22	304.76	309.37	300.73	304.62	300.43	302.65	300.43	301.34	302.54	303.65	303.15	307.91	303.27	305.8	296	304.78	304.88	305.35	306.3	301.91	300.1	299.76	303.94	302.04	303.17	309.67	299.01	303.29	303	299.05	313.15	301.63	303.68	299.09	309.05	301.02	306.49	306.48	302.51	303.21	304.75	302.86	303.46
314.3	316.71	313.54	316.4	315.07	316.38	314.1	316.46	316	316.03	312.9	314.67	314.65	313.28	316.11	315.28	315.74	312.21	315.78	311.48	312.9	317.38	314.05	318.28	315	316.44	311.63	313.06	319.76	310.65	315.88	313.36	317.75	316.43	322.3	308.72	313.4	314.72	319.61	313	318.88	315.53	312.48	311.85	311.42	314.92	323.41	317.5	316.91	317.81
315.84	312.16	319.97	317.75	314.9	319.77	320.68	317.12	312.96	315.32	315.85	316.92	316.89	318.71	319.97	316.44	322.59	317.4	313.65	315.18	312.53	321.81	320.14	315.81	314.46	323.25	317.91	314.75	318.8	317.24	315.72	316.86	317.39	318.76	320.77	317.73	314.96	317.55	317.64	319.75	315.49	312.55	317.09	320.03	316.96	318.74	318.76	316.47	320.23	316.72
303.78	307.19	304.41	303.84	311.15	305.15	309.82	308.3	304.74	303.83	305.57	302.92	306.08	303.02	308.08	303.68	308.06	307.92	305.57	304.97	301.98	303.32	305.6	305.98	303.16	306.76	303.67	300.85	305.2	303.31	304.87	304.22	307.17	302.83	306.77	305.9	301.88	305.79	302.82	303.12	303.23	308.95	307.13	305.12	307.32	300.21	308.47	304.04	299.77	304.52
307.73	312.64	307.28	307.07	308.95	305.17	311.3	311.74	305.5	311.49	309.42	309.17	306.96	308.73	305.05	311.22	311.8	310.93	305.76	310.04	309.28	304.7	310.83	309.07	313.6	307.84	311.68	313.01	307.87	311.69	310.71	306.94	308.68	307.9	309.76	302.78	308.99	310.87	301.32	310.86	308.83	308.89	307.93	309.05	311.33	311.51	307.89	309.86	308.44	306.82
301.62	296.83	305.82	307.75	305.5	304.85	298.98	303.56	310.74	306.86	311.49	300.25	301.46	305.14	298.61	298.2	303.97	309.32	299.15	302.91	300.35	306.02	309.13	305.4	299.42	299.11	308.88	302.6	298.7	305.32	305.93	295.78	304.56	308.36	301.34	306.12	304.06	301.37	305.87	301.29	298.69	299.54	298.81	306.28	301.95	306.25	303.1	296.41	301.32	307.48
303.17	302.67	304.43	305.3	307.62	307.59	302.49	311.05	308.63	307.18	305.68	307.47	303.93	306.31	299.54	303.06	308.4	305.39	302.73	304.25	310.24	303.97	303.79	303.22	303.67	299.68	301.44	305.33	304.94	310.08	306.66	306.33	306.69	306.26	302.49	306.42	306.88	304.99	302.17	307.1	303.36	307.74	306.62	304.67	303.71	305.71	310.4	305.53	303.37	310.41
298.95	292.49	296.28	299.14	296.24	292.51	298.16	300.73	296.46	294.79	289.74	292.32	290.72	297.72	294.97	297.28	291.54	292.76	296.31	295.14	297.14	288.26	299.22	293.65	293.63	289.52	293.26	293.44	293.01	290.75	297.51	293.13	295.51	296.05	294.8	298.39	294.48	295.57	294.6	292.2	294.64	292.8	297.38	290.54	295.29	299.86	290.44	294.1	298.03	292.62
303.52	301.48	301.48	302.13	309.22	304.02	303.83	307.36	302.04	301.21	308.18	302.15	304.7	305.73	303.41	306.42	302.85	302.82	309.35	304.23	306.43	306.72	302.14	303.98	306.13	301.94	303.84	304.57	307.4	297.89	304.99	302.08	304.79	300.75	309.4	301.58	306.25	307.99	302.74	306.51	304.89	300.85	306.32	304.6	301.27	303.34	306.62	300.94	306.18	300.04
317.73	312.66	318.76	315.48	315.93	318.11	308.58	311.42	311.64	315	315.94	317.52	315.2	310.39	316.42	313.4	315.64	312.02	316.09	311.95	318.15	319.76	315.11	310.34	311.21	316.08	311.53	315.69	312.88	312.4	312.82	311.83	310.09	313.08	310.85	318.18	311.15	315.49	313.14	314.84	317.59	315.34	313.15	311.58	313.97	313.37	316.9	315.85	314.99	312.18
303.64	307.25	305.19	304.41	305.33	301.7	307.7	306.91	301.84	305.59	306.65	301.02	305.67	300.44	304.26	305.98	308.94	303.83	302.76	307.14	302.29	303.29	301.79	303.45	304.7	305.27	305.37	304.52	307.91	303.78	301.61	307.05	305.02	301.57	307.66	307.49	306.65	306.17	305.84	306.14	304.34	306.34	304.48	304.11	300.94	308.33	298.13	307.82	301.14	303.2
302.61	306.05	306.12	301.69	301.87	302.3	306.83	304.44	306	304.06	305.68	304.49	302.16	304.09	307.2	304.95	303.51	302.77	297.66	301	301.12	302.01	305.98	303.23	305.94	306.37	306.11	304.16	305.86	303.51	297.57	298.15	298.75	299.92	303.39	301.61	298.84	300.29	298.99	302.84	303.05	302.05	303.94	304.11	308.33	297.66	300.88	305.5	306.4	310.47
329.17	326.69	327.48	328.84	328.49	332.5	328.35	323.7	327.17	331.3	326.2	330.71	329.99	327.05	325.9	329.96	326.27	325.26	327.51	330.57	328.92	330.37	331.16	328.97	328.82	328.62	327.01	329.3	326.91	325.37	327.12	331.78	331.87	327.8	323.75	325.89	332.17	326.63	328.98	324.48	328.34	327.76	325.45	330.88	327.26	330.55	327.27	324.05	329.18	327.83
298.77	303.8	297.16	301.49	294.94	295.94	301.04	298.2	296.29	295.85	295.85	298.78	297.72	301.68	298.76	299.1	291.86	298.56	300.38	295.43	297.32	296.24	296.92	299.8	297.87	297.27	295.49	304.69	294.7	295.09	293.71	296.13	295.9	292.98	293.53	300.15	293.32	297.04	295.31	292.99	294.6	301.36	295.41	295.15	295.95	294.58	299.04	294.95	296.77	295.89
294.47	297.13	293.75	300.66	296.65	295.96	299.91	289.75	297.99	292.75	294.36	293.96	300.02	297.03	299.78	296.81	298.79	295.49	296.46	293.85	296.29	295.44	295.9	297.45	297.03	294.4	288.1	297.76	297.18	294.97	291.35	296.37	297.71	299.28	289.87	300.71	299.69	293.95	298.6	290.74	297.11	294.96	296.41	290.95	292.22	298.25	300.28	302.6	296.62	300.39
292.2	290.85	296.99	299.53	297.57	295.71	296.85	289.77	294	296.66	293.37	295.79	293.9	295.29	296.26	297.77	293.94	292.51	295.75	293.68	294.32	296.66	292.23	294.75	291.31	294.23	296.98	291.71	291.74	287.83	291.87	291.08	298.39	290.32	292.34	292.95	292.94	293.61	293.73	290.61	290.06	297.15	297.15	286.71	296.08	294.03	292.05	295.16	293.12	297.18
310.12	312.68	315.65	312.21	314.44	313.05	311.87	315.06	312.36	315.75	308.63	314.6	317.78	315.59	314.42	316.49	315.8	313.43	314.49	312.47	314.66	314.79	312.33	322.61	313.47	316.12	314.78	314.2	316.11	314.75	317.17	311.51	311.76	315.78	314.64	317.71	312.2	315.81	316.27	314.37	308.85	313.47	314.32	311.87	316.15	315.76	315.65	313.64	315.6	314.14
292.76	293.47	290.72	291.98	292.22	295.4	294.06	292.12	290.73	290.01	289.39	295.94	292.21	296.56	294.67	293.13	296.74	289.74	295.6	293.99	298.4	294.62	291.53	298.88	292.76	293.6	294.75	291.95	299.22	292.3	293.47	290.5	295.36	292.73	292.55	292.19	293.96	299.78	296.24	295.2	295.43	297.42	293.87	290.35	288.04	293.82	291.74	294.35	295.32	298.57
300.42	297.74	296.14	299.81	305.74	300.67	305.31	303.64	298.02	306.32	304.16	300.69	297.74	294.5	297.99	299.17	301.3	300.73	302.28	300.69	306.63	303.15	298.2	302.68	299.29	299.33	303.05	301.72	298.48	298.81	297.05	303.42	301.61	299.04	301.39	303.37	300.11	303.06	304.54	304.86	302.06	307.71	302.15	298.68	299.79	297.71	297.57	296.49	301.6	302.63
310.88	310.33	310.67	309.4	308.66	314.25	317.16	310.94	310.31	307.89	308.4	310.45	309.44	309.67	314.3	317.26	310.82	315.16	313.62	306.74	306.07	314.36	305.45	309.32	310.07	306.83	306.87	306.83	308.69	309.5	312.54	310.03	314.74	309.95	309.72	307.94	308.22	311.26	313.73	314.23	312.78	308.16	312.86	308.74	311.8	313.59	314.77	311.5	311.85	315.22
312.61	303.54	309.95	306.81	300.83	308.15	307.79	303.42	307.4	309.88	303.12	308.4	304.46	305.8	302.99	306.62	311.39	312.16	308.43	307.04	309.59	311.55	303.63	305.62	304.51	304.54	304.77	304.25	308.34	308.77	303.96	309.09	308.43	308.2	306.26	304.06	311.07	308.41	308.44	303.8	302.81	306.41	307.28	309.54	305.29	305.28	305.5	308.19	308.56	301.48
308.01	297.55	309.18	311.82	303.33	304.76	303.48	306.18	306.23	306.28	305.72	308.83	301.24	304.26	309.36	305.25	306.23	308.77	302.54	309.01	306.91	304.09	309.89	309.57	303.82	310.36	305.45	309.51	307.89	306.73	309.61	307.92	305	307.54	306.5	307.52	303.44	301.78	305.95	306.34	305.35	307.95	304.08	310.1	310.11	310.23	308.34	308.86	304.57	307.05
325.22	326.89	324.19	328.82	331.36	326.56	333.49	327.57	326.13	329.68	318.87	329.52	325.83	332.14	329.97	332.64	327.34	324.68	327.72	329.32	326.33	330.02	323.06	324.9	327.56	328.04	327.3	326.61	328.97	332.15	323.86	327.99	324.25	325.47	326.22	327.91	329.24	330.14	331.85	325.3	325.84	322.52	328.36	325.77	322.17	328.94	327.12	327.49	324.82	330.06
304.85	301.6	303.08	313.73	304.49	301.15	305.88	304.58	305.7	306.44	309.73	304.61	307.68	307.81	309.71	304.43	308.68	303.75	307.07	305.27	307.6	311.1	304.67	306.41	308.02	306.74	304.83	308.73	300.93	303.29	305.78	305.58	304.02	308.03	307.03	303.95	305.53	309.14	306.16	307.17	304.4	308.21	307.86	309.21	304.89	301.76	306.18	306.96	308.5	305.68
294.1	297.96	300.74	299.5	297.71	298.42	294.96	297.3	295.85	293.99	297.03	295.71	295.74	296.24	298.69	297.69	296.74	301.47	296.11	292.45	301.41	299.07	301.84	292.51	295.34	292.32	296.75	301.8	294.79	296.22	293.05	293.59	299.55	301.49	299.12	295.41	300.28	294.88	292.69	296.73	295.69	294.37	300.52	297.87	296.08	291.38	297.26	296.98	297.68	300.11
289.23	296.74	294.1	296.82	291	289.41	291.74	296.31	292.66	295.28	296	295.98	292.24	293.63	289.97	288.93	289.46	296.3	293.58	291.19	293.17	294.35	293.7	294.08	295.73	292.22	291.1	290.46	294.14	293.26	296.16	294.68	299.03	293.97	288.12	293.15	288.41	293.59	293.16	290.51	297.21	296.19	294.81	295.13	293.81	298.36	297.11	298.52	297.59	290.59
317.34	315.11	322.69	318.94	318.97	318.1	317.69	319.13	324.03	315.76	316.64	317.88	316.42	321.32	313.21	311.08	316.17	316.24	322.23	318.21	319.84	316.99	317.42	322.79	320.05	316.99	322.6	314.26	315.21	314.11	321.32	314.37	322.14	317.25	318.12	318.33	317.6	321.41	318.59	318.46	318.65	315.86	318.52	315.47	318.95	321.26	314.85	314.29	320.38	322.3
304.6	303.49	307.94	301.04	304.12	301.19	305.57	303.84	302.89	307.66	301.97	302.96	306.05	298.95	301.35	303.32	303.39	297.64	304.41	306.27	300.38	307.52	305.96	309.02	307.78	303.75	309.48	301.16	306.18	305.84	303.54	308.47	304.42	308.62	304.32	306.86	302.45	300.94	305.37	305.49	305.55	305.8	303.57	303.63	303.38	300.56	303.84	305.81	304.43	306.95
314.47	320.19	318.5	314.58	318.34	320.28	317.55	322.53	320.74	313.1	319	320.36	323.51	324.89	319.38	315.64	321.74	317.68	312.48	317.75	323.29	318.05	321.7	313.81	318.62	318.16	319.62	320.97	319.92	322.48	318.61	318.62	319.97	320.18	317.45	324.25	321.16	314.5	317.18	318.2	317.31	322.65	320.41	325.27	315.05	318.73	323.82	315.86	317.65	315.68
302.98	301.71	303.83	299.74	300.07	302.73	301.56	302.59	306.09	304.8	303.39	302.92	307.93	307.1	300.41	302.08	303.03	300.52	301.92	310.07	307.22	305	300.16	299.75	299.16	305.45	306.2	310.96	305.99	303.86	302.96	303.77	303.33	303.02	300.25	303.57	307.52	298.8	303.47	303.36	304.49	304.15	306.28	303.78	306.82	302.94	309.21	303.27	304.17	301.64
304.24	304.57	301.52	304.13	302.65	298.13	301.77	303.78	304.78	305.6	301.09	305.2	299.63	298.73	302.52	306.39	302.84	304.78	307.15	306.49	297.4	302.08	302.65	307.51	309.01	300.84	300.51	308.47	303.36	305.73	297.91	304.57	305.85	303.21	298.76	300.27	303.51	302.22	297.57	299.12	304.09	292.42	303.58	297.69	301.92	302.05	298.33	303.13	295.73	303.15
318.72	312.89	314.78	316.74	316.47	322.51	313.38	308.39	311.66	315.04	309.68	313.46	316.21	314.12	314.42	311.94	313.81	312.28	314.38	314.6	311.88	313.46	312.27	315.65	317.92	315.85	314.51	314.25	314.05	317.03	312.14	317.66	315.41	312.77	318.4	309.84	317.63	311.19	315.8	312.9	312.82	309.3	316.77	315.28	316.31	314.22	316.75	312.89	317.33	312.87
301.53	303	309.62	304.56	303.58	304.63	305.27	304.04	304.23	304.3	304.53	304.89	308.87	303.37	299.31	310.44	309.17	303.69	305.96	305.57	307.16	305.51	301.12	306.42	300.92	306.23	299.87	302.54	304.27	306.61	301.05	307.99	301.93	301.81	307.45	304.76	307.82	310.39	310.49	300.69	309.41	302.62	308.26	306.72	308.31	300.54	306.22	308.27	302.97	303.33
306.79	309.13	311.25	307.11	306.47	311.36	302.6	299.15	307.09	304.72	306.63	306.24	307.28	306.92	312.08	306.39	308.22	307.66	305.99	307.42	306.09	308.69	304.27	307.57	304.89	307.01	311.89	306.48	306.87	307.56	303.79	305.18	304.17	306.32	308.5	308.07	309.45	306.26	307.28	305.76	310.89	303.65	303.27	307.27	311.42	306.01	307.54	299.49	302.75	304.76
307.35	310.37	306.42	307.59	309.34	311.46	305.51	307.34	311.63	307.29	305.78	305.75	310.78	307.37	307.04	307.33	307.18	313.66	309.97	305.87	306.98	309.45	310.74	313.64	309.72	305.89	309.86	311.06	312.94	310.05	310.32	312.27	309.03	312.05	313.79	307.66	302.92	310.69	310.04	306.12	311.19	309.98	308.87	305.69	305.29	306.18	303.56	312.22	308.79	306.97
302.01	300.09	303.52	299.32	304.85	298.48	300.94	303.97	302.71	305.42	302.12	302.8	304.14	300.27	301.98	300.1	301.42	303.76	303.32	300.43	305.19	297.04	299.61	295.91	306.33	300.91	296.56	309.09	305	299.43	298.2	302.52	302.31	302.63	301.92	299.61	306.8	307.81	300.6	301.4	304.06	300.2	302.93	305.67	305.84	300.26	305.87	303.47	307.19	303.19
309.76	308.39	305.2	311.87	308.69	310.74	307.87	306.53	312.59	313.7	311.07	309.76	311.28	308.34	307.22	313.49	313.62	309.78	310.67	310.16	310.35	309.78	311.26	309.66	311.13	309.57	309.91	310.28	304.48	310.11	311.16	312.82	310.62	312.53	311.95	308.71	309.43	311.39	313.07	309.95	310.21	300.98	307.83	314.53	312.42	310.35	313.46	310.75	313.48	306.2
293.15	297.62	293.36	293.75	291.85	292.96	294.94	292.06	292.41	295.31	290.65	291.63	289.03	300.44	288.87	297	297.43	293.34	293.7	291.83	292.3	296.7	297.01	295.41	293.25	293.59	292.11	293.38	284.27	290.56	291.56	294.74	297.72	296.35	291.63	296.66	288.58	292.18	298.21	297.11	299.84	290.89	288.96	290.9	290.82	295.03	296.86	297.11	302.08	288.36
319.21	325.09	324.73	328.26	324.94	327.99	324.29	322.74	323.3	331.08	318.38	323.34	325.92	322.9	325.34	326.8	324.18	326.26	320.08	327.14	328.02	333.72	322.37	324.25	328.8	323.93	327.49	327.01	322.71	325.42	327.55	332.02	322.9	326.16	327.81	330.68	321.68	328.15	329.33	323.42	326.6	321.46	327.83	322.05	325.71	325.87	329.15	318.8	325.95	322.97
326.96	327.44	327.31	325.45	329.46	326.25	321.01	325.92	327.48	321.55	331.87	324.8	325.81	332.85	321.66	331.52	329.88	331.21	324.84	324.44	327.82	327.35	326.65	320.21	323.37	327.16	328.42	320.73	329.91	329.95	325.12	325.36	326.41	326.6	323.84	331.14	328.34	327.42	330.61	328.15	324.37	329.83	334.39	322.31	325.38	332.15	328.19	330.21	325.22	328.61
310.5	306.14	305.77	304.64	310.94	313.01	313.02	302.52	309.58	304.31	313.75	311.31	307.8	311.67	305.36	308.13	305.96	311.34	309.53	306.91	306.34	308.89	306.44	314.47	305.48	307.98	310.93	307.27	307.25	310.55	313.5	306.05	307.58	311.64	307.49	311.95	305.89	314.35	306.82	309.05	308.48	307.5	309.14	308.97	312.78	304.54	306.7	309.61	310.53	309.51
302.4	307.48	304.88	304.4	304.97	298.02	300.46	299.89	305.84	299.2	303.11	300.5	300.35	305.51	303.85	297.32	305.39	304.24	302.28	307.77	302.64	302.62	298.98	303.09	303.13	303.71	304.68	304.08	301.7	303.18	301.51	300.56	299.69	301.31	302.18	296.56	299.86	302.67	298.7	302.24	304.8	304.12	307.53	303.09	305.24	303.97	301.39	304.86	307.98	302.52
298.48	305.27	298.3	295.7	294.75	297.82	299.31	293.7	297.66	293.81	297.36	295.95	296.37	299.07	294.79	294.93	292.88	296.94	300.79	295.7	295.5	300.7	294.99	296.6	298.89	298.28	298.92	296.26	298.69	300.38	302.03	296.48	295.23	292.6	294.64	289.7	292.74	294.37	294.02	298.71	293.92	291.74	298.35	296.94	297.31	291.68	300.56	292.53	298.95	298.84
312.51	304.86	311.66	313.03	309.84	315.28	312.7	312.57	314.78	314.88	313.84	316.08	310.94	312.12	315.59	311.85	311.58	315.76	313.58	311.45	313.74	320.26	312.22	312.29	319.49	315.96	311.38	312.7	309.37	313.88	314.46	310.3	319.96	314.65	311.72	311.73	307.99	311.78	313.41	314.87	317.02	313.53	315.82	311.94	316.63	306.67	315.84	315.1	314.68	314.03
298.2	302.3	298.67	301.48	298.64	307.83	297.99	305.81	301.82	308.22	300.98	301.12	300.41	302.97	301.44	307.1	305.59	304.26	301.85	303.43	304.35	300.03	303.69	304.1	297.54	298.98	303.6	300.84	304.92	302.94	302.73	304.42	298.39	307.72	302.21	299.78	299.67	300.06	306.51	308.81	305.19	300.98	302.94	301.68	303.7	306.02	301.97	307.83	301.36	305.03
317.83	313.37	319.17	311.54	312.79	307.76	315.86	312.19	313.71	319.01	312.54	311.62	315.73	313.6	314.55	314.23	312.38	313.46	316.73	311.81	308.43	312.86	313.12	313.17	313.37	315.63	314.59	310.74	317.34	314.97	314.46	310.61	314.54	313.02	315.2	316.47	316.71	317.1	314.03	312.96	318.74	319.26	313.65	313.18	311.39	310.61	313.58	311.05	313.96	317.25
317.68	317.75	318.15	320.88	319.54	318.72	320.63	319.63	314.73	319.54	316.6	314.6	313.7	316.89	310.02	314.99	315.55	320.03	317.31	316.13	317.98	315.85	317.77	317.93	316.32	313.78	316.84	315.67	319.2	313.62	313.99	316.29	317.93	313.13	316.6	310.14	316.62	317.61	312.87	320.81	323.11	316.17	317.61	314.83	315.7	312.34	317.74	313.05	315.32	316.51
319.91	313.38	310.95	312.47	310	314.9	314.97	313.01	311.16	309.53	314.49	314.36	314.07	312.38	308.92	312.88	312.57	311.82	310.87	310.76	314.58	313.83	314.5	308.51	306.66	309.69	310.95	312.32	310.47	310.33	313.72	318.43	307.57	316.92	311.59	311.98	317.92	311.31	314.79	310.99	314.04	308.62	315.37	309.32	307.35	311.33	316.66	315.05	307.83	316.64
316.72	324.09	311.89	318.55	314.8	321.17	316.33	318.17	315.37	318.87	314.92	317.25	315.58	319.33	319.62	320.81	319.85	314.63	319.72	317.61	315.04	321.79	317.65	319.36	318.14	320.87	317.77	315.22	320.78	316.83	317.23	318.63	318.47	322.45	327.02	320.39	322.15	314.23	322.37	320.29	317.49	321.05	315.34	328.32	318.14	315.61	312.24	316.32	319.56	322.76
313.57	310.88	317.85	315.35	309.65	319.51	313.9	311.3	315.86	313.44	315.37	313.17	312.33	314.91	315.76	322.09	310.11	319	314.78	315.66	319.3	314.61	319.72	313.39	313.66	314.94	311.83	313.61	321.89	317.65	314.13	317.48	312.66	321.54	313.7	314.25	321.2	314.96	315.9	308.74	315.17	317.46	315.43	314.11	313.14	323.25	313.44	314.74	317.82	316.13
307.49	305.22	308.66	309.62	306.9	305.83	309.37	308.24	314.97	308.37	311.52	308.61	316.17	306.85	307.62	309.44	306.78	310.08	311.75	306.07	305.92	305.01	308.33	310.46	308.49	312.01	310.17	307.73	309.89	309.99	306.26	308.69	307.44	311.99	309.71	305.75	308.71	305.88	310.28	308.32	307.35	308.48	312.42	304.92	304.02	309.62	306.31	309.49	310.86	313.04
300.66	303.9	303.53	308.61	303.76	304.53	306.88	305.67	302.99	303.3	306.31	305.49	298.36	307.78	308.03	310.67	301.33	302.05	305.31	301.07	304.42	300.72	303.69	306.67	304.26	304.2	307.38	303.23	303.23	304.91	302.89	304.06	303.9	303.44	304.14	301.74	307.98	304.63	305.25	304.36	304.51	307.99	304.54	307.32	303.72	300.86	307.2	302.72	307.66	305.95
330.96	327.31	323.44	327.08	329.01	325.56	325.77	331.22	332.96	329.55	331.92	328.46	328.52	327.23	322.59	327.81	325.53	327.38	332.01	327.89	327.17	328.32	328.03	328.34	326.84	334.14	327.72	325.71	327.35	325.24	327.01	322.9	328.28	331.02	328.86	328.77	330.67	323.79	328.99	328.1	329.53	329.98	327.82	327.5	331.7	329.75	329.53	326.26	330.99	325.92
318.57	316.78	313.08	322.24	316.46	313.63	318.25	316.43	315.61	312.86	310.67	316.5	319.9	317.58	318.98	313.65	314.82	318.22	317.17	320	316.05	322.35	316.19	314.75	318.15	314.76	320.87	318.81	315.61	315.22	308.04	314.68	320.54	316.69	323.42	319.13	318.88	321.26	315.68	319.18	311.67	317.76	316.26	318.08	317.53	319.59	318.7	306.78	316.05	317.93
304.68	312.48	305.71	309.81	307.18	302.09	311.07	309.45	306.54	304.66	298.47	301.68	305.7	308.6	307.73	305.66	313.19	308.48	306.27	303.64	303.69	305.03	310.98	311.32	309.37	309.56	305.37	305.38	308.18	308.01	312.2	306.7	311.4	307.04	307.08	314.71	304.42	308.88	309.91	306.36	309.47	305.32	304.5	303.02	309.53	312.92	305.7	307.54	301.43	309.74
299.62	299.5	302.47	298.51	302.93	300.24	302.37	299.81	302.68	293.76	299.91	295.09	297.01	299.38	298.27	299.98	303.45	294.35	294.94	298.79	303.95	302.17	299.32	299.08	303.79	295.1	295.32	295.79	304.24	300.7	301.52	301.02	296.32	298.92	305.74	299.36	295.47	295.27	299.79	298.87	300.82	302.75	300.67	297.18	304.1	300.33	301.46	298.97	301.37	300.06
315.01	313.66	316.56	310.17	311.54	309.09	319.58	315.01	313.69	316.19	315.24	311.98	317.98	314.36	315.99	312.75	314.64	314.97	316.82	310.12	311.86	312.12	312.86	317.17	315.28	319.15	314.87	310.74	315.24	314.56	316.93	309.03	317.43	321.43	314.2	320.88	311.73	317.06	314.4	314.96	317.5	316.02	315.32	315.85	315.96	315.6	313.82	317.35	313.42	314.47
290.29	295.54	297.49	295.19	293.8	294.94	296.11	295.33	295.4	293.1	294.87	297.87	291	295.65	290.15	294.96	292.91	295.11	296.86	295.4	300.06	291.15	290.51	293.75	292.97	298.44	297.92	293.06	293.57	290.92	295.87	294.47	296.22	295.62	293.32	295.12	297.42	291.91	292.02	290.84	294.15	294.21	294.05	295.82	294.51	286.73	292.85	292.15	297.66	297.49
310.84	314.78	311.25	311.64	314.26	310.92	312.93	319.02	311.46	309.29	314.72	310.75	313.05	313.44	313.9	314.76	314.18	316.79	315.01	313.39	309.93	317.9	316.4	316.02	319.12	320.28	315.44	313.29	313.12	314.23	311.74	311.45	310.21	314.71	315.58	308.54	312.83	312.15	316.36	312.76	312.43	312.08	312.35	312.01	313.02	314.81	305.24	314.73	314.8	319.56
305.48	301.92	303.48	304.23	305.79	301.58	303.02	306.86	301.93	301.24	307.63	309.35	310.42	304.39	300.89	305.37	300.42	306.55	303.88	305.64	306.39	306.64	302.54	305.18	303.25	299.52	299.65	309.78	308.81	300.4	297.94	299.38	300.97	309.61	296.24	303.71	303.35	297.64	309.32	300.13	309.27	301.82	305.33	302.69	303.2	305.03	302.39	306.55	304.52	298.92
317.01	312.71	311.44	313.79	310.09	310.27	310.07	308.54	310.95	311.99	309.94	313.65	311.73	311.92	312.8	313.25	307.51	309.05	311.02	307.77	313.12	310.68	311.35	313.11	309.7	315.72	312.01	316.22	309.96	308.03	313.41	315.55	308.82	309.67	310.46	310.26	319.36	312.69	308.24	307.61	311.57	308.65	311.55	315.57	310.24	311.25	313.41	313.77	310.63	311.4
306.02	305.51	303	302.77	302.78	303.19	305.36	307.82	307.85	309.86	302.28	305.05	300.57	304.89	309.08	307.24	304.15	306.84	305.54	308.94	306.68	310.66	300.96	307.43	306.1	305.65	306.09	306.97	299.74	301.63	299.9	302.13	306.44	305.95	313.06	301.12	305.11	306.33	304.96	308.2	303.99	303.52	305.86	307.7	302.94	301.92	308.27	307.51	307.42	303.09
305.46	313.23	316.68	316.66	311.8	317.68	313.06	308.88	308.92	310.62	312.15	311.86	309.39	314.85	316.02	310.16	317.08	307.87	316.66	310.18	314.58	312.31	314.26	312.62	310.12	313.95	316.47	310.65	309.26	310.57	313.6	310.87	313.07	310.79	312.84	317.07	310.22	313.93	310.02	316.03	313.55	309.81	315.56	315	306.24	310.39	311.3	308.86	313.09	318.27
306.13	312.45	310.2	309.53	309.98	305.19	308.02	309.75	308.1	307.13	308.24	309.67	306.93	303.32	317.32	309.84	311.68	311.61	313.05	306.55	308.63	306.27	310.27	309.04	310.16	307.71	303.47	310.1	307.21	310	303.6	309.61	309.97	305.25	306.31	306.2	305.97	309.75	308.36	312.15	307.76	311.3	305.04	312.59	309.58	313.87	304.12	311.66	304.79	307.64
315.68	314.71	311.32	312.53	320	316.51	312.52	313.14	312.29	316.09	311.37	318.93	321.62	310.75	318.25	315.81	315.82	317.19	312.27	314.83	314.63	317.46	315.4	315.88	314.49	314.78	316.08	313.11	315.74	314.3	317.15	316.47	313.12	321.24	317.49	316.53	312.53	317.18	312.15	315.42	320.42	312.47	314.31	317.3	312.38	307.93	316	312.35	318.69	315.41
305.63	305.31	300.35	309.69	305.94	302.35	303.9	301.72	305.68	302.38	300.74	301.59	300.36	304.35	301.83	304.04	308.24	301.24	305.95	302.64	302.52	304.8	305.37	300.54	303.25	304.4	310.14	300.18	306.89	308.8	303.72	308.41	302.04	302.48	302.75	311.32	308.19	303.69	304.78	304.64	300.52	303.65	304.75	306.19	303.63	307.36	309.18	303.63	307.53	302.97
302.01	307.64	306.56	306.68	303.13	302.09	301.19	306.3	308.16	307.66	304.58	304.48	306.33	305.14	303.21	304.7	300.79	306.37	309.12	305.32	305.57	308.56	305.21	305.12	303.03	307.37	294.3	305.62	303.17	307.41	304.03	307.73	308.44	300.67	303.39	300.98	299.2	304	305.36	306.06	304.5	307.66	305.97	302.99	299.83	309.69	301.91	306.47	302.61	305.48
329.75	323.48	326.52	326.98	326.99	324.26	324.41	331.33	327.38	326.13	324.5	327.32	324.73	323.56	325.77	331.09	326.55	318.59	327.61	328.52	326.15	326.39	329.61	329.61	328.08	329.86	327.91	333.25	328.86	327.99	325.37	327.59	324.95	324.79	323.86	323.8	323.85	326.29	319.19	326.97	325.77	333.93	325.81	327.75	327.36	328.67	325.19	324.25	329.82	324.98
330.51	326.81	331.46	332.79	326.99	328.44	333.43	328.39	326.41	333.39	327.03	329.77	323.81	332.04	331.49	330.18	325.15	333.17	331.99	328.52	329.01	327.21	323.18	322.23	326.36	326.12	326.87	330.58	323.02	329.37	328.45	332.65	328.86	328.92	330.94	326.85	329.99	325.39	327.78	329.89	330.5	329.51	330.63	329.36	328.95	328.47	329.22	327.85	327.25	331.46
313.79	312.44	317.51	309.83	314.48	311.04	316.49	311.16	312.18	315.06	307.48	314.07	309.72	310.51	307.71	316.25	315.04	312.78	315.61	312.54	311.22	314.58	316.2	311.6	310.72	318.6	318.32	312.02	312.89	311.48	315.09	312.57	305.1	312.37	312.31	309.75	311.55	314.78	312.88	313.79	316.48	314.13	314.64	311.64	312.5	310.1	314.31	315.56	308.4	311.25
310.08	311.3	314.12	311.02	306.73	306.31	311.94	306.86	307.43	311.18	307.1	309.79	311.93	312.5	303.73	307.68	311.72	306.82	309.61	307.08	311.51	307.61	307.2	308.33	307.19	306.65	308.68	309.28	307.65	310.1	305.19	304.52	310.71	307.29	310.72	307.13	315.49	308.68	308.72	313.84	304.26	303.22	306.65	309.16	306.72	309.07	309.24	315.94	306.88	306.74
321.75	320.29	316.18	321.31	318.61	316.57	323.07	319.07	316.62	317.08	321.09	315.64	318.2	317.35	323.74	319.34	317.54	320.86	318.16	315.91	322.93	314.99	313.57	319.16	319.95	319.72	321.79	317.14	321.36	313.79	316.42	318.23	315.69	318.05	319.95	317.68	318.53	319.55	316.48	318.55	319.38	314.85	321.96	318.53	320.47	319.2	321.27	313.93	315.27	317.24
298.14	306.3	299.16	306.06	299.36	309.59	301.83	303.39	299.63	301.17	303.22	305.97	300.6	302.54	307.92	305.25	304.88	306.15	300.58	302.46	298.05	305.52	302	296.46	303.63	301.23	302.72	296.7	303.88	302.95	302.43	301.1	298.53	297.7	306.94	302.64	301.69	305.4	303.5	298.81	302.9	301.67	306.94	300.98	307.4	298.25	304.2	298.04	301.22	304.01
293.97	300.39	302.11	302.47	296.94	299.16	300.55	300.2	300.78	306.18	298.96	299.79	297.18	300.45	304.27	302.78	298.75	305.64	295.56	297.57	296.38	293.68	301.72	302.06	302.98	302.97	298.11	298.3	299.96	304.31	299.63	299.32	299.02	302.57	300.74	295.9	301.18	297.43	299.95	303.79	300.61	297.18	293.26	296.52	300.14	298.48	300.97	300.49	301.56	295.16
308.71	307.87	307.27	307.6	313.91	310.42	313.11	309.66	309.07	309.68	308.76	312.04	308.76	309.19	308.72	310.36	304.89	303.05	319.95	312.99	308.13	313.39	306.73	306.26	318	310.28	309.56	310.4	315.05	308.38	309.94	308.19	305.73	306.48	312.24	311.25	310.7	317.4	305.98	314.83	304.9	309.88	302.77	309.67	312.31	308.02	308.19	312.65	308.23	313.36
321.23	314.57	323.57	322.14	320.7	319.42	322.17	322.55	315.6	317.78	315.07	317.49	321.27	314.86	319.14	313.48	315.78	315.7	316.07	320.41	320.01	320.67	320.71	316.09	315.17	320.62	319.71	318.62	322.37	314.23	316.28	320.7	318.54	321.73	317.26	317.18	314.98	317.05	320.31	319.66	318.06	318.7	317.87	318.78	319.21	321.3	316.83	315.79	313.24	317.08
306.2	310.3	303.61	309.36	302.2	307.61	308.18	302.2	301.15	308.04	309.36	302.41	308.25	301.43	305.31	305.95	305.59	306.93	305.85	300.04	305.15	306.61	304.46	300.17	306.24	303.38	308.62	301.63	309.28	311.81	306.91	300.02	313.11	304.94	303.7	304.89	304.01	303.82	299.28	306.89	302.68	301.95	309.81	305.84	305.46	307.11	305.59	301.45	303.78	300.12
297.22	295.25	296.77	291.56	292.5	295.03	295.44	294.95	299.48	294.79	293.25	290.14	291.51	294.6	292.41	289.88	293.71	294.15	292.56	293.11	295.64	294.5	291.6	294.04	296.78	301.63	294.11	293.33	293.82	294.11	289.91	290.6	292.22	296.99	294.55	295.52	296.18	295.91	297.62	289.85	293.34	287.9	292.29	292.35	295.21	292.39	293.37	291.04	291.03	297.21
307.87	308.05	304.42	309.51	309.34	311.43	311.28	310.45	316.67	306.95	310.18	305.14	313.44	311.56	311.55	311.62	306.73	312.72	311.44	313.33	313.81	306.01	313.78	310.74	308.2	312.76	312.36	305.31	313.23	304.44	312.3	310.74	308.04	310.27	310.86	308.57	313.46	311.3	307.73	311.37	309.55	308.18	309.06	310.43	310.26	309.17	320.38	309.88	311.1	316.13
312.95	309.02	312.53	311.98	312.53	311.26	313.6	312.74	314.7	313.93	314.03	312.94	311.67	308.82	313.56	312.27	312.86	315.57	314.21	310.16	308.91	312.12	313.02	309.21	313.42	313.91	312.84	313.59	314.73	312.35	310.23	310.82	314.41	314.6	315.6	312.39	312.69	307.82	315.36	313.96	312.04	313.03	308.4	305.87	320.49	307.37	314.43	310.96	308.91	308.2
308.03	306.87	305.08	305.64	311.14	308.51	309.23	310.16	307.09	308.87	311.66	311.22	312.76	304.58	308.47	309.02	306.88	307.91	312.53	312.47	306.81	309.12	309.46	313.47	310.82	307.65	306.46	310.29	306.81	307.96	310.53	305.4	312.29	310.97	305.76	305.34	308.92	305.02	311.32	307.31	305.75	311.95	307.22	305.93	311.83	307.34	307.92	310.46	304.15	304.41
299.89	293.79	298.99	293.93	298.64	295.36	299.21	296.08	297.07	292.7	295.01	297.08	302.03	298.52	294.37	296.76	294.29	298.01	295.25	297.22	297.61	299.91	295.99	298.85	296.72	295.04	296.59	296.37	293.69	299.57	296.12	295.08	299.55	298.41	295.04	303.17	298.3	294.19	294.92	294.73	295.35	292.29	292.26	295.63	298.88	295.31	301.65	298.12	301.53	296.08
294.46	296.1	291.85	301.7	292.57	299.08	298.26	296.53	293.82	295.97	294.09	299.43	293.26	293.97	298.03	297.88	295.88	293.73	294.59	294.89	298.64	297.62	299.23	297.73	292.94	294.06	294.12	295.3	296.79	295.16	292.81	295.49	301.61	298.98	298.38	295.83	294.45	293.93	296.82	298.7	305.23	297.5	298.33	289.56	300.04	299.47	300.38	298.85	298.02	300.78
297.78	308.1	306.78	305.33	303.06	302	301.95	304.7	309.71	303.98	301.73	304.6	303.77	304.1	303.71	303.44	306.47	305.82	305.85	300.51	304	298.87	303.38	300.69	302.15	301.6	303.79	310.1	310.01	306.09	302.03	300.5	306.87	310.93	304.25	304.81	298.94	305.28	307.02	304.76	306.66	309.69	302.08	311.27	307.56	304.03	303.84	301.8	303.34	304.81
304.41	303.46	300.56	303.02	303.53	300.35	305.18	309.41	305.52	303.9	301.81	306.13	307.16	303.99	302.94	305.06	304.22	301.1	302.4	302.55	298.48	307.86	305.88	304.55	300.51	292.01	303.33	302.63	300.51	304.04	298.25	305.79	303.53	306.6	301.67	302.52	306.44	301.7	304.45	304.75	300.57	301.62	305.05	308.16	306.13	298.76	308.27	306.18	300.7	303.15
304.7	303.5	303.85	305.91	308.8	302.74	308.08	307.55	303.18	309.77	308.71	307.45	308.4	304.38	305.83	312.55	305.55	307.47	307.86	308.04	306.83	308.08	309.21	303.3	308.44	305.5	309.32	307.53	304.29	304.75	306.59	301.79	310.96	304.51	303.79	303.45	301.95	301.9	300.95	309.92	305.43	307.54	309.63	303.21	309.9	310.6	307.02	308.43	300.23	303.44
305.38	307.11	308.2	304.15	307.7	310.13	306.29	307.43	306.64	308.82	301.06	300.65	311.63	304.95	309.36	306.07	306.69	302.94	309.03	305.95	310.81	298.37	308.86	304.79	302.32	309.81	308.37	311.15	305.52	305.46	307.15	303.71	306.8	306.15	311.2	305.67	308.75	305.24	306.75	304.54	304.97	304.72	309.49	307.39	306.25	304.97	304.09	309.01	302.87	307.07
316.59	316.3	318.37	316.74	317.92	308.53	311.46	320.18	313.21	318.29	313.58	317.41	311.78	312.52	311.47	312.63	310.64	309.4	315.2	313.95	311.76	316.38	313.72	314.66	312.75	316.82	313.32	319.27	314.56	321.75	316.53	316.97	316.79	313.63	317.17	308.76	310.03	320.1	311.93	310.28	314.67	317.81	316.11	313	313.16	324.15	314.93	314.75	311.17	319.44
299.27	306.67	301.18	305.69	304.26	305.4	299.73	296.86	300.77	302.84	303.18	302.3	299.53	306.22	304.02	300.19	304.29	305.77	307.29	306.5	297.6	302.83	301.67	302.93	300.64	301.91	303.22	307.44	299.16	302.07	302.07	299.96	306.15	300.18	302.37	307.55	306.78	301.8	311.37	300.81	303.08	299.29	308.09	305.35	299.52	297.41	301.98	298.3	301.21	307.34
310.45	316.53	312.22	311.17	309.1	311.86	313.54	314.48	306.83	313.68	307.22	305.55	310.39	311.54	307.68	314.53	303.12	312	312.74	317.77	309.33	313.65	309.72	309.83	305.93	309.23	305.21	310.49	311.06	310.04	312.02	310.45	308.85	307.35	315.7	308.26	308.85	311.42	316.22	304.59	306.69	307.04	305.03	312.48	311.24	316.34	309.13	314.01	312.41	311.96
297.34	290.26	298.65	292.97	292.16	293.47	291.44	290.23	296	295.84	296.06	296.47	293.58	295.12	292.3	293.18	294.18	297.3	289.66	298.16	297.15	292.79	297.59	294.03	292.9	296.32	293.35	294.2	298.97	295.73	290.68	292.98	292.53	294.35	295.05	295.53	296.86	296.64	294.52	297.48	294.38	292.44	292.5	297.63	294.69	296.82	300.83	297.15	295.4	298.16
306.85	311.82	316.72	312.56	313.65	312.99	316.06	316.52	311.73	318.21	314.39	312.82	312.41	311.24	315.75	312.53	311.94	310.42	318.57	314.49	311.28	316.19	315.66	307.51	312.45	313.85	313.73	311.07	315.59	312.14	310.26	316.46	310.93	321.33	314.9	310.99	314.44	314.12	312.22	312	310.7	312.62	312.94	315.63	311.9	308.97	316.65	310.58	317.43	312.69
315.23	313.59	311.69	311.53	315.73	316.34	313.34	317.64	317.42	311.07	314.97	318.44	313.26	317.81	314.86	313.23	309.26	307.62	319.69	313.42	312.65	314.74	315.84	310.77	312.59	310.89	310.96	314.71	308.15	309.51	312.91	320.92	313.85	309.66	311.22	314.95	309.13	312.91	316.05	317.96	318.1	308.6	309.66	314.99	315.47	311.86	309.61	310.18	312.55	311.87
320.31	312.98	315.13	319.82	317.51	318.24	319.57	316.68	317.39	316.67	317.21	319.84	313.63	314.13	321.78	315.46	319.93	320.51	316.5	320.32	314.58	315.95	309.07	322.09	317.71	321.86	312.4	313.51	317.75	315.98	317.74	319.59	321.29	314.15	316.15	318.69	315.38	321.28	317.22	315.89	315.63	315.21	316.3	318.24	314.87	317.47	312.54	323.38	319.96	316.19
304.49	300.57	299.82	302.81	304.74	308.81	307.23	301.12	303.31	302.9	304.21	301.3	299.63	298.5	302.07	302.82	303.28	305.96	301.63	304.27	298.11	300.25	303.06	305.59	298.79	304.77	303.71	306.71	296.34	303.26	305.06	303.63	299.6	299.94	304.01	305.11	303.83	299.88	302.05	300.63	302.13	307.55	304.47	302.44	299.01	304.32	300.49	303.01	299.26	303.99
299.25	300.56	298.07	295.79	300.12	301.26	305.53	302.69	303.14	299.84	296.99	295.98	304.87	302.82	303.11	302.59	300.36	303.29	301.75	301.14	304.03	301.18	300.02	299.59	298.87	305.6	300.62	306.45	302.08	297.51	299.19	302.2	299.01	304.46	301.4	301.03	304.38	299.31	304.99	303.65	296.34	300.35	300.5	302.1	298.76	300.49	304.52	302.26	293.82	305.29
303.66	303.97	299.97	304.01	304.12	304.61	301.22	303.62	302.22	305.4	304.57	298.32	302.36	300.94	300.19	297.81	305.56	302.77	304.48	302.73	306.3	303.72	297.58	305.43	308.18	302.5	297.97	303.31	302.46	310.44	302.99	299.1	303.99	302.2	303.01	304.25	303.17	303.21	309.93	307.63	304.21	304.46	302.71	300.36	306.15	306.17	303.32	302.99	298.53	299.19
317.59	322.61	316.76	319.65	313.09	315.03	319.69	319.76	316.67	317.51	316.83	320.24	314.46	317.26	315.4	316.97	320.26	321.73	316.88	317.42	319.03	314.96	315.29	315.18	319.39	317.41	315.94	317.01	321.51	324.04	317.24	317.18	318.12	316.94	322.11	317.39	318.34	318.05	316.95	317.84	318.27	318.6	320.91	318.24	319.98	317.36	329.1	314.75	319.55	317.04
305.09	302.72	302.15	305.26	305.43	302.04	305.4	306.61	313.3	305.64	305.88	304	306.91	307.76	300.59	309.71	307.57	304.69	305.17	307.05	302.65	305.74	300.75	304.35	304.17	305.96	300.51	304.05	306.12	303.76	304.88	303.88	304.24	302.99	305.85	304.71	304.78	308.52	308.64	311.11	308.15	301.4	303.17	305.11	305.79	304.31	304.66	305.8	304.45	305.72
309.78	313.5	308.09	312.74	312.3	311.37	313.27	312.01	313.39	314.18	312.39	314.91	312.35	318.66	320.35	314.32	308.94	316.61	311.21	316.83	311.96	307.88	311.77	311.51	316.27	310.57	312.46	308.08	313.6	310.64	306.83	315.75	309.33	312.5	316.24	315.7	313.12	312.4	311.54	308.97	318.73	314.33	305.39	312.51	314.41	318.93	314.4	312.12	310.67	312.38
295.68	295.29	302.5	295.96	300.05	296.32	296.59	298.55	300.56	293.3	296.62	299.7	302.4	296.8	293.76	300.8	299.75	299.91	299.56	294.06	297.24	300.66	300.75	297.97	294.38	296.41	295.87	297.7	297.04	296.69	294.17	294.56	301.27	295.85	296.07	297.67	298.91	293.8	299.36	291.27	299.64	296.52	298.22	296.82	295.41	297.73	296.1	297.88	298.57	299.36
306.59	307.68	299.71	306.96	307.75	312.42	303.17	310.1	309.12	312.81	303.95	306.72	305.8	304.03	304.07	305.69	306.05	302.49	307.32	305.89	309.14	300.62	303.87	303.99	304.45	310.75	305.94	303.43	304.01	306.05	303.71	304.53	308.45	302.5	306.47	305.24	296.94	309.09	307.76	302.72	309.65	308.31	307.26	303.78	305.81	307.61	304	300.47	308.29	305.43
309.65	308.53	313.93	314.15	312.98	316.82	315.25	315.77	312.36	316.55	315.08	309.78	309.49	311.53	309.44	308.74	308.12	311.13	315.03	313.86	315.75	315.17	309.54	314.79	311.56	311.43	310.1	311	315.31	308.96	309.24	309.91	309.44	309.41	317.66	316.79	309.1	308.86	313.34	308.62	306.61	307.5	317.45	314.17	310.65	311.61	310.19	311.7	316.15	312.92
305.29	305.54	301.4	304.16	301.48	298.03	300.74	305.14	303.98	300.32	306.66	304.57	300.66	308.54	306.42	305.07	303.81	303.42	301.15	307.39	305.73	301.4	308.05	301.15	301.44	301.24	302.62	300.76	307.8	304.37	305.05	304.79	300.76	299.74	300.22	296.59	304.66	299.76	300.23	304.76	304.07	302.55	301.49	304.29	301.82	302.46	305.07	300.31	303.16	304.73
298.85	300.91	301.38	299.51	305.1	299.1	304.56	303.75	303.6	305.92	302	311.27	304.27	301.94	303.35	304.36	304.65	300.89	303.14	304.48	303.18	305.31	302.3	305.05	302.24	305.14	301.48	304.45	301.63	301.45	302.69	300.04	302.45	306.03	301.07	305.99	304.08	302.87	303.44	301.38	298.27	300.44	307.18	308.88	305.13	300.08	308.63	302.97	301.81	303.91
298.89	302.37	304.2	300.2	295.83	300.71	300.66	296.73	297.42	299.65	302.05	304.35	302.91	297.63	297.21	302.38	301.5	297.1	302.14	302.16	295.16	298.04	299.64	304.01	300.43	300.22	299.78	300.94	299.59	299.49	296.28	298.29	297.6	299.61	302.62	298.75	299.12	293.48	296.33	297.23	300.74	293.84	298.17	300.92	302.73	306.14	302.43	299.52	293.75	300.84
305.06	298.63	302.41	309.11	306.98	306.48	301.47	307.39	308.21	305.59	306.89	310.83	303.41	305.09	308.6	308.5	305.99	305.69	307.16	302.66	307.11	301.74	308.71	303.12	304.78	307.9	304.44	308	307.31	303.72	309.32	309.98	304.23	303.86	302.59	310.25	306.53	309.35	307.1	308.13	311.2	298.86	311.02	302.92	302.64	303.4	304.12	310	306.46	306.09
326.11	327.28	325.93	332.05	327.64	329.45	325.8	326.02	328.8	329.72	332.01	328.2	333.75	332.15	329.11	331.96	321.85	327.45	331.3	325.02	322.81	324.36	324.92	322.03	324.74	325.47	328.92	329.09	331.09	330.5	330.33	324.53	331.45	332.4	327.27	331.05	326.33	326.34	328.2	325.53	323.69	325.03	330.49	335.13	325.63	328.76	330.78	326.96	327.38	323.14
309.16	313.33	317.37	311.42	313.64	316.44	320.49	315.01	310.84	313.16	309.99	310.81	313.43	313.9	314.18	313.12	318.52	312.64	314.35	313.71	319.31	310.45	315.49	316.64	311.62	316.81	314.44	314.85	313.34	314.84	312.99	313.4	312.97	319.08	321.37	315.23	314	307.47	315.26	317.45	310.75	317.84	317.57	317.27	315.41	315.92	311.89	309.58	316.15	319.21
329.84	330.92	330.64	328.8	327.43	331.68	329.17	331.46	330.17	326.66	325.59	324.26	326.89	327.93	326.74	330.96	329.07	333.23	329.84	324.45	326.08	327.13	330.53	330.9	326.11	331.06	332.94	329.13	326.88	325.04	327.69	326.99	327	328.74	326.89	328.71	326.09	330.23	325.6	329.67	326.92	324.25	331	328.92	333.37	329.02	330.12	330.36	326.72	325.98
316.24	323.78	318.07	319.93	320.83	319.63	319.86	319.34	322.15	317.6	317.52	319.41	321	318.66	318.96	318.44	317.85	322.33	313.52	321.13	318.47	320.44	317.89	316.34	320.19	317.12	322.22	322.17	322.11	316.74	321.77	321.39	317.29	321.67	316.37	322.62	316.2	321.29	320.94	318.59	316.73	321.36	321.44	316.47	320.43	315.53	325.79	313	319.66	319.68
295.76	296.91	296.62	298.44	295.29	299.13	298.17	297.31	296.62	295.43	298.94	296.89	297.19	296.01	301.36	295.1	295.51	298.16	294.57	297.75	302.38	295.3	299.17	294.99	292.77	300.95	292.53	295.56	297.9	294.52	297.41	296.12	299.43	297.4	294.25	292.07	298.77	292.03	294.47	298.89	294.5	299.97	294.04	293.76	295.23	296.81	296.98	295.61	293.42	301.65
310.33	310.41	312.96	312.51	313.56	310.09	309.33	313.32	313.34	312.15	315.32	315.72	310.45	308.55	310.16	310.17	309.31	308.27	310.7	316.32	313.47	308.36	310.08	311.34	306.09	312.13	311.77	304.61	310.76	314.58	309.43	312.84	308.03	310.36	313.18	312.83	315.78	312.96	315.19	311.76	310.37	310.15	312.86	308.17	310.16	311.79	313.98	312.2	309.84	311.02
318.91	314.46	313.62	314.21	311.24	314.65	317.37	316.33	315.38	312.45	314.21	315.58	315.92	317.5	312.75	315.82	310.61	316.96	315.73	314.81	318.92	312.74	315.46	316.94	313.87	320.97	315.85	315.4	313.93	315.99	312.12	313.01	308.72	321.11	319.1	315	310.59	314.21	316.52	313.82	311.79	315.26	314.2	313	315.58	315.53	314.99	314.91	316.03	315.16
311.36	310.39	313.72	311.59	313.5	309.03	315.34	315.65	313.06	317.33	315.56	311.65	313.22	313.01	313.24	317.5	314.31	314.69	312.04	314.42	312.64	312.34	314.58	312.88	312	313.38	309.8	309.68	316.08	317.45	316.02	313.65	316.41	319.19	314.28	312.89	315.62	317.26	313.2	309.16	312.17	315.68	309.36	312.47	316.02	320.75	310.55	313.27	311.74	320.4
300.52	299.74	301.74	307.8	302.52	301.27	299.49	305.95	303.9	306.27	301.64	303.47	303.54	297.24	301.38	302.15	300.14	300.06	303.19	301.16	303.94	303.7	299.99	302.69	307.74	303.48	303.15	300.09	304.19	301.74	298.44	301.68	300.79	304.45	299.68	302.94	298.87	295.88	300.8	303.24	307.97	296.91	306.17	300.7	301.8	304.89	299.79	297.98	299.2	306.32
306.39	306.93	310.22	314.19	306.6	307.55	303.53	313.49	301.58	310.11	303.54	310.47	311	311.28	307.01	308	308.96	305.52	309.13	307.11	306.06	307.97	307.12	312.92	310.28	310.39	309.61	305.32	309.06	310.45	312.12	309.34	312.48	306.46	311.2	309.95	304.86	314.46	310.14	312.11	311	306.91	313.9	305.13	311.87	311.06	309.8	304.48	306.3	309.46
303.08	303.95	296	299.1	304.5	301.58	304.3	301.84	304.84	300.39	304.78	302.45	305.35	303.19	304.53	302.75	302.35	304.79	302.49	304.36	305.89	308.47	303.73	302.72	305.63	302.15	302.68	302.66	303.43	300.83	304.94	301.99	307.29	306.84	307.41	304.51	303.74	303.98	302.98	295.4	305.91	305.23	302.99	305.96	306.36	305.53	306.78	305.33	304.93	308.98
296.47	294.48	296.38	292.42	293.11	296.37	288.74	296.56	294.81	294.03	296.82	294.94	294.08	295.82	297.42	294.29	291.62	295.53	292.74	291.89	292.45	299.85	290.52	297.64	294.63	292.42	290.63	298.1	291.28	296.05	295.91	295.06	292.67	294.3	297.37	298.94	298.43	294.65	296.09	292.46	290.45	293.51	294.22	287.33	294.3	298.04	295.51	297.1	299.34	295.17
306.7	299.95	304.74	306.34	306.57	302.9	301.11	303.69	307.7	305.27	310.31	304.28	305.06	303.88	303.62	300.45	305.67	305.65	304.8	302.57	304.68	305.3	303.47	303.76	305.61	299.73	303.29	302.85	305.14	308.85	303.34	306.42	302.7	303.74	307.48	306.43	311.33	301.52	302.9	301.82	303.92	307.47	305.4	305.07	305.07	305.21	303.01	306.63	305.02	302.09
314.35	319.87	309.67	314.37	314.81	315.15	314.7	318.35	312.67	316.56	315.65	312.03	317.75	315.59	311.69	313.89	311.48	313.92	314.21	315.89	314.46	315.04	312.64	309.08	307.5	315.82	311.54	318.33	314.41	317.91	318.9	317.33	315.96	312.6	314.68	310.26	318.17	311.06	312.87	320.16	313.24	310.92	319.94	316.58	311.67	316.21	312.79	314.96	311.64	313.52
304.33	301.78	307.12	307.44	305.18	308.85	307.29	299.55	305.5	305.23	303.92	306.59	301.13	309.97	304.86	307.76	303.7	303.65	308.19	310.33	305.03	301.23	302.32	305.61	305.65	307.55	303.45	308.12	305.42	304.47	313.36	308.13	307.76	300.71	303.94	301.4	307.59	307.28	303.55	302.04	302.77	305.29	305.17	305.13	306.85	309.47	303.48	300.08	303.31	302.7
306.05	310.94	304.7	310.7	308.99	300.87	302.09	306.55	308.78	302.32	307.11	307.66	302.91	305.61	310	312.13	303.82	307.54	307.38	310.93	306.75	307.84	310.39	311.09	308.91	306.67	306.71	305.89	302.92	311.32	307.62	302.12	298.01	308.07	307.98	308.53	307.43	305.67	310.62	304.49	309.41	311.9	305.08	306.38	304.84	312.85	306.61	308.97	306.68	306.97
291.67	294.79	290.89	291.2	296.77	288.46	294.51	296.3	291.03	298.15	297.22	294.67	293.5	294.01	296.78	292.82	295.31	293.77	293.9	292.36	292.85	292.02	293.27	295.54	292.13	290.23	295.61	295.5	293.76	292.95	295.72	294.25	290.94	296.91	297	296.81	292.47	289.55	291.51	291.09	295.97	291.31	290.97	292.34	293.56	298.91	295.53	293.96	294.13	295.54
318.54	323.81	314.7	320.52	321.01	321.07	323.14	313.19	319.81	321.76	312.7	314.6	319.13	319.75	317.74	314.92	313.46	317.25	312.49	312.43	316.66	316.21	316.83	316.03	318.94	315.32	323.7	314.91	312.66	321.88	318.11	316.49	319.28	318.23	318.34	316.44	319.37	322.55	314.93	315.99	315.78	318.94	320.85	317.21	316.08	319.74	320.1	316.67	318.44	319.45
326.73	328.57	323.71	325.85	324.25	329.61	328.71	326.81	328.9	328.41	323.27	324.87	331.99	328.34	324.9	329.46	327.58	326.3	325.31	326.65	326.78	326.18	326.83	331.93	325.11	332.15	330.56	330.67	324.53	327.05	329.4	322.66	323.31	330.12	324.44	325.48	325.31	329.11	326.27	326.15	323.61	325.47	335.8	327.76	328.97	329.22	328.4	331.96	327.37	329.79
318.71	316.55	312	320.13	321.42	321.31	314.55	317.84	318.12	319.54	321.44	318.05	319.78	320.31	318.73	316.06	315.99	319.38	315.79	316.47	315.46	319.02	314.67	319.75	313.63	314.11	318.66	318.98	316.98	320.6	315.23	319.5	316.03	318.42	319.27	318.1	317.82	320.46	316.86	315.7	322.36	317.89	315.65	310.74	318.27	310.83	320.35	321.03	318.19	318.04
293.22	297.31	296.36	293.85	298.17	296.47	297.04	297.2	298.5	297.73	297.92	294.66	298.47	298.74	300.02	300.57	295.63	297.96	296.3	298.91	296.53	295.7	294.08	294.89	295.48	296.01	298.72	296.4	297.33	296.95	296.03	298.1	297.09	303.13	297.65	295.83	295.99	298.53	296.34	296.34	299.31	299.29	301.78	299.42	301.25	294.75	294.64	293.34	301.12	299.34
309.99	306.32	302.38	308.77	304.26	308.22	310.05	306.7	305.02	307.61	306.62	304.6	309.21	300.61	303.28	307.14	301.2	303.53	301.04	306.71	309.23	304.21	306.49	305.56	305.51	304.52	302.94	309.67	306.01	302.14	304.71	304.95	310.32	306.79	301.68	302.27	310.18	306.51	304.85	304.43	303.03	307.35	300.89	305.62	313.47	308.57	309.32	306.42	305.85	305.29
297.4	295.89	294.45	286.73	292.37	287.9	290.01	295.65	287.51	295.4	293.58	297.5	294.24	295.5	295.56	290.75	292.85	295.65	295.1	290.99	290.15	293.12	289.75	294.28	290.37	292.03	296.22	296.39	293.79	290.61	293.12	292.14	295.7	291.77	290.38	295.1	295.58	294.27	293.76	297.05	292.69	295.99	295.61	294.08	293.15	295	299.11	297.64	294.2	298.45
311.77	310.18	311.3	313.09	310.44	315.03	309.54	309.18	306.31	313.1	316.54	311.69	310.2	313.52	306.55	316.94	308.27	313.06	312.64	310.52	309.63	309.32	310.59	313.8	306.68	312.32	310.78	315.88	308.53	313.61	313.46	315.32	313.85	308.88	314.45	311.29	313.99	312.43	310.1	312.51	308.5	308.87	305.61	313.29	313.03	313.49	307.4	312.62	315.5	308.74
303.06	304.05	307.29	302.78	304.8	302.51	304.1	306.11	298.11	302.54	301.07	302.31	303.05	299.22	302.47	299.63	302.51	293.71	302.48	300.98	303.37	301.23	307.61	306.94	303.57	302.4	300.85	306.16	302	301.19	302.56	304.31	295.36	301.56	300.65	305.27	304.38	304.77	300.36	300.25	305.82	305.65	306.63	297.98	298.96	302.84	307.03	304.37	300.65	303.68
307.1	303.35	304.55	308.61	301.99	305.41	306.91	303.84	305.73	307.5	308.78	301.4	304.76	307.24	304.22	303.86	305	303.87	302.35	307.74	300.76	301.11	308.55	306.33	310.04	305.17	304.26	308.18	306.05	300.78	304.8	305.68	307.79	304.59	302.03	303.08	301.53	306.85	309.73	306.3	304.97	304.05	312.43	302.28	305.96	308.47	304.89	303.44	307.1	306.97
320.61	327.26	327.2	325.59	321.47	325.33	323.73	323.76	318.38	321.93	323.29	326.94	322.7	325.48	321.91	321.58	325.75	324.34	331.34	323.81	326.79	321.31	321.42	327.3	323.34	323.81	325.56	326.93	325.57	326.08	323.74	326.81	323.91	326.48	323.83	323.96	319.63	324.39	326.07	320.87	319.4	322.98	327.36	322.55	329.85	320.85	325.56	324.1	321.32	322.04
299.61	299.09	301.64	302.86	305.75	295.42	305.94	302.66	303.34	300.65	298.69	300.2	301.02	302.67	302.29	300.45	304.09	299.62	295.8	300.66	304.94	303.38	299	304.29	301.11	306.36	301.33	301.58	299.66	300.22	305.05	299.43	300.76	303.25	302.43	295.81	304.13	298.14	297.65	297.02	304.72	300.32	306.72	302.4	301.69	303.42	300.73	299.33	298.62	300.4
314.98	310.97	314.75	313.42	311.51	313.39	309.6	311.68	312.69	316.84	313.03	321.01	311.55	312.17	315.48	308.46	309.13	313.2	317.43	313.31	318.97	314.05	315.91	312.4	317.52	314.73	318.06	312.01	311.6	315.6	310.29	314.44	312.92	312.13	318.24	314.63	317.38	310.81	313.06	311.82	315.21	309.54	307.28	313.75	312.69	318.65	315.01	315.36	314.85	316.52
318.96	307.81	317.07	316.62	307.7	313.5	315.28	321.43	313	309.71	315.38	316.06	313.65	319.39	312.57	317.21	318.03	313.97	315.4	312.29	316.09	314.93	315.1	309.48	320.37	314.06	316.01	318.83	317.15	316.97	312.2	315.24	318.68	315.81	313.15	311.85	316.03	310.15	316.25	312.7	318.86	318.26	312.77	317.58	314.57	312.57	318.06	312.94	316.94	316.78
306.93	307.13	308.1	304.8	307.33	307.32	305.17	305.74	307.81	304.41	304.6	300.26	302.59	305.95	306.96	306.12	301.32	303.71	302.38	308.18	301.74	306.77	302.23	306.5	301.81	303.84	303.04	311.21	306.76	304.35	306.19	307.21	305.88	303.64	306.04	300.9	303.06	300.52	304.25	303.06	303.85	303.84	302.65	297.48	307.7	306.34	304.22	309.79	305.26	307.27
320.22	321.14	320.36	322.36	317.67	320.78	316.95	319.09	318.33	322.05	316.46	324.23	322.48	315.58	314.35	310.96	314.79	323.6	313.9	319.16	321.87	316.74	318.82	320.27	318.66	317	312.39	324.87	317.61	318.19	313.65	321.08	322.39	319.44	317.92	319.06	318.28	318.5	316.19	317.89	313.12	317.37	318.11	322.49	315.86	320.36	318.15	318.23	319.27	314.79
316.2	319.31	315.08	319.89	314.61	313.82	314.53	315.15	316.48	316.85	316.05	315.54	317.2	314.56	315.77	312.77	314.01	322.15	318.19	314.96	316.05	312.41	317.41	312.82	312.17	317.2	319.29	309.58	308.09	317.56	320.31	313.44	315.33	313.64	317.58	315.94	315.18	314	315.01	317.97	321.31	318.24	317.5	311.8	315.88	309.91	315.14	306.77	314.21	310.8
306.51	310.31	309.49	309.38	311.84	314.7	308.51	307.43	305.78	312.5	309.84	308.61	310.54	317	304.29	308.98	311.54	309.02	311.83	311.89	311.38	309.75	311.67	304.55	305.18	307.64	312.16	309.34	310.93	307.91	306.56	309.78	308.81	307.33	312.63	305.1	308.18	306.31	309.58	308.29	312.82	305.82	309.22	310.56	303.66	311.81	306.8	307.04	304.39	310.03
332.14	326.54	324.93	325.74	324.42	327.72	326.72	329.81	323.9	322.99	326.03	330.01	325.45	329.82	324.54	324.94	327.03	330.42	329.1	325.64	328.65	327.17	331.33	325.07	326.83	327.71	326.06	329.12	331.57	329.44	325.2	322.47	326.41	333.07	325.35	329.35	329.17	327.24	328.49	329.19	327.48	324.76	326.67	323.84	322.7	331.55	330.34	326.73	329.5	329.17
313.22	319.05	315.3	313.06	312.25	312.49	316.2	314.3	316.2	312.54	313.61	314.32	314.02	309.68	315.31	312.56	315.48	309.83	316.91	312.8	316.32	312.11	317.1	310.9	309.22	317.63	314.68	308.58	314.17	314.71	309.67	313.48	312.85	312.73	312.15	314.91	316.47	314.33	315.56	314.23	317.55	310.92	312.93	315.15	310.47	316.84	313.16	312.58	313	314.63
310.14	313.9	309.67	307.23	316.71	311.37	312.12	314.19	312.32	312.67	315.81	310.8	313.92	314.2	314.14	312.18	315.57	311.88	313.42	312.71	316.96	315.98	312.35	311.54	311.13	314.9	315.4	310.76	315.52	312.7	309.15	315.8	311.31	311.44	316.26	316.42	311.71	317.49	317.73	308.77	310.34	313.17	315.64	310.96	305.93	314.03	312.43	314.53	315.04	313.37
308.51	310.77	308.15	311.39	310.86	309.11	309.94	313.07	307.8	309.08	310.65	311.23	307.41	310.01	308.97	312.79	312.76	310.42	309.73	313.63	307.73	310.3	308.25	305.9	307.43	316.55	311.63	315.31	312.83	307.72	311.56	311.67	310.37	310.23	307.49	310.72	312.84	307.89	312.49	312.82	309.89	311.68	312.36	307.45	310.81	312.78	309.62	311.91	310.56	309.82
293.43	300.49	293.54	295.1	293.59	293.83	293.23	298.8	295.16	288.56	292.91	292	291.21	301.75	296.72	297.94	294.14	290.77	294.03	294.97	294.61	296.41	294.54	290.22	293.21	297.68	292.99	291.69	292.36	296.14	299.97	291.77	294.35	298.77	294.58	296.26	293.08	296.58	293	296.4	292.59	296.18	293.53	289.01	296.24	296.91	297.56	293.16	290.89	294.09
304.4	304.5	306.26	305.11	307.49	299.83	302.72	302.38	303.6	301.97	304.27	305.29	300.1	310.84	306.23	304.11	302.71	303.38	304.28	308.04	301.38	299.91	306.92	304.72	308.31	306.73	304.55	306.47	310.26	303.79	304.45	301.51	297.94	302.9	300.29	301.49	300.43	298.34	299.42	307.06	309.71	301.57	302.42	308.2	300.3	310.37	302.76	301.18	306.53	297.85
300.42	307.51	301.63	306.35	296.86	301.88	299.76	304.62	298.74	300.72	304.44	298.72	304.37	302.22	299.09	301.21	296.61	297.89	303.13	298.09	299.53	298.25	297.75	298.29	302.21	302.76	301.42	301.01	297.55	304.7	299.22	300.57	299.57	301.45	296.98	305.47	297.86	296.1	301.03	299.87	299.33	304.89	295.91	304.13	300.83	301.12	305.7	301.72	301.03	301.6
302.23	301.09	304.1	304.72	302.35	303.12	300.58	301.88	304.03	306.6	299.89	304.25	302.22	306.48	302.07	305.93	304.28	297.66	309.07	302.77	304.38	300.12	308.7	305.97	302.31	303.17	303.16	302.65	307.83	304.42	300.34	304.17	305.15	305.42	303.75	308.49	300.28	306.44	307.6	300.88	307.45	300.61	304.9	304.92	303.68	297.61	301.57	306.56	303.26	305.13
305.23	302.25	306	307.51	307.43	305.49	304.56	302.42	304.35	306.37	303.24	305.61	308.4	306.92	303.73	309.36	299.18	309.46	302.46	307.86	304.72	305.23	306.35	305.43	305.13	306.54	306.17	307.81	304.7	309.15	306.67	308.27	301.57	302.38	305.79	305.01	309.16	307.73	302.95	304.06	307.36	303.21	303.95	304.14	311.75	305.46	303.86	303.75	307.63	305.2
312.53	312.01	318.88	306.86	307.84	310.7	309.34	312.3	309.83	315.07	313.02	310.35	312.21	309.95	308.96	313.92	307.85	310.16	307.3	310.11	303.51	315.07	314.39	311.6	311.58	307.27	312.59	310.34	310.18	311.85	315.76	311.81	308.02	312.38	312.31	308.64	312.5	308.57	312.16	307.14	313.12	310.25	308.45	317.54	306.8	310.83	312.99	311.83	311.54	312.4
314.48	312.4	312.42	313.8	312.26	311.85	317.58	318.49	314.86	316.65	316.77	316.6	311.42	307.07	311.95	312.41	314.01	314.97	313.77	313.8	317.04	316.02	316.27	310.09	316.05	314.84	310.85	310.91	314	317.23	311.21	315.28	317.87	310.12	313.4	319.34	318.3	317.15	310.9	313.78	317.29	310.21	308.6	311.96	309.91	313.83	314.8	309.81	310.27	310.95
301.29	308.49	300.6	305.61	307.8	303.37	303.76	305.34	306.74	303.54	301.97	308.68	305.25	304.5	304.52	308.63	307.52	301.33	308.38	304.86	305.46	309.22	303.87	303.53	297.16	304.16	303.93	306.01	302.63	306.26	308.83	299.29	304.45	307.5	308.72	301.74	311.34	305.05	305.62	308.86	308.23	307.61	308	304.12	308.07	313.31	309.1	309.4	304.46	306.71
313.04	310.03	313.29	314.44	312.52	314.28	313.25	311.52	315.78	313.63	318.87	317.08	316.9	318.22	316.87	314.51	314.29	312.72	317.66	316.64	314.79	313.16	313.46	309.12	310.84	320.34	313.03	309.26	312.92	314.27	314.74	315.67	314.46	313.53	316.39	313.53	319.72	310.58	314.34	313.55	313.18	312.36	316.94	314.32	316.44	308.68	313.64	315.84	318.35	308.43
309.98	310.38	311.45	307.58	313.57	306.73	310.85	314.73	306.57	308.27	315.45	305.1	313.26	306.68	308.54	311.92	309.88	310.9	305.46	308.68	312.05	310.75	306.35	308.68	313.13	311.07	309.9	309.5	304.06	308.01	316.33	309.31	310.17	313.41	305.17	304.12	312.42	308.75	307.26	310.42	305.6	309.69	310.08	313.75	308.95	310.24	309.8	314.7	311.38	308.85
311.33	303.07	303.63	301.48	309.59	306.69	304.67	302.55	301.89	303.85	302.03	307.79	303.19	306.17	304.27	304.97	301.03	308.45	300.47	308.15	307.24	302.94	300.75	305.86	307.26	304.63	307.85	304.2	304.4	302.36	303.12	302.76	300.21	300.31	303.33	311.21	304.2	308.12	305.34	303.83	306.83	305.19	304.48	299.63	306.21	303.78	304.16	307.78	308.79	305.24
312.72	312.5	316.22	314.58	313.19	316.31	316.88	314.21	311.34	311.15	317.23	313.53	314.63	311.78	313.43	311.76	319.09	309.57	313.2	314.72	315.31	315.54	312.79	315.35	316.46	312.99	315.23	311.83	319.21	311.79	316.09	317.14	311.55	320.26	318.32	315.41	320.16	313.76	313.98	316.21	316.23	317.37	311.92	319.55	316.02	312.22	314.16	321.13	312.26	314.72
303.39	294.15	297.57	293.73	299.19	299.39	297.81	300.32	294.8	300.09	300.39	298.1	298.14	305.01	302.33	298.92	301.75	303.55	301.81	298.88	298.2	294.73	298.58	304.65	303.94	302.23	299.84	306.21	298.49	303.99	300.61	302.16	300.3	300.16	298.39	300.73	306.16	300.25	298.44	301.15	300.45	298.64	301.04	300.9	301.39	296.56	296.26	297.03	298.14	295.63
322.17	318.8	317.05	317.05	313.65	319.86	317.41	318.19	316.51	315.07	318.96	318.78	317.36	319.51	317.17	315.71	316.71	321.02	316.68	322.76	313.27	314.11	319.01	313.62	320.83	320.19	316.5	322.19	319.49	323.3	319.06	320.29	315.79	319.47	317.27	319.4	315.82	319.01	323.44	316.51	317.49	314.9	315.67	322.34	312.9	317.25	322.36	318.28	319.05	317.39
311.88	319.33	318.5	320.02	316.27	316.36	319.48	315.95	313.68	316.66	317.96	320.2	316.78	322.62	315.53	324.8	322.45	318.37	319.81	318.56	319.07	315.99	316.16	314.78	313.98	315.99	317.94	318.59	316.88	318.07	313.86	321.72	317.35	316.15	322.15	318.89	319.03	316.52	313.93	312.48	311.8	318.1	317.16	325.53	316.51	312.07	315.3	319.51	313.61	319.08
299.54	301.01	295.82	301.56	297.24	301.59	306.65	302.69	303.26	300.25	303.13	301.64	310.79	305.3	299.17	300.13	298.76	303.55	301.1	301.13	303.35	305.27	302.7	303.79	307.05	300.88	301.59	302.88	305	303.56	302.48	303.17	300.67	302.79	303.49	302.47	307.48	303.94	301.96	306.26	301.7	305.35	298.33	304.57	297.37	305.22	306.85	307.27	304.96	302.15
315.96	312.5	312.79	316.11	316.24	315.97	317.46	316.69	316.94	319.94	315.38	315.4	317.3	315.7	321.99	317.9	311.94	321.71	319.11	317.23	323.42	320.25	321.45	316.79	312.39	316.68	318.4	316.58	313.99	322.98	320.93	317.93	321.4	318.18	314.85	320.96	314.7	320.54	322.19	320.43	312.31	314.8	313.98	321.33	316.27	316.44	322.34	311.86	313.75	320.54
302.83	303.49	302.57	305.84	304.98	304.15	301.86	304.22	302.95	301.62	303.75	304.55	301.14	305.02	306.12	298	300.3	300.16	301.47	304.55	306.01	304.11	301.01	308.51	296.42	302.68	304.84	300.29	305.74	303.25	303.03	302.93	299.37	299.46	303.75	305.3	297.16	303.58	301.26	302.57	304.13	303.37	297.89	302.89	301.48	304.72	303.83	303.87	302.38	311.35
316.43	313.14	318.09	315.76	313.82	310.01	315.39	316.36	311.05	313.97	318.34	318.95	312.37	313.48	317.25	315.25	320.13	320.77	319.01	306.2	311.38	312.97	314.72	320.13	316.43	318.73	314.83	316.05	313.15	313.63	313.67	314.41	318.32	314.6	316.53	314.68	314.09	312.41	315.72	310.37	314.39	309.16	312.4	313.4	315	314.39	309.01	310.14	321.87	315.17
300.97	306.6	307.66	308.4	309.36	310.74	316.36	310.78	308.22	310.57	305.7	311.26	311.71	307.93	306.35	310.2	308.75	313.55	309.14	311.94	310.36	309.32	311.86	308.81	305.48	314.6	304.73	304.23	308.45	309.34	310.47	309.34	314	309.9	310.37	308.15	306.66	305.28	307.73	306.91	312.83	313.66	310.56	312.7	307.86	311.8	305.06	307.71	305.91	311.85
317.32	322.56	316.59	318.06	320.09	319.32	315.66	316.26	321.07	321.72	315.29	315.97	323.16	318.45	321.41	317.72	318.5	322.36	316.14	320.19	323.68	321.53	315.71	316.51	317	324.1	324.59	320.01	324.1	317.88	320.59	318.4	313.75	321	318.22	316.35	315.73	322.48	312.56	321.68	316.2	318.17	316.38	323.58	324.93	316.93	320.55	319.07	323.64	320.31
319.6	312.62	311.01	315.25	313.25	307.5	313.83	309.05	312.05	309.46	316.66	315.36	312.48	311.98	311.16	312.78	313.5	311.81	315.19	308.66	309.98	313.93	311.29	311.64	314.27	311.39	310.95	305.39	307.93	313.78	313.38	311.2	312.42	306.31	315.27	311.65	314.3	315.02	309.27	311.2	307.03	310.68	310.98	311.66	312.39	313.87	313.9	313.23	314.26	310.38
305.19	306.29	310.04	308.02	307.15	308.88	301.8	308.24	301.97	306.73	310.41	307.39	308.97	308.4	307.69	310.02	306.76	307.67	311.5	305.12	311.18	304.64	311.7	307.94	306.14	304.24	307.7	308.69	303.57	303.83	301.16	302.15	302.98	310.8	309.72	303.93	307.52	308.44	305.39	302.11	306.99	306.76	303.79	307.63	303.96	304.1	307.72	305.94	301.46	307.94
301.9	303.82	302.54	302.17	306.05	300.62	299.85	301.24	304.91	302.96	304.77	300.85	305.18	303.99	302.1	300.15	303.53	302.06	300.79	306.94	305.09	306.95	300.06	300.24	302.25	302.49	304.04	302.25	300	302.18	305.78	301.31	304.35	301.23	306.13	302.96	304.5	301.09	307.11	302.69	306.51	302.42	298.97	301.82	302.83	306.03	305.64	299.92	303.82	302.65
304.59	301.99	300	299.39	300.24	298.15	300.29	305.91	297.01	300.32	301.26	299.44	300.36	295.97	298.19	300.52	301.16	295.26	303.9	301.16	299.21	297.41	295.94	298.12	301.2	296.55	300.57	294.51	296.08	299.76	299.24	301.45	297.15	298.28	299.72	299.19	296.85	295.59	296.72	304.52	298.17	305.57	300.79	297.11	299.73	304.48	302.81	298.97	304.44	295.4
309.18	306.91	307.18	306.25	309.7	304.74	306.89	304.95	307.08	309.7	309.73	313.48	307.29	307.01	305.17	303.86	310.34	304.38	306.89	306.91	303.32	309.69	308.04	304.71	308.67	306.86	305.25	308.78	301.22	302.39	305.21	305.98	307.52	306.94	308.92	304.37	305.04	307.08	309.75	306.51	307.85	312.25	313.78	302.55	306.74	309.47	308.66	302	310.08	304.05
305.89	306.86	306.09	305.75	298.83	302.68	303.88	303.59	306.17	304.93	306.02	299.19	304.43	301.81	303.91	299.84	302.17	304.72	305.48	300.02	301.66	308.32	304.1	303.31	301.92	303.58	299.11	304.5	304.62	298.11	305.1	301.82	303.67	303.07	305.02	304.2	304.38	305.87	304.89	298.31	304.91	305.76	302.41	306.97	301.43	301.27	305.12	304.38	303.12	301.64
322.66	323.71	327.03	324.95	329.33	330.47	323.86	323.25	332.27	327.99	323.85	327.29	328.24	327.52	329.71	327.13	328.09	327.31	327.6	328.99	329.05	326.11	328.87	325.76	328.36	329.06	333.46	326.95	330.86	329.76	325.78	330.39	327.87	330.2	331.99	333.06	321.96	327.96	329.87	328.45	328.89	329.78	328.78	324.95	332.47	327.8	326.09	327.83	323.33	330.86
299.02	296.22	292.67	305.58	301.95	300.71	298.52	305.97	302.71	301.08	303.02	303.99	303.02	298.49	304.49	293.93	304.62	300.37	295.66	306.92	305.1	299.87	303.19	293.37	302.24	299.43	299.92	294.02	295.8	302.13	303.03	296.36	302.49	304.04	303.96	299.62	302.06	306.54	297.78	302.8	299.49	298.72	301.56	299.55	295.25	306.67	297.75	302.06	300.42	302.17
315.21	317.69	315.21	310.21	313.68	314.55	314.07	310.28	308.66	310.95	317.22	310.16	316.47	312.43	312.25	312.8	316.77	314.02	309.87	312.46	312.49	310.28	316.92	313.88	313.38	313.97	317.92	314.1	313.79	313.34	306.67	315.4	313.61	311.21	314.08	314.65	315.27	312.74	311.43	315.54	316.76	317.55	311.1	312.42	314.95	316.4	313.07	313.31	312.7	309.66
299.51	299.16	297.09	295.03	289.21	297.68	294.42	296.28	290.51	291.38	291	300.35	291.53	295.35	299.22	295.3	295.58	296.17	298.18	297.06	296.1	289.51	295.55	298.01	293.21	296.77	296.67	290.72	294.16	292.14	292.19	296.31	296.62	297.97	297.73	296.31	300.45	292.63	295.48	298.86	290.21	292.69	294.88	295.65	295.66	287.89	298.21	296.88	292.66	290.01
310.27	311.4	310.26	309.78	313.11	310.9	308.51	313.43	314.87	315.35	316.65	310.39	318.25	310.08	315.88	314.41	319.52	314	312.15	312.75	318.52	310.13	315.43	314.51	314.67	317.88	311.36	314.32	315.45	314.95	315.95	312.01	317.12	318.08	312.64	315.94	314.88	311.07	311.54	316.99	309.17	315.5	313.67	314.53	316.42	317.91	311.58	316.78	316.92	312.35
295.14	300.05	293.52	301.8	298.37	299.41	299.5	301.17	297.49	298.67	291.74	297.52	294.67	299.18	298.73	299.7	291.91	296.58	300.74	298.57	300.44	296.59	297.35	296	300.43	293.59	300.72	299.98	291.92	297.08	294.62	298.51	298.29	294.49	290.84	296.82	297.56	298.84	296	293.49	299.03	295.11	296.19	295.49	299.74	292.66	296.94	299.5	300.04	297.39
314.28	315.22	311.78	311.33	307.98	313.32	310.52	308.02	309.41	308.23	310.73	305.92	312.64	309.21	309.92	311.75	310.22	307.9	309.51	307.93	309	311.12	312.21	314.57	313.87	311.75	310.27	310.68	314.84	309.91	307.18	312.55	306.29	311.08	308.14	314.58	315.66	316.6	307.2	311.12	312.99	309.53	311.38	306.73	312.29	316.03	311.42	310.97	308.8	314.44
319.42	320.95	320.13	317.01	322.2	316.1	319.44	320.73	321.01	322.17	316.45	316.43	315.5	318.52	315.63	322.82	318.27	321.53	318.29	317.57	318.72	321.31	317.41	315.32	314.97	323.46	316.28	316.86	314.36	318.45	315.88	319.66	318.41	324.2	320.64	320.83	320.57	315.83	317.29	316.62	320.56	320.09	317.4	320.65	320.38	318.28	316.32	316.16	320	318.44
303.31	299.46	298.88	305.77	308.12	301.12	301.57	304.2	297.81	299.38	303.18	302.75	297.89	305.69	302.38	303.68	305.06	304.78	304.43	300.87	308.33	301.73	302.2	301.95	301.34	300.24	300.34	303.57	301.74	301.51	305.98	298.89	304.44	303.84	301.51	307.57	303.1	297.3	305.65	307.17	302.25	303.32	296.73	297.06	300.86	303.68	304.84	304.03	310.79	304.25
324.51	325.69	323.67	323.49	322.01	319.86	324.17	321.51	324.3	322.45	323.89	329.85	326.18	327.34	323.98	326.09	331.3	324.98	326.46	321.85	325.59	323.26	323.32	325.55	324.44	319.72	329.67	329.95	326.1	324.27	325.95	326.37	325.6	323.06	324.16	327.09	321.65	325.01	328.36	330.21	325.19	327.74	319.25	326.82	327.34	322.16	329.88	323.63	325.59	326.78
326.91	326.72	332.53	323.96	327.97	329.09	332.32	329.28	326.67	326.71	328.76	325.35	323.23	328.44	326.97	326.36	326.15	331.7	327.46	325.08	329.34	324.65	333.31	327.16	325.78	326.87	331.18	328.53	331.03	326.41	325.89	328.67	328.8	327.58	329.59	331.93	332.24	326.88	322.33	327.41	333.91	326.53	325.21	327.21	328.7	327.55	332.8	328.88	325.19	325.96
297.42	301.23	295.82	297.36	300.36	296.51	297.88	300.25	296.29	292.83	294.57	295.75	296.28	298.24	298.89	294.98	294.49	301.28	298.75	294.29	293.62	297.67	295.1	296.18	295.88	294.83	295.45	298.76	295.32	300.98	300.5	295.92	296.37	298.2	296.62	297.67	295.99	295.61	295.54	295.39	298.45	300.79	295.84	295.03	303.75	295.81	297.63	294.93	298.06	299.84
314.91	311.17	311.2	314.49	312	312.44	313.8	310.85	316.84	312.04	312.91	314.97	314.13	313.23	310.76	314.96	309.36	309.42	313.37	312.41	311.51	318.27	315.71	307.65	314.44	311.8	318.93	307.72	312.7	309.8	310.12	314.04	314.11	311.38	309.79	316.55	316.98	316.88	315.46	312.74	312.46	314.03	315.94	308.28	311.46	314.13	316.59	310.2	313.66	313.76
298.92	297.56	301.77	299.53	300.79	304.35	301.84	305.12	296.91	304.79	307.45	301.03	305.9	301.8	304.36	304.11	305.71	302.69	302.33	296.37	300.25	300.12	306.52	305.47	301.7	301.29	299.91	302.12	299.65	302.84	301.64	301.28	300.41	300.97	307.46	308.35	305.6	302.85	302	305.41	296.48	303.31	305.03	305.31	300.3	300.3	303.41	303.06	302.49	306.34
300.5	301.97	303.28	304.58	307.95	301.7	303.68	301.83	304.28	299.48	298.56	297.06	299.61	306.06	300.2	301.29	303.15	304.87	305.29	306.72	305.4	302.27	304.05	302.55	304.99	306.06	305.64	299.04	302.46	306.7	306.5	306.12	306.86	302.28	298	305.57	304.67	301.55	306.19	302.9	304.08	299.93	305.68	303.56	301.86	303.73	307.82	300.94	303.05	297.93
319.33	314.7	316.9	309.08	312.62	316.57	313.06	315.63	315.43	312.06	309.12	313.81	312.1	316.68	312.29	308.99	315.3	315.01	311.7	315.71	315.72	316.22	311.24	315.39	308.1	311.46	313.02	314.29	314.87	313.79	314.86	315.45	312.72	316.46	311.86	310.18	312.97	310.38	315.73	315.03	317.68	314.16	318.77	309.93	307.7	316.44	313.78	317.5	315.59	313.09
305.22	301.46	300.81	297.47	303.96	303.09	302.71	306.74	307	305.85	302.5	305.19	296.98	303.8	301.53	307.12	300.94	301.44	302.22	304.1	301.37	300.49	298.5	302.48	304.45	302.91	302.89	305.34	299.29	302.89	303.21	304.53	295.11	301.08	302.98	306.17	299.82	301.95	302.09	302.9	304	307.51	301.91	301.27	307.75	298.59	299.56	307.65	305.24	299.51
318.14	316.82	319.61	317.43	309.47	314.86	311.65	313.12	319.23	317.09	313.47	320.74	313.67	317.44	312.74	313.5	313.64	314.09	319.6	324	314.44	312.72	314.25	318.5	311.92	314.45	310.16	318.38	320.07	313.35	315.85	319.04	312.75	315.51	322.21	314.22	312.69	317.72	315.62	320.33	312.08	316.31	315.97	315.97	315.07	314.11	315.46	314.85	317.9	323.07
311.13	316.41	310.26	312.16	315.28	311.22	310.59	309.24	314.07	313.49	311.55	309.92	313.35	311.97	313.87	316.38	315.67	313.75	313.82	313.09	315.13	316.45	313.49	310.17	311.05	317.78	312.8	313.82	314.34	313.95	316.69	311.5	311.66	312.77	309.76	309.85	313.87	314.31	311.77	314.1	314.59	313.59	313.63	310.99	309.36	312.81	320.66	314.93	316.59	314.04
314.71	315.86	313.91	316.09	306.91	313.98	315.8	316.49	312.9	311.5	315.55	313.58	308.66	314.47	314.01	310.16	314.67	315.07	314.65	314.18	313.03	311.17	312.6	310.99	310.28	313.39	311.69	313.36	306.82	319.41	314.57	315.77	311.77	316.59	313.35	313.6	317.96	312.71	315.96	316.47	315.54	316.38	311.14	316.56	313.86	312.38	317.42	307.11	314.59	310.4
317.62	307.25	314.04	314.3	313.19	314.59	314.81	313.6	316.49	312.59	312.33	319.91	314.45	312.54	314.37	314.6	320.89	313.43	316.2	319.59	316.31	319.75	320.35	315.21	316.45	316.25	317.85	315.61	316.83	313.11	318.07	310.56	314.31	310.92	319.3	318.06	316.47	313.41	312.48	315.36	311.67	313.54	314.13	316.84	312.62	317.27	317.1	315.1	316.45	319.96
302.73	300.4	302.03	300.79	301.02	304.01	300.79	301.97	299.73	299.72	292.42	298.65	301.52	297.34	297.04	303.67	298.93	299.67	304.78	297.79	302.11	296.19	301.53	300	299.82	303.3	297.13	301.49	304.45	299.58	303.29	301.4	296.7	306.11	300.11	302.7	301.89	303.96	305.09	295	301.05	300.86	302.92	298.51	303.96	302.05	301.39	299.68	305.47	299.17
304.46	306.62	309.9	303.58	305.96	306.19	309.7	308.71	307.46	298.64	303.48	301.85	311.31	307.71	307.43	308.19	311.05	304.32	305.67	308.7	302.83	304.03	305.62	308.75	307.93	308.19	301.15	305.57	302.71	306.25	299.88	306.39	308.35	308.93	313.68	307.19	307.06	302.5	310.01	310.1	307.68	306.69	304.86	309.61	307.17	306.79	310.76	303.84	306.6	311.97
298.02	297.32	294.68	290.86	297.16	297.67	296.13	291.49	297.92	293.5	287.75	293.85	294.49	294.93	295.7	298.05	295.95	291.73	292.13	293.5	294.97	299.42	294.81	294.13	293.7	295.29	293.44	294.57	295.64	299.69	291.51	294.57	295.65	290.63	298.02	298.49	298.23	296.03	295.76	293.72	293.77	296.16	297.88	293.81	292.93	296.32	296.08	294.07	295.65	291.22
324.27	313.29	315.17	322.09	318.15	316.3	316.59	321.62	320.87	315.46	321.81	318.55	320.42	319.71	322.53	318.24	317.33	319.88	313.02	319.21	312.78	315.27	322.24	320.45	319.05	313.5	315.34	315.3	320.12	318.33	314.67	318.01	311.97	317.55	316.23	318.26	317.87	319.1	316.55	322.88	318.6	317.85	319.58	322.76	321.22	320.49	319.95	314.64	316.54	316.59
317.86	320.93	317.39	318.93	316.53	322.93	317.87	315.5	317.93	318.69	312.94	319.47	325.82	319.71	318.09	323.29	315.96	322.19	319.83	319.18	317.4	323.17	322.57	314.51	316.42	323.23	315.53	318.4	322.19	317.6	316.37	318.58	315.72	318.32	318.49	313.24	321.25	316.64	316.87	319.14	318.29	317.39	315.92	318.15	317.3	315.19	323.18	319.69	322.14	322.13
303.37	302.11	303.12	298.78	294.63	302.91	301.95	303.39	298.05	302.26	301.42	300.83	302.34	299.86	304.2	300.38	296.92	297.72	301.43	295.59	305.41	296.98	294.96	300.17	301.88	300.37	306.67	301.02	297.5	304.24	304.22	303.05	300.68	303.96	302.71	297.53	300.47	301.55	304.69	299.97	301.32	300.38	298.82	301.44	301.65	301.33	300.31	303.37	302.44	298.03
318.08	314.64	318.17	313.34	318.06	318.02	315.97	312.55	315.64	319.39	321.03	319.19	314.51	313.32	316.65	313.99	320.82	317.23	315.02	316.77	318.63	315.9	316.57	314.92	319.84	320.48	313.91	316.23	314.19	317.78	314.13	315.31	318.37	316.97	314.11	313.45	314.99	319.2	317.04	318.62	321.37	320.51	316.9	314.55	317.16	316.41	316.16	321.41	316.71	316.09
305.41	305.52	304.06	306.14	307.06	305.67	308.39	307.91	302.32	309.27	307.61	305.44	308.12	308.86	307.1	306.7	309.46	308.67	301.39	304.07	301.33	305.9	307.79	308.37	307.13	302.76	306.89	307.93	307.84	304.57	302.51	297.03	303.56	308.24	305.32	300.94	300.28	309.38	308.56	303.91	303.9	301.2	305.06	303.33	303.63	308.57	305.03	309.67	302.72	311.95
301.8	300.63	299.56	303.13	300.79	304.62	302.21	302.45	303.25	297.32	302.77	301.75	297.14	295.5	304.91	300.54	302.61	298.97	299.29	301.09	301.78	301.15	299.28	300.94	300.03	299.09	299.48	301.82	300.51	295.54	300.93	302.43	300.88	302.4	297.38	297.95	301.49	295.53	299.95	300.81	298.75	298.41	297.92	300.84	303.91	299.51	302.59	296.98	299.7	294.77
301.89	304.48	301.79	298.37	304.84	301.89	301.64	302.97	298.96	304.35	306.51	303.76	301.38	300.72	305.25	304.15	300.45	299.46	301.04	305.25	302.73	299.62	303.1	305.72	303.19	302.31	298.43	308.89	302.19	303.24	302.53	304.3	300.23	302.93	308.6	298.39	303.94	304.62	303.04	297.17	297.17	304.97	307.34	305.01	300.72	308.94	301.85	305.22	303.08	304.19
301.02	304.11	302.63	305.02	300.37	302.2	300.44	304.9	301.82	301.35	304.95	301.44	297.98	299.96	302.35	304.01	303.49	297.28	302.97	303.02	304.23	299.11	302.33	306.29	303.4	303.94	306.78	300.12	302.61	304.64	303.46	303.03	300.66	303.1	307.14	301.11	299.5	303.01	300.83	304.41	302.35	302.94	302.22	300.85	306.36	302.85	297.5	302.16	303.2	307.21
311.5	312.76	312.29	313.93	313.22	309.58	313.45	313.17	315.97	314.41	317.59	314.76	309.26	316.54	313.2	313.75	316.19	317.15	316.47	314.45	314.77	311.74	313.47	314.67	316.08	316.26	316.94	315.37	314.8	312.73	314.21	319.76	315.44	313.79	310.8	309.96	313.36	317.14	313.73	314.03	308.19	314.57	318.36	315.97	316.31	315.37	316.59	317.49	310.34	314.91
303.77	311.88	310.06	312.24	306.27	308.16	309.64	306.48	308.81	310.03	306.52	308.71	310.26	308.06	309.4	308.23	304.55	308.2	305.61	308.17	306.08	312.13	305.02	310.06	308.23	309.94	307.69	308.4	307.9	308.19	306.33	305.35	302.31	308.94	307.98	303.44	314.15	309.67	304.89	305.35	307.42	308.38	311.12	308.05	310.28	302.34	305.17	310.5	304.31	308.25
303.74	299.75	301.84	300.55	300.97	300.27	301.95	301.45	299.85	300.41	298.05	301.03	302.78	301.51	298.17	294.42	302.1	298.49	301.27	294.98	302.27	302.9	300.88	305.39	301.7	302.68	303.93	300.64	299.84	295.94	294.66	297.12	301	299.93	303.68	299.19	297.74	306.65	297.46	301.54	301.07	300.61	298.08	303.82	297.24	303.22	296.03	300.54	299.11	301.77
303.75	306.75	304.32	301.63	307.35	305.21	306.5	306.14	304.92	306.77	306.25	305.42	310.94	304.9	304.82	305.05	309.37	308.04	308.15	309.48	304.11	304.73	304.52	306.56	307.7	301.93	305.09	301.09	298.74	311.15	301.34	306.52	307.93	310.05	309.57	312.61	306.26	306.41	303.31	302.69	303.06	311.02	302.7	307.87	306.04	308.32	311.88	307.56	304.94	308.27
315.17	315.04	316.92	311	311.87	312.28	307.36	315.29	309.82	311.29	311.96	307.01	315.54	316.66	313.17	315.29	314.88	316.4	312.17	314.06	313.78	319.33	313.27	316.46	317.59	315.08	313.54	314.73	313.41	315.03	308.28	313.29	313.95	315.05	312.48	312.88	315.13	309.94	312.39	310.48	315.93	310.48	314.78	313.55	315.67	317.18	308.84	314.3	313.82	313.78
308.57	300.29	306.09	303.11	305.07	302.33	305.06	304.06	302.84	308.64	299.27	307.17	305.34	304.43	307.51	305.88	302.62	306.3	302.63	303.05	302.85	309.72	306.63	307	306.84	302.94	305.82	304.77	304.83	303.55	303.05	305.61	303.47	308.64	298.21	306.28	302.33	304.75	309.37	308.41	310.94	306.65	307.38	305.3	309.49	307.48	299.89	305.37	303.78	303.03
307.88	300.85	307.72	301.62	304.07	304.22	306.1	306.42	307.21	308.3	304.08	302.94	306.16	305.53	303.56	301.91	308.68	311.25	308.59	304.85	303.86	305.17	305.83	303.94	300.66	307.48	310.86	307.21	305.7	298.56	308.65	302.55	303.06	307.57	306.19	306.59	304.38	300.08	304.72	307.87	306.43	304.31	299.59	303.78	301.23	306.07	300.75	304.36	302.67	300.44
318.58	309.9	315.55	314.69	320.82	314.5	315.6	315.86	311.65	314.73	315.63	315.54	317.04	313.79	314.97	317.07	313.4	318.41	311.23	312.95	314.54	318.24	316.77	311.85	316.56	313.37	312.35	317.4	314.29	314	313.96	310.68	314.36	314.52	310.17	314.73	312.01	313.78	314.87	311.8	315.78	308.78	314.23	315.27	314.73	318.11	323.54	319.31	308.28	315.83
295.75	298.08	290.59	286.8	292.64	293.9	294.85	299.28	292.9	288.14	298.23	292.57	293.1	296.41	286.99	295.22	294.43	294.51	293.14	294.85	297.51	290.45	293.37	294.9	293.64	296.04	290.02	300.43	295.03	293.66	292.67	292.17	293.44	292.35	293.67	296.86	294.99	290.56	299.78	296.34	298.58	295.1	290.68	294.36	297.94	297.9	297.35	292.05	298.32	292.81
299.07	305.43	307.53	306.11	302.12	304.04	303.03	304.12	303.31	302.66	302.62	306.17	300.89	304.01	303.52	302.91	308.15	300.45	301.36	301.16	299.62	304.9	302.55	305.4	303.37	302.85	300.87	301.01	300.59	303.33	300.95	309.11	302.07	300.34	303.24	306.73	304.12	304.76	309.57	304.06	302.56	302.77	300.94	302.55	299.19	305.82	304.82	299.08	305.67	301.45
315.35	315.18	314.67	316.95	318.49	316.45	310.94	316.25	317.17	310.82	316.78	314.82	318.24	319.48	319.49	316.79	313.41	314.4	314.6	314.51	310.58	316.52	319.65	314.93	313.52	317.8	316.24	314.01	312.24	314.14	320.45	321.86	313.44	314.13	314.85	315.61	307.21	317.2	315.28	314.57	315.34	315.3	318.1	315.63	319.99	320.98	314.38	313.35	314.6	314.51
316.3	309.45	312.3	310.04	307.67	313.16	310.75	305.29	309.33	312.82	308.88	310.92	311.86	311.12	304.79	303.21	310.17	307.74	302.58	314.38	309.41	315.5	307.12	311.16	315.78	305.93	308.43	310.66	310.46	312.98	311.65	309.73	309.95	310.8	312.38	310.15	308.7	318.18	313.51	310.1	308.2	306.28	308.68	312.45	311.2	307.37	309.78	308.21	310.41	310.88
299.62	302.62	300	303.24	300.37	303.19	306.56	304.41	298.37	305.48	302.25	300.82	302.75	306.1	299.9	299.19	305.38	304.57	304.31	300.26	301.78	298.7	305.58	299.65	300.61	298.59	302.61	300.12	302.23	301.18	306.57	301.84	306.08	307.26	303.42	302.81	302.72	304.36	302.38	300.53	304.9	300.41	299.8	300.17	299.33	304.1	303.48	300.35	303.79	304.84
300.09	299.62	304.34	303.66	301.71	303.65	299.02	307.3	301.54	308.75	312.09	302.76	303.23	304.14	307.62	303.07	305.48	309.93	307.12	309.7	307.52	310.11	300.89	304.71	304.35	308.55	301.82	300.65	304.36	301.92	306.48	307.87	301.4	306.4	302.68	309.05	301.83	309.05	301.02	300.66	306.37	302.28	309.04	298.79	300.56	303.57	308.8	306.74	301.61	303.55
307.73	297.93	302.12	306.96	301.68	304.15	302.34	304.62	300.47	304.69	303.11	303.17	311.22	304.09	308.41	305.64	301.57	304.93	307.3	302.89	305.83	300.5	306.28	301.15	300.51	301.85	299.86	304.93	304.91	305.56	303.31	306.55	305.98	305.21	305.73	300.59	304.89	303.37	298.34	301.56	305.14	306.42	305.99	306.24	307.2	305.67	306.49	298.84	305.67	307.61
300.76	303.62	304.82	304.87	304.84	305.67	302.04	309.18	300.75	305.57	298.17	303.98	302.24	304.43	306.43	303.89	300.28	302.37	305.3	300.37	302.33	303.32	301.22	303.36	302.42	298.79	307.29	302.32	303.71	307.04	300.99	303.61	304.46	299.73	299.39	304.7	304.03	305.22	308.33	303.62	304.25	305.4	300.88	304.04	306.14	305.92	299.76	296.49	306.88	303.4
308.25	303.52	297.94	303.49	303.97	304.57	302.96	304.71	301.69	303.93	303.81	299.59	301.88	302.81	302.5	302.18	308.87	304.22	304.17	299.89	302.83	306.61	303.39	302.23	303.4	302.57	305.63	304.09	304.39	308.51	307.08	302.13	304.16	299.57	302.13	304.04	304.85	300.02	304.31	306.17	306.17	302.93	300.13	305.25	302.46	301.38	303.37	300.74	301.12	303.84
315.96	310.2	314.31	314.54	316.34	312.94	315.62	316.88	315.72	314.85	315.27	316.37	313.36	315.25	317.7	318.15	316.91	318.62	317.24	318.78	314.43	315.88	315.79	313.46	315.07	316.45	316.8	312.35	314.54	315.68	310.66	313.42	314.4	316.91	318.08	317.41	314.58	310.65	316.13	317.3	317.92	316.75	315.74	315.28	312.8	313.13	314.87	321.17	313.87	319.31
300.48	307.66	309.74	307.43	300.73	307.22	307.78	305.11	306.79	305.58	301.79	306.97	301.35	303.44	304.89	305.44	312.6	307.47	304.3	306.66	296.61	307.68	302.93	305.1	302.63	306.65	304.3	302.42	305.88	304.19	305.63	301.83	304.36	298.22	303.89	305.94	310.04	301.92	309.51	301.32	304.73	304.44	307.17	304.83	305.49	297.88	303.35	302.98	303.14	308.95
295.97	301.21	301.98	302.05	299.08	305.13	304.93	298.95	302.76	298.79	297.16	299.51	301.66	297.81	299.75	299.94	301.23	302.33	295.74	304.59	298.39	303.31	295.64	301.41	297.62	291.97	298.55	300.29	299.51	300.36	299.67	297.3	301.6	297.45	299.73	297.54	296.69	299.59	302.83	295.27	297.37	305.43	302.33	299.41	297.3	297.07	301.14	298.72	300.52	300.06
326.35	324.98	325.22	327.72	325.61	324.96	329.21	326.62	327.15	328.7	324.55	322.03	328.78	322.46	329.31	320.94	327.55	328.02	322.09	322.03	319.18	324.38	319.41	321.59	327.23	326.11	325.23	327.13	327.91	329.52	324.04	322.87	325.64	331.03	330.47	329.43	325.53	321.12	325.51	327.2	318	322.91	324.78	323.64	325.3	322.88	321.46	327.68	320.12	325.63
311.93	312.14	311.75	315.73	313.65	315.3	311.47	313.49	310.82	311.33	312.81	313.41	308.52	314.57	316.29	315.86	314.04	315.07	310.29	312.87	308.89	310.52	315.74	319.07	315.95	312.99	311.04	311.9	311.33	312.15	314.68	317.34	309.45	310.99	310.69	315.98	312.2	311.78	310.76	314.76	312.19	313.42	311.79	318.15	314.16	312.94	312.72	313.41	310.62	311.96
311.59	313.73	309.27	312.5	312.86	320.8	314.95	313.53	309.97	313.79	311.09	312.43	309.18	310.43	312.64	315	313.94	312.54	312.71	314.93	308.77	313.44	311.61	316.2	313.64	320.13	312.6	313.73	314.81	309.62	311.57	310.42	311.23	312.07	312.93	312.79	307.59	311.75	316.44	308.98	314.01	307.64	311.14	314.46	309.11	317.22	315.05	312.25	313.48	314.01
317.37	320.11	320.33	322.44	319.6	314.97	312.42	315.02	318.28	313.46	314.59	317.48	321.56	317.19	316.92	316.95	321.53	320.03	317.06	319.66	321.76	320.01	319.35	313	318.23	319.84	318.04	315.72	318.23	313.69	325.05	320.35	316.4	315.21	317.33	320.46	320.53	320.66	315.99	317.41	317.86	318.81	317.7	313.96	318.31	315.59	319.98	316.2	317.42	316.07
308.34	307.46	312.16	307.59	307.63	311.62	309.14	307.85	307.12	308.35	303.51	308.01	311.56	311.99	312.54	312.45	304.05	311.02	306.44	306.95	305.22	306.08	306.36	310.02	309.01	303.75	311.15	305.64	307.32	305.31	308.76	306.28	307.73	312.65	305.98	304.04	302.53	307.49	309.16	306.42	307.17	306.19	304.11	309.04	308.16	308.64	306.56	302.56	309.79	307.73
328.1	328.95	323.67	325.35	327.47	328.17	326.81	329.39	330.33	328.22	332.98	322.3	329.32	324.57	327.08	329.35	331.19	326.76	329.21	326.1	325.65	326.1	325.41	328.53	326.07	324.73	325.7	320.38	323.26	325.85	330.21	326.59	327.18	328.43	324.04	331.16	323.52	328.24	322.88	329.41	327.97	330.68	327.4	331.06	324.18	333.36	331.79	327.85	327.58	330.3
307.39	305.82	299.72	304.98	302.37	300.14	305.31	306.54	308.01	307.28	307.48	304.84	302.62	304	313.12	305.64	304.59	308.06	303.9	304.83	308.39	307.86	305.66	309.29	310.75	299.61	305.01	305.09	306.08	309.49	303.87	307.38	301.48	307.23	308.28	307.16	306.19	304.35	307.35	307.28	308.39	305.89	303.64	304.58	305.04	309.5	308.17	307.92	307.41	304.03
318.69	316.76	318.99	317.87	320.32	316.98	318.79	314.51	316.98	320.68	318.4	317.09	316.09	315.28	317.22	318.38	318.68	312.79	320.69	315.06	321.98	320.63	317.65	315.56	321.38	318.86	314.94	317.02	313.14	320.42	323.3	312.05	314.86	322.31	319.7	321.79	316.25	321.9	320.56	320.44	314.35	315.85	317.44	316.49	321.05	317.11	322.15	316.82	319.13	318.76
311.84	311.63	315.9	314.6	314.31	318.69	315.33	316.97	315.82	315.92	309.9	309.33	313.5	312.48	316.31	315.91	312.71	308.84	310.86	316.63	312.37	313.45	305.74	319.19	316.36	316.55	316.55	309.82	313.57	319.07	313.73	312.32	312.96	312	312.6	315.35	306.77	308.99	310.98	317.81	316.81	312.11	314.85	311.17	312.68	313.15	314.94	316.69	312.75	308.39
291.73	295.45	294.36	293.41	292.16	292.62	293.62	294.68	296.85	291.33	294.87	294.05	291.93	296.21	294.53	295.69	289.86	294.53	291.74	293.36	290.74	298.15	294.29	295.73	295.68	297.75	293.71	296.39	291.96	291.15	289.36	295.71	304.68	295.24	294.68	295.04	291.8	292.02	287.65	287.11	296.18	297.26	291.31	296.69	294	292.12	294.65	297.56	299.68	297.32
307.37	306	303.81	303.74	302.6	305.35	303.03	299.58	308.93	306.33	300.25	304.19	306	301.1	306.85	303.53	303.58	303.21	304.97	308.12	302.61	306.97	306.3	296.97	304.8	303.36	306.74	304.24	305.62	300.23	305.84	302.16	302.16	298.74	301.53	304.67	302.03	300.55	300.4	306.99	303.81	303.68	304.73	302.5	303.69	304.49	304.03	301.6	301.88	306.63
302.75	302.96	305.26	302.52	308.44	307.57	302.53	304.99	301.24	308.29	304.5	303.72	305.02	301.84	307.87	300.37	305.87	305.71	306.04	303.53	299.07	306.73	305.63	301.81	305.02	304.47	304.93	304.16	311.27	300.71	299.26	304.85	305.74	306.18	302.05	304.12	305.28	306.14	301.46	300.78	304.33	301.82	301.56	301.48	300.42	299.99	302.15	302.47	300.9	301.98
324.15	330.14	330.93	329.56	326.12	327.96	324.89	330.17	330.37	333.38	324.01	329.8	325.51	325.2	325.78	325.43	327.8	324.31	330.89	334.31	330.69	332.27	330.06	328.81	328.76	329.96	332.64	330.89	330.61	323.98	329.21	326.1	325.27	331.95	332.81	329.95	329.78	330.97	332.85	328.06	332.06	326.1	330.49	332.42	333.32	330.19	329.24	325.2	330.96	324.25
318.22	314.52	317.53	317.86	317.22	316.41	316.31	322.32	314.57	316.93	314.6	320.07	318.16	310.14	321.99	315.29	309.58	315.49	315.89	313.81	312.39	317.82	317.76	317.31	319.89	315.5	312.48	315.76	316.72	316.86	318.57	313.19	317.04	314.83	315.93	313.68	316.14	314.53	317.87	317.95	311.82	316.61	320.18	315.13	314.37	313.06	313.51	319.49	313.97	313.82
297.97	302.94	303.98	297.39	300.79	297.96	301.36	300.14	308.07	300.66	306.92	300.54	302.19	300.62	298.14	300.72	302.53	303.33	303.69	299.74	301.45	298.59	303.39	303.19	302.34	305.73	304.89	303.22	301.59	302.26	301.44	303.76	301.69	306.45	305.58	302.81	301.11	303.58	308.27	299.32	302.53	301.95	298.5	301.47	299.78	302.9	301.29	304.4	305.79	301.94
302.8	313.86	307.22	312.19	313.96	312.02	319.53	309.35	303.86	310.42	308.32	309.98	310.49	311.14	315.31	309.13	309.89	308.53	310.2	314.88	309.78	308.93	312.49	313.03	309.29	312.86	319.34	312.14	313.54	310.1	315.38	315.15	309.63	309.93	310.73	311.65	312.14	312.07	313.42	307.97	317.9	312.16	309.51	307.83	309.77	314.76	318.68	309.79	307.92	308.69
318.27	320.59	322.34	317.05	323.16	320.97	314.94	316.5	312.47	323.53	318.76	320.18	314.47	320.23	319.76	321.05	318.83	320.01	320.59	313.97	313.04	318.22	322.55	316.67	323.77	315.57	314.44	317.91	320.43	316.96	315.68	319.08	310.62	318	319.18	318.32	316.15	317.48	319.91	323.57	318.23	314.55	322.89	321.78	316.64	322.3	323.24	320.26	319.54	316.9
315.09	313.09	311.42	313.24	313.17	317.32	316.7	313.88	317.48	314.59	317.59	316.15	312.9	315.16	317.55	320.02	317.4	314	314.43	313.11	314.02	311.69	312.14	310.13	313.31	312.44	311.23	316	315.4	318.59	321.52	311.52	312.52	314.22	311.81	317.08	315.06	315.26	313.86	317.97	312.01	317.23	315.45	315.78	310.18	310.87	318.07	312	319.1	314.04
306.89	306.73	303.67	303.91	303.39	304.14	304.08	305.35	304.41	301.67	307.36	305.29	306.09	304.41	310.64	300.31	303.63	309.32	304.67	307.21	305.71	303.23	303.84	308.34	303.01	303.81	304.25	310.93	309.14	306.5	308.4	308.65	303.16	306.83	308.01	307.26	303.29	303.66	305.51	308.73	308.39	303.49	300.36	306.14	306.54	301.2	303.72	304.04	305.16	305.97
305.18	304.08	307.01	305.56	299.51	299.82	301.54	300.07	303.37	303.22	302.53	299.17	298.88	298.88	303.51	299.46	296.58	303.95	302.04	304.87	301.73	302.3	301.82	300.54	298.35	302.37	296.88	300.17	305.09	302.49	301.06	294.3	300.43	301.35	304.31	303.51	296.01	303.26	304.87	301.3	300.78	302.03	304.28	300.55	301.92	304.98	301.24	307.16	303.04	308.37
297.63	292.96	288.14	298.6	298.58	298.81	298.85	298.49	296.19	294.7	296.79	299.94	301.6	297.26	299.05	299.19	300.5	293.48	294.21	297.04	298.69	297.95	293.93	295.87	299.27	297.97	304.13	298.31	301.8	293.61	297.56	297.31	296.89	295.32	294.05	291.94	294.3	293.74	296.39	296.29	300.88	296.08	298.65	297.09	295.8	297.45	298.58	296.27	291.07	291.48
314.05	313.05	313.97	311.18	311.21	312.97	317.71	317.95	313.81	310.5	310.36	313.98	315.84	314.57	314.93	313.49	311.58	307.98	312.41	317.42	313.29	314.6	314.22	311.55	317.33	308.83	312.53	315.36	310.47	312.72	312.2	310.17	316.57	314.19	315.69	316.91	314.18	316.76	315.25	315.79	314.39	317.89	310.78	314.86	309.34	318.34	311.82	314.27	313.31	304.97
314.21	306.69	310.86	306.17	313.68	305.47	308.47	305.91	308.96	307.07	307.55	307.09	306.73	308.95	310.61	307.24	309.18	309.64	313.54	309.46	311.29	310.06	310.53	306.24	308.88	309.61	311.2	310.59	309.99	306.48	303.2	308.79	307.39	307.53	306.49	305.64	315.28	308.53	308.73	309.18	301.75	310.65	308.54	307.5	309.16	312.65	307.92	314.35	306.93	313.58
299.46	301.03	305.93	301.71	300.83	307.56	305.9	302.4	301.71	300.82	300.6	304.86	302.02	303.97	302.73	306.38	304	303.75	303.42	299.27	302.05	299.78	299.07	302.92	296.96	303.84	305.15	305.52	304.96	301.75	306.14	301.25	302.8	300.53	301.82	300.32	299.63	295.61	301.19	298.33	299.4	300.53	305.3	299.24	300.43	305.19	302.29	303.08	304.56	304.41
313.39	314.82	316.04	318.28	316.19	320.21	313.28	315.66	316.66	312.87	309.85	313.58	313.26	315.39	316.02	314.21	314.57	320.3	317.52	317.72	324.31	317.75	314.16	314.68	314.65	313.91	316.64	314.66	314.87	317.62	317.93	316.21	318.9	315.91	312.73	314.74	316.23	314.16	317.18	319.22	312.63	315.97	320.14	317.25	314.83	313.72	314.14	316.15	315.34	318.47
326.11	324.85	324.96	324.83	330.6	322.09	328.62	325.82	327.53	325.71	329.17	323.68	327.36	328.17	324.54	327.03	328.39	327.2	326.72	326.06	327.96	324.28	326.55	326.44	326.7	324.71	324.96	326.97	328.45	327.03	329.6	327.88	325.68	325.94	326.29	325.03	329.68	323.89	328.72	326.54	326.75	318.73	326.35	330.08	326.33	329.73	331.16	322.51	327.34	327.48
317.5	322.58	321.99	319.4	320.92	317.63	324.33	319.48	319.58	313.54	316.79	314.59	317.4	319.31	321.84	315.31	313.55	319.73	314.78	316.22	317.06	319.77	316.6	319.78	324.52	318.96	318.41	318.38	320	320.64	316.87	320.07	316.72	313.85	322.74	318.91	318.64	322.78	316.95	316.92	318.26	317.33	320.49	316.3	320.31	316.51	313.63	317.82	318.56	316.17
316.95	314.78	311.18	315.26	318.51	313.46	311.68	308.11	315.49	316.65	315.22	310.85	311.51	315.11	314.56	308.36	317.42	312.07	311.42	314.01	313.85	315.97	315.61	312.16	312.46	317.43	317.49	319.36	307.92	318.57	313.62	315.64	312.99	314.62	309.42	317.76	315.41	316.7	317.57	315.82	315.79	313.02	316.17	312.34	311.98	311.39	313.89	318.24	318.4	311.49
320.49	323.05	314.91	316.61	310.1	314.1	318.71	318.31	316.21	319.41	320.61	312.37	317.44	320.39	315.5	324.8	315.94	318.32	318.5	318.52	321.79	312.86	318.18	318.55	316.28	316.73	321.87	316.31	313.16	319.11	317.8	317.5	312.39	316.27	315.65	316.3	315.3	321.84	318.22	317.39	312.9	320.29	318.67	314.68	314.91	316.28	319.92	316.09	315.77	317.56
317.01	314.1	315.71	307.92	314.87	311.37	309.49	314.45	312.62	314.17	313.13	310.51	313.81	321.24	317.69	308.55	314.35	311.32	309.15	318	316.89	307.96	314.31	310.18	310.97	310.74	314.07	313.4	312.52	311.79	311.92	310.05	312.27	313.57	305.25	316.89	310.11	319.08	310.27	315.59	306.72	305.52	311.9	313.07	314.71	321.39	311.86	314.87	311.3	315.17
315.3	313.3	312.46	307.1	315.77	313.98	319.68	314.33	314.54	314.24	315.83	317.7	313.16	319.97	311.72	311.1	309.99	307.36	314.38	318.07	317.87	314.2	317.17	312.52	318.3	314.98	310.25	316.98	314.6	310.18	318.45	311.25	309.55	313.53	307.63	313.19	313.88	311.17	321.09	317.9	313.61	314.74	311.09	313.15	309.28	316.05	314.05	318.45	316.13	311.38
312.63	309.52	311.97	309.16	312.52	312.96	315.36	312.56	312.34	316.77	313.28	309.93	312.04	307.14	310.23	312.12	308.85	314.78	312.21	314.68	313.64	313.25	313.34	309.75	311.43	309.02	310.79	311.75	312.54	314.36	310.25	310.58	310.88	315.57	308.62	316.64	307.68	309.51	310.65	308.91	310.82	312.46	318.1	311.04	312.95	312.38	313.18	313.81	310.25	312.39
299.6	293.03	293.93	290.89	296.16	293.47	295.75	289.41	296.2	292.41	295.53	287.9	291.66	295.25	295.96	293.04	295.16	294.29	293.38	295.91	295.72	295.97	293.97	289.41	294.87	296.34	291.32	292.78	291.74	294.38	289.53	291.43	287.59	294.25	293.81	288.55	294.06	291.99	299.82	299.37	297.51	291.99	298.96	291.15	290.66	296.83	292.27	292.6	292.04	289.18
300.73	307.72	304.26	307.15	304.28	309.56	304.44	303.92	302.33	309.37	300.46	308.69	307.46	301.27	311.84	306.65	306.57	303.63	302.37	307.23	303.16	303.29	303.59	306.8	310.82	303.36	306.47	300.81	310.17	305.16	306.44	305	304.1	305.47	310.8	306.2	303.64	309.03	307.41	305.36	300.85	307.71	308.19	302.27	301.35	304.45	305.33	308.53	312.16	306.19
312.81	304.03	307.64	308.26	308.87	308.9	309.75	305.12	310.09	312.54	311.09	306	307.55	305.88	311.76	314.91	310.4	306.6	310.7	309.3	309.78	312.59	310.54	308.35	308.34	310.59	308.97	303.81	304.22	303.32	308.22	307.74	308.99	307.04	308.61	308.08	306.59	306.08	305.87	309.55	308.87	308.25	309.87	307.61	310.25	308.48	301.46	307.61	309.01	308.02
312.52	308.37	306.41	306.21	310.03	309.28	308.7	311.36	305.99	309.92	310.74	312.17	312.22	309.52	313.02	311.38	310.65	310.24	312.49	311.74	313.64	309.71	314.18	309.97	307.38	311.8	311.87	309.11	309.72	306.99	314.68	315.09	310.93	312.79	301.41	310.08	311.5	311.45	309.9	310.23	312.13	314.4	312.33	311.3	304.09	307.53	312.63	313.45	311.82	308.91
326.74	328.89	331.34	325.14	327.01	327.85	324.49	328.52	328.24	325.58	325.41	329.94	324.57	327.06	328.14	325.57	325.06	330.11	323.96	331.61	326.85	326.31	328.6	326.96	327.19	327.87	330.64	330.64	329.74	327.09	329.62	329.85	326.76	329.84	326.9	332.28	331.52	326.48	333.39	329.14	327.99	326.32	325.8	329.06	329.61	335.65	326.92	329.79	328.29	323.51
292.93	293.74	296.1	295.11	297.98	293.39	291.34	293.19	286.95	290.76	292.43	291.46	293.65	295.58	292.18	292.76	293.63	294.35	292.96	290.72	296.37	290.1	291.06	293.63	297.97	292.7	290.98	294.47	287.69	290.35	290.83	293.5	291.24	290.22	294.97	286.82	298	297.83	297.83	285.08	289.01	295.12	293.07	294.19	295.81	289.47	296.69	290.04	293.91	295.41
301.34	303.72	301.59	300.56	302.39	304.96	302.88	303.97	302.44	302.64	306.36	307.1	304.74	303.38	309.02	304.43	305	308.33	306.2	308.23	304.23	304.22	306.78	303.88	302.84	299.73	300.95	300.37	305.44	301.48	303.39	307.88	300.34	301.96	300.8	299.74	310.67	301.5	299.55	304.58	306.47	307.44	302.75	298.02	301.25	302.12	302.53	305.94	301	304.13
305.03	303.95	311.45	301.6	306.78	302.05	306.06	306.33	308.63	306.36	310.95	305.05	306.11	309	306.51	304.93	307.51	306.49	303.58	310.84	310.24	310.17	306.76	306.37	305.09	303.65	308.94	301.47	311.65	308.7	312.14	307.59	302.22	303.31	302.61	306.31	309.09	305.36	305.87	308.85	305.93	307.34	307.16	308.46	299.49	308.46	307.07	305.09	308.64	305.21
317.89	326.08	329.32	324.24	325.31	320.8	319.67	321.87	323.21	324.29	329.21	322.6	324.18	324.6	321.95	321.06	327.3	328.13	324.18	325.89	325.62	328.62	328.64	325.84	327.28	326.94	326.06	328.01	324.14	322.99	322.89	323.96	325.62	319.25	323.13	327.98	324.18	330.69	323.16	322.84	326.13	328.18	325.51	325.05	323.03	328.4	324.92	326.92	327.49	327.63
309.32	311.6	312.25	312.39	309.25	312.68	307.02	311.3	315.01	310.04	317.45	310.43	310.11	307.12	312.82	315.33	311.53	314.25	312.57	308.22	313.85	310.8	311.46	312.37	315.41	312.25	308.2	314.25	313.69	307.56	312.04	313.07	310.28	318.98	316.68	311.87	313.01	315.95	314.52	310.57	312.1	315.24	311.36	313.51	316.47	311.31	310.94	313.21	310.82	309.87
307.56	303.14	303.75	300.42	300.12	299.15	308.74	301.27	303.92	305.16	306.28	304.68	299.79	302.89	299.9	300.98	309.47	304.05	303.23	307.62	303.44	304.87	301.05	306.17	306.42	301.6	305.54	305.36	300.58	302.53	304.04	304.88	300.67	304.59	303.48	295.91	307.23	307.84	306.19	298.1	293.76	302.7	303.81	297.66	304.45	303.87	303.75	306.11	296.12	302.39
315.25	314.77	315.05	314.41	312.83	316.36	311.59	315.21	311.32	313.32	315.38	310.47	310.76	314.32	313.9	312.84	310.67	317.1	309.95	313.26	310.27	313.59	315.86	309.43	315.64	313.34	312.37	313.84	310.55	312.15	320.88	312.76	312.37	313.63	307.61	316.56	313.21	311.95	315.71	313.96	307.1	313.67	314.36	314.91	312.01	312.49	313.92	313.84	317.24	311.32
315.15	316.4	315.88	315.71	311.54	315.38	319.26	316.56	312.22	313.7	313.95	312.47	312.53	311.02	314.37	314.01	314.94	311.14	312.53	318.44	314.9	307.15	310.7	319.59	313.61	316.37	312.62	314.73	313.16	314.7	313.65	315.47	312.14	314.62	310.79	313.65	309.91	319.21	313.05	310.86	311.16	315.58	317.73	315.77	312.21	313.36	315.27	320.44	310.92	315.4
320	317.28	316.04	315.32	319.73	317.88	316.84	319.96	321.21	318.15	318.34	314.4	316.02	323.39	325.11	316.35	321.5	324.48	317.65	320.23	318.15	322.39	326.38	322.23	316.27	319.45	320.54	315.69	320.79	321.09	320.48	322.75	317.36	313.82	315.82	316.01	317.24	322.21	319.28	318.05	318.01	321.81	319.59	320.5	312.88	315.6	314.08	319.66	322.05	324.12
315.92	313.4	311.29	314.53	317.85	317.92	315.81	311.64	315.65	312.89	321.38	316.45	316.21	309.6	317.78	310.52	316.76	314.1	316.38	317.75	317.83	316.67	312.37	312.01	313.68	316.21	319.32	316.73	311.02	314.48	313.69	313	319.44	316.28	316.51	310.93	309.61	317.02	314.3	315.72	318.41	314.69	314.77	312.82	315.4	314.31	311.24	314.05	317.9	316.7
309.44	313.36	305.47	315.68	313.97	312.51	309.56	304.72	310.82	316.2	310.12	310.86	313.2	308.96	311.14	311.23	313.82	312.12	317.01	315.68	311.68	310.28	304.34	311.39	310.9	310.9	308.01	312.75	310.4	314.41	311.87	308.23	313.07	312.34	313.46	311.99	316.03	313.22	308.29	313.27	312.32	306.71	310.12	310.6	308.66	310.53	312.01	311.72	315.2	309.89
320.62	327.08	328.95	331.04	328.41	329.81	326.91	327.41	324.11	329.68	327.01	329.5	328.12	324.77	324.74	326.44	327.22	326.41	326.1	325.67	329.42	330.74	327.71	329.81	324.4	331.51	325.1	331.2	327.77	329.17	324.78	323.07	331.1	329.22	332.33	323.78	328.11	331.76	328.38	324.42	329.31	323.86	328.56	328.01	322.35	328.03	324.49	325.3	333.69	322.53
323.45	331.67	327.63	330.16	328.78	329.01	327.53	328.5	322.55	330.65	327.92	327.53	326.26	332.61	328.64	328.89	325.75	329.84	325.66	324.82	327.26	327.37	328.86	326.12	333.75	325.17	325.86	330.25	327.22	332.88	330.14	324.68	324.95	323.88	326.8	330.12	330.19	325.23	328.72	328.34	327.7	332.6	329.82	328.17	331	323.37	328.55	327.05	329.32	333.78
330.24	325.06	331.79	325.91	329.15	327.65	328.99	321.99	329.01	332.73	328.12	323.54	321.89	329.49	328.26	322.3	332.84	328.33	322.6	325.77	333.21	324.16	330.21	327.11	324.33	330.91	332.53	328.07	328.57	328.54	328.73	323.15	326.77	320	325.65	324.24	328.48	328	331.38	327.22	327.19	327.11	325.24	327.77	327.51	326.58	330.36	324.57	320.38	325.98
305.58	302.67	303.54	308.77	307.78	306.24	309.74	302.18	305.23	302.34	307.34	302.77	310.93	309.82	313.37	300.57	302.57	306.9	307.31	307.35	307.52	308.14	306.88	307.24	306.29	309.39	303.28	304.6	303.08	303.53	307.99	306.81	304.21	306.76	303.55	308.57	311.25	304.75	308.14	303.1	308.59	309.3	304.12	306.47	306.68	309.25	308.55	307.4	303.47	305.07
306.69	305.58	302.47	303.67	303.41	303.72	301.76	303.81	309.11	305.36	303.78	303.45	305.87	305.98	305.36	305.16	301.88	305.56	304.27	310.99	306.05	305.01	304.45	306.49	308.8	306.27	306.21	302.29	304.79	308.31	302.3	309.63	306.13	309.25	307.53	302.54	306.1	305.77	310.62	303.7	310.87	303.32	305.37	308.15	308.1	304.93	309.92	306.93	304.39	299.43
313.21	311.4	314.61	307.27	317.12	316.22	314.59	317.85	312.34	314.06	313.01	316.49	318.89	315.62	313.57	312.75	309.59	315.64	310.52	313.03	314.02	314.32	310.21	315.62	319.4	312.87	315.06	312.34	313.3	311.12	313.12	315.1	315.23	314.6	315.17	314.03	311.19	309.64	308.6	310.5	313.21	316.99	320.08	308.86	309.57	310.11	316.18	316.95	317.13	311.34
311.15	312.49	311.78	310.57	309.79	305.91	304.66	311	310.8	310.92	309.32	312.5	309.49	308.48	314.9	311.21	315.74	310.71	308.83	308.98	310.15	311.28	309.88	311.93	311.3	313.48	312.7	310.84	309.47	306.81	310.13	312.08	307.06	307.38	311.29	306.73	308.65	312.51	319.53	310.89	311.24	307.47	311.27	306.77	310.67	310.31	309.19	312.4	307.1	310.49
314.53	313.13	313.36	320.41	312.07	316.88	313.3	312.37	312.74	315.18	319.39	312.43	312.99	313.01	314.14	310.31	312.01	315.95	320.07	314.79	319.08	308.49	316.56	315.88	314.86	313.56	316.85	321.78	316.81	315.19	313.58	314.57	312.76	310.42	314.08	316.81	317.28	312.43	314.87	316.37	313.35	311.47	316.56	312.52	315.53	317.38	311.87	308.98	315.63	311.72
311.42	307.99	307.72	313.81	318.55	314.09	311.33	310.45	314.52	315.53	312.04	310.26	308.19	312.94	311.2	316.57	314.11	312.33	316.2	314.17	309.1	314.13	313.37	310.87	314.48	314.58	311.28	315.55	312.55	317.35	314.48	317.86	312	315.4	312.86	310.92	320.3	310.24	313.13	315.23	311.1	306.26	315.25	315.7	310.11	315.74	316.31	317.46	312.29	316.27
326.92	325.7	327.89	330.78	323.32	328.5	326.91	330.02	325.63	328.34	319.27	330.29	330.96	326.9	327.7	327.03	327.3	325.81	326.33	322.7	331.13	325.64	330.78	326.09	322.11	326.63	331.45	330.3	327.94	329.59	326.34	322.21	325.25	326.88	326.26	325.76	323.57	324.7	321.95	330.26	322.85	327.17	327.27	331.78	326.72	325.72	320.84	329.33	324.07	328.71
329.19	329.12	331.34	329.47	329.59	339.26	328.8	332.11	329.85	327.3	327.29	331.99	324.58	329.18	327.47	329.75	328.78	328.96	332.72	325.68	329.43	329.09	328.34	331.39	330.86	326.02	325.9	325.44	328.17	327.78	329.17	327.56	334.46	332.32	324.23	329.65	332.8	328.66	329.87	332.98	331.5	328.41	325.91	325.4	330.75	330.2	326.79	327.78	327.52	328.33
330.82	326.02	329.02	325.26	324.4	327.77	322.33	330.52	328.1	322.55	326.35	328.45	328.62	324.87	330.75	328.26	324.6	326.68	327.38	327.47	326.8	330.51	324.18	325.51	330.86	331.62	327.7	326.66	326.45	325.1	325.38	326.03	327.94	331.8	328.05	325.31	327.04	330.32	328.77	329.62	326.53	329.21	328.15	331.67	328.51	327.55	326.14	325.51	323.77	323.45
317.54	306.79	315.95	310.17	312.78	312.31	314.56	312.3	310.96	310.1	317	315.63	312.19	316.88	313.53	316.88	314.89	311.94	314.9	318.58	311.68	314.77	316.38	313.57	310.23	315.05	315.12	314.55	314.61	314.19	313.92	315.73	317.44	310.23	310.9	318.07	316.41	315.21	310.73	313.98	315.86	312.76	315.13	311.51	316.9	312.05	315.95	315.03	312.7	309.63
322.62	318.31	313.7	313.33	310.86	317.11	316.92	315.67	313.82	313.6	315.69	313.63	315.59	314.28	318.72	314.41	315.42	315.61	315.99	316.17	319.59	319.19	312.49	315.69	312.96	314.15	314.94	314.66	312.55	310.49	311.65	316.67	314.63	315.89	311.28	318.83	318.25	313.96	310.88	316.9	310.26	313.4	314.29	316.49	315.26	313.9	320.62	312.8	312.53	311.38
309.72	307.33	305	308.08	301.81	306.35	307.23	301.56	304.06	305.1	304.54	310.65	304.99	305.87	305.57	306.23	307.56	301.53	305.14	304.01	304.7	312.35	301.86	304.99	306.22	309.73	298.75	308.36	304.34	309.53	303.4	303.68	306.34	308.02	303.57	302.9	312.34	300.47	311.42	309.16	305.93	302.57	305.99	308.79	309.29	306.76	305.9	307.97	304.41	310.15
314.73	311.44	312.35	308.21	313.55	307.26	311.14	313.25	313.32	316.91	309.92	310.11	311.67	310.73	313.15	312.88	312.38	317.71	311.63	312.89	321.85	312.65	319.26	309.25	309.58	312.78	309.65	313.11	313.07	312.71	312.31	319.05	312.77	307.96	311.4	313.03	316.31	308.4	312.33	307.24	314.02	313.48	307.86	316.86	310.37	315.23	310.26	315.72	315.02	314.9
309.68	309.93	312.81	314.28	318.57	314.87	314.08	315.41	312.75	312.63	314.55	317.98	316.49	314.49	314.04	318.67	312.05	314.84	316.81	307.67	312.73	314.08	317.3	314.71	311.43	316.65	315.21	315.17	315.63	313.45	315.76	314.15	316.64	312.77	314.51	313.89	324.62	314.52	311.72	310.69	313.61	322.59	314.18	313.98	312.58	309.71	318.53	309.58	314.29	314.36
314.57	317.54	311.21	312.98	315.93	316.18	315.57	315.79	316.45	314.39	314.58	313.09	311.18	318.09	316.43	315.32	319.84	315.54	316.92	314.64	317.38	320.65	314.31	316.33	316.32	315.35	310.72	318.18	313.73	318.28	315.82	316.41	316.37	306.83	319.02	313.85	317.47	314.87	311.53	316.22	311.67	314.89	317.55	316.7	322.88	317.66	318.39	311.32	313.62	317.14
312.09	312.7	311.8	307.15	311.91	318.33	313.55	319.42	314.47	312.73	316.19	314.95	314.01	314.5	313.82	315	314.83	317.45	309.18	318.22	317.37	311.31	309.54	312.53	312.55	310.24	315.85	314.05	314.3	318.05	315.02	310.19	315.47	307.38	311.16	313.11	309.35	313.3	314.07	313.88	314.68	314.53	318.55	311.22	313.71	317.82	311.78	318.1	316.1	312.53
309.51	311.56	314.63	313.17	308.92	310.71	311.7	309.58	311.13	311.71	308.01	315.81	309.56	309.91	317.01	312.89	310.63	310.55	307.58	309.28	317.94	312.89	306.75	314.32	313.11	306.83	310.63	313.17	310.85	309.59	311.78	311.39	309.3	311.58	312.39	307.7	309.45	312.98	313.27	313.49	311.23	313.94	317.51	315.16	315.29	314.74	310.36	310.88	315.81	310.85
320.08	316.96	319.36	318.83	318.14	315.45	317.89	316.66	320.86	319.31	319.29	316.31	319.43	319.87	317.2	320.89	319.73	320.93	315.43	324.9	322.99	324.34	318.82	319.28	317.4	319.29	316.94	316.18	318.01	316.75	316.38	325.99	318.33	315.64	318.56	319.25	320.52	316.9	320.06	313.82	316.65	319.75	322.42	317.58	319.69	322.5	318.52	316.69	321.36	315.7
304.59	302.52	304.59	300.95	307.16	307.09	305.17	306.15	310.57	305.57	302.22	307.16	308.63	309.78	300.49	308.39	306.59	308.17	305.48	305.53	309.66	302.79	304.78	310.02	302.01	307.72	305.83	304.22	308.54	309.37	300.5	298.53	307.36	305.85	300.46	308.69	303.19	307.75	302.42	306.43	307.06	304.01	303.2	306.38	306.24	302.5	304.54	305.69	305.55	311.13
318.06	317.24	316.28	318.91	318.24	320.93	319.77	320.07	316.7	318.09	320.63	318.55	323.06	317.28	313.76	320.12	318.71	320.88	318.69	318.92	318.35	319.42	319.25	321.23	318.66	321.72	321.9	323.37	317.65	317.07	320.49	319.49	318.46	318.42	318.66	318.73	317.28	314.38	318.86	317.19	318.42	323.27	314.39	317.57	316.89	322.72	318.61	317.2	319.55	318.76
313.05	318.22	310.05	312.2	313.39	313.03	313.61	315.77	311.8	314.2	317.78	314.6	313.62	315.05	313.13	311.02	315.38	317.39	311.48	313.81	311.84	313.95	312.9	314.79	319.14	311.56	314.04	312.21	317.22	307.1	308.88	313.77	313.01	313.16	318.57	312.77	313.36	312.09	311.35	312.15	313.89	314.46	314.87	317.61	315.48	316.26	313.82	315.73	312.4	312.64
311.05	312.3	309.65	310.64	314.8	308.34	305.82	310.07	308.59	311.34	306.82	309.79	308.77	314.81	308.84	308.82	315.28	308.57	310.06	304.22	313.83	312.28	311.52	310.77	312.39	306.58	312.86	311.4	314.88	311.94	306.29	313.99	308.36	316.28	309.08	311.1	316.57	308.53	308.18	311.71	311.81	311.66	311.23	306.3	311.15	311.44	310.57	313.27	311.92	311.17
294.61	295.32	296.73	292.76	296.31	295.69	294.73	293.32	295.63	291.15	293.16	296.31	295.45	296.23	300.16	288.19	293.98	293.76	297.2	295.93	290.45	296.79	295.55	289.18	295.22	294.36	295.19	293.7	294.63	294.45	289.79	292.77	292.28	292.63	296.81	290.34	293.37	296.66	295.26	294.75	294.3	291.88	291.04	294.16	291.87	295.29	295.81	289.22	295.73	297.47
310.5	313.27	311.21	309.66	307.95	311.53	315.34	309.83	313.74	307.26	309.83	311.55	311.14	315.25	313.92	311	310.39	315.77	315.42	310.98	312.72	306.05	311.47	313.49	314.74	314.38	314.51	313.39	313.14	309.36	313.49	311.23	313.07	310.55	312.1	312.44	311.71	317.11	310.18	310.55	309.11	312.11	315.75	310.84	319.45	309.31	315.92	312.03	306.12	313.35
313.2	313.55	313.15	316.07	315.48	316.75	319.86	315.03	314.96	316.6	310.33	313.73	318.46	307.26	313.06	311.59	312.19	314.24	314.63	318.79	313.84	316.76	315.21	317.59	314.17	311.34	312.69	312.85	314	320.54	312.99	318.69	317.77	313.06	317.34	311.46	315.98	317.55	315.9	316.95	318.76	318.29	314.11	312.41	318.02	314.35	319.23	320.16	315.65	320.9
326.99	332.56	324.65	330.11	324.85	326.38	325.26	327.45	326.17	330.44	326.6	331.79	327.35	325.26	332.45	323.75	326.88	325.26	325.34	328.42	331.4	331.03	331.89	329.45	327.52	328.92	323.67	334.79	325.64	330.42	330.01	328.13	329.1	323.49	330.73	329.08	326.85	327.81	323.82	326.34	328.28	327.82	328.26	325.36	330.16	330.2	330.01	327.37	324.45	327.94
298.92	294.91	301.89	298.32	296.09	298.54	299.27	303.35	295.92	300.3	301.21	296.67	297.32	296.92	301.8	297.77	298.89	300.8	298.32	300.23	303.45	300.84	298.78	303.79	299.51	301.61	305.13	303.83	300.89	299.28	299.25	301.55	299.28	305	300.05	301.39	303.56	300.76	301.71	300	297.71	298.42	302.59	298.07	300.03	301.08	298.93	302.05	300.82	303.09
295.88	297.31	293.38	295.2	295.7	293.96	294.02	296.88	293.36	294.09	295	294.78	297.56	300.17	291.41	291.89	293.55	292.47	293.39	290.93	298.86	294.19	295.1	293.56	292.13	294.37	291.24	293.65	291.91	290.94	289.29	298.05	293.2	298.91	295.25	294.41	294.29	293.55	294.44	296.87	295.39	298.17	288.86	296.36	293.55	295.77	293.51	296.87	293.71	297.85
298.48	300.4	302.16	303.57	306.45	305.28	305.73	304.25	305.26	302.93	303.29	306.2	310.07	303.5	299.53	299.14	305.5	302.8	303.14	309.63	297.82	304.32	304.14	309.06	301.45	306.75	302.64	307.48	305.49	305.73	305.76	306.87	305.84	301.38	302.8	307.35	306.33	304.32	300.3	305.23	305.4	307.77	298.98	305.79	300.05	307.1	302.99	305.15	302.21	304.39
298.55	301.04	300.76	297.94	298.41	303.74	303.84	297.13	301.34	302.83	301.24	303.58	298.79	301.54	299.81	302.62	297.11	300.18	301.22	294.25	300.87	299.6	292.26	296.78	302.03	296.55	306.69	304.13	302.56	303.55	300.92	300.61	302.46	301.05	297.24	302.98	304.93	301.33	301.2	299.42	301.62	301	302.57	297.26	301.34	303.52	299.47	299.37	295.02	298.22
302.67	303.27	303.49	304.91	304.95	312.38	305.43	307.73	304.5	306.15	307.53	304.36	304.94	306.63	304.67	302.87	306.45	308.87	302.3	304.88	306.49	306.26	303.39	306.02	301.59	308.32	303.42	307.7	306.16	304.29	302.12	302.92	307.61	302.75	309.21	301.99	302.54	302.78	307.07	303.3	303.58	306.6	305.84	307.84	305.6	301.76	306.49	302.13	302.76	310.57
326.49	325.1	330.21	330.31	327.84	327.44	330.43	329.37	326.93	324.18	324.52	326.81	325.7	325.31	328.17	327.08	330.33	327.64	327.6	331.98	329.13	332.49	330.8	331.31	329.55	329.48	332.8	326.41	326.27	327.17	323.67	331.63	330.22	327.8	329.28	329.62	329.17	328.07	324.8	327.19	323.94	326.91	323.31	330.72	330.45	326.2	328.07	333.28	330.81	329.1
318.53	313.61	311.9	310.66	312.39	321.22	310.16	313.09	312.44	312.96	313.48	315.77	314.54	311.63	317.68	315.28	310.24	313.76	310.92	319.28	311.53	320.6	313.74	312.3	315.63	313.49	310.61	313.05	311.4	314.67	315.39	315.96	312.98	308.7	313.05	311.62	313.79	313.14	315.92	309.88	315	316.26	313.44	313.35	312.22	307.9	315.16	313.02	313.95	315.01
315.88	312.25	313.67	313.23	310.9	312.19	308.76	311.33	313.58	315.19	315.74	311.96	310.02	311.51	313.89	310.17	310.85	311.27	314.54	310.49	313.18	307.12	310.67	307.88	311.47	306.75	311.31	314.45	312.92	311.03	311.61	315.09	315.22	316.22	313.81	314.66	310.32	311.33	311.27	317	316.06	313.96	312.45	307.37	312.31	308.79	312.77	315.69	313.27	311.32
292.85	297.22	290.31	295.34	296.97	294.13	291.73	297.14	294.55	296.4	292.52	294.82	295.31	289.45	292.23	293.16	294.03	293.16	297.5	294.31	292.17	292.24	288.04	298.31	293.43	293.62	290.64	297.16	293.95	292.63	292	296.77	297.44	289.45	294.77	289.54	290.63	294.15	296.32	293.68	296.91	292.69	293.03	298.11	299.54	298.54	294.52	292.87	290.61	294.16
307.47	307.22	305.56	304.33	303.11	305.1	304.85	303.51	302.77	303.67	303.81	300.42	306.63	305.4	305.53	303.41	306.83	307.99	305.44	303.93	307.29	304.14	303.68	307.85	305.77	306.22	302.46	303.63	301.41	304.16	306.05	307.61	300.13	306.64	300.23	302.42	306.42	306.13	302.67	302.78	303.27	305.28	306.94	305.96	303.05	305.14	304.85	303.76	306.87	302.16
326.34	319.22	327.21	328.33	323.26	323.01	323.32	325.39	326.49	328.64	321.28	319.36	325.84	330.09	327.75	324.87	321.64	324.6	324.79	325.07	321.09	324.13	321.08	322.49	326.02	322.3	324.74	321.03	324.55	326.04	326.52	324.08	325.94	322.2	324.34	322.5	327.43	326.79	324.31	324.33	324.13	327.47	326.19	325.84	328.29	323.8	322.36	322.98	324.12	324.43
310.56	308.74	313.64	310.3	308.25	309.53	312.12	312.61	310.47	309.77	313.62	305.57	317.99	318.05	311.84	313.85	313.79	312.22	311.83	310.56	310.77	311.13	313.41	309.92	309.09	308.61	310.87	308.5	309.07	317.32	310.24	308.34	313	308.91	309.35	311.06	307.9	312.72	311.2	312.87	312.32	311.08	310.64	310.41	312.48	310.36	310.75	309.53	310.6	311.41
297.34	302.61	302.47	294.59	302.83	298.94	300.75	303.74	304.08	303.17	300.97	301.07	305.44	299.46	299.68	301.8	304.31	297.47	309.16	301.97	305.66	300.69	303.59	303.28	303.22	303.55	299.69	299.35	300.74	305.95	304.99	302.44	302.57	305.24	303.84	304.51	302.04	303.66	303.07	302.73	295.63	302.13	306.05	305.66	304.69	301.32	299.3	308.18	300.19	293.85
298.91	306.91	304.38	304.02	302.8	307.98	304.75	300.53	301.13	296.71	306.64	301.7	297.13	305.64	297.81	305.03	299.35	301.1	304.13	301.61	309.25	306.67	302.11	304.44	305.94	309.08	300.14	303.23	299.23	306.24	303.86	306.32	301.38	301.9	303.8	304	305.83	305.22	294.12	304.26	304.3	305.59	301.6	300.09	302.55	302.3	300.69	302.32	303.28	300.67
307.15	307.15	307.14	304.53	305.64	305.26	302.63	308.65	304.79	307.45	305.19	307.09	309.28	303.94	306.18	306.46	309.9	302.33	305.37	304.89	309.14	307.77	305.02	303.75	302.47	308.23	306.53	304.37	308	309.75	304.82	307.74	304.21	305.81	305.1	308.82	308.78	302.95	314	313.99	301.76	305.88	306.93	307.2	310.4	306.94	303.03	305.82	306.87	305.11
313.13	312.36	313.01	312.93	314.86	311.74	310.4	316.47	312.44	314.76	313.64	312.8	313.79	312.82	313.02	316.04	313.43	310.57	315.48	312.49	311.18	317.73	314.7	311.83	317.15	313.58	316.84	317.92	311.66	314.5	311.48	317.78	318.4	312	310.44	314.08	310.31	311.42	312.02	315.96	317.16	310.56	314.11	312.86	317.36	314.38	311.61	311.75	314.05	313.12
322.08	320.99	316.15	318.89	319.28	319.73	318.73	317.03	321.46	316.56	317.78	317.36	322.12	320.6	318.7	319.02	314.29	321.28	314.03	317.55	321.7	318.48	314.33	315.01	321.56	319.59	321.86	322.58	319.57	317.71	318.99	320.28	319.06	315.3	315.18	315.79	315.27	319.06	316.12	315.7	318.68	318.98	314.97	317.89	313.57	316.07	320.99	313.97	320.54	315.82
326.05	331.64	328.95	327.74	327.59	325.45	330.34	327.73	329.53	334.56	328.51	326.54	329.49	325.59	330.71	328.32	326.35	328.42	329.92	333	329.99	334.15	330.54	325.81	330.41	328.43	326.54	325.58	329.48	329.05	329.63	329.47	325.41	330.05	326.34	327.08	326.7	333.26	327.72	326.41	329.28	333.23	328.73	333.07	325.9	327.57	324.17	330.76	332.11	326.33
304.35	301.95	298.12	302.57	301.22	303.23	301.09	295.92	302.72	296.64	300.15	304.48	295.84	300.62	308.63	302.93	300.64	296.72	302.27	298.95	300.18	302.35	302.53	302.98	301.41	296.88	300.03	302.93	300.19	302.73	300.47	301.36	302.81	300.51	299.43	302.04	302.14	299.55	303.55	303.05	300.36	303.2	297.44	302.85	299.46	300.11	301.18	300.59	298.02	297.54
313.03	314.01	314.49	319.71	318.52	317.37	315.88	310.06	312.34	316.66	314.75	319.44	317.61	318.11	321.44	314.65	314.55	321.01	316.56	311.46	314.7	312.04	310.56	323.28	319.66	315.42	313.27	316.59	317.06	317.01	320.41	316.74	318.31	314.58	314.85	316.81	321.4	319.06	317.82	320.8	314.93	316.43	311.24	319.03	322.14	314.77	316.61	317.98	316.59	316.77
303.06	301.83	309.82	300.86	308.51	306.99	303.56	304.78	306.03	306.43	316.34	310.55	314.14	309.81	306.33	311.1	310.76	304.42	309.27	315.04	310.39	310.75	304.97	306.29	307.25	308.08	307.4	301.87	312.19	307.97	305.12	310.79	305.12	307.13	311.78	314.46	310.21	313.23	303.44	312.18	304.25	306.39	307.09	304.67	308.1	307.39	310.12	311.77	302.38	305.99
317.6	314.28	321.81	321.03	316.01	324.84	317.69	314.83	321.92	318.6	316.67	317.37	319.29	313.6	317.23	317.18	320.64	319.08	317.85	317.42	312.71	309.73	319.76	316.45	318.76	319.51	320.72	322.48	322.64	319.09	316.46	317.78	319.02	313.75	318.31	317.24	314.81	314.85	317.66	319.36	318.43	316.86	320.34	316	315.87	316.05	315.36	318.23	321.28	316.41
297.35	301.08	298.69	304.77	302.29	301.46	299.89	308.75	303.41	298.71	304.3	301.49	303.72	299.86	305.23	297.81	305.53	301.05	303.89	299.35	303.27	297.22	299.78	299.23	298.96	302.84	307.87	302	300.1	300.23	302.52	301.89	304.15	304.32	302.49	300.42	307.17	300.58	303.49	302.06	300.93	302.76	301.46	299.01	302.6	305.93	306.85	305.05	301.83	301.67
313.63	313.61	310.33	312.59	315.03	314.07	313.64	314.41	318.35	313.98	314.32	316.44	313.73	316.36	312.18	318.05	312.07	316.78	313.86	316.92	312.84	313.32	312.22	313.44	311.72	311.31	318.33	311.48	311.63	312.67	313.71	314.16	315.02	311.84	313.6	312.73	313.85	315.23	310.56	315.67	308.49	317	312.29	309.25	311.56	315.82	312.72	311.77	312.73	313.62
287.72	293.69	293.92	293.11	295.94	292.61	295.64	296.36	295.76	295.92	297.25	290.53	293.15	295.58	293.67	292.66	294.18	296.3	292.77	296.96	292.69	299.32	296.06	296.69	294.17	290.19	295.4	295.12	291.09	298.29	300.81	294.38	293.04	297.68	291.99	288.68	295.07	294.45	293.81	294.24	295.91	296.21	294.47	295.3	297.2	295.15	290.89	296.02	293.18	294.1
295.57	297.34	300.58	294.94	295.84	302.33	299.45	295.74	295.94	297.02	295.31	300.08	295.91	294.88	296.21	299.43	298.46	304.96	298.83	296.16	294.25	297.62	295.36	297.83	299.32	293.06	297.01	299.42	295.96	297.1	299.46	297.24	299.81	292.48	299.69	296.57	300.77	297.38	296.05	297.09	299.85	297.14	298.95	294.24	298.44	297.08	293.8	292.22	294.07	297.9
307.09	307.77	301.55	306.2	303.79	302.89	306.74	302.98	304.42	306.67	308.63	304.02	306.48	302.74	305.55	302.34	301.44	305.43	302.83	304.86	309.56	306.18	303.55	305.25	306.14	304.65	305.87	305.13	301.36	307.91	302.27	306.14	304.3	304.57	306.13	301.42	309.07	302.05	300.32	304.24	305.46	299.03	305.4	308.72	301.18	301.98	306.45	304.75	309.53	300.18
330.64	324.6	329.66	327.7	326.49	333.35	329.91	326.15	326.6	322.74	330.17	325.3	329	330.51	328.5	329.63	328.68	326.87	329.49	328.17	324.59	328.06	325.68	332.39	330.6	329.7	322.6	326.67	328.77	322.21	329.99	327.42	330.94	328.22	330.23	325.31	327.89	327.02	326.3	326.26	326.55	326.15	329.94	327.42	328.08	327.36	328.23	324.67	329.41	329.24
309	302.23	300.82	303.81	304.26	304.84	297.77	301.46	304.87	307.94	304.69	307.58	304.39	305	304.61	307.1	303.67	302.08	305.91	305.21	307.02	301.35	303.44	302.98	301.24	304.98	300.6	302.93	305.84	299.77	303.3	299.48	307.14	309.13	306.75	304.48	305.19	305.49	299.39	304.04	302.87	308.81	303.95	301.35	306.35	305.31	306.53	302.44	302.67	306.17
303.21	302.23	308.72	305.85	307.2	303.91	304.57	304.89	306.24	304.38	306.54	307.09	309.87	310.67	302.83	306.5	305.72	300.48	301.36	306.06	303.19	304.49	305.63	304.31	310.65	305.5	305.8	306	304.7	312.3	306.2	304.2	310.86	308.99	307.96	303.34	300.48	301.21	308.46	308.84	304.62	305.25	307.31	305.41	305	301.04	304.14	308.04	301.16	307.4
294.38	294.77	294.71	294.6	291.98	298.16	291.49	292.46	298.49	294.41	294.58	295.74	296.52	298.44	294.57	288.26	286.25	291.91	298.89	295.43	294.02	298.06	292.28	293.84	294.67	292.48	288.44	298.09	295.91	293.45	294.87	290.84	295.77	298.44	293.75	296.63	294.93	295.27	291.88	292.77	295.02	294.99	287.91	293.23	290.38	300.05	295.49	295.1	290.37	296.33
317.27	317.85	318.51	310.85	324.36	323.08	319.91	314.39	321.93	317.99	315.84	317.98	321.93	317.06	318.55	314.89	317.09	317.2	316.97	312.34	320.77	319.75	315.59	317.96	321.49	317.79	312.23	320.47	319.42	318.89	318.8	318.04	317.51	316.27	323.04	317.29	318.88	311.21	319.44	318.68	319.74	314.3	319.48	316.95	317.68	317.58	313.1	316.28	318.73	317.98
304.49	300.43	305.73	307.85	311	307.08	305.25	305.12	306.98	309.47	308.04	309.13	305.21	312.66	309.09	306.74	305.04	309.32	305.65	308.67	307.74	307.52	306.74	302.83	307.97	306.99	304.51	307.69	312.71	307.65	302.03	304.77	305.17	304.2	308.35	311.59	310.28	305.95	307.92	312.78	312.03	304.4	310.2	306.05	305.41	303.15	307.6	303.83	310.17	308.31
307.34	308.67	306.14	307.71	300.82	302.43	307.4	301.11	303.25	306.42	300.14	310.3	305.12	299.07	308.96	305.65	303.97	303.16	304.88	302.67	304.74	305.53	308.7	306.77	307.83	305.08	304.27	307.28	308.17	303.36	304.97	305.4	305.85	307.39	308.25	306.81	302.52	303.24	304.08	300.23	303.92	304.35	305.77	301.6	304.22	307.67	305.99	306.58	309.65	305.22
296.72	296.57	293.45	299.29	296.79	299.21	294.46	298.51	299.35	291.82	289.98	301.47	297.8	300.79	299.28	298.28	299.12	297.37	293.67	297.49	295.77	301.83	294.13	295.53	296.71	298.15	304.22	301.64	300.6	298.12	295.28	301.36	297.58	300.14	294.72	298.18	297.11	296.43	295.84	292.51	297.5	297.66	299.36	297.26	296.66	297.83	292.5	296.35	301.34	295.34
326.26	327	334.27	329.55	324.08	333.29	324.98	328.99	324.2	328.88	327.38	330.34	334.49	327.66	328.87	330.11	329.2	327.17	325.27	330.55	329.59	327.08	327.96	327.09	330.74	327.69	327.58	330.8	328.4	324.48	320.72	330.66	331.48	330.24	330.76	332.02	338.69	328.74	327.53	329.34	330.58	330.47	334.46	328.53	329.66	326.23	328.37	330.1	333.75	328.92
314.18	319.38	317.46	312.2	313.12	306.1	311.39	310.25	315.1	318.43	309.3	315.77	313.26	317.57	312	310.94	313.36	314.08	314.34	311.53	317.86	313.04	313.21	309.54	311.78	309.54	312.34	315.6	313.79	311.43	314.84	320.82	315.77	311.21	311.28	316.4	311.04	313.36	312.88	316.99	314.56	315.31	316.59	315.34	310.55	315.12	312.5	312.03	310.18	308.85
318.81	316.85	306.33	313.45	315.19	315.01	310.15	317.71	316.7	317.94	314.62	314.63	314.73	319.49	313.95	317.79	316.95	313.45	316.59	312.6	311.63	314.63	314.91	314.02	310.88	309.57	314.3	314.08	313.67	314.53	314.18	317.08	313.07	321.77	315.8	314.32	310.28	318.21	316.64	313.98	310.66	314.94	316.71	316.36	317.69	311.56	314.5	316.29	317.72	316.56
293.19	299.39	292.21	294.95	289.89	295.34	297.27	293.48	294.24	299.85	290.83	297.57	293.18	295.27	300.93	294.26	292.9	299.13	294.67	296.96	296.02	294.88	296.61	294.2	294.78	297.4	293.99	293.68	295.86	296.01	294.87	294.21	295.77	296.12	296.8	295.12	294.54	294.36	297.21	295.38	293.76	294.4	293.73	298.24	292.32	296.24	292.74	294.63	299.39	292.35
298.8	289.65	291.77	292.95	296.1	296.13	293.48	294.18	294.58	291.33	291.94	288.17	292.58	297.53	294.12	291.41	296.71	295.39	294.04	293.42	299.93	295.63	292.6	290.46	290.9	297.1	297.49	293.59	296.35	294	294.4	294.55	297.2	296.49	298.34	295.27	297.23	296.07	289.57	293.92	293.75	295.51	295.09	291.7	292.8	297.31	295.99	290.46	292.53	291.96
304.82	301.64	307.7	305.45	304.7	302.52	303.14	304.34	301.91	306.31	303.65	305.99	302.15	305.42	305.56	301.45	304.63	305.34	305.38	303.17	307.36	303.16	306.07	305.95	306.24	298.69	298.81	303.89	299.24	307.39	309.66	302.77	302.18	306.14	306.62	306.17	301.79	301.77	305.06	305.55	302.99	302.29	303.22	308.86	305.36	305.01	309.78	304.96	305.36	302.06
305.25	301.03	306.43	302.59	305.47	297.94	302.39	305.54	305.32	308.81	301.83	305.78	305.82	297.5	300.41	304.93	308.02	304.52	304.64	306.58	308.81	303.63	305.26	307.99	303.94	304.17	304.46	304.55	300.41	303.54	301.76	300.06	302.75	305.5	304.31	305.59	304.11	306.34	303.59	302.07	306.82	305.66	304.81	309.45	303.1	308.61	310.08	303.92	302.92	305.07
294.98	296.39	292.26	292.24	292.41	298.47	298.99	293.13	293.24	292.92	294.01	293.64	292.15	295.9	292.3	297.61	291.76	291	294.43	295	290.53	294.94	295.24	290.1	295.3	293.87	293.52	295.89	292.41	291.36	290.35	291.13	293.88	296.39	295.58	292.53	297.35	297.67	293.31	293.6	294.39	289.69	295.4	289.12	292.15	292.92	293.57	295.9	296.26	295.47
302.79	307.36	305.75	308.06	305.61	305.18	308.06	308.42	307.34	306.38	310.8	303.53	312.66	309.28	306.85	305.3	305.67	305.63	305.95	303.3	309.07	308.7	308.97	303.49	304.58	306.83	311.69	299.81	305.61	307.5	306.46	303.76	308.34	305.67	304.94	310.15	304.08	307.5	306.17	303.74	306.92	307.05	302.59	305.49	306.05	307.17	306.94	306.1	310.46	299.96
319.88	314.84	317.26	319.01	312.53	314.01	317.82	313.26	320.93	317.44	316.81	320.37	317.15	317.46	319.63	322.18	316.62	316.98	317.5	317.02	314.21	316.98	318.99	317.31	319.63	319.75	316.96	319.76	321.48	316.76	315.31	320.96	317.88	317.94	316.98	314.7	318.1	319.77	311.7	320.74	315.72	324.2	320.27	321.03	314.79	315.19	314.31	321.93	314.43	324.32
302.11	298.94	301.37	301.8	300.72	300.58	301.5	301.6	302.06	298.98	301.88	301.98	307.34	298.55	300.93	303.15	302.24	301.58	303.85	301.93	297.76	299.25	296.72	303.83	304.44	300.3	296.05	297	298.97	297.12	302.51	298.92	308.04	303.34	305.2	301.62	303.8	301.65	301.18	296.37	298.19	298.77	302.5	299.55	306.66	296.22	302.65	303.78	303.61	295.92
309.82	307.14	311.23	301.6	312.65	308.37	314.07	313.94	307.95	307.12	312.53	306.46	312.87	307.36	309.86	309.98	308.98	309.6	309.35	309.28	312.55	301.38	310.4	310.16	299.82	310.17	314.49	305.35	315.28	314.1	310.93	312.73	312.66	306.15	306.82	310.7	303.83	305.8	312.02	308.94	310.76	306.23	308.12	306.06	310.62	307.59	310.73	311.55	309.15	308.03
315.68	323.31	323.7	317.52	319.28	317.79	320.45	314.9	313.81	321.63	319.5	316.64	315.95	320.19	316.85	322.52	317.65	317.96	322.13	317.08	322.27	317.95	316.56	320.07	319.04	321.91	319.31	323.56	314.97	318.09	313.74	316.91	315.97	318.49	314.43	318.86	321.3	317.51	316.08	316.33	317.1	315.59	319.17	315.95	313.49	323.38	316.02	321.81	318.12	320.41
312.48	309.15	312.79	311.67	313.87	311.47	310.51	306.85	310	313.21	315.73	312.65	316.01	310.19	316.22	312.73	311.93	312.17	312.27	310.04	312.75	314.43	314.86	317.79	314.65	313.55	309.69	312.79	314.86	317.49	314.24	311.24	313.34	316.12	314.19	306.61	308.55	311	308.27	310.89	319.85	311.45	311.03	313.53	311.99	310.94	307.19	308.97	309.88	310.7
[truncated: 150 more columns]
