# Supplementary material for: Genetic dissection of main and epistatic effects of QTL based on augmented triple test cross design
Source: PLoS One. 2017 Dec 14;12(12):e0189054. doi: 10.1371/journal.pone.0189054 (PMC5730204; doi:10.1371/journal.pone.0189054)
Supplement: S9 Supporting Information — (ZIP) [file pone.0189054.s009.zip › z5_1000_0.2_5.csv]

302.11	299.1	297.48	289.81	299.26	296.72	299.46	298.92	298.72	294.87	293.28	298.82	292.98	299.78	296.55	302.58	292.08	293.75	300.64	294.15	293.58	305.68	288.19	300.29	292.5	298.81	297.9	294.59	301.21	295.4	297.28	296.37	298.66	298.4	303.96	296.61	293.56	296.22	301.46	295.62	291.59	300.74	290.98	292.57	297.06	299.52	295	295.81	297.64	308.55
331.62	324.24	321.24	319.65	332.09	325	326.54	322.06	329.19	325.36	331.51	329.52	320.39	322	323.15	322.55	332.43	322.06	323.56	327.91	328.31	324.13	330.15	328.04	326.77	328.56	329.3	325.42	327.08	336.6	327.11	320.78	323.96	329.93	330.38	325.98	324.21	329.89	331.69	328.58	328.22	326.98	335.02	330.88	331.15	333.34	321.12	331.83	329.1	324.9
309.84	312.17	319.76	315.14	317.25	318.09	307.29	314.46	315.55	310.55	319.51	314.67	315.78	312.77	315.73	319.1	311.09	316.83	311.62	316.06	314.4	314.62	315.8	310.34	308.86	307.78	312.87	318.62	312.68	313.07	316.2	314.69	315.74	316.77	310.11	307.34	318.43	313.71	315.72	322.01	321.05	314.07	315.48	314.32	321.75	316.53	306.77	317.18	307.71	314.27
306.29	301.7	298.75	308.32	301.31	303.75	305.31	307.74	305.54	300.45	310.74	302.79	302.88	304.12	305.96	301.63	300.14	303.85	310.91	302.24	308.72	309.33	300.81	306.07	309.52	303.1	304.55	309.7	308.75	304.27	300.03	307.36	308.2	299.8	311.62	296.9	300.99	307.6	310.51	308.09	300.92	302.56	305.55	305.62	306.02	299.65	309.09	302.9	300.93	299.16
299.47	306.89	305.71	299.76	300.13	300.42	305.68	303.44	300.43	300.91	299.62	306.83	306.28	297.18	298.91	302.18	303.48	302.07	301.7	300.32	305.42	302.47	295.19	302.54	303.05	295.45	293.68	296	304.31	300.66	299.43	298.54	310.12	301.59	305.33	303.11	300.75	302.58	298.46	302.32	309.6	303.57	302.77	298.59	301.3	301.49	300.67	303.16	306.96	304.91
315.7	316.66	317.06	318.26	317.03	313.79	318.07	318.46	314.75	320.73	316.71	315.24	314.28	319.11	318.73	321	318.25	316.84	314.33	315.62	321.38	318.02	320.47	316.55	318.88	313.3	322.61	318.4	317.16	316.21	316.74	316.84	324.62	316.13	318.37	314.09	316.38	313.9	313.7	321.33	314.86	317.74	317.49	311.29	315.37	313.96	320.56	322.2	319.64	323.61
325.63	328.57	324.82	329.27	322.88	326.74	320.52	315.53	324.12	330.84	322.54	327.37	332.22	322.66	328.76	327.83	329.81	327.94	321.27	324.23	320.73	324.53	327.2	331.12	324.12	327.25	320.58	318.55	327.67	317.36	322.08	332.7	326.65	324.21	322.71	331.8	323.75	321.82	328.94	322.58	321.58	324.14	329.36	315.9	324.74	327.62	327.92	324.41	328.46	325.5
333.05	328.38	323.31	321.69	325.6	331.42	331.38	333.3	330.53	330.74	329.5	328.68	326.3	325.97	329.32	324.37	333.5	328.97	334.97	330.41	327.52	328.6	326.94	331.9	335	334.82	327.05	331.98	331.62	324.48	331.7	325.73	326.99	327.85	334.47	326.98	321.13	323.17	327.52	334.79	333.08	328.51	320.36	324.8	336.15	330.67	331.49	320.88	328.18	328.93
301.78	299.49	305.63	304.54	299.67	302.37	305.42	308.24	308.36	301.34	301.64	301.1	310.61	310.52	308.2	303.91	304.5	300.7	303.7	314.79	300.24	304.94	300.14	301.62	307.1	303.25	301.94	301.82	312.73	308.37	299.32	298.34	302.29	302.73	304.15	302.97	304.93	302.76	305.88	303.72	305.29	308.57	305.09	305.28	305.92	304.02	307.84	308.76	307.33	312.8
325.02	311.99	317.47	312.72	317.4	318.05	324.62	321.12	319.52	319.15	327.93	323.26	328	317.69	317.31	313.4	322.16	322.66	325.73	318.69	325.26	320.19	320.51	319.49	324.53	319.23	325.9	318.79	322.32	323.58	314.94	321.79	321.78	315.04	319.49	322.26	324.58	311.6	321.1	328.02	319.48	315.27	324.68	319.33	317.55	323.04	316.69	323.65	319.38	324.19
300.68	309.25	302.17	302.43	306.27	301.06	308.61	306.48	310.16	306.45	312.31	303.9	308.19	304.4	306.33	299.73	305.2	308.68	295.44	313.97	308.25	310.65	304.88	308.92	304.33	311.74	305.19	301.19	303.14	304.62	304.03	302.97	307.34	310.11	300.2	306.62	303.5	302.64	298.15	304.03	303.9	300.91	302.04	302.57	304.31	306.79	304.31	313.92	304.83	299.43
330.03	325.92	326.74	321.08	330.67	333.8	328.84	326.26	326.54	327.03	320.92	319.48	331	327.89	325.58	325.74	316.9	317.31	325.08	322.29	322.02	326.68	326.2	318.93	333.96	324.53	327.44	323.35	323.32	321	323.17	323.57	324.59	322.23	330.26	320.71	324.57	326.91	327.61	331.72	325.81	326.75	325.96	326.65	324.89	321.06	322.05	335.3	327.05	321.71
312.56	311.9	309.13	306.33	316.32	319.83	316.82	322.55	308.16	312.27	318.6	315.79	313.33	315.78	311.34	312.57	322.67	312.02	317.33	313.84	307.44	314.24	319.02	322.2	315	313.72	315.24	311.76	315.67	309.14	315.75	316.53	315.25	318.63	315.03	309.93	314.54	313.81	316.1	312.04	312.33	314.28	310.8	303.59	320.28	305.26	319.19	325.17	304.95	311.73
314.07	315.28	317.73	313.18	309.35	320.73	307.2	305.55	309.23	316.47	311.06	314.01	310.31	318.99	313.11	311.37	315.84	320.81	307.97	310.4	312.32	308.15	315.52	316.07	312.8	309.64	319.87	313.64	313.37	314.12	307.37	316.5	315.81	319.4	317.22	320.9	314.19	312.33	314.65	316.92	312.3	314.46	318.39	312.9	301.57	314.56	315.88	314.68	311.57	313
318.92	320.33	316.54	316.79	318.21	319.55	314.62	316.48	319.56	322.23	308.78	314.95	313.04	313.83	313.23	315.57	316.49	310.97	315.63	318.79	322.24	309.77	314.99	311.6	318.53	311.12	308.93	312.88	316.84	316.4	316.57	322.92	317.3	321.92	313.25	314.37	305.51	319.75	312.82	316.2	309.09	309.29	316.12	309.78	312.5	306.24	319.83	308.52	314.35	321.36
321.8	321.72	319.14	321.72	322.05	314.48	312.58	318.59	316.72	313.12	312.88	321.28	317.77	312.44	316.47	312.57	322.22	315.16	325.53	316.27	321.37	323.65	322.84	314.74	320.29	319.22	317.71	314.39	320.79	315.07	319.1	318.59	319.5	313.08	313.04	309.85	322.51	322.44	318.6	316.43	317.53	321.39	315.22	315.18	324.48	314.21	317.71	315.31	318.8	320.02
296.22	294.56	301.27	297.86	303.24	298.89	297.38	301.96	295.31	301.69	301.26	303.73	304.8	298.16	301.65	303.09	301.48	299.61	295.78	296.73	300.14	304.61	303.88	296.36	304.64	305.23	303.91	303.28	298.49	302.1	300.49	295.36	295.93	298.55	304.44	298.37	293.93	299.68	302.11	303.73	303.14	310.33	293.71	300.08	303.92	305.38	300.53	304.6	303.09	293.02
296.13	298.42	300.61	303.24	308.95	294.6	296.97	295.11	301.25	302.33	300.81	300.2	304.18	296.8	303.12	301.46	294.48	301.39	300.15	300.49	310.72	305.55	306.14	298.88	292.36	300.22	292.31	295.89	303.57	308.32	309.63	306.47	300.52	303.59	300.49	303.04	307.75	298.46	309	298.23	303.8	301.48	306.21	304.77	299.3	300.89	301.17	296.99	305.74	296.57
307.05	312.96	316.97	313.92	307.26	314.49	314.76	305.6	311.2	315.57	307.35	307.46	314.17	313.99	308.22	312.11	311.75	300.46	310.46	307.17	308.79	305.62	314.35	309.96	310.27	312.91	314.98	306.74	306.86	312.76	310.72	319.25	302.51	311.42	304.17	314.11	316.21	312.3	310.09	310.45	316.87	306.86	314.57	308.72	312.9	305.1	315.43	310.87	314.95	308.79
316.79	322.93	320.56	323.16	317.35	318.51	319.37	323.94	318.14	319.56	320.57	315.47	317.26	315.64	316.16	321.66	321.75	322.21	321.71	313.78	314.98	322.22	320.84	318.31	314.01	316.49	309.41	319.94	319.7	323.03	315.37	314.36	318.34	318.95	320.45	311.52	319.83	319.35	319.62	329.43	319.64	314.33	317.77	321.45	321.74	328.33	314.86	319.97	320.19	320.87
319.82	311.98	312.03	310.26	318.23	312.87	306.78	308.8	318.83	312.01	307.24	310.67	314.15	304.59	314.2	316.66	315.12	314.29	308.95	312.62	306.41	309.16	311.78	311.85	306.09	313.52	309.87	308.19	306.97	306.28	314.95	310.97	311.43	311.03	306.24	316.77	311.79	307.74	314.92	312.34	316.34	308.2	306.63	318.22	319.56	312.91	316.54	309.41	307.97	319.19
314.29	311.64	312.31	309.37	307.64	310.61	319.8	316.12	311.59	310.39	311.89	313.37	312.76	312.54	317	313.7	315.35	312.43	311.16	316.41	313.63	309.31	317.23	320.16	308.46	312.89	306.61	308.43	317.55	309.43	313.77	312.47	309.47	309.77	314.88	318.02	312.08	306.73	312.05	314.86	314.13	316.85	315.66	305.91	314.52	318.06	314.08	309.62	312.73	312.46
306.73	308.87	311.48	308.06	313.42	317.07	309.8	311.53	310.62	318.8	312.08	309.6	308.36	306.06	313.3	302.17	313.76	308	312.07	313.52	313.32	316.88	312.87	312.98	310.65	310.24	313.16	309.55	312.06	312.9	317.76	307.59	313.34	303.86	316.95	307.41	305.46	303.02	312.67	309.9	312.61	311.35	310.74	316.86	312	319.21	307.47	311.46	313.71	312.22
309.27	303.25	300.82	301.89	306.32	300.12	306.04	299.78	307.66	304.47	306.33	309.44	302.66	305.23	307.4	300.3	298.45	300.48	304.71	302.74	303.23	303.85	302.52	305.37	302.57	300.79	305.26	303.34	306.43	303.43	302.11	299.67	306	302.61	302.73	312.39	308.14	309.43	310.77	307.2	303.24	300.58	307.23	302.12	304.21	301.8	306.3	306.45	301.1	298.92
321.62	310.41	316.29	317.29	317.55	318.42	311.5	318.12	322.25	316.32	317.74	318.48	307.06	313.35	317.83	311.97	313.32	317.11	317.51	314.25	310.81	309.52	315.58	312.16	308.68	316.56	315.68	306.61	306.51	313.64	312.87	312.74	315.76	314.99	306.88	306	316.22	311.1	309.16	311.75	320.01	316.97	309.22	312.3	308.88	311.01	313.44	309.44	314.3	312.02
319.73	315.96	317.45	310.25	316.2	325.23	319.14	315.26	313.07	313.54	318.63	315.3	315.68	320.68	310.22	319.25	314.95	315.67	323.74	317.37	313.54	320.35	319.09	314.4	322.51	319.12	319.6	319.89	316.47	319.35	311.96	321.4	320.57	318.85	317.24	315.28	315.18	322.48	319.77	313.79	315.37	318.03	323.64	321.78	310.08	325.22	314.87	315.66	314.52	311.19
302.66	302.79	296.64	294.26	299.39	298	304.45	302.46	303.88	307.39	303.86	296.01	303.62	305.71	303.5	297.86	300.06	300.29	307.89	304.13	303.45	304.76	295.47	302.02	306.84	300.33	302.33	298.42	297.7	298.57	300.3	297.69	304.11	301.56	301.7	300.19	302.24	298.13	303.56	292.37	296.86	303.43	304.51	293.76	304.71	300.8	298.6	303.91	305.25	300.27
328.61	335.11	324.55	326.68	325.59	323.28	330.63	319.5	320.61	326.76	325.65	323.29	326.75	328.58	323.36	328.87	327.14	326.98	323.73	326.42	330.6	329.55	313.79	329.15	325.4	325	327.88	325.65	327.97	328.67	329.45	325.63	328.57	324.37	326.13	322.06	320.54	329.84	319.63	325.96	326.82	326.96	318.83	318.26	323.55	330.07	325.55	329.27	320.26	320.4
310.25	317.62	316.11	312.86	313.58	313.59	318.91	318.31	316.36	318.74	318.3	322.04	318.76	319.45	316.3	316.33	315.18	320.05	314.86	311.83	316.95	323.95	318.52	317.7	312.11	316.23	316.54	324.37	313.03	308.62	319.19	311.89	320.06	319.31	316.18	314.05	310.88	318.7	321.59	316.4	319.53	310.97	316.23	320.6	322.9	308.78	320.03	314.41	309.72	319.36
315.15	312.26	314.21	304.68	309.8	306.34	305.5	315.81	312.44	310.51	306.79	315.73	311.76	310.43	316.07	308.06	306.9	307.09	309.33	310.37	303.04	310.04	308.43	311.65	313.15	312.79	310.47	305.36	311.55	312.63	309.64	314.29	300.62	315.7	312.96	313.7	314.9	311.18	313.35	311.06	312.69	308.72	311.27	306.31	309.99	314.73	307.13	312.42	310.15	313.05
313.13	320.39	317.93	319.04	312.77	318.94	318.29	318.52	322.4	322.56	324.5	316.35	312.02	321.25	325.08	323.26	316.09	317.56	317.19	312.35	318.78	316.83	318.52	319.21	318.96	315.67	316.95	313.57	313.33	316.48	314.4	316.58	317.91	314.69	322.62	318.09	320.8	319.81	316.03	314.15	319.32	316.13	323.19	312.62	313.79	318.43	317.18	323.25	314.15	320.94
300.64	303.69	307.6	303.28	290.61	306.44	304.75	299.57	299.71	307.36	299	306.03	299.45	302.62	308.94	308.9	296.72	304.78	301.6	302.78	295.16	308.18	301.65	297.58	303.58	299.49	305.23	309.26	297.82	299.95	302.26	295.72	301.27	303.01	307.29	294.66	306.8	304.01	305.67	298.7	297.88	297.97	303.22	304.78	305.4	309.4	308.59	305.28	299.79	297.61
313.51	310.24	317.3	313.95	313.92	318.94	312.3	309.19	315.3	315.82	307.55	308.17	317.74	311.27	314.33	312.46	317.86	313.23	318.01	309.99	316.97	312.31	315.19	311.47	316.91	310.63	307.76	312.85	311.45	317.28	307.25	321.62	319.12	314.14	311.6	321.49	314.92	307.93	314.66	316.93	308.06	314.07	318.85	320.85	314.29	316.27	313.34	315.32	314.78	311.03
301.47	306.44	304.1	296.18	309.44	301.23	304.39	308.21	299.65	308.04	307.96	302.35	306.85	307.49	306.53	301.11	299.65	308.53	303.38	305.25	312.18	300.8	302.14	299.44	304.95	296.96	296.73	305.83	302.46	296.77	309.57	307.8	300.15	297.97	306.49	298.19	295.39	312.59	298.45	300.35	306.59	297.63	302.19	302	305.33	297.29	296.3	292.7	312.3	306.06
296.22	304.06	297.67	305.42	307.33	295.37	303.33	308.62	299.33	301.25	309.4	303.08	306.93	300.77	310.36	305.84	301.03	296.36	301.15	300.88	304.53	307.57	305.28	298.51	315.75	311.01	304.71	305.79	306.3	304.95	295.24	301.62	301.25	306.57	312.92	307.06	296.2	308.35	305.9	311.8	301	300.96	300.71	303.15	300.1	294.79	303.51	303.72	301.98	300.79
299.78	304.6	308.87	308.51	304.59	301.73	308.98	303.22	309.47	305.51	304.6	304.64	304.45	306.19	298.22	305.86	309.11	307.66	303.18	307.66	308.42	301.33	304.75	303.89	301.8	305.75	307.66	296.27	302.52	312.99	306.44	306.66	303.44	299.97	301.48	301.47	308.75	301.68	302.45	303.55	307.53	300.16	300.47	307.9	310.29	302.88	302.63	310.85	305.74	309.02
309.42	311.56	308.25	316.94	312.07	310.47	308.57	308.52	304.99	312.61	308.34	308.25	312.91	317.42	311.25	311.12	312.68	310.54	310.27	312.5	314.45	314.84	312.71	312.23	308.26	307.81	306.81	313.38	309.7	312.14	323.58	314.41	315.62	313.61	317.32	317.23	316.9	311.74	312.01	313.25	315.17	313.16	318.62	318.8	310.89	319.63	318.74	309.88	320.56	305.98
315.99	323.19	321.42	322.77	320.88	314.37	324.23	315.6	317.71	319.81	320.09	315.4	316.91	314.27	311.24	318.38	315.75	327.9	319.06	319.55	323.45	320.21	325.88	315.65	315.12	320.31	319.71	317.96	311.05	315.37	316.92	320.86	325.51	322.3	324.58	321.44	310.38	319.89	322	321.09	304.26	316.71	319.94	317.58	314.09	318.41	320.09	319.63	315.37	320.91
306.35	306.52	310.43	306.76	312.47	309.41	312.37	317.77	309.69	313.44	307.26	305.05	308.7	307.78	311.03	308.58	308.35	306.93	310.6	307.21	309.67	306.84	311.27	303.76	303.94	309.29	312.8	309.36	309.17	303.15	306.65	304.11	314.95	312.71	305.4	306.07	302.44	314.33	307.89	298.3	310.2	310.7	308.24	303.01	307.82	305.62	300.13	307.4	307.15	313.13
307.24	303.82	298.59	293.74	296.71	305.66	303.56	312.45	301.23	304.34	300.47	298.38	298.18	307.76	310.37	308.65	301.34	298.26	296.65	313.4	295.27	301.93	304.45	303.96	302.56	294.47	307.86	303.05	307.06	302.13	305.92	299.49	302.05	306.13	303.11	311.55	296.77	300.97	308.27	303.09	309.86	306.56	312.19	306.16	302.51	302.14	307.37	297.78	303.86	306.72
322.34	331.05	326.16	321.96	327.38	320.93	321.81	325.88	330.47	317.59	326.81	324.59	327.62	328.27	324.93	323.33	321.75	329.55	331.7	327.06	328.59	324.54	323.89	330.81	325.59	334.75	323.71	325.47	324.69	329.18	322.05	326.43	321.54	331.69	327.38	323.89	334.27	322.34	329.81	329.42	320.2	327.74	325.7	322.45	321.26	325.85	328.36	323.65	324.6	319.15
306.22	311.51	310.61	303.75	301.19	302.98	306.5	299.81	300.17	307.08	307.54	301.46	301.39	303.39	297.12	301.31	298.83	305.62	304.75	302.19	311.49	307.81	303.04	304.46	306.24	300.7	303.82	296.01	301.09	300.49	302.22	305.94	301.57	304.85	308.67	297.82	306.97	311.08	305.68	300.98	303.4	309.42	303.55	301.31	304.13	295.15	299.41	308.22	304.95	306.53
309.4	308.28	306.38	301.9	303.99	304.4	305.41	306.99	310.84	303.4	303.39	301.87	308.28	310.48	305.12	307.99	302.65	301.63	311.1	306.11	309.42	308.93	309.33	305.01	298.68	303.31	309.33	303.18	311.06	305.48	306.84	304.58	309.29	306.44	304.67	307.35	309	297.48	310.73	313.33	307.79	305.51	309.98	306.41	304.46	309.35	301.65	306.57	309.62	298.04
301.09	308.71	314.55	308.79	315.33	307.14	302.5	306.47	306.92	301.07	314	305.29	310.97	308.2	309.2	304.98	303.92	308.46	311.99	307.16	307.12	313.15	307.62	305.34	308.67	299.26	315.61	307.22	310.38	300.82	301.55	309.65	301.54	306.85	306.76	309.58	304.19	311.15	306.88	312.01	304.47	302.26	305.51	307.57	300.97	310.4	304.87	313.8	305.35	305.31
312.8	313.66	316.82	317.92	315.22	313.98	316.15	317.16	317.06	317.4	309.71	312.06	316.6	320.21	323.44	318.12	312.49	321.48	320.24	309.04	311.61	315.19	318.17	311.88	314.78	326.58	316.77	310.01	315.07	314.02	320.06	321.33	319.65	307.67	310.79	315.82	314.33	315.57	313.28	322.27	316.04	310.86	315.72	316.26	315.3	315.69	324.79	316.9	311.75	317.93
293.52	292.75	296.04	297.53	295.07	302.59	287.29	292.88	293.65	300.12	294.65	297.47	298.67	292.55	299.6	301.24	293.2	296.41	303.36	297.79	299.76	296.14	289.17	297.54	294.88	302.62	297.21	298.21	298.73	294.79	297.62	298.68	295.37	303.69	294.26	295.56	301.46	290.2	300.63	294.27	296.99	297.84	292.2	293.92	299.41	305.19	293.91	297.64	296.56	301.91
300.04	305.1	301.39	304.96	296.92	301.89	299.4	294.47	304.45	297.29	306.31	302.98	302.07	300.28	300.77	305.19	301.16	303.2	305.58	298.05	306.15	301.86	306.24	304.72	306.61	302.61	294.42	300.61	302.26	296.62	299.54	305.88	300.62	304.63	305.33	304.64	306.43	300.58	300.04	299.64	304.01	302.12	301.78	304.84	302.06	299.43	306	294.32	304.66	307.32
302.74	310.18	308.24	307.8	313.6	311.77	306.64	301.08	309.3	308.02	307.59	306.76	310.21	313.53	306.02	310.15	316.84	309.49	303.24	313.87	302.24	304.54	310.96	306.99	311.44	306.93	316.3	311.55	312.28	304.71	315.57	308.53	306.64	311.74	311.46	310.79	299.28	305.46	312.92	304.42	313.5	304.73	309.08	310.65	308.92	313.89	301.66	309.7	297.67	308.99
313.22	312.48	304.72	303.17	314.55	310.21	316.29	309.34	312.95	312.7	309.95	310.24	313.26	311.01	304.93	305.83	312.38	307.55	313.57	315.05	313.79	310.64	307.37	308.43	316.56	303.15	312.92	308.1	308.71	317.98	311.81	306.79	316.18	300.66	306.84	304.78	310.93	302.42	317.61	311.83	314.12	310.2	313.11	311.53	312.91	311.42	310.64	311.05	307.59	306.57
306.51	297.6	296.23	297.7	291.71	293.17	296.54	291.4	297.59	286.2	297.32	296.47	296.72	288.62	302.02	295.23	293.3	296.03	296.16	291.15	298.08	297.04	294.06	298.37	291.62	297.44	293.54	290.47	299.76	300.87	303.55	293.76	295.78	302.07	297.08	296.53	295.68	297.92	296.53	287.49	300.15	297.97	297.75	292.72	288.38	302.31	302.57	293.56	305.81	297.83
298.25	298.02	291.85	295.19	292.61	295.46	294.54	293.12	300.65	291.3	296.16	298.83	300.61	290.33	302.5	291.71	296.44	290.29	299.23	294.85	288.97	295.91	291.17	291.48	289.58	297.57	296.78	296.48	299.59	289.48	296.26	295.15	290.82	299.36	290.75	295.4	294.11	296.25	298.51	290.01	300.56	290.26	292.07	294.38	297.82	290.52	293.06	301.5	297.15	292.02
293.47	292.7	294.85	292.53	296.72	292.46	294.85	293.52	296.58	296.57	296.14	291.97	300.11	300.68	297.32	299.09	294.52	284.7	295.15	298.57	291.44	299.87	298.33	295.94	296.78	298.58	302.06	297.28	298.09	295.49	297.85	293.12	301.47	296.08	291.3	299.86	298.33	291.49	291.16	287.59	292.01	300.99	291.9	293.25	294.03	295.12	297.06	297.57	294.23	289.75
310.17	313.76	308.92	310.53	306.25	301.35	306.19	305.17	309.4	302.91	304.97	302.57	300.8	299.39	304.72	304.72	300.83	307.22	315.01	310.1	301.37	302.2	311.23	306.84	308.46	312.16	300.85	306.72	311.93	305.63	310.5	306.91	302.66	306.91	302.4	308.83	304.88	305.7	300.84	300.49	305.61	307.16	307.45	300.64	307.94	311.19	308.63	303.98	305.76	303.85
322.85	323.65	326.76	332.8	322.1	326.29	326.67	332.31	327.94	325.61	324.9	328.45	334.56	324.76	328.18	325.96	324.88	331.69	327.35	324.12	325.51	321.83	321.68	324.83	323.12	325.91	319.54	325.26	328.31	328.1	331.65	323.3	327.86	330.47	326.8	325.7	330.97	328.82	326.83	324.77	331.05	333.15	331.2	327.81	326.07	318.13	330.18	332.84	327.58	323.39
305.84	308.52	315.12	308.01	310.61	307.66	314.41	307.36	309.5	306.64	309.04	304.23	311.79	314.93	309.88	309.27	312.97	303.55	303.35	310.15	307.71	313.12	314.6	308.53	304.59	305.33	316.07	316.08	306.33	308.66	305.24	317.44	317.74	307.29	312.31	307.4	311.52	310.81	310.1	314.49	309.15	313.05	313.99	313.23	314.71	315.97	315.45	319.21	308.91	315.32
317.96	318.41	315.11	310.84	315.44	308.3	308.84	312.68	316.12	315.48	318.5	318.34	317.68	317.84	330.9	315.8	320.29	316.81	312.21	312.12	313.54	314.1	321.61	313.88	314.5	307.94	313.13	317.2	312.14	311.94	318.72	315.16	316.86	305.98	313	316.45	308.98	313.2	314.2	317.47	318.33	316.44	316.35	312.3	311.35	308.22	312.13	304.54	319.91	315.13
295.2	294.87	299.45	291.87	303.19	296.33	290.03	300.67	296.68	295.39	300.56	292.81	290	298.64	295.77	302.52	302.36	298.87	291.53	297.37	294.43	300.27	297.23	296.7	293.8	298.43	293.59	294.91	297.57	297.71	297.92	302.5	299.5	303.81	302.1	289.15	305.06	297.08	295.01	301.24	292.63	290.3	297.18	300.24	290.87	291.29	295.47	295.29	292.19	297.99
323.31	325.91	319.09	319.97	323.19	318.96	319.23	310.15	312.99	319.37	323.99	319.14	312.25	317.15	314.68	322.41	312.93	317.61	315.94	316.86	318.2	319.61	322.17	323.33	319.36	320.18	319.05	315.88	318.75	320.41	314.34	317.6	319.93	317.95	313.42	312.76	320.54	318.53	318.21	315.26	319.6	318.99	313.85	318.63	321.03	319.26	312.05	326.18	317.17	322.34
316	315.27	316.99	323.77	314.07	316.97	312.56	316.14	311.81	308.49	318.1	318.56	316.6	324.05	321.67	318.53	317.28	315.48	314.88	326.42	315.72	316.01	305.35	316.38	315.08	320.56	318.88	321.6	317.9	313.56	325.74	324.99	326.61	318.93	317.07	318.34	318.27	320.39	320.52	314.22	314.3	316.11	320.67	318.77	320.37	314.51	316.74	315.64	317.16	312.41
301.97	305.03	305.82	299.53	306.41	300.46	306.11	307.32	306.95	302.58	311.64	305.13	304.48	301.32	308.45	301.89	304.15	310.76	299.94	305.89	311.2	305.45	304.98	303.49	307.38	298.2	304.27	307.06	297.71	301.09	298.95	312.97	300.6	308.17	302.2	304.55	313.16	306.53	303.63	305.5	307.36	301.96	305.73	309.82	314.1	304.02	309.9	314.16	310.23	313.42
305.79	303.16	305.4	312.66	299.67	302.71	303.34	294.83	303.65	308.67	300.03	302.22	305.31	304.4	301.34	306.34	303.74	299.88	309.06	305.62	306.4	308.98	315.44	297.69	304.05	303.81	301.54	308.31	304.69	298.75	306.57	310.8	303.32	300.61	302.99	297.15	304.7	308.63	305.52	303.04	313.3	301.84	306.1	308.44	305.11	305.06	314.35	301.24	300.76	302.65
307.8	302.49	310.96	298.35	305.47	301.45	312.82	293.02	298.81	303.02	297	299.25	304.54	304.6	298.03	295.58	300.02	304.03	301.68	303.58	303.92	302.12	307.13	300.69	303.29	304.61	312.37	307.21	309.97	301.47	300.57	309.13	298.64	302.69	300.71	307.22	308.57	307.28	303.08	307.89	311.32	302.59	304	305.44	309.76	297.97	292.36	302.65	302.66	301.68
310.52	302.2	306.58	301.98	301.08	305.96	305.05	304.19	303.44	305.73	300.55	305.27	314.69	306.46	305.33	307.88	304.86	302.36	310.22	310.45	300.86	308.2	308.82	302.31	300.2	308.9	306.82	306.36	306.34	305.47	301.27	303.03	306.34	307.53	306.91	310.69	311.96	307.04	308.03	304.65	301.8	300.47	308.41	311.1	309.82	307.47	310.93	295.94	302.02	301
317.26	318.18	319.4	320.42	317.6	320.98	321.1	311.64	316.94	316.05	316.36	318.21	320.27	315.68	316.06	323.06	315.93	321.06	321.9	321.18	317.44	318.98	312.77	324.49	325.8	315.76	313.71	311.88	323.18	312.78	315.78	320.54	317.65	316.62	319.61	323.73	317.84	324.09	318.93	316.51	321.85	312.2	321.27	313.05	319.96	315.48	326.97	323.78	313.53	306.48
313.95	302.58	318.41	304.82	307.08	312.68	319.6	306.34	301.4	317.32	313.56	311.98	312.04	312.88	315.95	306.02	304.57	311.28	311.89	307.55	307.57	302.13	308.66	309.31	317.94	314.37	313.37	307.3	308.05	305.53	310.06	311.23	309.65	309.5	304.27	316.96	308.92	307.39	308.58	304.34	310.88	307.55	311.89	304.39	306.57	316.27	308.86	314.14	304.89	315.98
308.27	310.95	317.67	315.43	311.42	315.72	309.52	327.7	320.08	312.92	311.31	308.94	315.22	317.83	311.42	312.71	322.13	311.56	319.11	315.13	317.06	310.48	320.68	320.67	320.36	317.76	311.86	315.56	315.85	317.81	316.98	312.77	309.8	314.69	319.5	318.8	310.59	310.65	306.83	313.26	318.05	319.34	313.97	303.18	316.32	314.12	317.15	311.31	312.15	318.56
300.72	301.85	302.2	306.37	305.85	305.19	302.23	310.74	307.11	301.99	305.77	304.93	305.12	306.42	308.64	312.43	302.35	299.38	304.79	299.79	305.68	305.05	298.94	300.86	300.55	305.71	308.99	302.21	303.22	303.32	303.59	295.69	304.87	303.79	302.66	308.2	304.78	312.19	301.39	303.74	299.86	308.07	310.13	303.31	300.7	301.56	303.87	311.36	303.64	303.78
293.75	293.53	298.78	293.96	296.06	297.21	294.7	297.32	302.27	296.77	295.71	298.95	296.49	297.84	294.55	291.83	295.98	298.55	296.51	295.57	297.11	296.05	295.13	298.77	301.64	292.76	295.83	298.55	291.6	298.07	293.79	293.62	294.94	292.21	298.85	288.09	298.42	298.55	293.89	289.59	295.1	293.24	295.4	302.32	290.75	295.43	296.56	295.16	291.41	297.63
329.89	320.67	336.89	328.96	332.11	321.16	325.63	313.92	321.95	317.29	319.99	324.35	325.25	329.05	324.51	321.54	330.9	324.59	337.63	326.23	330.75	327.84	324.88	322.22	328.67	327.4	328.62	330.04	329.21	322.07	322.95	320.93	326.92	326	330.73	321.39	326.32	314.06	326.8	335.74	321.59	325.03	320.7	330.5	324.7	331.68	325.69	329.27	321.88	325.72
306.57	309.73	302.79	300.88	303.41	296.55	302.74	298.43	299.68	304.09	305.37	309.5	300.83	301.37	306.74	306.67	307.76	310.3	301.63	307.34	308.32	300.67	307.07	307.35	302.27	303.15	295.06	303.64	299.3	305.62	304.76	300.32	297.65	303.36	304.54	305.75	303.56	303.71	299.28	304.01	293.76	307.36	304.26	299.13	309.47	296.48	302.18	306.55	304.62	310.14
305.63	302.45	303.86	301.66	308.18	300.4	300.46	305.64	302.1	301.68	304.97	299.27	304.37	296.25	299.8	303.57	303.13	302.58	306.23	306.24	299.21	311.93	307.79	305.08	293.72	300.96	302.48	306.55	304.44	300.68	304.11	311.65	297.97	307.73	302.26	295.69	308	310.21	302.64	303.76	304.21	305.04	300.3	302.45	314.13	305.45	309.99	306.84	298.47	303.81
304.59	306.8	298.91	303.71	305.76	305.38	302.54	301.06	303.3	304.38	303.55	293.26	303.62	303.03	303.2	305.05	302.36	304.98	311.51	300.04	299.64	303.35	305.88	310.93	297.22	314.71	303.19	298.33	302.3	299.86	306.79	307.2	306.78	299.39	298.87	296.93	301.76	297.45	310.35	303.9	314.3	301.35	307.13	304.03	301.3	306.67	306.04	299.36	299.72	304
315.55	316.36	313	312.73	321.68	326.81	304.28	315.91	318.61	315.23	316.78	308.47	318.73	311.75	314.36	312.26	316.83	312.13	315.71	308.61	309.68	314.92	314.09	311.48	314.66	311.2	313.26	317.18	313.68	312.72	311.74	316.04	316	306.69	310.31	317.35	309.97	313.93	314.72	319.62	308.87	312.11	310.25	313.34	312.82	316.23	316.57	322.51	309.38	308.42
314.21	311.18	314.4	308.92	314.51	312.18	310.85	308.77	311.98	310.24	312.37	311.6	310.26	304.83	314.82	301.02	307.75	307.74	309.83	312.2	311.49	317.32	310.49	311.57	310.15	306.28	313.47	314.85	316.87	308.26	306.28	298.16	313.62	311.99	303.4	304.37	312.54	305.11	306.06	309.97	310.63	304.03	307.35	311.36	308.83	308.94	308.67	301.9	313.58	315.04
309.78	316.35	322.75	307.34	316.74	315.02	321.29	317	311.16	319.49	321.87	318.82	312.85	312.75	317.78	316.31	310.89	318.82	306.27	317.31	317.53	326.94	310.6	312.67	312.81	319.05	319.81	311.24	322.72	315.4	313.88	311.32	316.31	311.71	319.32	317.23	320.49	314.29	315.75	316.04	317.81	313.03	314.42	310.53	321.95	323.61	325.37	321.8	310.8	319.74
300.3	304.25	302.18	306.75	296.9	296.33	302.17	303.01	298.6	304.75	302.19	299.97	295.25	303.12	302.64	311.09	302.72	294.9	303.76	300.01	294.59	304.39	306.4	303.54	304.76	302.41	305.75	306.15	297.29	302.72	303.98	303.6	303.77	305.38	297.9	300.54	308.28	301.36	297.44	299.63	300.63	298.37	300.57	305.83	310.89	300.16	302.52	300.9	301.02	298.73
310.97	317.54	319.14	315.69	315.04	318.56	317.74	317.58	323.39	315.34	322.81	315.31	309.24	318.76	320.73	320.36	311.52	314.68	314.76	317.49	309.2	319.89	316.15	317.59	318.38	312.42	308.66	314.46	316.79	321.97	314.15	312.48	320.52	314.6	316.21	315.51	318.18	317.8	321.8	311.29	308.9	323.93	318.33	318.29	320.57	315.25	315.31	323.32	312.31	313.08
311.79	303.59	307.08	303.93	305.84	306.93	307.09	299.91	308.55	300.61	303.82	304.99	310.72	306.87	305.15	304.56	307.24	299.4	308.77	308.56	308.14	304.98	306.97	304.44	305.4	307.65	313.19	307.33	298.61	307.46	307.76	310.55	302.36	305.7	306.02	304.31	315.73	302.53	300.91	300.68	309.45	305.9	304.2	306.49	310.14	307.26	301.9	305.01	314.68	307.23
308.5	303.84	306.73	304.02	307.54	306.48	298.97	305.81	303.89	302.66	303.59	310.15	303.16	310.73	308.75	301.27	313.93	306.16	305.26	305.8	308.79	305.07	306.39	306.46	308.02	303.88	303.59	306.58	310.5	307.49	306.85	302.55	301.37	304.43	300.08	302.08	307.29	302.87	304.97	301.48	302.05	298.98	301.22	306.12	308.12	305.18	300.25	309.11	301.64	304.66
294.82	297.59	287.03	301.51	295.81	295.42	302.87	294.94	291.63	292.36	297.61	293.89	295.09	290.43	292.56	295.18	295.25	293.95	287.36	293.55	301.36	302.61	293.79	293.09	297.08	297.26	293.78	300.15	298.65	296.55	293.62	292.93	296.79	289.22	297.88	291.17	298.48	296.43	302.01	292.41	297.95	287.53	292.05	292.96	297.62	293.38	292.74	296.46	295.05	288.96
305.41	316.74	315.99	312.68	311.06	309.62	310.34	318.18	311.7	315.25	315.13	316.98	314.94	316.39	314.87	317.68	318.29	312.2	317.48	306.71	317.98	312.82	313.69	310.22	317.95	317.17	311.36	316.58	312.7	308.72	309.65	317.52	310.61	311.73	319.89	316.7	319.85	312.86	312.91	311.4	310.18	325.49	318.81	319.57	312.17	312.06	309.79	323.29	323.49	314.13
319.98	312.11	310.99	318.34	315.25	318.57	313.28	312.9	313.54	320.35	308.31	317.97	311.2	317.8	303.78	314.57	311.83	316.13	310.9	308.05	310.78	312.73	311.71	317.3	318	315.58	315.03	322.33	318.47	311.39	312.21	320.45	319.84	314.25	308.94	313.98	310.99	321.16	315.87	319.79	312.93	314.52	320.09	313.85	318.78	309.22	312.34	317.88	314.77	319.61
308.29	310.21	300.8	302.06	304.98	298.66	302.05	311.55	304.57	311.42	306.39	311.42	307.6	295.35	305.28	300.69	301.18	298.87	305.46	304.29	306.92	306.36	303.69	306.66	304.12	299.42	305.35	298.02	308.41	300.29	315.12	302.13	305.03	311.74	307.38	312.89	302.1	304.37	302.65	310.61	303.86	314.5	308.7	308.2	293.67	302.92	299.45	305.94	301.92	304.41
311.5	314.23	303.35	309.26	313.3	309.06	309.85	314.14	307.86	312.21	316.67	312.16	313.43	308.2	312.3	307.99	316.09	305.91	311.82	310.37	308.1	315.23	307.06	308.09	309.23	311.38	312.52	309.5	313.48	306.88	313.63	311.83	308.87	309.05	310.66	314.79	311.78	313.19	312.45	315.53	310.32	320.16	317.25	315.02	314.3	305.7	309.2	308.99	308.68	319.53
314.85	315.27	321.75	316.88	315.69	319.41	320.09	316.39	318.98	312.5	317.13	321.18	317.08	311.75	321.28	319.19	316.84	317.18	311.57	317.81	316.64	316.21	311.65	326.59	321.98	319.28	313.52	315	320.55	325.78	317.2	315.44	321.64	318.01	318.87	317.76	325.05	318.59	315.09	314.73	319.38	319.9	313.47	325.05	312.46	318.6	322.96	313.68	310.88	320.83
304.03	304.15	313.98	305.64	301.69	306.35	303.51	304.66	294.67	305.8	307.82	307.73	306.07	299.57	307.67	302.08	308.3	303.4	301.17	303.41	300.51	298.89	299.6	306.09	306.52	299.85	307.23	313.09	299.31	299.56	303.85	305.33	298.26	302.66	308.57	305.04	304.61	303.1	304.9	296.99	306.53	304.25	305.02	307.68	301.63	299.95	302.3	302.71	303.76	302.83
293.04	306.55	296.55	303.95	301.9	305.31	300.82	300.56	300.75	296.28	301.9	291.77	305.07	300.46	308.84	301.07	299.89	306.3	295.35	293.87	308.06	301.71	301.83	302.4	296.85	303.1	303.36	304.97	299.46	302.75	300.34	298.88	300.4	302.74	302.05	299.83	305.28	299.53	305.17	298.61	304.08	293.54	302.26	302.65	306.65	297.66	303.82	296.16	307.71	303.65
306.41	300.47	303.61	301.79	302.2	310.26	304.42	301.77	300.94	294.99	300.99	303.6	301.38	303.27	304.24	309.23	300.43	303.74	309.45	306.17	298.62	302.17	303.52	303.94	305.87	302.65	307.84	309.96	301.83	308.95	302.46	312.81	297.72	304.6	303.83	302.55	305.26	306.98	301.67	306.46	301.1	296.32	303.7	299.83	292.46	300.21	306.26	304.39	308.33	304.23
309.07	301.55	298.26	301.52	307.54	302.88	305.64	303.12	310.51	302.21	304.12	298.43	298.26	303.04	303.84	296.82	303.27	306.08	302.67	302.07	304.44	307.81	306.56	304.62	299.93	306.22	304.48	303.4	297.31	301.09	298.52	296.8	303.75	304.21	306.64	313.04	302.23	301.19	305.04	297.9	305.51	308	309.32	301.35	298.64	304.76	300.05	299.64	309.55	303.19
320.71	320.36	319.1	317.2	315.44	322.23	316.24	314.41	324.22	324.35	322.97	321.91	323.13	315.02	324.32	322.84	317.67	322.81	312.15	313.47	317.99	319.2	318.12	319.29	321.17	317.11	314.28	322.71	321.16	322.72	313.6	316.94	318.17	316.18	319.93	317.85	318.91	316.08	320.2	313.5	321.45	321.56	317.36	326.57	324.93	313.44	321.46	314.41	319.51	321.2
296.78	300.08	295.59	294.72	294.22	294.16	295.14	294.5	290.71	298.81	288.76	296.13	301.58	295.34	295.36	295.74	282.28	291.71	297.37	300.26	292.94	302.72	301.15	296.73	290.62	287.68	298.43	297.85	289.6	289.83	291.5	292.66	295.96	294.73	293.45	299.21	294.35	297.2	288.26	293.24	303.44	297.96	295.2	288.66	291.14	293.63	290.57	291.61	292.78	290.26
302.51	303.83	297.27	305.11	305.3	298.15	300.75	307.6	299.19	297.73	306.36	297.68	301.48	301.76	301.86	301.9	302.23	302.31	304.23	304.99	298.57	310.21	299.21	310.53	299.1	306.55	299.38	307.06	305.68	304.5	304.42	299.83	303.86	302.52	300.85	304.35	298.98	302.34	300.31	308.21	296.57	300.09	307.23	307.72	305.35	306.68	310.35	302.27	301.4	295.81
289.76	293.1	306.39	295.03	294.16	297.4	287.44	290.74	300.99	298.89	297	293.86	292.72	300.16	297.39	291.25	294.5	294.14	290.53	297.64	290.68	296.84	289.24	294.6	298.32	291.36	294.41	297.34	297.38	300.4	294.75	297.23	298.22	285.11	292.73	295.76	291.78	297.72	292	294.55	296.48	290.84	292.75	294.4	294.81	297.38	293.34	288.85	293.06	292.42
292.61	296.6	301.24	295.24	295.99	292.68	292.27	296.98	287.26	293.25	294.49	301.16	297.41	296.03	294.08	295.57	298.01	288.45	285.16	293.45	300.4	292.57	294.89	292.04	290.24	299.83	293.54	296.09	290.36	290.45	295.49	298.76	291.72	289.63	292.58	298.16	299.94	301.2	300.43	301.77	298.78	297.34	296.57	302.55	291.42	290.89	291.21	296.18	294.36	297.16
294.75	289.38	295.55	293.24	296.08	297.45	300.64	297.99	294.18	295.86	299.46	294.74	297.65	293.93	294.37	295.79	294.29	293.8	293.72	304.16	300.63	300.42	299.9	290.54	297.67	297.65	294.98	288.55	299.65	293.51	289.57	293.2	298.26	301.74	299.71	295.7	301	297.87	300.23	298.34	299.13	296.02	291.88	291.92	292	295.12	303.47	297.99	302.34	300.49
296.61	304.22	306.54	301.72	294.93	303.89	300.61	303.63	299.62	298.15	289.96	297	300.26	298.29	297.63	303.59	297.62	295.34	302.8	295.79	298.74	299.07	299.35	298.89	303.66	302.82	303.93	297.79	301.15	302.99	297.5	295.52	303.14	295.62	299.31	306.51	304.47	300.81	297.8	297.35	303	295.5	304.25	301.83	299.57	306.82	292.96	297.92	299.64	306.14
313.03	307.02	311.14	312.12	315.46	310.2	306.09	320.67	311.03	312.14	317.81	313.35	317.76	310.29	314.77	312.82	306.25	316.62	310.27	316.97	314.7	316.06	309.53	316.27	309.98	309.95	323.3	313.72	320.16	311.49	312.85	307.3	314.78	313.44	312.61	315	319.38	314.62	309.42	316.1	316.91	313.35	313.65	311.04	310.21	309.93	318.03	317.06	318.89	311.92
309.42	311.67	314.01	303.9	310.53	318.04	316.56	309.41	314.93	308.33	322.51	316.16	315.26	309.02	316.87	306.48	310.23	311.38	312.16	321.05	310.83	314.09	320.68	317.06	319.26	316.13	312.32	313.01	307.58	320.65	312.71	307.97	316.44	317.74	322.39	311.7	312.44	313.67	307.44	310.9	315.37	318.47	315.22	308.41	313.04	308.96	308.86	306.9	319.04	306.64
314.99	322.23	316.74	307.83	301.24	312.42	321.74	306.88	303.46	309.34	317.83	315.21	310.74	307.86	316.46	321.16	314.76	314.05	309.19	314.07	311.79	313.66	312.92	313.9	313.48	320.91	313.37	314.14	316.04	309.01	308.27	313.17	321.72	313.26	308.71	322.06	313.86	306.55	324.13	318.53	317.66	318.02	317.34	312.8	323.72	312.45	311	317.72	313.55	305.48
302.71	304.14	306.6	303.1	306.62	302.66	295.31	297.23	306.53	307.59	307.64	312.46	306.67	299.57	302.35	300.38	300.56	300.39	306.35	306.88	306.32	297.43	298.77	301.57	304.88	307.11	298.91	305.33	300.93	294.53	310.16	297.34	302.06	300.09	304.07	307.77	304.23	300.22	296.89	307.63	308.1	302.29	305.22	300.6	302.38	303.62	308.75	303.89	301.27	301.17
313.74	309.67	310.42	308.37	307.99	313.29	313.86	308.01	310.61	317.78	306.8	308.29	310.82	309.25	312.66	313.18	303.02	303.49	299.96	314.23	307.64	313.08	311.86	308.72	312.81	317.68	305.51	311.58	308.2	315.3	312.24	311.93	313.95	309.05	302.6	308.82	307.65	313.08	307.42	308.82	304.11	307.99	307.64	312.38	309.64	314.99	316.2	313.66	304.35	309.11
304.34	304.87	304.46	308.59	302.09	303.73	292.77	305.45	305.54	303.66	306.87	308.8	296.14	300.32	302.75	299	299.12	304.62	302.33	303.63	308.35	301.54	302.09	294.68	306.9	302.78	301.19	300.47	309.35	300.65	303.62	298.96	306.58	304.36	304.28	303.46	298.19	297.29	309.07	307.96	300.31	305.1	296.28	308.1	303.73	302.43	304.28	306.61	296.05	307.67
296.52	294.17	302.36	292.81	293.19	295.49	294.39	303.33	293.7	297.58	299.57	288.6	294.79	297	298.88	304.35	298.06	291.81	294.38	288.58	300.43	310.25	300.71	294.48	289.57	292.56	305.94	298.28	302.25	302.64	290.58	289.73	294.91	295.71	295.08	293.72	297.71	295	301.61	294.34	300.21	296.14	293.67	295.69	300.73	295.3	302.18	302.11	297.79	301.7
321.22	314.47	313.7	321.66	323.76	310.28	323.34	310.59	321.32	315.8	327.02	318.92	317.97	317.57	321.51	312.98	318.17	311.34	326.47	318.37	322.78	313.61	319.65	311.7	316.1	315.13	312.02	317.53	316.41	316.89	314.73	309.78	320.76	317.38	324.4	317.7	311.8	321.75	316.53	313.87	315.62	311.24	318.39	311.87	316.35	315.83	315.75	314.83	314.87	325.11
292.87	286.42	293.75	299.43	289.87	293.94	300	299.38	294.77	293	292.2	297.7	294.48	299.91	293.94	294.68	291.36	297.88	294.16	290.21	292.45	292.72	286.46	302.39	292.64	302.16	297.59	289.71	292.82	295.12	295.62	296.48	292.11	293.11	293.72	296.74	296.36	296.13	296.82	292.75	293.7	298.35	296.45	297.17	292.65	286.44	290.1	298.71	294.57	294.38
310.51	315.46	312.93	311.25	305.21	308.16	312.59	313.06	313.2	313.05	313.1	306.01	321.47	313.76	317.55	302.36	315.29	315.05	315.22	316.11	305.84	318.11	312.36	310.91	315.97	318.64	312.56	307.43	311.64	313.72	306.05	318.14	307.61	305.95	311.38	314	312.64	309.67	306.93	308.99	306.67	327.54	317.08	309.91	316.19	318.05	313.4	318.55	313.11	318.57
305.26	310.06	306.98	312.33	310.62	303.31	310.29	307.8	309.94	306.5	307.33	310.24	303.49	305.66	304.08	310.64	302.32	301.83	306.44	309.04	311.02	304.36	311.69	307.34	299.26	308.49	297.85	316.08	311.42	303.89	310.25	303.76	307.23	306.8	313.9	304.59	308.01	307.77	319.07	301.58	306.01	305.53	302.52	305.88	310.74	308.63	305.34	308.37	312.12	310.82
329.7	326.05	317.94	323.76	326.12	326.99	331.93	337.32	330.26	330.91	331.48	333.17	331.48	331.24	328.31	329.79	335.1	328.33	332.62	330.66	326.06	329.15	327.61	333.58	333.32	324.74	323.67	326.8	325.48	324.37	325.16	327.94	330.82	321.81	326.27	325.04	329.72	332.85	331.17	330.53	327.85	325.96	331.41	333.08	329.78	329.96	322.52	328.78	332.88	327.72
308.32	306.59	311.03	308.43	307.32	310.36	310.19	301.33	310.34	304.21	306.34	311.62	309.43	306.48	306.19	307.87	308.92	300.6	310.28	299.71	300.04	302.55	312.19	299.12	310.84	308.81	311.05	305.29	306.25	304.64	304.37	302.41	305.37	303.64	303.85	308.22	311.41	311.52	296.4	308.88	302.28	300.8	309.77	298.24	313.84	292.82	307.48	310.18	302.51	306.48
309.45	316.58	306.6	303.93	312.45	307.57	313.18	299.06	305.84	309.96	311.42	309.52	305.75	318.12	302.63	308.38	304.77	315.63	311.86	309.28	312.44	305.69	310.68	309.52	317.25	314.09	304.18	311.82	315.23	311.77	314.18	306.77	311.9	314.33	311.47	310.69	301.79	303.19	312.47	305.73	309.27	301.51	305.46	305.9	312.85	306.42	302.44	308.06	309.95	307.53
312.51	300.88	300.09	302.21	302.99	303.97	302.53	305.02	300.68	300.54	310.64	298.06	309.31	305.45	309.67	298.78	297.48	303.65	304.84	305.06	300.14	305.93	304.8	305.76	300.45	299.02	297.2	308.19	306.51	308	301.34	301.27	299.35	301.96	304.01	301.28	301.39	306.33	301.79	300.88	303.32	308.21	303.82	305.22	306.6	309.6	304.43	296.46	303.35	300.99
325.4	326.46	326.39	334.48	318.91	327.57	329.35	326.27	324.73	327.4	317.97	322.32	324.03	329.35	327.78	324.94	316.32	325.98	326.14	329.41	322.99	326.26	333.05	323.34	325.47	312.19	323.86	321.35	331.37	333.21	327.59	328.35	319.82	320.06	328.42	328.86	325.03	328.5	330.45	322.05	326.17	321.32	322.66	329.05	321.12	323.66	328.62	331.8	328.46	322.45
293.46	293.11	293.78	290.6	291.39	297.84	292.61	304.18	292.41	306.16	295.86	290.36	297.93	294.86	292.23	290.94	294.74	288.23	291.19	296.07	290.46	301.95	295.26	291.73	292.72	299.42	291.44	295.26	294.09	295.73	286.33	297.59	288.95	290.5	296.36	299.38	298.03	295.56	300.04	293.08	296.89	291.31	291.64	298.22	301.45	300.2	292.39	293.17	299.15	301.56
297.42	300.85	304.41	293.55	301.24	296.38	302.28	302.07	297.58	300.69	303.96	296.98	300.88	295.45	299.49	298.36	303.31	298.2	304.91	299.74	296.66	297.12	302.43	301.48	302.57	294.95	298.65	295.05	302.37	300.45	305.07	300.86	301.08	296.86	291.91	299.57	293.77	302.31	298.72	301.14	295.42	298.95	301.44	305.21	296.42	299.84	297.56	302.04	298.61	294.34
292.4	290.85	296.74	293.9	290.06	297.85	288.62	299.61	297.38	290.69	292.26	301.43	291.07	294.99	290.99	294.89	294.82	291.33	294	300.79	297.96	290.38	295.63	285.28	294.92	291.84	297.31	291.81	289.95	294.16	293.08	292.45	289.3	286.98	292.1	294.43	289.39	297.25	290.78	289.55	294.49	300.19	297.26	289.82	298.18	293.91	286.93	303.32	293.5	292.05
313.4	320.78	315.88	325.83	320.82	320.8	321.41	317.65	317.6	314.67	319.61	325.38	319.57	316.42	318.39	321.86	315.94	314.2	318.12	315.77	317.67	320.61	321.99	316.81	318.53	313.36	318.4	316.63	319.23	318.7	316.2	317.32	319.97	323.62	316.58	324.13	314.43	324.73	325.59	320.57	324.88	314	321.21	324.03	314.67	318.21	322.01	327.3	317.19	309.93
308.26	308.77	316.66	303.07	307.07	314.45	318.33	316.03	314.9	308.31	305.79	307.19	310.82	309.45	308.79	314.19	307.29	312.44	313.37	303.19	306.68	313.32	309.96	307.33	308.17	310.66	310.31	309.4	304.16	313.56	312.67	307.21	309.02	308.73	315.11	312.32	310.91	312.06	303.52	308.89	312.23	310.62	313.38	306.58	312.21	310.39	307.97	313	311.11	312.36
316.99	300.35	307.65	303.79	301.32	306.81	308.93	310.89	307.38	299.98	308.06	302.35	302.1	305.24	304.18	302.69	305.25	308.62	303.31	304.29	303.18	300.32	300.61	303.94	296.56	303.99	310.97	301.6	298.84	312.92	311.07	303.83	307.74	308.22	299.54	302.69	302.5	296.24	307.59	296.79	306.27	302.61	306.21	303.07	303.59	297.49	302.17	302.17	302.33	304.13
310.32	305.75	298.21	305.57	299.83	301.81	309.9	308.57	301.18	311.96	300.85	310.65	305.61	303.76	294.41	305.51	301.28	314.54	309.04	304.4	303.32	302.34	302.63	307.59	308.65	303.65	305.72	302.02	307.94	302.54	308.12	304.92	303.38	296.63	303.01	305.85	304.62	307.07	305.51	307.6	315.81	310.25	311.54	301.26	303.97	311.59	302.96	306.82	300.84	303.88
303.37	303.71	298.61	300.9	312.73	307.96	297.94	298.73	304.97	304.62	300.8	299.09	301.81	299.64	305.56	303.86	301.72	306.86	296.08	306.14	300.43	305.98	302.43	300.76	304.71	298.99	302.13	297.72	301.08	296.03	300.96	299.41	304.48	303.94	298.99	302.5	296.46	294.5	298.42	305.37	302.13	302.24	300.87	306.77	302.22	303.69	298.92	311.95	305.15	302.03
317.92	316.31	316.75	320.98	314.1	316.69	318.55	315.25	317.7	312.86	318.73	316.84	312.55	315.76	324.66	320.07	326.96	318.03	316.06	315.64	323.88	314.49	315.65	313.1	311.25	308.44	316.92	321.49	317.78	321.22	317.95	319.3	318.81	319.4	320.14	318.5	311.17	317.13	320.9	324.51	315.74	314.91	316.9	313.65	315.22	319.38	317.94	314.78	321.2	316.88
308.03	306.96	307.61	309.12	310.7	299.07	296.77	304.86	308.36	302.23	303.98	301.59	308.45	297.23	306.17	301.95	307.95	302.61	305.22	297.66	300.59	306.14	304.72	299.14	298.54	305.1	306.35	309.64	296.89	303.08	299.33	307.33	301.67	306.63	301.2	302.64	301.15	302.27	300.56	300.26	306.81	301.12	300.53	297.32	301.5	301.1	304.2	303.57	305.1	305.31
306.71	318.04	305.55	302.62	310.87	306.67	318.24	308.52	309.27	312.49	304.25	306.43	306.17	304.89	310.21	316.41	311.87	306.28	309.67	309.05	311.13	309.64	313.48	301.61	306.27	307.62	316.31	307.83	301.03	309.58	307.36	309.14	309.77	310.58	306.94	313.24	300.78	309.51	308.65	303.98	310.38	305.38	310.97	304.11	313.11	304.78	313.33	318.44	308.12	310.29
304.96	310.1	312.15	305.28	306.13	308.36	309.69	306.74	303.49	306.32	306.49	304.35	304.33	306.63	314.79	307.87	300.08	303.66	311.59	311.68	304.76	306.6	310.34	309.32	307.8	304.36	312.32	303.3	306.52	309.68	300.32	303.9	309.48	309.81	314.51	300.39	305.16	304.72	314.81	300.22	315.28	306.9	308.03	306.44	314.27	306.3	300.8	310.9	300.73	307.35
313.44	318.37	318.6	311.87	311.46	320.92	308.98	316.83	310.74	315.82	317.27	314.5	312.09	318.32	316.19	311.45	314.35	316.39	316.02	313.16	308.48	321.25	315.62	319.8	313.67	316.86	317.06	316.28	311.97	315.59	318.24	318.77	312.98	311.41	309.24	314.51	311.99	312.07	317.33	314	316.34	306.75	308.35	316.8	316.14	317.08	316.4	319.61	316	316.73
318.34	321.02	311.45	314.47	310.21	317.95	318.58	326.08	319.95	325.4	316.5	316.42	316.94	313.95	310.6	316.08	317.5	314.89	316.96	318.39	327.29	318.56	318.59	305.66	321.26	316.4	320.92	321.86	314.96	318.7	312.91	313.82	319.35	313.58	311.95	322.71	319.03	313.13	317.69	317.56	317.86	322.13	323.05	318.8	318.4	318.84	320.57	318.39	316.32	318.74
311.83	308.91	321.45	314.18	318.3	315.27	315.21	319.09	319.55	307.79	313.18	320.82	308.33	310.82	310.69	314.82	313.54	318.34	311.58	314.57	312.56	323.27	320.91	320.17	310.56	321.1	311.5	315.14	326.67	313.44	314.04	322.49	315.49	308.89	311.69	321.73	314.89	319.28	316.48	324.22	316.64	319.06	308.25	312.89	311.85	317.51	314.46	312.51	316.27	310.73
312.81	305.85	308.22	306.14	301.2	303.48	314.08	306.04	307.59	303.86	307.23	311.75	305.95	314.45	301.14	301.03	303.14	302.69	299.92	311.98	308.86	308.96	298.65	304.56	307.1	309.21	306.86	307.53	301.85	309.93	312.9	300.73	302.31	303.69	307.04	310.69	312.53	306.84	307.62	304.47	304.58	303.52	309.44	304.42	306.28	307.46	307.03	308.43	308.95	302.18
316.93	318.3	320.8	315.82	314.05	308.55	313.61	318.35	312.25	321.88	318.42	322.28	320.24	316.34	318.91	310.07	312.39	315.18	313.39	311.9	313.88	317.09	315.06	321.45	318.31	312.01	315.18	316.02	315.59	317.31	316.97	321.09	319.04	321.05	318.16	316.76	310.51	315.34	309.58	314.76	320.54	307.08	317.86	316.27	313.44	316.29	312.76	313.14	320.13	319.17
302.62	309.13	297.99	298.73	302.85	307.66	300.7	310.97	301.12	303.77	303.99	301.19	297.12	298.43	298.99	300.1	305.68	304.04	310.78	299.35	299.15	305.69	296.76	301.71	302.22	304.81	306.1	308.99	303.32	302.72	303.12	306.87	302.21	303.14	302.8	311.41	309.94	303.76	299.16	305.53	295.97	305	309.32	313.68	301.66	305.55	305.63	299.64	304.67	306.83
312.53	307.38	308.29	315.21	316.88	306.4	310.07	303.56	305.81	308.57	305.38	308.4	316.09	314.69	319.18	304.43	316.71	308.1	306.46	306	304.72	311.81	309.63	315.85	306.86	315.91	307.02	316.5	311.89	306.33	307.79	304.99	307.75	317.71	316.75	306.49	318.42	307.88	314.2	313.13	318.08	304.06	309.28	307.49	312.93	305.77	313.79	318.47	309.8	303.41
316.34	312.21	313.48	308.03	309.46	303.84	306.98	309.9	311.97	316.81	311.73	318.31	309.65	314.79	312.63	314.38	312.76	308.81	312.31	321.76	313.18	313.71	304.54	310.05	313.81	307.39	311.69	307.89	315.64	314.56	311.55	312.93	309.07	307.24	307.08	308.53	304.37	312.17	307.61	311.26	313.61	310.82	315.69	317.86	317.74	310.67	314.77	308.82	319.25	307.52
302.47	302.68	308.86	296.64	297.44	304.85	308.56	304.59	299.77	300.74	304.74	300.49	296.33	296.22	295.45	302.23	295.48	300.62	300.57	303.07	293.24	303.62	307.37	300.05	300.75	299.43	305.36	300.14	299.57	298.95	299.86	296.61	294.42	304.85	308.76	301.94	297.31	299.69	301.23	305.9	307.38	297.59	300.63	299.43	303.78	306.83	301.4	296.41	304.86	303.18
311.4	310.15	298.53	309.27	312.25	306.32	299.9	307.73	306.72	299.59	306.72	302.13	305.23	312.69	306.44	314.33	302.12	307.61	302.24	304.25	308.44	306.13	307.44	304.91	304.62	302.59	302.01	313.55	300.48	301.22	298.12	310.38	305.24	302.54	309.53	308.24	305.99	309.07	308.43	300.06	308.28	301.86	306.26	299.42	310.54	304.29	305.33	307.26	307.41	305.92
307.88	299.33	305.73	304.32	307.13	302.75	306.53	308.14	298.17	302.89	311.76	302.49	303.45	301.36	309.19	305.68	309.15	305.05	309.88	301.08	310.61	299.35	309.43	297.77	307.18	307.24	304.27	302.15	312.18	307.98	305.41	310.97	309.81	303.16	303.67	307.47	306.53	310.09	304.54	301.15	304.57	308.86	303.54	302.85	310.46	303.49	310.76	309.68	312.49	303.66
300.68	308.1	305.95	307.94	301.26	303.48	304.77	298.87	304.6	306.49	298.21	304.35	306.64	316.88	303.06	309.22	306.17	311.22	308.07	311.39	302.69	305.19	300.12	302.35	306.6	309.44	302.55	314.63	309.88	311.06	303.54	310.58	305.46	305.78	308.9	306.43	309.13	306.07	304.71	309.67	309.97	296.42	305.17	304.97	303.19	296.39	307.13	312.37	307.29	310.42
312.84	310.68	314.26	313.73	317.04	311.86	311.53	312.99	309.72	309.03	313.72	312.19	315.9	318.17	315.19	311.89	304.55	312.06	308.7	312.04	312.8	313.59	318.51	314.68	311.36	316.02	318.57	318.8	318.48	310.11	314.02	314.56	312.82	316.09	314.11	313.15	311.55	308.01	310.94	313.49	317.68	306.07	310.95	313.08	304.8	313.05	313.3	307.44	315.67	310.71
302.9	302.49	306.47	302.72	305.96	302.54	306.75	301.76	309.53	304.28	300.82	302.9	301.75	300.41	306.33	305.78	307.01	298.6	303.99	306.8	297.02	301.42	302.77	303.12	307.08	298.97	305.93	297.06	309.09	303.24	308.61	302.32	307.59	308.42	292.38	301.91	306.65	307.84	315.21	308.08	304.11	303.29	306.71	300.51	298.59	313.24	309.55	311.4	305.53	305.73
303.02	302.3	308.6	307.31	308.06	295.52	300.17	302.85	302.65	305.71	307.82	297.37	299.16	310.49	309.63	306.74	306.03	304.52	311.63	301.7	302.05	305.57	301.2	306.31	305.94	306	299.75	311.13	310.25	305.8	302.35	300.72	302.47	303.08	301.13	303.26	309.29	300.21	308.48	302.51	301.98	298.53	301.94	306.46	304.28	304.5	300.38	306.39	302.37	298.43
313.2	303.27	308.78	312.5	303.63	314.13	309.36	311.9	301.5	309.51	308.38	317.03	305.82	308.41	307.86	304.65	320.47	313.54	312.93	312.28	307.1	306.39	305.5	309.93	317.69	306.56	312.88	311.92	299.73	301.32	311.62	305.82	304	316.32	309.62	303.9	309.76	310.14	315.22	309.41	311.11	305.38	309.83	305.9	309.56	313.24	304.18	308.5	314.87	307.71
298.5	304.93	296.01	291.87	292.3	299.83	302.35	299.17	298.63	301.55	300.42	296.47	286.63	291.82	291.39	303.76	304.71	288.51	301.69	289.05	300.55	292.91	288.8	300.16	300.92	300.41	301.38	280.75	293.89	298.98	300.84	303.07	303.22	296.02	294.36	297.67	296.96	296.67	302.7	295.44	302.84	298.97	295.88	305.4	298.94	293.86	294.22	298.04	302.69	297.76
305.93	306.82	300.44	303.93	302.01	303.95	308.83	297.9	305.48	301.96	303.97	307.93	302.33	305.96	301.46	309.22	306.89	300.38	301.64	306.53	303.89	306.07	307.3	297.54	305.72	300.45	301.66	304.01	298.28	304.54	299.02	299.32	303.05	299.29	299.68	306.87	302.44	303.48	300.4	306.53	307	303.93	300.99	305.37	309.23	299.24	300.82	302.31	294.15	304.69
318.85	315.32	311.75	315.07	311.3	306.19	317.5	312.91	315.26	311.61	317.42	314.17	315.15	317.79	311.06	321.29	312.85	313.71	310.85	314.37	308.49	312.68	307.21	319.19	310.14	308.24	316.3	312.95	318.65	317.81	318.44	309.37	309.14	314.78	320.39	313.45	318.27	316.06	312.72	319.53	309.36	308.97	314.81	316.69	318.68	318.04	313.54	316.39	307.81	311.89
308.7	315.9	307.76	315.16	310.48	313.75	311.73	321.36	316.15	310.56	317.79	310.71	314.91	314.17	319.55	314.03	311.33	313.72	310.69	312.27	305.33	317.31	309.6	317.66	308.11	318.75	307.72	312.19	307.89	312.58	311.26	316.82	318.93	312.8	312.71	314.64	317.87	315.84	322.62	308.97	310.03	312.67	313.83	312.12	305.86	313.81	317.21	311.59	311.73	315.04
310.81	314.1	319.1	314.31	316.88	315.66	305.94	306.64	318.46	315.35	309.64	314.07	315.61	310.3	318.59	314.83	310.74	313.84	308.83	314.74	310.28	319.22	314.09	313.86	311.85	317.94	311.55	318.34	315.83	312.55	312.5	310.32	310.39	312.52	316.21	311.77	312.01	311.2	307.47	306.19	311.75	307.32	316.15	313.12	308.93	312.51	312.44	313.13	312.67	307.62
319.85	314.77	308.85	318	310.02	310.69	318.12	307.69	318.94	316.69	319.75	307.67	310.25	311.21	311.59	310.04	311.57	318.68	311.83	310.88	312.11	317.67	316.61	311.02	312.94	312.91	311.23	321.76	307.4	308.8	307.67	306.48	312.06	312.92	309.22	309.29	319.36	309.17	320.79	309.61	311.6	318.53	314.48	312.52	316.83	314.68	312.9	312.08	307.67	313.26
290.03	285.58	292.6	295.84	291.72	293.6	294.75	288.63	296.15	291.69	294	287.48	291.35	292.36	294.26	291.68	300.56	303.04	292.83	296.28	288.62	290.73	290.23	293.44	288.68	300.18	291.13	299.25	294.46	295.47	296.77	293.48	294.33	296.61	298.87	294.4	300.92	296.65	285.53	297.56	298.67	300.01	289.79	291.97	289.65	288.62	292.71	299.64	294.33	284.19
300.34	304.7	303.37	302.34	306.54	302.62	305.58	299.76	296.69	298.54	307.77	306.91	302.84	307.4	302.52	310.11	309.75	303.68	301.25	295.04	303.95	306.85	309.83	309.14	301.83	312.08	302.58	304.06	299.4	306.27	303.25	312.34	300.27	306.5	305.77	306.36	304.52	302.25	304.71	306.53	296.08	301.02	303.83	304.42	311.39	304.92	305.91	300.88	301.66	301.89
300.33	312.99	310.44	302.1	301.27	308.42	305.27	306.96	307.76	304.38	305.71	307.59	306.27	301.63	306.8	304.19	304.45	304.78	303.83	307.24	304.03	306.97	305.14	306.84	304.64	310.1	305.73	304.08	311.58	303.86	309	313.39	305.96	308.16	306.15	301.52	307.96	302.27	306.86	306.25	301.46	299.57	303.47	301.9	305.72	302.98	307.27	310.13	313.71	305.63
320.46	315.43	316.94	322.37	314.45	323.08	312.3	308.37	314.3	309.83	309.18	317.35	315.78	314.65	317.23	314.85	313.24	310.95	310.38	318.38	313.84	317.07	314.52	314.47	312.44	305.85	308.15	311.12	316.44	310.71	308.35	321.68	312.23	310.85	316.69	311.27	311.45	307.79	306.78	317.15	314.06	314.57	308.74	307.92	317.26	312.45	320.89	312.59	309.67	310.44
314.23	318.34	319	317.01	315.7	316.69	312.01	318.14	327.56	311.4	320.24	317.57	321.51	317.6	313.4	315.38	312.57	318.7	324.95	319.11	320.32	313.16	317.28	320.09	314.34	320.87	317.13	305.18	324.18	318.24	322.2	322.34	319	316.69	317.03	322.41	321.72	312.05	318.17	314.45	320.86	312.73	316.87	316.3	321.37	320.23	320.77	328.37	324.08	313.93
298.51	299.53	301.79	299.87	303.12	301.21	298.31	308.92	303.22	309.84	303.89	292.69	304.57	299.68	304.69	307.28	297.4	302.73	306.97	297.33	303.58	302.06	298.19	301.94	305.78	311.24	304.57	300.78	294.64	309.55	300.95	301.34	308.72	304.9	307.6	303.85	299.95	305.25	304.8	292	310	303.84	309.28	299.07	300.96	307.19	303.76	306.21	300.67	307.9
301.6	307.94	309.83	310.1	315.23	311.26	304.01	304.55	316.41	306.35	313.28	308.26	308.8	308.83	311.14	313.23	316.46	319.86	312.28	307.9	316.63	315.72	301.96	310.92	304.3	317.34	314.77	314.21	312.37	309.65	304.2	313.06	311.69	315.26	310.32	306.53	310.98	310.56	315.48	313.63	307.53	314.76	310.68	308.52	315.1	307.56	313.65	305.24	305.08	313.72
310.97	318.19	316.94	309.84	311.53	308.64	312.43	315.47	312.98	319.23	313.54	309.87	315.1	315.5	309.51	317.99	316.36	318.58	306.96	312.23	309.68	311.83	321.79	312.62	307.58	313.62	312.37	313.11	306.92	311.71	315.75	308.04	314.83	314.2	311.7	316.7	314.81	320.65	318.58	315.43	312.96	307.73	309.2	315.34	313.88	314.14	316.3	316.8	315.22	315.42
297.06	303.21	307.49	303.96	302.38	302.1	302.21	300.31	298.08	303.59	306.68	301.32	297.09	304.85	304.91	297.45	301.46	309.44	303.47	308.46	307.57	301.05	302.21	304.18	301.05	308.48	300.09	296.47	305.83	306.13	299.71	298.89	299.54	308.52	309.11	297.53	301.14	300.17	301.75	304.48	304.9	303.09	309.56	301.46	300.29	292.22	296.41	300.2	303.6	302.52
321.43	311.34	316.17	319.56	324.76	318.55	322.29	319.8	317.58	323.46	317.02	316.34	312.96	326.12	324.65	316.09	311.94	308.92	316.17	319.42	312.31	319.17	316.37	313.03	313.56	319.92	320.92	308.29	324.4	320.27	320.27	317.53	315.13	328.09	317.59	316.99	321.88	319.85	316.86	324.04	316.21	316.16	314.47	312.92	318.29	317.53	323.41	309.72	319.29	319.17
305.68	307.85	295.62	309.43	307.04	305.35	308.27	304.41	315.47	296.5	304.25	303.79	301.42	309.06	304.19	302.35	304.09	305.87	300.96	302.2	304.79	307.14	303.49	302.45	308.07	300.68	302.85	312.39	301.22	302.35	308.33	300.22	300.26	305.94	309.43	297.46	305.5	310.79	298.52	300.98	295.64	302.42	296.25	308.5	303.53	297.55	301.54	303.83	302.96	301.46
319.29	313.69	312.88	316.16	313.95	316.43	316.68	309.45	314.88	309.53	309.69	315.35	309.87	314.6	322.75	314.48	314.27	317.86	308.76	316.34	315.99	317.13	311.53	316.49	319.74	320.95	317.02	316.67	318.59	313.86	320.9	320.61	323.48	317.74	318.41	314.83	313.71	321.74	321.01	314.64	312.46	320.72	315.88	317.2	320.44	311.01	315.31	309.43	311.6	322.42
319.77	312.32	306.74	322.28	321.42	315.44	320.27	315.11	313.05	315.07	319.79	311.11	312.54	312.69	313.78	314.94	313.72	317.29	318.95	312.43	317.75	320.7	312.1	309.51	318.03	307.6	317.12	320.95	317.62	311.55	311.18	312.43	312.4	315.71	313.9	316.61	316.13	313.64	313.95	313.02	315.62	323	324.46	320.42	315.97	316.44	317.95	320.27	318.52	309.81
300.97	304.28	295.37	305.78	303.86	297.53	305.56	302.09	301.19	306.94	300.92	311.89	304.75	298.14	302.32	297.58	300.37	309.01	299.39	300.27	300.41	300.08	301.24	304.34	309.22	301.46	307.71	308.19	302.71	299.09	307.75	305.56	302.8	298.25	306.85	302.73	301.69	301.5	303.2	298.72	303.72	295.41	303.57	297.53	301.94	301.47	302.9	298.69	299.04	303.33
301.01	294.79	292.08	287.48	302.94	296.62	297.12	291.84	291.55	301.13	295.28	296.79	296.92	293.2	291.22	295.16	297.85	291.45	291.24	291.58	292.62	297.85	293.38	295.44	300.7	292.4	301.97	292.19	302.51	300.73	294.32	289.76	294.15	295.54	292.44	293.03	296.48	296.51	300.48	296.53	294.07	292.27	300.5	295.15	293.55	294.2	296.69	287.51	300.9	295.98
310.39	320.79	312.72	308.78	321.01	312.41	310.64	323.38	311.17	322.78	317.64	311.94	314.41	315.69	321.15	315.41	314.48	314.2	311.95	314.13	314.96	316.93	312.72	320.08	322.15	330.93	320.06	315.04	315.13	313.87	315.65	315.81	319.99	315.86	321.24	315.8	313.39	316.49	310.79	315.44	315.48	313.77	322.57	316	311.89	313.23	316.26	321.08	311.06	311.27
312.05	312.29	308.79	308.13	317.17	320.79	317.85	306.77	313.52	315.9	312.77	312.1	317.38	316.42	309.14	311.56	321.49	309.59	324.09	307.65	315.19	307.18	307.22	308.51	311.33	314.67	313.55	315.5	315.45	310.03	310.29	313.68	316.08	309.01	317.71	308.41	316.09	311.46	312.91	310.59	318.39	318.17	317	309.55	315.13	312.52	321.36	315.8	310.97	312.5
311.22	303.46	308.33	308.55	307.68	304.86	305.29	303.49	307.74	304.45	307.5	308.72	302.16	314.1	311.46	304.87	302.89	310.42	307.15	313.34	308.31	304.72	309.4	308.99	308.69	308.6	304.85	308.42	309.4	309.53	311.15	304.3	306.89	307.15	304.52	305.13	305.39	308.84	309.16	300.51	305.26	304.29	304.7	305.09	307.45	310.1	306.59	312.51	296.37	307.3
307.59	310.86	311.47	318.8	309.67	305.4	314.23	320.35	317.19	315.39	308.42	312.35	314.36	309.36	313.98	312.83	321.61	311.55	313.76	315.98	315.43	312.03	313	320.24	314.67	315.99	322.38	315.83	319.23	318.73	317.36	319.88	309.56	308.68	314.08	318.37	313.49	322.67	313.42	322.21	303.21	312.5	312.08	319.34	306.13	312.93	308.82	313.32	309.99	310.45
303.1	301.41	304.7	298.63	306.61	305.93	301.41	303.56	305.68	308.46	305.69	306.28	304.53	301.54	304.24	306.53	299.18	304.74	302.11	299.78	302.18	300.3	300.53	297.35	305.12	298.58	303.31	302.19	306.44	298.84	307.87	297.06	307.14	305.69	301.82	307.8	300.16	308.08	304.11	298.69	303.91	298.87	301.97	305.15	308.18	307.82	302.28	302.71	304.04	307.28
293.46	304.08	307.01	307.57	303.81	299.8	307.25	307.33	304.8	301.2	306.45	306.41	304.95	306.98	302.06	298.17	304.21	302.62	307.74	302.73	301.78	309.78	306.3	305.51	304.27	302.69	308.61	309.94	313.7	307.37	304.1	311.49	310.86	294.42	301.2	308.21	303	301.48	306.39	305.51	300.74	303.49	305.63	305.43	304.9	305.01	297.02	291.66	302.17	307.19
320.42	313.59	317.67	323.8	315.42	326.61	319.21	319.49	317.5	324.54	321.07	317.94	318.77	327.11	319.5	320.2	322.51	322	316.87	320.45	324.4	315.18	322.57	316.88	313.76	311.87	327.62	320.05	319.29	318.16	318.26	316.4	322.27	318.47	317.31	320.82	317.95	325.9	312.54	319.95	317.94	316.11	326.87	325.17	314.13	319.27	314.13	319.56	317.21	318.1
291.89	306.55	299.88	301.84	301.03	301.75	308.61	306.71	302.51	298.66	297.66	300.59	305.06	309.09	308.23	301.09	300.73	299.86	300.8	302.75	299.65	304.16	301.68	297.06	304.4	301.87	302.22	302.97	297.69	306.93	299.81	298.31	301.4	303.34	301.74	301.08	295.56	308.3	303.03	301.53	299.54	304.92	300.68	299.26	307.07	305.54	294.24	301.69	297.94	308.9
306.37	301.6	303.13	305.58	300.62	295.56	304.99	310.89	305.53	302.65	303.33	307.69	307.93	303.4	309.33	305.26	304.93	309	304.26	305.72	316.96	308.58	302.86	303.8	307.9	305.56	305.6	305.55	309.27	310.42	304.86	308.51	305.83	306.81	306.07	305.26	300.71	298.34	300.59	300.04	306.81	308.75	315.04	302.88	303.08	302.69	301.56	306.07	308.89	297.15
300.54	296.65	301.64	308.58	304.29	300.08	303.65	299.94	301.12	289.55	297.68	303.45	302.73	311.3	307.3	299.11	305.58	297.41	307.04	305.84	303.61	300.81	296.61	304.37	303.85	299.76	302.21	302.85	298.91	303.31	300.27	300.55	301.47	311.58	308.11	295.79	305.71	293.15	296.66	304.34	299.24	308.8	294.95	301.73	305.76	308.25	310.98	300.03	300.79	308.63
313.15	317.43	308.23	309.81	317.53	311.81	308.75	310.14	311.24	303.6	307.34	313.52	312.38	309.4	317.89	306.33	309.67	310.9	306.17	311.79	312.85	310.54	315.49	307.84	308.76	311.46	305.59	319.3	309.99	306.76	311.26	309.23	314.03	310.7	312	319.27	312.81	310.68	317.14	314.43	308.46	309.71	310.75	313.43	310.1	304.53	306.95	313.98	309.18	302.21
305.04	307.49	310.11	305.68	302.41	304.45	303.45	298.52	304.19	307.67	307.64	300	303.78	299.28	306.87	296.98	293.25	301.05	303.37	307.97	300.95	305.58	299.17	308.05	304.82	296.09	309.26	301.73	297.07	295.85	304.41	298.52	309.4	307.68	301.4	298.57	305.78	306.81	304.15	304.48	304.83	307.24	307.06	305.28	300.83	299.38	302.48	305.5	307.63	305.32
314.7	315.93	315.18	321.15	319.2	323.63	320.91	315.56	320.93	314.58	314.24	315.97	315.54	312.18	323.67	313.62	315.48	324.42	312.03	318.59	312.52	315.16	320.92	315.68	312.08	316.51	320.96	326.36	313.81	316.3	319.88	305.19	316.08	316.62	313.76	317.5	309.82	322.08	309.75	315.25	316.1	315.7	321.05	312.71	320.18	319.33	319.3	318.01	321.82	318.88
307.53	306.46	314.99	310.64	316.12	312.03	309.79	316.6	305.45	302.2	311.56	309.24	312.09	312	309.42	311.23	316.63	307.25	317.17	312.03	310.94	313.37	311.97	310.93	315.28	304.29	311.36	307.52	310.75	311.86	312.79	306.71	314.69	307.18	321.65	310.67	309.96	312.05	308.03	307.15	314.3	312.29	307.05	312.98	313.89	309.41	312.03	315.56	306.39	311.18
314.22	318.19	320.99	317.12	313.01	316.58	315.55	317.81	324.03	319.93	317.53	319.51	326.71	309.49	317.09	313.66	316.88	314.07	321.71	319.54	319.26	311.66	320.86	323.94	319.12	318.73	317.75	315.71	314.67	311.67	316.57	316.35	322.36	321.22	318.35	316.05	315.59	319.88	320.81	315.43	324.59	329.83	315.83	311.33	315.29	310.05	324.72	310.65	318.91	320.36
314.48	312.72	312.95	319.69	311.91	318.14	311.27	310.8	316.78	316.99	315.9	318.44	317.05	321.94	308.46	316.46	314.98	315.25	308.76	312.06	314.71	317.06	311.46	311.74	320.82	311.48	311.71	315.45	316.12	312.98	312.33	302.16	317.6	307.39	317.52	314.2	318.71	311.21	307.6	313.81	314.64	314.73	317.33	309.71	312.24	310.01	311.48	306.94	311.05	315.02
299.69	313.71	309.15	303	302.9	303.25	299.16	309.84	315.9	307.99	305.67	312.02	304.5	294.36	306.22	304.91	303.95	308.91	299.57	304.7	305.89	307.79	306.16	305.66	304.32	306.37	303.9	303.12	305.27	302.66	307.64	309.62	304.74	304.75	308.62	302.99	300.28	304.86	308	312.55	301.81	308.45	303.07	304.59	307.68	308.43	304.2	306.81	313.68	307.43
299.9	304.82	299.03	299.76	305.13	299.24	299.11	297.6	295.4	299.35	295.72	300.1	298.4	301.92	303.66	299.47	298.21	296.1	291.79	297.87	304.06	294.49	293.07	300.13	298.91	304.05	296.5	300.98	295.96	300.67	291.98	294.8	298.46	303.51	303.15	295.3	304.46	298.49	306.88	299.01	306.98	299.49	301.48	300.24	302.02	302.12	298.38	301.16	306.76	300.55
287.55	293.12	303.61	294.04	290.68	294.39	283.88	298.24	294.23	293.78	298.32	293.95	296.81	293.61	293.74	300.8	295.88	290.99	293.65	297.97	292.27	299.53	293.69	296.2	295.89	299.01	296.84	293.71	300.58	293.91	291.36	293.96	295.09	289.24	286.32	286.15	292.9	289.64	293.96	291.83	296.43	296.54	295.11	289.8	294.82	293.28	298.59	288.45	293.83	292.93
316.14	309.61	315.64	312.95	319.37	321.81	323.91	313.96	323.41	316.82	315.94	315.08	316.16	315.31	309.53	318.24	307.84	316.29	315.69	317.37	323.65	316.31	320.73	312.18	316.92	318.88	319.81	319.13	313.99	316.73	322.55	316.62	321.77	320.95	312.82	325.41	316.27	316.73	308.52	318.6	320.29	316.15	319.07	315.83	322.59	319.9	312.81	321.86	315.58	311.58
288.94	291.26	293.81	302.96	295.57	301.22	292.79	298.33	297.18	293.18	295.52	307.61	297.84	296.22	298.75	294.08	291.21	295.78	292.74	297.97	292.53	298.34	291.42	297.08	299.23	299.46	297.63	294.98	295.65	298.54	298.01	300.55	300.65	294.36	289.27	293.48	290.97	292.93	299.44	301.47	299.88	296.21	297.11	294.15	297.11	287.77	288.59	300.08	297.74	293.08
302.61	294.55	302.37	297.22	306.58	301.44	305.54	304.59	303.67	306.01	301.6	299.47	299.79	299.64	295.55	299.04	300.53	301.71	307.94	299.05	300.73	303.08	306.45	302.8	309.32	297.39	311.56	303.61	299.25	298.45	300	299.36	304.83	308.35	304.49	303.56	306.65	299.33	303.23	303.45	301.96	305.18	300.27	305.11	305.84	307.05	300.16	303.19	306.84	303.55
298.72	300.6	300.55	305.8	304.64	305.72	309.27	304.79	307.17	297.82	302.32	304.82	305.2	302.68	298.41	299.03	297.28	297.64	304.71	305.99	303.81	305.14	308.89	302.25	303.07	297.18	310.6	303.82	301.71	302.08	297.13	306.91	299.31	295.91	299.66	301.79	302.84	293.3	306.38	306.12	304.72	306.96	302.33	302.08	305.89	304.04	301.45	305.65	299.68	303.65
312.14	318.66	315.85	312.63	316.83	309.27	317.39	319.71	313.54	306.87	312.09	313.1	309.51	316.81	309.03	314.2	312.2	314.44	313.12	308.04	321.47	316.19	309.94	309.73	308.21	310.23	315.62	308.2	314.86	320.32	311.87	313.44	317.11	317.56	318.84	310.96	311.95	311.58	311.95	301.63	308.52	305.92	315.58	306.88	321.42	308.98	315.84	317.08	311.76	317.48
307.41	311.12	310.57	316.04	306.99	316.32	310.44	312.06	313.37	314.47	313.23	315.15	315.83	309.91	310.55	306.2	315.03	311.98	309.29	317.44	312.55	310.95	314.34	306.01	310.51	306.71	315.86	311.79	311.65	314.72	308.95	309.39	313.34	312.56	312.42	309.01	317.24	316.21	307.77	310.57	314.57	308.99	315.62	312.43	309.2	312.05	315.83	308.75	318.68	310.61
309.63	318.26	316.05	317.1	323.01	318.29	318.74	320.11	318.3	328.5	321.21	315.61	315.94	312.68	327.43	314.3	316.64	317.19	313.71	312.77	322.3	316.08	322.34	316.77	318.69	313.1	315.25	323.99	317.72	315.69	319.34	316.35	314.06	317.57	319.81	316.59	320.22	313.93	310.7	313.97	314.59	323.48	321.77	316.2	323.14	317.19	320.09	322.86	319.05	317.61
298.92	301.38	302.08	305.29	302.11	300.17	297.43	301.14	301.35	297.35	298.89	299.14	300.53	296.31	302.66	294.17	300.79	300.98	296.97	301.14	308.67	301.8	300.37	296.33	304.01	299.81	299.5	301.7	300.47	299.48	296.42	301.35	297.03	301.89	298.59	298.33	305.45	295.87	306.77	305.01	306.86	300.76	300.13	301.08	293.09	293.91	303.69	303.16	304.08	301.1
304.14	310.21	310.18	312.45	302.32	305.31	314.2	312.48	310.38	312.84	310.25	319.28	308.05	311.41	311.62	310.98	302.71	317.61	310.86	307.14	305.09	317.81	313.32	314.7	315.35	302.01	306.83	308.01	309.24	309.6	313.9	312.38	309.58	308.42	306.98	308.98	311.2	311.79	313.55	307.1	309.97	317.43	315.6	312.29	310.45	310.04	308.62	309.96	307.82	310.33
304.61	309.33	303.99	303.33	305.01	300.79	300.77	294.91	306.74	302.64	301.05	300.48	299.79	302.49	305.76	294.99	306.72	303.64	303.38	302.81	300.23	311.48	297.99	307.47	301.29	302.89	301.83	302.24	304.95	304.43	307.65	297.49	298.96	299.4	301.35	299.61	309.73	302.76	300.09	296.89	302.44	306.4	300.58	298.35	304.27	307.24	303.06	298.82	307.38	311.59
316.57	319.82	318.22	310.12	320.12	313.81	322.8	316.12	315.59	321.05	319.33	319.9	319.7	310.2	321.9	319.67	320.75	314.52	312.8	313.37	323.49	313.29	318.82	321.96	321.14	309.02	315.72	325.11	316.23	320.23	308.7	307.37	320.51	320.17	319.18	314.83	312.34	312.57	327.45	313.15	321.32	316.08	322.92	320.73	317.02	314.42	322.68	319.18	318.82	320.44
307.72	301.34	305.52	306.3	298.84	296.84	307.73	299	308.15	303.82	296.62	309.78	299.47	300.78	296.29	305.93	306.06	304.46	301.35	302.98	300.32	301.85	304.17	305.77	306.35	303.74	302.42	299.79	300.95	306.84	310	303.17	310.01	294.69	299.29	311.34	314.47	299.15	310.74	302.77	307.05	296.08	302.6	303.82	306.57	301.91	296.78	310.37	310.95	303.1
319.79	321.21	319.25	320.39	310.2	309.89	320.33	317.72	318.42	306.97	313.36	311.97	318.02	320.62	318.5	323.38	320.78	311.09	313.09	316.16	318.96	316.42	311.92	317.5	313.42	313.57	321.48	317.1	325.87	314.54	323.14	316.61	321.21	315.78	318.98	316.49	315.96	320.22	325.54	321.06	315.16	321.45	315.01	319.54	315.75	308.65	320.59	316.97	320.61	318.32
322.63	331.66	329.57	324.19	326.45	326.95	325.56	316.45	324.86	334.75	329.61	323.16	330.22	329.05	323.73	318.03	323.23	326.09	324.43	322.96	322.59	328.02	325.73	324.07	333.07	327.92	327.3	326.56	327.87	339.58	333.07	322.77	325.13	326.29	326.52	331.6	325.2	329.21	325.36	327.2	321.17	331.33	323.57	330.8	329.44	331.31	328.85	321.92	329.46	330.93
311.5	314.87	294.86	307.33	305.12	302.81	300.41	304.37	312.7	309.84	306.4	306.23	300.58	309.75	303.72	297.3	308.43	309.35	305.58	308.33	303.04	304.41	301.13	306.87	310.85	298.88	311.12	305.97	308.25	318.36	315.02	313.3	308.03	309.66	303.14	310.65	305.13	307.32	304.73	309.38	306.55	307.9	306.78	310.09	308.64	301.02	312.28	303.93	307.04	311.67
309.37	313.5	315.24	316.9	310.28	319.07	315.6	310.88	312.47	301.2	314.41	312.68	314.9	318.29	320	312.6	314.15	318.77	315.04	311.95	316.93	315.57	307.43	311.33	310.05	314.11	320.4	322.52	317.11	315.21	315.09	314.57	310.77	321.29	315.16	317.53	314.16	317.71	314.46	306.59	317.03	305.39	317	318.06	315.29	305.4	314.63	314.18	318.48	308
311.85	311.95	316.89	318.68	317.72	307.6	310.63	307.76	319.24	312.76	316.84	314.12	302.58	309.86	317.11	316.81	313.58	309.92	309.63	321.36	310.59	311.25	317.82	305.76	318.3	310.13	308.82	314.95	310.12	302.17	320.98	311.77	307.62	305.77	312.49	315.87	314.26	311.4	315.61	313.76	312.72	313.74	311.72	307.19	316.48	319.99	308.31	307.02	315.21	311.02
312.25	306.88	315.06	317.38	317.4	315.31	321.24	312.12	313.04	314.84	313.95	321.42	314.55	313.13	311.49	321.89	319.36	323.74	314.29	308.63	318.85	310.62	321.11	312.66	314.96	314.06	311.99	315.54	318.03	314.35	316.93	322.99	311.75	313.06	313.41	316.45	322.38	312.14	312.48	319.28	318.25	318.98	316.27	314.22	318.07	310.31	320.45	309.65	317.93	310.8
304.39	297.41	298.22	301.22	298.07	300.43	300.96	294.25	301.94	293.09	300.16	302.27	301.1	296.68	299.39	295.23	303.53	306.7	297.58	299.59	300.93	306.7	303.6	301.68	304.91	302.48	297.63	302.15	298.58	288.93	287.63	302.17	298.01	299.41	296.41	298.94	299.83	307.26	300.73	309.01	297.87	299.47	299.98	303.09	301.17	297.91	299.72	295.37	306.46	300.41
300.35	299.52	305.11	311.13	304.06	303.64	305.08	303	304.03	305.36	304.33	300.39	301.66	302.62	302.51	299.02	299.72	311.08	304.45	297.64	305.16	308.31	310.14	299.79	304.89	298.2	304.04	310.36	301.53	310.46	306.42	303.08	302.55	306.39	298.05	304.15	304.69	303.08	297.9	304.86	310.33	306.81	305.54	302.75	298.7	291.88	304.3	302.62	307.82	303.35
304.91	311.56	308.78	308.43	307.73	314.18	312.4	312.52	309.06	306.46	318.09	317.75	316.34	303.2	310.45	309.39	304.93	307.87	307.81	308.18	309.94	314.91	310.37	308.56	312.51	307.68	302.07	304.47	306.88	308.03	312.69	309.77	319.02	310.84	305.87	310.37	315.03	313.17	310.22	311.69	310.1	307.69	306.07	310.37	306.41	305.27	310.02	303.62	310.03	310.49
310.82	302.5	307.16	305.25	308.01	303.41	308.53	309.62	304.37	302.11	303.34	310.41	305.14	310.7	299.32	296.78	301.08	303.29	302.34	313.73	306.16	308.32	302.15	308.14	306.15	297.28	304.37	303.94	308.01	302.86	300.63	300.71	307.73	305.86	305.97	307.63	306.3	300.91	304.16	307.4	311.18	299.33	295.32	304.32	309.77	304.23	303.73	303.63	304.24	300.26
299.55	303.33	305.41	301.56	302.67	305.39	303.95	307.99	306.55	304.53	304.38	307.52	297.22	299.91	306.37	295.53	306.3	298.91	304.15	301.78	302.74	295.06	306.35	305.87	305.29	299.41	301.77	298.26	305.44	302.33	302.17	307.43	299.43	305.34	300.15	302.64	304.56	304.09	302.15	302.21	312.17	305.47	298.19	300.89	307.82	299.41	305.89	298.73	296.88	306.59
297.05	302.99	306.42	298.57	300.91	293.57	297.29	296.71	301.45	297.03	308.62	305.97	306.63	307.47	302.7	302.48	296.03	301.35	297.63	299.53	294.87	306.67	301.36	301.04	297.73	304.16	297	295.06	292.14	311.74	296.69	298.77	299.02	301.64	297.61	301.55	299.15	300.18	301.66	295.58	298.1	302.71	301.64	295.46	297.76	303.17	292.66	305.07	304.18	303.35
304.13	304.84	302.44	307.06	301.81	299.78	296.86	303.48	305.46	305.58	298.05	299.61	311.16	305.18	304.14	305.8	299.34	304.37	302.77	302.56	304.31	304.31	302.4	306.26	305.08	308.84	296.71	309.48	302.93	300.52	307.84	298.32	299.3	303.18	301.21	303.91	305.46	304.03	298.11	302.33	300.11	297.97	294.51	299.03	301.88	305.6	306.67	309.67	304.8	300
302.51	299.44	302.45	304.81	305.1	298.88	305.08	301.96	301.98	300.65	313.64	302.34	301.67	301.89	294.45	301.23	312.39	300.06	302.11	301.05	302.59	296.9	301.54	299.97	300	300.92	301.48	303.7	297.98	296.81	298.77	303.6	301.74	302.41	303.3	301.36	301.19	297.28	298.36	300.9	304.63	306.8	303.2	302.45	306.88	302.79	298.34	301.32	300.84	303.4
305.05	309.62	300.41	305.7	302.47	300.02	302.86	297.15	301.21	306.13	298.99	306.74	303.67	303.62	298.69	302.09	298.92	303.86	302.14	299.78	299.88	303.28	308.24	294.08	299.95	302.99	303.26	298.7	298.35	307.83	301.06	306.64	305.27	310.09	301.49	297.31	300.98	298.17	299.57	307.69	308.24	304.37	296.4	300.26	300.13	298.08	300.19	302.46	303.18	299.59
297.63	292.63	293.74	302.16	290.69	294.25	291.81	303.84	295.13	293.9	292.52	292.59	297.28	293.97	292.96	289.95	293.18	292.84	297.91	292.69	300.19	295.21	290.37	294.76	295.73	290.7	301.03	301.37	291.38	296.5	297.02	294.49	296.57	297.92	301.72	284.93	295.67	302.42	298.11	293.32	290.81	293.45	297.15	300.6	293.85	295.63	295.76	294.01	288.16	294.39
292.89	295.6	293.86	294.34	290.86	301.31	290.11	298.3	296.77	292.8	293.39	291.09	299.84	289.27	294.26	295.31	294.4	291.12	294.33	294.95	298.32	296.32	303.32	294.8	294.19	294.2	295.46	292.41	294.77	302.89	296.28	294.33	295.08	295.12	295.52	295.23	295.58	299.38	291.29	298.81	293.21	296.24	292.37	299.1	298.8	297.48	293.05	294.53	291.29	295.36
299.75	306.87	299.49	309.35	305.61	306.02	309.63	300.28	302.62	297.75	304.07	301.4	297.57	303.33	309.49	300.86	304.54	304.77	293.39	304.12	304.38	302.27	312.22	303.6	303.95	308.23	304.34	301.02	301.87	303.21	302.6	300.92	303.34	303.29	296.5	304.15	302.09	309.68	297.17	302.85	304.3	305.38	301.67	306.99	296.21	299	302.38	306.06	298.73	306.98
304.44	291.71	305.87	300.83	301.1	313.18	306.77	296.41	309.72	305.58	297.52	302.89	299.13	304.94	308.6	308.29	304.64	308.52	305.18	305.44	310.47	306.52	303.3	306.75	297.01	308.18	313.43	294.81	300.14	307.03	306.42	307.69	306.79	304.58	306	306.73	302.31	299.09	300.37	309.23	308.32	304.46	305.18	306.43	302.17	305.72	311.25	306.46	304.39	303.61
301.68	306.59	305.15	306.12	308.68	300.57	307.32	306.83	302.19	300.1	299.87	310.02	302.63	304.11	301.03	307.83	302.38	307.66	300.83	303.94	301.74	301.98	304.64	307.55	309.94	306.12	301.42	304.59	303.01	299.41	295.03	300.33	307.41	294.73	302.89	296.31	302.74	306.54	301.87	302.84	298.61	296.72	309.16	303.18	302.34	306.85	307.74	307.14	310.8	303.6
334.68	327.94	332.88	324.09	328.46	320.92	331.77	324.83	322.59	324.35	323.74	332.05	320.01	327.92	328.33	325.21	327.39	325.51	324.95	330.14	325.95	325.37	321.36	322.01	327.02	328.46	321.09	323.34	331.12	326.95	328.49	322.33	339.13	328.43	329.28	332.84	328.47	333.29	324.81	331.88	325.89	329.9	339.41	334.35	326.67	329.44	325.08	324.73	329.1	326.87
328.51	327.85	328.71	329.68	326.88	324.29	323.69	328.32	325.34	326.61	326.76	320.81	330.27	329.04	330.5	328.38	334.08	322.66	325.79	330.54	335.97	320.65	326.56	331.92	327.15	324.59	331.95	325.17	327.09	333.66	327.53	329.32	333.33	319.56	336.89	319.06	324.31	325.98	329.59	327.38	331.38	329.56	323.33	328.48	331.8	321.94	327.34	329.14	327.29	336.04
310.06	307.47	308.29	311.86	309.46	299.88	309.58	303.98	302.39	300.53	305.79	305.15	313.1	307	309.62	300.59	299.58	303.36	303.32	300.21	310.38	309.05	309.67	305.57	295.16	304.63	309.05	304.27	310.66	305.92	306.15	293.68	304.72	305.71	296.54	307.53	308.98	311.24	299.95	312.05	302.77	302.61	303.37	306.07	306.85	304.97	306.62	312.03	302.67	296.1
306.68	308.18	312.43	302.14	312.81	311.63	307.07	312.79	313.96	314.05	305.13	313.98	309.1	311.4	306.69	306.32	310.41	310	310.71	302.85	311.97	313.93	312.42	310	312.29	305.29	309.1	305.92	304.92	303.08	315.06	304.44	313.31	305.12	308.24	302.9	308.97	312.83	311.44	310.72	315.04	302.49	312.3	309.73	298.12	310.16	313.45	307.31	298.58	313.23
297.31	298.44	295.69	290.23	297.68	296.01	298.59	295.58	292.78	295.29	298.46	303.9	301.25	293.04	292.65	294.8	296.99	294.95	284.78	290.27	295.67	295.99	289.46	296.34	289.35	293.41	289.26	290.01	288.31	297.23	295.64	293.39	291.81	294.53	285.97	297.55	292.48	294.4	297.97	290.1	292.9	293.46	294.37	293.95	296.06	288.62	290.22	298.68	289.23	293.72
297.46	307.06	304.14	303.07	304.29	308.77	304.26	305.26	300.14	296.26	297.56	302.74	299.59	300.64	299.88	304.55	300.95	309.56	300.16	302.49	303.9	297.45	299.01	307.7	304.13	296.66	304.76	300.5	298.33	307.34	299.95	299.02	299.19	296.82	305.4	301.25	307.61	307.32	297.81	303.72	310.62	301.9	296.8	297.94	299.51	300.39	301.45	301.25	309	297.48
313.52	314.5	322.5	318.15	313.69	307.32	316.62	312.91	313.75	316.45	317.52	309.59	316.34	313.12	309.8	316.78	315.17	311.49	307.27	309.06	310.4	320.1	306.79	313.48	317.24	309.44	318.86	312.8	321.98	312.64	314.3	322.2	312.93	316.23	319.48	311.78	314.69	315.13	315.48	310.26	313.77	312.24	319.2	318.7	317.35	311.26	314.72	309.97	314.05	315.54
314.46	304.29	308.79	300.55	303.79	301.52	300.4	304.45	308.36	301.38	300.55	309.94	308.96	307.91	303.19	301.01	304.37	298.58	309.08	304.31	303.16	308.62	299.24	309.71	312.6	301.07	297.34	301.93	306.3	298.69	298.81	298.33	311.95	300.43	299.6	307.74	301.19	307.43	302.81	303.63	299.46	304.61	301.85	305.23	305.71	297.79	301.3	307.87	298.34	303.55
301.52	295.32	299.18	289.77	298.56	295.73	289.36	293.56	293.13	299.29	290.63	296.77	298.88	294.47	293.51	296.94	292.27	295.04	290.39	290.72	293.05	286.27	294.23	296.55	295.78	293.82	300.91	292.21	298.74	295.76	303.72	295.85	295.29	291.18	297.66	286.99	289.38	297.04	297.86	294.08	296.65	293.21	297.26	291.67	297	290.02	295.74	291.66	300.02	295.49
306.71	303.69	299.19	307.51	305.34	307.39	304.07	300.93	299.82	305.4	308.95	305.77	299.57	307.35	300.17	306.21	310.69	306.25	302.83	305.66	303.87	301.45	302	312.63	303.57	304.76	305.92	302.43	307.84	300.82	304.59	309.72	314.84	298.87	314.04	301.69	302.33	298.3	303.93	302.64	307.51	297.22	298.49	299.27	312.25	304.61	305.03	310.12	301.85	306.63
327.56	326.65	324.38	324.53	324.1	327.22	327.23	324.44	322.19	322.83	323.36	325.52	328.38	326.85	325.06	325.36	329.05	330.85	328.43	320.8	333.27	326.32	331.94	329.93	325.72	322	317.62	326.28	325.64	331.06	317.4	322.99	323.46	319.21	323.5	327.77	325.28	328.48	323.77	330.12	329.77	329.15	322.93	320.34	328.23	322.7	328.43	320.65	322.03	319.7
319.23	313.26	321.63	319.65	325.09	322.39	314.55	318.43	316.07	317.2	309.74	309.02	316.71	311.35	315.74	322.53	315.25	323.63	315.21	314.18	319.69	315.52	319.65	328.84	307.5	318.1	323.9	315.61	324.04	322.56	315.38	318.62	317.81	320.43	313.86	322.47	317.62	324.29	311.81	314.25	324.04	321.69	316.36	323.68	311.92	317.41	314.83	313.73	316.82	320.71
328.71	317.75	321.8	314.15	318.18	314.68	320.61	323.6	320.4	313.08	324.16	317.28	316.71	318.51	317.76	322.74	320.52	320.61	316.19	314.3	319.47	314.63	316.79	317.58	316.84	317.8	311.27	314.89	320.29	316.79	324.12	316.52	315.87	319.83	324.23	318.11	320.46	308.07	323.49	329.69	321.75	323.95	324.2	313.87	328.32	314.53	323.03	315.54	325.23	316.56
309.62	308.97	303	307.9	309.37	305.37	315.2	312.12	303.27	298.13	311.71	308.65	312.92	304.75	308.09	313.46	303.52	311.64	311.6	308.43	310.86	304.33	301.11	308.33	305.18	308.15	308.87	303.15	309.98	309.75	304.42	302.85	300.61	309.02	300.09	308.7	303.72	307.98	303.33	306.66	305.77	306.79	302.4	306.4	302.35	310.13	307.27	304.8	311.74	303.91
303.82	299.49	309.88	312.94	313.61	306.98	313.07	312.24	304.23	314.7	299	312.55	312.31	306.81	322	310.32	313.16	310.83	308.46	310.15	313.29	313.24	311.76	311.05	308.06	311.55	311.23	308.02	304.59	305.98	310.35	300.49	313.45	306.76	308.5	312.01	304.7	312.09	308.37	313.1	313.24	311.23	308.24	317.52	309.6	313.39	311.41	313	316.55	308.29
283.79	294.91	299.43	303.24	293.25	300.73	286.26	299.66	296.06	286.31	294.65	293.73	290.77	292.98	286.13	294.5	290.09	297.21	296.77	295.11	295.8	291.55	299.34	292.44	285.5	297.63	297.04	297.28	292.47	291.21	297.21	300.89	294.38	297.01	288.75	303.3	291.95	291.71	299.8	294.58	295.65	290.59	293.78	296.05	288.69	294.37	284.5	292.25	297.06	285.5
302.27	304.01	306.01	303.99	305.43	311.91	305.43	302.07	299.78	307.87	309.76	303.74	309.96	302.63	308.68	301.87	311.29	311.4	301.78	299.68	309.75	313.02	308.79	303.06	298.23	303.68	300.83	306.4	305.81	307.22	302.29	300.95	299.98	301.75	303.3	305.94	306.49	305.53	298.51	309.97	303.57	304.21	305.63	302.97	301.88	302.58	303.36	300.68	304.28	306.5
331.04	321.7	328.19	322.26	328.95	327.94	323.89	326.81	328.57	322.98	324.48	325.29	319.51	325.2	330.23	329.12	328.26	328.89	319.92	327.74	320.73	330.31	325.09	327.95	324.25	327	320.71	328.34	324.62	319.76	325.43	317.09	327.19	320.91	321.95	327.48	323.46	320.97	317.93	324.37	319.15	323.99	324.56	323.8	327.54	326.24	318.67	331.94	320.22	322.99
311.4	321.26	312.03	313.32	317.1	310.52	319.96	319.09	315.18	320.29	316.02	314.68	314.61	307.31	311.69	309.85	310.6	321.7	312.51	315.24	309.93	306.56	316.13	308.38	320.63	310.48	314.96	315.21	307.62	309.46	309.72	315.8	318.38	303.73	317.98	319.69	316.76	315.57	313.34	305.48	312.78	309.97	318.42	316.71	310.28	307.14	310.63	312.76	308.89	310.22
333.69	327.8	328.16	325.52	333.17	325.72	326.46	323.88	323.52	324.45	324.64	323.83	324.38	325.43	323.61	329.81	320.37	335.32	332.98	330.49	328.56	327.19	326.64	327.23	328.45	328.58	326.43	323.63	338.07	327.67	331.45	322.84	324.01	328	324.48	330.9	324.57	323.28	328.88	323.01	328.14	336.96	329.53	337.48	332.5	327.45	326.04	332.09	332.36	322.64
324.92	323.54	331.94	327.53	326.09	329.13	330.63	328.72	325.35	330.91	324.52	330.98	326.68	327.17	328.32	323.54	323.51	329.96	327.22	329.49	326.66	333.18	329.87	331.57	324.41	328.97	319	328.16	322.95	329.56	332.13	332.38	331.6	329.73	332.48	330.16	323.05	328.88	322.74	330.3	327.3	325.32	328.79	324	322.88	329.04	332.38	338.59	330.86	332.76
316.6	316.13	308.95	312.89	315.83	311.34	313.67	318.09	311.36	321.86	310.7	312.99	312.28	314.6	309.78	309.39	314.45	310.37	319.71	313.22	305.67	312.37	305.66	314.51	314.41	321.42	314.19	308.54	307.81	317.44	314.54	311.55	315.63	313.35	307.97	312.71	308.15	315.36	314.46	306.4	313.93	319.07	313.74	310.21	311.42	311.92	310.62	314.8	315.84	308.8
299.18	289.7	295.17	296.19	295.07	296.01	299.42	288.66	303.3	295.81	289.1	296.75	295.66	298.59	296.88	296.27	298.36	295.38	295.3	292.44	295.98	294.55	286.05	289.82	288.92	290.36	298.12	294.5	298.63	290.91	285.29	300.39	291.45	298.67	293.87	291.28	296.47	292.41	297.02	295.9	289.09	301.13	290.55	301.39	292.96	295.04	291.37	294.79	292.16	301.29
316.43	313.37	314.21	318.06	310.89	312.1	314.4	306.88	308.13	318.46	317.14	321.82	314.32	324.05	317.73	313.88	316.89	313.38	317.16	318.48	309.65	306	312.54	316.31	316.42	310.77	319.95	319.93	310.2	320.52	310.06	315.46	311.93	315.08	314.63	318.45	316.29	316.65	317.07	318.39	318.63	310.55	316	317	316.28	314.72	312.1	308.5	323.25	318.24
317.03	319.21	316.25	322.26	314.08	315.77	318.09	316.12	314.49	317.2	314.89	313.19	304.88	320.79	318.31	320.07	316.68	308.27	316.86	319.32	320.79	318.1	321.65	317.59	314.1	316.48	320.11	322.71	316.88	309.16	315.81	314.44	315.42	314.43	320.12	315.84	313.39	303.51	310.39	315.19	314.95	316.12	324.74	312.95	317.37	322.03	317.13	319.33	310.93	314.92
318.69	317.4	320.65	316.25	320.13	320.23	318.21	318.42	317.75	317.93	323.17	321.91	322.05	321.76	322.1	319.23	320.45	314.57	319.01	324.11	315.11	318.56	310.06	317.26	314.2	308.36	316.19	315.95	320.6	317.16	325.02	318.99	319.15	321.35	319.41	315.76	311.43	320.61	321.29	321.24	315.34	319.97	316.91	313.93	313.76	318.81	317.37	326.63	315	319.51
320.16	325.18	320	330.27	323.54	326.25	321.81	327.27	317.2	325.98	327.8	332.94	322.93	331.38	322.6	321.31	322.79	329.81	318.14	330.87	326.14	324.87	333.3	325.02	328.3	327.79	324.24	321.16	326.9	328.04	330.41	323.91	328.11	331.48	333.57	327.29	325.37	325.97	321.45	329.11	312.13	320.12	328.41	320.34	324.22	320.41	318.92	328.59	327.41	329.94
304.84	301	306.03	305.95	303.28	303.8	307.51	311.41	310.53	309.28	306.04	302.76	301.78	308.91	305.18	304.65	307.08	302.78	307.96	299.48	305.47	297.23	303.3	299.03	306.39	301.88	310.97	306.84	303.5	302.56	307.58	302.66	301.63	304.54	309.47	307.72	307.79	299.07	307.12	302.83	298.61	299.98	310.08	311.54	301.73	308.49	309.29	305.67	299.33	306.89
312.16	310.96	307.37	307.82	308.23	314.24	310.94	314.78	312.72	310.65	309.38	317.23	307.07	312.47	309.8	316.19	310.17	310.4	316.19	312.43	308.54	305.31	317.8	317.48	306.98	311.29	306.78	309.44	311.74	313.07	307.82	316.92	314.05	306.4	304.6	305.72	312.07	310.58	309.66	314.54	316.37	306.22	309.58	313.45	309.74	311.48	316.2	310.63	314.24	314.82
307.27	303.72	307.89	305.66	303.66	310.25	313.14	304.85	305.58	304.12	301.82	308.5	306.9	306.69	307.05	308.27	304.68	309.66	310.4	309.39	305.1	308.78	301.11	305.67	310.53	310.88	303.82	303.09	302.79	309.67	307.17	302.72	311.02	302.27	307.18	295.1	306	304	303.81	300.08	309.02	305.07	301.05	304.37	309.91	308.21	309.34	300.78	306.81	305.52
296.12	294.09	291.63	290.26	295.86	298.66	297.1	290.02	300.58	294.2	294.68	289.58	302.63	290.87	296.3	292.02	295.57	300.93	297.87	292.76	306.8	299.38	293.36	291.12	292.92	302.09	290.54	305.35	298.2	295.73	293.06	291.5	294.12	291.81	295.57	299.79	291.17	296.23	298.82	299.36	296.34	295.99	298.17	301.57	302.26	300.01	300.9	300.78	292.5	300.69
313.13	320.1	322.52	316.88	318.07	315.2	320.44	319.63	318.74	319.93	318.35	319.83	322.56	316.28	311.18	316.7	314.5	324.29	306.46	319.71	312.14	308.51	309.75	311.93	314.89	320.71	317.93	314.92	313.73	311.32	313.73	317.97	318.29	313.58	313.65	320.38	318.96	317.32	314.55	308.91	311.28	324.76	322.23	324.82	315.8	312.99	317.28	315.05	310.17	316.49
310.55	311.95	309.71	309.65	308.81	317.21	314.2	312.85	317.79	312.11	316.22	305.39	317.86	312.88	309.13	311	316.21	315.68	316.65	316.24	308.22	311.28	310.34	312.47	316.68	311.81	319.81	322.68	312.75	311.59	314.63	306.72	309.46	310.72	305.3	317.24	315.9	314.65	314.94	308.65	312.78	310.27	315.09	312.2	317.97	315.09	316.65	313.85	308.77	311.44
295.87	292	296.55	296.7	297.15	299.55	297.13	287.26	289.87	310.09	292.96	297.97	292.97	306.76	306.11	297.66	298.34	297.21	292.94	292.99	292.41	296.43	302.76	300.36	285.49	298.47	300.47	292.33	288.56	300.5	294.76	293.78	295.1	296.25	297.3	296.21	289.43	292.51	291.09	303.03	299.4	303.55	299.42	289.11	291.54	290.21	303.12	294.72	299.23	295.54
284.11	298.66	288.1	296.81	297.22	292.35	291.83	297.5	301.12	301.22	292.16	292.44	287.92	292.75	302.26	293.97	295.58	293.34	298.75	295.46	291.21	293.97	295.7	298.3	294.92	293.98	291.52	292.55	296.56	297.91	291.23	297.56	293.52	293.02	292.86	296.28	288.16	286.52	300.69	294.42	299.57	295.74	296.27	292.28	293.54	293.1	294.85	305.21	294.8	298.28
312.15	307.79	310.01	317.5	321.37	314.55	313.35	312.05	316.08	317.15	321.82	315.68	315.94	314.44	311.95	313.44	315.96	308.42	318.7	317.79	313.32	326.32	316.62	318.63	320.82	323.51	314.09	324.76	321.78	317.55	312.91	316.21	312.15	313.59	317.7	313.76	316.75	314.29	318.64	311.33	311.61	324.35	317.62	317.99	315.44	320.28	314.61	313.67	320.76	320.54
313.54	316.57	315.86	308.11	317.36	315.97	314.99	310.2	316.32	316.27	313.44	312.88	312.76	313.47	319.83	313.85	313.45	315.18	307.68	314.31	323.3	311.59	315.55	320.96	310	312.69	317.73	310.6	313.55	328.04	314.68	316.54	317.02	315.38	313.19	315.05	312.25	307.62	319.41	314.1	314.53	321.31	307.57	316.91	314.73	314.06	315.8	310.05	311.95	311.44
307.33	305.19	306.55	305.14	311.66	306.46	304.05	308.55	309.25	305.01	305.58	303.35	305.01	308.4	308.38	301.46	301.43	305.85	302.7	312.6	308.31	307.84	309.47	305.69	305.52	301.56	294.01	300.28	313.68	305.41	298.67	307.1	308.34	302.4	299.76	300.42	302.19	314.52	308.16	304.56	302.86	303.29	303.92	303.4	299.96	306.87	301.34	302.19	305.87	309.97
307.67	322.19	308.62	312.21	318.56	308.42	316.68	322.64	313.19	307.98	314.43	309.35	316.53	316.24	310.06	316.15	315.31	318.03	313.69	310.09	309.38	311.77	304.71	312.18	308.7	310.12	309.88	301.46	311.28	315.41	311.98	313.48	310.69	305.13	311.77	313.58	314.4	307.67	318.12	308.63	311.45	317.26	315.86	317.37	314.08	314.71	314.64	311.14	316.86	310.94
297.51	294.72	301.34	287.64	299.62	289.18	293.07	287.73	303.74	297.16	297.36	298.93	296.9	298.83	293.65	296.75	292.21	300.07	283.88	287.47	301.36	295.19	296.32	287.54	294.02	295.58	299	291.16	303.55	293.59	294.9	300.45	295.84	294.51	295.53	289.18	296.95	290.22	295.18	291.88	290.19	294.72	297.86	292.12	293.04	295.94	293.02	292.84	293.7	290.3
290.88	293.09	299.66	301.79	298.89	292.35	294.36	294.34	292.16	292.26	287.74	299.91	303.51	298.88	298.96	295.79	300.46	293.86	303.34	297.67	297.51	294.43	300.71	291.28	297.62	303.4	297.99	297.13	296.23	298.22	290.34	297.22	302.15	290.33	292.79	298.32	296.07	298.23	295.04	299.09	299.03	299.16	303.54	290.61	293.35	298.62	297.78	299.1	297.34	293.9
324.09	327.01	323.16	318.2	323.74	320.04	316.43	321.3	316.34	317.07	323.87	314.65	321.94	321.97	317.55	319.93	317.83	315.65	315.79	322.83	321	328.96	316.01	321.5	320.9	320.69	315.2	322.81	313.9	321.79	318.44	316.96	311.78	323.18	317.2	322.56	313.96	317.14	316.9	321.7	315.31	316	319.36	322.64	318.09	326.46	322.4	319.91	321.88	317.47
311.74	311.04	309.05	319.93	311.16	309.76	312.68	306.97	308.73	314.69	306.71	316.22	306.77	310.39	315.82	311.78	310.08	307.92	316.99	313.76	310.48	309.21	305.96	321	306.37	309.79	311.59	312.02	308.39	319.51	320.02	306.34	312.39	307.95	313.16	313.63	320.96	313.91	306.18	317.19	310.34	306.46	315.51	305.53	314.26	310.21	314.26	305.43	307.1	310.74
312.23	321.04	312.46	310.76	314.24	311.12	315.66	310.48	316.05	313.79	313.81	319.18	305.93	318.43	311.8	313.26	311.04	312.96	317.06	307.16	315.15	316.01	317.33	313.46	315.96	318.4	316.52	315.32	315.98	316.87	315.98	315.58	318.67	308.08	309.34	322.41	315	313.28	311.78	310.77	320.03	317.9	309.87	318.44	312.04	318.49	310.71	317.53	313	313.49
295.03	285.84	285.37	301.26	296.47	293.17	298.99	290.6	294.84	297.21	291.15	294.2	295.78	300.04	292.1	297.61	297.74	298.66	295.24	292.28	290.96	295.32	286.09	293.45	291.76	295.59	300.14	295.59	295.38	297.55	288.26	293.62	294.69	290.01	292.38	293.55	300.45	291.08	296.55	293.38	293.46	293.61	288.6	294.02	297.16	303.44	299.35	294.3	296.32	295.7
299.88	306.62	302.47	303.81	304.03	299.43	300.79	300.54	300.85	300.16	296.52	306.91	305.09	306.75	298.5	296.43	302.66	294.9	299.62	293.56	295.74	295.95	301.84	297.47	305.03	304.54	304.41	299.84	309	304.54	300.47	296.25	299.84	293.83	302.19	297.54	302.65	299.57	296.51	299.46	305.11	302.94	307.61	302.39	303.06	303.99	294.54	296.97	298.61	300.68
316.97	325.69	328.56	324.44	332.81	323.69	324.63	325.19	326.38	329.91	320.77	331.53	332.45	321.06	326.06	321.53	330.55	321.5	326.1	325.88	327.58	326.89	326.04	330.33	332.53	321.97	326.99	325.31	324.02	327.35	328.87	322.55	335.29	323.96	324.8	332.87	332.66	329.55	324.79	327.44	331.4	331.59	329.32	329.5	332.21	330.42	320.8	331.63	330.44	327.72
311.74	310.37	319.05	317.56	311.74	314.61	316.74	310.77	313.39	308.65	313.41	315.07	310.84	316.92	313.21	320.7	308.59	318.31	311.35	312.52	317.02	312.12	308.45	314.71	308.39	316.09	313.37	315.88	311.09	314.59	312.4	315.8	314.13	312.8	310.15	315.24	313.16	309.86	321.43	319.11	313.61	305.17	321.01	316.24	308.08	309.89	306.73	319.62	318.34	314.36
309.84	309.48	312.58	316.2	306.96	308.21	313.82	311.53	311.09	304.94	320.98	313.75	314.68	310.71	317.36	316.77	317	316.61	315.05	315.44	313.4	310.78	310.68	306.05	315.39	313.39	308.47	316.97	310.95	314.75	306.19	312.9	311.63	313.43	318.32	313.1	309.54	304.86	312.84	313.08	311.75	313.28	314.66	315.97	307.9	320.29	304.35	314.82	314.47	307.59
296.53	303.09	297.48	305.76	307.18	297.57	301.82	304.19	290.73	294.09	300.48	301.16	294.92	310.37	298.38	304.21	301.96	295.99	304.95	301.55	303.43	308.64	300.98	305.3	302.47	301.2	304.01	300.35	300.33	303.65	297.89	294.92	298.14	300.01	299.86	305.41	297.37	300.65	305.45	297.87	294.87	289.07	306.56	305.37	299.44	300.01	297.33	301.36	303.38	299.5
307.5	294.85	295.15	306.47	297.27	300.75	300.52	306.32	299.1	302.04	305.85	306.76	296.44	297.59	299.58	307.86	300.73	305.2	304.63	308.57	302.22	310.38	302.01	299.24	305.48	305.89	302.38	302.53	302.38	303.48	300.44	296.57	301.99	305.33	301.48	310.34	302.83	309.2	304.62	299.5	308.97	298.26	304.23	302.09	301.34	305.99	306.15	310.23	305.27	305.36
315.58	311.31	312.71	306.07	311.67	313.1	318.96	316.53	311.14	311.69	318	311.48	315.08	320.12	314.27	319.73	310.6	316.12	313.06	312.56	316.48	311.64	321.15	312.9	312.82	311.63	313	306.09	309.13	311.62	313.39	308.09	315.51	316.75	312.73	307.43	310.88	309.8	309.89	319.24	307.22	318.28	311.4	307.73	319.7	318.74	315.7	314.62	314.71	316.64
322.32	318.05	319.87	323.21	318.29	315.76	317.78	320.35	315.45	319.39	330.38	314.64	318.73	311.04	324.53	314.99	312.87	314.87	317.35	315.91	322.41	315.17	317.37	318.75	322.29	318.23	317.59	318.93	310.82	319.42	322.24	318.17	323.14	320.77	319.75	318.47	319.19	317.47	323.36	311.83	326.51	330.94	321.61	317.67	318.1	318.14	323.17	321.89	320.53	316.85
315.35	307.99	301.55	309.91	308.73	308.32	307.81	311.64	319	309.21	309.79	316.44	309.5	310.95	309.59	320.77	310.35	317.44	311.07	312.15	314.14	307.45	316.07	308.7	317.3	307.04	312.15	312.19	315.15	312.63	317.94	301.01	304.17	317.1	313.68	316.18	313.69	317.81	310.86	311.47	313.79	316.82	322.46	313.57	316.33	314.59	307.54	314.25	315.99	316.84
323.28	313.83	315.21	314.13	314.31	313.19	317.94	313.57	307.02	316.62	307.33	320.13	316.68	309.64	322.29	315.14	312.42	313.75	313.32	317.01	314.44	317.37	312.73	316.16	311.51	319.51	317.54	322.46	321.24	316.02	312.94	315.02	318.01	313.84	310.87	312.49	322.84	316.42	309.44	320.4	318.67	320.32	321.3	314.73	314.14	318.46	312.59	319.89	313.82	318.21
306.36	301.07	308.58	301.92	307.19	310.3	301.57	306.1	301.33	310.24	306.17	308.23	299.08	315.21	302.7	308.14	304.84	304.66	310.79	301.24	304.56	305.72	315.88	304.28	312.08	301.99	309.68	304.42	305.19	313.57	299.7	310.19	309.09	307.92	311.6	307.07	308.95	303.39	306.09	312.6	312.96	304.26	306.33	302.73	306.29	307.05	304.08	309.87	308.2	307.27
307.89	315.67	313	313.95	308.4	317.87	317.99	305.26	309.24	312.05	312.14	320.49	308.78	308.29	313.91	312.46	311.56	311.05	308.69	303.44	311	309.63	314.06	313.34	315.07	306.24	314.08	305.04	310.34	307.78	309.54	312.55	316.19	310.42	312.19	310.02	310.08	316.85	318.72	307.25	313.73	315.48	303.6	307.2	314.26	315.99	314.82	313.01	307.08	313.11
306.57	300.55	295.67	304.08	303.87	303.66	301.16	306.66	299.19	298.17	301.08	310.74	299.4	300.38	298.63	301.64	299.64	300.8	297.85	300.71	305.69	307.09	304.92	303.27	302.66	306.07	304.68	307.54	302.74	301.45	302.01	304.37	301.45	304.72	306.66	301.61	305.66	300.04	306.64	301.18	306.93	297.4	302.63	307.97	304.82	301.4	295.23	301.31	308.14	298.91
295.4	300.7	299.6	303.38	303.01	305.49	300.96	298.03	309.91	301.39	301.08	305.81	304.04	307.35	301.16	296.89	301.39	307.95	300.6	296.53	296.93	306.97	309.46	305.2	304.5	300.44	298.04	297.75	306.74	302.46	302.64	300.35	302.23	306.31	301.83	296.47	302.89	299.38	300.11	303.56	309.16	306.21	303.08	305.89	299.75	302.07	296.75	298.27	300.55	305.16
303.01	308.11	307.91	312.21	304.61	306.06	310.9	302.68	309.67	306.42	302.27	311.24	300.21	310.53	294.22	303.38	304.62	302.93	306.46	307.43	306.3	298.03	302.19	304.73	308.02	312.68	306.27	308.67	310.08	297.05	307.39	306.49	302.97	307.34	304.07	311.34	305.49	298.21	312.77	309.63	302.26	310.15	304.22	305.97	306.6	311.35	309.52	302.54	310.16	307.38
304.87	304.42	303.92	304.68	310.14	300.15	304.91	306.12	310.74	310.2	306.74	311.14	307.64	313.83	313.17	310.36	308.19	310.51	304.32	304.05	313.85	313.23	313.29	302.26	313.13	303.27	310.77	311.13	308.47	307.59	301.44	311.02	307.92	314.67	310.99	310.77	309.25	318.61	315.46	312.25	309.27	309.44	309.75	308.53	310.76	311.57	301.72	313.58	304.44	307.73
318.38	315.33	312.34	310.29	311.47	313.14	314.02	316.72	312.36	316.18	314.4	315.44	310.95	327.73	315.55	311.01	310.44	317.35	311.5	320.66	311.88	319.87	314.82	315.74	315.72	308.98	314.71	320.41	319.19	316.48	316.62	312.11	311.77	316.47	322.24	308.28	319.96	322.81	313.93	307.86	313.68	315.47	314.11	321.5	314.77	312.39	309.65	314.59	316.9	311.19
298.49	302.91	303.4	306.52	302.37	308.23	297.13	305.37	307.69	301.67	305.75	298.58	297.66	300.83	304.33	303.91	300	307.17	312.5	305.64	304.68	312.74	303.17	300.1	307.57	309.79	307.29	305.87	309.2	301.63	302.29	311.34	304.2	299.14	307.9	301.6	310.47	299.78	299.97	308.59	300.01	311.29	307.24	305.3	307.2	301.81	307.56	303.92	303.1	311.06
302.07	294.8	298.87	296.21	296.61	302.13	305.32	303.23	302.05	288.46	299.37	294.29	309.17	297.99	304.12	298.25	301.52	299.12	307.17	301.35	296.9	294.53	299.86	306.09	301.51	301.21	304.64	301.86	301.7	300.72	302.59	294.67	297.66	291.9	307.94	296.58	306.81	305.14	295.44	295.85	300.88	298.28	299.63	305.82	284.79	296.57	300.7	303.89	301.78	294.19
314.79	305.68	310.79	313.42	308.19	306.03	310.29	305.88	312.86	304.59	315.02	310.67	309.18	305.24	316.07	312.92	311.46	309.41	310.58	321.19	309.62	314.46	308.34	315.51	308.92	306.65	310.22	314.8	315.9	310.51	311.16	317.03	311.22	312.04	311.97	309.26	317.39	313.09	310.38	304.27	308.31	306.62	313.01	312.37	316.29	309.54	310.36	307.58	309.77	310.19
304.43	306.2	295.66	299.73	300.16	306.23	299.27	300.62	301.12	300.78	297.76	306.03	300.6	302.47	301.09	301.98	296.61	300.1	303.09	300.06	303.52	299.18	303.87	298.41	297.23	298.55	300.36	308.68	290.5	301.6	296.36	297.18	301.07	309.46	305.83	292	293.25	292.54	295.08	300.68	298.44	294.67	299.79	294.48	305.93	302.93	299.39	294.82	291.28	307.79
327.47	328.94	321.68	327.68	333.97	323.35	321.49	329.13	333.25	334.66	328.16	336.93	330.99	327.51	322.79	325.53	326.71	323.93	326.35	326.87	326.2	328.12	334.73	328.62	326.04	326.33	328.06	317.61	321.35	325.62	334.83	332.05	333.34	327.25	332.19	329.69	327.75	323.94	326.08	329.56	321.23	326.65	330.88	328.86	331.52	331.58	331.82	321.09	334.02	330.44
307.27	310	308.43	314.24	312.13	312.54	310.12	305.69	307.75	306.37	311.18	303.13	316.94	313.72	311.31	305.34	311.13	308.12	309.67	307.18	309.34	315.02	317.14	315.05	302.65	308.36	307.05	319.08	306.91	305.55	306.15	310.63	308.19	307.77	303.02	312.35	314.6	304.66	307.17	308	309.77	311.09	306.87	309.67	310.79	312.1	318.82	303.71	306.9	307.47
313.81	315.68	316.53	316.79	313.43	311.34	319.33	314.44	312.79	312.37	313.43	313.42	310.52	317.69	314.56	302.49	309.93	313.98	307.84	306.53	311.58	309.49	311.75	316.41	315.15	314.25	315.88	307.63	305.72	311.45	299.87	310.04	309.13	315.01	308.65	314.2	311.38	305.94	312.15	309.9	309.78	309.85	305.99	310.18	314.08	311.39	317.13	303.91	309.12	310.56
298.69	307.33	304.98	307.14	303.62	299.64	307.43	308	300.18	294.14	299.29	301.56	297.71	295.83	312.96	302.2	310.39	299.23	299.16	304.56	307.19	304.44	305.73	303.58	311.88	298.02	307.11	300.4	308.19	307.01	302.04	303.88	305.13	309.57	309.01	301.46	301.88	309.28	300.65	307.14	304.31	298.5	295.34	303.79	306.81	302.1	301.82	304.22	305.22	301.92
318.72	312.83	317.28	314.75	310.62	313.98	318.58	312.1	311.28	314.77	309.49	311.2	316.11	307.84	310.23	305.55	312.69	312.52	320.65	319.22	317.77	311.28	313.4	311.21	305.51	315.12	319.32	307.4	316.83	315.6	312.92	309.06	318.2	313.66	310.74	310.69	315.55	311.69	312.27	318.21	318.24	316.47	312.34	315.34	308.83	316.12	314.6	310.36	315.04	313.4
300.3	306.24	304.92	299.18	299.63	301.59	298.89	305.22	303.5	299.07	302.49	297.8	307.57	302.47	301.89	298.53	305.79	301.67	313.67	294.64	307.55	303.04	303.6	298.34	303.31	306.74	295.04	307.06	303.9	296.54	299.89	307.36	307.93	302.69	301.93	302.41	305.01	300.72	295.28	302.72	302.37	304.44	302.26	301.92	303.48	314.83	309.86	304.47	297	298.69
315.51	315.81	314.41	319.03	315.31	310.11	315.95	317.27	316.05	317.58	318.51	314.64	313.45	320.12	308.15	308.3	317.28	311.72	316.14	311.03	319.96	313.74	315.07	310.49	313.24	315.22	314.11	318.19	305.54	316.05	311.19	315.65	316.18	318.03	318.46	316.71	316.7	306.83	317.42	313.32	317.53	313.75	316.09	312.66	311.81	317.37	319.45	320.59	317.47	324.23
318.47	317.49	315.23	314.67	319.54	312.74	313.24	317	313.36	314.47	314	318.83	316.26	309.83	320.69	317.8	316.41	319.55	314.65	319.37	320.17	312.63	315.42	313.93	314.31	315.95	314.88	313.86	320.83	315.15	314.47	301.99	308.08	312.57	322.49	318.53	317.93	314.68	313.48	314.36	317.73	314.59	317.24	314.19	316.69	321.78	322.8	310.94	314.83	314.33
311.37	306.57	307.44	308.79	300.67	298.76	315.22	304.34	303.74	307.12	309.85	303.66	304.02	311.67	311.74	306.94	306.44	308.5	307.93	308.92	305.08	307.4	307.88	302.82	301.58	313.02	302.81	309.28	308.72	304.73	306.17	311.7	306.79	305.67	305.35	306.68	309.27	308.02	308.96	308.74	300.08	295.83	302.51	304.44	308.07	307.1	304.03	310.84	302.55	303.47
306.07	312.64	318.43	311.71	314.09	304.69	304.02	309.48	306.1	298.77	305.19	305.09	311.26	302.71	305.87	312.58	305.62	311.61	307.16	308.99	308.83	301.24	303.84	302.73	308.96	300.21	303.98	302.29	300.86	309.09	297.15	309.79	308.48	305.13	308.66	309.22	303.07	302.5	301.26	304.67	310.66	313.17	307.28	301.74	308.46	307.89	308.56	307.11	309.72	303.06
310.08	311.73	308.5	313.68	305.45	304.07	314.93	303.14	311.79	303.79	298.93	305.23	308.86	307.81	304.54	306.64	300.71	308.5	313.99	305.67	305.76	307.26	309.98	315.91	303.35	309.86	309.7	303.23	301.05	305.17	311.07	311.09	312.19	313.39	311.48	308.1	303.01	294.31	305.55	305.8	315.92	308.39	302.02	309.16	308.62	308.59	308.95	305.87	302.06	308.69
298.56	300.13	303.57	303.34	299.03	297.85	300.87	301.55	299.27	295.91	292.6	298.19	301.48	299.98	303.86	306.04	296.31	301.51	297.97	300.31	304.99	305.68	300.6	302.03	301.53	304.78	303.79	304.6	300.81	300.65	305.48	298.29	292.24	300.47	301.31	304.08	304.05	307.95	301.52	296.02	302	302.12	299.65	298.36	300.01	301.5	307.86	302.59	301.97	305.85
304.83	299.72	300.84	309.88	305.17	306.24	301.17	298.37	300.86	307.73	309.74	307.03	301.12	308.38	309.51	305.66	306.04	301.12	312.23	306.37	296.48	301.75	303.9	308.86	310.4	303.3	301.19	309.34	298.75	302.75	304.58	297.79	302.51	302.54	300.11	303.53	301.09	309.24	313.11	299.46	294.25	303.21	307.73	307.88	301.29	304.31	301.39	301.17	300.58	308.81
308.3	300.06	297.11	307.83	300.8	305.06	304.5	306.67	299.56	302.07	300.77	311.74	309.41	306.04	304.36	307.76	305.46	310.69	299.94	303.91	306.59	302	304.22	313.56	307.85	306.83	303.54	299.88	304.75	300.58	300.97	308.06	307.01	309.3	303.18	302.67	308.71	296.11	303.93	307.13	304.54	308.91	297.73	315.28	308.49	310.31	302.47	291.24	305.54	297.21
328.53	331.78	320.88	332.13	326.41	320.16	318.18	326.6	330.29	333.14	322.76	318.25	329.7	321.14	323.49	331.29	326.48	326.67	328.23	318.53	323.36	325.13	329.19	321.17	321.89	323.66	323.26	324.04	323.33	321.64	324.83	327.41	322.67	323.09	321.78	323.8	322.99	326.75	322.05	319.88	329.58	320.64	329.36	323.97	326.91	320.42	323.09	322.88	317.12	318.68
313.52	312.06	309.16	310.89	312.38	310.7	311.91	314.19	314.4	317.92	317.13	316.95	314.61	309.62	310.1	310.36	307.3	312.37	321.89	311.14	308.56	313.87	317.02	312.68	308.87	314.32	306.97	316.26	312.11	315.09	308.6	317.76	308.99	314.71	305.67	315.45	320.17	309.99	305.32	305.27	318.25	315.98	311.27	310.52	309.04	313.21	314.32	310.87	309.93	310.21
330.47	322.21	331.16	326.63	323.14	328.21	326.17	326.77	326.72	330.72	329.21	321.4	327.52	324.78	327.75	335.59	329.57	330.32	331.03	325.49	330.36	325.14	319.55	323.21	330.22	328.96	323.3	327.33	335.56	325.14	328.29	326.67	335	326.45	334.54	331.6	323.49	330.34	335.04	325.27	326.45	324.1	327.24	325.43	327.42	328.46	324.6	332.96	329.38	329.16
303.81	310.75	305.51	306.57	310.42	302.24	307.78	300.51	311.56	304.81	301.49	304.22	309.45	299.23	304.61	301.63	304.86	304.09	304.94	307.81	298.19	299.29	307.28	310.18	299.67	304.13	298.12	305.89	299.82	304.64	298.12	305.58	303.08	305.39	299.9	304.02	301.81	311.15	302.84	306.86	304.49	297.96	307.15	301.11	307.53	302.74	305.18	307.32	304.13	297.99
305.52	306.81	307.2	299.83	308.42	298.95	301.36	307.15	303.51	308.26	301.47	308.01	305.05	307.7	299.79	307.06	305.83	307.78	297.39	296.65	309.47	303.15	305.56	299.25	303.97	311.95	298.64	307.93	305.85	304.48	308.7	307.37	304.75	304.34	305.37	300.61	303.72	301.64	305.01	297.51	312.66	307.56	301.51	313.28	308.07	304.52	302.75	307.01	304.84	310.01
302.64	307.11	310.42	300.65	300.87	304.99	304.26	308.98	301.27	302.25	304.53	314.01	303.15	310.07	304.54	305.93	310.26	301.14	309.64	306.78	312.8	317.03	307.91	302.53	303.23	303.51	306.3	303.35	305.54	305.82	300.32	300.16	300.59	299.64	305.05	303.11	304.21	305.47	304.72	308.07	302.1	309.74	302.96	300.95	306	304.06	308.89	307.47	300.52	304.22
310.07	323.79	309.79	317.09	309.2	310.55	313.57	311.97	310.51	316.57	317.51	306.27	308.65	317.81	305.95	311.54	310.04	317.75	317.37	311.61	317.9	310.5	308.88	315.7	310.66	310.8	317.54	311	317.1	314.62	314.62	310.39	313.28	312.01	313.6	312.19	311.92	308.96	308.33	314.99	317.18	309.05	322.91	315.76	310.54	314.28	308.47	313.58	318.96	312.12
292.43	291.68	293.42	296.66	300.06	301.54	295.6	302.7	304.37	293.16	297.77	297.86	299.97	290.86	292.55	301.4	297.78	288.88	301.13	297.23	293.91	297.43	300.94	289.57	295.76	285.91	298.62	303.09	296.7	298.04	293.51	294.31	294.61	294.42	290.93	300.98	291.04	299.07	295.62	298.17	301.26	303.23	297.35	298.36	303.74	295.55	300.63	297.09	302.24	298.72
317.06	309.67	313.34	309.45	315.06	313.16	313.54	310.16	308.01	316.34	315.88	314.15	309.26	315.57	321.37	309.75	313.62	316.85	314.07	316.42	312.84	311.41	319.61	320.59	310.54	317.07	308.01	309.46	313.83	305.05	319.26	314.34	314.11	313.74	307.94	309.81	305.78	313.37	322.9	323.79	314.02	315.02	315.06	317.11	316.15	312.26	305.74	314.52	310.58	314.48
307.5	304.05	308.5	305.82	306.56	304.96	302.77	302.46	306.47	307.16	301.47	306.44	299.79	309.25	303.43	310.13	302.58	303.62	303.16	302.47	306.23	313.54	304.89	309.6	306.57	302.11	306.42	304.85	301.06	307.65	305.55	308.4	306.41	311.73	314.42	299.06	309.47	306.96	307.12	306.32	303.44	299.98	307.13	302.92	298.26	306.39	313.79	303.79	317.1	302.78
294.92	302.43	292.74	289.27	299.6	297.48	288.38	289.52	293.6	298.54	297.33	300.77	295.92	294.66	295.47	292.94	284.35	301.43	296.82	299.45	291.4	292.2	292.44	298.97	294.67	293.6	297.12	298.56	290.93	294.15	293.17	293.7	296.48	305.77	293.82	287.78	298.42	290.03	295.16	293.96	301.1	295.33	298.55	297.65	297.26	296.49	300.74	298.51	293.47	296.59
288.9	290.16	294.89	290.3	297.6	289.9	298.39	297.65	301.08	294.95	295.63	297.84	296.39	296.22	299.73	295.12	294.31	301	296.21	292.59	294.11	300.42	289.94	300.59	295.38	298.37	302.19	301.74	294.67	305.97	290.61	302.56	294.38	294.36	292.33	296.27	293.02	300.06	292.51	297.96	293.22	299.21	286.53	295.02	298.91	288.03	299.47	294.71	293.57	296.79
314.15	314.13	317.28	315.9	314.92	315.23	314.56	315.51	315.71	312.17	317.08	309.05	319.43	320.32	322.43	320.94	309.9	320.44	314.87	325.5	311.9	316.64	321.85	312.78	314.49	315.28	314.86	319.97	313.94	319.02	321.61	309.68	316.65	315.96	315.95	320.63	318.34	316.2	317.95	319.22	315.19	313.18	319.48	316.61	316.24	311.5	316.87	310.24	313.96	303.15
320	323.37	318.1	326.53	324.26	315.6	320.23	310.34	323.68	318.2	321.57	320.77	326.55	310.19	317.14	314.31	317.75	321.73	320.68	317.63	314.52	322.6	325.1	321.36	318.13	323.63	314.65	324.38	318.04	321.69	316.41	316.09	314.57	322.16	319.31	314.11	321.67	311.28	313.28	318.26	318.85	319.67	318.07	319.73	318.3	320.01	317.59	323.43	320.37	317.55
299.2	295.59	302.64	293.43	296.43	299.32	296.45	296.57	295.15	301.85	293.54	288.57	296.09	296.92	292.01	291.84	294.88	297.69	296.85	302.55	296.05	293.32	305.36	297.39	301.42	298.47	304.75	296.63	295.88	299.08	293.65	292.96	293.42	299.7	301.34	297.4	291.91	293.19	305.71	298.03	306.75	299.14	297.42	292.57	290.46	292.08	296.03	297.17	290.87	303.92
308.03	310.68	311.13	302.93	312.64	307.41	302.4	307.36	308.81	306.59	301.58	305.58	311.51	311.84	304.75	311.92	309.48	317.54	304.1	313.63	309.17	307.08	304.96	312.16	310.96	304.75	301.33	311.29	302.9	307.95	298.97	314.2	311.09	308.72	304.16	308.41	308.54	311.98	305.72	310.62	305.21	309.96	314.24	309.22	304.82	307.49	307.58	304.33	311.57	302.5
304.93	308.22	305.08	303.97	304.16	306.49	311.01	305.84	308.66	310.58	303.87	303.29	308.19	306.89	304.55	301.2	302.25	302	311.17	309.94	306.18	301.56	306.1	309.64	310.26	307.98	304.52	298.1	306.66	307.41	302.5	305.87	305.73	310.78	304.05	305.75	307.97	301.04	304.29	305.05	306.08	299.72	317.09	303.22	304.62	306.76	307.41	302.6	306.06	307.13
319.87	321.45	321.02	308.22	317.54	319.74	319.19	307.96	314.86	313.47	318.6	317.68	311.66	320.45	314.34	316.04	314.18	320.09	319.93	314.7	317.87	309.87	324.6	319.74	327.26	310.04	324	312.78	319.19	321.42	311.64	318.43	315.3	321.76	319.22	309.13	317.08	319.01	314.67	316.69	307.44	312.16	317.34	313.12	313.97	313.27	315.91	320.36	306.02	316.8
302.11	300.67	301.11	300.06	306.82	296.96	295.56	302.78	300.59	293.6	301.27	307.95	304.54	294.9	301.84	307.6	303.62	298.23	296.71	300.21	304.71	298.54	304.6	303.45	305.4	295.92	293.83	298.33	303.18	304.5	296.3	300.3	296.42	301.42	294.29	304.55	302.95	299.72	303.96	306.27	297.01	301.68	308.34	298.55	303.31	292.72	300.78	304.12	296.28	301
307.19	297.44	303.62	300.45	298.65	297.81	305.87	296.36	302.01	300.83	307.39	297.53	302.36	296.84	294.17	301.91	302.04	298.96	297.75	296.45	296.74	306.07	302.6	304.06	295.74	305.66	301.2	305.51	301.53	306.08	293.96	298.91	304.44	298.93	300.24	299.02	296.87	300.7	297.92	296.22	302.89	304.78	300.74	304.47	298.08	303.15	301.19	304.44	303.79	306.61
307.44	318.78	314.01	310.09	313.09	309.37	316.35	317.52	315.15	309.91	325.73	314.26	311.54	314.05	314.12	313.3	310.67	312.23	322.56	311.91	307.7	309.42	310.81	309.05	312.06	316.71	309.63	319.72	317	313.82	309.32	311.78	315.24	317.35	310.52	311.55	318.76	314.41	319.93	316.23	311.66	310.9	319.94	311.54	313.27	308.68	316.21	314.6	306.38	316.59
307.14	301.13	306.99	307.31	313.26	310.2	309.34	307.3	303.33	308.28	300.96	306.2	318.74	306.64	304.06	311.18	308.15	307.8	309.53	307.51	305.41	306.46	306.54	306.35	310.88	304.95	312.1	309.81	307.97	311.17	306.61	299.61	306.46	308.43	308.28	314.9	305.84	311.54	307	306.36	304.16	315.45	305.51	308.28	305.5	306.36	307.59	302.28	308.34	307.95
305.69	310.21	306.73	308.37	296.7	299.77	300.77	300.46	305.7	307.96	297.04	309.37	304.29	303.59	300.68	308.32	301.72	306.38	306.89	310.69	301.73	309.28	305.71	309.01	300.32	307.04	296.16	304.44	305.75	307.83	301.49	309.12	311.58	305.73	312.85	308.8	307.71	301.26	302.78	306.82	302.62	305.64	310.56	295.75	306.04	299.88	306.32	301.81	300.78	305.25
315.38	306.76	302.25	302.07	305.21	305.03	305.33	317.52	308.54	306.9	309.28	306.01	308.32	306.14	311.09	306.71	308.06	310.33	309.52	309.29	307.1	301.41	308.49	303.97	315.39	303.45	308.12	311.23	302	301.7	312.65	304.99	311.36	307.92	305.96	307.95	299.59	309.46	306.49	306.52	310.48	306.93	309.36	310.75	310.39	304.05	308.62	308.38	302.63	305.74
320.3	333.79	324.86	323.74	332.05	322.59	320.97	320.62	323.45	322.33	326.36	320.59	325.41	330.15	325.47	325.19	325.38	327.59	330.56	321.97	321.68	325.61	324.62	319.13	333.4	324.21	323.47	323.73	325.37	319.2	329.81	322.85	327.44	325.85	329.59	330.09	328.69	328.61	326.53	322.84	317.44	321.57	334.96	318.17	326.6	326.65	335.12	326.48	330.46	327.31
306.66	308.36	305.17	303.47	300.13	298.49	302.28	300.71	300.13	294.12	295.79	301.8	306.68	302.11	301.98	299.26	304.32	300.56	304.52	308.99	311.88	298.33	303.27	312.03	304.58	309.32	308.17	303.3	304.22	302.57	300.77	299.66	299.93	304.76	309.43	309.57	304.72	310.43	300.31	306.54	302.9	302.05	307.52	305.32	299.19	304.14	302.18	297.94	305.14	306.67
302.62	307.09	305.48	301.28	297.52	299.47	297	308.43	302.07	309.03	294.23	302.15	304.53	306.16	305.69	304.17	302.89	300.74	312.98	301.86	301.33	300.72	307.14	302.01	304.11	305.33	301.34	300.78	307.71	304.27	302.67	301.28	302.39	301.18	301.94	306.61	305.69	311.07	306.35	307.1	307.18	302.66	303.85	305.02	297.93	306.93	299.1	303.18	303.19	305.86
307.98	307.61	304.56	307.59	305.57	302.29	306.93	302.41	307.79	310.73	309.43	313.08	307.27	306.63	313.53	309.07	311.17	304.53	308.69	302.9	298.76	305.62	299.82	308.45	303.58	309.45	310.91	303.76	300.65	308.92	305.53	304.62	307.97	310.34	301.26	307.98	303.85	309.45	304.74	306.6	315.57	300.97	303.1	310.39	306.68	299.96	299.76	301.11	312.04	304.24
313.21	305.77	312.8	308.62	305.71	311.09	308.57	310.63	312.69	312.33	314.7	310.39	304.09	309.51	303.25	306.46	307.01	314.2	311.67	312.45	311.68	308.12	318.99	309.59	309.99	308.19	306.53	307.5	306.6	308.34	306.96	315.88	311.61	308.11	310.27	307.82	314.31	311.87	314.71	315.44	308.58	305.13	304.27	308.83	306.61	314.08	312.76	310.23	316.34	319.47
300.84	300.7	309.53	307.47	309.26	313.09	310.35	309.67	316.58	317.09	309.06	305.75	303.4	304.37	305.67	308.71	307.96	310.93	304.93	309.33	311.53	309.83	314.41	306.09	313.26	307.97	306.44	308.42	308.28	305.53	306.48	306.94	306.81	305.7	304.84	306.89	311.44	308.79	303.06	309.52	313.47	308.34	307.57	314.85	308.67	314.2	307.64	303.5	308.72	310.12
303.62	301.06	313.18	297.65	295.47	301.15	301.32	303.8	300.33	305.15	301.23	301.46	299.23	296.63	312.65	295.08	305.7	297.82	299.37	293.33	304.87	303.32	301.15	312.22	304.45	302.51	304.37	306.47	295.32	302.93	303.7	311	304.48	297.85	297.31	304.16	300.23	304.25	299.31	302.92	300.04	305.75	304.57	306.41	304.14	300.72	302.27	305.12	301.99	305.9
321.98	316.56	305.43	308.11	310.84	317.75	318.67	309.93	315.57	318.87	312.94	313.03	325.78	317.43	311.14	315.81	312.8	318.77	314.19	316.46	313.48	315.62	312.61	315.35	315.95	312.72	310.52	319.1	313.87	319.25	317.41	316.77	304.26	308.9	310.39	305.93	311.33	308.43	309.64	311.28	310.38	314.45	306.55	315.23	314.49	311.01	313.61	307.97	305.65	317.27
290.27	297.4	303.34	308.02	303.12	309.21	303.94	302.48	302.96	297.28	302.99	303.5	298.25	298.25	298.42	304.02	299.25	302.99	296.1	302.44	296.96	301	300.54	302.84	304.15	298.48	302.23	302.97	295.53	301.63	295.84	305.58	301.56	292.17	296.83	296.59	301.03	299.68	299.1	294.68	301.15	303.71	296.93	301.74	299.72	306.48	301.8	301.63	292.24	297.09
286.81	298.22	294.36	298.65	293.97	289.12	307.8	294.14	294.45	298.2	303.68	292.21	294.09	289.54	291.4	297.85	293.22	294.08	297.86	288.59	288.63	297.48	293.49	297.97	294.54	296.28	289.03	295.86	295.25	304	291.23	287.62	294.38	289.06	289.14	300.09	290.2	289.7	292.02	294.46	297.26	298.05	297.6	296.55	297.37	293.84	301.84	295.73	288.39	295.94
311.64	306	319.81	312.86	310.16	311.83	316.85	305.24	309.04	311.08	315.86	310.27	305.79	323.82	315.71	311.61	310.56	314.22	312.08	311.76	304.77	314.21	311.89	309.06	307.13	313.15	308.48	311.7	315.92	304.75	315.24	311.96	304.52	316.86	313.44	313.41	309.02	323.84	307.27	309.51	310.23	313.71	312.9	309.48	307.77	315.24	311.56	317.5	321.11	314.13
307.74	314.01	314.42	311.81	317.08	304.63	316.26	313.79	308.17	315.69	312.13	316.91	312.28	314.78	313	316.21	320.65	314.85	306.86	308.73	309.73	315.6	315.86	318.64	307.47	312.72	309.32	312.51	311.72	314.47	311.9	306.45	320.1	315.88	306.02	308.61	309.06	313.35	314.03	307.26	320.17	315.38	310.04	311.3	307.68	309.86	309.59	306.27	312.22	322.12
317.72	313.82	323.04	322.38	314.7	318.57	321.29	316.26	322.16	319.08	318.97	319.3	309.16	322.26	312.08	314.34	318.45	317.93	313.71	316.83	313.76	325.63	312.18	317.16	321.71	315.03	306.4	315.56	317.68	320.68	319.05	315.66	314.3	314.14	319.26	321.17	319.59	314.82	314.99	322.09	313.96	319.1	317.2	305.46	315.57	315.98	316.5	316.91	330.42	321.13
305.16	302.6	307.28	298.67	300.47	305.29	307.02	296.59	304.67	310.77	303.81	295.45	307.53	305.82	311.3	304.82	301.23	297.83	302.75	305.98	299.18	298.8	305.1	303.97	295.4	303.42	297.78	298.35	297.06	304.94	305.4	304.77	297.7	297.69	303.4	298.75	308.5	302.42	301.42	297.89	306.44	304.74	300.05	299.32	307.48	298.43	302.24	303.38	309.22	304.42
296.19	299.19	306.58	303.66	303.92	299.04	314.47	311.71	295.9	297.74	304.61	303.81	305.05	304.89	304.76	304.1	307.76	302.88	302.26	301.01	300.99	302.6	306.98	300.36	299.99	304.97	311.29	305.05	300.94	306.79	302.39	305.44	301.46	307.51	304.62	301.27	301.1	302.28	300.13	303.92	297.47	308.43	303.39	297.5	301.23	305.15	298.02	299.52	300.37	293.67
315.55	312.01	309.84	319.46	316.59	312.82	308.88	309.86	311.13	318.19	303.3	313.57	311.46	309.94	311.45	307.85	315.74	318.38	311.49	309.12	315.03	307.07	307.05	314.88	312.5	313.28	309.68	311	309.6	311.75	312.2	312.77	309.54	309.56	312.36	313.36	309.59	302.74	311.57	306.75	316.14	310.64	311.58	309.54	300.61	305.76	310.03	302.84	299.08	314.54
307.56	315.97	306.8	308.15	306.02	316.75	307.57	297.38	320.38	303.25	307.67	314.04	307.3	307.21	301.76	303.31	307.2	315.8	306.81	305.8	310.52	310.05	305.62	312.52	309.4	308.87	303.61	308.34	320.08	308.15	314.87	309.98	306.11	307.73	308.98	316.6	301.81	309.64	312.52	312.21	313.47	307.79	309.5	305.36	304.66	308.78	305.4	306.6	308.28	310.88
315.05	304.71	313.95	306.82	310.6	309.66	310.82	307.99	304.03	307.88	313	314.02	309.43	308.26	311.96	313.09	300.61	301.46	313.28	311.6	304.37	308.62	314.52	311.57	302.5	312.87	315.94	309.36	310.2	300.89	309.84	312.7	313.06	308.78	307.05	310.77	307.14	310.48	312.9	319.56	312.02	300.95	315.54	306.2	309.72	310.65	311.88	309.18	305.06	310.11
317.1	311.4	308.68	315.65	309.08	298.57	308.18	309.07	308.05	305.54	313.92	308.04	311.13	305.19	307.45	302.27	304.07	316.33	310.06	313.06	305.06	306.77	313.1	304.42	307.11	305.55	310.05	312.39	315.09	302.32	308.52	306.79	306.96	316.54	304.49	307.68	308.57	310.56	307.09	307.23	308.51	306.22	306.38	312.32	307.99	310.92	310.74	308.19	308.12	306.44
320.56	319.37	314.86	314.31	313.79	320.36	319.52	312.7	314.76	312.63	320.1	316.59	323.14	317.1	312.94	319.54	323.34	315.21	315.81	313.48	321.72	324.07	316.75	319.35	315.65	317.64	320.19	310.34	312.43	320.55	324.15	315.69	318.3	313.3	317.71	311.06	317.36	319.59	314	323.64	312.73	319.19	318.07	317.99	312.44	312.39	311.14	319.34	306.24	322.63
310.98	318.58	322.53	316.09	315.88	313.74	309.65	321.01	322.13	313.1	312.38	319.6	315.53	307.76	312.98	315.15	319.05	320.03	319.93	320.84	321.77	313.82	324.84	311.68	319.18	317.91	309.03	312.78	319.19	318.7	316.64	319.12	310.77	323.79	313.84	319.2	313.43	323.06	318.74	314.77	316.64	313.56	310.95	316.58	318.23	311.47	314.45	313.52	316.62	315.71
300.73	309.72	303.21	298.99	298.73	307.93	295.81	311.38	311.63	306.39	299.82	307.37	298.28	301.56	304.03	302.46	302.95	308.27	304.86	300.72	296.29	300.59	302.99	304.02	299.13	298.53	301.52	302.94	304.54	297.37	301.96	294.73	304.44	306.67	305.11	298.16	298.33	297.19	305.76	308.49	302.93	294.19	302.31	305.13	297.93	302.74	302.64	304.29	305.52	302.12
311.7	316.39	315.54	309.75	317.66	312.73	313.54	318.5	317.74	321.78	313.42	315.05	313.08	312.54	312.36	318.32	315.48	312.37	302.97	312.73	307.18	309.47	315.85	317.37	308.68	308.83	321.7	311.54	309.73	320.62	315.63	310.49	308.14	313.73	316.36	319.33	315.99	313.43	314.92	318.02	323.2	313.13	316.35	315.59	313.33	310.5	317.49	314.73	309.02	311.11
294.6	289.29	290.83	289.79	296.58	298.2	293.99	299.84	297.42	300.84	296.49	296.93	300.44	296.02	294.17	294.97	298.4	289.98	291.12	298.11	298.86	298.82	297.85	293.37	295.67	290.36	301.33	294.19	301.23	292.95	289.96	294.28	291.23	297.55	290.37	294.82	295.21	299.73	288.1	290.98	290.25	290.87	301.13	291.42	295	295.33	293.36	286.48	285.88	298.68
302.25	310.76	304.87	311.24	309.27	305.63	318.03	313.89	307.53	304.65	312.4	307.95	312.8	309.78	315.79	307.91	307.68	313.29	311.32	314.27	315.25	304.58	311.4	315.06	306.02	309.98	314.96	315.05	310.15	307.18	311.63	314.73	311.98	309.16	306.89	311.67	308.23	311.05	311.39	315.47	309.12	311.94	310.73	311.8	315.17	307.51	313.19	312.02	310.26	304.59
313.77	309.07	309.64	311.04	320.94	317.57	307.67	314.12	311.88	310.29	314.44	322.3	315	306.04	312.04	306.69	311.46	310.78	310.25	313.69	314.69	314.56	320.23	314.3	325.9	311.74	311.45	311.93	311.17	307.84	308.82	311.92	311.09	315.06	312.5	318.34	315.25	316.77	314.05	310.77	313.67	307.63	314.01	305.87	313.6	313.87	314.38	316.26	321.61	313.85
303.49	304.27	301.85	306.28	305.55	305.96	304.76	306.03	303.44	303.79	302.34	311.14	300.69	299.56	304.01	305.38	311.77	304.43	295.9	303.68	296.95	303.82	299.21	307.93	303.18	309.17	301.64	298.89	299.3	306.9	303.52	303.44	307.52	308.65	308.85	307.42	306.38	303.4	312.77	301.58	307.23	301.46	299.52	299.53	297.2	304.89	309.84	302.19	312.79	307.6
315.34	322.83	310.97	330.11	315.55	318.03	311.92	311.22	313.42	320.51	319.25	317.37	323.52	314.9	319.38	311.75	313.61	309.87	322.07	317.86	311.78	317.38	312.98	312.71	319.84	315.11	313.19	310.27	321.37	319.05	321.21	313.39	320.1	323.78	317.46	315.35	309.98	314.96	315.23	318.04	320.58	326.81	314.78	319.66	316.98	324.45	309.15	309.25	318.56	315.53
325.29	331.25	326.42	329.26	328.96	327.62	334.51	328.34	328.01	328.3	325.38	336.68	327.81	326.49	333.43	335.65	326.55	331.35	325.48	327.81	324.74	325.12	328.21	330.38	329.37	324.4	327.8	327.32	327.05	330.55	320.14	330.76	336.47	330.13	325.54	321.58	330.43	324.46	321.5	321.59	329.36	332.7	325.61	326.75	322.65	331.67	331.96	331.02	327.97	325.88
306.25	303.45	306.09	306.37	310.45	308.77	300.26	309.75	308.59	306.34	304.47	305.78	306.55	314.6	306.76	301.04	306.94	303.58	305.5	308.61	307.21	310.97	304.38	307.42	315.71	311.14	300.5	305.64	304.33	302.29	306.1	306.93	310.98	308.9	306.18	309.92	300.37	299.28	308.81	306.63	307.18	300.52	309.55	300.83	305.69	303.08	311.27	311.41	307.33	309.39
303.14	300.78	302.7	302.73	299.56	304.79	302.85	310.15	306.32	306.01	308.14	297.87	307.41	310	307.88	303.33	298.43	296.52	307.67	307.99	303.26	305.04	303.02	299.5	305.33	303.06	299.35	305.53	297.8	304.65	299.45	308.14	301.82	299.45	299.22	301.01	303.1	298.05	301.17	300.45	301.28	301.89	303.32	298.54	303.34	300.69	296.78	302.68	305.37	306.12
314.17	307.38	304.89	305.17	312.4	303.9	307.06	314.84	304.02	308.18	308.48	305.9	303.56	312.89	306.73	302.32	302.35	309.44	300.05	311.21	301.6	311.6	305.89	309.61	304.6	311.44	311.66	296.64	305.56	310.53	309.94	304.92	308.68	316.56	301.56	308.52	306.92	310.89	311.72	311.97	308.79	303.21	312.81	308.79	309.61	305.43	308.91	307.62	314.77	301.28
309.31	314.65	315.54	309.51	315.54	317.47	317.04	306.46	312.61	309.33	313.43	307.89	308.47	311.94	311.94	319.07	319.67	311.97	322.3	310	319.66	314.86	316.42	314.6	320.67	320.63	318.43	312.62	317.49	315.36	316.04	312.08	311.35	312.19	306.53	310.56	312.86	308.47	314.94	316.71	311.5	311.24	320.1	318.09	320.41	316.03	319.03	318.14	310.92	310.89
301.11	301.86	301.83	292.52	300.57	299.01	304.58	295.86	299.01	301.35	301.48	302.35	303.28	307.35	301.12	301.12	303.33	303.83	299.41	301.35	303.03	305.67	298.48	301.5	303.45	299.66	305.41	298.34	303.71	305.92	299.56	298.93	299.93	293.82	297.64	304.5	303.7	297.05	305.73	305.2	306.37	300.05	301.21	303.85	299.17	300.6	292.14	292.64	298.38	303.56
297.34	302.47	314.17	296.57	309.42	302.34	298.31	307.11	302.49	305.26	300.7	293.42	298.28	296.72	301.15	294.11	296.33	304.97	304.79	299.93	304.6	297.87	296.54	303.51	307.32	303.39	298.95	302.26	312.92	306.74	295.66	303.04	301.42	305.09	306.62	302.92	301.93	305.31	305.92	306.65	304.38	309.18	296.76	306.64	294.59	297.84	306.06	304.18	305.99	297.16
314.87	308.43	308.09	308.12	304.17	308.04	306.61	307.16	308.88	306.24	309.3	304.87	304.9	311.63	306.77	304.04	312.53	314.8	305.71	306.49	301.51	306.61	313.18	313.97	315.46	312.6	313.94	304.2	307.6	308.55	309.56	310.14	303.08	313.23	305.77	306.7	310.63	307.91	308.25	308.18	305.2	309.34	311.87	306.72	307.22	312.62	309.16	310.15	315.71	307.65
310.13	310.15	313.08	320.66	318.2	318.91	316.37	316.17	312.01	308.27	313.07	308.4	320.39	315.16	316.44	309.01	313.47	313.85	311.65	318.73	310.13	315.32	317.93	314.15	317.36	312.99	316.9	317.19	312.72	304.47	311.98	311.24	315.87	315.55	314.58	309.89	310.99	310.65	309.21	310.69	312.85	314.77	308.54	311.61	316.44	309.81	312.39	314.01	313.71	309.37
309.05	307.4	316.28	313.88	306.79	311.98	305.45	310.32	309.39	304.34	307.51	311.46	310.31	314.11	308.69	300.17	307.39	305.26	309.71	312.44	304.06	305.4	307.04	313.06	315.43	307.9	318.35	312.97	310.4	308.97	313.14	308.61	309.36	312.47	308.45	305.41	318.35	308.9	309.91	315.51	311.42	313.24	311.64	310.87	312.86	313.01	311.43	313.45	317.21	309.61
314.77	311.05	317.36	311.97	314.89	312.97	315.02	318.75	315.92	316.22	317.58	319.1	309.16	308.49	312.4	318.79	313.45	312.99	315.56	322.11	315.58	318.13	310.62	318.91	320.27	316.46	315.34	314.26	315.97	316.46	313.91	312.98	319.41	314.46	315.29	321.32	310.7	309.63	318.45	313.5	313.2	316.37	313.47	319.37	315.97	313.47	315.71	313.11	314.81	313.61
314.29	315.68	316.22	317.25	315.05	307.55	318.64	314.29	312.36	312.23	316.09	311.27	314.36	320.23	306.6	306.13	309.22	307.58	308.09	311.09	312.67	309.94	309.41	316.54	308.03	312.68	310.65	308.2	305.44	311.86	304.04	316.24	301.49	314.02	316.03	309.55	313.18	308.82	311.02	310.09	318.16	315.58	315.61	310.63	320.64	307.98	316.54	309.82	316.9	318.89
311.44	313.44	316.08	318.8	314.64	313.18	310.35	315.8	306	311.25	316	307.91	313.36	313.26	310.19	315.87	315.49	312.87	313.8	313.07	304.53	311.68	310.14	308.35	317.92	316.84	310.5	319.76	311.96	312.7	313.08	320.16	312.22	316.66	320.8	315.08	309.07	315.72	313.15	315.9	313.43	312.77	314.02	314.09	320.92	311.96	319.79	317.53	319.06	314.74
311.69	304.09	305.71	310.71	305.27	307	311.73	304.41	312	301.75	311.47	305.75	303.71	296.16	309.17	307.02	306.32	311.7	310.45	308.76	307.13	299.78	306.39	314.99	304.4	299.91	309.33	310.93	303.59	309.49	302.23	324.51	308.6	305.93	307.04	306.79	306.47	305.41	298.09	309.18	306.8	303.27	309.46	309.17	305.67	309.04	309.59	312.23	310.56	305
312.52	305.56	304.18	306.67	311.2	313.25	315.99	313.68	311.46	312.83	312.48	309.32	314.49	315.36	310.75	313.59	311.7	312.39	305.97	313.61	311.78	307.49	320.3	311.57	310.51	315.3	313.87	317.98	304.68	311.83	312.83	298.73	309.94	307.58	314.61	314.15	312.27	308.26	309.5	316.9	312.31	308.06	309.6	317.3	316.41	312.87	307.63	316.73	312.43	317.26
330.57	333.64	329.05	328.99	327.67	328.97	328.24	334.42	322.5	329.11	330.33	320.77	331.04	326.41	326.69	334.81	331.54	332.09	325.73	328.14	332.25	328.29	327.17	325.41	334.32	336.63	331.33	330.59	328.53	330.1	334.79	331.14	330.6	325.6	329.49	337.6	324.84	336.72	324.99	323.56	328.99	327.99	332.15	329.06	325.62	329.91	329.94	326.13	329.5	328.11
318.82	313.66	316.73	316.03	323.52	321.92	308.07	320.92	315.99	311.69	311.41	317.05	315.45	309.89	321.62	317.14	316.8	309.8	316.54	308.35	318.86	320.84	312.89	315.09	312.74	316.52	309.11	309.66	314.19	317.26	309.53	310.12	310.21	315.27	317.46	319.57	315.62	322.15	315.94	314.67	314.59	318.74	309.51	314.42	317.18	312.26	321.2	312.5	313.42	311.17
326.21	325.12	332.62	323.5	333.96	336.33	329.47	326.15	336.52	335.42	331.97	324.72	331.53	329.65	325.61	326.1	332.54	327.33	328.34	327.12	325.63	335.28	334.28	330.1	327.7	331.22	327.75	327.54	326.27	331.38	319.75	328.5	332.17	337.78	326.91	330.85	323.34	331.88	335.56	323.56	331.49	326.96	332.5	325.89	332.04	327	334.91	333.58	322.64	326.23
304.43	298.26	304.76	304.97	308.83	305.61	305.2	295.51	298.36	297.91	305.84	302.98	299.82	301.78	303.65	302.82	303.29	303.09	303.24	301.08	310.8	301.38	297.89	301.65	297.31	311.21	304.92	303.66	303.17	300.02	306.78	301.7	306.16	300.18	303.58	299.14	305.76	300.62	307.76	298.69	310.19	298.91	304.21	301.48	308.21	305.79	297.74	302.15	307.43	301.08
306.83	300.09	306.62	304.37	304.71	300.25	297.23	299.15	300.03	295.75	307.08	306.24	305.2	298.15	305.04	302.99	299.46	306.57	311.99	304.21	306.72	307.67	302.23	306.21	300.52	302.16	301.22	303.09	308	306.59	307.6	313.92	309.9	314.07	303.34	302.7	304.51	296.38	311.47	301.76	309.72	302.95	307.17	308.38	301.48	301.91	309.1	307.38	309.53	303.75
311.59	307.41	311.61	305.62	307.66	305.95	309.14	310.95	311.77	310.45	312	308.76	316.71	308.36	309.43	312.54	305.24	303.85	308.39	312.99	312.66	315.15	304.95	312.36	312.69	308.53	304.16	313.9	303.66	305.23	308.47	310.2	309.76	301.64	304.44	309.98	308.68	313.01	309.09	307.61	307.6	308.57	309.03	312.68	306.5	314.06	310.12	309.26	310.3	305.92
313.05	313.76	308.2	309.62	305.37	316.32	310.09	310.09	305.3	309.35	316.54	312.8	309.29	311.47	313.63	321.45	319.39	314.51	315.75	312.49	313.62	314.9	316.67	313.49	311	312.87	316.07	311.59	312.56	318.65	315.78	310.34	310.15	318.34	313.94	315.66	310.22	316.02	312.83	310.22	310.35	314.13	311.72	312.82	316.7	312.97	312.41	309.48	317.69	313.24
318.04	311.06	310.36	311.66	312.24	308.94	310.45	312.58	320.58	312.02	317.14	315.21	321.89	317.16	309.65	316.26	320.7	318.76	312.95	315.24	315.03	311.92	320.18	309.21	315.45	314.37	305.21	310.34	310.05	315.22	310.87	307.81	314.46	305.72	315.36	308.41	317.7	313.99	309.43	308.57	314.2	316.52	312.44	315.94	314.03	315.69	316.92	305.06	314.72	314.78
311.28	317.16	315.57	319.56	313.84	326.98	312.31	320.75	309.51	312.91	322.43	326.82	317.05	311.87	321.21	310.54	315.92	318.85	318.65	317.1	315.19	322.09	310.93	324.72	314.77	326.89	309.96	315.6	316.97	310.28	320.3	318.25	307.18	320.27	321.41	318.22	312.31	319.45	328.55	317.48	314.4	321.7	313.9	319.93	318.75	313.1	332.64	322.63	317	322.47
296.26	304.72	302.74	303.91	297.82	295.58	301.99	298.35	303.06	303.52	308.95	301.23	302.72	305.73	298.45	291.94	297.66	293.38	303.81	304.65	306.81	300.84	304.77	301.8	293.52	298.31	305.15	291.92	300.05	302.66	302.41	291.33	299.32	306.15	305.49	301.24	299.23	296.51	295.13	295.05	305.07	299.88	291.85	299	292.77	294.84	294.74	306.48	293.62	307.52
319.17	311.15	311.98	315.6	317.43	314.55	310.36	320.02	315.41	316.78	315.49	316.53	311.36	316.06	310.92	316.59	310.94	316.85	310.88	314.38	315.84	311.57	318.86	316.72	301.86	317.38	316.44	311.43	313.53	314.77	312.47	316.51	320.36	315.37	312.79	312.99	321.18	312.63	315.16	315.23	316.05	308	310.87	317.29	310.4	311.8	318.69	314.83	317.95	318.7
303.35	302.43	303.85	295.97	301.33	305.76	298.47	303.72	308.19	306.26	296.02	300.4	300.79	308.86	312.56	304.88	302.11	306.63	304.2	304.05	306.53	298.21	302.25	302.31	297.2	302.97	305.72	300.61	299.51	303.74	302.5	303.63	308.73	301.16	305.66	303.12	303.95	304.01	305.13	301.4	305.49	310.6	299.25	298.67	307.13	307.43	297.85	305.19	304.2	307.74
302.47	302.13	314.3	305.96	302.17	300.72	306.81	300.82	303.79	297.61	308.67	297.76	306.83	299.85	301.03	301.18	304.95	307.25	300.59	301.04	307.64	303.04	301.46	297.73	306.72	311.04	305.44	303.96	307.05	303.65	298.25	309.36	298.09	301.14	300.71	300.76	303.86	310.1	307.78	302.91	301.75	307.06	308.18	307.09	307.02	296.58	307.38	302.57	308.05	310.91
290.04	288.88	304.85	292.31	292.51	297	298.2	303.14	290.8	290.65	291.98	294.95	295.4	290.82	289.15	293.43	287.01	289.27	297.51	297.49	294.08	294.72	292.76	294.95	292.28	299.21	291.96	289.07	295.91	303.65	299.59	288.31	298.22	294.72	291.54	294.37	297.24	292.32	295.56	296.18	292.21	299.89	288.02	293.62	292.86	290	295.63	291.53	293.9	289.36
326.8	326.81	321.79	331.22	331.85	320.46	327.83	324.27	326.96	329.43	326.61	320.22	328.12	326.13	324.62	323.72	333.07	330.37	326.1	330.56	331.31	331.85	326.01	323.05	325.86	325.37	327.77	330.67	325.17	329.66	330	333.59	321.28	324.66	334.14	323.24	329.64	324.17	326.98	325.77	330.32	326.7	325.33	320.89	323.76	334.28	329.14	329.55	329.93	332.07
310.71	316.3	315.51	311.47	313.27	312.22	310.33	312.57	314.83	317.16	324.14	309.32	310.12	320.7	316.34	310.44	317.74	312.38	317.39	319.58	313.81	311.79	313.06	310.9	319.73	316.92	313.06	316.84	311.36	314.62	315.83	315.4	317.45	315.74	314.02	318.95	313.64	315.95	309	311.74	314.84	315.3	317.78	313.38	313.85	320.21	314.51	310.07	316.7	311.85
307.9	303.71	303.29	303.53	308.15	299.07	304.61	301.79	294.21	299.25	302.47	303.58	302.69	304.65	303.56	305.95	298.76	306.62	300.25	302.05	305.57	303.53	305.41	301.26	304.07	308.32	296.75	299.42	300.87	300.75	299.28	309.75	293.81	303.43	303.64	305.85	301.68	300.7	298.43	307.44	304.06	299.76	300.12	305.45	305.66	300.85	304.18	300.65	301.72	302.26
304.89	308.77	315.93	310.65	309.34	307.63	302.48	313.39	301.89	312.65	310.44	306.44	311.51	303.11	306.6	310.42	308.7	309.21	302.93	302.81	306.09	310.74	304.79	309.92	317.81	307.44	309.74	307.33	314.29	310.01	312.78	302.96	314.31	307.75	304.04	298.66	307.18	308.57	309.81	310.57	304.72	313.26	312.11	306.99	309.91	314.05	312.99	313.21	315.39	315.89
308.65	307.64	308.83	307.62	312.7	310.73	311.51	311.55	312.84	303.78	313.32	309.87	317.74	320.84	308.3	311.22	309.46	315.19	309.92	311.13	312.58	309.88	316.71	316.99	316.56	309.49	306.78	309.35	316.04	312.17	304.58	313.6	302.75	314.01	311.06	299.42	307.97	315.09	312.77	312.08	305.47	309.22	315.21	317	315.23	313.58	311.28	312.88	311.2	308.36
304.15	298.03	303.17	302.09	304.18	302.47	298.6	305.14	301.53	302.78	298.34	294.36	303.53	299.47	298.54	308.99	301.93	296.68	302.61	301.64	301.31	301.53	305.09	299.02	304.04	298.82	303.05	298.83	303.94	307.4	299.51	304.27	299.45	299.5	292.68	296.72	296.97	300.89	302.64	300.08	303.6	298.36	302.35	299.35	303.19	301.86	298.29	305.88	306.76	302.81
325.08	323.62	324.1	326.1	326.41	322.94	326.92	326.11	322.98	325.57	319.05	323.68	321.77	327.28	322.38	326.06	330.79	330.2	328.17	325.35	322.82	326.8	322.89	319.63	322.42	325.14	322.05	325.09	326.19	331.83	323.95	319.09	322.07	320.04	325.53	329.21	312.46	329.7	321.64	318.42	321.33	318.08	315.53	325.07	322.07	329.64	323.26	326.55	327.43	324.99
313.35	310.41	310.89	314.8	316.85	312.23	317.58	317.71	320.2	313.67	317	319.19	320.14	313.77	318.4	315.67	316.48	320.5	316.65	313.57	311.33	317.61	314.46	315.2	315.47	311.53	313.27	319.05	313.03	313.33	317.84	315.18	311.77	306.39	311.06	314.22	313.96	311.27	317.95	314.31	318.02	315.77	306.36	310.58	313.84	318.49	317.77	316.48	312.54	306.41
304.09	309.77	304.26	306.39	307.66	302.5	296.19	307.23	298.9	298.05	304.3	304.53	291.94	302.62	307.54	305.43	298.18	308.15	303.25	307.39	305.92	308.68	297.24	305.63	304.23	305.76	305.21	299.76	311.25	298.2	301.59	309.64	300.95	308.21	300.21	307.83	298.52	297.83	304.84	306.84	304	299.48	304.58	311.97	299.81	300.96	301.33	297.68	304.36	309.57
297.76	307.7	308.27	306.56	299.79	302.4	307.54	316.41	303.02	306.35	304.97	302.12	310.27	311.5	310.37	313.74	311.6	307.77	302.77	306.48	302.36	301.2	301.75	306.12	305.26	309.22	311.22	303.46	304.43	306.58	306.5	304.22	306.48	304.58	312.16	310.19	308.91	305.3	306.57	303.44	303.32	312.54	309.51	305.25	309.76	297.77	312.69	305.08	302.69	304.06
304.56	300.15	305.71	302.2	310	296.61	296.58	301.09	303.99	304.93	304.38	305.13	301.46	301.79	304.3	306.02	304.75	305.84	297.69	302.3	304.05	304.12	310.09	305.85	306.5	306.86	308.59	305.78	303.41	303.77	305.1	303.73	301.45	295.09	301.47	304.61	310.26	305.01	307.11	301.74	302.93	303.06	298.64	302.37	303.03	301.89	296.02	301.18	305.58	312.32
323.61	332.12	329.5	331.04	322.27	328.48	333.08	319.87	330.21	325.69	327.39	329.44	324.99	325.28	326.46	326.87	329.01	326.94	321.1	323.6	332.15	318.98	319.92	333.88	331.85	327.13	331.66	332.34	326.73	331.14	334.3	321.08	330.44	323.37	328.08	326.66	326.19	325.58	327.35	331.62	327.43	329.07	325.83	332.71	331.56	330.96	331.58	328.98	322.38	322.04
292.43	294.18	299.91	300.51	291.48	294.96	295.97	295.65	290.79	290.91	296.97	296.4	294.66	298.77	292.01	288.31	288.85	289.69	294.33	301.12	292.87	297.46	301.84	298.23	296.99	288.08	291.45	295.55	291.25	295.38	301.62	297.93	288.45	294.37	294.78	293.06	292.03	296.18	296.53	296.81	297.3	295.93	294.66	298.75	294.38	291.09	307.01	297.07	291.86	300.8
310.26	302.05	312.82	315.82	305.3	311.7	316.45	310.6	306.73	309.86	315.13	311.08	313.64	315.73	308	309.67	306.07	306.61	311.7	315.09	308.13	316.08	314.61	302.62	308.51	310.49	308.61	308.27	313.16	317.32	308.73	305.79	307.5	310.95	312.62	302.31	309.66	316.13	309.5	306.78	304.65	311.99	309	308.21	309.68	309.35	311.13	308.65	308.23	305.33
295.64	296.69	296.2	292.24	292.49	292.69	294.2	289.73	296.6	290.01	289.12	287.97	290.65	292.6	289.83	297.75	293.11	294.45	297.27	297.5	295.76	293.34	295.16	302.69	294.68	300.44	284.25	294.15	296.87	295.74	288.91	295.42	292.96	290.81	299.75	293.16	296.32	285.97	294.94	291.63	295.39	293.05	294.5	291.92	297.91	296.17	293.03	294.77	295.36	294.46
310.72	307.89	307.8	302.4	308.63	314.25	308.27	314.82	304.8	305.77	307.45	315.81	307.92	308.23	312.8	311.86	307.32	309.32	301.46	312.87	306.11	311.89	304.11	312.08	304.24	309.42	303.38	310.28	311.17	310.95	305.46	307.99	307.94	313.81	307.01	305.1	310.28	301.21	315.51	307.53	302.98	308.87	306.75	306.05	315.95	313.07	313.76	301.05	318.46	311.44
305.13	301.78	303.23	296.9	305.87	297.39	306.94	305.66	304.78	310.84	304.78	300.03	301.09	311.98	297.83	310.04	302.87	301.72	311.45	298.19	308.8	301.65	304.98	308.23	302.87	301.6	303.43	300.94	304.9	301.01	296.18	299.17	297.24	306.14	295.72	300.75	294.73	310.07	298.68	300.38	301.48	303.19	303.37	298.56	301.54	307.24	300.28	302.08	304.5	306.51
302.05	301.51	307.06	304.57	303.19	303.27	302.29	300.92	296.44	298.23	300.81	299.66	304.01	300.13	307.02	300.97	303.96	301.72	292.9	292.79	299.51	305.93	301.44	300.06	301.06	298.97	301.21	308.62	305.37	309.35	299.59	299.99	306.82	309.2	303.97	307.86	301.95	300.02	304.72	304.94	296.58	302.65	302.93	300.94	304.02	295.89	301.33	298	300.87	296.56
314.51	304.15	306.47	301.74	304.64	309.76	307.29	306.12	302.44	309.54	308.38	309.59	299.1	310.22	308.6	312.79	305.07	313.92	309.73	311.46	316.75	309.6	307.08	308.01	302.05	301.79	303.99	309.64	306.15	300.2	307.29	306.5	303.82	307.44	309.5	307.74	308.09	306.88	298.81	302.93	308.25	302.88	305.61	305.58	300.15	312.75	308	307.13	309.53	312.37
295.36	295.23	294.68	295.58	302.21	299.23	297.36	302.95	295.01	291.84	296.79	293.41	299.18	295.76	292.27	299.03	297.32	304.88	301.05	300.46	297.71	300.58	291.62	304.77	298.96	292.98	300.84	298.63	296.18	293.66	301.02	296.87	304.88	291.57	304.01	299.12	294.85	294.44	294.59	297.32	297.21	299.76	285.25	306.02	296.92	297.79	301.36	294.42	302.09	293.05
310.52	316.84	320.95	311.36	307.03	306.29	308.57	312.98	314.95	311.92	309.23	314.7	308.52	307.9	313.16	310.37	317.91	312.12	313.78	313.84	319	313.3	315.33	312.23	308.53	318.66	308.75	317.08	316.83	311.98	312.44	312.77	310.46	303.91	314.44	315.75	314.77	317.07	315.95	312.81	316.77	316.28	309.31	312.96	313.11	315.3	308.43	309.81	313.86	314.59
317.37	321.74	318.91	317.03	317.22	317.8	319.15	318.99	319.66	312.49	317.13	318.23	317.23	319.18	316.88	318.76	313.53	315.24	316.94	310.71	315.78	315.12	316.64	313.79	315.3	322.15	323.97	319.94	310.65	316.97	315	320.69	316.39	315.18	317.76	320.03	324.63	313.6	315.12	315.51	319.14	316.68	317.75	324.64	318.46	315.38	315.61	321.76	314.16	322.96
301.41	302.38	301.77	311.04	304.05	307.07	301.85	299.36	306.89	307.88	303.3	308.97	307.38	301.75	309.38	306.3	307.13	305.74	305.16	308.82	305.79	298.24	304.93	310.45	301.92	306.26	309.11	301.18	307.17	308.59	309.1	304.35	304.8	302.67	303.97	306.31	306.6	303.87	297.13	307.81	312.14	301.17	300.81	305.33	301.5	308.55	304.75	312.86	310.18	301.06
314.53	310.01	316.86	310.76	313.78	317.49	309.95	312.31	314.37	314.45	313.85	312.06	316.49	313.89	312.16	321.32	318.21	314.59	321.18	315.05	314.95	318.52	315.06	313.91	314.93	314.84	318.08	313.05	311.31	321.62	314.47	313.81	312.05	315.42	320.26	314.14	308.62	312.61	315.87	313.39	310.67	308.47	311.77	314.34	307.08	312.09	321.85	309.48	306.69	310.94
295.22	288.13	298.32	297.39	297.61	296.53	296.37	292.72	299.62	300.44	296.5	300.76	295.38	305.55	297.86	300.39	301.33	307.07	296.98	303.73	303.62	300.47	300.94	290.92	301.02	304.42	296.46	295.89	306.52	296.66	296.6	300.73	293.74	298.41	299.68	301	303.74	301.15	301.17	302.96	299.74	296.46	303.97	298.62	300.43	299.2	299.27	296.03	303.5	293.23
319.69	331.89	327.74	325.88	328.75	328.91	322.4	324.8	334.96	322.69	329.76	327.62	328.37	332.02	324.43	328.85	334.42	319.66	336.68	324.76	322.88	327.84	326.57	327.29	324.09	330.51	321.8	329.33	335.2	329.88	325.18	323.17	331.57	331.45	331.73	322.15	330.05	324.93	323.93	331.13	324.03	323.36	331.54	326.81	332.51	327.21	333.54	329.7	329.9	329.77
314.13	304.28	312.19	304.25	313.32	313.52	307.92	311.04	312.97	306.83	311.67	305.46	307.6	314.85	318.99	309.49	305.51	301.98	308.4	318.81	304.46	316.93	315.06	307.15	313.84	315.45	312.08	305.08	306.46	317.68	316.21	307.07	308.47	301.55	316.78	316.36	309.21	309.18	311.83	307.37	316.48	312.06	313.57	306.2	303.96	319.52	306.9	310.81	308.57	305.37
317.48	319.77	320.47	311.68	319.13	314.05	324.62	320.72	316.63	319.28	312	318.2	313.79	317.78	311.83	312.76	319.59	324.03	313.49	318.48	320.65	315.19	316.96	317.59	324.6	320.71	323.15	317.13	320.77	318.08	320.06	321.14	314.66	320.7	322.15	316.33	314.91	313.93	318.26	321.2	314.02	314.08	318.65	318.69	319.4	320.3	320.29	314.62	317.78	315.23
300.75	304.72	305.73	298.86	298.19	305.29	312.81	306.65	298.7	301.22	309.59	311.56	305.32	304.87	298.69	305.23	307.32	304.14	299.7	312.95	307.12	307.18	301.37	301.35	309.21	298.48	307.11	304.39	306.53	310.85	301.69	303.12	305.97	299.56	303.99	313.85	306.66	312.69	299.75	303.45	313.15	303.49	305.56	307.94	304.42	307.49	311.02	304.53	309.18	304.33
292.68	299.68	305.68	297.47	302.06	303.83	298.07	302.07	309.9	301.1	298.83	298.33	296	302.75	303.28	301.37	300.43	299.67	308.56	301.1	303.38	300.95	304.54	297.22	301.59	302.58	302.13	301.62	300.05	303.71	307.01	296.94	298.45	302.84	304	297.5	306	295.23	302.75	302.17	299.95	302.16	297.75	295.82	301.3	301.44	299.07	305.18	302.66	296.09
311.95	317.33	305.3	308.46	306.1	319.79	313.39	311.47	308.53	312.28	309.25	314.1	304.18	308.38	308.84	314.53	310.34	306.26	305.95	313.71	310.96	304.36	306.68	310.47	312.81	310.25	315.84	303.71	308.79	312.67	310.77	308.85	315.23	304.7	305.02	304.08	310.67	315.12	303.42	313.67	314.3	309.92	313.11	306.92	312.8	317.36	315.23	312.87	308.6	316.34
321	312.82	319.5	320.64	324.45	318.74	321.52	316.9	312.84	320.46	321.11	315	323.8	321.19	312.5	322	316.89	320.89	314.39	324.29	317.29	322.43	319.02	327.04	324.97	320.81	324.36	319.3	326.1	314.84	320.74	313.62	316.45	320.29	317.38	313.25	315.24	314.88	319.49	315.68	318.93	319.44	316.04	318.75	319.91	322.7	317.19	316.91	317.28	323.85
313.6	306.9	321.15	306.95	315.22	316.82	312.87	305.85	313.9	310.29	312.27	312.82	322.23	326.16	320.1	311.79	310.22	317.43	308.72	319.43	317.87	307.84	319.31	313.35	309.8	311.87	323.19	309.79	314.46	311.45	319.49	317.14	315.67	313.12	310.96	310.84	313.43	314.1	315.6	315.06	316.11	318.96	309.38	314.89	310.39	312.79	312.63	317.53	324.51	319.37
306.77	305.5	305.61	305.04	304.75	305.12	305.49	308.89	310.75	310.12	305.92	303.19	295.11	304.29	307.52	302.23	302.46	306.94	307.05	307.13	307.75	308.96	308.86	299.71	300.02	300.18	306.23	301.01	304.21	310.37	300	303.88	300.04	300.02	305.33	301.94	304.34	313.29	291.56	298.27	307.12	310.17	308.53	302.93	303.9	299.6	301.71	314.6	300.4	303.72
315.03	315.52	304.07	321.39	303.89	307.59	315.76	311.71	308.13	305.44	310.89	314.41	310.6	305.59	307.91	306.15	305.18	315.68	314.34	309.45	309.53	310.68	305.69	310.42	314.86	316.95	312.07	313.83	302.54	316.6	315.55	314.29	314.54	316.04	315.25	312.08	310.26	309.69	303.77	313.06	307.59	313.35	309.24	308.72	307.49	311.86	309.88	307.94	309.71	310.73
330.76	328.08	329.61	333.33	325.31	334.29	324.44	326.07	327.22	326.02	330.39	322.49	320.19	326.49	332.87	320.59	324.17	327.69	329.17	327.33	329.46	323.81	335.06	326.05	329.3	334.42	333.15	331.19	331.24	330.32	323.58	327.5	333.55	336.36	321.92	330.13	329.26	327.54	327.66	325.48	319.36	326.37	323.33	334.64	325.31	326.11	328.48	332.6	332.99	330.84
314.19	319.15	311.61	317.95	317.15	321.16	314.12	317.67	312.16	313.75	324.77	314.97	323.58	314.84	317.59	319.94	312.42	315.73	322.08	313.95	315.27	318.84	325.21	318.64	313.03	315.97	319.71	320.65	311.26	318.34	322.82	323.64	320.86	313.98	307.67	318.44	317.37	320.5	316.28	318.91	316.42	320.03	324.08	315.68	322.1	316.59	315.98	309.29	317.42	316.83
295.27	298.58	298.87	302.16	304.73	306.91	303.94	303.95	310.22	303.05	303.68	301.1	302.81	298.18	307.29	300.14	303.8	294.4	304.56	298.21	302.74	298.67	295.03	305.33	302.42	302.57	296.18	302.41	300.62	299.41	299.81	301.77	294.33	294.71	300.91	301.02	304.82	298.59	299.34	306.83	306.39	301.89	304.18	303.76	305.92	301.87	304.54	306.4	303.29	294.37
308.18	313.34	319.68	304.51	316.14	315.1	311.91	318.55	316.61	314.22	305.54	319.61	313.25	297.21	320.65	302.97	310.52	312.72	313.75	311.73	312.38	312.16	314.87	315.16	313.23	313.24	313.84	314.92	312.4	310.15	319.43	313.95	313.2	321.15	317.01	310.35	313.28	311.19	317.81	315.25	309.25	313.59	315.38	317.98	308.18	317.19	316.72	305.39	313.36	309.28
323.61	304.59	321.54	317.93	314.03	315.9	317.17	321.41	321.51	316.1	317.56	322.97	319.01	327.45	312.04	317.52	318.17	319.12	309.78	321.42	323.42	321.36	328.14	322.84	324.91	321.42	308.43	321.83	319.14	320	315.64	319.5	322.5	324.24	320.18	323.02	312.87	314.48	311.36	317.15	319.58	319.73	314.24	323.74	315.34	321.05	315.84	320.78	324.81	320.13
309.74	309.61	316.93	317.53	311.46	308.87	313.08	316.89	315.87	316.73	312.53	315.81	315.32	307.82	312.54	310.54	306.36	314.68	304.97	313.96	304.01	307.55	309.61	312.79	310.5	307.44	308.77	316.68	310.3	307.84	309.88	308.21	310.03	312.44	306.39	312.4	308.48	314.83	313.54	306.36	314.22	307.74	305.85	308.75	308.58	312.62	313.84	316.21	314.15	311.91
313.64	313.7	315.39	313.34	319.63	312.25	314.98	307.38	313.45	312.3	306.1	312.9	309.18	315.29	317	315.89	315.42	318.29	315.63	312.91	320.78	311.73	322.93	314.01	314.34	317.07	303.75	315.33	313.45	321.36	320.73	313.64	313.77	315.41	317.48	315.9	313.98	308.83	308.66	315.16	315.96	312.5	309.9	309.5	313.56	316.68	316.51	312.3	315.15	314.32
330.41	329.08	330.95	327.63	330.6	330.73	328.1	325.35	327.98	328.04	328.39	325.34	328.21	328.27	323.35	333.42	329.75	329.79	328.51	328.67	328.29	324.5	322.45	325.78	330.08	328.52	328.84	327.83	331.54	329.12	325.14	331.8	329.28	325.9	328.27	330.33	323.16	327.34	326.1	329.27	324.15	328.87	330.04	329.97	324.51	326.59	331.27	340.54	328.63	331.95
321.04	318.78	324.23	326.17	315.84	313.39	316.68	323.31	319.15	322.54	322.29	320.63	317.83	317.94	317.23	324.8	319.1	314.72	313.4	316.6	314.79	316.79	321.54	317.55	329.31	322.46	318.7	316.12	316.75	316.4	316.79	309.83	320.2	312.76	315.4	325.61	324.58	324	316.92	319.81	318.85	312.28	319.37	312.02	311.21	315.08	324.69	314.5	312.67	320.1
323.76	323.57	315.89	319.77	315.12	327.2	311.24	317.34	319.35	315.83	320.31	321.01	319.47	326.19	316.58	317.3	312.58	319.25	320.39	316.1	322.23	316.15	319.34	322.93	318.08	318.96	318.93	320.97	315.06	315.69	308.87	312.74	318.94	317.25	325.05	317.57	317.93	320.06	316.05	314.86	317.42	326.08	318.02	320.86	315.39	321.57	326	318.22	314.46	317.11
309.8	321	319.22	320.07	321.02	317.27	325.13	310.93	309.76	316.88	319.13	325.43	314.21	317.14	316.61	322.29	317.88	320.26	315.63	316.78	315.09	314.41	311.71	314.59	317.43	315.45	320.42	317.61	316	313.29	314.22	316.61	316.89	322.72	325.93	317.95	310.1	313.92	310.08	318.63	319.96	321.42	312.95	315.46	313.6	315.7	313.81	311.43	324.91	314.8
321.77	320.2	317.94	315.72	312.53	315.71	315.26	311.04	315.27	322.71	321.68	320.68	319.95	310.63	310.28	307.39	319.35	311.51	318.76	305.16	311.85	308.89	310.79	313.55	313.67	315.22	318.74	313.67	311.6	313.88	318.42	316.38	315.62	309.41	313.89	316.55	319.27	316.33	323.29	308.68	318.18	306.3	311.98	316.12	317.18	305.18	311.09	315.45	322.25	318.07
302.25	293.16	296.31	291.01	304.66	289.28	292.93	298.79	290.63	302.28	297.71	297.6	286.3	300.91	296.65	290.81	299.75	294.68	297.96	289.51	296.85	301.17	295.13	299.73	296.81	295.31	292.83	299.07	290.24	297.66	291.77	291.45	296.03	293.67	293.83	295.49	300.75	291.68	294.48	298.34	288.3	296.67	300.05	287.86	300.74	295.7	295.23	292.35	300.52	296.75
305.61	313.83	300.16	304.06	304.16	310.3	303.36	304.36	303.89	308.77	311.2	312.05	304.28	306.33	307.31	308.16	309.73	308.97	297.2	308.67	305.77	312.66	312.38	305.07	302.66	309.76	308.89	308.76	303.49	308.14	305.14	312.98	300.68	312.18	307.53	304.57	302.22	312.31	305.75	305.69	305.84	303.44	310.55	309.56	310.41	301.55	305.45	313.21	309.55	305.94
313.74	306.64	310.1	308.87	310.3	313.83	308.49	317.54	307.84	310.7	308.1	302.96	306.38	311.5	311.23	309.58	307.2	304.97	310.19	308.56	305.02	312.8	305.47	312.86	312.71	307.44	307.52	310.57	313.69	311.97	304	305.03	308.73	314.1	307.76	308.6	310.43	302.29	311.19	309.52	304.57	310.89	310.72	308.38	303.93	306.32	307.62	298.37	304.05	301.08
301.04	292.02	302.29	298.19	296.69	294.85	293	298.97	298.45	300.03	296.21	302.58	285.53	292.77	295.5	295.95	295.19	295.06	305.45	295.69	293.66	299.69	292.62	300.28	294.87	290.11	293.51	300.07	293.42	297.5	299.16	299.13	291.31	288.89	300.55	298.65	295.36	298.81	293.12	297.11	298.42	303.19	299.42	306.72	294.18	299.54	289.99	297.03	303.61	289.82
306.7	312.27	305.38	303.36	298.35	303.49	307.32	302.88	296.88	304.42	303.57	300.46	308.87	308.13	294.13	300.98	302.42	308.24	307.62	303.72	300.08	304.18	301.24	301.2	299.42	303.66	304.35	297.95	302.77	315.19	301.93	306.92	305.69	312.14	304.78	301.55	305.57	305.96	293.01	304.92	295.27	299.34	304.88	303.76	302.32	306.04	301.94	303.43	306	307.8
312.82	313.16	314.58	314.21	309.12	315.5	309.23	320.69	312.98	309.43	315.09	314.29	315.85	313.96	307.95	312.7	317.73	313.7	313.12	310.32	310.17	314.55	310.01	313.56	314.57	311.54	306.24	316.11	307.72	316.52	312.97	318.35	314.61	314.94	317.16	314.77	310.58	308.25	311.43	312.01	311.07	314.78	305.73	316.81	307.34	311.33	313.31	314.51	312.55	313.53
314.6	312.47	323.81	313.44	315.18	319.59	314.76	319.55	315.09	317.53	319.4	319.9	318.88	317.18	321.27	317.72	319.83	316.48	317.18	315.85	314.15	318.11	320.98	312.57	316.96	313.22	323.59	315.09	318.64	318.55	310.03	321.03	318.53	323.48	318.79	318	313.3	319.26	321.72	313.11	316.25	320.33	324.38	321.26	316.68	318.42	319.67	320.57	310.46	317.02
315.15	312.47	317.08	310.48	314.52	310.06	311.58	315.15	321.18	317.33	308.09	309.16	323.97	313.64	320.34	310.08	310.72	309.99	314.81	315.34	320.45	312.86	311.26	315.93	314.14	310.3	315.64	315.09	311.98	317.34	320.05	306.32	317.29	314.83	315.98	316.89	318.79	313.51	311.15	315.45	317.47	312.16	316.24	320.08	310.22	315.24	315.18	315.09	314.37	319.57
309.02	316.45	321.6	315.14	315.51	316.82	319.43	313.79	311.95	315.56	319.61	316.18	319.3	320.81	316.49	316.2	315	312.33	312.37	314.59	315.95	313.45	320.42	315.62	314.23	310.06	316.69	311.32	313.15	311.29	309.9	312.69	314.32	321.48	322.79	322.18	310.07	322.13	318.67	317.82	313.33	312.54	314.88	318.99	315.74	324.6	313.68	321.33	317.58	316.75
295.31	303.03	306.54	304.52	299.47	295.28	306.73	297.21	297.92	297.5	299.9	302.92	298.47	307.52	307.28	303.62	303.59	299.15	298.79	298.96	304.63	300.33	301.85	298.95	309.26	303.41	293.98	307.43	301.07	311.34	301.91	301.42	301.98	291.6	297.33	303.64	304.31	297.77	304.22	300.86	299.98	295.3	293.15	300.42	304.89	299.7	300.85	300.67	305.17	302.13
312.47	318.02	326.74	320.23	318.89	324.13	322.06	319.69	315.15	325.1	316.19	311.87	312.14	318.55	317.84	323.54	318.09	319.59	323.24	318.61	319.37	314.09	313.24	318.41	317.04	316.34	312.32	318	322.65	321.56	317.75	316.77	317.17	320.48	313.1	321.18	318.16	322.02	312.93	316.54	317.03	312.92	310.45	320.41	319.79	317.67	320.73	318.37	318.7	317.61
295.77	308.69	301.56	302.75	299.52	298.67	306.86	296.13	300.43	300.88	297.01	306.34	302.75	301.28	308.58	299.98	300.11	302.22	306.7	298.23	302.36	301.65	300.15	306.16	303.65	305.57	302.23	310.04	304.28	305.16	298.8	293.26	309.79	296.93	306.52	309.46	296.65	303.01	308.34	302.26	304.5	301.19	301.46	307.07	297.61	299.49	301.46	300.23	299.62	299.54
309.46	316.13	307.3	310.54	315.19	312.57	317.57	307.76	305.83	312.25	314.82	308.72	314.86	319	306.86	310.76	314.85	312.85	314.79	312.73	316.18	315.67	308.71	316.69	310.27	312.04	313.28	306.86	313.18	310.4	315.52	313.64	310.76	310.63	314.38	316.7	309.35	318.91	313.48	307.41	309.07	309.63	315.14	320.62	315.21	315.14	314.17	311.96	317.6	310.5
329.51	317.03	318.5	323.38	320.39	319.83	318.07	311.32	324.81	318.04	317.2	329.38	317.58	323.34	320.03	326.21	319.2	317.39	315.62	316.43	318.52	318.43	319.68	317.29	317.38	314.01	319.8	319.3	312.55	320.01	313.41	316.78	315.54	314.95	320.43	322.88	319.05	320.92	315.76	318.64	322.94	320.29	311.62	316.25	311.41	318.86	314.02	319.66	322.61	317.16
320.53	319.71	316.28	317.78	314.66	311.81	316.15	307.64	321.03	316.84	319.12	309.43	315.95	313.79	320.44	313.26	313.62	311.62	310.98	317.78	318.12	310.57	311.24	319.45	311.85	316.07	319.81	318.52	318.71	312.29	315.82	309.08	311.7	314.79	319.03	318.1	314.25	313	313.53	307.34	313.55	313.24	306.21	323.89	319.16	309.17	310.92	313.86	308.25	317.74
316.25	317.77	314.65	310.74	313.77	316.12	320.43	318.39	314.3	325.21	320.51	313.42	322.31	315.84	310.43	318.08	318.04	321.25	314.25	319.73	323.91	316.02	316.84	313.73	314.68	313.19	308.16	319.66	313.56	316.68	316.46	316.1	318.48	319.22	321.92	312.85	319.44	323.63	323.22	319.24	323.1	321.11	313.62	318.68	311.71	321.67	312.83	315.46	314.44	319.26
308.67	313.26	307.67	314.33	316.2	310.43	315.37	308.34	314.35	314.56	314.84	315.1	317.76	318.42	312.62	309.04	308.6	312.2	314.49	311.02	311.97	313.22	315.06	322.86	312.28	316.68	307.41	312.03	319.38	308.94	313.19	315.51	306.67	321.05	306.39	310.32	315.57	311.91	312.01	311.96	308.77	306.27	315.36	311.34	319.09	312.1	304.39	314.03	314.31	315.23
307.19	313.95	310.02	310.76	304.82	312.2	307.01	311.78	312.64	312.65	301.87	304.94	311.6	305.93	307.66	298.76	312.82	309.61	310.08	311.51	314.67	311.63	311.07	309.13	301.53	310.64	306.9	305.25	311.19	308.97	309.64	307.79	311.18	312.37	309.11	311.87	310.13	315.82	308.68	310.46	304.52	309.64	315.23	316.63	312.21	307.03	302.37	307.2	310.82	307.58
304.99	307.31	302.69	303.53	307.41	303.02	298.89	295.01	306.79	300.17	308.74	301.09	298.18	307.45	308.3	306.89	302.05	303.35	302.5	307.7	310.53	301.52	298.05	302.9	306.91	301.56	300.04	301.74	297.37	303.43	310.07	304.18	305.75	303.44	306.74	306.54	296.89	308.02	302.4	306.96	299.83	307.43	296.23	304.06	295.14	294.3	304.38	290.3	304.7	300.15
302.58	301.18	307.22	299.71	303.77	300.5	301	303.59	304.66	301.47	297.23	305.85	303.37	309.01	304.95	308.76	297.85	299.56	303.65	304.43	299.53	303.18	298.57	299.9	301.15	308.04	307.21	298.57	304.42	296.75	302.51	298.14	305.07	299.45	308.68	309.08	299.99	305.77	305.12	303.31	304.37	311.85	301.76	302.21	295.25	302.38	307.96	301.49	305.03	301.94
316.36	311.34	307.3	313.02	314.7	315.31	307.77	305.32	311.07	307.1	309.11	311	314.31	303.06	301.94	311.18	308.59	313.92	307.44	306.69	307.46	314.94	312.42	314.99	310.22	308.14	317.04	308.64	318.43	315.31	308.35	303.56	313.08	307.64	304.42	316.19	312.91	302.22	304.56	308.77	312.77	316.61	315.84	311.21	314.71	313.53	308.95	315.32	314.34	306.16
299.68	298.69	301.12	305.92	307.42	306.39	304.58	300.86	304.02	307.46	305.93	295.27	297.19	309.95	307.41	300.77	298.23	307.13	308.04	300.33	303.29	305.96	303.85	304.77	308.1	305.23	304.51	301.98	306.3	299.58	306.54	304.81	300.54	302.28	306.4	300.05	301.09	305.86	309.47	306.17	293.28	304.14	308.03	303.18	303.44	307.06	302.54	303.9	298.99	302.5
297.02	299.84	300.29	301.23	302.37	299.67	300.37	301.02	301.79	302.47	307.76	306.8	302.53	295.86	304.03	298.41	297.84	302.42	298.42	293.53	308.47	305.38	297.26	305.91	302.67	302.03	303.53	298.54	300.22	301.09	297.53	303.56	301.91	299.18	296.84	296.21	293.74	304.01	295.11	298.23	299.5	296.54	304.34	299.62	303.4	307.77	298.85	305.53	301.22	302.27
313.2	315.53	308.24	311.67	310.36	311.88	301.49	316.98	315.28	303.1	308.7	312.3	306.94	307.73	317.8	316.56	312.77	317.13	311.41	313.13	313.38	315.22	309.94	310.83	313.68	313.17	304.75	319.66	310.71	316.46	313.09	310.77	306.58	311.27	300.4	310.73	314.29	309.84	306.02	319.08	309.52	304.14	308.17	316.86	312.22	307.38	311.4	312.09	319.13	304.3
324.06	333.29	320.92	320.86	326.22	331.65	327.69	325.25	326.86	321.65	329.94	318.28	321.62	326.79	328.68	324.97	324.26	322.78	321.5	326.84	320.7	324.23	323.83	322.62	331.64	321.04	321.4	329.37	323.92	325.17	326.9	325.9	327.57	319.43	321.51	326.11	331.39	329.31	324.28	316.34	322.91	327.28	320.27	325.78	327.11	320.25	324.21	326.01	324.53	335.57
305.06	301.68	312.87	306.48	306.61	301.71	307.74	303.07	304.05	303.45	304.87	309.83	307.98	306.23	308.27	312.44	306.22	305.78	294.15	313.99	306.81	299.97	307.12	301.97	302.13	308.66	310.6	314.96	307.87	305.22	302.73	302.53	301.37	302.61	306.41	309.62	309.11	305.56	306.79	301.92	311.78	299.31	309.82	309.2	311.7	309.64	307.75	304.29	314.18	307.24
298.39	302.95	296.73	295.2	298.98	301.37	296.75	301.84	293.9	306.42	305.3	303.65	299.66	295.37	298.54	297.23	308.22	299.74	296.46	299	296.21	298.41	301.02	303.3	292.39	299.89	302.62	299.47	301.5	295.8	298.64	300.92	299.92	295.6	302.02	301.12	294.43	303.08	295.44	290.38	298.82	295.27	300.39	297.9	298.61	298.22	302.77	300.2	305.72	299.79
306.64	318.08	311.64	307.9	315.39	318.18	305.98	312.4	312.94	311.8	312.79	310.35	305.49	311.8	307.59	317.8	315.3	317.09	313.16	318.12	309.4	317.88	309.86	312.07	313.12	310.6	317.72	319.79	316.79	308.94	314.14	311.06	313.93	312.23	309.34	318.17	308.53	308.81	309.28	306.96	308.81	307.51	310.35	309.74	303.67	312.18	315.13	318.34	310.56	308.16
328.45	327.89	326.49	332.63	323.64	325.5	329.3	325.28	330.22	330.45	320.49	328.82	328.43	328.11	329.41	335.08	330.41	328.02	327.9	338.82	326.94	322.85	324.64	329.33	332.09	328.59	333.1	328.77	333.37	325.72	328.92	320.97	330.23	329.27	328.18	320.94	327.72	335.35	327.52	328.2	327.73	327.98	321.67	328.82	333.05	331.56	332.13	328.66	322.31	335.29
309.24	304.08	306.27	303.37	308.94	306.77	309.38	297.92	305.74	307.13	301.69	305.86	307.58	306.53	300.34	303.14	307.37	312.86	306.31	300.6	302.37	313.76	311.88	313.69	308.63	302.44	304.23	306.83	307.61	307.46	308.39	300.24	305.97	309.41	302.67	302.07	308.59	306.65	304.15	306.71	303.9	304.45	307.37	302.23	304.24	312.71	305.99	304.91	309.56	303.99
295.44	291.79	292.5	303.47	302.28	298.14	295.22	297.28	299.98	295.13	294.29	294.66	293.48	300.95	297.89	294.36	295.04	293.33	291.91	295.06	298.28	298.86	299.21	297.96	285.47	291.8	285.5	294.97	301.02	298.14	291.88	290.02	290.68	296.17	296.7	298.5	293.51	294.6	293.43	298.3	293.93	299.07	296.61	294.76	296.9	291.28	298.18	294.18	293.73	294.24
318.19	311.79	310.28	321.83	312.87	313.91	309.45	312.78	311.81	305.34	313.34	310.56	307.1	312	316.22	315.14	313.23	309.5	318.79	308.99	312.63	309.97	310.17	315.75	312.01	317.23	309.01	316.64	310.93	314.4	323.29	311.11	313.07	315.8	316.18	313.82	311.77	315.32	316.7	311.66	309.69	306.92	312.93	312.41	314.21	319.8	310.4	315.98	310.84	322.39
307.85	320.88	315.99	311.02	310.63	310.55	310.37	313.73	316.23	304.67	308.33	314.49	311.2	312.44	311.7	318.19	306.09	311.85	315.98	317.49	312.29	309.15	314.55	318.26	311.96	312.06	315.92	312.8	314.51	313.63	311.15	304.66	315.17	309.89	309.68	315.4	312.34	303.2	310.23	310.87	313.78	316.11	316.63	318.65	306.09	312.56	312.03	315.76	316.19	316.13
316.18	311.78	311.46	310.26	308.33	311.57	307.87	310.32	311.63	305.62	304.15	307.7	314.44	313.21	313.63	310.77	309.83	307.1	310.72	310.81	310.73	312.12	310.18	308.79	316.57	312.87	307.81	298.45	304.04	310.58	316.01	311.74	310.57	308.39	306.34	309.11	315.16	309.51	310.29	312.41	312.51	318.13	310.18	319.47	302.79	304.96	306.63	312.22	312.6	307.88
326.47	330.47	325.87	333.66	330.36	326.19	332.91	333.96	318.76	329.19	330.9	320.69	328.05	330.82	326.7	326.67	323.06	326.72	326.75	324.05	328.76	325.46	324.99	327.64	321.85	328.37	331.94	326.32	333.17	327.12	325.08	327.05	332.66	325.98	322.99	319	328.06	328.99	323.62	327.9	334.79	331.72	325.86	325.92	331.82	337.32	330.51	322.77	327.44	330.11
319.97	318.43	320.93	320.08	320.73	313.74	315.35	314.52	314.41	315.81	315.75	316.11	320.33	318.33	314.24	321.56	321.58	305.57	320.71	322.44	315.41	314.87	321.35	315.22	318.94	318.15	314.64	319.66	314.78	318.82	318.4	315	321.49	315.31	316.95	317.33	317.06	311.09	321.84	318.95	322.59	313.28	320.81	315.75	317.57	312.38	313.6	320.62	313.01	311.58
311.74	311.29	310.91	310.03	314.28	310.46	310.19	307.42	313.04	313.9	311.74	310.62	311.99	313.56	306.46	322.56	313.13	319.33	310.71	312.29	304.9	316.22	305.01	310	316.24	312.51	311.25	321.58	323.72	314.77	309.94	314.35	314.95	315.29	310.38	318.22	312.86	312.82	315.43	308.86	314.83	313.2	313.68	308.26	307.45	312.24	315.74	314.01	312.06	313.88
297.24	301.74	294.11	298.28	301.33	290.88	297.07	297.17	296.77	303.71	298.02	298.34	295.75	295.81	297.77	290.89	303.33	303.4	286.8	297.85	291.33	295.59	292.58	292.09	294.2	291.97	288.04	300.96	301.8	291.16	295.99	292.25	296.35	295.65	294.7	300.99	287.62	304.51	299.19	296.83	292.99	293.34	297.72	292.76	292.12	294.39	300.47	301.33	296.53	296.55
307.55	295.83	304.1	313.79	306.49	301.86	305.06	300.78	305.81	302.26	312.19	305.08	304.07	306.04	309.2	308.24	310.03	308.23	310.01	307.48	301.34	303.28	303.63	310.19	306.81	299.75	304.44	310.75	306.67	302.92	310.29	305.75	302.17	310.04	308.97	303.71	310.42	302.39	305.65	305.25	306.5	308	301.51	300.98	305.08	307.72	304.98	304.06	301.12	303.12
297.11	299.9	299.21	293.01	296.45	297.83	297.91	297.47	292.58	297	297.21	293.85	292.74	291.26	290.53	287.73	291.07	289.79	300.31	284.89	296.88	297.83	294.69	294.03	295.21	299.21	295.98	292.81	296.5	294.72	293.42	299.64	287.73	295.03	294.69	289.14	292.82	294.14	296.78	295.1	295.17	296.61	302.81	291.72	294.34	290.37	290.56	293.65	291.47	301.51
299	299.01	297.12	296.37	308	311	304.16	296.08	300.03	303.93	298.78	306.07	297.35	298.03	301.88	300.87	296.67	304.82	299.27	304.82	307.05	307.41	306.96	303.51	304.84	299.85	304.1	305.76	302.6	304.91	297.13	300.55	308.32	301.1	299.27	308.97	299.9	306.43	302.4	293.58	299.94	302.46	305.19	302.72	309.3	300.97	304	300.98	303.38	300.78
305.66	296.28	297.31	303.58	302.02	305.53	301.21	305.34	300.19	299.66	300.14	305.11	297.14	300.29	303.07	305.28	300.7	309.2	297.77	301.69	298.29	303.22	300.07	301.79	308.6	304.93	299.27	305.16	302.2	303.23	311.76	309.16	302.82	305.86	297.02	301.48	304.09	302.31	304.01	300.39	301.07	304.83	308.41	298.01	298.57	309.11	303.79	305.41	302.94	302.28
298.08	299.87	296.93	294.58	295.79	297.9	295.38	294.98	290.22	295.36	293.54	292.28	287.71	301.01	286.11	297.37	293.24	288.45	293.74	289.92	292.61	293.1	297.27	298.53	299.9	290.61	295.23	292.78	292.8	294.4	295.5	298.46	294.96	294.82	295.32	296.44	297.03	303.4	291.66	294.05	292.71	292.68	293.36	300.33	294.57	302.21	293.54	292.6	299.3	293.07
304.39	309.86	304.25	309.07	302.56	297.48	302.62	297.99	303.14	295.55	309.37	310.64	301.86	303.3	307.06	304.85	307.22	299.52	305.41	306.11	301.28	310.35	300.64	304.64	304.68	296.76	307.8	304.07	300.71	304.53	298.97	308.24	303.13	304.06	300.18	302.93	307.01	301.77	302.42	295.75	299.71	306.43	302.1	310.57	310.93	309.03	302.35	302.09	303.11	304.26
309.19	321.4	315.95	322.29	316.4	320.37	316.32	319.61	319.27	321.61	315.95	315.26	316.28	325.21	316.99	316.19	320.74	316.83	319.87	319.02	312.26	317.45	318.66	319.69	314.94	322.12	319.23	322.84	324.69	313.52	316.5	318.56	315.98	315.94	316.86	322.41	324.89	317.66	317.18	321.13	317.6	314.91	311.9	321.68	320.72	316.03	321.5	319.1	315.65	317.84
313.37	312.03	311.46	310.14	317.37	307.46	315.97	314.34	317.59	312.74	311.37	313.04	315.09	314.81	321.59	315.78	311.94	316.3	311.65	314.68	315.18	325.75	315.2	319.71	318.95	316.62	313.74	316.46	317.21	317.15	315.26	312.86	312.12	318.06	311.95	317.39	318.92	316.14	315.69	313.38	314.85	316.6	309.28	312.32	309.9	308.15	320.75	314.09	313.77	316.65
330.8	326.06	327.19	319.08	329	324.05	325.61	325.13	327.14	322.85	329.97	328.15	332.06	330.24	322.35	328.68	322.08	325.13	332.44	327.15	328.46	342.53	328.93	329.75	321.79	326.54	329.16	333.49	332.49	326.2	328.9	327.01	320.17	326.85	323.85	327.07	335.07	323.34	323.31	327.76	326.71	324.09	329.66	330.39	326.46	319.73	326.75	324.55	324.85	322.15
293.99	290.63	295.05	289.67	293.85	292.39	289.14	299.62	294.9	301.66	295.96	293.55	291.84	295.12	297.87	288.61	291.77	292.39	291.06	297.86	304.3	293.98	296.92	298.05	292.11	293.1	294.75	290.47	289.36	293.18	289.31	292.05	291.89	292.85	291.27	292.13	296.21	293.44	294.82	292.57	294.43	292.17	293.24	291.04	294.8	290.01	293.68	293.46	297.38	298.97
320.3	311.64	323.91	325.74	320.74	314.04	324.09	315.77	321.29	318.25	320.16	309.51	318.41	312.42	321.17	318.66	313.79	321.04	315.55	318.25	319.97	323.01	315.14	324.62	327.18	319.11	322.94	313.46	321.44	326.25	322.78	313.31	324.06	325.68	315.62	321.78	317.5	315.86	314	315.5	323.16	319.63	317.84	323.36	319.71	314.79	323.91	314.16	314.42	327.41
303.73	303.75	300.32	304.58	302.64	305.72	303.77	301.95	305	300.03	301.34	299.67	300.23	305.49	300.68	307.64	298.59	305.96	304.37	295.56	294.07	306.99	300.16	302.93	299.63	303.97	297.9	298.36	303.37	297.2	306.01	307.45	297.92	309.81	306.78	297.85	299.72	305.8	303.04	302.61	301.45	300.45	300.95	304.52	302.96	307.84	302.57	305.28	299.72	302.58
312.2	315.47	313.69	312.42	313.91	310.52	313.93	312.15	308.94	316.18	314.59	309.85	307.9	306.66	309.04	315.81	315.05	315.76	313.77	315.03	317.26	308.71	315.41	311.61	316.19	317.32	313.99	315.64	311.79	318.79	316.94	311.58	313.64	315.62	307.45	318.22	322.46	315.89	319.34	316.9	315.24	313.19	311.23	305.29	309.39	314.76	311.17	315.89	311.87	313.7
311.35	309.04	309.84	307.4	311.37	306.65	310.52	317.81	306.52	319.49	314.82	314.65	318.19	308.2	305.25	307.44	313.52	304.55	313.61	305.9	309.59	312.36	319.27	312.8	311.22	306.4	309.45	310.22	313.89	307.63	310.74	306.89	316.56	307.88	320.23	302.84	309.79	311.92	307.58	305.21	307.8	311.71	315.33	307.04	315.34	311.49	311.53	320.09	314.68	312.97
311.13	307.49	316.09	302.92	314.62	306.75	311.77	303.76	313.37	310.5	308.24	310.61	307.24	309.53	313.54	307.82	300.57	307.96	310.57	310.15	307.04	311.58	314.19	310.35	311.7	307.76	312.3	308.32	312.16	309.04	305.42	306.91	316.46	309.63	311.73	309.29	305.55	308.64	308.31	315.54	314.64	306.17	308.4	310.88	312.54	310.6	311.12	313.59	298.32	312.41
316.75	314.12	307.9	316.75	312.26	315.01	321.85	313.32	315.35	312.09	310.84	310.56	314.72	319.12	320.79	316.27	313.34	320.76	326.31	311.6	316.46	316.69	310.2	325.32	324.05	312.45	315.92	313.88	324.11	311.95	319.49	310.21	320.11	313.5	321.9	319.71	312.12	317.34	321.49	311.46	319.9	310.65	313.54	308.36	317.22	311.54	309.06	318.34	310.49	310
319.68	321.65	317.13	315.63	322.83	317.12	317.31	313.67	320.14	320.62	317.41	316.72	315.56	318.39	322.6	319.79	320.26	309.36	319.79	317.13	317.22	313.87	311.6	322.13	314.03	314.32	318.45	326.1	323.09	312.99	316.2	326.75	324.95	318.49	325.92	315.2	316.03	315.28	314.59	316.85	321.83	312.54	321.9	325.29	320.81	316.11	322.7	320.99	317.84	320.93
329.27	327.25	328.23	323.44	324.2	333.04	326.48	324.62	322.75	324.32	326.98	326.85	333.7	329.88	325.84	320.46	328.45	328.11	324.43	330.79	323.13	320.11	327.36	323.1	332.31	327.82	324.08	333.62	324.94	328.42	327.98	330.96	331	321.5	327.07	325.16	325.46	329.85	319.99	324.28	327.67	330.54	329.91	327	330.13	327.69	319.23	323.87	327.34	322.82
332.97	328.87	329.45	327.19	325.14	326.39	329.59	327.27	326.85	328.66	332.11	330.77	324.24	329.95	327.82	317.56	334.21	324.81	327.05	325.78	329.88	325.23	328.4	323.66	325.1	327.85	328.29	335.19	324.19	326.4	331.36	327.58	324.98	329.61	325.35	330.73	334.33	328.35	321.47	324.88	330.65	326.01	328.39	332.38	328.19	328.22	323.99	327.44	319.3	324.05
313.12	310.98	310.27	315.34	309.87	323.22	307.68	317.06	312.8	311.28	317.8	315.29	311.91	313.68	322.36	313.5	315.2	314.71	312.56	318.01	308.97	311.67	314.8	324.17	319.29	317.18	312.98	312.21	312.14	314.79	315.02	312.71	310.31	315.64	317.93	316.7	309.78	319.37	315.09	315.04	320.31	317.8	324.89	311.66	307.34	313.09	314.39	309.43	311.13	318.26
311.05	303.61	312.82	305.29	313.45	313.46	310.92	314.8	304.37	310.81	308.38	311.84	309.99	310.23	313.95	310.84	308.66	310.1	299.2	305.83	306.21	304.19	310.25	311.42	311.4	310.4	312.31	310.83	313.32	312	312.39	314.91	299.06	314.87	306.05	310.97	312.52	311.29	313.57	310.71	315.46	311.16	312.03	309.03	311.6	311.72	315.27	309.73	315.24	308.23
300.8	303.12	302.85	305.4	306.14	296.28	301.63	295.63	298.72	303.1	303.42	311.94	305.33	305.22	302.24	309.54	303.95	293.77	299.15	310.49	307.29	306.11	304.49	300.5	307.01	301.8	298.78	302.28	305.93	308.29	304.97	307.61	300.98	303.34	298.95	296.86	308.24	301.85	298.82	302.9	300.42	306.1	308.07	292.87	303.28	302.9	302.68	301.62	304.78	306.22
303.91	301.15	302.48	308.54	307.19	301.66	304.52	301.92	304.37	304.73	309.87	300.55	311.66	293.47	302.78	306.69	302.68	303.55	305.39	301.48	309.03	307.08	305.24	305.46	307.26	302.18	306.47	300.74	304.33	308.99	299.93	305.09	307.31	300.54	306.14	307.59	294.18	306.16	308.31	303.37	301.71	306.31	298.14	303.49	301.35	303.79	304.08	304.42	300.12	300.7
307.38	293.41	292.86	299.01	305.87	305.61	300.08	298.97	308.82	300.87	295.78	301.92	298.19	300.7	299.64	296.59	301.53	300.39	307.71	303.68	300.72	304.62	304.81	305.21	300.01	302.51	299.94	301.75	309.58	300.27	301.07	301.49	300.14	295.81	300.11	304.18	299.88	303.23	295.55	298.78	296.25	302.38	303.77	303.72	299.36	294.75	299.64	296.22	298.97	296.04
317.55	309.88	315.86	314.27	309.32	312.8	302.59	310.91	313.56	315.53	308	310.87	314.92	324.68	309.99	310.63	307.31	316.3	311.28	304.58	314.14	313.68	312.66	312.72	309.22	317.79	309.5	316.5	310.23	316.84	316.66	304.49	313.22	312.03	312.96	316.01	314.4	314.24	304.45	315.49	315.74	310.84	314.63	309.73	314.09	310.79	305.35	319.3	319.74	305.63
326.54	329.43	334.45	325.93	328.51	324.81	320.6	325.02	330.1	325.31	328.62	325.48	333.54	335	332.48	325.19	325.29	326.56	326.27	329.77	330.45	328.69	326.01	329.81	328.91	327.27	326.42	322.93	320.82	322.21	333.16	329.6	324.59	326.12	328.56	330.27	329.84	330.52	327.24	334.41	326.87	321.26	339.51	319.52	324.46	324.71	329.57	327.03	337.12	319.78
306.19	304.19	309.13	309.01	299.44	303.3	306.33	301.78	302.81	301.89	305.9	311.31	308.86	310.36	305.87	302.79	311.23	294.94	304.83	304.74	307.08	310.14	304.49	306.34	313.17	303.21	306.48	303.16	302.22	302.84	303.56	299.38	305.33	307.51	303.2	304.02	306.79	304.54	312.91	304.09	303.55	300.45	303.34	304.13	307.93	299.26	300.77	304.22	307.19	308
302.43	309.7	313.49	304.99	306.91	310.19	301.9	305.47	304.49	301.68	306.02	301	302.81	305.39	301.95	299.13	304.88	307.35	305.53	302.34	300.86	298.49	296.54	304.79	300.11	304.01	312.98	307.81	304.85	305.71	310.56	307.66	302.61	310.24	304.67	300.87	305.23	300.66	299.71	305.56	308.94	304.96	301.5	305.43	306.04	304.44	306.48	297.69	303.92	306.65
330.12	323.5	332.12	328.72	327.42	328.95	331.34	327.18	322.55	328.21	329.4	322.89	320.73	332.58	328.19	323.38	332.76	329.64	330.54	321.39	327.74	325.81	327.73	324.85	325.69	331.78	328.08	330.37	332.12	325.6	329.82	330.87	327.74	328.63	326.41	338.68	328.89	330.38	324.54	331.19	325.63	326.27	327.9	334.74	324.37	328.04	334.7	330.63	331.24	323.57
304.86	306.22	305.32	310.41	305.31	305.38	299.85	305.53	305.83	307.18	304.74	308.43	303.41	307.29	300.76	305.07	302.45	302.69	309.87	305.11	308.02	308.05	306.74	306.88	302.14	311.19	308.3	303.61	291.05	300.33	304.42	304.18	299.58	299.71	309.37	300.22	303.32	295.12	303.22	294.91	295.61	304.32	305.02	310.28	305.78	305.68	305.72	306.21	308.71	306.39
310.2	310.61	308.94	308.62	303.57	311.18	299.48	313.43	301.48	319.08	310.93	308.28	303.15	307.99	300.84	311.48	311.1	309.98	301.43	315.31	317.29	310.76	308.76	316.51	307.88	308.64	312.25	312.48	314.1	312.76	314.61	306.42	308.66	306.38	305.88	309.89	318.23	306.59	314.67	313.33	310.25	303.42	308.75	311.97	308.37	310.31	307.94	308.68	307.3	301.68
296.81	299.66	299.59	297.6	291.41	298.6	295.57	293.73	298.52	299.5	302.92	299.58	301.02	300.11	291.71	289.19	298.65	302.73	292.15	297.31	302.18	302.96	293.87	295.68	294.34	294.36	295.75	294.85	290.45	295.79	295.16	287.03	293.21	296.37	304.83	307.55	299.02	293.62	293.81	301.93	298.92	294.88	291.01	292.71	298.99	301.27	287.93	289.41	301.31	301.96
320.87	315.37	321.37	314.48	311.9	311.07	316.2	310.06	324.59	321.62	312.99	312.94	319.58	317.5	317.77	316.87	315.6	316.27	315.54	323.1	311.38	312.47	325.17	315.15	318.01	315.12	313.48	322.67	315.92	306.99	313.92	316.97	319.94	313.45	310.41	315.66	317.19	311.58	305.74	316.95	316.35	316.37	308.19	314.19	325.08	315.43	317.47	307.38	315.98	317.79
300.01	306.83	302.51	306.44	306.25	302.98	307.96	300.07	298.22	302.8	296.93	304.5	299.98	300.8	304.85	305.22	302.82	306.72	306.52	307.69	303.91	308.99	304.46	307.7	307.77	307.17	309.31	306.22	310.3	297.21	305.72	305.1	306.2	304.55	306.13	312.17	304.25	303.94	307.11	298.38	308.54	303.12	306.17	301.42	303.97	311.45	307.44	307.38	301.73	306.92
300.76	307.03	298.26	299.55	297.19	305.03	310.52	293.21	306.68	298.35	298.27	301.65	302.74	300.99	300.38	301.42	303.56	303.89	299.85	299.06	299.24	302.78	301.24	294.52	296.79	294.49	301.03	298.56	305.13	301.18	301.91	293.55	300.46	289.01	301.03	301.87	296.29	301.1	303.37	301.69	294.86	295.24	300.86	296.23	298.28	304.21	305.49	309.8	298.16	306.75
298.8	299.87	298.35	302.79	301.54	297.05	308.45	298.94	302.01	302.48	302.69	297.73	303.82	301.61	305.22	299.34	298.53	301.11	298.92	302.75	300.33	299.22	293.09	303.14	296.64	301.49	301.75	302.82	301.31	301.64	305.36	304.66	306.57	305.86	298.45	299.65	308.57	297.12	306.86	309.72	296.34	305.35	305.34	303.3	304.88	302.63	300.74	302.31	297.69	297.46
300.41	302.59	299.83	304.35	292.36	297.25	298.32	299.56	302.55	298.55	305.51	302.03	293.04	303.94	299.08	305.22	304.44	301.89	309.53	300.92	303.82	300.69	301.62	297.87	303.48	300.1	299.61	302.49	303.45	298.89	304.02	299.27	300.21	306.8	306.04	298.24	303.68	295.66	299.63	301.91	310.65	301.71	300.87	298.6	303.62	301.98	300.23	304.54	299.55	298.24
306.61	306.75	314.09	307.57	306.07	316.24	316.13	310.42	301.12	311.3	309.96	304.06	304.82	306.59	305.98	302.54	308.63	304.93	307.29	308.32	308.59	310.04	309.78	308.78	311.96	313.89	305.42	310.68	306.84	308.85	307.15	307.29	306.6	308.46	313.18	315.12	302.7	309.78	315.6	309.95	310.81	305.09	314.46	309.82	310.92	313.88	306.45	302.87	308.81	311.31
312.64	309.88	318.48	309.9	312.38	317.24	319.19	315.91	314.57	313.84	312.43	314.09	317.29	311.08	310.05	307.97	313.87	311.19	318.85	314.46	311.49	312.62	311.79	310.2	309.67	311.24	309.32	323.52	319.36	309.18	308.98	313.79	314.38	316.26	315.07	310.42	325.38	318.97	315.95	312.26	320.78	309.31	312.3	311.06	320.8	317.77	315.05	308.8	311.1	312.75
307.23	303.45	300.43	301.09	300.34	307.31	299.01	301.58	296.51	303.81	303.66	306.04	305.49	305.12	308.34	302.97	308.16	303.37	310.92	303.52	299.27	304.71	300.17	308	304.03	308.68	302.88	306.24	305.83	294.07	301.73	306.14	303.77	298.42	307.97	303.16	305.3	300.5	305.77	302.03	306.32	304.09	293.3	311.01	298.05	306.85	309.49	309.81	297.84	305.97
296.6	303.03	304.59	310.52	302.42	303.12	294.17	305.31	313.5	309.78	300.87	305.47	306.54	292.34	305.03	303.94	294.56	296.47	303.43	298.77	301.96	304.4	304.1	302.43	300.76	306.94	299.94	305.33	300.13	306.83	305.73	298.12	300.31	301.97	310.79	306.53	302.95	301.88	300.95	300.04	301.37	293.18	301.57	299.49	310.39	301.74	307.98	301.27	307.77	303.63
311.27	305.79	305.04	302.24	303.97	308.73	300.89	299.57	302.64	310.25	304.57	310.31	307.88	307.93	307.75	302.2	310.48	306.84	307.72	308.81	308.67	305.07	303.21	312.42	307.4	307.21	303.81	305.42	313.2	302.91	305.83	303.35	303.79	297.89	302.48	300.92	304.84	307.77	308.44	302.24	305.8	302.05	307.3	302.98	309.34	311.69	307.66	304.29	308.41	307.13
320.17	311.88	314.55	314.17	321.06	317.42	324.49	311.59	317.13	314.49	318.56	313.93	306.36	321.08	316.15	310.29	315.31	318.44	319.85	315.65	323.64	316.96	316	315.95	318.02	321.78	318.7	313.11	314.67	319.97	310.01	319.46	314.76	313.64	313.57	310.69	312.52	317.22	315.15	311.26	313.97	312.11	312.17	314.43	317.07	318.67	321.01	316.36	318.95	321.19
323.87	325.55	326.93	329.93	330.75	330.05	329.01	329.22	326.3	329.99	329.23	331.47	327.82	324.74	321.36	325.96	331.03	331.56	329.34	328.48	335.12	325.63	327.35	328.54	322.29	322.93	333.52	319.91	331.71	328.88	319.85	328.01	325	319.91	326.2	328.95	323.05	324.42	331.25	331.17	335.21	327.15	324.6	329.32	331.17	329.3	324.73	326.77	328.97	333.17
293.4	283.68	293.03	295.95	299.51	292.75	288.26	295.46	295.98	297.07	293.4	291.31	285.61	296.94	301.38	298.72	290.15	287.15	298.4	287.94	287.96	292.43	294.95	293.37	294.21	292.83	292.65	288.86	295.57	297.56	291.9	298.33	297.43	294.17	291.69	295.43	296.65	291.25	288.93	294.09	291.18	292.2	288.92	292.22	290.06	295.12	295.51	289.76	297.58	296.05
320.05	317.73	319.31	316.08	319.09	317.56	318.91	315.46	317.18	321.91	320.42	316.3	322.41	327.9	317.06	324.08	314.6	311.05	318.04	320.07	315.29	314.03	308.46	312.31	315.2	313.76	318.78	314.65	317.41	317.47	315.58	326.29	317.87	321.13	317.38	322.86	315.58	321.75	319.08	314.18	314.82	317.45	309.33	318.74	317.5	317.09	319.09	321.27	317.54	317.7
308.54	305.55	297.52	310.63	311.56	303.3	304.42	310.57	302.8	305.92	305.54	300.04	304.94	307.3	305.84	309.02	306.6	307.68	313.47	304.36	305.52	302.17	296.01	305.25	299.49	298.79	312.92	306.66	312.24	307.54	307.04	298.98	309.83	304.06	306.51	310.17	303.95	303.88	303.26	309.91	312.08	297.77	309.3	309.96	310.5	304.89	304.93	299.86	299.22	305.52
298.44	306.75	306.94	296.4	301.49	300.46	299.96	295.6	300.46	313.49	302.27	302.96	303.69	305.6	303.33	297.24	305.39	299.59	296.75	295.02	308.85	308.97	303.37	299.79	295.98	302.98	298.44	311.58	300.48	305.03	302.29	296.73	300.72	302.85	309.82	299.58	298.29	301.95	302.34	304.47	301.87	306.39	301.33	302.24	312.18	301.08	300.82	302.59	300.71	298.19
302.29	307.1	299.9	301.72	310.2	308.68	303.12	310.5	296.46	303.98	305.91	303.63	301.91	299.47	297.84	303.39	300.37	307.33	310.21	307.26	301.85	302.68	311.3	305.39	302.78	300.3	305.26	298.1	305.55	300.42	304.74	301.11	306.47	305.42	306.03	304.43	306.65	306.86	301.81	303.18	308.6	303.17	302.48	308.75	303.87	304.44	301.25	304.35	300.51	305.48
306.27	311.24	315.18	312.03	303.34	305.24	310.39	306.01	304.85	310.16	302.9	304.4	299.33	310.27	306.86	309.23	312.33	315.83	309.09	306.35	305.55	309.99	302.48	307.71	310.37	315.51	307.01	304.49	305.7	308.07	308.28	311.79	301.62	307.02	305.48	312.47	309.31	305.26	311.16	306.64	305.61	309.84	305.16	308.99	307.22	311.39	306.8	313.53	314.9	307.8
320.78	320.04	313.16	319.42	314.66	318.16	319.76	323.92	319.11	317.46	311.37	310.67	321.23	319.86	310.57	324.79	316.83	318.73	315.45	314.13	322.21	319.26	323	320.21	317.78	312.64	318.69	323.73	312.98	312.5	313.91	308.8	319.74	319.59	316.86	319.71	318.74	313.56	320.38	314.8	322.49	302.69	318.89	315.56	300.42	309.01	325.31	322.89	316.24	321.27
327.21	333.32	328.15	331.38	317	325.23	325.69	330.72	328.24	326.11	327.64	332.58	325.53	327.51	326.19	333.16	329.57	324.59	327.93	326.12	328.65	321.75	323.59	323.86	324.94	332.49	328.6	323.35	329.34	325.05	322.87	320.02	328.67	328	319.31	325.41	328.97	323.48	330.57	318.88	330.5	327.78	328.26	333.63	327.24	330.17	319.06	324.43	318.61	333.55
307.99	314.87	310	312.36	315.49	312.45	317.24	307.75	312.47	310.02	321.33	312.37	314.23	310.32	323.09	316.52	317.84	308.07	312.44	313.49	309.62	305.78	315.66	316.96	320.49	318.11	309.19	309.96	309.55	316.95	311.43	318	308.99	311.94	314.4	312.97	312.4	318.25	308.74	310.86	308.56	308.45	318.66	309.28	319.64	314.23	312.04	310.58	315.46	310.34
325.98	313.71	318.75	320.47	321.61	322.04	319.94	316.79	321.11	325.68	316.69	326.96	319.83	319.55	325.84	322.35	318.03	317.79	325.23	320.06	320.7	320.35	319.61	322.73	322.14	320.06	316.69	308.97	317.52	328.56	324.06	328.61	318.53	326.11	324.01	317.16	317.76	318.79	323.53	322.31	320.84	315.7	315.5	320.51	321.73	319.16	324.89	323.3	319.96	321.66
327.99	324.88	325.09	321.54	322.05	324.04	320.25	324.87	324.86	329.63	322.67	321.58	323.28	329.64	325.88	324.88	318.65	323.75	317.14	324.83	317.67	332.21	321.9	323.41	324.71	327.31	327.5	325.8	326.61	330.5	323.16	327.72	325.3	326.16	330.8	325.14	318.57	323.2	321.32	315.52	326.55	326.94	325.4	328.52	332.09	320.2	320.88	324.97	326.23	321.59
311.2	309.57	314.54	308.88	315.47	308.05	311.3	303.08	300.6	314.72	306.62	311.91	306.68	302.29	305.85	312.09	311.43	313.09	306.41	307.11	300.56	315.55	302.83	299.34	308.56	311.15	306.12	309.91	311.4	312.85	310.61	307.17	310.58	304.86	304.3	313.16	306	307.7	299.52	308.27	307.91	307.62	316.12	311.33	309.32	308.08	304.67	309.31	306.03	306.66
303.49	307.98	301.59	300.29	305.11	307.09	305.52	299.37	307.39	301.72	307.84	310.77	301.15	303.54	304.2	303.34	302.49	299.95	315.99	313.38	300.59	301.27	305.09	298.1	303.13	303.73	304.18	301.2	303.9	306.87	300.03	306.44	304.07	310.55	305.18	293.16	303.79	298.65	301.6	298.35	298.4	299.03	305.08	301.82	300.28	309.99	307.71	296.51	295.78	305.27
312.79	317.56	310.04	308.09	313.89	303.49	309.32	316.26	312.78	317.27	306.54	305.71	316.28	305.11	307.92	317.49	314.44	316.83	311.47	303.2	306.15	314.53	315.45	317.33	309.94	322.66	306.32	307.37	305.2	310.5	305.33	309.04	318.45	308.65	317.45	303.15	310.08	316.01	319.83	310.82	309.04	310.95	311.96	307.66	313.63	314.42	316.11	299.42	309.69	311.73
305.48	302.7	300.37	299.57	303.58	305.05	303.21	310.52	313.73	301.93	303.04	302.02	309.39	303.16	304.74	298.11	307.26	301.7	309.06	307.05	302.05	310.32	300.38	303.38	306.36	301.3	298.99	307.85	304.95	300.73	296.76	303.18	305.88	306.94	304.19	302.8	308.98	306.44	308.63	299.85	300.01	304.14	302.34	310.49	296.58	306.46	306.67	308.15	304.23	302.93
303.48	300.03	298.65	296.73	297.36	299.19	294.24	298.03	298.23	302.25	303.06	302.82	299.29	293.56	292.73	299.92	298.84	299.69	304.37	295.03	299.78	302.02	296.49	307.01	302.21	297.74	303.5	303.74	300.94	301.01	304.45	295.54	300.47	298.75	296.98	296.64	300.82	297.5	301.85	302.05	299.24	295.47	298.06	304.91	300.77	299.87	295.31	302.6	299.78	302.04
308.95	314.44	308.28	308.02	316.83	311.23	317.09	309.24	307.25	316.57	304.05	310.64	315.16	307.27	311.45	314.19	316.75	309.64	307.87	312.34	315.7	310.59	318.7	312.11	310.32	316.59	320.91	310.94	311.28	315.66	311.79	311.03	315.98	313.93	315.9	314.66	316.43	308.79	310.84	320.36	307.49	316.36	307.16	311.16	316.48	311.02	311.06	314.2	317.65	312.84
316.81	324.1	318.76	311.54	310.82	307.48	309.75	315.2	315.88	309.77	312.54	316.32	318.53	319.19	317.08	308.3	315.47	323	313.01	319.24	320.33	308.73	317.42	309.93	318.86	310.47	312.25	316.38	312.65	320.52	317.25	324.71	314.34	313.06	319.04	313.46	317.57	310.57	314	317.18	319.05	307.72	317.21	322.06	317.42	317.57	322.61	319.4	314.69	313.46
307.09	298.81	306.43	302.15	303.82	302.45	296.68	304.28	304.11	299.66	303.82	303.54	306.21	302.34	303.79	306.42	298.92	301.78	303.66	301.57	296.84	305.72	290.83	304.9	299.05	307.76	304.39	305.98	304.24	305.59	297.8	298.42	306.08	303.2	302.42	311.52	297.86	306.55	304.79	307.14	309.35	298.93	301.09	296.7	304.2	302.65	302.99	304.09	302.58	306.69
328.99	319.03	321.8	331.24	330.13	331.61	319.22	328.53	334.99	330.07	324.11	329.64	326.8	322.33	327.17	324.8	321.76	328.32	333	323.33	331.82	319.01	320.9	334.3	324.35	321.02	328.52	320.85	326.25	328.16	328.03	331.18	324.53	325.33	331.4	324.4	327.36	313.43	318.51	327.55	325.96	334.12	327.18	326.27	322.38	320.76	326.21	324.19	325.39	321.09
318.09	315.84	313.32	309.79	315.81	315.58	310.43	323.56	311.64	314.43	312.22	324.45	308.2	317.93	319.28	317.74	316.92	318.89	317.75	315.15	320.37	311	315.72	311.06	311.97	315.04	315.62	304.37	316.89	316.73	318.34	318.01	316.33	313.59	314.31	312.54	308.76	310.11	307.98	314.51	323.63	312.68	312.3	311.12	313.1	307.98	311.21	315.68	314.03	318.8
299.24	301.35	298.1	303.03	298.01	299.08	293.57	298.41	296.98	301.92	297.94	306.9	299.99	300	305.87	297.97	295.21	303.24	304.68	301.24	309.95	300.18	299.61	304.32	301.37	306.7	298.86	295.36	304.22	300.09	299.08	303.66	304.94	292.99	301.2	297.43	301.12	302.91	303.98	301.55	303.44	296.82	299.51	302.19	299.52	297.22	301.7	296.07	310	298.92
322.06	323.27	325.35	319.59	326.21	323.95	322.98	331.4	327.68	336	315.68	328.16	330.63	323.79	319.3	333.01	323.28	322.65	328.64	324.13	326.65	330.64	330.3	326.96	326.22	326.47	330.06	331.8	332.74	324.32	327.61	327.55	330.09	328.66	327.38	328.88	331.27	321.99	324.42	325.63	330.11	329.86	325.55	328.48	331.16	328.72	330.37	326.57	328.53	326.88
318.21	318.41	311.93	315.66	322.79	312.53	322.15	317.32	321.18	319.36	316.09	317.7	330.44	321.88	324.73	318.14	321.56	317.67	321.84	322.24	321.39	315.38	310.5	313.99	319.55	320.35	315.64	321.7	318.63	314.01	321.37	312.1	316.29	313.78	315.77	320.68	315.39	323.63	318.32	318.19	326.37	317.27	327.3	313.64	315.96	323.75	323.51	320.9	321.2	316.71
313.22	303.79	313.07	309.83	311.14	312.68	315.8	310.52	313.39	306.87	307.51	309.49	305.4	306.6	308.44	307.79	311.51	311.71	307.36	309.44	319.85	307.97	308.36	309.91	312.05	303.84	305.94	314.66	302.83	303.72	310.38	312.33	302.08	312.01	314.36	308.85	312.1	305.61	309.64	308.01	311.76	308.45	306.71	310.45	306.13	309.93	311.43	311.4	311.58	307.8
325.52	328.67	332.94	322.45	320.66	321.68	327.51	329.94	327.72	330.76	329.86	324.58	324.23	332.4	327.57	334.35	326.21	325.45	329.81	325.17	326.85	325.18	330.06	328.26	327.86	322.96	331.62	329.57	338.47	323.54	329.17	325.37	333.73	330.29	328.84	329.39	327.39	328.45	333.88	319.04	325.3	331.22	333.59	328.07	328.51	328.14	324.53	325.75	326.71	328.28
297.31	295.69	295.49	295.1	301.15	296.88	295.94	292.25	298.01	295.67	297.09	294.76	297.14	291.86	299.68	303.08	291.89	295.61	300.42	291.49	297.93	297.07	293.37	296	290.51	299.11	297.04	297.88	295.52	300.25	295.36	293.57	290.77	305.53	294.98	292.76	293.9	297.23	289.4	298.04	297.68	295.01	294.44	290.79	297.47	294.85	299.28	309.22	297.09	295.38
299.61	303.99	298.7	305.76	302.47	303.37	301.96	305.99	298.35	307.79	305.41	306.93	310.11	295.34	305.47	298.18	302.56	309.01	304.18	305.97	308.44	308.46	302.91	298.81	301.67	307.91	307.82	302.32	306.99	308.98	296.24	304.68	297.68	303.4	300.85	303.93	302.73	298.21	309.23	302.73	308	311.52	305.96	300.45	304.05	308.97	302.95	299.67	301.8	307.03
310.85	300.19	304.94	303.92	306.41	304.66	304.86	305.63	301.78	295.36	300.92	306.29	294.45	310.39	299.56	291.12	301.76	305.13	310.76	300.16	303.34	299.04	304.63	305.86	308.52	303.79	302.9	303.44	298.81	301.06	307.06	295.82	305.68	304.13	302.26	294.05	302.92	304.63	303.14	299.6	301.86	303.97	307.75	303.53	301.26	307.65	301.77	305.69	301.82	305.81
316.6	311.64	312.6	320.09	309.15	310.99	313.57	308.49	313.92	312.75	305.9	312.85	316.37	305.44	318.79	309.27	322.88	315.98	308.31	314.61	309.46	312.48	317.04	309.06	307.59	312.78	308.11	309.47	317.94	311.41	318.77	312.92	314.02	305.73	316.71	316.59	324.67	319.95	311.58	314.99	308.7	316.38	310.3	305.15	311.16	319.86	308.77	318.28	312.85	311.64
311.19	310.61	312.82	317.96	318.89	314.25	310.23	309.17	308.15	314.94	306.34	314.89	311.25	304.26	307.95	312.44	319.87	307.41	310.06	307.81	316.85	307.77	315.24	322.62	314.97	312.47	314.39	312.66	310.71	299.74	316.04	315.09	313.54	307.08	309.68	306.87	307.33	313.44	317.99	311.64	320.56	310.16	316.93	313.04	314.64	309.91	315.74	309.55	315.83	317.87
304.81	297.16	301.28	300.41	299.16	301.03	296.04	298.85	300.49	299.8	304.17	303.73	298.88	295.78	302.74	293.7	303.65	301.61	305.28	301.96	296.24	302.32	297.91	297.71	304.74	294.65	300.13	305.81	308.02	300.44	298.65	297.27	301.52	304.99	297.89	301.01	291.68	299.06	296.73	303.51	298.55	300.07	297.97	300.87	298.44	292.98	301.11	299.64	305.17	302.43
301.5	304.87	301.64	296.57	304.89	298.39	307.1	306.64	302.18	306.53	295.76	299.8	304.51	301.46	301.61	299.54	294.01	304.29	303.84	303.66	306.09	299.38	306.56	296.24	301.09	305.73	299.05	308.81	302.01	297.98	303.76	296.68	295.97	302.4	306.92	298.9	301.3	305.28	304.81	312.33	303.52	302.07	301.65	300.59	304.44	304.96	311.49	299.89	305.19	302.62
310.24	309.8	306.68	304.58	307.75	309.43	308.18	302.02	312	309.98	307.93	313.95	308.19	312.23	310.13	313.84	310.41	307.21	306.27	306.53	306.18	306.44	308.32	319.32	303.16	311.55	309.16	316.31	303.49	312.53	307.42	312.76	309.62	313.24	311.51	309.49	305.29	309.27	306.06	313.81	307.04	319.06	308.77	305.78	311.61	309.66	309.13	309.23	317.13	313.15
305.37	302.45	302.6	312.62	302.18	303.92	304.36	301.06	303.02	301.9	307.38	307.57	297.99	308.69	299.26	301.04	306.35	301.5	306.06	299.32	298.23	300.39	304.24	304.89	302.4	308.25	303.23	301.67	303.38	307.13	303.33	302.21	300.72	302.21	305.19	309.42	304.16	306.66	304.53	306.93	307.44	297.99	299.72	306.7	306.12	298.23	305.85	301.11	303.7	309.95
329.76	319.87	322.42	326.33	331.52	331.94	328.82	326.3	333.86	332.01	329.1	324.92	325.89	327.65	326.71	323.21	322.03	327.45	326.28	325.53	326.33	319.17	329.18	336.13	331.87	327.15	326.78	328.39	327.01	318.31	329.31	332.62	333.06	322.61	328.25	326.54	323.19	326.4	326.34	328.01	320.27	323.56	329.01	316.2	327.58	326.83	321.81	326.77	328.66	327.55
299.32	300.58	300.73	307.54	300.56	303.91	303.7	307.27	301.83	308.94	301.61	296.39	304.71	304.8	309.55	299.56	304.62	300.68	297.49	302.25	297.97	304.94	307.02	299.02	303.09	303.83	307.46	304.28	297.22	303.04	312.78	305.41	309.55	306.67	307.27	308.13	306.17	302.66	302.58	304.24	303.21	303.15	305.68	306.35	303.59	303.85	305.57	307.41	313.36	305.77
298.36	305.65	291.57	292.81	294.54	305.51	301.76	298.92	296.97	293.61	295.75	296.1	294.86	292.91	291.21	295.31	304.91	303.99	290.69	299.55	297.78	298.74	296.2	298.13	295.51	296.21	296.83	294.63	294.74	298.6	299.6	298.21	292.19	301.68	302.47	296.52	300.86	292.72	300.5	288.1	302.29	289.7	301.2	302.11	297.32	295.23	289.49	299.55	298.54	303.32
311.99	319.9	312.52	308.12	311.11	311.78	313.92	311.53	312.45	312.4	306.19	313.79	310.59	306.07	313.39	308.97	306.37	312.83	313.51	305.76	314.78	297.51	313.93	316.68	311.25	308.19	311.15	307.34	317.94	316.45	311.47	311.24	310.76	314.32	310.7	316.25	310.78	312.47	309.59	308.74	311.73	313.33	312.48	310.46	314.98	310.26	308.28	310.65	314.67	311.66
320.26	325.83	333.38	331.8	320.3	328.64	323.11	331.2	325.63	324.26	331.51	324.78	328.02	336.67	323.81	331.81	324.62	327.39	333.23	322.16	332.13	325.05	324.47	328.8	325.65	324.66	335.79	327.89	323.81	327.79	321.87	325.85	336.93	323.08	336.35	326.5	330.65	327.56	325.22	324.71	323.28	338.78	324.75	326.15	329.77	327.8	325.62	323.81	333.63	323.38
294.78	292.64	296.93	299.95	296.16	304.03	292.65	292.92	296.25	292.53	302.11	307.93	289.98	292.88	294.09	297.86	304.5	298.84	298.51	297.61	290.53	297.05	298.45	297.48	291.45	297.44	296.05	296.15	301.67	295.62	303.13	293.69	297.34	300.05	293	293.92	293.18	298.18	294.04	299.04	294.43	297.49	296.92	302.65	300.08	293.57	300.88	303.1	294.31	294.65
306.53	302.96	305.97	306.56	314.48	304.45	307.69	310.37	307.21	305.74	308.58	309.9	309.01	312.15	305.38	307.53	320.81	308.35	303.85	304.01	306.84	316.9	314.07	305.25	307.7	306.61	309.35	314.76	297.64	313.7	304.45	312.13	299.61	311.54	307.63	308.53	306.33	308.03	310.75	306.96	318.42	309.03	313.84	310.93	307.17	312.43	310.45	307.5	302.95	308.32
306.96	304.45	310.49	305.86	305.18	303.29	303.52	312.15	304.74	310.79	307.11	304	304.37	311.05	302.71	303.51	308.55	303.56	305.54	304.6	300.95	307.46	305.64	301.8	308.15	310.21	299.47	316.38	304.16	303.04	302.41	307.29	300.38	302.46	307.38	304.27	310.23	301.96	312.31	309.61	301.07	305.63	307.65	305.24	317.86	309.13	308.33	293.39	307.35	301.04
306.2	301.57	295.74	297.09	305.12	298.95	306.26	307.52	304.75	310.23	296.69	306	306.19	297.12	305.77	308.27	308.61	301.14	306.22	301.24	298.28	302.39	311.33	296.68	301.65	304.49	307.26	302.22	304.2	311.31	302.71	300.17	304.12	304.78	304.07	298.82	309.27	301.72	307.62	304.19	313.44	297.72	305.49	300.68	301.29	308.63	308.86	303.54	302.92	304.95
323.59	312.42	315.58	305.56	320.4	309.44	311.27	316.87	318.72	318.64	313.15	310.59	313.96	311.46	313.2	320	314.02	306.9	318.6	317.89	314.43	317.51	310.52	319.19	314.76	313.83	317.48	316.29	313.41	309.36	314.61	321.98	314.33	305.01	314.89	309.85	311.23	310.7	312.97	312.24	309.78	325.28	313.81	322.15	318.66	314.51	313.27	320.38	319.58	309.1
291.75	290.13	294.99	292.5	290.42	296.5	291.49	300.2	293.68	291.02	291.84	294.89	293.81	294.47	291.94	290.15	289.72	290.74	289.82	290.28	285.97	292.48	291.66	290.91	292.4	300.83	294.41	289.78	301.67	286.26	295.47	292.87	299.56	293.72	295.62	296.3	290.1	292.31	293.8	301.07	301.33	294.62	285.83	293.42	296.52	290.31	298.95	287.35	297	292.69
301.47	301.05	311.29	310.51	318.33	310.74	306.28	316.4	309.41	309.16	309.59	311.11	305.16	304.81	307.64	308.12	305.76	317.3	309.37	315.45	311.05	308.47	322.4	308.49	303.52	315.44	311.02	310.66	309.35	308.6	305.99	304.34	311.2	308.76	311.7	314.78	316.92	304.1	308.47	311.58	314.56	315.02	311.66	318.26	305.92	312.05	305.69	312.82	309.43	305.91
316.82	313.84	316.99	305.22	310.63	310.71	318.54	309.42	312.1	318.44	313.54	310.4	320.39	317.22	314.3	312.06	313.09	316.61	315.62	315.43	312.91	321.14	317.63	322.44	312.67	319.47	316.72	311.66	309.59	320.12	313.44	320.78	308.1	317.48	312.53	314.81	306.94	312.36	318.06	313.5	319.84	311.84	308.74	316.06	313.03	309.64	313.28	319.9	315.8	314.22
329.82	330.36	329.28	329.6	322.96	325.89	321.69	331.12	323.25	328.76	325.6	326.78	328.99	315.62	321.37	331.54	335.75	329.03	327.72	324.17	329.3	329.73	326.48	325.96	327.57	326.61	321.32	318.12	329.45	329.59	322.73	323.38	317.28	323.77	328.88	318.14	315.58	324.5	325.31	319.24	326.77	324.92	327.09	318.45	323.88	329.17	324.09	330.17	333.24	329.05
303.52	308.95	302.92	295	308.7	302.37	307.21	307.35	306.01	298.96	304.64	300.92	299.94	311.66	310.05	301.44	300.27	302.25	303	304.81	304.74	308.13	305.77	303.98	301.56	299.62	296.99	310.17	304.76	300.05	304.23	305.2	301.51	303.98	307.26	303.04	307.48	300.55	294.7	308.51	303.77	297.92	303.51	302.43	304.19	304.24	307.25	308.98	301.14	305.92
317.08	316.05	316.01	312.96	311.09	311.16	311.13	315.06	314.21	310.97	315.69	313.25	314.82	314.27	312.59	313.62	311.2	309.61	312.49	312.41	308.14	314.36	321.35	314.8	319.24	315.81	309.56	313.64	309.65	305.89	318.03	307.53	311.96	309.98	313.53	314.62	306.19	314.61	313.99	311.58	312.59	312.35	315.66	314.59	314.99	300.52	309.3	316.97	321.21	314.25
298.23	310.64	300.75	302.7	304.91	306.88	299.59	310.23	301.21	301.71	308.47	297.7	302.17	302.07	305.1	303.58	304.63	298.78	305.51	304.9	301.2	304.98	299.86	304.79	302.52	308.54	305.46	304.12	304.39	303.36	298.75	299.95	305.2	299.35	300.96	305.03	312.91	302.63	304.93	314.54	299.74	301.76	306.14	297.31	298.64	303.87	299.09	303.86	303.82	305.69
316.7	310.03	314.18	318.92	311.16	302.76	312.88	310.87	313.36	309.73	310.62	308.72	307.67	317.26	315.31	311.93	317.78	311.48	307.75	316.48	318.3	314.29	308.15	308.35	316.43	309.73	303.58	315.62	310.99	322.55	316.8	312.68	316.58	309.99	310.52	315.27	312.29	306.85	310.7	305.99	304.26	314.99	317.96	311.63	311.44	314.49	309.82	309.86	302.99	312.62
308.04	301.04	301.94	303.13	299.75	294.48	307.95	314.57	307.87	306.61	305.99	313.18	303.81	304.42	308.25	305.47	310.09	301.72	305.02	306.67	307.9	307.59	303.62	302.82	300.3	305.76	307.68	307.51	300.17	301.01	308.73	305.24	305.08	306.24	306.76	308.05	300.81	298.94	303.53	303.65	311.68	304.44	309.1	303.08	308.63	309.48	302.93	305.11	304.43	301.27
297.54	306.9	298.09	298.87	296	306.27	299.38	297.96	295.35	300.39	302.84	301.98	293.74	300.92	304.85	300.21	301.02	305.93	296.47	296.53	302.8	301.38	300.55	301.29	297.92	312.09	302.92	296.67	302.63	297.37	300.43	302.22	298.55	300.12	298.85	303.5	292.29	304.09	297.66	295.78	302.32	303.14	297.96	305.42	299.54	301.74	296.63	295.17	301.94	301.4
317.19	310.07	314.21	306.62	312.64	307.92	309.65	313.7	312.52	316.88	306.84	312.08	320.36	317.33	311.35	313.78	313.02	307.67	313.01	311.58	312.38	317.28	315.49	305.57	314.06	314.79	311.98	311.14	321.24	317.95	317.93	312.26	320.71	315.1	309.24	319.89	313.27	311.25	316.97	312.57	317.25	318.55	311.37	310.08	313.84	309.27	317.85	317.76	315.95	318.88
307.26	306.42	315.35	311.07	298.92	311.28	307.28	310.8	309.04	306.53	304.69	314.32	311.2	309.92	306.14	307.78	306.36	304.2	307.74	314.1	308.93	302.14	301.31	307.09	306.82	301.24	305.33	311.7	317.02	308.03	315.95	304.94	305.09	309.64	305.89	304.21	305.91	304.68	308.21	302.72	302.83	298.53	303	302.03	307.42	300.13	308.21	305.71	304.91	301.5
315.28	318.29	306.4	310.06	311	308.47	314.66	314.79	314.83	320.78	306.57	319.53	315.99	314.45	314.53	315.7	313.6	317.06	310.16	320.13	314.86	316.27	314.23	316.59	308.87	316.75	315.34	312.04	316.18	315.15	322.05	316.61	312.99	313.65	316.32	309.04	316.23	317.05	314.79	312.83	311.54	310.46	315.38	315.12	310.4	309.77	315.65	312.32	313.87	316.36
312.45	309.48	308.12	306	314.62	306.69	312.75	311.41	303.95	308.56	309.17	307.45	316.08	307.84	312.47	301.71	299.26	303.5	308.38	315.99	311.97	310.34	301.79	317.17	302.07	305.38	312.15	306.5	309.77	309.98	313.53	308.28	307.55	311.33	306.91	313.64	306.96	303.16	311.28	310	311.26	304.81	308.72	312.89	307.2	305.88	317.37	310.07	308.28	312.57
303.18	303.59	301.18	303.27	299.14	310.26	299.42	307.53	305.85	308.83	307.35	302.08	296.45	301.33	310.58	302.46	303.73	305.75	302.91	303.83	306.06	300.78	301.58	302.2	302.56	311.26	297.88	303.05	308.53	303.15	298.61	300.98	303.35	309.24	304.1	306.64	304.08	305.92	303.89	306.82	307	305.08	314.53	295.27	303.86	299.46	305.74	309.89	302.4	302.05
295.28	306.33	301.7	310.1	303.76	311.99	306.68	305.36	303.38	306.75	301.3	297.46	311.94	297.49	308.83	306.17	308.68	304.51	298.14	305.32	302.97	306.19	302.84	305.73	301.93	303.29	301.96	301.59	303.48	307.61	305.74	303.07	299.4	299.64	301.06	299.59	303.88	303.22	303.5	305.98	302.99	297.47	300.39	295.47	302.83	299.04	303.22	303.39	302.5	301.1
293.63	302.2	296.14	298.54	295.54	299.73	292.14	298.37	292.45	293.43	292.52	300.56	292.56	294.73	298.06	287.63	300.36	290.02	296.49	296.82	298.72	296.99	298.77	290.96	293.36	299.73	296.17	292.25	294.32	298.5	293.36	300.45	297.97	295.75	291.08	293.78	297.09	294.38	300.03	294.88	297.75	294.1	299.33	289.01	294.94	291.21	297.42	297.65	299.91	293.49
323.36	322.99	318.49	318.2	317.21	316.86	319.67	322.26	310.41	322.47	321.87	312.89	318.46	316.58	320.61	322.16	318.49	321.49	323.72	319.31	321.54	318.08	323.12	317.68	319.07	315.99	319.26	320.34	318.28	324.1	317.24	324.64	325.78	315.09	319.5	318.01	317.65	322.34	313.52	322.75	321.88	319.21	318.46	317.01	317.1	318.86	316.11	325.36	312.46	315.57
306.37	303.96	310.88	301.78	300.33	307.08	306.51	311.86	308.96	299.52	306.3	305.72	301.78	304.93	305.88	310.47	300.13	305.34	299.85	299.1	305.62	309.26	303.68	309.26	310.75	297.47	310.66	304.16	307.07	309.03	302.69	311.38	307.01	297.94	307.43	313.31	302.48	304.38	311.41	304.52	301.95	307.27	307.43	309.7	308.15	307.08	306.34	301.36	306.26	303.17
314.7	320.78	320.34	326.97	316.64	319.8	315.77	322.23	315.8	321.07	315.01	315.43	320.19	321.67	313.61	314.63	315.83	321.28	324.57	317.8	318.34	314.79	323.07	317.19	314.4	313.31	322.37	318.17	320.56	317.13	306.77	319.55	316.06	322.5	321.46	307.42	319.37	315.79	321.88	322.75	319.54	316.05	325.43	316.31	320.11	311.02	315.31	320.24	320.26	315.41
312.03	313.61	306.61	315.98	314.15	308.13	306.85	310.65	306.96	323.15	319.01	313.83	317.81	316.91	309.59	309.95	311.39	314.65	311.06	304.91	311.81	314.61	316.06	314.41	319.41	310.23	311.59	310.98	315.52	306.55	311.57	311.76	311.83	314.63	308.17	312.6	310.55	312.32	309.42	310.25	306.22	314.8	310.4	314.77	310.6	312.86	312.41	310.35	319.92	315.4
305.37	303.06	302.71	307.07	301.92	305.88	306.57	310.06	297.22	298.29	306.34	304.07	300.65	296.31	297.62	306.05	308.7	295.21	302.31	303.23	298.77	296.31	304.89	296.92	308.16	302.43	294.43	302.54	306.67	298.24	306.18	306.44	303.03	303.98	305.33	305.06	297.31	303.44	305.56	306.44	305.15	307.09	299.01	302.4	305.51	300.03	303.24	307.2	311.01	302.8
311.45	314.65	306.74	315.18	315.88	311.81	311.9	324.88	306.47	313.22	319.19	308.51	313.92	312.12	312.68	307.93	308.15	305.65	316.63	318.2	309.33	315.56	317.14	320.32	313.27	306.34	302.18	314.24	316.67	311.14	306.91	312.87	311.95	308.09	316.22	307.82	311.83	313.11	311.21	313.07	310.88	317.51	307.51	313.82	315.45	314.83	313.2	309.81	318.03	312.52
297.05	301.83	308.01	297.19	299.81	300.88	314.93	300.86	314.14	307.59	298.97	300.47	301.6	296.2	303.08	306	301.7	303.8	301.15	307.36	301.43	303.04	303.66	299.34	302.48	298.85	308.86	299.06	305.35	303.5	298.3	299.38	303.87	305.27	304.62	302.98	310.15	305.73	302.21	299.85	302.32	299.83	306	304.98	307.97	305.86	305.79	296.84	302.89	309.33
315.06	319.81	309.16	313.16	308.64	312.64	317.79	313.02	313.91	309.37	316.2	307.6	312.14	312.26	322.35	321.37	314	318.05	322.54	314.13	311.99	315.25	318.05	313.69	310.08	316.53	317.42	314.1	309.86	317.01	311.8	317.88	324.16	307.73	318.68	313.62	320.02	314	313.57	315.12	314.12	313.64	315.65	316.2	312.82	311.1	315.7	306.83	311.34	318.16
311	303.65	302.46	300.83	305.58	301.48	304.32	309.62	302.1	306.77	303.78	303.1	301.97	298.09	298.4	300.63	303.59	300.04	300.72	300.94	301.58	303.13	303.02	302.32	311.02	313.32	296.62	301.64	297.59	294.1	311.31	296.88	299.44	310.05	300.99	300.03	302.83	297.97	310.78	298.99	310.12	306.81	305.22	309.94	303.51	297.35	305.51	306.82	301.74	306.99
316.09	317.28	320.35	311.7	313.63	314.15	319.35	308.06	313.72	311.06	316.29	311.27	320.46	314.05	317.61	320.44	308.26	317.92	318.41	307.63	313.07	320.5	316.41	323.65	313.69	323.81	309.89	323.59	312.4	314.03	316.33	315.66	311.9	313.18	314.9	315.1	311.37	312.96	315.08	314.07	315.18	304.79	316.11	311.8	315.21	309.98	308.67	313.66	317.51	315.75
299.77	296.47	291.14	297.48	292.7	298.94	297.73	299.79	301.71	295.47	294.75	301	287.46	292.28	293.38	293.66	292.61	293.87	292.03	299.93	305.12	290.59	292.8	292.22	297.72	292.55	295.84	295.63	298.83	293.13	297.16	297.45	290.16	299.28	298.43	295.52	293.91	290.25	294.43	295.11	290.2	287.31	296.2	292.64	296.11	293.19	303.63	295.07	295.32	300.74
309.72	305.9	312.79	317.97	309.22	311.83	310.12	318.09	314.03	321.13	311.29	310.27	311.83	311.57	310.86	307.67	314.14	312.73	317.55	314.5	312.4	310.45	313.01	310.54	314.8	308.26	313.45	315.66	319.9	312.08	319.41	304.74	313.25	308.42	312.86	315.68	309.77	311.81	310.23	317.94	314.28	316.58	314.76	314.43	314.68	314.89	314.24	311.99	308.56	314.87
301.51	311.1	300.38	298.26	307.52	313.77	313.18	300.01	304.09	305.65	302.18	304.51	308.03	308.48	300.44	300.26	301.38	301.66	301.12	301.61	301.4	306.39	310.02	309.13	300.2	310.09	303.32	307.61	307.06	300.02	305.55	293.36	307.89	310.93	296.7	304.14	312.06	305.41	298.58	307	302.26	306.93	301.18	302.52	302.78	304.74	303.08	308.25	303.54	310.1
315.45	327.19	312.27	320.22	321.68	320.71	322.36	318.67	319.64	316.83	323.82	317.34	316.24	316.67	318.65	318.53	314.38	321.02	320.96	316.22	317.9	321.33	321.22	320.62	316.12	316.75	315.43	317.19	317.16	318.08	320.04	318.65	320.75	317.2	326.42	322.28	313.35	316.2	318.14	323.45	316.57	319.89	317.91	320.57	311.95	319.58	318.25	318.15	313.97	314.06
306.99	313.79	313.03	313.99	313.2	320.22	310.72	307.35	315.5	313.14	310.44	308.12	310.82	312.2	303.77	310.2	314.16	306.55	313.07	304.82	311.73	313.29	314.8	316.2	310.42	304.76	313.04	314.31	310.04	308.94	317.31	306.3	311.91	321.69	313.36	319.02	311.82	317.76	316.55	316.33	305.92	303.73	317.1	311.92	310.67	308.09	312.91	315.03	317.86	319.8
295.87	293.88	292.06	297.59	289.72	292.97	293.26	293.19	295.92	285.48	290.08	302.63	296.6	297.93	292.49	295.62	297.96	294.66	295.06	294.63	294.47	284.58	291.2	296.91	296.55	294.16	300.77	289.59	290.26	287.55	294.17	292.48	301.08	295.07	297.43	289.46	295.72	299.37	290.03	292.03	299.92	295.7	297.12	299.27	290.39	294.84	296.81	302.66	297.97	296.63
294.84	294.97	287.43	290.49	291.74	296.29	289.77	293.7	299	293.47	293.28	295.53	290.94	298.85	289.16	299.6	298.71	292.16	295.3	298.24	290.53	292.25	295.17	294.47	291.59	296.85	298.47	294.96	291.29	298.7	291.88	290.27	295.8	295.72	298.54	301.12	294.97	289.66	290.8	304.71	302.79	288.99	289.23	295.17	290.21	296.78	295.05	294.13	299.36	289.79
303.37	300.42	308.69	304.73	307.31	305.74	307.95	308.76	304.34	304.77	312.46	307.39	306.64	308.18	306.84	310.05	308.6	297.12	301.26	310.34	305.6	311.52	301.49	298.37	310.77	306.25	302.83	302.71	310.31	308.06	311.86	307.08	314.27	306.08	311.62	308.1	315.91	308.48	315.71	304.72	307.22	302.29	309.48	306.7	300.11	305.13	308.42	308.36	307.48	311.96
320.25	318.63	320.83	314.49	319.44	323.42	318.95	318.25	314.73	322.24	325.02	315.41	312.76	315.03	325.97	320.64	323.46	319.93	318.59	313.37	317.3	310.21	317.16	319.21	314.69	317.55	315.11	313.22	322.38	320.8	320.25	318.21	312.33	317.92	318.08	320.3	314.42	322.71	311.78	319.09	316.88	311.85	315.16	310.28	319.67	321.25	322.62	312.74	319.1	321.52
315.01	314.97	316.51	314.7	318.38	314.38	313.83	317.55	318.96	311.55	319.63	319.05	314.14	317.87	315.82	314.23	308.8	306.22	321.12	306.8	316.52	314.81	319.1	313.01	313.56	314.48	317.88	315.28	311.83	314.63	317.08	313.23	310.96	316.05	318.28	315.41	310.7	306.92	320.19	303.03	318.24	312.17	321.77	315.65	310.51	317.3	310.39	315.39	314.97	315.76
323.65	324.57	330.59	322.92	323.07	323.97	326.3	327.29	326.71	331.28	324.63	325.07	328.09	327.16	323	327.17	317.22	330.96	317.14	325.2	329.98	324.97	326.79	322.12	317.88	322.94	325.78	320.66	326.38	321.91	332.2	326.31	319.86	324.64	327.67	322.44	328.88	320.24	317.09	323.96	324.61	313.85	326.94	324.96	327.89	321.99	327.25	326.55	330.98	317.98
320.04	319.44	317.44	322.82	316.66	319.93	313.51	321.47	318.59	321.48	322.34	319.17	314.06	324.74	322.27	320.47	317.95	322.04	312.28	314.51	319.02	310.66	318.64	322.57	318.42	317.37	314.45	324.17	321.22	320.35	320.87	317.18	322.74	327.26	326	316.13	317.23	322.87	313.68	327.32	316.14	317.01	315.97	318.89	322.54	314.47	317.06	318.62	318.33	325.6
313.51	323.78	311.12	309.01	315.14	321.25	317.72	317.47	313	311.51	318.17	317.47	317.21	318.81	312.2	318.06	315.84	312.26	317.82	316.89	311.27	316.7	316.96	314.57	307.08	310.35	322.71	313.44	314.75	313.24	321.72	313.73	318.17	321.86	317.78	307.99	315.85	316.56	312.05	312.84	317.87	315.06	309.68	310.55	315.65	317.81	313.82	313.96	314.05	306.66
322.84	325.23	326.94	333.02	327.14	328.8	328.33	327.09	320.47	328.73	336.33	333.65	323.96	328.41	332.13	328.01	327.26	321.57	329.33	329.46	326.71	325.94	329.36	321.8	332.54	323.68	333.16	333.03	326.61	326.33	328.47	323.44	329.46	325.36	325.96	326.22	323.23	325.58	327.38	329.58	331.4	324.65	323.02	329.57	329.76	334.33	333.07	328.59	328.93	333.46
319.2	318.68	309.74	320	312.62	316.51	311.98	319	321.8	314.24	314.88	312.44	319.06	320.89	316.81	314.36	321.26	309.53	317.36	315.24	318.87	312.75	313.03	308.76	312.56	308.96	314.61	311.15	313.75	313.05	311.65	311.04	318.13	311.66	309.01	318.6	310.5	313.01	313.8	320.87	319.52	311.84	311.77	309.1	319.81	317.57	317.67	314.2	317.41	311.29
303.28	311.39	303.32	305.27	313.98	304.55	314.35	307.43	312.33	309.89	311.32	315.46	318.72	311.37	306.73	308.21	308.18	311.7	311.11	300.91	317.76	316.61	313.1	312.42	305.08	308.63	306.86	316.3	312.15	311.52	307.43	311.56	308.39	317.2	310.47	311.36	317.73	308.8	311.19	314.06	307.56	316.19	307.12	310.32	303.52	299.4	300.42	306.14	315.04	308.93
315.99	324.38	313.11	313.55	311.13	324.31	326.69	320.46	322.13	314.66	315.31	322.59	321.21	313.36	311.23	312.59	321.08	323.78	317.71	317.94	319.86	312.38	316.28	318.04	311.33	315.96	312.6	316.52	314.61	320.55	323.15	316.38	324.25	314.54	322.96	320.31	316.85	318.93	320.49	324.14	311.63	311.35	315.9	321.27	320.11	322.92	324.58	318.74	312.36	319.28
308.8	296.71	300.33	300.78	308.23	307	306.05	307.77	310.46	305.05	312.04	307.25	305.23	306.76	306.99	313.23	306.83	307.13	305.72	304.87	306.92	307	307.4	311.43	296.85	304.99	313.25	307.69	306.11	305.04	310.98	310.07	316.36	303.58	304.38	304.65	313.02	314.65	306.95	307.96	297.63	305.46	303.92	305.5	309.14	308.05	311.11	309.78	311.21	302.55
314.82	305.49	315.98	313.2	306.14	316.94	316.64	310.85	317.11	315.63	310.48	316.05	315.8	319.06	318.88	317.17	315.58	312.52	312.53	313.73	313.07	310.05	314.82	315.01	310.65	319.92	312.48	311.15	310.5	304.2	309.52	311.82	313.79	319.69	310.53	319.13	313.12	313.27	311.7	317.33	317.81	310.78	313.74	316.47	313.27	320.82	314.95	318.17	308.5	315.12
301.97	308.37	302.7	300.71	304.24	305.9	304.3	304.25	301.23	304.08	307.66	306.27	299.43	301.23	308.85	312.89	311.23	304.65	309.08	298.24	305.56	300.81	306.29	311.37	310.7	309	305.82	302.11	311.98	308.71	305.69	299.2	303.32	307.76	307.92	302.05	304.46	306.76	297.47	310.18	307.57	298.15	304.34	306.83	303.72	300.89	296.77	303.47	302.7	299.68
298.2	293.84	300.18	312.33	308.3	298.77	309.8	302.68	305.04	313.31	303.77	306.11	307.58	300.91	306.7	303.48	301.58	298.82	303.89	305.77	300.57	302.81	294.89	304.79	301.24	293.92	301.97	301.89	300.86	302.21	304.8	304.28	302.85	300.53	301.29	303.96	304.03	300.77	298.63	298.72	304.77	299.19	306.6	303.12	302.97	307.77	305.82	304.11	306.14	304.44
315.51	303.98	310.42	313.8	312.24	306.42	311.68	305.74	305.27	316.92	315.93	307.95	310.17	305.89	311.66	300.57	311.07	305.97	310.73	305.47	305.66	307.2	314.47	309.66	311.93	307.42	306.87	301.9	312.93	309.38	303.31	307.29	303.04	305.4	315.52	304.35	312.39	307.79	313.91	304.78	316.06	308.39	308.31	308.94	312.5	307.88	303.21	306.21	310.03	305.65
315.55	317.49	317.67	321.8	314.61	310.32	319.8	312.52	320.77	313.26	319.61	315.7	321.01	318.16	314.1	317.33	310.62	318.35	320.96	321.58	317.82	317.63	318.7	317.63	320.97	323.43	314.37	320.62	318.29	317.82	318.02	317.27	310.98	321.32	322.59	317.02	316.71	313.9	314.9	321.07	318.01	320.06	320.48	319.84	307.7	316.49	313.85	317.15	310.95	318.81
312.69	306.24	322.58	316.51	319.61	319.77	313.49	315.15	316.29	317.59	318.3	315.72	318.42	308.28	321.04	312.82	313.64	316.34	314.48	319.22	310.75	315.79	316.32	313.68	319.24	315.25	324.3	315.67	319.55	324.59	311.98	321.29	319.59	310.65	320.5	311.14	313.27	311.57	318.13	315	312.76	319.89	319.12	315.81	314.62	319.11	321.12	314.58	313.53	317.12
313.39	316.27	317.47	313.03	314.06	313.08	317.52	304.24	315.95	312.25	315.8	317.05	310.9	309.34	307.22	309.59	313.47	311.06	307.94	313.59	308.43	316.41	306.5	311.39	315.58	315.18	316.34	317.03	316.18	317.39	313.09	318.64	308.69	320.37	313.36	320.28	314.47	310.08	311.48	310.27	315.29	309.78	315.06	312.45	312.89	317.53	315.19	313.38	308.53	309.16
315.78	314.15	316.27	312.66	316	314.74	313.61	311.66	312.78	316.43	321.84	314.36	316.46	317.19	312.51	315.49	312.93	312.52	312.52	316.82	313.57	316.67	315.83	316.18	317.65	320.44	315.25	315.05	316.11	309.96	312.06	323.24	316.12	314.78	315.74	314.28	311.02	318.02	316.33	310.46	309.92	316.48	320.82	317.9	314.14	315.24	314.3	321.93	308.74	319.27
319.54	317.29	319.77	316.52	314.14	317.77	318.62	322.97	316.87	317.4	320.88	310.74	320.54	321.66	315.34	320.72	320.05	315.79	319.16	316.66	321.07	316.09	319.36	309.6	307.19	310.9	309.33	318.3	318.43	318.54	319.77	315.61	314.5	321.17	320.44	315.69	316.97	315.5	320.29	314.67	320.07	321.5	320.91	322.82	318.32	313.37	319.87	316.23	318.17	320.11
305.01	307.54	305.94	307.16	303.54	311.72	307.77	310.55	306.56	305.03	307.32	310.58	317.74	309.88	306.74	313.34	308.84	313.59	305.93	314.28	302.97	303.93	300.87	306.27	306.92	308.34	307.92	314.67	309.49	310.31	302.07	303.07	302.83	309.26	309.17	306.63	307.65	302.93	304.18	299.39	305.75	308.79	308.15	299.74	305.95	305.03	311.3	308.08	304.41	303.09
313.44	321.17	312.73	311.49	313.51	305.59	316.9	305.98	313.1	316.52	313.54	301.89	316.03	316.14	305.44	311.85	307.16	313.21	316.48	311.76	306.16	311.37	307.38	310.07	312.79	312.29	313.22	308.77	307.47	313.93	310.53	316.24	309.01	306.9	303.48	310.64	313.1	314.07	312.54	317.79	313	314.18	315.13	310.03	303.72	317.15	316.07	310.24	312.19	310.97
319.13	309.61	312.4	305.98	306.95	314.91	309.85	313.76	316.58	314.91	310.08	308.62	314.69	315.28	318.32	317.21	318.21	315.62	304.17	318.12	311.79	311.91	306.88	312.93	313.8	308.82	316.15	313.78	315.87	313.84	323.54	313.4	315.46	311.85	319.63	310.53	313.37	313	316.72	308.07	314.39	310.23	312.73	305.26	316.19	309.3	317.74	309.79	314.98	314.73
324.34	321.59	311.97	314.4	314.99	320.65	316.84	318.59	325.72	318.42	315.43	316.07	315.52	318.14	319.17	318.66	316.12	317.15	316.48	311.66	318.07	313.27	309.78	316.42	316.84	320.41	323.2	315.34	323.95	322.15	319.22	318	318.4	318.3	324.81	320.92	319.25	319.4	324.73	314.91	315.51	324.72	320.49	319.14	318.68	309.65	318.43	315.13	318.55	320.22
309.85	305.7	315.04	307.19	308.46	307.09	310.82	303.79	301.94	308.83	304.07	308.3	308.39	313.18	311.31	309.59	309.85	310.8	302.35	314.8	309.72	310.16	308.74	308.92	314.02	316.42	312.22	310.46	308.41	312.81	308.59	318.19	305.46	316.76	309.84	311.71	310.61	312.66	300.32	311.92	316.82	312.83	313.25	305.13	308.51	311.12	310.47	312.82	310.7	310.24
316.93	312.06	314.28	309.48	311.92	318.94	308.83	318.16	314.98	316.71	309.49	313.6	311.86	315.81	309.61	310.38	323.24	315.18	310.9	312.74	317.09	312.67	315.58	311.82	314.97	315.44	309.21	311.94	312.62	311.64	318.43	314.02	308.45	312.62	316.93	314.08	315.44	308.47	321.47	307.74	316.79	308.76	311.63	306.32	312.78	311.9	317.96	319.02	316.95	316.24
300.71	299.6	295.87	292.7	296.73	293.03	294.95	293.9	294.74	301.26	293.59	294.15	303.66	305.48	297.29	294.52	294.63	298.12	300.94	298.37	292.44	296.66	296.27	291.12	294.54	289.26	298.95	296.28	305.14	304.35	302.37	297.47	299.6	292.85	290.63	299.9	298.53	298.03	296.99	295.78	298.6	304.24	295.94	298.16	289.96	298.6	298.05	294.03	290.06	287.65
327.45	321.91	327.77	324.14	326.16	333.58	325.73	329.26	332.91	316.87	328.48	328.52	324.33	331.02	328.87	331.37	330.84	328.44	331.54	329.75	330.05	326.57	330.9	326.17	319.65	331.92	329.41	332.86	326.37	327.82	322.61	328.46	327.01	332.04	325.34	336.37	330.61	329.3	323.68	327.95	333.04	331.71	324.45	330.3	323.47	331.3	328.31	326.17	323.49	328.08
291.68	300.03	300.01	308.78	298.61	300.28	309	304.64	301.48	310.87	306.31	301.7	302.14	307.22	295.33	295.48	309.34	302.48	300.21	302.85	302.55	299.76	301.54	301.37	308.32	305.77	304.88	297.24	304.73	306.06	309.36	299.21	301.35	300.6	308.88	305.8	302.23	299.16	309.37	291.14	303.14	306.45	301.3	302.82	306.34	302.27	305.23	304.53	300.69	300.35
316.3	315.15	316.09	322.87	311.56	320.46	318.93	320.39	319.48	318.59	316.23	318.44	318.72	316.8	309.53	314.24	322.74	322.88	324.58	317.77	317.41	318.3	320.92	318.72	320.49	320.6	315.78	316.45	313.79	314.51	319.97	316.71	310.72	313.01	315.46	318.18	323.43	320.48	319.01	311.24	317.71	315.74	321.04	315.26	320.93	312.98	314.9	312.67	312.73	315.06
313.27	307.81	307.2	303.05	308.85	298.85	305.88	309.05	304.83	304.54	315.42	305.2	312.25	304.26	303.18	308.14	302.93	303.92	304.42	304.11	304.64	305.04	310.04	304.15	300.02	306.56	300.14	303.47	297.99	303.07	306.57	309.59	308.46	298.11	302.15	308.77	310.81	299.17	303.14	311.7	301.86	302.17	297	307.5	298.93	303.97	303.98	300.57	311.38	303.81
301.34	301.87	308.03	301.72	302.07	299.08	305.57	299.25	302.67	298.66	291	305.73	299.76	305.72	300.67	294.54	300.94	301.11	294.77	306.5	297.49	311.34	300.86	298.84	302.86	300.49	298.75	301.58	297.2	302.64	301.64	295.74	303.36	303.17	306.06	302.16	297.1	305.38	299.22	297.38	303.01	301.23	308.43	295.47	300.85	300.47	302.77	294.93	304.87	297.13
316.5	315.68	321.7	322.9	316.71	318.65	318.33	318.66	318.18	314.87	313.12	319.24	313.56	326.46	316.59	315.83	313.76	313.12	321.61	315.29	319.8	313.6	312.71	319.28	325.64	313.8	320.34	319.37	322.28	318.18	317.78	313.68	323.25	321.15	312.25	318.16	323.75	312.71	315.98	316.63	313.89	310.56	312.47	315.81	312.82	318.57	314.35	319.74	330.76	322.57
325.74	326.62	326.85	326.79	330.15	329.25	332.32	326.08	320.02	326.59	324.34	331.45	331.95	329.74	326.52	322.66	324.63	319.87	320.71	335.08	330.99	324.17	326.73	327.45	331.7	326.88	331.14	322.01	330.83	323.58	330.77	327.52	321.95	327.56	327.95	322.49	331.8	331.87	319.66	329.73	328.49	327.64	327.76	330.63	331.02	326.71	331.01	327.97	320.92	324.82
307.82	313.28	306.5	309.05	312.45	306.96	303.81	304.87	305.99	304	306.86	300.4	301.83	304.93	301.82	301.62	302.98	300.56	306.83	305.44	304.73	310.37	304.32	300.95	309.74	307	302.45	303.02	302.13	301.89	308.58	303.25	298.85	313.12	307.06	306.15	305.92	307	305.69	300.57	301.82	306.87	310.17	300.76	307.24	301.95	313.62	310.77	295.57	311.83
299.53	293.42	304	298.24	299.95	302.86	298.66	306.99	307.87	305.3	300.83	301.74	303.38	298.69	295.56	305.4	296.65	306.12	303.65	298.21	296.38	299.06	300.13	299.05	305.04	297.78	301.24	301.88	298.35	297.37	303.01	291.68	303.94	303.79	298.12	302.53	303.11	305.71	302.76	294.79	302.99	296.72	301.87	304.45	305.77	306.25	304.44	303.03	304.28	306.16
315.38	315.74	316.19	314.86	316.26	315.12	310.42	316.93	314.93	311.3	313.67	316.52	313.91	307.36	310.26	313.51	314.34	313.9	308.38	322.07	306.05	314.92	309.08	312.95	317.88	314.77	314.26	314.82	315.72	320.68	313.62	307.17	315.99	315.14	311.44	309.78	315.7	310.21	305.49	317.39	309.02	313.8	310.84	321	311.15	307.22	307.16	318.27	316.21	315.23
292.12	303.61	296.69	303.17	304.25	299.42	299.45	298.21	304.01	298.94	294.98	304.1	304.82	304.13	299.12	295.39	299.82	296.05	301.98	306.08	300.43	303.63	296.38	300.82	300.85	291.37	292.31	305.84	304.72	298.12	297.28	294.65	302.2	297.78	299.18	310.06	298.38	297.14	299.98	300.1	303.14	304.49	299.04	306.72	293.98	301.07	297.16	304.84	301.1	303.92
321.07	313.64	313.4	310.68	322.2	313.12	316.9	320.19	322.59	315.03	318.17	319.62	313.02	316.65	315.16	312.55	315.97	317.94	317.06	313.04	319.17	310.84	321.6	312.11	314.04	316.59	322.04	310.44	321.99	312.78	315.86	317.14	316.6	309.38	317.59	329.11	314.02	317.34	313.27	317.05	319.41	310.8	314.06	316.39	319.01	311.19	318.66	323.05	315.75	311.22
330.98	326.86	319.33	327.81	329.7	325.08	326	328.58	323.25	327.19	323.89	324.78	326.92	326.91	330.2	332.86	327.83	329.02	331.53	327.96	324.77	329.83	330.94	334	326.45	321.26	328.03	330.66	324.8	333.21	319.84	331.58	327.31	326.62	323.77	326.59	331.61	326.96	326.57	322.53	327.7	324.15	329	325.41	331	334.47	330.6	329.57	324.51	331.45
300.78	299.04	311	303.68	306.32	306.78	308.42	300.63	302.1	303.15	303.43	304.93	310.07	305.12	299.99	307.56	309.12	294.34	295.26	298.93	302.54	298.85	304.45	302.21	301.84	302.5	299.74	297.17	302.9	306.33	304.14	300.2	293.85	307.5	304.86	310.22	298.06	304.56	299.15	302.1	295.85	307.98	303.69	297.58	305.37	305.46	294.25	304.07	303.86	299.65
311.73	311.32	305.01	306.08	306.22	302.51	302.7	315.51	312.01	310.86	311.04	309.64	303.52	303.85	306.92	307.42	309.23	295.55	303.85	301.91	308.74	299.74	308.9	310.01	301.81	304.64	301.47	304.91	306.41	309.53	305.21	300.99	306.97	306.94	301.96	298.68	302.75	299.36	305.9	302.72	311.52	310.08	305.07	301.57	310.25	311.87	301.82	302.92	310.38	300.73
299.15	302.26	310.89	309.81	307.73	307.73	305.26	303.9	303.54	296.63	303.52	305.19	303.38	305.45	311.72	306.19	306.55	305.67	302.04	308.03	306.65	307.97	305.03	304.16	308.5	304.35	304.38	295.72	307.45	311.49	305.8	303.96	302.28	301.07	306.54	306.41	298.86	299.52	308.48	310.28	299.89	311.16	306.68	298.83	309.43	310.32	301.04	309.04	306.9	312.36
308.69	302.11	307.27	301.96	300.61	301.23	303.58	311.91	306.99	304.5	305.51	306.23	305.79	304.29	312.24	301.52	312.69	311.23	308.31	307.2	315.63	306.49	309.37	304.88	303.26	303.46	309.4	310.8	305.58	304.08	307.9	312.16	306.67	305.55	304.15	310.84	304.28	309.19	299.94	306.6	311.61	309.9	307.07	309.75	307.57	304.21	308.02	302.83	307.25	302.81
312.64	314.32	321.02	315.25	316.49	320.3	311.54	314.31	307.16	305.55	315.65	310.22	307.52	313.92	310.54	317.75	322.08	310.33	313.5	313.93	317.68	308.8	312.13	315.36	313.7	311.87	314.05	306.58	309.34	312.5	308.62	306.44	312.89	311.86	313.97	316.14	310.79	313.16	318.05	316.61	315.06	317.22	314.75	318.69	313.37	317.92	315.38	317.06	315	310.91
306.63	308.68	311.98	306.64	303.68	303.25	306.05	299.49	311.56	310.15	306.45	304.44	305.94	300.86	304.05	304.02	298.39	310.61	307.06	307.39	304.56	309.65	296.72	312.66	302.92	304.41	301.35	301.69	303.63	306.93	307.87	299.72	302.09	302.67	305.35	299.17	309.02	304.06	306.68	305.41	306.43	311.32	303.23	309.42	305.42	310.87	296.86	312.13	299.39	304.51
311.79	310.06	302.13	311.41	311.43	305.1	313.39	313.88	312.14	306.24	307.56	305.94	301.07	307.76	311.2	304.96	311.08	305.85	308.96	308.86	310.84	311.73	311.92	311.75	306.33	311.78	308.12	305.9	305.66	304.84	308.33	302.73	308.58	308.79	310.29	306.37	311.37	316.57	311.9	307.57	308.95	314.25	303.13	311.07	296.46	307.87	310.58	301.98	309.54	308.3
306.53	304.9	301.07	302.2	307.37	299.5	309.06	303.78	306.06	306.39	306.12	304.36	306.34	303.69	302.66	300.39	303.02	298.88	300.09	310.66	308.99	295.27	306.65	299.82	305.01	304.48	301.29	308.73	303.7	309.96	308.85	309.07	299.39	313.03	303.43	298.61	310.4	306.38	305.9	309.05	304.37	304.86	305.28	293.48	305.86	307.38	299.98	302.79	307.76	297.91
316.95	324.7	315.83	312.72	312.68	313.71	310.4	320.91	311.49	318.86	319.58	314.15	312.22	315.37	312.53	315.37	313.31	307.18	311.28	314.21	311.56	318.52	319.35	309.85	312.64	312.2	313.75	318.86	315.19	315.59	314.21	310.92	317.15	313.56	312.23	320.92	313.59	314.46	312.67	311.19	320.47	320.22	320.98	317.09	323.25	312	319.19	315.83	321.21	310.11
323.7	322.17	318.1	321.62	319.98	320.17	320.59	317.48	317.86	308.84	323.96	323.16	315.42	325.02	316.14	322.43	319.83	324.93	321.44	314.66	317.25	315.89	317.61	319.2	313.6	311.25	314.86	325.15	323.43	325.54	320.91	324.31	315.26	318.34	319.2	317.99	318.63	308.38	316.27	321.28	317.58	317.08	317.55	319.46	320.19	315.73	319.39	319.94	312.24	318.08
294.56	300.79	296.03	297.31	302.58	294.24	297.76	301.46	300.22	298.58	301.6	300.77	293.65	296.62	299.21	298.49	301.27	295.93	293.16	290.76	302.83	289.67	296.63	297.97	297.47	299.36	299.52	299.73	294.32	301.77	291.02	302.02	301.03	291.25	293.05	296.54	296.61	298.65	302.51	303.63	301.06	295.27	295.08	295.9	292.14	294.39	296.09	294.09	298.8	294.47
294.33	301.06	297.43	307.06	299.93	300.85	289.18	294.12	291.1	303.32	302.05	299.85	307.42	301.23	298.56	299.56	300.84	301.06	300.23	302.25	303.19	296.89	299.56	300.89	301.81	298.25	300.86	296.11	305.82	298.62	299.34	298.65	302.25	295.03	302.69	295.23	290.33	299.77	302.17	298.39	297.86	303.59	300.59	305.25	303.9	301.83	295.03	304.77	298.35	297.72
320.04	304.46	316.54	311.97	304.68	309.24	314.45	318.13	311.69	305.56	314.77	309.95	304.36	313.56	313.5	307.73	310.53	309.33	310.99	313.13	309.19	311.88	304.1	317.94	311.51	304.18	319.29	306.51	311.95	316.56	310.72	312.77	311.75	311.01	313.45	316.85	322.13	303.97	313.33	317.33	314.95	311.22	312.45	313.16	309.51	309.46	305.22	304.91	312.9	300.37
315.96	321.63	311.74	309.2	318.79	320.61	313.42	307.55	313.18	319.14	313.58	308.47	321.59	312.39	316.49	316.18	323.73	316.25	313.52	315.23	314.95	312.78	315.64	312.58	318	314.23	314.1	314.5	312.4	319.15	305.79	317.13	308.6	316.11	312.65	310.85	313.54	318.26	316.69	314.55	308.62	315.68	314.81	311.43	313.39	314.73	313.47	317.87	313.36	316.02
300.86	303.35	304.78	301.88	299.38	305.34	298.87	301.99	297.87	301.67	304.29	312.41	305.69	304.65	303.1	294.49	303.03	300.96	307.18	295.81	295.05	294.88	306.87	306.35	306.13	297.51	310.95	294.32	304.37	301.08	307.49	308.62	299.67	304.56	302.81	294.55	296.87	304.49	302.8	306.64	301.77	300.66	307.71	300.39	305.26	301.78	298.23	302.19	297.12	304.29
314.12	317.35	317.52	321.22	313.28	310.61	321.28	310.46	311.16	314.9	319.15	319.99	325.94	314.92	313.05	314.95	319.6	314.69	316.15	320.2	311.92	323.44	313.56	314.18	314.18	316.17	320.43	317.82	312.13	315.68	317.34	320.39	321.94	314.26	317.55	315.1	315.83	316.86	312.85	313.14	313.52	313.65	310.07	319.47	313.8	317.52	309.33	318.73	315.21	315.6
305.35	301.88	307.58	308.74	310.01	306.3	295.84	305.33	309.33	301.47	307.38	301.75	306.01	304.38	305.43	308.83	303.36	303.05	300.39	309.59	295.83	302.93	306.26	304.52	302.83	305.77	308.25	304.54	306.47	299.11	303.65	300.11	303.15	320.15	311.38	306.16	304.52	312.72	313.1	301.22	306.6	304.68	311.02	309.11	312.16	306.31	306.14	303.62	300.8	312.09
314.02	316.89	308.09	307.44	306.13	304.39	309.97	309.87	300.21	303.83	308.59	317.55	315.95	310.16	306.51	308.93	303.17	317.01	306.27	304.8	314.17	308.93	309.34	303.88	310.03	308.71	304.53	307.11	309.99	309.24	311.38	306.39	308.44	309.19	311.48	311.36	310.15	303.14	313.06	306.12	301.61	312.47	306.4	306.17	310.87	310.76	314.62	307.58	305.52	313.72
321.51	327.97	326.76	324.66	325.19	320.6	322.79	319.53	327.75	326.07	321.89	331.54	328.61	321.3	325.83	328.61	325.43	323.16	323.56	326.14	330.16	328.84	320.77	321.28	328.43	324.18	320.69	327.66	327.86	323.71	330.71	334.76	319.2	330.42	325.42	331.67	331.1	333.89	327.92	335.32	331.12	324.51	330.44	327.41	332.09	323.46	331.16	325.01	324.04	326.96
295.52	303	298.86	296.19	300.77	302.35	294.58	296.91	302.77	305.02	300.53	305.87	296.45	298.79	299.79	296.54	301.5	300.6	298.61	297.5	298.38	301.84	303.78	294.29	305.58	304.64	306.18	296.91	294.98	303.91	300.62	301.83	308.61	305.98	296.29	303.08	296.3	304.71	302.81	301.94	299.95	300.59	299.23	302.03	301.47	309.08	299.62	300.58	301.33	296.64
299.21	303.78	304.52	298.37	302	291.98	295.29	295.62	293.67	309.32	297.17	295.33	290.13	294.54	299.98	289.26	285.84	301.91	294.41	301.35	292.41	292.9	298.8	286.64	294.9	301.19	292.61	296.71	302.12	298.85	294.76	290.53	300.86	290.95	296.29	293.57	295.6	293.41	302.21	304.92	302.79	298.43	297.46	301.1	290.93	296.78	296.86	297.2	300.51	293.35
308.02	301.82	300.98	302.56	298.72	297	309.3	308.96	304.94	304.96	303.32	298.62	302.9	299.68	298.09	311.11	305.5	309.13	298.13	311.91	302.62	302.4	301.07	305.79	303.85	307.64	305.32	307.58	300.47	298.64	306.61	307.84	302.05	301.73	304.42	306.13	297.88	311.74	305.1	309.01	307.05	304.55	299.32	300.35	303.62	303.63	307.53	304.39	303.62	304.02
304.17	306.38	308.32	304.97	313	307.21	314.54	308.92	310.07	301.6	307.24	303.69	306.18	301.66	312.5	306.19	305.47	309.32	307.52	312.74	321.24	302.74	308.08	306.65	302.48	303.42	310.28	308.19	301.2	300.51	308.6	310.63	305.65	309.77	313.04	306.84	310.25	304.86	307.17	310.68	307.18	312.65	313.66	307.89	313.15	311.82	304.59	304.72	308.27	314.37
314.94	312.38	313.34	311.65	314.12	308.74	307.92	316.65	311.33	307.53	310.7	317.47	314.17	312.82	314.63	309.3	315.47	310.97	307.53	313.9	317.25	311.1	307.18	322.78	315.91	311.81	315.55	309.23	314.44	319.42	316.12	314.41	311.44	316.45	312.03	312.12	312.56	311.81	316.58	308.6	307.67	312.22	308.51	317.97	316.96	312.47	317.28	310.23	310.86	306.14
316.86	305.84	314.79	315.95	302.65	311.18	313.93	308.83	310.9	317.8	307.75	312.82	317.4	313.85	315.46	317.96	321.86	319.43	307.87	309.55	310.62	316.45	317.54	314.94	308.97	316.53	314.53	310.66	307.56	309.24	312.23	315.03	311.66	309.6	313.3	317.84	310.17	322.36	313.24	318.16	309.58	310.6	311.24	312.34	317.65	307.21	312.36	306.88	311.8	314.83
316.98	311.89	308.63	318.21	312.68	314.85	308.79	316.24	318.38	320.75	311.73	307.42	313.06	314.02	314.35	321.7	318.46	312.22	312.23	305.02	309.9	315.97	319.19	316.41	309.15	313.33	319.87	321.15	316.52	308.06	310.5	312.25	315.16	315.08	310.25	309.04	314.46	317.44	318.3	311.69	309.5	314.96	309.58	312.93	313.44	311.15	309.11	309.2	313.15	313.68
304.99	305.94	302.78	301.56	295.75	300.39	300.1	304.39	301.26	305.83	297.9	302.76	296.49	300.11	299.99	311.74	301.34	300.56	301.05	303.63	301.1	297.93	304.92	305.52	299.93	294.82	302.2	302.62	310.27	307.38	303.27	305.05	309.68	309.09	300.91	295.85	297.77	301.89	305.79	301.92	307.71	299.51	306.54	302.59	300.43	298.56	298.75	305.75	303.03	307.84
316.08	315.79	312.69	318.35	316.38	318.99	312.85	318.8	316.04	314.6	322	319.83	316.36	322.54	319.31	312.9	321.12	311.88	317.83	321.18	319.12	316.34	321.16	310.15	314.59	309.84	313.46	329.18	320.48	317.65	315.92	323.53	316.92	314.39	316.29	313.46	317.01	313.23	317.14	312.43	318.22	319.38	319.99	317.43	314.45	311.91	312.04	316.92	322.13	314.88
313.22	314.83	309.06	315.15	303.18	312.38	312.72	306.92	309.76	302.2	305.97	306.5	321.82	313.29	317.11	311.5	319.79	303.64	315.85	305.78	310.43	314.18	305.81	310.63	319.79	307.64	317.23	307.18	314.39	318.63	310.3	310.42	318.15	313.38	313.44	315.48	316.11	302.71	315.4	314.69	317.11	312.34	319.66	311.65	316.73	312.1	312.23	316.94	312.26	311.35
315.29	326	315	321.8	318.13	306.01	314.91	315.51	310.94	322.47	314.55	318.5	312.94	314.53	314.2	323	311.58	317.53	314.78	314.22	311.06	306.96	308.55	310.69	316.98	314.56	309.9	311.17	310.46	315.37	316.14	314.01	314.6	312.34	314.11	311.45	318.69	315.57	314.54	314.04	317.16	308.28	315.01	316.26	315.89	312.74	315.16	317.81	311.23	308.06
313.18	313.56	320.49	316.45	319.35	312.59	321.07	315.39	314.54	312.78	317.02	314.54	317.89	314.53	311.1	313.66	316.97	321.79	307.61	313.69	315.93	316.76	325	318.46	315.34	314.91	315.35	315.18	314.81	319.52	307.36	315.29	321.03	314.99	320.26	320.31	311.6	309.33	315.12	314.9	309.8	314.62	314.35	316.56	318.5	320.35	313.65	314.29	317	317.72
326.03	329.41	332.31	326.28	325.76	325.9	326.88	325.37	318.8	324.42	330.07	327.07	324.68	327.57	326.15	325.5	324.39	328.34	329.98	323.01	327.73	328.99	326.71	326.55	325.23	333.25	325.96	327.91	326.71	335.1	326.3	328.31	334.02	323.79	320.68	327.74	332.17	332.02	330.78	328.1	327	334.04	326.66	327.19	326.04	333.21	326.96	326.54	329.38	337.05
301.38	305.37	303.4	302.4	299.66	300.16	306.53	293.82	301.53	304.84	302.84	305	305.06	303.04	300.84	293.29	301.89	303.35	302.9	297.89	306.84	309.94	307.91	303.94	298.14	304.19	302.92	303.55	302.28	302.87	298.42	301.45	298.73	307.71	303.28	302.15	305.64	303.02	301.94	302.54	301.59	298.6	299.89	301.36	305.81	305.76	307.81	299.78	300.07	307.78
325.81	324.35	334.49	328.74	329.48	325.85	333.84	329.04	326.6	324.09	327.93	326.65	325.75	328.81	329.28	326.06	324.96	322.31	327.95	327.81	319.63	330.52	325.51	331.53	327.23	325.34	325.19	327.82	323.67	325.34	325.12	335.97	323.38	328.17	322.27	330.42	324.11	326.26	325.68	323.43	328.19	322.47	329.17	321.18	330.7	323.08	326.23	330.26	330.12	322.31
316.04	311.54	303.14	314.17	310.08	308.04	306.31	310.03	306.9	313.61	306.23	317.24	309.73	314.22	312.12	308.18	307.24	315.12	310.97	311.35	306.59	308.72	313.31	311.92	312.77	308.39	310.52	309.64	305.78	306.85	316.73	312.68	310.78	300.82	315.95	310.62	312.09	308.2	315.95	314.05	309.01	305.03	309.28	311.61	310.94	311.29	312.78	310.89	306.52	313.45
320.34	314.53	311.35	318.31	317.56	311.89	315.33	312.36	315.56	312.92	311.55	312.65	318.09	312.35	314.83	314.46	312.81	310.57	318.65	315.6	307.43	317.53	308.96	308.03	311.51	319.68	312.83	310.32	317.22	321.85	310.45	310.14	316.41	315.59	314.49	306.82	319.04	317.92	308.71	313.3	310.11	308.5	312.46	320.31	312.04	314.04	319.55	312.68	309.85	309.22
314.5	328.48	323.16	322.83	325.82	321.99	319.88	333.81	329.13	333.44	326.63	322.64	324	328.05	322.71	325.72	323.52	333.64	321.62	327.79	326.16	324.39	323.87	327.99	323.38	321.64	328.4	325.9	331.27	325.08	321.75	322.79	326.58	327.01	320.69	327.32	325.18	330.94	316.11	320.14	322.92	320.69	323.43	327.87	326.69	320.7	323.1	324.19	331.88	322.49
313.66	308.3	301.29	307.08	312.42	312.19	312.79	300.77	315.87	307.91	313.46	310.57	307.84	309.17	305.12	308.81	309.02	304.95	308.21	311.77	316.67	310.19	307.41	308.07	305.91	306.76	307.85	309.57	309.98	303.82	305.4	310.01	312.87	314.11	311.31	306.89	313.02	311.01	307.46	319.68	310	314	313.6	312.48	310.56	305.89	310.51	306.5	307.68	310.02
320.34	311.78	319.94	308.03	310.22	314.78	307.12	311.03	310.72	315.24	314.24	310.72	314	316.23	314.73	303.8	308.51	312.5	322.37	309.12	309.48	309.16	314.42	307.98	314.19	315.93	302.34	310.81	320.19	307.97	311.72	321.87	305.7	311	311.35	316.06	310.01	318.63	313.15	317.77	308.28	309.92	309.98	306.94	318.83	307.57	309.36	310.1	311.97	314.98
320.22	317.07	313.04	311.01	319.62	313.04	315.37	316.5	307.91	314.66	318.14	311.21	318.87	306.7	310	319.46	318.44	320.89	308.96	315.63	321.59	314.05	310.49	316.06	311.54	316.65	316.57	323.91	311.72	313.54	319.65	314.48	317.6	314.64	310.53	319.19	308.78	309.35	315.28	313.55	310.18	312.52	319.68	309.67	312.72	311.85	315.57	317.4	316.04	321.23
328.77	323.68	324.9	329.05	332.31	331.97	331.22	329.64	328.27	324.06	335.04	327.04	324.79	330.74	323.76	326.14	334.66	327.23	332.97	327.63	320.79	329.88	328.9	330.64	317.67	324.24	331	330.88	319.17	329.54	329.31	326.43	331.47	328.65	327.37	330.73	332.48	326.75	332.72	331.76	326.4	328.53	334.76	331.25	333.49	326.06	328.63	322.68	329.6	329.39
302.28	302.39	306.77	307.31	310.94	310.11	308.91	312.01	311.43	309.7	314.36	316.57	303.04	300.57	311.48	312.89	309.05	301.9	313.01	303.92	305.65	300.52	303.36	309.28	304.42	307.39	312.02	311.22	315.27	311.19	318.63	306.88	304.47	306.7	311.98	306.81	310.51	312.73	305.15	307.31	311.1	309.68	308.96	313.82	306.37	311.41	306.79	312.04	304.07	309.79
313.38	303.75	311.38	311.86	311.87	305.06	304.69	313.08	306.42	314	310.86	316.07	314.71	311.79	306.53	304.54	316.34	308.2	315.78	313.49	309.1	311.28	310.45	303.24	311.02	304.08	323.42	311.14	308.62	311	313.11	311.3	307.15	310.69	306.85	314.93	306.23	309.83	309.69	306.65	316.97	310.4	307.64	305.24	304	307.77	311.11	306.32	306.38	300.04
305.16	314.54	312.89	311.86	318.94	313.38	313.78	313.42	320.04	314.89	311.49	311.73	312.15	309.28	314.82	314.87	311.15	316.8	311.47	312.53	315.06	311.84	308.52	314.95	315.26	308.93	313.35	315.35	316.27	318.09	317.93	313.11	313.68	308.69	314.65	312.65	312.33	311.38	313.46	306.55	315.09	311.46	317.95	311.41	322.63	309.33	307.46	311.9	311.29	320.04
317.04	313.02	312.72	315.92	317.31	318.22	318.07	317.4	316.33	314.6	310.55	313.58	312.24	307.42	310.67	318.79	316.39	318.42	309.18	312.23	319.17	313.69	316.14	314.68	314	315.52	316.17	310.96	315.72	313.76	311.23	311.31	313.95	314.19	317.57	326.46	315.62	310.79	315.12	314.97	314.42	313.43	309.21	312.2	316.15	319.26	316.27	313.56	316.74	320.54
314.71	310.15	311.94	312.05	310.85	311.58	313.18	314.79	315.94	314.11	313.71	308.82	309.77	311.66	319.27	316.11	311.07	311.67	316.57	313.83	313.37	318.37	312.92	303.54	319.9	311.07	306.07	315.35	314.45	308.36	316.58	310.15	307.57	313.53	312.54	314.41	306.62	307.5	309.2	316.2	309.13	312.19	314.39	315.69	308.15	303.1	305.1	311.11	315.14	307.57
328.88	329.56	329.92	328.85	313.72	325.4	329.42	331.23	325.34	331.2	330.61	330.47	325.69	333.46	328.52	324.22	329.5	326.74	331.26	323.15	323.65	334.66	325.94	334.38	325.16	325.78	326.54	331.61	326.81	323.6	326.44	329.57	324.89	320.89	335.28	323.28	327.23	335.23	328.19	327.98	325.8	329.26	331.74	331.24	318.03	328.78	323.82	326	320.22	330.69
310.67	311.15	312.76	315.44	307.91	312.48	314.87	304.58	306.17	311.59	307.45	311.98	311.39	312.79	312.92	307.03	313.3	311.45	306.63	310.31	310.22	319.95	317.25	312.66	315.01	315.11	315.15	306.55	309.11	301.62	306.05	310.81	318.23	319.6	309.84	309.95	305.43	313.52	309.96	317.04	309.61	311.73	307.25	311.11	311.68	307.1	319.57	304.28	311.24	307.58
311.27	311.36	319.31	306.05	312.08	309.77	319.89	303.32	310.01	310.31	308.45	310.42	317.54	313.79	313.07	314.56	309.65	313.93	309.19	311.56	311.53	312.58	311.22	305.46	307.02	314.39	310.82	313.93	317.41	309.13	309.64	312.73	314.31	314.52	314.27	304.74	303.65	318.46	316.78	303.63	313.99	308.57	312.76	313.71	318.32	307.02	308.61	310.9	304.96	306.3
316.18	316.29	327.88	315.43	316.86	320.93	311.11	316.22	318.05	318.05	321.29	315.77	320.07	322.3	314.95	323.06	317.18	319.32	315.28	321.61	317.16	318.19	323.01	317.71	318.61	310.78	314.25	311.14	312.41	320.76	310.57	316.29	321.54	320.76	314.05	322.5	316.85	317.26	322.93	315.85	315.65	320.99	325.49	317.35	317.29	319.91	312.08	327.93	318.8	314.43
327.89	319.58	330.4	338.61	327.59	327.88	333.62	324.01	332.61	328.32	326.45	326.12	327.54	323.38	331.31	325.33	330.84	327.82	329.14	324.32	333.77	326.6	326.38	325.02	320.37	327.74	327.79	322.75	328.8	325.88	322.71	326.45	322.33	329.6	330.78	332.51	330.97	321.97	325.55	321.71	326.2	324.82	322.88	326.19	318.1	327.24	331.12	331.68	327.47	323.25
300.76	301.85	298.82	305.69	309.32	307.72	300.35	310.19	307.87	293.7	301.59	304.11	307.29	301.85	298.96	313.79	302.97	299.78	303.29	302.29	298.74	306.55	305.83	298.53	293.15	307.79	305.73	304.92	302.93	303.87	303.73	299.57	307.76	304.62	303.5	301.58	302.24	305.07	299.82	306.42	308.54	307.51	299.24	309.04	304.53	298.35	302.1	299.36	303.76	302.88
324.99	332.88	325.38	334.27	330.46	329.15	335.5	320.17	330.01	330.28	327.06	324.98	328.43	321.96	326.45	321.07	327.2	326.99	329.52	329.45	323	325.95	326.14	319.34	327.96	326.92	323.66	317.62	328.1	329.65	329.92	332.16	327.18	321.94	327.56	318.88	319.64	321.98	325.27	318.81	327.56	332.41	323.04	319.08	332.34	321.66	328.36	332.1	335.98	329.04
304.44	306.26	304.7	304.49	302.28	307.48	311.12	309.4	305.51	297.44	304.71	298.64	301.71	298.58	298.37	298.55	298.01	308.45	295.35	304.36	305.7	295.59	306.65	300.98	302.55	302.43	302.04	306.91	307.61	302.01	302.82	302.31	306.56	299.54	306.65	311	303.61	302.31	304.45	301.8	303.36	297.93	304.22	303.81	302.29	302.05	290.17	303.12	305.43	305.97
320.88	327.51	318.81	320.19	317.34	315.7	323.87	318.19	320.51	315.9	315.32	319.85	314.95	322.34	318.84	318.42	312.45	321.28	328.13	316.63	314.4	319.53	319.02	322.83	319.25	327.41	309.31	319.22	316.62	314.72	312.68	314.68	320.87	320.96	320.62	323.34	325.13	310.44	321.74	326.92	321.23	325.17	312.73	320.32	314.54	316.77	324.67	318.17	324.17	321.61
302.71	300.48	309.5	301.91	307.64	308.5	311.67	303.82	300.31	301.05	300.17	308.86	306.54	308.54	302.38	299.97	302.94	302.57	302.87	300.81	308.33	304.4	307.77	305.15	302.17	307.78	308.84	310.32	303.36	308.65	301.79	303.13	300.2	309.35	300.55	303.97	298.85	309.94	298.22	307.45	306.25	308.76	310.79	303.46	313.75	306.45	302.28	300.21	306.13	299.1
321.85	320.88	320.56	320.4	309.82	312.58	318.58	319.41	322.57	314.75	316.77	321.03	317.12	323.32	320.01	317.28	325.85	320.31	317.76	320.12	320.06	313.99	317.93	317.81	315.51	319.72	323.08	318.9	320.26	314.75	318.23	325.66	322.93	311.86	319.76	318.36	317.23	321.4	313.22	324.24	326.71	322.06	319.36	316.98	321.03	319.28	316.71	327.69	314.27	315.1
304.23	299.86	303.08	308.1	300.09	298.64	301.15	303.58	297.55	304.94	304.97	302.25	294.55	297.08	309.04	300.99	305.92	301.97	307.47	305.13	307.72	315.95	306.77	299.5	299.43	299.15	299.6	306.5	306.33	302.72	310.04	304.65	299.65	295.84	299.67	301.26	302.99	307.06	308.25	308.68	300.42	299.88	307.19	301.94	310.42	304.82	305.32	301.82	301.43	305.65
300.97	304.71	300.06	297.49	304.09	297.44	307.57	306.54	308.69	304.39	301.03	303.14	308.09	304.8	302.12	306.02	306.15	302.01	309.39	307.91	304.33	314.1	308.59	304.09	312.25	302.39	299.86	302.06	310.69	298.34	301.94	300.67	303.4	302.41	302.89	304.27	303.78	303.5	302.41	300.03	308.13	297.81	306.41	307.42	310.07	304.29	306.63	305.48	305.92	303.81
316.59	314.86	314.85	316.21	312.01	308.16	318.79	319.88	315.86	309.96	313.75	310.53	319.51	314.68	318.38	306.12	316.98	314.88	317.74	307.02	308.33	312.91	310.32	307.16	302.62	307.5	309.66	315.28	310.41	309.07	316.41	308.42	311.35	312.34	311.87	315.49	313.25	318.78	305.83	320.23	313.58	305.77	315.4	315.23	309.83	313.61	303.02	314.12	305.68	317.15
305.46	304.8	307.2	305.96	303.17	300.02	304.72	301.13	310.43	301.94	307.57	312.93	308.42	300.68	301.67	308.35	313.86	301.61	302.85	302.83	313.35	305.28	298.13	304.1	303.75	299.84	303.15	300.9	308.05	305.53	305.03	308.8	308.78	294.34	301.69	306.28	302.26	304.16	307.04	301.79	304.9	296.84	310.24	313.05	310.55	301.72	302.09	298.55	299.9	306.96
299.61	303.21	300.97	303.68	298.19	298.32	304.4	306.58	303.69	301.82	304.07	302.43	303.7	300.01	299.73	308.26	298.59	299.5	303.65	296.04	306.94	304.42	298.41	291.17	300.37	301.27	307.89	297.62	306.86	309.16	304.54	303.69	312.93	308.93	301.89	302.91	305.09	300.61	304.92	304.33	296.48	303.38	312.28	304.48	303.56	303.5	301.85	306.09	299.43	299.15
302.25	309.8	299.82	303.39	307.22	309.93	306.19	305.83	312.81	313.5	302.69	312.67	302.04	304.17	299.94	301.03	306.37	306.43	314.65	308.38	304.53	310.35	301.41	303.91	314.11	306.53	309.44	311.23	313.41	309.01	305.97	298.78	300.07	305.91	303.51	306.4	304.6	309.96	306.33	309.7	309.07	309.6	301.82	308.42	302.96	308.11	305.78	303.28	304.47	307.96
309.66	305.2	301.86	309.18	305.1	304.56	304.81	304.36	300.45	310.19	306.43	307.85	300.5	302.25	303.54	304.54	300.42	301.24	308.3	301.01	309.86	302.72	306.46	306.3	294.92	309.4	302.42	311.04	305.53	307.23	305.55	304.41	306.36	305.86	306.59	303.18	310.65	306.33	307.04	306.76	304.73	305.67	301.81	300.48	299.14	309.17	296.54	308.15	310.14	310.25
314.41	311.82	309.13	309.99	304.52	309.08	314.77	317.24	314.94	314.36	312.74	313.39	312.94	313.37	309.93	309.59	308.93	306.67	307.94	314.97	316.64	308.7	311.73	312.09	308.55	314.34	309.31	307.72	318.36	306.58	312.36	316.1	309.7	307.46	304.48	301.11	314.1	304.46	317.59	308.07	317.85	315.1	313.39	308.71	313.07	310.83	308.59	314.76	307.94	308.17
302.34	305.15	302.62	308.33	307.63	302.69	305.09	301.85	300.05	297.38	300.34	301.28	299.48	301.08	295.52	305.24	311.35	296.64	305.08	300.93	307.7	307.78	303.79	301.79	312.07	300.86	303.29	299.23	301.55	303.83	297.1	306.44	298.49	304.2	298.06	300.56	302.83	300.03	293.03	303.88	306.68	305.95	304.2	308.27	302.36	306.37	298.29	304.6	306.63	301.27
330.63	324.78	329.4	328.32	328.11	324.85	330.25	322.88	329.67	334.02	322.14	333.36	323.24	324.23	326.13	329.33	333.18	321.83	324.48	322.68	317.75	323.73	324.68	327.91	329.01	324.8	330.03	329.44	320.69	321.58	323.19	327.05	326.46	323.94	322.94	323.83	322.85	321.16	321.61	316.29	329.38	322.43	323.95	327.24	334.53	318.64	327.52	326.32	325.15	327.13
304.43	295.8	302.59	301.67	305.97	303.42	298.1	300.04	303.53	309.1	301.46	303.18	300.91	302.69	301.69	300.6	304.36	313.05	302.2	314.16	304.08	302.2	307.5	302.2	302.33	303.22	304.39	305.3	304.04	300.2	303.99	300.76	302.71	303	305.57	300.48	304.99	308.31	299.8	302.14	305.29	305.98	306.04	302.4	295.66	298.87	303.5	299.12	300.8	311.11
302.1	306.7	297.69	309.19	305.62	307.63	311.25	307.39	302.97	303.49	308.56	306.33	305.59	302.14	306.05	306.88	302.35	312.35	310.33	308.74	305.45	311.21	310.66	303.7	312.63	303.8	298.42	306.21	304.44	310.04	305.46	316.1	310.5	306.48	312.56	297.69	301.58	309.03	307.46	307.02	308.79	304.76	302.43	308.32	304.11	297.7	305.88	305.8	303.67	303.49
305.73	308.53	313.32	312.47	316.49	314.03	316.21	312.59	318.96	314.19	307.35	310.26	307.39	315.04	317.57	307.98	311.93	310.52	312.26	315.08	307.45	313.54	315.81	305.73	304.25	303.47	315.3	311.78	309.2	310.98	318.13	310.5	313.58	306.07	311.48	315.8	305.19	310.54	314.97	314.35	316.43	312.91	318.16	317.93	311.13	308.59	313.21	306.84	306.57	314.85
319.37	313.7	314.07	306.41	313.95	310.08	307.53	317.9	317.19	311.81	315.4	318	318.83	311.9	315.9	309.5	314.76	308.28	315.75	316.84	312.72	313.88	305.86	311.12	314.05	323.31	308.43	312.01	315.3	318.02	312.59	309.3	309.86	322.33	317.06	311.45	316.51	314.79	314.46	309.5	312	317.05	319.09	312.83	312.11	317.34	312.97	312.02	310.6	312.4
310.85	304.74	297.04	307.83	308.66	305.37	304.67	308.19	301.44	302.6	310.73	305.49	312.72	301.24	309.61	308.72	306.27	306.55	302.49	307.11	303.89	306.18	306.68	305.69	306.93	307.08	301.91	306.15	308.48	306.78	300.68	307.38	309.86	310.22	307.63	310.34	296.99	302.5	308.27	309.65	305.52	308.86	311.19	301.57	301.43	311.86	303.26	301.29	312.63	305.02
299.84	292.91	295.45	295.98	293.51	294.51	290.84	290.07	298.37	299.87	305.26	292.6	291.39	294.5	295.46	297.7	292.91	295.25	293.57	296.33	292.82	293.33	293.44	297.28	291.36	303.87	300.16	302.8	299.77	298.6	300.28	300.28	296.11	292.05	298.5	298.1	293.12	292.96	297.88	296.14	297.68	300.93	302.98	296.86	290.11	297.86	303.5	298.93	289.68	296.67
306.68	302.49	303.6	303.16	302.07	302.13	308.91	302.65	306.15	311.4	308.28	307.3	300.99	313.59	305.2	303.98	299.81	309.05	305.73	297.51	304.38	306.39	301.03	316.14	302.13	304.3	304.19	307.41	301.35	308.16	302.16	299.09	313.71	306.33	305.73	316.29	305.63	299.79	295.92	301.87	311.05	309.88	299.45	295.98	304.83	309.9	301.64	303.02	305.65	311.01
310.72	308.17	306.27	312.4	313.4	315.37	307.94	321.06	313.57	309.24	304.22	309.74	317.48	308.97	306.78	314.69	313.83	314.5	305.72	307.19	309.03	305.24	307.04	312.38	306.61	310.56	313.34	300.72	309.48	301.37	307.12	308.41	311.05	315.89	307.57	312.37	298.25	311.74	308.11	305.82	308.42	305.01	312.97	300.44	307.15	314.25	314.34	315.71	309.57	303.6
301.31	302.68	304.25	304.36	300.8	301.82	302.25	302.86	303.3	297.71	303.06	297.41	303.16	301.43	313.16	306.93	303.47	301.55	302.58	297.22	304.28	299.67	305	299.71	293.67	299.1	308.16	302.23	306.87	300.4	304.47	303.09	303.21	304.43	303.88	296.64	305.71	308.43	303.4	292.6	310.9	308.48	304.39	300.13	298.55	311.76	309.15	303.85	297.75	306.27
302.88	305.82	291.15	295.45	299.12	296.19	301.11	291.91	296.92	299.68	297.71	299.47	299.68	298.43	292.44	299.04	296.62	298.75	301.33	302.11	290.12	306.13	297.76	292.64	293.73	302.08	291.11	293.81	300.88	291.68	297.84	296.65	292.41	295.04	297.84	293.79	295.54	293.94	298	299.09	293.02	292.81	293.81	294.01	298.76	302.18	299.03	294.73	302.05	298.32
322.26	320.51	331.04	330.04	327.93	322.18	321.3	324.93	332.68	326.07	335.31	329.1	331.04	329.8	326.21	326.03	325.19	325.25	320.02	323.87	327.24	327.4	329.7	327.02	326.88	332.11	317.88	334.69	324.31	330.66	327.08	327.23	330.25	320.48	330.41	324.73	328.06	329.55	326.71	331.52	331.97	326.49	333.11	327.09	333.51	330.96	320.98	327.54	325.76	328.76
315.51	321.93	322.51	318.25	320.22	317.72	322.03	314.78	317.15	318.85	322.75	319.98	316.02	323.03	320.7	319.46	317.2	316.74	319.9	321.66	315.69	320.31	319.66	318.95	320.51	314.94	318.17	318.01	323.7	323.19	313.13	316.67	316.51	316.5	320.17	322.15	315.74	317.35	311.25	311.58	329.81	323.18	313.53	317.86	317.95	326.17	316.93	315.88	323.03	318.57
315.11	312.18	315.05	313.1	315.49	313.94	315.28	307.72	314.31	315.91	306.16	313.94	306.79	314.22	310.69	303.62	314.04	305.56	314.54	312.65	317.77	311.91	311.13	306.13	317.78	311.45	312.81	316.41	315.19	307.72	313.31	315.33	313.67	308.18	314.51	311.68	312.37	312.73	315.94	314.34	313.52	313.2	310.46	308.41	317.43	310.07	311.01	310.6	313.54	306.74
313.45	320.06	304.64	312.53	316.67	320.4	307.23	313.41	313.46	316.49	310.99	314.4	315.74	309.9	310.56	310.43	316.06	307.45	311.42	309.61	314.91	318.41	318.01	319.07	304.53	311.83	316.89	307.68	313.82	308.17	309.39	317.28	309.79	315.82	309.27	310.54	321.9	315.96	318.3	310.72	317.95	313.11	321.55	314.29	313.69	318.5	317.37	311.68	308.52	314.29
314.82	322.51	315.06	315.5	324.37	306.66	313.78	322.77	320.72	318.34	315.26	316.3	314.08	315.37	316.55	315.46	313.68	320.69	323.14	323.79	316.11	315.95	314.53	318.77	311.83	309.05	311.65	315.19	319.27	319.41	318.74	312.89	312.66	322.49	311.63	308.1	315.7	310.51	316.85	319.54	313.89	315.66	308.94	316.51	312.64	312.78	316.6	320.96	319.38	316.2
299.93	292.45	301.06	292.21	289.63	294.77	293.26	303.81	292.91	287.91	287.12	296.04	292.21	295.96	293.93	299.86	295.09	295.66	297.85	298.65	290.22	301.68	299.1	292.38	292.25	293.53	292.69	288.53	292.64	295.29	291.41	284.48	295.06	295.4	296.12	291.4	298.5	299.93	291.31	295.55	299.1	294.1	296.3	291.06	292.67	293.02	292.18	297.83	291.27	301.77
305.88	302.33	304.44	300.09	304.25	304.82	300.38	307	310.72	307.94	305.92	305.7	306.11	310.18	305.01	303.4	308.3	306.02	305.12	302.8	306.02	305.35	309.48	307.39	312.39	304.42	305.76	306.99	309.58	306	307.29	307.14	307.05	304.23	306.04	310.34	304.07	301.89	297.07	297.98	302.28	307.16	299.36	302.83	300.88	303.9	304.59	302.48	302.37	305.32
300.44	309.08	296.97	299.84	291.6	303.18	303.34	302.15	301.22	307.38	305.45	298.14	303.15	307.29	306.52	306.33	301.56	307.43	304.29	305.71	299.25	308.45	309.83	306.91	301.92	299.34	293.65	308.66	299.93	303.79	308.94	302.18	302.44	298.43	305.19	303.56	298	296.47	301.59	306.5	300.23	306.63	308.99	310.8	301.84	306.06	298.47	307.75	301.17	303.33
294.51	302.11	290.2	292.91	290.77	296.12	294.52	294.66	299.45	294.87	294.19	292.69	296.62	289.38	291.52	290.64	289.85	301.76	296.34	302.87	293.29	286.84	288.1	290.84	297.49	300.29	291.83	293.27	291.71	291.05	292.16	286.15	301.16	289.58	293.04	290.26	293.21	302	295.19	295.74	288.69	290.43	292.34	296.33	295.93	301.29	297.49	294.61	291.33	298.15
303.91	301.57	306.09	301.87	308.41	295.17	306.66	298.01	301.51	299.38	303.46	311.19	304.27	304.84	299.27	303.91	304.9	302.7	305.36	305.06	311.65	301.21	301.94	311.6	308.6	305.71	303.84	307.11	307.07	304.17	313.33	301.23	309.41	304.76	300.93	302.84	296.09	297.79	301.42	300.92	300.42	306.66	307.66	305.03	302.6	291.87	305.1	305.23	306.08	308.06
304.23	305.4	301.58	305.38	307.05	306.18	306.17	299.36	298.11	302.51	306.1	308.35	299.66	299.3	305.85	298.79	301.51	305.63	301.38	301.8	300.65	299.14	304.25	300.37	302.03	301.05	306.73	294.19	297.09	291.7	297.42	297.36	302.65	297.76	300.7	301.32	302.76	295.35	299.5	296.89	301.45	302.83	299.91	302.32	297.1	304.94	302.61	302.66	293.63	298.05
307.98	303.07	311.16	302.38	306.53	309.44	301.61	305.24	300.9	307.19	306.77	299.44	307.61	306.46	306.13	300	306.34	306.5	315.69	301.2	300.57	300.65	302.91	303.09	305.91	305.08	299.61	308.77	306.78	305.25	304.55	306.07	307.73	306.16	305.96	301.64	300.98	298.05	306.68	304.13	311.43	307.41	304.94	302.5	303.08	308.2	307.16	300.12	298.14	295.81
311.72	311.79	308.55	316.35	310.33	319.84	312.55	309.42	317.36	301.99	317.63	309.74	304.3	309.3	318.86	307.62	317.19	308.96	309.58	308.31	305.15	314.15	312.08	312.15	311.67	311.47	315.31	312.38	303.98	307.19	313.42	315.96	314.01	300.35	312.21	310.21	313.89	309.21	313.35	305.43	313.37	304.86	303.89	308.08	303.51	310.5	315.7	319.19	307.2	309.81
296.77	287.81	298.84	287.31	298.03	292.98	285.02	295.94	290.81	293.41	290.87	286.04	299.73	290.68	291.07	286.64	288.61	299.89	287.58	291.84	297.39	295.47	296.22	291.39	286.73	291.69	294.83	293	293.72	294.8	289.92	296.42	293.2	293.14	284.99	300.02	295.8	284.58	286.76	290.9	293.82	293.33	298.51	288.09	295.1	294.48	296.9	297.1	294.95	296.97
288.72	296.57	289.81	299.81	285.46	287.73	297.02	300.6	292.54	302.45	286.91	294.77	301.26	295.81	296.14	297.08	296.55	300.97	300.44	295.52	304	292.28	301.55	288.65	298.64	298.12	294.09	296.13	290.62	292.66	294.29	294.31	289.47	295.13	298.51	299.08	293.24	291.3	300.28	294.65	295.42	294.2	290.03	302.27	283.09	292.68	294.66	305.25	292.79	296.34
321.08	322.53	312.81	315.91	322.75	315.98	320.89	318.68	318.39	319.16	314.74	310.1	311.07	316.73	310.85	318.08	318.69	315.43	318.1	320.83	323.32	319.9	313.27	320.3	317.91	319.2	312.83	320.43	312.77	317.57	319.6	314.26	307.6	320.63	318.69	316.21	322.45	318.21	312.79	322.3	316.97	317.63	319.77	316.5	321.68	314.06	316.19	328.3	321.93	315.57
303.05	304.56	314.9	303.36	306.69	305.22	302.72	306.27	303.46	305.33	306.97	308.73	303.66	304.17	307.58	308.77	309.6	302.01	302.66	309.67	299.93	293.62	301.43	310.59	306.6	305.11	302.02	303.79	310.41	305.2	307.52	305.01	301.71	305.72	302.45	307.79	306.09	314.75	303.87	302.84	304.08	300.83	300.25	308.71	305.82	305.97	302.2	307.15	308.58	306.92
329.95	324.91	327.21	323.52	322.8	331.69	324.49	326.18	321.72	319.65	324.21	322.36	326.26	325.82	328.07	321.7	322.61	330.4	323.77	326.97	321.11	326.81	319.48	326.5	323.31	329.69	320.32	324.28	326.46	325.15	323.48	331.08	323.53	324.26	330.7	320.46	328.18	319.35	323.24	320.75	322.69	321.17	324.71	329.72	323.15	318.58	317.97	326.7	326.09	324.23
308.44	313.98	312.08	308.09	313.44	314.35	313.54	305.77	308.77	306.65	308.91	313.28	313.23	312.71	308.5	305.87	310.26	306.96	311.12	311.61	315.78	314.75	312	308.73	304.8	308.93	320.31	300.87	311.77	315	310.66	316.82	314.64	308.5	301.7	308.54	312.76	318.36	310.43	304.63	307.58	310.35	311.93	307.93	304.47	312.8	310.69	308.95	310.7	317.51
293.31	295.96	292.92	301.74	296.11	297.22	300.54	295.8	297.41	295.52	296.5	291.87	300.52	299.38	298.41	298.68	301.91	296.53	303.08	303.49	295.86	291	292.17	290.65	293.89	293.97	300.36	300.33	292.78	295.4	303.29	294.65	295.47	295	294.57	291.97	296.06	294.68	301.55	298.48	292.74	300.87	296.21	296.33	297.29	306.1	294.39	298.23	297.66	301.25
300.71	303.21	309.21	306.65	303.49	308.36	305.29	304.2	306.08	314.43	308.6	307.88	304.17	303.08	302.37	305.86	301.16	301.22	309.58	299.48	303.49	310.62	306.36	305.23	304.33	304.26	309.61	305.26	304.72	314.45	304.25	299.07	301.73	304.34	303.7	312.05	302.44	296.47	305.77	304.98	306.69	308.23	303.48	304.94	301.16	301.43	299.11	304.72	306.42	307.72
299.06	309.38	301.87	303.95	305.22	302.41	304.42	304.97	308.54	306.77	307.91	307.32	307.58	303.46	308.68	301.43	296.53	300.57	308.14	302.92	301.16	313.81	308.23	310.02	302.73	310.01	306.42	310.01	300.08	306.54	303.04	302.91	298.67	300.77	310.21	310.43	302.77	309.57	301.14	303.34	299.15	309.68	304.69	308.09	304.56	297.91	298.56	303.36	304.56	300.05
313.42	315.8	305.6	313.72	322.76	321.04	319.93	320.13	312.42	318.96	309.44	308.93	317.49	321.43	318.49	312.62	320.45	321.99	309.19	310.51	312.11	312.44	309.47	316.29	309.2	323.8	312.11	313.83	313.96	316.92	315.55	321.04	305.45	318.18	312.91	311.42	313.68	310.6	309.81	317.01	315.92	313.49	314.96	319.42	309.41	316.92	318.86	315.34	309.21	316.67
316.42	309.48	308.85	309.13	313.38	313.04	312.8	314.75	318.19	314.64	310.37	308.35	319.45	323.82	313.52	317.67	305.44	321.28	312.23	316.71	310.77	310.07	318.87	310.52	321.59	308.04	314.78	306.45	313.82	309.79	315.32	311.35	313.56	313.2	314.64	317.73	312.55	314.57	318.38	316.51	319.46	313.37	312.69	319.46	311.44	308.01	310.96	314.64	315.57	311.88
300.93	301.24	302.74	299.11	300.41	303.53	309.73	305.56	315.18	307.28	305.76	295.67	299.7	303.31	301.48	303.52	303.35	309.08	302.44	306.32	299.25	298.78	309.61	302.12	311.04	303.33	299.57	297.29	305.34	303.88	299.64	308.45	310.3	304.14	296.73	305.89	294.86	296.61	301.79	299.24	308.4	306.4	301.76	304.5	302.24	302.18	305.53	300.09	295.36	304.05
305.88	325.18	321.61	313.41	316.27	311.67	319.28	305.82	310.72	313.85	313.51	312.98	309.14	311.23	311.29	321.95	315.51	310.82	315.79	316.71	306.21	314.5	309.99	323.88	314.39	309.07	316.13	313.64	313.36	308.89	314.49	324.59	313.52	308.92	314.42	315.63	315.16	319.54	314.57	315.77	319.62	315.32	312.49	322.11	316.97	317.06	314.31	312.38	315.77	309.11
317.13	311.39	315.52	314.43	317.81	311.83	306.87	311.59	319	314.1	321.04	313.39	314.91	313.29	315.71	312.42	311.97	315.42	309.5	309.88	311.53	316.4	310.08	311.41	307.22	311.08	314.64	315.75	318.28	309.92	321.45	314.41	310.32	316.31	315.32	313.58	312.13	311.54	315.58	314.96	313.83	314.26	313.11	322.59	312.51	307.52	311.97	321.21	316.35	311.9
297.96	301.43	294.4	302.03	299.93	304.28	303.28	296.7	293.37	301.93	294.57	301.74	303.21	291.15	297.52	300.26	308.57	301.56	297.14	302.92	305.07	299.12	301.44	297.42	300.65	298.69	309.09	305.03	295.35	300.29	295.79	303.33	298.6	304.88	297.43	295.11	301.6	300.97	293.51	305.62	299.87	301.55	301.51	299.78	309.16	300.88	303.31	302.29	301.87	303.01
302.14	300.49	300.63	301.16	301.39	301.84	296.1	298.81	310.42	300.21	302.69	302.4	301.6	307.52	304.15	303.73	297.67	301.89	304.1	304.87	302.08	300.89	299.04	300.79	307.51	304.56	307.21	296.93	304.48	305.53	302.84	303.97	301.27	308.31	300.71	301.21	303.43	300.87	297.59	303.8	307.87	298.89	304.43	298.89	300.36	303.52	304.43	304.81	307.65	298.29
308.75	295.09	300.71	304.4	296.33	302.69	305.48	296.93	305.72	303.71	300.94	298.51	290.98	304.73	305.87	297.87	308.41	296.14	307.16	300.26	305.98	301.21	297.75	303.78	297.79	299.67	298.87	297.08	300.45	302.01	306.09	302.17	297.86	294.32	305.86	305.97	305.56	298.96	300.41	306.13	305.3	308.48	298.74	297.66	305.37	307.28	301.69	301.46	306.17	303.89
331.88	330.07	333.84	329.57	327.28	326.82	328.12	323.9	331.26	329.39	325.13	329.99	328.46	328.67	328.15	334.34	319.6	315.39	327.49	326.7	325.59	330.93	325.85	322.43	327.53	332.97	324.05	321.84	325.77	328.09	335.17	333.08	326.93	338	326.34	328.19	326.5	323.93	324.02	340.93	328.14	334.19	331.76	336.39	326.3	322.05	324.94	323.2	327.41	327.65
305.68	299.21	310.54	308.58	308.13	303.17	299.8	306.82	308.93	299.69	303.07	299.5	307.59	306.57	311.52	308.41	303.37	303.51	306.74	298.87	306.07	307.21	297.27	302.72	307.51	304.57	298.41	307.45	302.21	306.79	309.59	300.28	306.21	294.93	313.79	305.45	303.67	307.71	302.3	298.72	299.91	302.56	309.46	300.9	305.36	301.92	306.15	313.16	303.31	304.14
307.96	308.83	305.76	309.15	306.59	304.11	301.91	306.71	303.79	303.36	307.76	303.12	306.05	305.9	303.6	304.69	299.76	302.01	300.87	308.72	303.74	304.9	306.18	303.81	299.39	306.34	301.39	304.06	302.46	302.27	303.98	307.08	301.36	310.02	298.4	307.34	298.9	303.3	298.6	302.09	300.68	306.01	306.43	307.46	307.95	300.4	300.65	298.76	301.64	306.59
304.65	311	309.58	308.82	310.69	314.9	313.62	319.19	312.33	315.26	307.21	314.35	309.67	310.25	315.11	309.9	311.6	318.05	310.39	314.25	303.18	310.91	318.71	310.19	306.38	308.98	312.52	309.69	310.92	313.6	308.9	315.17	311.15	315.21	314.52	313.25	313.99	309.45	310.68	311.51	306.84	312.46	309.28	304.36	308.84	315.1	313.53	316.68	314.61	318.98
311.37	312.68	304.52	304.5	300.95	303.04	308.65	309.98	304.69	320.05	305.99	302.45	308.87	313.24	306.91	305.52	304.03	299.55	310.61	303.57	304.79	306.6	304.74	310.59	304.81	302.02	296.2	304.89	303.2	302.76	304	309.64	301.29	304.46	310.39	306.76	302.68	306.19	308.35	307.39	306.87	300.59	306.09	310.03	303.49	313.77	298.98	303.85	304.9	298.78
315.91	315.99	311.92	312.28	315.85	317.91	312.75	317.09	314.64	312.43	313.29	319.16	312.75	315.24	318.14	307.94	305.4	320.98	318.39	317.71	318.57	317.19	310.37	313.43	316.42	309.56	315.11	313.03	310.59	311.96	311.81	320.41	314.55	308.26	317.2	314.67	304.41	310.65	315.64	307.6	310.6	312.31	317.72	319.54	316.3	315.35	310.57	310.95	310.85	316.02
292.44	297.99	290.42	293.9	295.56	298.7	298.53	298.3	295.91	294.29	292.4	287.08	295.04	293.92	299.3	294.21	294.72	303.78	293.78	297.88	294.29	291.63	292.31	295.88	291.9	297.34	298.12	299.85	299.8	292.54	294.59	296.17	303.28	294.92	289.56	301.66	299.42	296.58	297.08	293.9	297.12	295.45	288.97	303.51	294.08	293.66	299.74	296.24	299.56	287.5
298.83	303.57	291.65	294.32	297.3	297.57	297.03	293.96	299.3	302.07	298.22	302.13	291.47	295.06	296.92	295.53	301.16	299.8	293.97	297.58	293.69	290.34	293.99	297.18	297.49	294.97	291.73	293.89	300.05	299.24	302.89	294.38	293.18	297.01	295.05	292.34	295.88	294.16	296.8	297.69	292.27	294.91	296.58	297.57	289.28	293.64	303.63	296.02	300.7	301.7
312.66	307.5	310.34	314.59	309.84	307.75	312.75	312.92	308.6	310.84	313.92	307.59	312.13	308.31	308.59	312.38	308.51	320.31	308.93	315.2	316.09	318.57	311.1	310.13	318.72	313.49	309.21	315.57	321.46	322.6	310.36	318.17	304.16	314.84	313.45	316.34	313.81	313.62	319.06	309.92	305.93	309.42	321.03	318.1	312.92	310.54	318.2	313.11	315.09	316.92
305.83	304.56	306.04	297.96	305.52	295.6	309.82	300.77	297.15	300.18	298.08	307.67	299.99	302.8	302.08	300.52	298.53	303.57	294.08	302.71	298.62	302.15	300.76	302.4	302.99	298.32	306.06	301.41	303	297.79	304.65	305.36	302.18	297.49	301.79	301.28	303.68	304.62	304.78	297.57	303.29	302.24	303.86	299.98	305.41	301.05	308.76	298.94	298.32	304.81
309.32	306.38	297.17	306.17	308.24	307.45	298.87	306.24	302.31	301.55	306.77	305.26	301.42	306.14	302.22	309.15	302.34	300.47	297.65	306.33	308.18	303.71	299.25	304.05	308.14	308	305.07	305.81	306.66	303.84	310.12	303.38	308.86	304.75	306.22	303.47	302.45	308.45	298.03	308.14	304.21	301.22	299.54	304.48	308.09	302.74	301.56	302.12	302.84	306.98
298.52	302.56	304.44	296.61	299.63	302.94	304	308.02	301.97	302.53	306.49	304.07	306.6	304.72	294.17	303.19	310.65	305.36	306.15	298.84	299	304.56	310.61	299.9	301.64	297.48	295.35	294.14	299.05	300.08	302.42	295.23	306.77	302.43	304.08	302.78	290.16	300.97	299.49	302.1	302.49	298.82	305.34	303.95	306.12	305.68	290.26	301.68	304.73	306.96
299.84	296.75	302.65	300.66	308.55	295.23	302.68	304.03	305.3	307.18	301.68	305.43	304.1	301.34	301.12	309.76	302.17	310.69	310.39	304.33	302.65	304.51	304.68	300.36	303.96	306.68	300.78	295.91	305.88	296.3	301.26	305.24	303.17	308.8	300.17	310.02	304.58	310.47	300.27	302.4	307.02	308	306.65	302.24	299.89	304.9	302.89	296.76	307.08	299.98
306.02	306.5	314.16	306.92	310.84	306.09	308.25	304.3	314.55	310.2	314.67	306.93	312.05	308.73	303.48	303.66	306.38	309.3	305.3	304.39	317.76	312.59	308.83	313.08	312.95	307.95	310.18	309.19	311.4	306.44	305.23	308.7	313.97	311.41	308.91	314.34	314.73	307.57	303.79	308.6	307.43	307.52	308.69	308.89	310.46	312.55	310.77	311.53	313.96	311.3
289.96	289.74	301.47	297.2	298.14	286.55	292.87	293.06	291.32	297.64	295.62	298.81	299.67	292.81	302.57	296.42	304.34	300.45	297.83	294.98	296.07	294.36	297.34	292.9	301.31	299.83	296.22	298.5	304.63	301.5	294.71	295.12	301.13	297.92	292.93	300.6	301.22	293.78	289.52	295.37	295.66	293.23	295.54	295.83	295.11	296.43	293.14	301.7	295.78	295.71
311.61	319.67	308.21	312.85	321.18	317.94	314.66	311.45	313.57	311.41	315.45	310.34	320.76	313.88	321.04	323.54	317.35	317.96	320.49	323.36	317.89	324.73	322.22	315.3	324.25	326.59	316.06	315.19	320.22	314.99	319.7	321.09	324.72	315.83	309.95	320.38	319.76	320.57	319.44	314.06	318.34	315.67	323.72	327.83	319.38	321.41	321.95	316.44	321.88	320.51
299.74	295.45	293.45	296.63	293.4	303.62	301.04	298.14	294.42	293.53	303.05	291.83	293.25	302.54	301.36	300.7	305.23	294.92	300.46	298.25	298.21	292.33	296.85	300.5	288.75	298.2	293.99	292.58	301.09	298.02	284.58	299.22	293.22	297.35	296.95	298.45	294.39	299.52	299.25	293.89	293.66	302.77	297.79	300.26	297.53	296.16	297.18	291.31	304.93	302.48
312.79	312.51	315.98	314.54	317.15	320.68	317.98	315.44	312.61	311.78	322.83	318.34	318.79	322.67	307.89	318.56	311.51	317.36	313.91	318.07	312.51	320.66	313.09	319.94	314.55	319.59	319.87	320.14	324.55	317.67	318.8	317.81	316.21	315.14	322.04	314.56	315.12	319.13	312.45	314.47	316.04	309.64	321.73	316.12	308.15	313.22	316.19	315.97	313.78	315.71
303.36	304.92	303.04	304.23	307.64	302.24	300.84	297.26	311.75	299.45	294.34	302.31	295.56	298.96	305.76	304.91	302.17	304.51	307.05	295.2	306.9	302.51	313.37	300.64	306.4	306.97	302.2	308.53	297.3	298.08	294.54	313.29	306.74	303.85	301.13	304.4	303.87	299.77	304.8	305.71	308.06	307.79	305.46	305.8	297.96	306.56	307.3	308.3	301.75	301.95
304.83	316.28	305.9	311.73	305.33	306.08	310.09	310.65	308.33	298.67	312.29	306.88	312.57	313.82	314.86	306.04	306.76	312.35	310.27	311.08	312.42	309.63	311.98	307.16	314.11	311.71	307.75	304.9	300.88	308.23	306.1	305.03	303.33	308.64	312.77	303.85	303.53	308.12	302.38	318.05	305.93	309.46	306.95	312.25	309.83	308.78	311.73	310.76	305.89	313.37
302.3	310.69	299.59	306.62	305.83	310.64	308.77	304.33	305.54	299.1	305.5	304.59	306.17	301.36	301.16	302.62	314.52	303.25	308.71	305.11	301.33	307.94	302.31	307.82	303.31	303.01	304.06	305.07	306.07	309.69	298.65	304.26	299.41	307.3	295.32	308.02	305.12	298.58	303.27	306.43	305.72	297.86	303.27	302.32	310.79	302.55	300.76	308.66	297.7	304.7
301.66	301.04	301.93	294.85	309.23	299.05	293.41	304.96	301.32	305.45	297.52	304.36	304.93	302.53	294.82	311.07	305.85	308.89	309.53	291.94	299.31	304.77	293.46	299.78	306.39	300.63	299.7	304.41	308.56	308.19	304.5	301.75	305.2	303.06	301.52	297.48	309.16	306	295.32	295.4	299.62	302.99	304.94	308.18	303.14	305.76	309.91	306.74	299.93	302.28
318.73	319.94	306.71	305.69	314.28	310.54	305.51	315.53	307.46	311.99	314.13	308.99	312.12	312.65	308.12	321.31	312.15	308.32	316.75	314.79	311.15	310.17	311.1	311.69	311.57	316.56	312.76	307.61	308.6	318.31	307.62	310.19	305.85	307.11	316.15	314.01	312.7	313.9	310.22	311.02	307.5	304.45	306.64	312.38	308.12	310.89	311.72	308.61	309.94	310.58
305.03	300.67	300.5	306.16	306.54	309.05	311.31	307.19	313.35	313.16	304.13	314.24	304.64	305.77	306.51	306.03	309.39	308.21	307.24	305.76	311.89	310.07	307.12	312.34	306.24	311.92	310.5	305.91	310.52	308.64	304.65	309.2	308.06	304.96	308.05	309.53	310.14	312.22	315.62	309.66	312.8	309.53	307.11	306.27	301.05	309.25	306.53	306.8	308.16	305.71
319.53	317.99	315.08	314.59	318.48	319.96	314.48	311.43	321.87	311.57	321.32	315.54	321.8	314.44	318.93	308.58	310.56	316.1	310.65	310.69	316.73	318.75	319.07	318.12	316.65	313.22	317.87	318.26	313.52	311.74	309.1	317.27	314.31	309.23	306.53	314.6	316.29	318.44	311.55	311.22	316.56	315.32	312.51	310.53	311.61	308.16	310.92	311.6	312.1	319.38
306.75	301.46	303.35	298.3	305.05	297.25	304.16	303.99	302.37	307.23	307.7	304.95	304.5	297.47	303.96	299.68	302.27	302.35	304.41	299.77	301.09	304.11	312.68	301.21	307.45	301.37	306.98	312.73	309.33	306.15	306.26	308.87	312.14	302.23	304.19	304.18	300.88	307.75	300.26	309.83	306.27	304.99	299.26	299.07	300.17	296.49	309.38	304.8	310.41	307.64
310.38	318.02	312.07	322.44	316.51	311.79	315.39	312.08	317.67	312.79	311.4	311.85	311.21	315.2	318.12	320.07	314.28	322.25	316.27	316.33	314	321.75	323.46	319.5	316.96	318.55	316.35	322.33	319.08	312.52	311.63	312.76	317.7	312.03	322.91	315.26	315.4	317.14	317.47	310.93	308.19	317.37	312.53	315.98	317.73	314.38	311.48	315.82	308.26	317.75
317.23	317.99	315.71	314.13	314.43	319.77	311.72	321.26	319.53	311.77	320.22	315.54	323.25	320.73	315.5	311.95	319.91	323.65	318.79	319.64	317.08	315.87	316.96	320.72	323.87	309.61	311.32	317.79	310.96	317.57	311.38	322.98	317.15	322.23	315.46	318.34	317.32	321.77	309.16	316.11	321.02	316.79	308.49	325.33	324.23	325.38	316.33	318.7	313.87	320
306.5	300.07	307.7	299.2	301.72	303.7	303.91	304.8	305.82	303.4	307.33	306.66	307.56	304.39	294.95	302.65	297.91	308.89	307.07	306.88	303.16	307.38	299.89	303.98	299.09	300.13	300.77	299.53	306.34	305.51	308.82	298.87	306.13	310.65	307.22	313.91	305.78	305.19	303.43	310.47	302.79	295.84	303.46	297.54	301.58	300.52	301.41	306.32	302.36	299.33
317.73	327.91	318.86	315.44	319.84	316.26	316.92	320.01	313.38	320.45	314.75	317.88	324.71	316.16	322.51	317.98	314.95	318.39	324.6	322.49	316.23	315.07	318.6	314.91	317.13	312.58	312.43	317.74	317.3	322.77	318.01	320.49	320.53	323.44	321.42	315.59	314.87	316.59	313.77	324.18	320.53	323.33	318.47	323.65	314.38	322.64	313	315.86	317.74	317.96
311	318.8	315.36	316.69	317.35	320.72	310.47	313.3	313.25	318.13	312.8	321.66	319.71	310.68	320.21	318.96	313.65	315.38	314.46	315.45	310.48	314.34	311.67	320.94	317.02	314.25	317.93	307.14	314.51	311.57	315.76	318.49	326.92	318.4	317.37	306.65	310.7	314.37	315.79	317.07	315	320.03	318.52	315.3	318.37	310.41	316.43	314.71	312.73	317.32
321.98	319.33	318.43	310.87	308.56	311.23	314.98	303.84	321.82	316.3	313.37	311.74	315.63	316.23	308.3	314.58	312.59	314.55	316.73	309.77	318.84	318.81	317.55	319.87	313.89	309.31	316.34	313.09	315.96	306.11	314.63	314.91	315.14	311.4	314.5	321.72	316.86	318.04	320.55	320.95	314.55	323.54	313.86	319.81	319.17	317.98	311.68	311.11	318.47	316.44
327.39	327.95	327.34	323.39	326.22	321.12	333.09	318.82	322.95	319.31	330.58	325.51	331.75	316.65	325.74	328.27	330.72	332.28	325.52	329.22	322.88	319.89	327.43	326.56	325.33	322.35	317.13	328.61	320.59	324.83	324.96	320.73	322.58	328.98	322.87	322.97	326.44	327.2	335.03	326.8	331.42	322.31	329.6	325.65	327.61	326.63	323.35	321.25	326.54	321.71
315.48	311.32	323.68	322.26	323.01	313.5	315.16	318.17	323.79	315.27	323.69	321.24	317.99	315.11	317.41	312.83	319.43	317	313.36	319.79	317.5	314.63	314.37	312.99	318.93	323.8	318.77	321.41	318.17	317.74	315.93	318.59	315.11	315.44	316.11	328.66	310.84	313.5	315.24	314.58	321.44	321.72	323.25	318.94	310.62	320.98	310.03	322.43	313.89	317.2
318.42	315.59	316.74	319.53	319.39	318.2	320	311.27	323.72	314.18	318.13	317.73	316.22	316.31	316.87	305.14	315	312.19	314.33	315.92	310.36	320.5	306.42	315.63	315	324.96	315.34	313.31	309.03	317.35	314.76	318.08	319.85	315.93	322.08	315.08	319.17	316.17	313.22	319.35	309.31	314.4	315.24	317.69	314.17	321.13	314.34	316.89	316.54	311.78
317.25	309.45	316.02	309.7	309.42	317.6	317.63	307.85	313.98	314.7	312.8	310.08	308.47	312.48	310.73	311.67	316.85	317.61	318.79	311.21	314.29	314.9	312.23	313.17	312.19	310.7	313.25	309.12	312.26	319.52	314.96	316.01	309.31	313.86	317.18	313.77	315.26	316.01	320.06	319.3	317.14	319.53	314.23	307.44	319.89	309.85	316.02	316.41	309.09	309.39
305.84	300.84	307.61	305.06	307.17	299.92	301.79	307.58	306.05	296.49	296.96	300.6	303.99	303.02	303.1	305.64	298.94	298.34	305.91	299.62	302.56	305.34	298.87	303.66	297.61	305.43	303.67	307.71	303.82	305.81	307.31	295.74	305.4	308.45	307.49	307.98	300.09	302	309.18	302.49	298.55	301.94	295.61	292.31	301.65	299.49	303.02	308.01	306.05	307.99
334.57	326.67	324.03	326.28	320.07	328.48	319.86	330.66	321.76	326.11	327.6	332.32	320.13	328.03	330.45	327.71	327.27	326.2	322.38	330.33	324.92	328.31	323.75	326.05	328.94	324.24	328.78	321.54	331.03	323.67	324.19	329.31	323.78	331.31	329.06	327.58	329.08	327.83	326.06	328.67	322.5	323.19	314.4	332.06	325.48	320.17	330.63	325	330.98	318.58
300.78	302.06	306.65	294.21	307.77	301.56	303.34	306.94	299.97	298.29	299.01	301.21	297.66	297.59	302.34	298.32	304.65	306.39	303.3	303.47	301.8	306.44	293.75	302.94	305.59	304.37	302.57	298.83	302.51	301.21	302.38	300.26	296.46	293.01	299.5	303.44	298.53	300.58	301.31	305.11	300.96	302.64	301.97	298.82	294.08	300.65	300.45	299.45	307.29	301.05
307.78	300.32	304.38	308.16	307.31	303	298.19	301.78	301.25	305.81	308.18	304.96	302.26	304.59	302.27	300.15	302.79	302.13	300.52	301.77	303.2	308.72	301.48	303.73	297.61	305.48	295.67	302.23	302.05	297.39	301.16	303.02	299.42	301.17	296.25	299.86	304.75	304.96	304.08	300.34	303.19	301.64	306.23	308.75	299.82	306.56	302.86	304.34	301.3	303.95
306.37	306.68	302.88	307.95	309.54	300.42	306.78	300.66	303.98	305.2	304.84	304.59	313.44	302.67	300.07	313.52	309.11	312.63	308.71	301.06	309.77	312.03	303.43	293.23	301.13	307.59	305.45	308.48	303.72	305.39	304.58	303.96	304.15	304.19	299.08	310.07	301.72	304.23	306.93	310.67	302.5	307.33	304.31	310.51	307.49	308.45	301.69	303.73	299.28	305.23
308.77	314.42	310.21	311.58	317.6	303.96	308.5	320.37	315.84	311.51	313.36	317.13	315.3	308.67	313.69	310.5	311.49	317.53	313.68	317.11	314.39	308.49	317.37	316.89	312.9	315.8	306.78	307.6	319.73	309.81	315.37	312.82	311.62	317.53	307.83	317.8	306.47	315.86	318.57	312	303.92	312.42	308.94	316.62	319.04	314.46	308.29	320.03	314.83	313.71
294.34	289.45	292.62	293.99	288.15	290.67	297.6	294.4	293.56	297.53	291.43	294.63	293.53	293.35	293.91	295.41	297.83	286.61	293.89	294.13	295.35	294.02	295.64	292.03	295.04	299.07	295.2	292.63	290.56	292.52	293.38	291.78	298.17	293.95	291.79	298.63	292.9	295.33	294.26	295.27	296.63	297.84	291.3	291.74	294.13	299.06	298.14	294.59	291.2	296.14
295.83	293.61	298.74	294.74	298.29	298	296.17	302.63	303.82	289.98	304.71	294.38	292.83	292.62	295.25	299.41	293.81	295.07	294.74	298.1	288.66	293.58	294.27	303.75	294.84	293.76	292.72	290.71	296.34	296.94	300.68	291.31	305.23	297.8	297.88	302.12	293	294.53	297.79	298.37	299.34	297.36	292.49	298.2	299.45	299.86	296.15	294.02	294.45	300.1
311.34	310.33	311.3	313.57	314.71	314.02	311.72	307.85	309.43	311.32	307.17	311.55	318.94	312.34	312.58	317.42	308.3	311.06	303.96	304.32	306.22	316.47	310.55	309.15	307.76	311.52	309.97	308.14	306.77	311.4	308.94	311.26	309.85	310.24	304.02	306.68	310.63	317.18	307.47	315.51	314.42	310.95	310.35	310.89	309.86	311.48	310.28	305.53	315.68	311.76
302.56	305.13	303.09	300.28	303.51	304.09	304.59	299.41	302.02	306.86	305.09	299.29	305.65	309.8	304.59	297.29	300.61	301.79	309.24	303.59	297.55	305.53	302.62	300.1	302.6	301.22	308.13	298.1	291.23	307.14	307.64	306.75	300.99	306.57	307.03	313.06	302.04	295.4	302.23	304.66	300.01	311.6	310.34	303.85	299.22	305.41	299.99	300.73	302.88	308.3
299.03	299.33	303.21	291.31	303.24	302.84	291.85	292.41	300.18	297.07	303.75	297.64	292.2	292.6	307.77	299.9	296.74	297.7	303.49	302.21	289.53	289.49	301.02	296.66	301.23	301.37	301.35	295.8	300.18	299.59	298.75	298.49	298.33	292.42	303.42	298.08	305.03	297.88	309.3	302.43	303.22	300.54	305.17	302.13	293.44	301.12	301.05	301.12	303.71	306.05
312.89	316.22	318.48	318.09	327.28	315.84	309	308.35	305.43	313.52	313.55	308.39	314.81	309.71	312.55	317.67	315.64	317.86	315.58	316.95	318.3	310.37	315.9	309.95	312.44	316.27	318.63	319.52	317.96	315.23	325.97	314.51	314.04	309.04	314.61	316.15	315.06	316.41	322.82	321.7	311.51	308.2	318.22	317.17	315.09	312.84	317.03	314.33	311.91	317.58
322.63	326.09	325.86	321.26	329.71	322.29	324.36	320.29	334.09	320.78	331.82	321.33	325.82	318.44	327.28	327.73	326.24	320.85	325.31	332.11	317.59	327.88	329.25	324.84	329.61	331.11	330.95	319.58	324.22	327.82	316.91	328.52	325.22	325.16	326.9	323.82	327.12	329.7	319.51	327.29	322.84	320.34	317.91	322.41	326.49	330.38	328.52	328.55	323.1	321.25
316.68	312.51	319.96	319.5	319.29	317.35	319.42	317.46	321.75	317.94	317.79	324.39	320.43	313.82	317.05	321.72	322.24	315.25	318.89	317.84	323.86	324.9	333.05	316.16	319.76	314.49	313.44	327.46	316.39	313.12	323.95	322.76	323	315.17	315.55	311.23	321.7	315.94	317.49	311.42	319.65	319.27	315.51	317.13	316.6	316.25	316.23	320.23	312.67	315.58
303.62	299.74	295.49	303.07	301.2	298.3	300.55	300.85	300.12	306.78	299.43	299.19	307.57	300.45	305.08	300.6	304.51	303.9	299.61	303.58	306.08	302.84	299.25	294.71	301.26	295.82	305.02	295.63	305.44	298.88	303.48	301.92	294.68	303	300.4	297.88	302.98	306.46	299.45	297.18	303.95	302.33	303.59	298.74	302.8	298.77	301.56	302.45	301.75	296.75
312.62	311.29	316	307	309.72	312.19	316.25	311.28	312.05	314.04	312.72	316.29	317.74	317.69	316.65	313.52	315.63	319.04	318.02	302.7	314	314.59	315.19	305.95	313.54	314.22	309.16	309.01	312.68	306.31	304.45	313.21	314.33	315.54	310.39	306.4	315.96	319.79	310.46	318.58	311.55	315.66	311.3	315.57	308.86	316.56	304.82	321.13	320.45	315.75
314.67	311.85	318.92	312.84	310.95	311.82	311.42	306.25	307.72	311.86	319.37	314.2	315.3	316.6	312.27	313.76	313.43	308.73	314.23	311.38	313.81	304.2	310.98	315.05	321.18	313.31	308.53	314.46	310.24	316.75	320.35	314.23	305.13	308.95	308.5	312.06	307.92	315.25	308.54	309.55	318.68	313.92	317.52	316.98	306.24	311.08	313.25	314.91	313.59	306.79
316.06	316.4	311.37	318.05	319.83	313.07	317.93	319.52	310.62	310.44	316.71	308.74	321.12	308.62	318.65	308.25	312.17	320	306.56	319.08	315	319.08	315.96	319.83	320.49	319	315.5	321.99	317.89	313.64	314.27	315.88	315.02	310.83	312.61	312.28	316.3	307.99	310.5	316.53	318	312.16	326.11	315.78	308.83	310.12	317.72	312.5	315.5	303.27
324.93	318.4	320.8	314.42	320.97	320.52	316.3	322.34	323.15	314.53	319.09	318.84	315.58	323.47	320.75	311.16	323.52	319.82	317.76	317.56	313.79	325.92	315.61	310.4	310.96	320.8	313.88	316.65	308.59	318.28	319.33	317.37	317.28	320.67	321.92	319.92	324.35	321.66	316.82	322.24	319.34	317.43	317.81	321.76	318.9	315.76	315.2	319.24	319.01	318.49
301.96	307.03	306.01	307.02	302.46	302.99	308.74	306.84	298.04	307.86	298.7	306.37	311.06	302.26	302.48	300.72	310.17	308.53	301.72	309.1	303.91	302.58	302.15	305.52	308.09	302.53	304.02	299.9	307.39	305.08	306.85	305.7	307.29	308.22	305.41	303.41	316.12	304.13	305.68	305.3	303.61	301.63	303.79	304.67	303.35	302.71	309.59	305.67	305.8	304.82
321.33	328.58	326.1	329.22	331.81	333.49	333.83	323.61	329.74	327.17	327.31	329.1	323.9	332.02	329.64	329.66	330.26	322.14	336.32	326.58	323.21	321.7	333.37	331.76	329.27	324.56	326.24	330.11	325.32	335.12	326.15	322.75	323.77	332.82	324.26	322.47	325.76	328.95	322.47	331.08	328.76	326.29	332.64	327.57	329.58	329.94	327.14	331.53	330.83	329.35
311.3	303.57	302.26	299.08	308.19	302.61	305.07	304.07	298.43	301.99	305.35	303.86	300.65	308.1	304.07	305.34	302.56	300.58	309.32	311.37	307.75	301.08	309.03	296.98	299.95	301.52	309.31	299.49	302.29	303.95	306.87	304.63	306.13	304.35	303.96	303.41	300.15	305.68	304.36	301.47	302.26	305.27	312.19	310.81	302.33	303.56	310.12	299.7	298.3	305.29
323.63	327.53	329.54	317.41	323.62	327.72	324.25	319.85	326.08	322.85	322.83	327.37	324.01	329.18	322.75	329.23	320.6	328.03	321.36	328.43	327.94	318.8	329.7	332.84	327.39	322.69	324.72	327.83	322.59	325.07	322.24	324.43	322.51	328.18	326.7	328.89	327.06	323.77	317.59	325.15	327.01	329.28	320.54	327.47	329.18	319.9	324.21	323.77	320.59	323.39
330.65	322.49	327.81	332.36	329.1	332.7	325.2	333.07	324.04	328.03	327.27	330.71	329.86	323.99	325.66	322.71	322.02	323.81	331.25	326.61	330.39	330.47	321.79	330.57	328.71	331.84	327.6	328.02	322.01	322.21	328.07	329.09	332.67	324.26	327.5	332.64	325.98	329.5	329.21	329.79	325.28	329.01	318.58	328.97	324.52	321.94	326.28	329.54	325.72	329.99
310.04	316.71	315.06	317.07	314.31	312.54	320.24	312.25	316.75	317.99	314.91	311.54	309.61	320.35	316.34	318.61	314.31	317.09	321.63	317.69	312.58	314.35	311.05	308.6	310.75	317.2	317.7	314.23	314.37	309.79	319.93	312.21	313.79	325.04	322.27	310.47	317.97	314.55	318.07	312.37	308.28	317.76	313.28	312.09	318.61	310.27	316.01	316	310.57	320.43
304.9	307.39	305.25	310.04	308.52	314.58	309.26	308.77	311.73	309.52	311.18	305.18	305.67	308.07	308.9	305.39	302.82	309.93	308.31	304.25	306.36	308.33	307.52	300.69	310.16	309.57	305.43	297.61	303.59	315.23	305.33	307.63	301.35	311.61	294.92	314.35	306.2	314.36	304.81	302.36	301.08	311.59	307.97	301.98	304.69	305.38	304.12	315.33	303.81	312.72
296.44	291.91	296.47	293.99	294.21	298.4	294.93	300.12	300.08	294.15	291.21	299.42	304.18	294.31	293.6	294.94	301.75	298.49	298.4	300.12	298.12	295.78	295.47	296.79	296.43	303.44	296.15	291.5	295.58	298.71	298.68	299.05	298.74	295.21	296.7	293.12	296.38	295.85	289.27	295.1	292.97	296.19	305.04	296.85	292.22	300.84	293.77	297.99	296.64	299.29
301.14	307.4	304.73	303.9	295.46	302.44	295.85	303.24	301.45	305.76	297.76	309.7	305.42	302.35	306.02	302.31	302.77	300.45	302.75	295.93	305.17	303.67	308.92	307.9	303.39	298.49	310.2	306.82	308.96	304.21	300.12	309.38	304.71	312.16	297.38	305.84	305.3	306.76	311.04	302.29	306.32	309.33	303.71	299.64	306.87	306.89	303.96	302.56	305.46	302
315.29	310.47	318.14	313.8	317.23	316.96	314.23	312.7	312.35	313.95	308.59	309.5	316.22	317.55	311.95	311.7	310.12	314.64	310.52	317.75	314.58	318.21	303.01	309.02	308.96	314.13	317.4	316.82	314.06	311.75	316.32	311.23	310.17	312.8	309.33	315.59	312.1	315.22	315.78	307.51	309.58	316	309.38	309.51	314.81	312.18	312.79	311.45	311.56	319.83
294.3	301.23	294.82	297.8	295.27	301.53	292.76	300.26	297.1	294.82	295.97	292.68	298.12	297.39	301.31	291.54	292.39	297.75	292.27	302.46	296.92	292.16	305.05	293.12	293.68	292.59	291.27	291.84	292.54	289.7	288.2	296.23	293.08	293.82	296.37	296.34	293.01	289.42	296.63	296.2	300.68	301.06	296.84	289.91	294.81	292.79	293.49	287.36	299.47	300.88
302.29	305.33	303.23	306.85	304.65	308.38	304.95	303.79	301.75	302.04	306.29	308.27	301.68	300.29	306.39	309.41	302.79	303.33	302.96	304.11	300.58	307.76	300.18	304.3	304.41	301.09	305.63	299.71	311.35	304.15	301.8	309.21	302.95	303.26	308.26	309.34	311.07	310.5	299.13	306.17	305.44	300.83	307.02	299.75	306.21	304.67	307.14	306.62	308.19	302.83
330.65	327.37	334.72	334.29	320.05	327.24	330	328.44	323.43	325.62	328.42	325.79	326.79	331.62	338.26	327.02	334.63	330.79	326.84	328.64	329.07	328.96	326.37	331.77	328.77	325.4	330.89	333.99	332.99	329.11	326.74	327.1	328.31	332.26	333.93	328.24	325.19	329.09	332.56	333.15	333.55	326.34	326.85	330.52	327.1	326.29	326.71	322.07	328.69	328.46
299.11	302.7	299.55	304.76	308.87	297.31	305.63	295.47	301.05	298.47	301.96	302.25	305.56	300.21	305.82	302.38	301.7	307.01	304.38	303.01	299.63	306.92	294.58	302.18	303.34	303.23	300.76	300.53	295.93	295.79	305.3	300.16	303.62	306.26	305	303.01	298.29	310.58	304.92	303.1	308.31	304.64	308.28	302.87	306.51	298.86	302	302.34	298.82	299.75
316.48	308.36	312.88	310.45	306.94	308.16	308.62	308.28	305.38	308.25	310.52	310.49	313.17	311.35	312.04	311.55	307.96	312.08	316.04	310.14	308.42	312.57	309.46	307.94	312.99	305.51	305.44	313.41	307.23	307.95	306.1	303.78	308.59	310.26	309.39	311.39	318.28	308.17	314.99	312.65	304.06	306.04	303.7	308.75	310.68	301.8	309.95	311.64	307.46	310.5
313.49	317.09	321.1	319.21	311.8	310.44	313.58	314.56	314.47	312.93	307.15	316.91	317.57	312.69	316.39	317.92	319.19	323.15	317.71	319.16	312.85	318.49	309.4	316.3	307.94	311.75	304.8	314.36	313.12	316.6	313.31	315.13	317.36	310.17	320.09	317.03	310.48	315.66	315.79	312.49	315.4	307.41	322.19	310.16	314.57	320.06	314.31	314.93	311.23	314.82
295.96	293.75	296.17	293.57	282.08	298.41	296.11	293.39	297.71	292.44	298.38	292.41	303.39	289.1	294.98	295.91	289.04	293.34	295.35	291.93	296.91	298.8	291.05	288.6	291.02	299.69	294.48	292.52	293.78	293.59	296.39	296.55	292.94	301.66	295.09	291.17	286.81	297.52	289.86	295.15	302.78	293.35	298.9	289.12	297.45	296.03	291.16	291.11	295.01	292.98
311	309.98	306.97	307.92	303.59	295.56	311.58	304.75	302.09	307.31	307.7	306.86	307.5	298.54	299.83	297.75	304.02	303.38	310.29	308.74	308.29	302.52	299.75	306.47	300.32	298.53	301.81	303.36	305.19	298.23	310.29	302.62	297.98	300.79	299.16	305.47	299.18	305.38	306.27	308.26	301.65	306.84	295.14	303.73	307.64	300.76	299.41	305.11	297.67	300.85
313.96	313.1	307.3	307.97	316.92	311.99	312.09	310.73	314.38	313.8	311.05	318.64	308.98	317.36	316.31	314.14	318.83	322.97	312.88	301.67	317.79	314.56	305.66	315.37	313.75	311.47	320.29	313.62	314.78	313.8	313.06	313.39	314.53	309.6	314.57	315.51	319.83	311.99	312.43	311.25	313.29	313.01	323.52	316.11	316.81	314.91	316.05	320.4	319.43	318.35
304.23	306.44	304.24	304.23	305.76	305.19	302.57	305.93	301.61	300.63	299.59	305.27	303.37	311.04	296.47	305.33	301.51	300.2	307.09	300.03	310.35	306.2	297.95	305.11	301.1	311.57	309.51	302.04	307.91	305.69	308.15	298.1	308.32	306.55	305.67	299.05	302.03	308.42	294.35	304.44	302.78	301.79	301.02	303.5	303.94	303.84	307.38	309.59	305.02	304.74
307.37	302.52	302.11	312.16	301.12	312.2	306.02	303.94	308.46	298.7	301.42	298.18	315.09	311.38	301.13	305.51	302.39	306.1	301.23	308.42	298.05	299.73	298.83	305.85	308.97	307.24	304.7	310.61	295.54	307.74	304.48	308.81	302.2	308.25	297.97	303.18	309.68	302.32	310.32	303.35	299.56	311.25	303.22	302.22	304.94	309.83	306.75	314.7	305.65	310.78
304.84	304.65	309.74	306.45	309.71	306.5	305.71	305.23	307.39	307.5	306.32	300.61	304.88	310.18	314.48	312.96	298.99	300.78	304.27	310.16	305.85	307	305.6	308.72	307.3	305.77	311.27	310.83	299.52	301.12	300.2	307.91	310.51	311.47	304.9	306.36	306.42	303.89	310.91	308.35	306.63	301.1	306.23	303.6	308.26	306.18	303.76	305.38	310.22	305.37
306.85	302.25	301.73	301.93	302.83	311.21	299.23	303.41	307.76	303.72	299.58	303.09	302.31	305.46	307.2	305.06	299.29	302.46	306.08	307.09	299.14	307.29	304.83	305.05	306.82	308.51	305.98	301.31	304.58	304.12	301.86	308.11	299.72	303.66	305.31	298.85	311.76	302.6	306.37	303.51	307.22	303.48	300.24	310.3	313.55	305.59	303.43	300.54	303.22	307.71
305.59	300.66	298.56	308.55	294.66	298.15	298.29	304.52	302.06	304.34	309.83	301.46	309.26	304.12	306.11	308.03	306.97	312.88	305.61	296.28	305.73	307.45	301.92	305.75	305.7	304.06	301.44	302.87	300.19	303.76	302.03	299.31	299.64	303.76	304.27	302.62	303.54	300.73	302.42	306.41	300.84	304.8	307.62	304.89	303.42	295.46	304.61	313.02	306.19	295.48
293.06	304.28	306.8	306.42	300.23	300.87	302.48	307	305.75	295.19	299.97	299.24	299.8	297.69	302.97	304.1	304.83	304.6	298.71	302.24	298.79	305.72	303.08	299.06	306.42	299.87	302.55	304.45	304	297.73	297.84	303.51	304.86	304.47	301.09	301.56	305.44	305.53	300.99	308.32	292.32	303.9	301.48	308.46	303.47	305.1	301.61	303.67	305.21	309.72
315.68	314.43	316.13	315.14	316.48	319.31	324.42	312.05	312.88	322.15	320.5	321.64	318.31	321.29	323.23	310.01	313.3	320.87	323.48	315.4	316.21	324.09	328.18	319.53	320.71	317.63	320.14	315.85	311.36	324.35	322.4	318.44	308.54	313.41	316.87	323.36	321.32	320.97	317.49	315.03	316.87	323.66	318.06	314.4	315.66	323.26	319.61	317.65	315.3	319.7
310.3	315.41	315.79	313.5	308.94	301.13	310.76	311.35	317.95	303.98	314.14	314.47	307.2	317.63	304.66	304.58	308.89	302.61	310.4	309.5	304	307.47	317.48	311.52	315.92	304.98	306.89	312.36	314.13	308.65	309.14	306.43	316.1	310.26	305.77	311.68	311.86	309.66	309.3	308.52	312.85	306.42	315.03	303.08	305.94	311.44	309.81	312.55	309.92	314.86
318.18	320.67	312.21	315.39	328	312.61	316.12	318.33	314.76	318.04	318.57	316.37	317.49	314.38	321.57	319.15	313.26	317.29	317.92	314.15	310.54	311.89	311.39	315.39	312.56	312.85	310.68	304.66	319.6	311.33	313.73	311.08	315.91	314.3	311.74	318.88	313.32	311.87	322.71	312.25	320.9	317.85	315.79	324.56	312.05	314.11	309.49	320.08	307.59	314.73
299.98	299.85	302.26	305.35	306.94	305.59	307.21	307.55	305.62	303.06	305.28	307.77	305.16	309.6	303.44	306.1	308.84	310.14	297.76	308.53	299.23	306.13	300.82	303.51	307.82	310.16	312.3	308.83	308.06	307.59	305.56	303.18	303.19	308.01	304.95	303.33	311.13	307.51	301.6	305.78	302.67	300.25	301.22	307.79	307.25	303.43	305.98	301.93	311.58	311.35
311.35	310.02	314.85	304.02	313.31	315.11	307.69	304.49	312.38	306.33	308.07	316.06	310.65	314.59	313.08	319.45	317.67	311	311.77	312.78	309.18	315.54	308.42	309	316.33	320.82	302.01	318.38	313.78	319.23	314.1	311.96	317.29	309.15	310.19	308.98	310.39	311.69	313.73	312.66	310.09	308.94	309.86	319.32	309.46	318.08	309.45	315.71	312.54	319.85
300.73	293.82	291.85	292.25	294.74	289.14	290.02	291.51	295.29	294.47	288.71	290.73	291.77	290.46	297.5	289.48	298.55	300.14	298.49	295.57	297.44	298.85	293.49	299.63	288.5	292.23	288.12	294.98	292.12	287.98	291.49	294.25	292.65	292.7	289.63	295.64	296.12	292.38	296.69	289.32	293.46	293.05	292.7	294.77	295.45	298.66	293.52	290.67	293.8	293.28
320.4	317.27	313.06	320.38	321.61	309.51	315.02	315.74	318.62	315.77	320.54	323.68	327.9	326.22	318.82	314.72	321.37	315.79	316.18	313.11	319.83	323.55	319.7	316.52	320.9	322.89	315.85	312.1	321.65	314.98	324.25	317.48	316.45	320.78	325.6	324	318.38	311.58	313.09	320.33	311.65	316.52	321.3	319.74	315.54	315.64	321.13	319.46	315.54	320.33
300.8	304.55	298.04	306.38	303.44	302.07	300.64	307.54	304.13	301.05	307.85	299.46	307.87	304.64	302.4	304.73	305.2	299.45	297.29	305.45	306.35	301.06	309.55	298.91	300.51	305.2	303.5	304.55	302.12	300.6	312.97	294.02	310.19	306.59	298.23	305.19	302.77	306.06	303.88	299.99	303.09	294.15	291.56	303.08	307.7	300.09	305.52	305.61	302.35	308.42
303.68	304.16	301.23	304.82	305.35	304.7	303.52	301.4	299.95	308.66	306.54	301.81	309.14	310.57	295.33	297.1	297.43	299.91	301.27	306.27	310.05	304.8	308.46	311.02	305.69	306.35	299.93	313.14	309.57	306.99	306.85	301.78	302.02	303.57	307.3	306.41	302.71	298.11	305.66	303.29	304.58	308.81	298.01	304.56	296.24	307.36	298.72	301.44	305.89	294.16
301.88	303.63	293.86	297.54	294.64	299.83	299.45	304.85	291.06	296.37	296.9	301.73	294.79	292.71	293.77	293.13	301.47	300.41	295.78	294.89	293.98	295.21	302.97	301.16	299.69	291.93	301.37	303.92	293.69	293.92	303.55	294.74	293.94	299.27	286.4	296.93	297.29	291.45	302.92	303.38	297.77	294.52	295.65	306.78	292.13	289.53	299.13	298.88	291.51	299.29
296.1	294.89	305.88	305.16	301.81	307.2	300.34	298.67	301.87	294.16	305.53	294.22	301.29	306.01	301.77	301.44	302.99	298.19	298.64	298.12	303.17	298.8	300.53	298.29	299.71	299.61	301.66	306.09	296.99	303.11	294.19	303.72	306.85	295.43	305.95	299.55	306.65	297.28	300.64	300.38	306.21	294.84	301.54	305.84	304.89	308.11	297.03	304.18	307.48	298.97
315.13	313.1	316.87	308.27	310.87	309.93	310.8	310.28	316.89	313.48	307.02	315.16	308.62	309.84	311.18	310.88	315.07	313.01	308	317.42	309.01	311.66	316.67	316.19	309.84	318.4	321.88	312.46	306.13	313.02	312.7	314.04	306.63	320.03	306.63	317.89	315.75	311.19	318.98	312.12	306.46	316.22	311.45	309.36	313.33	313.43	309.84	306.86	309.44	312.56
312.06	321.57	317.28	319.17	320.02	321.48	319.72	314.68	322.51	321.86	325.14	324.98	315.67	308.84	327.72	314.98	318.9	313.99	321.36	326.86	318.63	313.26	321.05	314.8	310	323.82	325.01	316.63	313.31	319.64	318.16	320.9	321.79	316.95	320.35	316.14	315.13	314.4	322.13	322.18	322.93	316.77	318.05	317.15	319.26	318.49	316.58	317.07	320.89	314.71
304.52	301.26	302.36	305.59	302.12	307.82	304.98	300.8	314.18	305.76	305.18	301.73	305.5	309.62	306.95	305.39	302.59	304.29	299.59	303.42	304.17	303.98	307.64	306.49	310.25	305.28	307.97	299.07	303.35	306.93	305.38	304.08	307.42	307.77	304.87	299.65	307.46	299.27	304.72	302.28	301.44	300.17	308.96	307.06	298.35	313.02	310.45	306.18	300.98	306.37
306.02	313.86	308.22	315.22	315.57	312.86	314.86	313.92	316.58	318.66	317.1	317.62	309.1	312.42	314.12	316.3	316.2	313.15	308.31	314.65	312.98	316.31	323.6	310.73	323.69	314.59	320.97	320.48	313.59	316.97	319.09	316.41	320.7	311.94	313.49	314.24	314.85	312.16	312.38	315.46	313.82	317.06	314.66	316.67	319.66	324.93	323.49	318.2	314.09	319.67
304.55	302.19	298.99	307.86	302.45	308.34	311.04	307.16	305.03	304.67	308.68	302.13	304.12	303.72	302.14	311.37	310.53	305.52	313.05	311.26	305.59	302.93	306.87	306.49	308.17	301.2	303.68	305.24	303.69	310.34	299.05	308.28	303.71	307.76	305.6	305.24	307.16	299.32	307.13	303.66	302.27	306.47	306.91	307.78	305.8	300.16	310.88	306.31	317.16	309.41
296.76	299.46	306.93	299.18	296.93	305.46	306.12	308.74	302.12	306.21	295.94	301.64	300.77	294.03	299.89	304.79	298.3	296.97	304.17	304.04	296.02	301.85	297.68	307.74	304.13	298.74	304.97	297.56	300.84	300.6	309.12	299.78	302.31	296.66	296.38	305.83	299.09	304.95	296.74	293.17	299.56	306.75	295.04	298.37	302.66	303.25	301.6	307.63	300.41	293.93
312.96	310.27	311.23	313.19	315.72	308.49	319.58	316.07	315.03	316.01	309.69	315.25	314.57	315.97	318.19	312.21	306.58	311.22	311.27	313.14	306.89	310	318.02	312.99	304.98	311.62	309.47	312.18	315.81	309.28	307.77	317.01	314.68	310.54	310.21	313.91	312.75	314.5	316.96	313.83	311.1	312.22	317.18	313.08	320.66	311.02	317.11	312.23	318.39	306.31
311.01	309.45	309.88	306.46	305.19	304.74	308.94	304.1	302.92	311.35	307.17	313.35	309.47	314.75	304.84	296.87	309.32	301.72	304.3	309.39	309.71	303.71	302.06	306.13	310.1	306.3	310.4	307.23	304.26	309.12	303.65	300.39	301.7	312.71	304.71	306.2	316.67	309.62	304.25	304.81	304.46	304.06	315.66	308.75	310.17	304.89	308.47	309.87	310.65	305.65
304.32	300.82	307.07	300.48	300.33	307.77	305.04	304.1	303.62	299.95	302.35	298.7	298.51	297.81	298.16	296.52	303.08	302.1	305.28	301.85	305.62	305.37	303.5	296.54	305.04	307.19	305.82	301.64	300.48	300.65	315.45	301.46	311.59	303.74	304.93	304.33	302.25	298.68	305.85	304.37	303.29	295.61	304.96	298.19	302.77	301.14	301.45	309.55	303.37	301.41
302.63	306.01	307.82	307.04	307.31	310.17	306.57	305.43	305.62	309.55	306.3	306.27	303.62	310.74	306.2	311.46	307.88	305.64	305.35	300.09	300.92	307.21	302	309.31	303.42	304.49	306.71	303.46	306	302.5	307.89	309.61	310.14	308.63	304.89	307.63	306.69	301.96	306.35	307.78	313.53	307.05	305.45	305.89	301.69	309.07	304.94	305.81	309.89	310.16
303.32	314.29	318.93	311.81	312.37	319.35	304.76	321.52	318.72	312.46	308.43	313.51	306	310.06	311.42	311.1	305.06	309.71	312.88	312.68	313.08	315.01	313.44	316.04	311.61	310.61	308.06	313.83	307.74	312.85	315.24	313.2	312.92	308.79	315.91	314.39	310.33	311.28	316.92	310.19	305.36	321.24	313.54	310.02	314.44	315.33	306.69	316.25	310.7	312.82
300.53	304.07	304.65	302.71	306.45	299.93	303.36	309.94	300.2	303.43	301.36	307.87	302.34	303.02	298.81	297.44	309.12	304.85	303.93	295.5	304.99	304.19	296.37	303.92	301.73	300.2	296.94	296.35	298.57	304.79	307.54	307.6	296.14	304.85	298.68	300.66	302.25	294.52	299.34	298.45	301.7	303.43	307.88	301.74	303.65	303.02	305.7	305	301.76	298.98
314.16	311.85	306.65	313.48	314.81	308.66	312.08	320.18	302.41	314.57	309.59	314.9	311.07	311.49	311.13	305.13	312.11	314.67	311.47	309.49	317.08	303.77	304.72	308.82	304.95	307.45	311.49	316.51	313.98	306.39	316.7	310.72	308.97	306.95	310.7	312.84	311.85	303.39	310.9	312.5	311.17	305.1	309.35	315.83	311.4	307.09	310.3	314.76	307.67	312.18
297.11	288.36	292.07	292.11	290.23	295.61	288.39	297.19	297.68	297.7	298.84	294.15	292.03	293.89	287.25	289.31	297.04	294.38	284.67	299.7	300.33	290.5	292.42	294.45	291.61	297.99	289.16	292.57	288.55	289.58	296.84	290.08	295.09	295.82	290.86	298.5	285.53	299.33	296.34	291.2	289.76	292.41	296.23	289.64	290.02	303.88	294.83	291.86	289.29	298.39
317.38	315.69	312.12	314.74	309.1	313.42	315.67	308.94	316.35	308.72	309.33	315.71	315.13	318.57	315.01	313.63	308.49	316.82	317.35	313.14	306.8	324.57	319.7	315.04	316.83	316.92	315.56	315.6	313.19	314.41	315.08	313.5	317.16	317.14	312.5	312.83	311.23	321.79	311.5	319.55	313.28	308.51	322.49	320.72	315.47	314.69	312.23	316.47	314.21	316.08
306.59	302.88	299.36	311.99	304.93	301.98	303	304.31	299.47	303.63	296.46	304.49	293.66	311.01	306.74	304.99	309.58	310.12	305.11	296.37	306.51	310.46	306.48	300.29	298.03	307.7	305.23	301.4	300.21	298.23	306.94	298.94	309.06	302.73	301.5	300.24	305.25	302.3	303.58	305.83	304.11	307.84	293.9	303.68	301.66	301.08	304.32	302.33	298.08	307.99
326.82	326.25	327.43	325.06	320.7	322.57	324.62	321.12	327.84	321.96	321.72	325.61	319.68	328.34	332.96	322.2	331.7	322.55	327.29	317.73	324.43	320.31	331.55	321.14	321.81	323.81	325.57	324.63	330.63	321.92	325.27	329.23	324.43	324.8	323.61	327.02	328.67	329.44	326.57	314.53	328.75	319.78	329.6	325.66	326.06	326.56	319.28	325.82	318.51	321.63
334.56	332.24	328.49	329.96	330.93	332.33	328.13	330.17	324.36	330.71	332.24	323.62	331.79	325.86	325.03	329.86	324.06	328.19	323.43	335.43	336.7	318.73	322.38	329.94	331.46	325.68	334.91	330.72	320.11	333.12	329.29	328.27	326.93	330.86	327.56	329.59	328.14	327.24	324.14	325.52	324.01	330.51	328.84	325.42	335.38	331.78	329.47	325	329.16	330.71
314.8	319.39	318.21	311.1	305.73	316.11	313.78	312.3	311.69	316.52	309.42	314.87	315.07	318.38	315.06	311.76	315.48	313.74	310.27	317.36	312.16	313.72	317.77	310.92	318.59	320.32	313.87	304.7	311.36	314.82	316.8	310.33	320.23	304.92	315.77	317.24	314.5	308.53	312.61	318.63	308.55	313.45	310.58	312.02	310.85	318.24	310.6	312.73	318.36	298.46
301.54	285.53	299.84	303.4	297.78	295.12	295.42	299.26	293.05	302.94	300.36	295.83	298.61	296.39	294.68	300.72	297.48	295.71	299.07	292.21	294.63	296.74	294.1	304.94	297.48	294.93	289.44	295.89	295.37	302.53	300.9	294.18	298.11	299.16	294.64	294.68	299.84	294.28	294.86	297.45	292.7	288.35	294.93	298.78	301.17	292.92	295.55	297.45	297.14	296.51
326	322.28	316.82	317.74	303.28	323.65	318.73	314.48	312.53	316.25	320.86	318.66	316.44	321.46	313.26	320.71	318.2	314.64	310.71	321.29	314.49	315.13	313.31	313.73	321.21	314.44	318.51	315.66	321.84	309.88	315.46	313.77	316.44	319.59	320.78	319.5	322.56	315.13	322.17	320.51	321.27	316.79	322.9	320.7	314.71	322.21	316.47	321.59	315.63	313.05
292.46	297.15	288.31	297.28	297.74	298.94	305.19	294.75	295.34	292.69	298.73	300.73	294.25	290.75	291.19	298.4	293.56	300.71	292.7	296.38	297.05	294.94	294.87	298.78	297.33	298.63	296.72	292.81	298.87	295.69	289.77	296.7	291.76	300.37	291.73	307.6	292.2	301.19	288.69	289.49	292.26	299.19	300.19	293.11	295.82	301.27	291.03	297.52	295.2	295.97
308.66	301.48	302.15	306.38	300.77	311.08	303.13	302.4	305.33	314.42	303.46	302.96	303.62	305.17	312.19	315.06	311.51	305.53	308.68	309.1	312.05	304.64	299.1	301.94	302.92	313.44	312.29	306.83	303.85	305.16	307.81	305.69	305.98	298.85	314.17	299.93	306.36	298.65	299.28	298.61	312.96	315.96	308.18	313.49	307.95	306.5	302.41	300.46	301.04	306.89
329.16	331.45	328.44	331.07	333.04	331.06	331.65	338.61	326.05	331.32	334.1	329.33	323.19	324.19	327.95	330.59	321.82	323.49	317.03	326.09	323.08	319.55	324.85	331.49	324.87	324.43	324.39	327.2	339.13	321.74	328.3	326.8	326.99	321.93	332.2	326.72	326.65	335.92	327.56	332.23	330.97	333.33	322.33	325.86	328.31	327.35	330.7	330.23	324.29	320.96
315.59	318.72	327	314.8	321.22	314.97	325.55	319.03	327.71	313.12	315.89	316.38	313.46	317.79	321.24	317.25	324.8	320.9	318.52	322.47	321.24	322.4	320.53	324.05	315.2	322.26	316.52	322.23	321.68	316.21	314.48	320.69	315.94	317.26	318.2	316.03	317.56	317.61	314.4	314.95	312.95	317.38	321.67	325.5	322.41	320.03	317.49	318.26	321.48	318.85
323.72	322.07	327.12	318.08	320.9	322.8	325.16	322.14	328.82	324.99	326.41	321.51	318.03	324.09	328.28	326.49	325.38	328.31	324.47	330.33	321.14	317.82	329.85	324.65	319.8	327.03	322.82	325.8	321.65	321.46	330.44	324.82	328.74	324.07	321.42	327.65	327.57	326.66	317.69	334.87	321.73	328.81	328.24	318.11	318.94	326.44	326.76	333.15	319.58	323.41
310.93	307.25	308.49	314.43	311.48	307.43	316.02	312.06	313.71	310.05	316.47	312.67	313.59	311.94	316.73	314.21	308.28	313.39	312.62	311.58	307.36	316.03	306.57	308.79	305.79	314.61	314.93	310.45	314.91	323.58	310.81	317.29	316.86	310.78	315.48	319.24	308.96	308.85	315.86	307.79	311.93	310.85	310.02	316.26	316.97	314.69	311.53	311.14	309.77	312.77
315.66	314.89	314.94	315.74	306.59	322.94	318.42	314.88	319.44	312.38	312.05	309.79	322.65	311.13	322.46	323.55	322.14	315.26	314.64	323.52	317.4	318.06	315.04	320.23	315.94	315.71	316.52	312.07	320.26	315.68	320.58	314.53	319.26	317.14	315.75	319.49	311.51	311.47	311.3	317.35	325.83	315.69	313.73	313.82	317.97	310.86	315.3	314.34	318.32	312.84
312.6	311.67	309.66	315.64	308.75	314.96	308.37	319.17	308.05	318.66	313.63	317.62	316.26	309.8	313.08	304.15	309.43	313.93	314.98	309.88	310.95	315.32	311.7	315.9	306.43	312.39	313.19	319.93	306.28	310.62	303.5	304.95	320.36	317.79	314.33	311.09	323.85	309.72	316.9	316.46	314.14	310.8	310.55	313.07	310.11	314.09	311.77	308.64	319.07	313.63
318.71	321.94	318.33	315.9	307.98	315.26	315.52	314.37	315.83	315.41	315.96	317.72	313.83	313.49	317.17	315.99	313.09	311.92	314.33	306.89	309.25	304.03	320.27	308.42	308.32	316	313.66	311.58	318.65	313.17	317.15	306.59	304.69	315.02	316.87	315.13	312.72	317.91	312.09	315.25	310.07	312.48	313.33	315.73	316.84	320.32	312.25	316.24	317.09	313.42
292.33	294.71	303.2	296.29	299.49	296.62	296.15	294.22	296.44	298.37	294.54	300.65	291.14	290.61	296.18	294.66	290.08	292.22	299.16	289.52	294.22	300.36	297.12	293.46	288.2	288.14	301.1	293.38	292.49	294.77	293.54	295.46	296.49	297.55	299.39	292.03	295.92	297.45	296.89	295.24	300.71	288.96	297.15	286.19	296.4	288.2	300.03	290.6	294.54	289.85
314.19	301.38	301.98	307.73	304.86	310.4	311.54	305.49	305.25	302.74	303.32	299.85	305.42	316.71	306.04	306.72	298.33	305.69	310.27	295.74	308.89	309.72	305.53	310.4	302.98	312.33	296.64	309.63	306.24	305.64	304.91	300.27	304.65	305.25	302.85	307.55	302.36	307.94	308.23	311.79	304.8	303.07	309.32	305.54	306.4	307.73	309.24	298.95	310.46	302.33
324.17	321.9	325.11	316.5	317.15	322.76	325.27	314.43	315.41	318.45	322.65	322.39	319.51	329.18	317.73	311.02	321.13	312.1	319.5	321.78	324.82	321.63	322.3	320.27	316.32	318.88	317.17	317.91	318.4	314.47	319.39	315.69	317.06	316.07	328.76	317.4	316.28	316.37	314.67	320.96	317.93	319.93	323.04	316.87	315.26	314.14	319.07	323.16	313.48	312.17
302.48	306.88	300.72	304.5	305.03	306.11	313.37	308.37	300.43	308.24	302.2	305.99	304.97	309.75	302.08	311.28	310.35	297.99	303.4	308.63	306.81	310.72	311.8	308.32	311.09	297.44	305.57	306.15	310.68	305.01	312.92	306.92	302.16	310.18	312.08	305.27	302.61	303.78	307.08	308.95	307.17	302.16	300.4	307.58	310.26	304.37	312.47	309.03	312.65	305
309.89	311.81	314.69	309.03	311.11	320.11	311.32	312.77	309.43	316.47	307.32	311.1	304.98	312.69	305.48	312.52	310	308.63	307.83	317	306.22	316.03	309.02	308.47	308.5	303.66	310.87	308.86	305.2	304.6	304.31	320.07	306.4	307.6	312.07	309.55	310.49	310.12	312.89	305.56	312.02	313.08	312.26	311.32	313.31	305.37	304.85	309.79	308.75	308.2
303.21	302.05	306.79	303.17	306.41	301.99	315.37	310.36	301.77	307.52	303.91	307.09	303.5	304.36	308	305.98	299.13	297.93	303.61	299.41	302.11	308.68	297.4	300.58	300.42	297.1	302.08	308.97	303.63	301.65	307.17	297.91	306.9	308.03	299.87	296.1	299.29	303.28	305.48	291.61	305.69	303.28	307.14	305.2	309.12	302.14	303.44	299.07	300.09	304.78
315.02	320.23	313.6	312.07	317.14	314.31	310.85	305.43	309.98	317.04	315.14	318.43	311.45	318.04	315.18	317.33	307.52	313.38	315.53	311.09	310.64	310.07	307.28	310.5	315.87	310.51	312.25	309.28	314.19	305.12	315.22	311.55	319.06	312.75	318.03	313.72	313.87	314.63	319.42	319.51	315.32	314.64	313.51	316.23	311.53	312.27	317.81	314.33	307.84	311.3
302.23	311.08	307.26	303.55	302.57	308.43	310.87	300.76	305.04	308.2	308.9	305.65	300.18	305.56	295.18	302.91	311.62	311.21	303.93	302.53	309.54	293.97	303.02	298.62	306.1	300.2	306.45	302.02	305.9	303.03	308.98	311.18	297.98	318.42	311.23	303.47	298.97	312.31	312.61	310.38	294.59	309.81	301.11	303.74	297.64	306.89	299	302.65	310.65	305.79
310.39	310.88	319.08	318.45	313.77	308.84	314.92	313.18	315.47	311.13	311.87	311.66	321.55	312.9	305.12	306.37	311.63	316.34	313.51	309.6	316.41	314.66	312.82	313.65	307.61	316.01	317.61	317.55	318.75	308.31	319.18	316.82	314.2	309.85	316.58	310.21	312.03	315.2	316.09	317.11	307.54	309.25	317.78	315.98	317.71	311.16	306.75	317.06	315.14	313.67
309.23	306.64	316.15	310.99	316.99	308.77	322.78	318.18	313.11	307.86	316.94	316.04	310.46	309.3	312.25	308.56	316.14	312.76	314.98	311.33	313.58	316.4	308.66	310.82	308.36	310.74	304.22	308.81	313.46	312.76	316.11	317.84	307.8	313.54	317.69	314.23	316.22	308.93	309.24	314.48	310.72	307.09	313.65	305.81	316.68	315.83	312.41	315.57	314.47	309.53
314.23	307.91	319.74	323.03	323.96	318.77	322.49	320.97	311.55	319.93	316.62	324.54	310.61	318.98	314.58	325.56	322.81	322.78	323.62	321.61	316.96	319.13	318.31	315.68	320.23	321.19	321.01	318.92	316.28	312.26	316.75	323.12	316	319.05	320.52	322.83	316.06	315.34	322.85	318.94	320.82	320.61	319.28	319.53	319	320.94	317.49	322.87	311.91	324.75
297.61	304.65	312.08	307.4	305.1	306.89	305.46	298.95	304.37	305.77	307.44	310.52	310.96	309.6	298.57	306.34	312.74	296.36	312.08	310.06	307.78	301.25	301.9	311.09	299.22	303.81	303.77	312.9	306.23	313.15	307.3	304.04	305.24	308.69	310.71	304.8	307.09	310.24	304.45	304.82	309.63	309.86	310.7	304.57	304.58	308.5	303.54	310.31	305.43	303.82
297.2	304.19	301.14	296.06	304.18	302.76	300.24	297.96	305.52	301.47	309.82	301.21	301.54	302.23	303.91	304.32	306.04	298.65	295.71	300.99	299.09	306.67	302.42	298.39	300.07	301.52	298.81	293.4	295.38	291.02	307.17	303.46	304.19	307.69	296.3	307.03	294.57	302.66	292.74	298.34	300.8	300.91	303.58	305.55	299.85	296.06	302.55	299.77	307.74	302.43
309.42	308.78	301.87	306.77	304.9	301.7	311.63	307.6	304.68	299.27	306.19	310.6	299.4	313.08	307.32	303.59	298.63	302.83	300.49	307.3	304.24	302.97	306.53	299.95	304.69	303.53	297.18	306.78	306.96	292.84	297.38	310.47	299.06	294.36	302.95	308.47	306.72	299.89	309.36	310.74	307.46	304.96	301.15	308.77	303.25	302.03	304.77	309.33	300.45	298.05
304.59	299.81	299.55	300.31	301.56	298.75	301.53	303.52	299.41	301.34	303.23	297.24	299.88	293.69	297.03	297.26	297.64	304.91	298.76	306	299.05	300.18	304.08	299.42	298.43	302.56	305.59	296.24	301.64	302.82	304.47	306.38	299.69	304.42	300.76	297.17	298.39	295.84	306.74	301.17	298.7	300.12	297.4	302.97	301.7	296.52	298.29	306.55	303.52	303.91
308.98	311.51	303.38	300.79	308.83	305.56	302.11	307.46	306.47	309.75	305.57	295.61	301.75	304.61	309.3	298.99	302.84	302.16	304.66	307.29	293.85	304.2	293.72	306.25	307.15	302.62	308.07	305.64	303.55	306.83	305.1	307.46	297.21	308.48	308.15	298.99	311.13	301.9	308.78	308.59	299.31	308.32	305.52	302.54	301.46	304.16	297.77	308.85	303.4	302.22
317.89	314.39	302.73	314.87	314.37	313.32	311.99	309.73	312.14	316.59	310.02	306.34	306.53	313.87	306.15	309.83	312.07	313.83	313.01	306.15	313.44	312.65	312.7	308.57	308.04	304.25	306.18	312.51	314.71	311.72	307.56	311.03	307.03	313.63	314.38	306.98	308.4	309.74	309.68	315.46	308.96	306.63	304.82	319.43	310.58	306.33	315.63	313.88	309.81	306.17
305.2	300.75	298.9	305.79	302.12	307.16	312.74	303.89	308.3	303.74	303.54	298.37	305.39	300.73	304.3	304.31	305.39	303.81	305.66	302.07	299.77	301.21	303.29	303.47	308.27	301.58	301.83	300.18	307.87	295.07	300.59	306.46	306.05	302.71	295.69	301.26	304.76	304.56	303.46	303.94	300.67	303.37	301.82	298.99	303.42	309.63	300.66	308.45	306.78	311.98
325.89	326.96	323.33	330.2	327.05	330.35	326.34	320.55	329.99	326.83	322.63	322.37	319.41	328.45	328.45	320.93	327.93	323.17	324.26	323.15	331.1	327.93	323.3	327.96	322.27	324.51	323.63	326.3	321.68	326.54	326.97	326.44	317.19	328.1	327.25	329.1	332.39	327.32	329.78	328.18	329.52	321.47	325.94	319.76	324.59	323.55	323.41	319.6	322.35	330.87
306.73	307.22	304.99	308.44	306.75	301.02	299.54	299.11	300.41	300.62	301.02	302.72	302.74	305.43	306.88	304.89	297.3	300.88	299.9	303	301.47	306	308.88	304.04	304.38	297.12	307.27	300.79	308.19	306.52	313.86	303.08	303.69	304.4	299.47	303.47	308.84	297.08	312.79	307.08	307.92	306.77	301.62	302.81	301.67	303.43	303.06	303.12	311.84	301.87
329.04	329.79	328.37	329.71	325.39	324.33	331.93	329.66	323.07	330.93	335.56	322.59	325.19	332.93	325.92	325.57	325.17	329.43	320.74	329.13	320.52	325.18	325.34	323.83	327	323.59	322.98	331.64	320.3	329.3	328.27	333.98	330.37	324.76	328.16	330.84	329.13	334.63	334.97	328.77	329.91	329.09	327.99	320.65	322.6	327.9	325.7	333.09	327.22	330.85
315.75	311.7	315.86	317.9	310.74	316.93	308.55	312.96	311.82	312.65	317.31	319.12	309.88	313.9	320.58	316.53	311.72	311.7	305.7	310.35	309.74	317.32	321.92	311.21	313.98	315.45	309.51	317.44	314.04	310.08	321.65	308.06	317.52	308.51	316.57	312.99	312.05	315.6	307.62	309.78	305.33	316.03	315.36	310.09	311.98	309.11	307.61	306.7	313.11	317.48
310.26	305.83	307.68	305.4	306.46	304.54	305.88	298.72	300.31	306.58	313.22	305.58	303.69	303.95	306.14	308.32	305.33	304.36	303.18	298.08	303.44	305.62	312.9	305.08	308.89	309.3	305.91	311.57	308.49	305.76	301.72	308.24	310.62	304.94	313.06	309.31	307.78	306.68	300.87	307.6	310.6	309.24	307.07	312.59	300.33	306.79	298.57	304.27	302.16	309.67
326.82	331.56	324.9	330.6	325.06	324.87	324.06	320.46	325.79	327.77	329.07	324.38	331.05	319.94	322.73	328.77	329.12	327.85	322.73	329.18	327.33	330.07	324.01	330.51	330.59	326.66	314.45	319.31	326.45	327.09	318.48	328.89	329.26	320.59	320.88	326.63	321.8	325.19	328.57	323.87	327.97	326.42	320.17	327.53	326.48	332.49	327.1	316.19	319.05	327.7
295.19	300.83	293.54	292.55	295.71	295.88	293.18	301.04	296.99	295.45	286.14	292.17	293.07	305.09	297.81	290.41	293.16	295.86	299.24	291.24	287.88	296.42	297.17	295.66	293.39	302.11	295.46	293.11	292.09	293.42	294.96	305.11	291.34	290.67	297.23	290.57	296.6	291.48	301.1	290.87	290.44	296.16	292.24	310.48	297.41	297.05	297.97	296.39	299.64	298.25
299.29	310.62	304.34	301.82	304.24	300.52	304.28	301.28	302.6	305.25	302.66	306.97	301.21	307.88	305.99	301.66	305.39	300.51	302.24	306.75	310.07	302.32	302.04	304.28	302.81	302.59	305.16	299.28	297.61	303.3	306.44	298.4	306.4	308.83	302.29	302.09	298.62	301.28	310.41	305.73	298.67	297.98	307.05	303.52	305.03	302.65	303.33	295.74	306.42	306.35
299.13	294.29	298.87	303.13	305.9	303.72	293.9	306.19	306.44	307	311.61	296.15	304.93	299.05	299.29	300.12	308.82	305.22	300.67	297.24	305.02	305.17	301.6	308.43	305.29	308.45	306.59	305.51	303.11	307.9	308.5	299.68	300.18	304.35	300.28	305.99	309.07	304.11	296.22	305.21	308.05	291.45	308.46	300.78	311.58	299.92	303.53	302.59	301.52	300.22
291.39	291.9	298.24	297.75	292.93	292.21	297.55	294.57	286.3	289.92	293.59	288.23	298.05	297.81	291.38	291.45	291.18	296.46	294.61	294.32	290.51	296.64	299.97	292.75	297.62	286.96	300.99	291.17	292.91	294.25	293.98	289.17	300.84	294.57	287.29	297.96	290.11	293.66	296.64	296.12	304.28	295.82	289.07	295.4	286.29	289.3	288.91	288.08	295.67	291.86
327.31	309.58	313.1	321.76	312.23	309.73	314.62	306.29	313.92	317.76	313.49	322.97	314.79	316.72	311.54	309.63	313.23	309.87	314.26	308.59	314.57	310.68	317.62	314.07	324.02	311.23	311.58	316.38	313.65	315.15	315.1	319.35	312.9	310.94	318.54	306.79	314.41	311.33	310.47	306.89	316.3	316.02	314.31	313.42	315.69	313.57	313.82	313.35	313.3	309.26
308.88	313.78	307.09	312.59	303.96	310.41	315.31	310.29	313.81	309.02	304.23	308.91	310.46	315.11	311.29	307.72	310.46	313.51	303.35	316.86	317.32	307.88	310.37	310.83	310.26	306.07	308.74	310.34	311.44	313.21	313.64	309.93	311.84	303.06	315.37	306.16	315.38	307.25	313.88	313.66	314.36	309.28	311.25	310.56	317.25	316.44	308.32	313.14	306.35	309.6
299.05	299.31	302.08	301.84	298.55	298.04	308.26	299.72	301	297.58	302.22	306.28	296.67	309.29	307.92	304.74	310.06	300.58	294.77	303.14	310.15	296.93	300.46	307.72	304.73	305.49	309.16	304.06	304.57	308.09	300.06	300.94	301.29	301.68	305.78	301.94	302.63	296.27	307.87	301.73	304.85	301.19	304.39	301.38	298.75	308.37	305.8	302.13	304.81	297.32
306.24	295.54	305.03	302.84	301.08	302.19	303.09	305.17	309.16	301.76	304.27	299.34	305.25	304.23	302.22	295.17	303.71	310.09	301.34	303.17	304.66	296.12	303.89	303.99	301.13	303.85	312.95	302.14	296.64	302.86	309.58	301.99	307.38	307.72	304.38	306.17	311.75	305.44	304.93	296.99	299.27	304.78	303.57	300.25	300.96	306.04	298.7	299.43	300.49	306.02
299.19	293.95	300.91	294.75	299.95	302.38	296.8	304.86	301.69	305.85	301.73	297.59	301.86	300.7	294.81	302.18	304.6	303.6	294.94	306.31	301.75	297.43	297.3	304.02	296.54	294.45	299.71	299.97	297.79	303.08	303.3	296.61	301.86	297.53	306.25	297.5	305.53	300.98	301.12	303.77	306.37	299.47	302.2	295.35	303.02	306.26	297.21	296.88	295.51	298.8
314.11	315.08	312.44	319.11	315.68	323.53	314.65	306.92	307.9	314.86	311.63	316.52	310.78	314.61	317.47	318.3	322.11	311.73	312.76	308.11	314.8	310.87	317.14	316.27	313.76	314.52	321.55	313.42	312.11	313	319.95	320.42	306.96	312.33	309.97	310.98	317.78	312.02	310.42	318.4	312.3	313.69	317.81	312.08	315.68	321.26	317.41	310.67	318.38	314.47
324.09	326.21	322.2	329.46	336.46	331.07	325.15	331.43	330.94	325.56	331.13	332.49	325.32	325.61	320.29	335.3	332.01	331.89	322.23	327.02	324.2	329.74	328.87	334.05	323.24	325.65	328.26	332.13	325.67	327.05	332.45	324.22	329.4	331.73	321.71	328.88	327.68	332.72	326.26	334.17	335.56	327.09	323.63	329.69	324.65	332.15	332.34	330.5	328.25	322.41
319.3	327.14	329.1	328.32	334.55	327.09	327.92	327.85	332.32	324.16	332.21	323.1	335.96	325.04	330.25	332.05	322.41	332.37	322.63	323.51	330.47	336.03	328.62	324.68	330.06	325.88	333.49	333.65	337.19	330.95	326.82	338.12	322.04	326.44	331.22	328.34	326.31	323.04	323	323.1	325.84	330.64	336.41	326.72	329.07	326.46	329.91	335.3	323.59	329.33
302.95	305.28	307.33	302.64	312.42	297.23	308.17	312.79	308.2	304.12	317.02	299.44	305.03	303.37	306.07	311.24	301.16	308.86	308.55	314.71	304.72	302.11	307.41	309.89	305.69	313.01	311.77	310.82	311.1	305.76	305.05	301.84	311.68	303.63	309.18	303.7	312.86	299.88	298.4	308.7	303.32	300.86	311.65	304.56	308.4	305.32	307.14	305.87	307.36	305.08
310.8	304.48	301.12	301.81	306.37	313.79	303.42	308.44	311.2	304.07	305.75	307.12	312.2	307.65	311.53	307.59	301.57	300.08	307.97	307.92	315.18	309.77	307.7	309.9	301.25	297.68	307.2	300.54	310.08	304.26	305.18	299.89	305.36	306.39	310.19	305.06	306.79	310.14	307.16	303.51	301.93	298.35	306.2	311.41	313.24	313.31	303.8	302.15	303.96	305.46
330.39	325.84	324.03	324.04	332.83	315.49	329.98	326.02	322.92	324.24	328.25	323.46	318.85	319.04	329.15	331.3	329.21	322.23	321.76	324.1	324.66	324.66	323.89	324.49	329.05	324.69	321.3	322.08	323.82	327.58	326.17	322.99	327.86	314.54	326.87	327.14	327.56	330.28	324.05	322.63	325.3	320.11	331.08	327.27	323.37	321.87	326.93	323.76	322.89	324.31
305.52	305.36	300.74	308.75	299.74	309.87	301.09	304.92	308.04	306.87	300.51	309.59	308.71	304.78	305.81	301.66	307.06	304.89	298.46	307.36	300.58	307.84	301.1	300.62	294.86	303.5	307.84	307.22	304.41	310.57	310.97	309.54	294.8	305.26	300.03	300.74	309.2	304.19	307.6	300.48	311.56	313.09	304.99	306.02	314.1	300.83	306.45	309.99	302.51	309.3
294.8	294.46	295.23	299.81	290.68	289.76	294.75	296.23	295.16	304.03	289.01	292.98	295.19	288.53	294.44	295.92	292.86	294.58	302	295.23	296.7	293.34	294.12	289.53	296.41	295.35	295.47	292.9	294.71	292.95	291.27	297.92	299.68	297.55	295.81	293.85	300.31	298.47	295.87	284.9	300.6	292.68	288.43	295.41	292.15	294.61	288.83	291.2	289.1	293.15
300.24	298.26	292.91	301.92	296.05	296.16	295.41	296.54	294.01	290.24	297.89	300.95	293.89	297.94	294.44	293.24	292.37	293.08	293.28	287.71	296.63	295.69	293.5	301.64	293.36	297.59	292.37	288.36	305.33	298.25	288.3	293.75	294.4	299.85	295.7	302.46	294.08	289.24	297.19	295.54	296.94	292.5	292.77	299.29	298.54	293.08	298.86	293.04	299.19	290.78
321.48	310.01	320.36	319.38	312.94	315.83	320.95	319.07	311.21	322.26	316.29	324.34	325.72	320.36	318.2	324.69	322.38	321.86	319.35	316.18	323.02	319.87	324.04	322.98	314.1	317.16	315.5	323.65	322.55	318.9	317.67	325.77	322.41	316.98	318.13	317.34	320.29	323.04	317.03	320.16	320.55	319.48	316.63	316.3	317.27	310.75	313.83	319.13	319.67	316.42
323.98	311.35	321.1	308.11	313.67	306.35	307.65	316.49	317.26	317.06	323.13	312.51	315.92	312.66	309.99	307.67	310.37	311.49	312.05	318.49	317.3	309.57	310.39	316.02	317.27	315.92	314.62	315.07	316.98	312.93	318.09	310.83	307.54	310.77	320.3	313.35	314.51	318.69	317.69	315.08	317.63	309.56	311.99	310.28	316.03	310.44	314.22	315.03	311.34	314.79
297.74	293.39	294.29	288.72	292.09	301.03	293.85	293.35	291.63	295.17	296.62	293.86	291.95	293.72	295.4	294.77	292.17	299.07	289.41	294.05	288.8	297.85	293.88	296.02	294.26	296.85	295.7	291.52	296.64	297.08	290.14	295.51	292.08	295.39	292.7	289.39	302.47	290.97	293.98	291.94	290.74	291.85	290.83	294.21	289.88	291.04	296.28	291.39	295.21	288.38
294.99	292.89	293.6	296.12	297.9	297.15	286.12	295.38	293.58	295.31	300.21	290.69	298.47	296.74	298.42	299.94	296.44	291.67	286.58	295.25	294.7	298.07	295.57	294.34	302.33	294.76	287.54	289	293.04	296.88	293.71	293.28	301.94	295.14	289.15	299.8	299.04	294.94	297.75	292.72	291.78	300.42	298.44	295.94	291.51	295.06	300.56	296.52	294.8	294.86
313.97	313.65	311.99	303.07	306.69	315.85	307.2	312.19	310.01	308.67	308.25	315.25	307.8	310.06	312.47	312.1	309.79	309.65	319.74	312.11	309.26	309.42	307.46	308.79	310.41	305.18	314.09	309.41	311.69	311.7	311.33	308.58	311.06	309.78	323.49	316.11	312.2	307.38	312.99	310.17	312.56	305.31	311.97	306.58	309.73	308.4	308.93	313.26	317.3	308.87
295.19	300.25	298.22	295.58	291.63	294.17	294.37	295.35	305.46	296.12	288.84	294.98	301.06	291.96	302.29	303.42	294.04	293.76	296.62	296.6	293.87	298.72	302.63	289.83	295.51	295.07	298.19	298.45	295.16	285.97	290.39	290.3	287.8	301.3	296.44	293.28	291.02	295.15	294.56	291.12	298.34	294.73	295.4	297.39	294.62	297.69	303.16	298.3	295.38	299.07
297.41	294.2	299.38	299.92	293.39	302.44	303.27	305.65	293.59	299.21	304.38	292.09	289.87	307.45	304.37	303.75	296.33	302.3	297.44	302.74	305.53	300.18	302.35	296.46	299.91	299.95	300.45	301.61	294	298.01	308.46	296.81	287.69	296.5	302.07	300.53	293.79	301.34	305.26	294.02	300.94	300.62	295.39	298.66	306.57	293.55	299.52	295.59	293.93	301.53
322.53	321.15	324.73	315.18	317.71	323.19	326.48	325.45	319.74	320.97	317.41	314.24	321.28	316.13	315.95	314.69	320.27	317.88	325.19	322.48	315.6	317.74	316.69	315.85	316.83	318.99	317.41	320.47	318.03	318.2	324.2	315.41	313.08	321.58	321.5	323.13	321.54	314.66	327.35	325.16	321.66	311.21	326.21	317.3	320.07	320.48	318.69	318.3	312.36	321.47
299.9	296.01	300.5	308.87	307.57	305.93	305.1	297.44	301.06	305.32	301.05	297.09	308.35	293.49	301.23	307.18	293.17	305.59	299.22	299.51	296.28	309.33	301.46	302.41	296.65	305.03	297.05	300.92	297.01	305.95	304.53	304.84	298.26	303.98	305.1	300.96	305.83	309.23	303.97	303.21	309.71	300.02	305.99	303.06	301.86	302.78	305.55	301.8	307.84	297.99
316.5	313.88	305.72	306.77	309.99	313.85	312.35	311.4	316.74	308.15	312.3	314.39	322.71	310.19	312.3	311.45	316.24	306.93	303.86	310.61	311	316.85	315.69	319.9	314.34	312.53	317.45	313.53	306.75	312.45	312.53	314.36	303.42	313.33	314.25	318.61	312.62	308.89	308.27	311.94	314.24	313.78	315.05	315.64	310.48	314.73	318.47	310.19	318.03	314.5
311.75	315.49	317.94	314.18	311.61	315.77	310.85	305.02	319.19	311.58	320.16	314.09	313.99	315.72	311.37	313.26	312.41	324.6	315.24	309.28	313.38	310.98	312.49	312.42	310.74	323.31	318.2	319.15	313.36	309.59	312.89	319.14	314.14	312.99	316.8	305.65	314	311.67	321.41	316.27	309.84	308.58	319.79	306.9	313.89	314.21	323.19	317.61	310.92	315.19
325.07	322.31	322.81	326.83	329.59	327.66	327.2	323.81	328.14	324.11	328	327.06	326.62	330.31	331.69	331.19	332.83	330.37	323.99	326.68	332.82	327.6	324.31	330.81	331.21	329.1	324.3	328.02	331.49	332.63	327.53	327.26	326.95	329.56	326.5	322.96	327.22	323.83	320.1	331.15	328.23	329.52	320.17	328.88	323.05	326.15	337.07	332.58	328.76	329.77
316.97	317.24	319.26	322.71	320.14	319.44	327.2	318.95	321.96	319.68	317.22	321.33	316.63	313.95	313.46	318.53	319.49	316.19	321.23	320.14	311.91	315.03	322.02	325.06	318.35	313.88	314.86	314.25	319.33	315.56	318.58	320.12	319.38	317.59	320.23	316.22	321.72	317.27	321.4	318.24	316.82	317.05	313.95	319.8	317.29	316.02	326.03	316.73	323.92	319.5
314.64	315.09	312.31	316.28	307.49	308.95	310.94	308.54	306.64	314.53	315.21	314.47	315.69	316.51	314.78	306.07	318.27	309.42	313.97	314.76	319.99	312.45	311.18	309.07	310.43	316.62	315.42	309.85	314.15	312.13	314.04	315.8	317.42	314.99	309.81	312.67	313.76	310.28	309.67	316.83	317.19	307.73	311.96	319.71	313.02	308.38	317	312.04	313.22	311.55
316.12	307.4	312.33	306.54	310.33	304.82	303.77	308.11	301.79	304.74	305.52	315.52	311.14	306.37	304.88	308.93	310.23	310.77	315.3	310.82	306.12	307.18	308.96	306.42	309.92	301.05	306.74	307.68	305.48	307.73	306.74	304.99	310.39	310.01	315.15	314.2	312.13	309.08	311.73	314	314.48	308.62	305.77	310.94	310.15	311.39	310.48	305.27	307.25	309.51
303.38	310.61	310.68	305.64	308.53	302.28	302.84	309.47	313.37	305.98	303.12	312.51	304.55	308.36	307.22	302.86	308.97	304.79	308.19	302.36	306.71	310.35	305.25	307.94	306.51	310.27	314.82	301.63	311.97	311.02	302.53	307.59	309.4	311.35	306.05	311.9	304	301.64	299.13	304.86	310.16	313.75	308.03	306.03	312.18	308.96	305.41	307.29	307.1	310.65
304.27	303.66	307.72	308.37	309.1	305.14	294.59	313.02	309.67	303.63	307.54	301.58	310.98	302.4	297.55	307.43	306.48	305.12	312.63	304.94	302.3	307.37	304.63	307.9	310.91	296.89	294.1	304.93	302.16	307.94	311.77	306.36	300.68	297.82	310.06	308.92	308.54	306.01	301.04	305.61	311.64	306.88	303.3	301.18	308.71	296.04	302.18	303.5	304.44	303.55
307.86	303.75	307.29	308.42	305.87	309.04	314.27	307.06	308.97	311.04	308.06	311.17	306.15	308.08	303.03	298.77	307.5	312.28	307.11	307.98	312.25	306.41	302.23	304.25	314.16	304.33	301.52	306.4	300.86	306.09	304.02	301.89	304.92	311.3	306.66	298.55	306.6	307.11	305.5	299.74	310.63	308.48	307.3	302.02	305.23	300.64	304.48	306.86	305.05	311.12
300.17	305.75	311.49	300.01	300.33	305.55	304.11	304.04	309.92	305.04	299.42	311.36	305.39	300.18	302.93	302.09	306.37	299.78	302.79	313.27	305.63	300.52	302.8	307.24	300.42	304.4	302.25	299.54	308.65	296.98	300.82	307.04	305.55	305.15	300.67	302.26	300.79	296.1	295.26	305.08	306.02	305.22	303.47	301.26	300.92	303.66	296.43	301.85	302.49	304.19
306.85	318.68	315.73	313.96	311.74	311.06	316.38	325.08	310.25	314.57	315.44	315.11	313.94	311.32	317.89	308.52	316.55	314.52	320.53	304.7	311.67	310.72	306.16	315.91	315.92	308.81	313.39	317.72	307.94	315.04	312.57	310.28	314.3	313.66	313.62	306.02	309.63	305.15	303.92	311.24	312.23	302.35	312.77	317.15	316.86	311.13	314.05	310.33	308.76	312.32
297.46	289.22	295.43	293.42	298.25	289.58	296.19	297.33	300.95	297.61	293.01	300.81	297.37	287.38	295.46	293.01	285.95	297.07	297.76	297.32	295.47	290.53	293.91	294.26	292.67	291.36	289.9	294.12	284.86	303.88	289.44	294.12	296.35	295.05	295.6	285.19	286.2	302.2	297.15	297.02	297.77	295.99	298.92	297.39	298.06	297.34	297.48	293.58	293.29	297.06
305.29	304.49	303.73	301.23	301.11	305	311.54	298.78	304.96	303.84	306.61	306.81	301.9	304.46	306.83	297.59	297.15	298.88	308.32	299.16	305.79	299.97	307.37	306.7	298.04	300.3	309.34	302.1	294.8	302.09	313.15	304.95	305.42	311.29	310.56	300.65	297.68	302.15	303.28	304.56	308.28	306.48	293.82	302.73	305.06	306.54	303.61	303.79	303.6	300.01
300.26	300.47	305.77	299.54	303.5	303.36	294.87	300.65	301.79	301.11	300.19	303.67	299.9	297.4	302.8	307.13	299.54	298.29	300.63	302.98	303.27	303.55	297.76	298.22	307.22	299.45	297.39	294.58	295.02	295.91	301.83	296.73	291.13	298.69	295.23	301.71	301.19	297.51	303.03	296.89	298.48	296.62	304.03	299.77	294.61	302.93	295.8	300.68	296.15	303.47
309.61	313.86	315.84	306.08	316.68	319.35	315.81	315.87	313.58	310.85	317.03	311.43	317.08	312.12	315.07	312.5	312.17	318.19	312.79	318.39	312.85	316.2	310.23	311.97	313.97	310.28	315.98	317.53	317.61	309.41	315.42	324	315.99	313.36	319.16	320.64	310.35	308.52	318.39	315.45	315.64	318.59	314.4	315.58	314.4	311.63	311.49	318.75	311.03	320.49
313.66	313.28	319.62	317.33	308.95	320.95	322.43	305.36	315.43	306.48	311.19	317.58	317.43	316.39	304.87	314.44	313.19	316.39	316.96	317.29	320.52	317.21	312.56	316.53	312.27	319.08	308.92	314.33	315.46	319.4	310.36	309.29	319.15	313.23	317.04	311.32	318.23	310.93	307.7	316.63	309.57	317.09	314.71	313.82	320.09	314.21	317.69	310.75	316.98	311.17
331.98	327.64	321.17	329.68	322.99	330.53	331.78	329.02	325.9	329.4	328.18	327.02	333.96	332.93	323.48	325	331.66	323.38	326.02	327.74	321.46	323.65	323.26	327.8	325.71	325.18	322.5	327.4	330.32	330.31	320.92	325.48	327.83	328.65	331.21	331.83	324.13	328.6	333.19	329.8	324.72	333.51	323.75	327.97	330.91	331.91	332.92	327.32	321.9	321.84
307.44	299.9	300.4	306.31	307.22	301.59	304.15	300.62	297.46	303.94	300.32	301.05	308.99	300.05	304.15	304.02	297.35	299.6	297.98	311.1	307.2	298.7	302.41	305.72	295.8	305.57	307.17	304.45	310.59	306.16	299.5	302.06	302.49	299.18	299.98	304.77	302.74	295.67	308.91	310.34	302.2	305.78	300.93	309.19	297.04	308.66	308.47	302.91	307.63	298.07
302.64	303.12	308.94	312.79	307.41	310.5	302.02	310.85	305.31	305.26	306.87	308.9	308.17	301.67	306.7	301.74	301.67	309.23	302.83	303.02	305.12	307.54	310.63	302.24	308.28	308.05	308.47	302.05	312.38	305.41	299.71	302.92	303.63	302.45	302.18	306.12	305.86	297.14	303.19	304.95	303.54	304.14	304.71	297.89	309.09	316.78	305.57	301.15	307.19	313.76
304.94	302.8	307.16	303.21	305.05	303.05	307.42	307.53	309.23	299.33	311.83	305.72	307.91	299.11	298.68	306.83	302.8	299.93	301.95	305.61	306.95	310.58	296.55	301.29	305.64	305.07	299.49	302.62	299.75	304.97	303.19	308.53	298.49	291.13	296	307.19	306.35	305.22	300.7	297.04	298.65	298.97	302.79	307.26	304.58	305.79	302.03	295.03	304.48	305.83
309.55	311.02	309.06	311.35	307.24	310.24	311.57	308.23	310.52	310.95	313.23	304.75	314.47	305.56	306.33	312.08	306.46	311.91	306.99	312.1	306.05	313.53	300.98	305.83	304.34	303.36	313.22	313.8	306.71	312.12	311.78	301.07	305.41	310.87	308.03	308.44	309.43	303.88	301.2	305.7	312.59	317.4	307.48	314	308.05	309.77	305.5	313.96	316.82	307.35
298.22	295.76	288.02	301.59	298.52	308.37	296.13	303.03	290.6	299.05	295.31	296.38	296.46	300.82	301.05	296.99	304.31	300.42	304.83	300.63	291.02	299.23	294.93	298.92	293.36	294.07	303.08	292.32	294.94	295.43	301.79	292.9	291.61	294.97	293.01	297.38	301.32	296.4	300.46	292.52	295.53	296.44	294.37	294.45	297.56	292.59	300.57	292.03	298.59	298.06
304.95	315.31	318.09	321.77	315.32	311.08	311.52	311.66	303.82	311.39	305.65	315.4	314.35	316.54	316.22	309.07	309.5	315.34	314.16	315.79	306.8	310.92	317.26	306.3	307.24	307.48	312.18	310.27	311.64	313.23	305.62	311.44	313.07	318.86	316.91	314.77	310.53	305.66	309.73	316.89	324.87	318.54	304.4	322.64	316.16	312.61	310.39	310.5	310.77	308.05
323.63	315.79	316.39	314.83	317.02	317.14	312.99	307.61	316.33	314.17	313.05	316	316.69	314.75	313.5	320.54	319.85	314.46	310.62	314.66	323.03	309.74	310.88	317.6	324.87	310.45	314.74	314.38	311.16	317.96	309.12	313.58	315.81	309.11	318.87	316.09	314.25	316.51	318.39	319.52	316.25	315.39	319.21	318.87	319.85	322.65	309.81	320.92	314.69	314.06
296.27	303.75	303.76	297.89	307.46	297.82	298.95	301.12	310.28	307.26	306.97	300.98	297.34	301.29	307.54	305.93	302.03	291.67	303.7	302.97	299.58	303.91	300.45	303.71	305.6	300.5	302.71	300.49	302.09	303.9	299.56	308.02	302.96	299.89	296.22	303.11	305.29	308.93	305.31	304.05	295.68	308.85	301.98	299.86	301.57	308.38	299.49	303.06	310.17	303.79
323.22	315.71	325.62	322.38	313.37	315.73	316.46	313.97	316.81	324.78	317.62	313.22	318.06	317.56	308.5	315.41	320.51	319.24	312.79	314.13	313.2	314.81	317.06	318.41	316.69	324.4	315.91	314.23	315.65	312.89	309.65	309.67	313.92	316.2	315.27	319.36	314.88	313.7	324.8	310.1	319.06	318.67	321.51	314.22	315.37	311.17	321.44	311.48	314.61	311.66
322.68	326.24	330.19	324.43	318.46	328.92	328.32	327.77	327.85	329.18	329.09	325.37	331.04	333.98	330.36	330.11	330.11	319.16	326.41	330.38	329.71	328.7	319.25	332.95	327.31	326.76	336.95	330.19	331.05	319.82	330.6	328.38	325.09	332.06	330.55	323.01	329.65	329.72	326.54	335.47	324.87	329.36	325.28	327.48	328.83	322.14	322.49	331.95	334.47	330.16
305.99	296.93	308.96	305.63	309.63	305.8	300.05	305.79	307.21	304.81	300.4	300.3	301.51	304.27	301.42	300.15	306.09	309.29	307.21	307.22	307.7	300.01	304.43	308.21	302.76	306.35	302.54	308.59	306.27	306.97	308.13	300.07	309.2	299.44	294.14	302.99	311.97	308.9	298.35	310.48	306.89	304.09	306.01	301.76	300.62	313.57	302.04	308.24	300.36	307.26
308.49	312.71	312.46	310.16	308.14	318.43	306.93	313.85	315.37	307.76	315.55	309.68	312.35	307.89	315.23	316.22	308.69	310.82	310.97	321.61	313.34	312.65	314.12	304.81	308.93	313.73	309.31	309.81	310.97	310.59	313.57	309.16	311.16	306.72	319.48	314.68	304.5	304.98	309.23	313.72	313.52	315.76	314.89	304.54	318.26	315.56	308.84	308.38	312.15	311.65
292.19	292.56	294.77	296.54	297.3	295.3	294.08	290.3	292.39	292.88	300.53	287.31	290.77	299.86	289.58	294.92	293.32	291.5	286.54	292.28	287.38	283.81	301.06	293.57	296.53	298.56	288.88	293.76	301.25	291.97	295.04	296.77	293.76	284.97	296.66	293.87	301.01	295.82	294.21	291.43	298.49	294.16	295.24	291.54	289.27	297.55	299.73	292.16	293.73	287.1
304	298.21	309.15	305.16	305.32	310.23	304.22	303.85	303.13	302.98	308.15	303.28	303.52	309.45	302.93	310.26	303.24	310.63	307.32	316.13	300.38	301.68	307.62	311.02	302.46	299.59	309.55	302.43	304.78	304.53	303.21	299.89	306.68	305.04	300.41	307.35	301.96	304.06	300.3	311.32	306.76	305.6	296.1	307.02	309.75	304.89	306.48	301.87	304.96	309.63
305.22	303.26	303.6	300.76	304.13	308.34	307.6	306.25	298.78	313.14	300.46	304.9	302.88	306.12	304.84	307.96	313.42	301.86	309.7	312.98	307.83	306.14	307.11	303.44	307.44	307.89	301.57	307.6	307.58	306.65	305.59	306.25	299.16	314.48	301.11	305.3	298.92	306.12	309.9	305.96	304.03	305.79	312.4	309.39	306.41	304.26	295.85	307.4	312.65	313.94
295.81	290.41	290.41	292.96	298.78	293.04	290.98	294.64	290.76	291.2	293.23	299.2	295.57	297.04	288.64	296.25	297.02	294.63	289.48	292.33	291.48	296.11	295.78	299.25	296.74	289.68	298.88	293.82	299.59	293.24	296.18	295.23	293.36	297.24	291.98	292.05	296.04	298.97	293.99	289.09	288.05	294.12	289.51	299.1	299.43	292.17	291.4	300.84	295.05	293.73
305.66	297.3	294.99	311.28	300.97	310.27	305.01	295.32	304.65	301.17	308.81	306.64	312.49	299.67	308.91	308.42	298.72	310.5	300.16	308.01	303.9	304.27	295.88	308.69	305.99	303.44	308.44	301.92	299.41	299.75	305.76	300.61	304.2	305.03	305.52	302.35	300.07	311.68	302.08	299.75	301.67	300.36	303.61	302.76	313.28	306.76	307.63	311.17	303.12	300.76
326.56	326.08	319.71	326.43	322.41	324.54	326.15	327.35	328.95	320.68	325.64	322.83	322.38	321.34	325.09	327.65	322.96	318.38	324.8	328.14	325.51	324.52	324.49	325.89	330.81	325.96	322.75	323.36	323.9	332.16	324.86	322.25	319.15	327.43	320.84	330.95	320.98	321.42	325.69	327.73	323.44	320.55	325.76	329.32	318.46	322.84	328.43	320.6	324	321.56
308.19	307.17	295.62	302.47	302.28	304.34	306.6	297.4	299.24	305.08	301.16	301.88	306.11	303.48	295.84	301.49	303.35	309.74	299.95	302.45	306.11	299.04	302.9	299.99	299.96	300.27	306.98	304.29	301.84	306.63	300.11	298.55	303.71	302.39	301.3	299.31	294.07	306.76	304.46	299.52	304.31	302.08	306.24	302.99	299.17	303.48	302.27	308.3	306.71	307.13
315.01	315.27	307.74	312.43	315.46	308.99	314.65	309.79	310.87	310.38	311.77	316.34	306.77	309.91	315.38	311.93	301.55	310.38	311.71	314.11	309.11	316.31	312.76	313.66	304.53	312.37	311.55	316.62	306.92	315.83	304.42	312.86	306.52	318.59	312.41	305.78	310.52	313.8	315.38	318.44	308.34	314.06	309.94	319.1	310.25	314.93	311.66	315.58	315.45	313.03
313.47	308.47	314.24	315.2	314.21	314.02	317.02	304.42	301.65	314.77	314.09	319.58	307.28	311.73	312.52	318.52	311.22	321.52	312.43	313.87	322.51	311.16	307.26	314.76	312.86	307.58	309.54	316.06	312.47	314.4	310.07	317.39	311.86	316	318.33	317.33	311.96	316.34	309.79	314.13	317.41	315.67	313.27	308.37	321.58	313.66	314.12	311.32	307.48	315.2
313.86	301.76	310.7	303.77	298.27	308.5	301.38	300.35	298.05	307.65	307.66	311.97	307.06	307.15	308.77	295.82	298.9	307.9	311.05	305.18	307.2	305.2	306.04	310.72	306.39	300.99	303.71	300.23	303.54	299.72	304.17	303.71	308.64	308.45	309.5	305.12	305.89	297	299.71	306.99	313.62	301.03	311.01	304.77	303.41	310.66	307.1	312.89	301.88	297.49
314.19	309.48	314.74	319.52	320.16	309.24	308.96	313.95	322.17	317.8	313.49	315.57	316.27	320.58	308.07	310.37	316.74	317.7	307.03	312.13	318.04	323.31	317.6	318.08	312.88	320.65	323.65	314.39	320.66	315.34	324.67	311.8	321.38	314.82	313.44	313.85	311.81	318.17	313.85	317.07	318.17	316.8	313.77	319.63	322.09	323.84	313.57	311.3	312.51	307.21
313.5	322.28	323.48	321.1	315.52	316.09	316.16	309.41	315.5	318.23	321.21	313.31	313.97	316.04	309.22	314.2	318.42	318.28	318.57	315.87	315.8	321.9	311.96	314.55	312.01	319.1	314.96	305.59	316.12	316.59	319.32	312.7	310.08	318.24	309.43	321.74	318.18	310.81	312.58	305.93	311.69	320.23	318.07	322.85	309.71	315.57	316.57	313.82	312.91	312.27
310.48	318.71	313.37	318.45	310.15	307.84	310.26	307.08	311.74	310.02	320.76	321.51	313.33	309.28	310.75	310.31	316.67	313.4	315.55	308.98	314.86	318.45	307.79	313.43	325.68	319.12	309.15	306.65	317.5	313.47	311.39	314.47	309.25	311.55	306.24	315.99	316.49	309.34	310.87	314.69	308.58	313.55	317.38	313.74	314.81	313.21	316.11	309.18	313.59	314.53
310.95	311.2	306.5	316.57	304.98	314.97	311.14	307.66	301.43	302.89	307.87	311.36	309.5	302.2	308.09	298.43	302.74	305.13	300.88	304.21	302.7	304.36	301.94	312.08	311.08	309.22	301.42	306.34	310.93	313.64	312.05	301.74	306.2	311.4	311.77	305.42	310.34	308.24	307.17	312.14	304.69	309.78	303.53	305.88	308.72	306.99	304.73	308.2	303.31	301.99
309.35	296.47	297.77	299.79	294.53	298.36	300.4	296.59	297.36	297.61	298.76	299.02	296.57	301.97	302.4	303.75	300.75	297.86	299.83	302.96	302.06	297.23	300.4	300.29	299.18	298.38	297.36	299.48	301.63	297.61	298.88	296.22	301.23	294.06	304.23	301.31	303.79	298.12	296.06	290.47	296.72	304.44	295.39	292.86	299.14	296.76	299.19	297.72	297.14	299.43
296.77	301.41	304.6	299.65	295.41	304.09	297.54	300.23	299.56	297.76	302.25	302.96	299.38	297.19	300.33	302.79	306.64	300.73	302.45	302.2	291.67	298.75	300.47	302.04	298.4	296.37	297.04	300.47	303.37	302.4	295.1	302.7	298	302.52	288.98	298.8	298.86	299.57	297.6	300.85	290.11	301.57	297.47	297.92	304.54	311.32	297.88	296.71	300.28	303.65
305.21	314.38	304.73	305.72	304.99	310.8	295.3	311.26	307.21	301.52	313.24	301.14	302.45	305.06	302.72	310.79	300.64	305.68	310.01	306.35	308.45	300.73	308.54	303.82	305.62	305.64	307.43	309.47	302.19	300.67	311.2	301.51	313.35	315.9	310.52	313.12	304.97	310.18	302.74	305.89	308.28	306.16	300.22	311.57	306.96	310.87	310.34	309.48	307.36	298.97
305.61	305.62	308.48	295.85	296.92	307.12	305.61	301.83	312.86	307.2	301.31	307.78	305.25	309.25	298.93	307.51	303.94	301.79	298.99	308.19	300.49	309.71	304.24	307.77	307.27	301.44	303.31	309.22	311.45	302.7	308.29	307.67	308.81	312.14	305.97	309.33	308.29	305.71	303.56	301.57	309.95	299.81	310.78	309.74	306.74	303.36	302.28	307.2	315.22	311.09
314.22	309.4	317.94	317.76	316.21	320.54	316.24	312.88	316.36	305.34	313.81	313.91	309.44	315.25	314.55	318.08	304.3	316.52	311.73	305.48	320.26	308.74	310.56	310.8	312.01	323.61	308.84	312.28	316.97	323.34	315.96	315.78	322.34	309.67	309.94	314.69	318.55	318.08	314.65	317.33	311.26	315.58	315.86	321.69	319.14	319.06	310.03	319.54	309.51	316.41
299.55	301	303.17	311.45	310.15	304.78	308.2	307.17	314.21	306.08	297.68	311.08	303.97	305.48	308.18	303.22	305.86	299.48	312.22	303.73	308.75	306.99	303.5	307.12	311.11	304.09	301.73	304.88	304.68	301.89	303.08	308.38	310.52	304.85	315.18	306.56	304.92	299.26	304.44	302.19	299.54	300.96	306.45	303.32	301.45	307.83	305.89	301.66	308.65	298.01
315.42	315.18	309.96	317.19	313.63	315.34	307.04	318.36	321.17	316.1	320.26	319.13	313.7	312.8	316.64	307.33	320.02	322.82	319.48	315.45	313.91	320.96	315.41	314.15	320.42	306.45	318.66	322.56	311.97	317.85	307.74	318.33	317.04	310.54	313.44	317.79	316.88	325.92	313.29	310.55	314.63	313.27	318.95	314.79	312.84	317.85	304.97	313.7	316.67	309.26
310.3	302.8	298.83	306.65	306.66	305.16	300.01	307.67	301.98	303.57	303.7	313.13	303.06	312.68	304.89	296.29	305.44	306.78	309.79	310.07	305.37	304.97	314.28	302.24	306.47	305.61	303.03	307.83	306.59	307.78	301.27	296.72	306.91	307.01	296.99	308.65	303.59	310.09	308.77	299.49	310.34	304.31	300.01	309.52	296.71	305.33	311.27	302.6	303.39	299.28
304.39	303.1	303.92	306.31	309.69	296.72	309.36	303.04	303.22	303.43	310.35	302.01	310.17	305.03	306.67	302.45	308.28	310.2	303.38	302.32	298.21	309.4	310.93	299.5	305.31	301.46	306.4	306.33	310.81	307.76	309.22	301.69	307.93	300.88	300.46	305.35	307.93	305.47	296.27	310.23	309.73	308.58	308.63	298.99	309.94	306.53	309.19	302.72	307.05	303.26
333.34	328.42	330.19	328.05	330.3	321.21	327.88	325.91	336.34	327.26	323.85	320.09	322.97	327.66	329.99	325.68	319.79	334.71	330.21	324.3	325.78	330.43	323.64	328.05	327.56	327.37	332.53	325.88	322.88	332.88	331.32	327.45	325.95	329.69	333.68	328.17	326.23	339.62	330.43	330.56	320.8	328.9	323.25	327.64	328.76	328.55	327.34	334.61	329.59	331.96
311.65	321.5	321.53	314.13	308.77	310.39	309.45	311.99	321.75	315.46	311.83	317.96	315.7	305.63	306.57	313.81	317.57	314.25	308.45	314.4	318.88	315.85	312.1	313.19	311.56	315.76	319.53	327.88	314.8	317.76	312.54	317.56	309.84	313.88	312.03	315.98	316.17	321.51	312.58	312.11	317.71	317.11	312.56	309.8	314.55	316.58	318.71	310.3	318.43	304.96
299.25	299.74	299.4	306.36	304.33	302.14	298.59	297.8	302.39	291.13	303.14	308.15	300.64	306.59	306.47	301.82	311.12	305.73	306.36	309.36	308.79	309.64	303.16	307.59	301.79	311.93	309.42	309.77	302.61	301.37	308.36	305.58	309.14	300.57	305.03	305.18	301.44	295.25	300.36	306.26	302.74	301.93	309.42	300.5	306.67	300.96	300.35	303.43	304.54	303.64
313.96	319.45	314.16	310.74	317.16	318.69	315.77	318.96	314.25	314.32	306.65	316.2	313.56	316.04	306.63	313.3	316.48	307.46	310.08	315.85	316.72	314.19	316.11	316.06	315.67	317.45	317.69	317.15	315.46	309.96	311.06	310.18	315.16	312.35	311.38	316.65	318.11	311.08	312.41	319.03	310.85	323.12	314.74	320.31	325.58	322.93	311.01	306.37	317.96	312.95
317.61	308.79	303.63	310.59	317.01	308.47	322.2	315.46	311.64	305.98	310.99	310.99	310.49	305.28	315.9	323.38	313.09	313.31	316.89	306.78	312.64	315.03	311.56	311.03	312.81	322.15	306.69	309.28	311.35	321.68	314.6	309.44	308.97	311.16	312.05	309.88	327.28	311.45	307.33	313.61	316.57	320.31	304.8	310.18	310.71	313.05	316.46	313.46	309.53	311.12
305.39	307.54	305.08	298.81	304.59	312.44	312.28	303.39	303.75	309.78	306.46	305.13	313.1	299.65	309.94	301.16	313.04	308.64	308.15	311.01	305.25	300.32	303.53	298.82	305.68	299.05	306.77	310.06	304.09	306.14	313.57	297.83	298.44	307.01	306.18	302.58	308.48	311.18	298.86	306	300.57	302.77	295.38	306.6	312.85	299.39	301.43	310.05	301.25	303.75
308.06	314.89	313.86	310.4	312.17	308.99	319.56	309.69	315.55	314.04	309.57	311.82	311.26	317.26	310.61	324.4	312.28	315.18	306.29	312.96	319.38	316.05	307.39	307.45	317.15	313.37	310.25	310.01	319.75	312.87	314.76	314.25	317.66	310.45	316.75	312.32	312.39	313.82	314.84	315.3	325.02	309.82	316.81	309.35	305.57	315.11	309.65	318.14	306.38	316.92
306.43	299.35	301.11	300.09	309.74	307.06	301.92	305.89	310.68	306.69	301.99	301.84	301.43	309.49	301.5	301.52	304.46	304.44	301.95	311.58	309.48	304.39	307.95	302.25	298.45	303.59	308.47	301.04	308.69	295.7	299.69	300.41	306.44	305.97	308.01	302.8	298.72	297.5	311.87	300.27	301.85	306.58	314.57	296.32	306.84	299.81	305.23	302.94	313.18	300.23
306.14	300.94	302.33	293.31	297.11	301.91	298.48	296.69	299.54	297.61	302.71	294.53	302.13	299.85	297.13	308.77	306.63	304.7	296.81	299.7	298.15	298.58	307.32	302.35	303.25	303.7	305.73	299.14	302.41	293.04	298.45	302.94	305.81	302.43	302.85	298.47	301.59	296.49	303.24	300.3	303.7	290.44	309.04	299.33	297.12	303.68	300.55	291.77	297.2	300.78
303.72	297.37	301.82	298.02	307.73	300.83	299.66	294.84	300.58	295.01	299.32	297.84	301.68	298.85	300.24	298.33	296.35	306.21	299.41	299.35	298.16	292.65	309.71	303.53	296.87	301.73	296.85	299.15	296.97	296.82	303.24	304.23	303.35	304	301.8	308.03	293.44	293.45	298.78	298.32	294.25	299.64	299.95	293.28	298.43	304.16	308.59	300.3	299.27	302.5
300.91	300.21	300.94	307.27	300.99	309.44	302.22	303.52	308.81	302.29	311.26	307.18	305.77	304.49	309.33	304.12	304.67	297.13	301.26	308.09	300.42	307.52	307.08	305.41	305.9	312.06	303.21	306.38	307.56	307.36	308.75	308.57	308.16	301.47	303.98	306.59	307.34	300.49	308.97	310.01	306.24	312.27	301.12	299.2	306.61	307.16	302.48	301.38	306.91	307.99
309.36	305.43	311.56	303.24	298.36	314.93	307.28	305.57	302.31	304.7	303.88	307.18	304.81	307.66	302.25	302.34	307.48	309.76	309.25	303.35	311.6	304.12	304.24	304.35	305.99	305.81	306.44	303.62	307.11	303.39	307.45	296.28	308.91	299.04	302.37	302.39	301.32	302.64	303.48	304.27	305.91	304.18	303.93	304.14	308.95	308.92	304.81	302.72	306.16	308.69
311.49	321.18	307.06	307.22	314.55	309.33	317.77	314.94	314.35	313.47	318.69	308.58	316.03	313.35	308.23	315.31	313.54	313.77	308.26	310.01	309.1	308.75	313.35	315.76	312.94	324.56	318.83	310.88	304.75	314.44	314.21	312.99	317.45	308.83	318.48	313.82	313.28	313.28	311.35	316.78	307.74	309.44	307.88	317.27	309.37	311.1	309.46	314.91	306.88	314.2
289.38	297.19	297.47	296.34	300.17	292.57	298.76	290.06	296.01	292.59	297.19	295.18	295.62	296.01	292.56	289.03	297.03	295.66	295.32	295.24	301.13	289.51	293.98	297.23	293.45	291.88	294.96	293.54	294.75	292.59	293.72	296.03	295.22	295.48	293.1	299.11	295.19	292.97	297.72	292.79	294.74	297.19	291.34	286.69	302.67	289.88	300.7	295.63	289.52	300.76
302.61	309	302.99	312.72	310.34	305.72	309.45	311.28	313.42	305.55	317.78	306.89	309.97	311.43	302.76	312.63	311.62	303.58	309	305.97	308.87	313.57	310.33	309.01	298.3	311.7	315.07	308.8	301.87	310.45	307.32	306.7	315.5	310.22	313.94	310.44	299.64	316.46	307.57	310.88	308.13	313.67	306.44	312.54	309.55	304.05	308.74	310.86	312.31	306.72
298.08	292.29	293.71	301.26	300.2	297.82	290.33	296.62	291.73	299.52	293.54	295.22	295.64	294.76	293.44	302.61	289.87	291.21	288.99	299.97	294.55	293.05	289.72	293.02	298.66	295.54	288.45	285.8	294.65	294.9	297.91	287.54	297.74	292.89	302.17	296.96	287.66	295.81	293.2	296.36	300.41	290.66	295.98	293.12	295.16	300.39	288.97	295.15	300.66	294.62
297.19	299.5	304.33	303.99	303.29	302.29	301.84	298.66	305.08	305.59	307.78	300.33	304.27	301.48	302.83	296.14	301.72	300.28	304.65	303.47	302.3	302.63	305.79	304.35	307.85	299.75	301.32	302.19	301.56	299.14	310.02	300.7	302.55	295.69	296.89	299.17	301.69	294.3	299.81	305.91	301.86	294.93	301.9	304.37	297.54	303.87	300.87	300.75	296.85	301.1
317.34	321.16	313.84	316.36	314.29	322.98	325.49	316.75	315.82	320.03	315.4	320.15	319.79	317.69	320.68	314.74	303.72	321.25	314.04	311.67	317.71	319.93	316.17	317.51	313.33	321.73	315.39	311.44	316.54	309.87	322	320.66	317.17	316.65	315.7	317.86	315.84	315.24	321.97	312.72	313.03	319.02	314.65	318.89	313.31	313.91	317.62	314.27	319.18	318.12
296	306.95	302.64	298.88	297.79	302.68	301.43	302.13	307.26	301	303.33	293.1	299.23	304.35	304.92	304.6	298.29	309.12	304.12	294.43	301.93	296.61	301.35	301.59	293.61	296.65	296.9	300.49	301.26	297.56	303.01	305.6	304.42	303.35	301.73	291.92	306.66	304.38	310.17	298.87	297.69	297.04	298.62	300.18	305.95	308.9	308.1	297.73	296.31	298.73
316.23	308.76	309.04	312.74	307.91	308.58	309.06	309.39	313.94	312.08	304.31	313.88	306.51	311.05	315.82	311.33	312.65	320.39	315.68	305.84	314.29	306.77	315.61	310.29	309.59	316.27	307.26	312.99	313.01	314.41	316.54	313.69	309.7	312.79	311.17	309.25	306.76	309.49	313.34	309.31	310.82	310.38	324.14	309.54	312.4	318.14	316.62	316.38	310.93	309.55
310.49	311.03	307.69	316.11	307.2	314.49	316.96	310.31	312.64	308.48	309.95	313.17	315.77	305.5	307.62	312.69	303.14	308.63	311.43	314.99	312.5	311.78	313.24	313.51	312.56	313.81	310.09	308.98	307.33	316.47	306.25	318.85	312.99	308.55	314.25	304.79	305.46	313.54	315.85	309.42	306.66	304.65	309.32	307.34	315.5	310.05	306.38	313.42	311.64	319.66
309.64	306.54	309.19	307.45	309.56	307.24	308.1	306.27	306.17	318.13	303.49	306.07	304.29	305.46	309.75	309.24	303.2	298.76	306.97	307.1	306.25	306.04	300.19	309.54	303.61	310.76	311.23	304.91	304.18	310.68	303.2	308.08	298.27	308.33	309.11	301.87	305.24	302.76	301.03	307.25	304.38	300.46	304	310.26	307.29	308.72	306.01	299.06	305.71	305.46
300.25	304.43	306.04	307.21	308.45	299.67	301.45	308.4	311.92	301.58	306.22	310.34	307.84	303.78	304.62	312.82	305.6	307.6	309.38	307.03	307	306.87	305.2	309.98	306.02	309.2	307.99	305.9	308.37	307.52	306.17	305.68	310.44	306.96	297.95	306.36	301.45	299.36	307.14	297.94	311.73	310.47	311.85	306.96	311.63	302.39	308.97	304.7	317.17	311.88
303.46	315.35	310.29	297.92	306.37	307.08	309.59	307.76	301.25	301	308.94	299.43	308.13	308.24	307.33	300.79	305.87	302.66	304.67	306.38	304.86	300.85	308.58	306.1	306.85	299.94	307.86	312.39	304.93	310.16	305.28	307.33	305.55	305.13	304.41	307.04	304.17	302.45	304.41	309.53	310.87	310.26	314.51	314.27	310.66	300.84	307.92	306.21	309.14	306.17
300.05	296.26	304.88	298	298.79	297.56	302.14	307.66	296.62	309.33	309.39	293.73	302.76	294.9	306.76	298.58	295.93	301.07	296	312.38	299.37	299.74	301.06	302.05	305.62	297.14	305.89	302.06	301.58	303.79	298.95	294.82	297.51	306.41	298.39	300.15	300.17	297.29	296.47	302.9	297.59	294.57	302.52	297.81	304.21	304.5	303.48	306.99	305.8	303.46
317.33	325.2	320.68	327.86	319.49	323.1	325.69	321.25	322.85	320.64	318.28	320.42	324.27	321.18	317.48	324.15	314.37	323.01	311.46	319.79	315.74	320.5	314.77	320.27	317.74	320.99	316.98	319.4	318.51	321.09	325.15	318.44	327.71	315.82	314.99	317.05	314.69	314.44	321.21	321.92	318.61	320.08	318.88	321.62	319.19	318.88	314.85	316.65	319.3	318.06
317.36	310.59	311.39	309.01	321.86	313.34	313.13	318.1	310.38	313.96	313.01	315.99	308.97	305.07	306.11	306.8	310.89	308.36	316.3	315.73	317.34	316.81	313.59	313.83	308.83	313.5	318.54	306.52	313.69	311.35	313.41	313.36	317.56	308.68	314.6	308.91	319.91	309.46	310.2	306.14	309.05	306.62	310.77	312.9	311.16	305.54	313.14	320.67	314.12	314.84
316.39	319.16	317.7	315.91	319.78	322.25	330.91	317.32	315.97	322.46	317.31	323.29	324.52	313.79	316.77	325.63	324.76	319	317.22	316.58	325.56	325.54	311.82	325.44	323.95	320.21	319.84	325.97	322.8	316.25	320.35	321.4	314.43	324.23	315.59	324.39	322.47	318.31	321.86	318.35	317.58	323.76	321.28	315.6	319.69	323.62	322.19	326.25	316.57	320.18
315.71	314.36	316.2	317.64	318.13	313.8	307.76	311.77	319.88	312.46	317.02	304.36	315.82	314.47	320.44	311.18	309.14	307.31	304.16	314.18	312.83	316.68	314.2	313.76	318.79	314.13	309.57	317.49	314.03	315.1	315.53	316.79	317.49	318.92	315.8	308.25	316.78	311.97	321.18	318.65	311.31	305.28	311.9	319.25	315.73	316.53	319.95	308.98	314.71	314.98
303.19	302.19	303.81	300.92	303.43	307.8	302.64	294.61	301.39	305.61	298.74	303.59	298.1	302.66	302.91	296.54	302.27	309.1	307.59	300.8	301.2	297.85	295.62	296.58	303.14	297.71	308.2	302.58	302.58	302.58	301.85	305.9	302.37	304.44	302.95	307.87	304.73	304.91	303.91	304.28	304.3	307.91	304.02	307.28	312.53	304.4	300.43	302.92	299.28	306.34
322.62	327.31	333.34	325.79	331.43	327.63	327.11	327.53	330.06	328.54	330.21	322.57	323.61	332.85	329.47	327.58	318.57	330.94	322.15	326.4	330.36	327.07	330.39	318.57	330.47	334.01	330.02	330.35	323.51	330.51	326.57	332.36	325.72	328.03	330.25	330.12	321.05	326.71	320.51	322.89	329.21	332.13	318.4	328.84	324.8	326.64	323.34	329.98	328.71	329.68
308.17	310.82	303.25	307.61	301.19	309.02	302.61	306.42	306.19	314.32	300.04	299.26	305.73	306.03	303.04	310.46	297.51	313.15	299.14	298.72	307.31	300.14	304.73	304.95	302.62	306.2	306.97	309.89	313.67	301.87	299.88	303.42	308.43	300.56	303.69	310.25	306.72	297.39	303.25	306.69	308.35	305.72	305.26	302.99	302.9	302.03	302.53	304.29	303.7	304.97
304.99	306.7	304.53	305.42	299.32	305.36	298.77	301.09	305.18	307.05	306.43	303.54	302.51	300.89	302.91	301.98	309.12	299.53	310.18	303.15	304.32	308.3	307.45	295.14	305.69	304.21	304.07	302.65	301.87	300.36	300.71	309.89	310.78	297.37	301.91	309.67	307.7	301.48	302.35	303.08	306.72	306.12	306.85	295.19	305.62	298.62	306.89	305.14	301.27	299.92
312.59	309.63	312.15	308.98	308.08	308.23	320.95	303.09	316.87	312.43	315.65	316.54	313.73	316.05	318.23	311.18	312.82	312.33	311.08	309.83	308.95	307.21	310.41	307.21	314.92	308.51	312.63	311.24	314.27	312.53	315.71	313.74	310.05	312.51	307.75	314.08	313.09	313.55	309.9	305.26	316.71	320.13	317.45	308.7	311.05	312.51	310.08	314.64	309.79	315.98
302.28	304.99	302.79	313.97	309.07	304.67	298.76	307.17	307.91	308.38	299.85	306.65	303.48	305.46	310.06	302.52	309	302.86	310.37	302.2	311.25	301.95	303.49	313.65	305.44	303.82	304.88	304.11	306.09	309.72	307.62	305.5	308.7	305.86	308.59	302.48	304.21	307.43	305.2	303.01	304.81	306.31	303.22	300.84	305.43	290.04	305.87	303.8	302.47	305.03
299.23	299.17	300.7	301.36	306.17	307.94	302.69	302.36	297.35	302.23	303.98	301.63	302.53	298.34	301.42	305.62	302.39	301.09	307.85	307.16	309.58	307.74	300.74	302.27	302.34	299.36	302.65	305.67	311.39	299.02	303.23	299.26	305.32	300.42	299.06	306.36	306.7	306.53	300.87	304.76	298.05	301.45	299.88	304.79	302.01	298.9	304.4	303.83	301.09	299.55
298.08	298.73	297.3	302.84	303.19	302.02	297.76	305.86	308.85	299.92	308.65	307.82	303.83	305.46	301.07	305.48	303.71	302.5	299.33	301.49	305.04	305.19	295.95	299.27	304.56	302.62	303.25	304.74	300.88	299.55	300.47	304.71	305	303.6	299.96	310.44	302.36	304.03	305.06	300.17	301.13	297.13	305.37	308.77	292.64	296.96	307.04	301.73	309.26	305.06
314	310.69	317.06	318.96	310.68	314.45	319.28	313.29	313.05	315.44	316.19	316.8	318.9	311.98	309.05	318.17	316.16	308.71	319.68	310.71	310.99	312.06	315.38	310.45	308.14	310.19	313.74	317.06	308.91	321.42	310.1	315.93	313.11	314.94	312.31	307.54	311.87	320.04	321.09	309.62	314.09	314.96	317.67	314.79	311.1	314.76	312.28	305.09	316.25	317.72
304.27	313.99	309.44	311.48	318.37	311.93	314.45	307.52	310.04	306.48	306.31	310.32	318.49	314.19	306.22	309.41	305.14	309.18	312.52	306.66	310.77	311.4	318.37	314.42	317.05	310.39	312.85	309.3	306.24	307.13	307.61	307.03	309.18	308.94	307.88	314.29	314.41	306.35	309.03	313.53	308.85	316.34	309.99	309.14	312.17	312.85	309.78	314.05	305.99	308.64
315.76	314.32	315.09	316.92	311.7	314.28	318.24	309.27	304.71	316.22	311.79	309.89	309.29	320.81	311.26	318.01	315.31	313.36	313.91	318.38	317.95	322.3	310.11	314.75	319.92	312.82	312.7	315.11	312.68	317.54	316.54	316.36	309.51	313.81	317.64	317.45	324.37	315.02	316.59	316.16	313.17	316.08	315.1	309.59	317.47	313.96	317.76	316.2	312.91	307.52
304.41	308.58	308.57	301.09	300.01	305.78	298.06	305.36	311.39	303.81	305.92	304.08	310.14	305.03	294.74	300.58	305.11	306.33	304.71	307.06	306.58	299.93	310.69	310.47	303.06	306.62	304.64	310.99	305.53	297.86	305.57	308.05	308.3	314	311.19	302.15	303.44	303.04	301.77	311.26	308.45	308.67	308.86	307.48	315.03	305.57	303.59	302.21	308.91	307.91
307.74	311.46	305.89	315.56	315.35	316.65	315.71	316.45	314.98	312.59	313.18	312.73	312.3	316.37	322.21	310.47	316.57	316.29	314.88	316.89	307.59	312.65	314.14	308.82	312.83	315.18	308.86	316.43	320.76	314.05	309.62	315.78	312.22	308.71	318.16	318.49	302.8	313.82	310.27	315.56	316.97	315.8	315.37	314.16	311.87	311.5	313.5	313	311.61	316.51
315.35	311.6	310.37	321.18	316.01	304.76	312	318.01	310.43	305.83	314.24	313.15	320.89	315.04	315.25	312.04	309.1	317.5	314.09	315.92	311.06	317.1	310.14	319.12	311.92	316.91	313.99	311.42	310.41	310.61	318.77	313.68	311.57	318.2	313.34	309.67	318.52	309.13	313.04	325.52	317.66	310.23	312.36	311.69	321.75	317.98	314.9	313.14	321.01	308.98
310.85	311.23	312.06	309.38	308.04	315.05	313.36	303.45	305.46	304.58	315.02	306.69	295.46	310.32	310.58	309.45	306.36	307.13	312.69	312.18	310.28	309.2	301.96	311.83	310.75	308.55	308.26	313.33	307.16	315.86	315.6	304.02	311.28	307.92	308.91	310.21	310.87	313.63	312.38	307.55	303.78	317.91	305.42	301.68	311.94	310.27	306.27	317.44	305.42	313.22
297.45	298.73	296.67	295.34	302.9	301.22	294.74	298.82	297.95	300.58	302.24	308.46	300.14	300.95	296.3	302.38	300.09	305.5	305.03	297.24	303.87	295.65	300.16	306.11	301.12	295.18	300.22	299.17	299.5	298.89	304.08	304.77	299.54	303.05	296.89	299.99	301.97	301.69	301	299.8	302.63	297.29	302.42	299.24	306.71	303.3	307.08	300.68	303.4	297.38
308.2	304.24	297	305.47	301.77	309.5	303.39	307.51	303.61	309.53	308.39	307.26	309.13	301.06	309.72	294.77	298.31	306.46	313.62	302.22	311.29	302.58	298.99	300.61	310.74	309.21	296.6	311.4	302.78	301.79	309.57	310.19	303.85	306.59	304.83	304.9	300.03	307.56	306.68	306.06	309.93	298.08	308.66	304.78	300.2	307.63	302.92	309.83	305.64	302.85
303.54	307.08	306.88	311.77	310.91	306.88	305.69	307.34	296.41	303.81	298.55	300.98	306.4	303.91	309.54	315.37	306.05	305.42	301.39	311.09	310.3	298.5	309.31	300.82	300.81	299.58	305.07	301.96	302.27	308.57	303.96	306.58	303.16	307.94	308.07	312.86	297.9	304.61	308.55	312.52	306.37	309.01	305.37	305.54	305.54	303.52	307.3	304.78	307.78	310.83
307.94	308.71	309.55	310.57	310.49	317.06	314.94	313.18	309.91	315.37	312.56	307.98	314.19	317.57	310.08	308.54	313.24	310.7	311.68	314.92	306.28	310.43	309.89	307.9	310.84	305.19	307.17	303.31	309.71	312.86	305.79	310.75	310.34	309.96	303.7	309.45	305.19	312.92	312.13	303.35	314.44	310.3	312.14	311.58	311.84	307.51	312.25	312.9	308.59	319.29
[truncated: 150 more columns]
