# Supplementary material for: Genetic dissection of main and epistatic effects of QTL based on augmented triple test cross design
Source: PLoS One. 2017 Dec 14;12(12):e0189054. doi: 10.1371/journal.pone.0189054 (PMC5730204; doi:10.1371/journal.pone.0189054)
Supplement: S9 Supporting Information — (ZIP) [file pone.0189054.s009.zip › z5_1000_0.5_10.csv]

303.06	301.02	299.79	300.66	303.26	301.63	304.08	303.95	302	302.15	302.19	301.79	302.14	300.05	301.84	304.64	305.23	301.93	303.71	303.93	300.38	304.49	303.2	301.64	298.75	301.95	304.28	301.34	300.64	300.05	304.12	303.86	302.36	303.13	302.15	305.43	301.63	304.16	303.37	301.78	303.2	302	302.76	301.58	299.94	302.32	302.83	303.38	303.35	301.61
295.68	297.02	295.61	295.27	293.27	292.46	294.66	294.73	295.61	290.92	293.56	293.07	294.65	292.91	293.8	294.63	294.34	293.16	295.32	295.11	292.64	293.97	294.85	294.71	293.02	295.09	294.37	294.04	296.26	294.44	291.41	293.04	295.66	292.97	295.67	295.37	296.73	294.01	293.77	293.92	293.14	294.73	292.11	293.34	293.86	293.8	293.44	294.87	294.66	294.93
315.03	313.02	314.57	313.07	313.62	312.86	314.07	314.64	314.39	314.13	314.05	312.39	315.71	315.16	313.56	314.96	315.91	313.29	313.28	312.95	315.76	315.21	314.7	313.93	316.12	313.21	313.58	312.84	312.05	313.66	311.62	314.81	315.16	314.84	313.42	312.4	311.39	316.06	312.43	315.12	313.61	312.86	311.71	314.04	314.96	313.68	314.87	313.04	312.53	313.4
324.5	325.41	328.11	324.29	323.53	322.52	326.32	324.59	325.1	324.2	324.27	324.19	325.67	325.81	325.22	324.17	326	325.04	324.68	325.63	325.43	325.47	325.67	324.05	324.88	325.94	322.39	325.53	324.3	325.53	323.41	326.36	325.97	327.44	324.96	324.42	325.98	325.47	323.73	325.52	325.07	322.95	323.13	324.43	326.9	323.33	322.17	325.35	327.33	326.2
302.21	302.49	302.28	303.07	305.59	304.5	303.01	303.32	304.59	302.04	302.04	303.12	304.39	303.75	302.04	303.78	301.49	303.55	301.89	305.37	302.62	303.24	301.15	301.88	300.78	302.86	304.11	305.63	302.98	301.79	304.19	303.83	301.96	304.89	303.45	302.19	300.04	303.56	303.98	303.91	302.16	303.57	305.88	303.31	304.08	304.54	299.81	303.68	302.46	302.15
326.03	326.87	325.26	325.04	325.44	324.5	327.43	325.31	326.5	326.94	325.02	326.03	324.79	322.98	326.88	327.4	322.59	323.11	325.54	324.29	327.5	326.23	326.42	325.37	324.56	325.14	322.83	323.9	325.7	329.84	323.54	328.05	324.75	325.59	325.43	325.52	325.8	326	324.55	326.3	323.35	325.24	324.04	326.57	326.09	326.93	325.88	327.1	325.52	325.77
317.14	320.32	317.05	315.35	317.39	316.52	318.66	315.28	312.98	314.59	316.35	316.68	316.5	314.02	317.83	316.24	316.18	314.41	316	318.16	316.94	315.98	314.55	312.94	315.24	315.11	317.8	314.27	316.73	316.38	314.21	316.8	318.09	315.29	314.95	317.01	316	316.78	314.65	315.93	315.1	313.69	316.42	315.77	318.47	313.82	314.45	314.61	316.26	315.67
326.36	328.76	326.8	324.26	328.63	327.22	325.36	325.24	327.25	328.08	329.83	327.17	329.16	324.97	329.47	329.29	328.06	327.39	327.94	329.42	329.05	329.76	326.08	328.66	328.35	326.64	327.04	327.25	327.55	327.93	326.12	327.92	328.89	326.32	328.85	327.7	327.77	328.34	326.05	328.28	328.76	329.19	328.67	329.53	327.47	325.83	327.21	328.78	328.29	326.78
327.14	327.11	328.8	327.14	328.75	329.54	326.67	330.96	326.51	329.1	328.12	327.26	330.16	328.25	329.2	328.69	330.04	327.46	329.35	329.34	328.91	326.86	328.34	327.95	328.43	327.66	330.22	329.72	327.57	331.1	327.09	328.45	330.63	328.69	328.65	328.35	331.56	327.47	329.23	328.39	326.55	326.58	328.29	326.4	327	330.85	329.17	329.94	327.47	325.88
303.3	306.09	308.13	303.45	306.36	305.4	304.58	303.9	303.48	303.64	302.12	303.94	308.08	305.89	304.83	306.47	304.64	306.72	302.89	305.04	306.67	302.62	304.61	307.15	305.51	302.67	306.16	305.84	305.64	303.11	303.21	305.73	303.62	304.44	305.83	302.68	305.59	305.24	306.89	304.34	306.78	307.15	305.86	302.96	304.82	306.5	306.27	304.41	303.61	303.9
316.77	312.76	314.39	316.66	314.86	315.72	312.65	316.87	315.62	315.26	315.69	313.92	316.02	315.15	316.56	313.67	315.17	314.36	314.66	314.37	317.29	311.91	312.09	314.57	314.38	314.71	314.49	317.43	313.23	315.33	314.6	315.61	315.26	314.31	315.71	315.42	314.48	313.89	316.17	313.6	315.69	314.9	316.1	315.13	314.09	314.55	312.94	314.37	313.59	313.65
313.43	312.44	311.71	311.06	312.32	309.47	312.77	309.53	310.56	312.16	312.84	310.58	309.14	310.65	309.94	312.61	310.46	310.02	311.04	308	311.8	310.5	311.57	311.54	311.52	310.81	310.63	311.74	310.61	309.81	313.12	309.86	313.21	310.99	311.18	313.52	310.22	310.89	311.99	310.99	310.01	310.68	311.38	313.31	310.91	308.49	310.88	313.48	310.85	313
298.2	295.23	295.1	297.96	297.23	297.58	295.51	293.71	298.51	295.8	300.47	295.96	299.3	295.66	298.01	295.49	300.39	297.98	295.29	297.39	297.39	294.69	295.96	299.32	297.42	296.56	297.28	296.78	297.51	296.72	294.96	299.25	296.66	293.58	295.66	295.41	297.79	297.06	297.73	296.63	299.33	295.7	299.12	296.63	297.76	297.83	295.3	296.64	296.39	296.43
316.28	320.26	318.21	317.61	317.32	316.28	318.49	316.15	317.2	316.26	316.72	317.43	318.42	316.74	319.61	317.12	315.69	316.68	316.89	318.52	317.09	317.41	316.46	320.14	316.56	318.09	316.98	316.89	315.41	317.23	319.53	318.98	316.44	317.89	315.71	316.64	315.9	314.32	317.68	315.54	317.08	317.13	317.44	316.76	316.99	317.96	320.17	314.53	316.55	319.46
316.73	317.9	314.85	315.51	317.13	315.73	316.98	315.18	318.31	315.55	316.34	312.85	313.89	315.29	314.1	317.41	314.26	318.59	315.67	316.17	313.66	317.61	318.96	316.54	316.6	314.32	316.93	315.62	316.36	316.29	316.32	317.2	313.38	316.76	314.03	315.18	315.74	317.55	317.23	314.54	317.3	316.11	314.98	316.17	314.03	315.93	316.46	317.89	316.32	315.97
304.7	303.46	301.88	306.67	303.48	304.89	304.29	303.19	305.2	307.11	303.16	305.16	305.88	303.34	302.3	305.74	305.81	304.94	303.46	302.28	304.14	303.45	307.32	303.79	302.31	303.94	303.58	304.7	304.72	302.47	304.29	305.79	303.56	305.1	304.13	305.24	304.75	305.04	304.33	305.88	303	303.14	305.61	302.77	304.53	305.23	305.42	306.48	305.72	304.17
310.1	309.97	307.28	312	310.41	312.51	310.33	310.19	310.92	310.72	310.94	309.93	310.55	310.74	311.93	310.24	308.93	309.93	309.04	307.27	307.62	310.43	311.65	308.63	308.91	308.7	310.85	310.33	310.87	311.46	308.57	310.38	311.54	310.84	312.09	308.62	309.31	309.31	310.22	305.76	307.68	311.18	311.49	311.91	307.83	309.96	312.17	312.48	308.44	309.89
300.91	299.59	301	300.73	300.52	302.52	300.58	301.21	299.9	301.17	300.71	302.84	301.43	301.37	299.61	300.16	301.68	302.61	302.87	299.1	298.9	303.82	299.82	302.25	301.87	301.28	302.7	299.45	299.37	300.5	298.6	300.17	304.05	299.63	302.97	300.71	299.33	302.05	300.2	300.86	301.42	301.47	302.27	300.88	301.22	301.07	298.8	299.71	302.57	301.49
324.25	323.75	323	326.85	325.54	325.74	326.56	325.94	323.54	323.67	324.45	323.59	326.12	325.01	325.64	325.56	326.93	322.87	326.17	326.84	323.26	325.28	326.59	325.66	327.34	322.81	324.38	325.01	324.76	326.37	323.67	323.97	323.69	326.03	326.46	323.37	327.42	326.69	324.34	326.09	326.37	324.7	326.58	325.07	326.08	323.21	323.24	325.21	323.94	326.24
313.7	313.3	315.74	315.27	315.52	312.35	314.22	314.51	313.97	315.76	314.89	314.83	315.04	314.18	316.81	314.89	312.96	313.89	312.61	316.73	314.98	315.37	314.3	315.37	314.41	316.38	312.42	314.01	314.78	314.7	312.66	313.47	317.19	315.6	315.05	314.56	315.36	313.33	312.51	316.38	313.45	315.04	316.58	311.33	314.44	315.65	315.12	314.8	316.11	314.03
313.39	312.26	313.12	312.26	314.23	313.3	313.52	312.37	314	310.27	314.2	313.68	314.63	315.02	315.45	312.68	311.53	313.09	313.59	312.57	314.39	313.74	316.57	312.19	313.6	311.64	314.01	315.56	313.49	315.16	315.13	315.05	314.08	311.49	312.37	313.21	314.01	313.01	310.84	316.01	311.01	311	314.31	315.46	314.81	314.33	313.55	314.34	314.96	313.12
293.98	294.66	294.33	294.5	294.41	293.97	294.08	295.35	293.28	293.11	292.94	294.78	293.59	293.89	292.07	296.52	294.77	294.79	294.28	292.84	292.69	292.54	295.51	290.19	293.35	294.69	293.75	291.8	295.18	292.81	293.46	295.42	293.53	295.88	293.42	295.56	293.48	294.31	294.45	293.61	291.51	294.43	290.79	294.53	293.9	293.48	291.16	296.09	293.82	294.58
325.82	325.28	324.97	327.71	324.6	324.16	325.3	322.64	323.58	325.96	324.76	323.18	324.8	324.99	326.51	323.93	326.1	327.35	325.7	323.53	323.65	324.06	325.85	325.1	325.12	325.91	326.49	324.46	322.47	326.2	324.77	325.75	325.79	325.59	325.67	322.97	324.23	326.94	327.59	324.04	324.34	323.51	323.99	325.43	322.75	323.82	325.58	325.42	326.28	324.86
323.55	326.37	324.91	324.86	323.6	321.3	325.09	325.53	324.31	324.18	325.86	324.95	326.8	323.16	323.72	326.7	324.91	324.79	323.62	324.72	322.6	327.01	324.58	324.25	325.46	325.21	324.75	324.82	324.88	324.97	320.35	322.92	323.05	324.76	324.34	321.45	323.17	324.97	326.31	326.04	325.59	325.11	324.83	326.73	327.72	327.43	323.02	323.06	326.34	325.45
304.43	303.51	305.25	304.22	305.26	303.59	302.65	301.07	301.78	303.92	302.74	303.36	303.09	301.57	303.55	302.89	301.38	304.67	302.06	304.06	304.28	305.01	304.22	304.16	302.24	303.02	302.25	302.43	303.9	301.84	303.67	305.34	303.66	305.08	303.34	303	302.95	303.12	302.97	303.01	300.77	302.85	299.94	300.54	303.77	299.88	301.13	303.57	303.03	303.18
296.63	292.68	294.18	300.06	295.79	295.13	296.39	296.26	294.49	293.3	294.82	294.19	293.82	296.39	295.29	295.58	294.31	297.52	296	293.68	291.63	295.24	294.18	294.23	294	293.61	293.43	293.81	295	297.64	295.11	294.54	294.89	294.67	297.42	292.39	296.71	293.93	295.49	295.94	294.56	293.35	295.63	294.49	294.72	292.16	297.74	292.64	294.81	293.22
315.79	315.93	315.6	319.12	315.44	315.82	316.47	315	318.16	316.49	315.92	316.85	317.62	316.57	316.52	315.7	316.65	317.52	317.17	314.5	317.37	316.26	319.87	319.62	316.99	316.82	314.01	318.9	318.47	315.95	318.18	317.73	315.27	316.3	317.08	316.83	318.51	316.46	316.6	315.84	317.74	317.41	314.75	316.36	316.54	315.82	316.87	317.33	316.41	317.02
303.52	304.55	305.52	303.19	303.54	305.35	304.94	303.87	304.42	303.41	301.98	304.68	304.75	304.64	304.17	302.57	305.49	302.91	305.81	302.01	305.99	303.77	301.96	303.3	305.9	304.96	305.91	304.21	305.43	304.04	304.07	303.82	303.77	303.73	302.86	304.27	305.39	305.9	304.76	305.65	304.53	303.58	303.36	304.99	303.77	305.59	303.02	304.2	304.25	302.07
313.99	313.46	315.37	316.61	316.95	315.15	311.7	317.87	312.98	313.59	316.13	315.64	312.61	316.6	314.63	316.05	312.43	316.92	316.24	316.11	317.25	317.79	315.28	315.23	313.69	315.36	316.87	315.98	315.22	314.26	315.34	316.33	317.87	312.64	313.82	313.14	316	315.34	314.71	315.34	316.78	313.71	318.25	312.65	316.07	313.89	315.96	314.85	315.3	312.25
304.81	305.33	306.7	306.35	307.19	304.87	304.94	307.7	306.12	304.82	305.36	305.92	305.85	306.03	305.52	304.92	302.22	303.77	305.65	305.65	304.34	304.74	304.33	305.12	306.19	305.64	304.87	307.85	303.72	305.08	305.82	305.04	307.48	305.53	307.09	307.51	304.57	303	303.84	307.02	305.06	305.86	306.13	304	305	306.46	305.63	305.59	309.65	306.49
316.02	314.98	314.17	317.97	315.66	315.23	314.52	317.04	314.62	317.06	317.11	318.18	317.02	317.05	315.95	315.8	316.43	318.76	316.25	315.07	317.91	316.93	316.39	318.55	315.07	316.09	316.53	316.17	316.51	316.3	316.04	314.69	316.43	312.27	315.15	316.48	314.06	316.59	316.45	315.19	315.93	315.35	313.38	316.16	314.66	315.04	315.76	314.93	315.06	316.7
296.98	299.36	301.03	300.37	300.91	298.91	298.98	302.61	299.54	298.73	299.06	301.11	299.09	297.3	300.93	298.64	301.02	298.18	296.93	301.75	301.72	300.91	299.99	299.23	301.21	299.04	300.99	300.37	299.91	299.31	302.47	299.57	302.53	299.53	299.77	300.55	300.5	298.77	301.26	298.03	299.95	299.89	297.83	298.94	301.12	299	299.24	300.01	300.74	299.82
301.53	302.59	303.94	305.75	302.12	304.58	302.74	301.17	304.06	304.05	303.57	303.44	302.37	302.88	302.85	302.72	303.96	302.15	302.48	303.61	304.05	304.18	302.84	301.05	301.88	302.91	301.64	303.92	305.7	300.46	305.34	304.6	301.46	302.84	301.37	305.82	300.76	303.9	304.1	305.77	303.46	302.32	304.01	304.48	304.78	304.45	303.85	303.78	303.91	304.68
302.9	302.87	300.86	303.74	302.57	302.37	302.42	301.7	304.13	306.23	303.36	302.11	301.74	299.93	301	300.63	302.09	301.92	303.2	302.12	303.37	301.68	302.15	302.49	299.92	302.93	303.5	300.4	301.78	305.05	298.77	300.72	303.58	300.39	302.54	301.68	299.68	302.23	304.57	304.73	301.03	304.71	302.19	301.55	301.22	302.1	302.94	299.64	302.24	302.85
304.4	303.6	300.47	302.91	305.4	304.17	303.1	300.67	301.45	304.68	305.16	303.36	302.55	303.52	303.35	305.37	304.12	302.89	303.56	302.13	303.41	305.35	301.4	302.73	304.05	302.47	303.36	302.2	303.49	303.26	304.19	300.32	303.74	302.84	301.66	303.31	303.19	305.53	306.11	305.36	303.55	302.71	302.87	303.27	301.92	302.74	303.73	302.49	303.25	304.29
312.97	313.1	313.69	315.78	312.82	314.17	314.44	311.33	312.79	314.11	312.51	312.36	315.4	312.6	313.94	313.39	314.06	314.15	315.39	313.15	314.91	312.53	313.81	312.71	315.77	311.61	315.14	310.92	313.35	311.78	314.31	312.7	315.3	316.07	311.52	313.52	313.76	313.67	312.13	314.54	314.15	314.03	313.4	310.38	311.17	312.37	312.15	313.33	313.61	312.39
314.98	314.24	313.9	308.17	313.94	314.2	314.82	315.19	314.57	313.99	313.09	313.09	315.27	315.11	313.41	311.11	314.7	312.35	312.79	314.19	316.76	311.36	313.59	312.29	314.23	313.62	313.37	314.32	311.66	311.77	316.3	311.46	314.26	313.25	312.78	312.82	312.77	312.28	311.9	314.26	313.19	314.17	312.21	312.61	312.24	310.98	313.86	316.46	313.14	313.31
303.41	305.88	305.36	305.48	304.62	304.91	304.13	305.62	304.21	306.08	304.76	306.09	306.08	305.76	303.76	304.71	305.45	304.57	303.48	307.29	305.9	305.07	304.8	303.74	303.88	305.44	304.93	305.6	306.65	305.66	305.34	304.27	305.74	303.7	306.13	307.24	303.92	303.21	307.54	304.38	304.62	306.79	305.36	305.95	306.47	304.89	307.74	304.72	304.58	308.53
314.66	316.89	318.46	312.28	316.61	317.52	315.79	314.91	315.41	314.44	317.1	316.96	317.11	318.29	318.08	316.65	314.6	316.83	316.12	315.27	316.56	314.19	316.42	314.21	315.94	314.84	315.38	315.93	318.47	316	314.01	317.68	314.75	316.17	316.51	315.99	317.48	317.31	316.49	316.02	314.36	314.11	316.9	314.69	316.37	318.05	315.05	314.56	317.17	313.61
304.48	303.08	306.11	305.49	303.28	304.23	302.63	303.77	305.32	302.5	305.53	305.33	304.91	305.19	305.92	303.43	302.79	303.22	304.45	306.07	303.87	306.45	304.85	305.2	305.04	305.47	304.59	306.94	307.67	302.42	304.59	305.27	305.56	304.14	306.5	302.91	303.36	306.1	302.44	305.16	303.68	304.58	304.73	305.19	303.74	303.44	303	306.6	303.94	304.05
303.37	302.78	304.35	302.38	300.2	304.42	303.18	302.06	302.49	302.87	301.89	303.58	300.94	302.09	304.51	302.97	303.73	300.9	302.25	303.64	305.3	303.43	304.35	303.44	302.08	305.13	304.8	303.58	300.66	302.72	301.26	302.99	302.14	304.04	303.89	302.47	300.69	305.1	301.42	304.16	301.33	303.11	301.06	303.74	305.08	300.04	303.85	302.69	302.1	301.65
292.4	293.93	293.99	296.07	292.4	293.9	293.38	293.03	291.67	292.04	292.78	292.59	293.18	293.5	293.79	293.67	294.73	296.88	291.31	294.65	296.71	293.04	291.29	292.6	292.43	292.98	291.7	295.16	292.46	294.99	293.4	294.22	294.71	293.12	292.58	293.16	292.05	294.1	292.58	293.05	295.33	294.81	295.82	294.15	295.61	295.54	295.12	291.67	294.85	292.34
309.93	311.58	311.46	311.19	309.74	310.21	310.95	312.02	313.46	312.01	312.16	311.93	309.79	311.24	311.49	307.53	309.74	309.9	312.61	311.38	309.6	311.84	310.41	307.76	312.27	310.64	312.86	310.81	312.04	311.51	310.69	310.43	311.06	305.8	310.24	309.97	310.71	310.61	310.88	309.69	312.84	308.09	310.3	312.22	312.3	310.85	308.08	313.76	312.92	309.06
309.38	306.17	308.87	310.51	306.6	309.93	308.79	308.35	309.98	307.99	308.05	309.8	308.99	308.24	308.68	308.24	309.02	309.45	310.69	309.82	309.54	309.6	306.69	308.29	310.82	308.27	308.09	309.02	309.7	309.08	309.98	309.7	309.33	311.1	308.53	307.92	307.34	310.78	309.69	307.67	307.04	308.8	308.26	307.17	308.67	308.09	310.04	308.56	306.57	308.42
304.52	307.37	305.94	301.6	304.33	303.27	305.95	304.87	306.41	303.71	306.35	305.39	304.34	302.26	308.28	302.48	306.21	304.49	305.74	305.17	305.4	303.94	304.62	303.82	303.09	302.86	307.07	302.05	302.94	304.52	303.74	303.25	305.76	303.43	303.96	304.12	304.3	305.76	302.69	305.69	304.76	302.1	304.74	305.49	305.49	303.24	304.4	305.82	305.38	305.26
322.94	326.18	323.25	325.98	323.97	324.25	325	325.28	324.22	323.02	324.78	323.76	323.91	325.51	323.53	325.43	325.88	321.95	324.49	323.07	325.77	324.84	325.96	324.35	323.46	324.07	322.21	324.75	326.32	324.56	323.25	324.66	325.75	325.72	326.01	320.86	324.63	324.46	323.66	321.52	322.75	323.14	325.47	326.92	324.03	323.64	324.1	325.18	326	323.62
314.01	315.12	314.05	312.33	314.55	312.67	311.99	314.26	310.85	314.27	313.05	313.24	312.84	314.27	313.45	315.68	313.78	309.72	314.29	312.16	313.41	313.65	313.59	313.66	312.28	312.81	313.67	313.17	313.94	312.77	314.9	314.04	312.6	310.74	315.77	313.39	316.13	315.11	313.07	312.43	313.59	312.62	315.35	311.31	312.53	313.97	315.8	314.01	312.19	313.75
330.06	329.55	328.46	327.34	326.17	330.26	326.86	329.49	327.84	328.28	328.59	327.93	326.44	327.5	327.56	328.34	329.36	328.11	327.57	328.25	328.94	326.15	328.54	329.48	331.13	327.24	325.5	329.39	326.91	325.95	324.16	329.07	329.92	326.74	331.27	326.94	326.45	327.38	326.69	325.48	328.41	325.1	328.86	329.55	328.56	327.08	327.81	328.4	326.03	328.45
309.25	312.03	312.24	310.4	312.97	311.66	312.94	310.88	310.07	309.96	312.91	312.11	309.35	310.15	312.6	311.41	311.99	312.14	310.06	311.62	308.26	311.33	312.1	310.3	309.46	313.37	312.35	310.36	308.73	309.28	310.59	310.84	312.2	310.04	312.01	309.85	311.27	311.39	309.21	310.36	312.21	311.47	309.03	311.63	310.89	311.27	309.97	310.75	310.82	311.03
308.63	304.75	306.31	305.28	306.04	304.39	305.13	306.9	308.2	305.83	304.02	306.77	306.6	308.22	305.06	306.86	306.85	303.43	306.15	306.32	304.67	303.52	303.78	304.14	306.99	306.87	304.51	306.52	304.81	305.21	303.56	305.09	305.91	306.48	306.56	305.22	303.19	303.75	306.75	307.43	306.33	306.08	305.99	306.15	307.42	304.48	306.91	303.27	303.8	304.1
330.03	326.36	328.49	328.87	328.46	327.52	327.36	327.27	326.55	326.4	324.41	328.81	324.91	328.17	326.99	327.87	329.19	329.66	329.3	327.65	327.98	328.84	328.8	327.45	326.95	329.19	328.4	327.93	328.51	327.7	326.75	329.37	326.58	328.54	329.55	327.06	329.26	327.92	328.83	327.38	329.51	329.59	327.4	326.49	326.77	328.67	328.05	327.62	327.26	329.09
327.08	329.3	326.74	328.96	329.74	324.64	327.06	328.25	329.14	326.79	330.54	328.33	327.23	329.25	329.89	325.82	330.11	329.26	327.01	328	329.31	328.44	327.14	327.63	327.64	326.6	329.93	329.81	327.11	327.68	329.46	328.04	327.54	328.49	328.17	331.25	328.72	329.62	328.17	330.93	327.08	329.47	329.36	328.76	327.75	329.79	331.14	326.47	328.63	327.8
315.75	315	314.79	315.53	316.34	313.86	316.89	315.28	315.13	319.11	315.11	314.26	315.11	315.59	318.86	314.94	317.22	315.13	320.88	313.6	314.38	315.55	312.81	315.62	313.88	313.86	315.03	318	315.58	316.15	314.8	313.08	316.44	315.42	313.65	315.46	314.8	317.75	313.53	315.99	314.77	313.43	316.67	315.64	316.46	313.27	313.84	315.56	315.23	316.16
315.82	316.91	315.95	319.08	314.93	317.45	318.97	315.64	317.67	317.31	314.48	317.08	315.03	318.19	316.35	317.99	317.27	317.41	318.1	317.56	319.59	317.54	317.38	313.53	315.19	319.75	316.11	318.56	317.49	316.75	316.84	317.48	317.47	316.52	316.97	317.91	320.22	318.35	315.7	317.22	318.75	316.49	320.02	317.49	316.3	319.6	315.62	317.44	315.07	316.76
314.45	315.38	314.39	317.04	313.51	316.51	318.99	318.41	315.89	316.43	317.14	316.32	315.54	315.92	316.53	315.81	316.36	315.12	311.9	314.65	315.63	314.22	316.57	314.63	316.69	314.71	315.5	314.58	317.23	317.55	314.83	315.12	315.59	319.14	316.03	315.61	313.72	313.27	313.94	316.86	316.81	316.12	317.29	314.28	315.8	314.72	315.89	316.66	315.85	314.36
295.05	293.82	294.26	293.45	293.11	295.05	295.16	293.02	293.88	293.93	292.77	293.87	294.1	291.57	293.84	294.18	293.63	295.76	297.13	296.23	294.22	295.9	294.2	293.56	294.17	294.11	294.16	294.23	295.14	295.27	295.01	294.69	292.05	293.16	294.94	293.17	293.12	292.71	294.44	294.59	296.98	293.08	293.91	296.6	294.41	295.4	295.15	295.28	292.9	293.36
316.32	316.16	313.5	317.44	317.57	315.37	317.85	316.35	318.2	318.42	315.47	316.55	314.67	317.76	317.68	315.18	316.58	317.33	315.7	318.64	315.28	317.95	316.94	317.08	318.02	318.3	319.23	316.19	318.87	318.24	320.14	317.36	315.75	319.68	317.58	318.94	316.54	318.42	317.41	316.9	314.67	318	316	317	318.91	320.66	313.77	318.22	317.89	317.84
302.66	302.98	303.75	302.81	302.46	301.88	302.64	302.86	300.72	301.81	302.74	301.23	303.67	299.91	299.71	303.2	303.49	304.24	301.38	301.47	300.56	300.46	304.68	301.2	302.78	302.72	303.13	301.47	301.75	300.9	303.7	303.57	301.5	303.72	301.71	303.5	300.42	305.79	302.04	302.23	301.88	302.18	301.21	301.77	304.75	303.3	303.53	301.07	302.18	298.67
303.7	305.14	304.71	304.55	304.94	303.22	302.36	305.6	304.97	303.97	306.45	304.92	305.66	307.63	308.36	302.42	307.25	307.54	305.04	304.81	304.06	303.58	304.99	305.22	302.63	306.18	305.81	305.12	306.33	302.97	304.67	305.75	303.09	305.19	302.95	305.37	303.33	303.93	306.13	306.92	304.69	304.05	305.42	305.23	302.15	302.81	305.45	304.45	302.83	303.96
312.21	312.59	310.34	311.53	310.02	309.45	310.19	310.42	307.37	309.27	312.11	308.82	310.79	309.7	309.15	309.57	310.44	308.07	311.61	308.76	312.82	310.44	307.94	310.1	308.93	309.17	310.34	310.68	308.06	308.1	307.44	312.18	309.03	307.74	306.72	308.86	310.55	311.61	308.6	309.46	310.15	310.11	309.21	311.24	308.43	308.5	310.44	309.32	309.75	307.03
317	314.75	313.67	314.5	312.89	310.83	312.09	313.28	314.77	314.87	313.21	312.97	313.67	312.35	314.23	312.81	314.97	311.73	312.44	311.39	311.27	312.7	311.62	315.74	314.67	313.71	310.23	314.92	312.68	313.63	314.31	313.55	314.07	313.03	312.93	311.86	310.06	315.06	313.97	312.61	312.83	315.17	312.33	314.01	312.67	311.15	311.96	313.76	310.23	311.23
315.34	315.56	315.57	315.04	313.07	315.19	316.71	314.31	314.27	317.53	315.52	314.47	316.62	314.13	311.81	313.87	315.16	314.15	315.62	312.69	314.41	315.07	316.66	317.32	314.04	315.93	313.53	315.1	315.77	314.73	315.57	314.51	315.61	313.12	313.63	315.01	316.59	315.85	313.76	316.92	315.48	317.85	313.44	313.91	315.42	314.59	311.5	314.41	315.42	314.18
314.85	316.26	314.25	313.67	314.59	317.77	313.4	312.42	313.92	313.88	314.34	312.01	310.77	314.07	315.09	313.28	313.42	314.02	313.78	315.18	313.68	315.68	311.8	314.94	314.43	313.31	314.53	313.46	314.87	313.04	310.45	313.36	312.54	314.41	312.14	313.95	316.35	315.96	313.35	313.43	315.86	312.92	312.72	314.23	316.29	316	311.54	312.21	314.47	313.8
315.05	315.39	315.55	314.8	313.83	314.57	312.6	314.01	313.78	313.08	313.75	314.2	316.51	315.15	314.3	311.62	313.93	314.12	313.45	314.03	315.17	312.32	313.42	315.15	313.1	313.79	314.22	313.94	313.4	311.15	313.66	318.64	313.45	314.99	311.66	312.44	315.99	312.7	314.35	312.77	311.86	312.46	314.63	314.54	311.39	313.8	312.8	313.85	315.11	316.04
315.88	314.96	313.03	316.74	314.7	315.51	314.38	315.61	314.34	314.62	314.36	313.22	313.96	315.07	312.86	317.33	314.77	312.82	315.32	316.12	315.45	312.2	314.87	315.71	316.12	315.76	314.29	314.24	315.82	314.88	313.94	315.51	318.25	312.06	313.3	314.25	315.1	314.73	315.38	315.21	317.44	314.86	315.41	315.16	313.25	315.39	316.62	317.35	314.11	314.46
316.3	317.63	315.83	317.02	318	317.31	318.03	316.66	317.72	316.41	316.36	313.55	316.33	316.88	317.27	313.95	316.2	316.04	315.45	315.72	317.28	316.99	317.04	317.39	316.88	317.51	316.52	314.45	316.31	314.78	317.38	316.5	317.15	316.88	316.97	315.64	315.28	319.29	319.02	314.39	316.97	315.99	317.05	317.5	315.68	317.83	317.98	317.99	318.16	315.66
315.39	315.86	316.12	316.37	314.42	314.59	316.87	315.41	315.5	316.35	316.01	316.23	311.83	315.09	315.46	315.18	316.33	316.56	314.33	316.52	317.35	319.93	315.22	315.34	316.25	311.79	314.23	316.04	317.08	316.69	313.77	317.14	314.62	314.83	315.21	314.32	313.29	313.82	313.58	313.4	315.99	316.05	312.66	316.12	315.66	314.35	313.48	317.66	313.7	314.63
295.66	295.77	293.17	294.02	294.67	295.18	294.73	294.4	295.5	296.92	295.11	293.68	296.88	296.16	295.83	293.48	294.58	296.26	293.32	294.43	295.76	298.44	295.12	295.08	295.68	294.34	293.68	296.73	295.71	296.16	294.66	293.74	294.51	295.28	296.72	295.16	295.23	295.52	294.1	296.31	292.99	297.16	292.76	295.5	296.13	296.05	296.26	294.02	294.91	293.59
295.59	295.69	294.7	292.41	296.38	295.49	296.11	290.72	294.16	292.29	292.42	296.87	295.02	293.7	292.91	294.57	293.31	292.65	293.81	293.34	294.55	294.84	292.16	294.19	293.93	292.71	296.63	293.37	295.14	294.61	295.81	294.18	292.6	293.53	294.59	296.05	296.41	291.94	293.52	293.11	296.06	293.19	295.86	291.68	293.55	292.41	295.32	294.13	296.75	295.87
317.26	315.4	319.75	317.33	318.39	315.62	315.91	320.91	318	319.82	318.13	316.69	318.15	321.02	317.41	315.41	318.41	319.2	315.47	317.06	317.52	315.1	319.27	317.72	316.96	318.29	316	319.42	316.97	318.23	318.52	317.82	316.67	317.87	319.04	318.72	319.62	318.03	315.41	315.35	317.19	315.95	318.9	317.17	315.07	317.94	317.28	320.17	318.34	316.97
323.26	325.68	326.04	324.66	325.93	324.48	325.11	326.31	323.76	325.46	324.4	324.99	325.33	325.51	325.26	324.1	325.74	325.29	326.79	326.16	324.14	325.31	327	325.28	323.48	323.18	325.57	326.52	323.01	326.7	325.25	327.5	323.58	324.02	325.41	325.19	324.8	324.29	326.06	326.85	322.92	324.28	324.61	324.83	326.39	325.62	324.75	326.47	324.88	325.85
297.18	297.11	296.67	297.5	296.75	295.87	294.73	297.79	297.81	296.56	295.86	296.45	298.31	299.54	293.93	294.27	296.05	295.85	298.7	296.19	295.81	298.3	298.13	300.17	296.24	296.46	294.47	295.93	298.11	296.46	298.02	299.65	297.09	297.09	297.87	295.45	298.65	296.23	296.37	296.02	297.58	294.85	296.36	296.58	297.59	298.06	298.46	295.54	296.85	297.42
304.53	306.55	304.3	306.93	303.97	306.24	304.39	306.34	306.78	308.59	304.48	306.72	305.49	306.9	307.78	305.32	306.19	306.27	306.11	307.38	306.27	305.81	305.32	307.99	305.54	305.28	307.17	305.43	307.43	307.13	307.1	303.65	306.41	306.61	304.28	307.71	307.23	306.57	307.51	306.41	306.78	305.13	305.71	304.99	305.3	307.35	305.07	307.4	304.87	306.4
313.55	314.71	315.43	314.64	316.58	312.66	314.76	313.2	312.55	313.9	316.15	314.62	313.08	315.34	316.06	315.05	315.16	311.19	311.33	314.55	313.97	311.73	314.6	313.02	313.95	315.61	312.6	313.56	314.9	314.62	312.83	312.38	312.02	314.12	314.5	314.06	311.71	316.04	315.07	314.38	312.43	314.07	312.36	314.62	315.37	312.75	316.78	312.29	313.07	315.4
329.59	327.16	329.62	328.21	324.57	328.7	325.41	327.44	326.95	331.22	328.8	329.54	328.73	328.52	329.46	329.98	329.31	328.78	329.31	328.48	328.88	331.8	328.73	329.6	327.59	327.32	330.3	326.68	328.09	328.91	329.03	327.17	326.03	329.75	329.4	328.22	326.47	329.48	326.82	331.02	328.86	328.56	327.64	329.37	328.33	327.52	326.1	331.01	329.09	325.7
328.76	328.8	327.19	326.96	329.66	328.47	327.52	326.97	329.36	328.01	329.97	328.21	327.51	327.01	328.66	326.02	327.79	327.65	325.43	325.53	328.2	326.57	325.37	327.46	329.05	328.74	327.35	327.34	326.1	328.06	327.75	328.44	329.67	330.94	326.9	327.18	329.88	324.36	326.18	326.69	329.1	328.07	326.67	326.86	327.58	328.34	328.63	327.8	329.01	325.72
309.32	310.21	310.3	310.76	307.42	309.81	307.98	311.42	310.97	310	312.78	310.58	312.24	309.03	310.03	311.4	309.74	307.74	310.1	307.75	309.95	310.36	309.99	309.48	312.68	310.34	310.23	311.29	308.45	311.65	310.44	310.64	312.79	310.09	310.88	311.9	310.05	314.95	311.32	310.72	312.22	309.37	310.55	312.57	312.05	309.94	310.51	309.2	311.57	310.2
296.83	294.85	296.24	294.79	295.33	297.21	294.01	297.2	297.28	293.93	295.79	295.51	293.18	293.7	294.38	296.78	294.25	297.09	297.06	294.05	294.79	293.84	294.97	295.07	297.02	294.12	293.72	296.46	295.52	295.17	294.99	295.08	295.37	293.9	294.29	294.79	295.17	293.26	292.86	296.09	295.54	294.2	294.89	293.7	295.54	294.28	297.46	295.23	294.1	294.74
320.89	316.96	319.03	317.74	318.16	319.5	320.18	319.08	316.52	318.5	318.63	321.26	321.28	318.43	318.18	318.91	318.95	318.98	320.78	320.52	318.17	319.98	318.42	317.8	318.71	318.03	316.83	319.09	318.32	318.22	319.29	320.45	317.9	317.09	317.22	315.62	320.3	320.59	317.71	317.74	315.22	319.32	320.81	318.55	320.72	319.38	318.68	320.19	319.69	320.23
301.1	300.76	300.38	303.38	303.52	299.93	303.83	304.29	304.05	302.83	303.76	301.64	303.1	303.2	304.81	301.51	305.36	303.28	304.28	304.94	303.95	302.3	306.32	302.52	303	302.86	304.18	302.85	306.42	304.36	303.14	303.55	304.46	304.96	302.93	304.42	303.91	302.52	304.88	302.14	302.06	304.64	304.5	302.24	303.77	304.91	303.65	303.29	305.22	302.68
328.36	328.15	328.11	327.31	327.73	324.34	328.05	328.52	327.6	328.02	328.95	329.24	328.36	324.79	329.65	327.78	327.64	329.26	328.5	330.28	328.81	327.13	329.1	326.41	324.69	329.37	325.42	326.57	327.47	328.38	326.97	329.74	328.62	327.31	326.88	327.64	326.58	327.95	327.29	328.17	329.97	327.93	325.59	326.74	328.72	328.69	326.35	327.02	330.94	329.23
312.23	313.13	313.13	314.78	312.32	315.55	314.15	315.04	315.26	311.66	313.63	316.21	312.22	311.05	313.02	309.92	310.72	314.26	315.43	312.87	312.94	311.53	310.17	310.97	312.92	312.39	314.8	311.12	310.79	312.3	313.36	312.23	312.96	315.23	315.09	311.44	311.67	312.32	313.85	310.74	313.33	314.19	311.97	313.7	313.32	314.14	312.23	311.27	313.48	312.08
313.81	312.1	312.73	312.99	311.36	313.03	312.28	312.64	312.31	312.56	313.23	313.63	313.82	315.29	311.18	313.98	314.33	313.97	314.07	314.04	314.27	314.53	314.58	313.46	313.66	314.74	313.43	313.65	311.76	311.56	315.86	312.85	312.65	311.67	312.78	314.99	313.79	311.25	312.22	313.96	312.86	314.33	314.2	313.5	314.01	314.62	313.62	313.32	314.32	315.41
313.11	313.17	313.05	313.68	312.15	312.76	314.39	313.12	313.99	315.11	314.23	312.81	314.67	313.18	315.32	312.79	313.98	309.88	312.67	309.07	314.17	312.77	311.97	312.87	312.4	313.97	311.39	312.72	315.39	312.9	311.78	309.58	312.53	312.63	312.74	313.42	312.85	313.07	313.66	311.41	312.66	312.46	314.29	311.4	310.81	312.53	314.53	313.09	314.01	312.23
311.3	312.24	310.89	311.31	309.64	310.88	312.77	309.36	311.79	311.99	313.14	310.43	313.51	311.41	311.76	311.47	310.85	311.24	310.01	312.91	310.17	309.42	310.68	313.6	313.12	313.02	311.34	311.54	311.25	310.21	311.13	315.31	307.47	312.22	312.49	311.38	313.18	310.41	311.76	310.76	312.9	313.21	310.59	311.51	312.9	310.82	310.86	311.96	310.32	311.11
324.85	328.77	326.52	325.19	327.39	328.17	326.65	327.48	327.61	327.55	325.89	325.7	328.24	326.16	325.01	326.44	328.73	327.73	328.03	325.61	325.46	329.73	326.57	326.38	326.09	327.56	324.71	325.48	326.62	325.72	328.13	324.51	326.96	328.58	326.73	326.56	327.33	327.1	327.28	327.71	323.29	328.57	328.29	329.51	329.31	328.02	325.81	326.34	326.97	328.18
303.66	305.01	300.3	303.2	304.12	304.18	303.91	303.05	302.86	302.7	305.65	307.35	302.56	305.73	302.06	304.32	303.85	305.07	304.48	303.11	304.85	302.7	303.14	304.47	304.85	303.42	304.7	301.95	304.01	304.89	305.75	301.63	301.82	303.07	305.43	303.52	305.5	302.44	301.81	303.55	302.42	306.35	303.67	303.26	306.64	307.64	303.42	305.81	302.2	305.74
302.74	304.46	306.61	302.38	305	303.78	302.26	304.71	300.89	301.39	303.3	301.96	305.24	302.56	303.63	303.42	303.54	302.92	303.3	301.37	300.28	304.89	303.07	306.24	302.56	306.42	304.44	303.48	303.68	305.31	304.79	303.58	303.11	303.48	304.63	303.42	301.5	304.31	303.73	303.39	305.16	301.59	303.27	304.44	302.08	303.87	304.28	305.26	304.72	303.45
311.34	315.97	312.9	313.35	315.11	314.15	316.24	312.96	317.39	312.07	315.24	311.66	315.95	313.57	316.35	315.13	315.32	313.86	315.01	313.04	316.03	314.46	314.86	313.95	313.83	315.11	312.88	312.64	313.39	316.06	314.13	314.09	315.4	311.73	315.96	311.83	316.02	315.02	315.15	316.53	314.95	313.78	315.53	314.88	314.2	316.81	313.97	315.39	314.99	315.03
316.11	316.58	318.59	321.4	316.9	319.3	320.44	315.81	318.22	319.43	318.92	319.78	321.3	316.99	320.26	319.55	317.78	319.8	317.83	319.75	320.14	319.17	317.85	319.36	320.93	317.31	316.8	320.55	318.71	317.89	316.84	319.52	318.7	319.92	319.63	315.63	317.83	320.12	316.9	317.31	318.67	319.44	318.78	319.77	319.11	316.67	319.29	319.01	318.3	317.63
312.29	313.21	314.42	313.62	313.83	312.55	313.84	313.03	314.82	313.97	313.31	312.29	313.06	312.06	312.79	311.31	315.36	313.17	313.54	312.86	311.41	313.71	313.83	313.95	313.96	313.17	314.46	314.24	314.38	313.62	313.65	315.7	313.1	316.38	313.27	315.38	312.79	313.22	313.68	313.69	314.97	313.03	315.03	315.71	315.29	312.91	312.21	311.68	313.61	310.53
302.79	303.43	305.13	305.62	305.86	303.44	307.83	306.66	303.75	305.32	305.45	304.81	306.57	304.3	305.03	304.38	303.73	305.37	305.47	304.91	302.29	306.19	304.55	303.74	304.47	307.6	306.07	306.37	302.57	305.62	305.9	305.45	302.31	304.15	305.41	305.3	306.95	303.76	306.72	307.95	304.38	306.85	306.33	304.02	305.84	304.09	306.24	307.55	303.06	304.71
298.35	300.49	300.33	299.76	298.61	299.14	297.57	299.91	302.26	300.47	300.1	302.13	299.31	301.28	299.4	300.03	299.39	300.08	300.31	297.8	299.72	299.83	299.73	300.37	302.02	296.94	299.59	301.27	301.98	300.35	300.41	300.68	299.03	297.95	299.71	300.85	300.37	301.2	300.28	300.83	300.07	298.45	301.44	300.73	296.55	300.34	297.65	300.4	300.13	302.02
309.37	307.87	309.47	309.56	310.83	311.86	308.4	308.52	310.02	309.99	312.05	309.25	308.68	310.79	312.8	311.26	311.68	307.38	307.91	308.63	309.51	308.77	310.34	310.59	308.19	310.66	308.92	308.04	310.36	309.87	309.58	311.16	311.89	309.46	311.07	308.83	309.72	310.66	307.55	310.02	313.31	307.89	311.64	309.01	309.48	309.44	310.41	309.15	307.57	308.92
304.89	307.05	306.09	306.28	305.21	305.3	304.71	304.46	304.69	307.29	305.29	306.62	303.82	304.99	304.3	305.41	305.38	305.29	306.12	305.27	308.39	304.93	306.49	304.75	303.7	307.64	303.93	305.19	304.88	306.81	307.89	305.48	307.79	305.01	306.86	308.53	303.89	303.44	304.47	304.19	305.01	306.47	303.93	303.7	306.84	304.51	304.14	303.98	304.78	306.66
314.83	316.04	319.46	317.16	315.19	320.78	318.56	316.01	318.15	316.78	317.13	318.06	318.1	316.28	317.73	318.43	317.46	315.39	318.19	317.64	317.45	317.35	317.43	317.76	317.43	316.16	316.95	318.41	317.27	317.51	316.78	318.09	317.59	318.48	318.69	316.28	319.01	316.6	317.03	317.62	316.72	318.08	316.6	317.82	318.1	317.36	312.55	319.34	319.14	317.95
300.98	300.69	302.62	302.49	302.82	302.46	304.46	300.76	302.02	302.8	302.24	300.83	306.15	299.2	303.6	302.9	302.1	301.98	303.49	301.31	302.67	303.32	301.69	300.85	300.11	303.39	302.75	301.97	300.32	303.83	301.95	304.05	300.85	302.06	304.99	300.81	302.54	303.71	304.27	303.8	302.86	303.35	303.49	304.16	304.5	302.06	302.69	303.47	300.34	301.48
313.5	312.83	313.37	313.35	311.96	315.32	311.28	312.93	312.12	314.01	312.52	313.78	315.19	313.27	312.95	312.59	316.21	314.33	314.05	313.16	314.25	313.28	311.99	313.81	313.5	313.27	314.53	312.7	313.82	312.08	314.99	314.88	315.34	314.15	311.83	312.76	312.35	312.02	311.11	315.3	311.66	312.39	313.63	313.15	313.27	315.08	310.93	313.95	313.74	314.09
307.07	307.68	308.15	308.03	308.25	308.73	307.83	310.72	309.22	308.1	309.97	309.69	311.45	307.44	307.83	309.22	309.98	307.87	310.65	307.72	309.78	309.87	307.92	308.82	309.48	308.65	310.01	312.61	307.82	305.58	307.98	308.41	308.16	309.82	309.78	306.95	308.74	308.36	308.36	310.81	308.27	309.48	306.7	306.18	308.14	309.75	309.21	306.14	308.47	306.77
308.68	309.74	309.15	310.35	308.84	310.78	309.11	306.88	306.83	307.91	309.21	308.87	307.1	309.39	312.03	311.29	308.94	309.93	312.65	310.01	308.54	309.82	311.88	307.3	310.11	309.01	309.91	310.85	308.37	310.06	311.54	309.93	308.96	307.16	311.89	308.74	309.42	310.21	309.15	308.74	309.49	311.2	309.73	308.43	311.17	310.54	311.11	310.31	310.81	310.96
308.52	310.24	307.89	306.36	306.87	306.9	310.11	311.06	308.07	311.12	307.64	309.88	309.41	308.3	309.66	307.99	307.55	307.4	308.73	310.12	308.2	308.54	307.87	310.12	307.9	308.63	311.32	310.43	307.91	308.26	311.74	305.73	306.77	308.98	311.07	308.87	307.19	308.48	309.65	307.75	309.81	311.51	308.7	305.78	308.62	307.99	309.31	307.12	307.49	310.86
330.11	326.26	330.11	326.69	329.4	326.48	328.63	327.52	327.73	328.08	326.49	328.77	329.41	328.9	327.79	328.24	328.71	327.44	327.45	328.33	327.77	328.17	325.28	327.37	327.99	329.58	327.64	329.05	328.36	329.11	328.03	325.83	329.83	328.17	327.51	326.53	327.3	328.26	327.66	323.67	329.08	327.11	325.85	326.76	329.72	327.81	328.72	328.24	326.6	327.86
325.07	326.87	323.87	323.99	324.78	325.7	322.67	325.18	324.63	324.88	322	327.19	323.8	324.65	323.32	324.88	324.76	321.48	326.46	324.05	324.83	320.87	324.77	325.51	323.04	321.77	321.81	324.82	323.48	324.12	323.65	323.06	324.84	323.6	326.4	327.06	325.33	324.66	325.12	325.07	323.17	324.64	325.83	325.44	324.7	323.73	324	324.05	324.36	325.77
330.05	329.22	329.76	327.42	327.67	329.05	329.89	328.37	329.73	327.14	331.41	327.45	330.91	329.08	329.37	329.42	328.1	328.24	330.2	326.92	327.52	329.31	327.09	328.71	331.04	328.98	329.19	326.24	326.2	331.3	329.07	332.45	331.91	329.45	328.62	329.29	326.77	326.74	329.73	328.78	328.55	328.25	326.11	328.27	327.78	328.5	330.71	328.39	330.43	326.88
304.7	304.22	304.13	302.08	302.4	303.14	302.96	303.72	304.53	303.39	302.85	303.11	300.25	303.76	302.53	302.96	302.82	301.75	302.76	302.86	301.74	301.86	300.6	303.27	305.27	304.26	304.42	301.15	304.97	303.18	301.68	302.13	304.04	304.1	302.44	304.52	305.38	303.02	304.08	302.16	302.76	304.53	302.59	303.9	303.78	304.56	305.36	305.3	302.1	304.12
305.41	306.1	305.15	306.13	304.39	306.97	304.74	307.3	303.51	306.72	306.73	308.49	307.33	304.81	304.72	304.93	303.19	302.23	302.52	305.35	304.93	305.31	304.59	303.82	301.89	303.72	307.66	305	303.59	305.31	304.93	306.83	305.18	306.12	306.38	305.11	304.82	307.52	306.69	306.72	305.76	304.89	303.33	307.83	307.77	306	302.84	307.65	307.13	307.03
301.98	300.34	302.81	300.93	301.69	304.86	303.84	302.97	304.46	299.65	302.85	301.51	305.49	300.8	303.61	303.97	305.13	303.84	305.07	302.52	305.15	302.61	301.47	302.73	301.91	301.67	301.48	301.82	305.47	301.33	300.95	303.58	304.26	303.55	303.4	304.67	300.91	302.13	301.01	302.01	304.02	301.17	304.64	299.73	305.13	301.17	301.43	302.63	299.84	303.24
300.89	299.98	299.13	298.2	297.75	301.53	298.45	298.24	298.97	298.93	300.22	300.2	299.26	299.74	300.72	301.55	300.94	300.45	302.68	299.62	299.47	300.79	299.22	298.77	298.8	301.28	298.62	298.34	300.71	301.55	301.6	301.14	301.83	298.58	302.27	298.1	297.45	303.04	299.9	299.79	300.64	302.02	300.41	298.44	300.29	299.79	299.77	299.76	302.51	301.1
302.43	302.86	301.74	304.19	302.07	302.65	299.9	300.84	304.28	299.6	301.11	304.27	303.96	300.76	301.25	302.79	304.14	302.38	301.83	303.93	302.17	302.08	302.96	304.45	305.45	301.32	301.14	302.8	300.62	298.52	302.61	302.11	300.28	302.24	300.74	301.23	302.56	304.96	302.51	301.76	301.47	301.1	301.65	300.89	301.95	301.49	303.19	302.23	302.02	301.23
312.86	311.1	312.8	313.31	313.88	311.35	313.3	315.22	312.26	312.15	313.08	313.64	311.45	310.67	312.08	312.25	313.16	310.91	312.67	311.2	311.07	313.54	312.48	313.21	312.1	309.73	313.22	310.85	314.88	312.96	313.3	313.81	312.38	312.34	314.96	312.91	315.34	312.9	313.01	312.72	316.55	314.26	315.53	314.5	311.47	311.52	310.47	314.75	310.84	313.45
296.89	294.21	294.94	296.09	296.79	294.28	299.07	294.95	294.39	296.4	296.7	293.77	295.64	297.72	294.59	298.22	293.68	293.22	296.45	294.23	294.65	295.68	294.1	295.16	294.36	293.25	294.42	295.52	294.23	293.53	293.04	294.74	296.03	295.99	294.13	295.14	297.78	294.91	297.6	294.96	296.99	291.79	295.88	297.53	294.76	294.01	294.72	296	296.29	294.2
308.97	310.66	309.18	305.78	309.53	308.97	310.06	307.7	307.47	306.56	309.8	308.91	308.52	309.36	309.88	310	307.66	308.3	310.55	310.46	308.32	308.51	308.8	309.51	312.73	306.21	311.14	308.4	309.31	307.76	310.54	308.93	308.93	309.49	309.54	306.93	311.13	308.59	309.4	306.24	308.12	309	309.64	309.95	307.69	307.35	309.56	308.59	308.34	307.52
303.41	302.8	302.13	304.41	303.79	304.71	306.83	304.38	303.77	304.57	302.69	306.34	302.48	302.66	303.52	301.84	306.76	301.47	302.74	302.44	303.94	301.04	303.37	302.37	304.24	302.84	305.22	304.57	303.52	303.35	308.32	302.68	303.18	304.17	304.37	305.63	303.5	302.64	306.33	303.18	302.73	301.02	302.27	304.7	305.64	303.39	307.59	301.72	305.74	304.1
307.23	308.92	310.2	307.75	309.2	308.49	310.33	306.86	308.66	309.8	308.17	308.05	308.05	312.29	307.79	311.22	311.21	306.56	309.43	310.46	312.47	307.25	309.64	307.61	309.28	307.92	310.8	311.21	313.26	309.99	307.06	311.17	307.65	310.84	307.16	309.93	309.16	310.07	309.23	308.58	309.45	310.46	308.05	309.84	308.45	310.09	308.18	309.1	309.84	306.75
310.84	311.88	309.52	312.12	313.18	312.01	309.89	311.22	310.69	309.2	313.49	310.64	308.14	315.4	310.47	310.54	309.8	310.64	313.11	310.39	308.61	310.61	309.58	312.67	310.37	311.86	312.19	309.45	310.49	310.68	310.65	310.72	310.31	309.38	311.97	312.74	309.1	312.86	309.35	311.29	309.06	312.24	311.51	311.74	309.41	309.43	311.17	310.61	311.14	313.68
299.91	298.23	296.68	300.08	300.89	299.18	297.69	302.29	301.67	301.33	300.2	300.22	297.78	300.54	297.13	299.98	301.75	297.36	300.65	302	296.87	300.26	300.26	299.21	300.38	301.65	300.27	299.59	301.09	298.3	298.11	300.19	300.68	297.77	301.12	301.12	298.78	298.11	299.6	299.3	300.99	300.29	301.85	300.02	299.73	301.49	301.03	299.36	300.43	301.65
303.43	303.75	306.13	303.77	303.78	307.14	302.76	304.2	305.15	305.57	304.48	302.36	305.6	302.88	303.37	302.63	303.88	303.26	305.26	306.38	305.51	301.79	304.46	305.26	304.08	305.35	303.31	306.36	302.99	305.14	303.63	303.69	304	308.09	302.95	302.57	305.09	305.04	304.71	303.08	302.48	304.09	305.2	302.3	306.5	307.13	304.37	308.59	306.03	304.5
294.39	292.74	292.69	293.54	294.38	292.89	295.32	291.45	296.2	294.84	294.05	292.55	294.51	295.45	293.06	294.99	293.53	292.2	295.36	292.12	294.07	294.24	293.74	295.26	293.93	293.58	294.85	295.83	290.38	294.89	293.68	292.34	294.77	294	293.7	292.79	295.35	294.43	294.99	292.9	291.82	293.72	294.88	292.96	295.49	292.58	293.33	294.87	297.01	296.4
301.33	301.9	302.58	301.14	303.97	302.97	302.15	302.91	302.63	300.23	300.81	303.52	301.8	304.15	302.62	300.39	301.77	302.92	303.39	300.88	304.12	303.07	302.22	303.9	302.51	302.22	303.4	300.83	302.37	302.06	302.53	304.87	303.29	304.62	299.54	301.24	303.49	304.24	303.75	302.39	301.36	302.42	303.64	301.17	300.92	303.39	301.25	301.27	302.69	302.21
312.28	312.25	316.09	313.26	313.53	315.99	314.41	313.98	318.06	313.77	314.95	317.6	311.81	313.76	314.3	315.36	313.93	314.61	315.63	315.06	314.6	315.87	313.17	314.02	316.57	312.21	313.8	314.04	316.94	312.49	316.37	313.41	316.82	312.9	314.28	312.78	312.67	312.35	313.73	313.2	314.48	312.17	314.1	311.11	312.69	313.01	313.76	313.7	314.25	312.05
292.69	295.6	296.47	294.51	295.4	295.89	294.96	297.9	296.72	295.03	296.39	296.88	293.94	295.27	296.71	295.46	294.36	294.09	294	293.74	295.63	294.43	294.12	294.71	293.3	297.47	295.74	293.84	293.92	294.12	295.51	295.67	295.39	298.9	295.52	295.73	295.57	296.09	295.22	296.55	293.94	295.18	294.42	295.9	294.41	294	294.55	293.14	296.58	297.52
295.27	296.75	295.8	298.78	295.97	297.84	298.7	295.79	297.84	296.94	296.35	297.98	294.11	296.99	294.94	299.07	298.41	295.43	299.7	296.94	295.55	298.31	296.88	295.69	294.57	296.97	296.91	297.58	296.26	296.02	295.28	296.25	297.04	295.74	297.34	296.54	294.96	298.38	297.28	295.27	299.64	297.27	296.9	297.94	298.69	299.41	294.51	295.16	296.45	297.72
302.09	306.12	305.59	306.72	305.05	307.52	305.97	306.36	303.93	304.17	305.05	304.41	307.9	304.22	304.72	303.25	307.6	304.58	307.32	305.34	304.65	305.16	305.09	304.68	307.55	305.96	305.82	304.95	305.01	305.23	304.91	304.41	302.94	303.23	303.75	307.3	307.58	306.88	305.33	304.9	306.38	304.51	306.72	306.29	305.91	305.46	306.74	302.88	306.02	302.6
294.96	294.22	295.24	294.17	296.89	295.13	292.51	294.9	293.42	295.22	293.75	295.69	292.75	294.76	296.19	294.08	296.94	291.7	292.68	293.64	296.98	295.56	291.84	293.89	295.89	296.65	295.55	294.26	295.36	296.92	295.47	295.45	294.71	292.51	295.59	297.29	293.84	296.29	293.51	295.6	293.93	296.2	296.78	292.6	292.39	296.16	295.1	295.52	293.74	295.26
303.58	300.66	301.14	303.82	301.64	301.95	303.58	302.58	303.4	301.14	302.53	303.29	305.57	302.94	302.88	301.1	302.98	303.36	303.46	303.41	301.75	305.43	302.68	304.17	303.07	302.89	302.41	302.47	301.82	301.45	300.53	304.54	304.74	302.81	302.96	304.11	303.27	304.45	303.19	302.2	303.73	304.89	303.56	303.52	301.86	300.11	302.9	301.57	302.08	301.09
322.14	323.24	326.53	325.57	325.76	321.97	326.06	325.65	326.73	324.52	325.54	323.51	322.54	323.78	324.44	324.19	324.29	323.06	322.74	326.71	326.51	325.96	325.55	324.21	322.03	322.59	324.24	324.07	323.43	325.53	323.61	323.76	324.92	325.02	322.9	323.72	324.86	325.29	324.22	327.11	324.61	323.67	326.12	323.11	326.33	324.62	324.4	325.34	325.42	325.41
328.08	326.21	329.02	325.01	328.64	331.33	327.42	327.31	326.53	329.41	327.32	327.73	327.7	329.83	329.11	325.12	327.19	325.95	328.8	328.31	328.73	324.92	329.41	327.09	329.01	328.59	328.24	326.53	328.95	325.29	328	327.15	328.04	327.91	328.77	327.19	329.98	328.23	328.13	327.86	329.02	326.92	326.92	328.59	329.16	327.02	326.6	329.69	326.75	327.24
292.27	295.77	297.38	292.66	295.54	292.8	294.17	293.83	292.55	293.7	293.56	292.6	295.09	293.2	293.69	294.77	292.71	294.71	294.69	294.1	293.69	296.11	293.25	292.56	294.78	294.78	293.01	294.31	294.59	296.44	291.44	295.42	294.14	295.18	293.83	296.31	295.03	293.9	293.87	296.06	293.82	295.05	295.22	293.48	294.52	294.58	294.19	295.24	293.34	293.72
303.06	301.96	302.79	303.75	303.45	302.31	303.55	303.53	305.41	303.52	303.09	305.47	302.57	302.82	303.94	303.69	302.94	303.15	303.88	305.61	305.02	304.75	303.72	304.48	304.19	302.34	302.81	304.62	304.88	302.97	301.97	304.35	303.67	303.29	304.29	302.03	304.67	304.63	302.8	307.48	303.68	303.93	303.86	303.25	302.32	302.83	303.73	304.41	303.22	305.8
316.36	316.58	316.3	314.05	315.04	315.69	310.18	317.25	317.28	317.31	315.87	316.28	315.58	317.25	313.4	314.6	311.32	317.39	316.12	316.39	318.78	314.92	316.32	315.52	312.85	315.36	314.55	313.58	315.35	317.12	315.34	315.74	317.08	314.26	314.71	315.23	315.41	315.76	316.92	315.38	316.87	315.45	316.03	317.92	316.69	316.16	315.53	316.44	314.91	317.49
293.86	296.76	292.66	295.13	294.66	295.72	294.89	293.15	294.91	293.96	294.48	297.04	294.46	292.78	294.75	295.34	295.94	298.08	294.44	294.4	297.16	293.19	294.38	296.57	292.1	295.57	294.07	293.76	296.43	297.71	295.77	294.44	294	295.55	294.37	294.67	296.1	293.69	297.28	294.79	293.89	291.5	291.41	296.44	294.14	296.69	296.04	295.99	296.1	295.91
311.42	310.41	312.6	311.03	309.75	307.32	311.66	312.11	311.76	309.06	309.47	308.1	309.51	311.25	307.92	311.95	309.89	312.7	309.75	311.93	309.69	309.63	311.62	308.6	310.5	310.75	309.75	308.07	314.08	307.84	310.1	311.63	310.01	311.68	310.89	309.97	311.18	310.43	309.01	309.59	310.47	311.52	309.92	308.45	308.39	310.81	308.68	308.56	310.4	309.84
303.88	303.85	306.61	305.58	306.04	304.72	304.76	303.48	303.75	304.58	305.28	303.07	303.63	305.12	304.4	304.72	305.13	304.45	305.26	303.01	301.13	306.17	303.93	302.44	303.57	306.61	304.12	302.36	305.95	303.5	302.35	302.94	305.48	303.07	303.79	303.39	304.42	305.08	305.36	301.82	302.41	303.47	303.69	302.94	303.77	305.27	303.16	303.38	303.1	303.97
313.08	312.29	314.18	312.78	313.05	313.2	315.44	313.42	311.85	315.16	312.6	313.35	315.69	317.12	314.64	312.98	313.24	313.32	312.34	315.01	311.49	314.97	314.03	310.95	313.46	313.46	312.9	311.88	315.69	315.3	315.82	315.21	314.75	311.86	313.09	313.71	314.79	312.65	314.8	313.27	314.5	315.06	312.73	312.96	313.52	314.96	314.1	314.18	310.94	316.53
306.11	311.07	309.62	310.86	311.1	311.04	308.87	313	311.28	309.42	309.32	309.92	307.46	309.68	310.28	309.98	309.57	308.58	313.08	309.52	310.86	309.47	310.52	309.9	309.53	310.87	312.92	308.06	311.46	311.58	308.52	310.12	310.86	309.88	309.17	309.55	311.75	310.64	309.97	311.6	310.39	310.24	307.75	312.69	310.75	310.09	310.99	309.78	314.28	305.43
314.87	314.91	315.2	313.43	314.89	313.65	313.61	315.58	316.62	314.9	314.65	315.67	313.37	312.66	311.96	315.37	313.33	314.5	316.48	315.62	313.01	312.26	314.51	313.86	312.29	314.67	313.95	315.01	313.65	313.88	313.36	314.77	316.21	311.52	313.35	313.79	314.73	314.58	313.48	313.87	313.31	312.78	315.51	314.53	314.65	315.35	314.81	313.44	313.83	314.19
301.78	302.27	302.19	302.24	300.82	301.35	303.63	304.86	304.94	305.49	302.86	303.79	305.35	305.6	302.4	303.57	303.39	301.64	303.76	304.53	304.08	302.85	305.56	305.11	304.48	304.12	305.21	304.11	303.38	303.15	300.77	302.97	303.68	302.63	304.11	304.05	302.13	302.25	306.24	302.32	305	304.43	303.89	303.1	302.62	306.18	303.73	306.12	305.39	303.81
314.67	313.45	314.6	312.88	314.21	312.84	314.51	315.17	314.31	313.59	314.86	312.29	313.82	315.04	312.4	314.24	313.52	314.85	315.37	314.6	315.97	314.98	315.02	315.82	314.75	312.62	315.99	314.36	313.2	315.39	315.76	313.9	313.32	314.96	312.98	315.61	316.79	314.94	315.27	315.45	313.24	314.41	313.61	314.82	313.43	315.55	312.78	313.32	315.32	316.19
308.9	308.43	305.57	304.8	306.22	306.59	308.16	307.53	306.27	306.57	307.5	307.92	306.5	304.21	306.1	305.72	307.09	306.3	304.98	307.55	308.62	305.23	305.99	306.35	309.71	305.72	305.35	307.65	307.36	307.69	304.46	307.75	308.95	306.21	304.54	308.49	307.59	307.91	305.66	306.99	306.21	307.66	306.24	307.43	306.72	306.61	305.85	308.12	306.72	306.5
301.39	301.89	300.09	302.84	302.56	302.3	301.89	304.04	302.63	297.7	301.37	302.02	300.15	304.65	303.9	303.05	303.97	302.95	300.96	301.19	300.91	302.71	305.98	303.72	304.25	304.14	302.55	303.33	302.38	299.97	301.35	303.33	301.25	301.1	302.25	302.69	304.11	302.53	303.14	299.14	303.04	301.71	301.83	302.27	300.3	302.82	301.17	302.3	303	301.9
328.06	330.48	329.29	329.09	327.52	327.59	326.02	327.71	325.2	327.19	329.81	331.26	329.39	327.38	327.48	327.97	326.99	327.2	329.03	328.81	329.44	329.68	329.8	329.12	330.39	326.39	327.23	326.51	329.2	327.33	327.57	330.86	326.21	329.41	327.28	327.01	329.21	328.37	326.7	326.05	327.25	326.91	329.08	326.77	328.58	328.96	327.8	326.3	325.67	326.29
296.59	294.93	294.29	296.58	291.44	292.66	294.33	292.91	291.52	295.51	296.18	295.09	292.37	293.88	292.41	295.3	293.86	295.03	295.42	293.79	294.98	293.8	292.63	291.04	294.17	294	293.75	293.07	292.51	291.93	296.4	290.77	295.67	294.9	293.3	293.21	294.22	295.48	292.47	297.32	294.19	291.92	295.52	294.82	294.25	297.17	296.21	293.85	295.8	295.3
302.06	304.84	303.83	304.3	301.35	303.69	306.61	305.66	302.11	302.8	306.48	306.09	307.55	303.32	305.01	304.35	303.23	304.21	304.41	305.75	306.31	303.95	303.72	303.66	304.76	301.47	304.26	302.77	305.53	303.9	304.25	304.72	302.72	305.01	305.88	303.99	303.91	304.62	303.71	303.16	304.22	305.78	302.47	303.04	304.11	303.13	304.1	305.02	304.92	302.05
304.65	307.71	304.84	305.58	308.09	306	306.49	306.45	305.47	305.39	307.84	307.09	307.22	304.98	304.15	308.11	304.17	303.31	305.56	304.59	307.18	306	304.88	305.13	307.43	306.01	305.17	304.73	307.54	307.74	307.75	306.22	308.09	308.92	304.71	307.96	306.63	303.62	310.11	307.89	307.61	309.65	306.9	308.19	303.58	307.9	309.2	305.17	307.89	308.92
317.15	316.66	319.35	317.67	314.16	317.76	316.34	316.17	317.4	318.49	316.49	314.79	314.85	317.02	316.97	318.83	314.72	316.04	317.6	318.34	314.51	314.56	318.04	318.72	315.22	317.57	316.44	316.94	313.93	316.07	317.22	316.69	316.73	317.15	317.69	318.76	314.43	315.88	316.07	314.66	317.28	316.91	315.9	315.81	315.33	315.15	317.45	316.7	318	316.78
306.8	304.55	305.23	306.1	307.15	306.26	307.71	308.03	306.8	302.75	307.11	305.67	306.51	305.48	306.84	304.72	306.48	305.95	304.88	307.07	304.48	307.74	305.03	305.71	303.89	306.19	306.72	307.41	305.73	303.17	305.68	306.04	303.92	306.62	306.16	305.97	306.82	306.13	307.73	305.17	304.52	302.19	306.81	307.94	306.41	306.95	306.51	306.4	305.45	307.87
295.98	294.47	292.27	293.94	293.96	292.32	292	295.05	293.67	293.73	294.33	295.84	293.8	293.57	292.94	292.81	293.93	292.54	294.42	294.03	292.59	291.9	293.37	294.87	295.14	294.13	292.71	294.21	293.58	294.73	292.58	293.56	294.96	293.99	293.76	293.81	293.88	292.97	293.95	293.73	295.86	294.45	292.01	294.23	294.7	293.58	291.59	295.97	295.63	295.07
305.11	303.65	304.94	304.23	304.25	304	305.39	303.79	302.85	303.29	301.99	303.62	302.04	305.72	304.41	302.07	304.52	302.27	303.35	305.59	303.49	302.75	306.08	304.71	305.34	307.03	307.09	304.08	305.75	302.09	304.47	303.78	305.12	304.38	303.87	305.06	304.45	304.07	303.86	303.08	302.82	304.05	305.64	303.57	305.75	303.49	304.45	302.2	304.57	304.06
291.75	293.73	293.47	296.34	294.97	293.9	293.89	294.23	294.99	292.4	292.94	294.27	291.83	295.08	296.37	291.57	295.52	294.61	293.98	292.82	289.54	294.27	295.01	292.2	293.22	292.42	293.21	296.18	293.74	292.17	293.41	290.86	292.96	294.53	294	289.65	295.87	295.41	292.54	294.41	295.03	294.23	293.34	292.66	293.12	295.93	291.53	296.88	294.74	293.22
306.1	309.3	311.72	309.47	312.01	310.27	311.16	308.73	307.76	310	308.93	308.25	309.49	307.75	309.67	308.31	309.03	310.41	310.56	308.18	308.92	311.27	308.26	308.24	311.65	307.89	309.17	307.55	313.42	308.28	305.18	309.98	308.38	310.87	311.46	309.69	310.25	307.94	308.02	311.89	308.85	308.5	312.48	308.76	309.39	309.3	310.8	308.08	308.6	311.78
307.95	305.24	307.84	306.99	307.4	305.42	307.03	308.21	303.95	305.67	306.62	306.9	304.5	305.01	306.84	306.88	306.26	305.29	307.14	308.34	303.88	306.86	307.58	307.08	309.34	306.36	306.91	307.13	306.32	307.38	304.71	306.1	305.44	301.96	305.28	305.21	305.9	303.54	309.45	305.56	308.56	307.54	306.95	304.55	306.44	305.48	304.29	307.12	305.4	304.4
315.8	312.13	310.33	315.47	312.83	315.23	313.39	313.71	312.68	311.52	311.59	315.52	313.1	314.5	310.33	314.09	312.5	314.75	313.14	315.57	316.34	314.99	312.71	314.85	315.42	316.65	315.24	313.35	312.75	312.96	313.39	315.62	310.93	311.63	312.63	315.17	312.99	314.95	313.53	313.34	313.19	315.31	312.42	314.63	316.46	316.23	314.01	313.58	317.19	314.28
310.71	311.82	310.41	309.87	311.56	311.74	312.45	310.59	311.01	309.84	308.49	311.33	312.45	312.38	311.14	310.16	310.29	311.79	311.83	311.19	310.96	312.63	312.07	314.16	310.13	309.24	313.28	308.4	309.36	312.17	313.39	309.86	312.8	310.65	309.43	310.83	312.12	314.68	310.83	311.25	312.78	313.48	310.57	314.05	310.58	312.07	311.25	311.34	312.13	311.95
315.67	316.72	316.53	317.03	316.24	315.8	315.42	316.65	318.45	317.6	317.73	319.62	315.16	319.08	319.32	317.93	319.81	317.19	315.06	317.11	319.09	318.42	317.1	319.16	315.58	315.68	317.91	318.73	316.08	317.56	315.39	318.13	317.83	317.23	314.92	319.26	318.63	318.54	318.43	317.2	316.2	315.72	313.69	318.06	318.55	316.73	320.01	317.67	317.71	317.25
316.36	312.49	314.13	314.28	318.07	315.59	314.89	315.82	313.66	315.55	315.59	313.19	313.09	316.44	314.9	316.18	313.62	317.22	313.38	314.44	315.82	315.53	316.01	316.57	315.31	315.15	313.13	315.5	315.05	313.16	314.88	313.95	315.43	312.79	314.68	316.08	315.81	316.37	315.21	313.13	318.11	312.4	317.57	314.11	314.74	314.25	316.02	315.05	314.22	312.77
318.04	317.22	317.13	315.83	317.73	321.59	318.27	317.53	317.51	320.61	318.35	317.61	318.62	320.22	318.11	317.94	315.29	316.47	314.97	319.71	316.19	317	317.7	315.09	316.05	315.72	319.82	318.99	317.41	315.87	320.51	318.84	316.04	318.43	319.43	318.78	317.1	319.26	317.03	320.08	320.09	317.28	320.19	316.5	318.34	319.76	319.36	319.16	317.06	319.26
313.36	313.17	312.72	316.24	314.76	313.13	314.05	315.69	314.61	312.56	313.87	313.96	315.6	314.65	310.83	313.49	312.85	316.2	314.01	312.49	311.07	315.39	314.28	315.1	316.01	313.84	313.94	314.1	314.12	314.1	314.35	311.57	313.53	315.54	312.86	312.23	314.14	314.82	312.69	312.88	313.19	312.32	316.22	315.11	315.04	311.06	315.21	312.01	313.72	313.83
307.01	308.73	307.9	302.04	304.85	308.33	306.15	305.53	304.05	306.8	306.05	304.43	307.34	308.26	306.72	306.18	307.67	304.63	305.26	305.95	305.74	304.52	308.93	307.02	309.7	305.98	306.48	308.09	306.5	308.16	307.15	305.46	304.54	304.82	305.75	304.46	307.75	304.66	307.07	305.68	304.7	304.92	308.87	308.31	308.26	305	303.7	306.07	304.82	308.4
300.34	300.37	302.13	299.41	299.69	301.98	301.31	300.07	300.73	300.43	299.54	302.32	298.36	302.04	300.81	300.28	301.98	302.6	300.79	300.25	298.73	302.73	303.99	301.94	300.13	297.8	301.24	301.19	299.5	300.22	300.53	299.57	304.12	299.84	300.27	299.52	302.1	300.79	298.67	301.02	299.64	302.66	299.71	304.27	299.07	302.42	301.81	301.02	302.91	302.78
315.36	315.39	313.33	315.75	316.39	316.18	317.74	316.09	315.42	312.71	315.12	315.92	315.02	318.78	312.68	316.05	314.02	314.03	313.79	314.64	312.6	314.62	315.78	315.18	314.53	314.22	312.11	315.42	314.6	313.64	318.48	316.15	313.67	313.92	312.58	316.81	319.21	315.99	314.31	314.61	315.42	315.92	316.04	316.51	312.7	314.81	316.04	314.76	316.11	316.68
316.82	317.63	317.3	319.9	318.16	317.86	318.78	317.7	318.19	318.33	317.79	318	319.51	315.97	318.51	318.93	321.58	317.25	317.77	317.59	317.62	317.63	317.91	319.04	318.13	318.75	316.29	316.77	320.53	316.87	318.49	318.65	317.83	316.96	317.69	319.28	316.93	318.79	318.04	319.04	319.34	318.45	319.06	318.96	321.17	317.33	320	317.13	318.39	318.6
327.18	326.35	325.62	329.74	327.01	325.17	326.75	326.68	326.06	327.34	326.72	328.04	325.6	327.31	326	324.85	328.6	329.53	328.92	329.07	326.97	328.25	324.62	326.57	327.04	322.18	325.05	327.98	326.97	327.51	329.03	329.15	325.03	328.56	327.16	324.89	328.01	326	325.12	325.46	325.86	328.07	325.57	328.91	327.21	325.46	326.68	327.45	326.22	324.38
307.44	307.39	306.62	306.97	303.83	305.06	304.85	305.22	305.43	303.77	304.14	305.82	305.5	305.3	303.47	303.85	304.1	307.49	304.96	307.75	306.31	304.03	304.77	305.76	305.6	307.34	305.54	305.61	306.35	306.88	306.4	305.84	302.84	304.48	305.65	303.92	306.36	307.04	305.65	307.6	306.62	307.19	304.88	303.4	307.7	304.39	305.14	303.31	304.18	304.98
297.61	294.53	296.18	297.84	297.02	294.7	296	296	294.1	294.16	296.52	297.15	297.77	298.25	298.55	297.79	300.04	296.45	297.96	296.3	296.47	298.72	295.84	295.19	298.56	299.65	295.82	298.77	297.88	297.21	298.98	295.81	296.02	296.7	297.22	297.93	296.74	298.75	297.26	297.83	295.96	296.96	295.2	295.59	295.69	295.49	295.4	297.26	295.31	295.32
315.39	314.08	313.19	312.63	314.54	314.86	315.26	314.81	315.87	314.92	314.84	316.08	314.19	313.74	315.19	314.45	315.39	314.5	316.8	315.01	313.86	315.25	312.43	315.41	316.96	311.9	315.8	315.21	313.74	316.21	316.56	315.87	316.8	317.63	314.65	314.87	315.54	314.24	314.16	314.18	313.24	314.94	314.47	315.85	314.1	315.02	316.4	315.56	314.37	317.26
318.13	317.01	317.25	315.47	317.38	317.61	317.41	315.48	316.62	316.39	317.96	318.06	317.91	316.06	315.53	317.26	315.71	317.44	315.65	316.07	318.46	317.31	317.78	317.13	316.82	318.5	316.87	315.64	315.69	316.93	315.2	320	319.07	314.58	315.03	317.39	313.55	315.61	315.96	316.81	317.43	316.78	315.05	318.76	316.92	317.18	317.04	318.18	314.15	318.53
295.81	295.5	295.54	296.45	295.72	296.55	293.88	295.08	295.11	296.6	294.23	295.61	293.73	296.11	295.89	291.19	297.33	295.42	294.55	294.35	293.76	293.18	293.09	296.15	295.43	296.32	294.97	293.63	296.25	297.21	296.01	294.11	291.96	291.35	294.11	294.92	294.22	296.91	293.91	291.63	294.23	294.9	294.37	296.1	295.52	294.1	296.52	294.99	295.02	295.85
328.39	327.69	330.86	327.98	327.74	327.52	329.26	328.47	328.33	328.27	327.99	328.22	327.24	328.85	326.66	328.56	330.35	329.99	327.94	328.41	329.67	327.34	326.49	330.04	327.1	326.17	327.61	322.4	328.47	325.65	327.01	325.91	325.03	327.4	326.17	327.61	328.57	325.05	327.22	325.63	329.01	326.96	328.49	332.05	328.13	327.78	328.03	327.66	327.38	326.79
310.34	311.49	309.23	313.75	311.26	314.45	310.49	315.02	311.11	314.82	312.27	312.33	314.25	313.74	311.75	314.1	312.52	311.07	312.97	312.4	314.74	309.76	314.02	311.6	313.15	313.38	314.03	311.94	311.96	314.17	312.15	311.48	314.29	315.17	309.77	312.46	309.83	315.01	313	310.3	313.41	313.53	313.15	314.52	312.32	311.37	313.24	312.86	314.71	311.5
304.97	305.47	305.72	303.85	303.48	304.58	301.9	308.42	305.25	303.25	304.19	303.52	306.92	304.56	304.01	305.25	302.83	302.72	304.53	305.79	305.11	302.77	303.94	303.6	305.28	303.77	303.06	303.62	303.61	304.88	305.73	303.73	304.51	305.42	304.41	305.2	304.67	304.4	304.51	303.86	300.17	305.74	302.42	304.06	304.35	304.3	301.75	308.63	304.26	306.64
298.16	299.23	300.72	301.36	302.04	300.21	299.29	302.18	299.87	302.49	300.57	299.27	297.38	300.81	299.88	302.59	301.66	301.54	302.11	300.33	300.81	301.7	302.33	302.88	302.39	299.03	300.8	302.01	300.48	301.04	302.56	300.39	300.46	301.8	299.79	300.99	300.31	301.3	300.12	303.41	300.3	302.89	300.16	300.11	301.65	303.05	302.77	303.3	301.85	300.35
305.3	307.64	306.26	305.75	306.04	304.7	304.6	304.68	306.26	303.83	307.86	306.56	306.62	304.43	306.26	307.84	306.57	306.08	305.91	306.29	304.6	305.3	307.7	305.74	308.91	306.47	308.14	306.3	309.32	307.66	304.21	305.04	303.43	306.57	306.04	308.36	306.18	305.52	307.89	306.05	304.03	307.37	305.65	309.31	308.18	308.15	306.26	305.2	305.97	307.05
315.31	316.52	315.58	314.72	316.67	318.69	314.85	314.36	316.04	316.37	311.71	315.35	313.16	314.11	316.42	314.78	315.55	315.19	313.8	314.64	315.3	316.74	313.81	313.66	314.3	314.01	315.07	314.79	313.81	316.37	315.76	313.02	316.96	314.94	314.84	313.53	313.11	316.58	314.64	312.82	315.51	313.53	313.56	315.82	315.49	312.87	316.04	313.47	313.95	315.99
306.97	306.39	308.57	306.5	307	307.5	306.19	310.27	305.81	306.17	307.31	310.14	304.61	308.69	307.66	306.84	305.96	308.02	304.85	306.38	307.47	306.27	304.63	308.26	306.54	306.79	309.52	308.42	307.26	305.79	309.7	308.15	308.77	307.88	308.86	307.25	305.8	306.83	305.4	306.3	308.93	306.12	306.54	306.96	309.16	308.36	306.03	304.49	307.2	307.33
324.98	322.49	324.14	325.76	323.06	325.85	321.17	323.62	327.11	325.24	326	326.64	325.68	325.45	322.95	324.86	324.4	326.72	325.08	323.94	324.26	325.57	327.07	325.62	324.83	326.53	328.19	325.16	325.46	326.73	325.68	324.53	326.58	327.1	324.11	327	327.84	323.25	323.61	325.49	325.25	325.75	323.07	325.94	325.53	323.49	322.69	324.82	324.31	325.17
314.4	313.13	314.28	315.2	311.17	314.75	315.6	316.15	314.27	313.04	312.21	315.19	313.87	316.55	314.32	316.27	315.84	313.22	314.79	314.86	313.09	315.81	314.47	311.97	314.33	314.31	314.53	315.37	314.52	313.65	312.92	316	314.45	315.06	316.05	316.12	314.18	316.36	312.96	314.28	316.22	315.99	316.62	314.48	314.93	316.31	314.02	315.86	316.5	315.59
319.74	318.81	319.72	319.58	319.8	320.01	319	320.22	319.67	318.04	318.82	319.23	318.21	317.76	318.63	320.07	318.36	319.81	318.87	318.06	318.68	321.77	317.44	321.05	317.67	319.01	319.14	320.22	320.04	322.48	320.74	321.5	318.32	318.29	319.44	318.99	319.34	322.3	320.66	319.55	318.32	318.87	322.1	321.17	320.17	317.59	318.97	321.67	318.82	319.3
302.6	304.64	303.19	302.1	302.63	300.99	303.73	303.58	301.75	302.25	301.46	300.6	301.98	299.9	302.86	303.21	301.68	302.1	302.84	302.07	302.21	302.72	304.72	302.79	298.61	302.75	302.17	300.99	302.07	300.88	303.97	302.02	303.19	302.65	301.5	300.15	300.03	303.25	302.81	302.51	302	301.83	301.61	301.41	303.23	301.61	302.96	304	299.65	302.8
313.95	316.7	314.81	317.9	317.55	316.27	317.52	318.68	317.15	315.85	316.81	318.52	317.34	316.16	318.02	318.3	314.61	315.6	317.41	317.78	317.72	314.56	318.71	317.92	315.68	317.83	317.87	316.19	315.06	317.73	317.25	316.14	320.46	320.79	316.85	316.55	317.16	316.98	315.92	317.75	317.73	317.17	318.17	315.92	318.72	317.47	316.03	318.51	316.28	319.82
312.83	314.1	314.18	313.73	313.58	309.51	312.56	313.31	311.07	312.42	311.86	312.64	312.29	314.16	313.98	312.08	313.6	313.95	314.21	314.32	311.74	311.46	312.61	313.96	315.23	312.01	313.75	315.82	312.46	315.17	312.95	313.6	310.96	311.89	313.58	312.22	314.41	310.48	311.06	311.44	314.21	314.37	313.45	313.89	316.18	311.4	312.09	311.82	314.25	309.81
292.76	293.72	292.11	295.13	294.57	296.24	295.13	293.07	291.77	294.72	295.18	293.04	294.52	292.11	293.49	291.78	295.36	291.84	298.08	295.91	296.27	292.6	293.99	296.63	294.86	293.69	292.51	294.84	293.06	295.2	293.27	294.64	290.76	294.21	294.52	293.58	294.97	294.78	295.94	296.72	297.99	294.35	293.73	294.05	295.02	294.56	296.43	294.78	293.87	293.25
303.11	302.89	304.53	304.02	302.18	302.45	301.15	304.55	301.33	303.98	303.75	305.53	302.91	303.13	303.3	303.05	301.91	303.77	302.47	304.07	306.63	302.89	301.56	304.63	300.84	301.04	303.2	300.81	301.77	304.27	303.87	303.93	304.59	303.37	303.36	302.49	300.79	301.68	303.95	302.09	304.63	304.16	303.98	304.67	304.17	301.8	303.82	302.71	303.55	302.84
306.25	306.09	305.18	310.67	305.92	305.79	309.25	306.8	308.87	307.9	306.84	308.1	307	308.3	308.82	305.58	308.72	307.97	308.05	306.64	308.22	306.97	310.95	310.71	308.11	305.53	308.58	306.59	308.71	307.85	307.65	304.79	307.66	305.15	306.23	304.96	306.6	306.58	308.98	303.58	307.98	308.9	309.46	307.93	307.13	309.62	308.23	306.05	304.39	309.16
310.83	310.96	306.46	311.02	312.13	312.29	309.65	310.27	311.5	307.86	311.81	310.99	310.69	313.83	310.42	311.82	311.13	313.6	308.03	308.94	310.74	310.25	310.77	312.03	311.47	311.33	309.3	312.78	310.55	309.34	311.16	310.49	307.97	310.27	311.78	311.53	310.26	310.1	309.91	312.06	309.06	310.11	312.28	309.19	309.49	311.48	312.74	311.06	310.9	310.74
304.87	301.69	301.2	301.82	303.17	301.07	302.91	301.95	303.35	303.39	302.34	303.68	302.46	302.92	302.95	302.43	301.8	302.79	303.68	303.5	303.77	302.83	301.97	304.34	301.38	302.49	303.97	302.87	301.51	302.19	304.23	301.67	300.91	299.79	305.01	301.67	304.44	303.77	301.28	303.85	301.74	301.61	303.65	302.2	302.36	305.46	306.05	304.21	302.98	301.88
313.1	314.33	314.41	313.61	314.9	314.92	317.4	314.53	314.68	313.76	315.4	315.48	313.8	318.68	314.66	315.8	313.63	314.19	316.08	313.66	314.15	315.65	314.94	314.31	313.83	315.57	316.02	315.31	313.98	312.64	315.12	312.68	314.02	315.99	316.6	314.92	313.09	316.45	316.98	316.3	312.68	315.52	314.38	314.67	310.98	316.32	316.32	314.93	315.3	313.96
314.83	316.21	316.54	314.48	316.28	313.93	315.55	313.33	316.75	315.19	313.54	316.81	316.44	315.9	315.64	315.37	314.4	315.41	313.96	314.89	314.52	317.35	316.41	315.91	316.66	311.67	317.38	316.6	316.34	317.31	315.03	315.17	313.6	313.76	316.15	315.78	316.02	313.78	318.04	318.5	314.36	312.9	315.52	318.69	315.69	316.44	315.46	313.78	318.74	315.46
307.25	306.21	305.95	305.43	308.08	305.28	308.45	306.08	305.58	307.28	304.61	307.51	306.96	304.8	303.7	309.58	306.89	305.75	305.13	305.77	304.3	304.72	306.38	306.61	307.91	305.91	307.05	305.33	306.16	306.23	307.02	306.4	305.43	304.84	305.67	307.17	307.22	303.93	304.16	306.86	307.33	303.32	308.28	305.94	309.24	307.93	304.04	304.07	303.66	305.19
301.48	303.65	301.19	300.87	305.35	306.13	305.02	306.02	306.66	304.3	304	304.69	302.67	303.66	302.43	308.09	301.91	305.26	304.49	304.27	304.45	304.25	304.2	304.61	305	305	304.96	306.35	305.85	304.54	306.34	304.86	304.24	305.43	304.75	305.43	304.22	306.08	304.51	302.63	303.43	305.18	303.11	305.19	302.71	307.47	305.26	304.43	305.7	307.09
306.41	310.44	310.04	308.7	310	307.74	310.37	310.77	311.53	307.56	309.29	309.65	310.61	307.65	308.78	310.4	309.94	309.01	308.41	309.36	310.41	310.27	311.05	311.86	310.32	308.4	307.81	309.1	310.45	312.63	310.79	311.58	310.68	308.99	311.54	309.09	309.12	314.11	310.89	310.29	309.74	308.7	310.35	309.99	309.35	308.41	308.76	307.66	311.79	308.09
313.39	318.4	316.07	312.56	312.82	317.45	314.27	311.87	311.38	315.28	315.47	314.89	314.21	316.7	314.98	314.55	314.29	315.61	314.59	313.14	314.96	312.74	315.02	312.8	315.49	316.19	313.09	314.71	318.03	316.42	316.07	315.05	314.02	316.15	314.06	314.69	312.61	315.73	317.68	315.74	313.24	313.13	315.49	314.22	316.31	315.31	315.62	315.1	314.56	313.75
315.95	313.41	316.95	315.53	315.72	314.18	314.44	313.55	313.7	315.25	315.12	314.78	315.06	315.42	314.93	314.34	312.76	315.74	315.26	314.5	317.47	314.3	318.17	312.81	315.62	314.77	316.78	315.3	314.09	316.42	314.5	313.14	315.18	310.17	316.25	315.79	317.15	313.63	315.62	315.55	314.04	315.53	316.49	315.05	316.24	315.09	312.35	315.2	316.36	314.24
318.64	316.71	316.23	319.98	318.49	316.97	318.01	319.8	317.56	321.34	317.64	318.9	317.14	316.8	322.34	317.48	321.62	319.24	320.17	318.33	318.02	316.34	318.22	318.14	318.53	315.74	318.12	316.98	318.44	315.04	315.97	319.39	319.1	318.31	319.01	318.81	318.1	319.33	318.68	319.87	318.33	317.91	317.69	317.61	318.82	316.76	318.91	316.69	317.57	317.87
311.7	310.43	311.67	314.48	314.4	312.89	311.5	312.73	311.19	312.37	311.36	309.71	313.17	311.44	312.23	313.21	313.04	311.8	311.99	311.75	310.52	312.15	312.87	313.47	311.19	311.99	313.68	313.21	314.41	311.42	309.87	310.8	312.81	310.47	312.93	312.28	311.49	311.91	310.51	311.71	313.75	314.41	309.37	314.2	311.53	313.09	313.16	312.45	313.49	310.22
315.37	312.7	315.15	313.45	315.48	311.05	312.56	313.15	310.68	313.23	315.34	311.41	312.96	312.14	315.16	312.41	313.06	314.35	313.43	314.61	313.38	311.42	311.73	312.18	313.37	314.08	314.19	315.35	313.33	313.11	314.14	314.28	314.29	314.61	313.73	311.99	315.82	315.86	310.71	313.57	313.32	312.5	312.23	312.96	311.33	312.36	311.5	312.93	311.4	316.09
311.94	314.02	313	312.4	314.73	314.94	312.71	312.61	312.91	313.39	313.79	312.35	316.1	312.93	314.86	314.89	315.29	314.98	313.72	315.38	316.12	312.72	312.71	313.51	315.18	313.91	312.79	315.69	312.86	316.32	311.26	312.25	316.55	312.31	313.96	313.5	313.69	312.66	313.69	314.78	315.07	315.11	313.48	314	314.97	312.75	314.25	313.18	314.17	314.26
325.74	324.56	323.88	323.45	325.89	323.76	321.47	327.45	323.31	325.59	327.88	325.09	324.59	327.59	323.81	327.69	325.25	328.17	328.07	326.18	324.3	326.79	325.43	327.98	325.65	323.72	325.54	324.89	327.16	323.26	325	324.01	326.84	322.14	323.91	325.4	325.44	325.27	326.11	323.86	325.71	327.05	326.9	323.86	324.76	325.3	323.4	324.72	325.39	326.01
313.43	315.4	317.9	313.26	316.46	315.06	314.51	312.47	315.43	313.09	317.24	312.5	314.34	316.39	313.35	314.8	315.35	314.28	317.29	312.48	316.87	315.96	315.35	316.62	314.94	314.96	315.63	317.93	312.24	314.15	316.72	313.96	314.73	315.21	315.22	315.65	315.97	316.41	316.11	314.53	315.17	313.33	314.21	314.59	314.17	317.16	316.45	316.7	314.72	315.04
326.32	325.04	326.54	329.08	328.35	326.47	327.5	324.86	327.65	326.85	326.66	328.05	327.03	328.07	328.6	325.51	325.01	327.84	326.59	326.79	327.71	327.4	325.56	325.31	324.94	328.91	325.76	325.36	325.65	326.15	328.3	324.69	327.46	328.53	327.2	327.25	324.46	327.55	326.23	327.97	327.61	327.89	326.69	326.62	326.34	326.7	326.1	328.32	326.65	327
301.87	304.49	304.73	302.15	300.96	305.44	301.7	304.78	304.18	301.86	303.46	302.22	301.48	304.68	304.99	302.44	305.74	304.72	303.31	304.03	302.31	304.17	303.05	302.65	302	304.67	301.84	302.58	302.63	303.1	303.91	303.6	301.4	306.23	302.29	304.13	304.37	302.63	303.15	304.39	303.71	305.13	303.34	302.52	304.63	302.55	302.74	302.89	305.59	302.54
292.16	293.33	293.62	292.41	292.49	293.59	294.67	295.75	292.94	291.05	294.54	294.47	296.29	296.54	295.9	292.59	296.42	296.24	296.38	294.08	296.3	295.45	297.73	296.06	294.01	296.32	295.21	295.09	295.55	294.38	296.06	295.44	295.32	293.48	296.7	294.73	294.15	296.37	296.46	294.94	297.1	294.68	296.42	294.32	293.85	294.46	293.67	298.59	294.8	293.63
310.7	311.29	315.55	314.41	311.72	311.33	313.88	314.68	312.08	312.4	311.94	313.58	312.15	312.44	314.69	313.08	313.86	314.73	316.06	313.84	314.28	313.5	313.47	313.72	312.08	313.41	313.99	313.85	315.6	314.39	310.37	312.6	314.25	311.88	312.14	313.99	312.11	313.64	312.64	312.31	314.35	314.41	315.85	315.02	313.46	311.98	312.69	311.59	314.46	310.61
318.7	314.47	313.95	314.13	312.91	313.01	314.08	315.79	315.75	315.51	314.5	313.14	314.24	313.84	314.64	311.68	314.66	313.84	315.87	314.32	315.31	315.04	314.35	316.26	316.34	315.31	313.46	312.75	312.28	314.51	312.81	312.65	313.66	316.11	315.64	312.6	315.27	315.78	312.07	316.15	313.89	315.45	314.62	315.31	313.22	315.88	311.23	316.99	315.62	314.07
301.91	304.05	303.81	300.34	300.11	304.28	300.89	303.19	303.16	302.22	302.88	302.73	303.37	304.01	307.02	300.22	300.68	304.48	301.68	303.54	301.45	302.75	306.47	303.52	304.49	302.73	304.21	303.95	303.35	301.84	303.33	302.8	304.35	302.8	302.89	304.31	302.11	300.97	301.79	302.09	305.31	302.39	300.16	303.14	303.92	301.26	302.05	303.7	300.2	302.51
301.52	301.33	301.43	300.83	300.71	300.92	300.98	301.36	300.89	301.81	301.44	301.46	302.23	300.1	300.29	302.94	302.32	303.06	300.73	301.45	300.25	301.26	300.44	303.34	302.17	304.41	301.7	301.27	301.48	299.19	301.09	300.21	300.89	301.45	300.01	301.64	301.13	299.65	301.67	299.83	303.39	301.01	302.08	302.41	298.9	301.88	299.47	300.87	297.66	302.66
305.59	302.67	304.18	304.58	304.54	304.64	304.11	305.83	303.61	305.04	306.4	306.27	304.57	303.61	305.58	304.93	303.01	304.02	303.33	304.28	303.16	302.85	302.34	301.61	304.63	302.85	301.1	302.6	305.15	303.53	303.42	303.85	305.64	304.51	302.53	306.84	304.05	302.88	301.75	306.72	305.81	303.04	303.96	299.96	304.26	302.88	304.49	306.05	304.22	305.34
315.57	313.64	314.28	313.42	313.6	314.92	315.5	313.67	314.72	314.2	314.7	310.98	315.02	314.88	312.79	312.47	314.7	312.66	314.17	314.62	312.91	312.97	312.72	314.62	313.39	313.42	313.86	314.34	313.8	315.82	311.71	312.23	312.91	315.58	315.97	312.8	313.66	315.43	311.19	314.13	313.63	312.08	313.07	314.69	314.35	313.09	310.84	314.49	313.24	314.03
313.15	316.66	315.84	316.73	316.56	315.68	314.99	316.82	313.34	313.38	315.55	313.96	312.72	317.39	315.58	314.32	314.13	314.82	316	314.4	316.48	313.71	314.75	316.5	315.44	316.13	314.16	313.16	313	313.79	314.82	316.71	316.3	313.61	315.63	313.08	317.6	314.83	312.86	315.53	315.3	317.57	313.64	314.86	315.15	315.83	316.21	312.28	314.16	315.08
296.69	295.06	295.11	295.59	293.94	294.45	294.22	293.86	294.35	292.84	296.19	293.45	295.21	293.4	294.29	295.8	296.1	293.68	294.21	295.93	295.21	295.15	297.22	294.05	296.4	294.03	294.96	297.71	293.36	295.14	293.73	294.47	293.2	293.69	297.48	294.92	294.83	293.77	295.37	297.27	295.15	291.96	294.91	294.28	293.21	295.13	294.96	295.49	295.59	295.31
300.65	302.44	302.29	299.62	301.35	301.08	298.77	302.64	297.88	300.14	298.47	300.3	301.16	301.17	301.3	301.56	301.46	302.23	302.58	302.49	301.18	299.9	300.96	301.92	300.98	301.58	301.31	300.84	299.49	300.82	299.19	301.07	300.27	301.58	305.17	300.7	301.4	302.01	300.54	303.21	300.07	300.88	300.86	300.32	299.95	302.25	299.77	300.21	297.14	300.29
320.11	316.9	319.73	316.29	316.98	316.76	316.22	317.11	315.69	316.39	317.78	317.21	318.07	317.29	313.92	319.6	319.07	313.8	317.62	318.17	319.94	318.87	317.82	319.06	316.29	320.68	317.78	317.89	318.52	319.26	317.15	316.67	316.2	318.3	316.75	318.15	319.05	316.13	319	316.81	316.4	316.87	315.96	318.06	317.07	317.8	318.93	316.66	317.48	315.45
300.7	304.15	301.57	303.59	305.09	304.41	302.28	302.7	303.99	301.51	303.38	302.05	304.59	305.67	303.39	302.04	300.73	305.91	303.47	304.57	303.44	302.63	301.68	303.47	304.94	302.38	303.14	305.56	301.84	305.23	304.8	302.48	304.1	304.09	302.92	306.63	304.87	302.92	303.11	304.49	301.93	301.72	302.91	303.04	301.27	304.33	303.86	304	303.86	306.02
310.52	313.89	313.82	313.56	313.29	313.85	312.99	310.73	312.64	313.63	314.18	314.36	313.72	312.45	312.44	314.95	310.49	311.73	312.91	313.23	312.35	310.79	315.24	314.85	312.34	313.24	310.22	314.77	314.52	312.85	311.93	312.75	312.89	311.88	312.29	312.77	313.03	313.31	312.2	313.05	313.63	314.44	312.85	312.43	312.82	314.2	315.47	310.75	315.61	311.93
313.2	310.22	308.92	312	307.51	311.13	310.03	314.36	314.25	311.31	308.89	311.66	311.52	311.23	311.19	311.33	312.03	309.23	311.23	309.87	311.61	312.33	309.02	312.42	308.7	310.74	313.87	309.51	313.76	312.52	309.69	311.65	308.83	312.19	310.81	308.49	307.38	311.56	307.23	311.79	311.84	310.16	311.05	312.27	307.92	313.24	310.48	311.59	312.67	310.89
304.99	304.78	305.22	308.1	306.38	306.65	305.57	307.44	307.04	305.64	304.19	303.42	305.56	305.34	304.58	303.38	306.59	305.49	305.57	304.12	301.69	305.35	307.6	305.11	306.72	304.6	305.59	306.23	305.01	306.31	303.95	305.17	304.64	302.93	304.34	304.3	305.27	305.24	307.21	304.71	305.55	306.26	303.47	305.25	301.92	302.49	305.23	305.19	303.89	302.98
307.89	307.6	309.45	309.02	307.75	308.33	308.65	310.32	308.23	308.55	309.22	307.19	307.87	307.42	308.68	309.83	311.31	308.16	308.59	309.81	306.81	308.99	309.05	308.14	307.72	308.8	309.45	306.38	308.04	309.54	306.75	309.84	309.18	307.22	309.14	308.6	310.21	309.94	311.28	307.59	310.12	308.3	309.12	309.98	309.22	307.52	306.53	308.66	309.09	309.19
292.44	294.06	294.32	293.41	294.64	296.14	293.77	292.84	294.41	293.64	294.32	293.72	295.69	294.29	293.84	295.14	292.31	294.83	294.87	293.84	296.46	292.88	294.08	292.83	290.99	295.47	295.57	292.35	294.32	295.35	290.73	293.78	294.72	295.07	291.82	293.7	293.43	291.54	293.56	296.58	293.51	294.47	295.36	295.52	295.23	294.14	295.2	293.61	294.28	295.28
299.8	302.2	303.37	301.48	302.03	301.71	304.11	302.96	303.21	301.25	305.98	304.5	305.94	301.99	302.95	305.9	302.26	303.36	302.56	305.19	305.74	306.37	303.29	301.81	301.42	302.07	302.94	304.72	305.74	299.98	303.18	302.85	302.76	303.91	303.05	301.98	304.69	302.68	303.77	301.61	304.39	301.76	304.29	300.92	304.78	301.42	303.98	301.35	305.47	305.44
321.66	325.4	324.64	322.14	323.38	323.6	322.88	323.6	324.05	323.8	324.59	324.13	324.92	323.94	325.57	326.05	326.02	325.11	326.87	327.04	326.09	323.94	326.38	324.81	325.85	324.12	323.16	326.25	325.9	322.86	326.13	324.54	325.18	325.74	325.43	323.39	322.52	322.6	324.4	325.91	325.11	323.58	325.09	325.22	325.02	325.01	326.14	327.03	323.61	324.24
307.75	302.8	306.68	307.55	304.43	305.05	303.73	305.88	304.51	306.21	306.67	307.9	304.96	305.17	305.22	308.14	305.1	303.8	305.23	304.02	305.4	308.68	307.16	306.78	306.16	307.96	305.3	306.43	304.44	304.96	306.13	305.51	302.89	305.24	304.87	307.45	305.06	307.15	305.43	306.39	304.28	302.27	305.46	306.47	304.91	300.49	302.71	306.15	304.87	303.49
305.03	302.81	304.3	301.76	303.02	302.56	304.14	301.89	304.46	305.93	302.89	303.85	303.42	303.88	304.45	303.77	303.57	301.41	301.56	303.31	303.68	302.78	302.24	304.76	302.04	304.02	302.45	307.07	301.76	304.28	303.32	302.32	305.55	305.14	302.05	304.06	299.83	304.39	304.59	304.33	301.76	303.99	304.11	303.79	300.75	302.25	306.85	301.88	302.45	304.14
325.7	323.76	325.38	322.39	323.89	325.22	326.75	323.77	324.75	324.94	326.61	325.65	326.33	325.06	326.2	324.36	326.66	327.92	323.93	326.94	323.21	325.28	328.24	325.53	326.67	325.35	326.87	323.12	323.57	324.5	325.03	325	325.6	323.3	324.34	324.25	323.53	329.04	328.21	323.7	323.05	325.47	322.73	324.38	323.89	323.68	327.67	325.83	324.89	322.66
305.05	306.45	306.51	303.97	305.3	305.75	305.64	306.38	305.45	306.65	303.84	305.37	304.95	306.23	306.05	304.54	305.31	305.46	303.57	305.39	305.87	306.32	304.67	304	303.13	306.51	302.58	304.86	307.45	306.5	306.67	301.93	303.13	305.04	306.68	304.52	306.37	303.8	305.52	307.37	304.29	308.79	304.06	306.7	306.33	305.96	304.8	306.38	302.68	304.98
312.11	316.46	318.15	312.4	314.39	316.24	313.63	315.35	316.55	316.37	316.37	314.5	313.74	317.73	313.82	314.72	314.06	314.16	313.55	314.96	316.1	314.36	314.09	316.63	312.25	315.54	315.05	314.4	313.75	316.85	314.85	315.04	317.02	313.86	313.23	315.75	313.99	315.49	315.73	316.75	313.17	316.04	312.91	315.18	314.15	316.9	314.49	315.4	317.39	314.28
304.62	309.4	305.03	306.05	307	305.35	309.77	307.51	307.83	307.3	305.49	306.57	307.22	307.92	304.67	303.42	306.2	306.8	305.07	306.91	308.67	307.04	307.17	305.23	307.19	307.28	306.02	306.4	306.32	304.98	307.52	304.09	306.33	308.12	306.48	307.07	306.52	307.97	307.18	307.57	305.41	306.56	306.55	306.9	306.41	306.63	309.33	307.56	307.68	306.05
303.14	304.83	302.31	304.42	303.71	304.97	303.99	305.83	303.06	303.22	304.72	304.98	304.42	302.93	304.47	303.48	303.42	305.32	304.23	301.39	304.8	301.61	301.13	303.4	303.21	303.01	304.18	302.53	302.47	301.31	303.67	303.75	301.26	304.96	301.96	301.25	303.49	305.02	305.23	303.78	302.86	302.25	303.73	304.95	306.9	304.75	304	302.92	303.86	303.86
299.65	299.97	303.56	297.59	300.98	299.25	301.03	300.57	300.6	301.34	300.52	300.36	299.91	302.06	302.3	300.91	299.3	302.08	302.73	300.8	302.51	302.26	299.93	301.26	300.56	301.8	302.3	299.44	302.51	303.84	301.81	301.69	302.8	303.39	300.67	301.91	299.82	301.89	302.07	302.87	303.04	301.52	302.25	300.29	300.63	300.07	303.58	300.53	302.12	300.91
310.42	312.8	314.25	316.56	310.39	311.66	315.38	314.14	314.74	312.55	311.63	316.63	314.22	314.13	314.74	314.94	311.78	312.71	314.41	312.83	313.44	312.69	311.75	313.37	314.77	313.44	314.52	314.28	313.8	314.26	314.93	315.28	310.64	314.77	311.82	312.87	315.28	313.61	313.24	313.04	315.43	312.21	311.32	315	315.16	314.46	313.98	312.79	314.3	311.66
313.34	312.1	315.54	314.34	317.77	316.71	317.1	313.91	313.57	314.76	313	313.18	311.4	316.37	315.27	316.98	315.47	315.58	313.83	315.18	313.84	317.04	316.4	314.53	314.96	312.62	314.28	316.36	313.22	315.21	314.04	312.96	315.61	313.14	317.26	317.23	317.07	314.68	314.55	313.93	317.19	316.84	314.93	315.15	315.53	314.29	314.73	315.93	314	315.94
326.33	325.62	325.97	327.53	328.86	326.69	328.22	327.43	327.46	328.02	326.81	328.02	329.53	326.98	326.6	328.04	327.5	326.31	325.25	328.03	328.81	327.25	326.22	327.48	328.17	329.32	329.31	327.55	328.74	326.81	326.22	328.87	327.5	327.81	328.23	327.16	327.57	329.55	328.9	327.21	327.8	327.87	328.04	327.25	326.46	326.34	326.21	326.5	326.77	327.5
320.27	320.14	321.7	320.24	318.13	320.44	318.16	318.9	319.1	316.79	320.11	318.69	320.37	317.4	321.4	318.65	320.22	321.84	316.76	318.86	320.42	321.23	316.48	317.91	320.66	320.49	318.02	319.53	318.44	319.11	321.07	317.98	319.06	320.5	320.37	323.69	316.78	321.39	321.44	320.62	318.45	318.93	319.39	316.19	321.31	320.53	319.48	320.1	319.15	316.74
305.49	306.61	306.04	306.52	304.58	304.97	309.25	307.14	306.75	304.83	305.31	306.68	308.66	308.06	305.82	307.13	307.03	306.13	305.75	307.84	305.29	305.35	306.57	306.15	306.96	302.98	304.36	306.15	304.39	308.22	309.05	306.68	307.29	306.86	308.95	306.39	304.4	305.04	305.13	306.57	307.62	306.03	308.14	308.53	305.85	303.94	307.99	302.48	308.07	305.72
302.67	301.49	303.25	304.18	301.79	302.23	302.63	303.54	302.82	303.6	304.07	303.68	302.19	302.68	302.76	301.96	303.66	304.29	304.91	302.6	305.12	303.06	301.1	303.04	304.84	304.53	304.51	303.94	300.89	303.8	301.84	300.83	302.58	303.07	301.13	300.41	303.88	302.86	304.46	304.01	301.44	302.1	304.4	304.05	305.24	303.72	304.18	304.94	303.68	303.86
314.78	315.09	309.02	311.73	314.91	314.54	312.29	313.23	310.96	314.3	313.11	314.19	313.39	310.63	312.39	313.63	312.2	312.61	313.19	312.54	313.74	310.95	313.07	312.59	310.67	310.65	314.05	313.54	313.43	313.47	312.98	310.66	310.74	312.57	310.74	314.18	312.78	313.83	311.93	311.38	311.28	314.5	311.02	314.51	314.46	313.43	312.92	312.89	313.87	313.79
319.53	319.3	318.08	316.73	318.3	318.07	315.57	316.32	317.7	319.15	316.27	321.32	320.1	317.62	317.02	317.12	321.18	318.77	318.42	320.02	316.37	317.52	316.15	316.22	316.23	317.43	319.47	319.4	319.02	318.53	317.39	317.55	318.17	315.67	318.71	315.52	320.09	317.09	317.13	320.69	317.14	318.88	318.72	319.65	317.38	315.47	317.1	319.28	318.57	318.16
312.56	309.12	314.89	312.36	316.23	315.52	314.07	315.36	313.86	313.48	316.42	313.13	314.25	314.23	312.5	313.86	313.81	310.11	315.43	314.41	312.23	311.69	312.37	311.04	312.43	312.14	312.61	317.1	312.53	313.98	313.57	314.88	314.22	314.2	312.4	312.28	312.83	316.3	312.78	314.37	312.74	312.99	315.75	312.97	312.01	312.91	315.02	312.86	315.14	315.41
301.43	301.12	301.4	302.18	300.76	303.33	302.92	303.96	303.15	304.54	300.05	305.1	304.98	303.53	302.91	300.3	303.69	301.36	301.43	303.52	302.14	301.73	302.24	301.14	303.49	299.23	303.7	302.69	303.71	302.37	302.84	298.61	302.94	302	302.91	305.54	304.34	300.95	301.17	300.92	301.39	301.96	301.53	303.39	304.01	302.05	305.06	304.59	301.38	303.69
313.15	312.31	313.3	314.41	312.34	313.96	313.99	311.51	311.32	312.59	312.78	311.92	310.64	314.67	309.7	312.86	311.86	313.97	312.85	311.49	312.69	314.57	313.2	314.09	313.97	310.15	313.22	313.66	314.77	313.76	311.81	314.37	311.62	311.66	315.09	314.05	312.27	312.25	313.81	314.38	314.23	312.65	314.13	313.64	314.78	313.27	313.78	313.86	312.3	312.1
304.72	302.88	306.19	304.06	307.32	305.63	305.14	304.23	305.81	306.23	307.69	304.93	304.7	305.22	305.23	305.11	303.72	305.36	304.99	304.64	304.27	307.18	306.95	305.94	307.57	304.41	306.36	306.89	305.17	309.22	305.86	303.64	305.83	304.55	305.94	305.68	304.72	306.6	305.17	306.92	302.57	305.71	306.14	304.44	304.73	306.69	307.88	305.22	304.74	305.91
327.25	329.77	329.67	328.85	326.9	327.82	328.09	329.46	330.57	329.21	329.97	328.46	327.25	326.63	329.11	330.21	329.6	327.9	328.92	328.87	326.71	327.18	328.77	326.81	328.73	327.25	329.7	328.85	328.06	328.38	326.74	328.3	328.63	328.09	329.13	326.13	327.58	325.96	328.5	328.72	328.07	328.53	328.97	328.9	327.35	327.45	329.11	327.37	327.48	328.35
294.72	297.8	296.96	297.32	296.26	295.68	299.4	294.15	297.93	297.72	297.41	297.99	298.15	295.32	294.88	299.42	297.9	295.48	296.67	296.86	294.83	296.74	296.71	295.12	294.42	296.86	296.97	295.75	297.25	296.91	297.4	296.61	299.73	297.08	297.25	297.43	297.3	297.53	297.3	298.16	296.54	294.28	297.95	296.65	297.4	294.33	294.16	297.88	299.34	294.72
326.75	325.54	325.32	325.08	323.74	324.94	323.5	326.2	324.69	326.81	323.77	325.8	324.43	324.46	323.6	326.01	324.52	324.23	324.69	324.7	326.11	324.97	322.22	322.65	327.47	326.26	325.42	323.71	323.43	325.54	326.29	325.42	325.6	327.19	324.85	324.07	326.87	324.83	324.29	323.57	322.81	325.67	322.32	326.9	324.58	325.74	325.85	325.61	321.26	323.14
314.74	313.65	311.4	313.67	313.1	316.22	312.21	313.35	314.47	313.01	315.76	313.95	314.73	314.07	313.51	314.65	311.95	313.14	313.5	310.57	310.58	310.03	314.45	312.06	314.93	314.17	315.79	312.78	313.81	312.34	316.95	312	313.34	312.17	312.46	311.92	315.61	315.15	313.89	310.74	314.11	313.14	313	314.6	313.2	318.45	312.43	315.85	313.7	311.3
299.21	298.61	299.15	301.25	301.05	300.88	299.21	297.09	302.7	299.07	300.22	302.09	299.04	299.65	301.08	299.57	299.88	299.04	300.03	299.81	298.53	299.54	303.54	298.73	300.18	299.8	300.05	300.17	300.77	299.22	298.04	300.6	298.67	300.3	297.37	297.94	301.77	302.39	300.34	301.81	301.38	301.27	299.9	300.12	300.72	300.85	300.31	298.76	303.34	300.63
313.83	311.46	312.66	312.87	315.17	313.06	313.88	315.31	315.18	313.8	312.6	313.33	314.95	312.97	314.06	313.26	313.63	311.92	314.04	312.71	313.95	313.02	313.14	314.09	311.25	316.11	313.05	314.27	315.48	311.94	314.2	315.22	314.3	313.64	314.22	315.22	312.17	312.46	313.79	312.55	313.18	314.59	314.47	312.77	313.95	313.56	313.06	315.2	315.81	314.17
293.08	295.77	293.22	294.78	292.36	292.38	294.28	295.68	296.37	294.29	295.74	296.22	294.97	292.29	292.91	294.46	294.51	295.22	293.15	293.82	294.49	293.79	293.81	296.03	294.97	293.53	296.67	294.08	295.22	295.97	294.02	295.39	293.87	294.72	294.51	292.11	294.38	292.75	295.23	293.46	292.79	292.24	293.18	295.76	296.3	293.24	292.15	293.24	295	294.89
318.16	317.07	317.44	318.01	320.56	318.25	316.56	317.84	319.99	320.05	316.45	319.77	317.18	321.18	318.08	316.27	319.47	320.38	316.74	319.34	317.19	317.64	319.72	318.84	317.75	317.23	317.75	317.78	317.04	315.71	318.41	316.56	316.3	317.61	318.18	319.68	318.15	318.92	318.77	321.48	314.3	321.43	318.59	318.89	316.56	319.24	318.33	317.04	319.71	317.43
297.86	298.66	299.51	297.64	302.14	300.69	300.03	299.96	300.43	302.92	300.38	298.2	297.48	298.35	298.87	299.59	298.79	300.74	300.15	299.86	297.46	298.54	300.27	299.24	302.16	300.14	300.57	300.35	299.86	297.62	301.45	298.38	300.51	302.13	301.91	298.71	300.61	300.75	302.26	301.27	298.41	298.48	300.21	299.6	299.78	302.16	299.85	300.31	299.33	300.48
315.77	315.96	314.6	318.25	313.02	314.26	314.67	315.23	312.69	315.24	316.65	315.9	311.12	316.35	315.27	315.94	316.18	311.76	316.93	316.62	312.88	314.84	314.91	315.55	313.5	314.66	314.26	315.71	317.03	314.91	312.34	315.19	315.62	313.73	315.64	317.24	315.05	311.07	311.9	312.8	314.91	316.9	315.26	312.93	316.31	313.99	314.93	310.53	314.96	313.37
315.07	315.1	315.79	313.6	313.08	314.11	313.1	313.42	315.25	315.96	316.3	314.85	314.44	313.96	315.24	315.37	312.38	318.5	312.97	315.28	311.88	314.31	319.05	312.91	315.2	314.87	315.3	317.29	314.56	314.35	315.07	316.57	315.16	318.06	315.73	313.68	312.91	313.85	314.36	314.79	315.84	313.24	314.16	314.01	314.81	314.01	313.11	313.57	315.8	315.26
305.09	302.52	302.73	301.59	304.95	302.88	302.33	300.44	300.69	305.43	301.85	301.99	306.59	302.1	302.07	302.1	300.67	302.45	300.62	301.69	301.21	306.05	305.23	301.27	301.34	303.76	303.05	299.65	302.34	304.18	304.44	304.4	302.72	303.08	301.48	303.58	301.71	303.12	302.45	301.44	303.67	304.73	303.64	302.89	304.88	302.72	300.88	304.04	302.82	304.16
307.41	305.07	304.21	305.53	307.79	304.49	303.52	304.5	306.39	305.51	302.38	305.57	304.75	303.02	304.4	304.64	301.77	307.03	305.39	306.38	302.33	304.88	304.43	304.09	305.89	307.04	305.49	307.14	303.19	303.96	304.36	304.19	305.44	307.63	305.28	304.78	303.09	304.69	303.2	304.34	305.46	305.57	304.96	304.56	307.97	301.74	305.8	303.85	305.27	302.12
300.77	301.77	302.82	297.8	301.8	301.84	300.02	301.9	302.81	301.89	302.62	299.99	299.01	300.19	300.16	298.55	301.91	300.3	301.78	300.98	300.06	301.88	300.91	302.88	302.05	300.97	301.43	301.72	300.81	301.13	299.85	299.99	301.08	300.61	300.86	302.01	299.68	300.57	298.63	301.95	300.47	299.71	298.67	301.94	299.66	299.83	299.92	300.63	301.17	300.19
305.7	304.3	303.43	305.73	303.91	305.3	305.53	306.21	307.84	303.15	305.69	305.09	305.73	305.11	309.23	307.34	306.94	306.59	307.36	305.21	305.06	304.76	304.89	304.55	304.19	304.76	305.7	304.31	304.76	305.28	305.87	305.01	309.34	306.58	306.09	308.31	305.03	304.94	307.73	302.96	304.84	305.32	305.14	302.62	307.69	304.3	305.68	307.72	304.57	304.69
307.03	308.46	309.64	309.26	310.01	306.39	307.78	311.59	308.65	307.45	308.59	309.52	309.38	309.94	308.41	308.72	306.63	308.47	309.76	310.24	307.91	307.15	309.96	306.87	309.01	308.42	310.74	308.89	307.58	310.42	305.39	307.42	308.83	308.96	309.88	307.72	308.05	309.58	308.11	309.11	311.45	308.72	309.95	307.46	308.21	309.66	305.89	307.81	310.3	308.65
314.55	315.61	314.11	315.34	316.89	314.17	313.22	314.69	314.71	317.06	313.13	315.05	313.84	314.47	317.07	316.39	312.27	314.56	314.15	313.52	314.76	314.69	315.9	315.9	313.26	313.64	313.93	316.96	315.71	311.93	314.9	314.92	315.09	317.84	314.65	315.15	313.17	314.34	313.9	316.32	316.03	312.89	317.2	314.07	313.83	314.1	314.36	317.31	313.62	313.22
298.79	298.9	304.34	299.97	300.26	300.32	300.39	300.41	300.81	300.57	300.52	301.43	304.08	303.07	298.56	298.48	300.73	301.08	302.84	298.02	302.38	301.51	298.78	303.96	299.54	301.45	302.15	299.97	303.36	305.12	300.16	301.14	302.26	299.25	302.8	300.97	299.88	301.39	300.07	301.01	302.48	298.15	301.42	302.53	299.08	300.54	300.62	301.55	301.67	299.73
324.49	323.45	325.51	326.2	323.59	324.27	324.72	325.55	325.06	326.14	324.84	326.24	322.78	323.22	322.89	325.78	325.78	327.49	327.58	328.71	324.41	325.22	324.9	327.66	325.27	325.2	327.41	323.64	327.09	323.71	327.07	325.09	325.96	323.5	325.41	325.18	325	324.99	323.09	325.74	326.52	326.72	324.91	325.69	324.7	324.92	326.9	325.28	322.94	326.38
302.94	301.89	302.67	302.6	303.73	304.52	303.62	307.13	303.36	303.68	305.05	301.09	304.24	305.5	304.3	301.08	303.56	300.96	301.19	302.28	304.41	305.1	303.76	302.6	302.69	303.74	302.85	301.33	301.8	300.86	304.95	301.29	303.27	305.73	302.74	303.53	305.6	303.51	306.03	302.21	304.45	304.51	304.47	305.59	302.77	303.99	300.22	303.51	302.91	303.09
320.19	318.41	316.86	319.71	321.96	317.91	318.32	319.36	316.74	318.45	317.81	316.28	320.58	318.61	315.68	319.52	318.2	317.43	319.68	319.02	317.44	317.77	317.47	317.11	318.37	317.82	315.28	317.33	316.8	319.26	315.98	318.24	318.71	315.04	317.59	317.26	317.54	318.33	318.81	316.2	318.66	316.77	317.68	317.84	318.26	317.23	317.95	320.14	314.6	317.81
303.8	301.35	300.68	301.43	304.48	305.14	302.57	303.03	300.69	303.95	300.4	302.33	300.99	304.34	301.62	303.12	301.61	303.41	300.79	302.84	303.56	301.42	303.51	301.28	302.28	301.76	301.63	301.7	302.45	303.45	301.51	302.34	300.32	303.07	301.94	299.04	301.43	300.8	302.79	301.33	302.39	304.61	301.18	304.96	300.98	301.61	303.08	302.18	300.93	300.18
292.28	292.44	291.04	293.25	293.77	293.36	294.01	294.23	293.7	295.24	292.3	296.65	293.55	295.28	292.96	298.41	292.59	294.39	293.49	293.48	293.8	296.54	294.82	294.6	293.67	294.19	293.57	289.93	292.63	294.89	293.2	292.8	296.54	293.41	295.03	294.21	294.7	295.68	292.83	293.7	292.34	291.86	292.6	295.48	293.63	295.7	295.25	292.34	295.3	295.3
295.14	293.88	295.4	294.31	295.82	295.73	292.22	293.76	291.92	294.91	294.32	293.78	293.04	294.63	295.14	293.77	291.06	295.06	293.43	293.99	295.2	294.09	296.37	294	293.72	295.41	290.9	292.31	292.44	292.97	294.47	293.65	294.79	292.73	293.21	293.91	293.29	295.59	294.1	292.61	292.55	292.64	292.55	297.24	293.24	293.34	293.64	293.76	295.04	294.99
318	318.38	315.61	315.81	315.98	318.66	315.34	316.54	316.72	315.41	317.61	319.83	317.63	319.61	318.49	317.46	318.4	317.77	317.87	316.46	316.85	317.32	317.55	318.39	316.9	320.53	317.24	317.44	316.46	316.69	317.59	317.82	317.1	316.42	317.9	316.73	316.88	317.19	317.68	314.22	316.4	315.33	318.02	315.75	317.27	318.01	317.26	319.13	318.24	317.57
314.48	316.71	313.12	317.29	316.04	316.02	317.55	314.6	317.52	317.31	316.14	318.53	318.17	314.07	314.82	314.81	315.33	316.11	316.84	317.01	316.69	316.47	316.29	316.92	315.23	316.21	315.99	318.02	314.29	316.34	316.23	315.98	316.12	316.23	316.72	316.08	315.32	317.36	314.89	314.95	315.47	317.92	318.28	315.78	317.7	316.1	315.98	313.84	314.89	314.23
306.22	304.58	305.02	305.9	303.5	305.97	306.32	303.82	308.8	304.86	306.34	308.17	307.45	307.15	306.82	304.19	303.77	305.86	306.92	304.33	304.61	304.7	304.86	307.23	306.4	305.06	304.54	304.09	305.22	306.04	303.69	307.57	305.08	306.32	304.41	306.61	304.04	305.5	305.12	305.21	302.96	304.68	305.07	306.05	304.13	306.59	305.02	306.11	303.36	303.61
306.87	309.92	310.94	309.2	310.41	306.99	308.15	308.77	306.77	307.9	311.61	310.17	309.91	307.02	308.88	307.03	307.97	309.5	308.41	308.29	307.81	307.75	309.21	306.66	308.49	307.38	309.43	309.39	308.69	310.8	309.18	310.07	310.05	307.88	308.04	307.26	308.96	306.78	310.3	308.8	310.07	307.25	309.87	312.04	309.09	309.89	305.94	310.67	311.35	309.71
327.63	328.43	327.43	327.31	327.46	328.98	327.48	327	330.09	326.38	326.89	328.74	327.26	327.38	326.57	327.25	328.4	326.27	328.91	326.67	327.52	330.15	327.39	328.12	326.25	327.7	329.35	329.42	327.92	328.92	328.43	327.73	328.36	328.45	327.18	324.85	328.77	325.58	328.78	327.51	327.78	326.75	326.84	327.26	327.42	326.12	327.04	327.95	327.67	324.64
304.87	302.45	304.3	304.54	307.09	306.85	307.29	304.29	304.99	304.33	305.97	305.73	306.44	305.06	304.49	306.62	305.87	304.75	306.6	304.9	305.1	304.78	305.01	304.65	305.49	305.88	304.54	305.72	305.35	304.04	304.96	305.6	303.7	306.4	304.15	308.24	306.04	305.15	303.92	307.07	304.59	306.18	307.13	304.86	306.29	306.65	306.09	305.91	305.11	307.06
308.51	312.49	310.54	310.61	314.46	309.7	312.13	313.4	311.46	312.7	314.23	311.9	316.12	309.56	311.2	311.49	308.77	312.4	313.35	312.14	313.16	311.54	312.38	311.65	312.17	310.56	313.9	312.03	308.76	313.57	311.65	312.89	313.95	311.7	312.98	315.22	310.35	312.06	309.79	311.98	309.29	310.07	312.49	310.94	313.12	310.18	311.55	314.31	310.41	313.12
301.86	302.17	303.22	301.08	303.78	302.9	302.57	303.99	303.76	303.22	303.59	304.47	305.46	301.8	302.62	301.99	304.65	303.13	304.95	305.23	305.84	301.33	301.32	302.7	304.2	303.4	304.06	300.77	302.26	302.86	305.57	302.82	303.74	306.16	306.37	304.08	302.24	304.88	304.7	305.55	302.51	303.58	304.67	306.68	303.95	300.82	304.22	305.97	302.79	304.22
291.88	293.94	293.05	293.15	293.52	294.01	293.22	293	294.21	293.53	294.09	295.31	293.3	294.28	295.22	295.15	294.5	294.64	292.74	292.6	292.12	295.26	295.61	292.52	293.64	295.5	293.38	295.05	293.87	292.88	293.57	297.72	295.02	293.9	293.29	294.57	296.38	293.97	292.54	293.09	294.06	294.32	294.17	292.92	294.34	292.79	294.82	293.8	292.09	294.57
311.64	311.68	312	315.8	313.36	313.36	313.32	311.13	313.46	313.9	313.28	312.97	313.2	311.87	312.31	311.88	313.39	314.43	311.29	313.62	311.08	312.83	312.14	313.08	311.52	313.52	313.74	311.76	313.79	313.98	313.35	313.01	314.19	313.02	314.3	313.13	310.86	312.24	311.76	311.25	311	314.81	313.48	312.96	309.37	312.7	312.95	312.9	312.98	311.29
316.63	315.44	312.74	314.69	314.19	315.58	314.67	315.83	314.12	316.05	315.09	312.69	311.68	316.62	312.57	315.51	316.82	313.82	314.61	313.68	313.43	315.5	310.87	316.34	314.67	313.92	315.52	313.22	314.01	313.06	315.1	312.88	314.66	314.12	311.81	313.5	313.11	314.39	314.46	313.3	313.22	310.62	312.22	313.38	313.96	316.01	315.29	314.29	315.14	314.76
302.63	301.83	304.47	302.3	303.29	302.91	301.99	302.01	300.45	302.33	300.51	302.79	301.93	303.58	302.78	304.03	301.59	301.37	304.05	303.44	303.9	303.25	300.82	300.92	305.56	302.13	302.34	301.14	301.98	302.13	302.54	303.08	303.68	301.63	302.57	300.71	300.35	301.49	303.57	302.63	301.78	305.26	302.02	303.02	302.88	301.09	304.24	303.73	304.11	303.45
315.42	314.25	313.68	315.09	314.05	314.19	314.05	313.44	312.38	313.39	312.62	313.9	314.9	313.31	314.16	313.3	310.95	311.36	313.29	313.87	314.95	314.76	313.3	315.9	312.19	315.2	312.46	313.95	313.91	313.38	314.15	313.25	316.67	312.95	315.23	314.53	316.15	314.26	315.02	314.49	313.51	313.14	312.69	314.37	313.39	315.46	314.29	313.41	313.21	312.09
301.44	302.86	301.86	304.77	302.6	304.93	304.92	302.87	302.33	305.42	301.29	303.33	302.74	303.07	303.91	303.25	303.46	301.55	303.52	303.12	302.48	303.52	304.19	301.5	303.06	301.57	300.89	304.54	304.49	301.4	303.71	301.28	303.3	301.27	303.62	302.46	302.33	305.13	305.04	303.2	303.03	302.79	302.29	301.68	303.79	299.92	302.78	302.85	302.4	302.35
325.75	326.93	328.72	327.9	326.82	326.74	326	326.82	323.77	325.94	328.58	328.88	323.65	327.97	329.87	324.93	324.78	326.45	326.31	326.72	327.62	328.41	326.33	329.08	329.46	327.9	327.09	327.32	326.75	327.73	327.37	327.07	325.84	329.02	327.41	328.65	325.77	326.22	329.18	325.75	330.26	327.43	327.17	330.7	325.1	328.85	328.78	326.66	326.07	325.78
302.4	302.4	302.91	301.98	303.75	302.43	304.1	302.61	302.16	302.09	304.61	301.74	301.31	302.59	301.03	302.32	305.5	303.31	302.41	302.51	301.99	302.32	302.63	303.42	303.81	302.08	301.28	302.59	302.23	301.08	302.95	303.39	304.13	305.67	302.51	303.38	304.12	301.74	304.22	300.84	301.42	301.88	302.33	304.63	299.79	301.73	301.96	303.91	302.41	301.62
302.56	300.74	301.54	303.42	299.37	299.95	298.53	299.75	299.71	302.02	301.55	302.48	300.94	298.44	300.62	303.59	301.06	300.96	301.3	302.04	300.55	299.35	300.7	302.1	300.54	302.9	297.98	301.06	299.32	299.81	302.77	301.71	300.35	299.6	296.67	299.59	299.18	299.92	300.24	300.85	301.46	302.27	301.39	302.45	302.01	304.79	301.95	301.2	301.71	301.19
317.07	315.03	318.47	316.93	316.34	315.18	316.15	317.9	317.73	316.28	316.83	319.15	315.91	312.49	315.16	317.81	315.91	316.7	314.65	315.38	315.63	313.71	314.92	317.54	315.76	317.02	316.49	317.29	315.89	313.91	314.92	316.81	315.76	316.21	315.83	318.12	316.01	317.79	316.21	317.44	313.96	314.73	315.42	317.35	314.31	315.4	315.86	316.16	313.62	316.65
301.6	304.7	302.83	302.64	303.25	303.62	303.32	303.84	301.55	304.5	301.54	304.39	302.2	302.3	301.29	301.06	305.05	303.09	303.05	302.25	302.79	300.65	305.21	300.96	302.99	300.53	303.87	305.39	301.99	302.11	304.01	300.54	299.87	302.23	303.08	301.7	303.01	303.82	300.71	303.67	301.85	305.24	301.38	303	299.78	304.99	303.29	305.52	303.57	305.52
313.49	312.8	315.03	313.79	315.55	312.18	313.9	315.41	313.33	317.17	314.39	315.21	315.39	317.77	313.27	314.78	314.43	314.58	313.19	313.75	316.72	315.17	316.12	315.15	318.77	313.78	313.22	312.14	313.68	315.94	313.48	314.68	313.5	316.95	317.28	314.79	315.83	316.09	316.4	317.04	314.56	316.69	317.65	312.99	316.06	314.14	312.03	312.42	313.53	316.97
309.7	312.6	308.04	306.53	308.86	309.63	309.46	308.18	307.18	306.88	308.7	309.46	308.45	307.39	310.07	309.24	307.48	311.01	307.85	308.86	309.19	307.69	305.93	311.16	309.52	310.41	308.03	307.72	308.74	309.67	308.61	309.66	306.65	307.79	307.4	310.52	309.35	311.86	308.59	306.49	307.23	309.82	305.69	310.93	308.61	309.69	307.2	308.25	308.03	308.77
309.02	307.08	305.27	302.89	306.67	305.33	304.89	303.99	305.29	307.35	305.59	304.74	305.49	306.38	309	307.09	305.67	308.53	304.36	305.01	305.4	302.85	306.34	304.73	308.88	307.1	304.9	307.84	308.06	306.38	307.12	307.12	304.52	304.31	305.48	305.61	306.38	306.2	307.52	304.27	306.73	305.33	306.52	307.29	307.56	305.39	307	303.5	303.14	304.86
305.14	304.9	308.81	306.36	306.8	304.85	306.64	304.36	304.81	307.74	304.59	307.36	306.53	307.5	305.64	305.9	305.83	307.9	305.68	306.01	308.24	305.25	307.49	306.58	308.51	306.77	307.6	307.07	308.3	306.15	305.55	308.05	308.67	307.23	306.58	306.62	307.42	306.02	304.69	309.24	304.53	307.49	306.16	307.41	306.58	306.66	304.15	306.21	307.6	306.98
305.5	305.12	305.22	303.35	304.73	304.85	301.59	303.01	303.5	303.2	306.57	303.51	302.42	302.74	304.04	304.5	303.93	302.5	301.35	303.18	304.7	301.47	303.35	303.33	304.29	303.02	303.58	304.09	303.94	303.39	301.22	303.06	301.39	301.87	301.92	301.99	303.9	302.76	304.47	303.38	304.21	303.5	305.29	303.26	302.11	303.65	303.53	303.39	302.31	305.65
310.17	309.98	309.56	310.59	310	309.34	309.3	307.98	309.5	310.96	312	310.51	308.83	310.74	308.17	312.15	309.33	310.4	309.93	309.75	312.03	310.23	307.12	310.55	309.29	311.91	310.04	308.18	309.16	308.1	309.75	309.89	310.34	310.81	310.97	312.91	308.68	308.56	307.58	309.79	311.46	309.79	311.55	310.18	307.31	307.91	309.77	310.07	310.85	310.55
315.47	316.02	317.72	317.94	317.27	316.87	316.07	318.46	317.83	320.36	316.6	317.79	315.73	318.4	316.4	317.51	317.49	319.9	318.15	317.42	315.56	316.03	316.56	318.19	318.14	315.4	319.76	318.29	315.18	318.18	315.65	319.53	319.11	316.38	315.28	316.96	317.05	318	315.63	315.89	315.29	316.78	318.57	320.88	317.11	318.22	315.92	317.01	317.17	318.7
305.66	303.92	305.8	302.92	304.69	300.94	304.07	302.88	305.6	302.92	304.55	304.49	303.35	304.6	303.41	303.69	300.98	302.84	303.53	303.06	301.91	306.25	303.52	304.17	302.72	303.38	304.43	303.34	303.87	304.01	304.34	304.95	303.76	304.89	303.64	304.37	304.3	302.22	301.98	305.27	302.27	303.77	304.85	302.48	303.96	303.38	303.06	302.84	302.46	304.24
308.58	309.11	308.69	308.53	308.54	308.91	308.77	307.64	312.44	310.52	305.68	310.71	311.65	311.25	309.31	307.23	308.99	310.32	307.9	311.18	307.96	308.01	309.22	309.42	307.16	309.44	305.62	307.89	309.53	308.45	309.58	308.97	310.56	309.91	309.04	306.29	310.47	310.48	309.55	313	308.55	310.29	308.78	310.12	308.29	308.08	309.39	311.01	308.23	309.96
315.33	316.44	314.4	315.87	317.38	321.31	315.77	316.95	315.82	315.01	316.26	317.6	314.27	314.36	315.88	315.74	315.27	317.38	316.57	316.31	316.27	314.74	314.36	317.14	315.79	315.95	316.17	313.71	313.77	314.4	315.01	316.17	315.62	315.24	317.15	315.82	315.71	317.18	315.93	315.26	316.57	314.56	314.61	315.58	316.52	315.25	317.82	315.85	317.77	317.12
328.08	324.88	324.58	324.11	326.71	324.68	324.23	325.35	323.72	326.68	325.93	324.28	326.1	323.36	327.99	326.52	326	324.72	326.47	323.35	326.04	323.57	327.41	325.85	327.12	324.35	322.39	325.71	326.16	326.28	326.68	324.73	327.3	324.26	326.45	324.38	323.73	324.44	324.56	325.56	325.32	323.83	324.04	327.01	322.15	325.8	325.64	327.7	324.03	325.4
318.77	315.75	314.97	315.23	315.56	314.22	313.09	313.86	315.04	315.69	315.32	317.42	314.95	314.64	316.78	313.98	315.05	314.57	314.32	314.44	315.95	315.99	313.14	316.98	316.44	314.63	313.41	316.68	313.21	316.32	314.72	316.59	316.44	314.41	315.06	313.82	315.9	316.3	314.33	313.96	314.65	313.2	313.39	313.92	315.53	313.63	313.65	314.95	315.23	314.51
315.77	315.42	316.1	314.75	315.82	316.26	314.33	312.51	315.52	311.05	313.9	313.39	312.72	314.48	314.92	313.84	315.2	313.25	313.8	315.22	310.61	313.24	313.67	313.97	313.26	315.17	314.9	313.11	313.82	313.24	313.62	314.45	312.77	316.37	313.65	314.58	314.2	315.23	312.86	314.32	313.29	314.52	311.83	312.84	314.41	313.08	315.15	312.91	312.05	311.87
317.5	317.83	318.76	317.44	317.4	317.87	316.36	316.42	315.85	318.7	316.92	318.48	313.13	317.1	317.98	316.85	319.05	316.45	317.3	318.92	319.69	315.14	317.9	316.14	318.5	316.86	316.73	319.28	315.33	319.67	317.99	316.65	319.56	317.18	316.21	317.59	316.85	315.62	316.69	317.21	317.28	315.88	318.25	317.98	318.36	318.54	318.38	314.84	318.21	319.56
296.32	295.86	294.22	296.65	293.87	295.08	296.97	296.03	294.74	294.98	293.28	295.41	295.04	293.3	299.54	294.7	297.15	293.83	294.22	297.26	294.43	294.55	293.3	294.26	296.83	293.97	293.96	295.8	295.42	293.41	295.23	296.55	296.35	295.15	294.46	295.12	294.4	295.45	293.84	296.44	293.51	293.31	293.81	294.15	294.6	295.47	293.71	295.18	294.63	294.83
303.61	302.79	303.36	303.05	304.82	305.26	303.16	304.15	302.78	305.23	304.4	302.95	303.27	302.1	301.8	302	301.04	303.87	302.65	300.74	301.28	302.44	303.63	304.54	301.3	299.61	303.74	303.19	304.2	303.95	301.79	301.11	302.88	301.73	302.69	304.55	300.57	304.63	305.25	303.44	302.32	302.91	299.33	304.26	301.63	301.45	303.22	303.49	302.77	303.49
295.45	296.23	300.13	297.82	296.82	298.22	296.16	294.72	298.95	298.03	298.15	297.78	298.29	297.22	297.72	295.02	295.76	296.44	297.16	298.6	297.21	297.39	296.84	297.8	294.31	297	296.37	298.26	296.31	297.33	296.46	296.8	296.84	299.07	296.6	296.56	295.17	296.12	300	298.21	295.12	298.26	296.14	296.16	296.5	295.95	298.34	299.09	297.83	294.18
318.13	319.34	317.35	317.59	319.03	318.4	317.63	320.79	318.37	318.81	319.63	319.43	319.53	317.31	319.1	318.51	319.59	321.73	319.8	319.26	317.38	318.1	319.23	317.45	318.74	317.99	318.44	317.73	317.8	317.09	318.74	317.13	315.38	319.54	321.96	321.08	318.63	315.66	317.35	318.88	316.99	318.22	315.62	318.29	317.39	318.64	319.89	315.85	319.14	319.23
303.52	303.54	305.74	306.47	305.13	305.13	305.77	304.73	307.77	302.95	305.09	306.65	306.83	305.07	306.9	302.38	307.04	305.55	306.21	306.04	305.69	305.92	302.98	303.87	303.7	305.32	306.34	303.06	305.84	304.58	303.24	304.81	305.66	304.14	306.13	302.66	303.05	302.86	306.03	303.99	304.51	304.51	305.26	306.21	304.51	304.48	305.02	305.9	301.95	305.8
304.59	306.18	304.18	306.35	302.63	303.98	307.59	305.47	303.77	305.78	307.09	304.59	307.49	306.77	305.35	305.28	305.15	303.86	306.2	304.45	305.35	307.74	306.13	305.22	302.32	306.13	305.83	304.47	304.68	300.61	302.84	303.36	304.48	306.75	306.05	306.04	305.48	305.48	306.03	305.87	305.56	304.19	306.24	303.77	304.21	304.73	305.75	305.75	302.58	305.51
317.48	318.87	318.21	317.22	317.16	315.42	319.45	319.33	315.07	318.07	317.19	316.96	318.53	319.71	317.82	320.04	319.66	320.14	316.2	316.43	319.77	315.61	319.3	319.02	320.47	318.84	316.68	319.04	316.83	317.18	316.62	317.18	317.82	316.85	317.67	318.55	317.59	317.68	318.06	317.74	318.8	318.41	320.25	317.26	319.44	319.91	318.77	316.71	319.77	315.72
298.63	299.65	299.62	300.24	302.24	301.22	300.91	300.71	299.88	301.32	299.84	303.35	304.07	302.93	300.5	300.71	300.91	302.43	301.93	302.04	303.29	298.42	299.59	298.29	297.9	301.41	303.04	300.28	300.54	301.26	301	301.14	302.04	300.1	302.22	303.29	299.07	301.96	297.84	301.94	301.55	301.78	300.82	302.21	299.96	300.41	303.44	303.22	301.27	300.86
312.69	313.68	311.64	313.41	314.36	311.06	311.42	312.29	311.93	312.94	310.5	312.72	310.75	311.42	312.81	311.27	311.43	310.06	312.83	314.29	311.62	311.74	309.59	314.63	312.42	312.2	313.51	314.91	310.52	313.64	311.8	315.94	311.47	312.46	311.75	314.66	314.83	314.18	312.39	314.05	311.57	311.36	311.95	310.58	311.17	313.72	313.7	313.25	311.91	312.9
313.34	315.26	314.39	316.04	317.75	317.93	316.5	315.8	317.01	315.81	314.59	316.47	316.02	317.11	315.37	315.63	313.73	317.45	314.39	314.82	317.53	314.37	315.2	315.24	314.44	315.82	316.65	314.9	312.7	314.19	315.91	315.07	315.94	314.62	314.74	316.96	314.38	316.88	315.35	315.77	315.36	315.43	316.59	315.01	315.39	315.26	314.9	315.1	316.02	316.6
303.7	301.48	303.78	303.42	302.24	305.19	304.03	302.2	302.82	304.6	305.74	302.26	301.91	308.44	303.37	300.6	301.78	302.99	303.98	305.5	305.84	302.46	302.68	302.84	302.44	304.2	303.74	301.34	302.45	304.22	302.39	303.04	304.06	302.3	304.36	302.89	302.54	303.88	305.05	303.32	302.1	303.9	299.8	302.04	306.33	301.23	306.43	302.28	302.98	305.25
316.81	316.3	317.83	317.88	317.48	315.61	317.02	316.55	316.88	317.04	315.77	315.01	314.27	317.68	319.29	316.88	316.08	317.19	317.66	316.37	317.64	314.67	318.31	316.63	316.24	318.2	316.39	315.47	314.06	317.4	319.07	317.52	317.3	313.86	315.43	316.85	318.32	317.02	315.04	317.05	316.74	317.51	317.72	314.45	317.87	316.68	316.23	316.4	316.48	317.73
327.36	326.53	331.3	328.94	329.63	328.35	328.39	330.02	330.82	328.92	327.41	327.43	329.23	329.9	328.72	328.64	328.08	328.74	329.72	329.17	327.04	329.68	328.51	328.56	328.69	328.93	330.24	328.39	329.02	327.97	327.24	329.94	329.07	329.52	330.03	330.73	326.74	328.05	330.05	330.27	329.06	329.8	327.52	327.33	327.61	326.81	328.99	327.37	328.77	329.58
313.53	314.51	314.3	313.38	310.05	312.73	311.86	312.95	313.01	312.58	312.05	311.85	312.57	309.99	311.88	311.89	310.4	313.11	314.57	312.84	312.29	312.84	312.79	314.71	312	313.01	311.79	312.56	312.32	309.78	312.4	308.01	311.61	310.6	312.65	314.5	312.74	313.92	313.3	311.23	311.5	312.45	312.01	313.29	310.36	312.77	312.7	311.29	314.16	311.91
321.73	321.09	317.35	319.73	317.22	320.75	319.09	322.38	319.43	318.4	317.89	316.87	319.7	318.06	322.15	317.45	316.91	319.57	318.41	317.38	317.4	320.69	316.62	318.5	320.31	320.58	320.13	318.49	320.08	318.12	318.46	318.84	320.25	319.58	319.38	317.34	320.59	320.6	317.19	319.98	317.36	319.13	319.71	318.51	317.56	319.13	317.91	321.03	319.22	318.18
304.2	302.5	302.23	302.66	300.15	303.82	303.04	303.2	303	299.99	300.78	301.33	301.12	302.23	302.31	303.07	301.92	302.32	303.7	300.28	301.85	300.78	301.23	304.48	300.69	303.73	303.14	302.52	301.66	305.01	302.48	301.86	303.58	300.31	302.77	303	304.61	303.11	304.67	302.86	301.81	304.53	303.26	301.24	303.15	303.33	301.57	303.18	301.03	299.79
311.51	312.1	311.57	318.09	315.42	314.9	312	316.1	315.72	316.03	316.26	313.8	317.22	314.94	317.02	314.67	315.93	315.55	316.12	313.56	316.06	312.89	316.26	315.68	318.34	314.74	315.4	313.81	315.6	312.35	315.53	315.3	315.97	314.58	316.37	315.89	315.65	315.03	313.44	315.61	313.7	314.73	314.63	313.11	315.98	316.09	313.73	311.69	318.06	314.09
305.11	309.44	309.29	306.22	306.12	306.84	306.16	304.56	306.1	306.95	305.96	309.19	306.43	306.14	308.81	307.48	306.72	306.26	307.79	308.07	306.84	305.23	306.99	306.99	306.63	305.86	308.26	308.15	307.08	306.65	306.06	301.79	306.82	304.93	306.85	309.73	309.06	309.99	309.01	307.59	308.12	307.35	303.27	306.8	304.9	308	309.02	306.64	303.01	307.51
311.84	313.39	311.63	313.24	311.97	314.54	314.98	312.36	311.82	313.84	311.24	314.45	312.71	314.25	313.57	313.85	312.86	311.69	312.02	311.26	314.95	313.61	313.34	313.18	312.09	312.92	311.82	313.36	314.34	312.81	311.33	313.86	312.61	312.03	314.31	313.75	312.04	315.02	313.86	311.85	311.36	315.31	314.36	311.15	311.6	314.94	315.9	312.05	312.89	314.12
308.55	307.72	309.75	308.72	309.3	308.81	309.44	308.92	308.87	308.62	311.32	308.47	308.05	307.4	310.7	308.47	309.45	308.68	308.56	308.34	307.49	309.45	307.89	310.43	309.17	308.7	308.96	308.22	307.5	308.9	309.69	305.88	310.57	308.61	308.23	310.14	306.34	308.04	309.55	309.3	308.36	310.04	305.66	307.41	308.98	310.21	309.12	307.97	307.53	307.26
299.39	301.96	300.64	301.97	299.17	300.2	298.74	302.77	303.32	301.03	301.77	301.7	301.48	300.62	302.18	302.98	299.01	299.11	300.37	302.27	303.92	301.82	298.72	301.93	301.63	302.65	302.79	299.58	302.57	301.6	302.86	300.57	300.66	298.98	302.48	302.22	300.07	298.56	301.5	301.25	299.67	301.14	303.02	303.55	300.05	301.96	301.79	302.16	300.99	300.3
295.05	294.94	296.62	294.1	295.17	297.46	295.27	296.85	298.33	295.37	297.57	295.93	297.01	297.44	295.31	297.3	297.04	294.18	297.71	299.01	299.23	295.64	298.35	297.86	297.83	297.32	298.46	295.32	296.62	296.06	296.69	296.64	298.05	298.27	296.39	299.97	297.33	296	294.59	295.56	293.6	295.31	296.6	297.11	294.93	297.23	296.12	296.98	298.49	299.17
296.87	299.59	299.4	300.57	298.61	300.59	298.57	300.44	300.5	300.72	300	300.09	301.55	300.4	297.69	299.37	299.52	300.32	299.03	300.76	299.11	300.55	301.23	302.5	299.76	300.24	299.61	301.32	298.84	301.37	300.11	300.01	300.02	299.36	299.54	300.13	300.4	299.65	301.07	299.86	299.73	299.39	299.55	299.79	297.89	298.93	300.57	297.5	298.3	301.15
318.25	317.31	314.79	316.63	319.62	317.46	316.41	316.9	317.41	317.51	314.69	316.74	318.32	318.28	317.4	314.27	315.01	317.83	315.21	314.97	316.13	318.1	316.93	316.86	317	319.55	317.01	317.83	316.74	315.59	315.74	315.49	317.22	316.63	318.61	317.59	314.99	317.35	317.72	319.09	316.84	317.42	319.61	318.18	315.23	315.33	315.93	317.49	315.94	316.25
313.85	312.21	310.69	315.34	312.19	311.68	314.68	314.82	313.78	312.76	315.42	311.31	315.38	311.39	313.32	312.43	316.34	311.73	312.31	312.2	314.12	313.55	312.62	313.05	313.04	311.94	314.4	312.69	313.92	314.56	311.43	312.94	314.77	313.32	313.91	312.43	313.44	313.63	314.17	312.72	315.1	312.45	314.51	313.61	311.93	314.25	312.74	316.07	313.7	309.51
304.11	300.51	304.41	304.72	303.58	301.08	304.85	302.73	304.51	303.81	303.8	306.39	303.01	303.22	302.65	303	304.5	304.16	302.41	307.02	301	304.67	302.94	302.33	302.79	303.22	303.89	304.19	300.77	303.06	304.46	302.11	304.58	305.16	303.74	305.12	301.65	301.92	304.34	304.53	303.08	302.11	302.75	303.64	303.78	300.19	303.01	303.84	302.43	302.65
310.47	310.35	308.98	307.35	308.39	313.39	310.6	310.19	312.54	308.07	310.51	308.78	311.32	311.1	310.62	314.02	313.94	308.34	311.97	310.28	311.79	310.51	308.62	311.88	311.49	310.99	308.72	311.15	311.58	308.76	309.64	309.29	311.34	313.25	311.54	310.63	308.19	307.61	310.45	310.94	307.23	309.81	309.61	309.73	312.99	310.34	308.7	312.48	307.98	310.81
301.08	302.54	303.72	304.87	303.9	302.03	301.99	301.26	302.12	302.48	301.29	302.82	303.8	303.11	304.43	302.86	303.1	303.14	300.16	303	300.55	305.06	303.73	303.68	304.23	300.88	304.88	302.17	302.29	302.09	302.56	303.71	300.8	304.51	302.34	299.95	303.71	299.84	302.71	300.87	303.91	301.34	299.89	303.41	300.3	301.69	304.79	303.85	302.34	303.45
315.07	315.53	314.35	314.26	315.57	315.49	315.65	317.24	313.33	314.15	312.5	314.95	315.52	317.97	316.07	316.11	313.02	312.26	316.47	316.87	315.32	311.66	315.05	315.77	314.93	312.77	315.92	315.94	315.51	315.97	315.19	315.36	314.84	313.93	315.89	312.26	316.98	315.59	316.03	312.06	311.58	313.6	314.12	317.54	316.73	314.84	314.7	312.34	314.02	314.8
302.17	301.43	301.08	301.43	302.21	300.02	301.7	299.7	304.1	303.52	302.55	300.37	300.31	299.28	303.79	303.48	299.74	300.4	300.72	301.15	300.22	300.29	301.74	301.27	298.25	301.23	302.68	300.62	302.34	301.6	300.25	300.47	300.71	301.13	301.47	301.8	299.85	301.41	300.79	301.91	299.84	297.5	299.6	300.67	300.58	300.46	300.91	302.77	301.6	300.61
312.57	310.66	310.59	309.04	308.93	309.68	307.32	312.94	310.11	310.62	311.23	309.37	309.94	310.64	311.23	310.88	311.94	310.13	310.31	307.53	308.95	312.14	308.56	307.28	310.57	310.98	311.55	311.83	310.45	308.46	309.36	312.03	309.02	313.39	310.56	309.75	310.07	307.75	310.79	308.07	309.68	308.79	309.86	310.23	308.71	313.03	308.06	311.75	311.03	309.76
293.04	294.14	297.55	293.95	296.82	295.06	295.17	296.25	296.42	293.99	295.78	294.95	293.29	293.93	293.56	291.39	294.09	293.59	293.7	296.23	295.24	296.58	297.35	293.11	294.74	295.38	295.2	297.23	291.4	292.85	292.97	295.4	294.03	296.09	293.57	294.17	295.54	296.98	294.71	291.77	294.39	295.2	294.63	294.31	296.23	294.33	295.41	295.04	295.03	293.17
308.04	305.49	303.83	306.24	308.14	307.74	306.93	306.45	303.92	306.28	307.15	306.22	306.83	304.91	308.65	305.95	305.03	308.36	305.35	304.48	306.59	304.35	306.95	306.83	306.75	306.71	305.86	305.87	305.25	305.88	304.92	305.22	306.46	306.01	308.69	303.61	305.28	304.97	307.38	307.65	306.5	306.37	307	307.81	307.86	309.03	304.29	303.91	305.24	306.71
304.83	303.85	302.37	302.1	303.86	304.73	301.54	301.56	302.29	302.02	303.31	303.61	304.48	301.59	303.59	303.15	304.36	304.55	305.85	305.15	305.5	306.79	304.08	302.44	303.37	303.37	303.36	302.03	302.77	303.49	301.73	302.82	301.84	303.39	303.7	302.63	303.3	303.93	303.12	304.63	303.63	305.91	302.44	303.92	303.88	303.23	305.33	304.14	303.83	299.59
305.44	308.57	308.29	306.93	305.09	306.41	305.14	308.21	307.38	308.22	306.74	306.2	306.09	306.02	307.14	304.68	305.9	305.14	305.86	307.8	305.92	307.9	305.89	305.76	304.13	309.48	304.26	306.73	304.89	305.25	306.13	306.83	307.69	306.84	305.44	306.39	306.39	308.93	305.82	305.78	308.29	306.59	308.36	305.8	306.27	305.73	305.82	306.85	306.72	305.57
314.64	315.15	314.53	311.55	315.26	314.93	317.2	316.26	315.6	317.09	316.02	315.12	313.34	313.01	315.81	313.91	314.43	315.68	316.32	315.51	316.52	315.25	314.21	313.66	314.77	317.92	315.14	316.65	317.87	314.54	315.89	316.7	312.95	314.26	313.37	318.74	315.26	314.64	315.82	318.1	313.81	316.24	314.57	317.22	317.27	314.17	315.15	315.8	317.72	317.08
313.37	309.27	310.3	311.12	310.36	311.06	309.98	309.96	311.2	311.05	310.46	309.16	307.83	309.78	309.59	309.67	312.03	310.58	311.58	311.2	308.85	311.55	311.35	312.09	311.46	310.53	311.08	310.4	309.76	310.24	309.38	310.1	311.66	312.1	310.78	309.92	310.33	310.92	312.08	311.82	311.01	311.21	310.78	310.14	310.22	310.68	307.35	310.96	309.56	310.07
313.72	311.87	313.85	315.34	314.87	315.97	315.83	315.28	314.82	314.68	315	316.5	315.22	315.51	316.98	317.83	313.24	316.19	313.67	313.14	315.16	313.49	313.79	314.77	315.99	314.99	314.44	313.22	314.72	315.25	314.44	315.35	314.61	312.58	315.22	317.75	315.82	315.73	315.61	316.11	312.01	316.5	316.57	312.71	312.53	315.15	313.69	314.62	313.25	313.65
305.94	303.3	305.59	308.55	303.11	304.36	304.71	305.28	301.4	302.97	303.21	306.33	304.68	303.17	301.72	304.35	303.43	306.64	305.44	304.73	304.38	305.58	304.94	304.01	302.18	303.44	304.13	305.47	304.2	305.3	306.48	307.86	303.11	306.43	304.26	303.83	304.49	306.69	303.83	304.9	306.4	304.82	304.81	303.34	304.73	303.91	305.82	301.91	303.73	304.13
306.05	306.21	307.4	305.68	306.57	307.07	306.81	308.36	308.28	303.51	305.4	305.92	307.92	307.71	305.35	307.09	306.74	306.65	309.52	307.99	306.77	306.75	307.74	304.99	307.96	305.98	306.77	305.96	307.97	304.92	303.43	308.66	308.09	306.65	306.5	308.48	308.27	307.17	306.71	306.56	305.67	306.71	305.74	305.26	305.73	307.42	305.87	305.4	307.32	304.82
315.55	314.32	315.08	314.96	314.99	315.3	315.9	314.28	315.69	313.04	313.33	314.56	314.83	314.4	315.46	315.27	314.68	313.81	312.5	315.38	312.45	318.15	313.97	313.75	314.76	315.51	317.42	315.78	317.6	314.76	317.56	315.27	316.99	315.12	315.78	316.01	314.31	316.92	313.35	314.95	312.87	316.09	314.25	312.31	315.72	315.03	316.34	315.39	312.5	315.68
306.07	305.32	306.47	306.8	304.11	305.01	307.56	305.51	305.73	305.43	303.87	305.04	304.55	304.26	305.95	303.52	305.96	304.71	307.05	302.92	304.99	306.38	306.86	308.5	306.32	303.99	304.07	305.56	304.98	304.29	307.55	304.71	305.7	304.04	306.9	304.24	304.44	306.43	302.93	306.01	303.92	305.61	305.53	302.38	305.01	303.54	303.97	305.81	303.11	306.64
318.89	316.57	316.36	319.11	319.08	317.79	318.91	320.03	316.1	318.01	317.15	317.49	318.11	316.34	319.85	316.05	316.82	320.62	319.9	318.75	319.01	318.04	316.75	316.8	317.62	317.28	315.61	316.94	316.53	317.71	318.63	318.46	319.3	316.87	318.81	315.3	317.64	318.6	320.38	320.27	318.19	317.18	317.55	317.18	319.34	320.85	319.12	321.35	315.87	315.17
329.55	325.11	328.69	327.88	326.16	328.2	327.63	328.83	327.22	326.7	328.35	330.3	326.16	330.46	328.35	328.88	325.63	329.12	327.56	326.63	329.54	328.31	329.92	327.47	329.22	330	326.69	328.26	329.37	329.06	329.16	327.44	328.19	328.7	326.7	329.07	330.95	327.97	329.67	328.09	328.08	327.99	327.19	327.64	329.79	329.08	328.26	327.6	330.69	327
308.75	307.11	311.12	309.15	308.67	308.2	307.89	307.08	309	309.25	307.81	309.65	308.6	306.13	309.56	308.84	309.85	308.01	309.54	309.95	308.63	307.49	310.6	308.87	310.02	310.21	309.86	309.09	310.42	305.33	307.03	307.92	310.37	309.41	311.05	309.4	309.61	308.18	308.28	308.22	309.39	308.37	308.07	308.25	309.91	309.7	307.64	308.47	308.9	308.15
305.43	304.24	302.27	303.82	303.42	305.24	305.59	299.8	303.91	303.44	303.67	301.44	306.82	303.38	303.41	303.39	303.91	303.3	304.65	302.89	303.88	303.43	305.81	303.77	301.75	301.88	303.42	304.49	303	303.44	305.63	302.35	305.17	306.09	304.12	303.09	305.4	302.86	302.04	304.66	301.8	305.04	304.23	301.96	303.22	303.7	302.45	303.91	305.89	306.21
311	310.29	312.28	311.01	311.54	312.22	312.12	311.67	311.48	314.12	309.93	314.15	312.27	312.63	315.3	314.55	311.81	312.35	312.61	314.54	310.51	310.72	311.49	310.69	311.12	312.2	311.3	312.4	315.04	312.27	310.12	312.03	311.43	311.56	314.69	313.17	310.55	312.57	316.81	313.32	311.39	312.1	311.82	313.5	312.84	311.57	316.18	316.29	311.87	311.86
313	312.92	313.26	313.61	315.52	313.69	315.12	311.1	313.79	312.13	313	314.14	313.9	313.82	313.5	313.87	317.13	313.17	313.7	312.42	313.93	313.9	311.8	313.79	313.62	315.19	314.3	313.56	311.17	313.9	314.39	313.57	312.93	317.04	313.79	312.79	313.45	311.81	315.16	311.81	314.02	315.98	313.36	312.45	313	313.88	310.33	314	313.68	312.03
315.29	313.29	314.85	316.14	314.76	315.35	315.7	315.76	312.38	315.51	314.46	313.97	315.82	313.43	317.42	314.35	314.81	317.09	313.74	312.29	315.56	315.68	314.12	316.53	314.81	316.33	313.92	313.09	316.21	315.82	312.68	317.59	317.21	313.09	313.47	316.28	313.56	314.51	314.4	314.7	315.35	315.17	311.46	312.67	316.83	315.69	314.38	316.37	315.15	316.07
299.85	298.53	299.17	299.89	302.37	300.08	298.11	299.65	298.67	300.94	301.98	301.86	299.56	299.54	302.51	300.14	298.43	298.41	300.73	299.57	298.19	300.44	300.16	300.78	299.56	299.31	299.55	300.45	301.26	299.27	300.11	300.38	302.1	298.9	299.86	302.08	303.15	299.69	298.27	299.94	298.57	301.17	299.55	299.01	299.28	300.79	302.27	298.95	300.02	300.41
310.77	315.79	312.93	312.59	312.85	312.15	312.75	312.92	313.75	312.32	314.7	310.73	313.34	313.28	311.91	314.85	314.7	311.81	313.11	314.9	313.27	314.96	313.29	313.03	313.19	311.76	315.08	309.63	312.07	313.41	310.88	314.62	312.82	311.54	312.05	316.28	313.39	312.28	315.06	314.28	314.12	314.88	312.7	313.48	312.9	310.96	313.12	313.88	310.81	315.35
328.38	325.41	326.44	329.1	325.89	326.17	328.12	324.7	326.18	326.84	325.57	327.57	327.01	326.73	327.29	329.29	326.67	329.19	322.91	328.2	325.35	325.26	327.37	329.43	327.3	328.7	326.79	325.64	325.93	325.97	327.25	327.37	327.57	328.45	324.33	325.14	326.15	325.3	325.06	327.7	325.34	326.83	324.94	326.59	326.17	325.31	328.51	326.31	325.05	329.97
318.09	318.32	314.63	316.56	318.43	319.36	318.46	317.92	317.65	318.93	317.41	318.96	316.7	317.35	317.98	318.88	315.91	317.05	319.2	320.49	320.11	319.4	320.63	318.84	320.24	316.97	318.45	318.29	318.57	316.24	318.94	318.59	317.72	317.28	317.13	315.74	318.04	319.23	318.47	319.49	317.93	318.91	316.47	315.33	316.94	318.32	320.26	319.17	314.83	316.96
312.32	313.04	314.36	312.35	313.66	312.12	310.61	310.88	313.87	315.15	315.73	316.18	312.63	312.95	316.56	313.07	313	313.36	313.04	313.78	315.58	313.27	313.75	313.61	312.82	309.95	313.65	313.41	310.09	313.15	311.82	310.95	312.39	313.15	313.38	311.46	312.41	309.77	314.94	311.51	312.75	312.12	311.91	315.83	312.74	311.89	312.06	312.91	314.03	312.16
298.64	295.87	296.84	297.97	299.08	296.58	294.98	295.85	299.16	296.99	296.7	297.2	295.61	297.18	297.77	296.07	298.4	297.99	298.05	296.33	294.18	297.87	295.99	296.63	297.72	298.4	296.48	297	296.38	294.19	297.84	297.03	298.92	295.84	295.74	297.72	297.63	295.84	295.1	296.31	297.6	294.35	295.85	295.65	294.97	294.58	299.15	295.79	300.42	295.58
299.06	299.84	302.22	302.44	303.16	301.75	301.44	301.37	299.88	302.65	300.31	303.29	302.95	300.85	300.54	298.99	297.57	299.99	299.47	302.09	300.26	301.01	300.35	302.8	299.27	299.46	300.79	300.57	301.6	301.98	300.44	300	301.75	302.38	301.49	301.46	302.04	300.16	301.91	299.79	301.79	302.54	297.9	299.84	298.57	302.37	302.11	301.68	301.93	299.81
298.36	299.68	298.52	298.7	299.65	297.51	299.14	298.25	299.31	300.47	300.44	299.75	300.64	299.45	300.36	299.23	300.26	300.09	300.45	299.03	299.9	299.6	298.71	301.89	300.6	301.42	301.24	301.27	300.01	301.59	300.24	299.86	300.03	298.64	299.3	299.68	300.77	301.86	297.67	299.33	298.03	300.86	296.99	299.61	300.83	300.82	300.65	300.24	299.43	297.37
308.61	309.47	310.26	306.02	309.44	313.18	311.48	306.27	309.46	307.79	309.76	308.72	308.98	307.37	310.32	308.54	308.48	308.62	306.48	306.93	308.07	307.37	309.77	309	310.29	308.71	309.21	306.36	308.66	310.08	309.45	308.23	309.92	307.13	308.32	309.38	307.51	307.54	309.41	311.07	308.59	308.16	308.53	307.95	308.91	312.82	310.05	310.94	309.53	309.08
305.9	302.37	302.03	303.15	301.68	301.95	302.12	300.84	302.32	304.05	301.26	301.98	299.55	303.88	303.46	302.7	301.59	300.2	302.84	302.37	302.87	302.29	302.07	299.54	302.71	300.83	302.23	300.83	302.91	302.65	303.23	303.91	300.26	303.81	303.99	303.17	300.77	303.51	302.22	302.34	301.98	302.07	303.25	303.75	300.98	305.06	303.18	303.71	299.49	302.83
304.2	303.85	305.63	305.57	303.96	305.97	307.31	305.1	302.89	306.25	304.18	306.07	304.81	305.47	306.46	305.65	307.4	304.26	305.99	306.47	305.46	305.95	304.17	303.4	306.81	306.13	304.85	303.43	306	305.39	305.02	307.13	304.31	307.42	305.24	306.86	303.9	304.88	304.43	305.2	303.84	306.2	305.29	304.95	307.44	308.03	305.63	303.8	308.11	304.81
305.74	303.91	304.71	301.45	302.25	304.67	303.22	304.71	304.89	305.06	305.31	305.54	303.47	305.77	305.38	302.03	304.78	307.05	303.14	304.36	303.9	306.37	304.86	303.3	303.1	304.3	307.28	304.93	303.98	301.78	304.86	304.56	303.87	303.3	304.16	302.97	302.63	304.35	305.7	306.47	305.62	303.52	304.45	304.63	305.13	305.42	305.27	305.15	303.88	304.02
306.62	306.18	307.82	305.81	305.62	307.22	306.54	305.11	305.62	307.35	304.1	302.77	306.65	304.51	305.48	305.57	305.7	307.09	305.92	306.58	304.5	303.78	304.49	306.6	307.03	305.28	306.07	304.98	306.19	305.08	304.83	308.14	308.21	306.36	307.44	306.01	305.16	306.16	308.49	306.02	302.94	306.26	306.96	307.73	306.64	305.76	306.54	305.86	305.52	306.68
302.11	304.81	302.49	303.8	303.76	304.8	303.15	303.31	301.98	303.47	306.02	303.58	304.99	305.17	301.7	301.9	302.4	303.51	303.11	301.8	303.4	306.58	302.67	303.91	302.17	308.21	305.3	306.04	304.65	302.25	304.31	302.78	306.76	302.61	304.38	303.28	305.05	302.39	304.43	304.18	303.39	304.24	303.72	302.88	303.16	303.17	304.27	302.84	304.5	301.78
303.56	305.46	302.96	306.01	307.03	302.08	304.15	304.31	305.52	306.05	306.01	306.01	304.87	305.8	306.1	303.7	307.96	307.35	307.03	307.11	307.7	305.14	305.78	304.98	304.48	305.33	303.85	307.9	304.04	307.08	305.05	304.9	308.59	305.35	304.37	307.33	305.46	303.59	302.43	304.08	306.06	305.65	307.63	306.96	306.75	304.34	306.56	305.06	305.36	304.89
302.87	304.78	306.32	302.72	303	303.83	304.32	305.89	306.27	306.65	303.03	303.42	306.04	306.66	301.45	303.27	305.45	303.77	303.94	304.81	304.44	303.17	302.87	303.66	304.92	303.78	306.1	302.97	307.94	305.28	303.67	305.08	307.44	303.47	303.69	302.55	304.86	304.5	304.62	303.34	306.18	302.33	304.91	301.83	306.19	305.68	302.31	305.72	304.82	304.36
301.28	299.71	299.41	302.02	301	301.66	298.68	297.43	299.49	300.34	300.56	300.47	301.21	302.17	298.25	300.4	301.08	300.68	299.28	301.07	300.88	298.74	300.15	301.2	299.15	300.99	298.35	300.1	300.46	301.4	303.23	296.56	299.21	300.53	299.22	299.45	300.08	300.96	298.5	298.84	299.55	299	300.17	297.87	302.01	300.16	299.86	299.66	300.18	302.47
303.97	302.09	304.98	303.95	301.45	304.22	302.95	301.72	301.56	304.71	302.84	300.19	305.49	305.05	305.76	303.39	305.09	303.97	303.93	303.86	302.09	306.52	303.49	303.44	304.57	304.36	301.77	304.44	305.03	302.18	304.06	301.72	302.51	305.08	302.66	301.83	302.64	303.24	303.49	302.55	302.26	302.24	302.11	302.67	302.8	303.97	302.67	303.29	307.29	303.7
313.6	311.48	312.63	309.91	312.89	311.3	311.79	311.51	313.3	313.1	313.92	310.41	312.84	311.6	314.09	313.66	311.51	310.55	313.79	309.74	311.49	314	312.81	311.42	314.09	312.22	313.58	311.31	311.49	313.49	311.13	312.88	313.17	313.24	310.56	309.89	312.25	313.03	311.33	310.47	313.72	313.51	312.67	311.76	312.41	311.19	313.18	310.35	313.46	313.14
302.64	304.21	305.62	302.92	303.15	304.81	303.37	302.38	304.37	299.57	302.86	303.05	303.97	302.06	303.51	302.07	303.08	304.42	307.04	304.2	302.69	300.78	303.12	304.48	300.86	302.67	302.19	303.06	302.33	305.14	301.38	303.28	302.72	302.13	306.14	301.85	305.41	302.14	302.04	300.23	301.73	302.48	299.79	302.13	301.43	303.74	303	301.79	302.76	304.2
321.32	325.13	326.25	324.78	325.94	324.77	324.25	324.34	324.9	326.21	325.86	324.32	322.91	324.03	322	323.29	326.09	323.04	324.7	323.24	325.19	324.42	323.22	324.26	325.32	324.88	325.04	326.55	323.52	326.26	325.35	326.43	324.99	325.81	322.61	321.13	325.71	325.73	323.66	324.35	323.46	323.64	323.33	321.82	323.76	324.39	326.63	323.89	323.7	322.84
314.21	315.65	314.13	315.53	317.05	317.36	317.09	318.92	316.27	317.26	317.26	314.79	314.64	318.69	315.43	314.09	316.69	317.33	311.98	316.96	315.43	315.6	315.39	313.26	315.29	318.07	313.29	314.44	316.82	314.01	318.3	315.95	315.49	314.49	316.56	316.13	314.04	315.92	315	315.79	314.4	313.81	318.88	316.21	314.27	316.57	316.36	316.64	314.57	316.48
296.76	294.22	294.96	294.73	293.57	295.34	295.19	294.35	293.07	293.92	292.57	295.05	293.2	293.79	292.24	295.61	292.95	294.17	296.83	292.2	295.81	294.7	293.23	295.75	295.61	293.37	293.4	296.26	292.9	293.99	292.05	291.9	294.43	294.96	292.93	295.11	296.27	293.71	294.63	297.05	295.82	292.6	295.9	293.99	295.38	295.49	293.55	294.23	295.43	292.64
315.51	316.51	314.47	314.42	315.56	316.85	313.75	315	313.63	314.45	316.13	315.78	318.38	314.5	314.84	312.98	315.69	316.48	314.32	312.03	314.33	316.22	313.12	317.99	314.87	318.44	313.15	312.68	315.59	315.05	311.53	316.37	313.23	316.88	315.07	310.99	313.37	313.84	314	315.71	316.05	314.27	314.16	317.93	314.6	316.13	315.91	312.15	317.24	315.18
325.06	327.16	326.27	328.03	327.54	326.37	326.84	326.62	330.05	326.94	328.74	324.65	327.55	327.85	327.8	327.57	327.46	326.03	326.74	326.89	327.81	326.93	328.52	325.33	328.02	325.41	326.25	326.33	327.34	325.85	326.85	325.63	326.37	328.23	326.97	327.16	326.42	325.97	326.13	326.01	326.15	326.84	326.91	326.88	325.6	325.94	326.7	325.4	327.02	327.69
318.01	318.03	318.82	318.96	316.81	321.44	316.95	320.72	319.22	317.83	317.74	317.58	318.91	319.23	320.53	320.13	319.41	317.63	317.71	319.24	317.06	317.89	317.72	318.66	319.46	318.45	316.38	315.67	319.35	320.08	316.83	319.06	322.04	317.68	316.46	319.91	318.37	318.63	316.79	319.92	319.29	319.78	318.88	320.1	319.6	317.93	318.36	319.97	318.43	317.5
312.96	310.79	311.21	313.17	311.8	312.69	312.89	312.88	314.11	313.21	315.19	312.87	312.12	313.45	313.43	312.86	315.31	315.28	313.91	311.61	311.54	311.55	313.4	310.98	313.42	312.67	313.9	311.2	308.82	313.09	311.47	312.22	314.87	313.4	313.2	314.19	312.48	317.72	314.36	311.11	313.4	313.09	316.16	312.81	314.68	311.5	312.26	313.9	313.64	313.44
313.78	316.4	314.51	315.46	313.36	314.63	314.85	316.51	315.59	316.87	313.08	315.52	316.05	311.74	316.32	314.16	312.79	314.17	314.35	312.98	316.22	316.56	314.22	313.99	317.74	315.9	315.12	315.69	314.93	315.14	316.03	316.08	316.75	314.29	312.34	316.03	313.89	315.74	313.96	315.05	317.5	314.26	313.53	316.33	314.99	314.51	314.44	314.76	315.7	314.94
303.13	306.79	307.43	306.15	306.11	306.8	305.57	303.47	305.36	306.04	303.87	305.96	303.73	304.74	308.88	304.47	303.06	307.22	304.46	305.11	305.77	304.33	305.69	305.75	303.95	305.45	305.34	308.78	307.53	304.88	307.15	305.29	305.1	306.73	305.49	305.23	304.78	304.43	305.5	307.04	305.05	306.21	306.6	304.05	304.87	305.21	306.7	304.31	305.42	306.29
306.31	304.58	307.05	303.6	304.02	307.69	306.32	303.93	305.66	303.86	304.95	305.41	303.58	304.67	306.88	303.79	305.53	304.72	303.67	304.48	306.01	305.28	303.53	305.03	304.64	304.27	303.93	304.16	305.91	307.12	305.47	306.32	303.77	302.86	305.58	306.14	305.54	305.39	306.95	306.5	306.05	306.98	303.86	305.02	306.39	304.99	304.76	304.47	306.86	305.97
306.09	303.17	305.02	308.12	304.56	306.44	306.35	305.32	303.87	304.19	303.71	306.08	307.3	306.62	306.11	301.96	304.72	305.57	304.26	305.36	302.51	305.24	302.88	306.35	304.71	304.36	305.28	305.87	303.84	305.6	307.31	302.02	303.75	306.49	307.03	306.17	304.92	302.89	307.29	304.83	304.14	305.16	303.61	304.79	304.66	305.71	305.01	303.75	304.01	304.94
314.28	314.73	313.09	312.08	313.09	314.41	312.22	312.52	314.67	312.75	314.31	312.93	312.39	312.14	315.79	311.62	314.01	313.68	312.94	316.79	312.76	310.89	312.68	311.34	313.67	312.6	312.81	312.94	313.07	312.76	313.92	310.65	313.55	312.77	312.6	315.55	312.57	312.95	310.97	313.58	314.38	312.63	316.05	314.2	312.91	312.93	311.75	309.72	310.09	313.07
311.86	311.53	314.71	314.3	312.99	312.76	314.08	312.57	312.73	310.68	312.77	311.11	312.17	314.07	314.15	314.87	310.97	312.93	312.08	312.31	313.32	313.75	312.91	312.84	313.54	313.1	314.82	313.15	311.21	315.78	312.35	313.31	310.83	311.68	312.67	313.93	315.53	313.07	312.35	314.27	313.63	313.64	311.78	311.82	309.98	314.21	311.13	314.29	313.61	312.59
318.67	316.25	318.06	317.61	316.13	317.92	315.72	317.68	316.09	318.38	318.17	318.38	316.58	316.61	316.36	316.53	316.94	315.86	316.79	316.49	317.21	315.28	315.16	316.88	315.75	318.71	315.34	317.31	318.33	315.33	317.1	315.63	315.56	318.17	317.92	316.66	317.18	312.97	315.55	319.22	315.52	318.47	317.29	317.51	315.15	316.89	319.04	315.85	315.98	315.38
315.36	313.95	313.67	316.47	315.2	316.07	314.32	312.6	315.38	317.25	313.26	314.01	315.58	313.7	315.5	314.71	316.65	313.06	315.56	315.55	313.89	315.35	315.88	316.84	313.25	314.04	315.06	317.14	313.16	315.35	317.18	313.58	318.08	315.74	315	314.43	314.57	316.21	315.47	315.23	311.96	315.56	316.59	312.95	315.14	316.12	311.83	313.71	315.53	312.77
313.26	312.22	310.79	310.98	310.31	310.69	309.16	308.2	308.27	309.68	310.62	310.18	308.72	309.54	312.82	308.57	310.82	310.33	311.15	311.31	313.04	309.78	308.07	310.08	312.79	307.75	309.84	311.88	309.54	311.33	309.94	309.69	311.34	312.36	306.04	312.57	309.3	310.48	310.87	311.2	308.71	310.15	309	309.43	308.82	310.25	312.5	309.84	310.95	309.66
301.59	303.17	304.24	301.91	303.14	303.56	303.82	302.19	306.45	302.62	303.15	302.76	302.88	303.42	304.13	303.18	304.82	302.08	301.98	302.34	302.84	301.64	303.17	303.2	301.58	302.17	302.53	304.14	305.72	302.29	303.59	300.52	304.06	301.04	304.76	302.11	301.07	302.41	303.14	303.68	302.43	303.76	303.3	302.72	301.83	304.38	301.65	304.6	303.81	303.29
314.98	316.08	317.8	315.5	317.84	316.66	315.79	317.54	315.23	317.17	318.47	318.49	314.66	316.65	317.78	315.91	316.36	317.7	320.85	318.52	316.1	316.22	317.89	317.72	318.11	315.17	316.79	317.51	318.35	318.8	313.94	319.37	317.63	316.51	316.97	317.3	317.72	314.41	316.87	316.3	316.6	318.67	319.14	318.87	316.96	319.55	318.38	320.97	318.89	318.4
308.38	309.93	311.2	311.02	311.44	311.95	311.4	310.82	310.73	310.84	309.79	311.32	309.6	313.93	310.01	313.29	309.94	310.73	311.69	309.89	308.35	309.27	313.74	313.52	310.59	310.39	309.32	309.77	310.2	312.65	310.73	309.96	312.88	311.02	311.67	310.12	312.39	310.39	307.33	311.24	312.65	308.99	309.37	310.22	311.15	311.9	311.67	309.61	313.34	311.64
323.53	325.67	324.61	324.06	325.64	324.9	325.25	325.84	323.45	328.26	324.33	323.67	322.96	326.86	324.89	326.37	324.15	323.6	323.15	327.82	326.08	328	326.55	327.38	326.61	325.19	324.89	325.07	324.54	324.71	324.19	325.25	324.31	326.34	329.58	324.64	327.75	326.55	324.5	323.74	324.66	326.09	326.79	325.42	324.89	324.93	325.58	326.05	326.63	325.11
312.84	312.36	316.27	313	311.71	312.52	312.11	312.79	313.62	311.82	312.76	315.36	312.6	314.48	312.55	313.68	315.49	311.47	314.76	312.93	311.21	312.71	309.86	309.79	311.62	316.11	311.51	314.5	311.97	313.72	311.62	310.63	313.05	313.55	313.1	310.3	313.7	314.45	312.22	311.5	311.44	312.95	313.23	315.58	311.76	311.22	314.05	312.13	313.21	314.56
314.37	315.18	314.4	313.67	308.8	314.56	313.81	312.72	315.87	313.6	314.66	311.27	315.34	313.19	311.94	310.73	315.44	313.88	313.73	310.69	315.2	311.27	313.1	312.97	315.77	314.63	313.03	313.02	312.78	313.22	316.12	311.95	313.25	315.79	316.99	310.15	315.22	313.3	314.52	313.4	314.49	312.07	311.89	311.42	313.47	311.59	313.68	312.75	314.17	312.04
310.99	310.86	311.21	314.03	315.07	312.8	313.43	313.14	313.72	311.35	314.79	315.29	313.36	313.02	309.33	312.66	313.89	310.84	309.7	312.63	311.45	310.46	311.25	312.38	311.86	313.62	314.54	312.95	314.79	313.07	313.08	311.62	314.45	313.1	311.52	311.64	313.21	313.28	314.63	312.42	314.46	313.25	313.95	310.7	313.01	313.65	310.76	314.72	313.63	314.35
314.46	315.56	315.71	313.11	314.56	312.94	315.58	313.36	314.25	315.96	316.22	316.26	317.37	311.9	316.25	312.85	314.68	315.82	313.55	315.86	315.59	315.82	314.64	316.32	317.7	315.81	316.21	314.6	314.4	317.31	315.61	315.68	315.02	314.05	315.2	312.68	316.14	315.86	316.32	313.44	314.65	313.45	314.02	317.43	313.64	314.46	316.98	313.35	313.27	313.02
305.56	306.68	306.21	308.48	304.27	306.99	307.32	306.39	306.19	303.27	303.25	306.01	305.27	307.94	307.23	305.83	306.39	302.83	307.46	307.41	306.52	304.15	305.98	305.54	305.3	308.61	305.67	306.23	304.32	304.29	305.09	307.56	307.61	305.75	307.85	306.54	304.38	306.79	304.26	305.43	307.97	305.26	301.12	305.77	305.78	307.86	306.46	307.42	305.33	306.3
312.18	314.76	315	313.96	313.11	313.49	311.11	314.38	312.73	315.16	318.37	314.07	313.47	312.31	313.55	313.75	314.39	312.84	313.96	315.59	314.31	312.79	316.27	314.82	312.79	312.68	311.89	314.08	313.84	314.96	314.28	312.44	314.84	313.79	316.34	315.82	314.18	312.68	312.54	314.34	314.56	312.26	312.1	313.6	315.93	313.66	313.42	313.96	314.83	313.82
311.9	310.28	312.15	314.12	308.89	308.91	311.73	313.28	311.92	312.91	310.28	312.43	310.18	310.85	311.17	311.52	311.19	312.33	311.44	312.12	309.34	310.83	312.45	310.03	314.7	309.38	311.42	314.01	310.16	312.18	311.72	311.06	309.95	315.21	309.78	312.51	311.22	312.67	312.4	313.19	312.66	311.6	311.75	310.78	309.29	313.91	313.17	310.99	311.64	310.67
319.9	316.24	319.8	319.73	320.46	320.36	318.97	319.74	318.14	321.92	317.91	319.25	319.63	320.12	318.94	321.11	317.99	319.16	318.87	320.17	319.13	320.85	321.54	318.69	319.98	318.94	316.96	319.91	319.32	317.72	321.31	315.1	320.92	318.53	320.12	319.65	319.17	319.68	317.24	320.65	318.27	319.01	318.96	317.38	318.04	320.89	319.22	320.65	316.78	319.34
302.71	303.72	307.18	305.46	304.51	303.79	304.14	304.12	303.22	304.42	303.2	302.7	303.48	301.38	305.11	302.84	304.63	304.48	302.45	302.03	303.4	302.89	301.9	302.78	305.86	305.14	304.79	304.46	304.98	305.34	304.07	304.25	303.34	304.82	307.78	305.41	304.07	303.79	303.53	301.73	304.96	304.04	305.28	302.87	304.79	305.5	306.09	305.3	302.93	301.31
318.73	317.54	315.91	316.3	315.94	315.1	314.18	318.25	316.01	315.8	319.44	316.7	316.95	318.4	316.51	317.4	316.31	316.26	318.73	316.56	317.55	317.17	319.52	317.46	318.18	318.45	318.25	316.35	317.78	316.71	316.99	317.74	315.9	318.5	317.85	316.42	316.45	316.87	316.51	315.03	317.95	317.83	318.1	316.49	314.57	318.42	315.54	317.42	318.04	318.99
295.08	296.26	294.22	294.7	295.23	295	295.01	295.94	296.09	292.9	295	294.06	294.08	297.18	293.43	295.51	292.55	293.84	295.45	297.84	295.15	296.65	293.54	294.39	301.6	294.46	295.15	294.72	294.84	295	293.29	294.26	294.15	294.64	292.9	296.92	295.22	293.23	295.66	293.96	296.5	296.42	292.93	294.08	293.95	296.94	295.95	294.88	293.88	294.36
314.34	313.35	312.25	314.14	312.26	312.81	309.24	311.61	311.19	308.95	313.45	311	311.87	312.38	310.44	309.64	307.81	309.14	311.25	311.19	310.66	311.43	311.41	311.26	314.79	308.36	312.22	310.9	313.01	308.72	312.37	312.51	313.99	311.88	312.24	312.59	311.82	311.61	313.1	309.61	310.04	310.68	313.13	308.94	312.03	312.75	311.77	310.55	314.09	311.85
313.04	314.87	313.56	313.28	309.67	311.29	313.52	312.84	310.33	311.05	314.01	312.01	310.58	313.26	313.12	313.01	314.27	312.64	314.97	313.19	314.64	312.44	311.41	311.17	311.58	311.6	315.3	311.76	313.91	313.1	314.04	312	314.71	313.61	312.81	312.23	312.88	314.52	312.74	315.04	313.1	314.22	311.68	313.04	312.95	313.79	314.61	312.1	315.45	312.23
303.23	301.36	304.53	306.76	305.53	305	307.31	304.38	303.03	306.64	304.22	304.77	304.25	305.36	306.4	305.01	306.69	305.48	304.21	309.16	304.11	302.33	308.3	306.05	303.66	306.74	304.24	302.91	304.63	304.09	303.39	304.02	306.24	305.02	304.69	304.77	304.72	304.56	306.06	304.58	303.28	304.53	304.03	303.82	306.57	306.21	308.15	305.93	305.25	305.29
306.69	305.57	305.53	307.3	306.26	306.32	305.21	307.39	305.87	308.28	304.36	309.05	307.84	306.04	304.21	306.06	303.83	305.38	307.58	307.68	307.02	306.34	306.46	304.29	309.85	304.22	306.47	304.95	306.18	306.26	303.66	305.89	309.97	304.49	305.79	306.16	304.9	301.91	304.53	305.26	307.38	306.51	306.83	305.16	306.26	306.47	307.83	306.23	305.66	305.86
305.67	308.01	307.19	307.99	304.22	304.86	306.02	304.44	305.63	305.85	306.91	305.16	305.19	304.73	301.59	305.09	304.97	304.59	303.17	304.38	305.48	304.2	301.69	305.12	306.88	305.49	304.55	305.14	305.34	306.15	304.25	304.97	305.88	309.23	302.04	304.78	305.89	303.76	305.56	304.85	306.45	303.88	304.79	303.4	305.9	307.26	306.01	307.01	302.61	304.46
306.04	305.77	303.02	303.76	302.86	303.69	302.96	302.89	303.86	305.83	305.27	306.96	306.96	306.95	305.56	304.1	303.6	307.58	306.75	303.55	303.22	308.38	303.32	305.29	302.75	307.09	303.77	301.32	306.18	307.09	305.77	304.75	306.19	303.89	305.71	304.22	303.47	307.36	305.3	305.75	306.13	303.22	304.6	305.68	305.68	304.59	304.14	304.3	304.38	308.18
297.62	293.61	298.42	298.35	294.36	295.36	297.65	295.66	294.82	296.25	300.77	297.38	295.57	298.17	296.84	297.58	297.61	296.95	297.79	297.3	294.8	297.34	295.99	295.4	296.09	299.82	295.25	298.07	297.47	297.45	297.29	295.83	299.5	297.87	295.63	295.93	298.5	296.98	296.4	297.82	297.32	298	297.02	300.37	296.93	296.59	299.78	296.11	296.11	297.03
324.68	323.14	325.94	325.55	323.93	324.72	324.01	324.53	325.74	326.5	324.93	323.94	324.42	324.71	325.58	325.74	325.04	324.61	325.26	325.02	325.38	324.02	324.93	326.21	324.15	325	325.62	322.97	324.1	324.84	322.75	324.2	324.49	325.16	325.5	323.82	324.52	326.68	325.13	323.16	324.28	324.83	322.98	323.44	323.48	324.72	324.97	322.34	323.8	324.8
307.13	307.1	307.68	303.19	305.02	305.08	308.93	306.63	304.7	307.07	305.38	307.91	304.18	305.77	305.57	304.34	303.71	304.31	308.11	304.83	302.42	305.8	305.62	303.99	303.63	304.71	305.25	307.04	305.65	304.3	303.91	304.09	306.18	304.99	307.16	305.57	302.83	303.89	306.85	306.07	305.89	305.91	305.07	302.46	305.64	304.1	306.93	305.57	302.82	304.64
294.19	292.92	294.73	293.46	295.87	296.05	293.6	295.04	293.31	293.1	294.43	294.28	293.64	292.31	294.13	292.35	292.78	292.86	293.17	292.83	292.64	294.15	295.16	291.22	294.1	294.55	291.77	297.12	291.28	294.81	293.27	296.68	295.31	296.69	294.32	295.94	294.35	295.94	291.9	296.81	293.68	292.32	290.52	294.34	293.58	294.89	292.95	291.11	293.07	294.71
311.52	308.26	312.88	309.2	310.66	311.3	309.2	310.25	310.32	311.27	309.25	308.95	310.35	308.17	309.58	310.29	310.62	308.37	310.6	310.33	308.72	309.91	311.16	311.99	311.81	308.59	311.99	309.49	309.37	308.23	310.28	308.58	309.28	308.62	310.05	310.13	311.67	309.1	309.08	309.65	309.55	310.95	309.56	307.1	309.92	309.69	310.75	310.96	311.6	307.87
302.81	306.05	306.28	303.35	303.63	306.57	306.43	305.62	306.19	302.19	304.2	304.82	304.84	302.77	302.94	305.05	302.98	304.53	304.17	304.59	306.3	305.05	303.81	305.62	304.2	304.76	304.08	304.32	306.62	304.52	303.53	304.53	301.96	303.69	302.35	306.09	304.51	305.35	305.95	306.65	303.15	304.23	305.18	304.94	303.68	303.47	301.95	305.18	305.64	304.61
302.04	304.72	304.03	301.84	303.65	303.57	302.35	302.35	301.03	302.5	302.64	303.78	301.62	301.93	304.05	303.9	302.96	302.84	302.38	303.59	304.3	306.76	302.64	304.96	301.38	301.48	305.16	303.04	302.47	303.77	303.24	303.93	305.81	301.96	300.76	302.61	304.26	303.31	303.69	304.03	304.28	306.09	302.32	304.09	303.88	302.97	303.7	306.42	301.28	304.61
318.28	314.12	315.51	316.8	316.09	318.64	320.31	315.81	316.35	316.53	318.77	317.14	315.32	318.35	317.41	314.56	317.99	317.04	316.68	314.91	316.69	319.21	316.97	317.61	315.37	314.56	318.42	317.07	315.78	316.13	316.04	316	315.94	318.08	314.18	317.01	316.74	317.41	316.35	316.49	317.68	315.43	317.43	314.95	317.08	315.24	315.08	318.14	317.53	319.25
313.33	312.88	312.34	313.05	315.05	313.08	310.34	314.27	312.76	312.32	311.99	314.71	314.47	314.86	314.87	313.36	312.35	311.36	317.38	314.78	311.74	313.61	313.24	311.74	311.79	311.47	314.93	313.26	313.7	312.35	311.64	315.22	313.18	311.9	314.37	313.42	311.89	309.74	313.13	315.56	312.18	314.31	314.49	310.04	315.98	312.42	314.89	313.32	314.73	313.26
306.15	304.58	304.76	303.91	305.24	303.51	304.12	303.09	306.1	302.93	303.56	304.93	305.53	304.23	302.73	307.35	304.8	304.61	304.92	304.2	303.47	306.88	302.84	304.7	306.4	305.94	306.35	301.45	304.42	305.97	305.29	303.62	308.53	305.55	303.89	303.31	305.43	304.56	305.66	304.64	304.52	302.35	302.48	304.9	305.88	303.79	305.1	302.79	303.88	306.64
313.94	315.11	315.2	316.35	313.02	315.09	314.28	316.48	313.55	315.87	310.04	310.66	313.92	315.7	312.23	313.48	313.34	312.63	313.56	314.16	313.03	314.68	317.25	313.51	313.82	313.76	314.63	313.78	316.84	315.32	313.83	314.04	313.39	315.37	314.4	312.88	311.91	314.7	314.37	314.29	313.34	313.23	314.6	315.68	312.88	313.57	313.75	313.22	313.97	315.1
296.45	296.83	296.16	297.81	296.52	296.09	298.57	294.29	298.42	296.03	297.46	296.15	297.23	294.75	296.93	296.48	296.43	295.53	298.67	297.62	296.77	296.48	296.39	297.84	297.65	296.04	296.1	297.57	300.31	297.43	297.69	296.35	297.41	295.29	297.32	294.85	297.87	296.04	300.07	295.87	299.05	296.96	295.32	295.57	298.18	296.69	296.41	298.81	296.26	297.36
305.56	303.97	304.86	305.75	304.3	304.67	306.58	305.5	303.72	306.06	305.27	302.93	303.84	306.35	307.2	306.26	301.87	303.74	304.25	304.4	302.87	304.67	304.35	303.17	305.46	306.91	303.97	306.59	302.48	306.1	303.29	305.54	303.75	303.91	303.89	304.79	303.34	306.53	305.18	305.72	304.38	303.15	304.04	304.77	303.89	303.86	305.93	304.02	304.64	303.97
319.25	315.1	318.13	318.94	317.89	315.55	319.56	316.63	319.07	317.95	316.92	317.35	319.05	317.47	316.95	317.9	320.63	318.55	316.49	321.44	318.76	316.77	315.75	317.78	319.96	318.53	319.61	318.91	317.06	319.7	318.76	317.18	317.76	316.98	315.27	318.4	317.6	316.32	317.88	318.83	319.4	318.72	321.05	319.63	316.52	316.83	316.35	315.82	316.99	320.62
308.76	306.8	304.96	306.99	306.95	303.26	306	306.23	306.15	308.01	304.43	305.95	305.6	307.43	305.21	304.04	306.84	306.4	304.01	303.03	305.62	308.44	308.42	305.68	307.07	305.36	306.98	305.7	304.29	305.54	307.22	306.34	305.18	307.31	305.74	307.32	304.89	308.16	305.24	305.96	306.48	307.85	306.23	305.17	304.86	308.4	305.62	306.31	307.03	305.43
307.5	307.46	305.86	308.09	307.6	306.42	307.38	308.22	307.29	306.99	308.03	306.78	308.7	307.35	307.6	309.65	308.52	306.85	303.67	307.34	307.66	308.48	307.2	307.78	305.53	306.18	306.43	304.96	309.37	306.44	307.63	306.14	306.15	304.99	305.47	305.08	306.61	304.07	306.07	307.26	305.98	309.06	305.38	306.58	307.66	307.79	307.25	308.64	307.64	308.73
303.18	304	301.77	301.59	300.32	303.06	300.69	302.78	301.97	302.78	302.88	301.32	301.66	300.59	298.93	303.41	302.43	301.95	301.35	301.49	301.67	301.24	305.84	306.11	301	302.34	301.89	302.2	302.97	302.6	301.63	303.8	301.5	301.13	303.33	303.28	303.71	299.95	303.22	302.08	301.9	302.2	300.48	303.92	303.7	302.21	302.39	301.62	301.79	302.13
303.07	305.36	303.1	303.65	305.34	302.2	303.51	304.41	305.02	304.5	307.29	304.66	305.41	305.21	304.32	302.93	302.81	305.38	303.75	301.98	304.06	304.5	303.51	304.21	305.48	303.88	304.13	304.37	303.95	307.01	305.77	306.3	303.8	303.75	305.76	303.49	303.21	304.64	305.14	302.73	304.88	304.08	304.07	307.51	302.71	303.62	304.37	303.29	305.67	305.49
313.89	313.81	315.78	315.03	313.08	313.03	315.59	315.27	313.76	314.61	314.78	315.84	316.13	312.69	312.62	314.29	312.51	314.76	313.49	312.44	317.19	314.01	316.15	317.27	315.17	313.46	317.08	317.05	316.58	317.13	318.61	314.46	316.6	312.96	314.6	315.25	315.35	316.33	315.6	314.5	313.02	314.19	313.98	313.85	313.98	311.76	314.02	315.81	316.81	314.59
315.61	315.52	315.62	314.91	313.23	313.7	314.7	315.33	314.15	314.5	314.44	312.85	315.93	311.62	313.81	316.11	313.65	313.83	315.2	314.45	315.63	314.99	317.17	316.1	313.68	316.88	312.72	315.91	315.73	314.74	314.66	314.82	315.46	313.63	314.1	315.87	316.53	315.75	315.36	314.15	315.93	316.42	317.59	317.57	313.57	313.85	314	319.46	317.8	315.65
315.02	314.56	314.06	311.23	314.41	313.64	312.41	313.89	314.37	310.87	313.43	312.46	313.22	311.75	310.38	312.72	313.12	312.44	313.29	316.57	312.8	314.19	315.33	314.87	313.1	310.69	314.13	312.33	312.67	313.01	312.56	313.72	314.97	313.71	311.88	311.86	315.12	315.23	312.39	313.72	312.87	315.17	313.4	312.16	312.64	313.61	311.46	315.05	311.44	314.79
305.31	303.91	307.66	305.57	307.52	305.93	306.4	309.48	307.58	305.84	306.46	306.91	305.17	306.61	304.36	306.34	306.8	307.06	307.88	307.79	304.85	306.18	306.18	306.21	308.59	304.86	308.24	305.08	306.13	307.55	307.11	305.61	306.74	305.5	306.6	306.7	306.99	306.37	306.64	305.2	305.29	303.9	303.96	307.08	307.44	304.48	307.13	306.34	306.64	308.96
317.01	313	316.8	318.05	315.27	316.13	316.24	316.81	316.25	317.67	317.13	317.65	317.27	314.22	315.22	315.95	316.46	317.13	317.21	314.15	316.73	314.95	316.34	316.83	316.35	317.5	314.87	316.09	316.08	318.89	313.93	315.56	317.33	316.84	315.45	314.89	316.2	318.67	314.28	317.72	316.54	316.75	313.11	314.84	318.93	317.62	315.51	313.44	315.42	317.18
301.8	303.76	303.04	303.25	304.04	302.67	303.67	305.5	305.72	302.44	302.87	303.4	300.9	302.02	304.18	303.35	302.22	303.4	302.22	303.81	301	303.09	302.46	303.43	301.17	304.79	301.95	300.97	303.85	302.15	301.81	299.85	301.88	302.47	305.22	302.2	303.29	304.59	301.3	301.59	300.57	302.15	300.98	304.64	302.55	303.43	301.42	302.28	304.04	304.57
313.21	310.52	311.72	312.31	313.25	313.85	313.97	314.06	314.13	313.04	314.76	312.95	312.92	312.8	312.05	312.4	311.68	313.8	313.88	311.66	313.49	312.91	315.26	311.94	313.32	311.65	313.62	312.65	314.63	313.11	311.92	311.49	313.9	313.6	311.72	311.29	311.32	311.74	312.06	312.46	312.97	313.28	314.41	312.89	314.04	315.28	314.62	310.43	311.78	313.24
312.21	313.43	315.12	315.82	313.47	312.69	313.38	313.12	312.63	313.18	313.35	313.56	316.88	310.61	312.53	313.55	314.86	314.09	312.9	313.63	313.95	314.7	315.63	311.82	311.91	313.38	312.96	316.58	314.14	314.95	313.68	315.73	314.03	315.82	312.57	314.74	311.8	314.58	313.39	312.18	312.62	313.6	314.19	313.87	312.2	312.92	315.08	311.28	313.95	313.58
314.44	316.58	313.76	312.7	315.03	313.35	315.63	316.53	313.76	314.75	314.39	315.11	314.24	316.83	313.74	314.89	314.95	316.05	317.36	316.83	316.41	314.3	312.81	314.92	315.44	314.36	314.43	314.16	313.71	315.67	315.04	315.72	315.7	316.21	314.78	313.31	314.87	313.14	313.81	315.71	313.02	316.93	314.86	312.35	313.44	314.46	313.92	314.65	314.95	313.31
304.41	303.01	305.13	306.11	305.03	305.04	304.85	304.06	303.57	306.14	303.05	302.8	302.27	304.36	305.45	305.13	301.96	302.24	304.08	304.09	304.87	303.43	302.77	303.15	304.25	303.18	303.4	303.16	303.74	305.17	302.15	301.86	305.87	303.72	303.98	305.36	305.97	304.2	304.83	305.34	301.73	301.9	302.78	304.53	303.17	306.02	303.57	304.38	301.86	302.75
318.79	320.43	319.02	321	318.44	319.08	317.85	317.75	315.24	316.51	318.65	317.03	317.97	318.12	317.27	317.54	318.81	317.14	318.36	317.62	318.07	320.53	317.9	317.4	318.52	317.04	315.58	318.01	317.39	319.99	314.79	317.76	317	319.47	317.64	318.1	321.35	319.36	317.72	317.23	316.19	318	318.83	317.11	317.09	319.25	316.97	317.72	316.41	317.82
305.79	305.11	304.64	304.24	306.08	305.66	307.84	304.62	304.54	306.63	305.14	307.98	303.63	306.06	306.34	304.95	305.86	305.95	304.69	303.59	306.75	305.56	305.44	302.39	303.31	304.53	305.34	307.16	304.28	306.81	302.68	307.31	307.27	306.61	304.85	303.12	306.66	305.25	306.2	309.11	304.91	304.86	304.9	306.26	307.49	305.58	305.85	306.43	307.5	307.56
295	292.96	296.38	292.42	295.18	291.42	294.89	293.84	294.94	292.79	295.23	294.35	294.76	296.58	293.45	294.47	294.22	293.7	294.59	295.36	292.16	294.08	295.91	296.21	292.86	294.04	294.38	294.43	295.28	293.85	295.57	294.75	294.44	292.95	290.64	293.74	296.52	292.2	293.58	294.3	293.6	294.07	297.11	294.32	294.25	294.91	293.41	295.39	292.27	297.08
317.58	315.58	318.79	319.57	319.68	318.89	317.94	317.86	316.85	317.85	319.11	318.35	315.2	316.5	318.12	319.18	316.94	321.01	318.81	319.68	317.95	318.82	318.04	320.6	320.79	319.01	320.23	318.85	318.27	316.63	316.91	317.02	315.53	319.79	317.56	320.99	317.95	318.64	320.12	320.76	316.39	318.8	316.66	318.07	317.38	318.06	317.02	318.29	320.05	317.5
315.98	315.3	315.43	316.41	313.05	316.23	314.89	315.24	315.83	312.4	312.68	314.16	315.72	315.46	315.05	314.48	312.92	315.71	315.24	314.71	315.72	315.57	313.8	315.76	310.75	311.4	313.98	315.69	313.48	317.85	315.28	313.71	314.16	314.9	315.28	312.97	316.49	315.83	315.14	316.08	313.09	316.81	314.75	313.81	315.06	316.19	316.85	316.09	313.64	315.26
302.66	303.04	304.64	302.43	302.71	303.09	302.6	301.94	303.57	303.26	303.19	305.01	301.6	301.94	300.87	302.38	303.64	302.48	302.67	302.64	303.02	303.08	301.61	304.34	301.75	303.53	301.09	304.13	304.03	302.57	301.68	301.86	305.37	303.05	302.26	300.61	301.73	303.71	304.07	301.19	305.95	305.76	300.38	303.45	302.62	303.54	303.39	302.68	302.44	302.53
313.51	312.76	313.07	312.7	316.16	313.03	314.59	313.3	313.79	313.07	312.87	314.83	314.29	312.86	314.36	312.13	311.35	313.73	314.49	311.14	313.44	312.6	312.16	312.23	314.04	310.66	315.08	313.12	312.36	314.28	314.39	309.48	312.71	311.87	312.85	314.75	313.56	313.02	314.46	313.95	313.66	314.81	313.19	313.13	313.69	315.25	312.38	315.32	311.98	312.68
291.57	293.27	295.17	294.1	296.38	294.14	292.65	298.19	292.64	290.98	293.97	293.41	294.77	293.42	294.06	293.77	294.33	293.38	292.89	292.71	295.29	294.96	294.86	295.74	292.35	293.53	293.96	292.44	296.32	292.47	294.58	295.3	294.42	293.56	290.07	293.42	294.62	294.11	294.41	295.02	291.44	293.98	292.92	291.87	293.68	293.19	295.13	293.42	292.85	294.46
306.73	306.39	307.74	306	307.09	304.67	304.97	305.01	306.92	304.65	305.41	305.87	305.24	304.18	306.59	302.86	307.46	307.48	302.96	306.07	306.57	305.81	306.08	306.8	305.75	305.17	306.59	304.78	306.68	306.09	307.28	306.03	306.64	306.75	305.36	304.96	307.9	303.49	304.76	305.36	304.96	305.42	306.88	305.4	306.04	305.37	305.24	305.86	306.79	304.93
302.21	303.12	304	303.98	303.88	304.05	304.48	303.54	301.8	303.27	304.71	304.02	303.08	304.46	303.29	304.66	302.64	304.22	303.91	303.81	303.63	305.05	304.55	302.86	304.01	304.37	302.17	304.06	303.5	303.05	302.55	302.77	303.05	304.05	303.66	302.72	301.72	303.73	306.65	301.79	303.96	301.17	304.39	303.68	301.84	301.41	304.39	305.76	300.65	306.69
304.75	304.13	302.39	302.45	303.12	303.3	304.91	303.86	301.65	303.58	301.04	304.35	304.05	301.15	302.99	305.76	301.79	303.62	304.36	301.36	302.97	303.47	303.73	303.3	301.61	303.79	302.63	304.36	300.62	301.99	302.53	302.9	304.34	300.92	303.36	302.52	300.91	303.11	304.63	304.84	303.34	303.12	301.85	302.28	303.26	304.13	304.32	301.91	302.83	305
294.37	291.38	293.83	294.17	291.83	294.94	292.77	293.06	297.52	291.4	296.34	293.96	294.02	293.87	294.58	293.26	294.07	292.94	294.22	294.78	293.73	295.73	292.73	295	293.39	294.52	295.09	294.89	295.4	295.15	294.54	296.64	295.65	296.66	295.51	291.42	294.06	293.02	295.98	294.08	293.28	295.42	292.84	290.71	294.88	291.88	295.81	296.21	293.83	298.29
305.21	303.89	304.23	301.92	303.95	304.75	302.58	304.6	303.6	304.12	303.8	304.02	305.66	301.41	306.75	303.87	302.72	303.3	307.34	303.23	302.1	304.36	305.03	302.81	302.73	301.72	304.69	307.09	303.65	304.01	304.44	302.89	304.6	302.73	302.74	303.41	301.95	303.54	302.18	303.28	305.73	302.25	302.32	305.13	304.32	303.96	306.64	305.98	304.99	306.45
316.11	316.75	314.58	313.9	312.66	313.95	311.42	314.85	315.25	316.24	317.42	316.47	315.44	316.42	315.24	315.64	316.4	317.8	313.85	316	315.68	316.28	316.42	315.29	312.75	314.41	316.74	317.57	316.51	317.21	314.37	314.55	316.27	315.14	316.23	313.56	314.25	316.46	317.26	313.2	315.15	315.68	314.85	315.09	316.34	314	316.1	314.48	316.9	314.57
304.94	304.18	304.52	305.18	303.93	304.62	304.77	302.23	303.87	304.01	306.99	302.97	309.12	303.64	305.39	304.5	304.37	302.78	305.68	305.84	302.24	305.72	303.14	305.06	304.42	307.04	304.12	304.42	304.82	304.38	306.25	303.54	302.07	306.51	303.83	306.27	304.44	305.1	304.23	304.23	302.14	304.32	303.7	303.46	305.2	305	305.76	304.59	302.97	303.56
310.34	310.76	305.83	309.5	307.89	308.45	307.25	307.35	310.66	311.14	309.38	308.08	309.64	308.9	306.54	308.06	308.22	310	306.74	306.67	312.6	307.9	311.31	311.02	308.85	310.03	306.16	308.82	309.66	308.91	307.8	307.71	307.7	305.65	305.26	309.26	308.96	306.68	309.57	308.74	307.65	309.84	309.18	309.76	310.66	308.54	308.59	308.36	306.46	307.37
311.89	310.85	308.98	311.06	309.99	310.53	309.11	311.45	309.55	313.51	308.1	312.51	310.25	311.5	310.26	307.41	313.65	309.37	309.5	311.31	308.63	311.57	310.69	310.65	310.15	311.86	310.74	313.04	311.36	311.32	310.47	311.35	311.13	310.46	310.04	309	309.66	309.2	312.81	309.76	312.32	311.35	312.41	310.24	310.03	311.16	310.97	310.23	313.71	310.6
312.42	314.32	313.83	311.9	313.77	313.53	314.26	314.34	314.2	314.45	314.36	312.59	313.19	315.69	311.8	315.55	312.98	314.73	313.58	315.41	313.16	314.15	312.5	312.46	314.35	314.55	315.42	314.9	315.58	314.93	313.72	315.02	312.55	314.48	315.26	316.9	313.33	311.95	313.23	315.98	313.16	314.49	314.15	313.42	312.02	314.83	312.54	314.08	314.07	314.02
295.85	294.77	294.8	294.71	293.39	294.24	294.95	294.75	297.12	296.42	293.75	296.99	295.44	292.27	296.43	293.99	296.35	293.97	294.78	296.64	295.36	295.13	293.77	292.79	295.54	294.04	296.75	292.33	292.14	292.34	296.24	292.61	294.68	295.05	294.14	295.49	296.46	295.56	296.07	294.63	294.34	294.35	296.09	293.76	294.52	294.49	295.63	297.63	293.41	294.12
311.49	309.55	310.27	312.93	311.26	310.69	313.01	310.31	306.72	312.23	310.58	312.3	309.53	309	306.81	308.79	311.09	309.75	309.87	309.82	307.87	309.5	311.81	308.21	311.11	309.31	311.55	310.72	308.91	310.81	310.82	310.74	307.7	310.36	309.48	308.35	312.35	311.8	310.34	309.07	309.3	308.27	306.96	308.71	309.93	310.42	308.29	309.27	306.81	314.24
302.27	304.95	303.37	303.8	306.07	299.53	304.37	303.65	299.93	303.96	303.45	303	302.49	302.02	303.2	302.57	304.56	304.53	302.63	302.74	304.33	302.45	302.6	302.56	305.4	301.33	307.05	303.81	304.52	301.23	304.06	303.13	302.76	302.12	302.12	302.56	305.17	303.8	301.97	305.3	299.9	304.01	304.12	302.63	304.34	302.76	304.25	302.13	301.76	303.12
330.26	326.94	326.8	327.42	326.65	325.09	327.74	325.15	327.3	326.1	327.11	325.84	326.55	328.28	325.57	326.49	326.08	325.35	327.01	328.58	326.57	327.01	331.23	327.26	325.99	327.7	327.72	328.26	327.17	326.74	324.55	330.32	325.46	327.39	327.37	327.9	327.15	327.97	327.17	324.69	328.67	326.04	322.74	329.37	328.54	324.37	327.69	327.92	329.51	326.96
318.96	317.84	318.46	315.19	320.43	316.19	319.85	317.79	314.22	320.15	319.34	315.17	317.66	315.36	317.97	315.66	316.08	318.58	315.67	317.58	316.96	316.5	317.64	315.69	315.42	314.69	315.51	314.82	315.86	318	319.35	316.69	317.88	318.66	317.36	319.83	318.13	316.63	318.13	317.91	316.4	319.1	319.03	316.15	316.75	318.43	317.95	319.25	318.23	318.54
302.07	305.31	303.17	302.68	304.53	303.95	303.85	303.38	304.61	302.27	302.39	305.58	301.62	303.18	304.84	300.05	305.47	302.18	302.81	306.01	303.36	302.43	303.2	303.84	302.99	302.53	302.53	305.1	302.16	305.41	304.57	302.99	301.87	304.46	304.72	302.05	302.29	306.28	305.23	303.19	304.46	304.54	305.08	303.16	301.88	302.64	303.65	301.88	302.53	303.89
313.59	314.23	315.92	317.97	311.86	315.61	317.25	318.13	315.15	315.81	318.47	315.67	315.82	317.18	315.54	316.35	313.99	317.62	317.75	313.09	319.34	315.21	315.18	314.34	314.7	317.27	316.22	314.38	314.54	314.72	317.2	314.83	317.65	313.35	313.75	313.94	315.19	315.79	314.95	316.78	314.79	313.71	314.11	314.4	317.78	316.46	314.53	314.84	316.03	315.29
313.02	312.89	312.71	311.34	312.41	313.79	312.56	312.54	311.58	311.65	311.86	313.39	312.88	314.11	312.31	312.96	314.02	310.84	312.03	313.12	312.54	307.28	312.6	313.7	315.59	312.59	310.17	310.09	313.75	312.44	313.03	311.74	311.03	311.32	313.57	314.9	313.27	314.01	311.75	312.87	313.17	310.43	316.11	314.74	314.41	313.1	313.88	310.91	314.31	313.03
313.7	314.85	311.76	309.97	310.99	313.01	311.12	314.97	311.74	311.06	312.81	310.59	314.05	315.08	315.39	315.01	313.78	313.5	312.2	312.5	311.66	313.08	313.72	313.33	313.36	311.99	315.85	312.14	314.27	312.34	315.05	313.99	314.14	314.69	313.18	312.69	312.88	314.48	313.02	312.73	315.42	312.8	313.19	314.77	313.5	310.63	313.23	312.46	314.72	312.41
319.61	319.67	319.11	319.03	317.07	317.6	317.21	318.48	318.81	318.44	320.78	317.45	317.67	319.98	319.06	317.57	318.55	317.87	314.7	318.35	320.81	318.46	316.36	319.17	318.08	318.3	319.14	317.78	318.94	320.67	317.81	318.54	315.75	320.65	319.84	318.24	319.52	318.07	319.26	316.03	319.35	317.78	318.52	318.32	319.03	317.01	317.62	317.36	315.51	318.93
315.18	312.97	309.78	314.05	311.57	311.65	313.79	312.51	312.29	312.98	311.77	312.18	312.7	314.55	312.62	312.42	314.64	315.55	313.84	311.9	313.66	311.34	312.99	314.04	312.57	313.27	314.68	313.37	314.14	313.56	312.21	314.16	314.02	311.7	311.57	311.73	312.51	312.4	312.2	313.98	313.45	312.61	311.93	312.04	312.74	310.88	313.48	313.18	315.75	311.83
304.57	302.43	301.77	305.67	302.63	305.22	301.72	300.35	303.06	299.16	301.53	303.14	302.57	302.75	302.43	301.93	301.78	305.19	300.78	302.07	304.34	305.25	302.58	303.59	304.74	299.34	301.03	303.46	302.66	303.54	302.61	301.82	303.08	302.14	300.44	304.91	303.05	301.13	300.72	302.64	303.47	301.4	302.68	302.14	302.42	303.14	302.47	302.59	301.74	303.06
309.01	313.7	310.53	310.3	311.86	310.44	312.73	312.28	308.24	311.54	310.28	310.46	309.65	310.33	309.41	311.72	311.87	310.51	308.13	310.23	310.76	310.68	309.36	311.06	309.25	311.09	308.8	311.19	311.99	311.23	310.2	308.21	310.45	310.86	309.09	309.02	309.55	308.88	309.2	308.93	308.2	311.75	308.45	308.4	310.05	308.16	311.19	310.59	309.16	308.92
303.05	304.8	301.33	303.54	302.42	302.71	301.32	302.98	302.05	301.23	303.32	303.65	303.92	304.31	303.27	305.8	302.88	302.14	304.72	302.16	304.16	304.5	304.33	303.84	304.89	302.58	302.99	302.78	302.99	301.78	303.98	304.95	303.84	303.66	305.26	306	303.86	303.47	302.97	303.81	301.66	303.78	300.04	302.48	304.52	303.67	303.43	304.15	302.67	301.22
319.95	317.61	313.1	317.36	317.07	316.96	317.49	317.29	318.02	317.16	316.77	317.02	317.16	317.45	313.21	315.26	316.38	318.03	315.13	314.38	315.66	316.41	314.77	314.2	315.13	316.98	317.34	316.1	315.03	313.96	317.24	316.13	317.44	314.57	313.91	314.28	316.74	313.34	318.22	316.41	316.63	316.74	313.92	317.53	316.16	314.98	315.17	317.92	318.06	315.39
321.29	319.26	317.21	319.76	317.95	317.81	320.61	318.72	315.94	317.93	316.86	318.81	319.93	318.56	318.41	319.04	317.23	317.88	317.92	318.21	317.12	318.32	320.51	320.28	318.84	317.68	317.76	321.68	318.32	316.46	316.94	321.27	315.1	319.5	317.32	319.02	317.25	318.93	317.27	319.68	319.72	316.14	315.92	319.82	318.15	319.54	316.5	317.43	319.82	320.33
306.2	307.18	308.43	306.67	305.6	304.92	306.24	307.86	306.04	305.04	304.63	303.2	306.61	305.62	304.77	305.59	308.31	302.84	304.21	305.97	305.26	305.94	304.63	304.04	306.26	305.55	306.43	307.59	303.77	306.63	305.83	304.09	307.08	303.87	305.02	305.87	306.85	305.67	305.26	305.67	308.17	304.79	304.61	304.56	307.59	306.1	304.99	306.79	305.91	303.5
306.18	307.29	305.4	305.88	306.34	306.82	303.97	304.76	304.2	304.55	307.47	308.55	306.79	305.4	307.43	306.61	307.41	305.39	305.86	306.92	306.4	307.11	306.05	304.7	308.1	304.62	307.87	305.77	306.08	306.43	306.97	308.04	304.27	307.49	304.4	304.81	307.84	305.46	305.31	307.89	307.01	304.44	305.1	307.74	305.27	305.41	305.71	308.42	305.28	309.13
310.19	312.13	310	309.53	309.3	313.29	310.97	308.16	312.19	310.42	308.85	307.59	309.95	309.88	311.7	309.67	310.37	308.18	308.47	309.89	309.64	309.27	311.53	310.24	308.42	309.87	308.19	309.1	308.73	309.98	306.69	308.88	310.08	311	310.18	310.61	306.56	310.12	311.96	311.85	308.97	308.63	312.28	307.82	311.4	310.17	312.03	312.75	309.61	310.62
320.88	317.92	318.66	318.1	319.33	318.49	319.27	316.5	318.21	319.61	319.82	318.04	317.99	316.64	319.43	318.82	318.12	318.63	317.07	317.18	319.7	316.4	319.49	318.51	315.74	318.72	318.49	318.5	316.04	316.81	318.32	318.25	320.49	317.08	314.53	320.48	317.15	316.14	318.48	316.95	318.91	317.14	318.04	321.37	316.31	316.9	319.62	317.98	316.84	319.55
327.03	328.02	329.49	327.72	327.41	327.58	330.63	327.92	328.35	326.84	327.95	326.56	328.85	328.32	326.41	329.52	327.78	328.63	326.75	329.83	328.75	327.13	325.6	328.86	327.02	329.05	328.01	327.57	327.65	327.06	326.06	327.76	328.1	327.14	327.03	329.27	328.64	328.03	326.64	328.74	329.41	325.07	327.88	331.55	329.6	329.77	326	328.04	329.17	326.94
303.17	302.14	305.14	300.69	302.41	302.65	301.64	303.58	302.85	302.79	301.36	302.17	301.36	301.95	302.03	303.89	302	302.85	304.91	304.86	304.42	301.58	302.11	299.79	300.78	304.14	302.24	303.95	302.66	299.5	303.9	302.42	299.92	301.79	302.54	301.41	302.85	303.2	302.71	301.66	300.93	302.15	302.74	302.08	302.9	305.16	300.51	301.77	301.71	301.82
313.37	314.06	315.22	312.57	313.52	313.49	313.78	312.93	314.17	312.88	312.56	315.1	316.12	315.24	311.17	312.17	314.13	314.72	313.32	314.57	313.1	314	313.16	313.26	311.62	313.98	315.79	313.32	316.96	313.52	315.82	314.44	314.02	313.64	314.55	313.04	312.79	313.58	310.34	312.52	314.45	313.32	314.35	312.65	314.61	313.07	312.23	316.17	314.69	313.9
312.4	311.26	311.18	314.18	310.57	309.82	311.03	311.57	313.66	311.96	311.4	311.87	311.34	311.15	311.24	310.21	310.53	310.93	310.91	312.7	311.71	310.71	309.83	315	311.76	311.65	312.48	310.95	311.96	309.65	311.27	310.38	310.5	311.04	310.79	310.41	311.06	311.72	310.98	310.33	312.51	311.71	311.58	312.13	310.77	310.9	312.19	311.9	309.86	310.05
329.66	325.82	324.26	329.21	324.2	329.72	326.6	327.31	326.62	328.52	326.82	327.05	328.17	327.19	325.19	326.64	327.3	326.53	328.62	327.27	328.06	329.59	328.68	329.15	326.91	326.49	329.93	327.17	328.22	329.4	326.92	329.14	325.8	327.84	327.51	325.81	327.93	328.17	327.99	330.11	327.86	325.64	329.31	327.72	329.3	328.87	327.25	325.1	329.92	328.93
311.09	312.72	311.47	310.17	309.48	313.27	311.73	311.23	311.16	309.82	309.47	312.17	308.34	312.29	311.61	311.27	311.09	310.8	310.38	311.72	309.06	311.39	306.86	310.13	312.75	310.41	310.73	310.41	309.24	308.95	308.7	312.79	310.42	308.95	310.75	308.9	309.55	312.44	311.24	312.16	310.73	309	308.3	311.73	308.98	310.83	310.6	311.25	310.36	312.13
303.75	304.35	305.39	303.7	302.73	302.69	305.57	306.51	301.38	306.68	304.24	304.12	305.36	305	304.16	304.6	304.14	304.33	303.86	304.72	305.79	304.59	305.9	303.5	303.23	301.78	301.94	304.39	304.52	305.37	301.19	304.85	303.85	302.69	306.22	304.59	304.01	304.84	302.15	303.39	305.65	306.28	307.16	303.04	305.39	303.4	304.31	305.71	300.42	302.47
301.08	301.79	301.13	304.59	302.37	304.89	304.49	303.29	302.48	303.7	304.33	300.15	302.41	303.52	304.92	300.17	301.04	303.21	298.92	302.38	302.6	303.19	301.54	301.38	302.93	301.42	305.02	304.28	303.8	306.24	302.69	301.91	301.43	302.55	302.5	301.09	302.33	302.67	303.15	302.54	301.69	302.33	302.98	302.37	302.4	304.26	304.75	303.13	302.27	301.92
294.48	294.14	295.97	298.74	295.64	296.34	294.46	297.63	295.93	297.59	296.8	291.79	295.22	293.17	293.93	294.16	295.84	295.01	295.28	295.41	296.06	294.62	294.8	295.15	292.97	296.8	294.59	294.69	292.6	294.2	293.99	294.93	293.86	294.89	293.81	296.12	295.46	296.26	296.75	293.97	294.56	296.25	295.54	293.9	296.05	295.91	292.47	294.95	293.47	294.74
327.2	325.85	326.68	326.89	327.01	329.12	327.34	331.06	329.71	327.89	329.34	328.82	326.33	324.91	325.47	327.4	330.06	326.18	325.22	327.88	327.31	326.82	325.09	326.99	327.03	328.42	326.39	328.08	326.54	328.04	326.34	329.47	328.71	330.19	326.39	328.64	331.46	327.92	326.83	327.84	327.11	326.43	329.46	327.91	331.26	327.55	327.29	327.49	328.46	329.01
302.22	300.21	299.7	300.96	302.65	301.26	300.58	301.53	300.94	301.8	303.09	302.08	300.02	300.02	302.02	300.28	301.08	302.11	303.37	300.63	300.96	300.43	300.14	302.94	300.04	302.65	301.88	299.97	301.68	300.31	302.56	302.59	300.77	299.44	300.09	301.66	301.59	298.33	303.46	300.98	299.26	302.51	300.22	302.02	301.57	299.45	304.33	299.72	301.62	300.43
318.5	316.73	316.27	314.55	316.02	319.07	319.39	314.19	317	316.65	316.29	315.39	317.5	316.22	316.11	315.7	316.34	312.82	317.26	315.58	315.9	316.13	318.17	316.34	316.5	318.39	316.57	315.3	314.77	317.26	316.76	315.39	314.28	316.89	316.84	316.05	317.51	316.02	318.12	317.07	315.28	315.62	315.28	317.65	319.32	316.98	316.54	319.24	315.45	316.83
317.82	314.45	314.76	316.25	317.18	312.93	316.47	315.18	314.92	318.23	315.12	319.52	316.58	316.52	314.54	312.98	317.41	314.81	317.73	314.54	313.25	314.08	316.83	314.86	318.18	319.04	316.87	315.98	315.56	318.53	317.56	315.39	314.63	313.17	316.62	314.67	315.57	314.82	318.06	318.44	316.72	316.21	315.27	317.66	315.88	315.9	315.68	312.77	316.18	315.81
317.47	312.95	315.19	314.77	311.98	313.97	313.84	315.69	315.92	313.68	313.85	314.32	316.23	315.2	317.05	313.99	314.25	314.37	315.42	315.41	316.81	314.29	314.21	316.79	316.06	315.42	316.21	313.42	316.56	314.48	314.86	313.32	314.95	315.38	314.85	315.43	314.85	315.69	314.97	314.39	314.97	314.84	312.68	315.2	314.67	312.82	314.92	316.35	316.44	313.58
311.14	314.92	313.5	313.33	314.22	315.97	314.48	312.65	314.98	315	314.83	314.4	312.4	312.9	312.31	314.98	313.7	313.47	311.8	315.22	314.02	312.86	311.57	315	313.82	315.23	312.65	318.26	315.28	316.18	312.7	314.71	315.65	312.07	313.18	315.01	315.31	313.46	313.34	313.73	313.72	317.44	311.27	311.23	315.35	312.07	316.69	313.95	314.61	314.43
314.22	318.61	315.99	313.92	319.13	315.32	317.1	316.06	316.78	318.02	317.44	315.21	314.85	315.8	318.29	317.57	318.35	318	318.81	318.9	316.12	315.39	318.46	314.2	316.61	316.45	316.89	316.14	315.81	315.73	316.81	317.57	314.73	317.7	313.63	315.48	318.15	315.86	314.46	317.18	317.69	315.84	318.31	314.97	320.06	319.18	316.31	316.07	314.49	314.69
311.61	313.98	312.38	314.39	312.95	312.53	313.88	314.58	312.8	313.68	312.36	311.55	312.84	312.79	313	313.23	311.57	314.1	312.19	312.52	313.81	311.96	312.68	312.29	311.61	314.5	313.19	313.76	312.5	311.4	312.71	312.52	313.84	313.56	315.28	313.55	312.76	314.32	312.34	310.51	312.2	312.36	312.68	313.18	311.36	313.24	313.83	311.83	313.42	312.3
301.65	300.71	300.94	300.74	299.73	301.37	299.12	302.38	301.71	303.01	301.21	298.74	302.69	301.27	300.21	301.98	302.47	301.73	300.78	302.52	300.07	302.38	301.92	302.46	300.5	298.17	300.11	299.67	302.69	301.65	299.47	300.15	300.32	303.08	299.7	297.31	300.68	300.26	300.35	299.69	301.14	300.13	299.17	302.53	300.14	301.89	301.46	300.74	304.35	301.54
319.27	318	317.83	318.98	319.96	320.06	320	320.82	321.18	317.99	318.46	320.41	318.79	318.48	320.07	318.67	319.46	319.97	318.84	318.53	321.99	319.92	318.85	319.12	320.28	319.43	319.34	318.92	320.22	321.15	320.63	316.66	318.64	319.4	319.71	320.34	319.49	316.81	315.94	319.26	318.3	320.76	319.17	319.58	322.46	316.57	320.97	321.55	319.55	321.06
316.37	320.42	315.94	316.32	318.7	318.99	316.88	319.46	317.36	318.92	318.66	317.59	318.86	316.92	318.66	316.35	322.31	316.34	318.47	318.98	319.18	316.72	316.3	317.73	315.66	317.52	318.03	318.99	317.05	319.06	318.72	318.03	320.1	318.13	318.55	319.9	317.84	317.04	319.08	316.65	318.47	316.29	318.45	317.46	318	318.74	320.22	316.54	317.74	318.89
324.95	324.48	325.21	327.44	324.28	323.93	328	325.95	323.3	324.77	325.6	322.93	326.03	325.9	328.32	325.43	325.34	325.37	323.82	326.54	327.49	327.05	325.47	324.77	323.58	323.99	323.15	324.96	328.35	324.43	325.63	322.97	327.41	326.89	326.12	324.2	326.82	328.46	326.42	325.23	327.8	325.69	326.34	327.2	323.84	326.2	326.32	325.39	324.29	326.9
304.74	303.29	304.45	304.22	303.05	302.27	302.65	304.59	305.47	303.48	302.56	299.83	302.87	302.57	302.9	302.74	302.22	304.42	301.96	301.83	305.28	303.69	303.55	305.9	302.66	302.9	302.49	303.91	302.02	301.88	303.13	302.57	305.16	306.67	304.16	302.24	304.1	300.94	303.97	301.53	301.81	307.38	303.59	304.4	303.36	300.3	301.68	300.58	303.57	302.8
313.01	314.07	315.16	312.18	313.44	314.96	314.07	311.13	311.44	313.21	316.62	311.88	312.96	313.81	313.67	313.15	313.59	314.16	314.63	312.32	312.6	313.27	313.72	312.83	313.37	312.27	313.01	313.68	312.62	311.48	313.18	312.63	312.28	311.53	313.11	312.9	313.64	315.72	314.1	314.42	311.17	312.91	313.29	314.9	312.17	313.44	314.86	311.04	312.57	314.24
318.72	317.64	316.67	318.05	317.37	318.14	317.77	319.04	318.81	317.46	317.67	318.82	316.97	318.28	319.34	317.58	318.5	314.69	320.81	317.17	316.3	315.89	317.3	316.69	318.33	320.96	319.13	318.59	319.38	320.4	317.97	320.22	318.54	316.5	318.55	318.03	316.35	315.57	316.84	320.39	319.82	320.59	319.25	316.23	318.59	318.76	319.21	318.79	317.55	317.4
328.72	327.16	328.35	328.62	327.75	328.36	328.05	330.26	327.97	328.88	329.08	325.8	329.11	330.25	330.14	326.1	330.95	329.32	326.85	327.46	329.15	330.49	327.27	330.11	325.21	327.67	331.29	326.85	328.85	327.87	327.69	327.63	326.77	331.63	328.26	330.1	330.36	330.91	328.75	326.72	329.17	328.66	329.92	328.94	326.04	327.31	327.79	328.62	328.48	329.45
315.94	314.99	315.01	313.78	318.65	315.61	314.13	314.4	317.27	316.31	315.78	312.98	315.57	316.78	315.55	315.37	314.48	312.67	315.26	317.39	316.71	315.86	318.01	317.21	315.16	317.1	316.15	314.81	315.62	316.48	315.82	316.87	316.46	317.4	317.03	315.68	315.63	316.03	316.68	315.62	315.07	315.64	315.12	316.96	316.18	315.15	318.65	315.22	316.16	315.44
318.5	316.66	314.8	317.58	318.49	318.19	318.87	316.32	315.58	319.37	318.81	313.82	316.58	316.57	317.62	316.73	317.3	314.75	314.83	318.54	315.56	317.45	316.2	317.93	316.81	316.28	316.36	315.56	318.07	316.56	316.99	316.19	318.78	315.02	315.66	315.62	316.4	316.93	314.49	317.09	316.4	318.09	317.68	319.71	317.49	316.49	315.69	317.49	318.96	317.2
316.42	312.02	312.46	311.71	314.25	315.09	314.51	314.82	313.08	313.23	314.68	313.94	311.57	312.93	313.59	314.76	315.27	314.23	313.83	312.5	312.07	314.25	314.43	316.01	313.47	316.03	314.93	311.15	313.97	314.26	314.4	313.91	314.18	312.85	315.02	315.05	315.43	313.56	316.37	313.83	314.03	309.8	313.16	315.98	316.16	312.68	313.24	314.64	315.64	312.8
311.85	313.33	310.78	309.62	312.57	312.86	313.29	314.46	310.54	311.88	314.33	311.09	311.46	314.06	311.34	312.22	312.42	311.55	312.59	314.79	311.07	310.87	311.68	311.77	311.58	310.88	313.49	310.49	311.71	313.02	314.84	311.23	315.38	311.36	315.24	314.12	312.51	313.09	311.61	311.22	312.88	311.2	315.48	314.21	313.66	313.22	312.11	312.93	312.03	313.19
312.49	312.34	310.92	313.49	314.55	309.8	313.66	311.8	312.48	311.5	313.42	310.18	313.64	313.22	311.76	313.37	312.69	310.41	311.93	311.33	312.47	313.81	313.32	315.88	312.59	312.98	311.32	318.01	313.05	312.43	311.27	313.13	311	311.4	312.34	313.4	311.15	313.87	310.92	312.72	312.42	311.2	311.66	310.02	311.35	311.81	313.64	310.87	313.75	312.82
305.38	308.75	306.38	306.02	307.29	304.56	305.02	307.07	305.86	307.84	307.01	305.26	307.29	306.05	303.79	307.89	305.07	307.41	306.08	305.81	305.21	307.13	305.33	306.25	303.34	305.6	304.92	307.09	307.64	308.44	303.67	306.16	306.82	308.07	304.86	307.06	306.07	305.98	305.87	306.87	305.16	305.71	308.19	307.57	304.99	308.29	307.21	306.16	306.45	306.7
310.85	310.65	312.81	309.26	310.72	309.71	309.21	310.8	311.87	310.01	308.41	310.42	311.92	307.85	311.07	313.22	310.62	312.09	310.58	310.3	308.29	309.31	310.29	311.05	309.63	309.27	309.45	309.78	310.89	311.98	309.35	309.81	310.17	312.53	309.48	310.45	310.16	307.63	309.86	311.56	312.45	311.91	309.9	310.4	309.08	310.57	310.6	311.33	309.73	311.66
316.57	315.34	316.44	314.68	318.36	315.01	315.59	319.37	314.77	315.8	318.14	316.77	316.25	316.06	318.12	315.02	316.28	317.31	314.05	316.43	316.72	318.47	316.24	314.77	317.64	318.33	316.6	318.53	317.82	317.54	318.33	315.61	314.39	316.7	320.45	316.4	315.65	314.98	318.63	316.26	316.93	315.63	316.55	316.26	316.45	316.26	316.51	317.45	316.86	314.06
315.96	314.5	317.22	315.94	314.96	314.9	312.42	313.84	315.15	314.67	315.51	314.81	317.59	313.42	317.62	313.27	312.69	314.42	315.86	313.3	313.76	317.35	314.93	315.22	314.83	313.78	313.52	310.13	311.72	315.75	313.31	315.45	312.48	314.93	314.74	313.33	314.4	316.22	315.49	315.78	314.39	313.78	315.36	313.46	316.38	311.53	314.13	314.54	314.14	315.27
301.57	299.03	302.59	300.68	298.36	299.72	302.94	299.95	301.14	300.5	304.19	300.72	299.34	302.9	299.66	300.87	303.48	302.73	297.57	302.38	298.09	300.37	303.51	300.37	298.78	301.01	300.73	299.65	303.84	303.09	300.73	302.67	300.56	301.8	301.37	302.05	302.05	301.77	299.1	300.45	300.53	300.81	301.78	301.33	304.38	301.74	299.87	300.37	301.21	301.31
304.79	305.97	304.24	302.67	303.25	307.8	303.8	305.16	304.96	302.63	304.68	304.12	302.92	303.27	306.48	304.53	308.59	302.73	302.71	304.53	305.61	305.49	303.7	306.76	307.22	306.22	303.81	304.53	305.08	304.17	304.35	306.96	307.59	305.51	305.27	307.42	306.45	306.12	308.4	304.11	303.05	303.14	308.44	304.33	307.76	304.77	304.93	303.12	304.05	306.53
306.06	308.67	304.03	306.01	302.52	303.21	304.98	304.72	305.56	301.23	303.16	305.19	303.41	305.72	304.59	306.07	305.13	305.94	308.3	304.55	303.01	302.48	302.79	305.82	305.56	304.43	305.43	305.78	306.05	305.39	304.77	303.39	306.32	305.22	304.53	305.77	304.95	304.36	302.99	303.04	303.85	305.58	304.08	306.08	302.12	303.89	306.3	302.62	306.19	305.63
317.42	315.2	319.65	317.05	316.21	317.51	316.33	316.57	314.33	318.63	315.51	316.83	315.74	315.35	314.8	316.75	314.93	316.33	315.88	317.98	317.42	317.43	316.3	312.66	317.38	313.45	315.2	317.41	315.61	316.2	314.74	316.58	317.47	316.92	316.81	320.13	315.9	314.72	314.68	317.95	316.16	314.81	316.15	313.86	315.32	317.21	316.81	315.3	316	316.97
315.03	317.13	315.6	314.28	312.06	314.48	313.95	315.78	314.23	314.93	315.66	314.5	315.71	315.59	315.75	315.38	315.66	312.99	312.58	317.31	314.87	315.59	314.01	315.52	316.6	315.62	317	316.06	313.52	315.1	314.39	314.26	313.52	316.25	316.41	315.44	315.73	313.03	317.21	318.2	313.97	312.65	313.2	313.67	312.95	314.44	315.51	313.52	316.43	312.39
301.27	301.65	300.62	300.44	302.9	302.25	302.87	301.39	302.08	303.51	302.83	301.05	300.77	300.11	301.38	302.06	300.74	302.52	302.53	304	301.8	303.64	301.6	303.13	304.21	302.48	302.53	304.82	304.55	303.7	302.35	302.05	302.17	301.22	300.88	302.81	301.7	300.85	303.32	301.9	303.64	302.68	301.23	301.89	301.62	301.03	300.71	302.9	301.19	303.23
295.09	296.94	298.6	298.73	296.04	295.36	296.71	296.69	297.23	297.66	296.32	296.59	294.51	297.39	296.58	298.11	296	294.77	296.39	294.34	298.53	295.93	296.44	298.24	298.29	294.37	296.79	298.56	295.17	296.15	295.96	297.2	294.64	295.74	298.66	298.13	295.97	294.58	296.27	298.02	298.68	299.42	295.7	297.22	299.75	299.31	297.94	299.23	296.22	296.4
305.91	305.59	306.28	307.39	306.05	304.99	303.66	303.53	305.3	304.4	304.58	303.63	305	306.37	308.15	304.21	306.06	305.66	306.32	306.35	305.48	306.95	304.71	305.31	305.04	303.89	305.86	306.86	304.71	304.89	304.05	305.57	306.19	307.63	303.4	305.14	307.41	305.1	305.22	302.55	305.43	305.89	302.94	306.81	303.43	303.77	305.05	304.49	307.03	306.57
311.32	311.14	313.68	311.64	312.62	312.82	313.68	315.63	312.92	311.05	311.29	314.17	313.49	313.65	310.72	314.32	309.46	314.92	310.1	315.35	311.83	311.14	311.31	311.13	315.43	316.24	310.43	313.5	312.83	312.22	310.88	313.17	311.45	312.85	312.78	311.95	314.76	310.71	313.87	311.34	312.8	314.67	310.86	312.64	312.29	310.36	312.6	315.82	311.23	311.9
316.83	313.88	315.98	315.49	315.31	314.77	316.31	316.17	314.06	316.01	316.16	314.8	314.23	315.95	314.04	315.87	315.39	312.42	314.99	314.98	316.59	316.43	317.7	314.53	314.94	317.32	316.09	316.33	314.34	316.56	316.28	315.46	314.15	315.99	317.53	315.3	319.58	314.46	313.61	316.86	316.37	315.13	316.7	315.25	315.29	315.58	315.32	316.75	315.21	313.1
300.86	303.5	305.05	305.42	306.19	303.66	303.59	302.76	302.77	303.17	304.53	302.32	307.25	302.46	304.4	304.21	304.08	303.48	302.01	302.81	304.96	304.26	302.23	301.94	301.92	304.39	302.88	303.56	304.61	303.03	302.08	303.36	303.61	304.71	305.79	301.52	301.73	303.91	306.48	304.38	303.15	301.92	303.2	303.47	303.32	303.86	302.41	304.01	302.64	303.1
313.96	312.78	316.43	313.1	316.71	312.9	314.84	315.01	316.11	313.07	315.12	315.07	315.06	313.91	313.94	314.5	315.65	315.87	316.57	315.68	314.23	312.59	315.79	314.23	314.64	315.79	315.26	316.17	313.77	314.39	312.85	315.89	315.32	315.69	315.27	312.5	313.07	314.99	315.16	315.16	315.13	313.6	314.75	314.08	312.11	316.81	314.15	313.29	313.63	313.41
302.73	305.85	303.07	302.84	303.35	304.85	303.24	302.03	302.7	302.04	305.48	305.28	304.32	302.26	304.92	302.83	303.77	299.95	304.18	303.31	307.26	301.87	303.01	305.48	303.28	303.93	303.41	306.25	306.39	303.87	303.92	303.24	304.34	303.64	305.01	303.29	304.64	304.25	302.69	306.64	304.22	303.95	302.25	303.91	302.45	302.28	303.95	302.83	305.19	304.25
302.68	304.65	301.59	303.62	303.39	304.12	302.66	303.17	304.66	301.43	303.03	301.08	302.19	302.21	303.12	302.69	302.37	303.78	302.48	303.3	302.17	301.46	303.37	301.92	304.63	303.29	302.83	304.24	304.93	302.61	303.55	301.87	303.29	303.78	302.65	302.91	303.36	301.6	302.36	303.25	302.58	303.76	307.33	302.81	305.77	303.22	305.48	304.18	302.94	304.27
303.43	301.52	302.27	303.65	302.46	305.02	301.8	302.56	300.46	301.02	302.74	304.09	302	302.43	300.8	299.74	304.33	305.07	301.88	300.34	300.04	304.38	305.26	303.86	303.91	302.7	303.13	304.64	303.18	304.32	305.17	302.05	305.26	301.56	304.23	303.48	302.69	303.59	301.98	301.77	301.85	301.71	300.49	301.27	302.43	302.81	302.14	302.9	304.71	302.12
310.09	315.2	311.16	312.56	312.26	313.75	315.06	311.6	310.98	312.71	313.93	315.3	312.72	310.61	310	312.07	310.38	312.24	312.43	312.05	313.33	312.69	312.49	315.24	311.91	312.55	313.42	313.22	312.04	310.17	311.92	312.63	312.62	314.28	313.18	313.72	314.13	311.08	312.98	316.31	312.66	311.35	314.1	311.48	313.53	312.25	311.79	308.91	313.6	309.44
294.75	293.47	294.46	291.42	293.96	295.15	294.02	294.06	295.2	293.77	293.85	292.83	294.15	293.4	294.57	292.91	293.33	290.45	294.73	293.96	294.6	292.86	294.88	293.63	294.92	293.99	293.24	295.76	294.61	292.73	294.86	299.03	293.18	294.25	296.21	294.38	296.99	293.8	294.35	295.17	293.65	295.88	295.04	292.79	294.73	294.13	293.73	295.17	296.37	293.12
299.33	301.12	302.63	299.51	298.11	299.45	298.1	303.52	297.87	298.63	298.47	301.83	300.68	299.84	300.03	300.59	296.59	298.87	297.94	300.19	302.85	300.3	299.73	301.5	301.95	299.72	301.7	301.29	299.53	301.14	299.71	300.28	300.98	300.08	300.67	301.39	300.25	299.26	299.63	297.14	300.7	300.35	300.77	300.09	297.95	299.12	302.21	300.51	301.09	298.46
309.81	309.68	311.25	309.53	309.05	310.54	309.71	312.01	309.68	309.25	312.48	309.79	310.44	312.43	312.41	311	309.74	310.92	312.03	312.78	308.73	313.09	313.25	308.26	308.38	310.93	311.58	309.59	310.6	310.39	311.19	308.09	313.43	308.78	309.59	312.2	311.02	309.93	311.96	310.7	311.75	312.06	312.83	309.5	312.13	311.7	311.35	310.05	309.34	309.42
311.72	309.63	310.05	313.1	309.49	312.11	311.8	308.97	310.6	310.03	312.92	311.26	311.28	312.39	310.94	307.13	310.3	311.58	308.07	310.34	309.23	313.58	311.93	311.72	308.9	309.83	309.81	312.31	311.84	310.25	308.31	312.73	312.12	310.93	312.56	310.25	310.46	310.95	311.9	311.87	309.45	309.01	309.75	309.76	311	311.91	312.8	308.29	313.01	312.22
310.5	309.45	311.05	312.3	310.92	310.89	310.02	310.54	312.96	311.24	310.37	310.33	311.72	311.3	309.87	308.98	310.17	310.76	311.12	309.27	310.95	308.29	308.91	309.12	313.16	310.08	310.85	307.39	310.17	311.95	311.07	311.22	309.12	308.97	311.49	312.48	311.4	311.31	309.56	310.5	308.74	311.3	308.62	310	309.02	311.42	309.94	311.98	310.53	310.25
312.14	309.28	309.17	308.41	310.67	310.49	313.91	309.92	310.77	310.94	309.76	308.84	313.12	311.21	310.41	313.56	312.14	310.53	312.29	312.22	309.42	311.42	311.54	310.54	311.76	311.47	313.55	311.92	314.27	310.53	309.56	312.84	312.54	310.9	309.2	308.46	310.16	309.14	312.39	309.26	311.12	310.06	311.81	310.08	311.36	307.7	309.75	311.02	310.68	309.37
305.51	304.84	307.84	304.82	305.49	304.8	304.27	303.92	305.5	305.45	305.37	303.75	305.14	304.68	305.07	304.49	306.03	305.76	305.58	305.07	305.37	304.4	303.31	305.27	303.98	304.03	304.52	303.98	303.69	304.33	305.48	306.88	306.79	303.43	303.51	305.21	308.18	303.76	302.43	303.53	301.11	301.43	304.52	302.95	304.06	302.91	301.87	306.52	304.23	304.75
318.72	317.53	317.97	318.45	320.47	316.4	317.16	316.61	319.13	315.41	319.74	320.3	318.8	318.59	318.11	318.79	318.6	317.14	317.18	317.75	316.71	320.13	316.84	316.44	315.82	316.28	320.7	316.29	320.35	318.29	317.24	317.26	318.43	316.87	316.11	317.02	316.09	316.23	317.58	317.2	317.13	316.24	318.73	317.61	318.63	315.14	317.68	319.35	319.62	317.05
296.33	297.82	293.77	296.22	296.39	295.42	298.09	299.31	296.45	297.26	296.77	297.24	295.98	297.15	298.65	295.97	297.93	298.33	296.63	297.15	295.68	298.13	297.96	295.28	295.4	296.42	296.8	296.92	298.19	299.59	294.58	294.98	295.42	298.01	296.88	298.02	297.95	296.4	296.29	298.75	296.69	297.14	297.7	297.81	293.96	297.68	296.51	296.68	295.97	298.86
301.44	301.07	303.63	302	298.91	299.69	301.68	301.3	297.96	302.14	298.87	299.18	299.4	300.91	301.38	300.99	302.29	301.52	301.12	301.96	300.11	300.65	299.34	300.35	299.89	301.38	302.36	301.65	300.17	298.88	300.45	301.84	302.74	301.28	299.23	301.37	298.44	302.37	301.21	300.17	299.94	299.77	301.75	301.38	299.99	301.34	301.19	302.94	302.33	302.79
315.68	319.31	315.45	318.31	317.66	313.11	317.16	315.57	319.48	317.35	318.98	315.52	316.51	314.79	319.66	317.48	315.89	316.59	315.13	316.91	319.1	314.5	316.65	319.2	315.6	317.73	314.4	317.75	316.44	317.95	315.7	319.54	314.57	317.2	316.91	315.65	318.33	317.76	315.97	315.12	316.46	317.2	316.22	317.6	313.75	316.67	316.74	316.62	313.2	317.92
300.41	299.19	301.34	300.83	300.63	301.9	299.58	301.05	298.63	301.51	302.03	301.03	302.52	301.33	300.97	300.3	300.84	302.35	301.36	303.3	300.48	302.03	299.49	301.26	300.58	302.86	300.45	298.86	301.18	301.35	302.25	301.39	300.81	299.08	300.34	301.91	300.81	301.21	302.96	303.56	302.59	300.72	301.33	299.74	300.86	298.91	301.94	302.84	301.62	303.13
314.48	313.37	311.43	311.55	311.17	311.3	311.58	314.68	313.36	311.18	312.92	311.92	310.55	312.44	313.52	310.44	314.08	311.09	309.97	313.17	313.47	310.83	311.99	312.67	311.58	313.44	314.06	312.51	313.06	313.61	313.6	311.16	310.17	311.73	313.19	313.52	311.79	312.85	313.94	313.27	312.06	312.59	314.89	313.25	311.25	312.35	312.57	313.66	310.95	312.47
308.91	306.32	304.19	303.75	305.08	305.16	305.08	305.31	303.88	305.67	305.88	304.08	303.25	305.23	303.99	305.32	302.72	305.34	306.87	306.98	304.52	303.5	303.85	304.17	305.84	305.81	303.74	304.55	308.05	306.99	304.25	305.18	302.86	303.42	304.32	305.74	304.92	304.31	304.4	307.81	303.31	303.88	302.29	305.93	303.64	302.06	305.5	305.28	305.74	302.08
305.67	305.75	306.16	302.85	304.86	304.95	303.21	303.92	303.94	305.11	303.52	305.6	305.31	304.62	305.31	305.05	305.82	303.13	303.15	303.71	306.51	302.45	305.75	303.9	300	303.32	306.91	305.45	303.12	306.28	305.32	306.26	303.24	305.75	304.2	302.72	302.89	301.9	306.2	305.62	304.56	302.56	302.31	305.21	304.89	305.18	303.39	304.18	304.77	304.7
313.74	313.84	311.67	312.89	311.25	312.67	311.06	312.87	312.19	311.74	314.57	312.92	312.07	310.29	311.98	313.38	312.91	309.57	313.53	313.46	311.44	312.63	311.76	311.54	310.8	311.83	310.31	312.24	310.75	313.29	309.39	310.09	312.32	312.81	312.37	314.74	311.36	310.16	313.13	312.9	312.02	311.81	311.82	312.62	312.14	312.26	311.94	313.88	313.1	313.09
295.4	296.26	295	295.54	298.13	297.22	295.81	297.39	296.06	298.5	297.6	299.1	295.03	297.5	297.55	297.58	296.28	297.13	297.62	297.81	297.22	298.28	296.95	296.8	296.52	296.3	299.22	298.09	297.66	297.21	297.13	299.6	295.34	296.55	296.95	296.74	298.85	296.84	297.11	296.43	298.59	296.67	298.66	295.45	298.59	294.13	295.74	297.2	295.45	298.56
301.64	303.71	300.59	301.01	300.5	302.15	298.58	300.79	305.81	299.83	301.95	302.89	303.01	301.85	303.79	301.81	305.24	303.95	304.33	303.55	302.72	303.91	301.45	302.87	301.21	302.24	303.54	303.48	303.69	303.34	301.85	305.11	301.17	304.05	301.44	302.82	301.94	301.84	301.31	300.86	300.99	299.97	303.03	301.43	302.15	302.91	301.63	302.54	303.16	301.32
318.17	315.65	316.97	317.08	316.69	317.73	316.5	316.04	315.12	313.73	316.53	315.88	317.51	318.03	317.17	316.27	316.53	316.34	317.15	316.89	317.73	318.13	315.03	316.64	318.5	316.06	318.13	314.49	314.46	317.02	315.88	316	315.97	315.31	318.62	316.14	317.37	313.65	313.5	314.07	316.14	317.86	314.94	315.7	315.1	316.14	316.18	316.57	315.82	316.97
299.68	303.2	299.65	298.36	298.34	301.06	300.3	296.03	298.33	299.47	299.89	301.74	299.67	298.58	301.13	298.08	301.29	298.18	299.59	299.45	299.15	299.71	301.26	299.13	299.29	300.66	297.48	299.96	301.16	300.9	298.57	299.33	301.14	300.03	302.33	298.52	300.19	302.49	299.84	300.42	296.73	300.95	299.67	303.21	303.28	300.71	300.32	300.11	302.12	298.59
314.58	315.84	314.96	312.36	314.89	314.63	316.31	314.39	314.56	315.13	313.76	315.09	315.59	313.43	313.67	314.6	315.42	314.13	312.5	313.33	316.07	314.46	313.02	314.15	312.6	314.03	311.35	315.03	315.83	315.67	315.55	314.63	314.25	314.45	315.23	314.77	314.65	316.47	316.52	316.58	315.81	315.05	315.23	316.81	314.47	313.59	313.07	316.18	314.22	313.58
304.46	300.31	300.96	305.42	303.9	304.38	305.09	306.02	303.02	304.06	303.49	303.89	306.84	303.5	304.82	307.43	302.13	304.01	305.38	305.7	304.08	304.75	303.2	305.2	305.5	304.63	304.24	304.74	307.15	305.53	303.57	305.45	304.97	304.71	304.41	303.64	302.49	302.36	304.97	306.79	303.13	305.96	303.61	305.23	302.92	304.77	306.5	304.94	304.29	306.43
311.69	308.68	308.26	310.6	308.44	310.43	308.95	307.77	310.78	312.66	311.23	311.02	311.16	307.83	313.21	313.55	311.62	310.1	311.56	313.09	309.2	312.51	310.24	310.19	308.45	310.94	309.39	311.24	310.73	311.13	310.68	310.82	309.73	309.48	310.61	311.03	310.84	309.83	310.21	308.68	311.33	311.39	310.5	311.24	313.39	313.88	312.52	312.15	309.03	309.11
313.18	313.39	314.16	312.58	313.77	313.24	313.29	315.12	313.26	311.23	312.84	312.47	313.13	313.36	314.83	310.89	311.49	313.92	314.37	313.16	314.03	311.78	312.97	310.6	316.03	312.4	313.23	313.36	314.7	312.18	315.66	313.02	311.79	311.22	312.52	315.43	311.41	311.65	315.17	314.08	312.8	313.77	315.09	315.25	314.65	313.75	314.09	313.84	314.69	312.43
302.57	304.19	303.78	304.09	302.66	303.13	305.39	303.66	302.28	303.74	302.99	304.33	304.57	304.86	304.24	303.2	303.8	302.96	304.77	304	301.33	302.41	302.05	302.56	301.76	302.28	301.83	303.4	304.71	304.17	302.57	304.28	302.83	303.28	301.27	301.09	302.93	301.64	301.52	305.68	304.98	302.16	304.07	303.6	303.25	304.83	306.11	305.32	304.36	303.1
305.68	306.57	305.93	308.19	306.09	308.03	307.81	306.67	307.9	306.3	306.01	304.91	307.77	304.91	308.31	305.18	305.78	304.89	306.64	308.81	305.53	304.68	305.61	306.75	303.47	306.89	305.26	307.79	305.93	304.18	305.13	305.43	305.13	306.71	308.04	307.28	305.59	309.61	303.85	306.32	305.12	306.74	304.65	308.59	306.35	305.63	306.42	306.09	306.15	308.03
301.42	301.48	299.47	300.23	299.53	302.78	299.87	300.85	299.34	302.16	303.61	300.72	297.83	301.94	301.91	301.68	301.6	299.86	303.33	299.65	299.93	301.73	302.37	302.6	302.06	303.48	298.44	299.77	302.89	301.85	301.7	299.79	300.56	303.59	300.39	301.87	299.99	301.12	301.98	303.57	298.85	300.16	301.3	300.34	302.15	300.97	300.13	301.51	301.78	300.62
312.77	312.69	310.69	312.66	311.82	312.48	314.12	312.39	310.43	312.02	317.49	311.34	313.92	312.21	312.89	313.15	313.56	313.74	315.26	314.22	312.41	313.17	312.71	314.72	312.57	311.93	312.88	311.91	314.33	312.1	310.39	314.7	314.03	316.27	313.41	313.68	313.55	313.43	313.98	311.07	311.25	312.98	311.67	313.5	314.11	315.2	313.17	313.63	311.59	312.98
299.66	299.45	302.41	298.37	302.35	300.7	299.08	299.07	302.63	298.69	299.25	302.19	299.37	298.07	299.29	300.34	301.14	300.47	301.73	300.42	300.05	299.91	299.66	298.83	299.6	299.81	301.97	302.64	300.75	300.35	303.36	303.06	300.68	299.71	302.96	297.35	300.4	301.01	296.42	301.4	298.45	300.37	300.96	299.83	301.84	300.85	301.97	300.42	299.74	300.03
305.31	306.67	305.55	302.17	306.53	304.42	304.67	303.27	305.41	305.74	303.14	304.53	305.1	303.28	306.12	302.88	302.02	303.27	303.73	306.09	306.83	305.39	306.13	304.45	304.84	303.36	304.77	307.01	304.07	307.8	307.09	305.77	305.14	304.18	305.3	304.69	305.32	301.32	305.91	306.36	306.44	303.68	306.13	305.06	304.33	305.08	303.46	305.25	307.41	306.61
317.06	317.9	319.06	316.81	317.36	317.18	318.39	316.84	318.41	316.58	319.3	315.45	318.12	313.72	317.05	319.67	316.68	317.13	316.2	317.38	317.92	317.95	315.64	317.36	319.15	316.59	315.04	315.68	315.87	314.09	315.14	318.65	316.37	317.06	317.68	318.15	318.58	318.29	315.95	317.48	315.26	316.42	317.98	316.71	317.69	317.14	314.41	317.84	317.18	317.43
303.79	304.22	305.57	303.79	301.82	303.81	305.42	305.17	304.1	304	302.44	302.82	305.11	303.32	304.15	305.47	304.33	303.67	305.29	304.79	306.03	306	302.72	304.74	304.16	304.01	303.98	305.53	302.76	301.78	303.11	303.04	302.6	301.26	302.92	305.78	305.43	302.77	302.97	303.93	305.05	306.27	303.22	305.74	305.81	304.06	305.13	303.11	303.67	304.79
312.91	313.48	315.27	312.93	310.52	312.25	312.34	313.61	311.8	311.68	310.88	313.49	311.61	312.33	313.81	312.47	314.68	312.87	312.96	312.02	313.23	313.67	312.96	311.62	311.67	314.92	314.02	314.77	312.23	312.18	313.34	313.08	313.17	313.26	311.81	314.63	313.62	310.99	313.74	314.15	314.28	314.65	311.31	314.5	311.26	312.7	312.95	312.64	314.97	311.77
316.89	319.73	320.22	318.84	319.2	318.15	318.37	316.73	317.8	319.18	317.08	321.06	318.2	321.14	316.63	317.01	317.69	318.32	316.92	317.8	319.18	320.89	318.24	317.81	316.55	318.42	319.29	319.05	319.37	318.07	315.91	316.7	317.74	318.26	319.99	319.88	319.81	315.15	316.87	318.36	320.23	317.63	317.11	314.81	318.81	318.79	317.53	317.97	316.33	319.37
306.53	306.34	303.92	305.48	307.6	308.87	304.1	307.51	307.94	308.8	305.17	307.75	306.74	304.65	305.91	306.81	308.29	305.77	307.1	306.48	306.97	306.24	305.03	306.12	305.68	308.2	310.05	307.6	306.38	306.61	307.84	306.76	307.62	305.07	306.75	305.68	306.55	308.91	307.18	305.86	307.23	305.94	304.6	306.07	305.74	304.16	305.8	307.74	307.02	304.07
307.17	309.55	308.21	307.37	308.35	306.37	312.03	310.71	306.97	309.63	307.68	307.24	310	308.56	307.64	309.91	308.24	308.04	308.45	308.99	309.08	309	309.13	309.09	308.99	305.73	311.6	310.07	306.09	309.08	307.77	307.84	308.82	308.07	308.48	306.98	306.31	311.39	308.82	311.84	310.46	309.83	308.01	308.9	307.03	309.22	308.14	310.84	307.65	310.97
293.93	292.5	295.38	292.43	294.66	292.7	293.53	292.25	293.46	293.74	296.23	291.37	291.4	295.71	294.17	292.16	296.08	294.11	294.46	293.1	292.3	294.94	291.86	292.17	291.5	294.59	296.15	294.7	295.95	292.52	294.94	292.46	292.23	292.46	293.64	293.14	293.25	292.38	295.11	296.19	292.86	294.35	294.81	291.62	293.27	295.27	292.88	293.4	297.27	295.5
315.47	315.82	316.59	316.05	315.29	314.33	316.47	314.17	312.12	312.85	314.16	313.53	315.66	315.94	315.25	316.68	316.11	313.4	315.32	313.48	313.84	313.42	312.71	315.5	315.4	312.91	313.61	314.91	313.06	312.71	315.85	315.94	313.18	314.17	316.16	314.35	316.24	312.7	316.45	316.23	316.27	315.61	315	316.83	314.14	315.16	315.99	314.1	315.27	314.36
306.75	306.17	307.72	309.1	309.72	306.71	309.44	311.51	309.23	307.35	309.41	307	309.43	308	309.01	308.11	308.71	307.94	309.04	307.85	309.48	310.59	308.9	311.86	306.59	308.53	309.74	307.39	307.96	308.98	308.5	307.84	307.85	308.92	308.61	308.65	307.32	309.15	311.06	305.84	310.33	308.37	308.19	307.55	307.21	308.27	307.64	308.77	306.94	309.3
297.1	295.56	295.2	295.85	297.75	297.03	296.04	293.74	294.9	294.9	294.4	294.83	295.68	293.48	296.4	296.91	295.56	296.53	297.63	292.93	294.69	296.19	297.15	294.41	296.69	295.63	295.74	293.53	295.97	293.75	295.47	295.42	295.34	296.11	294.83	294.18	293.24	295.15	295.35	295.22	291.84	295.05	295.68	295.04	295.73	295.1	294.89	296.6	295.78	294.68
292.21	292.87	294.33	294.6	295.8	294	293.98	293.13	293.74	293.73	293.55	294.76	296.44	295.89	294.78	296.3	292.82	296.52	291.44	291.92	296.17	293.4	296.95	293.42	293.54	293.18	293.39	297.59	293.08	294.2	293.27	292.8	296.74	291.8	295.49	292.81	295.37	294.65	296.11	296.33	294.13	295.46	295.95	298.15	293.05	291.63	293.25	290.69	292.96	293.29
305.09	306.27	306.88	306.15	307.95	303.25	306.82	304.97	305.74	303.65	305.92	305.23	305.22	306.6	307.4	306.9	306.53	308.88	306.79	306.14	305.64	303.91	306.04	308.75	304.84	307.52	303.77	303.29	306	303.61	305.92	308.34	304.86	308.24	306.71	304.38	306.34	306.64	307.18	305.37	302.28	308.47	307.12	305.56	305.72	306.54	306.05	306.8	305.21	307.4
294.97	294.19	292.81	293.28	293.74	292.47	292.68	293.22	294.75	294.67	294.82	294.73	294.09	292.48	291.92	296.65	296.41	294.99	295.76	293.86	293.73	291.06	293.77	293.97	292.88	295.71	294.74	296.41	293.27	292.71	296.19	292.8	295.84	292.5	294.15	293.86	296.09	291.87	294.53	293.91	293.72	291.84	296.84	293.85	293.67	291.05	295.17	297.26	293.41	290.9
302.02	303.34	304.58	303.66	304.75	305.52	306.64	303.82	305.15	306.48	305.17	304.6	305.52	305.96	306.66	305.25	304.38	303.46	304.59	304.41	304.41	306.06	304.18	305.73	307.31	301.71	306.81	304.09	305.67	304.92	305	305.64	307.31	304.22	305.06	303.68	305.47	304.13	304.43	301.85	304.97	306.29	305.96	304.81	305.58	307.15	305.47	305.5	301.69	306.98
313.26	313.94	314.24	313.08	312.65	313.63	312.62	315.66	316.61	314.62	312.44	312.98	313.25	313.99	315.23	312.93	315.21	314.36	312.64	313.95	312.72	313.43	311.63	314.32	315.94	312.84	314.42	313.73	315.03	313.18	312.8	312.23	315.13	311.63	316.43	314.71	316.28	315.22	312.08	312.49	315.95	313.17	310.74	312.41	311.47	316.31	314.31	315.11	310.52	313.75
298.37	297.73	298.64	299.13	299.9	300.88	301.5	297.68	300.73	300.26	298.54	299.94	298.82	300.09	300.39	300.89	301.16	301	299.43	297.88	300.51	299.67	300.15	300.58	299.68	299.58	299.44	299.32	298.06	299	298.64	299.8	299.41	300.06	299.1	299.65	299.66	301.12	297.09	296.26	300.66	299.92	300.55	297.95	300.02	301.05	299.64	299	302.27	297.02
304.95	302.16	300.57	303.52	302.02	302.63	303.61	301.03	302.44	303.75	301.05	303.93	305.22	300.64	302.79	302.2	304.31	304.49	303.04	304.19	303.42	302.31	303.33	304.24	301.56	302.8	301.73	303.63	302.68	299.33	304.78	302.58	304.07	302.77	302.4	300.48	303.36	303.13	303.12	300.27	302.56	302.57	305.49	303.38	301.63	300.81	302.78	303.05	302.93	305.49
293.91	295.89	293.98	295.88	292.87	293.66	295.21	296.72	293.58	293.43	294.51	295.08	296.4	294.69	293.98	294.75	293.12	295.38	293.51	291.68	294.7	294.72	295.64	293.72	295.06	294.54	293.47	296.19	292.9	295	295.76	294.66	294.55	291.06	292.5	296.88	295.25	293.31	295.04	295.18	294.11	293.35	293.42	293.9	293.61	293.5	295.13	293.11	295.82	295.21
326.77	326.66	328.45	327.06	330.92	327.31	328.25	328.34	326.85	329.4	328.75	331.29	329.27	329.31	329.61	327.82	330.52	329.34	330.3	328.11	328.18	328.55	329.52	328.22	329.91	331.36	327.42	325.55	328.92	328.23	328.37	329.06	330.21	328.24	326.6	329.71	328.25	330.46	329.7	328.14	329.52	328.08	327.81	328.76	328.31	328.17	328.8	330.53	325.71	328.45
314.3	314.38	317.65	315.64	318.5	317.57	315.88	314.97	314.46	316.96	317.32	315.76	315.93	318.11	315.66	317.65	318.54	317.95	314.32	319.23	317.9	316.94	316.84	315.92	317.92	315.25	316.16	317.44	317.13	314.29	313.28	316.46	315.63	317.63	318.92	315.01	317.69	317.88	316.87	316.8	313.44	315.33	315.67	315.38	318.72	315.7	317.99	316.28	317.85	318.12
308.04	306.65	307.95	306.13	307.67	309.53	306.99	307.66	305.83	308.62	305.95	306.69	308.95	305.78	305.32	308.85	308.69	305.83	305.05	305.75	304.45	305.52	306.47	305.85	308.12	305.39	307.52	306.18	307.29	303.85	306.44	305.05	307.29	309.11	306.5	306.43	306.13	309.01	307.06	307.52	305.54	307.6	307.22	306.13	304.99	304.23	307.61	304.75	307.68	304.17
315.47	318.94	313.11	317.66	316.92	316.32	313.43	315.53	315.44	317.37	316.32	315.77	315.1	317.54	316.9	317.67	315.93	320.51	314.68	318.93	318.84	315.74	316.76	317.19	319.81	316.78	317.04	317.51	317.83	317.24	317.39	319.36	317.41	316.87	315.52	317.12	315.65	315.38	315.47	316.83	317.09	317.79	317.48	316.52	317.85	315.25	314.44	314.54	316.68	318.89
326.34	328.76	326.73	328.65	328.66	329.22	327.67	328.03	330.66	328.86	329.2	329.16	329.11	329.11	328.71	330.16	325.12	326.26	327.15	329.85	327.43	328.45	327.97	327.47	327.46	327.61	327.5	328.93	327.13	326.66	328.59	325.95	326.73	329.83	328.47	327.07	327.07	328.39	329.96	328.65	328.45	328.12	328.1	327.8	327.19	329.11	328.47	325.98	327.8	328.38
303.45	303.31	304.65	301.64	304.22	305.32	304.15	306.1	301.69	305.34	303.97	302.34	301.95	302.54	303.22	302.72	303.47	303	305.36	305.18	302.35	303.02	302.48	303	305.18	303.73	303.64	304.18	302.77	303.07	301.41	299.59	299.39	304.93	304.93	301.8	303.56	304.34	304.08	303.78	304.02	302.88	305.23	302.78	301.66	304.4	303.21	301.02	304.23	301.14
317.41	318.29	318.92	316.83	318.08	317.06	316.78	316.68	318.54	319.36	317.4	317.77	319.11	318.37	318.12	319.73	319.4	318.71	318.6	317.86	317.57	316.54	318.65	318.53	319.3	319.5	318.31	318.64	317.98	317.08	317.54	317.8	316.29	316.87	316.71	318.04	318.5	320.14	318.74	319.06	317.72	318.88	317.1	318.06	316.38	317.38	318.15	317.51	317.95	316.09
315.61	318.2	313.77	316.97	317.27	317.19	316.47	315.02	316.5	316.44	314.89	315.52	317.66	315.98	317.97	318.95	316.04	316.03	315.82	315.75	317.93	320.04	318.2	317.57	315.57	316.87	316.66	315.44	318.25	315.32	316.36	317.83	315.82	315.87	315.42	314.57	314.4	319.18	315.1	317.43	317.8	316.91	318.31	315.38	317.88	316.72	314.97	315.82	314.53	315.17
311.7	311.15	312.82	310.11	311.22	310.28	312.49	310.7	310.83	311.48	310.29	312.66	311.22	311.03	310.21	308.57	308.94	308.72	309.53	308.14	309.12	309.59	310.18	310.73	311.22	310.49	312.2	311.49	313.85	312.83	311.4	309.84	312.55	308.07	310.73	308.19	309.36	310.79	311.11	311.47	311.27	311.67	311.94	310.89	308.07	310.2	309.47	309.94	310.04	313.3
305.75	304.27	305.11	304.93	303.36	302.41	303.81	303.51	304.23	305.68	304.95	302.39	302.52	306.26	306.4	304.59	303.71	304.98	301.71	304.82	303.99	307.98	303.73	305.54	305.54	303.85	304.18	304.58	305.9	303.34	303.76	302.94	305.96	304.21	306.48	303.08	304.84	304.5	305.5	303.63	305.38	303.25	305.53	305.64	306.1	305.72	305.74	302.97	304.34	304.79
302.27	299.3	300.78	299.68	301.09	300.91	302.62	300.58	299.1	299.87	300.94	301.38	303.26	300.73	299.83	301.42	300.18	300.69	300.27	300.16	300.38	301.45	300.22	300.71	299.39	301.01	300.43	301.8	300.46	304.69	298.7	300.45	298.95	299.78	300.85	300.41	298.75	301.23	301.12	301.26	304.26	303.51	300.17	301.05	304	301.59	303.28	299.45	301.52	301.9
313.45	312.42	312.93	311.04	314.73	308.71	312.51	313.49	313.56	312.3	313.97	314.32	314.72	314.16	312.6	310.89	313.22	311.95	312.96	310.86	313.11	311.4	313.08	312.34	313.47	312.03	310.28	312.06	315.51	312.84	312.97	313.11	313.23	312.29	314.14	312.9	316.17	311.35	313.46	313.37	313.1	314.94	313.72	311.47	313.6	312.79	311.69	314.03	313.66	311.68
302.49	302.74	305.22	304.93	302.23	304.66	302.56	301.55	303.55	303.93	303.64	304.12	301.14	303.96	303.99	305.36	304.65	303.46	305.97	305.18	305.1	303.43	306.59	304.12	303.13	304.97	302.32	306.11	304.46	303.91	303.62	304.35	303.09	302.85	305.83	306.23	302.82	304.04	303.27	306.87	300.9	303.74	304.24	300.62	305.91	307.03	305.07	305.93	304.65	302.93
314.75	314.08	313.97	312.73	312.26	313.16	312.61	313.42	315.71	310.92	314.43	310.14	313.54	312.82	312.07	315.44	313.56	314.42	313.21	315.97	312.42	312.63	314.78	313.03	313.2	311.66	313.83	311.34	312.43	312.2	311.59	314.87	313.05	312.33	313.1	315.18	311.41	310.98	311.82	313.17	314.05	312.5	315.02	312.11	314.97	314.63	312.72	311.88	311.9	314.47
294.6	293.97	295.03	296.15	292.76	291.26	293.65	296.25	295.7	293.55	296.27	297.48	294.89	291.14	294	294.59	295.22	293.89	293.43	293.04	292.96	291.08	292.14	295.06	293.86	294.09	292.72	295.12	293.33	294.57	293.92	293.67	294.89	294.18	294.12	293.98	294.34	294.14	292.61	294.27	293.93	295.97	293.52	294.64	295.16	292.54	293.77	293.58	293.62	292.5
317.42	317.6	319.39	318.03	316.29	317.07	317.28	317.94	318	321.16	318.69	317.33	319.58	322.99	319.27	317.77	321.37	316.18	321.38	319.25	318.7	317.5	317.06	319.66	317.95	318.71	319.07	320.12	320.34	320.96	319.87	319.43	318.85	318.05	315.9	317.46	319.81	318.2	317.71	319.7	317.84	318.78	317.63	321.64	320.51	316.91	320.45	320.05	320.86	319.02
301.15	302.43	301.24	300.31	301.66	299.63	301.51	301.13	300.95	303.12	301.54	300.72	300.61	301.41	301.97	301.31	299.56	298.08	302.48	300.92	300.87	302.03	299.93	298.63	303.7	300.32	299.31	303.45	301.11	299.44	301.44	301.12	301.93	303.25	298.94	302.72	301.54	300.97	297.64	301.02	299.83	300.16	305.11	301.31	300.92	302.42	302.9	298.1	301.37	300.53
319.72	320.89	318.85	319.26	320.3	318.86	319.72	319.64	320.34	320.03	319.21	320.69	319.69	319.71	319.12	322.02	318.91	320.29	319.78	319.46	320.66	320.45	321.36	319.34	319.43	321.22	321.64	317.16	319.05	318.56	320.48	317.97	321.22	319.59	316.11	320.42	317.56	318.89	319.94	318.59	317.89	320.08	320.47	320.07	317.33	318.83	318.31	319.88	320.08	319.17
306.62	305.01	304.78	304.36	306.52	305.74	304.89	304.97	309.09	304.65	303.95	304.21	305.06	305.06	307.04	305.14	305.57	305.23	305.66	304.4	306.17	305.52	306.18	308.29	304.72	305.53	305.55	306.19	303.26	305.5	305.43	306.24	305.25	305.25	304.23	304.55	305.72	305.99	305.94	304.12	301.66	306.13	303.49	304.95	305.69	304.86	304.94	303.96	307.1	304.11
296.17	295.57	295.04	292.86	294.75	295.64	294.55	294.7	296.71	290.68	292.81	295.85	296.59	295.41	295.37	293.76	297.39	295.26	295.74	296.33	297.76	295.33	292.43	297.86	294.5	293.84	295.94	295.21	296.27	294.54	293.83	294.53	292.56	293.38	295.45	297.24	296.7	297.04	294.36	293.7	292.92	292.98	294.58	295.75	293.3	296.46	294.24	294.79	297.46	295.34
327.86	327.01	327.96	327.73	330.51	328.68	327.38	328.22	327.58	328.29	326.21	326.79	327.27	326.87	326.48	326.87	324.96	327.38	328.24	327.28	327.21	326.21	330.65	326.95	328.26	325.02	327.09	325.66	325.16	326.17	327.06	327.2	325.31	325.66	326.76	329.02	325.78	327.57	326.6	327.36	327.23	328.34	326.65	329.27	326.12	324.99	326.29	327.52	325.7	325.75
314.11	312.13	313.88	312	311.98	313.26	310.52	312.17	313.01	310.56	314.24	312.81	313.42	312.58	315.03	313.98	310.89	311.24	310.86	311.1	311.37	312.32	314.66	312.95	312.97	315.34	311.59	314.91	312.79	312.25	313.15	312.6	312.52	311.14	312.89	312.45	313.03	310.76	312.58	311.97	311.04	312.65	311.84	312.13	310.35	312.77	314.19	312.59	312.71	313.96
317.02	318.4	320.9	318.28	317.68	318.92	318.92	316.96	318.66	318.22	318.75	319.3	318.12	319.25	319.31	316.51	317.46	319.12	319.96	317.67	316.56	317.89	316.33	317.76	316.09	318.95	319.55	316.6	318.79	318.29	318.19	318.82	316.77	318.36	319.65	320.01	320.07	317.39	320.6	316.94	319.03	319.41	318.87	318.5	318.07	315.87	319.32	317.94	318.29	320.26
315.28	313.9	315.98	312.22	312.02	313.07	312.63	311.85	312.4	312.96	313.06	314.2	310.54	312.82	313.64	313.01	315.66	313.61	312.76	312.53	312.97	313.84	313.01	314.3	312.93	311.32	314.77	313.34	315.87	314.67	311.4	313.43	315.42	315.99	315.66	314.62	313.26	313.33	312.47	312.23	314.77	314.23	313.09	312.88	313.88	314.31	314.89	315.12	315.81	315.86
313.31	311.83	312.73	313.19	314.82	312.17	313.05	311.81	313.01	312.11	311.49	313.42	313.62	315.35	313.55	315.73	312.58	311.71	312.43	313.86	313.33	311.19	312.59	311.48	312.73	311.59	312.35	312.18	315.43	314.2	313.17	317.52	309.89	313.16	311.6	310.08	312.63	314.14	312.81	315	310.55	316.03	312.61	314.29	313.33	312.14	312.44	313.68	312.79	312.62
316.32	312.61	314.97	316.22	315.75	313.21	314.75	317.46	315.03	315.44	313.98	312.45	314.76	316.42	316.61	317.17	314.24	314.84	317.11	310.8	316.38	314.69	314.75	315.32	314.72	316.34	314.67	313.42	316.72	313.06	318.69	314.91	314.37	315.97	315.77	310.97	316.81	315.92	315.38	316.2	313.87	314.49	317.62	316.34	315.41	315.17	314.68	315.73	313.21	315.58
307.82	306.07	307.65	306.32	310.18	304.91	308.32	305.76	305.24	306.8	306.86	306.03	307.34	306.16	306.29	307.11	306.97	306.7	306.74	304.05	307.24	308.85	308.44	305.46	306.38	306.35	306.15	306.4	306.04	305.91	306.01	307.78	308.21	305.24	309.02	306.55	305.59	308.63	305.82	306.29	307.27	306.34	304.93	306.22	308.16	306.83	306.03	306.37	305.85	306.42
310.82	312.06	313.05	314.43	316.16	312.48	313.27	312.71	314.53	316.32	312.11	314.13	315.36	314.97	311.46	314.01	311.93	312.06	314.58	312.64	315.58	313.82	312.17	314.71	312.3	313.48	314.03	314.24	313.99	317.2	310.05	312.86	313.89	315.93	313.29	312.24	314.2	310.84	313.91	315.93	314.49	311.16	313.34	312.49	311.87	312.75	312.38	314.39	312.95	314.85
318.52	314.46	320.28	316.12	317.49	318.13	317.02	315.47	318.22	315.72	317.43	317.35	317.52	313.79	314.2	315.71	318.32	317.39	317.97	317.4	317.27	315.59	317.41	317.08	319.09	319.39	316.23	316.81	316.26	317.88	316.21	313.94	316.39	315.9	317.11	316.98	318.11	317.52	318.63	316.28	317.74	317.77	316.7	316.4	314.9	317.52	317.35	318.17	317.77	316.95
314.26	312.18	312.47	311.05	311.27	314.87	314.11	312.62	314.32	312.65	315.37	311.97	310.67	312.55	311.46	313.26	311.21	312.3	313.61	314.93	311.71	312.6	312.33	313.91	313.14	312	312.3	313.2	314.06	312.47	311.58	314.2	312.65	312.7	313.79	312.31	312.41	312.17	313.36	313.39	311.33	313.5	310.64	311.51	312.48	314.61	313.55	311.65	311.92	310.76
305.77	304.36	306.46	305.63	306.05	304.44	304.84	304.09	306.51	306.63	303.92	304.01	304.96	304.81	304.01	306	304.31	305.21	304.01	303.91	304.25	299.69	307.15	303.52	303.29	305.82	305.25	305	302.61	304.8	304.35	305.85	303.3	303.53	305.72	303.41	306.74	305.16	302.41	301.92	303.77	305.37	305.08	303.92	306.9	304.06	302.99	307.72	307.29	302.57
311.34	313.97	312.82	313.18	313.78	311.38	312.22	312.82	313.92	313.44	312.36	314.1	313.99	313.68	314.98	312.38	311.59	311.75	314.73	311.32	313.62	313.28	314.49	314.01	314.19	313.23	313.88	310.98	311.89	312.76	311.95	316.04	315.95	314.59	313.25	314.01	312.7	315.82	315.06	312.89	313.94	312.51	312.54	314.06	312.98	313.89	312.3	315.86	309.73	313.94
327.46	324.34	324.43	323.76	323.87	323.66	323.54	323.15	325.42	325.31	326.04	327.08	322.76	323.88	322.96	325.47	323.75	325.51	323.6	325.11	324.59	326.09	325.28	326.36	323.77	325.72	324.14	323.23	325.53	322.95	326.93	323.06	323.87	324.93	324.11	326.17	325.25	324.34	325.52	325.91	323.77	324.66	323.97	324.79	322.04	325.07	326.68	322.89	322.94	320.82
327.86	326.91	324.45	326.79	326.33	326.64	326.3	327.18	328.09	325.03	328.86	325.11	323.82	328.22	326.11	328.29	324.88	327.53	325	328.28	327.29	325.94	327.68	328.31	327.02	327.61	326.32	325.48	328.4	326.6	327.79	328.47	326.2	326.28	327.07	324.97	326.99	327.54	327.54	328.3	323.62	324.93	328.19	327.42	324.99	324.61	327.6	324.35	329.11	328.01
300.05	303.16	301.52	304.64	300.49	304.43	302.29	302.03	300.34	302	303.84	304.34	303.5	303.98	300.01	299.84	302.64	302.93	300.9	303.6	303.07	301.18	302.51	304.17	304.09	302.87	302.8	303.28	302.78	302.63	304.47	301.05	304.8	303.58	301.68	304.15	301.82	301.06	303.51	303.05	302.21	300.94	304.5	301.03	301.87	299.25	303.09	303.41	303.92	303.89
293.65	292.54	294.3	294.3	297.05	294.12	294.08	296.57	294.72	296.31	294.72	293.44	294.22	294.77	295.43	294.43	293.33	294.96	296.42	293.66	297.31	297.49	294.26	295.6	294.23	296.88	295.77	293.96	293.03	294.81	300.9	295.62	293.18	293.3	295.37	291.37	296.07	296.23	295.49	294.94	295.81	294.64	293.05	296.18	294.53	298.3	296.15	295.72	294.6	296.39
294.51	292.63	295.48	295.09	290.87	292.05	295.74	292	292.76	295.9	293.21	291.64	292.71	294.33	293.71	293.42	295.09	292.57	296.88	293.9	294.3	296.61	294.21	292.21	298.07	293.49	291.38	294.22	294.37	295.52	294.14	291.52	293.38	294.23	297.07	294.16	293.47	292.5	294.26	293.28	296.95	293.19	293.65	292.61	293.87	296.13	295.75	292.29	293.58	294.63
311.22	310.15	309.76	311.1	308.63	309.21	308.55	308.31	306.37	309.11	307.55	308.19	308.82	309.73	308.15	307.96	309.58	308.37	309.28	307.24	306.24	308	307.79	306.27	309.04	307.96	308.71	307.8	306.47	307.28	309.21	306.76	308.27	306.77	308.46	310.01	306.4	309.2	309.32	307.95	308.93	308.83	308.42	307.17	310.95	309.25	308.22	307.4	308.29	309.14
313.16	315.28	313.36	315.61	313.36	314.02	312.85	310.6	316.54	313.46	313.63	313.37	312.44	313.71	312.87	311.68	311.92	314.27	313.03	313.73	310.93	315.39	314.54	312.25	312.73	312.28	313.93	313.33	312.55	313.18	312.67	313.01	314.56	312.13	311.22	312.42	312.33	312.21	312.29	313.98	312.06	314.18	312.06	314.51	312.09	310.79	311.99	314.27	313.27	312.9
313.39	317.57	314.56	313.84	317.06	317.36	316.42	316.02	315.88	316.14	315.14	316.51	316.74	315.69	313.21	315.5	317.75	314.8	315.14	312.41	316.7	313.34	316.89	316.32	314.74	315.48	316.76	316.12	315.26	314.58	314.98	317.75	314.92	317.36	316.65	317.8	315.22	314.69	313.94	314.3	316.01	314.07	315.53	314.8	315.55	318.44	312.22	318.54	315.23	315.99
302.47	299.79	299.4	299.44	298.21	300.09	302.63	301.32	300.97	301.28	301.74	299.96	299.71	300.81	300.32	303.33	298.46	300.7	301.04	299.88	300.62	298.41	301.42	301.04	298.74	299.51	302.05	300.16	299.25	300.28	300.13	299.58	299.98	300.55	302.33	303.12	299.35	300.42	301.13	298.38	299.89	300.21	302.1	301.75	303.43	298.7	301.58	301.58	300.32	301.51
304.71	304.15	304.74	304.03	300.74	301.6	303.73	301.02	300.88	300.78	303.53	302.63	300.19	305.14	305.37	303.96	303.14	305.11	303.77	302.27	304.43	305.12	302	303.12	303.62	302.37	303.13	307.18	304.97	303.15	306.26	303.07	302.17	300.21	303.31	303.49	300.96	301.56	302.53	303.97	304.45	304.78	305.22	305.87	301.3	303.1	303.91	303.32	301.82	302.6
296.07	296.93	294.76	298.01	296.42	293.27	294.42	295.46	295.36	297.68	297.91	295.24	296.53	296.02	294.19	297.9	296.97	295.92	297.65	294.49	297.17	296.15	296.21	295.89	295.75	297.46	297.56	297.19	297.88	296.72	299.07	296.51	296.43	298.53	296.41	298.86	297	298.67	296.59	299.64	296.7	296.5	295.47	296.72	293.46	296.38	298.25	296.82	299.34	299.75
307.45	306.5	310.13	308.99	307.08	307.08	309.72	309	309.19	308.57	312.12	309.54	310.3	309.82	308.92	307.98	307.47	310.01	309	309.8	309.14	307.9	310.68	307.35	309.94	310.5	309.05	306.55	306.79	308.72	308.48	307.5	307.46	306.88	309.11	308.72	308.75	308.58	307.6	308.06	305.71	308.92	309.9	309.98	307.6	308.06	309.87	306.54	308.21	309.98
307.45	305.18	304.73	304.66	305.98	304.06	305.35	303.54	305.69	305.2	304.76	305.05	304.39	304.64	304.3	307.76	305.25	303.52	305.96	303.35	301.65	305.82	305.89	303.32	305.32	307.19	303.47	300.86	305.11	306.02	306.29	305.88	301.76	306.18	305.28	305.91	307.67	305.86	303.62	305.34	307.33	304.53	306.04	300.77	302.3	302.82	306.76	305.38	304.37	305.17
303.14	302.42	301.95	304.16	301.91	301.14	302.21	300.1	301.38	301.49	304.17	300.8	303.5	302.19	300.93	303.47	303.44	302.09	300.56	301.57	302.06	298.58	300.37	303.34	303.68	304.63	303	303.45	304.12	301.5	300.24	304.68	302.05	302.03	298.56	299.93	302.61	300.25	302.06	302.17	303.51	302.42	301.79	303.46	301.83	301.75	302.42	302.83	302.37	302.87
303.19	304.28	304.07	301.91	301.95	304.24	303.43	301.7	301.78	305.74	303.18	304.05	301.71	300.92	304.15	303.93	303.06	304.67	304.06	300.34	302.47	304.27	302.75	303.43	301.89	302.83	302.69	302.91	304.7	302.28	304.17	300.12	302.82	301.44	302.96	304.65	303.59	301.29	302.44	302.15	304.13	305.32	303.15	301.96	303.86	299.83	302.15	303.72	300.96	303.55
303.77	305.35	303.77	301.49	302.09	304.41	303.81	303.32	302.47	304.67	304.45	307.86	307.95	306.41	305.44	303	303.64	304.07	305.66	303.27	303.65	303.53	306.03	303	303.56	306.39	304.81	304.37	304.81	302.2	302.41	305	305.29	305.49	304.26	303.7	302.9	303.14	304.53	304.67	307.24	303.81	305.76	305.03	304.95	303.14	304.96	300.11	306.19	307.11
310.46	309.1	308.44	307.37	307.63	309.49	309.48	308.38	310.08	309.62	308.57	309.8	308.89	311.13	307.17	309.33	306.43	306.74	309.15	308.17	306.61	307.94	309.77	308.47	309.62	308.37	309.16	308.9	307.91	309.74	308.01	309.56	309.64	308.09	309.43	308.97	309.65	308.12	306.84	307.82	305.66	307.12	309.78	310.58	307.79	306.42	308.22	308.19	308.89	307.46
327.94	327.99	324.76	325.9	326.09	328.78	328.42	327.56	328.2	326.68	329.36	328.27	328.39	327.92	327.25	329.75	325.32	329.41	324.96	327.09	326.83	328.32	327.6	328.35	328.48	329.03	325.94	328.52	328.85	329.7	329.64	325.37	328.87	330.6	327.84	325.79	325.35	328.22	327.56	327.19	326.96	326.25	329.4	328.37	326.04	327.63	327.86	327.59	326.93	328.6
314.82	316.28	313.78	312.32	314.94	313.55	314.07	312.31	316.04	314.47	312.91	313.28	312.91	312.25	317.75	314.69	313.62	313.42	314.01	315.36	311.34	313.81	314.27	315.03	316.12	316.21	315.45	314.5	315.35	318.37	313.88	316.15	314.2	313.48	315.14	314.9	314.25	315.43	316.58	316.31	315.92	316.35	313.25	313.9	313.65	312.72	314.1	316.38	313.4	317.92
293.74	293.39	292.98	294.4	295.28	293.75	292.66	292.51	296.47	293.5	295.11	294.12	294.89	293.16	292.96	295.93	297.38	293.59	293.69	292.46	293.07	294.9	297.02	293.36	294.73	293.79	296.23	294.23	291.02	292.02	294.7	294.64	294.78	294.01	294.45	292.22	294.65	296.4	295.7	292.77	295.35	294.75	297.05	291.83	295.6	292.34	293.18	293.56	292.56	294.57
317.2	318.38	316.02	318.97	317.14	315.27	316.87	317.29	318.74	316.13	316.08	316.43	317.86	318.94	317.43	314.97	315.15	318.28	317.04	316.63	318.11	318.08	315.97	317.8	318.87	316.84	318.33	315.24	315.73	317.09	315.38	316.36	316.17	317.53	317.11	318.38	316.85	319.61	317.51	317.23	317.94	318.02	315.97	316.77	317.2	318.12	317.12	316.6	319.14	317.01
307.06	305.79	308.56	304.56	304.41	307.25	306.1	306.75	305.15	305.59	307.15	308.19	305.05	306.15	305.23	306.36	306.81	305.42	305.85	308.52	306.18	305.08	306.58	306.9	304.25	306.17	308.11	303.72	306.09	305.89	306.48	308.15	304.61	305.38	307.22	306.34	306.42	304.17	307.54	304.46	305.22	304.76	306.99	309.7	308.38	304.37	305.85	307.68	306.1	307.11
299.53	297.88	301.71	301.98	300.81	300.44	303.28	300.48	303.58	302.1	299.88	300.3	301.38	300.74	300.58	301.45	301.28	299.47	299.37	301.22	300.68	301.55	302.99	298.83	300.23	299.81	301.44	301.92	299.32	302.25	302.24	301.35	301.09	303.76	300.02	300.11	301.84	300.8	298.85	302.29	300.87	299.41	300.69	299.98	300.17	300.3	301.48	302.29	298.62	299.75
326.67	325.81	325.27	327.7	327.99	328.3	328.02	325.81	328.75	330.74	326.04	327.2	328.03	327.43	327.53	327.68	330.48	327.41	328.45	330.28	324.22	325.54	325.98	326.9	326.81	326.78	328.62	328.9	327.5	326.68	327.4	324.95	325.92	327.72	327.39	326.88	325.7	327.3	330.42	328.12	328.4	330	326.82	327.45	328.79	328.54	326.54	328.22	327.02	329.02
307.29	308.8	305.02	304.7	305.37	304.27	305.12	305.84	306.62	307.1	308.77	305.05	307.53	306.4	307.07	304.46	305.89	304.65	306.11	304.86	308.01	307.34	305.22	308.17	304.84	303.81	305.88	307.19	308.67	305.76	307.12	307.17	308.62	306.65	305.44	306.13	305.39	306.73	308.08	307.61	305.89	305.26	305.14	305.18	306.19	307.54	306.53	306.4	307.81	306.27
319.63	322	318.32	318.93	318.03	320.98	320.98	319.57	319.74	321.52	318.12	320.05	320.35	320.03	319.48	321.8	319.24	321.21	316.33	320.49	321.11	318.92	318.95	318.8	318.48	318.36	319.13	319.72	320.55	318.56	318.43	320.89	321.31	320.38	320.65	321.12	321.82	319.17	320.35	319.53	317.39	319.82	319.87	315.62	319.18	320.88	320.2	319.51	319.7	319.02
303.76	304.81	305.86	304.47	307.15	305.08	306.44	302.84	304.53	306.28	304.91	307.03	305.52	304.96	306.93	306.84	306.42	305.62	304.85	306.34	303.08	302.43	305.9	307.13	304.24	305.8	303.44	303.8	306.09	305.48	305.85	304.78	307.1	304.78	308.02	307.64	304.69	305.37	304.8	304.04	305.16	303.83	304.27	303.79	303.32	305.96	305.79	305.04	305.81	307.63
314.38	315.91	318.57	316.25	316.5	313.76	316.79	316.46	315.65	315.94	316.37	317.79	314.87	319.36	316.86	317.65	317.52	317.62	315	316.77	318.67	319.8	314.44	318.12	316.3	320.3	317.38	317.35	316.07	318.43	317.71	317.79	319.69	320.15	318.07	319.07	316.64	315.95	315.39	315.72	318.69	318.92	318.89	316.03	315.06	314.55	316.8	315.5	318.87	316.32
315.98	313.2	314.12	314.31	315.3	313.88	315.04	318.74	315.44	314.04	311.83	315.13	314.05	314.38	314.55	316.73	314.51	313.53	315.51	315.87	316.19	314.24	313.34	316.16	315.29	318.3	317.58	313.86	315.22	314.01	312.84	313.89	312.83	314.71	316.36	312.46	313.66	313.01	314.42	313.68	313.44	313.78	313.22	314.02	313.91	312.24	315.8	313.31	315.73	314.94
314.79	309.96	315.17	312	313.13	313.6	313.81	313.07	312.09	313.47	312.51	313.87	314.36	314.08	311.61	315.11	311.49	313.89	312.36	314.71	313.58	313.84	311.52	313.92	312.6	317.74	312.32	314.5	311.68	314.62	313.7	313.17	313.54	310.86	312.3	310.41	316.47	313.79	311.7	312.92	309.59	313.26	312.18	313.97	312.07	313.31	311.55	312.67	310.32	312.19
312.08	314.42	316.15	313.53	312.83	310.19	312.33	314.19	312.29	314.11	314	310.17	313.11	312.08	313.38	311.22	310.62	313.94	315.31	313.66	316.76	316.43	311.44	313.36	311.86	313.5	315.2	313.75	311.29	314.65	311.74	315.23	312.98	312.48	311.08	313.63	313.85	311.83	314.58	312.03	312.24	312.12	313.15	313.25	314.86	311.53	311.61	314.32	313.04	314.05
325.72	325.48	326.82	326.01	326.64	324.27	327.29	326.52	326.68	327.72	325.33	327.53	328.39	324.88	327.35	327.38	327.98	326.12	325.88	327.49	324.53	323.17	327.48	328.99	326.99	330.14	325.06	326.61	325.52	329	324.8	328.78	324.39	326.61	326.6	328.47	324.77	329.31	327.58	327.19	323.34	327.78	325.82	327.18	327.37	325.71	328.08	323.65	327.73	325.14
312.68	314.61	311.2	310.98	310.48	312.5	311.49	312.04	310.06	312.86	309.77	312.43	313.31	310.2	314.89	312.74	313.64	314.14	312.25	312.75	313.61	311.27	310.49	309.75	311.87	308.4	311.73	313.48	312.06	313.31	311.77	311.04	313.24	312.7	313.2	312.75	314.21	312.77	309.3	311.35	310.89	311.09	311.06	312.22	313.35	313.03	314.27	311.39	311.41	311.18
316.02	316.02	316.09	315.6	313.42	316.41	312.39	315.66	314.75	313.49	314.35	313.78	317.03	317.03	312.93	316.14	315.88	314.48	316.81	315.86	314.89	315.47	315.97	314.88	317.76	316.09	316.02	315.96	315.78	315.38	317.86	317.82	313.75	313.82	316.39	316.41	315	315.71	316.95	317.13	317.48	315.68	314.62	315.93	314.71	314.47	315.03	317.67	315.95	315.87
303.71	305	304.08	306.61	305.59	306.76	303.29	307.15	303.77	305.99	306.46	306.06	305.86	304.94	305.02	303.95	304.51	303.87	306.27	305.12	306.36	305.16	304.38	303.14	304.05	304.24	305.98	302.95	304.47	306.29	304.29	305.7	308.54	304.69	304.89	301.74	305.09	304.51	303.92	307.14	303.43	306.44	304.88	304.18	303.94	304.48	304.39	306.58	305.43	305.52
300.43	301.63	302.2	303.69	302.52	300.56	300.49	301.1	301.83	301.26	303.21	302.94	302.31	301.14	300.92	302.09	304.37	303.8	303.5	301.75	303.58	305.31	300.44	301.1	302.56	301.94	302.03	302.7	300.91	302.37	299.48	301.9	303.61	303.01	301.4	303.1	299.29	304.81	302.22	303.03	299.73	303.91	303.89	303.88	300.68	301.32	300.97	300.52	302.4	301.74
302.14	302.02	302.71	301.28	304.03	304.04	302.2	302.87	302.36	298.26	302.65	304.24	302.36	301.85	303.35	303.71	301.77	300.77	301.57	303.98	303.7	303.29	301.04	305.28	300.72	303.52	301.13	300.81	304.16	302.29	299.43	303.06	302.94	301.52	301.37	303.99	305.36	302.55	300.79	301.37	303.37	301.56	301.23	301.51	302.81	301.68	302.27	301.79	304.07	301.05
313.19	315.08	315.57	313.42	316.96	317.17	311.8	317.24	317.01	314.19	315.97	315.91	314.75	315.05	314.92	317.1	315.15	314.87	315.71	315.17	317.34	316.32	313.49	313.22	316.58	314.7	318.06	315.74	313.91	315.97	314.48	315.15	316.67	315.88	315.81	314.27	316.89	316.68	316.42	316.94	315.91	316.39	318.04	315.69	316.35	315.74	315.9	318.14	317.37	315.92
308.41	310.13	308.64	310.14	310.8	311.46	308.76	308.41	312.32	309.88	312.5	309.94	309.64	309.69	309.38	310.78	309.01	311.23	309.14	308.84	308.52	310.37	310.58	310.14	310.89	307.57	310.17	307.76	308.7	310.06	308.47	310.74	308.9	308.12	310.34	309.12	309.3	308.82	309.93	310.21	307.67	307.01	308.85	309.51	310.47	310.38	307.66	311.25	312.55	309.28
302.55	305.04	302.45	301.69	301.23	301.5	304.19	300.86	302.14	304.92	304.5	303.97	301.9	302.32	302.51	303.91	301.21	301.18	301.96	300.82	302.16	300.57	301.42	301.81	302.41	304.66	303.95	301.65	303.13	303.69	303.24	302.09	301.73	300.12	303.39	303.13	303.61	302.39	303.16	301.69	301.63	301.22	302.29	302.12	302.52	302.8	299.87	303.55	303.45	302.52
301.34	300.38	298.38	300.04	300.32	298.32	301.23	301.71	302.7	296.25	298.02	299.13	298.29	299.46	301.29	300.92	299.86	297.37	299.29	301.17	296.59	299.27	299.53	304.12	300.58	298.08	301.44	301.62	297.76	298.98	300.66	299.85	300.12	302.4	301.06	299.58	299.44	299.31	299.8	299.82	298.64	297.57	300.59	300.33	297.49	300.45	300.8	301.62	298.9	300.47
313	314.7	316.31	313.95	314.62	318.9	317.78	315.43	317.08	316.91	314.46	316.47	317.51	317.89	315.12	314.32	316.9	315.11	315.12	317.88	312.69	316.4	315.12	317.05	316.84	318.56	315.09	314.55	317.6	315.26	316.68	315.8	316.73	314.31	316.29	315.6	314.36	316.09	314.77	315.25	314.58	313.23	315.93	314.41	314.4	315.27	315.16	316.06	315.91	312.21
312.43	313.63	316.14	315.69	313.76	313.53	314.44	313.91	313.49	312	313.41	311.45	313.15	314.27	312.62	311.89	312.04	313.99	314.13	312.02	314.62	312.43	314.25	315.63	313.88	315.19	314.44	314.5	313.17	314.8	313.99	312.08	313.22	313.27	312.89	313.17	312.89	315.43	312.27	312.11	313.94	315.82	314.41	314.7	313.35	311.38	310.69	312.63	312.03	311.57
313.97	314.34	314.27	315.11	315.39	313.16	314.84	314.23	315.2	313.76	315.05	313.81	312.5	313.25	313.39	313.75	314.25	313.99	314.69	313.63	314.05	313.83	314.05	316.48	317.12	312.51	312.75	315.3	313.16	312.73	313.87	314	311.56	311.06	315.82	313.84	314.13	313.58	314.41	313.12	312.72	314.36	313.36	313.53	314.01	315.08	314.78	314.7	312.96	314.01
297.78	296.48	296.53	298.4	296.9	298.22	294.9	296.56	295.65	295.72	297.55	295.76	297.56	298.74	299.32	296.36	295.86	295.75	294.28	295.82	294.68	297.23	296.11	297.33	295.82	296.56	296.13	294.51	297.03	296.52	296.28	298.12	298.22	295.02	297.91	296.72	295.99	298.05	297.62	296.85	296.94	295.65	298.91	296.01	296.38	296.81	295.66	295.76	296.52	298.16
327.93	325.05	324.83	324.66	328.11	326.06	323.6	324.73	325.73	325.83	326.4	326.35	324.4	324.84	324.83	324.63	326.19	327.56	323.99	324.08	325.25	325.94	327.29	323.67	326.66	325.23	325.99	324.08	326.36	327.26	324.05	322.62	327.06	326.25	323.18	324.69	325.8	326.11	326.2	325.03	326.06	325.49	326.33	325.3	325.65	323.27	325.42	326.55	327.32	324.2
298.87	297.76	295.84	295.96	298.77	298.43	294.94	297.66	297.29	296.4	297.9	295.7	296.69	297.18	296.38	297.88	297.15	298.21	295.52	296.04	300.12	297.72	298.28	293.31	298.2	296.22	296.04	297.17	295.09	297.83	298.08	301.55	295.81	295.69	297.86	296.95	296.98	298.29	295.87	295.99	298.48	296.07	294.93	297.78	296.59	295.74	298.27	296.76	296.06	294.65
294.58	296.05	294.95	293.64	297.29	294.32	295.25	295.38	295.05	295.87	294.39	296.72	297.2	294.87	294.45	295.84	296.6	295.07	295.52	293.85	296.05	297.86	296.52	291.55	294.83	294.75	294.08	295.93	294.74	295.1	294.88	293.98	294.93	296.88	293.76	294.4	294.79	296.16	294.75	293.18	298.41	294.8	295.95	293.63	294.01	294.37	294.82	296.54	294.64	293.98
305.64	308.64	305.42	304.72	305.11	306.75	305.66	305.85	302.7	309.12	307.19	304.08	305.99	305.03	306.36	305.52	307.79	307.92	304.23	305.72	307.19	304.86	302.13	308.53	304.74	306.03	306.52	306.66	306.52	310.07	304.71	306.69	303.48	302.58	304.94	306.84	306.98	304.58	305.04	303.6	306.34	305.41	303.94	305.08	305.15	304.4	307.13	303.9	305.58	307.07
312.89	314.97	316.17	315.27	314.67	317.16	316.31	314.67	317.88	316.03	313.57	313.63	312.24	313.65	316.41	314.85	316.04	315.5	317.74	315.89	314.37	315.32	312.71	315.25	317.53	318.08	315.54	316.99	318.19	315.89	315.5	317.49	316.66	315.38	315.14	315.33	314.48	314.91	315.24	316.15	314.32	317	317.52	314.36	316.6	317.57	314.55	316.3	317.09	314.68
321.82	322.81	322.78	325.68	323.14	324.12	323.12	324.05	324.76	326.41	322.61	325.22	327.3	324.59	322.88	324.55	324.92	326.93	324.54	324.4	324.34	326.31	324.16	324.27	326.01	325.49	323.65	324.08	324.95	323.35	323.79	323.75	324.95	324.54	324.01	323.25	322.77	325.29	326.37	324.61	323.35	325.37	324.69	323.03	326.56	326.23	325.9	325.07	325.54	324.95
305.62	304.02	303.17	306.13	302.19	302.21	301.52	302.63	301.09	303.47	301.71	301.75	301.38	304.84	302.44	301.82	299.68	303.32	303.58	301.91	306.11	304.8	303.6	304	304.31	301.9	304.85	301.53	303.69	303.06	302.87	306.18	304.65	303.55	305.67	302.68	305.07	301.74	304.25	305.99	301.8	302.67	303.1	303.96	303.26	302.94	306.17	301.91	303.55	305.04
309.18	312.78	310.34	312.36	311.05	311.18	311.83	310.68	311.82	309.87	312.38	313.35	308.16	310.77	311.7	311.35	311.05	309.19	311.6	312.19	311.43	311.46	310.87	311.32	313.68	312.02	310.5	312.19	308.52	310.63	310.66	311.71	309.72	312.4	312.74	309.68	308.61	310.85	312.51	310.32	310.89	308.99	308.76	313.12	311.92	311.35	312.51	310.75	310.37	312.87
304.17	305.95	302.3	304.48	306.12	306.97	306.92	306.15	305.53	307.37	303.58	304.68	304.65	306.73	303.18	305.97	304.25	306.73	305.41	305.33	308.2	307.03	306.8	306.54	305.65	308.04	303.48	305.73	306.38	306.86	306.93	304.57	307.3	304.28	306.54	306.04	305.26	305.65	306.68	306.94	306.88	304.05	306.66	308.72	304.28	306.94	304.96	307.24	304.66	305.32
305.77	304.59	306.86	301.98	304.51	302	304.47	304.58	300.64	301.69	302.41	302.36	304.64	305.3	305.55	302.78	303.8	305.54	303.46	303.22	303.4	303.76	306.27	302.59	303.55	304.28	305.44	304.31	304.47	303.34	305.63	304.07	305.19	305.07	304.36	305.1	303.88	301.41	303.96	303.86	305.25	305.47	303.61	306.33	306.1	302.72	305.55	302.54	303.62	303.53
315.54	316.72	316.72	316	316.55	316.17	316.93	318.22	314.88	318.45	316.56	316.44	314.84	316.67	315.66	312.94	317.48	317.21	315.77	312.72	314.46	316	316.15	316.15	316.48	316.05	316.09	315.08	313.29	315.95	316.29	315.51	315.27	317.52	317.61	317.4	314.39	316.21	314.51	316.15	316.07	315.77	315	315.68	315.52	316.88	316.98	317.12	314.5	313.47
304.1	302.01	302.59	302.69	304.15	301.11	303.93	304.19	305.1	302.57	301.68	301.61	301.29	304.78	303.47	304.29	301.45	303.07	300.65	303.56	304.08	300.78	302.22	303.33	303.29	303.9	301.63	302.75	305.84	306.58	301.58	302.19	303.02	303.45	301.16	302.21	302.43	301.96	300.92	303.94	302.69	301.55	302.13	300.24	302.97	303.14	303.74	304.29	301.13	305.25
320.86	319.18	319.52	319.29	318.07	317.61	319	319.04	319.31	317.97	320.94	319.5	317.92	317.04	317.31	317.61	318.77	317.91	319.33	316.4	319.18	320.15	319.62	316.86	316.65	317.96	319.35	319.02	321.05	318.19	317.63	318.27	317.58	319.3	320.63	318.68	317.3	317.38	317.66	317.99	316.96	319.28	319.25	318.65	318.67	316.9	318.92	318.93	317.33	316.62
299.62	297.79	298.6	300.49	298.61	300.11	303.16	299.35	300.3	299.84	300.47	301.51	300.49	300.1	297.71	301.5	298.71	299.41	300.35	300.73	299.9	299.31	300.5	300.77	299.95	298.85	299.53	301.49	298.32	300.79	299.24	299.61	299.59	300.15	300.8	298.61	298.56	299.98	300.54	298.98	297.99	297.06	300.56	300.18	301.61	298.74	300.57	298.28	298.95	301.58
303.2	301.85	302.37	304.27	303.12	300.03	303.9	302.35	304.27	304.15	305.69	303.78	302.37	305.34	304.6	303.58	303.12	301.12	299.17	304.19	303.38	303.76	301.34	303.32	302.03	301.89	305.13	304.98	302.4	301.44	302.2	304.05	301.54	303.09	303.79	300.32	303.38	304.67	300.3	303.95	303.92	302.92	304.73	302.23	305.06	305.51	302.47	304.7	304.62	302.36
310.03	311.33	307.73	308.49	307.08	306.87	309.11	310.19	307.98	311.68	309.74	310.48	310.07	308.39	309.33	307.11	309.05	308.68	306.23	308.93	308.49	307.91	311.3	307.25	306.66	308.23	307.43	307.07	306.84	307.27	310.93	309.99	309.54	309.64	310.57	308.94	308.87	308.88	308.97	310.85	309.24	309.76	308.96	309.85	311.07	307	310.65	309.28	307.68	306.15
327.61	328.87	327.04	328.73	329.6	328.42	329.52	331.62	328.13	327.94	327.86	330.69	330.02	327.19	327.57	329.61	326.76	328.33	330.18	328.46	328.91	330.2	327.6	328.38	329.18	327.91	330.37	328.97	327.15	329.48	330.29	327.5	328.28	327.55	327.27	329.37	327.94	327.4	327.33	328.91	330.44	328.33	328.75	328.77	329.07	327.14	330.12	331.81	326.97	330.02
301.52	302.54	304.49	302.92	303.49	301.15	306.34	303.32	304.83	304.73	302.26	303.25	303.23	303.82	304.27	303.5	301.15	300.68	303.85	301.02	300.97	302.06	301.04	303.8	303.61	302.77	302.03	301.84	302.48	302.6	302.02	303.54	300.62	301.85	301.63	303.34	303.48	303.78	301.28	302.9	300	303.88	302.37	302.86	302.17	304.34	300.83	303.42	302.88	304.81
313.37	315.49	316.87	317.25	316.33	313.65	315.31	315.43	317.91	314.37	317.43	317.72	315.79	316.77	312.66	314.14	316.42	315.88	318.28	313.98	315.77	313.83	316.12	317.76	315.1	314.81	318.01	316.38	316.45	316.58	317.95	315.75	313.23	315.12	315.19	314.85	314.52	316.46	316.07	316.26	316.25	317.12	316.15	314.93	313.32	316.21	316.53	319.01	313.81	316.34
308.7	311.26	308.71	311.16	309.81	312.04	310.25	309.69	310.64	311.66	311.05	310.02	308.63	309.54	309.25	312.02	307.59	311.25	309.56	310.39	307.42	309.08	310.53	310.31	308.55	309.98	309.57	312.38	311.01	308.91	310.26	309.79	311.13	308.53	310.16	310.71	309.47	311.54	307.67	307.98	311.15	308.45	312.16	309.68	310.53	309.43	308.85	309.91	310.13	311.37
312.03	313.04	311.02	315.79	314.38	311.39	314.79	312.52	310.92	312.5	312.62	311.46	312.53	314.3	311.9	313.45	314.19	312.73	312.21	311.3	315.68	315.23	313.55	313.21	313.98	314.76	312.23	312.06	312.46	312.54	312.7	312.49	312.57	314.25	315	313.69	312.08	311.74	314.8	312.92	309.41	312.83	314.23	312.24	314.28	310.51	312.7	312.42	312.61	312.27
323.38	324.27	326.4	324.98	324.18	324.68	325.1	323.58	325.09	323.45	328.13	325.6	326.75	324.7	323.69	324.61	326.29	325.44	325.64	323.37	322.92	324.38	325.33	324.32	324.72	323.2	324.1	324.85	324.22	325.14	324.44	326.97	325.52	325.55	324.15	325.16	324.38	322.8	324.05	324.41	324.39	324.1	322.23	326.05	326.3	323.39	325.93	324.42	324.51	324.68
304.02	302.72	304.08	303.59	304.71	303.34	303.28	301.07	303.46	302.48	306.01	305.69	306.11	303.13	304.32	303.56	302.98	302.9	304.32	303.66	301.27	305.07	304.66	303.94	304.12	304.42	304.09	305.25	303.22	303.08	303.58	305.31	301.53	300.48	303.61	302.49	302.46	302.9	303.64	302.9	302.05	305.85	300.81	302.76	305.29	303.39	302.87	301.68	303.16	304.64
325.62	326.21	323.85	325.17	323.65	325.3	328.02	325.54	325.22	324.85	323.03	322.77	322.92	324.59	323.81	327.59	325.36	323.59	323.07	324.54	326.55	323.16	325.86	326.98	323.57	328.56	323.99	325.35	325.21	327.86	323.62	326.74	323.46	327.26	323.67	324.45	325.03	324.81	325	326.17	324.2	322.28	321.49	325.02	325.56	327.88	325.44	323.23	326.63	323.54
312.62	308.93	309.94	308.49	309.01	308.32	308	310.53	305.69	309.76	308.37	310.32	308.19	307.91	307.21	308.35	309.31	310.63	308.34	307.59	308.76	308.66	309.95	309.1	309.54	308.09	306.48	308.51	310.83	310.26	310.8	308.05	309.57	307.53	309.33	308.28	308.56	309.49	309.23	309.87	309.48	308.65	308.13	309.44	310.54	309.75	310.67	310.9	309.01	308.86
296.64	296.73	298.69	295.86	298.59	297.69	297.61	296.82	296.32	298.05	297.43	294.97	296.87	297.41	298.62	295.32	294.07	297.39	296.54	295.35	297.51	297.07	297.72	296.39	296.13	299.12	297.38	297.07	296.25	295.68	298.46	297.03	295.41	297.22	294.48	298.88	297.19	295.43	297.5	297.89	295.44	298.93	296.83	299.13	297.26	296.8	297.68	297.27	295.45	297.03
310.07	309.93	307.48	310.67	308.48	308.5	308.12	306.57	309.02	307.88	307.22	307.93	308.03	309.83	310.54	310.2	308.85	306.81	309.81	306.31	307	308.97	309.17	308.23	309.42	307.37	311.16	306.34	308.2	305.75	308.66	307.06	306.31	309.48	308.35	308.63	309.59	308.7	307.59	309.56	309.2	310.12	308.16	308.24	309.76	310.35	308.59	309.61	309.3	308.5
312.81	316.59	311.82	311.59	314.91	313.38	314.95	313.73	312.23	310.56	314.31	313.03	311.02	312.81	313.85	314.77	312.75	311.06	313.84	314.05	313.59	312.73	313.13	314.05	313.29	311.57	310.09	315.57	314.17	310.24	313.02	313.14	312.7	313.92	314.46	315.3	312.72	310.9	314.49	313.33	311.31	312.32	312.71	311.15	310.94	312.82	314.35	313.69	315.14	312.61
307.76	309.57	307.93	306.38	304.25	306.41	307.18	306.76	307.14	305.71	308.83	306.97	306.11	307.64	306.61	306.41	305.28	306.52	307.05	306.13	307.19	307.34	306.46	307.95	307.15	305.84	306.1	305.57	306.71	304.57	305.9	305.14	306.91	305.87	306.03	306.66	305.13	306.9	304.77	307.13	305.09	306.95	306.65	304.77	306.13	308.39	306.96	307.06	307.02	308.96
303.7	303.81	308.19	305.01	306.74	305.2	303.49	304.1	307.57	304.4	304.73	303.98	306.91	303.6	301.35	306.68	303.72	305.26	302.79	305.33	306.19	304.61	307.28	307.03	303.63	305.72	304.54	307.84	304.02	304.3	303.71	306.7	306.71	305.53	307.37	305.78	305.66	306.43	305.97	305.93	305.78	302.57	307.63	306.15	304.58	305.16	305.76	305.3	306.21	306.71
317.52	317.96	320.6	316.72	315.49	318.87	318.05	318.29	318.87	320.33	317.96	317.06	318.46	315.06	318.91	318.35	316.6	316.83	316.8	317.12	318.99	320.24	318.09	316.94	319.6	316.92	315.88	319.43	315.77	319.28	316.57	317.46	318.23	318.48	315.38	316.04	320.27	319.56	321.73	317.64	319.21	317.05	314.9	317.95	315.63	318.08	317.16	317.88	317.3	316.87
325.28	325.61	326.02	323.64	325.33	324.97	320.82	327.28	323.24	323.91	326.03	322.52	326.31	324.12	324.1	325.61	327.39	326.14	325.96	328.23	325.8	323.3	325.5	324.86	326.53	326.96	326.97	326.38	326.8	323.15	324.5	323.86	330.18	324.86	326.5	325.88	322.22	325.78	325.57	325.71	325.04	324.74	326.29	324.35	325.98	324.76	325.19	324.56	323.93	326.59
317.57	318.57	317.04	316.89	319.73	318.43	317.17	316.85	317.56	320.58	319.13	319.31	317.14	317.04	316.37	318.16	319.03	317.94	319.65	317.2	318.13	318.29	319.95	316.15	316.22	315.35	316	320.07	319.83	317.55	316.22	319.83	318.76	318.31	318.11	319.37	317.54	318.64	319.11	318.32	316.24	318.08	317.04	317.13	317.71	316.75	318.72	317.79	321.37	316.2
296.56	298.3	296.29	299.75	296.59	297.68	294.17	296.32	294.76	293.95	298.05	295.96	295.49	296.32	297.62	297.41	295.4	295.91	297.11	295.65	299.57	294.62	298.46	296.88	296.12	296.9	296.21	297.14	296.33	297.48	295.21	296.97	295.57	296.28	299.06	297.01	297.21	296.59	297.71	297.65	294.45	296.33	296.47	294.66	296.78	298.6	295.3	297.37	295.63	295.97
329.6	329.37	331.46	328.27	329.07	329.62	331.03	328.35	328.67	328.04	329.4	329.83	327.99	327.25	329.78	330.08	328.68	328.25	327.92	329.66	328.79	328.2	331.34	330.49	327.76	328.18	330.08	328.89	328.36	328.35	332.16	327.29	328.47	329.61	328.26	328.23	327.96	330.48	330.12	326.89	327.86	329.5	328.63	327.56	329.71	330.89	328.72	327.35	328.95	328.95
318.75	319.21	321.21	319.15	321.34	317.82	320.84	319.96	319.5	319.62	320.49	320.51	321.98	320	320.8	319.58	319.66	319.28	319.66	318.71	319.42	319.06	319.98	316.48	319.42	319.28	320.52	319.84	318.96	319.63	320.46	317.68	315.84	320.51	320.13	316.3	319.25	317.19	320.5	318.73	316.95	319.46	320.28	320.81	319.34	319.13	317.58	319.35	317.87	319.69
325.28	325.79	324.69	324.42	323.06	325.09	326.11	326.29	326.46	326.08	322.38	323.84	322.95	323.92	327.38	325.92	326.17	325.63	327.63	323.63	326.04	322.93	325.45	325.96	326.07	325.97	324.69	324.87	325.87	327.03	323.08	325.11	321.51	324.72	329.5	325.92	323.55	327.05	326.26	325.67	324.27	326.6	326.82	325.94	325.89	325.37	326.2	324.48	326.97	326.8
299.39	302.86	300.54	302.49	302.17	302.52	302.64	303.54	306.25	301.22	300.72	302.55	306.03	302.28	303.43	302.24	299.52	305.58	302.03	302.42	305.07	301.66	302	305.22	303.72	303.47	301.79	300.61	300.96	302.59	303.9	303.18	302.92	304.74	300.5	304.13	300.92	303.32	301.63	300.36	303.25	302.9	299.69	301.82	303.83	303.15	302.74	302.88	303.85	300.42
318.12	315.27	316.19	316.52	317.8	317.44	318.3	315.1	319.27	317.46	317.2	316.95	316.7	317.29	318.31	318.74	318.94	317.2	316.69	319.15	315.12	317.46	319.38	315.56	316.58	316.86	315.77	317.86	317.58	316.18	317.18	316.51	316.05	317.33	316.88	318.4	319.47	317.27	315.73	315.91	317.65	314.07	316.98	318.55	316.19	317.94	319.72	318.73	318.15	318.58
303.87	306.92	302.86	304.03	306.69	305.51	305.53	306.07	303.46	304.59	304.14	301.68	302.7	304.16	303.65	302.28	306.16	304.52	304.8	308.66	305.42	305.11	304.26	304.81	303.82	304.41	305.03	303.61	303.6	305.55	306.53	304.26	303.12	304.24	300.57	304.15	304.23	305.58	303.76	305.02	306.21	303.33	306.34	304.3	304.65	304.67	304.17	302.74	304.68	306.61
306.94	303.94	306.5	304.7	304.25	306.4	306.27	306.34	308.15	305.83	306.62	306.41	306.54	304.09	304.31	304.76	305.13	305.71	307.25	304.87	305.79	303.83	304.54	307.83	305.27	305.29	306.99	302.29	306.21	305.46	308.27	307.4	306.39	304.99	304.45	304.9	306.05	304.43	307.25	304.33	303.53	306.89	305.35	304.51	306.1	306.7	305.41	307.3	306.09	303.5
315.04	313.22	312.63	314.89	312.94	313.2	314.69	311.32	316.82	310.68	316.3	313.93	316.38	315.26	314.45	314.4	315.93	314.95	313.74	315.82	317.13	315.68	313.46	313.09	316.19	317.32	314.69	316.81	316.21	316.81	314.79	315.03	314.75	314.54	315.75	313.45	314.35	313.46	315.35	314.99	315.19	312.53	314.44	315.98	314.91	316.14	316.12	316.76	316.41	315.14
302.9	302.45	303.27	303.98	304.21	304.47	301.29	302.86	300.92	305.33	302.76	305.47	301.63	300.7	303.31	302.93	302.6	300.87	300.48	301.88	301.6	301.33	302.36	301.45	306.67	303.38	301.76	304.47	303.89	302.49	301.72	303.38	301.08	302.31	304.77	302.88	303.65	302.29	303.92	305.39	305.49	302.89	300.51	304.78	301.04	305.22	303.7	302.15	302.32	302.66
315.95	319.42	316.24	320.58	317.26	320.84	316.88	317.55	317.66	317.73	314.82	317.45	317.01	317.31	317.07	318.86	318.09	316.89	319.41	319.31	316.44	317.34	318.61	319.2	315.5	314.59	315.73	318.92	316.7	317.21	317.41	317.39	318.87	318.38	319.49	319.28	316.23	317.55	315.1	316.44	317.67	316.95	317.02	313.27	316.86	318.16	315.6	319.32	317.31	317.38
308.34	305.18	306.05	307.94	309.71	305.39	308.16	305.46	307.08	306.91	308.74	306.03	305.71	306.62	304.63	307.97	308.21	306.86	306.56	309.8	306.93	307.16	306.19	306.48	303.62	306.78	307.33	309.22	305.9	307.27	305.79	307.25	306.74	305	305.3	304.25	307.84	309.15	305.72	303.49	309.57	307.57	307.86	306.22	306.92	308.43	307.32	307.14	305.14	307.57
313.09	311.61	312.29	313.72	314.08	311.99	313.89	313.32	311.54	314.23	314.07	312.77	310.94	312.38	310.93	311.84	312.87	310.41	312.13	314.93	314.13	311.36	311.48	313.14	312.33	312.99	309.55	312.35	312.97	314.75	313.21	313.86	311.83	313.13	312.73	311.67	313.49	309.92	313.08	313.07	315.96	313.07	314.73	311.7	311.3	313.14	310.47	312.12	310.43	314.52
316.24	317.1	316.63	317.66	315.05	315.69	313.93	313.45	314.58	317.1	313.42	315.69	315.23	316.09	316.21	314.78	315.47	314.06	317.04	316.21	315.44	316.43	316.35	315.51	316.07	313.41	317.38	315.21	315.82	313.12	315.08	315.12	315.13	314.21	317.71	315.93	313.43	312.4	312.94	313.17	312.25	316.14	315.02	315	314.44	313.1	317.73	312.96	316.54	312.21
302.81	304.35	301.55	301.29	302.94	302.53	302.16	304.12	301.54	303.28	301.33	303.83	301.45	300.9	304.33	301.75	302.34	301.36	302.55	298.5	300.5	301.73	300.11	298.56	301.04	301.14	302.8	304.34	304.09	302.81	301.57	301.89	303.43	302	301.6	300.9	302.65	301.42	301.85	301.93	302.88	300.55	302.52	303.96	301.5	302.21	301.34	302.97	302.92	302.22
299.48	301.7	302.04	301.41	302.85	299.33	299.8	299.91	299.39	300.15	301.39	301.64	301.41	301.58	302.01	300.97	303.34	302.68	298.99	299.51	299.35	300.61	300.92	301.6	300.25	301.9	302.21	301.82	302.46	298.71	302.02	302.33	299.41	299.12	302	302	302.13	303.12	299.91	300.77	300.87	303.25	299.82	301.34	300.56	300.06	301.21	300.96	300.8	299.71
314.56	316.25	315.89	316.6	314.56	315.71	312.19	315.79	314.55	316.58	315.56	312.71	315.49	314.34	315.68	313.37	314.41	314.57	315.26	314.97	314.16	313.32	317.2	316.52	311.96	314.71	312.87	315.21	314.17	316.1	316.2	317.26	314.66	314.22	315.61	315.62	314.68	314.72	314.26	316.83	316.01	315.3	314.09	312.73	317.79	316.57	315.43	316.08	313.1	314.6
304.13	303.19	302.98	299.74	302.12	302.08	304.54	304.13	302.52	304.67	301.79	303.56	303.05	305.01	302.89	299.83	302.94	300.35	304.09	301.74	304.28	302.39	301.77	302.61	302.47	301.9	303.89	301.68	303.56	302.83	305.74	301.19	302.34	302.7	303.6	303.53	303.12	303.01	303.03	301	301.18	304.01	303.91	301.89	299.49	303.21	303.45	301.53	300.77	302.42
298.64	297.19	296.87	294.97	297.03	298.16	295.44	297.61	296.19	297.7	298.27	294.39	295.16	300.38	295.49	297.02	295.67	298.71	298.11	296.84	297.41	298.18	294.7	295.61	298.24	294.77	295.23	296.33	299.99	299.21	296.95	295.19	299.8	297.56	296.14	298.6	296.02	294.3	297.46	296.99	297.56	295.32	297.88	297.27	297.15	296.73	296.37	298.42	297.09	298.56
313.59	311.67	311.06	312.04	312.31	313.26	309.74	309.18	312.53	310.08	315.16	311.19	313.53	312.18	311.36	312.6	311.51	311.13	311.97	308.02	309.66	311.05	312.73	312.79	310.49	311.53	311.56	310.71	311.49	311.58	311.37	312.51	312.98	311.6	311.32	312.33	314.08	311.31	310.67	313.73	312.01	313.17	312.4	309.64	311.33	310.13	313.13	309.82	311.92	311.34
329.3	325.61	328.12	328.39	329.04	327.63	329.64	327.91	327.3	327.76	324.31	327.74	329.19	327.76	327.29	329	330.98	326.57	329.7	331.68	327.49	328.65	328.89	327.92	328.2	328.51	327.98	327.95	324.98	333.35	328.03	328.18	327.23	329.95	328.14	325.98	328.82	327.58	327.01	327.14	329.5	328.07	326.03	327.09	326.32	328.99	327.42	325.9	329.84	328.51
301.81	302.78	303.33	304.1	302.8	302.25	303.91	301.07	304.55	301.79	300.68	299.24	300.91	301.72	302.94	301.92	298.81	300.96	302.99	302.28	304.87	303.6	305.61	303.78	302.09	302.92	303.12	302.02	300.53	300.3	302.07	303.32	303.55	301.21	301.8	300.69	303.49	304.1	304.28	300.48	304.28	301.15	303.43	301.3	305.06	302.21	300.78	303.68	302.11	300.59
313.54	314.23	314.97	313.6	314.95	315.01	313.9	314.41	313.58	313.69	314.41	315.21	313.95	314.18	312.65	312.73	315.67	314.12	314.58	312.99	312.85	313.94	314.56	314.58	313.66	316.77	313.63	313.43	313.04	311.92	315.14	313.35	315.56	315.41	314.18	315.62	315.08	312.84	312.47	315.68	315.48	315.88	314.79	314.57	313.31	312.54	311.36	315.24	313.41	314.01
296.02	293.28	296.41	293.71	294.51	294.49	294.28	294.74	296.14	293.91	294.06	295.74	293.84	295.73	295.72	293.61	294.98	295.91	296.04	294.42	295.57	298.3	296.31	294.78	292.24	295.11	295.7	297.59	294.73	295.17	298.1	292.95	295.49	296.78	294.2	295.36	293.3	296.37	292.58	295.51	295.09	294.8	294.91	294.16	297.43	295.02	291.54	297.22	295.75	294.21
326.56	326.58	326.25	326.64	327.06	327.76	328.62	326.63	327.99	329.2	328.27	326.12	325.4	327.83	329.17	329.92	328.06	327.69	330.97	328.3	327.75	325.99	328.03	326.83	326.19	326.76	327.34	326.59	326.3	328.35	328.34	328.34	327	326.29	327.29	329.81	328.65	329.78	328.52	328.1	330.06	326.3	325.34	325.85	327.11	327.11	327.42	325.35	328.46	327.65
313.52	315.84	314.73	314.66	316.39	313.35	315.04	314.45	314.95	316.27	313.91	311.85	313.64	315.53	316.24	315.21	315.74	314.64	316.97	315.23	317.27	315.19	314.31	315.2	314.43	315.6	313.18	315.32	316.24	311.81	317.09	314.58	313.66	317.27	318.56	315.67	313.28	315.07	318.35	314.25	316.81	315	315.16	315.15	318.51	314.75	314.08	312.7	315.05	316.2
318.6	319.3	318.12	318.9	316.68	318.18	319.54	318.11	318.03	317.73	319.35	316.2	315.65	317.27	318.38	317.24	317.06	316.17	316.95	318.93	317.25	318.3	316.86	317.5	319.43	317.21	318.35	317.07	316.9	317.06	319.26	319.34	314.61	318.16	318.42	317.65	316.64	318.12	317.6	317.32	315.79	317.31	314.84	316.96	317.67	319.27	318.04	315.54	315.59	316.59
312.78	314.52	316.02	315.47	316.05	316.5	314.18	313.48	314.2	314.72	312.85	315.27	313.76	314.5	313.59	315.4	312.74	315.86	314.08	314.37	315.35	315.83	313.13	313.89	314.23	315.21	312.6	313.03	314.54	315.72	316.6	312.73	315.57	315.1	317.6	315.27	314.72	313.17	314.22	312.74	315.63	314.26	314.03	312.74	316.07	313.57	314.76	313.76	316.61	311.46
304.86	303.77	305.16	304.34	303.67	306.17	306.45	304.83	304.65	306.32	302.89	305.37	303.26	304.44	304.44	307.88	307.13	304.14	305.25	305.32	304.52	305.88	304.35	305.96	306.21	307.12	305.11	305.93	303.69	301.4	304.28	305.34	306.1	304.68	305.46	303.63	307.13	305.46	307.48	305.43	306.19	304.87	305.07	303.25	305.01	304.54	305.76	305.48	306.28	305.23
317.6	315.18	315.81	315.79	313.14	314.54	313.97	315.74	314.89	314.29	315.72	315.27	316.13	314.09	316.21	313.56	312.41	314.84	313.68	315.6	315.96	314.32	311.81	315.14	314.28	316.69	315.08	316.99	314.5	314.29	313.89	313.61	316.51	315.09	315.36	313.44	315.6	316.02	316.17	315.83	314.59	312.5	313	313.51	312.92	314.46	314.92	313.63	313.91	316.53
304.88	303.23	303.49	302.69	302.49	302.33	301.34	303.45	302.05	303.33	304.68	300.47	302.6	303.38	300.66	298.23	303.28	302.61	304.54	301.44	303.2	302.24	302.62	301.9	302.39	300.57	302.53	302.29	302.94	302.37	301.92	302.08	303.72	301.42	302.71	303	301.91	300.13	302.53	305.81	302.45	303.91	300.19	302.94	303.37	304.74	300.62	302.83	303.22	301.73
323.81	324.82	323.25	323.48	323.54	325	324	324.94	323.4	324.88	326.14	323.77	325.66	326.8	326.22	324.1	322.79	326.03	323.55	326.14	323.99	321.9	324.57	326.4	322.79	323.71	323.44	324.32	322.36	326.15	323.37	325.12	326.52	325.09	322.69	324.71	327.28	326.3	324.98	326.33	326.83	324.32	325.91	323.44	323.6	325.12	324.32	323.86	326.01	324.01
314.41	310.98	314.86	314.79	311.79	313.53	313.06	312.31	312.81	315.67	312.58	314.67	317.33	314.74	313.18	314.29	314.03	314.24	312.6	314.31	314.7	313.35	312.92	312.8	317.55	312.16	312.33	313.17	311.04	312.06	313.28	311.16	311.64	314.15	314.17	313.88	315.13	313.7	313.68	315.12	314.75	314.04	315.42	311.98	311.97	313.83	314.9	311.8	312.12	311.82
294.89	296.58	294.61	296.45	292.92	295.1	295.11	293.98	294.74	298.73	293.27	292.73	295.34	292.91	295.1	296.62	295.61	295.71	293.93	294.37	293.91	297.32	295.63	294.96	292.91	293.81	292.72	295.44	293.99	295.79	295.59	293.32	296.54	294.55	295.44	296	294.05	293.95	294.66	292.92	294.21	296.64	294.12	295.26	294.21	294.07	294.07	294.79	296.54	296.47
313.9	312.29	312.36	313.45	311.21	311.91	313.86	311.93	313.12	314.38	312.99	311.51	310.96	309.78	311.85	311.9	313.4	315.98	313.3	310.76	310.32	310.07	313.31	312.18	311.18	312.02	310.42	310.96	309.57	313.79	313.96	312.37	313.13	312.78	310.47	311.4	311.4	310.88	312.47	311.63	309.67	309.99	312.56	309.38	312.2	312.93	311.79	310.07	312.62	313.85
301.49	301.83	301.56	298.38	302.35	300.8	299.91	298.79	299.21	301.14	300.04	299.47	300.76	300.07	299.44	299.23	301.59	301.35	302	302.33	300.57	299.97	300.23	300.11	299.74	298.49	299.01	298.19	300.44	299.65	301.54	298.57	300.74	301.43	298.51	301.15	303.58	300.49	301.89	300.22	296.24	302.78	299.68	301.67	298.29	299.79	300.99	301.31	299.34	300.27
309	309.65	309.33	310.52	311.52	309.68	310.38	308.13	310.98	307.7	311.64	310.39	309.79	308.39	309.52	311.43	309.29	310.28	310.32	310.01	311.57	310.42	309.48	308.98	309.31	310.8	310.76	311.01	309.59	310.4	308.83	309.29	312.61	310.48	311.69	308.96	311	310.6	312.08	311.33	307.89	309.15	309.04	309.01	309.24	312.48	310.37	309.84	309.81	307.09
295.1	295.19	293.48	295.91	294.44	291.78	295.15	292.42	293.98	294.97	294.96	293.19	293.48	295.27	293.9	292.7	294.85	294.91	293.72	293.04	295.39	292.51	295.08	293.34	292.68	294.04	292.43	295.39	293.06	291.59	294.79	297.41	291.43	294	292.91	292.22	294.62	295.4	294.66	295.53	293.32	293.42	293.94	295.42	294.76	293.21	296.03	292.38	294.07	292.61
330.11	327.84	330.32	327.49	327.08	330.98	328.25	327.43	329.65	326.85	331.06	327.82	328.52	328.2	328.23	327.13	326.59	328.05	328.51	327.12	327.78	327.98	327.67	325.55	328.46	328.03	327.32	326.99	328.78	329.16	326.58	327.81	325.04	329.02	326.86	326.79	326.05	328.97	327.13	326.26	328.48	329.47	328.66	329.13	329.04	329.19	330.21	328.71	328.18	328.81
305.02	303.4	304.95	304.09	307.43	305.94	303.11	303.37	304.74	305.66	306.23	303.15	303.08	302.08	305.27	304.49	300.08	308.49	304.93	307.23	303.58	305.51	305.78	305.71	303.5	306.36	303.56	303.41	300.77	303.48	305.62	304.05	304.02	304.38	301.22	305.26	306.14	305.39	303.07	307.21	303.86	305.64	303.7	306.42	302.15	302.42	303.16	304.44	305.19	305.96
304.86	307.09	301.82	305.05	305.45	303.95	303.54	305.93	301.67	302.63	305.47	303.98	304.17	304.57	303.74	303.56	304.16	305.65	303.79	301.66	304.92	301.56	303.25	306.11	305.07	304.83	304.89	305.49	303.72	304.98	304.14	302.44	305.37	306.17	304.61	304.32	304.83	304.7	303.07	303.31	306.24	302.49	305.2	300.98	306.25	303.84	302.06	303.45	303.3	303.25
293.03	295.09	295.13	294.3	294.28	294.63	294.9	293.69	294.29	291.65	294.05	294.58	293.79	292.86	295.47	292.71	294.95	293.19	294.55	291.62	294.32	294.55	294.52	294.68	290.37	293.61	294.97	293.8	295.31	291.84	292.41	289.92	292.52	293.05	293.88	294.51	293.99	293.18	292.74	292.64	293.04	293.28	294.36	294.86	295.62	293.85	296.12	293.54	292.84	294.18
311.62	313.81	313.38	310.7	312.39	314.36	311.01	312.31	312.43	313.6	311.73	312.77	313.63	314.12	314.48	313.47	313.67	313.89	313.88	312.02	314.15	314.87	313.14	316.13	310.22	313.74	315.23	310.74	312.56	311.53	312.89	312.66	311.94	312.48	313.26	312.96	310.31	312.93	312.47	313.38	312.77	312.21	312.35	314.33	311.96	313.93	312.31	312.93	313.68	311.87
317.72	318.91	318.34	319.33	317.08	318.46	318.43	321.27	318.08	319.89	319.28	318.82	318.47	320.54	317.54	316.97	320.04	316.09	320.13	317.01	319.11	317.31	318.31	316.11	318.64	319.39	319.14	320.55	318.91	319.45	318.72	319.05	316.79	319.35	317.82	318.69	316.61	319.92	319.45	318.84	320	319.06	320.69	317.7	317.57	316.92	321.9	320	316.76	318.16
312.15	311.22	310.13	310.06	312.52	309.42	311.5	310.02	309.68	308.77	311.35	308.97	313.2	310.62	311.13	311.89	309.9	308.64	310.43	314.16	313.26	311.47	309.59	311.42	309.4	313.12	310.33	311.02	312.85	312.79	311.88	308.49	311.23	309.86	310.67	309.99	312.05	310.94	310.15	312.07	310.79	311.98	310.45	312.15	314.84	310.37	313.35	311.38	308.74	310.14
318.39	318.01	317.27	319.17	321.32	319.63	321.93	318.67	317.62	317.64	318.84	318.48	320.89	318.81	318.54	318.32	320.37	322.85	319.32	320.34	318.82	320.14	319.47	318.43	319	318.93	319.39	320.18	321.4	317.94	318.69	319.44	318.76	318.05	317.67	314.57	321.39	318.03	320.18	322.49	319.24	319.15	320	318.7	319.81	320.51	319.25	320.96	318.7	319.11
302.96	305.12	304.95	306.09	304.28	305.59	303.14	306.25	304.74	306.73	305.46	304.12	304.31	306.49	305.18	306.14	305.09	306.89	305.38	304.97	306.46	305.67	305.31	303.73	306.21	307.71	306.2	306.39	304.17	307.42	305.77	305.7	308.84	304.51	305.89	304.85	304.98	304.11	305.59	306.84	306.01	303.9	306.27	306.72	305.59	304.12	305.79	302.02	301.85	307.57
312.14	314.64	314.69	314.08	313.06	313.37	313.45	314.28	314.03	313.22	315.8	314.63	315.28	314.62	312.62	314.89	316.16	313.34	314.96	314.39	314.77	316.18	312.04	315.61	313.77	311.59	313.95	309.74	313.23	315.44	312.8	312.59	311.79	315.01	315.08	313.49	313.42	310.71	315.13	314.55	312.76	314.93	312.98	313.99	315.12	313.4	314.67	316.95	313.96	314.43
308.96	307.67	307.12	303.17	306.5	305.16	307.56	309.65	308.3	308.33	305.73	308.68	305	305.65	307.4	306.72	308.13	307.57	307.83	308.73	304.86	304.12	307.45	305.15	307.98	305.83	306.57	305.79	305.15	304.81	306.71	304.33	307.66	306.36	306.68	306.36	306.52	307.23	304.16	306.73	304.42	305.52	303.16	306.78	307.35	307.97	305.72	310.46	303.88	305.73
312.2	313.25	312.64	310.95	313.81	312.06	312.56	313.42	312.71	311.38	311.9	314.23	313.76	311.93	313.26	312.98	311.67	311.22	310.61	311.15	311.38	311.43	313.29	311.33	313.35	311.43	311.69	311.76	312.41	312.51	311.98	313.7	310.82	311.63	312.6	308.86	311.63	310.66	311.43	311.95	313.11	313.4	312.79	313.69	311.8	312.82	314.59	311.22	311.43	314.03
314.48	314.62	316.17	312.83	314.85	315.79	313.49	313.41	314.31	316.21	313.4	315.88	315.76	315.93	316.06	318.79	316.18	316.41	314.75	314.57	312.9	317.18	317.64	313.68	316.73	316.3	317.03	315.67	314.03	315.76	314.26	316.31	313.95	315.52	313.11	314.41	312.97	315.77	314.59	314.51	315.39	315.8	314.87	315.93	316.87	314.95	315.66	313.6	316.37	314.83
308.3	309.61	311.7	308.36	309.74	305.51	306.63	308.82	309.64	309.38	308.28	308.1	305.34	306.96	307.72	309.91	306.26	306.56	309.04	305.88	306.53	306.07	305.94	306	308.34	309.34	307.04	307.92	303.55	308.47	306.95	306.42	306.67	307.78	307.25	308.3	306.39	307.83	306.9	307.37	308.82	310	306.17	308.24	308.63	308.4	307.12	306.93	306.59	307.69
317.54	317.16	317.89	317.52	320.96	318.93	317.64	319.15	318.68	318.46	318.18	316.98	319.81	316.33	313.54	316.58	318.79	316.84	315.47	319.07	315.92	318.78	318.72	316.55	315.94	317.35	318.89	319.21	316.11	316.72	317.81	320.32	315.51	315.15	317.97	317.7	317.58	319.99	319.09	317.22	317.86	318.23	318.55	318.18	316.89	320.01	318.12	318.4	318.48	316.73
313.94	312.89	311.88	311.96	313.66	311.94	312.27	313.05	312.29	311.17	313.45	314.88	314.52	312.83	312.25	312.1	313.29	311.24	313.81	314.1	314.35	312.55	310.72	313.27	314.81	314.5	311.91	312.1	311.39	313.11	312.95	312.62	314.11	314.57	313.85	311.73	310.52	312.7	311.71	313.02	313.32	314.2	312.44	312.96	314.26	312.35	315.96	314.39	314.94	312.78
307.37	308.97	310.21	305.23	306.66	308.57	306.17	308.81	307.22	309.71	305.79	307.96	309.04	306.17	308.65	310.35	308.57	307.44	306.23	307.54	308.34	306.99	308.89	307.93	308.36	310.29	306.41	307.21	307.31	306.33	307.01	307.97	307.83	306.36	308.24	311.78	306.33	306.17	307.04	306.67	307.65	306.69	308.46	308.64	306.28	307.16	305.44	308.36	306.73	308.59
315.48	320.88	321.46	319.01	321.37	315.44	317.6	320.37	320.35	320.54	319.51	320.43	320.56	317.87	319.42	321.19	321.14	320.59	318.54	319.32	318.73	321.81	320.11	317.06	324.39	320.07	318.89	318.77	318.48	318.26	319.25	319.29	317.32	319.12	318.55	315.9	319.84	318.92	317.56	318.6	318.15	318.4	318.33	320.68	317.51	317.43	319	320.22	318.06	320.01
303.17	305.7	303.4	302.75	305.44	300.6	301.51	303.76	302.23	304.38	303.5	300.89	302.38	303.9	301.33	302.53	301.2	302.73	301.11	301.49	304.29	302.87	304.21	304.62	302.5	303.43	303.45	302.1	300.37	303.24	305.12	303.9	303.57	303.71	304.65	304.04	305.55	303.63	301.75	301.98	303.02	304.14	301.18	301.38	301.79	305.84	303.87	302.57	301.66	301.91
316.12	320.47	321.52	322.17	319.9	319.63	319.35	316.69	319.28	320.77	318.18	320.1	321.12	317.84	318.03	319.46	316.78	320.38	317.43	316.94	316.66	319.37	318.06	318.57	316.7	320.38	318.75	319.25	318.27	319.23	318.85	319.86	317.58	318.98	317.55	319.94	319.29	318.36	316.49	318.04	318.53	318.6	318.09	320.32	317.24	319.18	317.41	317.24	317.87	316.54
303.01	302.89	304.93	305.29	304.86	304.29	303.44	304.2	303.8	305.92	304.77	304.32	303.04	304.4	305.6	304.66	301.11	304.36	303.95	302.51	302.47	302.55	304.44	305.01	304.21	305.03	305.45	303.14	303.53	304.45	304.17	304.13	303.5	303.54	304	304.05	304.76	304.18	303.17	304.19	303.12	305.95	304.98	304.44	303.09	303.57	304.28	302.05	304.27	303.68
313.39	315.04	311.67	315.84	312.84	314.05	314.17	315.31	315.96	315	313.16	316.28	316.34	314.81	313.83	313.46	316.04	315.79	315.08	316.23	317.58	313.89	314.44	317.05	315.72	314.98	316.14	317.09	317.34	315.1	313.85	312.58	314.35	313.71	313.12	314.75	314.31	314.73	311.19	314.13	318.35	316.21	314.96	312.96	314.9	314.07	315.75	313.82	316.17	316.94
317.89	314.7	315.67	313.55	313.18	315.16	317.7	318.16	315.91	318	316.21	313.92	317.84	315.99	315.79	319.34	315.01	318.4	315.82	315.85	317.42	317.94	316.91	316.96	316.72	316.64	317.41	317.32	318.46	317.31	315.87	316.12	317.23	316.56	317.8	319.41	316.6	316.17	318.47	317.38	314.97	315.1	318.17	317.23	316.91	317	319	317.25	315.66	316.59
316.08	316.19	318.25	317.85	317.28	318.1	318.21	317.8	315.88	315.39	318.05	318.55	317.35	316.54	317.52	315.6	318.21	318.34	318.33	315.55	318.22	316.99	315.33	315.68	315.78	316.16	313.27	316.95	315.65	317.36	316.4	315.8	315.92	317.26	315.06	317.7	316.68	316.35	314.72	316.69	315.1	314.27	317.81	317.29	317.54	317.4	317.48	318.77	319.22	318.01
309.73	312.1	311.53	311.64	309.54	310.49	310.77	311.55	310.15	310.22	309.24	310.77	309.38	310.9	306.12	311.25	309.57	311.87	309.76	312.35	311.93	310.06	311.44	309.34	308.87	312.21	311.08	310.48	310.49	311.25	311.38	309.8	309.08	311.4	310.45	312.95	311.8	312.23	311.65	310.58	310.95	310.65	307.97	310.86	310.35	310.93	309.68	310.65	309.75	308.6
327.31	327.14	329.67	324.72	327.32	328.34	328.8	328.1	330.4	325.03	326.64	326.45	328.56	327.48	328.46	329.15	328.59	328.35	326.71	329.56	326.7	326.06	328.2	326.36	327.71	330.09	326.02	328.15	327.78	328.31	327.25	330.29	327.96	326.44	327.65	330.59	328.96	330.74	330.79	331.03	326.73	327.04	327.92	328.51	326.52	328.62	327.37	325.7	328.03	325.64
327.54	326.6	327.9	327.26	323.45	327.38	327.13	326.08	327.91	327.63	325.95	329.87	326.6	328.03	326.29	326.21	327.61	326.53	326.35	326.36	327.12	326.99	326.1	325.98	329.42	328.12	328.67	328.75	324.73	326.41	328.97	328.62	328.35	325.86	325.49	326.26	325.5	328.33	326.69	326.66	326.28	326.12	327.06	322.75	327.53	327.39	328.06	325.21	326.63	326.77
306.53	302.09	303.77	307.05	304.3	307.44	307.23	304.46	303.84	305.66	305.3	304.74	304.74	303.44	306.06	302.48	305.53	303.31	304.06	303.63	304.04	307.13	303.33	302.77	305.25	302.77	302.83	305.99	302.76	306.1	304.83	305.51	305.66	301.46	303.54	303.02	303.74	303.73	303.22	304.5	303.73	302.35	305.98	307.13	303.76	305.25	306.23	303.9	304.52	302.6
301.66	300.63	301.54	302.83	299.16	302.76	298.84	300.49	301.04	297.81	300.52	302.37	303.88	299.68	300.98	301.56	299.92	301.12	301.61	300.41	301.83	298.73	302.17	298.35	300.79	301.9	300.62	300.54	302.6	304	301.49	301.34	301.63	299.33	301.95	300.41	301.85	303.78	302.57	301.42	300.55	299.89	300.1	300.73	299.62	301.28	303.96	299.28	300.65	301.34
302.99	304.92	304.04	304.53	304.1	303.36	302.31	301.12	304.26	303.07	301.96	305.65	304.33	304.25	304.57	303.55	304.33	303.68	301.64	304.2	305.51	305.34	303.16	302.26	304.49	303.66	303.92	303.43	304.72	302.21	300.68	304.71	302.85	304.78	302.2	303.67	303.05	302.68	303.41	304.34	304.72	304.22	304.44	303.36	303.69	304.29	302.49	305.69	304.13	304.13
310.44	313.11	313.04	314.1	310.88	313.65	312.79	310.94	309.91	312.85	311.6	311.05	314.16	313.24	314.51	313.81	311.6	312.72	312.76	310.65	312.98	311.65	310.44	312.57	313.4	314.03	313.22	313.69	313.25	311.6	316.09	312.85	314.05	310.94	314.04	311.55	315.42	309.4	311.95	312.79	311.9	311.38	311.01	313.46	311.12	313.16	311.7	313.22	313.65	314.58
308.7	311.12	309.42	307.74	309.16	310.11	309.12	309.87	312.31	308.93	309.45	310.29	309.85	310.76	311.65	309.61	310.97	309.57	312.22	310.39	309.5	309.6	308.7	311.61	309.97	308.55	309.36	310.09	311.15	308.67	310.55	310.66	309.05	309.9	310.1	310.6	310	308.77	309.8	313.67	309.51	311.64	308.43	309.94	306.83	310.8	308.89	312.93	309.4	310.15
307.33	305.76	304.3	306.39	310.42	307.37	305.97	306.3	307.1	308.94	305.57	303.56	306.56	307.46	308.7	306.76	306.31	307.32	308.77	308.03	307.25	306.8	308.17	307.31	308.2	308.19	307.51	305.35	307.21	306.05	307.39	306.24	308.08	308.34	306.75	305.96	309.5	307.09	308.08	307.95	307.36	306.41	307.05	309.38	309.92	308.67	304.72	305.87	305.94	307.32
297.77	297.43	297.36	298.16	296	298.48	298.05	298.59	295.77	297.08	298.54	295.35	296.98	297.08	297.78	296.4	297.71	294.82	299.04	293.94	296.05	296.93	297.09	295.75	296.92	296.6	296.99	295.37	296.98	295.18	296.86	298.51	296.05	295.82	297.06	298.27	296.93	294.86	295.99	299.68	297.02	298.54	296.57	295.39	294.58	297.53	298.73	296.79	296.73	295.86
297.76	296.81	296.32	298.05	296.71	298.44	300.4	295.98	293.81	293.96	296.78	296.13	297.46	294.9	296.4	299.94	297.04	297.3	294.86	296.96	294.79	299.61	295.52	299.07	295.16	296.55	297.18	296.84	297.32	294.58	296.35	298.83	297.23	297.25	297.78	299.39	294.18	296.77	295.95	298.04	298.27	298.35	297.8	295.64	296.13	294.6	298	295.54	295.36	295.92
325.91	326.06	324	325.15	325.98	323.59	327	324.14	324.28	324.89	325.6	323.94	324.32	326.94	324.95	325.86	326.07	325.23	323.69	323.86	320.53	322.85	325.55	326.66	325.11	325.07	324.62	325.27	324.21	325.58	327.25	325.93	327.22	327.07	324.28	327.22	325.3	326.46	324.67	325.79	327.65	325.1	324.25	326.27	326.61	324.03	327.8	323.89	324.27	326.58
312.96	312.45	313.42	313.24	314.81	313.72	314.38	313.77	314.16	314.24	310.94	313.75	313.06	311.18	312.51	312.01	312.62	313.26	314.17	313.35	312.47	316.31	313.23	313.04	311.48	313.6	313.25	315.99	313.83	313.53	312.63	314.35	316.3	313.75	313.87	311.29	314.07	312.34	311.64	315.34	313.21	313.77	309.97	311.84	311.89	313.82	311.95	313.55	313.6	313.76
305.91	300.84	302.93	302.31	302.21	304.16	300.91	302.35	304.19	302.49	303.63	303.11	303.17	302.92	302.27	304.68	301.97	302.46	303.54	302.9	301.86	304.07	303.2	305.85	305.21	303.85	303.87	304.06	302.71	303.81	304.75	302.83	304.04	303	302.52	301.07	300.8	301.9	302.47	303.18	300.31	302.28	304.12	304.81	303.22	304.08	303.99	306.24	301.82	304.44
304.13	304.14	305.44	303.45	306.59	303.73	304	303.51	305.71	305.43	306.74	305.43	305.84	303.44	303.46	303.9	303.78	305.22	304.78	307.2	303.76	305.89	304.44	304.4	307.34	305.19	304.78	306.36	303.69	306.63	302.29	302.37	303.06	304.88	303.04	302.9	301.91	302.4	302.84	306.2	304.26	300.85	304.35	303.61	308.48	303.06	301.51	304.02	304.54	305.81
318.46	318.83	320.1	318.7	315.48	314.69	319.31	318.29	314.3	317.71	319.71	318.86	319.32	319.17	319.44	321.23	318.38	319.38	318.48	319.2	318.65	317.7	316.99	319.64	319.92	320.63	317.86	318.22	320.02	318.07	317.49	317.32	319.83	320.34	320.1	321.33	320.38	317.3	317.54	317.91	317.6	316.79	321.37	317.56	319.25	318.27	318.3	316.85	317.56	323.21
307.28	307.8	309.09	308.45	308.62	307.7	306.94	306.3	305.69	306.85	310.05	308.3	310.93	308.67	308.73	308.01	307.54	311.19	308.1	310.45	306.79	311.1	309.33	309.24	309.68	309.85	309.53	307.67	308.38	309.64	308.25	309.01	310.16	308.52	309.62	308.18	306.45	310.59	309.35	308.24	309.08	310.36	309.18	310.73	307.94	311.1	308.44	309.36	309.28	306.27
303.29	303.22	305.49	302.26	302.22	302.47	302.83	306.06	306.28	301.85	304.21	302.9	302.37	303.78	302.82	304.54	307.6	303.3	302.59	303.88	302.36	304.75	305.32	302.92	303.87	304.14	304.51	303.21	304.78	303.5	303.11	304.81	304.46	302.86	305.48	304.69	302.99	302.48	304.27	302.91	304.68	307.16	303.55	301.84	302.15	304.67	303.38	304.01	305.3	303.22
304.03	303.08	304.74	303.74	302.33	303.01	307.79	305.62	301.26	301.28	302.75	305.34	306.4	303.19	304.88	302.85	304.13	306.66	305.37	304.03	304.5	303.68	304.05	304.01	304.21	302.86	304.09	305	305.9	304.74	304.37	301.65	304.77	304.37	305.6	303.97	305.79	303.61	305.04	305.96	302.4	302.89	303.13	301.73	303.73	303.98	306.46	304.92	303.05	304.63
306.36	305.6	306.01	305.75	306.77	305.33	303.29	307.61	306.94	303.16	306.06	304.63	307.68	305.28	306.29	305.54	306.05	305.81	301.44	305.05	303.57	302.95	304.5	305.64	305.45	306.19	305.92	304.37	307.88	305.86	303.92	305.99	305.96	306.37	306.44	306.11	303.84	304.24	306.3	303.62	305.09	304.28	305.86	305.57	305.28	304.87	305.95	307.21	305.83	304.36
304.99	304.9	306.34	305.26	305.08	304.58	304.9	301.42	302.37	303.01	305.63	302.94	302.31	303.05	303.12	304.69	304.32	303.88	303.61	305.04	305.98	305.91	303.07	302.98	302.76	302.63	303.98	299.67	305.7	303.89	302.73	304.95	302.99	304.3	303.42	304.22	302.51	304.4	306.31	302.85	302.92	305.88	305.08	303.03	304.43	307.91	304.38	304.77	304.02	305.29
300.9	302.46	300.46	301.74	300.28	303.43	299.16	300.46	302.54	299.92	300.71	300.86	302.42	301.34	303.31	301.98	302.31	300.17	301.78	299.43	299.4	300.43	300.31	301.02	300.15	301.4	301.39	302.95	298.74	304.46	303.1	302.96	303.73	301.25	301.57	302.42	301.86	298.26	299.85	301.62	299.83	300.96	303.71	302.36	302.02	302.75	301.51	301.59	300.05	301.03
307.07	305.5	303.45	303.41	309.34	305.16	308.07	307.11	307.58	304.55	306.68	305.86	306.7	305.93	304.53	307.39	304.28	306.09	304.23	307.68	305.36	306.44	307.12	304.1	303.85	305.98	307.26	304.97	302.35	304.78	303.06	305.57	303.97	304.72	308.28	302.49	304.22	303.8	305.92	303.59	304.83	305.15	304.56	304.5	306.92	307.77	306.28	303.01	304.27	305.99
295.65	296.13	299.62	297.19	295.48	295.79	297.13	296.6	296.96	295.3	296.87	297.11	296.79	296.5	297.38	296.84	296.05	298.53	296.55	296.35	294.2	297.89	295.66	298.24	299.04	296.94	297.53	294.96	296.34	298.53	297.15	296.96	297.77	295.34	297.45	296.15	295.4	298.4	296.23	295.72	296.74	297.24	299.06	296.2	296.42	295.8	296.71	297.64	298.6	298.38
292.02	294.82	291.63	291.72	294.2	293.85	293.64	293.79	293.73	294.86	294.58	293.63	293.91	291.5	292.04	293.28	293.38	294.43	292.94	292.26	295.52	293.17	293.08	293.79	293.29	293.39	294.37	295.1	294.85	294.68	292.6	293.87	294.64	293.97	293.19	294.36	291.97	295.95	295.19	292.61	292.99	295.39	294.15	293.82	293.07	291.61	292.94	292.28	292.52	294.05
316.65	318.71	319.27	318.31	317.53	317.64	321.36	319.76	316.66	318.33	317.76	318.33	317.25	318.63	318.25	318.9	317.44	319.7	316.69	317.55	316.58	318.34	314.75	319.83	318.45	315.66	321.04	318.59	320.01	319.49	320.05	318.46	319.67	316.66	318.72	317.49	318.42	319.02	318.12	319.91	319.63	318.49	318.44	318.63	319.85	318.26	315.54	318.88	319.56	317.45
317.17	316.11	318.11	318.84	318.3	316.61	315.81	317.56	318.1	317.19	316.47	317.09	317.84	317.39	316.95	317.51	317.06	317.56	317.96	315.55	317.24	316.27	318.69	316.84	317.57	318.47	319.78	317.83	315.7	318.87	316.57	318.31	315.85	318.14	315.35	317.65	318.33	315.43	319.29	316.57	314.56	317.25	318.51	314.58	319.47	315.48	319.78	319.67	315.58	318.05
317.36	314.43	315.98	318.74	317.15	313.58	314.79	313.45	317.92	315.02	315.85	315.38	314.75	315.11	316.49	315.85	318.58	315.15	315.67	315.85	316.19	317.06	316.13	316.68	315.85	315.97	316.2	314.31	312.72	315	317.69	317.87	317.11	316.16	314.25	316.01	315.77	317.55	318.64	315.17	315.2	314.48	317.23	316.57	316.61	314.33	318.5	316.69	315.64	313.64
304.22	305.23	302.93	302.88	304.27	303.08	303.26	302.45	300.19	303.91	304.45	301.61	302.81	302.12	302.35	301.07	304.09	304.65	303.38	303.69	302.27	304.76	304.1	305.28	305.59	304	302.18	303.02	302.69	305.36	303.99	301.98	302.48	303.15	301.25	304.05	303.16	303.98	302.51	301.41	303.49	302.8	302.81	302.86	305.98	304.33	303.85	303.63	303.19	304.88
304.58	302.9	301.84	302.85	303.56	303.35	302.83	304.31	302.85	303.79	305.82	300.97	304.25	305.52	301.5	304.99	302.69	301.32	303.67	304.84	303.52	302.43	303.24	302.43	300.69	304.22	303.24	304.55	301.88	305.31	304.67	303.95	303.33	304.35	307.04	302.62	302.33	301.78	304.73	301.46	303.85	301.49	302.92	304.9	303.27	304.98	306.02	302.87	300.62	303.74
305.61	304.86	306.75	305.4	307.8	305.34	306.48	305.18	307.14	305.99	308.18	305.58	306.49	305.32	303.93	308.36	306.68	306.69	304.17	307.1	305.51	305.82	305.05	306.71	307.63	305.1	307.82	305.11	304.27	305.27	308.56	309.26	307.99	306.88	308.51	305.94	302.35	304.74	305.7	303.95	306.62	304.3	305.44	305.38	305.34	308.77	305.72	306.9	306.3	306.47
308.7	307.56	306.29	307.08	303.77	306.68	306.68	305.26	304.76	305.25	303.98	304.84	305.66	307.38	305.39	304.73	306.76	304.13	309	306.94	304.41	305.16	307.02	306.99	306.5	305.22	307.04	307.58	307.09	306.29	304.04	306.58	304.99	306.47	303.52	306.5	308.3	305.12	303.29	305.09	307.15	306.91	306.25	303.89	307.7	306.37	304.36	306.84	306.88	307.2
314.55	314.4	315.68	315.07	315.99	316.1	313.75	315.83	315.86	313.5	314.23	313.37	313.87	314.61	312.27	312.64	312.15	314.61	316.75	313.98	316.11	312.97	314.7	314.32	312.73	314.76	316.25	317.21	315.81	315.4	315.02	313.64	315.98	314.21	315.54	313.56	312.41	316.95	314.39	313.25	313.58	314.82	316.15	315.2	316.38	315.11	312.57	316.05	313.42	314.76
303.04	304.04	304.11	302.13	304.61	302.27	304.54	303.94	301.29	302.52	304.65	302.53	303.21	304.68	305.15	303.33	303.73	303.76	302.98	302.32	302.74	305	303.82	304.41	302.84	302.56	306.76	306.4	303.67	303.09	304.22	302.3	301.74	302.78	301.42	302.32	305.79	304.99	302.16	303.58	303.08	302.64	303.43	303.78	303.92	301.85	302.53	305.35	303.76	304.66
318.89	318.15	317.33	322.02	318.13	320.88	317.32	320.97	318.7	317.38	320.14	320.44	319.35	316.68	321.21	319.13	318.7	318.97	318.58	319.75	320.26	319.67	318.65	320.22	319.88	318.46	319.68	318.1	319.49	317.33	319.81	318.55	322.07	317.34	320.19	319.25	319.24	320.5	319.52	314.55	320.61	319.1	321.72	321.21	318.65	318.57	318.66	321.78	319.82	318.97
311.93	314.03	316.65	314.18	315.23	313.83	315.89	314.11	313.16	313.9	315.87	316.72	314.91	312.03	314.31	316.63	313.23	315.69	313.96	315.15	313.44	314.28	316.57	314.8	313.68	314.04	314.78	314.43	316.15	313.45	315.95	314.13	314.55	313.81	314.41	314.7	315.93	315.04	315.26	315.9	316.2	315.18	314.44	314.77	316.64	314.48	315.29	314.21	314.27	314.34
314.4	315.56	315.03	314.85	310.98	312.28	316.14	312.87	314.91	312.74	311.93	314.49	312.32	315.53	315.24	315.15	313.52	314.94	314.56	314.58	314.71	315.14	311.99	312.63	316.95	313.42	317.39	314.35	314.84	316.29	315.33	311.95	312.04	313.2	316.95	313.75	315.33	314.5	311.71	317.7	315.58	313.86	312.38	315.15	313.18	313.05	313.74	314.62	311.99	316.2
297.72	296.87	295.02	297.97	299.24	298.04	296.76	296.7	296.71	297.35	297.5	296.85	294.53	295.86	294.89	299.23	296.53	297.49	297.24	296.79	298.11	296.32	296.09	297.14	295.64	297.78	296.66	295.37	296.75	297.79	298.4	296.42	295.99	297.13	297.27	296.49	297.12	296.55	295.67	299.98	296.28	297.89	296.09	298.65	295.8	295.96	296.77	296.51	296.99	297.52
315.91	317.7	315.96	317.14	320.1	318.78	318.36	316.87	317.05	317.93	315.07	318.19	317.79	317.23	318.82	315.66	315.86	317.06	313.91	319.46	317.98	319.5	317.99	317.98	318.68	319.62	317.93	317.27	317.29	317.83	318.64	316.09	320.13	316.07	317.64	315.87	316.93	316.88	315.06	316.26	315.41	316.08	317.52	316.51	316.91	316.77	318.07	319.12	315.1	317.22
309.41	311.16	308.95	310.98	310.64	310.1	312.94	311.46	310.68	312.39	308.44	311.52	309.98	310.93	309.37	310.62	309.98	311.95	309.84	310.26	313.04	309.6	312.15	312.07	309.53	311.92	310.51	309.22	310.53	309.41	310.8	310.32	310.06	311.52	310.98	312.34	309.75	310.49	310.88	310.87	311.18	311.78	311.49	311.98	313.98	310.25	308.79	312.69	310.66	309.84
315.1	310.58	313.06	317.2	314.08	313.79	310.91	314.05	312.8	312.6	312.14	315.19	311.12	316.22	315.23	310.63	313.05	314.14	314.48	313.19	315.71	313.95	313.6	313.54	313.21	313.33	315.23	313.92	314.79	312.67	313.93	316.38	313.14	314.49	314.91	313.48	312.19	314.65	315.55	314.2	311.61	313.8	313.94	312.82	313.01	314.77	316.01	314.23	312.84	313.14
310.58	313.49	312.07	313.51	313.54	313.96	312.61	310.39	310.56	310.87	313.01	312.64	314.61	311.41	310.4	311.87	311.01	311.92	312.94	313.72	310.25	311.25	311.6	312.69	312.02	313.78	312.88	311.86	313.34	312.97	311.28	310.58	312.63	312.37	314.42	312.23	313.89	315.79	311.73	312.93	312.49	311.48	313.47	312.8	313.46	316.31	313.45	313.29	313.21	312.63
293.39	292.54	294.42	293.73	293.61	296.57	296.04	295.99	294.33	291.69	294.25	293.78	294.32	292.48	293.75	294.69	292.19	293.6	292.95	295.83	294.11	294.79	294.41	294.54	295.36	295.16	292.48	292.9	294.96	294.39	294.82	293	296.38	294.91	294.09	293.26	296.45	294.61	295.91	295.49	293.92	292.9	293.28	294.98	296.16	295.88	292.68	294.3	292.88	294.98
302.52	304.82	304.8	301.17	301.65	301.31	305.2	302.52	303.35	302.77	301.77	303.5	300.96	304.55	303.39	303.13	305.9	302.51	303.16	303.82	304.48	301.16	303.57	304.08	307.26	301.55	303.52	302.92	303.78	304.34	301.38	302.65	305.85	301.26	305.04	303.15	307.57	306.91	303.64	304.17	305.28	300.86	304.64	305.13	304.36	304.15	301.75	305.29	304.9	304.87
315.2	312.18	314.77	313.69	312.8	314.76	311.89	315.07	313.28	316.81	312.16	314.29	317.04	313.24	313.84	312.69	310.7	313.73	311.92	313.01	313.89	314.04	315.57	313.9	312.2	313.1	313.29	314.17	311.99	312.4	312.7	311.96	312.4	314.11	313.85	311.77	314.12	310.73	311.65	314.17	313.44	311.55	315.23	313.23	312.88	310.93	313.98	311.34	314.46	314.21
309.82	307.35	308.8	305.66	307.77	308.16	308.21	305.91	308.56	308.09	305.91	305.99	304.68	306.89	306.51	310.2	305.88	304.88	306.79	307.81	308.76	307.02	306.5	309.05	307.23	305.26	306.5	309.23	309.33	308.63	308	310.23	308.29	307.34	307.99	310.43	308.09	307	307.34	306.16	307.13	306.2	309.55	305.86	306.76	307.36	306.27	306.64	305.2	307.22
303.11	305.68	301.28	304.97	303.66	302.03	303.59	305.53	302.81	303.37	307.56	305	303.51	304.97	304.53	304.29	301.55	305.28	304.93	302.93	303.13	302.52	303.69	302.61	306.89	302.49	303.97	303.35	302.69	306.06	303.76	306.03	304.88	301.97	302.99	302.45	304.51	302.44	304.7	304.03	306.15	304.5	303.13	304.78	303.59	305.03	305.79	304.2	304.56	306.01
306.35	308.89	308.5	303.95	304.93	307.87	304.32	305.5	303.9	306.2	305.52	306.97	305.49	304.81	304.4	306.69	305.15	305.27	307.27	305.73	307.87	306.13	303.66	306.04	305.74	304.65	304.47	308	303.77	305.04	304.07	307.51	307.6	308.1	308.3	305.87	307.82	307.27	309.36	307.29	307.83	308.94	307.91	306.54	307.46	306.23	304.49	305.74	307.24	306.93
301.79	303.93	300.88	301.2	299.82	300.13	302.14	300.63	299.37	301.73	301.52	301.51	301.83	301.05	301.41	301.17	299.98	302.63	301.69	300.31	301.38	300.9	300.3	298.89	299.33	302.02	300.39	302.54	301.86	298.81	301.17	298.62	304.44	300.14	302.41	301.57	302.5	302.14	299.59	300.51	301.41	301.32	299.98	301.42	300.46	300.28	299.29	303.38	299.61	300.06
312.12	313.05	314.29	314.31	314.48	313.62	312.37	314.66	314.47	314.38	310.96	315.19	313.79	314.72	314.14	314.5	315.35	313.88	311.25	312.72	312.14	313.28	313.9	313.22	311.15	314.62	313.14	312.97	313.36	314.2	312.49	313.93	313.12	312.85	312.29	313.47	315.49	313.22	314.4	312.25	313.04	313.59	312.8	313.48	315.07	311.05	313.53	313.71	313.12	312.4
313.52	312.86	310.28	312.25	311.81	313.17	311.26	315.17	313.71	310.94	311.86	312.05	313.29	313.61	312.26	311.88	310.2	313.72	312.18	313.39	313.27	314.6	314.05	311.97	313.73	312.96	313.48	315.64	313.33	313.03	314.72	313.16	313.63	314.51	310.49	312.19	315.06	312.85	314.26	310.67	315.79	311.62	310.93	314.78	312.77	310.84	310.18	316.53	314.63	312.8
312.81	315.41	313.22	316.02	316.15	318.12	313.16	316.81	315.37	316.26	315.98	314.46	313.57	314.26	315.97	315.62	312.28	313.29	315.58	314.95	314.61	315.66	316.34	315.82	315.71	314.56	315.49	314.78	314.3	318.29	313.47	315.88	316.91	316.57	314.97	315.24	313.88	313.16	316.75	314.72	316.65	314.3	314.83	313.91	317.08	315.68	315.56	314.33	315.32	313.15
305.77	305.34	308.09	306.93	304.99	306.31	305.49	305.33	306.3	305.65	305.96	309.08	303.77	308.23	306.76	305.71	305.32	305.8	304.7	306.47	306.89	305.67	307.31	308.95	305.4	305.02	308.71	306.83	304.56	304.18	307.82	307.37	304.34	307.7	302.98	305.1	305.7	310.46	304.31	304.83	303.63	305.11	305.28	302.88	303.8	306.95	305.62	304.71	307.5	305.99
304.65	303.08	301.81	302.18	304.2	304.51	303.45	303.81	304.57	302.55	304.69	302.85	306.72	301.78	305.32	302.41	301.79	305.45	303.96	304.46	304.42	302.78	300.69	302.65	305.31	303.15	303.27	301.55	305.07	301.98	303.01	303.48	302.15	303.21	301.94	302.16	301.49	301.02	304.68	304.14	303.53	303.92	302.2	302.34	303.08	303.18	303.35	302.18	302.14	304.36
293.22	294.74	295.7	292.38	293.21	293.97	293.03	292.99	295.17	294.33	292.3	291.45	292.93	293.39	295.2	295.01	296.1	294.64	293.17	292.67	293.95	293.13	295.96	294.75	292.76	294.23	295.02	294.6	293.76	294.12	294.95	293.66	293.17	296.5	292.35	293.39	295.41	294.34	291.93	290.93	292.2	292.88	296.02	292.17	294.87	292.1	293.53	294.6	293.85	295.19
307.72	307.44	309.14	309.42	306.81	307.08	305.06	306.95	307.78	304.22	309.51	304.91	307.78	306.66	305.89	309.04	308.5	304.94	308.27	308.64	306.62	305.68	307.6	305.65	307.7	310.15	306.98	309.23	307.66	307.14	308.72	308.66	306.57	309.94	309.14	307.97	306.81	304.63	306.44	308.08	307.6	306.65	310.3	307.58	309.23	309.65	307.45	307.03	309.25	304.38
306.15	305.31	303.89	306.41	305.31	304.32	308.75	305.9	305.38	307.31	307.14	306.53	307.39	308.02	308.66	304.56	305.6	306.35	308.36	304.93	307.75	307.1	306.56	305.99	307.08	306.88	305.7	304.83	305.2	308.21	307.61	306.25	306.32	305.36	306.71	306.99	307.14	306.85	307.38	305.2	309.16	303.59	306.27	307.28	310.33	306.3	306.2	307.22	305.5	308.04
322.94	325.11	323.43	325.83	323.86	328.45	324.78	325.15	323.42	323.33	322.58	324.76	324.34	323.71	328.03	325.21	326.23	323.45	324.38	324.32	322.89	327.49	324.86	324.59	323.42	324.85	325.76	324.25	325.18	321.79	323.39	323.41	324.65	323.79	325.69	327.7	325.57	323.1	324.28	323.78	323.72	325.22	324.12	326.22	324.6	325.03	327.84	324.54	325.64	324.11
327.07	330.25	326.81	330.29	330.63	327.47	327.64	328.64	328.03	327.74	327.8	326.98	326.49	326.29	328.5	328.28	328.44	327.79	328.63	328.05	328.56	327.22	328.29	328.17	326.84	326.91	328.78	327.36	328.67	327.68	326.04	331.31	327.18	326.78	326.33	326.88	326.24	328.73	326.61	329.55	328.97	329.21	328.74	328.21	326.95	328.48	328.01	329.38	326.64	329.25
293.01	293.83	294.99	293.74	294.43	293.02	295.58	293.73	295.23	294.13	292.21	296.53	294.15	294.54	294.49	297.18	297.17	295.9	295.81	295.09	297.28	293.87	294.61	295.81	293.5	293.76	293.89	295.44	297.76	295.62	296.09	296.75	296.33	294.96	296.26	293.47	296.22	294.87	294.19	293.97	293.52	295.55	293.76	294.73	293.52	294.36	297.54	293.93	294.65	292.9
304.74	305.67	305.23	303.71	304.51	302.69	304.78	301	303.79	302.83	303.73	304.75	303.57	304.61	303.76	302.09	303.8	303.07	301.89	305.13	303.27	303.46	303.43	303.6	304.24	303.79	305.48	302.23	302.67	306.54	303.98	302.86	304.84	303.68	304.15	301.1	304.29	302.89	304.95	304.98	301.91	302.88	303.81	303.05	301.59	305.53	303.67	302.52	304.01	301.32
305.07	306.72	304.77	305.02	305	305.15	305.03	301.56	302.3	304.9	307.52	304.86	301.84	305.96	306.05	305.62	306.06	303.28	303.31	301.19	304.31	303.73	305.44	304.5	305.5	302.48	302.22	306.02	302.52	303.18	304.55	301.9	304.58	305.2	305.47	305.84	305.29	304.88	303.12	305.17	302.12	301.73	304.46	305.51	303.33	304.77	305	303.12	303.31	304.52
306.82	305.23	307.1	304.86	305.73	307.01	307.31	304.96	307.42	306.73	305.48	305.83	307.43	306.21	308.63	305.71	307.77	306.21	307.4	307.67	305.5	305.65	304.76	305.73	306.9	306.9	305.99	305.34	306.91	307.61	306.18	307.59	303.89	305.94	305.1	306.67	304.12	306.3	307.37	306	304.06	306	306.04	304.51	305.37	307.88	308.48	306.89	305.97	306.57
312.41	316.2	313.06	312.13	310.74	312.01	312.67	315.36	313.35	313.04	315.78	313.72	313.03	314.9	312.41	311.39	309.96	312.95	310.59	314.06	314.25	313.49	312.15	313.75	311.95	312.57	314.31	311.43	311.63	314.69	313.31	315.21	312.35	314.3	313.47	314.08	313.81	311.12	313.94	313.93	310.44	313.72	314.49	313.05	310.11	312.93	312.69	313.17	311.95	313.81
329.89	326.71	326.15	326.82	327.27	327.38	327.4	329.1	326.22	327.08	326.61	329.48	323.64	326.76	325.48	325.25	326.29	326.98	325.19	327.96	325.54	326.61	326.43	326.72	329.93	328.86	325.74	326.8	326.31	326.05	326.97	326.03	326.33	325.96	325.69	325.99	326.63	328.43	327.13	325.28	327.11	328.41	327.05	327.93	329.6	327.18	328.82	328.05	327.57	326.41
317.02	320.15	318.15	321.7	318.76	316.83	316.88	317.03	318.59	317.47	317.27	318.42	317.1	316.38	318.68	317.32	316.61	319.34	319.63	317.13	316.16	320.55	320.8	316.29	319.31	320.08	316.72	318.32	319.14	320.83	317.8	315.33	316.8	319.8	317.44	317.33	317.78	319.55	317.93	316.93	318.39	316.96	317.31	319.33	319.36	317.75	317.37	315.74	318.04	320.24
327.81	321.81	324.43	323.69	324.07	324.23	322.72	324.41	323.77	324.95	324.48	325.62	325.1	325.44	322	324.12	324.94	326.33	323.48	325.12	326.17	323.19	325.65	325.66	323.12	324.39	323.31	324.71	323.59	325.63	323.27	324.87	326.17	325.82	324.96	326.93	323.7	325.58	324.85	325.77	323.58	326.29	324.61	322.34	325.64	324.96	324.15	325.75	321.09	323.63
312.84	312.55	310.57	315.04	313.18	314.24	313.95	312.8	315.56	314.28	312.45	312.86	314.99	312.2	313.99	311.99	314.7	311.9	311.47	315.08	310.87	313.44	312.96	311.8	311.17	314.47	313.15	311.5	312.48	315.18	312.31	313.49	312.22	312.98	312.36	311.86	312.95	312.2	315.36	313.31	312.16	311.77	310.2	313.89	315.6	314.54	312.99	313.05	312.3	310.79
315.96	314.45	318.77	319.28	318.02	317.86	317.97	316.93	316.53	316.57	316.96	314.17	317.89	317.65	316.25	315.29	318.3	315.5	315.78	316.84	317.39	315.62	317.02	316.43	318.46	318.51	321.2	315.44	316.91	317.14	318.05	316.16	317.8	316.38	315.69	318.99	316.11	317.33	316.21	319.03	319.81	315.04	316.54	318.3	317.09	316.17	321.39	313.96	317.65	318.03
315.3	314.85	315.57	313.8	316.1	315.35	314.91	316.98	315.03	314.82	316.2	315.36	314.49	317.24	312.53	316.69	316.67	315.7	313.87	313.45	318.59	313.83	315.89	315.39	315.6	313.98	315.1	314.91	315.01	311.94	315.91	318.2	315.75	313.87	316.13	316.69	313.91	312.73	314.45	316.39	316.18	312.85	314.51	315.56	314.59	316.07	312.51	313.53	315.18	314.66
320.09	319.14	318.4	318.27	319.47	319.97	318.34	318.72	320	319.79	320.45	318.74	318.54	320.07	320.39	318.5	318.81	316.99	317.67	321.99	318.92	321.1	320.17	319.21	318.55	318.97	318.63	318.9	320.22	318.75	320.46	319.7	320.16	319.63	320.24	319.4	317.44	322.28	317.67	317.99	321.13	319.95	316.36	317.23	318.63	317.6	317.16	320.87	319.01	320.98
301.65	304.77	305.1	304.13	305.86	304.68	303.45	304.57	304.93	303.71	304.97	304.4	303.42	303.27	304.11	304.74	302.71	307.58	306.32	302.71	304.83	302.54	305.15	303.97	306.55	303.98	301.29	303.91	302.38	301.66	299.63	304.87	303.03	302.99	303.27	305.23	305.64	305.54	303.13	303.42	303.45	303.81	304.4	303.34	304.36	303.47	300.79	303.85	303.26	304.9
311.54	312.07	310.75	310.58	311.06	308.82	311.4	311.45	309.24	310.34	308.97	310.97	308.03	311.42	311.25	310.87	310.84	311.19	310.25	311.8	312	312.32	310.5	309.1	308.61	312.88	311.4	312.22	310.44	310.67	309.31	310.54	313.43	310.45	311.69	311.39	310.82	309.63	308.76	311.67	311.11	311.27	309.67	312.84	310.58	308.65	310.14	309.15	310.17	312.3
300.25	304.11	302.5	301.58	303.11	305.77	303.44	302.99	305.95	302.89	303.51	303.81	304.08	301.68	303.14	304.21	301.39	304.39	303.84	306.04	304.17	304.07	305.16	303.63	305.59	303.92	305.07	305.6	303.58	306.19	305	302.84	303.4	303.02	305.06	304.29	303.81	304.85	302.44	303.36	301.09	304.7	305.63	302.81	304.81	304.79	302.32	304.31	303.45	303.5
325.83	325.23	325.34	323.44	327.46	324.69	326.97	324.26	325.22	324.38	324.2	324.87	324.3	324.73	326.31	325.32	325.06	324.65	325.25	327.34	324.15	323.78	326.94	325.8	323.47	324.27	326.64	324.16	324.28	323.6	325.53	327.53	325.96	323.81	323.48	322.12	327.47	323.29	324.59	325.12	325.81	325.53	323.77	325.32	327.82	328.17	325.01	324.81	328.2	323.28
315.09	314.17	315.65	315.85	313.85	316.75	315.31	314.15	313.07	315.09	312.02	317.22	314.47	315.82	315.26	315.15	316.41	317.36	315.1	315.01	314.05	313.8	315.3	313.82	311.75	317.12	313.75	314.23	314.8	314.84	315.98	314.64	313.81	316.01	314.77	315.59	313.05	314.26	312.68	312.76	314	316.01	315.5	316.02	314.83	316.75	314.64	313.92	314.65	312.91
304.85	302.26	304.88	305.15	302.45	303.96	303.88	304.05	301.93	300.82	302.96	301.61	303.5	304.24	303.55	301.49	305.8	302.95	303.68	305.26	304.01	304.69	303.49	304.72	304.32	301.76	303.63	303.79	303.84	301.38	302.23	304.84	305.11	304.93	302.16	304.1	303.27	302.05	303.41	303.96	301.52	304.65	301.52	304.34	304.06	304.14	302.16	304.31	303.16	302.27
314.79	314.46	311.47	313.14	314.32	313.28	311.88	313.96	313.74	312.25	314.46	312.91	311.73	313.92	314.01	311.95	317.75	313.6	311.75	313.54	314.56	314.29	313.96	318.83	315.01	310.66	313.34	314.46	312.08	317.08	315.63	313.69	312.48	313.63	316.24	314.9	313.58	312.89	312.48	314.84	313.74	314.02	314.46	312.13	313.68	310.74	312.3	314.52	315.63	314.21
294.09	294.66	292.81	294.11	293.95	296.36	293.07	293.31	292.87	294.23	294.67	293.83	292.04	293.15	294.75	295.88	295.17	293.89	293.79	293.68	295.85	294.72	291.41	293.51	295.59	293.95	292.29	294.82	294.69	292.98	293.45	292.69	293.97	294.15	297.5	292.19	297.78	292.41	293.78	292.27	293.14	295.28	292.45	296.22	293.68	293.96	294.74	295.3	293.62	292.95
323.84	324.64	325.16	325.32	324.47	326.74	327.07	324.89	326.4	325.6	325.64	324.83	323.56	326.24	326.88	328.16	324.68	325.66	324.52	325.74	322.97	324.91	325.91	323.53	327.08	325.06	326.23	323.46	324.53	326.32	326.01	324.63	328.05	324.81	323.68	324.11	326.71	325.38	324.91	323.55	325.14	323.54	325.96	323.99	326.58	324.26	325.87	326.29	325.19	326.46
305.29	302.97	301.86	305.15	305.83	302.46	301.5	300.83	300.82	302.57	305.31	302.94	305.11	304.54	302.75	300.89	303.24	299.65	301.6	306.35	302.83	302.81	300.87	302.68	304.53	304.82	302.84	302.68	301.6	303.99	302.73	301.93	302.12	301.3	304.13	305.33	304.25	302.25	302.31	303.36	305.05	300.61	300.44	302.32	303.28	303.58	302.55	301.09	303.67	302.51
316.92	316.43	317.53	319.97	318.01	314.8	316.19	316.59	317.85	314.82	317.36	316.31	317.73	316.2	317.42	316.75	317.98	316.75	316.67	317.85	315.46	317.36	316.18	315.91	316.45	319.22	317.2	317.93	316.78	316.83	319.28	318.24	316.14	317.34	316.48	316.19	316.21	316.43	316.56	315.5	319.42	315.9	316.55	318.7	314.76	317.55	317.23	319.46	315.49	319.19
303.43	301.86	307.3	304.57	305.23	304.42	306.41	303.35	306.62	303.44	306.35	303.19	303.48	302.77	304.11	300.41	303.92	303.01	306.05	303.82	306.25	302.4	303.82	304.38	302.44	303.45	303.18	301.84	302.94	303.53	303.29	303.67	303.99	301.9	304.3	302.67	303.14	306.24	302.19	302.43	303.86	302.9	305.1	301.4	301.77	301.5	304.47	303.62	305.23	302.92
304.72	304.09	301.97	300.82	303.28	304.63	303.5	304.48	305.44	302.56	306.14	304.61	304.02	303.68	301.49	304.78	303.07	304.52	304.31	306.27	304.24	305.61	303.75	302.36	302.97	303.07	303.5	302.73	301.91	304.89	304.85	305.06	302.05	304.73	303.01	305.77	302.71	301.83	302.03	301.88	303.46	304.4	303.33	305	304.22	302.69	302.96	304.31	304.75	303.77
302.74	302.12	306	304.22	305.59	302.1	304.31	302.98	305.6	301.42	302.55	305.31	306.86	305.2	305.32	307.61	305.35	302.64	303.26	304.91	301.69	305.18	302.79	300.89	302.56	305.58	301.14	303.37	304.66	303.41	305.71	303.07	304.76	302.53	304.44	303.6	302.34	303.9	303.81	305.14	306.32	306.89	305.51	304.94	304.13	301.79	302.3	305.44	303.42	303.54
305.03	303.64	305.91	303.92	304.5	304.72	306.27	304.6	304.74	303.4	304.15	303.9	301.88	305.23	303.38	305.72	305.32	305.12	304.87	302.35	305.52	304.44	302.95	304.04	305.1	305.14	304.24	305.27	304.69	304.56	304.11	301.4	302.75	303.19	305.43	305.37	304.16	306.27	303.39	303.54	305.47	305.63	304.25	304.99	302.7	304.13	306.11	303.17	303.79	305.84
295.71	297.19	293.63	297.4	297.1	297.76	297.56	298.35	296.84	297.77	294.3	295.96	295.08	297.08	299.16	296.44	298.5	294.34	296.47	296.99	298.28	295.95	297.85	295.11	297.92	295.45	297.73	294.66	297.27	296.66	298.79	295.42	294.7	297.11	297.79	295.81	297.24	296.83	297.79	296.36	299.36	296.97	297.89	294.17	295.83	298.94	295.98	295.89	298.13	299.61
303.63	303.87	304.79	303.81	302.44	301.82	303.38	301.64	302.6	303.36	304.91	303.68	303.37	302.68	303.73	303.82	305.5	302.47	303.64	305.05	307.01	304.15	301.37	302.72	300.39	303.74	303.83	303.75	303.14	305.32	302.47	305.56	305.04	301.57	303.04	303.21	305.06	303.23	303.88	303.09	301.71	306.22	302.28	302.17	301.92	305.19	301.47	303.05	304.04	304.13
296.5	299.57	299.76	300.16	299.93	297.76	300.08	300.29	300.5	298.75	300.39	301.66	300.37	300.84	300.76	299.33	299.52	301.17	299.98	298.36	300.09	298.92	301.34	300.55	301.28	301.77	299.85	299.18	299.91	297.92	303.55	302.38	299.77	302.41	299.09	300.79	303.24	299.32	303.04	299.13	298.04	299.83	302.31	298.41	299.8	297.43	300.91	302.15	301.47	299.47
316.66	317.07	317.94	317.4	316.17	316.1	316.44	313.29	315.74	317.43	318.35	317.06	316.13	315.31	317.61	316.25	313.18	314.47	315.35	315.06	315.03	318.98	314.4	316.1	314.97	315.75	312.82	316.81	316.4	316.14	315.75	316.39	316.48	315.17	315.78	313.22	319.5	315.44	315.96	316.77	317.87	315.63	314.56	315.98	319.81	314.4	314.78	316.08	315.27	315.83
320.18	317.17	319.39	320.95	319.24	320.15	318.56	315.8	318.61	318.45	318.26	320.46	318.93	319.51	317.03	320.12	318.08	320.52	318.46	318.01	319.48	319.3	320.41	319.89	320.38	319.56	318.06	318.82	318.42	320.52	319.65	318.75	319.32	321	321.16	319.99	318.49	321.85	320.55	319.95	318.92	319.55	319.48	319.45	317.11	320.68	317.08	320.69	318.54	318.55
316.85	313.94	313.73	311.8	311.49	315.34	312.56	313.53	313.33	313.8	315.25	310.48	314.82	314.06	314.57	314.79	313.85	313.01	315.41	315.44	309	316.74	315.73	317.06	313.13	313.01	313.46	315.48	312.65	314.15	313.93	317.26	312.71	313.78	311.86	314.39	315.02	314.51	312.87	312.16	313.58	312.72	312.48	315.51	315.28	314.42	311.32	311.86	312.26	313.07
314.12	314.2	313	313.23	311.17	316.29	315.58	315.82	312.28	312.51	313.9	314.36	314.95	311.52	312.42	314.4	313.44	312.35	314.06	313.61	315.05	313.52	309.2	315.1	314.65	313.16	315.73	311.24	315.31	314.26	313.62	315.03	315.77	313.04	316.38	313.07	311.34	312.75	313.07	315.66	315.39	313.67	311.53	315.5	312.5	314.39	312.39	315.33	313.4	310.53
311.02	310.73	310.53	310.29	312.03	309.91	311.04	309.29	309.79	313.19	309.09	310.43	308.95	312.83	310.58	310.69	309.63	308.55	312.37	307.89	311.21	311.23	309.1	310	311.16	310.48	309.91	307.92	308.71	311.66	310.57	311.46	310.12	310.35	308.4	310.89	310.06	310.5	312.5	311.04	309.12	312.75	311.08	308.8	309.8	310.75	308.74	310.59	312.57	308.25
317.99	313.1	314.8	310.44	315.47	314.64	314.83	314.69	313.54	314.61	314.27	313.73	315.02	315.03	314.99	314.52	312.65	313.86	313.79	313.23	312.26	311.91	316.09	314.5	313.48	311.9	313.5	314.67	315.89	313.56	315.79	314.15	311.85	314.38	314.87	311.42	311.85	314.05	314.25	315.25	311.94	314.4	311.28	312.71	314.75	314.64	314.26	313.53	314.44	314.15
312.56	311.31	310.77	312	310.64	313.31	311.37	312.25	313.87	312.42	313.1	311.74	313.91	311.47	312.91	313.75	314.32	312.07	314.48	314.26	311.9	313.41	313.92	311.97	313.47	310.2	313.09	313.47	310.72	314.28	316.15	311.81	315.27	311.92	311.33	310.64	311.73	312.09	312.72	313.51	314.2	312.68	312.51	313.6	313.19	311.83	313.65	311.43	311.36	313.25
304.52	302.59	303.76	304.29	304.81	306.13	304.64	302.96	305.96	305.02	304.13	304.85	305.78	305.37	304.22	306.54	306.19	304.16	305.62	304.76	306.01	303.13	304.05	305.91	305.63	306.06	306.13	303.97	306.79	306.07	306	305.09	307.86	305.43	303.77	305.89	307.55	304.47	306.19	304.01	307.06	305.24	304.8	304.78	305.72	304.9	306.81	305.79	305.58	306.3
310.9	312.29	311.01	311.24	311.59	310.4	311.13	312.73	312.14	310.14	311.4	311.93	311.32	309.09	313.47	311.16	311.33	310.61	311.65	311.06	309.5	310.19	309.73	313.66	308.71	313.17	311.46	312.73	313.08	309.13	310.67	310	314.02	311.12	312.51	311.3	311.56	312.11	311.55	311.11	312.7	312.59	312.2	312.55	312.27	313.26	312.25	310.93	310.17	312.47
316.95	317.52	313.43	317.24	315.49	312.73	315.43	316.61	316.04	315.55	314.03	314.46	315.69	312.07	316.85	313.04	315.37	312.91	314.59	316.14	315.25	313.69	314.1	315.06	316.99	316.8	314.93	316.32	314.13	313.83	317.1	315.37	315.75	317.72	312.77	314.8	314.06	313.2	314.89	314	315.04	312.82	313.97	313.1	313.35	314.94	316.85	315.87	313.51	315.55
294.95	295.33	294.46	295.61	296.43	293.47	293.14	292.91	293.41	295.99	294.53	291.61	292.58	293.06	293.76	293.96	296.11	294.19	293.66	293.08	297.16	293.9	294.08	294.17	295.51	295.75	293.65	293.27	295.89	294.06	292.98	292.56	295.25	294.91	292.98	293.85	294.11	291.25	294.95	292.32	294.63	293.96	294.81	293.47	294.99	295.36	294.27	295.33	293.55	294.93
312.42	311.04	314.58	310.75	311.71	313.36	314.41	313.99	313.33	312.19	314.62	312.64	311.36	314.23	312.75	313.59	311.4	312.83	314.98	313.84	312.11	312.44	314.53	312.35	311.75	312.42	313.3	312.85	311.83	314.91	313.08	314.24	311.49	312.23	312.65	310.63	313.55	313.9	311.2	312.19	309.56	313.65	312.65	311.01	312.22	313.35	309.87	314.96	313.86	313.47
303.54	301.83	303.69	302.44	303.87	302.29	304.52	304.06	303.03	302.53	304.32	304.94	302.91	303.89	304.88	303.31	305.7	302.01	303.48	301.3	303.02	303.65	301.19	305	302.65	301.6	304.32	303.34	303.86	303.25	305.02	303.86	304.19	303.95	301.44	304.98	302	303.23	302.78	303.13	304.79	302.45	303.13	303.46	303.82	302.96	304.85	304.72	303.74	303.71
312.07	313.76	313.56	312.82	313.5	313.23	313.81	315.18	310.62	313.51	312.9	313.22	314.05	313.75	312.8	314.62	313.53	314.1	310.84	312.24	313.35	314.79	312.57	313.36	314.48	314.81	314.92	312.08	314.11	313.4	313.04	313.18	315.86	313.92	312.02	314.28	315.02	314.29	313	312.14	312.31	314	312.62	312.39	315.85	311.3	313.04	310.96	316.03	312.94
304.36	302.38	302.42	304.8	303.99	305.42	305.64	304.06	305.09	303.24	301.56	305.32	302.64	303.42	302.47	303.81	306.12	306.7	304.52	303.57	306.36	304.96	304.2	302.44	303.57	304	303.97	304.06	304.89	303.58	301.88	301.74	302.3	304.04	303.08	303.86	305.58	305.82	304.4	303.87	304.77	305.75	302.97	307.99	304.73	303.25	301.2	305.95	304.07	306.44
304.14	303.03	304.06	303.77	301.52	302.3	305.6	304.74	303.45	303.13	302.51	301.86	304.81	302.22	301.19	301.97	302.43	304.28	302.26	303.24	303.61	304.47	301.88	304.91	301.31	304.48	301.42	302.26	302.15	302.37	300.7	299.8	303.61	302.68	305.47	300.95	304.02	303.57	302.09	303.24	305.28	300.18	301.5	302.91	302.98	302.37	303.06	303.08	302.73	302.1
328.28	323.89	326.27	324.71	325.47	328.35	330.3	326.59	327.52	325.36	328.22	328.02	325.16	326.62	328.34	327.22	325.77	330.78	327.85	326.1	328.36	325.85	327.74	327.45	327.16	327.39	326.44	327.06	326.86	326.96	327.7	330.85	327.23	326.92	327.36	327.93	326.63	328.71	324	328.38	326	328.89	326.78	329.59	327.43	328.29	327.48	325.75	325.63	325.24
315.51	315.97	316.47	314	313.53	315.56	313.02	313.76	312.64	317.78	313.99	315.92	316.19	314.94	313.12	316.57	315.43	315.46	313.89	317.36	315.67	316.62	314.94	315.47	312.25	314.19	313.45	314.54	315.63	314.38	316.38	315.75	313.01	315.9	315.97	315.5	313.62	313.78	313.66	313.3	316.04	313.46	315.31	317.17	314.31	315.58	316.13	315.38	314.3	314.68
307.9	310.29	306.21	308.66	308.67	308.65	309.53	309.79	310.73	307.4	307.72	309.28	308.2	310.1	308.87	308.02	309.14	309.46	308.25	308.56	309.99	307.55	308.67	307.93	306.58	306.87	312.19	308.05	309.82	308.44	309.95	309.36	309.57	308.08	309.99	309.55	308.39	307.43	306.62	309.81	309.45	308.44	309.8	308.77	307.85	309.18	310.97	309.96	309.59	311.61
314.02	312.72	317.69	317.45	315.08	316.33	316.18	313.75	315.38	314.31	314.98	316	314.02	316.04	315.74	318.16	316.53	314.47	316.15	316.04	319.12	315.68	315.3	317.45	316.45	316.82	316.32	315.11	313.97	315.63	315.2	316.26	316.05	317.27	316.11	314.83	315.78	314.13	317.14	317.19	315.63	316.49	311.67	315.41	316.29	316.3	313.5	316.51	315.75	314.31
306.65	304.46	303.56	305.74	307.16	304.19	306.38	305.39	304.38	304.27	305.09	303.43	304.04	307.11	306.04	304.01	303.12	302.42	302.78	305.1	305.24	302.84	305.01	304.75	304.5	302.89	307.64	305.19	304.79	303.65	302.99	306.28	305.72	302.89	302.69	302.46	304.14	304.25	303.31	303.38	302.71	302.84	303.61	302.91	300.78	306.33	304.14	302.96	303.62	303.44
304.29	306.06	306.16	304.21	304.46	305.36	302.98	306.08	304.49	302.77	305.43	303.59	305.31	305.31	303.85	306.79	304.83	305.42	306.19	305.99	307.28	304.52	305.27	304.9	306.04	303.42	305.91	305.77	305.67	304.66	305.45	304.24	305.58	306.33	308.48	305.88	304.92	305.37	303.37	304.48	304.41	305.19	305.06	305.89	306.81	305.27	307.16	304.01	307.38	304.17
317.61	317.71	315.91	315.23	321.1	316.42	318.1	316.78	317.51	318.93	318.2	317.92	315.67	315.67	319.11	315.14	317.4	315.88	320.45	316.55	317.36	318.7	315.14	315.6	320.87	316.99	318.45	318.57	314.36	319.05	317.36	317.34	318.64	315.95	319.11	319.1	317.08	316.24	316.12	315.46	318.27	315.96	314.99	318.32	316.2	315.32	315.72	317.22	318.15	315.06
311.03	314.88	314.2	311.7	316.54	312.64	313.57	314.84	310.43	312.24	311.08	314.8	312.77	313.38	316.17	314.15	310.94	313.01	312.47	314.88	313.99	311.72	313.2	314.73	311.46	315.19	313.15	312.59	315.32	313.17	314.14	312.77	312.89	315.28	312.97	312.56	314.88	315.41	313	311.32	314.18	310.02	312.12	312.81	315.61	310.87	312.63	312.5	315.17	311.74
301.45	303.41	302.81	303.36	304.17	306.02	302.18	305.43	303.51	302.83	305.34	303.88	305.05	302.39	303.07	306.16	304.23	306.08	302.02	306.36	303.01	302.07	306.58	303.09	303.72	302.41	304.1	302.12	302.48	303.03	302.42	304.34	306.87	304.21	302.47	304.28	306.09	305.17	304.77	303.36	300.92	300.83	304.46	304.48	304.34	302.41	303.53	303.9	302.07	306.5
311.35	309.22	309.52	309.34	310.74	309.51	306.93	309.39	308.25	311.84	309.69	308.11	310.88	309.28	307.09	309.42	310.64	309.05	307.64	309.98	308.58	309.52	308.74	308.64	310.47	307.46	308.82	309.68	310.4	310.66	307.54	311.12	308.14	309.63	309.82	307.59	311.23	310.97	309	310.14	308.94	310.96	308.18	307.94	308.46	309.36	309.17	309.65	309.21	306.37
303.89	302.5	305.57	302.29	302	303.33	303.12	305.82	304.28	302.62	302.07	303.59	304.5	303.69	302.96	303.18	306.38	303.91	302.54	304.42	304.5	305.27	301.9	304.49	304.28	303.96	303.58	303.2	304.71	303.48	305.28	304.48	301.8	302.73	303.84	301.39	303.2	301.97	304.12	304.74	302.68	301.13	303.73	304.86	302.82	303.97	304.64	304.41	304.2	303.95
294.11	295.33	292.83	292.82	292.05	296.01	293.11	293.08	293.57	292	294.18	293.72	295.92	293.89	294.34	292.9	295.39	291.92	294	294.56	294.36	294.84	292.59	296.35	293.5	294.37	298.03	292.4	292.1	292.37	293.83	292.85	295.38	295.25	296.31	293.81	294.21	294.59	294.07	293.28	293.42	294.34	293.66	294.8	294.95	292.18	294.05	292.15	294.06	294.47
300.93	303.18	303.11	304.5	303.77	301.1	303.26	300.12	303.12	302.98	305.05	302.87	302.54	301.34	301.49	301.56	304.15	301.68	301.36	300.85	302.77	303.87	303.52	303.47	301.13	303.86	304.99	302.92	304.31	307.69	304.38	305.09	300.87	302.49	302.73	304.24	302.83	302.55	302.67	300.47	303.95	303.31	302.62	304.56	300.32	301.64	302.25	300.96	302.76	302.13
300.99	298.79	297.56	300.51	301.41	300.68	299.1	301.72	298.36	299.79	299.82	300.86	298.97	298.9	298.77	299.98	300.05	299.23	300.47	303.1	301.95	303.05	303.21	297.65	298.77	302.18	304.66	299.06	301.1	300.82	300.02	301.42	300.89	301.81	299.78	300.88	299.54	298.11	300	299.98	300.47	296.47	300.35	299.57	300.42	301.04	301.54	300.23	302.31	300.54
315.35	315.04	314.16	314.43	313.96	311.61	315.39	311.24	313.09	313.04	311.76	316.05	313.39	315.27	314.03	312.72	312.21	313.84	314.75	316.26	315.35	313.76	315.93	311.03	314.5	315.22	313.86	313.18	314.7	315.45	314.07	315.94	316.9	314.32	316.04	313.18	313.93	316.37	313.38	313.6	309.3	315.37	312.37	315.83	314.47	313.96	313.7	313.89	313.24	311.1
304.79	307.39	305.52	305.61	306.34	308.25	304.26	305.33	307.29	307.53	305.21	306.9	305.86	307.52	306.15	307.13	307.65	305.15	306.85	304.57	305.84	304.75	305.47	306.47	305.5	303.24	305.77	304.5	304.68	307.96	308.37	305.58	304.33	306.7	308.5	305.71	305.28	304.53	305.47	309.73	306.83	305.21	304.69	307.19	305.27	307.52	305	305.66	306.97	305.35
319.5	319.85	320.58	319	319.08	316.9	320	318.55	317.83	320.9	318.06	319.43	316.61	317.4	317.78	318.13	316.99	318.89	316.41	315.5	321.78	317.52	318.81	317.82	319.72	317.99	318.72	317.9	318.18	317.8	318.1	319.83	318.21	318.19	316.13	316.66	318.34	318.8	318.32	317.88	318.75	317.47	316.44	318.3	315.43	316.11	317.36	316.22	316.96	317.81
315.24	316.03	313.52	315.34	313.67	315.65	313.12	310.15	316.99	315.99	317.8	314.12	315.86	313.6	314.5	316.14	315.08	313.62	312.68	314.88	315.21	315.93	316.41	316.97	314.31	316.31	316.48	315.3	312.98	317.67	313.81	315.09	315.47	313.44	314.76	313.59	316.32	315.45	315.49	313.89	315.22	311.47	313.62	313.95	317.15	312.77	314.75	315.9	313.14	316.5
305.2	302.57	305.3	304.52	303.22	305.68	302.29	305.59	305	304.63	304.92	303.48	302.92	305.61	305.86	305.14	306.56	305.61	306.21	305.09	305.58	303.29	305.52	304.1	303.97	302.66	305.68	303.94	302.76	303.24	304.38	304.78	303.36	304.66	304.17	302.68	302.02	304.2	306.74	304.97	305.54	304.55	306.11	302.64	303.54	301.8	302.67	303.78	305.9	306.47
303.45	304.95	306.04	305.77	302.77	305.22	305.19	305.9	302.67	302.29	305.22	304.68	303.98	306.84	305.08	308.24	305.24	304.83	301.68	304.64	305.58	305.01	307.08	302.16	306.54	305.43	304.47	305.85	303.45	304.82	304.75	303.32	306.24	303.49	304.07	306.01	304.75	303.85	304.19	303.3	304.57	306.85	305.51	304.46	304.77	303.5	303.56	301.15	306.69	305.65
318.27	317.53	318.83	315.53	317.35	314.56	317.87	316.98	317.42	315.07	316.62	315.41	316.89	315.67	315.52	316.75	314.96	318.56	316.1	315.91	316.47	318.01	320.39	318.93	318.16	318.19	314.89	317.76	315.32	317.63	318.78	313.77	320.11	318.16	316.05	316.83	315.82	319.15	317.75	316.97	318.51	315.58	317.45	319.04	314.18	318.97	315.8	318.63	317.49	318.47
299.79	299.33	301.12	299.56	302.13	298.99	302.97	301.73	300.12	299.1	299.16	301.9	301.25	301.23	301.11	302.51	299.4	301.04	298.77	302.48	300.63	301.52	302	300.78	299.51	299.64	300.68	297.7	299.83	299.64	297.53	303.57	300.91	303.68	298.74	302.68	299.55	302.34	300.88	299.83	302.67	300.53	302.02	300.65	301.19	302.04	302.5	303.1	300.9	303.62
306.72	301.79	302.08	303.23	300.76	303.29	303.11	302.76	304.68	301.61	302.69	304.42	303.65	301.38	304.7	303.63	303.49	303.25	304.21	303.08	299.99	301.43	303.94	304.3	303.33	305.41	305.31	303.32	303.31	304.43	304.42	302.4	303.47	305.99	302.04	304.97	302.98	304.73	302.73	304.68	305.66	300.83	302.09	302.77	302.33	302.95	303.45	302.47	301.91	303.88
317.39	314.22	313.65	315.07	313.27	315.27	315.49	316.21	316.61	317.87	314.19	315.45	314.93	315.9	316.46	316.65	313.31	313.96	315.52	314.21	315.3	315.39	313.33	314.01	315.67	316.83	313.75	316.89	313.51	314.02	314.71	315.05	316.07	314.79	313.4	315.22	314.11	313.33	312.72	315.56	316.4	313.01	315.34	316.5	316.6	316.18	315.43	316.29	316.12	313.38
315.82	316.95	314.23	317.5	317.74	316.19	315.25	317.68	315.51	313.22	317.88	316.78	316.38	315.16	316.25	313.68	315.3	316.89	318.6	312.48	315.02	315.39	315.79	314.44	315.41	315.4	315.25	318.24	314.39	316.39	315.28	316.42	315.74	315.53	315.87	316.83	316.22	315.88	316.87	315	314.47	314.65	315.81	317.13	314.63	314.23	315.97	316.22	316.93	313.56
316.09	316.19	315.86	317.39	314.92	316.65	318.78	316.56	318.91	317.06	315.49	315.18	316.6	316.42	315.54	317.26	319.1	316.23	315.98	314.17	318.8	319.23	317.8	315.37	318.2	318.12	315.12	317.15	317.51	314.21	314.81	316.23	317.27	315.51	316.94	317.57	317.18	318.57	318.04	314.73	316.83	317.23	316.09	318.05	316.33	315.8	316.57	313.96	319.72	315.1
304.61	304.36	306.72	306.09	307.22	304.36	306.96	306.08	304.78	304.09	306.13	305.53	303.17	305.13	302.16	307.76	308.32	305.91	306.15	306.48	304.98	304.68	307.69	305.43	307.68	306.41	305.21	307.4	303.87	303.71	305.29	302.26	305.48	303.03	303.11	305.84	305.61	304.44	305.98	308.22	301.19	305.04	304.87	304.87	306.33	304.98	304.93	307.8	306.19	306.97
301.47	302.63	303.02	301.5	304.38	301.55	301.91	302.99	304.57	301.84	300.79	300.59	301.12	302.31	301.89	301.78	304.71	304.04	302.81	303.63	301.52	303.33	303.58	300.15	304.04	302.22	303.57	302.24	304.24	304.91	301.97	300.94	302.23	305.62	300.4	301.14	300.89	302.46	299.45	303.95	301.77	304.44	306.22	299.97	303.83	302.41	305.45	302.1	302.72	303.3
304.92	301.81	303.57	304.59	302.2	305.02	305.17	302.18	300.63	304.79	303.58	304.42	304.03	303.78	305.15	300.48	304.71	303.77	302.04	304.66	304.35	304.58	303.38	302.73	303.27	304.79	301.63	303.83	304.31	303.35	305.78	304.71	303.11	301.78	303.79	304.7	303.07	302.42	301.66	303.42	303.51	302.99	302.88	302.89	302.94	302.51	304.76	305.06	301.74	302.28
303.33	306.16	306.75	306.15	308.58	304.08	305.5	306.05	304.47	305.24	305.57	305.3	304.54	303.19	303.36	307.89	306.54	305.75	304.57	303.61	305.62	305.19	303.2	301.88	305.29	303.12	307.19	307.18	306.95	307.02	302.31	305.13	304.49	305.85	306.11	304.95	304.91	306.1	305.47	303.04	305.78	306.9	306.5	304.19	306.47	305.95	304.31	304.92	306.9	304.73
298.96	300.98	300.95	299.58	300.23	300.81	301.8	298.33	299.34	301.92	300.98	300.15	302.28	301.3	302.14	301.32	303.87	299.92	301.14	301.09	300.66	300.83	300.73	300.04	299.52	301.25	301.39	301.13	302.4	300.59	303.21	304.47	301.42	300.37	301.85	301.55	300.44	301.29	298.92	300.2	303.07	299.24	301.59	300.83	300.03	300.27	300.2	302.58	303.45	299.28
294.04	295.62	297.04	293.63	296.93	291.27	294.8	297.61	295.82	294	296.03	292.76	295.12	294.05	298.39	295.51	294.07	295.62	296.95	294.67	293.87	296.4	296.94	296.85	294.38	294.49	294.28	293.91	293.85	295.6	294.66	297.34	293.51	292.49	293.46	296.9	296.83	295.61	295.69	296.9	295.61	292.91	294.47	296.21	297.52	296.37	296.29	294.77	295.34	295.94
324.4	325.04	323.97	324.83	326.65	323.6	323.29	325.14	323.13	325.21	323.9	325.65	324.62	324.85	325.29	325.64	322.63	323.74	325.44	324.74	324.27	323.74	325.33	323.62	323.43	324.39	324.46	324.44	323.21	323.58	324.27	324.03	323.5	325.31	323.16	323.9	325.73	323.24	324.68	325.41	324.58	323.23	324.62	322.11	321.94	326.06	325.05	324.61	325.11	325.49
311.92	313.21	313.04	315.22	313.99	313.98	313.58	312.82	312.51	311.83	312.64	315.56	313.38	314.41	314.17	313.58	312.59	311.21	313.52	311	313.34	313.03	312.15	312.34	314.13	310.63	312.21	313.56	312.25	314.72	313.5	312.32	312.85	313.36	313.02	312.78	312.82	314.56	314.72	313.47	315.06	311.27	314.08	313.07	313.92	313.82	312.88	313.4	309.58	314.68
309.81	310	311.02	310.36	310.1	310.33	312.78	310.35	309.27	309.35	311.67	311.35	312.26	309.58	309.88	309.51	311.74	311.2	310.67	310.54	310.98	310.28	309.43	308.67	310.94	307.64	312.29	310.96	310.06	310.45	312.69	312	308.4	310.32	310.79	311	309.97	310.91	310.93	311.52	312.05	306.91	313.04	309.78	309.41	309.42	308.53	310.43	309.77	311.26
325.61	324.62	325.55	323.18	327.58	324.8	325.86	323.72	325.05	321.7	322.39	323.85	325.22	324.71	326.12	323.88	324.52	324.42	326.05	327.98	324.04	323.41	322.42	324.56	323.02	323.65	325.23	322.93	325.53	326.61	323.08	322.92	322.42	323.61	325.93	326.49	327.16	323.95	326.39	324.23	324.78	325.27	324.84	323.62	324.12	325.56	325.82	324.97	325.14	326.43
311.6	312.39	312.2	310.36	308.97	311.36	311.77	312.75	311.35	313.15	311.62	310.85	312.05	311.02	312.63	312	310.44	311.18	311.43	310.27	311.86	312.57	311.59	314.56	313.47	312.75	310.48	310.46	310.89	310.34	310.91	313.53	311.95	312.87	310.69	310.7	311.48	308.99	313.39	312.44	313.38	311.84	312.32	309.22	310.79	314.54	314.51	312.76	310.11	309.48
301.68	301.28	301.2	300.84	299.68	300.65	297.5	298.42	297.66	300.57	299.13	301.18	299.85	301.37	302.14	301.75	301	300.46	301.68	297.04	302.48	296.74	298.13	301.17	300.6	299.08	298.82	298.4	295.05	299.15	298.78	299.87	300.64	300.55	301.38	298.72	301.77	301.22	299.6	300.49	301.57	302	298.06	300.18	298.86	300.78	301.16	299.4	300.25	299.25
293.08	294.29	293.52	296.42	295.23	291.46	293.64	295.41	294.8	295.59	295.71	295.42	292.43	296.07	291.87	295.96	295.98	293.82	294.93	293.45	296.35	293.55	294.43	296.64	294.32	297.13	297.39	294.33	296.78	293.87	296.11	295.8	295.09	293.51	293.64	296.41	293.47	297.65	295.99	291.31	294.67	294.54	295.03	295.47	295.62	294.58	294.73	294.66	295.01	292.42
314.39	314.26	316.8	312.95	316.86	314.75	314.35	316.43	315.5	311.92	315.27	315.74	315.89	313.53	313.13	316.29	316.16	315.25	317.2	312.76	317.65	315.3	313.06	315.77	314.21	314.28	319.64	314.38	316.42	315.35	315.94	315.51	316.4	317.31	313.8	317.6	314.94	315.49	314.91	317.07	316.02	314.95	317.39	313.04	312.76	314.92	314.69	315	314.12	318.69
305.52	306.54	306.31	306.41	306.01	306.95	303.98	305.42	303.86	308.17	305.55	304.85	305.7	304.47	306.76	304.89	305.13	305.72	305.75	306.01	306.12	303.91	305.93	308.32	305.01	306.36	305.01	307.45	308.71	304.74	307.76	306.75	307.38	305.79	305.64	307.14	307.01	305.35	306.11	306.16	308.23	306.58	306.51	306.9	305.46	305.67	305.3	306.83	308.25	309.51
316.58	318.62	316.23	317.35	317.92	317.48	318.54	316.99	316.45	316.74	316.74	316.31	317.95	316.51	316.43	317.64	314.92	316.13	316.82	314.42	317.17	315.23	316.14	318	317.12	315.85	318.92	317.1	316.06	319.73	315.29	316.9	319.33	317.94	317.04	316.52	315.37	315.71	316.94	316.76	317.15	315.7	318.67	316.98	317.74	318.16	317.55	317.84	316.75	315.85
298.88	297.57	301.05	298.73	298.47	300.98	299.98	299.51	300.21	304.14	298.16	302.86	299.96	299.34	300.64	301	302.8	297.68	297.67	301.49	300.94	300.15	298.51	297.86	298.64	301.66	299.72	299.4	298.47	298.56	300.02	301.16	301.22	299.75	300.18	298.28	301.67	302.46	300.89	298.93	298.25	304.67	301.55	299.38	299.38	301.32	299.49	299.6	298.58	300.69
314.25	318.62	316.56	316.76	315.38	315.17	315.24	314.27	313.21	313.73	312.56	314.69	312.9	315.93	316.71	313.64	315.15	314.69	314.96	316.07	316.76	313.39	315.31	313.25	317.12	315.78	315.15	311.99	313.57	315.62	315.57	317.42	317.1	313.57	314.33	315.17	312.61	313.62	317.12	312.74	314.36	313.7	315.72	315.63	315.4	316.09	316.44	317.88	314.77	317.16
304.27	301.92	305.67	302.18	302.95	301.38	303.32	302.71	305.68	303.02	301.92	305.76	304.05	304.3	300.92	305.55	302.92	306.06	303.49	302.64	304.35	305.8	304.17	302.17	301.26	302.39	303.84	304.46	302.13	303.75	302.9	305.54	304	303.07	304.53	302.38	303.78	302.31	304.45	301.21	304.23	303.63	303.92	303.68	306.3	302.33	302.61	303.82	302.03	302.97
305.9	306.97	305.83	305.71	307.3	306.53	305.32	305.8	307.32	307.38	306.92	306.59	307.34	307.24	305	307.36	306.28	308.03	307.27	308.71	307.03	308.31	308.12	306.91	306.95	306.17	306.89	308.17	306.39	305.79	309.25	304.83	307.98	307.56	307.76	305.53	307.47	308.45	311.14	306.65	307.13	307.7	305.81	308.62	308.27	306.75	307.76	308.05	306.15	310.38
307.71	307.04	306.23	306.81	305.81	305.51	305.33	302.38	304.96	305.61	305.84	306.58	305.55	306.36	305.24	306.78	303.95	306.71	305.91	304.92	305.93	305.54	305.58	304.58	306.81	305.21	304.2	305.9	305.32	305.93	304.63	304.54	303.4	308.78	305.18	305.08	305.93	304.47	303.93	304.81	305.16	305.96	306.88	305.73	306.45	307.02	304.32	306.53	307.25	305.45
312.31	313.19	312.42	315.02	314.49	311.38	311.89	310.95	313.28	315.37	314.62	313.18	314.54	310.96	315.08	310.72	315.4	313.91	314.4	316.95	314.21	315.22	315.25	312.53	316	313.63	315.13	314.48	311.49	314.74	312.42	313.22	312.19	313.29	314.92	312.28	312.12	314.62	314.31	314.26	315.17	316.64	313.35	313.54	312.21	313.43	314.17	315.18	314.04	313.68
310	311.58	311.01	310.62	308.08	309.03	311.95	310.08	310.31	309.66	311.63	308.61	313.99	309.98	309.83	310.26	313.09	311.71	309.96	312.1	312.09	310.07	312.16	311.46	308.71	311.63	309.77	309.35	311.31	312.49	308.49	311.44	309.89	313.79	307.63	312.09	308.76	309.96	308.8	312.48	309.73	309.25	312.07	310.1	312.17	312.64	309.04	309.61	312.02	314.14
305.17	304.49	306.99	307.58	305.49	306.42	304.88	306.44	304.23	307.65	307.38	308.01	305.85	308	306.82	305.76	305.99	307.48	305	307.96	306.99	306.06	305.9	305.43	307.62	307.82	306.19	306.29	306.79	307.34	307.31	306.34	305	305.43	307.34	306.21	305.18	306.06	305.5	306.75	307.59	305.35	305.7	304.93	306.57	307.07	305.41	306.7	306.17	306.72
312.67	315.92	313.78	314.48	313.47	315.52	315.13	316.06	317.07	315.07	316.47	315.08	315.65	313.68	312.66	314.91	314.42	314.47	315.32	315.54	314.97	315.12	314.02	314.49	313.33	316.02	316.36	315.12	315.46	317.1	317.53	317.64	315.69	313.11	313.93	315.23	314.41	314.72	313.58	316.43	314.4	314.47	313.87	314.5	316.26	315.7	318.42	313.81	314.15	314.62
303.5	302.25	306.17	302.15	303.9	304.38	303.44	303.25	301.49	302.48	303.25	301.96	302.78	305.21	305.01	300.86	303.73	303.53	301.98	300.51	300.84	304.35	303.6	300.24	304.29	305.12	303.88	303.58	300.77	302.56	300.97	303.04	302.39	304.22	303.9	304.37	300.64	302.11	300.9	302.47	300.49	300.65	303.29	302.77	305.12	303.66	302.84	303.01	305.52	303.73
313.93	316.49	315.84	317.21	316.23	316.08	317.65	317.8	315.32	315.49	317.19	315.89	317.34	317.3	317.27	315.77	316.55	315.65	315.27	317.05	314.99	315.57	315.52	315.69	315.37	318.03	314.94	317.73	319.65	316.43	320	316.81	317.98	317.83	317.75	316.32	316.67	315.33	317.2	314.57	316.92	318.01	315.69	315.25	314.07	317.94	318.82	315.03	316.44	313.7
314.92	317.86	316.18	318.74	317.6	318.86	316.31	320.43	321.05	319.63	316.88	317.18	319.41	317.99	319.76	318.18	319.54	318.54	317.16	318.73	318.05	316.22	319.61	320.26	317.26	318.82	316.04	314.27	315.38	320.39	319.56	318.17	314.25	318.68	317.93	319.42	317.6	317.72	318.85	316.82	320.5	320.06	320.11	318.36	317.86	318.4	318.56	317.52	319.25	317.93
301.58	298.2	299.99	302.04	299.79	298.1	299.83	302.28	299.81	300.93	298.2	297.93	300.85	298.71	299.55	300.91	299.53	302.25	298.51	299.92	299.21	296.4	298.26	299.97	301.62	300.2	299.19	299.77	299.19	300.91	299.57	300.11	298.18	301.34	297.06	301.7	303.33	301.73	298.85	296.58	295.83	300.95	301.29	298.29	300.33	302.24	300.79	299.62	298.03	299.34
306.65	306.18	307.88	303.83	306.68	308.23	305.82	305.53	306.03	308.63	304.59	304.38	304.48	305.99	306.51	304.03	305.72	305.84	307.2	307.19	308.3	305.15	305.03	307.09	308.22	305.9	304.92	305.94	306.49	305.63	305.27	304.97	305.93	306.59	304.02	306	305.36	306.5	308.61	305.61	308.73	307.11	306.58	305.55	305.48	305.43	308.56	306.04	305.54	306.36
317.48	318.66	319.04	318.25	319.09	318.23	318.74	316.41	320.66	320.79	319.5	319.08	318.2	320.46	320.2	320.09	318.62	318.28	317.54	318.09	318.63	319.07	317.36	319.01	317.05	317.25	319.87	318.59	319.34	321.42	319.18	318.38	315.93	320.43	319.04	318.05	319.58	320.6	317.65	316.57	320.12	320.12	319.78	318.83	317.27	319.93	316.85	318.06	320.54	319.14
299.01	292.66	296.21	294.29	294.19	297.19	293.43	296.07	294.87	295.4	295.12	295.53	297.33	297.13	296.12	294.29	294.81	297.35	295.62	295.76	293.72	292.57	294.43	294.6	293.94	297.42	296.26	294.53	293.03	295.25	296.39	295.16	294.23	294.19	295.07	295.63	295.41	296.31	295.95	298.13	295.97	294.37	297.97	296.95	296.51	296.53	294.5	296.07	293.26	293.15
313.54	314.51	315.16	313.34	314.94	313.06	313.62	311.84	314.01	311.56	313.97	315.3	315.91	311.81	314.23	314.78	314.32	313.7	311.66	314.26	314.31	313.9	311.56	314.75	315.57	312.68	315.97	315.36	311.09	313.69	315.39	314.29	313.41	313.29	315.57	312.95	313.91	313.72	314.95	315.55	311.95	312.83	315.36	311.42	312.84	312.68	313.14	313.14	315.65	313.35
302.88	303.27	304.75	301.85	303.96	300.21	302.49	301.95	301.17	302.38	300	303.88	302.98	302.32	302	300.2	302.92	303.55	302.08	303.32	300.28	305.89	301.64	299.12	300.28	302.34	303.54	300.34	300.31	303.75	300.58	301.98	303.32	301.06	299.98	302.64	304.41	301.68	302.57	303.28	302.41	302.72	304.94	298.9	302.78	304.11	304.88	301.96	301.34	302.03
305.92	306.39	306.39	306.69	303.94	304.45	306.23	304.45	305.66	306.27	303.82	308.2	309.31	306.03	305.08	306.3	307.41	306.26	307.77	303.77	304.51	302.81	304.54	306.69	304.12	304.44	303.73	303.95	305.83	302.88	302.67	305.71	305.55	304.75	304.04	305.49	303.86	306.69	309.22	304.85	303.2	305.8	306.01	302.67	306.83	305.76	304.09	305.79	302.62	305.64
301.8	304.33	304.77	302.95	303.28	301.25	301.74	299.98	305.55	304.16	300.81	301.26	304.81	303.46	302.98	302.12	301.07	303.34	302.94	302.01	304.35	302.67	302.2	303.52	302.58	301.4	303.71	303.26	301.82	302.83	302.59	304.13	304.52	300.87	300.95	304.24	305.08	301.42	303.76	303.65	302.7	301.04	304.22	304.83	303.05	304.03	303.87	303.65	301.41	302.61
301.57	300.92	302.19	299.16	299.25	300.31	301.15	301.3	300.47	302.27	299.27	301.72	300.15	301.91	301.16	300.93	301.02	303.79	298.96	299.65	301.89	300.71	300.27	300.88	303.69	299.51	299	302.35	301.03	302	301.35	298.62	302.13	302.95	301.91	301.1	297.82	300.77	300.26	301.17	301.57	301.46	302.72	300.69	300.42	302.18	299.13	301.84	303.6	301.64
308.42	311.23	307.78	309.85	307.52	310.08	309.32	308.45	309.99	308.72	311.32	308.67	309.8	308.35	308.03	306.79	306.96	307.17	310.19	306.39	306.37	308.03	308.8	309.94	309.52	307.22	305.96	309.24	310.14	310.63	310.31	308.08	309.75	308.92	309.52	305.89	308.84	310.77	308.5	309.72	310.85	309.01	308.06	310.4	306.86	309.05	307.21	308.67	307.85	307.16
297.67	295	296.82	296.59	297.46	294.41	298.75	294.98	297.11	298.75	297.25	298.11	296.21	295.77	297.47	297.99	295.29	296.36	296.84	299.83	294.49	296.41	296.98	297.36	297.69	296.45	298.76	294.87	295.86	297.58	296.69	299.76	293.67	298.28	296.34	295.87	297.27	298.72	299.22	295.73	294.94	300.09	298.07	298.93	295.29	297.41	298.04	295.93	296.94	295.99
307.18	308.86	310.39	309.06	308.81	309.14	309.05	311.99	312.44	308.77	310.83	308.78	310.04	310.74	311.88	310.33	310.9	311.76	308.87	307.61	309.99	307.84	308.98	311.86	310.35	310.28	308.47	308.69	308.77	308.95	308.95	307.51	309.89	308.76	307.43	309.53	309.79	309.68	310.13	310.48	309.17	308.81	310.23	311.36	309.05	308.33	311.63	312.14	310.71	309.93
315.91	314.03	315.76	314.57	314.04	315.24	313.37	315.91	314.75	313.67	314.37	313.17	313.69	316.43	313.72	315.48	311.75	313.23	315.56	313.14	314.06	312.81	311.66	314.43	312.3	314.74	314.28	314.42	315.28	315.48	313.89	314.15	313.14	314.67	314.25	313.87	313.88	316.42	311.62	313.02	313.62	315.9	312.16	314.03	313	311.57	314.48	312.91	312.81	315.34
301.4	304	303.51	303.83	302.99	304.82	305.37	303.65	301.12	301.24	303.63	304	302.53	302.08	305.07	300.98	299.61	302.14	303.6	306.59	305.46	304.16	301.82	303.08	302.61	303.32	302.82	299.74	302.72	302.91	303.61	301.57	301.66	300.66	304.19	302.47	303.76	302.64	302.5	303.41	305.12	302	301.92	302.23	301.69	302.3	302.57	302.81	303.44	305.67
324.99	323.5	327.65	325.39	323.02	324.88	325.09	320.31	325.02	323.57	324.09	323.8	323.73	322.71	325.13	326.33	324.38	324.83	324.82	326.89	320.73	323.84	324.62	322.38	325.36	324.19	324.75	323.34	325.06	325.55	328.34	326.25	322.91	322.66	323.58	324.09	324.47	324.06	324.93	324.36	325.88	325.63	323.28	324.54	324.75	324.12	326.73	324.58	325.38	323.71
316.63	315.95	315.89	320.25	315.95	315.67	319.53	319.69	317.12	318.1	318.48	318.41	318.41	317.51	315.39	320.23	318.44	318.92	316.77	315.39	318.96	319.26	318.76	321.06	315.68	318.52	318.15	319.84	315.64	317.9	319.79	319.76	319.48	318.69	318.57	318.26	316.64	317.22	316.82	319.45	317.62	321.06	318.78	318.32	320.28	317.82	317.91	318.98	319.9	318.73
307.64	306.93	307.91	304.5	306.91	305.13	306.06	303.94	305.27	307.52	305.28	310.65	304.97	305.06	306.13	306.66	306.68	307.45	308.48	307.58	305.6	307.9	307.17	308.39	311.37	309.33	308.99	306.76	306.9	305.38	307.02	308	306.83	309.28	309.18	307.25	307.79	306.28	310.11	307.76	308.14	308.21	308.83	307.16	308.16	306.31	307.01	306.4	306.53	306.94
316.65	314.57	313.85	314.24	314.45	314.75	316.18	314.24	314.47	312.1	314.67	316.97	315.73	314.01	312.81	316.47	315.59	313.5	312.87	316.31	314.66	315.29	315.76	317.67	313.65	314.75	312.6	315.05	312.51	315.53	315.45	315.33	317.1	313.93	312.6	314.77	315.77	314.95	314.97	315.78	312.9	314.61	314.46	316.74	316.2	315.28	315.75	310.46	314.22	314.64
302.03	303.57	304.43	303.97	303.62	301.83	303.9	301.2	303.03	302.06	303.11	303.89	304.41	304.87	302.31	302.39	305.91	303.38	303.88	300.25	306.01	304.26	302.17	303.68	303.35	306.59	304.82	303.1	307.57	305.99	303.65	302.91	302.09	305.09	303.47	303.07	306.49	304.37	301.75	303.18	305.64	306.79	301.41	305.96	303.64	304.99	304.93	304.99	302.85	303.01
292.92	295.58	293.07	294.43	294.55	294.76	294.46	291.84	293.1	294.77	294.24	294.01	291.63	295	293.95	294.79	295.14	294.14	293.53	293.28	291.64	294.91	293.47	294.36	294.34	293.79	294.27	295.38	293.15	292.49	293.55	292.73	296.1	292.85	291.98	292.91	294.51	295.78	293.29	294.26	294.73	294.17	295.58	292.21	293.32	292.99	294.85	294.29	295.49	294.28
305.41	302.35	304.53	306.54	306.66	305.57	304.33	302.16	302.12	303.77	302.59	302.21	303.43	305.18	304.31	302.52	302.95	303.65	305.23	302.25	302.86	304.59	306.44	302.41	303.63	303.3	303.56	300.26	304.36	302.89	304.08	301.91	302.67	300.95	303.48	303.74	300.84	304.98	303.01	301.72	305.64	304.09	305.13	303.45	301.73	306.65	303.51	302.76	301.43	301.47
306.87	305.8	305.2	304.89	305.01	304.61	306	303.47	304.45	305.97	302.19	305.37	304.24	306.5	302.96	304.39	306.33	302.97	307.18	306.3	303.06	304.86	305	301.52	305.52	306.16	304.56	305.64	304.15	304.74	303.55	304.97	306.96	306.01	305.85	305.95	305.76	304.93	308.31	306.15	305	302.9	302.48	301.76	303.9	303.11	305.57	304.2	305.7	305.56
303.39	302.96	301.5	304.34	302.86	302.46	304.25	304.18	302.14	302.29	302.29	302.67	302.56	302.65	303.13	302.73	301.46	303.05	303.18	301.67	305.68	303.58	303.62	300.56	303.48	303.43	303.09	301.01	302.01	301.22	305.03	303.69	302.08	302.29	302.79	303.01	304.08	302.67	305.33	301.01	302.62	304.26	301.06	300.58	302.46	301.28	305.6	301.55	301.65	302.86
301.76	303.28	303.21	302.74	299.96	304.59	301.88	305.05	302.37	304.29	303.28	302.32	301.78	302.85	301.7	302.5	303.8	300.36	301.49	300.38	303.33	301.64	298.4	300.85	302.93	300.58	301.33	305.49	300.64	300.8	302.7	300.74	302.83	302.96	301.51	303.95	302.86	301.7	304.85	303.31	303.33	300.41	301.11	301.49	305.91	302.36	300.75	300.88	303.76	299.99
309.03	306.82	308.49	307.23	307.37	308.23	309.15	306.75	309.08	306.57	307.95	307.66	307.99	307.75	309.67	306.09	306.89	307.69	306.62	307.65	308.49	305.61	307.17	309.39	304.92	307.28	305.2	306.32	306.35	304.46	306.85	309.04	307.34	306.8	304.59	306.58	307.92	308.68	307.84	306.45	306.6	306.59	305.49	308.28	308.38	305.82	310.25	308	304.8	307.71
291.99	292.54	296.12	291.94	292.68	295.35	293.41	293.95	292.74	296	296.2	292.84	293.52	293	295	293.73	295.54	293.23	293.96	295.11	295.81	294.57	295.19	294.15	292.72	296.83	294.29	290.94	290.91	293.24	294.64	296.14	293.73	293.63	294.36	297.29	295.45	293.87	292.84	294.28	293.26	291.57	295.79	294.45	293.96	292.81	295.07	296.61	294.33	294.41
308.42	307.57	306.59	308.11	307.11	309.74	309.95	312.15	310.34	309.48	310.21	308.83	307.08	309.37	307.71	308.33	310.07	308.9	308.62	308.54	310.57	308.01	309.09	311.32	310.65	310.71	309.48	309.6	310.09	308.5	307.16	308.37	309.63	308.65	309.59	308.78	308.84	308.54	310.21	311.05	307.84	310.95	309.01	309.2	308.41	311.12	306.99	309.88	306.92	309.41
322.9	326.52	325.25	324.6	327.69	327.44	326.58	326.01	325.61	326.53	326.48	325.04	327.23	325.76	324.55	325.99	325.71	326.04	325	323.28	325.8	325.15	324.4	325.14	326.13	325.15	324.21	325.43	324.5	324.84	326.42	325.08	327.03	328.15	326.15	325.4	323.99	325.94	325.02	326.15	324.39	325.57	326.52	326.47	326.05	325.76	327.04	324.9	326.36	325.85
328.66	328.94	328.53	326.24	327.41	327.79	324.1	328.3	329.14	327.07	329.24	328.79	328.28	327.35	327.96	326.94	328.65	323.37	330.17	329.85	327.52	328.3	328.8	328.84	327.41	330.16	328.3	326.07	330.24	328.03	328.27	326.97	327.26	327.09	329.74	327.51	330.31	328.89	327.7	327.27	326.65	325.23	327.48	329.35	325.06	328.96	326.05	328.22	329.01	328.54
317.77	314.64	314.61	313.81	316.36	314.26	316.18	314.6	313.44	313.59	311.91	312.94	316.27	317.45	316.49	316.03	313.42	314.03	311.45	316.41	313.73	314.46	315.3	315.18	316.09	314.75	315.31	314.12	315.95	315.53	315.23	316.16	316.04	316.52	314.82	315.24	313.55	315.38	314.58	314.62	316.46	317.09	316.13	317.33	314.05	315.65	314.38	314.03	316.61	315.81
305.04	302.36	304.75	302.45	305.6	305.31	305.39	305.94	301.88	306.28	302.14	306.18	303.88	307.36	305.42	306.09	304.15	303.14	303.64	307.21	303.77	303.79	298.39	303.14	304.06	302.49	305.23	305.87	305.21	306.09	304.72	306.31	303.54	303	304.46	306.24	306.42	305.65	304.94	304.66	303.4	305.67	305.46	303.1	303.1	305.59	305.15	304.39	304.57	303.45
313.7	314.66	311.52	315.63	314.23	312.8	313.95	315.34	314	312.84	313.72	313.9	313.02	314.35	313.32	311.95	314.92	315.56	314.53	312.33	313.69	314.43	311.8	314.09	313.71	315.39	314.67	312.98	312.5	313.08	313.51	315.08	312.4	313.41	313.55	313.38	314.63	313.09	313.36	314.49	313.74	315.15	313.5	313.72	315.42	316.32	313.62	313.71	315.93	315.07
303.77	305.19	303.73	304.65	303.84	304.78	305.23	302.68	306.53	302.74	305.04	303.56	305.38	303.9	304.48	305.46	302.43	304.81	305.53	304.46	305.35	304.06	303.65	305.08	304.74	304.6	305.02	303.66	304.44	305.24	302.45	306.57	304.92	302.41	306.34	303.37	305.07	300.81	303.2	304.67	304.29	301.08	304.57	305.47	303.9	305.96	303.78	303.73	303.6	303.93
304.66	307.83	305.53	304.8	304.66	307.1	306.14	305.92	307.18	304.05	305.57	307.39	306.67	306.29	306.95	306.31	306.59	308.32	306.07	306.28	306.25	306.89	304.4	308.09	306.38	307.85	304.78	307.26	304.4	303.23	305.04	306.15	308.73	305.86	305.47	306.88	305.57	307.71	305.6	308.63	303.63	308.25	305.83	304.46	307.59	306.47	305.38	307.87	305.12	304.88
300.68	300.4	303.06	299.27	299.08	298.28	298.64	299.38	302.08	301.03	296.17	298.57	302.41	298.89	298.36	301.31	300.33	298.67	301.53	296.53	297.96	300.03	299.99	300.71	301.49	299.58	299.65	298.37	301.92	300.85	300.11	299.96	298.1	300.52	299.49	299.58	301.57	299.57	301.34	299.14	300.63	301.3	300.66	299.05	300.54	301.35	300.6	299.56	300.6	301.56
318.68	316.67	317.11	316.2	318.91	319.58	316.32	318.32	316.37	320.88	318.32	319.51	318.48	318.25	318.36	318.24	316.74	317.2	317.19	317.68	316.19	318.16	317.31	316.65	318.63	318.98	318.33	320.31	316.44	314.56	320.65	319.25	318.59	316.4	320.81	318.97	317.41	316.98	318.86	319.82	317.17	318.29	319.27	318.09	318.86	317.94	319.36	318.55	317.35	315
301.04	301.17	300.17	299.69	302.71	301.04	299.47	300.98	301.2	301.91	301.34	301.43	300.08	301.31	302.08	301.03	300.39	301.06	300.26	298.9	301.12	303.51	300.61	303.99	299.67	302.01	300.15	301.82	301.13	301.5	302.04	301.91	303.79	303.95	302.34	300.27	300.98	300.89	303.39	301.16	302.49	302.2	301.84	303.69	300.26	298.43	300.63	299.09	304.06	299.96
303.36	305.36	303.58	301.95	304.91	305.49	303.84	303.85	302.2	305.29	304.08	301.29	304.93	303.74	304.62	302.78	302.36	302.22	303.75	305.32	302.46	303.76	306.56	303.46	305.24	305.28	303.37	303.73	303.85	303.38	303.07	302.89	303.96	303.46	305.33	303.21	304.97	305.04	304.63	304.34	303.15	306.04	304.95	304.88	304.89	304.21	305.09	304.06	303.5	305.13
307.79	303.88	303.57	306.25	303.72	305.73	305.74	305.89	305.09	308.08	307.55	305.12	306.72	307.33	304.86	303.42	307.28	307.59	305.61	307.28	306.19	307.33	306.37	305.95	306.24	307.12	307.11	306.21	305.46	304.91	309.26	304.34	304.84	308.17	306.32	307.01	306.34	305.87	307.87	306.96	308.53	306.96	306	306.99	304.74	309.44	304.81	305.22	306.45	303.97
314.58	310.94	314.44	315.9	315.21	312.87	314.35	315.29	315.09	315.04	312.3	315.3	315.56	312.83	312.55	314.17	314.28	314.11	314.09	315.11	311.31	316.43	313.71	314.99	316.3	314.59	313.75	314.49	313.25	313.53	311.94	312.3	317.62	314.65	314.77	314.59	315.3	312.84	314.79	312.25	315.29	314.47	311.31	314.25	311.3	313.55	314.94	313.01	311.65	315.67
326.31	329.89	327.79	327.33	327.47	329.31	330.83	328.82	328.97	330.26	327.69	328.05	329.34	328.99	329.46	327.08	329.04	328.25	327.83	331.08	328.12	328.3	327.35	328.68	328.19	327.53	332.46	327.46	325.62	328.46	327.72	329.16	329	328.73	328.92	328.83	327.68	328.28	329.43	328.31	328.92	328.74	329.71	327.42	329.32	327.96	327.23	329.28	328.74	329.44
302.96	305.42	302.22	302.94	301.13	305.22	304.34	303.88	303.58	302.06	303.17	304.23	303.39	304.46	300.93	305.89	304.94	302.7	304.52	304.84	301.83	303.64	305.15	304.54	302.96	304.17	303.27	303.47	302.98	301.87	302.97	303.37	303	301.27	302.31	302.28	303.53	306.81	301.74	302.91	303.19	301.89	301.93	303.94	303.41	302.37	305.28	304.77	302.85	304.46
323.34	321.79	323.76	325.91	325.85	323.09	325.47	324.09	323.39	322.47	325.92	324.71	323.62	325.93	325.16	325.5	324.09	325.34	324.94	322.49	324.6	325.95	326.21	324.42	323.63	326.47	326.33	323.8	326.88	323.8	323.05	325.79	325.33	325.21	324.76	327.01	321.67	322.95	324.14	325.21	324.8	327.26	325.99	323.86	325.4	325.04	322.85	327.2	325.43	325.84
307.61	311.42	309.17	308.78	311.04	307.17	307.57	309.16	307.57	308.62	309.63	310.26	309.17	307.64	309	308.13	309.74	310.03	308.37	309.53	310.06	309.34	309.88	307.99	309.45	308.22	311.06	310.38	307.23	308.03	307.69	308.15	310.54	310.14	307.49	309.03	310.36	308.12	309.85	308.26	307.91	308.43	307.22	308.72	307.95	309.73	310.38	306.24	307.34	309.6
305.31	307.92	305.67	305.81	306.56	305.28	304.44	306.16	307.61	305.18	307.27	305.09	303.13	304.54	304.3	307.51	304.91	308.91	304.78	303.69	304.53	308.55	306.59	306.45	307.84	305.1	309.57	306.45	303.98	306.44	304.66	309.23	304.16	305.68	305.16	305.73	305.97	307.81	307.98	304.2	305.54	305.6	305.5	306.79	307.58	306.62	305.72	309.07	306.73	305.6
304.01	304.36	307.44	307	306.6	305.07	306.52	304.94	304.93	304.94	304.32	306.63	306.48	305.67	303.87	307.38	305.89	305.97	304	304.13	305.37	306.53	305.74	306.81	303.57	304.34	304.43	306.13	306.57	307.28	304.49	303.51	306.83	304.46	301.89	303.24	303.56	307.01	302.98	304.4	301.3	304.26	304.55	304.73	308.78	305.84	306.86	304.66	305.55	306.69
298.1	301.21	300.16	299.03	300.89	299.37	298.72	299.6	305.05	301.01	297.53	299.87	301.04	300.34	300.62	302.73	300.05	299.89	302	298.86	298.59	297.63	302.53	300.35	299.76	299.72	295.26	300.51	300.16	299.8	301.32	298.38	297.66	302.51	299.38	301.47	298.76	300.6	299.39	301.14	300.72	297.98	302.31	301.21	297.22	299.35	298.12	302.59	299.71	299.23
305.68	306.56	306.96	309.1	308.1	308.61	308.48	306.35	308	306.92	305.23	306.99	306.8	306.71	309.48	308.94	310.35	308.58	309.23	309.42	308.12	306.57	307.44	306.77	305.81	306.78	306.79	307.66	304.46	308.46	305.92	307.57	306.21	304.46	307.88	306.97	305.91	306	306.18	310.32	306.79	310.66	305.3	304.35	309.85	308.11	307.49	309.42	307.21	307.82
329.23	330.48	329.22	329.32	325.39	329.1	327.91	330.34	330.11	328.54	328.68	328.4	329.26	328.27	327.43	329.49	328.29	329.28	331.38	330.47	329.2	327.68	328.88	328.81	327.09	327.97	330.51	325.71	329.73	326.97	328.46	326.33	325.13	327.08	327.86	329.37	330.54	330.17	327.97	327.78	327.57	328.94	326.78	325.52	327.59	326.43	330.11	328.36	327.43	328.19
313.91	312.5	311.51	315.21	313.86	313.15	313.31	313.29	313.16	314.89	311	313.06	312.53	311.19	311.19	312.75	313.38	311.21	311.38	314.03	313.53	314.9	311.24	314.3	313.82	312.33	313.08	313.84	311.92	312.34	313.76	313.14	312.28	313	311.65	313.05	312.4	309.86	311.18	313.71	313.24	311.32	311.05	313.05	312.55	312.18	313.44	311.01	312.61	311.39
306.66	305.6	303.52	304.61	304.51	304.46	304.56	303.93	303.5	302.46	305.36	303.4	305.02	304.54	303.46	304.45	303.13	305.49	306.61	306.07	303.66	306.88	302.16	305.33	303.41	301.36	305.77	305.01	306.24	302.63	305.31	303.81	304.62	304.47	305.97	303.71	306.45	305.49	301.93	304.96	303.42	303.36	301.46	305.21	305.65	304.25	304.67	304.92	302.6	307.04
305.62	303.11	302.04	301.42	303.06	303.83	302.61	302.96	300.75	303.75	299.24	303.31	301.33	302.87	305.8	300.83	303	302.41	301.62	303.09	302.49	303.59	303.41	301.11	302.7	303.86	305	304.82	301.47	303.21	303.78	302.63	305.05	303.49	302.04	303.57	300.75	301.89	305.22	300.82	299.83	300.91	304.51	302.86	300.65	304.3	302.26	305.34	302.74	301.39
316.44	314.55	315.35	312.8	312.76	313.51	314.41	313.68	312.75	312.99	314.93	312.89	316.93	314.38	316.05	317.5	317.01	315.83	313.46	313.2	315.91	314.83	315.77	315.57	315.8	314.69	315.24	312.95	315.56	315.76	315.42	315.99	315.72	314.08	316.21	312.83	314.88	314.27	315.63	316.87	314.52	315.2	315.91	313.44	313.86	317.63	314.38	315.55	316.68	315.94
311.27	314.21	312.23	311.4	313.45	312.13	313.06	313.75	313.27	310.64	313.67	312.35	311.85	314.03	312.7	311.34	313.47	315.07	314.13	312.06	313.18	312.92	313.35	315.06	313.25	309.19	313.45	314.92	311.29	312.6	312.34	312.73	312.29	314.86	312.13	311.88	314.65	313.91	313.89	311.78	312.82	312.77	314.87	313.73	312.3	313.6	312.27	312.4	313.63	314.5
303.53	302.14	304.39	303.06	304.71	299.44	303.58	303.65	303.49	302.13	303.17	303.74	302.7	304.72	301.67	300.16	302.48	301.61	303.35	304.51	301.41	303.65	303.69	301.1	303.04	303.07	301.84	305.58	302.76	302.33	299.69	300.37	304.92	301.33	303.04	305.02	301.82	301.69	301.28	302.74	303.87	299.51	300.96	302.25	305.38	305.17	302.63	301.02	302.94	301.91
304.74	304.24	306.22	304.59	304.96	305.07	303.88	305.23	305	303.89	304.5	303.71	305.44	305.65	305.35	307.58	306.69	307.8	304.48	303.03	304.91	307.59	306.05	305.37	305.43	304.87	304.17	306.94	306.37	304.23	303.74	306.16	303.83	305.72	304.41	305.61	305.66	304.81	304.73	305.03	306.04	304.95	305.01	303.96	305.46	307.16	304.74	305.24	308.41	305.36
303.06	302.22	303.07	303.51	305.97	303.14	304.62	302.45	305.48	305.07	304.72	301.89	303.6	303.66	301.69	304.36	303.21	303.99	301.23	304.46	303.05	305.89	305.01	302.42	301.3	302.79	303.44	300.98	303.02	306.69	304.88	302.2	302.38	306.83	304.42	302.15	301.42	306.22	303.76	304.57	300.54	304.11	300.82	304.94	304.86	303	303.16	304.69	302.76	303.41
308.55	306.79	309.18	307.85	307.51	308.1	305.76	307.59	305.16	307.27	307.14	308.78	307.71	308.84	307.26	306.04	306.99	306.43	307.6	308.75	309.32	308.78	307.43	306.7	307.19	309.73	307.7	306.51	306.54	306.43	307.19	308.17	305.66	307.91	308.55	307.47	304.99	303.06	306.85	306.57	309.52	304.56	307.26	307.77	308.85	308.13	307.32	304.89	306.05	309.76
305.34	307.74	307.29	307.13	307.68	307.1	306.52	304.05	305.69	306.68	305.99	307.22	306.74	307.81	306.22	306.16	304.88	307.66	307.46	305.05	306.18	305.47	308.15	304.53	306.08	307.31	306.49	306.46	305.59	305.95	304.78	304.81	307.08	305.09	306.6	307.39	304.75	304.84	307.41	308.26	305.61	303.33	307.47	304.99	305.92	304.39	306.07	308.51	305.31	305.06
327.01	324.56	326.05	328.86	325.12	324.55	325.93	323.67	325.79	325.11	325.08	323.66	325.08	324.05	324.32	324.88	324.57	324.53	326.22	325.22	323.44	325.68	327.25	325.71	328.03	328.15	323.29	325.95	323.83	325.29	324.74	326.24	324.54	324.77	325.66	323.17	322.91	327.55	325.01	327.52	324.82	325.04	323.79	322.17	326.68	325.2	325.73	324.4	325.7	325.04
303.97	303	304.43	302.64	305.7	304.84	302.45	303.42	305.44	303.01	302.1	304.31	302.44	304.39	303.43	303.77	305.52	302.93	305.15	304.01	306.27	304.98	304.52	301.49	305.81	305.32	304.58	305.06	304.34	304.5	303.77	303.12	305.58	304.8	307.65	306.84	303.66	305.17	305.02	304.46	306.02	303.13	304.04	304.53	305.51	301.4	304.44	305.03	304.35	303.54
314.89	316.01	315.05	316.6	314.41	314.15	314.1	317.85	316.34	313.66	315.96	316.69	315.53	315.34	315.19	316.83	313.35	313.67	316.69	316.81	314.26	316.41	313.15	317.7	317.46	315.7	315.06	315.47	319.65	316.81	316.66	312.23	313.87	314.74	316.73	315.12	317.87	316.39	314.09	317.71	314.32	316.94	315.19	317.25	316.92	314.8	314.12	313.67	313.74	317.48
312.23	312.66	312.51	311.67	312.93	313.54	314.29	314.51	316.38	314.07	313.66	311.82	312.02	313.96	313.61	311.36	310.79	315.03	314.66	311.31	312.1	314.09	311.05	311.88	311.23	315.51	313.04	312.66	312.55	314.39	313.35	315.51	313.14	311.2	315.43	311.7	313.05	314.65	311.88	314.04	313.22	313.14	313.31	311.57	313.1	310.52	311.17	312.87	312.3	314.49
314.53	312.13	311.99	315.89	314.36	311.99	313.29	314.12	317.6	312.71	314.88	311.23	313.32	312.91	311.44	311.97	315.22	312.24	312.46	312.22	314.61	312.88	312.05	312.63	312.81	314.27	314.32	313.53	310.61	312.64	315.42	311.52	311.35	312.84	309.85	313.94	310.38	311.73	313.55	312.97	312.98	311.43	311.77	312.9	314.61	314.55	313.82	311.67	315.67	314.16
303.7	302.85	303.05	303.15	301.88	302.65	303.05	302.27	301.53	300.52	300.69	302.18	301.73	301.92	301.33	302.9	303.04	302.41	299.96	302.89	301.48	302.88	305.27	301.72	302.64	304.57	301.7	304.09	303.45	301.65	305.11	300.91	299.14	303.69	301.13	302.46	303.19	303.84	303.47	303.45	301.51	303.24	302.27	302.89	303.11	303.75	299.97	303.36	302.92	302.71
294.98	293.41	294.71	293.88	294.59	297.9	294.18	292.88	294.92	294.56	295.27	294.73	294.14	295.42	295.42	294.6	294.09	294.33	293.68	292.19	294.53	292.66	293.73	292.87	294.62	294.57	293.58	293.79	294.38	292.65	293.06	295.62	296.44	293.99	292.16	292.21	291.56	293.29	293.29	294.16	294.46	293.74	291.76	293.8	292.05	293.84	293.1	296.81	293.02	292.23
304.16	305.99	304.99	306.64	304.5	306.85	305.73	304.01	306.78	304.99	306.27	305.64	302.15	305.94	305	307.91	303.84	304.2	304.91	304.94	303.46	307.87	303.44	307.28	304.83	304.56	308.13	305.05	304.02	305.05	306.42	306.19	306.14	305.71	304.78	305.64	306.37	303.59	307.47	308.46	303.8	303.87	305.39	303.56	306.6	308.04	306.9	305.56	304.84	306.64
305.84	304.71	301.55	303.29	302.09	303.5	300.69	303.39	302.8	303.19	303.03	302.26	306.11	304	303.05	301.78	302.34	301.21	303.19	302.51	304.24	305.9	302.51	305.45	305.54	302.5	302.61	303.68	305.85	306.25	301.8	301.65	304.72	301.81	304.55	304.21	303.31	304.78	302.89	303.69	302.24	301.92	302.31	301.11	302.45	303.2	301.95	302.34	303.08	303.74
302.01	300.49	300.52	300.34	300.32	301.86	298.97	300.81	299.1	300.96	298.68	299.63	298.2	300.08	299	299.48	299.58	299.81	296.82	300.53	301.06	299.5	299.36	298.72	300.31	301.93	301	301.99	299.74	299.47	298.67	299.57	301.2	300.21	301.69	301.49	300.37	299.92	300.93	300.44	302.11	300.5	300.61	299.55	300.53	300.64	301.47	299.82	299.15	302.19
299.62	301.41	300.61	299.85	300.75	301.34	300.08	300.91	299.67	299.62	299.76	300.78	299.95	301.14	300.91	300.31	302.93	302.1	298.64	299.4	301.59	299.02	301.39	298.42	300.25	301.73	301.13	297.54	300.93	301.98	298.27	299.81	300.72	300.5	303.14	301.98	300.88	301.36	300.91	299.74	302.07	301.06	300.54	300.37	297.25	302.12	300.11	301.4	301.42	298.97
328.32	327.37	327.66	327.24	329.67	330.35	324.32	329.2	326.88	329.17	329.84	328.73	328.5	324.61	327.13	326.8	326.93	328.1	326.33	329.84	328.66	328.59	327.67	326.53	328.99	328.76	328.36	330.3	328.37	328.96	329.19	327.22	328.71	327.09	329.78	326.72	327.12	330.67	328.29	326.68	329.36	327.05	325.66	325.79	328.19	330.8	326.96	329.63	328.41	327.78
308.86	307.97	307.05	309.61	307.07	308.79	306.21	306.35	306.11	307.39	308.65	307.37	307.36	307.17	305.51	309.93	309.37	306.35	305.62	308.97	305.38	308.12	306.2	307.11	308.69	305.79	308.53	306.3	303.61	308.45	306.59	306.71	305.22	306.73	303.36	307.78	307.53	310.08	305.61	307.65	306.25	306.68	306.72	306.19	306.83	306.81	308.85	307.29	304.53	308.52
302.53	301.16	304.11	301.28	301.06	302.63	300.56	301.23	302.75	303.12	303.48	302.19	302.26	302.05	301.9	302.85	302.71	301.79	301.93	302.73	302.53	301.46	301.55	301.72	302.13	302.01	301.48	303.04	302.46	301.99	303.19	302.16	304.07	301.73	304.28	300.53	303.84	304.85	302.43	299.03	300.05	304.41	302.72	302.33	301.91	301.98	301.56	300.97	302.83	299.35
316.48	320.93	320.43	318.82	319.87	317.41	316.06	316.71	319.55	316.36	314.59	319.6	317.54	317.17	319.18	317.84	317.83	315.97	319.85	320.07	317.35	316.81	317.9	317.22	319.65	319.51	316.96	317.84	319.59	318.95	320.29	318.85	318.04	318.07	319.32	319.7	318.65	316.52	317.3	319.4	319.53	318.12	317.55	319.16	316.8	316.17	319.97	317.73	317.94	319.96
301.63	301.42	299.29	301.51	298.69	302.26	300.85	300.83	302.29	301.31	301.03	300.75	297.29	301.14	300.46	300.14	302.29	302.86	301.33	300.55	301.6	301.05	302.66	301.52	301.29	302.95	301.95	301.94	301.26	302.41	300.7	300.4	303.25	301.17	299.45	301.31	301.25	302.52	299.94	301.17	300.3	301.09	300.86	301.51	301.87	302.31	301.75	299.34	302.29	301.14
308.57	306.15	303.28	303.84	305.8	305.65	304.74	303.93	305.26	306.94	306.63	306.26	305.45	308.66	306.11	307.68	305.59	307.17	305.54	307.16	306.42	306.94	306.21	304.53	306	305.45	306.41	308.6	307.07	306.49	307.15	305.84	308.82	304.68	304.01	309.48	306.02	306.41	308.38	303.9	305.22	305.64	306.8	304.61	305.57	307.73	305.6	304.93	306.61	305.06
305.48	309.09	305.26	305.69	307.73	305.78	306.96	305.22	307.31	303.98	307.2	305.2	304.78	307.03	306.99	305.98	305.93	303.99	304.6	307.03	303.7	305.86	306.2	305.61	305.38	306.43	306.4	307.24	304.83	307.34	306.7	306.44	305.39	305.12	307.62	302.9	304.21	305.71	305.43	305.3	304.68	305.01	302.58	307.51	306.09	305.67	306.2	304.36	306.71	303.08
316.22	315.17	315.93	314.88	314.13	314.48	317.36	315.31	315.12	317.02	313.81	312.18	314.75	319.26	316.5	313.3	316.47	314.12	316.67	313.76	315.41	313.31	317.03	315.27	316.65	313.78	315.36	314	312.98	314.12	315.11	315.04	316.72	317.64	318.18	312.32	314.72	311.86	312.64	314.75	314.28	315.06	317.05	315.22	315.24	313.25	313.36	311.87	317.08	314.76
312.54	309.62	312.67	311.07	311.26	309.26	312.05	310.99	308.93	311.65	310.22	309.69	310.81	310.11	310.38	311.04	312.15	310.39	308.78	314.47	310.29	310.25	312.1	311.89	310.91	312.77	311.54	311.63	308.54	309.65	310.63	310.7	309.84	309.83	313.35	309.06	309.38	310	312.01	312.44	310.26	311.03	308.98	311.45	308.32	309.85	308.96	312.05	309.06	310.98
305.94	305.38	305.25	307.54	303.65	304.56	306.51	305.68	306.83	304.34	307.29	305.74	307.49	304.01	305.73	304.79	306.07	307.47	306.54	306.03	306.55	305.32	305.63	307.75	307.87	306.11	307.18	304.84	305.87	305.74	307.55	306.68	306.4	306.02	304.9	306.23	304.37	307.24	304.43	309.26	310.29	305.49	307.98	308.4	307.04	304.91	305.12	307.63	307.82	306.44
309.88	309.66	310.79	310.4	309.15	309.84	306.82	310.78	307.31	310.83	308.49	309.92	308.99	310.78	307.35	309.84	310.51	308.96	309.42	309.76	310.71	309.23	309.11	308.07	308.67	307.72	310.79	308.53	309.22	311.23	310.37	309.71	307.8	308.82	309.01	309.83	309.63	309.9	311.75	308.4	309.37	308.94	310.36	309.53	310.03	308.06	309.06	309.4	312.16	310.21
314.63	312.49	312.98	313.84	311.29	313.17	313.44	310.63	311.27	312.88	313.55	310.32	314.4	312.79	313.77	313.74	312.04	313.94	312.75	313.08	314.9	312.71	312.26	312.88	314.13	316.13	313.45	312.56	314.56	311.04	313.48	313.53	313.42	312.22	313.32	315.28	310.43	311.92	312.6	312.4	311.59	312.9	312.69	315.08	314.32	314.62	312.05	312.9	312.92	314.45
313.51	314.96	311.47	313.23	315.63	311.4	311.88	313.53	312.79	311.4	312.22	310.79	312.95	311.82	313.94	313.15	311.36	311.79	316.56	312.97	310.97	312.35	309.64	312.03	312.48	314.61	313.65	315.89	311.91	313.44	312.36	310.71	311.61	314.86	310.51	311.49	309.41	316.43	311.21	316.48	310.51	313.15	313.44	311.95	313.79	313.11	311.96	311.53	313.33	313.88
324.38	325.27	324.86	325.82	327.45	326.09	322.93	324.45	326.8	327.04	324.2	325.17	328.67	325.21	325.5	326.38	325.02	325.46	325.47	327.6	323.98	324.49	327.46	324.81	326.67	325.97	324.41	326.06	324.61	324.42	324.97	324.68	326.79	323.54	325.04	322.76	324.14	325.58	326.26	325.15	324.79	326.17	323.75	327.49	325.91	325.27	325.15	324.86	326.23	325.25
309.74	309.25	307.53	308.62	308.11	309.34	309.51	309.06	310.22	307.98	309.35	309.36	308.51	310.63	309.89	309.94	310.9	308.73	308.61	304.96	310.28	309.79	309.58	307.68	309.99	308.41	307.98	311.09	308.56	309.74	311	307.89	307.15	308.08	310.54	307.46	310.05	307.25	310.12	308.32	307.95	308.98	308.51	311.09	307.25	308.97	307.36	309.07	308.61	310.4
302.44	303.24	303.73	300.76	302.43	304.06	300.89	302.07	303.22	301.65	301.69	301.8	301.26	302.77	303.59	300.84	301.54	303.39	302.57	300.7	303.69	301.93	303.27	303.36	303	302.59	301.07	302.71	298.81	302.13	302.94	302.14	303.7	304.84	302.22	299.82	302.6	302.05	303.23	302.16	303.18	302.2	302.04	302.98	300.35	301.04	304.09	300.54	300.86	301.78
303.75	304.89	303.85	305.66	303.32	302.8	307.33	305.15	303.44	303.01	304.84	304.79	305.06	305.04	304.73	303.79	305.18	306.83	302.7	304.52	302.65	306.52	303.06	303.89	302.83	302.71	303.57	302.51	303.95	304.41	301.77	303.54	303.77	301.93	301.98	304.1	304.31	304.74	303.06	305.09	305.7	303.57	302.05	304.14	305.27	304.51	304.52	306.58	303.27	304.25
310.77	314.28	311.74	313.71	316.05	315.7	311.51	312.63	314.75	315.44	314.14	312.23	315.52	312.34	312.53	313.66	314	311.75	311.65	314.48	314.42	314.88	313.3	313.37	314.19	314.16	314.98	315.06	313.47	313.12	313.18	313.22	312.37	312.63	312.51	312.82	313.82	311.66	311.29	313.48	311.62	311.25	314.56	313.87	314.13	312.86	313.13	312.38	312.07	314.75
302.69	301.38	303.45	303.22	304.19	305.51	302.42	304.05	303.17	305.81	301.02	302.36	305.65	301.79	303.53	303.94	305.16	303.61	302.26	302.98	305.55	301.45	302.68	304.07	300.97	304.84	303.96	304.58	303.48	303.34	303.8	303.77	303.32	301.06	302.95	303.35	304.45	305.52	304.33	303.42	303.49	302.77	305.39	304.13	302.04	302.65	303.78	302.27	301.12	303.49
309.65	308.99	308.75	304.8	309.25	309.23	309.94	309.36	308.51	306.4	309.77	311.08	308.41	308.54	308.1	306.57	310.74	307.8	311.49	306.19	306.6	305.84	311.47	308.67	310.31	310.73	308.11	310.71	308.58	309.06	310.23	309.03	311.02	308.47	309.66	310.5	309.8	307.79	307.59	309.2	309.9	309.29	309.9	306.82	309.54	306.9	308.13	308.82	310.29	307.26
328.33	327.95	329.36	328.68	329.24	327.15	331.79	328.31	327.66	329.35	328.93	327.84	324.01	328.46	329.34	328.4	328.36	325.99	326.82	328.71	328.91	331.79	327.86	328.05	329.86	330.11	327.18	327.9	329.18	327.16	328.87	328.48	328.9	329.3	327.96	328.67	327.23	329.5	326.39	327.11	330	327.26	330.93	326.76	328.12	328.98	328.61	329.01	327.93	328.56
316.47	317.31	314.33	316.11	318	316.09	316.71	316.17	317.41	313.97	316.2	318.8	314.2	314.26	317.08	316.36	317.08	316.2	317.78	317.01	318.68	314.25	315.94	315.12	315.29	319.82	317.33	315.39	316.34	314.08	314.76	316.2	316.73	319.24	318.01	318.59	317.09	316.5	315.09	317.81	318.3	314.41	314.66	316.16	316.34	317	315.28	313.22	315.78	315.86
297.74	302.22	302.33	300.22	298.97	302.63	300.53	301.13	299.61	299.57	299.45	299.32	301.54	300.51	300.47	301.19	299.61	301.14	300.44	300.42	301.85	300.12	300.24	295.71	300.32	301.82	300.07	297.72	299	302.92	299.37	300.11	299.98	299.24	299.14	300.14	303.3	301.9	298.84	302.5	298.56	301.08	302.22	300.06	301.43	297.97	301.03	299.18	297.9	302.63
304.06	307.24	305	304.48	305.77	304	304.07	305.09	304.28	305.06	303.3	303.46	307.8	303.78	302.18	307.45	304.44	306.73	304.45	306.98	305.52	306.2	305.52	303.62	305.19	305.74	304.87	304.51	306.38	301.17	304.94	306.29	305.34	305.4	306.78	302.8	304.99	305.61	304.03	304.1	305.26	304.69	304.24	304.97	303.68	303.87	305.34	303.67	303.55	307.4
306.09	304.47	303.71	307.11	306.84	304.7	301.39	306.41	307.75	303.42	303.69	301.56	305.04	303.84	307.11	304.71	303.21	304.14	307.68	308.61	305.71	304.82	304.49	305.02	305.48	306.2	304.37	305.51	303.22	304.33	302.73	303.56	307.83	303.77	302.98	304.48	303.54	303.83	302.91	302.66	307.06	302.64	303.33	305.25	304.51	305.27	305.73	302.09	303.76	304.05
314.24	314.13	318.02	313.65	313.9	313.79	316.45	315.57	315.13	314.35	315.08	318.38	313.61	317.21	314.25	314.22	316.36	314.79	314.87	312.69	315.08	316.18	314.91	315.87	315.21	316.16	313.57	315.77	316	315.23	314.3	315.7	314.56	312.99	314.84	315.21	314.68	314.48	314.5	315.99	312.78	314.65	313.91	316.09	316.01	318.13	316.94	315.42	314.27	316.44
308.93	308.9	308.11	307.53	307.46	308.24	309.72	308.96	308.5	308.65	311.06	306.85	311.06	310.24	309.31	309.11	309.76	310.12	310.18	310.87	308.91	309.13	308.35	308.49	309.73	309.62	310.11	307.75	310.64	308.67	308.34	309.86	306.72	307.54	307.9	309.58	309.93	308.56	307.29	306.82	307.82	307.36	310.81	308.02	311.1	310.64	306.47	309.79	308.5	308.05
306.24	305.19	304.61	303.31	307.11	304.19	305.35	304.89	307.53	304.19	307.02	307.45	306.22	306.93	305.13	307.83	305.14	304.98	306.1	303.3	305.5	304.87	307.34	304.12	305.29	304.81	306.49	306.76	305.16	304.26	304.97	303.26	303.75	306.33	305.51	305	307.44	305.73	306.9	305.84	305.01	306.62	304.08	306.36	308.94	303.99	305.14	306.58	305.64	305.71
319.09	317.32	317.81	316.52	318.15	315.42	317.87	317.26	317.23	316.99	317.61	316.07	315.14	314.76	317.01	311.88	318.05	316.28	315.97	319.29	317.08	318.19	315.9	315.59	317.37	317.35	317.67	316.17	317.39	318.09	315.55	314.73	316.21	318.09	316.38	318.7	316.69	319.07	318.42	317.7	316.34	319.21	318.49	317.42	315.59	316.73	319.18	320.15	316.01	316.79
308.12	311.91	310.11	308.6	312.25	310.76	309.96	309.7	313.54	310.74	310.51	309.87	312.44	307.81	310.5	311.02	311.5	310.5	312.03	309.47	309.89	308.89	312.15	311.99	308.93	312.74	309.04	309.11	311.35	308.76	311.9	310.85	311.1	310.48	311.41	311.66	309.91	308.52	310.86	309.9	310.75	308.26	311.35	309.51	310.78	311.72	309.88	310.03	311.06	310.86
328.54	326.84	328.96	327.78	328.43	326.19	327.86	328.8	326.92	328.98	326.51	330.36	327.51	327.59	329.21	325.04	327.73	328.82	331.72	327.79	327.1	327.65	327.03	326.19	331.06	328.83	329.64	326	326.26	329.83	325.71	327.99	326.82	327.15	328.13	327.24	328.79	327.03	328.75	326.96	329.6	327.84	329.56	326.46	325.48	328.79	327.47	329.31	326.6	328.52
295.27	297.14	295.22	298.28	296.75	298.51	297.64	294.15	296.77	292.48	297.54	297.61	298.98	297.28	297.85	298.17	296.64	297.92	295.42	296.32	297.57	299.21	294.37	297.8	296.67	296.09	297.86	298.42	296.49	295.05	294	295.2	295.69	297.45	297.25	294.62	296.36	300.64	295.46	294.9	296.14	297.27	295.88	296.19	294.82	295.42	297.39	294.27	297.6	295.59
305.76	303.07	304.54	305.76	303.25	304.45	305.87	304.69	304.74	303.5	302.49	306.74	305.73	302.57	304.84	303.66	303.56	303.31	302.94	303.21	305.26	305.45	303.51	305.34	303.58	302.52	303.69	301.17	304.88	302.93	305.07	304.33	304.14	303.68	303.35	303.84	304.53	303.43	303.87	303.31	304.13	304.29	305.14	305.36	304.85	305.35	303.89	302.98	302.62	303.94
[truncated: 150 more columns]
