# Supplementary material for: Genetic dissection of main and epistatic effects of QTL based on augmented triple test cross design
Source: PLoS One. 2017 Dec 14;12(12):e0189054. doi: 10.1371/journal.pone.0189054 (PMC5730204; doi:10.1371/journal.pone.0189054)
Supplement: S9 Supporting Information — (ZIP) [file pone.0189054.s009.zip › z5_1000_0.5_5.csv]

296.01	298.68	294.79	295.97	297.78	298.16	296.65	297	297.93	299.27	294.61	296.79	294.11	297.29	294.49	297.02	291.65	300.42	300.08	301.85	298.46	299.95	296.33	298.72	295.45	295.29	296.47	296.53	295.06	300.4	295.27	300.07	297.66	293.26	299.7	297.83	294.41	295.31	298.19	300.38	299.8	298.24	296.84	298.4	296.32	294.63	297.4	297.61	297.49	296.72
302.16	300.76	303.8	303.3	302.06	301.79	298.21	302.18	303.33	300.85	304.99	304.39	307.8	302.18	302.98	301.67	303.91	302.85	306.14	310.01	298.89	302.89	299.58	300.78	303.95	305.05	301.98	300.88	306.05	304.11	301.61	305.39	301.09	302.19	301.89	302.07	302.38	302.96	299.05	302.26	303.38	302.74	301.21	303.13	302.63	302.14	302.07	308.02	306.71	301.27
307.92	310.55	308.22	312.35	310.83	308	309.97	312.72	311.38	309.79	309.09	311.21	315.76	311.72	311.18	313.37	310.64	312.72	311.31	310.22	310.95	308.66	309.79	309.11	309.57	308.13	314.93	307.8	312.61	309.38	312.94	307.03	310.99	311.96	310.94	309.52	312.91	307.61	311.77	310.67	310.6	308.49	312.55	312.83	308.11	307.88	308.07	308.6	310.3	308.74
318.15	317.32	318.4	317.44	318.59	314.68	321.65	319.58	317.32	318.88	316.43	315.48	316.78	317.21	313.72	320.44	321.08	313.19	319.33	320.86	316.79	316.25	315.77	319.28	319.34	320.48	311	315.92	320.51	317.83	316.68	318.11	317.92	319.54	318.74	316.68	317.01	319.35	318.09	316.3	319.59	320.18	319.77	316.55	316.87	321.78	321.52	317.02	314.97	319.39
316.37	314	312.55	313.69	315.97	314.21	315.57	312.53	314.98	314.58	314.35	314.37	313.8	314.15	312.45	316.68	312	310.05	313	312.77	315.7	313.86	314.24	311.06	313.8	315.6	313.21	315.96	315.37	316.5	316.8	317.18	319.79	315.61	317.68	315.16	317.89	311.75	314.68	315.28	315.32	317.46	316.14	315.36	314.2	316.51	312.33	314.85	316.91	315.79
303.39	301.96	306.2	303.52	300.86	299.39	304.47	305.46	306.44	301.92	303.47	305.8	305.12	301.57	307.22	309.22	305.35	303.43	302.1	304.48	304.42	303.19	303.47	304.64	301.27	302.68	303.07	302.64	308.01	301.4	305.94	303.57	303.35	302.8	306.32	301.83	301.76	307.01	301.25	302.16	302.1	303.58	305.28	304.83	306.45	304.81	300.66	308.82	300.27	301.54
297.49	297.15	296.17	293.23	288.1	298.9	293.22	295.74	294.94	291.05	293.76	296.42	296.36	295.06	294.89	294.99	296.5	295.39	295.5	293.78	296.58	292.57	294.64	294.9	293.61	294.49	294.42	292.93	293.1	293.01	292.01	296.47	293.09	291.51	292.49	293.14	294.15	289.53	290.68	292.82	294.29	293.68	293.33	294.68	295.29	293.19	296.43	294.1	292.01	288.26
315.54	316.95	317.97	315.83	314.26	313.44	317.04	314.72	314.97	315.8	315.85	315.99	314.8	317.15	315.14	311.11	313.91	315.66	317.83	312.16	315.34	316.4	315.38	312.99	314.35	314.2	316.22	314.96	315.41	314.26	313.47	314.69	316.08	311.71	318.47	314.84	312.78	315.06	315.39	313.15	316.02	313.21	316.17	312.64	313.86	317.19	314.05	319.9	312.82	315.23
320.3	317.9	316.48	317.06	319.19	318.82	316.17	317.09	316.87	316.64	314.95	314.84	315.89	309.26	312.71	315.81	316.23	313.53	312.87	316.43	314.75	314.33	315.43	315.91	318.32	314.59	315.78	315.42	313.7	316.79	315.96	316.2	315.31	316.93	313.57	315.44	312.49	317.86	315.71	314.55	317.89	313.49	313.34	314.66	318.25	315.58	318.33	315.33	314.32	318.29
309.81	310.6	311.84	313	315.09	311.08	312.7	315.59	313.13	310.16	311.19	315.1	312.99	311.92	316.64	310.48	312.15	311.83	310.64	312.23	310.34	306.99	311.63	312.44	312.58	310.08	312.1	315.02	311.58	311.16	313.09	311.23	312.28	310.23	313.6	313.64	312.43	312.61	311.03	309.8	312.71	309.67	309.85	310.55	310.94	314.01	311.51	314.71	311.85	314.41
294.12	297.32	293.27	291.85	292.06	290.04	298.8	294	296.29	293.66	295.67	295.95	293.53	291.57	296.46	296.26	296.06	289.48	291.46	295.98	295.65	294.47	290.82	296.09	295.46	292.95	291.41	291.08	293.06	292.69	293.49	294.97	295.41	293.41	293.45	294.78	289.53	294.29	293.67	289.56	292.38	292.42	293.64	295.91	295.73	291.2	294.01	294.51	294.11	292.91
310.05	312.08	313.28	314.14	311.08	310.93	309.66	311.83	313.67	314.21	310.43	312.08	314.2	313.12	313.47	312.56	313.63	312.78	317.43	315.07	314.76	312.07	312.79	309.86	309.38	311.68	313.11	314.47	316.56	311.83	311.06	312.84	314.53	311.65	306.67	312.81	310.98	310.38	311.6	314.73	313.28	313.78	309.36	313.34	313.51	314.15	312.85	314.04	311.18	313.76
312.68	309.57	311.89	313.98	313.96	311.6	314.24	310.1	312.96	312.1	313.54	316.28	310.42	309.18	313.02	309.37	315.92	311.19	310.66	307.95	306.8	312.63	313.25	313.42	308.93	311.75	311.54	315.73	309.89	312.8	311.79	311.21	310.99	309.26	310.79	310.38	310.02	311.16	309.2	309.93	312.23	310.84	310.53	309.95	315.68	314.15	313.33	312.75	310.45	316.4
298.54	295.1	295.87	294.09	294.04	294.26	293.5	289.89	293.23	296.27	292.9	292.44	297.37	293.87	292.28	291.68	292.17	296.06	292.21	298.58	293.74	294.26	298.24	291.75	294.06	295.63	292.39	294.07	298.48	294.15	296.81	293.51	295.1	294.54	293.6	294.98	292.64	295.51	294.41	290.53	290.22	296.85	295.71	293.96	295.29	295.54	296.37	289.86	294.32	295.49
311.24	311.18	310.88	308.47	314.5	313.79	311.41	313.08	311.55	315.38	310.59	311.16	309.29	311.71	308.88	311.33	314.52	314.37	311.13	310.86	313.73	312.19	310.37	309.97	309.5	310.83	308.94	310.22	311.41	310.36	310.33	312.53	310.94	311.25	311.25	311.09	313.53	312.09	315.75	312.75	310.3	313.77	309.11	310.51	310.28	310.05	309.71	311.6	310.41	306.83
311.26	311.59	308.2	307.29	308.44	307.81	309.04	310.44	309.96	307.6	305.11	304.89	309.75	306.7	310.09	310.25	308.15	307.64	306.47	310.77	309.41	304.12	309.49	307.06	307.79	310.1	311.07	310.67	311.15	313.35	308.39	311.06	307.48	308.05	308.26	306.23	306.36	308.18	307.46	312.16	309.71	307.77	304.87	308.44	309.18	309.81	306.15	313.91	306.91	308.95
307.16	316.24	311.79	316.08	311.4	309.53	315.14	315.93	312.02	313.76	312.14	311.33	309.4	311.38	313.73	315.35	313.17	309.33	316.04	312.29	311.59	311.7	312.21	310.73	314.78	315.19	312.37	312.25	314.01	313.13	312.04	311.77	312.85	316.7	309.79	311.92	313.29	304.67	313.33	316.72	314.3	314.35	313.91	316.16	311.31	314.95	311.98	312.72	313.39	314.41
312.63	317.9	311.95	313.27	313.22	314.01	313.72	314.1	313.2	314.93	314.35	313.24	313.43	314.08	309.34	315.4	311.41	314.55	314.49	313.61	314.27	310.11	314.4	309.81	315.36	312.23	313.08	314.31	316.64	318.71	315.24	311.28	313.67	312.48	313.74	310.72	311.35	313.24	313.83	314.61	310.86	311.22	312.12	317.24	314.57	312.98	311.32	311.65	313.32	313.88
313.94	312.11	310.19	309.86	312.46	311.15	314.31	315.9	314.87	313.07	313.82	314.41	312.83	313.45	314.6	310.5	315.87	308.24	312.55	313.54	315.69	313.95	312.15	310.68	309.73	312.24	311.28	310.64	312.29	312.54	310.48	315.31	313.38	314.19	313.68	312.58	312.79	313.06	315.57	314.05	312.1	312.11	313.23	311.9	315.58	310.63	316.05	312.46	315.4	311.78
323.39	326.71	324.66	318.82	324.46	324.16	325.55	325.99	328.02	324.8	324.6	325.55	329	324.35	323.94	326.28	325.63	323.77	324.2	325.84	326.38	328.19	326.36	322.08	322.33	322.28	325.06	323.95	327.19	323.45	324.87	325.6	326.14	326.07	327.01	321.72	325.83	328.6	324.31	326.4	323.66	320.5	327.69	326.18	325.58	328.61	325.74	324.03	328.76	325.69
311.97	315.26	312.73	312.5	313.9	316.37	313.63	312.41	316.4	309.52	316.7	313.71	315.72	311.93	316.26	313.76	309.42	316.38	314.25	313.25	314.35	313.3	314.28	314.32	312.07	316.81	315.35	314.38	312.71	314.79	312.96	311.96	316.37	316.87	316.62	314.36	315.26	313.84	315.6	311.22	314.65	314.91	311.67	314.19	315.5	314.45	314.83	316.04	315.74	310.89
293.11	297.98	296.19	293.75	297.01	296.22	293.69	298.76	299.22	299.19	300.58	299.48	298.11	297.6	296.85	292.37	297.03	295.51	300.01	296.3	291.92	296.26	295.03	297.46	299.06	297.16	296.59	298.68	295.77	297.22	299.26	298.09	295.17	295.29	295.98	297.7	302.13	294.2	294.59	299.5	295.54	297.29	295.78	294.93	299.24	293.15	296.7	296.3	295.32	299.68
294.3	291.82	294.8	297.47	293.1	292.94	293.64	291.44	298.52	294.3	291.08	294.45	292.77	290.6	292.34	293.28	296.04	291.41	289.86	293	296.29	292.34	293.81	293.28	293.56	293.46	292.51	296.65	293.94	292.9	291.7	294.64	294.77	294.94	294.32	292.38	293.46	289.86	294.63	295.92	291.02	295.46	291.09	296.23	291.98	295.03	295.76	293.13	286.38	291.76
323.07	317.02	318.41	318.03	318.33	314.81	316.93	317.41	319.18	316.74	319.83	317.36	317.23	315.18	319.08	317.18	318.9	318.43	322.1	317.44	318.56	319.78	318.73	320.08	317.82	320.83	317.93	318.52	316.81	320.6	316.08	315.72	317.75	319.07	313.38	319.39	316.63	317.82	316.36	315.67	316.89	314.32	316.47	313.26	324.12	315.94	320.26	317.37	316.36	317.72
292.66	292.77	292.3	294.29	295.31	294.8	294.84	293.8	295.85	293.38	299.53	295.75	296.73	295.97	295.56	295.53	293.01	292.83	294.67	294.58	290.68	296.95	295.02	295.12	291.3	292.69	295.06	295.11	290.05	296.09	298.92	293.17	293.92	296.25	294	296	292.93	289.09	294.95	298.37	296.07	299.1	295.71	296.56	294.07	290.32	294.51	297.48	295.9	291.68
293.73	297.34	295.02	295.78	296.58	298.71	293.01	297.04	292.46	294.67	289.46	292.54	296.73	303.06	295.08	298.33	293.45	301.64	298.83	295.8	296.59	290.85	292.88	297.15	299.94	297.24	296.16	294.09	301.16	295.62	294.77	297.06	295.02	296.21	294.95	301.45	298.64	296.01	292.49	293.83	297.05	294.44	296.34	295.65	292.77	298.77	300.58	295.61	296.84	300.18
311.26	312.45	310.74	312.21	317.22	315.78	314.31	312.77	313.2	313.39	312.98	316.2	317.78	312.48	312.26	313.88	310.59	316.61	314.23	314.28	315.1	313.39	310.98	312.9	318.88	315.99	313.32	315.94	310.1	313.2	312.44	312.4	315.64	315.49	315.01	312.84	310.75	314.97	310.51	313.39	315.55	312.33	312.64	312.33	312.77	311.46	313.66	310.96	314.32	312.07
306.43	303.61	305.6	305.76	305.71	302.73	306.11	306.18	306.8	307.65	305.64	304.95	306.08	306.29	307.26	304.87	306.8	304.32	307.45	308.73	305.99	300.8	305.1	308	307.52	307.91	305.05	307.26	307.99	305.41	305.51	305.72	306.43	305.49	305.29	308.14	307.04	306.13	306.13	304.95	307.81	304.47	305.21	307.39	305.53	306.07	305.64	309.97	302.33	302.48
329.59	327.64	328.64	327.35	330.21	328.39	325.56	325.33	326.03	328.95	324.63	327.95	329.25	327.23	329.9	330.31	329.93	329.09	328.61	329.61	327.77	325.79	329.3	325.87	330.79	327.38	332.42	323.57	328.25	326.53	329.2	324.62	328.25	330.08	333.34	327.3	329.09	327.02	326.98	327.56	327.75	330.79	328.42	329.56	326.86	325.16	330.37	328.01	329.83	330.03
302.62	300.06	306.09	303.61	306.6	305.86	304.68	307.82	305.9	303.98	309.3	307.45	304.03	306.5	301.1	303.68	305.1	304.9	305.04	304.15	306.91	303.96	307.18	306.65	308.05	305.43	306.74	305.66	307.07	302.66	307.07	307.57	308.47	301.48	308.21	308.19	303	307.91	306.41	305.36	304.39	306.97	306.04	302.04	305	307.4	307.05	307.86	308.63	307.58
324.15	323.03	324.85	328.06	327.8	322.34	323.91	323.81	325.01	325.45	326.32	322.84	328.51	325.29	324.44	326.78	324.59	325.2	326.6	323.85	325.66	328.41	326.77	324.7	326.07	326.84	325.4	324.66	326.69	324.94	326.36	325.62	324.73	325.3	324.41	321.53	325.78	324.33	328.55	324.45	323.34	323.88	325.34	327.21	322.73	328.13	326.35	324.09	325.45	327.83
305.27	303.22	306.92	307.64	305.91	302.23	308.22	304.77	303.57	305.83	305.64	306.09	305.6	306.29	309.92	306.38	305.73	304.3	303.35	307.65	307.98	306.64	304.97	306.19	306.04	305.73	303.04	304.17	305.67	305.92	307.1	307.54	309.08	307.06	305.83	300.8	305.83	305.31	308.26	308.32	303.32	305.43	306.37	305.02	301.19	306.53	306.79	305.73	303.58	305.83
327.33	327	327.84	324.9	331.47	329.9	331.41	332.78	328.31	327.26	330.59	323.39	326.85	327.04	326.85	329.75	329.5	329.98	327.42	326.52	325.12	328	327.98	327.32	334.11	326.44	327.19	326.06	329.04	326.02	328.63	329.36	327.14	329.82	325.76	324.43	330.42	330.56	328	327.08	330.58	326.74	326.86	329.21	331	328.32	327.98	331.26	326.49	329.9
316.56	317.13	318.66	320.6	318.16	316.31	320.42	317.62	319.06	316.2	319.87	320.6	318.86	320.42	316.86	320.1	318.94	316.91	319.27	317.54	314.32	319.56	317.22	317.63	314.57	319.81	318.12	317.16	317.89	318.9	316.48	319.01	319.59	317.58	319.12	318.43	318.94	316.96	321.76	317.08	316.92	317.94	321.8	321.64	323.94	321.07	318.72	317.62	315.22	322.44
296.82	294.68	292.5	296.17	295.64	295.36	296.15	293.24	293.56	296.07	297.81	292.07	292.33	294.92	289.51	295.69	294.15	294.94	295.92	293.07	294.55	293.38	294.39	294.14	294.25	298.97	294.47	296.5	295.89	296.67	291.5	296.03	293.38	294.86	294.23	295.41	294.42	299.42	296.16	297.2	299.39	294.3	293.52	294.26	295.85	294.39	295.07	292.78	292.12	293.63
332.66	332.14	324.68	327.38	327.06	329.09	328.01	330.77	330.34	326.64	325.97	331.53	324.81	326.81	328.37	329.01	325.09	329.39	332.07	328.94	329.19	328.06	331.69	329.31	328.65	329	327.55	327.5	329.94	332.07	329.08	330.46	329.18	329.62	328.09	329.47	327.14	327.89	327.61	331.6	328.56	328.42	326.58	330.31	326.83	332.3	328.4	331.62	329.68	331.52
299.4	299.27	301.46	300.99	300.92	299.2	296.44	299.18	300.21	299.27	300.51	302.69	296.02	300.25	303.04	299.08	303.77	299.16	299.94	300.64	297.62	299.75	300.16	302.66	298.76	299.36	303.72	301.2	301.59	300.03	297.89	303.74	297.82	299.76	297.27	300.4	300.53	299.67	299.76	300.2	298.66	300.61	300.97	298.47	300.66	299.53	301.57	300.26	296.01	302.26
309.79	311.64	310.07	307.89	309.91	309.45	311.9	305.57	307.83	305.84	310.62	309.08	311.09	312.46	307.32	306.9	308.87	312.61	312.07	309.17	311.75	309.49	308.41	310.04	311.18	309.4	312.52	310.1	308.25	309.41	308.71	311.57	311.37	305.73	309.77	310.09	306.68	310.21	306.99	309.13	310.5	309.43	309.68	306.9	312.99	309.37	309.65	308.83	307.86	310.16
326.45	329.34	327.62	324.1	321.96	329.43	327.62	327.01	328.25	329.09	327.74	329.84	325.12	327.61	328.52	325.28	323.8	325.97	322.68	324.45	327.87	329.05	326.47	325.33	327.6	329.14	324.55	328.04	325.92	326.88	327.95	326.12	328.79	327.61	324.5	329.22	323.75	327.68	328.15	327.03	322.3	328	327.58	329.18	328.33	329.53	325.21	325.85	324.38	323.96
299.5	300.39	302.81	304.9	297.6	303.71	304.74	305.4	304.08	305.2	300.57	299.81	303.24	300.58	300.26	305.09	302.33	300.87	301.29	301.7	302.36	302.3	300.95	302.75	299.98	301.48	303.49	304.63	303.03	304.34	302.57	302.37	298.98	302.38	299.54	304.91	302.47	301.5	304.59	300.08	301.09	303.33	301.96	302.31	300.81	299.31	306.21	304.36	304.79	299.46
296.91	298.85	293.63	297.87	294.34	293.98	291.47	294.98	299.13	294.13	296.3	291.89	294.79	294.79	297.74	296.9	296.56	292.58	295.31	293.29	292.98	295.09	294.39	299.12	296.33	298.42	296.56	296.76	292.84	295.23	296.58	295.65	296.43	295.45	293	294.95	298.13	295.2	295.85	297.58	297.12	298.09	292.69	292.54	297.73	296.33	295.17	295.1	297.4	293.8
307.24	304.88	308.7	304.76	303.91	305.21	308.28	307.16	309.23	307.99	306.5	309.42	310.02	305.23	307.66	303.76	306.37	304.24	307.28	303.94	304.48	308.31	308.48	307.43	307.66	307.47	305.13	306.67	304.85	305.9	306.94	308.96	305.39	306.62	310.66	304	308.4	307.86	304.63	307.85	309.48	308	307.02	306.85	307.79	307.03	305.46	306.1	304.58	306.9
298.51	298.85	300.99	302.48	301.05	299.63	298.41	302.46	302.26	298.86	299.5	302.93	303.25	296.99	300.04	301.95	298.42	298.01	301.07	301.7	298.69	299.06	299.79	298.1	297.89	300.69	299.9	300.83	299.84	303.15	298.46	297.13	302.76	304.14	302.17	302.05	297.2	299.32	302.61	301.34	297.56	297.57	301.58	301.79	297.19	297.9	299.28	301.79	301.32	299.09
326.18	328.03	328.91	330.39	323.13	329.06	330.85	330.05	333.02	327.71	327.65	330.66	326.65	330.89	325.79	327.42	326.29	329.17	329.1	332.29	329.67	328.43	324.74	326.69	327.66	327.92	330.4	324.38	324.13	324.17	323.63	326.49	328.61	330.83	326.58	327.38	327.26	327.36	327.8	329.18	327.76	330.97	327.84	325.39	328.8	329.72	331.57	329.15	328.57	328.4
315.26	314.79	317.52	317.24	317.64	314.7	313.59	312.2	314.79	313.46	314.73	314.13	309.95	312.75	317.41	313.39	315.3	314.2	313.76	314.14	313.56	311.06	314.2	312.23	316.99	315.63	317.01	314.09	315.26	316.21	309.66	312.05	314.04	315.73	315.72	315.31	314.44	315.34	313.97	311.24	313.91	310.1	316.33	312.99	313.47	314.75	316.17	316.73	312.88	314.5
310.26	313.54	312.59	316.11	311.89	311.08	312.54	313.5	314.68	312.17	312.48	311.05	309.78	315.07	311.68	310.7	311.93	313.79	314.48	310.68	311.98	311.9	311.97	311.38	314.48	312.65	312.21	309.19	313.31	312.44	310	314.97	314.51	313.18	309.42	311.45	312.75	312.34	311.69	310.93	312.31	310.44	312.33	310.99	313.62	312.13	310.83	315.04	315.19	315
295.89	294.56	299.72	297.99	298.95	295.23	300	296.59	295.86	297.46	295.35	295.83	296.08	296.62	299.1	295.77	291.91	296.29	298.19	297.41	295.33	294.98	296.03	298.8	294.82	296.18	298.02	293.1	297.59	297.07	297.1	297.35	294.31	295.16	292.84	296.08	301.37	295.6	298.45	297.6	295.62	296.61	291.5	296.13	294.59	295.17	294.98	296.85	293.31	296.15
313.21	310.55	316.65	315.24	320.04	313.83	318.2	318.12	315.02	314.98	314.44	315.46	316.5	314.99	314.91	315.6	320.21	315.84	314.35	313.24	312.45	314.8	317.76	316.05	315.94	316.12	315.7	314.39	312.88	317.09	313.97	316.34	315.42	315.87	317.07	313.62	319.96	315.71	313.64	316.56	314.75	318.42	314.76	314.48	315.2	315.8	315.06	315.93	314.09	312.34
316.73	315.06	315.41	315.34	317.95	313.45	316.67	316.98	310.64	312.87	313.57	318.41	316.68	315.8	313.45	313.45	313.51	320.03	315.87	317.8	315.56	313.9	313.54	314.14	313.08	316.87	311.41	312.81	314.78	311	316.93	311.13	314.36	316.07	315.73	311.34	313.07	316.22	317.06	314.62	311.75	316.54	315.68	317.19	314.55	315.04	311.98	313.39	315.88	318.01
297.29	293.29	296.23	293.04	293.5	293.77	293.78	292.44	296.94	296.13	294.21	294.09	294.53	295.09	298.73	293.92	296.66	292.54	293.15	290.85	292.92	293.82	292.21	294.21	293.63	292.5	296.46	295.62	292.53	293.11	296.23	291.54	292.96	294.59	296.03	295.85	297.36	294.06	296.43	295.09	293.38	293.53	297.09	297.61	294.97	291.24	291.89	291.89	294.74	296.65
316.03	320.56	320.14	321.9	314.42	320.85	318.52	317.76	320.87	319.18	319.18	318.14	320.36	315.86	320.23	316.05	320.19	323.08	320.16	317.92	318.63	320.04	315.35	317.75	319.46	322.46	317.26	321.78	318.78	318.44	316.63	318.2	320.13	322.02	319.03	321.13	319.1	320.77	318.33	317.9	316.09	319.61	320.67	318.84	320.23	319.1	319.05	317.01	322.45	316.56
311.1	312.46	311.98	311.16	312.68	312.95	312.72	310.59	307.83	311.97	309.25	312.13	313.6	308.17	308.06	313.16	309.53	309.76	311.28	311.77	308.31	312.28	311.91	310	310.03	311.8	312.27	307.97	314.1	310.97	308.16	313.74	308.21	309.66	311.3	310.3	311.56	308.04	310.63	306.32	308.67	309.94	315.93	308.52	308.53	307.67	311.52	310.9	307.37	310.68
317.63	321.08	318.15	316.71	315.6	317.35	314.95	315.79	320.65	317.2	315.91	316.22	314.34	320.27	318.57	316.22	319.72	318.07	318.62	317.52	318.66	315.76	320.2	318.32	317.98	313.89	319.3	315.06	316.92	316.11	318.28	317.59	316.09	317.37	318.89	320.32	319.04	314.04	319.31	315.31	318.72	318.6	315.91	319.05	320.27	315.67	317.71	317.67	317.39	315.67
312.27	313.37	313.93	315.54	307.71	310.61	307.73	309.73	314.31	311.42	309.59	310.78	312.44	313.34	313.44	310.3	311.78	314.21	310.62	309.57	310.58	313.82	312.59	309.63	310.37	310.27	305.72	313.47	309.05	312.34	308.96	313.28	311.78	314.01	313.73	314.27	311.28	310.18	309.85	312.51	311.27	309.91	309.73	312.51	309.52	308.59	312.1	314.29	314.21	310.92
311.07	309.66	308.97	307.2	310.85	317.77	310.29	307.57	313.56	311.95	310.1	309.79	310.95	308.97	309.73	312.09	312.51	310.57	309.14	310.69	311.39	306.8	308.76	309.98	308.75	314.39	310.53	316.22	310.53	309.53	312.85	311.38	310.82	311.08	311.76	312.56	312.02	312.07	309.05	312.62	308.28	310.17	311.33	310.36	309.59	310.59	312.35	310.95	308.7	310.62
322.03	314.99	318.57	319.15	316.66	320.06	315.54	318.78	323	317.05	321.52	317.47	319.85	317.65	320.05	317.09	321.56	319.48	320.49	321.38	318.79	319.83	321.86	319.12	315.55	317.2	314.44	318.26	318.96	319.31	319.16	319.76	318.49	321.39	319.79	321.84	314.18	319.47	317.86	321.34	320.73	317.76	320.92	317.67	324.65	319.33	318.16	317.61	321.08	316.95
299.21	302.4	301.39	302.6	301.23	302.41	301.38	299.17	302.48	297.83	305.05	296.47	299.28	300.11	300.32	299.3	299.81	299.78	296.88	299.96	299.19	297.63	300.37	298.63	300.84	300.1	298.25	301.91	301.3	300.26	303.74	302.29	298.92	298.5	301.6	301.33	301.23	300.76	300.17	301.64	301.42	298.73	304.37	298.09	297.81	299.27	299.92	298	300.75	300.83
327.82	328.67	332.37	328.98	327.68	328.65	327.04	325.04	327.94	324.89	328.82	327.5	328.54	333.47	328.82	325.63	325.73	327.13	327.02	327.35	327.26	324.49	329.62	328.41	326.39	325.67	328.01	328.2	328.52	327.93	327.99	327.42	328.11	324.17	326.93	327.3	326.79	327.97	323.73	328.79	327.75	328.06	324.55	329.49	328.23	327.98	327.27	326.69	324.56	330
314.6	314.16	311.91	313.87	314.52	313.05	313.73	313.13	311.4	313.31	314.86	313.85	314.4	315.47	316.41	313.13	316.15	312.87	319.82	316.14	319.4	314.31	315.16	315.97	314.4	312.08	315.17	311.41	313.56	316.83	318.57	313.31	314.34	316.73	314.32	316.1	316.04	314.29	316.18	315.51	314.79	315.1	315.47	316.33	316.69	316.29	316.22	314	315.91	315.14
301.2	302.41	303.9	305.25	305.37	303.54	305.82	304.28	304.91	301.57	304.7	303.21	306.14	304.51	306.36	305.7	303.75	302.37	304.57	304.54	306.17	301.71	300.5	302.25	303.67	302.46	302.2	304.66	306.43	302.64	307.07	303.76	304.07	303.54	300.28	305.18	306.64	304.58	305.09	303.35	303.14	300.19	301.93	304.28	304.09	302.35	302.21	305.4	299.35	301.82
303.03	302.46	299.73	307.36	300.55	304.27	302.42	308.17	304.78	301.34	302.29	304.1	303.24	302.63	305.44	299.45	300.57	303.11	301.68	303.82	299.27	303.11	302.28	301.84	303.06	305.23	300.72	301.36	301.46	299.87	301.79	302.93	305.86	300.52	306.06	303.83	302.28	301.36	302.14	304.16	300.28	301.33	303.63	300.67	298.88	302.68	304.32	307.85	307.65	304.9
303.09	303.75	304.56	303.66	302.81	303.25	306.5	300.96	303.13	299.17	302.85	303.8	303.29	304.57	302.85	303.43	299.79	303.95	299.84	302.83	303.57	300.05	301.08	302.98	304.35	306.79	302.79	305.9	305.39	302.7	304.22	301.94	302.69	297.45	300.68	302.57	305.22	304.5	305.45	303.7	301.54	302.2	304.93	303.58	303.51	301.23	302.76	298.62	305.95	304.19
308.07	306.92	306.17	307.67	309.22	307.49	310.48	306.96	306.68	309.22	309	310.15	304.82	305.26	306	307.17	305.65	306.73	308.09	305.61	309.99	309.68	309.6	307.3	306.56	308.13	307.01	304.39	307.76	306.21	307.68	307.24	307.12	306.97	306.71	306.92	306.17	309.32	308.55	303.82	308.83	306.35	307.27	304.51	307.76	306.39	306.36	306.96	303.45	306.73
294.41	296.23	291.63	289.6	294.13	295.23	293.22	291.95	291.44	296.67	290.95	289.03	295.6	295.47	294.63	293.9	293.22	296.03	297.13	292.42	289.67	294.32	297.13	294.4	294.15	294.62	291.06	293.62	293.77	293.04	291.98	291.69	296.6	289.84	296.49	292.29	293.57	296.11	295.51	296.3	293.26	291.25	295.32	286.09	295.52	295.29	297.64	291.72	293.69	294.3
308.47	307.07	310	309.77	307.52	308.61	310.35	311.51	313.1	310.4	306.36	312.8	310.74	310.94	310.55	310.68	308.64	312.87	310.38	311.8	308.73	308.35	311.58	312.27	307.52	309.25	311.96	310.15	308.6	310.86	312.14	308.82	310.16	308.27	311.32	309.92	308.38	310.33	309.48	312.21	309.23	310.34	311.69	309.16	312.12	307.3	310.57	306.8	306.98	310.17
328.46	327.85	329.78	329.5	324.03	328.95	327.02	327.22	327.82	328.95	325.5	328.73	329.62	328.48	326.31	328.21	329.9	331.51	328.72	327.51	328.51	325.66	329.17	324.23	331.2	328.77	327.32	327.59	328.15	328.04	325.34	325.82	331.66	329.53	328.16	326.53	331.47	328.44	325.92	326.99	329	328.24	331.15	325.93	325.85	327.38	325.98	330.05	326.99	331.8
301.27	305.07	306.48	305.94	303.55	300.43	303.41	305.44	304.26	300.28	304.59	303.35	302.84	305.89	302.58	304.66	302.16	306.68	307.24	303.53	306.89	304.46	304.93	301.23	303.4	304.94	304.16	302.3	301.75	305.79	308.76	303.16	298.75	306.12	304.31	304.79	300.09	305.72	306.77	305.77	301.73	302.84	306.4	304.47	305.06	302.38	308.17	305	304.49	304.66
312.35	314.48	311.51	312.79	309.79	312.44	313.17	315.5	313.01	314.31	312.51	309.2	312.36	312.19	309.86	308.72	311.76	310.87	313.36	313.47	309.81	311.02	312.6	312.84	310.55	312.33	312.29	314.86	312.66	311.05	311.43	313.32	311.45	309.26	314.79	312.13	311.94	310.96	313.68	311.37	315.03	314.04	310.31	309.35	308.75	312.07	313.42	313.04	311.64	309.39
300.9	302.46	304.44	305.64	301.52	303.16	300.37	307.42	300.75	303.69	300.98	304.29	304.4	299.43	302.37	305.07	305.71	307.17	300.87	302.99	301.13	306.61	305.08	303.66	303.2	301.46	301.71	304.15	303.3	299.23	302.45	305.26	303.71	302.1	303.57	301.13	301.03	302.09	304.94	304.16	300.97	297.29	299.56	302.15	301.75	301.59	300.54	298.77	302.69	298.04
316.53	317.84	317.45	316.23	317.94	319.49	317.02	319.18	319.79	318.44	316.66	317.97	316.62	317.45	319.55	317.11	319.74	321.93	317.3	321.57	318.12	316.23	316.98	319.31	318.76	321.17	320.42	317.99	321.81	317.38	318.7	317.67	324.1	319.36	321.71	318.25	313.68	318.25	319.25	317.57	320.74	321.64	317.64	317.26	313.59	320.45	319.61	317.71	316.69	319.12
312.53	312.54	313.77	313.95	312.37	312.65	312.89	310.64	313.3	314.69	317.19	314.49	313.37	312.67	314.83	313.64	315.27	315.22	310.88	311.15	315.79	311.83	313.53	316.43	314.76	311.81	313.68	314.02	319.06	314.98	315.21	314.01	313.31	312.28	313.12	313.43	312.4	311.56	316.27	311.43	311.98	314.89	319.42	314.86	314.12	313.91	312.08	309.6	310.89	311.53
307.86	308.08	307.23	305.54	310.22	306.96	306.72	307.2	309.77	305.48	305.53	305.14	306.61	308.56	303.84	304.2	306.41	305.28	307.55	307.31	305.67	307.33	308.66	307.72	302.4	304.56	305.21	304.55	307.11	306.92	303.51	306.83	306.85	303.5	309.78	305.01	307.32	304.96	307.49	305.11	303.22	308.72	306.58	309.66	305.61	307.89	305.23	309.36	303.97	306.82
313.26	313.14	311.86	312.09	313.38	313.34	313.89	316.59	313.31	310.88	309.99	312.76	310.19	311.65	311.57	312.3	308.02	313.99	312.52	314.12	309.13	312.23	311.63	313.94	314.54	313.24	312.71	313.34	313.43	313.79	309.62	314.44	315.23	315.02	312.1	312.76	310.62	311.67	314.19	311.72	311.42	315.9	310.9	311.95	311.33	312.34	313.32	313.55	312.03	313.38
314.53	308.55	307.88	313.84	316.01	311.63	315.01	314.68	312.34	310.19	313.24	312.13	314.2	312.88	314.47	311.26	316.79	318.99	311.43	315.75	312.17	312.85	314.57	314.7	309.89	314.06	316.18	310.6	312.36	313.8	309.59	312.96	310.71	315.42	310.93	317.21	314.37	312.35	313.35	312.59	314.98	315.31	314.41	314.47	312.98	313.2	308.39	314.09	312.19	313.17
311.9	315.81	312.62	313.19	310.85	312.52	315.83	311.47	311.63	310.89	312.77	314.88	314.76	312.92	316.8	315.94	314.56	314.46	312.65	313.2	309.72	314.28	310.88	317.08	310.36	313.62	315.35	312.72	312.42	313.15	314.66	314	317.58	313.83	312.45	313.59	308.92	312.37	312.96	314.66	309.55	311.81	315.79	313.08	314.49	314.55	313.08	312.69	316.22	311.64
304.55	301.43	304.71	302.58	301.67	305.52	303.16	303.36	303.52	301.67	302.06	307.16	303.89	303.88	303.67	304.93	299.67	303.96	303.2	300.95	301.93	300.84	302.68	304.81	304.95	300.49	302.57	301.63	303.88	305.36	302.12	304.93	305.52	300.87	304.04	301.5	305.45	303.12	303.4	303.6	301.93	302.47	305.27	303.67	304.44	300	303.44	303.59	301.48	304.89
305.5	304.88	302.07	306.15	301.26	302.19	306.03	303.8	306.49	301.83	306.96	302.48	303.64	304.36	305.63	302.65	302.06	303.13	307.76	302.46	305.53	304.17	305.75	304.43	299.23	303.96	301.63	304.17	301.64	305.74	304.01	301.55	302.68	305.31	304	304.24	303.28	305.52	306.45	306.93	304.49	303.43	305.14	305.16	304.59	302.11	305.38	305.18	301.75	307.69
314.75	314.65	311.54	312.25	314.52	311.19	313.22	314.93	316.72	311.51	316.17	317.37	314.62	314.33	315.16	315.76	311.22	313.98	315.06	313.61	317.07	313.4	314.9	312.84	311.01	316.48	314.37	313.24	315.11	310.53	315.34	311.46	311.63	310.8	310.54	315.85	314.98	314.64	312.63	312.28	311.56	316.25	315.85	313.72	313.71	310.79	314.31	313.12	310.92	315.92
318.56	318.31	315.7	319.65	319.85	319.17	315.55	315.15	315.71	319.17	318.24	317.38	317.06	315.48	317.06	319.48	314.22	317.13	319.73	315.75	318.19	315.09	318.94	315.16	314.92	322.87	318.95	317.82	318.23	316.77	321.24	322.55	315.61	316.75	317.37	317.83	317.24	313.68	318.88	317.02	320.22	318.95	319.26	317.07	320.12	318.52	319.41	319.23	316.42	315.39
295.9	294.84	295.9	295.68	295.02	296.89	295.16	292.63	295.99	295.17	295.43	291.5	292.66	294.09	294.61	290.6	293.91	293.11	293.2	295.9	295.63	292.41	289.96	296.1	293.92	294.67	299.85	292.34	296.93	296.19	292.01	293.14	294.22	293.16	297.69	294.33	292.23	295.01	299.03	297.06	295.93	295.5	292.64	293.47	294.05	293.57	291.37	289.39	295.17	295.09
311.89	314.09	314.34	314.13	317.66	316.14	316.18	318	321.04	316.29	314.2	315.67	315.19	314	314.91	315.34	319.37	313.33	315.35	313.94	317.84	313.77	316.68	319.72	318.88	313.21	315.77	319.35	317.55	318.33	317.72	316.64	311.45	318.19	315.25	320.46	316.05	319.55	316.71	312.13	313.68	320.45	315.3	315.21	318.02	315.24	315.54	314.96	318.46	317.05
320.75	316.17	319.75	320.61	316.35	319.2	318.65	321.19	313.77	319.94	317.85	317.49	319.69	319.88	317.49	317.66	318.82	324.43	316.56	318.13	320.55	314.63	319.1	318.63	317.9	317.36	316.91	319.31	320.33	318.42	319.16	315.99	322.05	318.51	316.93	318.48	317.93	319.42	316.36	315.79	318.73	321.1	318.44	315.95	317.18	319.49	320.06	316.92	319.18	320.46
322.86	323.62	328.13	323.39	325.28	326.04	325.72	325.76	327.64	327.64	328.59	325.31	328.08	328.14	321.56	323.38	324.8	324.5	323.11	326.65	322.88	324.99	324.67	326.41	325.3	324.8	323.94	325.45	322.44	324.96	324.56	325.71	322.06	326.91	324.6	322.17	325.2	323.35	326.05	321.79	325.63	328.25	326.6	322.27	325.4	321.8	323.58	326.15	325.1	325.58
316.01	319.44	316.3	318.02	322.29	315.99	316.3	318.73	322.09	318.42	315.13	317.39	317.25	318.49	323.42	322.41	319.49	318.78	321.52	320.02	318.17	318.79	319.85	319.61	317.19	319.07	317.89	317.11	317.7	318.81	320.13	314.73	317.55	319.86	319.59	316.47	318.66	321.29	316.38	318.87	318.64	319.98	318.11	316.87	316.74	320.21	319.8	316.2	320.09	320.13
324.95	326.47	326.45	324.02	325.84	323.16	324.61	325.72	325.33	323.8	323.37	322.96	325.76	323.58	321.15	325.62	322.21	324.14	324.67	327.07	326.33	321.56	323.23	325.2	325.37	324.31	323.57	323.26	323.4	324.78	326.01	320.59	325.08	325.72	323.86	321.1	324.45	320.6	323.88	322.21	324.82	325.92	327.5	323.32	327.51	324.82	327.83	324.45	321.66	324.71
310.45	312.16	308.67	309.76	310.2	310.63	310.5	308.72	307.83	311.92	308.98	307.74	310.15	308.39	310.93	309.4	310.58	309.8	312.47	309.27	312.2	310.38	307.57	314.89	312.52	312.7	312.62	313.62	311.75	310.19	309.36	307.96	309.81	309.24	308.37	310.53	308.45	307.04	308.76	310.3	307.27	311.5	307.04	314.19	308.3	309.28	310.59	311.68	309.06	306.29
303.74	306.65	304.33	302.78	300.32	306.25	306.79	303.21	308.26	301.96	305.42	303.59	298.89	302.33	301.51	303.37	303.03	305.94	307.89	304.51	301.19	300.17	303.3	297.84	306.58	300.79	305.37	305.72	302.48	302.07	302.38	303.13	305.33	301.96	301.38	301.28	300.71	306.5	305.9	304.03	303.22	305.83	304.87	304.97	303.03	305.83	302.4	306.12	303.05	304.13
310.29	312.38	313.06	309.53	310.52	310.66	313.44	314.77	313.82	313.92	313.34	313.6	313.44	313.53	312.73	310.79	315.98	309.43	312.73	311.54	312.81	311.88	313.24	313.62	314.76	310.4	313.71	312.56	313.8	312.96	313.6	314.11	310.72	311.62	312.21	313.12	318.48	311.46	314.09	313.22	313.14	309.58	315.41	317.76	310.11	313.93	316.39	311.33	313.43	315.12
307.2	305.38	305.05	303.99	305.82	306.34	307.22	302.2	306.11	302.62	301.45	303.49	304.79	302.15	306.42	301.14	306.33	301.58	305.96	309.83	302.5	305.37	303.75	306.29	304.79	306.25	303.96	306.12	300.16	306.86	304.31	302.19	304.87	299.73	307.08	306.71	309.63	306.76	304.04	306.98	302.67	303.88	301.53	306.45	305.8	306.64	303.92	301.12	304.63	305.71
326.59	329.96	327.81	327.95	323.88	325.47	327.65	325.87	327.56	328.41	327.34	330.91	329.18	329.82	327.29	329.72	326.7	328.93	327.07	327.71	328.89	327.6	331.4	324.12	326.83	331.55	329.27	326.16	331.28	329.53	327.94	326.65	328.23	328.28	331.7	327.27	326.51	325.89	327.06	326.74	326.13	323.1	328.5	322.99	328.41	326.55	328.09	326.65	327.24	331.25
304.38	308.99	306.87	306.79	305.72	305.88	305.86	307.26	307.09	306.24	309.09	307.66	304.07	310.59	307.77	309.21	310.06	306.03	305.91	304.64	307.43	306.87	307.35	306.7	306.48	306.77	307.73	307.14	308.54	309.24	308.07	304.69	306.6	307.58	305.56	307.98	307.69	305.62	309.62	306.7	308.7	309.15	308.07	305.1	312.27	308.31	307.52	304.33	306.33	305.88
299.58	302.17	305.86	300.14	307.18	298.86	298.95	302.69	300.19	299.7	306.53	301.17	301.63	299.4	299.71	303.24	304.56	298.25	305.12	302.07	299.21	303.5	301.29	301.19	300.65	302.94	303.38	302.51	303.2	302.12	306.78	304.38	304.32	303.02	305.98	303.15	304.63	306.91	302.64	304.42	306.54	303.66	300.35	303.14	300.74	304.08	300.61	301.13	297.95	301.27
303.25	303.79	301.42	308.31	302.85	306.55	302.52	304.35	306.49	305.64	301.61	306.67	304.07	307.77	304.48	305.11	300.18	304.99	304.56	304.56	303.43	303.17	304.27	304.33	307.53	304.62	298.62	301.26	303.16	304.82	306.15	303.51	301.34	302.51	302.9	304.57	300.49	305.29	304.03	307.57	306.36	303.55	304.59	304.68	304.27	301.82	302.99	301.4	306.21	303.11
325.66	327.96	325.18	326.93	329.1	326.24	324.67	324.82	326.59	326.68	323.19	322.71	326.78	326.77	326.51	324.18	328.86	324.87	327.9	331.02	327.53	329.86	325.65	324.96	325.51	327.84	327.26	331.01	327.96	324.42	325.37	327.77	326.37	325.75	327.34	322.97	328.3	328.24	324.02	325.88	328.04	326.54	328.83	327.42	326.46	328.91	330.56	324.39	326.11	325.99
323.07	328.84	324.23	326.16	327.87	331.35	326.74	326.21	326.64	329	326.97	326.99	328.26	327.48	327.22	328.26	325.47	326.79	328.57	327.79	328.29	327.01	325.03	331.61	328.15	328.29	326.57	329.43	326.74	326.83	327.48	327.94	326.26	327.2	326.71	327.07	329.87	330.34	326.89	331.4	329.64	331.05	330.03	326.82	332.75	327.53	324.57	328.36	326.74	324.61
300.92	304.23	302.9	302.61	305.22	300.09	305.12	303.9	302.74	304.69	299.23	302.73	302.47	301.9	301.01	304.28	303.78	306.86	302.26	300.57	302.43	304.19	305.01	305.91	304.05	301.26	305.09	300.54	301.83	300.09	300.69	302.87	305.69	304.61	299.86	299.07	302.35	306.5	303.47	298.91	302.62	304.48	302.03	300.39	300.56	300.87	303.75	300.61	298.95	303.47
292.38	297.98	297.54	298.03	294.43	294.87	297.06	298.73	295.29	293.79	293.6	296	295.94	299.48	298.31	297.16	296.5	295.2	298.74	301.28	296.82	298.89	297.12	297.96	297.5	297.2	298.1	299.02	297.65	297.05	298.75	295.82	292.71	301.32	296	300.3	293.87	298.14	298.32	298.18	291.93	292.82	296.71	297.43	296.99	297.74	298.04	292.07	295.17	292.37
302.17	301.51	302.29	301.96	300.36	303.94	303.89	300.86	301.88	303.06	301.68	303.89	305.75	302.8	304.17	304.96	303.33	305.57	300.98	305.35	304.59	301.33	301.32	305.51	302.3	301	303	303	302.8	306.77	298.53	302.57	301.65	305.35	304.41	301.58	302.34	301.22	301.26	303.07	301.82	302.59	303.12	302.46	301.33	305.33	306.25	306.19	301.14	302.04
311.68	310.22	310.45	311.19	312.27	310.4	309.44	309.49	308.66	308.44	309.78	307.98	307.76	313.18	306.68	309.98	311.48	312.01	310.8	308.83	310.71	309.69	310.99	306.23	309.56	309.32	312.53	309.38	308.14	309.23	311.56	310.44	308.84	315.36	309.18	310.69	309.67	310.76	311.03	313	313.96	310.43	309.92	310.21	312.1	306.92	314.05	312.27	311.46	310.36
303	302.87	303.87	304.61	303.09	301.47	300.78	306.1	299.92	302.89	303.67	301.28	303.81	301.1	300.84	303.43	303.63	300.81	304.17	299.29	304.67	298.86	303.65	299.83	302.37	300.88	303.51	300.6	303.14	305.53	302.17	303.77	302.58	300.18	303.14	300.57	303.65	303.01	302.03	304.26	299.95	302.89	302.86	304.4	304.43	302.54	304.35	304.16	306.73	301.61
298.58	295.12	300.2	298.31	295.99	299.03	299.04	296.32	295.9	299.16	297.12	292.74	290.3	295.83	299.28	293.98	295.19	298.51	295.79	296.27	293.43	292.75	297.66	293.34	298.29	295.84	296.41	296.05	295.1	298.87	297.54	294.82	297.54	297.5	299.02	297.89	294.71	294.32	296.73	294.11	297.09	294.82	298.3	299.06	297.8	295.39	297.17	297.2	300.7	296.73
316.1	316.43	313.67	315.12	314.49	314.02	315.64	314.32	314.37	315.9	313.71	314.57	316.17	320.28	318.38	314.69	314.78	315.85	317.78	315.85	318.1	316.83	312.79	315.83	313.33	316.75	317.94	317.06	314.69	315.07	313.29	317.7	313.45	312.69	313.4	316.08	312.1	314.66	316.45	314.4	313.57	311.96	314.8	316.98	316.28	314.41	314.01	314.67	314.81	313.23
310.95	310.09	307.75	309.72	309.66	306.9	307.48	307.98	307.97	306.88	306.25	304.07	310.2	307.19	313.46	312.02	310.74	307.13	309.19	310.16	306.31	309.81	307.31	309.91	309.67	308.76	311.2	312.48	307.44	308.54	312.21	309.19	310.81	309.23	308.78	309.94	306.89	305.8	312.01	308.97	308.4	307.31	309.76	310.18	308.54	309.71	312.06	309.54	310.21	309.48
305.44	301.69	302.71	305.21	307.03	304.11	303.28	306.71	306.38	304.79	303.37	306.66	303.56	304.89	305.67	304.28	308.25	304.06	305.18	302.81	303.32	309.28	303.67	302.26	305.16	305.7	303.79	306.04	308.29	305.41	304.15	305.31	303.98	305.83	304.88	306.64	304.08	304.96	303.35	304.03	310.66	308.93	304.21	305.99	304.94	309.31	304.75	303.29	305.03	302.83
320.06	320.56	319.15	316.29	321.5	319.58	318.83	319.95	319.24	321.1	320.69	319.13	317.2	318.23	320.23	318.07	320.28	318.02	317.44	317.79	321.03	319.55	317.75	319.86	319.24	317.87	316.98	318.76	322.42	319.4	324.1	319.38	318.31	316.68	318.81	322.57	320.91	320.33	317.73	316.75	322.24	314.4	320.93	322.02	322.8	317.93	317.32	319.42	318.27	322.47
318.49	315.81	317.92	316.85	317.74	318.44	314.6	317.26	315.58	316.76	318.11	315.04	318.23	315.41	314.47	317.35	318.76	320.29	320.87	316.06	319.92	316.5	318.53	313.91	317.27	313.19	316.71	315.91	315.68	314.89	315.75	320.14	322.32	316.18	316.62	317.89	319.04	321.24	315.82	317	317.57	315.89	317.6	315.95	318.44	313.26	316.65	314.82	318.42	317.78
325.35	324.67	325	324.74	325.83	326.57	326.47	326.44	322.62	323.54	325.32	322.74	326.03	325.31	323.32	323.87	323.02	327.42	323.36	323.31	325.12	326.53	323.37	326.06	326.55	324.78	324.49	326.1	326.47	321.34	330.5	327.77	323.52	324.99	328.25	323.29	324.66	325.72	326.63	324.53	323.92	331.05	324.03	323.33	323.13	322.58	323.78	324.38	321.78	327.82
304.82	302.12	299.42	303.99	303.53	303.14	306.42	303.85	303.38	304.69	303.09	301.26	302.14	303.13	302.86	304.02	303.82	299.44	301.84	301.42	304.25	301.27	303.81	305.12	304.57	304.69	301.61	304.99	301.81	304.52	305.86	299.33	299.14	301.52	299.85	303	303.22	301.27	302.54	300.51	302.75	305.94	302.59	303.59	303.12	302.91	302.88	307.38	302.86	299.97
299.96	302.83	301.08	300.15	301.15	301.15	303.25	300.99	303.72	299.48	304.39	303.49	297.43	303.61	301.61	300.86	300.62	301.58	300.96	298.98	299.58	302.37	299.2	301.32	303.36	301.93	302.18	300.44	298.84	302.83	298.7	298.59	300.53	299.64	303.22	300.68	298.47	300.23	303.76	300.93	300.08	300.55	297.16	303	298.78	304.24	301.04	301.45	297.59	301.13
302.54	302.25	299.52	299.38	300.01	299.66	299.88	302.57	302.57	299.98	300.07	304.31	296.26	300.43	301.35	300.65	299.75	299.04	299.71	300.75	299.62	301.52	304.62	301.92	303.36	301.22	298.98	302.07	300.4	303.09	300.04	300.85	294.72	299.26	297.18	303.75	301.88	302.67	301.31	301.23	300.95	298.52	301.19	301.52	303.75	301.55	300.87	300.78	303.38	297.33
315.01	311.77	313.99	311.2	310.5	314.47	310.41	314.65	317.83	312.97	313.01	313.67	311.88	313.73	316.28	312.7	313.58	311.49	311.67	313.84	313.16	313.44	310.21	312.22	314.32	312.72	316.06	310.6	313.76	313.1	312.77	316.86	314.22	312.93	315.36	314.07	312.29	313.91	312.69	317.5	316.22	316.35	310.78	313.39	315.79	312.01	313.53	312.76	313.85	313.08
302.02	305.02	303.02	305.97	301.86	306.29	301.32	305.36	305.26	302.95	303.88	304.66	305.86	303.46	303.76	305.6	304.88	306.25	302.48	304.72	305.85	302.17	304.87	304.15	299.08	306.18	303.64	304.48	302.82	306.98	304.48	304.55	305.54	303.38	305.59	302.8	306.49	305.85	303.5	303.81	302.91	304.23	301.01	306.44	308.28	304.07	300.44	304.05	303.26	305.04
299.06	301.44	306.78	302.02	298.81	304.13	303.31	299.45	299.03	301.51	302.21	302.26	302.98	302.96	302.62	302.98	302.06	304.82	303.04	303.27	300.51	301.56	299.94	304.1	301.75	298.96	304.24	302.76	304.19	302.86	299.71	300.51	302.92	305.06	299.98	302.13	300.1	304.42	301.23	302.67	300.11	300.91	303.6	300.48	305.62	307.35	307.12	305.45	302.85	298.28
303.96	305.03	307.2	306.81	303.54	302.54	305.89	304.53	305.16	310.48	306.81	307.73	309.5	304.38	303.55	302.97	307.97	308.07	307.4	307.34	307.91	308.76	304.89	307.7	308.47	305.69	304.92	306.78	303.22	307.39	305.56	307.18	303.36	306.37	303.82	305.67	303.39	306.35	309.25	305.39	307.55	303.58	306.36	308.93	308.33	308.12	308.2	308.49	303.84	303.76
311.88	306.59	311.46	309.95	311.23	309.21	310.23	307.73	307.27	307.79	312.1	308.23	310.91	309.13	310.11	314.69	310.24	307.52	307.18	307.95	309.43	310.16	310.89	306.55	308.86	307.44	309.92	311.61	315.76	308.62	310.11	306.61	308.72	308.11	310.04	307.5	306.22	307.38	309.77	308.82	311.53	312.82	309.54	308.2	310.51	308.12	305.76	311.17	308.52	305.35
308.94	307.86	307.33	309.52	308.15	307.12	311.11	308.4	311.88	311.99	309.73	305.66	311.39	305.69	308.9	306.62	308.5	305.77	307.42	309.8	307.73	313.17	311.72	306.12	310.2	307.68	308.75	307.71	305.69	311.7	308.18	306.43	312.25	309.1	307.43	304.22	308.54	308.72	305.86	309.48	305.47	309.77	309.34	309.08	313.23	308.77	311.03	310.17	309.72	310.19
300.96	296.25	300.7	303.15	301.07	303.01	300.59	300.67	303.68	299.38	299.22	305.55	300.69	297.98	298.36	299.08	304.41	300.51	301.62	302.37	301.1	302.32	304.54	300.78	304.16	300.16	301.2	301.12	303.21	298.19	300.08	302.96	301.62	300.49	300.15	301.16	305.08	303.97	299.72	301.36	302.83	299.65	301.11	301.98	299.89	300.21	305.53	303.66	300.04	301.33
299.83	300.7	301.71	301.48	298.36	297.55	302.55	298.12	300.23	302.2	299.7	301.86	297.88	298.05	300.48	300.81	298.48	300.84	296.06	299.92	301.11	299.17	298.11	301.62	299.49	300.51	300.15	297.51	296.97	297.27	299.5	300.95	304.25	299.95	298.75	300.54	300.25	299.66	299.56	300.9	296.48	298.48	301.72	297.94	305.04	299.46	301.53	300.59	300.19	299.09
318.82	317.1	317.71	313.24	316.15	316.8	316.28	315.38	318.06	317.81	314.64	316.97	315.5	315.88	316.76	313.03	315.92	313.83	315.68	317.59	313.55	315.72	317.77	315.74	316.71	313.97	317.06	314.26	314.38	314.83	318.9	315.52	319.91	319.42	321.04	318.8	316.13	311.43	314.01	316.16	317.58	317.58	314.93	315.95	316.74	316.19	318.38	314.54	313.63	317.21
303.47	303.09	300.76	301.51	305.79	306.19	299.38	304.91	301.85	300.59	302.09	300.4	300.2	305.36	302.37	307.74	303.41	302.42	302.43	305.33	302.15	303.44	302.08	301.8	301.59	300.39	300.18	304.3	302.2	303.44	300.1	299.87	305.06	300.84	299.28	300.64	303.8	305.34	303.1	301.95	301.4	303.23	306.77	297.88	301.59	302.13	301.48	300.45	300.57	305.45
326.67	329.42	333.15	331.2	325.67	329.82	326.96	326.98	328.79	327.05	325.37	327.03	324.27	327.22	324.92	326.28	325.62	328.57	328.5	325.29	325.26	326.22	323.21	325.33	325.65	326.95	326.01	329.85	327.4	329.1	328.88	327.06	328.48	327.39	326.56	325.52	329.34	330.76	326.46	327.48	328.19	330.51	328.93	331.52	325.64	328.09	330.54	330.77	329.45	325.84
314.54	313.3	312.85	316.41	316.63	317.3	316.5	314.36	313.75	315.53	314.73	316.79	311.06	313.33	317.34	315.7	315.13	312.14	315.6	314.18	313.34	312.79	315.86	314.69	313.8	313.65	312.23	314.9	317.52	317.56	315.9	315.87	312.27	315.83	315.14	312.46	318.47	317.66	316.29	313.74	312.38	317.47	315.6	314.77	316.5	314.21	312.08	315.39	312.31	315.35
305.6	303.13	304.66	302.76	303.14	306.61	303.15	303.79	304.23	303.7	303.62	303.99	303.85	306.65	303.21	306.76	303.5	307.67	303.54	307.27	306.15	301.89	304.45	307.15	302.13	304.06	305.33	310.05	305.87	302.87	307.73	301.58	305.55	303.43	301.22	306.33	303.53	303.63	307	304.05	303.23	306.72	305.66	305.88	302.05	302.97	308.01	303.1	306.29	305.34
301.09	304.77	303.17	303.05	302.61	300.15	303.99	303.68	302.87	307.73	306.15	304.51	303.72	307.18	303.08	304.21	309.34	303.38	305.17	303.11	307.4	303.45	303.3	307.54	306.93	304.74	301.63	303.89	306.26	303.98	302.95	302.8	304.78	303.8	304.01	303.99	308.3	303.4	303.73	307.52	303.47	302.59	305.14	304.13	307.57	304.96	303.32	302.59	304.18	303.67
316.53	313.54	315.59	310.25	315.62	314.25	313.84	315.58	316.96	311.11	315.16	314.84	315.16	312.94	314.21	311.61	313.44	311.44	310.11	312.73	307.92	315.06	313.54	311.85	311.96	311.51	311.88	312.1	316.28	313.58	312.45	317.6	315.36	317.78	312.12	313.68	313.66	313.49	315.69	317.04	313.28	315.91	318.18	312.42	314.28	316.46	311.58	314.81	316.22	314.15
304.71	304.75	304.8	305.09	302.56	302.02	303.32	302.96	303.83	306.44	305.59	303.57	303.04	299.74	305.82	309.21	303.7	305.71	308.43	303.59	306.13	306.89	304.46	301.23	307.04	305.23	305.65	302.17	300.71	304.98	303.67	305.48	304.35	301.44	303.56	302.48	304.82	302.2	303.4	302.93	304.75	306.39	304.37	299.7	305.21	302.64	304.06	304.05	303.12	308.23
308.08	309.22	312.08	310.21	308.47	313.16	308.28	311.09	311.45	308.9	309.22	313.42	308.71	310.52	309.22	311.03	313.56	312.8	312	310.64	311.12	310.35	310	310.86	310.92	311.76	314.03	309.57	306.98	309.74	313.71	311.55	310.51	309.99	312.47	313.62	307.21	313.15	312.85	307.73	311.13	309.66	314.3	309.9	312.78	308.23	311.79	310.75	312.09	307.43
301.1	302.35	302	303.12	306.18	306.89	300.73	302.23	302.22	304.85	299.41	298.13	304.71	303.35	300.84	301.39	298.65	304.5	305.23	308.3	302.72	302.22	305.13	305.51	310.1	305.67	302.7	302.55	300.7	305.75	301.2	305.45	303.75	300.03	304.44	302.73	302.56	302.21	302.52	299.85	303.22	302.19	304.9	304.41	303.19	306.49	303.92	305.41	304.14	304.18
316.83	314.47	314.54	317.02	315.28	314.25	315.35	316.16	314.45	313.97	317.58	315.84	315.22	317.02	317.14	316.11	314.77	316.71	314.91	310.89	313.93	316.65	319.24	315.6	312.67	312.95	319.25	313.81	318.36	316.7	315.61	316.03	315.1	314.14	315.86	311.2	314.91	319.01	315.88	310.43	311.41	314.48	318.73	316.26	314.8	313.94	315.45	316.18	317.06	315.82
296.74	295.56	295.91	295.52	294.93	291.91	294.29	295.18	299.01	292.74	293.07	296.8	291.64	295.08	293.04	294.79	297.04	295.03	295.01	292.65	295.79	291.54	296.45	294.03	298.23	295.56	293.39	296.05	291.89	298.22	293.53	292.86	293.86	299.53	292.09	295.32	295.78	294.62	295.38	292.34	293.82	291.19	295.85	293.78	294.59	296.94	299.12	293.6	297.65	293.97
317.11	321.93	320.41	320.75	319.82	316.07	317.95	319.18	319.47	320.32	320	319.87	316.69	318.53	318.55	319.03	318.09	319.47	318	314.54	315.38	317.61	316.81	317.27	316.32	320.83	315.83	315.81	316.42	317.49	315.76	318.92	320.08	318.72	321.7	319.13	315.76	319.11	319.08	316.7	316.25	321.49	317.72	315.54	318.88	315.2	317.73	318.67	319.59	320.05
303.5	304.09	300.63	299.49	303.17	304.6	305.12	306.38	299.23	305.9	301.87	306.91	300.73	298.73	302.45	299.77	300.87	302.23	304.21	302.71	306.49	300.1	306.53	302.49	301.46	306.06	303.77	301.47	302.4	303.55	303.46	303	303.38	300.96	303.54	308.12	304.99	302.55	303.2	302.38	301.96	305.62	302.21	303.78	302.58	304.83	304.18	303.06	300.99	301.51
316.52	321.32	316.36	318.27	319.31	318.32	318.28	319.77	316.68	319.8	318.96	322.7	321	319.62	320.62	318.86	317.22	318.81	321.9	318.64	319.68	318.24	321.26	316.92	318.71	314.66	321	314.25	317.07	319.51	318.28	315.42	317.13	315.48	315.89	316.33	321.79	319.1	318.09	321.07	318.55	321.34	315.54	317.56	314.9	317.63	315.59	321.13	319.21	315.55
301.19	306.66	303.3	304.11	301.62	306.94	301.11	303.96	299.41	302.64	300.61	306.07	305.49	304.59	301.64	302.67	301.16	304.27	302.65	307.11	301.89	304.53	298.58	302.6	304.44	305.22	304.37	302.27	300.2	306.11	301.81	303.44	302.3	304.34	301.11	302.82	301.43	301.93	301.1	301.02	302.24	303.66	302.53	302.57	303.86	302.56	302.52	301.51	305.53	300.69
292.99	291.47	290.97	292.61	292.63	291.5	297	294.98	297.44	296.82	293.74	291.61	293.49	294.16	295.09	292.01	296.39	292.77	292.56	290.94	293.1	292.31	292.85	292.95	293.47	292.31	295.08	293.99	293.25	293.46	293.31	294.49	297.13	295.38	296.03	292.67	292.63	293.21	296.48	294.66	297.15	294.45	293.61	296.49	292.89	296.1	294.89	292.51	295.8	296.34
316.95	321.41	323.99	318.94	313.6	313.91	318.76	319.6	317.87	317.87	319.21	320.57	320.09	317.77	322.39	319.89	318.39	316.14	319.26	319.02	319.68	318.23	318.01	319.12	317.45	319.37	321.52	318.22	317.75	315.42	319.66	317.58	315.94	319.29	316.05	316	317.23	320.05	319.58	318.5	319.18	316.85	319.03	315.4	316.53	317.22	320.76	318.07	320.88	320.93
304.75	304.52	301.83	304.9	301.75	301.46	304.24	305.78	304.48	300.52	301.03	306.97	303.88	302.91	303.2	306.2	302.23	305.02	305.59	303.76	304.53	303.23	305.43	306.3	303.38	303.7	302.41	306.07	303.8	305	301.26	301.33	304.02	302.06	305.77	305.94	305.25	302.5	305.13	302.75	303.98	303.93	304.19	303.23	301.46	303.64	304.64	301.04	304.33	301.78
304.61	305.29	305.05	309.41	305.79	307.85	307.05	305.7	307.37	306.42	302.5	302.47	306.9	307.35	306.91	307.8	305.69	302.81	304.32	298.66	302.19	303.1	309.26	307.23	304.51	303.47	305.79	304.87	307.12	303.35	305.76	306.91	307.73	307.73	306.65	308.53	306.35	307.15	308.45	303.52	305.91	305.77	308.58	309.65	304.67	305.6	304.13	306.46	301.12	307.15
315.85	316.16	315.25	311.14	313.64	314.34	316.25	315.47	315.87	312.35	315.1	316.97	315.36	315.71	307.66	314.77	313.3	310.19	314.1	313.88	313.02	315.07	312.48	312.02	313.62	311.8	316.35	316.61	315.95	314.88	312.23	313.61	315.73	314.21	311.25	313.76	316.31	317.09	313.66	314.58	313.75	317.39	315.43	315.15	313.97	316.8	314.53	315.27	314.46	312.5
298.75	298.58	301.67	297.73	296.89	301.41	298.77	299.15	299.65	301.09	301.95	299.86	299.24	300.31	300.37	298.68	304.68	302.38	302.42	299.18	301.39	300.03	301.44	302.1	299.12	299.76	301.07	299.76	301.56	298.44	294.11	298.95	300.04	299.83	301.92	303.42	300.49	297.43	300.29	295.97	301.14	302.07	299.19	302.79	300.05	301.46	301.14	299.69	301.57	301.51
328.6	330.73	327.78	328.03	325.44	326.94	331.26	329.49	329.06	326.91	325.84	327.78	326.58	330.29	328.75	327.49	327.04	327.58	325.68	330.58	327.59	323.74	329.19	330.14	328.18	328.84	328.35	327.79	325.85	327.86	327.69	326.15	327.39	325.28	327.04	326.77	328.91	322.7	328.76	328.5	327.08	328.99	330.49	330.23	326.2	326.79	333.72	326.27	322.97	327.42
304.78	305	304.51	305.52	305.7	304.88	302.48	301.55	301.97	305.72	304.67	305.22	305.39	303.54	304.5	304.42	306.57	302.71	307.06	308.37	306.14	303.56	306.12	306.82	305.59	305.55	305.94	306.75	306.52	304.79	308.2	301.98	304.11	302.41	308.32	307.47	306.01	303.67	304.65	301.26	304.78	307.71	305.15	301.75	304.4	306.6	303.22	304.18	306.92	303.44
327.97	325.21	327.68	329.48	324.95	328.84	326.37	327.8	326.27	324.51	328.96	330.39	330.24	324.52	326.99	329.62	329.54	328.62	327.39	327.73	329.33	328.07	329.79	328.88	323.11	329.99	328.54	327.52	327.16	324.04	325.59	326.37	324.24	328.14	327.43	323.12	326.31	327.64	324.66	329.95	324.62	327.54	328.04	327.86	324.8	327.33	327.95	326.85	328.32	329.89
307.08	304.92	304.73	308.44	306.86	305.54	306.57	305.44	305	301.88	305.73	302.38	304.14	305.44	303.62	304.49	304.32	304.94	307.97	304.64	306.12	306.43	304.27	307.8	304.99	300.71	305.73	305.32	302.31	301.16	310.15	306.65	305.42	305.52	306.81	303.45	303.46	303.96	305.1	306.41	306.12	303.52	302.06	310.37	305.66	304.11	305.11	307.53	303.06	304.92
316.68	317.76	319.05	318.91	319.33	319.09	316.78	318.38	315.92	316.5	318.35	319.58	318.14	318.99	317.96	316.75	320.24	322.33	318.51	318.61	320.54	320.77	322.92	321.25	317.67	320.59	316.48	320.02	317.44	320.03	318.35	320.32	324.37	317.43	319.68	317.21	317.33	322.38	319.87	318.55	316.77	318.43	317.03	317.52	316.64	318.5	318.57	319.4	316.55	318.37
300.73	305.19	305.88	300.74	305.95	304.86	303.69	299.58	305.42	304.86	305.03	302.71	303.6	310.83	302.29	305.32	301.99	301.24	302.14	303.77	305.16	302.28	302.78	305.44	300.22	302.28	302.73	303.64	299.72	302.02	304.96	302.7	302.06	304.77	305.07	300.38	302.11	306.19	305.23	301.8	301	302.44	299.96	306.01	302.15	301.82	303.74	303	297.96	305.32
314.47	318.73	315.58	315.95	316.93	316.09	316.82	316.88	316.55	314.43	314.28	317.71	319.71	315.37	317.41	320.82	317.55	319.81	316.05	316.28	317.93	316.92	317.89	318.99	319.28	317.22	317.3	320.96	319.39	314.57	314.74	316.55	320.49	319.83	315.57	321.96	321.13	318.55	318.63	321.09	318.83	315.97	316.62	317.24	318.23	319.18	320.68	319.68	319.67	317.96
306.61	304.04	309.52	307.18	307.06	304.62	306.67	306.34	306.65	305.01	307.36	304.96	307.35	309.81	307.45	305.58	306.08	305.26	306.63	305.32	307.07	307.53	306.09	308.88	308.66	307.8	306.61	307.46	304.96	305.74	306.47	305.77	307.18	308.18	306	303.72	307.49	306.47	306.84	307.9	304.43	306.15	302.8	305.27	306.73	306.83	304.66	310.05	303.09	302.38
311.02	311.74	314.4	310.03	311.68	307.84	310.92	311.16	309.55	314.14	313.24	311.55	312.13	311.8	311.8	314.35	311.56	312.16	309.96	309.77	311.27	309.26	311.84	310.53	310.86	312.32	308.5	310.94	313.58	310.06	311.42	310.4	310.47	307.98	313.14	306.95	308.3	310	307.52	309.7	306.38	307.85	307.85	308.39	310.66	311.39	313.66	312.93	310.42	311.76
299.85	300.03	306.69	305.02	304.35	304.73	305.36	304.42	301.43	306.98	300.12	305.68	304.91	300.94	303.73	307.23	299.92	301.04	300.42	300.26	303.34	303.83	304.27	304.62	303.27	304.54	305.2	307.38	303.21	306.46	307.68	303.96	301.62	305.36	297.48	303.2	302.7	304.1	302.82	300.99	303.73	303.29	302.04	306.45	302.05	299.83	301.87	300.53	299	302.16
313.6	313.82	314.76	313.15	311.56	314.35	312.6	316.06	313.34	310.63	312.94	315.21	313.16	315.36	316.9	314.02	311.67	311.12	312.24	314.21	314.01	314.49	311.87	311.54	312.43	311.89	313.26	311.77	318.82	310.8	309.86	310.86	312.89	313.76	312.69	315.72	311.72	313.41	315.39	310.41	308.57	312.84	313.33	313.8	313.22	308.76	315.33	318.32	314.79	314.27
308.7	309.88	312.77	311.23	309.06	309.08	310.64	310.77	311.14	311.35	309.42	313.69	312.23	310.76	312.82	312.28	312.43	310.8	311.54	313.5	314.13	311.73	310.23	312.39	309.1	312.75	314.12	312.69	311.38	312.39	310	308.18	314.6	308.18	310.12	315.58	313.26	316.74	313.27	310.69	312.1	313.15	311.82	311.27	312.16	313.64	312.72	313.06	313.28	311.34
296.06	294.61	296.51	295.23	295.37	294.27	289.68	294.76	294.03	291.69	293.93	295.91	295.1	292.06	291.97	293.29	292.85	293.35	296.02	291.91	294.76	294.09	292.88	295.33	295.55	294.28	298.03	293.73	290.9	294.85	294.05	292.56	295.84	295.45	292.98	297.57	294.31	295.62	292.92	293.81	288.85	287.85	296.48	291.87	294.48	296	292.86	292.55	297.42	294.69
296.45	296.8	293.9	297.32	293.18	299.41	297.43	296.05	297.12	294.94	296.31	292.56	294.86	291.26	295.99	296.06	294.02	296.35	296.79	298.23	298.79	294.33	295.64	294.16	294	294.53	291.3	294.15	293.33	295.31	295.74	296.87	296.12	296.33	296.35	294.87	293.9	295.96	295.34	294.78	294.65	295.12	296.7	290.73	293.86	292.97	293.52	293.76	294.7	295.3
304.62	304.63	305.8	305.17	301.43	304.16	307.23	305.09	304.7	304.06	303.18	303.62	305.22	303.14	303.7	303	296.64	305.68	305.85	300.28	298.25	302.45	305.4	306.33	304.56	305.78	302.79	302.93	303.96	301.74	303.91	303.11	304.45	300.94	302.83	304.83	306.31	301.89	304.77	303.68	305.49	308.73	301.72	305.31	305.54	303.43	305.38	305.34	304.35	302.94
303.16	302.68	299.26	305.88	303.84	305.7	303.4	305.84	302.95	301.25	300.8	302.22	303.22	299.85	303.08	304.22	307.07	306.42	305.1	302.58	302.25	305.78	300.45	303.85	303.56	303.92	300.04	300.51	308.25	302.9	303.58	305.72	304.89	303.62	305.17	301.29	303.1	300.83	303.52	301.07	302.41	303.53	299.09	305.77	303.1	302.79	302.27	304.66	304.89	305.25
295.27	290.9	295.57	297.28	295.59	296.74	294.96	294.71	296.13	296.86	291.92	295.67	294.34	294	295.4	295.66	296.51	294.32	296.75	294.31	295.39	294.85	294.53	295.59	295.59	288.42	294.37	292.75	293.05	293.1	296.76	296.67	292.7	295.21	291.92	291.23	296	293.09	296.38	297.83	291.88	293.28	297.02	294.63	296.58	296.38	293.56	293.83	295.86	292.82
310.37	314.5	311.12	311.16	311.55	312.72	317.94	312.07	315.12	310.6	311.34	317.25	314.28	314.12	311.36	314.23	310.5	318.96	311.74	313.16	312.64	313.31	310.3	313.02	311.62	315.18	313.05	313.1	311.75	313.09	313.25	314.69	309.88	312.81	312.2	316.78	314.1	313.4	313.53	311.4	313.55	314.98	309.02	316.08	308.47	309.68	314.96	315.87	311.36	314.3
315.53	311.15	311.91	316.18	315.68	312.37	313.05	314.39	309.56	312.29	310.17	311.02	314.47	315.05	314.86	314.3	312.91	315	310.32	311.67	310.22	311.91	313.1	312.7	314.34	314.92	310.87	314.07	313.24	308.77	308.95	311.51	308.64	311.64	316.48	309.58	313.79	313.91	310.69	314.51	310.29	313.76	316.88	314.03	311.97	309.87	305.78	311.9	310.74	312.57
310.73	308.65	307.5	312.68	313.88	311.62	314.73	311.75	312.28	313.68	314.31	308.54	312.41	309.65	311.19	311.08	309.89	313.11	312.19	315.32	311.82	311.45	317.29	313.35	312.5	313.34	313.78	313.23	313.51	313.83	310.7	311.34	313.66	313.42	308.66	313.6	313.19	314.53	309.49	313.52	311.83	311.83	311.73	313.93	313.2	310.94	311.64	310.71	311.82	311.72
324.38	322.91	327.27	326.29	321.04	325.06	321.96	323.7	324.43	326.82	323.9	322.3	324.64	324.65	327.52	327.54	325.17	322.37	322.9	323.76	325.06	324.28	326.33	325.92	320.26	323.8	323.29	324.92	324.36	323.88	326.77	320.62	328.84	325.79	325.35	326.06	325.99	324.97	322.82	324.06	322.21	324.76	324.2	325.75	324.44	323.93	327.16	321.12	329.5	323.85
313.71	312.94	315.05	313.53	315.43	313.66	313.07	311.14	309.9	315.47	314.17	314.58	314.65	318.84	313.57	315.03	313.6	311.93	312.99	315.38	314.6	315.54	313.14	316.43	315.79	317.72	317.23	313.07	310.47	311.94	317.06	316.2	315	312.29	314.85	310.95	313.88	315.97	313.96	314.83	315.46	312.89	314.2	314.34	314.49	315.1	312.48	312.84	316.29	314.68
301.74	302.97	303.28	303.6	304.16	301.94	302.31	305.09	295.82	302.8	303.51	302.17	300.13	305.72	300.91	302.21	304.79	298.8	299.54	304.42	303.53	302.4	299.63	302.45	301.22	300.21	304.53	300.14	307.61	301.99	300.87	305.89	304.04	300.04	301.17	301.69	301.19	299.65	305.06	305.51	303.29	302.56	304.42	302.34	303.14	301.94	299.16	303.27	305.11	303.01
306.06	307.34	306.12	306.1	303.79	307.4	306.45	304.15	305.38	309.58	309.36	309.01	306.41	305.09	308.94	306.54	304.7	308.73	306.26	308.18	306.07	302.93	303.37	301.4	308.18	304.79	308.11	304.05	307.29	304.69	303.01	305.44	302.91	306.02	306.74	303.02	306.79	309.08	308.84	304.75	307.44	307.72	306.75	305.34	305.69	304.89	303.66	306.01	308.2	306.02
301.82	300.77	306.06	303.84	304.6	305.02	303.97	304.65	302.97	304.2	305.17	305.27	308.39	304.8	307.09	303.68	304.8	302.69	302.13	300.75	302.24	303.34	302.39	306.26	302.18	304.93	302.31	302.25	306.99	303.7	311.43	303.68	306.66	299.62	304.41	302.55	302.11	305.47	301.76	299.97	299.99	303.01	301.21	304.51	305.23	307.7	301.3	305.35	305.52	306.06
314.39	315.16	311.38	314.77	318.6	311.74	314.89	315.52	316.86	311.19	315.18	315.71	312.94	315.7	315.09	315	316.62	311.56	313.3	312.92	313.68	313.64	317.15	318.65	315.63	314.62	314.15	316.48	315.78	313.95	314.75	313.92	313.8	315.98	317.66	313.62	316.99	314.95	311.57	314.65	319.05	319.24	314.92	313.47	311.66	315.85	311.28	314.31	314.58	314.57
305.21	306.63	302.2	307.04	304.77	301.3	300.41	306.63	303.18	304.39	305.5	303.94	305.5	300.9	308.29	306.04	304.51	303.16	301.08	300.58	306.97	302.55	303.46	303.38	306.32	306.01	307.36	308.46	305.67	302.94	304.36	307.92	305.14	302.68	307.02	305.8	305.62	304.59	309.32	305.01	310.39	302.24	305.93	302.22	305.29	303.11	304.39	306.63	302.63	304.75
302.42	301.84	302.89	307.34	304.05	305.01	305.22	309.34	305.28	305.36	308	308.42	302.55	304.35	305.98	304.59	305.6	306.24	303.68	307.79	304.14	302.81	303.95	307.83	305.39	302.8	307.13	308.96	305.42	303.08	307.65	309.38	306.15	305.98	311.1	304.98	303.54	308.16	302.57	307.56	306.77	306.28	305.57	305.54	304.71	307.24	305.47	304.51	305.65	306.45
314.08	315.8	313.91	315.94	314.19	316.64	315.15	317.17	313.02	313.34	317.16	313.44	315.9	317.61	314.55	315.99	316.05	311.73	311.9	317.26	313.21	318.35	312.39	315.2	311.49	317.42	314.72	315.97	313.48	317.27	310.53	315.49	315.91	315.14	315.83	314.29	313.67	316.21	313.72	313.88	313.96	316.58	318.67	313.45	317.22	314.13	317.9	316.11	312.15	311.06
316.55	314.92	319.59	317.13	314.41	318.05	317.74	315.65	316.6	316.09	313.74	316.58	312.31	315.5	319.54	320.14	317.76	315.88	315.82	312.33	319.43	316.89	312.59	318.94	316.88	314.69	313.51	316.34	318.21	317.63	314.35	318.68	316.99	315.38	319.3	315.51	317.24	316.46	315.37	313.58	315.17	314.33	316.71	315.01	317.28	314.62	314.47	315.91	318.13	316.73
317.53	317.32	317.28	318.2	318.38	317.4	317.73	318.35	320.13	317.86	318.75	315.77	318	317.83	315.31	319.35	317.39	315.16	311.38	316.28	318.11	318.19	314.61	319.41	316.82	316.3	317.45	316.47	315.83	320.84	316.12	317.75	318.2	318.24	314.96	317.91	317.29	318.85	316.41	315.89	318.17	316.72	317.14	316.59	318.79	317.32	316.68	318.22	315.79	318.84
298.74	295.42	295.89	294.25	294.9	296.69	297.28	299.19	296.57	297.36	293.35	297.27	299.16	299.8	300.31	302.22	292.99	296.8	298.62	295.94	296.13	294.71	298.13	293.79	298.43	298.52	294.62	296.93	293.51	296.99	299.64	299.8	298.24	296.94	298.22	300.47	297.27	297.24	298.84	296.67	296.67	296.09	299.1	297.66	294.55	298.87	296.69	294.2	297.21	301.99
329.48	321.78	327.28	323.24	324.5	325.59	324.59	326.68	324.4	324.26	324.26	326.42	323.19	325.18	322.03	325.21	325.66	325.45	320.81	322.47	321.32	326.93	323.8	322.93	326.8	321.5	319.08	324.07	324.16	325.52	323.87	326.04	324.88	325.58	323.42	325.23	323.64	327.77	325.85	323.05	322.33	323.08	324.07	324.67	326.51	326.15	324.43	326.06	327.21	325.33
304.93	302.81	303.89	305.1	303.76	301.43	302.86	305.33	307.21	301.93	304.84	305.93	303.76	305.79	302.99	303.12	301.42	301.86	303.97	300.15	302.68	307.92	304.03	303.48	301.54	308.37	306.23	302.23	298.95	301.39	300.74	303.82	301.08	302.75	303.97	303.7	302.56	304.21	304.22	299.86	306.14	300.63	299.54	300.5	299.51	300.5	303.84	300.88	304.29	304.95
300.89	304.05	303.77	301.9	301.5	303.47	303.54	302.7	305.25	305.34	306.33	302.86	304.64	303.84	304.13	303.52	302.57	302.72	301.34	302.15	303.44	304	302.83	301.29	304.06	304.63	302.8	304.95	305.98	299.18	301.93	305.03	304.83	306.6	300.83	297.86	300.78	305.71	304.64	303.7	303.83	301	304.86	301.88	302.09	302.87	302.24	302.23	305.35	303.81
311.06	307.97	311.58	307.58	309.03	306.88	305.67	308.83	307.27	310.83	309.4	307.49	309.74	305.79	303.68	306.51	304.17	308.07	308.24	307.24	308.07	304.26	309.34	306.49	311.01	308.8	308.55	308.05	304.18	308.56	306.66	305.99	307.72	310.09	306.85	305.39	306.91	303.95	307.52	304.25	308.07	308.56	305.97	305.98	308.91	307.09	307.57	305.25	308.86	306.74
299	302.02	300.88	297.03	303.03	300.36	300.84	299.44	303.03	294.16	302.74	304.74	299.81	302.43	301.72	300.86	306.42	302.71	302.01	302.11	300.84	299.06	300.52	303.14	296.74	298.59	300.31	300.98	298.45	299.63	301.12	301.7	302.09	297.55	301.71	298.62	302.76	303.88	301.36	300.37	301.18	302.93	303.05	299.94	301.76	301.55	300.99	296.87	296.59	304.16
312.34	312.64	309.72	311.16	315.07	315.39	312.3	313.52	316.32	312.95	308.76	310.22	316.1	312.31	313.18	313.16	312.53	311.63	313.08	313.44	311.74	313.4	308.83	312.16	311.68	309.44	314.16	311.9	312.22	315.09	313.59	313.57	315.46	313.78	317	312.28	311.67	315.24	313.08	310.51	315.19	315.96	315.85	311.64	313.08	314.33	315.09	314.5	311.89	312.63
294.78	296	294.93	295.19	297.74	296.57	296.28	295.26	297.97	296.07	296.17	297.87	295.87	293.4	294.75	297	296.75	293.35	296.42	295.93	289.33	292.48	294.84	294.52	292.46	297.15	295.25	292.54	295.34	294.39	297.25	295.89	295.7	292.9	295.1	294.5	299.75	294.25	294.45	293.92	297.04	291.53	292.83	296.22	299.34	295.51	292.1	296.34	293.2	293.61
299.51	296.62	300.66	300.19	298.58	298.15	301.79	299.99	299.96	302.28	303.5	300.48	298.45	300.3	301.16	300.26	300.5	299.08	299.1	300.29	300.8	301.47	300.94	300.9	297.83	299.5	298.91	303.74	298.94	300.47	299.55	300.1	296.97	300.98	303.82	299.24	296.97	300.74	306.02	300.69	301.04	301.51	301.62	297.58	303.65	298.65	304.04	300.59	297.22	301.87
311.03	314.35	309.33	314.99	308.61	310.03	309.86	311.67	313.79	312.52	313.07	312.1	311.01	310.41	313.01	309.98	313.36	312.03	311.59	310.42	312.02	308.98	311.07	314.96	315.98	313.67	310.28	313.14	312.25	314.15	310.51	309.34	314.52	306.31	313.76	314.71	314.26	311.49	312.37	312.78	312.24	309.29	313.2	312.87	311.86	315.18	313.45	310.47	312.47	315.78
317.48	312.92	317.02	315.12	317.95	318.99	320.68	315.43	319.88	317.22	317.17	319.94	318.48	318.61	316.23	318.82	314.65	315.79	315.99	316.93	318.53	316.77	315.5	316.3	316.97	319.38	318.49	314.15	317.5	317.22	318.58	318.81	315.75	319.67	318.8	317.06	316.09	318.62	314.94	317.23	319.36	318.01	318.98	321.88	317.25	315.9	319.56	317.68	319.93	318.28
312.43	315.48	312.95	316.49	315.82	314.08	315.16	316.83	314.06	313.81	313.7	314.31	317.2	313.23	313.54	313.65	318.04	315.21	313.1	317.14	311.86	315.59	316.31	315.29	313.48	314.95	315.66	314.91	314.27	309.87	318.34	315.76	312.71	314.57	317.29	313.61	318.31	313.11	310.63	313.01	313.74	313.74	312.76	316.3	312.64	313.55	313.29	317.55	314.47	317.56
310.45	312.9	310.91	309.46	307.93	308.18	309.9	309.92	308.8	312.52	305.86	312.33	307.79	308.93	311.37	307.8	307.36	310.74	313.82	311.49	312.28	309.83	309.6	308.1	314.1	309.41	311.95	312.01	308.76	307.82	309.44	307.74	310.07	312.09	310.69	313.4	307.04	308.57	312.16	306.97	306.73	310.2	309.3	309.26	308.92	309.12	309.55	307.61	308.21	307.45
305.31	306.18	303.71	301.27	302.97	302.17	307.21	306.65	303.57	307.34	302.13	301.39	306.82	304.7	303.4	304.45	304.2	306.85	303.24	307.4	303.74	304.52	301.56	303.16	305.69	302.08	305.93	305.64	303.63	302.17	302.26	304.33	305.06	307.59	303.54	303.27	304.72	305.84	305.07	304.3	304.4	304.86	299.72	303.4	303.44	303.35	303.66	302.83	305.72	305.12
313.05	311.79	315.45	312.96	312.94	317.64	313.79	311.78	312.84	311.02	315.5	314.25	312.13	316.19	314.15	314.85	315.7	316.61	311.95	313.63	316.92	313.85	314.75	315.78	312.93	311.77	312.55	311.74	312	315.03	316.36	315.93	311.99	314.35	314.74	318.7	313.31	314.05	314.24	313.34	316.3	311.52	315.62	315.77	317.57	309.63	312.12	311.64	310.83	314.92
305.93	305.61	305.49	305.68	304.55	306.05	306.54	307.92	304.4	304.91	305.86	304.91	305.06	308.96	304.38	306.24	303.9	306.41	306.16	305.19	306.79	305.75	309.52	304.59	306.89	307	304.87	309.86	310.24	308.03	305.65	304.2	306.95	308.18	305.07	304.22	307.2	302.49	307.23	308.17	304.78	306.47	306.23	310.99	304.97	303.68	305.71	307.16	307.1	301.49
314.1	315.36	316.31	312.06	311.76	317.67	315.49	314.83	310.7	315.53	316.4	316.74	313.01	313.91	315.72	312.76	316.6	311.03	316.48	312.62	315.02	311.92	316.17	312.54	313.79	314.93	314.22	312.8	318.7	315.79	316.4	315.84	311.89	316.78	316.97	312.38	316.11	317.2	314.26	317.46	312.9	316.35	316.53	312.37	317.94	315.33	315.45	318.03	312.85	314.76
299.21	302.31	300.03	302.31	299.9	305.29	304.92	301.26	301.47	305.03	299.94	301.38	302.09	300.73	299.65	301.4	303.14	300.1	302.03	303.69	303.22	299.31	302.26	301.34	301.35	301	302.59	304.21	301.55	300.21	300.13	303.22	304.5	303.81	299.38	300	303.49	304.66	300.56	303.4	302.71	304.07	303.28	303.09	304.04	302.81	302.05	301.87	305.61	301.63
301.23	304.67	303.12	306.79	303.49	304.41	304.5	306.38	308.52	305.31	306.01	301.46	305.01	302.96	305.59	308.18	305.98	303.39	304.6	304.61	306.42	306.79	304.19	307.65	305.74	305.87	304.8	306.28	307.67	304.01	306.33	308.89	307.9	305.41	306	305.34	303.16	306.28	304.01	304.26	304.26	303.25	302.83	303.04	305.76	305.32	305.98	309.49	305.66	306.75
314.51	316.06	317.8	317.23	320.89	318.24	315.2	314.81	320	318.24	319.06	317.94	313.31	314	319.5	317.35	322.09	319.21	316.61	315.97	319.57	319.05	318.86	319.36	318.42	318.73	320.96	314.28	316.97	315.54	320.86	318.13	319.83	317.62	321.64	320.46	315.88	317.81	319.69	318.31	319.62	315.38	320.76	317.21	322.71	319.61	320.85	320.37	320.86	316.71
309.13	312.8	312.65	316.8	312.7	314.13	313.36	311.02	311.48	314.4	309.6	313.09	309.19	311.34	311.89	308.03	313.25	309.85	312	312.11	309.13	308.05	309.75	312.56	311.54	309.95	308.05	310.82	308	315.15	313.53	315.37	313.66	312.98	311.59	314.38	310.07	312.31	308.61	311.81	315.81	310.63	310.96	310.38	311.72	309.09	312.27	316.22	310.16	312.41
300.95	301.21	301.99	301.61	300.74	305.27	304.94	301.51	305.03	302.4	304.14	304.49	300.37	300.74	302.62	306.03	302.68	302.86	302.79	301.72	302.92	304.14	302.65	304.34	303.42	305.71	302.14	301.65	302.42	301.45	305.05	304.04	300.76	306.05	304.02	302.21	303.33	302.63	305.78	302.7	302.15	303.3	303.74	304.92	301.14	303.23	305.16	302.13	302.81	300.73
316.49	315.18	312.93	314.25	309.54	311.95	312.46	312.63	313.61	311.14	314.94	314.74	314.93	315.29	315.97	316.09	311.95	312.57	314.79	311.95	314.58	314.03	316.38	316.17	314.92	317.09	314.81	312.21	316.71	314.31	312.22	315.66	314.01	312.79	315.93	313.79	314.03	317.72	313.01	314.26	312.33	312.34	314.88	310.49	311.49	311.82	312.7	314.34	313.36	313.6
320.47	320.91	318.02	317.67	319.34	319.09	316.75	316.69	318.25	314.82	315.23	315.56	315.13	315.39	321.12	314.58	317.91	317.26	318.92	319.26	316.97	317.79	318.63	318.35	316	313.8	318.44	316.24	316.1	314.09	313.98	318.82	315.8	319.31	316.72	317.9	316.67	315.88	318.83	317.78	316.24	318.37	316.12	314.9	316.87	317.76	316.99	313.72	316.59	315.97
305.42	304.18	304.2	304.44	306.01	305.24	301.46	300.38	303.97	303.07	307.26	301.01	302.02	303.21	302.7	301.47	301.26	305.05	309.81	304.38	306.79	303.06	302.87	303.85	304.33	299.56	303.78	306.58	304.28	302.43	304.7	302.07	302.18	303.8	300.53	305.48	303.5	301.7	303.64	303.85	307	304.45	303.32	302.02	301.75	305.4	302.91	304.82	301.72	304.88
294.39	297.49	294.09	295.83	293.77	294.45	294.38	292.85	296.84	291.73	295.72	294.42	295.82	294.3	294.8	289.22	294.22	298.26	296.66	295.34	296.36	293.88	301.19	293.47	293.78	296.16	297.63	297.66	292.73	294.85	293.56	295.94	296.77	297.4	296.13	294.34	298.36	295.41	294.77	298.59	297.01	290.78	296.74	297.72	297.79	292.18	291.28	297.38	295.93	294.39
294.25	299.01	293.1	293.85	295.5	295.38	299.84	296.72	296.63	299.51	295.84	301.06	296.36	295.45	295.95	299.38	297.89	296.23	296.18	297.53	302.04	298.39	296.27	296.8	297.13	296.94	294.12	296.7	298.09	299.05	295.39	293.92	295.88	295.64	296.53	300.42	295.35	296.03	293.22	297.81	296.67	294.8	295.67	294.64	296.68	298.41	299.84	297.75	295.96	298.35
317.83	314.68	316.45	312.31	314.87	315.26	315.23	314.72	314.64	313.79	314.52	317.22	313.96	310.92	313.79	313.35	317.58	314.05	316.24	315.16	316.92	316.7	314.91	317.37	317.06	314.77	312.86	314.2	318.21	317.65	316.12	311.96	309.04	312.75	315.12	313.3	310.74	314.3	315.93	318.81	316.38	316.58	316.43	310.06	314.59	316.34	314.29	316.49	316.59	313.13
306.85	302.42	303.27	303.08	300.68	303.2	302	299.98	302.84	301.82	304.74	305.56	303.87	303.57	300.96	303.1	301.78	300.97	298.36	304.46	302.32	303.76	304.41	303.17	303.36	301.76	301.21	306.18	303.49	304.38	299.11	307.85	302.58	300.84	305.72	299.94	304.3	303.71	302.19	302.49	303.94	305.37	304.84	304.38	305.34	302.91	301.92	304.05	303.73	300.45
293.57	293.92	293.17	293.14	297.19	291.47	291.09	293.06	293.49	293.14	293.38	291.97	293.82	291.87	294.56	293.52	294.12	294.9	293.36	290.71	294.41	295.75	290.58	294.91	295.62	293.63	292.07	296.67	294.35	295.35	291.54	294.38	292.03	294.97	299.29	291.16	293.44	295	297.56	292.24	295.99	294.45	295.67	295.33	293.43	295.62	295.47	289.92	291.14	295.86
314.73	309	308.2	312.3	308.27	308.93	314.08	313.32	309.02	311.26	308.05	309.73	310.16	307.49	311.16	311.88	306.18	309.39	307.19	315.56	309.54	311.29	311.62	308.18	309.19	307.77	313.68	312.42	310.91	306.66	307.55	310.14	311.13	311.77	308.46	313.82	314.56	313.49	307.77	310.81	310.65	312.75	314.51	309.89	309.42	309.69	312.2	312.99	306.56	306.97
320.7	324.7	325.71	329.42	323.53	327.91	329.64	328	326.34	324.35	322.48	323.52	322.22	325.17	325.78	325.78	327.91	323.59	321.73	324.9	325.88	324.47	322.38	323.25	329.68	323.53	323.19	326.31	324.71	320.97	327.16	326.92	324.74	321.55	319.98	325.11	326.59	325.67	322.8	328.08	325.94	325.59	323.88	324.49	326.14	320.84	323.43	326.54	325.57	326.49
305.04	306.04	304.56	307.53	304.35	304.6	303.9	300.75	307.39	305.42	302.62	304.91	302.25	306.83	302.53	304.98	303.94	304.03	301.32	305.6	305.29	310.64	302.09	305.35	300.61	306.58	303.12	304.26	302.95	306.26	301.87	303.14	302.16	302.9	307.55	303.22	303.27	303.82	303.3	307.74	302.98	301.74	305.85	300.83	303.3	305.17	301.95	303.83	300.87	302.94
304.3	302.08	303.92	305.3	303.77	301.34	305.27	302.87	305.45	302.89	304.4	303.76	307.18	303.16	301.7	301.52	302.82	302.6	306.4	304.93	304.71	304.62	305.72	305.24	303.12	302.27	301.27	300.89	301.03	304.24	305.62	301.69	302.07	304.9	303.82	301.74	302.68	305	299.83	306.45	302.79	303.47	305.85	304.17	305.35	307.36	304.38	304.27	303.03	303.83
291.56	296.62	294.4	293.38	295.19	293.62	296.19	295.26	293.79	288.74	293.05	294.05	295.31	292.83	295.74	292.44	296.04	296.12	294.9	292.03	296.39	294.27	293.77	291.07	292.62	294.36	292.74	294.81	295.84	295.31	291.6	297.09	299.42	292.25	297.78	294.3	295.21	294.71	294.8	293.25	294.1	293.41	291.89	295.13	292.46	293.39	292.96	294.47	297.12	293.95
304.44	299.3	304.52	302.67	301.52	303.49	302.29	303.8	299.27	301.83	304.99	303.71	303.24	304.45	303.11	300.58	302.64	303.67	303.51	306.75	302.84	305.91	304.58	304.28	305.41	302.86	307.58	301.56	304.02	303.33	303.55	300.67	301.83	304.58	302.57	305.59	302.37	302.93	303.03	302.5	305.35	305.31	301.93	299.46	302.49	305.02	306.6	306.23	305.16	301.59
307.55	307.7	309.04	304.35	307.33	304.51	307.66	306.23	305.92	305.71	305.58	303.67	309.95	306.69	304.3	305.11	307.18	308.17	307.82	305.7	304.35	304.64	307.29	308.9	305.17	307.89	308.34	307.19	306.94	304.46	305.65	304.08	307.52	309.94	303.41	303.59	306.32	306.25	304.12	308.18	305.86	305.88	305.33	307.8	304.97	307.61	305.06	305.45	305.04	306.64
314.41	313.16	311.11	315.17	313.51	313.1	315.98	312.35	312.25	312.74	314.32	311.99	314.95	315.6	313.03	313.05	316.39	313.81	315.57	309.91	316.28	313.35	315.51	312.84	313.21	314.21	315.72	314.51	314.97	313.45	314.73	316.2	314.57	312.74	313.13	312.46	317.16	310.31	316.28	311.95	314.98	314.39	318.82	313.16	311.34	312.68	312.81	313.33	312.08	315.46
300.6	302.77	300.87	303.43	303.02	304.06	301.82	303.45	305.4	302.6	302.09	302.59	304.18	303.97	303.97	303.54	306.01	300.52	298.76	307.16	300.6	301.02	305.8	302.77	306.41	297.88	306.49	302.18	304.67	303.19	303.94	303.48	302.43	298.61	308.1	301.82	305.12	301.96	302.09	300.44	307.04	304.63	303.36	300.03	303.97	303.47	305.61	302.16	302.74	305.97
319.3	319.27	319.84	318.37	321.91	318.55	319.48	318.11	322.09	321.26	318.87	321.4	319	317.02	318.37	316.29	322.32	321.55	321.26	316.45	316.69	320.55	320.17	318.2	319.06	316.88	315.65	319.33	318.64	319.63	322.16	319.49	320.5	318.35	319.01	312.93	321.11	320.41	318.89	321.74	317.52	317.02	320.56	321.49	319.55	317.22	318.52	320.05	318.28	318.87
299.82	300.38	302.97	300.88	302.48	301.34	300.92	299.07	299.6	301.91	299.46	301.54	302.6	300.9	301.14	299.35	301.65	302.5	304.73	298.54	297.98	303.43	299.16	301.21	303.58	300.09	301.58	301.34	300.67	302.21	300.23	298.29	303.82	304.7	300.99	298.02	302.21	296.8	301.47	297.84	299.42	301.2	302.05	299.54	299.05	300.14	305.74	304.21	299.06	300.67
301.14	302.81	303.17	305.23	307.27	308.35	306.95	302.8	303.61	305.29	302.4	307.93	301.54	304.05	303.29	302.34	302.1	305.15	305.62	309.22	307.97	305.18	303.63	304.25	303.14	304	305.41	303.01	307.16	300.79	304.92	302.98	304.15	305.29	305.56	306.72	305.35	304.88	306.92	302.28	302.96	306.66	308.79	303.11	305.28	302.79	300.78	301.78	307.6	308.07
302.64	302.99	300.16	300.46	301.78	301.45	299.53	299.62	302.18	300.79	302.01	297.11	306.6	299.68	302.93	301.88	301	304.88	299.59	299.42	302.82	303.46	303.52	302.99	302.38	300.66	302.31	302.76	299.55	298.65	302.2	298.23	300.08	300.65	299.77	299.75	299.25	301.05	300.3	302.78	301.55	297.82	300.78	298.42	301.43	300.21	301.44	303.39	302.77	302.72
309.24	304.31	304.13	303.66	307.14	300.45	301.2	307.26	302.95	303.43	305.22	305.73	303.97	305.5	305.5	307.46	301.29	304.68	304.5	301.6	306.12	307.33	306.16	305.99	308.32	301.16	305.45	307.27	305.54	307.57	302.26	309.07	303.29	302.8	309.01	304.62	304.03	308.95	308.06	304.11	305.46	306.59	311.3	308.26	302.94	311.82	304.85	308.55	301.47	304.39
301.94	303.24	301.77	303.98	301.15	307.92	300.64	301.73	299.37	301.43	305.3	304.2	304.17	303.21	305.64	302.99	298.96	299.04	303.4	303.34	302.86	305.64	304.92	305.23	305.75	304.21	301.39	303.62	299.64	303.48	305.31	303.14	304.85	302.7	307.81	304.64	303.21	299.59	300.97	300.61	303.3	305.32	307.63	305.96	301.15	302.36	304.68	304.41	303.52	301.89
307.56	307.93	308.11	309.42	305.27	312.62	306.33	305.34	305.05	307.95	307.36	308.88	307.59	308.32	306.67	307.71	307.84	304.74	306.68	307.49	305.5	309.21	309.02	306.84	308.42	308.86	308.94	305.54	306.33	310.95	306.21	308.52	306.24	306.91	305.45	304.71	304.16	307.1	307.14	308.22	307.8	306.98	302.32	305.99	308.23	305.02	307.53	307.31	310.68	305.23
295.28	293.56	291.1	294.68	292.77	291.64	292.89	295.75	295.36	297.77	292.94	291.63	292.17	297.4	296.17	294.61	291.51	294.01	294.02	294.9	296.46	294.36	292.37	295.24	290.97	292.85	294.32	295.05	295.77	293.21	299.72	294.76	294.51	291.22	296.03	292.64	294.95	293.31	295.99	297.88	292.42	294.65	292.56	291.33	295.9	294.2	293.62	290.72	292.2	293.92
317.52	316.3	318.93	322.67	314.07	315.6	314.11	319.45	317.88	317.59	318.82	319.95	319.1	319.51	317.52	316.09	319.46	318.1	318.57	319.66	316.75	319.68	316.23	313.12	316.29	319.58	316.92	316.55	316.58	318.1	319.77	315.92	318.05	320.38	315.29	317.51	321.94	315.58	316.78	318.73	315.32	319.6	318.35	319.57	318.86	316.82	317.47	318.94	319.65	318.72
323.93	329.35	326.23	327.86	327.34	330.09	330.56	328.1	324.95	324.77	326.52	328.37	328.99	324.25	327.85	328.96	328.19	326.18	327.78	328.35	330.57	327.76	329.23	326.82	328.68	326.63	327.46	327.83	330.6	328.03	326.94	330.77	330.04	328.27	326.32	326.44	327.63	330.83	327.8	325.57	332	326.94	329.21	328.31	326.26	325.15	333.04	332.32	329.69	329.94
315.51	316.18	313.62	313.03	310.88	317.06	315.56	317.3	314.69	315.94	315.15	312.29	312.78	314.92	314.8	318.3	311.01	317.83	317.66	315.61	318.35	311.16	313.65	316.3	314.94	314.31	314.48	317.28	314.85	311.8	314.3	315.09	312.88	313.77	317.37	313.43	316.07	313.08	314.92	312.82	317.47	318.05	315.12	313.44	314.81	314.98	317.82	315.72	312.14	314.18
307.14	305.39	309.43	307.24	304.56	304.03	304.46	304.09	307.37	306.85	304.86	308.68	306.09	305.52	303.84	305.79	307.09	303.25	306.15	305.77	304.53	306.04	301.68	306.27	302.66	302.73	306.33	304.31	303.23	306.87	306.13	305.18	300.5	303.85	306.92	305.9	306.52	304.64	306.71	304.36	303.19	306.65	305.63	307.42	301.97	307.33	302.46	306.33	302.39	305.48
302.38	301.78	305.1	301.26	301.17	305.31	303.17	302.25	301.93	305.26	299.64	299.18	301.93	298.48	303.42	301.48	300.21	305.21	303.79	301.11	303.54	303.23	298.18	301.59	297.11	302.43	303.19	301.82	299.42	300.95	304.53	304.39	303.95	304.24	306.16	303.79	301.5	302.61	303.16	303.08	302.34	301.69	302.49	302.13	301.51	301.71	302.6	303.06	304.19	296.66
320.38	317.38	318.44	317.24	321.17	317.37	319.3	318.69	318.1	321.81	316.23	318.83	320.86	320.51	317.76	319.49	316.16	319.29	318.61	321.12	316.99	320.18	316.37	319.93	318.59	317.45	319.38	315.36	319.2	319.61	316.39	318.97	318.12	317.47	320.75	317.13	316.12	317.42	320.74	320.01	316.54	316.48	317.3	316.81	316.19	318.68	316.4	314.83	315.32	320.8
311.47	314.76	313.84	313.07	312.02	315.41	315.73	315.2	313.52	313.82	315.87	316.99	317.31	312.98	314.15	316.71	309.67	315.69	315.98	313.39	313.63	314.32	320.49	316.32	317.46	312.34	314.27	314.16	316.12	313.96	318.8	314.11	311.28	311.68	309.88	315.5	313.72	316.35	310.33	312.68	313.5	314.4	318.43	316.08	318.13	315.33	313.98	316.16	316.03	311.93
301.69	302.65	303.47	304.83	304.37	302.23	302.77	302.25	303.19	302.85	303.62	305.57	302.91	302.36	302.86	305.45	304.48	308.9	305.31	303.8	303.39	305.78	303.46	304.6	306.26	305.97	303.76	305.53	302.2	307.25	305.72	305.38	307.05	306.37	305.1	305.87	306.94	306.72	302.59	303.82	307.35	305.37	305.93	304.74	302.93	303.59	305.78	308.17	303.41	305.53
299.41	301.68	302.88	300.65	304.96	304.03	302.09	304.21	298.87	302.43	302.1	301.82	302.89	302.55	302.88	303.68	304.56	305.05	300.49	302.85	300.23	300.18	301.67	304.14	303.9	305.08	302.81	299.6	300.29	302.21	304.97	301.25	300.13	306.44	303.51	300.29	302.32	299.59	300.49	302.19	302.01	300.36	301.77	303.59	304.03	304.18	302.52	306.09	301.29	301.17
301.87	302.4	304.47	300.68	305.35	301.28	301.39	302.11	305.45	303.44	305.32	302.08	304.58	305.97	302.21	302.27	302.42	304.21	301.24	304.8	304.03	304.15	304.6	302.17	303.05	303.26	302.97	304.23	302.94	304.37	307.41	304.77	306.57	304.81	305.61	302.98	307.27	303.52	306.37	303.09	300.87	302.74	302.94	303.58	304.58	305.5	306.86	303.68	309.53	300.63
301.41	295.19	294.8	297.58	294	295.65	295.55	295.86	296.69	297.13	295.14	296.09	293.87	298.79	296.26	296.92	296.72	295.62	298.95	295.83	296.49	298.14	299.66	299.41	296.41	295.17	299.49	295.37	298.07	297.89	297.98	294.07	297.75	299.47	297.76	296.31	297.75	295.38	297.56	293.19	296.77	299.66	296.5	299.22	294.57	299.94	295.92	296.18	295.69	297.24
313.07	315.21	317.23	316	314.46	312.14	316.04	317.41	312.75	316.53	314.33	315.9	317.17	316.66	315.55	313.63	314.58	317.76	314.72	314.87	316.06	315.38	312.38	313.46	315.37	314.26	317.49	312.75	316.92	314.23	313.88	311.44	314.61	314.55	319.14	311.29	316.51	314.45	312.86	313.58	311.97	313.95	314.2	317.19	311.28	313.15	314.12	316.5	310.15	315.35
302.14	300.88	301.08	304.77	301.82	300.91	298.44	302.99	301.18	306.31	302.38	301	303.27	303.79	305.23	302.15	304.43	301.96	306.94	302.07	303.31	302.78	305.95	306.44	300.32	303.67	306.02	305.76	304.1	302.84	305.96	299.34	302.92	308.45	307.26	304.82	301.05	304.55	302.44	301.45	304.26	305.41	298.66	307.38	300.89	304.42	304.11	302.1	303.92	304.85
308.71	309.54	303.52	310.85	309.07	311.77	311.21	309.97	308.33	310.77	308.19	309.3	309.81	309.89	308.27	308.11	311.47	306.2	308.48	309.82	309.95	308.84	305.71	310.27	310.73	308.11	310.02	305.39	305.98	309.67	311.23	310.62	309.29	309.01	307.19	307.28	308.31	308.1	309.14	305.06	304.54	307.51	305.58	309.28	310.74	308.83	307.72	307.02	306.45	310.55
299.1	295.52	298.2	293.9	296.81	295.02	293.48	301.59	296.26	295.73	297.68	294.52	292.93	298.6	299.07	294.7	297.53	298.08	294.16	296.87	299.89	294.67	293.63	301.08	298.21	296.84	294.84	300.68	294.47	293.04	296.85	296.24	298.29	297.66	298.69	297.29	300.48	295.52	293.74	296.26	296.58	299.37	298.57	295.28	296.99	297.22	298.98	300.81	294.38	297.56
306.83	308.48	310.84	310.92	313.66	311.45	312.55	311.71	311	311.04	306.33	309.32	312.34	312.31	309.43	308.38	311.79	314.06	310.57	307.24	311.52	308.91	311.59	308.46	312.05	306.09	310.87	309.85	307.57	309.52	311.28	312.43	316.99	310.55	312.39	312.35	312.37	311.15	310.81	312	310.55	311.57	312.04	312.95	312.28	310.84	309.81	312.63	311.67	315.95
299.87	300.17	301.18	301.12	299.38	303.08	297.02	304.06	300.66	301.67	302.42	298.93	300.41	300.63	298.47	302.06	300.27	303.16	300.53	306.02	300.68	300.63	302.09	301.27	299.59	295.88	302.46	300.59	302.18	301.15	303.3	304.65	303.04	299.51	305.93	299.65	300.9	299.85	302.71	303.59	297.96	303.72	298.2	299.69	301.28	298.63	300.44	297.17	302.74	302.88
320.16	320.86	317.8	316.74	320.47	323.93	315.64	320.22	322.38	317.17	322.7	316.19	320.58	319.02	323.41	319.2	320.9	319.36	322.18	320.36	318.65	320.16	319.06	317.9	317.1	317.43	318.6	320.05	319.13	318.2	318.59	322.22	319.91	313.97	317.88	319.23	319.17	317.53	317.09	320.47	321.51	319.04	316.87	317.03	317.56	316.81	320	319.74	322.01	319.1
302.7	301.39	298.14	301.78	299.17	301.48	296.88	302.3	303.62	299.39	300.12	300.51	300.77	305.08	298.78	300.93	303.5	299.18	304.4	302.15	300.88	301.61	299.32	303.56	295.26	301.06	300.5	300.53	299.58	301.95	301.66	296.24	301.33	300.75	301.45	298.87	299.36	302.43	302.02	298.5	300.57	301.18	298.85	301.34	303.07	299.31	297.25	302.13	297.08	303.49
303.41	299.42	300.69	300.29	301.67	299.81	298.34	298.45	301.4	299.73	302.57	298.73	299.31	300.06	299.45	302.15	295.84	300.7	303.92	297.67	296	298.36	302.53	298.53	299.72	299.26	300.17	305.71	299.09	298.45	299.86	300.06	301.29	300.28	296.48	299.47	299.31	299.81	298.66	301.34	297.62	303.84	302.25	300.95	296.05	300.62	300.29	299.43	299.97	298.86
298.69	302.83	303.98	298.65	301.08	301.69	299.95	303.08	305.64	301.34	300.58	300.98	304.13	302.3	302.09	298.87	299.25	301.28	297.13	302.47	300.11	304.99	302.93	304.7	305.91	299.42	302.36	302.59	301.64	298.24	300.94	300.38	302.62	300.82	301.54	300.7	299.71	296.2	303.61	301.18	303.31	303.96	298.71	300.15	298.37	300.23	301.76	302.46	301.31	295.85
318.11	313.27	317.82	311.86	317.9	315.6	318.18	313.89	317.49	313.6	318.01	316.71	315.04	315.27	312.9	315.55	314.36	316.76	314.94	314.63	317.07	313.67	314.64	318.24	312.6	315.22	318.25	312.07	317.81	318.52	317.57	311.37	315.7	318.66	317.74	316.3	312.75	315.09	317.67	314.2	315.9	315.44	313.8	317.06	315.84	316.06	315.63	315.89	314.17	318.81
311.92	314.19	310.52	312.59	312.28	311.24	311.67	311.13	308.03	313.05	312.47	311.6	313.14	311.93	309.73	310.7	311.12	314.94	314.06	311.89	310.91	313.3	311.51	313.11	311.03	309.82	311.63	310.34	312.77	311.17	307.17	312.05	309.4	311.55	313.08	310.12	313.42	314.5	313.95	309.87	310.51	312.1	312.9	314.09	305.65	312.44	315.17	313.79	314.48	311.77
302.97	302.56	300.24	301.96	301.09	302.41	304.33	304.55	305.44	304.56	301.53	298.99	302.78	303.03	300.07	309.18	304.1	302.04	299.18	303.49	302.37	306.64	301.67	299.57	301.95	302.09	302.85	305.91	298.95	304.28	304.04	301.48	303.59	304.06	301.35	300.9	306.85	303.25	301.74	302.71	299.33	299.92	302.49	302.69	299.74	303.6	302.62	304.19	306.33	302.21
296.06	291.37	296.12	292.07	295.92	294.66	295.2	298.09	294.96	294.8	291.78	292.72	292.98	294.73	295.35	294.28	295.8	296.63	295.97	292.55	296.15	298.97	292.37	298.41	298.08	294.94	296.29	293.75	293.16	296.78	296.54	293.21	296.73	293.6	296.39	296.62	296.73	297.23	297.03	296.04	291.17	294.28	295.88	296.69	294.57	297.98	296.82	292.45	293.01	295.89
308.12	305.51	305.19	307.1	304.8	304.32	303.93	303.39	305.85	306.3	304.33	305.82	305.49	304.14	308.01	303.84	305.54	302.03	305.1	306.83	303.88	303.99	304.9	304.87	307.74	305.14	305.31	306.68	305.57	308.79	305.79	305.43	305.5	305.57	305.49	303.84	305.98	307.84	304.77	301.57	304.25	305.75	305.4	304.54	301.64	302.91	305.42	305.06	302.53	303.39
318.52	315.76	318.2	321.07	318.12	317.62	313.25	317.32	318.42	316.98	319.75	312.8	320.26	318.28	318.84	317.27	320.2	315.81	322.11	317.2	316.86	316.39	317.23	316.93	315.98	314.69	317.32	319.37	317.01	319.82	316.18	317.06	318.36	316.71	318.02	316.2	318.11	320.68	320.38	318.59	320.56	316.27	313.12	313.87	316.33	315.77	317.89	316.93	317.42	317.71
302.59	302.79	299.12	304.05	302.8	303.02	302.3	299.23	298.41	301.43	297.2	300.42	298.21	299.13	301.73	301.32	303.89	303.69	297.96	300.8	304.14	300.5	298.49	300.02	297.83	299.93	298.78	300.59	300.65	300.13	300.99	297.97	298.95	298.52	297.27	296.64	302.65	299.25	298.33	299.72	301.82	297.27	302.29	300.99	301.61	298.03	296.48	298.97	300.12	297.55
304.87	303.48	302.87	305.44	301.34	303.36	304.76	305.79	303.15	303.62	304.32	303.17	301.3	301.4	300.35	304.3	303.9	304.14	306.83	302.53	304.21	306.82	305.3	303.35	301.62	303.47	303.76	304.93	305.5	306.87	302.37	306.08	304.15	302.47	303.29	302.79	304.36	301.31	303.42	305.07	301.65	303.92	299.44	302.02	300.29	303.43	301.46	301.44	305.14	304.14
297.29	295.08	296.35	294.03	293.4	294.79	294.01	297.55	296.24	296.38	293.58	295.38	292.46	296.15	294.34	293.3	296.56	296.36	295.23	294.46	295.64	294.28	295.19	295.27	293.93	293.29	298.71	294.9	295.26	291.4	292.48	299.33	294.82	297.24	295.63	291.57	294.86	298.74	295.33	292.09	297.88	295.48	296.81	292.38	292.08	293.93	294.79	292.22	296.56	295.81
312.95	316.58	314.43	314.43	314.59	315.15	313.62	317.88	314.55	317.04	318.59	315.31	315.72	314.93	313.59	315.7	312.28	314.88	311.81	315.66	316.42	313.49	316.39	311.24	316.63	312.5	314.93	315.36	313.99	315.67	310.87	315.42	314.54	314.44	315.97	316.99	312.4	313.19	311.27	310.77	312.37	315.92	313.06	311.23	315.5	316.34	316.18	313.1	316.24	312.73
303.35	304.04	301.77	305.68	304.21	305.46	302.36	303.29	304.85	300.1	303.08	303.6	303.67	302.19	303.86	302.11	301.88	304.49	298.35	303.41	301.4	305.75	300.47	301.6	303.88	303.65	304.91	303.13	304.57	303.72	303.46	306.43	303.08	302.27	301.45	303.91	301.8	301.03	306.97	303.43	302.91	305.72	298.75	299.92	303.78	305.34	305.76	304.47	303.82	304.9
301.63	296.89	301.95	302.14	302.06	303.55	303.87	303.62	303.58	299.78	303.03	300.33	299.86	301.03	302.1	303.49	300.84	303.17	299.3	299.43	301.35	302.16	301.08	300.03	300.58	301.56	301.05	302.4	299.93	300.58	299.34	303.71	300.08	304.16	303.57	301.89	304.81	303	298.55	302.4	298.05	298.36	303.03	301.71	301.55	300.61	299.34	300.33	297.32	302.8
313.39	312.67	315.41	313.73	314.55	311.6	314.98	312.66	312.17	314.38	311.28	313.02	314.91	309.49	313.74	311.71	313.61	315.69	313.56	312.33	313.84	314.88	313.92	314.07	310.14	313.53	311.8	316.76	311.8	313.7	312.17	313.58	312.92	316.74	316.67	314.42	310.45	315.18	313.86	312.04	314.8	313.12	310.04	315.48	312.09	312.78	316.38	315.51	312.37	311.78
316.5	317.45	317.82	316.44	320.14	320.67	318.88	319.31	315.82	316.9	319.84	317.57	318.07	321.25	317.14	317.08	320.07	315.7	318.15	318.53	312.33	314.69	318.09	320.27	318.32	316.65	317.91	321.13	316.21	319.27	316.2	319.33	319.61	319.08	318.34	318.49	317.62	319.15	315.41	319.25	318.1	314.22	321.19	320.63	314.32	316.66	319.66	318.94	314.95	319.02
312.83	313.17	307.52	310.8	311.61	308.53	310.74	313.48	310.95	309.71	309.41	311.66	313.16	310.17	310.25	313.66	310.06	310.52	307.45	309.07	311.51	309.82	311.96	312.22	311.21	313.84	307.5	310.11	308.94	312.82	314.97	313.97	310.69	312.38	310.33	311.22	313.53	312.79	310.49	311.35	312.58	310.2	310.62	310.78	308.44	310.91	311.08	308.98	307.99	313.06
314.39	313.78	314.2	308.39	310.51	311.15	310.81	315.03	311	311.87	312.86	311.83	311.51	309.63	311.79	314.52	311.79	310.17	311.66	310.74	310	309.19	309.67	312.12	312.25	310.91	313.94	311.97	314.7	312.93	311.05	310.5	315.1	311.06	311.69	314.39	310.79	313.42	311.81	312.03	309.34	309.65	310.54	314.25	310.14	315.25	309.66	312.34	316.47	310.49
330.94	331.54	326.97	326.89	328.44	328.83	326.72	330.42	331.01	327.14	327.27	326.47	326.34	331.97	326.55	329.67	328.01	321.44	327.23	328.05	325.77	327.04	326.1	327.67	325.9	326.54	328.88	325.92	326.33	329.39	326.28	328.68	327.81	328.25	333.18	327.4	327.7	331.31	329.26	328.91	328.51	328.83	330.21	330.74	330.85	327.84	328.15	328.69	329.7	327.62
315.22	312.94	317.86	314.27	314.04	315.63	312.9	314.38	315.44	315.08	314.36	311.64	314.76	317.06	317.8	316.36	317.02	316.66	316.54	314.87	314.83	316.54	315.65	315.64	315.08	315.48	314.21	314.19	317.34	316.04	315.65	311.99	316.1	312.18	313.11	313.8	310.48	317.35	314.44	316.29	318.79	313.7	314.16	313.41	317.72	315.95	312.72	319.02	313.12	314.28
306.25	312.31	308.6	307.46	307.04	308.37	310.17	309.67	310.19	305.76	310.07	309.1	312.65	310.91	308.28	312.61	311.24	306.38	307.51	310.92	311.28	310.61	310.94	308.76	313.96	310.46	308.72	309.99	312.43	309.9	308.11	308.68	308.83	309.9	311.7	309.38	312.9	310.7	312.69	306.39	308.34	309.66	308.1	309.68	306.75	311.48	309.34	309.97	306.88	310.34
316.16	316.52	317.72	314.08	319.29	317.39	316.62	314.73	316.08	319.77	316.07	315.73	314.77	315	316.45	317.51	317.7	317.5	316.52	312.56	319.74	316.73	314.68	312.77	316.2	317.45	316.92	311.98	320.24	313.02	317.04	315.29	316.98	317.25	312.93	316.49	316.87	322.15	314.74	311.39	319.31	314.35	315.45	315.94	318.92	314.52	315.28	313.85	314.13	316.14
308.68	311.6	310.35	314.69	313.61	312.38	311.1	312.84	313.81	314.47	317	311.55	311.75	317.59	315.86	314.37	313.66	310.16	310.67	313.49	313.18	315.69	314.3	312.95	316.95	309.18	314.34	311.47	315.71	313.16	310.44	312.44	313.93	310.18	312.09	312.99	310.97	313.97	313.08	312.45	311.35	312.55	314.23	315.15	315.29	317.97	314.04	314.22	309.86	310.23
306.46	304.38	307.03	305.42	306.48	307.47	305.48	305.88	307.69	308.09	310.5	304.64	310.53	305.15	306.61	305.11	308	309.3	306.78	308.29	306.97	308.02	304.59	308.31	305.53	307.2	308.72	309.4	307.38	306.07	309.9	305.62	310.37	303.07	306.66	306.17	305.47	303.06	307.45	306.54	308.36	305.72	304.21	307.98	308.99	306.28	308.36	308.49	307.1	305.2
315.35	311.47	310.46	314.92	316.02	311.5	313.14	314.44	311.58	314.06	311.18	314.25	312.6	313.2	311.91	312.27	313.61	312.52	315.19	314.72	313.53	308.15	311.49	310.61	314.76	314.29	312.27	314.8	312.48	313.02	312.66	315.28	312.43	311.13	311.66	314.96	314.5	315.63	313.9	314.69	314.77	309.42	311.6	308.44	312.01	313.53	314.32	313.75	312.58	311.71
291.61	292.94	295.73	294.68	292.67	294.26	292.81	295.08	294.66	295.43	294.04	297.39	293.1	296.2	297.26	292.01	295.44	294.86	293.94	294	294.1	290.8	300.05	290.92	293.99	293.71	295.26	295.65	293.49	292.81	295.57	290.79	290.73	294.88	293.73	290.08	295.76	292.55	295.84	291.75	295.37	295.42	295.25	292.43	292.91	290.2	294.68	293.72	296.08	292.83
325.04	319.95	318.93	318.49	315.12	319	317.46	322.51	320.75	316.48	314.39	318.73	319.4	316.82	317.62	318.27	320.73	321.83	317.29	318.02	319.99	318.81	318.17	317.28	318.47	318.35	319.81	316.4	319.73	319.26	318.79	321.19	317.22	321.22	316.49	318.62	318.41	318.37	320.83	315.49	314.9	320.4	320.06	319.89	319.54	319.06	321.86	317.71	319.3	318
307.35	306.16	305.06	306.85	304.29	308.58	305.61	308.17	305.57	305.28	301.89	305.27	303.3	305.44	306.8	303.15	305.88	305.86	304.5	305.42	303.71	306.75	307.9	303.32	309.17	305.77	307.13	307.65	308.46	304.35	308.01	308.13	304.81	305.97	304.97	306.69	305.77	301.53	307.17	308.45	310.8	304.03	305.65	305.74	305.12	309.21	302.67	308.31	306.73	302.32
294.33	296.52	294.7	299.54	298.16	298.64	299.83	298.29	294.77	298.95	296	297.65	294.43	296.01	297.35	294.81	298.11	297.53	296.52	297.71	298.23	295.95	293.93	296.82	292.79	298.9	294.53	296.1	296.32	297.78	301.4	296.13	298.34	294.99	298.25	298.93	292.06	295.2	293.91	296.95	296.53	297.22	295.82	298.42	298.79	295.26	294.82	294.1	297.81	299.22
293.93	297.58	297.11	301.17	292.73	296.07	295.33	299.65	294.39	294.77	300.85	296.78	294.52	299.94	297.83	295.86	295.77	293.29	301.5	298.1	295.78	297.04	297.47	296.93	295.44	296.89	298.06	297.42	293.79	297.1	297.13	297.83	299.99	295.78	300.43	299.13	300.84	292.88	294.29	296.69	296.24	295.62	298.34	295.62	298.04	296.08	300.49	295.69	293.64	300.5
304.14	303.42	300.89	306.38	305.85	303.44	302.44	303.1	301.53	301.81	305.97	304.03	301.16	302.82	302.28	303.54	301.42	302.59	304.76	303.19	305.81	304.92	305.33	306.87	305.37	306.83	305.48	305.19	304.43	306.66	302.87	304.15	306.6	304.12	306.48	304.05	305.78	300.05	301.32	304.37	300.79	300.93	306.7	301.33	300.36	304.24	302.03	302.91	304.79	303.58
321.51	318.84	315.82	318.59	317.43	319.79	316.95	318.85	314.71	314.94	316	318.51	318.71	318.86	314.51	317.55	316.1	316.91	317.86	314.94	317.2	319.72	314.33	319.45	317.21	317.62	315.81	319.09	318.68	315.71	316.61	316.66	318.08	316.14	313.63	317.06	320.65	317.97	316.19	314.68	320.46	318.03	317.61	315.5	319.28	318.66	319.83	317.04	318.66	317.78
298.28	297.91	297.48	297.48	296.39	296.04	295.91	296.01	295.39	296.01	298.86	298.87	293.96	295.44	293.78	297.4	300.56	297.32	298.67	297.4	294.15	296.18	300.74	298.1	293.9	294.56	293.81	298.17	295.34	298.25	294.83	294.55	298.8	296.64	297.99	299.58	296.22	296.64	298.11	296.51	297.14	295.88	300.93	297.88	299.42	293.27	296.41	299.75	299.02	295.55
301.74	302.98	304.74	306.55	304.27	304.11	302.52	306.36	307.23	301.31	304.65	303.56	303.92	302.83	301.21	302.47	305.48	303.21	301.95	303.44	304.13	304	305.51	301.73	303.84	303.83	303.16	302.46	300.59	305.81	305.38	300.04	301.98	303.34	306.67	302.38	303.95	302.67	307.76	299.47	296.94	303.6	302.46	305.15	300.28	304.3	301.29	305.54	301.64	305.17
311.39	309.98	313.26	313.57	312.95	306.21	312.37	312.03	311.67	313.04	312.7	313.21	311.88	314.08	311.57	312.84	313.3	312.65	314.19	312.81	311.86	312.21	313.52	312.11	316.32	312.67	308.56	307.71	313.34	309.23	311.51	313.98	313.88	313.66	313.14	313.13	313.64	312.67	312.49	311.29	313.99	315.5	315.23	316.44	307.65	316.83	316.84	312.27	313.01	312.34
302.34	303.81	306.93	305.35	304.22	307.71	305.43	305.18	307.77	303.32	307.75	305.93	301.43	303.03	305.18	306.4	308.77	301.97	304.19	306.74	305.15	304.35	304.65	307.31	304.97	300.34	305.36	302.6	306.68	307.58	303.66	307.04	303.84	308.45	302.69	306.98	304	303.64	306.29	306.9	304.59	308.67	304.24	305	305.95	304.39	306.85	305.81	306.96	302.38
315.72	315	312.09	317.88	317.02	316.82	310.01	313.8	317.06	313.33	314.25	314.03	312.58	315.04	314.22	315.13	315.97	315.69	315.41	310.88	313.27	313.97	312.78	311.08	314.06	315.09	314.9	316.25	315.99	312.45	315.26	312.05	316.77	315.54	317.43	314.83	313.5	313.08	314.61	310.06	313.72	314.78	313.79	315.32	314.58	313.82	314.41	314.19	310.39	314.09
304.81	302.68	303.03	305.38	305.23	304.31	305.35	301.62	301.47	305.68	303.54	300.94	301.06	305.99	305.38	301.55	305.62	300.72	303.95	306.65	302.11	303.26	303.4	304.89	302.68	306.45	304.81	302.72	303.89	304.53	302.63	300.59	300.89	302.19	300.16	306.07	306.84	304.82	309.45	304.09	303.82	303.94	301.27	307.43	303.93	305.33	303.66	306.15	300.46	304.21
309.04	309.39	306.33	311.56	309.82	307.23	313.92	312.07	312.51	311.4	307.11	311.39	312.01	309.98	310.58	313.19	311.83	311.02	310.76	310.91	311.12	309.65	310.88	307.76	312.87	310.03	311	310.84	313.15	311.69	311.07	311.09	311.05	309.23	312.87	309.25	307.75	313.66	311.32	307.77	311.65	315.21	308.53	307.93	310.99	313.06	314.93	309.81	309.68	307.31
313.42	313.47	311.27	311.91	318.1	311.31	314.49	313.87	312.67	312.99	317.86	314.96	310.66	313.35	314.85	311.04	315.59	316.08	315.43	313.09	312.61	313.03	317.83	314.34	312.99	311.09	313.61	313.7	311.93	316.34	312.5	313.83	318.83	314.08	309.93	313.58	312.87	315.35	313.26	313.5	315.03	313.31	318.02	312.63	312.86	317.51	311.81	313.6	312.71	313.91
312.46	317.5	313.36	312.62	314.7	316.24	311.57	313.11	316.64	314.7	316.66	313.47	316.34	315.02	319.04	314.18	310.37	317.39	318.8	314.99	313.4	312.36	317.32	315.34	312.64	315.43	312.44	315.04	316.14	314.25	312.18	314.22	317.02	318.67	314.55	315.46	316.31	314.96	315.73	317.34	315.72	314.01	317.01	318.49	315.52	313.15	317.66	315.28	316.62	315.45
296.64	296.8	294.23	296.38	295.19	298.31	298.32	292.47	296.84	298.02	298.95	298.74	296.41	298.33	299.85	294.83	295.94	297.31	299.14	292.28	294.05	298.75	297.63	300.46	297.07	295.92	296.03	294.64	297.71	299.88	296.37	296.26	295.64	296.6	292.18	296.87	292.43	296.82	300.54	297.82	297.25	298.27	295.78	296.62	297.28	295.88	292.91	295.75	296.42	296.35
323.22	322.95	322.74	323.77	326.41	325.33	321.96	327.92	323.06	327.9	323.34	326.77	323.76	326.2	325.06	325.14	322.93	326.5	323.97	324.64	326.83	327.6	322.46	326.97	324.5	325.71	320.79	320.87	323.72	323.62	325.7	324.29	323.57	322.68	324.65	325.57	325.3	326.29	323.07	321.23	325.72	323.96	322.83	327.29	323.68	326.08	321.26	325.39	321.08	325.4
308.8	303.39	307.64	308.58	308.01	306.33	301.21	307.35	305.41	308.27	307.11	307.96	307.73	304.19	305.68	305.26	304.98	305.05	308.63	304.54	307.29	306.74	303.38	305.25	302.37	306.89	309.35	305.74	305.27	310.19	304.57	309.8	307.49	307.88	305.84	304.53	307.66	305.67	308.75	307.94	304.99	306.2	308.42	310.9	309.07	306.6	306.36	303.68	309.49	305.87
301.1	302.93	301.04	300.48	305.61	306.15	302.94	304.07	303.43	304.56	306	306.01	302.89	304.05	304.7	299.74	304	305.05	298.41	301.53	306.23	301.57	305.63	301.2	306.8	303.32	306.51	306.01	304.89	300.89	304.61	302.81	302.63	300.42	306.75	301.83	302.19	300.94	304.42	301.32	307.73	303.15	303.98	301.98	302.92	303.57	301.44	302.62	304.97	306.91
302.85	301.1	301.5	305.9	303.18	303.96	309.53	303.41	302.12	305.69	302.29	306.1	301.7	303.86	303.32	301.2	302.37	307.92	304.52	305.06	308.56	301.29	302.43	301.21	303.72	304.19	302.19	300.97	299.16	298.22	296.22	307.32	303.65	301.28	300.35	303.03	307.37	303.73	301.32	302.39	305.32	301.71	303.13	304.88	302.87	301.94	300.88	302.27	304.79	302.5
302.59	302.63	303.25	302.81	303.68	303.55	303.5	304.9	301.69	304.38	303.08	302.99	304.86	303.05	302.24	303.87	302.68	301.51	303.44	309.07	303.12	304.9	302.2	304.36	304.51	305.44	303.63	302.85	304.37	301.35	308.54	304.55	305.75	306.98	303.28	305.51	303.18	303.45	305.39	306.42	305.59	303.19	305.62	304.51	301.42	302.13	305.53	304.48	307.51	303.77
327.01	325.24	323.26	328.1	324.31	325.71	327.1	325.87	327.03	322.53	326.78	326.31	324.27	325.19	324.7	325.5	323.14	323.39	329.62	325.74	324.9	322.66	323.32	323.73	324.08	322.63	323.76	322.62	324.18	323.54	324.7	326.18	325.23	322.27	321.41	323.77	322.67	325.94	325.28	327.38	324	326.17	325.8	320.83	325.06	327.57	324.16	323.89	328.31	327.46
312.53	311.12	309.73	307.7	309.77	310.34	310.39	308.64	311.69	310.28	311.36	312.16	308.29	312.67	313.14	310.12	310.75	314.01	314.94	309.64	311.24	309.33	313.15	309.55	312.81	307.46	308.63	307.57	314.09	310.33	307.04	309.5	308.75	312.94	315.46	312.34	310.57	309.08	311.33	310.72	309.12	310.26	310.3	310.74	312.5	309.1	308.94	311.86	307.91	309.55
324.14	326.89	325.78	323.7	328.01	325.74	324.56	326.45	325.81	326.37	326.77	321.72	322.6	325.53	321.33	322.83	326.24	322.07	324.3	325.19	324.45	321.67	323.53	323.09	321.5	324.43	321.7	325.28	325.46	331.27	325.51	321.3	322.62	321.58	323.87	325.88	328.25	326.19	326.55	326.36	322.36	323.62	321.28	321.8	325.92	324.06	323.23	324.46	324.43	324.46
316.8	313.84	315.3	311.22	315.43	316.69	313.79	315.66	319.65	313.98	313.09	315.92	316.47	315.03	314.79	315.78	313.5	314.46	312.16	317.72	316.21	313.44	315.7	315.18	314.14	315.02	316.15	312.55	312.87	312.24	315.76	317.23	312.91	315.63	314.29	314.34	314.55	313.91	317.29	316.85	313.54	317.53	314.62	314.01	314.87	315.54	314.08	318.42	312.66	314.67
301.83	300.99	300.58	303.07	301.74	299.38	297.63	301	299.41	304.54	299.2	304.9	299.74	297.94	299.54	301.82	298.94	302.1	299.75	299.96	302.78	300.13	297.33	306.55	303.81	302.11	301.24	297.64	300.86	300.66	300.02	299.83	302.01	301.77	299.94	300.18	302.91	301.91	299.14	298.85	302.34	299.53	299.41	297.32	301.67	301.16	302.64	300.55	299.89	300.51
305.33	304.45	305.75	306.23	304.3	306.46	303.9	307.14	301.18	306.29	301.63	302.2	306.78	306.95	306.02	304.14	304.23	304.09	310.21	302.02	304.19	303.11	306.33	304.57	304.07	302.75	302.68	302.9	303.56	304.23	304.32	306.09	304.11	303.81	306.73	300.06	303.77	301.62	302.68	307.45	305	308.15	306.91	307.27	301.31	302.77	304.94	305.61	309.43	301.39
302.28	299.64	301.98	302.87	298.69	306.03	298.1	298.54	298.83	304.03	301.53	298.56	298.07	300.24	301.72	300.96	302.55	299.5	303.06	300.15	299.76	298.71	299.45	301.29	301.58	300.38	304.78	300.36	302.72	298.66	300.73	297.75	302.16	302.43	301.57	302.06	301.68	301.41	299.97	298.5	302.53	301.74	302.3	301.07	301.75	298.69	300.52	302.6	299.12	298.65
303.82	307.4	306.21	306.03	305.51	306.66	307.81	304.54	305.26	303.87	304.91	305.15	306.55	309.29	304.68	305.52	305.29	305.55	307.64	309.26	307.88	306.24	303.92	309.29	304.3	307.14	306.33	307.08	306.84	309.11	307.25	303.94	304.62	307.47	304.53	306.19	307.92	306.66	302.23	305.25	303.75	306.34	301.48	306.59	304.37	308.48	309.3	311.89	305.8	307.92
312.22	311.9	314.6	315.22	310.84	309.42	312.66	308.41	313.14	308.66	311.3	308.23	317.07	311.28	314.32	312.29	313	314.45	314.08	310.07	310.26	314.96	315.71	310.82	315.89	313.38	312.69	309.04	311.87	310.45	313.3	309.61	310.5	311.19	309.23	314.26	309.7	310.42	311.45	313.19	313.49	313.93	310.35	311.52	310.53	314.9	306.09	313.27	315.97	313.96
313.83	312.76	314.52	313.4	313.03	316.67	313.9	316.26	312.72	315.06	314.03	308.63	316.04	315.4	311.69	317.1	311.46	313.09	314.36	311.41	316.39	314.72	313.66	314.8	311.29	313.14	316.26	311.32	313.24	311.69	316.93	313.31	313.01	316.78	312.08	315.49	310.63	310.17	309.52	313.7	312.49	313.86	313.87	315.75	313.43	313.34	314.12	314.52	314.63	315.75
312.37	309.25	310.24	309.43	311.55	309.45	309.72	313.39	311.91	314.3	310.61	310.64	308.29	311.5	309.52	312.04	309.61	311.24	311.14	313.27	311.08	311.76	315.55	311.36	308.2	310.95	307.95	313.41	307.31	308.65	306.7	312.56	310.01	311.91	306.16	310.1	309.94	311.36	309.71	307.66	310.88	310.41	311.34	309.04	309.16	307.27	312.01	314.94	313.4	308.85
323.18	317.34	321.54	318.3	319.58	317.91	321.1	322.06	318.54	318	320.06	316.92	322.13	319.64	316.72	317.83	319.44	318.97	316.01	320.45	318.93	317.08	315.81	318.5	320.42	318.61	321.03	321.53	321.83	319.41	318.78	318.18	320.29	315.93	319.45	317.84	317.61	319.3	313.88	320.11	320.05	317.99	321.4	318.18	317.17	314.72	320.01	316.77	322.23	317.89
304.07	307.05	305.83	305.19	305.44	308.62	306.65	307.61	306.69	305.2	303.84	307.41	306.4	307.01	305.42	305.67	304.85	305.54	306.65	306.38	307.55	308.04	309.08	306.33	307.74	305.24	306.66	310.76	307.87	306.1	304.55	306.61	300.88	309.55	304.92	302.83	306.6	305.88	310.3	304.96	304.6	306.44	305.46	310.2	305.41	303.67	305.78	306.79	309.13	305.65
314.8	314.43	315.49	314.24	314.33	315.2	312.85	314.6	312.26	315.09	312.9	317.94	314.06	313.95	315.05	313.55	312.61	318.45	313.71	316.56	314.68	315.29	313.85	318.89	313.47	311.64	314.54	311.43	312.91	318.24	315.71	315.85	313.5	316.13	313.72	314.48	314.19	314.74	311.45	311.87	312.58	314.41	317.48	313.05	317.55	314.44	317.41	315.38	314.19	314.58
315.15	313.21	316.82	309.99	313.7	316.21	314.61	317.59	314.62	312.33	313.93	316.64	315.8	312.12	312.8	313.89	312.19	318.5	311.8	312.5	313.74	316.38	317.39	309.48	312.4	315.18	315.72	313.47	311.61	313.69	313.25	313.43	314.52	315.28	317.55	316.78	309.19	313.27	315.58	312.98	309.68	314.66	316.15	311.87	315.32	311.21	313.11	311.14	310.25	313.53
315.03	319.24	316.55	317.44	314.56	319.51	316.05	319.77	317.93	316.41	319.13	319.79	316.46	322.75	313.02	322.32	315.34	319.18	319.11	319.98	317.41	318.64	320.34	318.98	314.41	318.31	317.4	319.52	320.92	321.16	320.78	318.99	317.63	317.99	318.4	317.34	323.74	318.99	315.76	317.01	321.13	316.49	317.19	319.23	318.55	319.32	317.09	319.86	319.01	316.25
308.36	308.53	307.58	311.12	311.54	310.96	308.2	311.5	309.91	309.31	308.3	310.44	308.29	311.7	308.99	309.37	308.68	308.21	309.18	311.51	307.27	308.3	313.12	309.57	309.74	308.38	307.06	307.8	310.51	307.51	309.97	310.28	307.85	309.25	312.96	308.66	309.85	305.25	309.35	310.81	309.03	310.62	312.19	312.68	309.48	309	309.14	311.89	308.5	312.6
299.9	300.8	302.38	299.19	305.73	302.18	302.19	303.44	301.57	301.2	302.11	300.36	307.33	304.53	307.16	303.71	298.09	304.04	300.51	304.65	301.62	303.19	304.8	301.8	304.71	303.42	302.95	302.04	305.38	304.89	303.08	302.02	303.99	302.37	303.36	300.28	302.98	306.14	300.99	305.53	302.77	305.64	304.15	299.54	306.3	304.44	306.95	304.04	302.58	304.08
303.84	302.47	304.63	301.34	305.38	304.56	305.01	303.74	302.99	302.16	301.27	303.87	303.68	301.73	305.17	301.96	306.39	305.35	306.58	300.7	302.65	308.06	303.17	299.45	306.05	306.03	304.35	304.63	301.78	304.28	303.9	303.36	305.35	304.28	303.29	304.88	303.36	304.76	305.52	302.98	304.97	305.39	305.02	305.75	304.62	302.66	304.84	307.99	304.01	303.71
300.79	302.35	302.37	305.06	302.31	303.74	306.22	302.37	304.91	299.29	299.94	302.97	304.87	305.79	306.25	299.67	301.86	300.29	302.51	305.37	307.17	302.3	302.57	299.45	302.8	298.57	304.22	304.46	301.86	303.79	304.86	301.58	299.46	300.44	303.8	303.37	303.21	302.29	301.43	303.16	303.06	305.12	303.29	302.1	303.93	304.3	304.57	304.46	303.95	306.55
316.74	314.68	314.32	312.89	313.5	315	313.93	315.17	313.9	313.08	316.33	315.46	310.3	314.13	314.26	316.96	311.79	311.19	312.31	314.72	313.61	313.71	315.67	314.81	315.54	312.36	314.21	311.62	315.49	312.68	317.06	313.95	314.24	316.76	313.07	314.08	311.13	312.99	315.61	313.32	312.86	316.14	316.02	312.58	313.74	313.98	314.9	313.43	313.34	312.96
298.31	298.72	296.27	293.43	293.84	298.56	296.78	297.83	293.92	297.14	297.15	297.22	299.29	294.18	295.71	297.55	297.93	297.34	297.19	298.92	298.69	298.16	298.19	295.2	298.2	297.16	295.61	297.64	295.71	296.18	296.05	296.32	303.39	297.74	298.93	299.79	298.78	297.98	296.34	294.35	297.59	295.37	298.6	293.94	297.7	295.79	296.21	297.29	299.46	294.56
298.76	293.47	301.24	298.27	294.44	297.86	297.77	296.62	292.05	298.62	297.43	293.99	297.49	296.83	300.98	298.89	295.65	299.18	295.09	297.55	293.12	298.01	296.19	296.29	298.57	298.81	298.78	294.05	293.71	298.5	299.3	296.66	295.12	294.67	296.85	296.25	298.34	298.62	298.61	297.88	294.79	296.01	294.26	294.26	297.44	297.35	295.79	291.75	294.71	295.92
299.22	295.78	295.94	294.59	295.86	294.52	297.79	299.5	297.04	294.81	298.36	294.04	293.94	297.24	296.79	300.14	295.7	295.77	300.73	296.97	297.41	296.42	303.46	296.13	293.01	293.96	296.03	296.33	293.4	296.48	300.11	294.04	292.79	297.45	296.78	296.03	293.97	293.79	300.46	297.53	296.7	290.12	299.25	300	297.62	293.76	296.63	295.04	296.59	295.27
306.76	303.84	309.81	303.32	304.77	306.38	303.36	302.83	302.8	303.24	308.01	303.72	303.48	301.91	303.81	303.77	304.93	309.86	307.99	303.88	306.35	308.28	303.48	306.2	305.44	301.54	308.39	307.97	306.08	306.42	305.29	304.79	302.81	304.71	301.03	305.85	308.02	305.65	306.36	306.9	301.75	309.75	304.31	306.52	309.03	301.55	302.79	306.4	307	306
303	304.67	304.21	303.08	301.04	306.79	303.03	305.74	300.89	304.07	304.45	303.86	301.15	303.62	303.63	307.38	304.55	302.83	302.15	305.57	305.66	303.6	305.55	306.08	303.55	303.94	302.28	302.19	304.97	301.96	301.83	305.16	303.65	307.2	304.45	301.91	300.12	304.65	305.16	303.13	300.34	304.44	301.09	300.32	303.54	302.92	301.99	306.1	304.84	303.84
302.66	303.25	301.75	302.38	305.11	302.39	303.56	304.85	306.01	305.6	303.47	303.7	303.47	300.95	302.69	302.85	303.34	297.74	300.61	301.2	301.14	304.87	302.33	303.01	303.57	305.12	303.13	298.51	302.23	303.62	298.17	298.65	301.34	300.77	301.58	303.9	302.5	302.53	304.23	305.35	302.51	303.52	301.88	306.57	305.55	303.53	299.16	305.1	301.75	302.28
315.61	317.26	313	318.4	310.06	314.12	315.82	312.99	318.15	317.35	313.94	316.25	312.9	313.85	315.87	313.25	310.04	316.17	316.18	312.68	315.08	314.23	315.73	315.02	313.91	312.55	316.22	319.29	315	316.25	315.78	315.98	316.2	316.08	316.28	314.59	313.29	315.53	314.6	317.06	313.32	318.38	314.94	317.24	310.13	313.75	317.25	317.74	315.35	314.39
310.06	312.5	309.75	307.65	309.51	312.8	312.81	308.34	312.9	311.44	315.82	310.36	311.11	311.79	312.47	310.06	313.54	314.06	310.03	312.32	312.22	311.37	312.23	307.49	313.12	309.58	314.18	313.56	305.99	310.6	314.05	311.66	310.83	312.14	310.9	312.97	310.34	310.38	311.33	313.11	314.04	314.02	311.12	309.03	311.27	306.81	310.81	312.8	308.81	305.89
331.62	332.36	327.41	329.6	324.68	327.88	331.18	328.1	331.6	326.83	325.75	327.38	327.68	325.52	331.35	327.8	329.98	331.4	323.78	327.52	331.07	329.16	328.67	325.09	326.84	328.54	330.94	329.76	326.47	330.27	329.2	328.22	329.98	329.17	329.24	330.06	328.84	327.78	330	330.06	329.5	328.43	326.47	331.08	329.3	327.4	330.58	323.71	324.66	332.52
302.02	299.94	299.63	302.76	301.67	304.21	305.04	299.56	304.93	300.76	302.83	300.59	300.62	304.35	301.77	300.52	301.94	302.24	300.02	304.01	301.91	302.72	302.66	301.77	301.57	300.47	298	300.47	299.28	299.89	302.62	298.63	298.77	302.16	304.61	298.77	298.41	300.35	302.18	298.75	299.61	299.91	304.92	298.31	300.46	303.36	299.67	303.61	302.39	299.53
303.59	302.46	305.47	305.16	306.75	304.54	303.22	304.96	306.59	304.83	303	301.73	307.17	299.26	306.58	308.57	306.21	304.14	300.2	303.11	303.37	303.89	303.51	304.67	301.37	301.57	306.35	301.31	303.73	303.38	301.39	303.63	300.52	303.22	302.7	306.03	303.9	301	300.78	303.44	303.31	303.88	303.65	305.13	305.26	302.21	305.36	305.31	299.9	304.38
315.89	317.66	311.78	313.62	312.57	315.6	314.12	315.74	313.2	312.34	315.13	313.86	314.26	314.34	315.11	314.15	309.59	315.4	310.89	311.82	318.55	312.65	317.57	311.75	317.73	313.95	313.69	312.79	312.48	317.68	317.11	314.59	317.31	313.28	314.23	314.45	314.99	307.07	313.31	309.24	313.82	313.35	316.29	310.28	313.94	316.58	313.03	314.84	316.64	312.45
302.18	302.39	302.18	302.51	302.29	300.59	301.74	304.33	305.3	303.07	303.21	301.27	303.87	303.16	301.9	303.09	302.3	305.05	307.17	304.71	304.31	303.46	307.91	300.03	303.95	304.98	302.91	302.16	299.82	300.69	304.35	305.66	305.48	298.78	305.28	302.14	302.65	303.78	299.55	304.02	303.51	302.57	303	301.4	303.19	306.01	302.91	304.14	299.89	301.3
315.54	318.8	319.16	316.13	313.8	316.93	318.17	317.74	316.75	320.16	316.03	318.1	316.03	313.19	317.14	319.33	316	317.75	316.62	319.06	320.18	319.71	318.36	316.04	315.5	317.73	318.37	318.72	321.46	316.6	319.82	316.27	317.67	319.42	318.35	316.16	316.57	315.07	317.06	317.94	316.25	314.53	313.71	319.05	317.81	320.81	315.93	316.67	319.74	321.52
302.66	298.21	303.9	303.23	304.12	303.68	304.14	307.15	302.33	303.63	305.48	304.84	301.95	306.29	304.03	305.32	303.03	305.48	306.3	304.44	302.51	306.36	302.58	301.98	306.6	300.91	305.88	302.51	307.46	300.3	299.18	300.41	305.34	301.4	303.88	301.73	304.08	304.51	302.15	304.29	302.68	303.9	302.25	302.96	305.6	305.22	300.4	302.8	301.62	302.21
318.97	314.03	317.9	320.78	317.46	317.91	318.97	316.8	317.91	316.21	314.95	314.56	315.28	317.6	314.7	316.48	317.59	319.28	319.04	313.15	314.25	316.34	317.34	318.88	316.73	316.41	316.8	315.84	318.96	315.56	316.3	316.11	318.61	315.54	315.67	316.92	317.09	312.66	315.6	316.43	317.46	318.62	318.4	312.34	314.34	317.6	314.46	315.13	315.72	317.07
327.65	328.19	330.37	325.67	329.48	325.96	324.38	325.5	328.57	325.69	332.86	322.66	327.08	325.7	325.4	327.4	327.21	329.39	326.55	327.91	327.49	325.1	327.02	324.94	327.14	328.38	325.55	324.68	323.32	325.06	327.82	325.2	326.58	327.68	328.37	328.31	325.93	327.95	326.41	326.02	331.04	326.58	324.42	328.92	327.1	330.29	323.02	322.51	326.17	321.82
302.34	300.98	302.2	301.97	302.65	301.87	300.48	299.75	297.03	299.48	299.5	300.87	297.35	300.34	302.48	298.15	299.93	300.35	302.5	301.53	300.01	303.59	302.03	299.32	302.18	301.24	301.68	301.39	298.78	300.31	303.99	296	304.42	303.41	300.55	304.92	303.32	302.6	303.92	304.42	298.86	299.58	303.49	301.93	304.29	302.9	301.42	297.74	304.38	302.66
302.88	303.11	304.61	300.46	303.93	304.15	302.4	305.2	303.62	303.9	300.75	301.46	305.78	301.07	301.02	304.47	304.99	303.9	301.38	302.39	302.25	302.17	305.61	304.59	303.07	303.29	303.47	304.3	302.51	298.85	302.1	301.66	300.87	302.68	302.88	302	298.85	303.73	302.29	300.35	303.41	303.74	302.76	301.62	303.07	304.98	301.01	302.98	305.46	304.18
292.61	289.87	290.17	294.36	293.45	291.58	292.05	297.2	293.82	294.43	294.15	295.28	295.54	292.77	297.96	294.12	295.51	293.36	293.6	294.79	291.93	292.07	295.18	289.63	290.31	296	297.35	294.68	297.49	293.32	291.84	294.97	294.4	297.44	295.06	292.87	293.8	294.12	292.02	291.5	293.31	292.69	292.97	291.49	289.78	294.6	293.71	294.6	294.86	294.39
306.05	305.1	304.86	306.82	307.35	310.7	304.97	307.28	302.93	305.48	303.59	309.28	305.61	303.45	307.3	303.52	307.19	302.33	303.43	304.28	305.8	304.93	304.85	309.07	305.83	305.39	304.72	305.13	307.67	306.4	309.89	308.38	308.31	307.78	303.8	306.52	307.14	304.35	307.05	309.26	305.23	302.43	309.19	304.97	303.14	310.39	306.27	305.5	304	309.26
312.1	313.27	311.23	310.77	313.82	311.9	314.06	311.75	311.03	311.07	307.66	310.09	314.03	313.37	314.58	315.08	312.98	310.81	312.42	313.44	312.05	312.43	314.54	315.86	308.14	315.89	314.3	312.76	313.91	312.25	312.71	315.58	311.93	312.32	308.54	311.9	309.29	314.51	310.22	312.1	310.23	312.6	313.32	312.95	308.23	312.15	310.17	315.58	308.95	315.22
313.27	313.97	316.75	313.86	313.69	309.45	312.43	313.26	312.58	312.21	311.12	315.87	315.21	312	310.44	311.18	314.16	315.55	313.87	314.12	316.21	312.9	313.26	313.42	312.84	311.68	315.1	312.35	312.87	310.05	313.6	312.63	312.7	316.78	311.51	309.77	314.09	310.98	310.51	312.39	315.62	314.83	312.49	311.66	312.31	310.27	314.64	312.21	312.7	313.55
318.51	316.7	313.99	315.35	314.43	316.25	314.22	313.65	315.56	316.01	316.26	313.47	313.73	314.69	313.23	315.03	316.51	313.93	314.03	315.4	317.11	316.94	315.26	314.58	312.61	315.12	316.1	319.6	311.78	312.23	314.92	315.04	317.41	316.39	315.21	312.26	315.92	317.82	314.4	316.29	317.38	311.89	312.02	312.33	314.7	313.59	316.55	314.62	316.43	312.22
308.76	306.83	308.87	305.18	304.92	308.62	305.75	305.73	307.89	304.55	306.36	305.03	306.82	307.91	306.55	309.32	303.13	307.3	306.19	302.19	307.22	306.92	304.24	305.79	308.83	310.06	308.33	306.1	303.1	307.52	308.99	302.66	307.18	305.23	310.04	306.93	306.77	305.5	305.75	304.19	305.08	304.02	303.22	305.65	306.43	306.23	306.44	304.92	307.12	308.36
297.63	296.09	296.02	295.12	296.04	296.04	297.28	298.66	296.5	297.98	295.66	299.84	300.63	297.95	297.08	296.68	296.78	295.58	296.54	296.46	298.34	297.43	297.03	301.27	298.28	297.83	295.73	295.69	297.17	297.29	297.91	297.89	297.08	300.71	302.23	295.71	298.73	298.45	295.77	294.37	299.87	296.64	297.03	298.53	297.08	299.46	297.41	297.89	296.05	294.6
301.3	294.69	299.37	300.71	296.59	296.45	299.74	298.12	297.72	296.36	297.31	297.16	297.28	297.32	300.42	296.13	295.51	298.91	299.98	299.79	296.1	297.36	293.67	296.89	297.11	298.25	298.4	296.45	299.11	297.46	298.61	297.82	292.67	300.11	296.42	296.57	297.21	299	297.03	300.22	295.95	296.13	296.54	298.65	293.74	299.36	295.27	296.85	296.17	297.46
320.88	312.37	318.55	316.77	317.05	318.69	314.88	318.05	316.03	316.75	316.43	318.15	313.14	317.13	318.09	316.94	318.03	319.96	317.46	319.23	314.92	321.04	318.44	317.61	317.69	316.57	320.27	320.41	318.13	315.95	319.12	320.24	321.12	320.01	319.95	319.99	317.65	320.11	323.76	320.32	317.06	318.19	318.14	317.92	319.66	318.12	318.11	320.37	315.89	317.66
312.12	314.53	316.36	308.65	314.11	316.28	312.41	316.62	315.2	312.33	316.57	309.71	313.5	314.19	311.41	315.77	312.85	311.11	310.47	313.88	309.18	313.68	310.61	314.65	312.05	310.76	312.16	312.66	317.46	312.72	313.85	315.56	311.69	311.83	316.34	313.14	313.45	311.55	315.01	312.04	312.12	312.04	315.07	311.74	310.73	312.16	315.37	316.54	315.08	310.54
326.67	327.5	328	330.58	328.25	330.77	329.67	327.11	329.83	328.34	329.25	330.34	329.46	329.17	324.92	328.63	328.25	327.32	329.18	327.55	328.19	328.37	327.1	325.65	325.78	326.03	326.57	327.63	325.63	325.96	327.91	326.78	327.56	328.95	329.94	326.41	323.6	334.8	329.01	324.86	321.85	328.37	328.91	326.63	327	330.55	329.3	325.49	327.63	327.68
317.67	318.68	313.99	317.9	316.2	316.25	311.92	314.91	314.74	312.5	313.71	315.65	314.81	316.74	315.05	311.34	314.04	314.29	314.78	315.5	313.48	314.18	312.41	318.04	312.68	316.56	314.05	314.06	312.22	314.94	311.01	313.59	312.85	311.99	312.97	314.78	316.98	313.68	315.62	312.82	314.58	317.71	312.42	312.16	318.19	316.38	315.75	309.64	313.38	313.87
324.7	327.63	328.22	326.94	326.71	328.97	324.89	325.09	324.51	324.53	323.5	325.75	326.75	323.98	322.52	324.72	322.78	326.46	327.18	326.67	325.82	325.01	323.79	325.98	325.01	321.8	325.47	323.56	327.29	325.28	325.85	326.39	326.43	326.73	326.93	323.41	325.86	329.69	325.92	328.28	323.3	326.78	322.15	322.95	325.8	321.74	326.05	324.85	326.25	329.92
304.59	302.79	309.73	304.99	307.29	304.48	303.96	307.63	308.11	304.94	304.87	304.91	306.98	302.63	306.55	304.07	307.34	307.38	303.12	306.82	302.73	305.4	301.38	303.51	306.63	307.28	306.01	304.97	306.03	308.79	306.67	305.37	307.32	306.25	309.52	307.35	306.42	305.15	304.95	306.7	305.72	307.39	305.99	303.41	310.68	307.94	304.85	307.23	304.67	306.51
314.87	314.83	317.46	315.31	313.63	316.4	314.17	316.49	316.48	316.95	312.58	318.13	313.91	316.79	314.93	315.09	317.38	314.85	317.72	315.49	314.93	317.32	316.99	313	318.22	317.85	317.01	314.6	319.04	319.44	319.43	315.18	317.61	317.07	315.59	318.77	318.5	315.76	318.51	316.35	315.1	315.31	314.39	315.37	317.66	312.74	320.44	313.01	315.73	316.84
306.17	306.95	307.95	305.19	308.26	306.82	310.51	305.35	306	308.64	307.57	310.13	305.37	306.7	304.33	309.24	307.48	308.34	306.66	306.89	307.17	306.28	306.25	302.15	308.87	308.91	305.32	306.39	306.31	305.86	304.28	307.92	306.36	305.07	304.79	309.7	303.27	304.07	311.24	306.53	307.55	304.4	304.76	306.23	304	307.5	307.71	306.87	306.03	305.41
306.69	304.45	309.33	306.14	305.07	307.42	309.09	305.02	307.57	307.74	307.82	307.49	306.04	310.26	309.26	305.56	307.8	305.39	309.44	307.02	306.12	305.34	305.44	307.07	308.93	305.08	305.44	302.35	305.08	304.89	307.13	305.13	305.45	302.63	308.59	303.74	311.26	306.29	303.44	308.52	306.29	305.42	309.1	304.93	307.77	308.02	307.92	309.29	308.53	308.08
316.1	311.99	315.54	311.34	312.96	313.88	312.02	314.59	313.62	309.72	312.28	311.57	315.3	308.47	315.75	311.46	313.09	312.34	311.58	313.17	315.73	310.43	310.29	313.45	315.44	315.51	312.49	312.95	311.36	314.18	312.35	309.55	311.14	310.88	313.28	313.99	314.86	315.66	316.07	310.62	313.56	309.39	314.87	311.34	312.42	314.83	312.14	317.34	312.92	310.61
328.94	329.47	328.16	326.57	325.65	326	327.58	329.37	327.32	324.72	328.73	326.32	327.36	328.47	325.32	327.41	326.4	327.37	329.39	328.82	327.03	328.65	327.58	326.93	327.64	323.71	325.63	327.21	327.16	327.82	326.97	330.98	326.42	327.02	328.96	328.64	326.78	326.97	327.28	331.53	324.19	328.64	328.23	325.77	330.29	326.15	324.5	327.97	330.77	329.57
321.68	328.62	322.86	323.24	329.07	323.78	323.3	325.07	327.16	329.99	328.85	326.79	324.79	327.15	325.71	321	323.42	324.53	324.32	323.65	328.35	320.25	325.23	323.23	325.54	327.08	325.19	329.2	325.71	325.92	326.37	328.23	323.09	326.47	327.81	323.25	324.96	326.06	326.8	324.78	327.21	324.77	329.37	321.73	325.29	324.66	324.13	323.14	325.68	322.19
309.39	306.61	306.4	308.12	307.69	308.55	310.08	309.81	312.11	309.18	308.2	306.28	308.98	307.54	306.71	307.3	305.6	305.14	303.98	307.07	308.27	305.4	305.89	305	309.09	309.43	308.47	307.5	308.13	306.28	310.22	308.98	306.91	305.24	305.93	304.76	309.83	305.66	310.39	305.26	304.36	307.31	308.85	303.44	308.6	312.75	310.09	304.73	307.95	306.36
304.18	305.39	303.5	306.69	307.14	304.15	301.32	302.81	303.73	301.4	304.65	302.29	302.53	303.6	306.9	301.39	301.74	302.21	303.79	302.82	301.43	306.12	301.8	301.42	302.2	302.01	301.34	303.29	300.8	306.44	300.89	301.57	303.17	301.88	301.45	305.87	305.23	304.55	305.05	306.6	306.96	300.94	301.05	301.58	301.38	304.3	301.34	299.8	300.96	302.35
311.34	314.24	313.11	313.23	310.61	315.82	312.73	314.58	312.01	311.17	313.71	312.38	309.88	311.87	316.07	313.85	309.62	310.59	314.01	312.48	311.61	315.57	307.16	314.8	314.28	312.15	314.1	313.9	314.49	312.98	310.69	311.67	312.32	314.16	309.52	310.68	312.81	312.91	313.74	313.09	311.55	312.7	315.86	310.63	312.33	311.66	314.14	312.88	312.22	314.28
310.34	310.78	312.27	309.25	305.22	308.41	310.84	306.79	308.87	309.12	308.06	310.34	307.8	309.28	305.44	309.36	307.13	307.41	306.23	306.63	308.67	306.85	305.21	310.01	306.85	309.09	308.71	311.63	307.93	308.89	308.2	309.23	308.23	307.81	305.95	307.71	307.4	312.58	310.29	307.91	308.86	309.53	307.66	308.68	311.48	306.82	309.33	311.31	305.67	308.82
315.12	315.17	316.88	317.79	316.12	316.05	313.08	319.51	317.6	315.73	317.23	316.54	317.81	318.21	315.84	315.81	315.49	314.67	315.19	317.58	317.99	314.83	318.15	316.64	314.41	316.12	316.08	312.95	314.97	312.68	313.1	315.62	318.01	317.17	318.87	316.65	318.84	316.78	316.9	320.26	314	319.29	317.18	316.16	316.01	316.99	315.25	318.67	318.1	317.05
297.23	292.31	298.3	297.79	296.5	297.9	299.53	298.88	298.38	295.74	298.21	294.08	296.73	297.44	297.54	299.45	301.13	299.03	297.23	297	294.71	298.72	297.98	297.36	299	297.6	294.2	295.34	298.98	294.63	299.52	298.63	298.46	297.13	297.59	296.64	299.92	297.88	296.09	294.55	300.75	293.92	297.08	295.86	297.86	296.1	296.22	298.27	294.16	298.64
318.6	314.86	318.06	319.93	317.62	319.66	318.89	320.14	313.2	319.02	317.9	320.21	320.42	316.95	320.72	318.25	319.09	317.7	317.97	319.87	320.27	316.98	319.5	315.94	315.87	319.17	318.7	317.21	319.78	321.1	317.81	319.42	319.75	316.23	315.72	319.54	322.23	318.3	318.22	324.64	320.37	317.11	316.4	315.34	316.48	316.5	320.51	316.41	313.54	321.04
304.08	303.93	305.62	304.74	303.14	302.3	303.25	308.23	303.24	307.92	302.52	305.43	304.3	300.31	303.54	301.37	299.07	304.05	306.11	301.48	304.68	307.54	302.84	303.97	299.93	303.12	301.35	305.35	308.94	300.08	303.89	305.18	304.48	302.52	301.11	305.63	305.41	301.64	298.81	305.1	305.17	304.18	301.78	302.12	301.09	308.04	304.75	304	305.32	303.77
311.75	304.34	305.77	311.21	309.34	312.67	306.46	308.92	312	308.91	311.88	306.64	309.44	310.31	309.89	310.65	309.41	308.82	306.93	309.76	309.67	303.03	310.11	307.01	309.83	305.5	308.69	306.3	307.78	311.11	309.74	307.04	309.9	311.03	310.8	313.23	311.34	309.23	309.85	311.36	305.36	308.79	309.28	308.66	311.04	306.37	310.73	305.03	309.92	307.71
305.01	298.59	304.09	300.99	299.6	304.17	302.43	302.96	299.44	299.74	299.58	301.67	302.6	300.06	301.81	304.06	302.36	303.48	302.24	301.25	301.34	302.87	300.6	299.03	303.54	300.14	306.87	301.58	304.8	300.12	298.01	300.45	303.98	301.25	297.78	299	303.37	300.65	304.49	300.7	300.72	303.61	305.95	304.8	304.82	302.15	301.58	305.24	303.15	302.83
323.19	328.35	327.41	329.54	329.4	327.07	333.11	329.32	327.95	326.04	328.38	326.51	329.32	328.17	324.24	330.03	329.09	324.74	328.69	331.15	327.15	326.38	327.74	329.87	327.08	326.31	327.49	327.51	326.71	324.37	324.1	331.07	329.75	325.69	328.02	327.95	329.75	325.34	324.83	328.54	326.82	329.12	325.68	328.62	326.28	327.86	326.75	329.41	330.6	327.43
313.68	313.45	316.65	313.45	318.27	313.84	320.73	316.34	317.36	319.15	310.92	316.67	316.14	316.77	312.48	316.49	320.23	316.48	315.86	314.95	313.55	316.27	316.32	315.66	311.59	317.09	318.49	315.42	315.79	315.98	318.16	314.72	313.74	315.43	314.29	317.49	317.24	315.86	317.14	319.28	317.05	317.51	316.76	314.54	313.5	313.11	312.41	315.88	318.05	314.06
301.8	301.28	305.82	304.9	306.94	299.61	305.65	305.47	305.19	302.99	301.11	305.19	299.75	303.41	304.59	306.8	305.7	299.79	304.88	303.96	305.76	297.97	303.59	304.5	302.58	300.33	303.06	307.45	302.98	304.06	305.58	301.32	304.08	301.1	302.54	300.66	301.74	306.53	299.77	306.34	306.35	303.2	302.71	305.77	302.67	302.53	302.37	306.07	304.32	304.25
301.33	303.85	305.19	303.47	304.15	307.04	300.5	303.26	302.45	303.06	303.39	303.01	298.75	302.13	304.53	301.88	305.28	303.33	301.14	302.28	301.24	299.71	301.98	303.88	304.25	301.17	300.29	305.51	303.74	301.11	302.22	302.77	301.82	303.34	307.21	302.9	302.09	304.73	303.1	301.47	304.11	305.17	305.75	301.7	300.98	305.1	303.17	304.18	301.06	300.8
330.19	328.92	328.16	328.88	325.65	328.74	329.44	333.23	330.51	329.96	331.03	329	323.7	327.99	327.19	332.34	330.48	329.19	326.23	327.67	327.73	325.35	326.16	326.19	330.73	327.24	328.89	328.7	329.86	328.08	331.29	329.48	331.54	327.99	330.86	325.1	330.53	328.73	329.7	330.48	328.05	328.5	326.7	330.45	329.59	328.97	326.53	328.26	328.15	328.25
305.67	304.22	300.47	299.26	305.37	302.22	304.12	301.45	305.54	304.04	305.95	303.53	302.81	303.69	303.42	304.67	303.9	306.6	300.15	300.93	305.7	300.88	303.91	299.14	299.12	306.2	303.52	304.72	305.68	301.89	301.43	301.77	306.92	306.33	303.79	305.95	302.58	299.59	302.51	299.13	300.34	300.07	305.24	300.3	304.85	304.2	305.32	302.78	305.77	303.43
298.56	295.01	294.56	294.79	294.6	296.06	294.81	296.26	295.15	295.76	292.45	293.59	290.84	292.84	293.09	296.1	292.5	295.66	296.74	297.06	291.95	293.95	296.39	293.22	294.91	294.1	298.75	290.67	292.97	296.43	297.59	295.44	295.07	296.92	298.14	295.06	292.67	295.59	294.7	296.64	297.64	293.39	292.82	292.51	296.89	295.36	294.89	295.43	294.76	294.81
319.03	318.71	321.1	318.14	318.74	317.68	316.39	321.72	319.85	316.63	319.25	319.65	316.29	321.62	317.27	320.84	320.11	318.62	319.68	317.61	320.64	319.77	317.89	323.19	321.71	320.13	320.02	319.25	317.65	317.34	318.86	320.47	315.77	319.46	322.81	320.6	321.12	318.64	317.72	315.4	319.03	316.25	317.21	319.04	318.39	321.21	321.64	318.81	317.96	320.79
317.47	313.65	317.39	322.84	316.13	318.53	316.12	321.76	318.79	321.46	317.37	317.39	315.63	318.35	317.18	317.99	317.81	321.05	314.19	319.55	317.24	316.74	319.18	319.16	318.79	314.75	314.56	315.58	317.33	317.28	320.56	316.75	317.9	315.3	319.11	318.21	315.29	321.5	318.11	317.43	320.91	315.73	316.52	319.44	319.35	317.33	320.75	319.33	319.7	317.26
294.33	291.16	292.81	291.69	295.33	293.13	295.98	292.82	293.65	296.9	291.43	291.01	293.79	292.1	296.37	291.51	294.61	291.6	293.54	295.72	292.59	293.53	293.61	295.54	294.98	298.29	291.74	294.87	295.67	291.58	297.7	294.26	291.51	294.23	292.83	293.05	295.41	294.19	296.08	296.18	294.33	296.67	292.94	294.67	290.47	294.82	288.62	296.25	290.02	296.32
312.86	307.78	311.14	311.26	306.59	308.63	308.97	307.3	311.94	309.48	306.57	310.52	307.22	310.99	312.37	307.35	307.46	309.12	309.82	309.34	309.42	308.45	306.73	305.35	308.01	307.16	309.57	309.92	310.02	306.02	310.09	308.71	309.72	309.3	308.86	307.26	307.75	311.7	310.77	307.82	304.22	310.84	306.11	308.97	308.92	310.08	310.59	308.58	311.19	312.49
329.45	323.45	326.75	325.15	328.5	329.59	327.46	330.42	329.82	327.9	327.66	326.06	326.13	328.51	329.06	327.26	327.18	328.64	329.93	327.2	325.79	326.04	328.43	325.8	327.47	329.17	327.45	326.53	328.93	328.53	327.79	329.65	330.54	328.64	326.1	329.57	325.13	329.38	329.62	327.97	325.5	326.63	329.63	329.38	326.31	328.96	331.05	329.59	329.29	329.11
306.78	304.26	304.57	302.5	306.08	311.62	304.48	306.68	306.47	304.22	302.46	305.35	305.9	305.55	308.14	306.71	302.62	303.5	305.88	305.54	305.87	309.24	299.87	309.6	303.86	304.14	307.47	303.22	302.29	303.58	307.58	307.84	304.81	304.53	308.29	306.82	302.86	302.27	304.35	302.81	306.7	303.61	302.54	308.01	303.12	308.74	306.31	306.4	306.79	303.44
308.95	312.31	306.38	305.84	310.34	309.53	307.8	313	310.11	306.17	309.42	308.69	305.47	309.48	308.89	310.19	308.39	312.7	308.13	311.02	307.8	306.36	308	310.12	312.67	306.81	309.58	307.48	305.32	309.45	307.79	308.83	305.53	312.25	308.53	307.04	311.94	308.43	309.22	304.48	310.19	311.56	309.13	311.37	306.96	309.75	308.79	311.55	304.43	309.66
298.07	302.98	300.43	300.59	299.49	300.28	299.89	299.74	301.97	300.01	297.11	301.38	303.34	302.03	298.16	299.35	298.62	301.81	302.02	301.15	299.56	300.47	300.95	301.93	302.37	300.68	300.91	299	302.71	302.22	300.24	300.64	300.34	300.82	299.98	300.94	301.63	297.32	302.27	301.71	299.55	301.14	302.09	301.2	302.94	297.76	304.89	300.38	298.98	300.81
311.05	311.66	312.71	312.45	313.11	312.55	314.26	316.57	312.93	310.54	314.68	312.63	309.83	310.24	314.31	312.32	312.72	312.54	314.26	314.27	311.87	313.01	311.67	316.74	310.84	311.6	314.88	312.1	314.49	311.22	313.1	316.46	316.54	312.25	313.13	311.75	310.45	316.43	308.49	313.26	313.62	312.13	313.12	311.01	313.26	311.36	311.47	313.75	315.2	315.36
311.52	313.5	307.79	310.05	318.56	311.47	314.43	319.17	312.09	314.32	312.83	312.57	312.73	313.39	314.7	309.75	313.94	312.99	314.85	314.87	312.46	313.27	310.05	311.78	316.45	317.04	312.41	314.21	312.83	319.88	313.82	311.71	311.39	312.39	310.35	314.65	312.91	313.29	315.89	314.9	310.82	314.29	312.18	312.3	312.87	315.12	314.46	313.81	310.13	311.63
313.34	317.06	315.81	315.82	316.11	316.71	317.57	317.85	315.61	316.86	318.97	314.99	314.41	315.58	317.63	313.62	314.49	316.44	315.15	315.49	314.1	317.61	318.29	316.28	317.27	309.82	314.43	316.11	316.93	317.69	317.06	313.66	315.23	313.75	316.07	314.42	313.19	315.21	314.95	314.12	323.42	313.75	318.56	316.73	317.16	316.72	311.28	317.65	315.45	317.04
294.53	295.58	297.71	296.25	298.74	295.45	295.42	293.41	297.12	299.61	298.7	297.56	296.67	294.84	293.8	301.07	299.35	298.01	296.05	295.45	296.31	296.39	297.1	296.24	298.8	296.5	298.76	297.73	296.33	297.66	302.37	294.88	294.28	294.5	297.49	295.8	295.82	297.75	294.62	296.23	297.55	296.3	294.98	298.36	294.17	299.23	297.85	295.44	295.63	298.19
325.97	323.88	327.26	321.47	323.74	321.71	323.08	324.14	325.15	323.52	326.05	324.84	321.67	327.9	325.96	323.38	323.58	325.84	321.73	320.4	326.49	321.99	321.56	328.33	324.69	320.04	326.04	323.61	321.81	321.5	323.45	323.42	325.54	322.94	326.05	323.29	325.76	325.14	326.16	323.61	323.08	324.27	324.65	324.55	323.9	326.02	323.37	326.33	320.94	325.89
308.54	312.08	310.73	308.87	310.76	308.51	308.51	310.64	308.15	306.85	309.21	308.49	310.75	312.47	311.41	308.85	312.32	309.84	306.91	310.72	311.67	311.3	312.54	311.08	310.82	311.42	314.63	307.39	308.72	309.67	309.57	310.88	307.4	307.25	309.62	312.97	311.99	307.2	309.72	310.89	309.1	307.14	309.2	307.59	310.33	310.01	304.58	308.88	310.56	312.7
299.92	298.08	300.47	299.1	299.9	300.29	300.24	298.08	298.72	304.08	299.04	297.67	302.38	301.91	302.52	300.6	302.65	297.96	297.94	300.35	300.53	297.5	300.01	301.14	301.49	299.18	298.9	296.29	299.05	299.32	300.24	301.22	299.9	304.56	296.62	299.79	298.24	299.33	296.18	303.6	297.95	298.33	301.43	300.67	301.84	301.81	298.81	301.83	301.07	300.64
303.56	302.63	297.6	302.39	300.5	301.03	299.55	301.6	300.79	300.17	298.89	294.98	300.31	299.66	300.64	299.16	299.91	300.02	301.73	301.67	301.53	302.19	300.8	300.91	300.85	305.14	303.41	302.25	302.05	301.95	300.63	305.17	302.33	301.73	304.6	302.61	299.46	302.35	299.12	304.47	300.28	300.91	301.37	299.12	302.31	301.51	299.72	297.45	300.55	303.66
306.96	303.9	306.24	305.97	302.35	305.72	309	306.35	302.79	301.49	303.98	305.08	307.71	307.14	310.3	303.29	303.09	307.9	307.7	305.13	304.89	304.61	306.91	307.02	306.88	310.41	306.01	303.49	306.24	305.49	308.88	301.69	304.35	304.55	304.56	308.32	306.89	306.91	305.77	306.42	306.93	304	306.14	310.95	307.44	308.78	303.96	302.73	306.48	307.46
315.81	313.54	310.4	314.88	314.18	310.24	315.79	315.91	315.93	310.78	312.53	315.48	313.62	316.75	315.17	310.51	316.97	312.53	314.05	313.67	315.08	313.78	312.9	312.69	317.53	312.04	311.39	313.06	311.32	317.43	314.79	313.93	314.75	317.1	312.68	311.78	315.55	311.58	312.2	314.4	310.87	317.12	309.28	313.98	311.28	313.83	310.69	314.52	317.27	313.64
307.19	307.79	302.82	303.13	304.02	305.63	303.29	301.67	304.21	301.39	306.87	302.34	304.02	306.37	307.31	304.96	300.88	302.21	306.38	307.1	303.44	302.84	302.47	304.77	300.95	305.93	298.62	304.01	301	303.61	298.55	306.51	308.53	299.61	301.92	303.88	303.92	308.17	306.95	304.16	304.43	302.45	302.92	299.62	306.05	303.04	308.71	302.51	304.78	306.25
303.13	304.04	303.89	300.59	307.35	304.36	304.18	304.51	302.88	305.22	304.78	303.5	301.34	302.29	301.14	305.8	301.39	299.48	300.08	305.01	302.97	302.47	304.11	305.48	303.15	301.22	302.29	306.76	304.32	300.77	301.93	301.44	303.68	301.78	302.19	302.23	304.81	303.27	305.92	306.03	303.29	304.73	304.75	303.62	304.53	302.61	299.94	300.78	303.87	300.26
300.62	302.94	302.12	301.11	295.69	297.82	302.59	303.12	298.95	304.56	304.06	303.04	300.05	304.33	301.16	299.4	303.12	296.23	299.39	297.95	303.46	297.58	302.18	301.51	304.12	303.86	298.62	302.77	300.33	299.75	303.2	299.24	298.81	302.62	303.46	304.88	298.08	303.69	302.23	300.67	302.12	300.91	303.75	301.54	301.1	299.1	300.75	303.99	299.12	300.08
304.52	301.06	303.55	303.83	301.75	305.07	306.78	301.69	299.64	306.54	303.81	300.73	303.2	304.18	301.66	303.52	301.48	304.49	305.1	303.16	302.63	298.9	304.16	304.77	302.32	304.84	300.99	301.04	305.66	302.49	302.53	303.84	304.18	304.87	303.68	303.47	303.14	304.62	302.06	297.95	301.77	301.81	301.05	300.46	302.39	304.91	301.42	305.37	301.18	305.11
320.03	320.83	318.13	315.64	318.13	317.23	320.23	321.3	317.61	317.27	317.67	316.71	318.63	319.6	317.77	318.39	315.91	316.35	318.55	317.64	319.23	317.01	317.88	319.74	318.49	317.67	317.73	311.57	318.91	318	320.62	316.86	314.73	317.32	317.54	313.83	317.57	318.28	320.77	319.42	317.77	321.38	318.5	316.78	318.64	318.81	321.48	318.45	320.42	319.31
325.13	325.39	325.47	329.21	329.92	325.04	329.49	323.13	325.34	324.27	328.62	331.18	327.48	325.1	328.01	327.23	327.62	324.63	325.65	324.16	329.62	327.84	325.32	327.97	328.13	326.4	330.41	328.71	331.15	328.29	324.46	325.35	326.22	326.78	328.79	329.98	325.88	329.95	325.45	325.71	326.91	324.22	325.72	328.07	324.32	326.87	328.19	322.78	327.38	327.48
293.76	293.27	293.77	295.34	291.03	293.74	291.82	294.11	294.02	296.91	292.12	293.48	296.64	293.64	293.43	295.69	292.86	297.31	296.69	291.67	294.21	296.65	294.55	296.37	294.8	294.42	293.41	294.87	297.85	294.46	292.93	293.54	295.57	293.93	295.78	293.52	290.57	291.65	293.23	296.42	294.28	292.93	298.44	292.11	295.76	295.46	294.72	297.61	295.48	297.41
303.07	305.31	302.71	306.3	301.82	304.58	305.45	302.14	305.75	303.99	301.91	304	304.46	306.21	303.16	305.64	305.7	305.78	307.32	307.52	303.97	305.05	303.5	304.8	302.24	305.89	306.93	304.92	303.99	304.66	300.24	303.39	307.8	303.17	303.5	303.3	304.69	307.35	305.95	306.2	307.14	303.79	304.29	301.26	305.93	301.51	305.3	308.99	300.98	302.47
312.41	312.84	314.19	313.8	313.47	311.35	314.22	317.5	315.63	310.43	313.15	313.23	311.95	314.45	312.32	314.8	311.34	313.85	312.36	317.35	314.01	310.13	312.05	311.45	311	309.37	313.17	310.78	312.65	314.79	314.47	318.8	313.42	313.62	315.34	317.55	312.75	313.2	314.5	315.2	313.23	311.79	316.36	310.75	311.94	315.2	312.09	312.81	312.08	311.97
311.46	310.3	307.97	310.89	311.73	309.99	309.66	307.96	308.18	307.09	311.17	309.14	306.05	308.09	310.73	311.95	308.21	309.73	313.92	309.8	311.52	310.89	312.25	312.63	308.68	312.06	311.49	309.22	309.32	307.86	307.29	309.49	311.47	308.45	312.48	308.85	311.79	311.24	306.25	310.21	309.72	312.06	307.27	310.83	309.77	308.72	310.6	310.73	310.53	307.96
311.23	308.75	308.5	311.51	310.45	305.93	308.86	312.62	311.91	311.52	311.05	312.63	312.15	308.7	310.8	309.98	308.41	311.97	306.48	313.6	309.97	310.95	312.66	312.06	311.48	307.68	311.96	309.46	308.52	309.69	310.18	311.03	312.75	308.63	310.43	312.54	307.27	310.77	309.47	310.29	310.3	307.32	307.14	309.39	309.18	313.41	307.81	309.68	311.18	307.13
293.92	292.99	292.45	292.5	295.67	293.99	292.49	297.34	295.05	297.62	295.36	293.45	291.62	295.03	294.33	294.77	292.43	292.25	294.07	295.4	291.25	293.85	293.77	290.63	290.13	295.18	294.54	297.59	294.26	292.47	297.04	294.04	294.32	291.67	292.88	294.29	297.59	291.74	295.52	294.37	295.31	292.71	292.8	294.65	294.66	292.85	296.15	294.46	297.04	295.58
306.6	305.98	304.01	304.62	307.83	305.35	308.6	307.63	305.68	308.8	309.6	305.59	310.06	309.65	309.06	305.1	305.57	308.53	307.24	307.4	302.68	307.95	306.73	308.89	306.62	305.76	305.46	310.61	308.15	309.73	306.76	310.3	308.78	307.02	311.18	308.84	306.97	306.94	305	307.6	310.22	305.01	306.79	301.32	305.1	304.79	303.85	309.02	304.93	308.47
330.71	329.04	329.9	326.79	328.53	329.86	330.7	327.65	329.65	329.36	328.22	328.32	328.95	329.26	325.48	330.44	326.3	330	329.69	328.6	330.74	331.46	329.88	330.79	326.4	328.28	329.38	324.84	329.47	330.41	328.92	326.91	330.72	325.61	330.43	328.45	327.97	328.59	328.47	329.47	330.26	327.79	327.43	326.76	327.17	326.72	328.61	328.21	325.68	330.24
310.91	313.3	313.81	314.08	313.33	313.23	313.86	313.35	311.29	312.79	313.22	313.86	311.2	311.52	311.44	313.18	312.77	308.3	315.03	313.08	311.63	310.53	314.21	313.74	309.79	315.72	313.91	311.95	313.18	312.23	313.75	315.53	314.87	312.4	308.66	311.33	311.92	313.66	312.33	312.34	314.37	312.12	313.01	310.98	312.96	313.61	311.05	313	312.61	315.76
304.97	306.03	306.29	305.1	302.71	305.46	305.48	306.55	304.49	308.71	305.98	309.27	307.35	311.69	308.23	304.33	304.33	307.12	304.04	304.6	308.75	306.34	303.75	304.14	307.71	305.31	309.81	303.26	303.83	307.04	310.09	305.46	308.63	307.49	306.97	305.08	305.98	307.41	307.2	303.52	305.75	309.35	308.08	309.05	309.96	305.67	308.6	302.48	307.31	308.28
304.71	300.65	303.65	304.04	304.44	303.99	299.94	304.83	305.01	305.78	302.63	302.39	303.9	303.93	303.91	304.42	301.16	302.67	305.16	301.65	308.77	302.33	300.07	307.21	303.89	306.11	303.97	302.24	304.92	305.71	302.64	305.59	304.47	302.28	306.46	302.53	304.42	305.46	303.9	301.66	306.58	305.17	308.44	299.55	301.06	306.91	301.18	305.2	305.32	303.27
325.3	326.88	328.65	326.36	326.6	326.15	329	330.42	330.28	329.52	330.17	326.43	326.95	325.33	330.26	326.11	326.9	327.6	326.76	330.69	327.5	326.8	327.05	326.58	326.83	327.52	327.39	323.85	327.77	329.09	328.22	324.78	325.19	328.5	327.88	329.87	327.61	330.1	325.02	327.37	323.38	330.5	325.97	326.49	321.76	326.98	327.71	326.35	327.18	326.28
294.09	300.52	294.79	299.11	301.03	296.27	298.07	294.14	295.75	295.33	299.02	295.56	292.77	293.25	293.63	297.08	296.22	296.6	296.23	294.27	292.08	296.8	296.26	300.2	297.36	296.8	297.42	292.14	299.8	297.88	298.98	298.28	296.48	299.35	295.08	297.09	295.44	297.16	298.64	297.79	296.81	298.65	296.36	296.64	300.21	295.35	298.97	296.94	296.23	293.92
299.67	297.65	300.28	296.17	299.89	298.65	296.54	299.97	296.92	302.03	297.4	300.51	297.92	302.69	299.38	303	301.36	299.9	302.11	299.49	303.07	297.86	299.41	302.6	297.43	300.25	299.71	297.48	300.94	301.76	298.53	300.43	299.23	297.84	295.84	299.3	297.96	301.71	300.14	300.2	305.15	301.17	297.68	298.42	296.11	300.67	302.01	297.95	302.82	301.85
295.53	299.38	292.56	295.52	298.66	299.98	296.79	298.15	296.84	297.81	298.15	297.4	295.68	295.08	301.79	297.28	300.88	296.79	298.69	299.85	299.7	295.69	299.11	298.52	295.25	294.26	297.88	297.22	296.48	297.26	296.43	297.22	297.17	299.01	298.78	299.88	297.1	295.47	296.69	292.73	294.64	297.55	298.67	297.51	299.56	296.61	296.05	297.11	295.52	298.02
323.47	329.53	328.32	326.07	329.02	327.81	325.84	325.34	328.82	326.72	325.21	328.56	328.45	329.59	327.51	325.68	325.63	328.01	323.45	328.12	327.37	324.28	326.53	326.92	327.55	326.76	326.92	329.38	328.02	329.17	328.46	324.63	327.45	325.44	325.65	327.03	327.13	325.95	332.42	327.95	327.13	330.52	324.89	328.44	326.9	327.43	328.08	326.87	329.19	327.39
325.55	328.36	323.58	324.26	324.9	323.98	323.34	329.23	326.92	325.78	324.69	325.66	325.93	324.56	323.97	322.4	323.84	328.2	323.39	327.63	327.28	327.11	320.77	324.4	323.66	323.65	322.3	327.16	327.32	322.39	323.42	323.89	326.56	326.14	322.96	327.42	326.12	321.9	324.58	322.3	322.87	325.12	327.66	324.3	325.57	320.88	325.71	323.7	319.95	326.15
303.88	306.91	308.85	302.84	306.1	304.55	307.09	302.95	306.11	304.01	304.78	305.88	302.87	308	304.27	303.73	305.39	307.06	301.18	306.96	308.81	307.55	303.08	305.89	306.78	303.99	302.47	304.59	303.16	306.07	304.97	304.03	307.34	305.96	304.89	302.92	302.74	303.61	305.89	308.53	306.6	302.51	309.11	306.96	304.71	302.89	304.08	305.85	303.87	303.35
315.53	315.36	313.54	314.22	313.29	316.55	313.02	319.05	314.69	311.93	315.23	313.05	315.24	310.89	314.04	313.06	313.23	313.63	313.17	315.22	315.31	313.94	314.55	312.28	316.02	313.39	312.55	314.75	311.91	313.19	314.89	314.87	315.77	317.36	317.23	312.16	315.81	312.44	317	313.02	314.07	313.47	312.71	314.74	315.78	312.58	315.63	313.99	308.44	313.23
306.51	307.63	307.18	305.91	305.2	303.67	304.19	305.05	303.1	305.12	304.39	306.44	313.18	306.26	304.33	304.42	304.67	304.99	307.64	305.72	305.29	307.14	306.1	308.67	304.06	304.74	307.87	308.57	306.17	308.79	304.11	303.96	308.87	306.33	306.45	309.59	304.11	305.62	307.37	305.95	308.19	305.84	303.44	303.69	304.33	306.98	304.23	308.31	303.84	306.76
302.61	303.52	300.66	303.34	299.99	302.99	301.84	298.16	304.56	300.42	303.34	299.69	296.3	297.71	299.49	301.85	301.9	299.93	297.95	297.79	300.88	298.66	296.9	301.86	298.92	304.56	295.28	301.54	301.98	297.7	301.49	302.81	302.16	300.41	298.34	301.1	300.61	299.76	306.36	298.76	300.75	298.39	302.21	304.46	298.74	297.9	298.42	296.86	300.75	298.54
313.67	316.03	315.13	321.61	317.03	318.83	314.64	313.63	313.44	318.01	316.35	316.18	316.39	318.18	318	314.24	315.63	315.7	316.72	314.03	315.93	320.22	314.23	316.87	316.01	317.38	314.82	314.4	316.28	315.45	312.57	312.89	317.32	314.15	317.4	313.92	315.86	318.37	312.47	313.76	315.93	314.96	314.51	310.3	315.5	319.66	315.72	317.37	316.72	315.34
302.11	303.34	302.72	306.35	303.03	303.71	305.3	305.23	309.2	305.32	304.79	310.15	306.35	304.63	302.44	304.53	303.77	303.67	305.77	303.37	303.55	306.81	302.87	305.62	303.85	304.94	305.38	308.17	302.75	304.32	301.65	303.05	305.82	309.68	302.88	304.36	306.05	305.57	304.19	307.04	305.26	303.23	305.44	304.92	307.64	304.74	299.37	308.31	301.78	305.01
314.72	314.49	314.16	314.87	311.95	315.16	312.51	313.6	313.68	314.04	312.96	315.33	314.41	314.54	315.01	314.26	309.83	311.18	311.1	311.13	314.21	308.51	313.48	310.48	312.54	313.89	311.34	312.82	310.73	312.14	308.52	316.54	311.99	314.46	313.59	315.77	311.1	315.19	311.91	315.16	312.93	314.97	307.8	311.26	313.79	313.13	314.99	314.08	314.92	314.05
310.94	315.6	312.48	313.1	312.11	313.46	311.81	313.13	312.26	313.34	313.51	312.8	313.63	314.71	313.6	314.57	314.66	315.85	312.24	310.52	315.71	313.33	314.85	312.56	312.42	314.5	312.58	311.22	314.77	313.41	311.3	313.51	314.99	315.4	313.62	315.36	312.27	313.18	313.78	310.84	312.42	315.26	313.42	311.98	311.64	313.11	313	312.8	312.15	317.22
294.76	290.95	297.03	295.13	296.23	297.32	296.23	296.76	293.61	294.68	293.88	293.17	294.95	295.13	294.34	293.92	292.52	294.18	295.9	295.07	291.74	291.31	293.9	294.33	292.37	292.52	294.98	296.75	294.28	297.2	296.13	294.81	296.18	295.54	293.76	293.8	289.78	294.48	294.77	296.33	296.66	297.39	292.11	296.15	293.43	293.77	295.08	293.03	292.24	297.26
304.9	302.06	303.91	307.15	307.47	305.07	305.54	306.41	307.81	309.27	304.16	306.35	305.98	305.49	300.81	305.51	305.15	305.3	305.47	302.03	308.23	308.07	309.16	306.52	303.3	303.57	307.18	306.84	302.85	303.29	305.48	310.68	307.47	304.76	308.7	304.78	305.85	306.62	305.68	308.4	306.01	304.57	304.4	304.65	303.73	301.99	304.61	303.19	306.66	306.19
294.67	296.46	290.62	294.54	294.09	294.55	290.18	293.36	293.58	296.28	292.98	294.95	293.41	294.7	294.45	295.81	293.56	294.32	289.51	295.36	292.25	292.51	292.95	293.73	292.9	294.09	297.01	295.57	295.11	289.02	294.23	294.61	292.41	293.3	295.81	297.32	289.79	294.03	293.17	290.78	291.99	293.72	291.31	301.17	292.4	292.55	292.04	293.78	296.6	297.66
305.85	306.75	306.21	303.1	307.68	302.2	309.44	308.56	307.49	304.5	308.7	306.78	306.75	304.83	309.64	306.34	301.99	306.59	305.4	304.56	306.35	305.83	301.63	305.01	302.72	306.77	311.24	306.63	307.46	305.43	304.74	307.1	303.71	303.25	303.37	301.14	305.29	305.07	302.87	305.24	305.01	307.15	308.65	305.97	307.45	305.07	304.66	307.04	306.27	305.27
313.39	314.13	312.68	313.77	310.27	307.29	310.88	314.65	311.64	311.96	311.89	313.67	312.86	312.13	308.04	313.69	313.59	313.9	315.77	312.98	312.92	312.22	314.65	312.45	315.27	312.59	313.17	315.98	314.94	311.96	309.59	311.19	312.06	315.28	310.34	312.13	309.67	313.78	310.33	312.94	313.54	308.11	314.12	312.69	310.19	312.06	306.33	308.8	310.37	314.97
314.71	312.62	314.13	312.12	313.52	314.25	314.61	310.11	313.61	315.04	314.01	312.4	315.45	318.77	314.99	311.4	311.19	313.17	317.43	313.05	315.8	310.35	316.28	314.09	311.2	315.38	314.76	315.52	314.96	311.77	314.9	313.94	314.19	309.41	309.83	312.42	312.44	315.02	314.6	313.69	309.91	313.22	313.81	315.36	314.78	314.02	313.71	312.94	314.38	313.97
296.85	297.05	296.39	293.5	295.08	293.55	294.91	292.3	296.42	294.83	295.4	296.97	296.49	297.25	293.71	294.44	295.65	298.33	296.05	295.41	295.74	295.68	294.97	291.56	293.13	296.68	293.67	294.85	292.92	295.01	297.45	291.47	293.61	293.13	289.69	297.19	293.71	292.52	294.6	291.46	295.19	295.54	298	294.91	293.92	294.38	293.22	299.34	295.92	293.49
319.27	318.96	319.56	314.85	319.61	316.94	316.67	321.24	318	319.43	314.37	318.2	315.89	316.42	315.46	317.6	315.44	316.2	315.02	316.82	319.16	317.87	315.13	317.1	314.94	319.5	319.25	312.12	317.82	317.07	311.62	314.97	317.19	315.95	319.1	315.85	316.71	317.83	314.29	320.32	318.05	317.65	314.75	316.62	316.91	318.44	318.61	313.24	315.23	318.9
312.38	312.79	312.54	313.08	312.19	315.43	316.23	312.08	313.96	315.13	312.7	313.64	311.86	313.54	310.53	311.07	312.63	314.56	312.63	313.35	311.82	314.2	314.92	313.7	309.98	316.53	313.4	310.1	316.85	312.95	311.82	315.02	315.39	314	312.83	312.35	311.13	313.27	314.05	317.13	314.58	313.13	310.5	313.89	315.08	312.73	317.34	313.91	311.3	314.21
301.12	303.56	303.05	301.65	304.82	298.57	301.84	304.48	302.46	300.78	306.26	304.88	303.26	300.23	302.74	299.62	306.29	305	300.62	300.32	297.94	301.57	303.47	302.28	302.7	302.1	303.97	302.41	302.31	301.51	303.22	302.32	300.58	303.98	303.91	301.43	301.89	304.72	303.63	303.47	303.78	304.58	303.47	300.11	303.79	300.82	302.27	301.53	299.47	305.83
312.85	314.26	312	314.91	311.49	313.24	313.05	307.7	313.8	310.18	312.77	312.2	312.27	310.43	316.74	311.16	310.41	310.85	315.75	312.05	313	311.04	309.82	310.15	308.63	317.29	312.07	308.91	312.52	309.86	313.82	310.91	312.91	309.44	309.9	311.66	312.73	307.56	310.77	315.48	312.2	311.2	313.99	311.75	311.43	311.94	314.43	306.67	310.78	314.86
325.41	327.14	330.04	330.57	327.86	328.88	327.86	328	325.42	327.56	327.27	326.77	322.48	326.96	328.08	328.69	329.31	328.99	326.73	323.38	324.25	328.4	325.76	325.74	325.99	326.88	327.31	328.97	325.68	330.46	329.09	329.8	324.63	328.67	325.93	328.35	327.31	325.04	325.77	325.57	326.7	322.51	330.47	325.76	325.77	323.63	329.5	323.39	326.83	327.31
321.79	322.26	323.26	325.68	323.16	325.95	325.08	325.11	326.35	327.09	325.52	324.7	325.94	327.54	321.37	324.07	323.91	322.9	328.76	321.87	326.97	328.8	323.6	326.76	325.44	325.42	323.5	322.82	324.43	323.79	325.17	322.12	326	326	325.64	324.45	326.85	325.34	325.54	325.51	323.71	327.71	327.28	323.44	324.96	326.32	324.65	326.45	324.86	324.14
311.63	312.49	312.29	316.57	313.14	313.78	311.76	311.27	317.28	311.3	313.16	311.05	311.36	309.83	311.63	314.83	312.26	311.86	317.14	312.62	315.82	317.03	310.24	311.05	314.39	313.77	314.51	311.56	311	310.47	313.02	312.35	314.39	309.18	314.12	310.49	313.88	310.58	315.64	312.49	313.93	317.75	316.72	311.46	317.41	310.51	317.2	307.75	315.59	312.51
302.19	302.5	300.17	306.3	304.21	304.31	308.41	302.23	303.42	305.07	304.18	303.6	306.53	301.88	302.93	299.17	304.88	306.12	305.12	304.83	301.54	304.32	302.56	302.17	305.44	305.12	300.82	303.68	300.16	304.5	302.72	302.24	302.86	297.69	303.23	301.5	304.34	302.02	304.18	303.56	304.24	304.97	300.53	305.29	303.48	303.26	303.76	301.64	300.18	307.32
312.22	309.38	307.12	309.81	312.66	311.55	310.22	311.46	312.32	310.31	312.16	307.56	310.09	308.86	312.62	307.9	315.39	310.93	310.82	310.48	310.82	311.03	315.36	311.45	312.18	310.01	309.81	308.37	310.2	311.18	310.72	315.19	313.28	312.15	309.45	312.17	306.81	315.65	312.41	312.12	311.95	315.19	311.72	313.99	310.07	310.43	308.19	310.42	310.72	310.52
311.76	315.88	316.85	313.2	314.4	317.33	315.86	317.91	312.86	316.54	316.19	314.87	314.96	316.29	316.41	311.76	311.6	313.45	313.31	310.77	315.27	316.2	318.92	313.15	317.18	314.71	314.45	318.78	313.55	314.42	313.09	317.81	313.64	312.59	313.79	313.86	315.73	312.31	311.5	313.59	316.85	310.97	312.76	316.56	316.6	315.18	313.45	316.04	315.98	315.01
313.32	315.12	311.2	314.4	309.58	314.29	311.05	311.44	314.12	310.33	313.27	314.26	311.78	313.64	312.97	312.46	313.6	315.67	313.16	314.17	313.3	313.95	309.45	313.38	315.36	313.35	316.16	311.51	314.16	311.66	315.82	313.28	313.47	315.71	309.49	309.48	310.21	311.32	313.91	314.2	311.53	310.77	312.53	314.72	311.51	311.55	310.4	309.83	313.19	309.47
318.82	320.36	317.51	320.43	323.64	316.53	317.76	317.76	315.58	315.23	315.64	315.55	316.18	319.29	316.49	318.01	316.47	321.12	316.67	317.39	319.25	319.42	320.02	319.63	318.33	315.74	318.02	318.57	313.84	317.08	319.77	319.21	318.77	317.49	320.62	318.02	316.39	316.93	315.01	318.34	317.06	315.5	318.92	319.34	320.8	317.08	319.21	317.27	319.52	314.36
317.6	317.09	317.17	321.8	318.06	319.92	320.64	316.48	318.46	320.79	320.2	323.61	317.11	319.27	316.64	321.21	320.21	319.3	321.66	317.92	315.7	317.11	318.28	317.78	315.48	317.25	316.34	318.74	320.27	319.74	321.57	319.21	315.84	318.79	318.88	317.77	318.01	317.1	318.89	321.31	318.3	318.49	314.81	315.58	314.03	320.27	316.23	316.33	317.52	317.93
315.29	314.1	311.33	311.74	313.62	311.62	313.47	311.68	311.2	312.2	313.98	315.39	311.99	313.52	316.25	312.79	315.73	317.49	314.97	313.15	312.8	314.44	313.31	311.8	311.83	316.44	311.71	314.55	313.89	309.46	317.93	313.16	312.15	312.92	311.51	312.49	317.78	314.17	316.88	313.68	312.77	314.78	313.83	312.39	311.68	312.79	312.02	314.54	313.15	314.53
304.72	304.13	301.73	300.29	297.69	301.22	304.16	303.02	305.75	301.14	305.12	306.17	304.97	305.19	306.54	303.62	299.66	303.51	304.49	305.11	303.49	304.66	303.94	303.39	303.51	306.38	304.61	303.34	303.43	302.51	302.19	304.08	303.5	303.68	301.8	304.84	305.27	306.96	305.01	301.69	303.67	302.18	300.45	302.4	303.46	302.89	304.85	303.99	303.2	303.8
306.04	302.18	307.08	305.98	308.88	309.94	306.06	304.08	306.07	304.44	306.01	301.55	307.69	306.82	307.7	305.81	305.33	306.32	305.66	304.07	300.7	308.41	305.96	305.2	305.69	305.87	305.98	308.25	304.55	301.61	304.63	302.47	306.01	300.56	307.27	306.13	302.83	307.39	305.66	305.37	305.33	308.26	307.43	304.24	306.36	308.89	303.94	306.58	304.92	306.95
303.57	304.6	298.97	299.08	300.72	302.77	299.81	299.3	301.65	299.72	303.09	301.33	302.31	302.96	300.12	298.33	302.46	295.69	303.32	301.03	302.83	301.82	300.38	302.72	303.93	303.25	298.55	303.53	298	299.71	301.19	298.71	301.95	303.22	299.25	298.88	299.9	302.42	301.51	301.39	300.69	301.23	300.51	302.97	301.89	304.62	303.25	301.63	301.44	302.22
324.68	325.25	323.75	325.55	330.5	322.41	322.74	327.53	324.5	324.93	325.33	325.47	324.56	321.99	321.57	325.71	325.16	322.41	321.73	324.89	328.92	325.41	324.98	322.68	325.32	322.85	320.72	324.9	327.14	324.39	321.41	324.95	323.24	322.77	323.42	328	323.35	322.2	327.26	326.28	322.57	321.08	325.17	321.61	322.82	324.75	321.37	323.25	320.74	322.32
304.82	300.29	302.2	300.55	301.42	306.26	302.6	303.87	303.08	300.68	303.28	305.84	302.82	304.97	301.41	297.6	304.82	302.04	305.1	297.85	300.94	302.42	302.64	302.46	305.58	303.51	303.74	305.34	303.43	302.59	301.57	303.43	302.56	301.96	305.16	305.64	302.42	304.36	304.64	305.91	300.34	305.02	305.26	303.89	305.03	305.57	303.13	303.03	302.66	297.65
311.63	312.95	313.71	311.47	315.3	314.34	316.48	312.78	314.6	314.95	314.55	310.64	313.66	314.97	313.84	311.59	311.56	314.68	313.54	313.79	313.79	313.91	315.96	312.97	312.99	314	315.92	312.79	311.43	312.1	310.96	312.74	311.07	312.6	315.47	310.85	313.19	311.62	310.09	312.37	312.13	315.47	311.94	314.73	314.91	311.98	313.55	311.71	314.74	312.08
299.4	304.42	302.98	299.26	298.91	301.4	298.9	302.38	301.7	300.03	300.14	298.48	299.51	298.99	299.15	303.26	297.83	302.58	299.1	300.41	300.49	298.95	300.48	295.64	300.62	301.49	300.4	298.87	297.57	304.03	299.18	304.14	301.54	298.31	301.13	302.11	302.62	303.99	299.1	299.85	299.45	303.04	300.86	298.23	300.5	301.47	302.41	302.02	306.52	302.35
313.11	314.8	316.06	317.13	314.33	315.32	314.31	317.68	314.6	314.09	317.66	313.16	318.13	316.1	313.47	316.56	316.76	312.79	317.1	315.34	317.35	315.56	313.36	313.54	313.74	317.09	314.94	311.85	313.35	316.61	312.93	316.63	311.81	318.26	314.12	316.92	317.67	315.1	314.22	315.21	315.17	315.73	318.02	309.71	316.49	313.41	313.88	314.24	311.26	313.04
314.18	316.55	312.8	315.09	312.54	316.57	314.39	313.39	316.78	312	315.78	316.25	313.61	314.14	314.97	316.97	315.78	313.04	313.62	313.85	315.6	313.52	316.72	311.37	314.38	314.28	310.69	312.76	313.68	312.9	315.97	315.8	316.89	313.67	314.76	316.5	313.14	317.19	310.36	311.18	311.48	315.38	315.8	316.4	318.3	313.93	315.59	317.9	312.74	310.99
308.93	311.71	313.57	310.64	310.55	315.68	312.04	311.99	310.64	309.98	315.33	309.19	311.01	314.44	311.59	309.06	310.79	312.33	309.99	313.74	311.87	310.45	310.66	310.12	309.71	310.45	312.81	311.21	310.93	311.74	311.28	306.99	313.98	310.34	313.05	309.38	310.54	310.22	312.63	313.41	309.28	312.58	310.5	311.12	312.56	311.9	313.05	310.7	314.33	310.81
316.26	316.98	317.34	314.62	315.44	311.35	313.15	312.79	313.7	314.07	315.07	316.19	311.4	317.04	312.84	310.63	315.1	315.2	317.16	314.5	312.11	313.19	314.72	312.26	315.3	313.14	312.89	313.15	314.06	315.94	319.62	315.4	311.86	313.01	312.24	316.89	314.22	312.98	316.48	312.56	316.38	313.69	312.63	315.8	311.4	310.22	315.24	314.4	315.15	309.29
295.32	295.64	292.65	292.98	292.89	295.53	300	296.19	294.4	299.13	292.29	296.49	293.16	295.02	296.27	294.53	294.79	295.18	294.55	294.35	294.45	291.4	296.7	297.61	297.19	296.63	293.38	293.21	293.44	292.16	294.95	294.13	294.54	296.48	296.22	294.64	295.47	297.41	296.48	298.79	293.23	298.48	294.35	293.26	293.99	296.11	293.89	293.72	296.46	296.71
302.16	303.89	303.04	302.61	298.68	301.92	303.94	300.92	303.31	301.98	301.16	306.01	304.15	301.7	300.38	302.88	302.76	306.27	304.92	304.16	303.31	302.32	304.95	304.13	302.72	303.53	305.06	302.45	304.21	301	299.92	306.98	302.75	301.54	300.49	302.87	305.07	302.18	300.05	299.32	303.29	304.81	302.65	302.23	303.68	302.09	301.67	305.25	300.66	301.18
312.22	317.98	312.98	318.1	315.9	315.79	313.1	316.49	312	318.45	312.19	311.33	313.3	311.56	315.8	313.12	315.76	314.35	314.54	312.26	311.75	314.16	315.01	315.44	316.61	312.66	311.07	312.7	313.59	313.31	310.16	313.01	310.68	312.76	312.96	312.49	312.11	315.86	312.07	311.88	313.31	312.78	312.9	308.29	312.43	315.41	312.24	314.4	314.77	311.73
324.23	324.02	328.29	327.62	327.21	327.04	324.22	326.64	326.78	323.16	323.94	321.87	323.56	325.41	328.17	323.09	325.52	325.13	326.89	326.62	325.28	324.16	324.47	323.1	330.14	328.53	325.37	323.81	323.07	324.81	327.38	328.29	325.45	324.6	325.35	324.82	327.63	325.52	327.73	328.49	326.64	323.88	325.35	324.13	328.01	325.36	323.94	326.54	327.48	325.96
321.63	322.16	320.27	317.92	316.78	316.19	315.86	320.88	319.49	318.97	321.59	319.02	322.01	317.74	319.14	318.94	320.15	321.01	317.6	317.68	318.12	319.39	319.76	316.71	317.97	320.4	319.37	318.08	317.35	318.1	321.1	319.01	319.15	318.26	318.51	315.29	318.9	320.98	316.02	316.82	318.55	320.34	317.78	319.19	321.19	320.38	319.42	321.78	319.21	317.82
314.06	314.07	313.63	315.38	318.33	315.41	316.51	320.05	317.59	312.82	313.75	317.06	314.84	317.69	314.93	314.63	314.29	314.98	315.55	316.74	315.84	317.56	318.87	312.83	316.01	317.63	314.17	316.89	315.84	315.51	313.13	315.31	315.72	312.29	314.49	313.75	316.7	314.42	315.79	318.87	316.19	314.43	312.23	316.49	316.73	314.05	317.57	316.53	317.58	314.79
301.72	304.42	300.06	302.06	301.57	302.64	301.19	301.98	302.05	302.23	302.25	299.58	300.11	301.55	297.37	299.9	300.42	299.16	300.85	303.92	298.67	300.68	300.48	303.13	301.02	299.5	298.99	298.15	297.75	303.43	299.19	305.21	301.55	300	302.73	298.81	301.34	302.79	300.63	299.65	298.78	303.14	299.11	303.43	299.63	301.39	302.91	300.6	300.48	301.69
310.58	313.41	310.55	313.13	311.85	310.47	309.62	307.38	311.35	310.42	311.15	309	313.42	309.72	309.37	313.55	313.04	307.39	314.56	311.42	310.49	312.08	310.38	308.24	309.1	312.06	309.05	310.27	309.13	314.48	313.63	312.5	307.5	308.89	313.84	308.29	311.19	311.27	305.67	309.8	308.69	310.47	310.81	315.59	309.38	311.61	311.34	312.21	311.54	310.1
302.42	307.27	305.14	303.46	305.54	301.74	307.9	306.65	306.11	309.21	303.78	305.49	305.23	302.45	303.2	303.39	305.1	305.83	306.45	303.62	303.89	304.83	303.72	307.68	302.56	305.4	306.96	307.38	306.77	304.35	308.86	310.67	304.18	304.77	303.96	304.22	305.43	305.44	305.13	307.33	306.34	306.77	307.34	306.01	305.91	304.29	305.09	303.78	303.85	305.34
301.03	302.76	305.85	305.83	303.34	308.12	306.15	301.95	302.83	305.65	303.28	305.95	309.2	307.14	300.95	306.72	307.48	304.59	305.93	305.94	303.59	302.76	307.42	299.39	305.66	302.92	304.59	306.42	304.34	306.92	302.46	307.78	305.54	304.25	302.31	305.76	308.97	303.87	306.64	306.56	302.57	304.17	301.2	307.21	306.08	304.42	303.15	304.66	304.25	306.06
304.98	299.61	306.44	300.89	306.53	300.85	306.43	305	303.6	302.73	297.78	301.55	300.1	303.92	303.47	296.6	303.72	303.42	302.97	303.76	301.71	306.74	301.93	303.83	300.62	303.35	304.87	304.81	296.06	301.83	304.47	305.24	304.25	305.13	303.11	300.02	301.81	304.12	301.46	300.5	300.36	300.66	297.67	305.14	303.49	301.31	302.24	303.01	302.99	301.15
296.16	298.81	302.74	301.02	301.12	300.75	298.14	303.33	297.85	301.42	298.2	297.68	300	301.91	298.09	299.32	300.21	301.95	297.89	299.9	300.49	297.71	300.76	299.92	300.17	303.27	300.9	300.01	297.2	296.34	297.74	295.24	302.24	301.65	296.65	297.36	302.46	297.59	300.71	300.93	297.97	304.13	300.54	299.81	303.46	300.1	300.09	300.04	299	300.66
299.93	297.98	300.68	300.35	304.56	303.57	298.98	298.97	300.85	303.63	299.63	302.71	301.77	300.9	302.5	302.89	298.07	298.56	303.18	300.23	302.45	297.44	301.04	299.09	301.17	300.43	303.46	301.81	301.1	299.26	300.28	298.9	302.96	301.79	297.64	301.22	303.25	300.74	300.31	300.4	299.36	302.8	302.26	300.91	300.81	303.4	304.76	300.41	298.86	303.73
312.06	311.05	310.76	310.19	308.8	307.36	307.5	311.57	309.75	308.99	307.52	310.49	308.1	308.81	307	308.46	307.77	307.26	309.45	311.06	312.35	307.55	311.5	307.77	309.09	306.97	309.85	310.5	312.33	308.05	310.74	307.78	313.33	311.7	309.42	310.88	310.88	306.7	307.12	307.97	312.37	312.69	306.9	306.81	311.58	306.95	308.23	307.88	310.46	307.22
319.9	316.93	318.68	315.88	321.1	319.54	320.94	318.95	315.67	321.48	323.87	318.23	316.51	320.43	322.83	317.1	320.14	316.18	319.79	319.28	316.16	317.61	322.17	316.85	318.63	317.31	318.96	320.49	322.16	320.89	316.2	320.83	319.73	316.89	319.28	323.65	318.2	320.21	319.57	319.79	315.7	318.82	320.62	317.34	318.91	318.22	317.17	316.01	316.1	319.99
305.92	305.16	311.63	305.5	304.9	304.56	304.8	311.4	304.26	304.62	304.78	307.87	308.61	308.14	304.45	308.46	303.42	307.7	306.02	305.67	304.48	305.82	305.46	306.58	308.04	309.82	308.2	307.95	309.24	307.8	307.72	309.21	305.46	302.24	307.01	305.88	310.33	304.04	306.88	307	303.97	307.95	307.28	308.15	304.77	306.8	307.27	304.49	305.24	307.11
307.03	312.56	310.77	309.15	314.63	304.14	307.27	307.18	311.88	309.68	311.27	310.25	309.46	310.67	307.8	312.19	309.31	308.67	312.85	307.31	308.31	309.56	311.65	307.51	307.67	309.14	310.88	309.61	306.72	311.06	308.76	308.61	308.98	307.47	313.52	310.8	311.07	312.24	311.21	310.4	307.88	311.23	313.69	311.53	304.23	308.8	308.48	313.37	311.65	309.48
311.64	317.17	314.96	312.3	317.84	318.14	312.33	313.95	315.05	314.74	314.46	314.05	314.73	315.39	315.51	312.98	314.51	315.62	317.72	316.37	315.74	313.26	314.62	315.5	315.55	311.77	315.01	318.27	316.54	313.58	313.94	316.69	315.32	316.12	315.37	315.77	317.64	314.35	314.38	319.59	310.34	314.8	313.91	316.21	309.85	315.15	315.24	316.83	314.42	313.55
312.77	311.16	311.5	311.99	310.51	311.46	311.88	311.39	314.68	311.75	311.99	311.61	312.97	310.34	310.8	314.16	312.93	314.48	315.71	315.1	312.48	315.19	315.8	315.18	309.75	312.33	315.13	315.93	313.52	314.14	310.85	312.92	311.96	311.24	312.08	311.49	312.04	313.78	312.92	314.13	312.65	312.28	310.74	315.31	314.76	313.28	314.23	312.27	314.86	310.11
310.9	309.91	308.66	309.31	310.15	308.34	309.32	306.71	310.27	308.42	309.44	311.21	311.89	315.03	308.06	308.39	312.14	309.68	308.36	309.86	309.67	309	309	307.49	308.95	312.14	307.09	308.9	308.53	310.62	312.26	310.4	312.88	313.87	310.69	308.85	309.11	312.25	309.54	311.57	309.23	308.48	312.19	306.03	306.76	309.48	310.91	313.45	309.45	308.07
294.43	296.71	297.73	297.11	295.48	293.34	299.82	295.08	294.31	297.63	296.19	295.19	295.82	296.72	299.23	298.44	298.75	299.01	298.4	296.32	295.45	298.02	297.7	293.47	293.73	293.77	293.7	299.52	297.59	296.7	296.03	294.98	297.26	296.73	299.23	298.16	294.56	296.67	297.33	294.82	295.04	296.85	296.74	294.76	296.68	295.97	297.67	298.57	296.5	298.98
313.62	313.76	312.17	315.25	313.57	313.99	317.29	312.82	320.15	315.7	314.36	315.64	319.32	315.28	315.79	318.77	312.55	312.81	315.04	316.32	313.9	316.14	312.82	315.82	311.21	312.99	312.03	314.69	314.51	315.32	314.05	314.73	317.17	315.35	311.97	316.15	314.44	315.83	312.79	316.71	314.06	314.51	320.5	314.08	313.33	316.69	320.02	318.51	318.61	315.21
310.31	308.42	309.71	312.13	312.78	309.08	310.33	312.66	316.16	310.78	312.22	309.43	311.76	311.52	312.84	315.6	310.14	311.45	312.11	313.22	311.6	312.54	314.23	310.13	311.47	312.13	311.44	310.09	315.01	309.39	315.01	311.82	310.91	309.8	311.74	311.46	311.06	310.81	312.32	314.05	308.61	314.4	310.43	311.24	311.15	314.31	308.95	313.18	312.53	314.22
314.44	318.69	316.6	315.54	317.24	316.93	316.57	315.4	314.72	318.83	315.51	316.94	319.83	316.35	318.06	316.22	313.65	316.34	317.7	317.9	314.44	317.51	315.01	316.07	318.48	312.36	312.51	317.86	316.39	314.72	317.44	321.68	319.58	318.46	312.96	318.66	317.26	312.1	316.41	317.96	317.12	315.5	317.99	315.2	317.73	316	316.51	316.37	318.83	319.7
304.32	303.79	299.92	300.72	301.14	303.44	298.42	302.58	300.19	299.79	304.25	299.33	302.67	305.23	301.14	297.75	299.16	300.07	302.55	300.46	299.01	300.87	298.76	298.95	300.88	303.88	301.41	300.44	300.36	299.47	301.36	299.69	299.98	302.5	300.97	299.12	298.6	301.24	297.67	299.4	302.48	301.07	299.7	303.19	304.76	302.9	301.47	298.19	302.15	299.2
313.1	316.1	313.3	318.8	313.06	316.61	316.83	316.08	314.36	318.08	316.1	315.36	313.62	315.48	317.54	318.18	315.73	316.11	315.43	316.63	314.28	314.92	311.79	314.39	316.33	317.47	315.06	315.42	317.28	316.26	318.49	316.47	317.73	314.84	318.52	319.02	315.64	317.55	317.5	317.15	313.1	317.52	316.69	315.98	313.69	314.08	317.31	316.07	318.67	314.51
297.34	297.98	295.72	300.12	297.54	301.25	296.76	294.56	299.24	293.09	296.89	300.68	297.06	295.92	297.17	294.74	295.58	298.68	298.75	296.53	297.17	295.67	298.95	296.34	295.78	298.14	299.14	296.94	293.3	297.63	297.78	296.66	296.92	295.98	295.87	294.55	295.53	296.73	294.87	293.44	296.81	295.3	298.33	297.17	297.49	297.01	292.46	298.82	298.56	294.76
310.84	308.51	312.65	311.57	315.93	312.01	311.9	312.1	312.14	313.44	308.08	313.97	315.93	310.46	314.88	315.61	310.93	312.16	313.86	309.1	311.46	312.09	312.44	312.74	311.46	315.45	306.85	310.23	310.13	308.84	311.81	312.66	314.74	312.06	311.31	312.82	312.28	310.24	309.21	307.07	308.78	307.89	308.34	314.95	307.06	313.38	311.61	309.23	309.25	313.18
304.27	306.26	306.06	303.59	305.35	302.05	302.6	306.3	303.56	303.34	303.86	303.81	308.08	305.72	304.57	304.96	301.71	301.95	307.02	304.77	305.89	306.82	305.98	304.6	302.01	302.85	306.17	304.78	302.46	302.96	305.17	306.4	302.62	303.54	301.2	303.81	304.13	303.32	305.37	304.03	305.14	302.77	306.84	306.24	303.84	304.68	308.54	300.28	303.86	302.19
298.52	302.8	300.56	299.74	297.68	298.79	305.04	301.39	305.62	298.68	301.29	301.52	301.43	303.12	298.57	303.29	298.37	302.51	305.59	303.34	300.35	301.55	304.55	301.87	302	302.25	302.01	300.78	298.37	300.47	299.56	300.32	300.29	305.01	302.24	302.19	299.13	300.14	303.75	301.36	298.21	293.73	301.31	298.63	297.77	300.59	303	298.71	301.02	299.13
305.09	303.63	304.75	303.85	307.77	305.11	303.98	304.25	304.35	301.44	309.01	302.71	306.62	302.78	306.02	301.35	299.53	304.45	303.17	307.45	303.16	301.53	302.79	306.21	302.8	302.84	301.89	302.5	306.12	304.38	304.19	299.81	304.91	305.56	299.6	302.04	301.6	300.98	304.76	304.86	306.4	303.77	304.7	305.64	302.17	300.01	302.23	300	298.53	303.54
307.13	303.2	310.32	304.55	310.33	303.72	304.06	305.36	304.68	305.57	303.45	306.21	305.14	308.32	306.49	306.04	308.83	306.19	304.69	306.46	303.27	304.62	302.82	302.1	305.09	303.55	303.71	304.97	305.28	306.46	306.63	305.15	302.18	306.45	304.93	304.93	306.64	303.2	306.68	307.61	303.35	301.92	306.82	309.86	304.42	305.52	304.84	307.83	306.04	303.61
316.67	316.83	312.15	317.18	316.26	315.28	313.45	314.73	314.01	315.01	312.89	317.09	315.05	312.57	315.22	313.68	313.44	315.34	313.93	314.79	311.64	312.92	310.03	314.4	314.93	315.93	313.98	309.97	312.55	313.87	316.06	313.59	316.65	310.6	315.4	310.15	316.31	307.03	314.8	311.42	314	312.61	314.77	315.1	312.71	313.99	318.01	313.43	313.83	312.17
304.97	305.67	303.35	306.02	305.19	306.13	302.35	306.71	306.33	303.73	309.23	305.9	306.48	303.86	305.28	303.28	304.87	307.61	306	307.73	304.19	302.09	307.66	305.42	301.85	305.07	302.93	303.04	305.47	305.92	301.62	303.4	302.9	302.46	306.74	306.06	306.9	301.39	310.28	308.52	306.19	306.2	304.99	306.63	304.66	308.42	306.66	303.82	305.55	307.93
304.59	306.6	302.01	304.92	304	303.47	305.12	306.09	303.42	300.33	301.07	308.22	305	300.43	305.74	304.01	303.06	306.83	303.69	302.61	305.53	303.27	302.3	303.94	304.5	302.57	302.11	304.26	304.92	307.16	303.34	305.25	301.61	303.53	298.99	305.3	306.34	305.89	305.93	304.57	307.96	303.46	306.61	306.39	305.97	300.83	303.44	307.62	305.3	306.14
309.48	304.77	307.98	308.14	308.86	307.36	308.82	308.45	307.18	308.22	303.3	307.93	310.16	306.13	306.51	307.36	306.85	306.31	307.14	306.71	305.61	306.23	307.01	309.03	309.41	308.81	307.15	307.39	308.38	307.96	307.17	306.83	308.34	306.19	308.26	313.69	306.38	307.58	310.6	305.87	308.46	306.64	307.33	307.62	304.53	307.72	308.53	306.76	306.17	306.29
303.37	298.16	299.06	298.03	301.59	301.36	300.94	300.66	300.19	299.5	301.76	302.66	298.79	305.92	300.79	298.12	302.44	301.81	301.38	299.75	298.34	297.6	298.48	298.31	301.49	300.63	294.77	300.32	300.05	297.18	301.88	299.93	299.78	299.34	299.5	302.62	301.26	295.37	304.95	298.57	301.92	300.34	301.34	297.45	300.03	300.98	302.32	299.52	297.68	302.66
312.11	312.05	312.95	310	314.36	308.68	315.25	312.79	310.97	312.23	315.86	313.25	311.86	316.5	310.58	312.61	314.92	314.83	313.26	314.66	313.26	315.09	314.07	314.09	312.26	314.03	313.83	313.65	311.37	311.32	312.8	309.6	310.96	307.96	310.98	313.57	312.17	316.57	309.35	312.13	313.71	312.14	312.39	311.68	314.36	313.96	313.09	314.89	309.96	310.57
310.88	309.97	310.87	306.34	308.44	310.3	308.83	310.92	310.46	311.24	311.95	307.71	313.98	311.83	307.46	310.95	309.66	309.39	311.68	309.49	312.53	307.6	308.58	311.74	307.97	309.99	310.81	307.93	312.6	314.65	313.03	311.05	312.41	312.18	310.52	306.77	312.39	310.56	309.14	314.09	312.27	310.86	311.32	313.47	313.61	310.19	312.05	313.09	310.79	309.85
294.64	295.25	296.48	294.74	289.46	295.04	294.29	296.9	292.91	293.3	293.97	293.95	296.56	292.96	295.43	296.41	293.83	294.11	294.25	288.96	295.41	293.45	295.39	292.31	293.83	294.65	296.12	294.81	288.18	297.38	295.87	301.68	293.6	291.86	297.91	297.24	297.79	295.75	295.86	294.4	296.11	291.95	292.01	294.93	292.36	297.21	293.5	293.42	293.77	292.16
305.16	305.05	310.26	305.51	309.13	305.52	308.29	308.7	305.54	306.64	309.06	308.03	304.38	307.9	307.17	308.22	310.64	303.36	303.42	309.17	306.95	306.65	304.01	305.27	304.07	309.01	308.2	307.5	301.94	305	305.66	306.8	310.35	307.32	304.45	302.6	308.97	306.49	306.33	305.59	309.03	306.23	309.79	309.6	303.01	309.11	308.38	310.34	307.61	307.3
313.23	315.36	314.91	314.59	314.54	313.81	316.66	316.33	313.42	315.59	316.21	315.17	314.97	318.55	312.85	316.81	317.22	315.75	315.52	312.93	315.72	313.15	317.98	312.23	318.9	315.97	313.63	309.81	315.48	317.28	314.31	315.72	317.62	315.55	314.01	315.65	312.2	314.83	315.71	315.81	315.55	316.57	315.37	315.78	314.16	315.95	318.91	316.02	316.81	313.83
307.23	303.85	304.08	308.06	302.74	307.46	301.47	301.57	304.17	304.83	304.73	307.39	309.55	303.72	305.02	306.04	305.29	305.56	307.82	305.54	305.23	305.35	305.81	305.42	304.01	308.41	306.12	307.77	305.91	303.77	305.08	305.61	306.83	309.08	303.79	306.54	306.48	303.73	305.17	307.12	307.86	305.58	306.07	305.14	306.43	300.12	306.72	305.12	304	304.19
313.36	317.19	311.12	308.7	310.85	308.13	314.08	312.34	311.16	313.19	311.58	313.41	310.01	306.34	313.95	314.2	311	312.19	313.16	310.03	314.63	314.78	314.83	310.49	311.46	313.79	312.94	314.08	314.59	311.88	313.63	309.84	308.41	309.84	312.06	311.14	311.85	311.93	310.39	310.19	313.46	315.28	312.68	313.85	314.08	316.9	312.23	313.63	316.77	313.04
295.34	292.36	298.07	294.47	296.36	295.95	296.47	291.92	293.79	295.38	290.39	293.43	294.76	297.27	292.28	296.75	292.68	292.93	293.49	295.45	296.86	295.49	295.33	293.53	294.91	294.43	293.98	295.46	293.38	296.37	294.69	292.02	288.99	296.32	297.45	294.5	295.58	296.22	292.3	294.5	292.2	290.52	291.36	295.59	291.85	294.93	293.48	291.3	294.46	292.83
314.38	318.49	315.88	317.65	313.27	315.47	318.26	319.66	312.23	315.53	315.36	313.53	313.24	316.23	316.18	316.04	315.93	317.57	319.32	316.71	316.9	312.66	314	314.02	314.45	315.75	314.7	315.78	318.55	313.95	311.91	314.1	315.54	317.92	315.22	319.22	314.47	318.38	316.3	316.08	314.27	317.03	316.36	313.95	318.33	316.26	313.53	316	316.6	314.58
316.69	315.74	316.3	312.33	318.52	317.28	317.56	313.82	318.49	316.61	317.19	314.19	316.6	316.9	316.15	314.37	318.6	314.6	314.74	314.6	317.66	314.14	315.82	315.49	316.31	312.62	311.76	319.02	316.29	320.09	314.62	316.88	316.69	315.14	312.1	313.78	314.33	315.65	317.09	316.82	318.18	316.83	318.97	314.88	314.98	316.54	314.29	315.9	316.82	317.29
321.91	318.24	321.32	318.82	318.6	321.34	317.93	317	319.35	316.41	320.52	320.05	319.9	323.49	319.55	318.44	319.51	320.54	321.17	318.96	316.81	315.95	319.84	317.42	322.17	322.5	319.39	318.28	319	324.28	319.86	317.34	319.8	320.41	318.95	317.95	316.91	318.87	320.88	317.26	320.92	318.12	316.23	318.51	320.58	320.94	321.03	321.07	317.41	319.32
305.81	300.88	306.81	305.01	301.87	306.22	306.32	304.94	303.17	302.67	305.23	303.15	302.49	304.05	303.1	302.85	305.54	305.35	303.43	306.01	305.25	302.59	305.85	301.02	303.63	301.66	305.74	301.11	303.13	304.54	306.46	309.36	310.05	302.79	306.12	299.89	304.96	304.52	304.21	305.93	303.73	306.67	302.46	306.25	305.28	306.72	305.1	299.47	303.36	303.6
306.05	305.53	303.82	304.94	307.77	304.96	305.1	306.76	306.56	302.42	302.23	302.69	305.33	306.81	303.87	304.29	308.19	304.42	306.08	305.89	304.55	305.32	301.69	306.37	306.39	304.36	305.62	310.53	304.28	304.89	304.32	304.57	302.86	305.14	307.3	302.39	305.28	304.96	307.83	305.42	307.12	310.69	304.95	302.83	306.21	306.41	304.11	302.53	306.41	307.77
307.48	305.42	308.48	307.43	305.87	309.15	309.44	303.41	306.2	309.25	310.44	308.51	309.42	304	309.63	307.08	304.17	306.95	305.71	309.25	310.8	308.16	303.84	310.2	308.98	307.22	305.25	305.54	308.27	309.26	305.9	307.72	304.65	306.43	309.28	306.67	306.81	307.8	310.45	303.52	304.36	303.06	306.8	306.18	307.21	307.34	307.25	304.36	306.59	307.09
313.08	317.27	311.5	313.07	314.38	313.75	314.93	315.91	313.31	315.74	314.55	314.45	313.56	315.27	316.92	314.47	313.62	312.9	312.8	311.2	312.93	316.45	313.13	313.93	315.3	313.78	310.13	314.38	316.16	314.2	312.86	314.68	314.12	312.6	312.26	316.28	314.56	314.78	314.57	317.48	310.42	313.05	311.89	314.63	316.7	312.36	311.5	314.16	315.65	314.23
304.15	304.76	303.15	301.69	302.07	306.78	305.91	301.65	301.84	303.71	306.43	305.25	303.49	306.19	305.93	304.09	307.09	305.43	303.2	305.43	305	309.28	307.8	305.85	306.24	303.85	306.61	305.48	305.53	303.29	305.93	304.39	303.16	303.96	311.48	301.62	306.71	306.02	303.03	306.4	308.11	306.47	306.61	305.73	304.69	302.87	305.6	305.29	303.15	303.86
305.26	311.19	307.34	313.21	309.24	313.7	312.65	309.47	313.13	310.42	309.45	309.99	305.9	309.98	310.98	313.07	309.47	308.54	305.75	310.47	312.51	309.88	308.96	311.58	309.12	311.09	310.92	310.16	310.75	309.57	309.33	308.76	306.98	309.24	314.38	309.46	311.23	312.7	307.44	309.6	312.88	308.48	310.5	308.9	312.39	310.27	308.82	312.46	317.39	310.62
312.77	311.92	312.99	316.29	318.09	313.62	314.61	315.56	317.5	312.62	313.66	319.15	315.34	315.02	312.98	313.83	313.32	318.81	312.68	315.76	313.64	316.48	313.22	315.68	315.42	317.58	314.93	313.87	312.14	314.4	314.11	316.43	315.26	315	314.94	314.05	314.81	314.54	317.34	315.86	313.15	317.59	315.19	316.16	314.08	317.76	314.86	312.64	319.22	317.27
299.09	302.76	295.94	306.16	301.64	300.37	298.5	300.72	298.69	299.43	300.26	298.39	301.28	297.91	303.22	298.6	298.98	302.46	298.36	297.71	302.3	297.09	301.15	299.4	301.05	297.29	300.91	301.65	304.6	300.48	298.53	301.41	297.79	301.42	296.86	300.64	297.04	300.79	299.87	299.6	300	301.22	300.23	299.89	298.04	299.01	299.13	299.81	299.84	300.14
297.89	294.31	293.71	295.16	295.29	297.77	298.19	293.3	295.58	292.07	297.88	294.91	295.98	297.54	293.92	293	294.69	294.09	292.77	290.64	293.27	297.05	298.1	296.61	292.92	297.15	292.93	296.88	294.69	302.27	295.9	297.68	296.04	295.18	298.13	294.1	297.24	296.12	293.24	293.86	292.15	298.17	294.49	293.66	294.83	294.21	293.93	296.31	297	298.04
305.27	306.39	307.94	310.26	309.51	307.37	305.99	311.9	306.75	311.16	306.67	306.19	302.26	303.09	306.56	302.83	310.2	306.27	305.7	304.47	309.19	306.26	308.75	306.9	305.04	308.28	305.43	307.66	304.76	310.68	308.75	309.56	305.43	305.45	307.98	307.93	305	307.71	305.01	304.7	309.69	308.43	307.78	307.16	304.76	306.72	305.38	308.02	306.55	310.52
318.6	313.43	315.7	316.44	316.21	315.82	314.65	314.94	314.68	314.94	318.96	317.81	312.39	310.89	316.89	317.72	318.94	312.71	315.1	316.36	314.87	315.23	316.91	313.39	317.4	313.06	316.3	315.88	313.66	316.62	319.23	319.36	315.31	317.7	316.32	319.2	313.9	313.41	315.31	316.91	315.51	317.65	313.01	315.24	313.78	312.55	316.23	316.82	314.01	312.1
298.83	303.44	299.21	299.41	303.75	297.47	297.67	303.1	302.1	304.55	301.61	302.3	303.79	299.41	299.25	301.11	305.26	297.69	304	302.22	299.58	304.41	302.58	298.34	301.4	306.51	299.28	298.24	299.63	300.08	302.27	301.8	298.16	302.48	300.35	302.2	301	301.44	305.44	302.7	303.35	304.66	299.98	298.84	299.41	299.62	298.92	297.76	298.07	300.58
298.18	299.85	297.48	297.82	294.63	297.77	294.87	299.11	295.19	297.27	298.17	302.61	300.29	293.06	296.77	296.01	296.23	295.15	294.47	294.44	296.04	300.55	300.66	294.2	293.73	298.64	298.09	296.36	295.15	293.96	297.7	295.21	297.2	294.16	298.22	295.31	297.54	301.46	294.26	292.64	295.26	298.44	299.72	295.16	298.58	298.03	292.76	298.54	295.03	295.47
314.15	312.16	315.36	308.26	310.91	314.62	310.34	312.1	309.1	313.29	311.75	313.2	312	309.82	312.53	315.17	314.26	317.51	314.89	314.38	309.91	312.92	312.91	315.54	314.39	306.85	312.23	313.52	309.27	313.88	314.44	313.59	312.66	314.6	314.3	315.15	314.46	314.29	310.61	313.88	312.39	312.26	313.81	307.49	317.02	310.43	315.23	315.73	313.33	310.69
305.98	307.01	300.76	304.09	307.17	303.04	303.14	307.46	307.86	302.28	306.39	300.62	305.64	304.16	305.12	303.13	304.57	300.34	302.8	302.48	304.28	300.76	304.5	307.22	304.18	301.46	305.37	307.62	304.49	298.75	304.08	305.35	305.01	301.99	308.74	301.9	303.89	304.04	305.76	303.6	303.88	303.01	303.97	303.75	303.99	306.39	305.94	303.18	305.17	303.59
313.9	313.03	314.33	316.14	314.51	316.76	311.41	315.99	312.9	314.47	315.5	314.35	315.25	318.31	312.93	317.35	317.18	312.19	315	316.32	317.12	316.77	314.47	318.31	312.94	314.22	313.89	312.82	315.04	314.03	314	316.61	312.53	313.38	314.78	313.88	313.63	314.02	315.74	313.92	315.77	317.22	313.5	315.07	313.83	314.62	314.17	313.96	317.6	313.54
297.73	302.51	299.42	300.7	299.8	298.9	301.65	297.62	301.67	299.6	300.16	299.77	293.9	301.44	300.13	299.33	296.14	300.63	298.84	301.97	301.72	300.99	300.55	299.24	300.92	298.97	295.85	297.57	301.07	300.85	297.41	300.26	300.24	298.23	298.7	299.63	299.97	301.37	303.69	299.42	301.66	300.05	304.06	302.63	301.68	303.15	296.46	298.56	300.59	299.46
312.07	317.66	314.23	312.14	315.95	311.79	317.2	317.15	312.74	318.26	314.24	313.76	316.61	310.26	314.56	312.76	314.94	317.01	315.6	313.57	313.64	312.5	311.6	312.67	311.59	313.61	314.7	315.61	311.92	312.98	314.57	315.62	313.77	313.99	316.2	320.14	311.13	316.08	316.11	316.55	314.69	312.27	312	312.29	314.15	315.29	317.96	313.06	318.5	314.53
314.08	313.11	311.07	309.43	312.99	311.42	313.53	312.99	310.83	315.79	313.5	313.88	312.99	312.36	313.04	312.19	313.57	314.34	310.65	312.78	313.87	314.08	316.65	309.83	312.19	316.26	309.8	312.69	319.33	311.32	309.98	311.68	313.7	312.74	314.14	313.43	311.46	314.16	314.5	311.72	313.52	312.35	315.89	314.11	313.56	315.09	314.56	313.08	312.59	312.58
313.82	313.48	307.22	312.85	313.05	310.67	307.49	309.38	309.71	313.26	310.77	309.85	312.63	309.19	311.68	309.68	315.68	312.2	312.29	308.87	312.77	308.4	312.85	310	312.08	311.54	306.96	312.32	308.57	311.72	309.79	311.06	307.8	308.57	310.5	310.7	312.04	306.46	307.57	309.47	311.85	312.14	312.63	310.62	313.78	309.55	311.81	310.95	311.67	311.48
300.54	302.18	303.4	299.54	297.82	298.81	297.87	297.62	298.93	297.77	299.33	302.65	300.23	301.75	299.15	303.53	299.97	302.95	300.02	299.94	300.41	301.7	299.47	300.45	302.08	299.5	300.78	299.52	301.74	299.04	299.57	299.17	299.95	300.61	300.79	301.83	301.75	298.03	301.84	297.04	300.61	298.66	299.26	298.13	301.92	297.08	301.67	299.36	300.15	299.53
319.22	322.58	318.47	315.55	322.29	318.98	323.88	320.09	319.73	319.68	318.68	321.11	318.58	321.25	320.25	321.48	316.49	321.26	317.79	317.24	318.58	322.58	320.57	317.33	320.54	316.85	321.6	318.94	317.71	316.14	315.22	318.56	316.97	318.39	319.57	320.31	317.98	316.31	319.39	317.7	322.14	316.19	319.84	321.1	318.52	315.76	319.52	321.06	319.58	320.96
319.47	317.56	316.99	318.45	320.96	320.74	318.18	319.2	317.99	319.57	320.19	318.67	321.73	319.49	322.72	320.05	319.68	319.2	320.85	321.12	320.05	316.52	321.02	320.94	316.44	320.8	318.37	315.75	317.78	319.47	319.08	317.51	318.68	317.94	318.57	318.1	321.28	319.45	313.17	319.22	317.81	318.7	322.02	320.07	320.49	318.94	317.89	318	321.58	318.93
306.44	305.21	305.02	307.36	308.6	305.48	310.67	306.68	309.56	303.71	306.7	309.98	306.77	309.76	305.89	306.72	306.71	304.64	306.55	309.4	307.99	311.23	309.77	305.84	305.23	308.96	306.35	307.65	310.71	309.67	311.87	306.72	309.89	313.67	304.86	305.96	307.98	304.83	307.66	308.99	308.98	307.08	310.15	306.02	308.38	311.34	307.5	311.68	305.85	308.74
303.48	303.67	303.88	302.14	301.06	298.7	300.23	303.44	302.44	300.49	304.34	298.77	298.74	302.19	300.93	306.04	303.56	304.54	302.19	303.32	303.12	302.14	299.99	302.94	301.68	298.53	305.09	306.6	304.6	304.24	304.3	302.47	301.97	303.33	305.72	302.32	300.64	300.81	303.19	301.07	298.36	300.25	300.32	303.61	300.41	299	300.74	302.21	301.42	303.34
321.35	312.28	319.43	320.11	323.04	320.12	320.04	315.56	317.34	315.39	316.01	317.11	320.98	319.41	319.39	317.32	320.13	318.23	318.99	319.85	318.96	316.13	317.25	316.44	318.31	317.17	319.99	316.81	320.58	317.88	316.17	316.26	318.02	319.6	315.88	316.56	320.92	317.19	315.22	315.14	317.62	319.24	316.68	318.09	321.3	316.91	314.84	319.88	314.78	318.81
294.07	300.58	298.38	305.54	303.98	300.25	300.91	300.89	300.3	299.82	296.97	299.17	303.29	297.73	298.38	295.89	303.35	300.94	300.6	301.06	299.6	299.15	298.72	301.31	301.33	299.61	301.3	297.42	299.62	303.26	297.55	298.77	301.69	303.21	298.78	300.17	301.77	299.1	299.32	298.71	302.58	298.16	299.95	298.36	296.89	301.86	300.5	301.37	299.63	298.63
320.55	316.17	321.29	318.13	319.45	321.28	321.01	321.93	318.84	321.05	318.24	317.7	320.84	321.34	315.83	320.8	317.05	318.34	316.01	317.38	319.54	316.78	316.79	322.34	316.49	322.76	318.18	320.11	319.64	320.39	319.04	318.45	320.85	317.92	318.92	320.75	319.39	323.1	316.42	314.21	319.86	320.29	321.21	319.26	317.56	319.76	319.32	321.36	319.22	318.07
308.9	308.55	308.11	303.92	309.79	306.53	308.08	308.32	307.81	309.25	309.72	307.7	310.76	309.49	307.9	309.15	309.6	307.62	307.42	307.89	311.11	304.71	303.76	307.33	311.57	306.87	305.26	306.62	307.42	307.86	307.64	311.89	309.88	308.51	304.15	306.25	308.42	308.58	311.04	307.62	312.19	311.73	306.96	307.23	306.36	309.19	308.29	309.33	306.83	310.56
294.56	297.22	293.46	295.5	292.21	295.82	295.19	294.32	293.63	294.57	293.98	293.9	297.53	293.4	293.57	294.71	293.34	295.51	295.46	296.05	295.24	296.98	291.62	298.06	297.9	296.75	295.77	295.18	297.78	295.39	296.07	292.49	292.56	292.49	294.72	291.49	293.13	297.84	291.87	291.26	290.06	297.5	298.55	297.74	292.56	299.42	293.75	295.51	297.76	292.69
314.96	317.5	322.57	315.81	316.99	317.87	317.91	318.08	318.52	317.25	317.36	319.49	316.29	318.49	319.81	318.03	316.95	321.4	321.15	318.13	317.88	314.39	318.52	319.56	317.18	316.5	319.27	318.71	315.33	318.34	319.86	316.94	319.57	316.95	317.5	315.64	315.24	318.03	317.82	317.69	317.65	318	317.81	321.36	313.94	317.37	318.79	318.74	316.7	317.05
314.6	313.25	317.74	313.44	311.29	314.3	315.14	311.5	310.84	311.52	315.01	315.6	312.09	313.58	314.69	316.24	311.86	311.24	309.49	315.23	316.6	315.75	315.6	313.82	313.34	314.74	316.83	313.65	315.54	314.17	314.78	316.92	316.25	314.11	306.66	310.8	311.46	316.67	312.91	312.3	314.86	312.19	316.67	316.02	311.42	314.36	312.52	315.94	316.62	311.87
304.61	305.74	303.32	303.93	302.27	302.88	300.9	302.53	306.03	304.92	302.08	300.55	304.69	302.95	303.68	301.25	300.68	304.25	302.31	302.81	301.86	304.13	302.51	306.48	306.53	301.08	304.24	301.48	305.06	302.01	304.48	301.08	300.86	301.86	302.82	304.19	303.2	304.23	302.57	300.28	300.4	303.96	303.4	300.41	304.05	300.93	300.05	306.8	303.48	302.09
306.51	301.92	306.52	302.44	304.04	303.94	300.81	307.98	301.29	297.19	304.99	302.95	302.97	303.85	304.31	302.29	297.68	301.83	305.97	303.16	305.96	301.89	299.42	304.6	301.72	300.74	302.5	299.5	303.74	304.93	304.47	306.03	298.88	302.87	304.28	303.08	305.75	304.49	304.76	304.69	304.29	301.45	298.77	301.92	302.5	299.14	301.01	302.34	300.89	304.21
311.62	313.53	318.65	314.31	313.82	316.05	314.07	311.67	317.77	312.3	319.59	318.86	311.61	312.25	314.49	315.95	313.09	315.99	312.26	314.86	321.21	316.26	314.93	312.92	317.88	314.44	315.92	314.03	310.38	311.12	316.11	315.97	314.96	315.24	313.34	316.8	313.15	318.2	317.06	315.83	311.9	315.22	315.72	312.05	315.3	314.68	318.03	313.01	314.79	318.31
318.1	318.43	317.21	316.15	319.29	313.57	321.12	324.72	318.76	315.24	317.54	317.9	318.63	318.59	320.81	315.41	318.5	319.43	318.1	317.76	317.66	319.25	318.26	316.63	317.84	317.7	318.89	318.32	316.23	319.56	317.77	321.81	317.43	322.49	314.55	318.11	316.35	318.31	319.47	319.64	321.52	318.1	318.7	318.67	318.58	318.14	316.34	318.61	317.19	321.89
316.95	318.57	316.72	317.88	317.96	314.8	315.02	318.77	320.56	314.62	316.78	316.71	316.98	318.24	318.42	316.74	316.81	319.29	316.76	321.23	316.64	316.88	317.15	318.53	318.8	319.88	321.73	318.36	319.54	316.97	316.98	313.87	318.43	318.77	318.89	315.86	317.38	317.34	316.67	318.95	317.53	317.34	315.91	321.54	316.94	319.71	316.93	316.41	318.63	322.12
319.28	318.08	320.37	315.59	318.4	318.63	314.07	319.97	321.73	313.89	320.14	315.02	316.21	320.43	320.31	321.73	319.55	315.89	318.91	316.58	320.9	319.72	320.23	318.53	320.11	315.56	314.82	321.08	316.18	319.35	317.38	320.33	320.4	314.77	319.96	318.94	315.36	324.57	320.59	320.45	316.33	314.02	319.47	315.92	320.22	317.37	319	318.7	315.9	316.92
315.45	314.61	314.79	313.29	316.59	312.81	313.57	316.35	313.32	313.21	315.68	312.37	315.72	310.39	314.81	314.35	316.52	317.17	317.69	312.14	315.4	313.89	315.68	313.58	313.89	313.07	320.6	313.95	313.24	311.74	316.02	316.44	312.48	310.94	314.03	314.65	316.21	316.2	317.76	315	311.97	318.69	316.68	314.99	316.15	313.97	312.24	313.71	312.69	313.79
304.76	304.97	302.07	304.14	306.24	302.49	303.72	305.72	303.96	304.07	302.99	304.07	305.48	307.49	306.55	305.87	303.45	304.94	305.19	303.83	303.47	306.48	306.91	303.43	307.39	302.22	302.98	304.01	307.56	302.57	304.51	303.57	309.55	306.34	307.15	301.96	304.11	304.23	303.72	305.71	304.4	303.41	301.78	302.15	303.74	303.79	303.2	304.01	306.28	302.09
305.6	305.1	296.73	300.2	301.57	303.59	302.11	304.26	302.22	296.71	300.11	301.24	298.94	299.83	301.9	306.45	302.13	301.97	300.42	299.29	300.15	300.23	301.92	304.71	302.3	302.85	303.74	301.39	301.71	299.16	303.67	303.01	302.12	304.22	304.11	303.49	301.78	302.09	300.51	305.16	301.03	300.23	300.95	303.01	299.09	302.29	301.95	301.22	299.01	299.57
317.42	318.72	318.18	314.05	317.76	317.23	315.52	315.08	317.53	317.6	317.81	318.16	318.46	318.69	316.47	314.84	316.94	316.8	317.11	317.09	317.64	313.67	318.91	313.92	318.95	316.82	316.59	313.97	315.61	316.26	321.23	320.48	319.48	315.41	318.01	317.37	318.59	323.83	320.16	315.49	317.44	314.97	316.08	319.07	318.68	317.42	316.54	317.37	317.46	313.06
315.28	316.46	315.46	313.55	312.83	317.75	312.08	312.88	319.33	316.77	313.53	317.66	312.52	315.81	314.21	316.03	314.99	311.12	315.59	315.38	317.6	315.67	314.26	314.38	313.95	317.06	314.69	320.23	312.69	314.19	314.32	316	314.01	313.01	311.85	315.21	313.54	314.33	314.63	315.68	314.29	315.73	313.1	316.13	315.11	317.08	314.15	314.06	316.31	314.23
329.86	328.58	326.25	326.02	329.99	327.61	330.13	331.08	328.99	329.38	327.9	328.66	330.64	329.11	329.42	329.89	325.57	329.34	328.59	332.06	325.93	325.81	329.19	328.22	329.57	329.01	330.97	330.92	328.48	332.16	331.89	327.35	330.97	330.14	330.38	326.63	328.86	328.38	324.43	324.57	328.28	330.14	331.39	325.58	329.15	326.59	327.72	328.67	327.44	328.99
319.2	318.67	322.34	320.88	318.91	318.45	319.84	318.35	315.28	317	317.36	318.59	318.7	319.04	320.61	321.74	317.35	319.53	317.7	320.38	323	319.78	317.43	320.43	322.95	321.54	317.48	317.41	322.05	320.31	318.34	319.58	318.93	317.39	318.43	318.42	319.48	318.47	320.83	317.92	322.4	318.33	315.52	321.85	318.86	317.28	322.43	319.22	317.98	320.33
321.8	320.61	318.35	319.2	316.49	318.87	318.79	318.89	317.84	317.84	320.2	319.72	318.4	318.06	320.03	318.77	319.92	321.77	316.03	317.91	318.24	317.76	319.28	320.73	317.03	319.6	317.5	318.1	317.03	316.78	315.86	316.63	316.41	315.95	316.09	320.64	320.81	319.05	320.31	315.74	318.86	318.66	319.49	321.11	319.97	318.28	318.46	319.41	318.59	315.26
329.88	326.72	327.74	326.41	327.59	327.13	328.73	328.98	329.95	327.63	329.14	326.45	324.79	326.28	329.91	330.16	333.27	329.8	330.92	327	329.16	330.86	324.41	331.04	330.49	328.48	326.32	327.9	327.86	328.71	329.01	329.51	329.32	326.13	333.38	328.37	330.88	325.67	326.56	326.09	328.02	327.19	329.02	325.55	326.97	329.07	325.63	328.18	333.11	327.48
314.78	315.6	313.61	313.73	313.51	316.13	311.8	315.01	312.51	312.84	311.39	310.34	310.98	316.02	312.95	313.98	310.03	313.38	312.47	309.17	312.11	311.91	311.07	311.62	310.25	314.7	309.8	310.89	311.37	309.92	317.07	313.11	309.1	315.55	312.44	311.15	315.73	313.84	312.91	314.29	313	310.63	314.85	312.26	311.83	314.9	312.8	313.71	307.53	312.69
300.94	301.44	301.45	299.47	299.2	297.98	298.59	300.9	305.05	299.22	297.61	298.86	301.25	297.5	297.44	301.88	298.18	295.95	300.87	303.36	301.04	299.79	297.73	301.3	301.31	298.19	299.51	300.37	301.77	298.09	300.89	300.72	301.91	296.65	299.77	299.72	299.79	299.43	301.73	299.94	301.29	300.27	297.34	300.34	298.12	296.6	300.82	297.49	300.02	299.69
319.93	318.93	319.61	320.05	319.46	313.59	317.83	315.97	319.33	315.82	319.01	315.38	311.67	316.84	321.82	316.26	318.35	317.18	315.41	315.66	316.18	317.56	320.23	316.82	317.62	318.42	313.45	315.3	316.67	318.39	313.95	318.76	317.88	318.38	317.56	317.42	318.22	314.15	315.71	316.31	317.55	321.05	316.51	317.06	317.08	314.87	317.52	317.52	317.37	317.46
314.59	314.13	317.74	318.28	316.99	315.47	313.97	312.72	316.84	319.09	314.81	315.13	316.24	315.08	315.91	316.72	316.23	315.44	316.03	314.97	317.81	312.75	316.06	318.2	317.77	314.62	313.95	317.61	314.63	314.53	313.78	316.62	321.04	317.22	317.18	316.24	314.59	316.4	315.16	310.92	313.24	315.73	316.26	317.27	314.61	314.95	317.38	315.01	314.01	320.34
310.77	314.84	313.21	312.15	312.64	312.31	312.91	311.42	315.45	312.6	311.46	312.31	312.21	316.55	312.39	310.78	312.48	314.29	316.26	309.23	309.89	310.62	312.71	313.15	312.96	311.52	313.67	309.89	310.14	314.47	312.72	308.94	313.16	312.72	311.93	313.71	314.49	310.26	308.95	310.25	316.86	312.63	310.36	311.28	310.74	314.95	311.39	311.94	309.92	314.67
307.21	308.12	306.21	305.94	303.96	306.71	303.61	305.25	304.8	305.38	305.62	303.35	309.13	305.12	305.84	311.05	306.74	304.94	302.19	306.08	308.23	305.66	305.22	303.43	305.2	304.85	303.77	305.38	306.66	305.41	307.64	305.87	305.61	304.36	305.35	310.55	309.67	307.58	308.53	306.1	308.12	306.82	304.91	308.49	304.29	302.31	307.06	305.4	304.3	303.25
301.79	300.41	299.6	300.05	301.53	299.11	299.27	299.83	297.51	299.88	300.03	301.52	300.28	300.68	299.03	301.38	302.37	298.22	301.04	299.41	300.14	298.31	298.25	301.33	298.8	300.18	300.31	295.51	304.33	302.24	299.72	296.54	300.06	303.94	297.04	300.56	301.41	304.25	302.61	296.94	298.82	299.4	300.77	301.26	298.77	301.88	299.32	299.96	299.17	297.85
308.44	313.4	310.86	307.77	311.53	312.65	313.98	309.34	307.4	309.97	309.57	310.96	308.17	310.06	310.6	310.57	306.64	310.4	305.31	311.83	311.05	308.52	310.49	312.01	308.6	310.27	310.8	312.63	310.11	310.85	309.07	307.55	310.11	308.39	313.57	309.78	308.86	309.03	309.34	312.48	311.09	306.58	307.93	312.57	312	309.97	305.99	313.4	310.65	309.16
321.77	324.31	320.51	323.39	321.73	324.45	325.66	325.62	327.42	324.48	323.54	327.17	322.47	320.87	325.05	324.56	324.45	324.31	325.39	325.2	322.42	321.98	325.15	325.72	328.83	324.89	325.89	322.3	326.19	329.79	327.3	324.22	323.43	322.6	323.07	321.85	323.36	325.54	326.49	327.65	324.78	325.51	325.68	322.04	327.08	326.75	327.06	320.92	326.85	324.25
307.39	305.52	308.7	304.99	303.97	304.24	307.59	307.64	313.28	309.64	307.62	306.03	308.89	312.59	307.76	304.19	311.16	305.72	310.27	305.75	303.66	309.17	305.5	305.29	308.92	306.05	304.96	309.27	307.23	307.74	305.72	304.11	308.9	304.16	307.18	306.47	307.17	304.44	307.48	307.74	311.27	304.89	305.9	309.54	309.49	305.7	310.2	306.09	310.68	307.13
316.99	316.17	312.28	311.41	317.85	313.59	313.88	312.82	312.75	316.6	312.09	312.54	313.34	314.45	314.94	315.42	316.5	311.77	312.27	320.03	316.18	311.25	313.25	311.18	316.07	312.44	313.52	316.13	315.27	313.1	318.28	316.67	318.78	312.38	312	316.43	311.97	315.56	314.75	316.92	313.63	314.49	316.9	316.87	314.76	312.75	316.75	313.86	315.03	313.12
318	320.07	321.71	323.23	320.05	315.93	321.39	320.58	318.68	317.96	319.19	318.3	321.6	315.97	315.01	319.08	320.75	319.44	321.04	317.39	315.14	323.87	320.56	321.87	318.28	320.08	317.93	319.88	319.81	316.7	318.38	315.4	319.08	324.07	318.97	318.11	320.66	320.18	321.12	320.02	318.67	319.74	318.66	319.2	319.22	316.94	315.57	321.28	319.74	318.9
300.95	298.13	295.67	299.44	299.33	299.19	300.75	298.46	301.69	299.57	301.15	303.19	301.64	298.86	301.32	297.43	304.3	301.32	296.5	301.36	301.89	297.41	302.7	296.01	300.46	301.52	299.95	297.05	300.85	303.24	302.57	302.04	302.29	298.89	302.1	299.41	298.87	300.27	297.79	298.78	299.49	298.46	297.69	298.55	297.85	299.48	302.08	298.9	303.7	300.27
328.82	330.41	331.8	326.74	328.14	328.48	327.35	326.61	331.14	326.52	328.84	329.56	326.74	330.13	328.61	328.14	327.88	329.38	326.32	330.04	329.45	329.46	328.99	329.79	327.96	329.35	326.19	327.57	327.73	325.02	325.34	325.66	327.69	327.8	327.87	325.74	328.43	328.71	326.6	329.4	329.39	326.94	328.39	328.98	329.74	324.98	328.23	324.53	330.45	329.13
315.81	316.64	318.32	315.68	315.96	315.96	320.33	314.93	313.8	315.04	320.65	313.73	315.6	314.36	316.86	315.26	317.91	317.16	317.57	317.64	314.24	315.86	320.21	318.38	314.3	319.59	315.13	317.23	318.51	316.35	317.45	314.12	312.29	318.14	314.35	316.94	314.66	317.49	313.14	317.16	313.94	317.44	315.52	310.19	318.89	321.06	318.57	314.54	313.88	313.44
293.02	296.14	298.84	297.5	296.08	292.19	293.53	294.44	297.72	292.49	297.87	295.79	296.69	298.1	294.61	293.6	294.16	300.45	300.3	295.84	295.24	292.7	297.93	296.79	293.01	299.06	294.83	296.2	296.52	296.37	297.59	295.2	295.03	300.13	293.05	294.87	294.9	294.3	294.98	293.04	293.16	296.62	291.82	296.36	292.58	293.43	292.37	294.71	295.76	295.32
307.6	307.68	306.58	306.11	308.46	307.49	303.82	307.62	304.34	306.21	306.76	306.4	311.15	304.96	304.97	303.74	305.17	300.98	305.32	305.46	306.62	303.63	304.96	306.24	306.22	305.64	302.74	302.33	306.14	307.62	305.41	302.37	306.36	307.52	308.45	307.8	306.15	305.89	309.34	306.78	308.26	306.31	304.67	303.74	303.47	305.48	306.35	307.98	306.27	302.07
298.97	292.95	294.11	297.38	292.15	292.27	295.5	297.3	294.69	294.29	294.29	290.38	294.38	294.95	294.93	296.08	294.22	296.92	296.36	294.69	292.15	295.64	293.89	295.37	296.29	298.83	300.09	296.65	293.29	292.26	296.27	295.87	294.7	295.17	295.7	296.05	296.1	297.75	296.03	296.87	294.22	295.33	294.94	298.4	295.03	294.19	293.32	294.79	295.25	295.77
307.82	306.71	308	311.98	311.46	309.05	309.09	311.16	312.21	309.23	310.8	312.68	313.45	312.56	314.36	311.14	310.41	308.46	308.41	307.44	311.09	308.07	311.5	313.14	312.09	315.16	311.99	310.83	311.01	309.14	315.25	311.56	308.33	309.33	311.41	309.12	307.4	309.89	310.17	307.95	311.21	310.34	311.93	307.07	311.23	309.19	309.05	311.81	309.3	309.01
301.18	299.82	301.44	297.7	301.97	299.53	303.18	303.13	296.88	300.96	298.65	301.34	300.25	302.38	301.43	302.04	301.99	302.34	303.47	302.38	299.91	302.94	305.25	297.58	303.04	299.13	301.43	303.34	301.45	302.32	304.22	299.67	299.75	299.59	299.77	301.45	300.31	300.87	305.24	301.83	297.77	298.26	299.09	298	299.82	300.55	298.64	297.95	300.31	302.03
309.44	301.91	305.5	305.9	307.4	308.56	309.34	308.03	306.19	306.07	306.48	306.18	306.67	307.67	307.77	305.98	302.46	310.87	303.5	307.38	305.43	303.01	304.37	307.06	306.05	309.66	307.78	307.46	302.08	305.94	307.08	305.65	302.67	309.57	308.66	303.55	306	307.87	308.52	306.06	305.79	307.56	302.74	307.61	305.51	304.2	306.53	305.65	306.54	305.89
314.85	316.87	314.53	312.45	311.22	314.92	314.38	316.37	316.7	313.46	318.23	317.5	314.24	312.87	315.21	314.63	317.13	314.28	314.92	314.2	313.67	313.01	310.76	315.79	313.32	314.69	316.88	315.39	316.35	313.22	308.65	314.05	315.47	318.07	315.88	316.32	315.7	313.49	314.93	312.67	313.24	314.79	312.84	314.61	313.29	317.76	317.14	315.2	314.57	316.88
309.15	308.57	310.94	312.37	310.49	309.73	309.76	308.42	309.51	307.13	306.13	311.49	310.63	311.69	305.75	308.92	308.68	308.93	310.99	311.47	311.78	308.73	313.18	311.16	310.71	312.02	315.02	311.53	316.71	311.79	308.77	309.56	313.79	311.37	310.35	308.58	312.8	312.67	308.82	313.38	310.81	305.81	309.33	311.07	312.5	309.88	312.21	308.58	313.83	308.51
294.79	295.52	293.93	295.69	298.61	297.36	293.28	294.29	293.96	295.87	296.83	297.54	297.05	294.28	299.82	293.59	297.54	295.48	296.19	294.24	294.4	298.21	294.64	294.95	294.4	297.37	294.57	291	298.7	294.71	298.7	295.09	296.26	293.2	294.58	289.77	296.61	297.07	292.32	296.06	296.58	298.75	295.23	293.61	292.98	294.08	295.09	295.02	297.29	294.81
304.97	303.44	298.21	298.74	298.7	302.39	296.91	299.15	302.75	299.7	299.5	302.75	302.44	301.87	303.76	299.69	296.24	300.91	298.7	299.06	300.33	298.81	298.59	304.33	300.32	298.92	304.1	299.04	302.09	296.15	299.11	298.49	299.63	302.25	297.27	302.52	302.1	300.05	296.1	297.68	295.92	297.46	299.51	295.95	299.9	298.58	298.05	302.36	298.08	299.46
300.12	296.72	299.9	298.42	296.77	305.37	299.18	302.68	300.09	303.32	300.4	299.82	298.76	299.33	300.77	300	299.66	303.65	297.24	300.35	295.41	300.53	302.48	297.09	303.29	298.4	301.24	299.93	294.64	304.53	301.32	301.26	303	298.81	297.47	299.53	298.54	298.39	297	297.72	301.71	301	299.22	299.68	298.9	299.49	305.07	296.29	300.36	302.44
302.81	305.69	305.22	306.27	301.34	305.18	309.76	306.62	301.09	304.26	306.24	305.72	305.57	304.75	306.1	304.97	301.85	304.89	305.66	307.45	305.29	307.31	305.37	305.3	304.39	303.39	306.29	307	304.35	308.98	301.75	308.55	306.83	305.51	305.59	305.5	303.97	300.94	302.92	308.64	307.37	305.46	304	305.01	307.2	302.5	303.98	305.35	305.43	303.49
325.26	324.13	321.86	321.71	325.29	325.53	328.25	324.6	321.24	323.74	328.57	326.76	323.82	321.8	325.92	320.71	324.07	325.83	325.46	323.3	322.14	322.18	324.18	325.17	322.68	323.66	326.05	323.35	320.75	323.71	326.04	326.6	324.18	324.32	323.16	325.58	326.01	325.27	323.36	325.02	322.68	328.44	327.41	323.18	323.78	328.89	322.35	323.01	324.41	321
318.8	319.98	320.38	318.56	317.99	321.83	318.81	317.55	320.76	319.27	317.42	320.47	321.48	320.56	319.49	319.51	322.41	321.82	319.67	316.23	319.85	321.83	317.5	316.41	320.58	317.98	320.32	321.2	319.39	321.79	325.03	320.09	320.32	318.92	322.43	320.29	319.12	321.58	321.92	321.16	318.6	320.28	318.46	323.02	321.3	319.2	316.96	319	321.33	318.76
328.11	325.92	327.96	326.06	330.31	326.45	322.85	325.76	327.54	326.12	325.87	330.3	327.23	330.98	325.58	325.59	326.81	329.15	330.96	325.03	328.63	328.9	324.22	330.04	328.08	330.02	323.18	327.51	329.15	325.14	330.3	320.9	328.36	327.46	327.72	326.01	328.45	328.83	330.02	329.08	327.17	328.26	325.22	327.09	325.51	330.27	329.93	328.45	330.14	329
315.68	311.11	306.94	312.8	311.24	313.57	311.38	312.31	314.88	315.26	310.51	311.51	312.43	313.53	309.53	314.63	316.02	311.14	313.19	310.42	314.02	313.6	309	310.36	309.96	309.59	315.64	311.19	311.09	311.49	313.54	312.06	312.85	311.66	312.61	309.43	313.46	312.2	312.24	312.37	309.08	310.61	310.39	311.37	314.11	314.85	314.01	313	310.52	312.95
296.9	296.73	294.65	296.35	297.82	297.67	291.82	300.33	295.09	295.74	298.15	299.65	300.49	295.08	297	302.85	298.21	294.36	296.19	299.35	299.22	293.63	295.57	298.15	296.89	295.08	294.11	299.91	298.4	302.33	293.93	296.73	296.81	300.06	296.22	296.76	298.24	300.37	295.04	298.51	298.12	295.1	294.07	297.34	296	294.87	296.53	294.81	293.34	293.19
307.24	307.36	306.6	307.19	306.37	306.12	306.3	306.25	305.84	308.6	307.26	303.65	306.64	307.09	303.75	308.68	305.24	308.16	305.52	302.05	308.88	306.56	305.33	305.1	307.49	308.76	305.99	306.23	305.47	303.16	307.07	305.27	306.14	303.03	310.49	308.7	305.82	306.05	310.18	306.63	303.91	306.64	307.45	309.1	305.32	304.54	307.34	304.68	301.92	307.24
317.11	316.18	315	319.6	316.78	316.28	318.18	315.31	318.01	319.11	318.14	320.06	319.5	319.04	317.22	320.59	317.23	318.22	318.82	318.11	318.26	317.91	321.61	318.82	318.91	320.07	318.54	321.02	320.11	318.52	318.44	317.17	317.79	321.92	315.99	321.48	320.92	324.73	319.97	317.8	318.25	317.16	317.5	318.3	317.65	320.97	320.02	315.48	319	317.82
308.3	306.95	311.44	311.17	311.96	308.84	309.39	308.98	305.72	311.93	308.95	307.21	308.81	309.75	308.5	307.98	312.06	310.47	307.39	308.28	312.11	312.1	311.92	306.15	308.59	305.12	308.56	311.3	309.15	307.42	310.85	306.16	309.3	311.97	307.8	308.56	308.42	310.82	309.29	310.37	308.63	308.56	307.87	303.7	307.06	311.97	309.12	305.99	308.68	305.94
297.24	300.04	301.68	298.36	298.63	297.91	297.09	299.14	303.51	298.03	300.26	298.61	302.31	299.42	299.68	300.15	303.4	301.46	297.06	300.98	298.43	301.38	299.04	298.26	301.12	298.18	301.18	297.78	298.96	299.22	296.08	302.11	302.31	300.64	304.3	300.47	297.58	303.07	298.08	303.57	303.37	298.15	300.22	299.91	298.76	299.13	303.15	305.36	301.62	298.46
317.07	317.22	317.43	313.78	314.3	317.03	320.59	316.95	322.16	317.66	317.77	315.64	315.16	314.84	319.32	313.18	316.59	315.01	316.85	317.4	315.98	318.56	315.48	315.87	316.24	316.42	315.42	319.21	315.44	315.28	316.92	316.61	316.41	316.63	318.84	314.66	320.85	320.13	317.19	318.02	320.15	317.09	315.28	319.95	318.72	320.04	317.14	317.88	313.48	318.15
308.45	310.22	305.08	307.81	305.61	307.76	301.71	309.98	304.67	306.46	305.66	305.75	308.18	305.79	306.99	305.32	306.99	302.85	312.33	304.25	308.11	307.44	307.55	308.8	307.44	308.93	306.31	305.97	305.17	306.16	307.09	307.06	308.2	305.29	308.73	305.84	305.15	308.33	305.32	305.61	307.02	306.93	305.46	306.72	304.19	304.41	305.72	304.58	303.54	304.01
306.42	309.77	305.98	306.77	307.02	308.79	303.74	305.61	308.39	308.34	308.11	307.36	305.47	308.51	309.54	308.43	302.9	303.27	306.31	304.45	306.84	304.61	310.23	305.64	308.43	308.86	308.15	305.56	307.55	308.99	303.11	305.89	306.12	304.23	304.97	307.58	308.07	308.46	307.83	311.18	307.29	304.54	305.63	307.85	311.65	308.37	308.18	304.47	306.11	306.72
293.46	291.54	294.39	295.03	292.04	296.35	296.21	294.35	291.23	293.53	293.46	291.76	293.71	290.46	294.56	294.77	293.37	294.55	297.46	292.46	293.62	292.09	293.99	300.19	296.48	294.12	291.99	294.02	289.58	293.45	292.95	294.66	295	296.55	294.54	293.54	293.36	291.74	296.37	292.36	288.72	292.43	294.24	293.86	292.17	296.42	295.17	297.85	297.92	290.56
317.65	312.48	314.81	312.48	315.01	315.87	315.5	314.78	314.07	319.2	318.05	311.09	314.46	313.63	314.66	314.48	314.47	313.19	313.27	314.64	312.08	312.3	315.36	312.71	313.59	316.51	313.59	314.48	313.74	312.92	314.65	316.61	315.62	313.02	311.25	315.78	315.87	316.21	315.26	314.08	315.15	314.73	314.3	312.18	316.12	317.85	315.29	314.07	314.85	314.31
302.95	302.57	303.98	303.12	305.7	301.48	302.61	299.52	298.1	300.23	306.37	302.59	301.17	303.2	299.85	301.21	305.41	308.57	304.08	301.36	304.79	303.71	298.39	301.72	304.78	302.37	299.72	303.27	302.32	303.6	304.14	303.16	301.36	301.72	305.84	303.18	303.8	304.06	299.8	304.5	299.03	301.57	298.87	302.12	301	309.46	304.37	302.72	300.49	301.22
311.1	311.99	311.54	310.78	311.29	312.78	311.64	312.53	310.59	311.68	314.09	311.23	314.18	314.39	314.92	313.84	313.96	313.17	313.7	311.63	308.54	308.89	310.75	312.17	313.73	312.07	309.38	309.14	313.14	316.3	312.47	309.76	314.64	310.21	308.23	310.45	311.71	309.66	313.29	313.1	313.37	311.25	313.61	312.89	313.42	310.99	310.47	318.04	308.91	308.63
304.45	302.53	296.06	303.23	301.4	298.72	300.79	301.48	301.33	299.07	298.64	300.64	301.31	300.21	302.47	303.3	298.15	302.5	303.43	302.96	295.33	299.37	299.89	301.16	300.09	301.41	301.3	300.65	299.25	304.08	301.19	299.97	302.12	300.38	301.91	298.73	298.78	301.01	300.46	296.35	301.7	301.53	302.71	299.99	301.82	301.94	302.14	300.06	300.63	299.3
307.03	307.39	304.19	303.89	305.77	308.97	303.7	305.15	303.9	303.32	304.13	306.32	309.39	306.13	306.03	305.65	304.68	300.26	307.96	303.34	303.34	306.95	302.79	303.32	301.93	304.18	305.38	304.54	305.63	305.43	303.57	305.55	305.68	306.61	303.79	304.6	303.32	305.69	307.42	304.97	309.58	304.55	305.41	309.32	308.32	302.76	305.23	305.82	306.18	306.35
303.66	304.81	304.44	306.96	303.83	303.84	305.36	303.13	307.02	305.47	302.63	303	308.39	307.34	306.17	304.39	302.35	302.23	304.97	305.23	303.74	307.03	303.27	300.64	303.61	306.2	303.05	302.21	305.38	305.58	304.37	306.28	304.35	304.69	303.4	304.36	304.44	304.72	306.97	302.35	301.57	302.2	306.72	304.1	303.22	304.24	303.35	303.91	305.19	307.1
319.77	316.78	319.33	316.76	315.23	318.72	314.6	320.08	314.95	319.8	318.69	316.89	318.02	317.75	318.65	320.5	317.68	317.23	318.6	318.36	318.63	316.72	316.99	317.84	320.87	320.56	320.99	318.67	319.97	319.34	320.11	316.54	321.2	319.54	319.96	319.48	314.55	319.32	318.25	320.29	316.7	321.35	317.9	315.83	318.1	315.79	321.36	317.02	318.91	318.51
324.13	330.42	328.86	328.43	331.5	328.45	328.3	326.22	329.18	328.93	327.81	326.08	332.01	325.32	330.07	328.16	330.34	325.89	330.25	323.82	322.73	325.02	328.55	331.82	330.04	327.63	330.87	329.12	326.6	332.72	326.08	325.93	330.94	331.72	327.81	327.74	327.67	331	325.73	332.68	326.87	330.07	330.92	327.99	328.15	324.19	326.45	326.09	324.75	325.55
318.24	319.03	317.37	313.51	311.74	315.44	317.27	319.09	317.72	316.96	315.65	312.1	319.58	316.61	319.21	313.12	318.46	316.59	316.31	317.96	318.38	315.31	319.37	313.64	317.39	319.06	316.48	316.94	317.14	321.34	314.14	318.46	316.84	320.13	319.9	318.46	320.63	317.94	316.52	313.74	317.82	309.04	318.2	320.9	317.05	314.61	315.3	316.02	314.09	317.58
304.28	306.49	304.1	301.66	301.49	303.46	308.04	301.75	305.05	304.01	301.6	301.75	306.73	305.29	306.9	306.94	305.61	300.65	305.81	303.75	304.68	308.16	304.66	300.18	300.12	303.64	304	301.83	304.41	304.29	305.13	305.21	308.91	305.36	303	303.77	308.09	298.9	305.03	305.22	304.26	303.41	301.84	302.83	301.33	304.22	303.04	307.23	304.05	303.84
300.1	297.63	299.4	299.16	298.59	299.28	303.09	301.38	303.98	302.38	301.26	300.62	298.83	298.97	298.41	299.76	298.2	298.12	297.05	300.76	301.84	301.53	300.33	299.62	299.62	303.22	302.76	300.08	301.01	301.28	299.25	302.22	302.19	301.47	301.21	301.21	299.64	295.96	299.25	300.52	300.58	302.87	301	298.75	296.6	296.64	297.74	298.99	298.51	302.48
301.41	298.83	299.92	298.34	298.68	299.97	300.83	301.82	297.97	304.34	300.68	301.59	300.17	300.81	301.2	302.17	298.54	301.82	302.94	302.74	298.7	299.67	300.61	302.53	298.95	300.79	300.36	300.79	298.93	302.32	303.73	304.16	304.48	303.83	302.99	306.04	300.08	301.46	302.44	301.5	300.06	298.16	298.96	303.57	302.33	300.65	302.58	305.58	297.76	300.17
310.11	302.97	305.03	307.09	307.24	303.26	306.57	302.79	309.24	302.76	304.9	302.78	306.09	305.4	306.06	303.62	305.03	305.53	308.83	306.28	309.21	306.66	305.92	307.14	308.58	306.76	308.36	308.18	305.23	303.2	303.79	303.39	304.12	305.29	307.54	304.11	304.81	303.86	303.73	307.11	304.99	305.64	308.48	305.97	305.46	304.01	307.32	307.58	305.9	306.91
299.34	302.47	299.94	304.63	304.56	300.27	305.56	302.38	303.33	303.94	302.45	306.3	303.54	301.13	300.53	297.94	297.6	301.04	300.14	300.47	301.12	300.83	296.7	298.82	303.76	300.49	303.16	300.73	301.16	302.5	303.97	302.8	301.42	302.63	304.78	301.65	298.9	301.03	301.94	298.32	303.5	305.71	299.78	301.86	302.73	305.13	300.43	299.33	301.84	300.23
311.1	311.94	311.12	311.77	314.76	309.62	310.95	314.76	313.29	315.75	314.41	309.87	310.98	313.03	315.8	314.73	313.62	315.43	313.06	309.8	310.55	313.92	310.34	314.73	316.09	312.75	311.02	314.97	310.95	311.85	312.13	311.08	313.14	314.36	314.53	314.04	314.21	313.69	312.24	312.18	311.55	311.53	314.77	313.96	312.62	313.27	313.06	313.35	313.89	310.9
300.78	298.42	300.25	301.22	304.98	304	300.61	305.13	302.08	306.58	299.91	301.51	300.06	298.69	305.57	303.14	300.2	302.52	304.24	303.79	304.99	304.33	302.59	304.27	303.43	303.86	303.71	303.83	304.95	304.73	300.39	299.4	304.39	305.05	302.95	302.23	303.35	303.98	304.2	300.98	304.3	303.5	300.28	301.57	301.7	302.43	303.74	303.86	304.29	308.25
316.38	313.13	317.53	316.03	317.35	313.77	318.14	313.28	313.38	315.29	315.78	318.9	317.19	318.75	316.42	317.69	315.27	319.13	317.65	316.89	318.59	312.77	318.69	316.93	317.43	314.18	318.01	318.77	315.82	317.9	320.63	314.38	316.41	318.09	320.53	316.15	317.71	316.72	318.83	317.61	318.37	316.73	316.84	315.14	319.66	318.07	318.13	314.96	319.94	318.73
331.54	325.8	328.62	329.52	327.74	326.9	326.19	332.22	329.11	328.33	327.19	329.25	328.79	329.59	328.27	325.75	325.48	330.38	324.19	326.77	327.49	327.16	328.31	327.55	322.91	326.05	328.75	328.36	329.08	330.24	331.1	333.5	327.11	329.65	329.13	328.39	332.85	326.11	328.53	330.11	324.28	326.19	327.72	330.9	326.96	330.09	330.35	325.98	327.96	328.15
297.07	293.09	294.21	291.42	295.95	290.47	292.47	290.72	292.17	293.99	294.4	292.11	295.98	293.24	296.3	294.87	295.72	294.29	293.88	297.32	292.13	295.34	298.39	288.98	288.24	293.64	293.18	294.03	295.56	293.86	294.62	292.49	294.65	293.75	295.23	294.82	295.14	293.2	294.2	296.47	294.72	293.65	295.1	296.15	296.48	292.46	289.57	292.13	290.88	296.82
314.75	313.92	317.43	316.61	317.07	314.24	316.28	320.08	315.05	311.92	317.4	318.02	318.01	317.31	315.59	316.36	314.15	318.34	317.67	314.91	314.88	319.28	314.39	314.08	314.87	317.87	316.11	318.13	314.43	314.93	314.02	315.21	314.87	318.53	317.9	314.91	316.62	314.72	315.91	316.17	317.09	318.34	316.03	316.01	314.36	312.98	317.06	315.02	313.77	316.67
299.37	296.73	299.97	300.77	300.01	302.34	300.8	300.67	299.22	300.22	302.89	298.22	302.25	297.98	298.06	305.51	300.23	302.87	302.97	301.35	300.69	301.38	299.96	302.56	298.75	305.45	302.01	300.03	300.03	297.74	299.56	294.56	297.65	299.8	301.14	300.49	299.24	302.28	304.73	304.45	304.11	301.46	299.85	298.28	298.89	303.22	301.5	300.6	296.89	302.22
310.33	307.75	306.42	307.7	308.38	311.25	306.95	309.71	309	309.48	305.47	311.08	308.29	309.92	310.54	306.09	307.09	310.85	309.05	306.52	305.77	309.78	308.12	308.38	305.49	308.13	310.21	311.81	310.29	306.64	308.86	307.91	305.21	306.24	303.1	308.16	308.01	306.7	308.9	310.64	308.7	308.92	309.66	311.6	307.24	311.04	309.32	308.91	314.35	309.6
307.33	306.66	310.56	305.99	308.9	305.43	307.21	309.41	307.81	305.24	309.42	305.9	307.76	307.92	313.72	308.21	306.4	309.78	309.24	306.53	307.64	309.08	309.36	309.96	313.31	308.5	312.18	308.12	309.03	309.61	309.03	307.71	307.19	311.89	311.17	310.36	308.63	311.74	308.37	308.7	311.34	311.14	312.28	308.53	306.78	304.44	308.16	310.82	310.15	310.08
297.8	294.02	296.65	298.9	295.68	298.34	298.04	298.31	294.28	295.73	297.48	293.19	300.14	297.22	293.21	293.85	295.78	295.76	296.24	300.03	295.39	296.39	295.98	297.7	295.32	292.75	294.91	297.24	294.92	296.03	296.23	293.95	297.85	292.41	293.24	297.04	297.9	297.89	299.85	297.46	299.29	294.73	298.37	296.22	297.34	296	296.54	294.37	295.87	293.79
326.8	331.34	330.57	329.84	329.94	327.45	328.72	328.84	330.23	328.37	323.63	328.61	329.14	328.01	325.55	327.55	334.32	330.11	328.93	329.01	329.03	327.93	329.01	327.85	329.17	327.76	330.19	327.74	329.83	329	331.64	324.69	327.69	329.91	326.19	326.6	327.18	328.08	329.78	326.28	326.65	330.82	328.4	325.54	331.3	329.47	329.35	327.24	325.5	329.16
294.41	293.52	291.61	293.67	295.59	293.03	293.83	293.55	295.28	292.92	293.68	296.16	295.85	297.89	291.49	291.21	293.02	297.89	298.83	293.55	288.49	292.94	294.47	293.47	295.66	294.23	292.51	294.39	292.72	292.63	293	292.69	291.42	294.38	294.35	293.34	291.71	295.23	292.86	293.49	292.26	295.17	294.07	290.18	293.4	296.78	293.69	291.53	295.91	295.89
318.6	321.24	317.92	316.23	320.43	317.97	316.8	315.03	317.84	320.52	319.07	319.81	318.08	317.45	318.25	323.57	322.12	318.99	316.07	315.93	322.27	318.24	317.21	315.47	313.61	320.49	319.34	319.4	322.12	322.39	319.83	320.06	315.79	315.5	315.11	320.57	318.15	319.92	318.47	318.64	317.96	315.84	318.79	319.6	318.83	318.54	317.48	315.86	320.66	318.65
309.54	309.57	309.83	308.56	307.91	308.25	305.01	310.36	307.34	309.75	312.88	311.75	309.02	307.05	308.82	310.5	308.78	311.01	309.62	309.08	309.12	307.45	312.68	306.26	309.6	309.14	307.62	311.58	308.74	305.81	309.85	303.93	309.32	307.84	307.5	309.52	310.07	310.36	310.71	306.38	309.08	308.47	308.54	310.57	306.81	307.19	309.38	310.9	306.78	310.57
299.18	296.7	293.43	294.45	294.04	293.48	290.33	296.65	297.69	296.99	299.42	299.88	295.39	292.84	297.53	297.02	297.38	298.08	297.4	295.92	295.61	298.24	295.29	295.04	296.88	295.54	295.58	298.9	297.36	294.28	296.43	293.07	296.34	297.32	297.77	296.73	297.17	295.49	295.7	295.97	299.23	295.34	298.05	298.22	296.54	300.14	296.31	297.84	296.18	295.47
317.75	316.95	312.3	315.21	314.96	314.6	312.43	311.6	315.76	313.85	314.95	316.13	318.69	313.06	316.25	313.59	318.76	314.02	315.17	316.05	314.3	315.49	315.1	309.34	313.96	314.06	311.88	316.78	314.83	313.4	314.99	310.96	314.68	312.82	316.66	312.6	316.12	315.81	312.2	318.17	316.75	311.45	315.06	312.2	313.95	315.14	314.82	315.83	316.15	317.93
319.11	317.31	319.73	318.42	316.42	314.22	314.33	320.4	318.46	317.72	319.07	318.24	318.79	316.57	319.99	321.23	319.12	317.58	316.83	318.37	320.65	320.36	319.26	317.02	321.7	314.52	318.4	319.75	315.03	318.77	315.59	321.73	319.06	317.39	314.35	318.18	315.82	319.76	317.21	319.83	319.85	320.82	316.48	318.85	316.65	317.88	319.2	315.74	319.89	318.52
305.37	303.87	305.35	301.76	303.06	304.36	299.63	306.57	301.66	303.21	302.13	304.81	304.38	303.11	307.55	306.9	304.39	305.79	302.21	307.97	308.87	306.16	309.48	304.68	306.11	304.64	306.05	301.66	304.69	303.75	306.41	304.35	303.21	306.49	306.13	305.74	307.67	306.73	306.65	307.33	304.34	303.16	303.18	303.02	303.39	304.3	302.59	306.37	302.31	303.85
310.93	312.56	314.12	313.06	317.55	314.17	314.08	313.99	315.46	312	318.39	311.61	310.88	313.59	316.44	316.66	313.3	313.91	313.78	315.99	317.23	314.82	315.12	311.65	310.52	312.3	309.3	313.91	312.97	314.72	314.11	315.38	315.75	315.17	315.92	312.84	312.76	317.47	314.96	316.07	312.59	313.36	313.61	309.84	308.54	317.4	309.95	309.48	313.75	311.87
315.96	313.61	316.64	314.25	313.19	312.83	315.9	316.46	317.05	317.26	318.65	316.05	316.02	316.29	317.99	317.83	314.07	314.88	316.95	313.87	315.77	311.4	317.17	313.37	313.24	316.39	319.51	316.48	313.74	316.02	315.71	317.22	318.1	316.38	317.03	315.06	316.66	315.52	314.55	314.68	315.36	317.24	315.68	312.4	321.29	315.54	318.13	315.95	315.56	316.74
293.59	295.57	296.59	291.06	295.2	297.34	292.73	295.88	294.37	293.47	293.02	294.77	294.56	294.66	291.94	293.72	291.84	298.25	295.08	293.33	294.84	294.49	290.68	294.57	294.95	295.21	298.07	292.26	293.27	295.33	292.03	290.93	296.16	293.84	297.84	297.8	294.95	294.31	295.24	291.08	296.15	292.35	294.61	293.86	293.73	293.95	293.52	291.39	293.52	292.1
301.44	303.58	301.43	298.79	301.1	297.25	305.51	303.65	298.81	296.32	304.75	299.08	303.49	303.9	299.3	302.28	297.74	296.53	300.16	301.66	300.54	304.58	301.14	300.85	299.29	300.04	302.67	304.04	301.93	302.86	297.84	299.28	296.91	302.95	300.37	303.01	301.22	302.86	299.63	298.4	302.71	301.58	301.9	302.54	304.36	298.76	302.16	303.33	302.96	303.36
311.56	304.81	310.27	313.75	314.23	314.27	309.08	310.41	312.49	311.96	315.57	314.87	313.83	310.27	313.77	309.68	310.51	311.59	310.4	311.23	311.89	309.62	309.72	308.18	308.4	310.24	310.68	310.22	308.74	308.34	310.45	311.32	312.4	310.83	309.71	309.68	309.22	310.41	308.54	310.94	308.33	308.24	307.88	313.64	311.54	312.14	314.72	312.1	309.33	309
306.49	303.75	305.49	303.58	308.45	305.85	307.5	304.4	307.8	301.74	302.77	304.14	308.71	306.23	307.19	306	308.45	305.15	302.91	309.28	303.68	303.58	306.82	304	302.59	307.25	305.24	301.62	308.8	307.31	306.94	309.51	303.5	301.48	304.63	302.9	300.54	306.49	304.34	302.7	305.39	303.51	304.24	306.51	303.61	303.5	304.8	303.78	302.47	307.65
301.52	297.11	298.58	298.59	301.47	298.56	302.55	301.67	296.98	296.15	299.31	297.54	298.57	301.12	297.65	303.06	296.4	301.45	298.56	300.65	300.86	300.54	298.89	298.17	301.33	301.36	300.6	298.73	299.44	299.68	302.06	299.62	301.17	302.4	296.76	302.33	301.74	304.63	298.37	299.02	301.85	300.52	299.55	301.12	295.88	300.04	298	299.12	297.04	303.69
311.91	310.64	315.47	316.05	313.78	312.56	310.52	317.67	314.69	310.24	312.53	312.83	312.9	315.11	312.08	315.11	312.45	308.92	312.22	315.5	314.57	315.54	315.16	315.86	312.63	318.47	310.27	316.87	313.44	314.49	312.21	316.05	310.73	312.51	312.75	313.16	314.18	313.95	312.93	310.51	311.83	313.16	311.98	312.11	313.06	315.04	313.1	310.23	311.4	313.32
326.58	325.06	327.72	327.73	328.8	327.83	327.32	323.38	327.8	325.94	328.45	329.34	326.69	326.8	326.21	323.75	326.7	328.45	325.86	328.07	328.69	326.54	324.31	327.75	327.26	327.78	323.77	323.97	324.67	328.92	323.8	330.7	324.03	322.65	326.91	323.16	325.39	326.68	331.22	326.54	331.17	325.44	325.86	326.82	329.32	328.26	324.81	328.56	326.65	324.67
303.8	305.4	306.82	304.86	306.1	307.18	306.24	305.03	303.06	307.46	306.88	304.27	303.19	308.45	304.64	307.23	306.68	305.61	309.04	305.2	306.87	307.59	306.96	308.21	306.94	309.62	301.77	302.6	308.17	310.67	304.05	305.29	304.35	303.46	303.17	302.64	306.54	306.5	303.68	301.75	303.38	304.91	301.93	303.42	307.86	307.48	305.45	304.61	308.84	304.14
302.43	300.87	299.39	296.16	297.08	296.88	301.42	298.99	300.88	297.36	297.78	299.19	298.03	304.39	297.4	300.5	299.86	301.47	295.96	298.45	300.66	299.87	302.96	297.62	300.47	301.47	299.04	298.9	299.31	298.83	301.39	300.82	303.25	297.35	299.63	302.24	297.63	297.59	298.34	305.06	296.55	299.51	299.13	298.68	300.21	299.9	300	301.18	299.71	295.14
300.41	297.54	299.52	300.8	302.62	298.22	300.86	301.7	305.2	296.2	301.43	301.48	297.89	303.28	302.71	301.93	299.72	298.69	298.5	299.98	300.34	301.53	299.22	300.81	301.43	298.5	298.31	298.98	295.88	302.05	297.1	302.36	302.94	299.23	301.7	300.52	303.41	305.13	299.71	300	300.8	304.38	301.4	299.09	297.66	301.75	299.43	298.83	299.7	300.66
328.09	327.3	328.75	327.77	330.18	323.45	326.31	327.47	328.14	330.91	332.23	328.19	331.44	325.86	329.32	330.94	327.71	327.71	329.77	324.61	327.8	330.07	328.32	330.64	331.59	325.66	328.31	328.2	325.48	328.11	331.79	329.67	324.69	328.49	329.66	331.28	329	329.93	327.13	329.67	328.35	326.29	327.17	330.32	328.49	328.51	325.29	329.97	327.8	329.24
307.04	309.45	301.05	303.42	305.58	304.49	304.59	307.49	304.32	307.8	301.26	299.99	303.9	301.68	301.63	303.81	304.25	305.9	304.61	304.8	305.14	304.7	304.64	306.25	301.57	305.42	301.65	305.71	301.24	306.97	303	307.34	304.87	302.33	302.34	306.49	304.88	301.59	306.62	302.82	307.26	305.45	308.3	304.78	305.19	302.25	300.7	305.19	305.5	303.06
299.33	298.89	301.78	305.34	298.34	302.34	299.59	296.74	301.48	299.07	298.93	301.44	294.9	303.25	296.42	301.6	299.6	303.06	300.41	297.5	298.55	300.9	298.13	298.78	302.68	302	300.95	300.44	301.14	298.42	301.56	301.72	301.84	301.14	299.55	297.96	299.62	298.38	298.75	304.33	303.34	298.3	297.07	298.84	298.55	300.87	301.36	300.58	299.9	298.41
294.68	291.01	295.27	290.35	290.37	291.06	291.85	295.44	294.04	295.6	294.07	297.43	296.94	293.11	292.51	295.97	293.97	293.68	295.52	296.33	294.17	292.36	294.55	295.11	295.42	296.5	292.11	292.21	294.47	291.67	293.59	290.22	294.61	295.07	293.75	290.64	296.88	294.45	291.17	291.9	292.27	296.79	293.33	293.18	294.15	294.21	294.05	291.2	293.73	293.95
314.06	312.34	311.87	313.58	317.08	311.02	315.2	312.25	314.87	312.42	318.39	310.91	310.57	309.52	313.42	311.31	315.14	312.86	308.84	311.31	309.44	309.17	311.86	312.53	311.92	313.11	310.99	310.48	311.3	309.76	313.15	314.26	314.27	313.27	312.03	311.64	315.59	311.9	309.05	312.02	312.89	313.19	314.44	311.83	312.44	311.99	313.65	310.43	309.78	311.12
303.25	305.3	308.11	310.3	306.81	306.62	307.93	307.25	307.29	308.48	304.06	304.13	305.14	303.95	305.28	305.37	304.17	302.34	306.45	306.57	305.59	303.69	306.89	306.67	306.69	305	308.09	307.36	304.17	307.66	304.88	304.12	308.71	305.78	304.44	307.02	305.88	306.44	309.15	309.64	305.76	304.61	302.72	305.83	305.93	303.87	307.81	306.28	303.8	311.06
310.35	310.1	307.18	308.55	310.19	308.91	310.04	307.59	308.94	305.98	309.61	309.02	306.5	313.54	310.35	307.31	308.67	306.06	311.3	306.12	307.74	305.25	307.58	308.77	311.44	306.75	309.05	309.9	305.71	309.67	305.2	309.81	309.14	311.3	309.75	308.3	304.99	311.44	307.06	308.59	310.11	308.44	311.02	306.2	306.04	305.27	306.01	307.79	307.76	306.37
325.75	328.6	327.38	327.18	325.58	324.62	327.08	326.09	329.57	326.59	322.6	329.26	326.93	328.43	328.13	328.49	329.46	326.36	329.37	330.63	328.11	328.93	324.47	326.46	331.32	328.35	328.58	328.28	327.63	328.16	329.46	327.77	328.81	328.17	330.85	329.12	325.66	327.24	327.43	325.74	330.72	325.27	331.24	327.83	326.13	326.14	325.18	327.47	328.54	326.78
303.42	304.83	302.6	304.5	303.98	301.15	300.16	302.05	300.78	302.09	303.03	301.27	305.35	302.4	305.8	304.3	305.26	300.85	302.45	304.12	302.48	301.83	304.07	302.89	304.34	300.45	302.55	301.11	302.98	300.83	303.06	300.47	298.45	302.34	300.33	300.83	300.49	301.58	298.03	302.55	303.86	302.22	303.36	302.64	301.12	299.11	303.39	304.24	300.25	301.84
305.48	301.54	306.72	308.33	304.76	303.04	304.42	302.75	305.71	302.29	304.05	309.81	305.18	305.52	305.39	305.25	308.71	308.62	307.75	306.14	303.25	300.79	307.39	307.78	304.49	302.62	305.07	304.65	305.87	303.41	305.46	307.38	305.06	308.76	303.6	307.23	303.47	305.03	304.32	305.42	304.24	304.71	303.24	308.35	307.02	304.37	307.79	303.13	305.91	302.01
295.83	290.84	297.34	290.87	295.88	292.75	296.24	291.84	295.88	292.5	295.89	294.59	296.82	293.98	293.98	294.69	293.59	293.94	295.05	293.35	293.1	296.24	297.73	292.67	297.25	293.48	297.28	290.87	292.68	292.48	291.04	292.9	294.08	296.62	293.78	291.55	296.11	296.5	296.08	291.48	293.38	291.25	296.81	295.64	292.22	290.83	290.94	294.84	295.2	294.63
312.84	311.37	312.67	314.68	314.34	314	307.12	313.28	311.34	310.99	309.51	310.78	313.15	312.64	316.44	316.77	309.84	315.05	313.22	311.5	313.49	313.18	314.91	313.72	315.49	314.98	310.86	311.42	313.65	310.93	312.54	311.82	310.79	313.93	311.37	312.41	314.61	313.31	314.44	316.06	313.59	313.72	312.81	312.54	313.63	313.01	309.9	308.77	314.25	315.97
304.58	307	307.65	305.82	304.8	305.45	303.79	305.5	307.95	301.38	304.6	302.46	304.48	309.03	306.23	307.45	305.16	306.81	303.46	305.47	305.94	303.82	304.34	300.97	308.63	305.72	307.06	303.64	306.44	304.3	305.23	306.79	306.96	306.45	303.77	304.49	305.05	304.49	306.6	309.31	304.65	302.58	305.98	304.41	305.94	304.9	307.59	302.08	305.6	303.27
291.49	294.97	296.64	298.99	290.72	290.24	297.47	297.26	296.05	294.46	292.96	292.18	292.28	295.01	295.67	296.13	296.4	296.48	292.9	293.11	293.54	297.83	293.48	295.48	293.11	293.62	292.99	298.23	295.74	296.43	297.24	296.16	296.43	293.02	294.66	291.79	295.2	297.36	297.27	293.39	297.38	295.46	301.66	297.59	292.79	291.79	294.74	294.94	294.63	292.56
325.8	326.72	326.42	328.88	328.51	328.2	327.61	327.34	328.31	324.16	327.71	329.58	328.04	329.65	324.95	324.28	327.21	329.9	327.65	325.75	328.9	332.34	326.82	329.48	326.45	324.31	324.41	329.21	327.96	328.98	328.72	328.94	327.96	328.56	331.76	331.9	328.78	325.77	324.85	324.17	325	328.92	327.8	330.63	327.74	330.24	327.69	328.7	326.94	327.38
311.12	309.82	313.06	312.66	315.6	313.31	312.18	312.24	310.06	312.96	307.02	310.31	314.45	311.37	310.26	311.1	312.11	307.42	310.31	312.16	310.88	310.91	310.07	310.87	311.41	312.29	310.21	309.65	311.71	311.89	313.33	313.36	313.52	307.92	312.66	310.91	307.89	311.6	308.98	313.74	309.52	310.21	310.52	310.06	311.97	311.59	312.32	309.45	308.4	311.75
314.62	309.91	313.75	315.31	317.31	311.9	316.79	312.71	311.78	310.68	315.05	315.26	315.96	313.64	312.84	314.19	316.92	315.61	311.52	311.73	313.93	314.06	312.06	315.03	314.41	314.41	313.33	314.26	313.05	311.13	315.8	313.78	314.12	314.48	312.2	316.35	311.75	313.77	309.79	313.93	314.01	313.2	313.42	317.34	309.1	314.22	312.55	315.21	314.45	315.81
316.8	317.08	312.54	316.91	314.43	319	315.04	316.94	314.9	312.28	313.25	312.07	313.12	317.3	315.88	312.5	315.12	318.62	315.6	314.79	315.81	318.89	317.44	314.92	314.21	319.43	317.88	314.68	312.1	313.9	315.43	316.22	316.27	314.87	316.35	315.49	320.21	317.77	318.89	313.88	315.72	315.11	313.59	315.23	317.2	317.72	317.83	311.82	317.87	313.66
294.51	295.39	299.47	295.24	296.04	294.58	293.27	293.66	295.65	295.6	296.06	297.73	297.72	296.86	290.21	294.63	293.51	296.4	298.72	294.06	295.65	296.98	293.38	294.87	293.5	296.13	293.68	296.31	295.91	295.93	295.29	295.32	292.52	295.91	295.96	296.09	296.09	296.46	296.19	297.09	293.56	295.01	294.56	297.64	292.98	297.49	293.58	297.28	294.88	292.07
302.61	304.8	302.02	301.82	302.46	302.33	304.51	302.88	299.64	299.6	303.58	305.17	302.93	300.63	301.26	302.36	303.96	303.84	302.84	302.68	303.74	303.74	300.62	299.11	302.69	305.2	301.5	302.67	300.93	302.48	298.78	305.68	302.92	307.92	303.08	304.42	296.79	302.98	303.6	305.61	301.36	305.68	302.64	305.06	302.79	301.64	302.78	299.91	302.79	303.5
332.8	330.71	330.1	326.67	331.21	328.72	330.32	328.11	328.08	332.17	332.4	329.29	327.78	329.62	327.2	327.7	324.32	329.28	328.46	326.95	332.01	325.64	328.39	330.41	326.59	330.77	331.57	329.17	329.91	328.05	328.61	327.97	328.89	328.14	327.57	326.33	333.31	328.37	330.01	323.59	323.84	327.95	331.33	329.12	327.85	329.94	328.48	328.17	327.91	331.76
314.07	314.56	315.67	313.96	316.12	314.87	311.78	313.47	313.65	312.94	310.93	312.33	310.17	312.94	317.42	314.64	312.67	315.73	309.77	318.19	312.66	313.39	313.06	310.5	311.48	316.64	314.4	312.71	314.34	313.89	316.71	312.41	314.36	313.67	315.32	315.42	313.38	315.98	313.75	314.17	314.32	313.07	312.19	312.02	315.12	312.35	313.5	314.42	311.32	314.36
315.36	316.49	315.74	315.63	315.21	313.96	316.59	314.29	312.23	314.5	313.76	319.69	317.45	315.84	312.23	316.32	319.56	314.03	314.12	317.18	314.73	316.2	315.8	319.6	316.48	315.47	313.47	313.36	314.89	317.76	313.99	309.39	315.89	315.86	315.79	314.74	314.82	314.24	319.71	316.19	313.18	315.73	315.96	312.22	315.14	314.86	315.31	311.55	313.12	313.59
305.7	304.84	300.94	304.64	306.08	305.34	307.33	303.98	305.61	304.38	305.07	304.69	307.18	307.89	305.72	302.83	305.29	301.96	304.69	303.97	303.46	304.02	304.96	301.61	304.44	306.89	303.44	301.61	304.78	304.28	303.16	304.92	308.74	307.46	304.83	300.64	303.79	304.39	300.13	304.26	304.34	307.2	305.86	301.43	301.53	300.79	299.76	302.93	301.72	305.93
314.79	316.15	313.88	318.03	315.44	315.52	315.82	316.66	314.79	313.18	314.65	314.98	313.78	314.11	315.15	313.71	309.97	315.47	310.04	311.39	314.68	313.71	313.89	314.27	311.21	312.16	311.62	312.38	313.8	314.64	310.74	308.03	313.16	309.94	310.61	316.28	313.55	312.14	314.16	313.87	312.36	312.73	312.95	313.74	311.56	312.62	310.49	312.13	315.94	313.18
307.94	307.24	309.26	305.56	306.08	303.09	302.96	306.79	307.53	305.61	307.97	312.46	306.5	306.97	305.03	306.12	303.97	306.82	305.07	307.88	303.31	306.14	309.32	305.48	305.28	300.28	303.6	308.4	305.44	308.36	307.81	308.81	308.22	306.9	302.23	306.29	307.08	305.86	302.76	305.23	308.14	305.99	305.28	306.38	304.14	305.97	308.02	311.15	306.9	304.56
302.83	302.88	304.04	303.98	302.44	300.56	302.04	305.12	300.12	302	302.64	301.83	303.9	303.69	305.86	300.19	303.97	297.83	300.13	300.48	302.16	304.02	304.53	302.89	305.13	302.14	301.68	301.93	305.28	301.31	303.1	303.21	303.59	303.86	302.51	302	304.1	304.78	300.31	304.79	305.67	300.46	305.92	302.02	303.73	303.31	303.37	306.31	305.42	301.03
318.05	316.53	317.29	313.2	316.29	314.41	317.99	315.01	316.8	316.09	312.4	313.72	316.44	316.22	315.3	318.88	319.61	315.15	318.32	321.1	316.11	316.57	318.06	318.83	316.75	317.04	319.09	319.35	320.5	317	315.84	314.09	317.34	320.09	316.17	319.04	314.67	316.21	314.98	317.71	313.56	316.52	313.08	314.72	318.6	318.47	317.38	311.56	315.7	318.74
299.58	301.52	302.6	300.64	301.09	299.36	297.1	299.06	297.81	301.51	301.15	301.4	297.46	302.49	299.36	304.67	298.38	300.41	298.25	299.7	300.77	300.73	301.06	297.97	299.49	303.72	295.54	301	301.95	299.47	300.92	300.87	300.21	298.19	301.48	300.76	300.26	303.57	296.85	301.06	305.24	298.91	300.35	299.21	298.72	299.61	299.44	295.87	301.06	298.78
303.04	305.63	304.11	308.46	310.05	304.18	309.04	307.45	304.54	306.64	308.91	308.22	303.27	304.22	307.18	303.56	306.44	307.32	305.92	307.36	303.51	305.23	307.37	304.15	305.16	307.99	305.12	302.64	304.05	306.87	305.19	305.89	305.34	303.84	306.5	307.4	302.27	303.56	302.35	306.5	303.69	304.88	307.7	303.95	306	308.56	306.99	305.63	306.18	305.36
323.95	327.33	328.83	329.12	329.23	330.04	329.38	328.24	328.91	330	327.42	327.46	330.49	329.49	326.86	330.47	328.11	328.88	329.48	328.69	331.15	327.67	327.74	328.54	325.38	326.1	331.24	328.96	325.58	330.42	328.13	329.86	323.92	326.93	330.65	327.32	329.37	329.36	326.33	329.39	326.19	322.47	326.79	324.26	326.03	326.12	327.74	327.4	329.51	325.28
303.34	305.14	301.95	300.08	302.13	304.25	301.29	306.32	303.86	299.31	301.42	301.61	300.97	303.83	303.74	302.41	301.8	299.76	303.73	306.12	303.33	301.43	305.82	301.6	303.87	301.39	303.9	303.85	304	304.11	305.11	306.09	303.05	302.9	303.09	303.09	304.28	304.54	303.16	301.78	299.19	304.17	305.42	299.62	305.2	301.89	305.51	304.89	303.38	301.08
312.41	318.16	315.97	315.68	312.41	313.84	316.16	313.52	315.69	316.48	314.11	315.51	312.02	316.63	315.4	313.85	317.03	315.2	314.78	317.39	312.69	315.48	312.57	311.03	315.2	314.35	315.94	315.02	317.32	316.38	315.09	315.85	315.98	314.55	315.48	314.21	314.16	314.16	311.65	315.41	313.17	312.94	318.45	314.24	316.48	316.19	316.36	312.68	311.05	313.37
323.95	325.32	326.26	327.77	326.29	323.44	324.95	326.61	326.93	324.57	325.72	326.98	332.28	325.78	323.23	325.16	320.19	323.68	327.46	325.26	324.98	323.99	328.2	323.23	323.21	321.62	320.94	328.32	323.11	328.28	327.2	324.79	322.06	326.76	320.48	325.53	323.87	329.07	323.28	326.84	327.71	324.24	323.12	320.48	322.52	326.07	323.92	325.73	323.67	322.9
298.49	297.09	299.71	297.48	295.38	296.36	298.72	294.02	295	297.42	296.6	300.96	294.48	296.12	298.04	298.38	298.61	294.48	297.07	295.69	296.72	297.84	294.04	298.04	298.39	297.37	297.12	295.5	293.9	296.58	295.49	297.33	301.81	296.67	294.1	292.39	296.5	295.39	303.44	298.64	298.11	294.43	301.78	293.68	296.33	297.28	298.01	297.35	301.7	299.71
303.85	304.52	301.92	299.54	303.79	304.39	303.85	302.28	302.72	307.56	305.31	304.24	304.18	301.73	303.78	303.01	303.25	303.75	302.32	301.37	304.01	307.52	302.4	300.14	302.64	305.51	301.71	301	300.63	302.95	304.68	305.23	303.31	305.06	301.11	301.95	301.05	301.17	302.59	303.04	303.45	303.79	304.24	302.13	302.6	303.52	303.63	304.64	304.91	300.73
318.07	317.01	315.93	317.6	317.19	320.58	316.83	317.27	314.76	317.71	318.17	316.27	317.78	319.46	316.26	317.42	316.1	314.77	315.52	317.47	318.84	316.56	318.82	317.25	319.12	318.34	316.05	313.79	316.86	317.92	315.7	315.65	318.51	314.84	316.49	320.98	319.77	315.28	316.68	316.24	314.99	316.98	319.87	319.11	319.01	318.07	317.34	312.58	312.55	314.15
306.37	306.7	306.9	310.47	304.56	308.44	304.78	306.32	304.07	307.24	305.91	307.17	304.2	307.9	303.79	305.28	309.51	304.11	302.96	305.1	308.85	305.69	303.95	306.44	310.5	306.75	307.67	303.66	305.52	308.9	309.24	308.09	308.25	305.87	307.18	309.07	301.99	302.07	304.31	303.73	308.32	309.45	307.21	308.65	306.38	308	303.34	306.8	304.93	303.22
319.48	319.12	314.08	317.15	318.5	315.52	317.7	314.59	318.53	316.81	319.99	318.34	318.68	318.82	316.51	315.79	316	317.87	323.2	317.82	318.62	319.62	317.7	317.99	317.97	318.12	316.36	316.94	321.26	317.52	317.26	320.94	317.23	321.16	321.9	318.96	318.88	316.16	318.38	318.76	319.61	319.55	315.78	323.5	318.96	319.63	320.64	315.02	320.2	317.81
294.55	293.72	294.36	294.76	292.43	293.76	293.13	293.72	295.19	293.73	293.13	292.98	291.73	291.5	294.02	293.04	296.51	291.68	292.25	298.81	293.34	292.89	294.84	293.35	293.1	296.95	293.61	295.91	295.16	295.78	291.39	292.64	294.37	296.05	290.49	294.56	295.12	292.88	292.9	294.17	292.35	293.11	291.69	291.8	293.15	293.52	294.48	295.37	292.71	292.34
303.17	302.38	303.16	297.28	300.48	298.88	298.57	299.43	296.74	300.23	300.11	300.15	297.07	300.63	300.62	300.63	304.02	300.99	301.85	303.69	302.4	300.25	301.57	301.71	299.23	298.92	300.59	301.4	298.59	296.89	300.91	302.81	299.48	298.52	302.48	302.19	302.16	301.31	296.4	298.81	302.13	301.49	298.49	303.78	303.03	296.73	303.4	302.08	299.01	296.8
311.01	315.27	316.3	311.49	305.73	313.66	313.45	316.24	312.06	310.52	315.22	314.7	311.66	311.59	310.64	312.35	317.58	313.12	314.12	314.14	314.36	312.67	313.17	309.2	312.71	311.71	312.76	309.93	312.52	312.64	312.66	314.85	310	312.78	310.81	314.89	312.86	314.22	314.66	311.95	308.37	315.58	311.35	313.97	311.87	313.01	312.29	310.83	312.29	309.7
293.42	294.25	294.87	291.84	293.67	294.4	297.67	292.65	297.49	291	292.42	295.54	294.28	295.9	292.88	292.41	294.33	292.62	292.07	297.4	292.16	290.68	292.82	295.14	294.25	294.88	292.07	291.92	294.62	298.54	290.72	293.56	293.96	295.01	295.41	295.62	297.2	295.53	295.93	293.1	293.61	294.09	295.49	292.61	291.44	292.82	295.76	296.32	291.53	293.77
316.11	314.52	313.19	313.91	315.29	315.77	320.16	316.5	313.99	311.34	314.08	315.3	312.38	316.5	312.35	314.45	317.22	318.04	315.55	312.6	314.7	313.91	315.29	313.27	313.32	313.63	312.96	313.29	314.31	314.24	314.17	315.76	317.29	315.94	318.03	312.66	314.66	314.72	313.89	313.58	315.88	315.49	317.44	317.68	316.71	310.7	319.15	314.36	313.09	314.67
298.93	301.62	302.45	302.52	302.39	301.04	304.69	298.59	300.15	302.2	299.53	300.44	299.53	300.37	303.65	301.64	298.64	304.5	306.46	301.74	302.67	296.75	302.72	303.03	299.94	301.29	303.96	302.9	301.09	301.78	299.99	300.61	303.25	300.71	301.55	301.26	295.48	302.63	303.7	303.2	300.99	303.94	301.69	301.33	304.35	299.57	294.61	300.13	300.05	301.04
302.13	301.18	301.27	298.59	299.48	302.87	302.84	302.95	300.58	300.94	301.1	299.96	302.51	306.06	303.4	299.93	305.01	300.12	302.54	302.41	298.86	305.18	305.31	299.34	306.78	300.5	302.22	305.13	298.95	304.19	302.53	303.31	300.33	302.14	298.89	302.28	303.33	306.99	304.93	304.6	301.74	300.33	305.5	300.27	301.67	301.41	303.85	303.56	300.61	302.08
312.76	315.3	314.2	314.43	311.44	314.64	309.43	311.67	312.84	312.35	312.56	313.46	314.11	309.59	316.39	311.56	316.05	311.9	309.98	311.99	314.55	308.93	313.26	314.67	309.43	313.54	315.33	312.98	315.39	311.23	314.2	311.13	312.33	314.34	313.11	314.96	315.57	314.29	315.53	308.88	310.97	312.36	311.98	310.72	306.82	312.5	307.79	314.58	314.36	311.14
313.94	313.92	315.66	312.81	311.43	311.9	314.16	311.81	313.78	318.69	314.56	313.11	316.34	312.01	313.01	311.55	313.49	315.92	314.24	313.16	315.39	315.08	314.62	315.32	315.13	312.63	314.01	316.44	312.94	314.32	313.31	315	312.18	313.23	316.36	313.8	312	313.7	313.33	317.16	315.07	312.36	314.79	313.7	313.84	314.27	316.05	312.03	316.01	312.02
314.44	315.76	311.92	313.09	313.45	315.06	313.98	317.23	312.86	311.58	312.91	315.49	314.28	312.58	313.96	311.21	315.59	312.07	315.85	315.39	312.84	315.29	312.08	311.65	313.84	313.38	313.57	313.34	315.43	314.8	312.06	313.55	314.44	312.4	315.72	315.48	310.34	309.98	314.59	314.64	312.91	314.79	311.75	310.07	315.16	313.49	314.42	312.53	314.97	314.06
311.19	312.16	310.92	308.93	310.48	311.64	308.27	313.15	306.23	308.82	310.94	310.67	309.6	308.14	308.78	306.55	312.8	310.83	309	309.95	309.99	309.38	311.14	310.97	309.78	312.04	308.2	310.32	308.92	309.77	307.33	306.62	307.96	306.26	309.03	311.63	311.95	312.48	310.05	311.98	310.74	312.41	311.91	309.17	309.63	309.39	308.99	307.41	312.33	307.07
311.01	316.8	313.64	310.2	314.08	315.74	312.81	315.75	311.93	313.18	312.27	313.48	313.31	311.79	311.25	312.44	311.64	313.71	311.41	313.59	314.06	312.02	312.77	314.27	313.5	307.29	313.18	314.43	310.39	311.99	312.31	313.09	313.59	314.92	311.56	314.37	315.39	311.8	316.12	312.85	318.03	314.1	315.04	308.97	310.89	315.9	311.71	312.89	311.43	310.33
302.51	299.39	302.6	302.44	297.35	304.07	301.02	302.31	299.89	301.41	300.16	302.3	300.05	296.73	301.84	300.4	298.7	298.27	298.99	300.76	298.27	299.51	298.22	300.89	300.63	299.97	299.64	302.72	296.52	300.44	302.45	300.98	302.46	300.14	302.25	300.85	299.19	303.16	304.67	303.61	303.21	304.75	305	300.41	301.75	299.96	301.08	300.45	304.78	301.15
304.97	307.66	310.22	304	306.28	305.91	306.83	306.24	302.9	303.72	308.55	306.45	307.8	308.51	302.41	308.63	307.37	303.94	306.42	308.79	304.32	304.11	304.66	306.11	306.39	305.44	304.04	306.99	307.36	309.5	308.25	306.27	308.73	307.49	302.05	303.91	307.15	305.79	305.34	307.96	306.65	304.54	307.07	301.63	304.93	301.41	305.02	302.42	305.72	303.66
318.38	320.14	319.54	321.2	317.69	315.14	317.28	315.17	316.96	317.07	317.8	318.51	318.41	320.03	313.02	320.21	322.38	317.97	319.86	315.88	319.59	313.34	316.04	315.88	314.17	316.99	316.87	319.14	316.73	315.2	316.88	318.39	320.95	319.53	319.38	315.94	317.42	320.66	319.11	318.89	319.24	319.32	317.03	321.13	317.38	318.26	315.89	315.56	320.47	314.76
316.79	321.28	317.57	317.48	318.69	317.58	318.5	316.71	319	321.19	318.13	315.22	316.64	319.31	318.47	318.18	319.15	315.82	320.89	321.45	319.16	318.1	316.83	318.56	320.35	319.81	318.47	321.76	317.81	318.98	317.37	316.87	318.06	318.6	321.25	318.89	317.14	318.95	317.56	320.77	315.27	319.65	319.5	320.69	317.44	318.78	320.63	318.37	315.41	320.84
295.09	296.84	293.05	296.44	300.07	296.11	296.84	298.15	298.82	298.36	296.59	296.91	297.74	296.38	294.9	295.97	293.19	294.75	298.43	299.18	296.77	294.62	299.35	300.28	298.26	296.29	299.74	294.37	296.34	298.48	296.39	299.66	297.22	296.92	297.04	293.01	295.03	294.89	298.02	296.72	295.89	298.03	299.42	298.71	297.43	299.57	297.22	298.39	297.85	299.44
311	308.98	308.99	315.71	313.77	313.81	309.58	309.85	313.42	311.11	309.57	313.92	309.86	314.93	311.31	310.81	313.46	312.04	310.77	309.44	312.67	311.59	310.97	312.02	314.53	312.6	311.62	306.65	313.58	316.06	311.54	309.7	311.66	310.92	314.79	317.93	313.96	314.63	309.23	313.38	313.02	311.94	312.46	311.82	313.63	310.84	316.21	312.58	311.87	312.78
304.51	306.86	305.96	307.98	302.29	306.83	301.35	301.46	303.95	308.41	304.37	306.33	302.89	302.88	302.81	306.51	304.22	304.15	302.31	303.51	304.96	304.44	305.12	304.02	303.96	303.4	303.85	307.17	304.45	304.65	304.84	303.4	304.9	304.36	303.94	301.63	302.91	301.17	303.32	303.74	302.97	302.32	304.58	307.3	307.02	304.22	306.37	304.04	306.89	301.72
301.07	301.08	302.92	304.38	301.2	302.08	306.12	305.67	304.66	300.67	301.35	303.81	304.07	305.86	299.44	301.47	304.27	306.47	300.96	302.46	301.34	303.7	303.91	300.23	303.32	305.48	304.09	301.72	303.47	302.2	301.71	301.93	300.69	301.94	300.91	301.96	303.77	301.71	302.24	306	300.65	300.39	303.47	301.7	302.74	300.78	300.48	303.56	301.88	306.09
313.39	311.88	313.13	313.73	315.1	314.16	312.86	313.77	312.41	312.82	315.49	312.22	309.87	313.41	312.47	311.93	312.34	314.15	316.76	313.65	316.69	318.24	314.48	312.88	315.37	314.37	315.75	314.4	315.22	316.78	312.44	314.3	316.66	318.24	313.58	313.57	309.72	313.25	315.57	314.1	313.8	313.4	313.21	312.88	315.73	316.35	312.16	312.56	312.24	317.93
294.2	295.66	292.55	290.99	293.89	292.82	293.55	294.65	293.82	292.56	292.63	296.89	292.53	292.23	291.75	292.65	295.58	288.99	295.5	291.3	293.09	288.52	298.36	297.81	291.66	294.71	293.54	293.28	289.38	297.58	297.94	294.41	296.92	291.99	295.62	293.2	292.49	288.25	293	294.15	293.16	288.27	292.9	293.15	294.71	294.67	295.16	290.44	290.7	293.37
313.81	312.32	314.71	312.8	313.35	316.13	315.18	312.67	316.81	314.24	316.09	314.45	314.9	311.08	313.36	312.78	312.04	311.7	312.82	309.79	315.28	312.55	315.17	313.61	314.12	311.65	314.87	312.74	314.18	311.87	315.38	314.15	314.41	316.62	316.75	316.82	314.56	314.04	310.33	311.03	312.94	314.06	313.27	315.41	315.45	312.97	315.86	314.58	313.39	313.82
302.74	307.53	306.75	303.14	301.14	307.02	306.4	307.76	305.77	306.28	306.35	308.83	304.77	302.39	305.14	305.98	305.52	306.98	305.87	307.99	303.21	304.95	306.67	305.79	303.96	304.08	305.5	302.79	304.34	303.56	304.9	302.09	307.64	306.07	305.84	301.84	307.3	305.03	308.69	306.82	303.89	302.28	302.05	307.32	307.51	304.03	304.59	305.23	302.19	303.79
295.38	293.8	296.97	299.1	295.37	294.54	294.74	294.53	296.43	297.88	295	298.3	293.4	289.99	298.03	291.11	293.16	294.64	296.65	293.97	293.53	295.99	297.02	297.5	294.99	291.24	294.35	296.4	293.85	297.34	292.09	294.55	295.34	294.79	297.45	297.79	296.02	295.95	296.32	296.94	298.62	297.31	297.29	298.54	297.4	292.55	297.25	299.49	293.35	297.28
302.8	302.42	305.14	301.63	303.77	301.53	303.14	302.7	303.76	301.16	305.42	301.18	300.53	303.5	303.72	300.57	303.87	302.98	301.61	303.5	304.44	304.44	305.01	302.69	303.49	304.35	299.7	305.29	301.53	301.86	301.79	301.79	299.54	301.7	303.13	297.99	300.6	303.95	302.34	299.94	303.4	301.21	302.3	301.47	306.21	304.32	302.3	299.86	301.5	304.39
304.1	304.09	303.86	304.87	304.67	306.97	301.95	301.35	304.7	300.85	302.56	303.33	303.76	301.9	302.98	300.49	304.54	304.9	301.33	305.07	305.27	298.77	299.63	303.18	303.04	303.77	301.34	303.52	304.4	303.09	300.64	302.72	306.63	304.83	303.65	301.15	304.92	306.67	301.52	304.11	303.68	304.59	301.2	301.91	304.19	303.61	304.95	300.37	300.91	300.27
326.93	325.68	332.55	329.18	328.64	329.76	326.79	326.03	329.55	329.66	327.64	327.14	330.28	328.18	325.89	329.46	327.33	328.75	329.55	329.12	328.41	327.46	330.89	328	332.64	328.73	325.72	325.45	329.85	329.48	328.92	327.79	324.42	330.24	329.96	327.35	326.33	331.77	327.57	327.72	326.79	331.03	326.86	329.1	329.42	330.68	329.87	327.76	326.48	329.13
315.27	311.34	311.35	306.74	315.19	314.38	310.58	311.19	314.22	312.2	314.15	312.05	310.51	310.73	313.93	315.56	311.54	310.39	316.38	312.1	315.44	313.9	313.96	314.19	310.15	314.98	314.92	313.73	311.01	310.04	316.15	311.97	313.1	313.86	314.36	315.42	311.96	313.84	315.74	309.93	312	313.83	310.65	313.27	311.04	313.04	313.74	311.33	312.77	310.8
301.49	307.65	301.95	300.87	302.32	302.07	302.04	300.72	301.73	304.61	301.41	307.13	302.84	302.6	300.31	306.13	301.44	305.53	303.37	301.09	302.75	306.2	300.05	304.66	302.75	307.04	305.41	305.51	302.19	302.26	303.14	303.97	304.39	304.59	306.66	304.98	305.19	304.05	302.42	302.82	306.4	304.45	299.41	299.13	301.82	301.59	302.85	304.09	305.6	302.23
301.98	301.04	300.65	304.48	302.72	304.56	301.35	303.07	303.86	299.56	300.07	301.46	303.06	306.77	305.58	303.91	301.64	302.13	303.37	302.6	304.54	302.86	302.81	303.39	305.59	304.46	303.85	305.08	302.4	305.25	306.54	303.54	301.02	301.54	304.52	301.54	302.68	300.45	306.24	303.04	303.81	303.34	303.71	303.29	301.8	304.68	302.48	301.69	300.72	305.06
313.48	310.25	310.68	314.66	314.79	311.29	311.66	312.41	311.3	311.22	311.68	315.54	313.73	312.61	312.27	315.15	315.89	312.72	310.11	311.6	309.91	313.96	314.73	312.34	314.9	312.28	315	313.53	311.65	313.93	314.16	313.98	312.92	311.81	314.54	310.2	313.49	312.28	310.64	312.13	314.96	312.74	314.27	316.72	310.1	315.18	312.14	315.14	309.93	312.63
313.38	312.59	312.04	314.28	315.14	312.36	313.77	311.34	312.18	311.88	313.06	313.13	312.09	314.1	314.11	311.46	314.01	309.88	315.95	310.72	313.89	314.32	316.26	310.89	313.93	315.11	311.16	313.22	313.82	313.26	314.01	313.95	313.63	313.1	316.1	314.09	314.87	314.96	316.18	315.84	316.99	316.04	310.96	316	311.61	314.04	315.26	313.87	316.14	315.61
315.13	315.76	313.47	314.01	316.23	313.92	316.56	315.94	315.59	317.78	315.87	315.57	314.84	313.58	313.45	311.3	313.47	311.76	315.77	313.68	314.07	313.54	313.1	314.47	312.32	315.29	315.86	315.45	313.78	316.84	317.54	316.27	315.3	316.6	315.07	313.69	317.04	312.16	315.5	317.56	317.44	313.26	314.07	315.96	316.08	313.26	314.57	316.12	313.25	313.65
306.57	308.17	309.28	310.96	310.28	309.83	308.86	310.92	309.51	312.92	310.85	308.07	309.81	314.03	316.4	310.53	309.54	310.78	311.69	310.82	311.14	311.7	313.2	313.18	311.29	311.19	307.63	309.18	312.94	312.56	307.36	309.16	309.51	307.21	311.75	312.77	312.23	308.7	310.31	313.5	310.96	307.48	311.16	309.25	308.02	312.4	310.65	313.51	310.11	310.39
303.25	299.63	302.21	304.33	300.07	303.99	301.45	303.71	300.83	301.9	300.77	303.83	301.4	303.26	302.28	301.75	306.76	303.08	301.85	299.93	307.01	303.57	303.1	305.2	302.72	303.06	305.18	302.61	302.83	300.75	303.37	303.77	303.97	306.62	304.77	303.11	302.28	304.87	300.28	304.42	300.67	303.49	304.47	303.26	304.11	302.82	307.55	302.23	302.49	307.41
320.81	318.83	321.59	316.89	314.93	318.29	321.34	318.22	320.4	319.08	319.95	320.48	320.51	319.91	316.56	319.7	320.94	320.35	323.76	319.76	321.46	319.64	317.97	322.21	317.99	320.75	319.45	320.03	317.31	316.73	317.17	315.33	321.97	319.22	319.23	316.72	319.7	322.88	322.4	321.16	318.29	319.4	320.12	315.93	316.64	316.85	322.1	321.27	319.35	321.98
307.39	304.99	306.48	305.54	308.14	306.51	303.46	303.93	300.49	308.52	305.55	304.06	306.08	307.19	306.88	310.3	306.98	304.22	307.26	304.36	309.03	304.82	301.71	305.86	303.31	305.3	306.87	305.94	306.55	305.38	304.28	305.76	299.76	305.39	304.65	305.62	306.23	305.69	309.33	303.62	304.13	309.14	308.37	302.94	309.55	304.47	304.12	305.04	300.45	305.94
295.11	295.72	297.56	291.74	295.31	296.58	298.69	292.53	293.95	293.95	295.73	290.38	294.64	294.1	294.74	296.57	290.98	294.9	292.63	292.64	293.12	295.32	294.94	296.11	293.35	294.48	294.45	291.86	291.49	292.37	292.83	295.37	294.49	294.32	294.12	293.6	295.41	295.37	292.55	293.47	293.89	296.15	294.43	294.05	295.99	294.66	299.01	295.57	293.77	295.31
299.68	304.65	302.96	302.62	303.59	301.91	304.95	302.06	304.69	302.89	302.58	304.13	303.42	304.39	303.35	301.62	302.61	302.17	302.51	300.65	302.19	306.07	300.94	301.01	304.2	302.73	306.52	305.52	304.08	304.69	306.26	304.52	304.76	302.85	303.11	298.99	300.36	301.95	302.67	303.49	302.74	303.24	302.5	308.06	306.54	304.3	307.11	303.64	302.84	304.33
293.79	298.9	299.38	298.56	296.51	295.74	296.03	295.22	297.86	297.94	295.68	295.76	299.75	292.92	292.74	298.59	296.9	295.08	293.48	296.42	294.96	291.83	294.2	293.36	296.57	298.18	298.26	294.02	295	295.35	294.2	297.32	295.48	297.01	295.06	299.87	298.45	295.74	297.25	299.65	298.24	297.41	294.59	301.91	299.31	299.25	298.94	297.66	295.95	295.78
304.88	303.34	303.1	305.34	304.22	305.74	306.18	306.84	306.45	302.86	306.61	304.77	305.67	305.3	307.94	304.34	304.78	307.29	306.54	307.41	306.07	307.1	307.61	304.19	302.56	303.85	306.05	310.04	306.68	307.18	305.12	302.93	306.3	306.41	303.81	307.71	304.21	304.25	305.37	304.5	303.9	306.89	305.45	308.52	305.1	304.71	306.55	309.65	304.83	306.45
302.84	301.06	305.46	300.88	305.34	302.4	302.04	301.98	300.08	304.81	304.99	302.08	304.83	300.77	303.24	304.72	304.4	302.87	304.22	304.53	304.26	302.16	301.95	305.01	302.51	300.89	303.85	305.04	305.42	302.27	301.95	303.43	304.1	304.57	303.92	304.33	305.02	300.51	303.97	301.64	303.56	303.26	302.26	303.04	305.71	303.88	303.95	304.25	301.07	304.76
311.79	315.74	316.61	314.57	313.18	311.75	315.43	310.27	313.52	311.34	315.35	310.93	312.36	313.42	313.9	310.43	314.23	313.93	315.69	314.91	315.26	314.39	313.39	313.76	314.03	313.95	312.85	314.35	310.75	311.76	315.12	313.56	311.53	312.77	312.9	311.15	313.2	309.77	312.08	313.5	312.99	310.55	310.23	312.57	314.13	311.78	308.73	312.57	312.09	311.79
317.67	309.99	312.4	315.46	313.66	316.18	317.2	312.34	312.87	312.28	313.87	315.59	312.25	319.4	314.94	315	315.66	317.19	314.1	316.06	312.75	314.24	313.85	314.51	315.13	310.81	315.48	314.48	314.11	315.64	311.48	312.35	313.28	315.56	313.21	315.14	313.35	316.92	314.84	310.74	317.7	313.77	314.12	313.18	314.22	312.86	309.92	314.07	319.08	311.95
331.69	328.61	321.41	326.1	328.08	328.2	326.95	328.56	330.18	325.42	328.96	326.29	324.04	329.33	327.75	325.15	327.28	330.8	331.38	327.07	330.82	326.75	331.64	325.47	325.76	327.61	328.01	327.55	323.72	328.5	329.59	324.46	327.81	332.69	328.74	329.19	328.32	327.91	326.4	322.3	328.68	330.25	325.9	324.14	327.44	328.33	326.44	329.99	327.81	328.54
307.68	302.17	305.96	305.14	305.77	307.64	303.32	304.88	305.11	301.84	304.39	308.12	305.31	303.18	306.9	306.41	307.92	306.44	303.23	305.51	306.7	307.08	305.13	306.83	307.37	306.71	304.55	307.29	304.37	306.22	302.68	305.3	309.05	302.32	307.61	303.15	304.82	307.62	307.23	305.78	305.73	301.54	304.22	305.03	309.19	305.16	305.25	304.45	307.23	303.59
315.41	309.14	309.99	309.97	311.08	314.92	315.11	312.94	315.33	313.67	313.44	312.11	311.73	314.56	314.66	314.5	314.43	315.28	315.59	313.46	314.68	312.95	313.73	316.84	310.74	312.59	312.61	311.42	312.72	314.39	314.66	312.13	311.14	315.66	314.22	315.01	314.28	314.84	313.12	311.43	314	315.76	313.35	314.77	312.9	311.37	312.17	311.22	312.44	313.03
298.91	298.94	297.72	299.72	300.45	300.47	300.12	301.04	298.84	301.38	301.91	300.02	301.23	301.38	301.04	299.45	301.99	304.48	298.49	298.78	301.33	300.47	302.16	299.55	299.57	297.33	300.03	299.42	299.85	301.16	297.39	300.95	300.26	300.88	295.17	300.48	301.86	296.66	299.14	296.75	300.65	302.67	298.44	300.68	301.48	299.62	300.02	298.35	301.68	301.69
319.52	319.99	318.44	316.87	319.14	319.12	317.84	318.52	320.33	318.06	318.09	320.82	320.92	319.38	322.19	320.44	316.79	319.4	319.72	317.55	319.11	317.09	319.42	321.44	314.57	318.32	319.78	321.06	319.33	317.44	318.13	315.62	314.37	320.1	316.13	314.24	319.05	316.34	318.63	317.94	319.93	317.45	317.03	316.63	317.32	319.98	317.43	317.96	319.27	318.82
309.61	307.69	311.79	313.03	308.05	308.73	310	308.23	310.91	313.28	309.99	313.81	309.99	305	308.28	308.54	310.01	313.49	311.6	308.4	311.63	307.69	311.48	311.5	309.93	310.81	307.45	309.68	310.47	306.55	310.84	311.06	314.6	314.1	310.41	311.25	310.73	313.52	306.42	308.41	308.2	313.06	311.24	309.28	308.84	310.51	312.11	310.64	313.74	309.12
307.94	307.2	305.52	304.6	308.45	305.01	305.9	302.76	305.51	307.22	310.88	309.08	304.74	306.68	304.28	308.2	305.83	303.94	306.08	305.24	305.82	307.74	306.34	307.14	303.88	308.27	305.42	302.6	308.05	310.63	307.41	303.67	308.88	305.62	306.66	303.5	306.15	304.42	305.48	306.25	309.13	308.16	303.1	304.68	305.22	305.06	308.23	306.81	304.19	306.94
316.05	317.14	318.68	318.83	318.45	315.55	313.3	318.73	321.23	314.32	318.11	318.13	316.77	314.12	318.75	316.49	318.31	317.95	319.46	319.5	320.35	319.27	319.45	319.01	319.37	319.73	320.12	315.14	321.65	318.77	316.85	323.08	316.35	320.53	314.97	318.87	320.84	317.39	315.83	316.67	316.63	317.26	316.06	314.82	316.33	319.16	320.44	319.08	316.68	316.96
304.37	303.13	304.77	304.5	303.59	304.94	305.89	305.44	304.83	305.22	304.12	301.77	303.73	309.5	304.79	305.12	302.13	302.06	303.64	304.06	304.9	304.6	306.25	302.5	302.1	303.7	307.92	305.85	305.47	304.15	303.65	309.44	304.06	305.62	307.53	304.43	304.99	306.97	301.19	303.9	303.51	302.32	304.63	303.99	305.44	304.95	305.04	305.11	302.51	304.68
321.03	319.07	318.08	317.21	316.13	321.14	319.47	320.98	318.1	317.68	322.94	318.44	317.6	315.58	319.51	318.18	317.32	319.04	315.59	323.08	319.11	320.15	319.49	316.13	320.47	319.53	319.82	322.26	318.44	321.88	318.42	317.88	319.3	318.28	319.23	320.05	317.13	319.37	317.57	320.51	317.01	315.76	316.97	319.3	320.04	318.64	316.77	322.99	318.06	324.18
307.5	310.66	313.23	312.85	311.02	310.02	310.96	312.35	311.17	311.24	312.12	313.13	310.12	308.12	312.13	308.08	313.38	314.46	310.77	311.12	312.25	312.53	314.58	314.56	311.01	311.96	309.79	311.69	308.03	310.46	311.3	309.49	314.8	312.94	312.23	311.34	314.58	311.6	308.63	313.34	312.16	311.13	310.29	312.09	310.02	313.63	312.65	307.92	310.23	309.22
303.13	305.18	305.83	307.49	302.33	305.82	305.85	304.46	303.41	306.98	306.05	304.66	306.45	305.98	302.82	307.83	305.44	301.99	306.7	306.82	304.15	305.03	304.32	307.04	301.8	306.5	305.92	308.22	304.26	305.42	303.59	305.36	307.43	301.88	304.4	306.21	307.37	307.09	307.02	303.24	305.19	306.25	307.97	303.9	310.07	307.54	307.59	302.41	307.01	303.62
315.36	319.31	313.21	313.23	316.45	312.9	313.74	318.47	312.97	316.05	314.77	315.72	317.01	315.73	319.3	310.16	314.34	315.07	315.84	315.02	312.71	316.26	314.58	316.73	315.37	315.43	312.85	312.61	310.57	316.08	311.67	312.66	314.81	315.35	314.9	313.87	314.44	316.12	315.49	312.43	314	314.56	316.42	313.11	313.6	314.41	312.78	312.78	316.59	316.6
305.08	303.8	308.96	306.31	305.72	305.34	303.84	303.73	308.53	309.84	307.3	307.3	302.3	303.69	304.15	306.04	301.73	306.09	302.01	308.93	305.99	307	303.9	305.23	303.94	307.11	303.48	305.07	306.87	308.04	302.55	310.12	307.2	305.25	309.38	307.78	305.78	305.81	305.66	304.8	302.73	303.29	304.6	305.87	306.2	303.89	305.73	303.55	303.19	303.63
301.39	298.8	297.15	300.22	300.46	300.36	298.24	302.51	300.43	296.28	295.75	303.13	297.85	299.37	297.08	301.03	301.46	302.96	300.55	301.22	298.44	302.49	301.73	299.37	303.08	299.99	296.52	300.12	301.44	299.34	301.81	302.59	299.36	297.02	298.06	302.27	298.2	299.79	295.83	301.22	299.5	295.64	302.72	300.82	301.69	299.21	300.02	299.82	300.75	300.16
317.06	316.46	315.33	316.75	317.02	317.2	319.23	317.82	313.16	314.42	317.09	314.22	313.28	316.25	317.08	319.23	318.9	314.53	316.62	313.59	312.27	316.78	315.98	313.24	315.94	317.09	311.87	315.52	313.5	316.44	314.16	319.59	316.34	314.14	315.53	316	314.25	316.86	315.25	315.99	310.48	315.49	311.3	313.79	317.62	317.44	317.63	314.41	318.84	317.33
306.47	307.18	306.89	307.83	310	308.92	306.69	306.88	304.11	306.15	304.29	305.56	308.58	307.74	306.47	306.25	310.97	305.47	308.78	310.09	306.57	307.83	306.77	306.16	303.79	308.84	306.1	305.82	307.82	309.37	310.64	306.34	309.7	303.7	304.74	306.16	307.76	310.16	305.87	303.37	307.79	305.94	306.22	306.4	306.11	308.62	308.08	309.66	303.92	306.91
317.88	315.2	315.28	317.41	316.17	314.41	314.24	317.1	314.2	315.29	314.95	315.87	313.91	314.89	313.5	316.19	315.82	316.01	312.7	315.73	316.81	311.35	316.16	313.37	315.09	313.71	315.96	314.28	313.18	317.13	314.24	312.68	316.77	316.02	313.12	316.04	314.96	314.49	314.15	311.07	313.25	313.57	314.21	314.63	317.95	317.45	315.76	314.63	312.74	311.62
323.98	324.95	323.43	327.73	324.72	327.92	323.58	323.88	323.85	325.86	326.44	325.43	329.43	323.32	325.31	327.06	324.49	322.98	321.72	325.33	322.31	323.86	326.58	324.16	326.45	323.3	325.64	324.74	328.11	329.08	326.26	320.46	323.61	324.24	325.6	322.33	327.45	323.71	324.66	323.14	324.83	324.38	323.09	323.03	325.78	325.94	324.66	325.39	323.22	323.32
323.44	325.14	320.02	323.27	328.15	323.77	328.01	321.7	323.84	323.55	328.58	325.53	328.53	325.56	324.77	324.93	326.64	325.44	324.75	325.64	324.11	324.92	323.57	326.91	327.7	326.35	326.12	324.21	323.71	329.19	321.71	326.23	325.75	325.5	325.15	323.48	325.09	324.04	323.87	322.61	325.84	327.13	321.5	325.85	322.97	323.04	325.72	323.18	327.15	321.31
318.04	316.85	314.92	313.99	314.09	315.92	318.04	314.81	312.85	316	311.83	314.85	314.26	315.08	313.76	315.91	314.58	310.52	318.52	318.01	311.07	315.94	312.85	315.46	313.56	317.25	313.16	310.66	314.13	313.65	318.21	315.55	314.07	315.34	315.25	315.6	316.8	313.26	313.55	312.78	314.8	315.4	314.79	317.08	314.91	317.54	314.44	312.61	311.66	316.86
318.58	321.28	316.18	320.59	315.97	319.34	315.7	317.31	319.22	320.41	317.56	316.27	319.18	317.02	317.38	318.75	320.32	317.73	320.02	321.15	319.04	316.64	320.26	320.43	317.65	314	321.48	317.34	316.96	320.02	315.45	319.75	318.61	321.44	316.26	319.64	321.26	322.08	318.14	318.43	315.74	319.39	316.32	315.93	319.89	318.23	316.54	320.51	315.73	322.75
314.46	315.31	311.25	315.33	314.51	316.58	312.5	315.49	316.2	314.02	317.08	311.53	313.21	313.47	313	316.35	317.48	312.87	313.22	316.85	312.75	312.77	314.36	310.05	311.72	313.23	312.84	315.43	317.04	312.86	316.81	312.09	316.2	312.64	315.5	314.06	319.33	315.84	314.3	310.69	317.36	316.74	318.31	313.66	317.04	315.17	313.99	316.03	313.52	317.34
299.54	304.04	299.99	302.09	304.22	300.78	303.66	300.85	301.12	303.79	300.69	303.3	305.22	302	301.38	304.68	299.71	306.54	302.97	303.74	303.35	299.39	300.87	302.33	302.68	304.06	302.51	299.75	303.54	303.41	298.56	301.4	306.03	304.43	300.67	300.07	301.45	302.67	302.99	303.78	299.41	300.22	299.83	303.87	302.93	303.8	302.73	296.41	300.84	302.71
316.81	316.59	314.17	316.39	313.51	310.8	313.71	316.74	316.24	309.64	310.48	316.33	311.22	311.38	312.55	314.89	313.73	314.14	312.3	315.47	315.9	314.04	315.63	314.56	313.17	312.38	313.35	315.46	313.23	313.03	316.23	315.86	312.54	313.98	316.05	311.84	314.84	315.91	312.03	313.11	310.74	315.01	311.21	312.97	311.86	315.22	312.37	313.74	316.59	311.74
301.17	306.4	299.91	301.05	302.73	303.46	302.54	303.42	304.1	302.23	301.24	299.99	304.24	300.75	303.16	305.12	299.99	301.4	302.59	299.16	305.87	301.77	305.06	295.71	301.08	303.45	299.91	296.77	298.65	308.22	305.34	303.62	306.29	302.13	298.49	305.54	304.24	303	298.68	303.82	301.23	304.94	297.94	304.07	300.53	303.79	305.21	308.98	302.18	301.55
305.34	304.5	306.39	304.69	304.06	305.04	305.58	304.27	305.49	304.39	303.75	304.5	304.62	302.85	301.33	304.04	308.29	304.05	307.11	305.73	306.83	303.35	304.07	304.51	303.35	307.44	306.21	306.54	307.54	304.54	309.37	305.89	303.85	303.92	305.48	305.35	306.99	306.29	304.27	303.69	305.95	308.22	303.7	304.98	304.28	302.2	305.11	307.12	306.85	309.26
302.02	306.17	309.84	305.04	301.03	304.57	300	302.61	304.62	306.09	305.82	304.22	303.29	304.33	305.39	305.59	308.13	302.13	303.32	302.31	303.81	303.97	302.86	299.95	305.35	304.02	303.75	303.27	302.95	303.8	303.35	303.94	301.71	306.85	303.31	303.26	304.72	299.49	308	305.13	300.23	303.37	301.11	307.33	303.24	301.16	303.29	300.32	302.54	303.25
314.14	313.42	313.94	311.84	318.72	313.58	314.58	315.66	315.81	313.68	311.86	315.51	314.32	313.69	317.52	314.82	313.88	312.96	315.75	314.44	313.54	315.68	312.9	315.93	310.68	313.25	319.28	313.26	314.5	312.79	315.01	315.02	313.9	314.54	313.15	316.42	316.89	311.23	313.23	313.94	313.15	311.85	312.54	313.62	316.02	314.19	314.39	316.74	313.97	312.92
320.43	320.29	318.72	317.85	316.43	317.43	318.22	323.51	321.19	316.84	315	319.33	321.94	319.4	317.24	316.08	320.42	317.51	320.89	322.28	317.98	319.74	319.23	318.73	317.13	320.17	319.14	320.29	316.92	317.56	321.49	317.78	322.18	324.09	318.45	319.29	318.44	319.11	314.31	318.71	316.84	319.59	314.01	320.05	316.97	318.6	319.02	321.04	319.33	318.74
330.89	329.42	328.32	330.4	329.35	329.21	323.99	329.24	327.32	327.64	329.7	329.54	324.35	330.16	328.76	325.05	327.98	324.29	326.5	328.36	324.54	324.76	326.12	326.7	327.44	330.98	327.04	325.37	327.78	326.88	327.58	326.77	327.21	330.34	327.74	326.18	327.56	325.58	327.36	327.89	329.49	325.39	324.86	327.35	329.58	327.25	326.61	323.93	332.47	323.54
304.3	300.53	297.52	301.72	301.74	298.76	302.88	296.89	305.59	303.12	301.77	300.05	302.12	301.07	301.8	306.27	302.43	303.21	303.68	301.6	302.7	299.39	306.46	303.11	299.12	302.31	304.46	300.79	303.73	303.31	303.17	303.09	300.8	305	302.34	302.23	301.87	303.16	301.71	300.74	298.16	304.88	304.06	299.94	300.37	303.23	302.49	300.75	305.25	300.5
294.39	297.76	297.67	293.34	294.06	288.95	294.67	292.86	291.58	291.24	295.96	294.2	294.59	292.24	296.31	296.85	293.14	293.37	293.65	297.1	293.59	290.35	293.22	294.18	293.55	297.45	292.37	293.12	295.29	294.02	294.9	294.92	298.45	292.63	295.48	291.27	294.06	295.59	292	294.75	297.73	295.67	290.06	297.17	292.06	292.15	294.92	293.96	294.03	292.35
305.89	303.14	304.22	304.34	305.56	306.34	304.93	303.96	304.41	306.93	303.67	305.41	304.38	309.78	309.73	303.74	303.95	302.3	305.3	308.64	306.81	302.81	305.57	305.43	308.61	303.51	305.7	306.29	308.19	305.63	306.52	305.01	303.34	306.17	304.85	304.38	306.3	304.55	305.92	305.04	302.95	307.69	305.73	304.83	306.07	301.87	303.01	303.6	306.63	299.49
312.24	313.16	312.42	313.13	311.96	311.71	314.49	311.22	313.53	316.35	311.19	312.98	315.37	315.04	315.96	314.06	313.25	309.7	314.05	309.86	315.01	314.78	314.48	313.33	313.01	310.1	313.99	310.94	311.73	312.16	313.59	313.88	313.06	316.31	313.4	314.31	310.65	312.28	312.93	308.98	311.78	311.3	311	314.76	311.75	308.74	314.26	310.18	312.23	311.81
303.57	303.87	306.05	303.04	304.55	303.65	303.13	304.78	304.76	303.97	302.25	299.57	302.27	304.23	298.33	303.2	300.6	302.72	301.94	301.74	303.73	300.58	303.09	303.2	302.64	306.77	301.85	303.9	303.26	304.36	302.92	303.36	304.59	301.46	306.4	300.53	306.28	303.01	306.11	305.15	304.29	302.38	302.49	307.03	296.15	301.65	303.56	302.58	300.04	301.73
314.48	313.02	318.64	314.73	314.63	314.07	314.96	314.01	316.35	319.29	316.24	315.73	315.79	312.87	318.31	312.45	315.65	316.28	312.02	309.93	317.55	310.34	311.68	315.84	314.45	314.62	313.28	320.49	312.33	315.28	315.63	314.93	316.01	312.53	315.98	315.18	315.14	317.23	316.41	316.65	315.74	316	314.57	314.14	316.49	315.12	311.95	313.86	314.11	316.57
302.93	305.88	304.4	300.52	302.88	303.78	302.25	305.92	302.79	302.97	301.89	301.33	302.87	301.65	306.13	302.07	309.04	303.51	300.5	302.52	306.27	301.42	303.19	303.91	303.72	302.84	301.01	306.72	302.03	306.09	302.65	307.01	304.19	304.2	304.33	303.28	301.98	302.57	300.21	300.66	304.09	303.85	304.81	306.02	303.03	302.95	302.78	303.3	302.34	307.87
295.32	296.26	287.99	294.93	297.44	295.91	294.64	295.85	294.02	292.54	295.11	292.13	294.58	294.88	293.96	297.8	288.82	292.96	297.28	294.71	297.64	294.79	297.72	292.76	292.84	294.89	296.81	292.48	294.61	289.73	295.44	293.33	292.4	297.83	292.93	295.51	296.43	294.38	292.69	294.62	293.92	295.95	294.53	293.81	290.3	293.17	293.04	295.23	295.06	294.73
312.3	311.74	311.15	311.99	310.45	309.89	308.04	309.6	310.36	311.34	308.74	312.97	308.05	308.08	313	309.62	309.99	306.17	311.11	309.49	309.51	309.38	313.04	312.02	309.59	308.22	310.83	314.53	311	308.73	309.76	308.16	309.69	311.13	310.06	311.34	311.69	312.79	310.25	311.44	313.4	308.72	307.88	310.23	308.9	311.08	313.78	312.9	311.87	309.89
325.5	323.49	322.32	319.32	324.01	325.79	324.67	322.37	323.4	322.95	325.98	326.52	324.4	326.09	322.83	326.63	324.07	325.7	324.07	326.31	324.1	324.13	320.54	325.44	324.21	324.02	324.01	324.77	324.77	325.96	326.07	323.41	327.35	324.22	319.94	324.98	326.44	323.11	322.24	323.66	326.28	324.27	326.8	323.37	328.54	324.53	321.78	324.79	325.4	326.8
322.9	324.04	320.65	324.89	325.05	325.73	322.36	322.7	323.31	325.66	322.35	324.14	323.15	324.02	321.32	322.28	324.4	323.65	323.79	330.09	321.11	321.69	323.06	323.95	324.61	325.19	322.57	328.57	322.18	325.53	324.54	322.42	325.61	322.69	323.72	321.8	325.79	324.17	326.25	323.88	322.02	322.43	322.37	323.98	325.41	322.33	323.46	328.24	325.24	323.02
316.96	316.52	318.78	316.36	316.94	316.65	318.18	318.7	318.03	318.5	318.79	319.67	318.63	316.44	320.13	317.89	317.7	315.82	316.65	317.59	316.53	314.8	317.62	318.66	315.73	318.98	318.59	319.61	318.28	319.98	315.62	317.07	317.42	315.08	320.04	315.23	320.2	314.74	314.69	313.85	316.24	320.67	316.18	317.8	319.08	316.9	314.2	316.18	319.99	318.9
302.44	301.91	303.93	303.63	305.12	301.73	304.55	305.06	302.94	303.47	303.3	297.58	301.23	303.88	299.52	303.69	303.2	301.36	303.17	300.7	298.46	302.63	302.22	305.23	302.67	305.08	304.5	305.57	302.47	305.6	304.16	304.01	304.32	302.51	304.23	303.31	301.05	305.46	305.25	301.53	304.64	302.78	302.68	302.93	302.23	300.66	305.34	306.35	305.46	302.45
318.29	316.97	313.08	314.37	315.79	317.88	316.15	318.24	312.76	313.08	314.47	314.8	315.76	315.08	312.88	315.12	316.87	319.23	317.76	313.61	313.25	317.45	313.16	317.58	317.08	314.24	314.71	314.48	314.39	315.69	315.31	318.65	316.39	319.19	314.98	314.44	318.1	316.27	317	317.91	318.95	313.19	314.49	314.58	320.62	317.15	312.99	317.48	316.99	319
309.43	304.97	312.26	308.92	308.85	309.18	306.52	308.9	308.5	307.6	312.79	306.12	311.54	308.15	312.08	308.96	306.33	308.64	309.05	308.15	307.46	306.17	309.2	308.63	307.94	309.44	312.35	308.37	313.42	310.34	308.21	310.96	309.85	310.03	307.81	315.06	309.38	307.68	311.95	309.44	310.04	308.36	307.68	304.69	308.99	307.01	309.62	309.31	308.56	310.94
305.92	306.82	303.62	308.45	306.75	306.73	307.38	306.88	305.59	305.72	303.41	304.98	303.36	302.42	305.31	307.66	304.29	307.45	303.28	304.06	307.16	305.31	304.44	306.91	304	304.07	306.11	301.44	307.45	303.38	308.66	305.86	305.24	306.33	304.62	305.99	304.12	305.44	303.71	304.92	303.14	306.66	304.34	307.21	305.49	306.56	305.26	304.34	307.55	303.23
326.66	323.84	320.67	324.68	322.33	325.19	325.05	324.34	327.42	327.39	322.79	323.81	323.36	327.64	323.74	326.42	323.68	325.84	323.53	324.05	325.25	325.66	323.52	323.6	323.72	322.93	325.3	324.88	321.31	323.53	327.79	322.06	325.43	324.95	323.44	324.33	324.19	323.88	324.04	324.48	327.73	327.32	328.63	324.68	325.82	326.37	322.18	325.58	323.14	325.57
304.03	303.79	305.09	306.38	307.48	306.76	306.46	306.62	301.69	306.95	307.25	307.76	310.31	305.2	306.9	306.71	306.65	306.67	305.71	310.56	307.52	308.15	304.91	305.74	310.26	305.52	302.95	308.44	306.68	301.6	307.2	306	306.02	303.01	307.19	307.96	308.69	308.78	304.46	304.38	308.74	307.59	308.6	308.31	306.63	308.77	307.57	308.88	307.24	310.44
295.05	297.59	297.67	295.66	292.64	298.58	295.91	295.81	301.24	295.41	295.21	292.94	298.73	295.83	299.29	297.42	297.44	298.18	296.46	296.01	297.82	295.44	294.49	298.17	293.73	296.76	296.74	297.94	293.7	295.57	294.53	295.18	294.54	295.58	294.69	296.81	294.66	294.57	294.93	296.37	297.43	294.04	291.13	298.03	292.97	296.92	296.75	291.59	295.97	294.51
314.6	315.17	313.65	314.99	312.87	315.99	316.44	318.29	319.3	318.23	314.57	316.03	319.68	314.59	316.31	313.56	312.84	315.89	318.34	318.12	314.6	317.08	315.41	317.42	314.8	316.73	316.2	315.21	316.47	316.24	318.3	316.82	314.85	319.48	316.93	321.16	316.16	317.8	312.99	315.69	320.16	314.94	315.8	315.98	317.98	316.52	318.03	315.81	317.63	312.83
307.5	308.05	309.21	305.1	306.32	304.85	305.88	303.63	309.34	307.14	306.85	304.33	304.92	312.45	309.19	306.16	308.14	312.8	308.77	309.01	307.4	306.53	309.08	303.73	303.98	307.27	306.08	306.47	305.2	307.43	306.88	306.12	311.4	305	304	309.78	303.54	305.26	304.92	309.27	306.91	307.02	307.33	307.97	304.68	309.69	304.16	306.88	301.66	307.46
308.26	311.68	310.54	308	308.94	308.96	308.28	308.79	309.48	315.54	312.07	310.87	308.52	314.78	309.19	312.21	311.52	309.94	310.62	314.06	308.63	313.58	309.62	312.42	310.81	309.68	313.27	309	311.2	310.04	309.1	304.69	308.76	311.7	315.22	314.85	312.11	310.19	305.42	308.96	310.18	312.18	310.81	310.79	311.56	312.89	309.42	311.24	313	313.54
301.86	304.57	307.24	306.32	302.89	303.18	305.3	303.12	304.12	305.91	305.41	307.47	308.65	302.14	302.32	307.76	300.76	308.49	304.04	305.25	306.98	301.83	302.92	308.03	304.98	304.71	307.4	304.87	307.03	303.89	302.24	306	306.69	304.18	301.95	300.68	303.28	305.94	305.21	302.33	306.23	310.21	310.63	305.21	305.97	304.65	304.73	306.83	308.01	305.6
308.13	308.02	312.26	309.08	310.23	310.13	312.22	312.21	311.27	314.38	311.89	309.68	308.34	315.2	309.87	311.97	314.31	305.08	313.16	309.14	313.13	310.33	315.32	312.76	310.33	310.35	310.25	313.53	310.7	311.66	311.35	310.86	311.07	309.93	309.22	308.31	309.69	310.85	311.41	310.02	308.94	313.08	309.72	311.42	308.05	311.64	314.02	309.5	312.47	312.78
303.18	307.6	304.66	303.52	306.88	307.74	304.69	307.05	305.17	308.44	309.2	310.39	308.45	308.45	307.54	305.36	303.5	307.85	305.77	306.02	304.27	309.64	306.08	306.18	306.28	304.9	305.32	307	305.66	306.12	307.15	303.82	306.58	308.69	308.61	308.36	305.23	302.42	304.55	306.42	304.23	305.99	308.32	302.48	302.71	307.48	306.58	305.07	309.04	307.23
307.33	312.75	313.06	312.45	305.14	310.02	310.33	311.53	306.76	308.05	308.42	308.96	306.25	309.95	314.04	307.06	308.98	311.18	310.61	313.12	310.26	310.9	307.46	311.81	308.21	311.94	310.28	310.34	310.85	310.68	308.42	311.83	314.39	309.54	312.04	313.97	312.24	312.99	309.2	307.57	305.86	312.07	314.83	311.35	309.94	313.6	307.9	310.77	312.96	308.75
314.74	308.94	313.09	315.13	314.74	313.23	312.34	310.97	313.36	315.99	310.65	312.16	314.87	317.11	312.09	313.39	310.13	314.87	312.2	315.28	311.91	310.91	311.12	312.9	315.03	312.77	317.07	310.74	316.62	310.95	311.03	317.11	310.21	315.94	310.67	315.44	313.65	312.96	315.52	310.69	309.63	313.53	314.3	314.27	313.56	311.78	315.7	315.51	313.25	312.36
311.62	311.12	310.23	310.54	307.97	310.71	311.96	312.2	307.77	312.04	311.03	310.38	309.45	310.45	308.92	309.81	311.89	308.34	310.56	310.43	308.65	310.54	312.6	311.76	307	310.3	308.01	309.72	309.04	310.05	309.78	309.15	307.47	311.49	312.99	308.74	308.17	311.81	307.96	311.46	311.44	305.64	308.97	310.52	308.79	312.12	308.79	308.07	310.61	311.56
301.15	301.4	300	302.76	301	303.51	299.91	302.5	302.51	303.87	303.87	302.78	303.33	301.71	305.57	302.64	303.86	304.57	308.17	302.45	300.53	304.28	303.01	300.74	302.45	302.8	305.96	299.1	303.63	299.82	303.37	304.4	301.35	301.99	300.93	303.1	308.07	301.42	301.17	304.4	299.76	302.82	304.04	303.49	303.46	303.04	304.49	302.32	303.27	300.61
309.67	309.88	309.87	310.3	303.71	309.42	304.94	306.16	308.7	307.29	306.69	309.16	306.25	309.95	316.3	310.21	309.55	312.22	307.38	307.72	309.34	311.04	310.02	307.27	310.42	311.47	312.47	312.94	312.27	307.51	303.7	309.13	307.77	304.93	308.22	309.48	309.34	309.08	304.95	309.83	308.48	310.46	309.2	307.69	307.18	306.99	307.42	304.59	307.61	305.91
301.33	300.43	302.15	306.63	300.87	304.36	305.08	304.82	302.26	301.99	305.71	299.83	305.08	301.99	300.9	301.62	302.05	306.75	302.61	304.16	301.57	306.07	306.05	304.33	305.48	303.09	304.93	305.46	307.33	303.21	299.96	307.21	302.93	301.62	303.86	302.41	306.14	304.98	306.68	300.14	306.74	305.27	305.77	308.07	305.65	303.86	303.39	302.38	307.08	304.17
303.98	304.55	303.99	302.37	304.66	303.54	307.43	305.46	304.7	305.24	303.95	303.47	305.76	306.24	305.17	305.85	303.78	307.63	303.68	307.9	302.25	306.56	305.63	302.3	308.54	308.32	304.22	302.53	301.65	306.36	307.49	306.52	304.6	308.35	305	305.1	304.8	303.03	305.46	301.14	301.38	304.54	305.13	304.87	304.73	304.5	307.61	304.54	306.78	306.71
307.95	304.61	307.63	308.42	307.82	308.59	307.83	306.08	309.02	308.08	304.49	308.44	312.56	304.44	308.2	306.02	301.29	304.2	305.86	306.44	305.35	306.1	307.1	309.46	303.88	303.28	306.66	307.85	309.92	304.59	306.59	305.72	301.27	301.71	306.96	308.62	310.5	306.19	306.08	302.83	304.83	304.23	304.99	304.86	306.96	306.3	301.93	307.79	305.19	308.83
306.26	305.04	304.9	304.79	305.48	307.5	304.47	301.2	302.85	302.14	307.69	305.35	307.36	303.44	307.54	303.92	302.79	301.65	305.08	307.04	304.11	309.8	305.13	304.86	304.24	303.97	309.01	303.35	302.72	305.92	303.4	306.51	307.78	307.06	304.05	309.15	306.58	306.31	306.18	306.28	305.77	304.77	305.45	308.1	304.14	303.55	309.76	305.15	300.92	304.72
303.5	304.75	305.85	305.75	308.54	306.18	304.44	303.71	307.85	306.89	304.48	307.27	305.64	307.33	307.58	304.91	308.69	305.02	303.65	305.21	305.73	309.25	304.25	306.62	307.2	304.57	308.36	309.05	305.78	309.43	308.96	304.49	308.76	308.41	306.39	306.3	309.01	307.95	306.69	308.3	307.89	310.87	308.5	305.58	303.87	309.61	309.37	304.93	308.26	309.37
304.34	306.09	304.78	303.13	302.4	303.68	303.83	302.22	303.41	304.98	304.63	303.59	302.37	301.6	301.14	304.56	306.77	301.85	304.72	306.49	299.7	301.69	304.02	306.67	301.58	306.57	307.08	304.77	302.02	304.29	307.76	302.07	307.58	306.51	303.95	307.76	304.6	303.34	305.07	301.66	305.52	303.58	301.91	302.68	301.92	301.42	304.49	304.59	307.45	303.07
318.68	318.37	319.6	317.37	317.31	318.43	318.89	320.57	319.07	319.5	318.19	320.23	316.35	317.57	320.54	316.99	323.25	321.23	321.97	319.46	320.39	319.17	319.54	320.41	318.43	319.53	320.73	319.82	318.83	318.54	320.16	321	318.01	319.58	315.47	318.48	321.33	318.32	316.96	319.04	320.3	319.22	313.94	314.22	316.8	317.11	319.52	319.95	319.98	318.55
317.15	312.87	315.49	312.63	310.59	313.03	314.63	309.62	312.97	313.5	311.35	312.95	312.83	310.49	311.13	316.27	313.82	312.06	313.81	311.75	311.23	315.27	313.67	312.13	314.72	315.36	311.5	316.42	313.47	313.12	315.77	311.53	313.33	312.9	314.11	313.48	311	312.36	313.72	314.87	312.74	317.45	315.92	313.06	312.47	314.34	313.57	313.67	309.95	311.68
297.78	300.05	303.34	302.67	298.24	301.82	296.88	300.77	300.43	301.75	303.11	300.86	298.97	300.83	298.6	299.07	301.96	299.49	299.05	301.65	300.21	299.3	303.31	305.69	300.17	302.86	298.39	298.67	296.07	299.06	301.77	299.84	297.73	300.16	301.28	304.36	301.82	299.29	298.03	299.86	303.53	301.45	299.16	297.07	303.35	300.63	299.46	303.01	300.12	300.57
315.05	315.83	318.16	313.06	314.34	316.26	314.21	313.97	314.76	313.93	316.94	311.23	315.86	315.89	316.76	315.63	314.44	314.36	313.46	316.43	313.64	312.39	313.01	315.89	316.11	315.77	316.93	314.04	313.67	315.67	310.92	315.49	316.4	314.11	318.22	312.34	317.14	316.8	317.74	311.71	314.8	310.45	312.36	315.57	317.44	317.11	317.7	317.77	313.15	316.56
304.61	307.37	303.42	303.05	301.39	302.99	303.28	299.47	300.49	303.19	303.36	302.77	306.52	299.63	305.3	302	304.08	298.51	303.22	300.93	301.1	302.31	301.52	299.08	304.55	299.66	301.51	303.41	301.34	300.03	302.37	303.59	300.5	300.12	298.23	303.89	302.24	303.47	302.1	302.77	303.44	305.62	305.06	304.48	302.79	303.14	306.79	303.11	304.55	303.8
312.18	313.6	318.05	314.13	311.71	314.1	312.08	315.2	310.16	307.46	312.04	312.15	311.82	314.38	314.89	308.82	314.38	313.32	313.21	314.86	312.08	315.07	312.41	317.93	313.92	312.95	312.2	310.56	314.78	315.24	311.78	311.41	313.55	314.15	313.61	311.32	315.32	314.38	314.89	311.83	312.83	314.33	312.34	314.86	313.76	314.41	313.53	311.95	310.62	311.76
316.83	316.9	314.61	315.57	315.38	317.25	317.62	316.02	313.28	316.6	315.36	314.71	318.44	315.03	317.53	316.88	315.11	314.44	316.06	317.1	318.54	316.91	316.58	317.45	318.24	312.31	313.79	315.08	316.91	316.22	313.79	315.17	314.69	312.59	315.72	318.06	317.5	311.23	312.6	314.29	315.56	314.3	318.65	316.71	316.46	314.66	316.42	315.73	314.96	316.46
303.8	308.05	304.44	302.88	305.72	301.64	309.72	306.9	304.71	302.84	306.32	304.48	302.83	307.64	306.16	305.07	305.06	304.2	304.79	303.68	308.03	303.34	303.64	305.85	307.11	306.35	303.41	305.59	307.02	305.03	305.24	307.45	305.67	307.4	302.86	306.34	304.27	306.62	304.11	304.88	304.85	304.9	305.21	305.34	305.78	304.49	303.83	303.2	307.07	304.25
302.17	301.17	301.03	299.05	298.86	299.78	303.3	299.7	299.54	303.34	302.59	301.5	303.84	301.6	301.88	300.68	299.58	299.45	300.6	303	298.23	301.04	296.48	300.06	301.95	299.92	300.57	303.33	298.51	298.84	303.53	295.44	299.53	295.27	298.46	299.14	297.46	302.88	297.65	299.48	297.32	300.36	298.8	300.4	301.16	302.2	296.91	300.51	299.04	294.8
326.1	328.48	327.17	331.54	328.67	326.72	325.36	328.88	330.05	327.04	331.11	325.58	326.48	327.03	327.27	331	325.41	326.39	328.25	327.42	327.91	328.25	332.85	328.71	325.17	327.51	326.41	327.31	327.8	328.01	324.86	331.26	330.19	329.19	329.74	328.33	327.13	329.03	328.68	326.08	329.91	328.71	325.91	327.67	331.75	326.56	329.62	327.76	329.35	326.8
293.97	298.02	293.94	292.03	296.05	295.53	290.36	291.16	294.33	291.48	296.57	293.42	294.81	293.28	292.24	294.48	294.23	294.05	294	296.67	292.85	295.2	292.29	293.56	294.64	295.19	298.42	295.97	294.81	293.54	293.33	291.52	294.01	296.07	295.2	290.94	296.28	292.07	293.16	295.28	294.52	297.11	292.32	295.03	293.59	292.46	295.22	292.46	294.61	296.5
303.81	303.22	306.08	305.35	303.82	306.7	307	308.13	308.36	306.55	308.97	304.64	305.73	302.76	303.34	302.22	307.12	306.15	305.61	306.92	310	307.45	305.58	305.82	307.34	306.76	304.34	302.66	306.03	308.99	305.44	304.17	303.6	309.09	305.01	305.47	306.78	308.25	308.69	304.75	307.75	307.77	308.17	306.47	302.18	307.89	299.9	308.16	306.24	308.39
319.12	323.46	321.54	315.58	322.98	319.88	319.52	320.48	318.76	318.88	322.48	319.27	316.58	320.55	322.88	319.13	321.1	324.18	319.58	320.87	322.7	319.46	320.53	319.05	316.18	317.75	319.71	318.04	319.32	320.25	319.17	316	322.08	318.8	316.7	318.54	315.89	321.96	318.83	318.26	319.26	321.89	320.73	320.34	316.86	316.59	319.85	320.78	321	318.5
321.34	318.71	319.41	318.72	319.09	321.69	316.24	321.91	317.77	319.8	320.44	320.41	320.84	316.77	318.55	318.93	318.95	317.74	316.62	315.81	318.39	318.89	318.38	316.4	317.06	320.5	316.12	320.27	317.27	320.67	320.42	322.61	319.55	319.14	320.34	318.04	317.66	317.95	321.3	316.47	317.93	317.19	319.63	318.28	319.25	320.86	321.22	317.47	322.29	316.48
304.71	304.74	300.61	305.02	309.38	310.76	302.15	304.32	303.58	303.46	303.98	304.77	303.86	304.74	305.1	304.96	303.09	306.23	305.07	306.77	304.88	306.96	303.78	304.4	304.66	305.43	301.29	302.01	299.76	303.61	303.36	301.82	302.27	301.37	305.01	308.76	301.46	302.72	311.69	305.69	308.51	304.78	301.04	304.53	307.36	303.85	306.65	305.84	305.09	307.85
312.81	313.03	313.26	314.68	312.2	311.93	313.22	313.02	311.12	310.75	312.87	311.63	315.91	315.59	314	312.81	314.56	312.51	314.59	312.05	313.64	314.32	314.59	314	314.49	312.81	312.9	316.43	313.65	313.51	312.88	312.98	313.56	313.39	314.41	312.33	310.31	319.13	315	311.79	313.94	310.59	314.05	311.68	316.18	314.22	312.59	314.27	318.98	314.11
306.15	302.86	310.97	304.53	303.6	306.17	306.96	305.86	306.84	300.87	307.01	303.02	307.74	305.89	307.59	302.86	307.99	307.83	306.17	305.73	302.02	307.5	304.87	308.1	305.03	306.48	308.26	303.12	304.87	304.16	307.53	307.22	309.45	305.85	306.08	308.38	310.01	306.55	304.24	305.82	303.19	306.36	303.72	306.3	306.51	307.94	305.5	307.5	308.71	304.59
304.39	303.55	300.26	303.07	307.49	302.84	306.21	304.58	302.16	305.91	301.31	304.15	303.51	303.63	301.79	306.39	304.71	308.47	305.18	305.28	304.49	306.03	306.91	306.32	304.24	302.16	306.78	304.2	303.29	304.34	302.19	301.23	302.28	303.11	301.99	303.95	304.53	304.3	303.04	301.43	304.69	304.75	308.23	304.78	305.18	306.5	307.35	306.21	300.07	303.71
306.38	308.62	309.12	304.44	307.9	304.69	307.76	302.13	307.6	308.25	305.8	305.19	308.8	305.85	304.3	305.67	303.24	308.12	304.86	306.2	300.37	301.65	307.77	306.89	308.58	307.25	309.2	309.68	306.09	306.24	311.9	305.11	308.51	311.59	307.21	302.98	309.16	310.9	304.04	305.43	304.05	307.31	304.26	306.31	307.45	306.49	304.34	309.57	304.92	305.13
302.48	301.88	300.9	303.38	308.25	302.59	307.57	303.71	303.18	309.07	304.74	304.53	302.71	305.12	307.81	302.12	304.2	301	301.11	306.65	301.42	298.85	303.95	305.38	302.57	303.43	303.34	307.8	308.66	303.94	304.77	301.92	305.15	303.88	303.85	301.32	304.13	301.54	304.51	305.1	305.69	305.61	302.51	304.23	303.75	306.16	305.99	304.5	305.4	302.58
316.54	315.99	314.33	316.77	313.3	315.95	312.32	309.77	312.8	315.02	314.39	316.3	311.59	313.23	314.08	314.63	315.48	314.51	316.62	315.78	313.92	317.16	315.78	315.5	312.99	314.13	311.22	312.16	312.77	312.57	315.61	310.13	310.52	313.27	314.54	311.97	313.55	314.12	317.57	313.42	313.4	315.33	317.94	315.65	309.83	317.74	314.58	308.72	312.82	316.7
300.75	302.29	300.65	301.72	300.07	297.25	304.78	301.35	302.07	299.99	302.07	299.19	306.02	298.98	302.07	298.7	302.47	302.71	300.33	300.41	298.95	303.82	301.24	302.88	306.84	302.89	301.81	300.3	298.78	297.52	301.63	304.22	299	302.7	301.2	302.92	297.1	301.31	302.59	299.22	299.4	297.94	304.99	302.86	300.33	300.18	300.29	306.23	298.5	302.9
316.59	315.47	314.87	316.29	318.05	319.33	313.62	317.81	318.69	317.24	317.54	316.48	318.12	313.15	315.95	316.09	317.34	316.67	312.46	316.1	315.13	313.6	319.44	316.79	316.66	316.33	317.75	318.87	316.23	318.83	317.27	315.68	317.58	317.59	321.89	318.14	319.36	318.09	314.58	314.08	315.88	319.09	314.41	316.71	317.05	318.51	316.05	322.53	318.81	317.68
309.57	306.98	308.25	312.11	306.83	311.74	310.15	309.71	308.49	307.66	313.37	312.25	310.41	308.22	313.67	308.56	309.03	310.16	309.8	317.96	312.82	310.95	308.49	309.48	312.22	309.45	309.78	312.44	312.98	311.58	310.44	308.5	310.95	311.51	308.53	310.52	308.51	313.55	309.88	308.25	307.96	311.15	313.51	309	309.05	310.86	305.54	307.86	312.58	308.57
294.2	296.09	294.19	292.48	297.65	295.09	292.44	299	298.79	294.56	297.13	293.71	296.77	298.16	296.77	293.99	296.24	295.66	293.6	291.69	298.85	296.71	294.56	292.43	294.68	298.31	297.27	295.59	293.15	294.24	293.18	295.69	292.96	296.94	293.73	295.73	296.86	294.16	295.55	294.64	295.48	289.19	296.51	297.42	297.56	294.29	296.87	291.71	295.01	296.49
316.72	314.41	315.73	312.89	316.08	308.02	314.78	309.91	315.18	309.4	315.81	313.61	314.63	310.84	311.93	314.81	309.94	313.23	314.63	309.48	312.24	313.02	315.29	313.7	315.24	312.81	312.16	309.67	315.66	315.16	309.84	315.13	310.54	314.46	313.35	313.42	311.09	314.25	315.64	311.86	314.65	315.03	315.67	309.98	316.95	316	314.58	310.11	313.1	311.76
309.58	304.56	306.94	307.46	304.92	307.74	306.62	304.83	305.85	303.46	306.72	302.26	305.11	302.26	305.34	304.8	305.42	302.18	304.97	306.21	298.86	310.08	302.11	301.3	303.3	306.08	306.15	305.66	307.87	303.14	306.89	306.65	304.97	305.02	304.6	303.28	306.06	307.52	300.93	303.85	304.75	308.16	306.89	305.2	303.47	303.76	304.62	307.61	304.64	302.66
298.57	301.56	295.06	297.48	297.75	294.26	293.97	296.59	299.46	299.93	295.17	300.19	296.96	294.01	294.84	297.25	296.12	297.91	298.84	296.04	294.83	297.03	296.38	294.65	298.85	295.99	299.93	296.12	299.67	296.98	296.66	296.47	296.32	295.81	296.45	294.13	296.05	297.69	296.11	297.77	297.62	296.74	298.54	297.03	297.16	299.26	293.71	296.19	296.17	298.3
294.35	295.46	295.84	298.36	294.95	297.35	299.51	294.65	296.73	298.78	297.53	293.78	297.24	296.98	298.16	294.49	297.71	294.17	296.14	296.02	300.24	297.47	296.25	294.5	297.21	294.96	294.05	293.96	299.57	297.88	294.93	296.35	298.76	296.11	294.97	296.15	296.94	296.86	298.95	296.3	294.7	293.94	293.13	297.16	294.32	296.79	299.91	297.52	294.58	294.72
314.58	316.91	313.43	313.4	313.61	314.23	312.79	316.54	314.62	313.58	318.77	312.31	312.22	313.98	314.23	316.64	315.61	315.06	314.05	315.72	317.13	312.57	311.06	314	312.82	311.8	312.65	313.11	314.23	313.77	316.33	315.99	313.94	314.22	314.33	312.84	316.31	312.49	312.41	313.23	313.34	314.85	314.4	313.92	311.71	313.27	315.4	312.44	315.09	314.52
313.46	318.2	313.74	316.35	312.16	312.39	314.22	311.48	314.05	313.11	318.87	311.34	310.84	314.24	311.06	309.43	317.03	313.43	317.61	312.29	315	315.86	316.24	316.16	310.59	315.23	315.22	312.76	314.06	316.88	312.37	310.69	318.24	317.37	311.61	314.3	314.06	313.51	312.17	313.09	316.2	315.22	315.72	312.84	316.45	315.1	312.59	313.65	314.44	315.96
309.85	310.37	306.88	310.12	308.53	314.13	309.16	308.2	310.02	315.28	310.09	310.88	314.16	310.13	306.19	313.48	310.83	310.01	312.98	309.8	310.17	310.28	311.67	308.09	314.03	308.1	308.46	312.76	309.38	308.34	311.06	312.13	311.82	310.79	314.19	307.93	312.62	312.18	311.54	312.19	311.05	307.11	312.53	311.61	309.67	310.8	312.14	311.37	309.13	308.76
306.24	303.9	306.56	303.64	303.03	306.17	307.85	304.46	304.55	304.77	304.41	306.32	305	306.28	304.14	305.04	306.39	304.48	303.49	304.22	306.02	304.67	304.03	300.7	302.87	301.44	303.72	305.35	306.34	307.07	300.96	303.47	301.96	302.82	302.73	304.89	300.83	302.71	305.48	303.08	309.12	301.78	305.31	302.93	304.24	306.25	306.06	300.41	306.48	308.37
309.73	310.5	308.5	308.93	310.9	307.59	312.16	311.2	309.09	312.29	311.17	310.65	310	314.19	312.1	315.15	310.88	312.38	309.83	310.49	309.43	311.44	310.35	309.43	307.93	313.03	312.22	307.95	313.08	313.83	308.36	311.85	308.14	308.14	314.28	312.02	311.76	308.6	311.9	311.39	313.01	309.94	307.91	308.04	312.93	305.7	314.27	310.68	309.67	311.9
310.84	314.45	313.61	314.06	310.94	313.68	309.84	314.42	315.47	314.37	313.97	312.31	309.61	313.27	313.88	315.89	313.9	310.83	312.56	317.11	312.34	312.87	308.85	312.18	310.27	312.21	314.27	309.87	313.86	313.56	314.42	313.84	314.39	310.83	312.26	313.03	309.22	317.9	316.02	311.91	315.64	313.9	315.08	316.22	314.7	312.86	313.04	312.98	312.96	313.44
325.27	322.83	327.39	330.88	324.75	328.09	325.23	327.79	326.77	322.3	324.83	329.05	326.63	324.36	323.89	325.88	324.22	324.71	321.02	325.3	325.39	322.25	326.23	324.65	324.22	325.46	328.67	324.97	324.26	322.16	325.95	323.93	328.09	327.12	323.04	325.5	329.71	322.42	325.52	322.58	327.17	324.52	324.12	326.2	323.6	324.99	323.97	328.85	326.14	324.88
299.97	302.44	300.78	305.86	303.61	304.94	304.24	304.27	301.93	305.87	303.69	306.62	308.66	309.1	303.43	304.96	305.75	307.44	305.21	306.01	305.85	303.39	306.08	302.92	305.16	307.73	303.92	301.49	307.27	306.92	309.47	303.54	302.79	307.36	300.87	305.51	306.39	302.05	306.98	305.97	303.34	305.8	304.43	302.75	304.49	304.35	304.88	305.18	304.43	304.75
318.64	312.5	314.84	318.75	319.23	315.78	317.27	317.69	316.15	317.17	315.43	318.2	317.12	319.08	317.41	310.35	315.61	313.1	312.42	316.96	319.58	316.39	317.06	314.87	317.25	318.29	315.78	316.9	318.53	314.29	317.32	316.93	316.08	314.96	316.06	316.16	316.02	316.29	318.82	316.41	317.6	315.03	315.33	319.47	316.46	317.07	316.92	315.08	320.82	315.98
309.54	308.22	307.42	306.77	306.4	307.79	308.96	309.55	311.48	309.2	308.89	309.33	308.1	310.92	311.17	312.57	310.95	311.3	310.58	310.19	310.2	310.09	307.72	309.3	308.77	307.38	311.24	310.04	311.65	309.86	305.63	308.19	307.38	311.54	303.47	309.43	308.57	308.4	305.58	309.41	311.84	309.89	313.4	309.55	310.15	304.84	305.77	307.36	309.26	309.09
307.23	306.5	307.06	308.14	307.77	307.27	305.29	307.1	307.44	305.43	305.57	304.87	304.42	307.1	306.73	310.02	307.33	305.36	308.15	306.04	306.3	303.52	308.16	307.83	308.53	305.21	303.59	307.5	305.14	309.16	305.83	307.06	303.48	305.25	303.54	307.05	305.88	307.11	306.32	307.17	305.62	307.36	306.46	306.71	306.36	302.73	305.6	307.9	303.91	304.86
294.92	296.24	292.69	292.96	295.82	296.59	295.32	294.75	296.64	294.72	292.41	295.24	294.14	293.05	295.92	293.67	294.14	294.57	294.63	293.93	295.29	293.37	292.11	293.23	294.88	295.04	296.62	294.44	295.91	296.13	295.24	294.96	294.7	296.5	295.76	296.41	291.54	294.15	295.42	294.89	294.8	296.52	296.7	297.4	296.85	296.8	295.71	298.81	297.15	293.69
294.61	295.88	295.19	297.03	295.64	297.29	294.68	294.76	295.11	296.02	296.98	297.72	296.94	295.75	298.42	298.84	299.92	295.68	296.22	296.13	299.18	294.97	295.92	299.97	298.45	298.81	297.22	295.74	297.91	296.84	297	299.77	295.61	301.52	295.17	296.5	296.29	296.91	295.67	292.08	292.61	297.8	296.54	298.35	294.05	294.81	298.89	297.35	294.14	293.82
315.62	316.28	315.3	314.37	312.69	317.14	313.95	317.29	311.44	314.59	317.73	313.47	317.38	317.38	316.1	315.36	316.87	319.75	317.71	313.4	315.01	319.27	314.48	315.14	315.38	315.5	315.06	314.91	317.15	315.36	316.89	316.52	312.39	313.68	319.51	315.75	318.83	315.67	313.55	314.74	317.18	317.97	318.64	313.18	316.34	316.96	315.22	313.04	318.57	317.59
315.53	316.1	315.43	315.18	314.63	315.65	319.55	312.24	312.94	312.36	315.07	312.94	313.88	319.12	316.77	313.67	315.73	314.62	315.84	317.5	317.77	312.86	314	313.05	316.93	313.81	315.82	314.46	314.95	313.42	315.67	314.08	314.32	315.69	315.57	314.85	316.39	318.97	313.2	314.35	316.69	315.88	311.11	315.45	317.95	312.91	314.57	315.38	317.09	315.83
332.53	329.11	329.93	328.46	327.7	332.53	332.36	332.36	328.68	328.3	326.3	330.52	329.95	328.64	335.65	332.19	328.96	330.15	331.3	329.19	327.93	331.45	329.73	330.5	330.17	330.32	328.72	328.94	325.93	328.24	327	331.08	328.54	327.48	326.8	325.83	332.57	327.46	328.21	329.81	330.67	327.67	331.1	329.4	329.15	329.34	329.46	328.6	329.03	325.75
316.51	314.34	314.83	317.64	314.39	314.96	316.6	312.97	310.81	315.86	310.55	318.57	313.37	315.51	316.41	314.03	313.56	309.22	315.77	313.13	312.19	309.92	316.46	313.6	315.13	314.25	317.2	313.39	315.08	312.48	319.41	314.27	310.11	314.58	313.25	310.43	312.57	315.01	316.33	314.06	312.25	315.22	313.25	313.71	317.08	314.58	315.65	315.54	315.03	315.53
325.94	327.89	327.12	325.8	327.28	332.14	327.96	326.62	329.49	323.59	326.73	325.02	329.39	328.82	329.52	328.4	327.45	330	329.79	329.31	328.54	327.68	329.68	326.36	328.62	327.95	327.24	325.57	330.7	328.03	329.03	329.08	330.4	327.34	327.2	328.38	328.67	327.96	325.89	326.31	325.65	326.42	325.12	326.43	328.34	328.73	328.99	331.03	327.93	326.49
304.52	302.98	302.08	304.41	307.13	305.22	303.32	305.07	300.69	305.07	302.3	304.86	303.43	305.33	305.4	302.8	302.01	305.34	303.28	308.09	306.42	302.33	302.69	303.06	305.23	303.68	306.03	304.72	300.39	303.01	302.81	304.99	303.89	300.81	300.52	307.62	300.64	304.41	305.11	304.84	300.49	302.39	304.84	303.19	301.97	301.55	301.87	306.58	304.93	305.47
303.23	307.23	304.57	304.78	304.88	307.37	303.54	307.33	308.96	303.31	305.85	304.32	306.24	306.77	304.45	304.59	307.09	305.74	305.25	305.78	308.25	307.8	305.02	308.83	307.31	306.9	305.63	305.76	309.58	303.62	308.58	304.36	306.87	306.01	304.45	304	305.89	302.08	303.26	302.91	305.25	306.09	305.34	305.43	304.42	300.72	304.54	307.23	305.29	302.91
300.51	303.59	297.93	301.26	300.03	305.77	305.44	304.6	304.17	301.55	300.39	304.35	299.99	302.41	300.59	303.4	301.81	300.97	304.34	302.81	303.52	305.64	299.23	300.81	305.95	307.82	301.09	300.87	303.81	307.25	305.18	303.29	301.62	299.98	301.98	302.06	298.79	303.3	300.88	303.84	307.69	302.17	302.27	302.63	304.06	304.25	303.46	307.59	303.07	302.62
306.28	305.16	304.77	304.8	306.95	305.21	307.43	305.07	300.58	303.32	300.23	305.48	304.1	306.35	310.1	306.68	305.83	305.84	303.26	301.23	304.33	306.63	307.44	306.78	305.85	302.46	307.32	306.45	308.49	306	305.9	301.71	306.22	304.53	303.73	303.17	310.79	305.1	305.85	303.31	302.48	311.4	304.22	306.45	308.57	306.93	303.48	305.65	307.67	307.6
290.52	294.74	293.49	292.82	293.68	295.52	290.03	290.64	295.87	291.78	293.21	296.74	298.69	293.85	297.5	292.04	294.71	294.46	293.18	292.08	294.27	293.89	294.3	296.56	294.33	295.03	294.6	295.96	293.09	295.96	290.07	292.12	296.2	294.49	294.27	294.39	294.77	292.33	299.65	294.15	294.76	294.65	296.06	294.12	293.22	295.88	290.67	296.88	294.95	293.42
326.2	324.9	325.65	324.63	324.99	322.97	327.15	324.75	325.21	325.21	325.88	325.17	324.68	324.81	326.1	325.76	325.32	326.53	327.54	321.01	322.72	327.62	324.12	325.69	324.85	323.66	323.35	324.8	324.67	324.57	324.42	326.14	323.77	323.44	326.1	322.82	325.92	323.81	324.25	324.21	323.1	325.62	326.58	323.8	328.38	327.34	324.45	324.88	325.81	327.11
312.2	310.48	312.75	312.9	312.79	310.2	313.28	315.04	312.45	310.71	313.4	315.89	313.85	310.46	313.74	313.6	318.58	316.44	315.73	309.64	313.53	313.44	315.3	309.22	312.54	314.21	317.13	315.74	313.48	314.01	313.66	315.71	314.39	316.49	312.37	314.3	313.51	312.47	313.62	312.43	312.24	310.45	314.93	314.57	316.62	316.68	314.64	311.87	318.06	314.65
318.06	316.17	316.83	316.3	317.9	315.62	317.59	320.53	318.46	319.01	319.65	320.37	315.64	320.02	315.79	322.21	317.74	315.62	320.11	317.32	316.45	318.82	318.32	313.72	320.18	316.41	320.16	313.27	318.25	320.77	319.95	318.11	315.07	320.07	320.61	320.18	315.94	317.76	316.02	316.13	321.28	317.49	319.7	316.59	318.21	318.09	316.44	321.9	323.74	317.4
324.46	327.77	326.67	328.47	326.34	330.37	330.73	323.95	324.44	326.45	326.17	328.19	325.83	329.22	325.25	328.17	326.27	324.73	323.71	327.11	324.86	327.56	324.61	323.57	327.39	329.38	323.8	329.1	326.63	324.54	327.82	326.55	328.48	326.76	328.76	326.51	325.69	325.02	326.86	326.84	328.59	329.28	326.98	328.46	326.44	329.52	321.75	324.98	326.6	327.87
303.03	306.54	308.47	304.57	302.78	303.55	302.79	303.03	304.14	305.38	300.05	304.79	303.06	303.12	302.98	308.88	299.44	302.09	303.17	303.3	302.13	306.4	304.06	309.01	302.47	300.58	304.37	303.94	306.14	303.87	303.1	300.41	302.87	306.93	303.81	306.4	304	304.3	303.43	304.1	306.05	302.96	300.76	305.77	303.16	303.85	298.92	301.99	304.88	305.18
295.44	293.05	293.74	293.54	290.51	292.91	298.69	295.69	294.12	294.63	294.46	294.38	291.22	293.66	293.78	296.33	294.77	295.65	293.72	296.06	295.95	295.85	297.6	294.72	297.74	293.76	291.18	298.68	291.17	293.56	293.01	290.37	294.75	295.96	290.62	293.2	291.8	297.77	293.19	294.28	289.75	292.42	292.72	293.98	295.86	294.07	296.56	293.28	294.06	292.67
318.91	320.97	320.31	320.18	321.5	322.83	320.25	316.41	320.3	318.37	320.09	320.74	319.77	321.29	320.38	317.78	315.77	318.52	320.84	319.68	316.63	317.27	321.48	319.28	319.67	318.7	317.49	318.35	320.17	317.75	320.49	319.77	317.44	320.06	320.17	322.42	322.56	316.1	323.19	318.73	319.13	320.56	316.95	317.81	319.25	318.78	317.83	317.41	320.04	324.99
317.28	318.04	317.21	314.53	316.83	316.77	318.92	316.75	316.7	316.35	319.48	314.99	316.63	315.58	318.95	317.78	319.81	317.53	316.89	317.14	318.71	311.93	316.67	315.98	320.26	314.94	317.74	318.89	319.95	316.95	317.64	315.62	319.01	321.73	317.79	315.49	318.19	314.03	319.25	317.76	316.54	317.34	318.16	317.21	317.02	315.39	315.76	314.8	315.84	313.97
305.61	305.81	309.67	304.44	303.13	307.04	306.17	305.89	304.44	308.68	304.34	303.04	306.25	306.97	304.47	305.4	305.37	302.51	307.49	304.48	303.19	303.32	303.19	305.09	304.16	308.2	308.01	304.9	304.28	302.95	304.1	307.74	305.24	302.43	303.62	303.37	302.46	304.14	305.72	301.09	303.51	304.37	305.33	304.54	302.43	306.2	304.79	305.36	307.07	308.26
306.47	305.78	311.5	303.26	305.52	304.63	301.05	306.79	303.96	309.97	306.28	301.8	304.92	304.92	302.71	304.81	304.58	306.64	305.23	303.1	304.8	307.91	305.8	309.94	304.52	304.14	304.24	304.02	302.88	306.75	302.17	305.24	306.48	308.49	304.66	302.44	302.91	305.46	302.76	305.89	308.99	304.02	305.62	303.64	301.45	305.93	305.62	300.89	305.38	307.02
318.95	318.66	319.39	317.22	318.65	316.34	323.99	317.67	321.16	316.63	318.09	319.99	322.51	319.4	318.72	319.34	320.66	317.54	315.91	320.64	315.95	319.61	315.83	320.21	319.91	316.68	318.56	322.12	319.91	317.22	317.22	321.38	319.3	320.06	314.89	318.82	319.98	321.89	316.53	316.95	321.63	318.24	318.72	316.94	312.83	316.68	317.42	316.84	318.19	311.88
305.23	300.88	307.23	305.17	303.87	307.94	303.61	305.74	302.89	308.35	305.38	302.01	304.14	307.22	304.52	304.79	305.47	304.86	305.48	305.08	302.47	303.48	302.65	304	306.15	303.32	306.52	301.77	306.85	306.67	306.01	305.71	305.63	303.16	308.56	306.35	302.28	305.74	304.87	304.29	303.55	301.15	305.96	302.85	305.63	303.93	305.21	301.71	303.46	308.34
319.17	310.72	313.12	315.97	313.63	314.96	316.76	317.06	314.02	316.81	315.42	316.67	314.02	315.88	318.29	317.53	316.74	318.23	318.52	313.41	315.68	319.7	311.69	317.37	316.16	316.04	320.16	317.89	317.4	319.53	316.02	314.58	318.32	314.57	315.33	315.51	315.66	316.94	314.1	315.5	317.85	313.71	314.29	317.57	318.33	318.85	316.71	313.15	316.41	315.16
313.62	311.79	317.17	316.67	317.4	319.42	316.91	317.27	317.23	317.56	318.27	311.64	311.16	312.23	312.66	311.17	313.73	314.34	313.5	314.4	315.79	314.92	311.63	312.97	313.02	311.19	314.97	314.02	314.48	314.18	312.19	313.9	313.2	316.56	314	317.67	318.21	313.74	316.6	317.3	315.6	314.77	316.5	317.75	317.66	316.12	315.47	312.77	315.71	316.57
308.03	310.7	307.75	304.9	307.99	307.72	305.09	305.24	310.11	305.46	306.48	307.35	309.17	306.42	304.97	305.38	306.21	307.22	306.96	305.41	308.79	304.78	305.01	303.77	305.03	304.85	306.46	305.82	302.55	307.73	306.96	305.94	304.52	307.18	310.13	304.21	306.4	304.39	306.98	306.48	304.38	301.93	306.7	308.9	307.09	305.52	308.82	307.38	305.14	303.97
317.41	311.7	315.05	312.14	311.97	314.25	314.28	309.7	314.95	311.99	311.95	312.1	313.12	312.75	308.09	314.45	311.45	310.09	313.54	313.14	310	314.21	315.04	313.06	309.65	312.81	313.26	315.85	312.48	309.73	313.64	313.93	314	312.52	312.4	312.55	311.94	312.82	314.76	313.8	315.37	313.17	315.5	314.77	313.23	308.4	311.67	313.14	315.39	310.65
298.16	297.31	295.77	298.73	297.66	295.95	297.75	302.4	300.35	299.19	300.42	295.14	293.84	295.86	295.69	297.1	300.49	296.79	295.75	298.94	296.92	292.8	296.94	296.53	301	298.1	297.3	297.55	297.68	294.71	296.99	299.13	293.08	297.61	295.92	294.34	297.29	300.22	298.12	295.49	298.93	300.28	297.25	298.42	300.06	295.25	297.92	296.87	292.53	301.87
295.52	301.17	301.49	301.89	299.22	303.61	299.64	297.04	299.72	302.06	301.17	301.29	303.12	300.37	299.39	300.89	297.72	299.47	298.47	299.3	298.04	298.88	298.1	297.75	298.97	305.54	301.17	298.08	299.89	297.91	297.81	302.6	299.74	302.75	299.8	301.44	298.35	298.95	301.8	300.17	301.03	302.17	300.29	302.5	298.76	304.49	302.16	303.27	298.85	304.37
315.58	320.01	314.75	320.62	315.39	319.89	319.3	316.38	319.24	316.79	317.4	316.32	317.82	315.42	317.33	316.41	316.46	318.17	315.28	316.36	319.16	321.93	314.3	318.52	316.38	317.81	318.42	312.43	322.47	318.86	317.01	316.84	318.48	319.56	318.16	316.84	317.34	323.12	319.98	317.73	318.59	315.32	318.82	314.41	318.18	317.1	318.46	319.09	319.5	319.85
304.14	308.43	303.85	304.24	303.25	305.76	308.05	307.35	307.71	305.78	306.15	304.78	305.25	304.7	305.51	309.06	305.63	307.49	306.81	303.38	305.95	307.55	307.36	307.99	306.4	305.35	304.64	304.49	302.64	307	304.51	300.73	305.91	303.94	305.07	303.22	304.96	302.47	305.26	305.28	304.35	303.49	307.41	304.07	304.43	306.34	305.67	307.09	305.29	305.24
326.65	327.12	327.87	330.9	325.85	328.19	330.79	330.32	327.55	330.01	327.37	330.78	329.71	324.06	327.55	329.43	325.88	329.71	324.47	326.25	330.12	328.46	329.11	327.73	329.77	328.37	328.75	326.9	326.51	330.29	326.95	328.52	327.75	332.25	323.69	328.09	329.21	328.34	330.49	327.62	326	328.24	329.05	329.05	328.93	327.22	325.95	329.12	325.85	329.18
304.5	301.77	303.57	302.63	308.24	301.42	304.07	306.98	305.07	305.95	307.27	302.27	308.48	303.09	303.17	303.76	304.19	300.5	304.37	306.78	303.92	304.67	303.17	302.3	308.88	304.16	307.46	301.79	305.89	304.41	307.52	303	303.63	304.07	305.98	303.93	306.89	306.65	302.02	303.55	302.54	310	305.16	301.6	306.61	306.48	306.75	302.64	306.95	306.77
329.47	331	328.61	327.65	327.3	323.14	331.1	327.01	328.48	328.22	332.35	323.31	325.49	327.17	330.19	329.77	329.31	325.8	331.91	327.75	327.42	326.92	327.36	326.4	327.82	330.66	325.67	329.09	325.59	325.6	327	335.5	325.79	327.12	328.42	326.55	324.49	325.71	325.79	328.48	330.68	330.69	330.46	327.37	326.75	331.43	324.88	330.5	330.02	326.71
319.99	323.05	317.19	320.77	321.84	320.28	321.78	318.08	318.77	317.49	319.74	319.98	317.52	319.2	317.31	320.17	319.62	320.34	316.39	318.62	317.73	318.49	321.29	320.3	320.05	321.75	315.39	318.16	319.94	320.5	322.27	320.58	320.36	314.76	319.39	318.36	319.36	320.42	319.1	317.13	317.93	323.54	318.76	317.57	318.57	322.21	314.63	318.43	319.52	321.92
313.31	311.77	313.08	314.44	312.3	310.36	313.52	313.24	314.98	310.29	311.88	315.2	311.86	313.7	311.44	315.74	309.42	311.09	316.73	308.82	311.11	316.06	313.68	309.93	309.89	313.49	313.19	312.53	318.23	310.83	311.5	312.56	315.52	313.44	310.9	311.04	309.18	313.06	316.06	312.39	314.28	312.57	318.04	313.94	312.32	312.45	311.61	312.99	311.14	314.38
326.72	329.39	330.67	322.71	326.88	330.17	326.72	330.58	327.67	327.43	326.34	327.23	327.12	330.21	325.3	329.68	326.12	328.16	328.84	330.08	326.9	332.58	325.5	329.98	326.75	331.96	324.87	328.34	330.35	326.29	326.43	327.75	327.23	326.13	328.62	324.39	325.9	329.06	329.87	326.61	322.77	330.02	323.16	327.9	327.69	327.84	325.49	328.59	329.03	325.96
317.98	318.74	319.11	314.76	322.06	319.47	318.95	320.07	320.93	321.27	315.63	321.65	317.82	319.96	319.52	318.72	316.93	321.5	318.45	314.42	323.37	315.96	317.81	319.5	319.12	320.16	320.88	320.24	324.84	319.82	321.33	321.39	320.72	319.47	317.87	321.31	318.07	320.36	320.7	319.33	317.46	321.12	317.3	320.41	318.73	316.6	320.37	320.39	319.33	316.51
304	304.88	305.54	304.87	307.68	303.47	304.39	305.42	299.77	306.39	302.46	304.87	307.52	302.71	303.74	305.55	305.28	306.46	305.37	303.41	304.08	302.73	304.15	301.79	303.93	300.56	303.76	305.65	302.15	305.15	304.12	300.48	303.59	301.25	302.3	304.42	301.07	303.68	304.82	303.15	302.57	303.71	304.84	302.52	304.55	302.09	304.35	305.33	304.67	302.88
291.95	294.09	293.15	293.78	295.96	291.63	292.34	293.23	293.29	292.33	296.51	297.4	298.17	294.26	289.57	296.43	292.36	294.38	294.87	297.32	290.83	295.69	290.98	294.8	292.81	295	294.23	289.67	295.61	289.67	294.49	294.24	296.96	293.37	293.7	295.92	292.55	292.6	294.53	292.97	296.38	289.58	294.5	293.13	293.8	295.61	297.21	293.6	292.76	291.39
299.87	303.91	300.51	303.15	301.41	300.45	306.44	301.61	305.01	303.53	301.97	304.15	302.52	303.48	301.06	300.5	302.59	301.07	303.41	302.03	301.36	303.24	302.95	304.53	305.65	300.03	303.39	301.62	304.72	303.64	302.31	300.51	301.93	298.41	303.91	304	302.73	302.71	301.67	303.42	300.96	303.31	303.97	301.33	305.41	305.65	304.28	302.98	300.66	302.01
318.12	316.98	317.64	319.41	317.28	318.77	315.85	317.06	318.01	315.03	317.57	316.29	317.64	318.01	316.58	315.97	319.41	319.2	318.37	317.03	318.49	320.66	317.24	317.3	322.54	315.79	317.76	319.02	320.4	317.76	316.77	316.04	317.89	315.94	315.73	317.31	318.09	312.97	315.61	314.71	317.92	318.49	318.08	318.42	322.76	317.92	319.6	316.81	315.94	316.45
312.43	315.56	317.03	310.29	317.47	317.36	313.38	317.33	317.1	307.8	316.87	315.85	314.75	315	315.45	316.12	313.17	315.34	318.43	316.3	313.27	315.76	313.71	317.75	315.58	321.01	315.59	316.28	318.4	315.24	316.11	315.8	315.4	316.97	314.08	316.88	315.51	312.8	316.61	315.02	317.93	315.92	316.17	313.5	316.18	315.55	316.12	313.69	313.67	316.66
309.23	308.36	304.57	303.14	306.57	305.27	311.97	303	307.98	303.68	305.3	305.68	306.04	311.48	310.33	304.52	304.38	306.01	304.8	307.46	303.93	309.88	307.71	305.64	305.61	307.61	305.74	306.41	308.42	308.21	310.63	303.47	303.49	303.26	307.62	306.93	304.35	306.24	306.68	307.53	308.74	312.94	304.83	308.07	307.19	308.67	309.91	302.67	308.27	305.2
308.44	305.58	304.29	306.8	309.25	309.74	306.01	305.31	306.21	309.87	306.85	309.63	308.25	307.13	304.91	308	305.57	307.57	306.25	303.62	306.36	307.24	307.73	307.64	303.45	308.2	310.52	309.25	305.9	307.32	307.2	309.78	306.53	308.12	307.26	308.23	306.23	306.99	307.45	305.96	306.5	305.39	304.97	302.34	303.71	304.68	304.87	307.51	305.43	311.12
317.56	315.02	322.17	319.44	321.92	315.67	321.66	317.91	318.96	318.95	319.54	317.22	320.02	317.7	317.48	316.33	317.07	317.14	320.19	316.57	316.45	319.3	317.52	319.01	319.27	319.63	316.32	317.64	321.94	316.65	318.35	316.18	318.42	315.96	318.75	317.37	318.55	318.22	317.58	320.28	316.26	318.71	316.1	313.2	315.57	316.82	316.91	318.06	318.99	318.72
305.28	304.51	308.94	300.19	306.16	303.23	301.55	306.5	302.8	305.07	306.7	303.21	305.23	306.33	307.26	300.8	306.25	302.64	306.2	306.01	307.27	305.58	306.14	305.12	301.62	302.09	306.41	300.82	306.91	305.41	302.96	307.34	305.77	306.21	302.51	303.13	305.24	304.02	302.9	306.16	305.02	306.28	302.57	303.93	307.26	307.89	306.45	301	303.71	303.82
306.98	306.15	302.75	303.25	306.55	303.14	303.91	304.57	303.41	306.74	305.16	305.8	304.72	302.66	304.71	304.94	304	306.91	303.21	303.88	307.65	305.98	304.9	305.55	307.05	303.44	305.97	301.68	301.22	307.58	305.63	304.61	306.04	302.96	304.39	300.45	302.42	303.37	303.52	303.46	302.77	307.11	305.72	304.38	305.02	303.58	305.32	305.58	301.25	305.55
315.53	311.5	314.84	315.64	309.8	313.65	313.76	317.6	307.47	311.64	314.14	314.23	311.48	317.17	309.4	314.93	312.29	311.63	314.56	313.06	309.77	314.72	312.21	312.62	312.92	314.35	313.06	310.25	312.31	316.82	312.49	313.86	313.56	315.34	310.78	318.88	311.95	310.66	314.22	312.04	313.51	317.08	314.94	314.74	312.92	316.59	313.15	313.19	314.02	311.64
304	305.1	307.78	308.42	309.23	304.58	307.96	304.74	305.93	309.51	308.15	305.87	305.19	305.65	308.75	303.12	308.49	307.85	304.63	306.11	307.39	308.24	306.82	307.64	305.02	306.84	307.54	306.19	306.65	307.6	305.64	306.72	305.72	306.59	305.78	309.38	307.88	305.95	306.64	309.85	308.04	305.16	304.63	308.63	307.28	308.73	310.17	307.58	309.46	306.57
304.15	302.54	304.54	308.07	303.32	306.26	302.16	305.23	305.82	302.67	306.88	304.84	303.06	305.01	305.48	302.83	306.62	299.67	305.06	307.05	306.45	304.85	305.16	306.76	305.68	303.97	306.79	307.68	305.65	303.53	305.34	306.8	305.62	301.29	309.04	305.92	304.32	305.99	307.84	304.91	307.61	308.29	306.66	303.47	305.56	302.61	300.87	304.29	303.68	303.95
302.33	305.04	300.72	302.39	303.84	307.57	301.86	300.79	303.34	299.6	305.85	303.68	299.99	304.28	305.63	300.74	302.35	305.82	304.52	301.43	301.78	301.25	303.34	304.51	303.63	308.28	303.65	302.4	308.48	302.62	305.68	304.65	306.11	305.72	300.86	301.38	303.92	306.33	300.08	302.77	302.82	303.48	302.16	302.37	299.64	304.16	303.38	304.52	303.2	299.6
308.72	306.93	307.74	307.74	307.79	310.22	306.05	312.28	311.51	310.78	311.37	307.39	311.76	308.72	307.47	310.5	308.32	312.3	311.78	312.16	307.45	309.1	306.33	308.49	305.14	310.2	309.33	308.51	308.96	310.22	309.26	307.11	312.69	307.77	309.83	311.75	310.03	310.12	308.16	303.07	306.25	310.53	309.98	311.21	306.81	305.24	309.64	308.67	310.23	308.43
306.02	305.88	302.31	304.76	307.31	303.56	304.85	306.19	304.1	306.82	304.96	301.69	304.93	303.22	305.48	305.46	307.44	306.15	305.2	305.85	306.69	304.31	305.81	305.42	304.14	305.13	305.75	304.92	303.66	305.88	301.99	303.95	299.88	304.85	306.62	306.77	308.17	302.96	300.76	305.24	305.1	302.87	300.99	301.58	305.45	304.04	305.17	306.11	304.27	301.51
313.93	311.08	315.52	314.48	314.82	319.38	315.84	316.56	315.07	319.27	315.57	314.9	315.61	314.1	315.65	318.24	315.36	315.8	311.8	315.41	316.43	316.93	314.94	320.44	311.43	315	316.45	314.16	315.45	313.9	319.68	317.23	312.4	314.24	316.32	316.8	318.06	313.68	311.7	312.18	316.68	312.48	315.74	313.46	314.78	313.66	315.64	316.56	312.31	315.23
313.56	315.14	314.09	309.92	310.14	312.22	309.97	312.49	312.52	309.33	311.28	309.87	313.56	315.4	312.41	309.64	309.17	314.9	315.16	311.34	309.8	314.73	314	311.57	312.2	311.99	313.81	313.88	316.93	310.79	314.86	309.76	313.36	310.08	312.65	316.2	312.95	310.68	307.46	315.66	312.06	309.2	310.41	312.89	311.19	308.82	309.31	310.77	312.39	310.98
327.5	324.37	326.27	328.26	325.67	327.35	327.38	325.92	328.91	328.55	327.81	327.6	331.53	327.97	325.55	326.61	325.87	328.02	328.45	326.14	327.83	324.45	326.3	324.58	328.37	328.72	323.17	324.56	330.06	325.79	327.44	328.32	329.03	323.58	327.29	326.06	327.08	330.39	327.96	328.09	324.13	326.93	320.76	325.28	331.85	328.04	330.3	327.68	328.26	324.1
300.2	301.1	300.15	298.76	299.39	301.75	301.28	297.32	298.3	297.78	298.38	297.39	298.48	297.82	302.38	301.56	299.49	298.95	303	303.06	301.53	297.49	297.71	298.06	299.71	299.54	299.12	301.55	299.11	300.66	297.62	302.81	300.84	296.28	299	301.81	299.52	301.09	299.73	302.26	301.95	297.35	300.32	299.74	297.25	300.09	299.57	299.35	296.9	300.44
306.05	306.48	307.7	306.38	304.27	306.35	308.46	306.18	304.34	306.31	305.5	306.79	307.6	305.19	306.84	307.59	307.35	305.3	303.85	303.71	304.21	304.44	305.81	303.5	307.5	306.27	309.75	308.44	304.93	307.27	302.3	301.38	307.22	311.11	303.29	305.59	305.87	304.51	306.51	309.44	306.5	304.36	306.42	305.4	305.63	306.02	306.46	305.14	308.51	309.56
320.46	316.56	320.28	317.38	319.9	320.4	319.02	314.54	314.22	316.49	316.79	313.44	316.72	316.79	316.16	317.69	320.22	313.12	316.93	318.49	316.91	318.34	317.45	316.12	320.75	317.59	318.34	317.72	316.86	316.48	318.66	318.94	320.07	317.09	314.61	317.17	318.12	316.36	320.16	320.79	315.87	319.86	314.54	316.85	315.97	317.23	319.44	315.42	318.17	319.12
306.47	301.86	304.29	300.34	303.06	302.13	308.58	303.51	301.04	302.41	301.97	303.01	304.66	303.46	301.07	304.32	301.33	304.44	299.41	304.72	304.05	301.45	304.62	302.53	303.1	303.55	300.6	303.78	304.28	303.79	304.86	302.62	303.39	302.45	300.22	302.72	301.9	306.76	303.29	299.67	304.85	305.19	303.73	302.04	305.52	301.66	303.69	307.74	304.64	304.02
307.92	311.52	311.9	308.84	311.47	308.85	310.97	309.78	311.23	307.4	306.2	306.49	308.1	306.27	310.41	305.75	309.91	307.34	309.13	305.02	307.56	307.59	307.12	309.96	307.82	309.62	309.11	308.21	309.04	309.21	309.54	311.68	310.27	307.79	309.32	308.3	308.77	307.51	309.92	306.67	311.83	306.92	308.8	309.66	310.45	304.96	307.92	307.39	308.06	308.78
324.75	326.17	324.2	330.55	324.63	323.64	328.32	320.73	329.08	322.67	324.3	326.56	323.62	325.73	327.62	326.7	327.23	326.2	323.32	323.5	323.59	321.89	327.51	322.54	326.68	323.86	326.24	322.96	324.49	325.17	327.09	325.46	325.59	324.53	327.06	324.97	322.51	323.8	324.84	326.43	327.37	329.59	323.37	323.86	324.23	321.5	329.03	324.94	322.38	325.81
305.48	299.29	301.16	300.75	301.7	303.6	306.13	302.41	303.01	303.76	305.42	303.44	302.29	302.77	301.4	302.73	302.6	302.37	304.5	302.99	302.29	302.92	304.45	303.59	301.22	302.26	302.72	299.07	302.84	304.09	303.93	303.25	300.76	301.15	301.71	303.92	306.1	302.72	306.99	302.11	302.08	303.51	307.17	301.95	303.87	299.92	302.49	298.61	303.61	305.19
303.69	302.95	302.36	304.36	301.64	304.44	308.07	304.82	304.37	301.47	307.18	303.3	303.79	300.64	302.28	305.09	304.98	305.9	302.42	304.46	303.38	307.96	300.47	301.03	303.69	300.28	304.79	304.62	300.65	304.65	304.18	301.76	302.82	303.39	305.7	299.09	302.08	301.46	301.52	308.24	298.03	303.76	301.72	305.24	307.93	305.63	300.9	301.28	304.3	301.34
312.69	313.93	314.56	315.24	316.97	318.93	313.99	315.5	314.46	317.16	311.1	313.63	318.59	313.75	315.95	315.88	316.73	315.56	313.61	315.32	318.32	318.05	311.75	315.96	314.58	314.19	314.01	314.96	311.95	317.69	316.06	310.79	313.97	316.19	316.57	314.45	315.37	314.35	316.09	312.36	313.85	315.43	314.61	314.47	313.67	316.08	313.13	311.68	316.59	316.11
300.17	294.84	297.83	297.84	294.3	297.17	296.17	295.88	299	299.48	296.7	297.5	296.63	298.24	295.13	297.36	299.13	299.92	296.66	296.55	296.76	299.91	302.83	294.65	295.45	299.85	297.1	290.95	298.87	297.51	299.95	300.09	295.9	292.52	299.65	295.41	298.36	298.43	295.74	299.67	293.71	294.17	295.8	297.27	295.24	296.35	294.84	294.99	296.25	295.93
307.94	300.46	304.21	306.81	304.37	308.24	304.94	304.15	307.65	303.77	302.45	299.95	306.2	305.29	302.4	307.32	301.84	301.33	304.28	305.93	305.8	299.86	303.83	302.82	307.45	306.35	302.85	306.18	307.17	304.73	300.72	303	306.34	302.56	303.86	303.59	302.76	302.88	299.23	307.35	300.97	304.61	303.22	305.27	304.73	305.41	302.88	306.23	302.73	303.44
320.01	318.41	320.78	318.3	317.81	319.35	318.31	321.22	319.17	317.9	315.59	318.45	315.81	317.08	317.16	317.92	320.78	315.89	314.64	318.72	317.79	317.64	316.67	318.21	320.83	318.08	317.45	317.7	317.77	314.87	315.57	320.3	318.38	321.76	315.12	321.38	315.14	318.36	320.76	321.62	316.4	316.3	315.71	319.52	318.52	316.14	316.96	319.56	318.05	319.95
302.07	299	305.22	305.18	303.89	300.03	302.95	302.86	301.89	302.98	301.82	301.01	301.83	303.93	304.75	303.94	298.85	301.15	300.18	303.78	303.12	301.52	300.73	301.5	302.9	306.95	300.52	303.93	301.37	304.35	305.17	305.97	300.09	302.72	299.28	302.2	303.7	301.59	304.38	305.45	304.93	302.75	302.24	300.97	301.1	300.19	304.51	299.18	303.01	304.18
300.81	301.97	302.39	305.1	303.96	307.22	305.91	300.67	305.25	301.58	302.72	307.31	307.66	307.61	302.15	304.65	308.15	301.04	304.61	302.46	303.69	304.77	303.92	307.49	303.12	305.64	303.45	306.36	305.49	305.84	305.55	303.89	305.35	303.86	307.44	303.1	307.07	310.28	304.61	303.55	304.15	305.17	304.75	307.28	305.76	305.86	307.76	304.84	304.43	303.17
310.41	312.41	312.57	310.36	315.25	315.4	309.8	314.1	312.63	310.7	312	310.62	312.15	313.2	314.48	309.52	317.13	310.81	311.23	311.07	313.79	311.34	312.77	313.21	310.93	314.1	313.72	313.77	314.93	311.04	310.99	312.37	314.78	309.86	310.6	315.64	312.38	313.02	313.38	308.65	309.18	314.44	310.06	313.83	313.68	311.06	312.26	313.5	313.31	310.34
317.1	317.1	316.89	312.37	318.47	314.16	309.54	315.01	313.09	311	319.3	312.21	319.23	315.69	312.95	313.04	313.18	313.07	314.48	314.83	313.33	312.37	317.18	314.98	319.91	316.56	314.39	314.28	312.19	315.9	309.93	315.53	312.33	313.02	314.84	317.7	312.68	314.01	311.52	313.97	317.55	314.08	312.29	317.69	317.06	313.06	320.72	317.54	317.88	317.64
307.04	305.7	305.37	306.66	304.24	307.72	306.66	308.68	306.9	307.77	303.91	307.92	306.06	307.14	306.96	304.75	307.09	306.69	307.92	307.64	309.02	306.36	305.9	304.19	304.97	307.63	305.45	301.93	306.98	307.92	305.87	306.73	309.45	305.9	307.77	303.83	303.88	309.9	306.54	310.89	308.76	305.83	304.39	306.89	310.46	305.69	307.27	306.53	306.62	305.25
301.45	300.6	300.33	301.4	298.62	299.39	301.04	303.94	300.52	300.4	298.88	304.09	296.96	302.57	299.66	300.22	295.87	295.09	295.95	301.6	302.09	303.49	301.72	302.61	298.94	296.94	299.51	298.41	301.61	302.3	297.96	298.9	297.59	303.15	301.26	299.96	299.2	301.4	299.42	306.09	299.65	301.67	301.85	303.75	300.01	300.38	300.46	300.76	298.73	302.55
304.9	303.02	301.16	303.48	300.87	302.54	307.25	304.44	304.19	301.51	303.2	304.16	303.15	299.89	303.25	302.3	300.5	302.29	301.51	303.62	302.7	301.08	305.32	300.81	306.25	302.68	304.67	304.54	305.07	301.94	305.13	302.35	305.55	302.58	307.45	303.03	304.11	301.23	301.32	305.62	303.98	302.67	303.84	303.65	298.59	305.93	304.98	305.32	302.43	303.17
300.08	295	298.84	299.4	297.04	297.04	293.56	297.54	297.01	299.08	299.18	295.08	296.74	294.93	299.44	299.14	296	293.39	295.72	296.49	298.36	297.24	295.66	292.62	297.33	297.31	296.17	294.39	295.12	291.36	294.75	300.75	299.74	296.06	295.28	295.04	297.32	299.2	297.17	296.73	297.94	299.89	294.65	299.55	298.28	295.77	297.31	298.82	294.33	297.62
305.24	303.26	307.04	305.32	305.71	306.57	311.4	307.54	308.22	305.33	306.91	304.54	304.75	305.21	302.06	305.16	306.25	306.32	305.51	304.5	307.82	307.98	307.33	306.33	304.84	306.22	305.02	302.93	304.41	302.2	304.54	302.33	305.52	300.59	306.05	306.03	303.24	307.94	300.23	302.11	306.09	302.95	302.88	304.05	304.89	305.31	305.61	305.8	305.09	307.88
312.43	311.54	312.45	313.51	313.45	314.58	311.5	314.72	312.42	313.76	313.65	316.17	312.5	316.66	312.98	311.2	313.58	310.38	316.08	312.91	312.46	313.48	316.91	311.68	314.07	314.33	316.73	313.43	311.33	310.91	312.42	309.96	314.3	312.54	312.57	313.69	316.2	314.5	310.31	315.89	312.02	312.02	314.59	312.03	312.1	316.17	312.07	312.12	313.31	316
313.07	313.75	315.31	314.49	315.18	313.36	316.31	307.63	314.66	310.12	310.29	311.84	311.49	308.91	312.7	316	317.31	309.82	310.02	314.24	311.49	311.54	313.26	311.95	314.57	316.21	316.14	313.87	312.05	310.28	310.38	315.42	311.43	310.84	315.66	312.36	316.02	308.34	313.96	316.43	313.68	314.16	314.05	307.64	314.07	315.18	316.56	312.08	311.26	312.82
317.04	314.1	319.02	316.56	316.49	317.13	316.38	316.22	314.86	314.32	311.81	313.45	316.03	315.28	316.55	316.79	317.08	312.44	316.63	317.91	318.84	313.44	315.62	316.82	316.04	319.28	316.33	318.11	314.81	316.06	321.15	316.14	315.69	316.22	315.67	316.19	317.93	312.62	317.89	312.72	317.78	314.76	315.25	313.04	315.79	313.38	315.78	315.4	313.15	314.45
312.39	313.74	314.37	314.66	313.3	311.6	317.38	314.19	312.44	312.76	313.58	313.75	316.52	313.15	312.23	314.05	314.33	311.09	314.49	314.96	311.83	315.26	313.1	313.95	312.73	312.48	311.9	313.74	315.71	314.87	316.58	314.89	314.08	314.69	312.58	313.54	312.94	313.76	314.53	312.11	318.67	315.64	312.16	314.82	312.21	311.96	313.53	316.62	313.67	314.65
315.69	315.91	308.9	311.22	310.58	313.33	313.77	310.41	311.18	311.08	311.44	312.59	309.68	317.06	312.45	315.58	313.19	310.9	314.01	312.53	318.51	314.54	314.34	310.56	309.91	309.18	312.14	314.45	308.56	315.74	312.49	313.01	312.57	315.22	313.75	316.25	314.62	313.14	311.62	311.41	310.97	314.92	313.12	315.8	314.53	313.56	316.82	314.11	315.72	311.9
313.38	316.6	316.48	319.05	317.08	316.56	317	316.27	315.8	315.64	312.8	315.78	319.09	318.77	315.62	315.91	315.41	319.28	319.17	313.56	317.33	318.94	314.92	313.52	317.81	313.45	312.98	320.37	316.74	316.19	314.95	316.42	316.28	315	318.75	321.67	315.55	317.27	315.38	313.82	317	317	314.39	312.36	314.21	314.9	316.87	316.73	316.67	317.25
303.99	300.45	301.78	300.84	298.84	298.83	302.04	298.33	301.63	297.51	304.94	300.35	302.74	303.76	301.95	301.09	302.27	303.31	301.1	300.4	303.1	296.65	301.32	302.53	301.33	304.26	300.24	303.28	302.84	301.48	297.45	301.15	303.17	305.51	302.55	299.79	299.99	303.97	304.03	297.59	299.51	301.79	299.6	299.76	300.34	302.54	299.39	296.96	306.06	300.93
327.28	325.02	323.79	322.35	325.93	322.55	321.74	323.57	326.76	324.03	325.59	326.53	322.77	325.7	324.29	328.49	327.16	322.65	325.71	326.56	324.6	323.89	322.98	325.75	323.29	327.41	325.29	322.64	321.37	324.45	325.01	324.29	324.29	323.05	329.8	326.82	322.71	324.72	324.88	322.85	326.82	326.87	328.18	327.53	325.97	323.7	321.74	322.8	324.71	322.87
331.08	331.55	324.62	327.98	325.13	328.55	326.53	327.73	325.97	329.1	329.77	329.44	326.32	323.07	329.89	326.38	325.59	329.12	326.24	327.12	327.05	331.01	325.67	328.04	328.17	326.49	330.61	326.64	326.91	331.01	329.99	328.19	325.48	328.04	325.4	325.98	330.07	327.89	328.89	329.16	326.3	326.97	327.49	330.08	329.79	325.07	324.89	328.39	327.83	326.9
313.34	310.36	309.01	312.82	311.75	315.85	314.06	314.29	312.45	313.39	311.37	309.31	313.3	311.61	311.21	313.99	308.57	312.39	311.89	308.67	312.25	314.25	311.83	315.07	312.72	315.6	309.77	315.32	315.54	311.9	314.58	312.55	313.2	311.06	313.55	315.66	312.3	314.98	317.26	309.56	314.72	314.41	313.45	312.68	314.95	312.45	314.02	314.07	313.14	311.18
328.16	327.82	329.99	328.22	328.74	330.45	330.34	330.55	326.83	330.62	331.67	323.03	329.73	329.27	327.8	327.09	331.43	329.14	328.31	329.35	333.2	327	328.68	330.75	326.06	327.72	330.92	327.96	328.3	330.39	330.29	332.85	328.25	328.73	326.73	329.46	331.29	326.31	324.63	325.19	325.7	331.55	330.98	326.9	331.06	326.06	325.05	328.76	326.36	330.4
327.3	328.8	331.16	329.99	329.69	327.07	330.33	332.06	328.36	328.64	329.95	328.21	329	327.76	327.09	330.11	325.84	330.59	329.4	330	328.67	323.17	329.97	324.56	330.02	330.71	331.71	331.87	331.5	329.62	328.68	330.14	329.45	330.25	329.41	329.1	328.11	328.47	328.2	327.65	327.88	330.3	329.84	330.2	329.69	326.85	325.55	327.72	326.84	329.26
304.84	304.07	303.38	304.21	305.77	306.01	304.74	304.72	302.6	306.19	305.47	304.51	301.13	305.66	305.91	304.41	304.32	300.8	304.47	305.91	304.34	303.98	303.44	302.71	307.08	304.23	304.91	305.37	308.42	309.06	304.87	307.03	304.14	305	304.03	305.66	304.62	306.97	302.07	304.21	306.16	302.32	303.25	303.47	306.2	304.6	303.19	303.02	304.5	305.05
303.73	304.48	305.67	301.74	304.04	302.04	300.77	303.16	303.19	304.21	305.75	301.65	303.88	300.59	301.99	305.04	304.18	304.6	306.69	300.32	299.71	303.47	301	304.43	302.6	302.49	303.67	302.86	305.72	304.05	306.04	299.42	304.49	303.76	302.64	309.85	304.13	302.99	300.9	301.59	309.04	304.57	303.51	303.59	309.57	304.8	301.4	301.43	305.29	298.41
304.14	306.37	301.58	302.02	303.92	302.72	305.86	301.67	300.93	302.3	305.6	299.96	301.62	302.12	303.89	305.13	309.17	302.1	303.98	303.05	302.29	302.06	304.01	303	302.02	298.69	305.07	302.61	300.73	302.89	300.55	300.18	302.75	297.96	300.88	300.9	302.15	301.3	299.45	303.64	302.6	305.31	303.7	301.45	300.33	302.16	302.02	303.3	304.39	303.74
310.02	314.59	312.79	310.11	315.02	312.31	314.82	313.72	310.24	313.88	311.29	309.78	313.73	312.13	312.04	309.77	311.29	314.81	314.03	315.57	312.15	308.78	315.31	311.77	311.35	313.51	314.43	312.33	314.1	312.63	313.3	312.33	314.44	311.72	313.08	313.37	314.59	311.35	312.6	315.05	312.43	310.5	307.47	313.22	315.37	314.15	312.72	309.76	316.96	309.86
305.24	302.22	304.89	310.82	306.73	305.06	310.27	308.56	304.1	304.87	305.86	307.22	303.35	307.22	307.18	305.05	307.82	305.14	302.63	305.38	305.89	307.84	305.81	303.26	305.88	306.27	304.15	305.96	306.5	302.84	305.32	304.85	306.24	306.44	301.44	304.99	306.7	305.26	305.99	306.53	307.07	308.25	304.12	306.57	304.19	302.51	304	305.5	303.54	305.65
311.69	314.68	313.35	312.71	316.51	313.6	314.76	314.91	313.93	315.53	312.81	314.98	315.13	311.61	310.35	308.77	313.92	313.73	311.45	313.18	313.33	313.77	313.54	311.95	312.9	311.82	314.07	313.94	314.55	313.58	314.15	315.76	313.12	316.71	316.38	311.52	312.36	312.22	315.35	315.12	314.01	309.83	313.6	316.94	313.27	313.38	314.35	319.27	313.97	312.91
318.67	322.99	317.45	314.74	320.61	316.55	316.09	317.6	320.67	318.39	316.91	320.37	319	318.28	318.78	319.34	317.69	320.31	316.92	319.71	318.5	317.58	319.1	319.01	318.91	317.28	320.97	315.65	314.99	317.09	317.08	316.52	315.41	317.01	316.46	316.58	315.52	319.43	320.05	320.6	317.15	319.06	320.56	323.21	317.42	317.85	316.23	319.32	320.5	320.62
305.86	306.76	305.89	304.71	304.94	304.64	304.78	309.79	306.2	306.28	302.12	301.18	308.36	309.59	306.53	308.01	307.95	304.35	306.44	303.3	304.95	306.56	307.19	305.94	308.05	304.91	303.32	304.5	302.73	307.93	306.11	304.22	304.81	308.03	304.49	305.33	303.27	301.94	306.85	309.12	304.25	305.75	306.17	305.4	306.16	307.73	304.22	304.29	303.28	304.71
308.46	306.3	304.25	307.74	306.55	304.01	307	303.04	308.39	306.98	308.34	305.52	304.88	302.08	308.57	305.66	306.75	310.86	304.79	306.55	307.57	306.75	307.88	305.04	306.73	303.24	306.45	304.24	303.06	306.65	309.11	305.26	305.76	305.59	305.16	306.59	309.56	307.13	310.08	306.16	306.28	309.41	308.21	304.67	309.52	311.29	309.79	309.71	306.63	304.81
302.4	300.6	300.85	301.89	302.77	304.54	304.59	304.07	305.39	303.86	301.83	301.33	303.14	298.48	303.03	301.8	302.98	303.56	306.12	296.9	302.58	301.08	304.95	301.7	304.1	298.26	301.94	302.47	306.72	303.99	304.21	301.72	302.86	297.86	300.57	300.73	305.41	301.06	301.94	304.36	303.56	301.86	303.89	307.72	308.09	302.6	301.83	299.83	298.75	301.23
320.84	317.65	321.32	322.07	321.25	316.67	317.71	315.75	317.31	318.89	318.85	319.47	322.09	318.17	318.24	318.86	318.78	318.49	317.26	318.41	318.69	317.26	318.04	320.1	319.9	318.62	320.1	320.83	318.26	320.11	317.75	315.92	316.03	322.29	321.23	320.96	319.34	318.51	318.41	317.66	321.52	318.69	322.5	322.91	320.68	319.1	317.09	319.12	322.82	317.43
318.28	314.59	311.4	313.13	318.8	316.38	314.06	312.42	313.04	315.06	309.96	312.59	315.13	311	317.45	314.62	310.65	314.07	309.17	317.37	315.16	316.62	309.82	312.79	314.57	311.29	311.15	310.71	314.48	314.66	316.29	311.83	311.24	314.1	313.33	308.93	312.9	310.21	312.65	310.41	314.32	314.72	316.51	315.26	313.07	311.68	312.12	314.89	313.34	312.87
307.51	303.91	305.77	306.02	306.1	307.07	305.03	308.24	304.74	308.81	308.21	305.78	304.07	308.81	308.11	304.42	304.66	306.19	303.26	304.9	305.3	305.7	305.25	305.96	304.17	305.29	306.68	306.64	305.34	306.02	306.35	305.39	307.68	303.83	304.31	306.77	302.36	308.56	306.74	304.32	303.54	303.1	304.43	305.65	304.52	307.66	304.58	305.54	305.43	305.64
314.03	315.34	314.23	317.08	316.65	316.15	314.72	317.72	316.58	313.07	316.49	313.67	316.93	317.09	312.9	318.14	317.12	310.57	312.79	313.62	317.61	314.94	314.82	314.77	316.1	315.17	318.14	314.23	314.32	317.89	315.15	312.84	313.13	315.97	312.89	316.99	316.6	317.89	316.33	314.66	315.34	315.02	316.5	313.11	316.51	313.62	313.3	315.24	317.36	316.4
312.05	315.28	311.23	309.84	314.5	311.38	315.87	313.18	307.93	315.78	311.66	311.61	312.78	309.35	313.94	312.47	311.31	310.93	315.04	312.16	310.89	315.77	312.94	312.68	314.9	316.2	310.66	310.53	312.02	314.1	311.73	311.53	312.62	316.66	311	309.86	312.44	313.32	313.25	315.17	313.52	311.42	310.14	309.14	312.8	310.98	314.75	313.12	311.05	314.45
296.65	294.05	295.71	297.37	295.62	294.48	297.92	299.31	295.08	294.57	295.65	296.22	298.66	299.38	295.88	297.67	298.09	295.34	296.06	297.75	297.54	297.89	293.06	295.98	296.58	298.84	295.57	300.31	295.62	297.57	297.59	294.02	292.93	298.51	296.11	295.72	295.38	296.15	300.92	296.54	294.67	294.66	299.56	297.89	298.46	295.87	297.99	294.64	298.92	298.32
315.98	315.27	312.53	311.56	314.71	311.42	313.41	315.44	312.05	315.33	312.67	310.83	314.41	316.39	311.61	312.33	315.26	310.88	313.65	313.64	312.19	308.08	309.83	315.89	314.65	313.44	317.8	314.02	311.79	310.99	314.99	313.48	318.74	313.36	314.99	316.64	312.59	317.42	316.51	313.81	315.12	314.12	312.86	312.56	313.84	318.57	314.06	314.33	312.61	311.11
305.42	299.26	303.83	301.97	303.45	304.46	302.42	301.16	301.82	301.95	303.32	302.28	301.42	300.08	302.04	301.18	300.72	304.43	301.73	302.64	302.38	302.42	306.11	300.54	301.78	303.57	305.41	304.93	299.73	302.7	299.64	302.33	300.63	304.7	301.93	303.99	301.16	301.43	305.96	301.45	300.19	300.86	301.66	301.58	306.53	305.98	301.3	299.14	302.22	304.1
302.53	303.88	307.54	302.91	302.21	305.33	307.07	306.83	304.7	307.75	302.44	304.21	303.88	301.78	302.56	302.35	304.09	302.63	303.18	302.6	301.79	305.34	301.85	300.07	300.59	302.49	301.37	306.97	303.42	301.77	305.01	307.21	300.32	299.55	303.51	304.37	302.73	301.66	306.35	299.01	302.07	300.93	304.51	302.47	302.81	304.95	307.66	299.23	301.08	301.42
303.23	302.91	308.49	309.95	305.45	302.27	307.21	309.98	307.75	304.79	306.62	306.95	306.82	303.96	302.03	307.03	308.51	307.28	308.14	305.13	302.26	305.24	307.57	305.74	310.08	307.01	303.58	307.24	304.89	306.58	306.07	303.94	302.34	307.05	305.72	302.69	307.65	305.9	305.41	306.6	307.34	307.85	307.79	305.51	306.34	306.51	308.67	303.67	301.41	305.12
306.62	303.65	301.85	305.98	306.25	298.53	301.79	303.39	304.92	302.7	308.31	300.95	305.93	306.12	304.33	306.85	302.6	305.04	303.78	300.57	300.01	303.68	305.89	305.98	298.97	303.18	306.19	304.51	303.78	304.36	304.24	301.42	306.63	303.46	300.11	304.06	302.41	305.98	301.98	304.07	306.56	305.99	306.62	304.61	304.18	304.27	304.23	308.16	302.03	299
317.83	316.13	315.36	316.22	316.54	317.34	314.12	315.15	319.83	317.42	314.76	315.58	319.36	314.38	319.16	317.95	316.02	315.62	316.45	315.42	312.08	313.28	318.94	317.08	310.61	314.22	313.1	314.74	316.39	317.83	315.93	313.8	319.09	314.29	314.04	320.23	314.76	315.08	318.17	312.86	312.22	314.99	317.93	315.27	316.45	313.85	318.85	314.54	317.01	316.21
303.26	309.63	311.22	304.48	307.19	304.7	303.18	309.26	305.07	305.55	304.94	303.24	305.35	307.51	305.72	306.29	303.97	303.57	305.3	309.57	304.64	303.05	303.05	307.47	305.34	303.73	308	305.71	304.22	310.16	306.45	307.51	304.2	305.35	305.67	304.8	306.41	305.62	305.9	304.2	305.43	305.74	308.14	306.4	303.5	303.67	307.41	307.05	302.91	308.31
312.96	315.46	311.91	312	312.59	314.73	311.53	314.27	312.88	312.95	314.5	313.79	314.73	313.49	311.56	309.76	314.82	312.04	310.83	308.94	311.59	313.34	311.03	312.19	309.64	310.16	313.93	312.01	311.1	311.23	315.41	313.6	308.75	311.68	312.61	312.21	309.74	312.94	313.48	310.26	310.56	310.93	313.59	314.45	309.78	310.29	312	311.81	313.94	312.56
305.87	304.2	301.56	305.33	302.58	301.56	304.06	303.89	303.94	304.41	303.94	304.78	304.68	304.2	303.91	301.93	302.5	305.69	303.31	303.48	303.56	304.08	306.23	307.24	302.68	304.5	301.39	302.85	301.07	301.58	305.68	304	302.09	302.33	304.88	304.09	299.42	299.91	303.77	299.4	303.91	301.14	302.24	304.36	303.58	300.5	301.66	305.45	301.71	301.36
308.91	310.92	310.03	309.81	309.06	314.36	311.64	312.08	308.01	313.68	309.74	312	314.26	310.03	310.86	317.31	315.65	307.93	312.02	312.85	308.13	312.48	309.85	315.15	307.75	313.59	310.28	314.2	310.19	314.33	311.6	310.96	312.12	309.81	308.59	311.19	308.07	312.43	310.26	311.15	309.08	314.2	307.98	312.07	314.19	311.58	317.11	311.45	310.15	309.64
318.18	317.38	322.41	318.37	317.81	318.99	321.91	317.78	321.03	319.05	320.1	317.45	318.57	318.78	317.87	315.29	320.18	317.79	314.75	318.3	318.9	319.36	318.58	317.34	320.22	321.14	316.19	317.42	317.59	320.09	318.26	318.57	318.69	320.99	316.75	318.54	323.24	317.27	319.08	320.19	317.41	315.57	319.15	317.77	316.27	321.38	317.31	318.69	315.69	317.79
303.74	306.09	307.53	310.43	311.37	305.15	312.66	307.35	305.61	304.31	306.81	304.41	310.26	306.36	306.28	307.65	308.99	304.19	307.48	306.53	306.97	304.58	309	308.96	303.96	305.31	305.83	305.33	307.43	303.91	305.82	308.38	302.52	305.31	303.95	308.07	310.22	303.05	303.92	308.52	303.99	303.47	305.31	307.01	305.8	305.57	307.38	304.57	307.06	308.71
293.27	296.95	293.19	296.34	294.67	299.31	294.55	295.14	297.68	296.85	297.11	297.41	299.85	295.23	301.45	297.36	296.23	301.65	298.01	297.71	298.15	295.55	296.33	300.44	298.06	299.65	294.49	295.35	300.01	299.82	298.03	298.19	294.81	296.31	298.87	293.89	295.01	297.08	298.3	297.67	295.34	298.58	295.8	297.48	297.19	298.98	298.73	296.92	294.04	295.7
312.93	312.8	313.85	314.52	311.66	315.66	315.4	312.06	318.27	314.23	314.67	310.91	309.5	313.66	314.13	314.25	312.83	312.67	311.84	315.37	318.27	314.42	315.95	315.06	315.99	315.49	310.81	313.96	313.1	313.5	310.6	316.04	310.18	316.32	314	315.88	314.36	315.6	317.88	310.27	314.63	316.21	313.91	315.5	313.16	315.79	314.38	311.9	316.85	312.54
317.58	321.12	321.52	318.77	322.45	319.14	320.21	317.27	319.75	320.55	317.86	318.9	321.7	313.71	320.4	319.35	318.53	317.69	319.12	317.07	318.41	317.75	320.51	315.92	321.95	319.67	315.21	317.83	320.26	323.56	319.82	317.58	320.28	317.52	321.48	318.42	318.89	320.11	318.26	320.83	319.42	318.95	316.97	320.07	320.91	319.84	319.91	318.86	322.22	319.11
315.54	316.15	322.39	319.83	313.78	317.96	318.16	318.51	316.59	320.16	318.65	319.56	317.54	321.67	324.49	319.42	321.07	321.29	319.17	319.99	322.85	319.85	321.74	318.65	317.95	318.24	316.66	316.72	317.95	319.13	321.29	315.61	321.12	322.4	318.45	320.19	314.22	318.18	318.13	322.2	319.54	321.32	317.75	316.41	317.26	317.07	314.62	322.17	317.66	318.29
304.99	302.13	303.82	303.94	303.75	302.6	304.84	300.93	308.23	303.51	305.48	306.05	303.71	307.94	302.34	301.1	305.63	300.87	305.07	304.38	304.95	302.39	305.26	304.05	306.59	303.99	307.24	306.44	306.75	305.66	307.37	305.94	306.51	303.26	304.57	307.6	304.51	303.2	306.4	304.93	304.93	303.7	304.35	305.29	307.2	303.34	305.01	304.25	307.48	302.04
307.71	311.49	310.05	311.03	307.74	307.34	312.37	313.9	312.46	312.99	311.15	315.83	307.73	310.61	309.79	314.15	310.73	314.31	308.3	310.05	310.65	312.34	307.49	309.07	309.76	306.83	312.32	310.28	309.51	313.45	309.81	307.91	313.94	311.31	308.24	310.56	309.62	309.54	311.58	308.33	313.35	312.41	308.39	311.53	311.61	313.06	307.18	312.11	308.91	309.2
309.06	302.23	301.91	303.62	304.56	305.96	305.76	304.55	305.61	307.73	305.68	306.01	305.67	303.95	305.96	303.09	301.17	305.85	304.6	303.91	307.9	304.24	306.48	305.98	303.52	304.84	303.85	305.27	304.95	305.3	307.75	302.72	305.76	301.71	304.25	304.72	302.93	307.46	303.84	304.14	303.08	302.34	303.41	299.97	303.88	306.12	303.68	303.32	305.21	302.26
320.31	317.51	319.05	319.39	318.76	319.74	318.56	322.71	321.07	317.88	316.62	319.06	318.43	315.79	318.68	318.1	314.08	319.37	318.4	320.45	318.41	317.24	318.54	315.25	318.48	320.81	320	319.07	318.8	319.67	318.71	316.8	320.94	321.6	320.43	321.09	319.04	316.47	317.04	318.92	317.32	317.87	317.67	320.06	314.08	317.01	314.4	318.98	319.4	318.03
293.04	296.92	295.44	295.31	289.79	294.25	296.73	298.68	296.4	291	291.37	296.81	298.71	296.96	297.27	295.63	295.15	295.67	298.46	293.93	296.71	294.55	298.29	291.32	294.19	293.93	295.77	294.3	293.11	294.32	290.98	296.78	295.9	293.01	298.13	294.58	292.2	295.95	297.36	296.85	296.43	291.39	290.75	295.6	291.59	289.7	296.47	298.12	295.86	293.39
311.58	308.36	316.21	312.02	314.29	314.65	313.45	316.05	313.01	307.34	311.74	308.42	314.52	317.88	314.82	314.57	311.67	313.85	312.15	311.55	307.28	315.66	312.89	311.7	311.7	311.28	315.45	315.06	314.78	308.33	314.48	312.66	316.21	314.62	310.51	311.4	312.07	312.93	312.32	311.75	311.98	313.97	314.35	313.59	313.77	316.14	311.28	314.56	316.25	314.53
314.78	314.18	315.92	316.53	319.65	318.86	318.9	314.93	314.21	315.81	313.64	317.87	316.44	314.63	315.7	312.77	318.02	314.16	317.65	313.94	316.57	313.21	314.37	317	315.66	313.04	313.33	316.16	316.27	314.45	317.56	319.62	316.75	316.78	312.1	317.05	315.1	316.99	315.68	314.95	316.46	316.07	313.58	317.03	311.29	314.9	315.05	313.67	315.45	318.47
296.29	292.55	295.95	295.92	295.67	296.45	296.32	295.44	296.25	294.44	296	293.72	296.55	296.54	294.02	295.29	294.91	296.09	291.78	293.98	293.03	290.87	294.96	294.19	292.41	296.11	296.66	298.19	295.49	294.14	295.07	296.8	296.46	293.9	298.8	296.81	294.83	295.8	296.47	292.54	294.44	295.33	296.38	299.93	295.92	291.19	295.71	296.59	297.14	297.49
294.68	290.24	295.01	294.77	295.3	297.09	293.43	293.4	294.44	295.04	298.09	292.38	289.17	289.94	294.33	294.22	296.88	294.74	296.82	294.89	296.6	297.92	291.05	290.71	298.85	296.95	293.31	297.79	294.77	292.02	292.93	293.59	295.16	290.63	291.34	295.8	295.22	294.99	291.68	294.95	294.33	296.57	297.84	295.89	292.13	295.06	292.54	295.07	296.85	293.11
296.44	294.11	295.76	294.99	294.33	295.46	298.34	295.57	295.75	300.01	296.42	297.14	299.99	296.64	297.63	295.36	295.87	300.24	296.23	301.69	295.65	300.53	297.84	301.66	297.76	294.99	293.61	296.93	295.7	300.77	294.28	297.53	295.92	290.6	298.78	300.62	296.95	295.71	290.95	296.95	298.01	296.35	298.49	295.74	301.48	296.34	298.01	298.09	300.79	298.46
316.79	312.76	312.92	318.7	313.57	313.49	313.4	316.9	313.12	316.46	311.66	314.97	313.95	310.75	311.02	317.01	314.73	314.57	312.4	316.09	310.86	310.17	312.62	311.35	311.59	314.31	314.67	316.09	314.22	314.7	312.66	313.51	313.4	315.81	314.13	316.07	310.52	314.48	312.27	314.62	316.04	314.93	313.48	314.02	313.89	316.17	315.66	311.99	315.46	314.65
302.06	307.39	306	306.82	303.93	309.67	308	304.19	308.98	310.22	303.37	307.36	305.77	304.07	305.76	306.25	309.34	306.2	308.13	306.45	305.56	307.91	308	305.46	309.69	307.58	304.96	304.77	308.47	308.56	303.21	305.05	306.74	309.45	304.66	305.25	307.46	303.18	302.88	303.99	300.53	306.36	305.5	304.09	311.84	306.35	307.47	306.99	309.13	302.37
306.75	306.6	305.73	307.18	306.57	305.57	307.6	305.16	306.7	305.1	306.85	303.81	308.94	307.6	305.96	308.84	307.34	306.72	306.07	305.88	309.12	306.5	305.94	312.86	307.43	304.77	307.7	311.89	307.93	303.72	305.62	308.62	308.62	303.79	304.71	307.82	305.8	306.03	308.43	304.91	305.96	304.71	306.35	310	304.49	307.75	307.15	306.88	309.76	304.03
296.97	297.06	295.54	296.89	294.63	297.65	296.59	295.36	293.9	294.75	294.01	294.22	296.41	294.98	294.87	293.2	295.17	296.16	293.34	293.51	296.93	298.29	294.58	294.47	297.27	293.62	293.75	294.41	294.5	294.99	294.34	292.43	291.28	295.24	293.18	289.35	295.06	293.53	295.94	295.81	294.18	297.04	297.13	293.56	293.87	296.33	292.59	293.28	290.29	296.24
302.29	303.65	306.38	301.85	303.12	307.2	304.41	303.66	305.01	305.97	300.21	304.12	303.72	301.13	306.4	305.01	301.9	306.78	303.12	304.29	299.65	302.35	302.81	303.32	307.2	304.58	302.89	301.46	304.8	304.02	302.72	305.62	303.45	302.76	302.95	307.95	302.04	302.55	300.59	301.29	302.98	303.57	302.11	301.77	307.45	302.06	300.34	304.67	298.6	306.34
298.48	298.37	296.35	294.73	297.87	300.29	296.72	299.06	295.75	295.53	292.45	297.17	298.01	292.96	297.93	296.69	298.95	298.86	298.51	296.17	293.95	293.82	296.16	298.93	298.03	297.16	296.21	297.77	298.04	299.4	298.68	297.31	297.97	295.66	296.84	298.91	295.68	296.76	295.06	299.68	295.84	297.41	297.31	299.52	299.27	295.63	294.51	296.31	298.55	292.87
323.83	326.59	322.3	321.84	325.51	325.58	324.05	324.41	323.56	327.63	325.63	325.62	325.37	322.78	327.97	325.13	327.22	326.24	322.82	323.92	324.22	325.72	326.91	322.57	324.29	323.91	328.33	326.53	324.83	324.19	324.21	323.44	324.39	328.06	324.21	323.55	329.16	323.03	323.12	329.39	326.91	329.99	324.73	322.02	326.79	325.09	327.24	327.86	325.32	325.03
305.75	307.78	303.3	304.57	307.94	308.41	307.61	306.88	306.92	305.12	306.67	309.45	305.47	308.49	306.58	307.84	307.9	306.83	307.87	307	307.92	304.5	305.63	306.74	304.39	309.6	305.08	308.07	306.67	306.86	307.75	305.81	302.69	309.57	306.51	306.54	309.05	305.84	304.21	308.38	307.58	308.47	311.62	311.92	307.96	308.24	305.34	305.53	306.47	304.58
314.97	316.9	312.89	311.35	314.57	313.31	313.95	317.37	316.8	316.63	318.43	316.02	312.25	317.64	314.2	317.19	314.28	315.78	317.01	314.71	315.22	312.4	313.59	311.76	313.72	314.35	315.27	312.98	311.36	315.95	314	312.7	316.46	314.67	313.97	313.87	314.51	313.4	312.47	311.13	312.52	312.84	316.18	313.07	313.69	311.04	312.86	316.86	314.5	313.62
318.73	317.89	316.56	317.76	320.63	318.53	316.6	320.64	320.4	318.55	319.07	319.02	318.71	319.66	319.34	315.11	319.3	317.76	316.07	319.98	318.25	322.67	316.91	317.72	315.95	318.33	320.25	315.65	319.21	320.57	318.44	321.53	314.45	316.55	319.39	318.54	317.65	320.12	322.01	319.61	319.58	318.51	318.33	319.39	318.91	318.5	323.76	315.71	319.42	319.6
311.99	311.07	311.73	312.58	316.66	310.44	314.18	316	310.15	316.57	313.7	311.81	315.65	310.83	314.26	314.69	312.4	314.21	311.07	310.99	314.03	312.89	312.7	316.26	312.64	313.16	310.16	313.66	312.82	311.32	314.84	313.24	314.32	311.51	315.75	311.48	314.64	314.15	312.87	315.37	315.3	313.72	316.57	311.39	313.02	311.43	311.68	315.21	316.97	314.36
308.36	315.24	312.7	315.33	310.96	309.54	315.45	316.94	313.32	310.65	315.75	310.43	310.25	313.61	311.63	312.08	315.03	312.56	313.64	311.11	311.44	313.55	314.19	314.87	314.79	315.64	311.3	313.26	311.33	315.21	310.78	306.51	313.58	311.87	310.9	312.56	312	313.95	310.14	312.74	311.02	312.54	315.72	311.5	314.59	313.72	312.01	315.97	312.75	314.84
293.37	295.4	293.64	294.02	294.27	292.46	293.95	292.03	294.07	292.54	288.93	293.44	294.46	294.82	296.5	297.2	288.19	291.89	291.71	296.56	293.81	294.03	290.34	292.18	291.64	293.36	290.5	295.75	295.45	293.44	293.86	292.89	297.81	294.85	294.9	291.51	294.29	293.82	293.15	293.12	292.12	289.64	289.52	295.35	292.07	294.05	290.68	294.44	292.53	295.7
303.97	309.61	301.56	307.03	303.77	304.64	302.71	304.69	307.9	307.45	305.69	302.46	307.34	304.8	309.04	304.71	305.34	309.73	304.86	308.46	300.62	305.17	306.26	306.14	309.04	304	302.89	305.7	303.08	307.7	305.77	304.14	308.93	310.69	305.48	308.01	305.07	309.81	303.62	304.85	305.16	309.48	304.99	307.85	307.51	305.25	303.83	308.19	304.93	303.48
298.69	295.4	296.58	297.47	294.62	298.69	296.69	295.87	296.26	297.4	295.83	294.72	296.41	297.28	296.61	299.79	299.7	295.5	298.53	295.84	297.8	297.62	298.99	299.4	302.09	297.83	297.06	299.44	295.12	295.5	295.25	299.45	299.9	294.65	294.37	292.47	297.23	296.52	294.02	299.63	298.13	297.85	295.46	297.58	294.72	300.45	301.59	294.94	296.84	299.02
306.77	304.29	304.73	306.93	304.23	302.27	303.4	307.2	304.66	306.18	304.61	305.47	303.31	307.59	306.72	302.86	305.56	305.84	306.88	304.95	302.67	304.5	304.37	303.55	306.22	306.84	302.93	305.37	305.06	303.13	306.22	305.72	307.52	303.89	302.64	307.73	299.4	302.99	305.65	303.53	306.49	306.08	308.24	303.91	304.52	308.14	303.03	306.9	304.55	305.11
314.46	313.84	311.23	314.49	316.87	313.43	315.26	314.06	319.7	314.71	314.51	314.83	311.3	312.34	316	317.86	314.62	315.71	315.84	317.34	312.95	317.23	317.42	313.72	315.06	315.43	312.52	315.48	315.07	311	316.09	314.19	317.87	318.57	313.55	313.88	315.93	318.59	312.78	316.06	315.3	319.62	311.81	318.06	315.38	312.56	313.6	313.11	309.77	316.18
310.47	307.17	305.56	307.16	307.14	305.19	307.92	308.62	304.14	306.83	304.61	304.56	307.26	304.16	309.55	309.86	307.34	305.18	303.41	307.01	303.13	308.92	305.44	306.46	306.55	304.31	309.02	307.36	308.35	305.66	307.06	306.46	309.14	308.22	307.53	309.18	307.54	308.23	303.91	303.89	307.08	305.34	306.84	302.31	306.34	306.93	307.54	305.34	303.37	305.17
328.41	327.17	328.43	325.81	331.89	327.83	331.26	327.92	327.31	329.4	328.11	330.75	330.96	328.87	327.35	329.22	328.15	326.36	330.56	327.74	330.2	323.21	327.87	326.19	325.96	324.65	329.33	327.3	323.93	326.11	320.5	328.52	326.45	329.98	326.67	324.2	326.82	328.6	330	325.2	322.92	330.74	330.05	327.37	325.89	330.21	327.42	328.73	330.77	327.08
297.89	298.12	301.58	300.26	303.33	302.17	297.77	301.22	300.22	297.99	298.64	301.23	298.71	298.88	301.43	298.22	300.94	297.85	299.83	301.36	296.2	300.94	299.21	299.45	301.19	302.53	299.96	301.45	299.65	296.37	300	302.94	299.59	304.63	300.99	298.77	296.84	298.55	301	300.12	300.3	297.97	300.94	299.12	301.22	297.59	295.85	299.93	302.38	299.92
312.87	313.83	312.08	317.5	312.81	316.93	317.63	317.73	314.6	317.13	319.88	315.16	316.57	318.02	317.18	315.95	315	315.09	315.08	318.43	318.99	313.11	314.32	318.12	314.97	319.87	316.17	319.71	318.14	312.81	312.81	316.86	316.45	317.66	317.81	311.87	316.05	318.04	317.48	317.97	316.87	315.39	314.39	315.57	317.86	319.57	316.08	315.43	315.36	315.7
302.16	300.46	302.37	303.52	304.67	308.63	304.74	306.16	305.73	304.64	304.69	306.62	302.98	310.32	307.74	303.18	307.13	302.99	306.37	306.88	309.04	304.6	303.24	307.24	303.11	307.38	305.78	304.29	304.54	305.29	305.14	302.69	305.49	307.65	306.07	302.98	302.21	302.36	306.36	304.6	304.28	305.2	306.12	302.83	305.38	303.41	302.22	306.28	305.12	303.46
315.81	314.62	312.32	314.64	312.79	313.14	313.86	313.37	311.24	311.92	314.47	313.18	310.81	313.41	314.66	310.31	314.65	316.05	313.19	311.1	312.16	316.94	311.23	314.79	311.05	314.59	312.6	309.86	311.74	311.95	312.43	310.51	315.62	314.38	312.09	309.08	314.83	309.98	309.61	314.28	313.39	313.11	315	317	310.45	310.64	309.09	309.74	313.53	312.22
320.95	316.47	317.35	320.19	320.94	321.62	317.39	319.32	320.94	322.17	322.64	319.84	319.93	318.9	320.89	319.26	318.72	320.84	322.78	318.81	320.42	318.92	320.2	319.52	314.1	320.17	317.39	321.48	321.55	322.15	317.82	317.84	318.12	317.4	321.66	320.16	318.02	317.24	316.27	320.67	319.6	320.67	319.27	319.32	319.96	322.56	322.4	318.64	318.41	318.9
315.99	313.13	313.69	315.99	314.19	313.2	317.24	317.33	311.17	315.78	314.61	315.92	309.87	312.88	313.03	312.72	314.3	313.06	311.88	313.17	313.98	313.51	315.27	312.39	313.03	313.46	314.66	315.84	317.72	313.61	311.11	311.82	312.28	316.42	315.41	316.71	315.13	315.59	313.6	311.28	311.4	311.65	311.96	313.17	312.59	313.89	313.89	316.46	316.07	315.28
313.56	314.83	309.52	316.48	313.88	311.75	312.09	314.4	312.29	315.43	312.94	308.97	312.49	315.14	313.14	316.75	311.97	313.43	311.7	310.83	316.24	314.4	312.92	313.79	314.15	313.96	314.37	313.58	314.67	311.26	314.41	312.06	313.79	314.25	315.09	309.53	314.46	311.66	313.16	312.38	315.2	310.49	311.29	312.44	309.16	311.28	314.99	314.31	309.97	314.33
311.06	314.7	310.95	315.31	308.79	315.83	312.7	315.31	316.28	316.04	311.26	312.3	314.05	313.92	312.19	313.81	312.3	315.01	312.32	311.87	312.74	313.86	314.57	315.48	316.35	313.88	314.77	313.05	314.32	316.8	309.44	313.93	317.4	313.36	313.09	318.35	315.48	313.5	309.92	315.88	316.38	319.9	314.72	311.24	314.37	315.62	315.64	314.45	316.98	317.11
301.05	297.87	300.49	301.1	301.8	303.8	301.31	302.24	299.36	301	301.03	303.09	299.46	304.18	303.5	299.64	300.49	302.58	297.32	294.4	303.02	298.7	300.63	301.48	296.5	300.46	303	306.5	302.67	301.4	301.79	297.58	299.88	304.58	299.03	301.91	301.53	301.97	302.51	299.12	303.36	300.22	302.45	301.43	300	299.4	302.59	302.27	296.98	303.96
298.72	295.14	295.62	291	292.17	294.75	296.02	292.46	295.87	295.36	292.54	295.69	297.23	295.5	292.11	294.36	293.98	295.13	295.39	295.23	293.32	297.57	295.43	295.92	296.29	297.23	296.82	291.9	296.97	295.11	295.92	294.49	296.73	294.13	297.06	293	297.04	296.82	294.91	296.12	292.74	297.13	293.54	293.72	297.28	294.6	297.67	294.96	293.52	296.47
312.78	313.18	317.01	314.14	315.57	316.05	314.1	313.24	314.47	312.39	314.93	314.78	313.95	310.39	312.92	313.13	311.21	309.5	316.37	314.01	317.51	315.38	310.76	315.98	314.44	312.87	313.18	311.82	313.97	311.61	315.7	314.76	316.56	314.49	314.69	310.17	313.08	315.38	319.04	317.77	310.9	317.57	314.28	311.74	315	313.7	311.46	313.86	313.17	312.26
304.81	300.77	302.06	299.87	301.46	304.52	302.93	303.02	302.44	303.57	302	303.84	303.42	307.05	301.05	299.9	304.65	300.55	299.2	304.2	305.76	303.7	304.89	301.68	299.77	304.64	302.43	304.04	305.16	302.21	302.2	301.82	304.24	302.49	301.72	305.07	299.15	302.25	302.59	302.41	303.8	303.93	300.18	303.41	301.48	305.18	301.42	298.43	303.4	305.96
310.53	311.23	308.85	311.59	307.17	310.71	308.75	307.64	311.09	309.15	310.02	308.66	311.35	314.38	308.52	309.07	313.05	307.65	312.87	310.64	311.28	310.44	309.6	310.04	313.68	307.67	309.84	306.76	308.48	307.92	309.98	308.12	312.91	310.46	313.63	312.38	307.91	310.64	308.59	312.61	308.72	315.47	308.99	311.85	310.49	309.99	312.04	310.87	310.69	312.4
331.21	330.66	326.54	329.98	329.62	329.46	325.36	329.78	328.29	328.89	323.3	327.68	328.97	327.58	330.06	326.13	327.21	325.72	329.68	326.26	329.76	326.71	325.69	329.07	325.73	329.88	324.88	328.75	330.22	329.27	332.41	327.06	328.3	327.32	324.46	328.94	327.23	330.5	325.34	328.23	327.99	325.91	330.28	327.2	326.7	329.36	325.28	326.22	326.09	329.49
311.1	316.88	312.53	311.28	312.63	314.83	317.92	312.44	311.02	317.6	311.9	312.37	313.43	314.38	313.92	314.35	311	314.12	314.68	314.73	311.5	312.18	314.45	313.84	313.77	312.93	313.04	311.58	309.74	309.28	313.65	308.42	310.51	310.58	315.45	313.65	311.04	313.85	315.25	312.66	313.82	311.7	312.51	311.85	312.03	311.69	311.12	315.94	308.72	313.88
300.28	300.85	301.59	304	307.18	304.17	303.72	303.45	305.56	304.33	300.55	305.73	302.35	300.43	305.51	305.16	304.93	300.65	302.26	303.1	305.36	302.23	304.5	304.71	304.35	302.28	301.66	303.24	309.58	304.81	302.26	302.89	303.17	307.06	301.96	303.7	299.7	301.33	300.26	303.27	306.15	300.72	302.78	302.99	303.76	305.15	306.89	303.49	304.65	300.8
314.5	314.01	314.44	316.32	312.56	313.42	313.25	312.96	311.49	316.84	314.18	314.56	317.74	312.08	310.91	317.63	310.73	313.04	312.21	312.59	315.07	313.97	315.26	313.74	315.9	316.83	313.71	315.44	310.02	311.05	315.45	313.87	311.12	314.03	314.72	311.9	312.52	313.51	315.63	314.95	317.56	315.75	312.06	311.99	314.63	313.87	315.61	315.91	312.6	312.18
302.17	305.23	309.63	305.4	310.61	303.81	308.47	308.46	306.83	304.97	305.42	302.55	304.28	303.2	302.63	305.12	307.87	306.82	307.58	308.56	305.44	310.42	307.57	306.62	305.94	306.02	308.97	306.62	303.19	305.59	307.71	307.14	306.58	306.16	305.98	306.55	308.17	304.99	310.52	305.58	306.5	306.87	310.52	311.91	309.11	303.29	308.43	305.97	309	305.68
305.06	305.27	303.54	304.61	304.87	304.03	305.16	305.95	301.98	303.1	307.47	304.72	305.73	308	304.51	306.16	304.98	303.88	301.55	304.92	307.33	305.3	306.09	301.81	304.68	304.66	305.22	307.18	307.73	303.56	305.64	303.42	305.88	304.73	303.66	305.57	303.49	305.14	305.82	307.26	302.5	306.66	307.7	305.4	304.71	305.4	303.66	305.21	306.82	305.01
308.43	305.75	308.18	311.65	307.96	308.69	310.18	307.32	309.85	308.26	308.42	312.69	305.62	305.86	304.57	307.32	306.89	309.37	306.03	311.66	307.66	309.78	311.76	309.65	310.34	308.79	312.74	308.05	312.37	310.38	311.62	312.19	307.88	306.72	308.18	308.49	308.92	309.63	309.35	309.78	307.39	311.35	313.78	307.41	308.38	311	307.76	307.94	307.85	308.21
330.22	328.46	324.64	323.75	329.84	328.69	325.96	324.92	326.31	328.23	326.79	329.2	327.19	328.28	329.45	325.74	330.21	328.58	327.51	327.41	326.27	326.49	327.11	324.89	326.21	327.17	326.79	325.35	328.25	326.61	327.98	328.25	328.57	327.12	321.71	326.79	325.65	328.79	329.92	327.27	329.33	326.77	328.25	331.77	330.98	328.2	329.14	328.43	329.3	327.07
316.8	312.2	313.96	315.79	316.07	313.09	316.11	315.69	313.7	312.92	313.81	317.08	314.71	315.39	316.71	316.92	314.92	312.94	312.08	312.72	321.07	316.33	313	316.68	313.05	314.66	316.63	314.77	312.92	315.09	318.69	316.11	314.63	311.39	313.81	319.66	314.54	316.9	312.63	319.36	319.82	314.83	315.36	314.76	314.62	313.1	313.21	312.52	319.3	315.13
308.1	312.67	311.99	309.59	311.01	308.14	314.53	308	309.85	309.97	314.4	310.75	307.91	308.14	310.46	314.44	311.07	309.62	312.2	312.65	312.08	311.68	310.63	314.62	315.5	311.45	311.65	306.53	311.78	310.28	310.72	311.09	311.61	312.45	312.08	309.29	312.72	310.99	312.56	313.95	306.95	310.64	312.03	310.25	311.45	308.97	311.7	311.83	313.65	312.95
299.34	306.84	303.33	300.89	302.1	301.19	305.09	305.19	300.85	302.84	303.19	302.17	307.14	304.53	301.19	306.06	301.12	302.51	301.66	302.5	301.76	298.72	306.54	303.08	306.53	301.54	305.89	304.74	301.85	301.36	300.97	301.45	304.05	304.01	304.38	301.61	303.08	304.98	305.9	302.92	304.48	301.13	303.24	302.66	301.34	307.16	303.45	303.29	300.95	304.72
305.85	306.36	310.29	303.08	306.17	307.5	308.83	307.22	308.01	305.23	306.04	302.87	303.22	306.64	306.7	303.08	306.25	303.11	308.1	304.51	303.27	307.44	304.49	307.25	303.75	310.67	307.54	301.25	303.37	308.34	309.14	303.48	305.57	301.98	308.62	306.94	311.61	305.96	305.92	305.93	303.85	304.73	310.07	305.16	308.97	304.41	306.29	304.42	305.05	311.35
296.4	294.11	294.64	295.64	293.58	295.72	291.17	293.82	293.23	295.46	293.12	293.15	295.95	296.35	294.09	294.79	295.81	295.04	295.57	290.13	293.73	296.08	296.41	294.12	295.79	290.95	293.51	293.78	295.12	290.72	292.97	293.64	294.87	293.53	293.49	297.13	294.71	293.22	291.2	293.64	293.47	297.19	294.02	296.72	292.21	294.41	292.3	293.75	294.63	291.97
315.17	315.71	319.51	311.26	315.61	317.18	317.38	314.88	313.99	314.8	313.22	318.83	316.87	314.62	315.99	313.18	312.5	318.96	314.11	314.24	315.61	314.85	313.22	314.16	315.23	313.42	316.43	313.16	316.14	315.3	313.63	316.46	317.49	314.29	315.67	316.41	314.63	313.17	315.7	315.27	312.67	316.61	316.65	315.35	314.31	314.75	313.42	316.55	316.78	316.9
311.36	311.08	316.05	312.78	312.96	313.8	309.84	311.74	310.82	310.68	308.32	314.41	312.75	313.3	313.19	312.29	309.84	313.06	309.77	313.29	313.13	313.09	311.78	313.38	314.47	310.41	313.1	314.22	309.74	311.36	312.35	309.72	313.98	311.21	313.15	312.62	312.15	310.51	312.24	314.78	310.83	311.02	312.95	309.89	313.12	309.45	311.85	310.56	308.85	308.98
306.67	304.11	302.28	303.82	305.5	306.39	310.43	305.35	303.52	306.2	305.85	303.49	307.39	306.2	305.46	302.89	307.83	304.46	301.81	304.25	308.64	305.47	311.14	301.22	303.08	304.89	306.72	303.9	305.94	303.17	306.72	308.32	302.65	305.34	303.67	304.59	305.29	306.19	300.95	307.51	301.94	304.38	306.07	307.5	303.86	308.37	307.71	300.18	307.07	300.99
304.55	299.73	305.27	304.09	305.7	301.91	305.72	304.71	304.23	302.9	302.63	303.34	300.34	303.13	303.71	303.2	305.28	303.72	305.09	300.05	299.94	304.56	304.96	303.15	301.25	300.64	302.23	298.77	304.66	300.32	300.55	304.21	301.45	304.3	301.41	304.32	303.6	304.42	303.17	303.48	305.05	303.13	301.83	301.79	301.01	300.53	304.13	301.77	300.4	304.88
311.17	307.61	309.04	307.41	311.3	310.88	308.48	307.02	310.43	310.75	305.6	311.47	307.97	305.19	313.37	309.69	309.07	309.96	312.44	303.19	310.53	311.41	308.73	309.03	305.12	307.29	309.54	307.28	308.76	312.66	310.61	311.3	309.55	303.75	310.33	309.6	310.84	311.51	311.57	306.67	312.55	310.11	310.07	307.96	308.04	311.11	310.22	308.69	315.3	309.97
311.17	316.58	312.13	312.34	314.09	310.17	311	312.65	315.39	314.18	314.7	315.18	313.95	312.07	314.08	311.73	313.03	314.35	310.73	311.49	311.56	310.67	314.5	316.24	310.99	312.29	313.1	312.39	311.7	317.87	313.42	317.5	313.59	310.62	310.79	314.69	313.26	314.25	315.7	311.97	314.25	311.75	312.82	316.44	313.38	315.43	311.99	312.38	316.58	314.36
328.88	326.93	329.28	326.28	328.91	327.21	328.16	327.51	327.87	325.32	327.46	323.14	332.58	327.76	327.83	328.12	327.32	326.57	327.18	329.31	327.07	325.61	327.38	325.2	327.08	327.7	326.79	327.41	327.69	333.69	325.86	325.94	328.26	324.82	326.64	322.69	326.89	328.7	326.38	332.18	327.48	327.7	325.12	330.71	329.6	327.2	322.62	325.95	326.02	331.27
301.23	300.85	302.86	301.6	300.57	303.72	302.02	304.55	305.68	301.81	305.04	302.67	302.15	305.12	300.91	304.8	304.08	305.97	302.16	302.33	298.47	307.93	304.6	304.3	300.67	302.48	304.85	305.32	303.43	298.06	306.59	303.92	302.91	302.44	299.48	302.95	303.49	303.79	307.61	306.46	302.24	302.45	304.38	304.68	301.37	304.39	302.1	302.13	304.19	303.54
305.53	308.75	302.36	306.05	308.79	306.25	306.82	302.72	306.86	302.31	306.93	305.1	305.76	307.19	305.33	305.22	306.19	306.6	306.03	307.25	304.72	305.15	307.15	304.09	305.89	305.62	304.42	304.79	307.19	303.78	306.77	304.95	302.7	305.23	305.28	302.76	306.29	304.29	304.63	304.69	307.57	307.64	308.13	302.79	303.55	308.68	303.76	308.63	307.05	307.89
316.25	318.74	317.56	319.71	320.03	320.47	319.35	318.4	318.94	317.07	317.31	320.52	315.07	317.28	317.64	320.92	315.91	317.29	317.38	316.17	316.57	316.46	318.66	317.75	317.9	319.94	316.35	317.85	318.5	316.28	321.84	318.62	314.89	322.85	314.88	318.97	319.21	315.55	318.75	319.94	315.63	320.24	318.68	315.37	314.55	319.35	318.15	316.96	318.8	321.57
[truncated: 150 more columns]
