# Supplementary material for: Genetic dissection of main and epistatic effects of QTL based on augmented triple test cross design
Source: PLoS One. 2017 Dec 14;12(12):e0189054. doi: 10.1371/journal.pone.0189054 (PMC5730204; doi:10.1371/journal.pone.0189054)
Supplement: S9 Supporting Information — (ZIP) [file pone.0189054.s009.zip › z5_1000_0.8_10.csv]

296.2	297.87	296.13	296.29	297.73	295.68	296.52	295.44	297.95	295.95	297.03	296.23	296.32	295.8	296.37	297.89	297.95	296.99	297.34	296.38	296.9	297.24	295.79	295.54	298.58	295.26	296.38	296.49	297.74	296.57	297.42	298.01	297.85	297.9	296.46	297.1	297.73	296.28	297.12	297.11	296.41	297.64	295.34	297.33	296.76	297.39	297.64	296.71	297.22	297.26
318.92	318.49	319.47	317.32	318.51	317.71	318.68	317.02	318.59	317.16	316.85	318.04	317.67	317.43	317.65	319.17	318.84	317.18	316.84	317.76	317.94	318.36	317.89	318.77	318.13	318.57	318.18	316.99	317.63	317.96	317.87	317.48	317.43	320.08	317.24	318.85	318.03	317.97	317.27	319	317.25	316.68	319.15	318.42	318.09	318.64	317.79	318.24	317.98	317.27
312.33	313.31	312.14	313.84	312.77	313.27	313.13	313.76	314.6	312.29	313.17	313.41	312.44	313.66	314.48	312.61	312.8	312.94	313.81	314.16	312.62	313.86	314.49	314.39	312.41	312.53	312.08	314.18	312.94	312.34	313.1	312.5	313.88	311.6	313	312.9	313.52	312.65	314.1	313.2	313.38	312.06	313.03	312.54	312.36	312.69	312.51	313.54	314.23	313.23
313.45	315.09	315.01	315.89	316.01	315.02	314.83	314.29	315.32	314.92	315.12	314.54	314.71	314.38	315.66	314.07	315.95	315.61	314.76	314.09	315.5	314.26	315.9	315.64	314.89	314.7	315.23	315.23	313.76	315.95	314.55	313.9	314.58	315.65	315.25	315.59	314.28	315.81	314.77	315.51	314.78	315.66	316.35	314.72	314.65	315.3	314.55	314.39	313.35	315.48
326.3	327.97	327.17	326.97	326.5	327.7	327.43	325.68	326.71	326.39	327.64	326.25	326.83	327.88	327.23	328.01	328.07	326.93	327.3	325.23	326.37	327.73	326.13	328.28	326.49	327.85	326.09	328.49	326.07	326.42	325.74	326.8	327.74	327.49	328.41	327.3	326	326.59	326.41	326.92	325.42	326.22	327.45	326.75	327.12	326.4	326.57	327.17	327.45	326.25
303.32	304.17	303.59	303.17	303.55	303.51	303.1	302.49	303.14	303	303.83	303.4	302.9	303.09	303.5	303.09	302.98	303.25	303.2	303.32	304.06	302.48	301.81	303.05	301.85	302.47	303.94	303.63	303.42	303.64	305.25	302.26	302.51	303.51	304.29	303.53	303.77	303.32	303.5	303.87	303.7	302.63	303.55	303.65	302.15	303.97	303.83	302.86	303.44	302.98
313.9	312.2	312.16	311.72	311.89	311.94	312.47	313.5	313.69	312.02	311.67	312.67	312.36	313.67	311.72	312.07	311.36	312.3	312.6	313.94	311.68	312.64	311.68	311.59	312.89	312.86	311.64	312.61	312.77	313.34	312.6	312.32	312.2	312.82	312.9	312.56	312.63	311.82	312.87	311.71	313.46	312.83	311.92	313.27	312.98	313.31	313.84	312.84	312.09	312.66
319.31	317.29	317.65	316.57	317.89	317.21	318.3	319.19	317.68	320.15	318.1	318.14	317.73	319.77	318.19	317.42	318.46	318.25	318.91	317.86	317.16	318.29	317.74	318.51	316.89	318.24	318.34	317.77	317.73	318.75	318.21	317.97	318.61	318.54	317.19	317.49	316.43	317.16	316.94	317.36	317.17	318.1	317.66	317.66	318.26	319.39	318.13	318.12	317.85	317.08
314.58	313.96	312.58	313.2	313.39	313.53	314.55	313.76	314.87	313.95	315.58	313.98	311.62	314.35	314.7	314.88	313.78	313.85	313.8	313.43	312.74	313.99	313.62	314.47	314.51	313.64	313.21	313.75	313.97	313.86	314.48	312.98	314.12	313.8	314.2	313.67	313.38	314.2	315.02	313.43	315.33	314.51	313.41	313.86	313.79	314.51	314.04	313	314.4	313.28
303.26	302.84	302.9	303.72	302.75	303.81	303.99	303.43	303.63	304.33	304.29	304.1	302.83	303.59	303.83	302.8	302.54	302.37	303.4	303.7	302.93	302.98	304.46	303.04	303.89	302.46	302.48	303.78	304.81	304.07	302.74	303.78	302.6	303.64	302.97	302.91	303.13	303.82	303.12	303.67	304.44	302.98	302.94	304.8	303.47	303.71	302.8	303.46	304.69	303.08
295.99	295.75	297.96	295.87	295.53	297.13	295.57	296.39	297.92	295.93	297.38	296.38	296.71	295.63	296.58	298.29	297.33	296.03	297.53	297.4	296.32	296.84	297.45	296.2	297.08	298	295.34	295.44	296.82	295.35	295.61	296.12	296.92	296.25	296.29	296.77	296.92	297.5	296.88	295.7	297.14	297.91	298.4	296.54	297.02	296.32	297.04	297.13	296.61	296.89
306.3	303.98	305.15	305.29	304.87	305.59	304.68	306.25	305.51	305.27	306.65	304.32	305.16	305.86	304.91	305.84	304.95	306.27	305.49	305.63	306.11	305.61	306.5	304.3	304.31	304.98	305.83	306.35	305.8	305.36	304.73	305.38	305.35	304.78	305.42	305.45	305.08	304.98	305.1	305.94	305.29	306.26	305.26	305.45	306.01	305.81	305.4	305.08	304.73	305.12
324.17	323.67	325.1	326.09	324.79	323.95	324.2	324.14	325.89	325.06	323.98	325.65	325.31	324.17	325.29	324.54	325.03	324.44	324.98	323.64	323.98	324.55	324.85	324.7	324.09	324.91	323.55	325.76	324.47	325.41	324.99	325.22	325.4	324.81	324.57	324.52	323.98	324.73	323.83	325.36	324.36	325.42	324.27	325.09	325.14	325.09	326.17	324.51	324.01	325.26
315.72	314.89	315.7	315.9	316.58	316.68	316.39	314.01	315.94	315.58	314.67	315.15	316.01	315.74	315.71	315.45	316.51	315.01	315.9	315.4	315.26	316.42	314.9	316.64	315.77	316.4	315.15	315.88	316.37	315.99	316.3	316.16	315.12	317.13	315.99	314.76	315.39	315.04	315.12	315.67	315.09	315.07	316.82	315.58	313.94	316.5	315.82	314.49	315.9	316.31
316.28	317.17	318.42	317.4	316.73	318.46	315.9	317.45	317.42	318.57	317.4	318.47	318.02	317.11	317.47	317.32	317.81	317.3	316.48	317.7	318.01	316.78	316.55	317.09	317.19	317.95	317.44	318.01	317.09	317.46	316.74	316.34	317.19	316.22	317.01	317.63	316.95	317.03	317.93	317.35	317.77	317.33	317.55	316.22	317.43	316.67	316.8	317.42	317.4	317.81
326.26	327.22	327.91	327.57	327.32	328.64	327.18	328.16	327.7	327.87	327.13	328.34	328.58	328.33	327.08	326.91	327.45	327.03	326.63	328.05	328.07	326.94	327.41	327.92	327.93	329.78	327.56	327.91	326.55	326.93	327.97	327.15	327.27	327.51	327.15	327.35	327.54	326.8	328.05	328.33	327.42	327.15	326.56	329.6	327.53	327.5	327.37	328.05	328.41	327.28
303.54	302.78	303.87	303.04	302.6	304.1	302.96	304.02	303.34	303.58	303.36	303.79	303.15	303.61	302.2	302.82	304.44	303.67	304.31	304.22	303.76	303.86	303.89	304.22	304.32	303.2	304.43	303.57	302.64	304.07	303.27	304.31	303.81	303.9	303.43	302.11	303.71	303.68	303.09	303.77	302.61	303.34	304.16	303.12	304.78	302.57	303.66	302.82	303.2	302.38
318.38	318.29	317.79	316.91	319.34	319.09	318.31	318.76	317.73	317.92	316.75	318.9	316.77	317.76	318.33	317.68	317.66	317.35	317.09	318.74	318.71	318.01	318.77	316.41	319.74	318.34	318.42	317.86	317.75	318.69	317.22	318.95	318.23	319.6	318.1	318.34	318.01	318.49	316.89	319.14	317.2	318.69	317.78	318.77	317.98	318.52	316.1	318.09	317.9	319.34
297.67	296.98	296.62	297.02	297.46	296.75	296.76	297.26	297.61	298.21	297.5	296.05	297.79	297.25	295.83	297.25	296.53	296.27	297.83	297.88	297.49	297.33	296.74	296.42	296.14	295.9	297.02	297.66	296.88	297.43	296.96	297.83	296.39	297.85	297.05	296.78	296.43	297.12	296.53	297.42	296.74	296.46	296.13	296.45	297.34	297.62	296.62	296.4	297.05	297.19
319.13	320.02	318.7	319.29	319.62	319.18	320.52	318.75	319.7	318.2	318.73	319.64	319.53	319.3	319.79	320.86	319.79	319.33	319.06	319.78	320.49	319.92	320.6	319.66	319.42	318.37	319.25	318.27	319.13	318.95	318.7	318.54	319.26	320.11	318.94	318.96	319.09	319.71	320.03	320.13	319.1	319.99	318.62	319.23	319.46	319.79	319.03	318.18	320.17	319.19
306.03	304.59	304.63	304.55	305.32	305.11	306.06	305.1	305.93	304.92	306.08	303.83	304.89	304.33	306.46	305.86	303.73	304.44	304.55	304.83	304.6	304.61	303.86	304.84	304.34	305.05	305.35	304.36	304.34	304.78	305.44	304.85	304.35	303.61	305.07	305.14	305.88	305.69	304.59	305.14	304.86	303.98	304.34	304.65	304.04	305.17	306.1	305.43	304.18	305.46
314.84	315.71	315.45	314.44	314.07	314.84	315.04	314.32	315.2	314.89	314.7	314.59	314.69	315.28	314.55	314.86	313.54	315.47	313.42	314.15	314.63	314.97	315.75	315.21	314.63	315.36	314.46	315.36	314.07	314.11	315.28	315.25	315.42	314.9	315.22	315.09	316.47	314.26	315.17	314.28	315.13	315.39	314.84	314.48	314.39	315.63	315.14	314.25	315.47	313.89
313.96	312.31	311.83	311.81	313.24	312.54	312.04	313.42	313.06	312.81	312.96	312.54	313.16	312.21	312.99	311.86	312.14	312.32	312.54	313.77	313.44	312.81	311.94	312.51	312.55	312.91	312.55	312.38	312.94	312.58	313.58	311.89	311.96	313.3	312.9	311.85	312.12	313.06	311.84	312.15	312.58	312.32	312.29	314.47	312.68	313.6	312.71	311.93	313.13	312.4
312.74	313.44	312.91	313.13	314.38	311.9	311.78	312.41	311.01	312.9	312.61	312.81	313.14	312.09	312.37	313.19	311.39	311.71	312.01	313.27	312.79	311.87	311.84	312.16	312.76	311.97	311.27	313.01	312.92	311.66	312.27	313.33	312.73	312.81	313.01	311.87	312.19	312.54	312.29	313.02	313.14	312.67	311.6	312.72	311.93	311.71	312.21	312.41	312.86	313.2
304.46	306.3	305.33	305.03	305.18	304.61	304.41	304.71	306.15	307.1	304.12	305.72	305.72	305.64	306.01	305.51	304.67	305.24	305.81	305.93	305.65	305.79	304.96	306.04	305.64	306.06	304.25	304.28	305.83	306.68	305.19	307.27	305.86	304.58	305.7	305.93	304.57	305.7	303.6	305.14	305.52	305.71	305.19	306.61	305.86	304.53	305.12	307.55	304.74	306.26
302.14	300.52	300.87	302.49	300.29	300.94	301.07	302.22	300.31	301.62	301.07	301.2	301.9	301.14	300.74	301.59	301.02	300.07	300.36	301.39	301.27	302.22	301.82	300.76	300.92	300.84	301.42	301.25	301.07	300.94	300.78	301.1	302.06	300.28	300.8	300.11	301.8	301.27	301.68	300.48	303.09	300.64	300.11	301.03	301.59	300.11	302.06	301.02	300.93	301.04
318.51	317.27	317.44	316.97	317.86	316.35	317.59	316.91	315.95	317.8	317.25	316.09	318.34	316.8	315.81	316.89	316.98	317.44	316.3	316.98	317.32	317.01	318.04	316.84	317.7	316.51	318.26	316.86	317.86	316.74	317.42	316.89	317.27	316.44	316.85	317.18	317.67	315.98	317.11	316.67	317.21	318.81	317.78	317.79	316.48	317.05	315.1	317.16	317.73	318.52
303.58	304.98	304.55	304.23	303.9	304.46	304.42	303.44	303.95	305.31	304.38	304.37	305.89	303.62	305.03	304.35	305.17	304.22	304.64	305.14	305.89	303.96	305.86	304.73	304.1	305.33	304.51	305.44	304.59	303.56	303.97	304.79	306.21	305.19	304.85	304.04	303.56	304.23	304.51	304.4	304.15	305.33	303.61	305.59	303.78	305.09	305.16	303.79	303.86	304.39
302.87	303.83	304.38	302.37	301.49	302.5	304.14	303.15	304.01	302.77	303.48	303.22	303.51	303.74	302.85	302.95	304.06	302.93	304.06	302.9	303.76	303.5	303.02	304.3	302.61	303.14	303.43	303.27	303.17	303.28	304.36	303.71	303.5	302.38	302.66	303.2	302.88	303.68	303.2	305.29	302.98	303.75	303.6	303.74	304.31	302.58	302.58	304.76	304.15	302.86
298.48	301	299.77	301.04	301.88	299.35	300.28	299.79	300.34	300.08	300.32	299.65	299.53	300.13	301	299.26	299.72	299.37	300.13	299.86	300.17	300.24	300.76	299.46	300.63	301.43	299.67	300.94	299.76	299.9	298.96	300.11	299.69	300.81	299.84	301.04	299.68	299.74	300.98	299.33	300.39	299.13	300.49	299.56	299.97	299.97	299.76	300.22	300.35	300.47
313.31	313.44	313.85	313.66	312.61	314.2	313.85	311.71	311.63	313.84	314.28	313.73	313.81	312.44	313.26	312.46	314.19	311.92	312.66	313.25	314.57	313.04	313.82	313.16	312.65	312.91	313.96	313.56	314.27	314	312.96	312.98	313.29	312.1	313.4	312.33	313.23	313.47	312.84	314.04	314.3	313.86	312.92	313.1	313.32	312.91	313.24	313.45	313.86	314
314.2	315.13	314.19	315.09	314.27	315.32	314.39	313.14	314.94	315.97	315.4	315.05	315.07	315.17	315.54	315.34	314.71	314.45	313.81	314.88	313.07	314.74	314.48	315.21	315.83	314.72	315.24	315.13	315.39	313.94	314.52	314.43	315.33	315.36	315.08	315.31	313.82	315.08	315.18	314.93	314.11	314.75	314.63	315.97	314.34	315.06	314.18	315.84	315.61	314.11
317.09	318.91	317.21	316.5	316.63	316.95	316.75	316.96	315.98	316.24	316.38	317.24	316.27	317.06	318.25	317.14	316.99	316.31	317.04	317.15	317.57	316.07	315.14	316.5	318.49	317.06	317.45	316.59	316.48	316.27	316.98	316.92	316.69	316.93	316.76	316.57	316.49	316.51	315.72	316.11	316.52	315.36	316.49	316.91	316.05	315.67	316.77	317.06	316.07	315.66
315.13	315.74	315.21	315.51	315.34	314.89	315.43	316.68	315.85	315.79	316.14	316.34	316.89	315.84	315.78	315.4	315.42	314.25	316.28	315.05	316.58	315.51	314.49	316.27	315.66	316.08	315.17	315.83	314.99	316.14	316.98	316.3	316.04	316.07	316.22	315.73	314.23	315.88	315.45	316.01	316.2	315.66	315.91	316.06	316.65	316.47	315.71	316.64	315.94	316.03
303.9	303.65	303.98	303.39	303.76	303.49	303.17	304.65	304.19	303.72	303.57	302.48	303.61	304.21	302.87	302.5	304.02	304.73	304.35	303.67	304.14	303.45	303.97	303.86	302.99	303.12	305.21	304.09	303.75	303.57	303.66	304.35	303.95	302.46	304.39	304.68	304.37	303.65	302.93	303.63	305.24	303.55	304.63	303.11	303.98	304.58	304.11	303.44	303.2	303.68
301.4	301.62	301.24	303.02	302.59	302.39	302.07	302.39	302.56	304.18	302.71	303.55	302.22	303.46	302.69	302.97	302.76	302.14	301.45	304.27	302.96	303.08	303.29	302.56	303.1	303.74	303.52	302.3	302.09	302.24	303.29	301.94	302.41	303.16	302.2	303.15	302	302.18	300.81	303.01	302.19	301.38	302.66	302.8	302.43	301.94	303.13	303.47	303.55	302.12
303.3	305.53	303.71	305.03	303.2	304.06	304.88	304.98	301.53	304.73	303.81	304.8	303.72	304.98	304.9	304.73	304.2	304.09	304.68	305.39	304.44	305.5	304.67	304.03	306.2	304.47	303.78	305.36	305.58	305.25	304.62	304.52	302.55	305.46	304.93	303.41	303.04	303.82	303.05	303.69	304.8	305.13	303.78	304.83	304.86	304.29	303.06	304.68	304.76	304.12
309.77	309.82	309.15	309.71	310.61	309.51	309.78	310.93	308.42	309.06	310.6	308.48	309.15	309.13	309.57	310.27	310.32	310.33	309.56	310.94	309.55	310.07	309.37	309.87	308.82	309.07	310.8	308.74	309.73	310.78	310.6	309.61	310.26	310.35	309.8	309.25	309.94	310.26	309.62	309.27	311.13	310.07	310.45	309.21	309.91	310.29	311.08	310.71	309.49	310.89
296.51	297.62	296.49	296.72	296.77	295.76	296.55	296.22	295.5	296.72	296.07	296.8	296.77	296.59	296.72	295.91	296.06	295.41	296.77	296.07	297.99	297.36	296.7	296.31	295.58	295.85	295.46	296.5	297.03	297.06	297.38	296.91	296.24	296.06	296.31	295.2	297.45	296.74	296.77	297.34	296.31	296.83	296.94	297.06	296.42	296.61	298.36	296.14	296.48	295.22
315.12	314.71	314.62	315.36	315.27	314.95	315.17	313.89	315.94	314.75	315.87	315.39	314.63	315.38	316.84	315.26	314.61	316.17	315.01	315.23	315.14	313.42	314.28	314.21	314.95	315.83	315.32	315.21	314.79	315.32	314.42	315.07	314.58	315.93	316.83	315.16	314.63	314.07	315.41	314.41	314.85	315.7	314.72	314.82	314.99	315.35	314.85	316.75	315.96	315.14
304.37	305.35	304.02	304.61	303.61	304.63	304.97	304.57	304.32	304.44	303.88	304.84	303.6	304.15	304.43	303.65	303.55	304.56	305.27	304.71	304.16	303.35	305.42	304.51	303.98	305.18	303.87	303.39	304.97	304.61	304.79	304.4	305.14	302.98	303.86	304.2	305.67	304.57	303.51	303.31	303.89	303.64	303.85	304.49	305.26	304.25	303.24	303.68	304.54	303.69
326.84	325.75	325.04	326.23	323.56	324.79	325.17	324.77	326.08	326.36	324.55	326.12	325.51	326.24	325.92	324.94	325.64	325.68	326.13	325.18	326.09	325.61	324.85	324.82	324.8	326.09	325.58	325.99	324.62	325.08	326.05	325.13	325.48	325.89	324.92	325.32	325.11	325.79	325.95	325.65	326.02	326.8	325.25	325.46	324.37	326.06	325.52	324.97	325.87	325.89
303.16	305.29	303.85	304.21	304.51	304.3	304.1	305	303.92	303.79	304.63	303.86	305.47	304.74	303.27	304.64	304.32	305.55	303.92	303.53	304.52	304.2	304.36	305.37	304.97	305.27	304.37	304.39	304.52	304.65	304.93	304.34	304.85	304.86	303.83	303.58	304.71	303.95	304.71	302.81	305.49	304.47	304.98	303.96	303.82	305.75	303.3	305.97	303.98	304.27
307.39	307.31	307	308.22	306.85	308.25	307.44	308.06	307.12	307.01	307.68	307.77	307.74	306.81	307.06	307.11	308.63	306.6	307.34	306.59	308.29	307.16	306.77	307.59	306.7	306.53	307.25	307.67	306.32	306.89	307.17	307.91	305.33	308.01	307.06	307.86	307.69	307.33	306.8	307.76	306.87	307.68	307.11	307.49	308.62	308.07	307.81	308.27	307.98	308.24
302.96	303.6	303.21	303.83	303.58	302.89	303.34	303.65	304.03	304.8	303.04	303.39	302.03	303.26	302.1	302.96	302.65	303.3	303.04	303.56	302.8	302.78	303.36	303.95	304.04	303.24	302.7	303	304.27	302.98	302.42	304.24	302.73	302.98	302.8	303.65	303.79	303.66	303.58	302.63	303.86	302.62	303.39	304	302.49	302.52	304.78	303.88	303.8	303.4
308.51	308.18	308.99	309.51	308.74	309.77	309.78	308.79	308.56	308.41	308.36	308.68	309.96	308.17	308.73	308.99	307.9	309.66	309.03	309.88	307.85	308.42	307.98	308.39	309.3	307.47	308.38	308.91	309.02	308.56	307.38	308.56	307.69	308.88	309.47	310.1	308.76	308.59	309.37	307.58	308.43	308.97	309.16	309.73	308.79	308.61	309.71	308.52	309.79	308.4
327.78	328.52	328.23	327.18	327.4	327.52	327.37	329.05	328.26	328.2	327.95	328.15	327.31	328.17	328.76	327.53	328.06	328.6	327.39	328.98	327.72	327.65	329.47	328.14	328.59	327.58	327.55	327.09	327.13	329.08	326.72	328.42	327.61	328.56	328.88	327.57	327.31	327.8	328.17	327.5	327.83	329.05	327.78	327.81	327.96	327.85	326.64	328.13	328.75	328.78
328.73	329.34	329.48	327.96	329.03	328.07	329.21	327.84	328.31	327.96	327.46	329.17	329.5	328.46	329.87	328.98	328.97	328.95	327.19	329.09	328.56	328.39	328.61	328.66	327.66	328.61	328.98	327.89	329.1	328.22	327.22	329.18	328.75	329.51	327.59	328.25	328.75	328.73	328.48	329.1	329.82	328.42	328.33	329.16	328.58	328.92	328.58	328.3	329.27	330.45
319.47	320.11	319.88	319.85	319.6	319.76	319.81	318.65	318.54	319.71	317.92	318.73	318.41	320.01	321.03	318.47	319.78	318.66	318.05	319.43	318.18	319.38	319.18	318.84	319.82	319.69	320.09	320.46	319.62	319.87	320.01	320.63	319.51	318.67	318.4	320.29	320.37	318.4	318.74	320.06	319.37	320.26	319.23	319.83	319.95	320.46	319.98	318.98	318.51	318.86
304.74	303.5	303.13	304.07	304.75	304.48	303.51	302.36	304.64	304	303.31	304.07	305.21	304.99	303.35	305.31	304.02	304.75	303.64	304.35	303.5	304.17	304.35	304.5	303.32	304.71	302.16	303.88	302.39	304.76	304.64	304.12	304.58	303.93	303.76	304.45	304.76	304.88	305.99	303.89	305.03	304.56	304.43	303.89	304.57	303.95	304.23	304.3	304.77	303.82
311.19	311.94	311.82	311.92	310.61	311.42	311.88	311.74	310.99	312.29	311.88	310.3	311.7	311.49	311.35	311.61	311.16	311.68	312.78	311	311.01	311.78	311.84	310.13	311.02	310.83	311.95	311.35	311.46	311.93	310.08	311.12	310.39	311.17	311.51	311.96	310.88	311.35	311.23	311.06	310.67	311.57	311.49	310.65	309.77	310.3	311.89	311.89	312.42	311.17
314.15	312.51	312.5	312.23	312.97	312.7	313.52	314.35	313.32	312.03	312.89	313.16	314.07	312.76	312.75	312.53	312.72	312.49	312.91	313.66	313.75	311.21	311.88	313.73	312.27	313.86	312.41	312.1	312.85	313.48	312.25	313.06	313.28	313.35	311.54	312.78	314.23	312.79	313.31	311.99	313.81	313.44	313.55	313.28	312.41	311.91	312.97	312.47	313.63	312.56
305.59	306.5	307.05	305.93	306.8	307.2	306.86	307.16	305.54	306.62	305.57	306.63	305.84	306.04	304.86	307.01	306.01	305.92	305.66	305.39	307.24	307.09	306.17	305.93	306.08	305.92	306.79	306	305.75	306.09	305.89	305.81	305.19	306.87	305.44	307.42	306.49	306.66	306.23	306.18	305.72	305.34	305.06	306.66	303.72	306.24	306.33	306.12	306.59	307.32
319.29	318.81	317.78	319.67	318.58	320.48	318.8	319.44	320.24	319.5	319.31	319.91	319.96	318.6	319.54	320.14	319.78	319.73	318.14	319.97	320.17	319.32	319.51	319.09	319.52	320.1	318.66	318.57	318.54	318.92	319.8	320.44	320.81	318.02	318.88	319.47	318.86	320.35	318.93	319.2	319.96	320.53	319.51	319.01	319.06	318.12	319.03	319.66	320.25	319.48
316.06	316.33	315.56	314.88	316.39	316.4	314.73	315.61	314.69	315.82	315.18	316.45	315.7	315.84	315.99	316.96	314.98	314.92	315.83	315.57	315.23	316.13	315.96	315.21	314.89	316.04	315.71	316.3	316	314.59	315.61	316.05	315.27	315.78	315.37	315.87	315.26	315.47	315.38	315.41	315.64	315.64	316.25	315.51	315.37	315.52	315.41	315.46	315.12	314.69
307.38	306.99	306.63	308.1	307.48	307.56	305.97	305.14	306.93	307.02	307.33	307.61	308.5	308.03	307.72	305.43	308.91	306.58	307.83	308.56	306.75	307.78	306.68	307.95	307.46	307.32	307.76	308.17	308.87	307.94	306.79	307.82	306.3	307.32	308.26	307.61	307.03	306.5	307.26	306.95	306.52	307.13	306.96	308.59	307.7	308	307.69	307.58	306.33	305.84
301.77	302.81	302.76	302.34	301.37	302.66	301.93	302.87	303.5	302.99	302.21	302.21	301.89	303.28	303.65	302.67	301.81	302.39	302.91	303.18	302.25	302.53	302.04	303.3	302.33	302.2	302.46	302.11	302.88	301.16	303.46	303.22	302.25	301.81	303.13	301.9	302.3	302.1	303.9	302.54	302.72	302.38	301.89	303.05	302.33	303.13	302.64	301.9	302.15	302.29
308.59	308.77	308.28	309.49	308.48	308.81	308.5	309.22	308.83	307.86	307.8	309.59	307.79	308.64	309.64	308.51	309.11	308.81	309.62	307.98	307.13	309.14	308.21	308.36	308.48	309.07	309.54	308.33	308.6	308.7	309.73	308.93	309.96	309.02	308.51	309.2	308.2	309.82	308.67	308.22	308.62	307.68	307.16	307.92	308.17	309.72	308.85	307.66	308.32	309.85
294.13	295.02	293.14	293.63	293.42	294.24	292.86	294.27	293.96	293.81	293.72	293.38	293.64	295.13	293.21	294.56	294.73	293.99	294.37	294.05	294.41	295	293.85	293.59	294.32	294.84	292.86	294.41	294.02	294.12	294.16	295.2	293.55	293.56	294.93	294.58	294.98	293.52	293.89	294.23	294.85	293.74	294.53	293.59	294.66	293.87	293.85	294.03	294.54	293.92
313.47	312.07	314.01	312.37	312.66	311.98	312.89	312.53	313.37	313.18	312.23	313.31	311.62	313.08	311.3	312.49	311.81	312.49	312.37	312.12	314.1	312.02	312.33	313.49	313.66	313.83	312.55	312.96	312.04	312.52	312.65	313.01	313.32	313.3	313.25	314.12	312.34	311.09	313.22	313.73	313.15	312.76	312.69	312.53	312.92	313.58	312.6	312.69	312.13	313.55
305.34	304.71	304.02	303.94	304.56	304.94	303.86	304.2	303.34	304.13	304.5	304.87	305.2	303.75	305.65	305.24	303.27	304.56	304.51	306.07	305.04	303.83	304.52	302.97	303.54	303.98	304.64	303.81	303.4	304.37	304.45	304.85	303.35	303.64	304.36	304.28	304.96	304.5	304.48	304.1	302.38	304.29	303.96	303.38	305.72	304.5	304.3	304.24	303.27	303.53
303.57	302.43	304.63	303.79	302.6	304.29	303.48	303.71	302.48	303.31	304.36	303.81	303.17	303.74	302.36	303.53	303.15	303.69	302.49	304.56	304.7	303.85	303.95	303.34	303.65	302.58	303.7	303.97	304.3	301.81	304	303.99	304.62	304.72	303.76	302.86	303.54	302.61	302.6	303.8	303.29	303.74	303.09	303.83	303.98	303.48	303.92	303	304.01	303.15
315.94	316.25	316.83	317.96	315.74	316.65	317.76	316.59	316.81	316.18	316.65	317.78	316.45	316.09	317.73	316.72	316.04	317.13	317.29	317.15	316.38	317.79	316.73	316.55	317.1	317.1	318.34	317.33	317.76	316.65	316.58	318.4	315.85	317.61	317.2	314.63	317.43	318.52	315.74	317.12	317.69	317.61	318.1	317.89	316.76	317.07	316.63	316.06	316.48	317.56
326.43	326.82	327.32	327.84	327.07	326.99	326.04	327.52	326.75	326.05	326.55	327.63	326.63	327.93	327.7	327.69	326.58	326.94	327.73	326.97	327.03	328.08	327.36	326.77	327.21	326.92	327.45	326.67	326.56	327.06	327.76	327.61	326.25	327.02	326.37	326.7	327.36	327.37	326.86	326.73	325.53	327.24	326.74	326.82	326.67	326.96	326.57	326.38	327	327.11
326.64	328.03	327.66	327.21	326.43	326.89	327.69	328.51	328.37	327.32	327.51	326.98	327.41	328.01	327.16	326.65	327.24	326.94	328.88	329.77	326.83	329.77	328.25	327.67	328.46	327.61	328.35	327.9	326.83	327.49	328.42	327.8	327.36	328.67	327.91	326.3	327.36	328.29	328.79	327.67	328.44	327.89	327.51	327.45	326.74	327.25	327.28	326.71	327.79	326.42
313.08	313.27	312.89	312.76	314	312.56	311.65	313.41	314.17	313.25	312.95	313.36	315.27	311.4	313.43	313.3	313.65	312.3	312.96	313.29	313.08	313.45	313.73	312.43	314.41	312.94	312.3	311.88	312.93	313	311.75	314.27	313.1	312.74	313.24	313.67	312.57	313.81	313.72	314.15	313.03	312.25	312.33	312.26	313.68	313.8	313.01	312.84	312.83	313.06
314.59	315.13	314.27	315.57	313.76	315.56	314.17	314.95	315.66	315.48	314.73	315.98	314	315.39	314.48	316.43	314.09	315.11	315.44	314.93	314.72	315.34	314.12	315.04	313.76	314.76	315.79	315.94	314.93	314.72	315.66	314.74	314.19	313.31	314.83	315.54	315.58	316.17	315.32	315.18	314.67	314.76	313.26	315.04	314.71	314.28	314.84	314.73	315.01	315.43
313.18	312.87	312.49	313.67	313.09	312.44	313.26	312.33	312.65	313.19	314.42	313.14	313.04	313.38	312.29	314.19	312.48	313.45	312.57	313.47	312.46	314.08	312.96	312.49	311.93	314.12	312.71	312.81	312.79	312.7	313.37	312.14	313.94	313.41	312.79	313.12	313.83	312.67	312.4	313.01	313.05	313.49	312.09	313.19	313.28	312.17	312.93	312.98	311.85	311.83
302.1	302.91	302.83	303.47	301.89	303.31	302.93	301.51	303.34	302.92	302.86	302.58	302.24	302.51	302.57	301.62	303.11	303.66	301.92	302.76	303.51	301.69	303.43	301.91	303.8	302.47	302.58	302.73	302.95	301.57	302.77	302.96	302.4	302.39	302.22	303.28	303.31	301.31	302.58	302.62	302.04	303.48	303.51	303.22	304.03	302.44	302.75	302.58	302.88	303.25
300.33	302.34	301.8	300.78	301.48	302.52	300.72	300.83	301.93	301.36	300.93	300.25	301.34	301.19	301.53	300.16	300.96	301.49	300.86	300.98	301.21	302.46	300.75	302.15	300.35	300.63	300.61	300.43	301.11	301.02	301.38	301.54	300.56	300.7	300.31	299.44	301.31	301.69	301.2	301.15	301.08	300.1	299.87	301.29	302.3	301.33	300.2	300.66	301.52	301.08
294.1	294	295.52	294.5	294.73	294.95	293.85	294.85	293.28	293.45	294.22	292.87	294.19	295.21	294.52	293.71	293.45	293.88	292.37	294.11	295.66	294.01	293.48	294.52	294.29	294.44	293.12	294.01	294.14	294.17	294.19	294.61	294.04	293.8	294.15	294.04	294.1	294.38	293.48	295.11	294.7	294.2	293.73	293.72	294.18	294.02	294.19	293.15	293.75	294.17
302.39	302.77	301.7	302.24	302.39	301.88	302.49	303.1	302.53	301.96	302.98	302.16	300.23	301.95	301.86	302.19	301.83	301.81	302.79	302.02	301.97	301.5	301.75	301.96	302.09	302.89	302.47	302.95	303.09	302.83	301.82	302.16	301.74	302.11	301.73	301.47	302.78	302.2	303.76	300.82	302.74	302.37	302.02	302.06	301.71	301.69	302.57	303.08	301.78	302.68
324.11	325.33	324.84	324.36	324.77	325.91	324.37	324.89	324.33	325.45	323.94	324.03	323.89	324.48	324.67	324.98	325.33	324.09	324.61	325.06	324.84	325.21	324.55	323.91	325.54	326.17	324.84	324.07	323.9	323.63	324.42	324.19	324.93	322.85	325.44	325.55	325.21	323.84	324.04	325.12	324.13	323.91	323.97	324.24	324.94	325.2	323.56	325.49	324.67	324.58
318.6	318.25	317.68	318.8	318.54	318.07	318.44	318.31	319.51	318.12	319.27	319.43	319.38	318.45	319.05	318.51	318.58	319.76	318.2	319.4	319.98	318.47	317.65	318.4	318.45	318.97	318.84	318.93	317.75	317.83	317.65	319.29	319.32	318.61	319.38	317.97	318.23	318.29	318.91	317.74	319.31	318.34	319.04	319.31	318.09	319.55	318.35	319.19	318.65	319.13
293.15	294.37	293.02	294.18	295.17	295.43	294.46	293.24	294.46	293.76	294.45	294.15	293.46	295.05	294.58	292.83	294.63	293.86	295.34	294.73	292.9	294.31	292.97	293.5	294.85	294.46	294.24	293.84	293.03	294.93	293.29	294.73	291.65	292.95	294.49	294.52	294.24	294.17	294.4	292.9	294.94	294.22	294.51	293.95	293.8	293.34	293.67	293.98	293.94	293.9
315.38	316.35	315.49	316.95	316.13	315.95	316.3	314.91	315.47	316.48	315.12	315.49	315.38	314.1	314.3	315.29	315.62	314.41	315.63	315.86	315.26	315.76	315.66	315.89	316.01	314.39	316.24	316.08	315.54	316.11	316.14	315.35	315.49	316.46	315.84	316.32	315.28	316.12	316.45	316.65	316.17	314.55	315.67	316.01	315.38	315.68	316.02	314.86	314.7	316.3
303.31	304.44	304.05	304.55	304.02	304.88	304	303.82	303.81	304.81	304.25	305.02	304.28	304.05	304.91	303.19	304.71	303.73	304.83	304.43	303.98	303.8	304.95	304.01	303.29	303.87	304.61	305.04	303.92	304.21	304.33	305.97	302.37	304.61	304.5	304.57	303.97	304.23	303.98	304.46	303.28	302.94	304.29	303.88	304.82	303.89	304.65	303.69	303.78	305.2
305.41	306.41	306.1	305.18	304.98	304.52	305.25	305.55	305.81	304.5	304.68	305.81	304.43	304.43	305.02	305.35	306.04	305.98	304.63	305.6	304.54	304.99	305.5	305.02	305.99	305.68	304.63	306.22	305.03	305.07	306.11	305.48	303.88	305.08	304.38	305.85	304.56	305.18	305.13	304.82	306.07	304.68	304.9	304.28	304.43	305.08	305.2	304.17	306.35	307.08
303	302.6	302.03	303.1	304.14	302.84	303.03	302.56	301.54	302.42	303.57	302.73	302.7	301.91	302.72	302.83	303.92	303.55	303.45	304.44	303.03	301.94	302.14	302.7	301.86	301.03	303.78	301.5	302.63	302.09	302.33	303.96	303.62	301.27	302.98	304.11	303.3	302.48	302.13	302.59	302.56	303.21	302.71	302.45	302.64	303.46	303.25	302.75	303.16	302.56
315.21	317.69	315.38	315.13	315.95	314.5	316.05	316.97	314.77	316.2	315.18	315.52	314.57	315.89	316.19	315.67	315.13	316.08	316.65	316.12	315.94	315.07	315.33	314.59	315.32	316.01	315.8	315.65	315.72	316.15	314.05	315.12	316.13	315.65	316.6	315.81	316.32	316.38	315.9	316.06	316.68	316.39	318.03	315.44	315.13	316.64	314.74	316.49	316.24	316.75
314.74	314.48	315.4	314.52	314.12	313.85	315.51	316.28	315.13	314.82	314.74	315.22	314.86	315.2	315.31	314.72	315.64	313.97	312.98	314.92	315.12	314.85	313.03	313.33	314.79	315.7	314.74	314.36	314.37	313.93	314.16	314.29	315.56	315.23	315.23	314.91	315.16	313.35	313.45	314.92	316.13	315.23	313.28	315.87	314.33	313.95	314.81	314.37	314.64	315.02
312.92	311.7	313.72	312.26	313.61	313.39	311.88	313.21	313.79	314.57	312.08	313.17	313.5	312.03	313.55	313.23	312.99	313.17	314.17	313.71	313.08	313.55	313.82	313.1	313.97	313.64	313.64	314.3	313.55	313.09	313.83	312.47	312.91	313.68	313.23	312.78	313.65	313.4	313.41	313.73	312.92	314.08	313.16	312.49	312.27	313.7	312.61	312.24	312.95	313.49
328.3	328.8	328.59	328.13	329.58	329.07	329.23	329.3	328.1	329.51	327.39	329.91	328.52	329.17	328.58	327.83	327.9	328.43	328.33	327.1	329.57	328.78	330.05	328.72	328.67	329.99	328.78	328.1	328.31	330.28	328.7	328.54	328.32	328.6	329.89	328.4	329.21	328.79	328.82	329.1	327.95	327.65	327.46	328.98	329.32	328.6	329.09	329.43	328.28	329.13
314	314.39	314.47	313.73	313.95	314.2	313.38	314.13	313.26	313.92	312.57	314.79	313.93	314.35	313.03	313.7	313.2	314.53	314.47	313.2	313.47	314.52	313.28	313.98	311.55	313.97	312.4	313.15	314.6	314.01	314.32	313.42	313.81	314.21	312.33	314.12	315.15	313.8	313.94	314.18	313.37	315.31	313.69	315.16	312.84	313.41	313.47	314.44	314.32	313.38
317.22	317.53	318.78	318.02	318.14	318	319.31	318.95	318.99	317.87	317.48	316.89	317.65	319.28	317.74	317.72	317.56	318.3	318.34	318.04	318.39	317.96	318.23	316.26	318.06	317.48	317.32	318.54	317.84	318.62	318.89	318.4	318.91	317.85	317.44	318.21	318.28	316.83	318	319.67	319.02	318.28	319.16	318.35	318.38	317.59	317.94	318.09	318.99	318.87
312.73	314.04	311.58	313.88	312.91	312.66	313.6	313.39	313.19	312.75	312.65	312.55	310.84	313.83	313.95	312.72	312.43	313.13	311.96	313.4	312.65	313.86	313.22	313.79	312.43	313.43	313.59	312.99	313.82	312.56	312.46	313.46	314.03	312.88	313.65	312.53	314.51	313.01	313.59	313.25	313.72	313.43	313.75	312.1	313.95	313.16	312.33	312.23	313.91	315.01
295.17	295.8	296.5	295.97	295.42	295.19	295.63	294.15	295.33	295.83	294.45	294.7	294.42	293.64	294.42	294.34	295.71	293.77	294.18	293.6	295.7	294.91	293.69	295.66	294.96	295.54	295	294.31	294.6	295.07	294.56	294.17	295.03	295.14	293.37	295.16	294.32	295.66	294.3	295.24	294.73	294.68	295.65	296.33	294.58	295.39	295.86	295.28	295.78	294.11
310.93	310.36	308.63	310.29	310.96	311.1	310.92	311.07	310.82	310.14	310.35	310.53	310.84	311.23	310.88	309.05	309.43	310.22	311.44	311.45	310.88	310.01	309.83	311.2	310.49	310.9	310.59	311.19	310.58	310.35	310.86	311.03	309.04	311.46	310.82	310.94	309.66	309.62	309.83	311.03	309.93	309.74	310.3	310.66	311.12	310.33	310.48	309.95	310.25	310.46
312.27	309.67	310.21	309.73	310.21	310	310.56	310.13	311.44	311.2	310.38	309.71	309.88	311.01	310.61	311.3	310.53	310.76	311.52	309.09	310.16	311.5	310.48	310.98	310.33	310.76	311.67	308.55	309.16	310.03	310.51	311.26	310.74	312.15	309.82	311.02	312.26	310.95	310.7	310.07	310.64	310.83	309.82	310.04	310.48	310.94	310.05	311.33	311.27	311.36
324.57	324.59	323.59	325.18	325.05	325.05	323.99	323.6	325.46	324.53	323.33	324.82	322.79	325.64	324.48	324.2	325.23	325.11	325.11	323.75	324.32	324.24	325.32	324.78	323.72	325.13	325.16	324.18	324.72	324.53	323.48	324.7	323.23	325.18	325.12	325.47	324.64	323.68	325.12	323.95	324.39	325.09	323.83	325.15	324.35	325.21	324.41	323.46	325.82	323.75
327.83	327.12	327.35	327.64	326.55	327.2	327.83	328.19	326.89	328.18	327.73	327.67	327.1	327.73	327.19	328.13	327.05	327.76	327.93	327.58	327.72	328.07	326.7	326.71	329.02	326.68	327.73	327.65	326.8	328.48	328.21	325.59	328.06	327.67	328.17	327.86	327.56	327.86	327.34	328.02	327.83	327.22	327.2	329.24	327	327.78	327.25	328.77	326.73	328.49
305.19	304.77	304.71	304.07	303.82	304.53	303.64	305.47	304.31	304.92	303.83	304.02	305.27	304.11	304.59	303.64	304.69	304.14	304.24	304.63	303.76	304	304.02	304.69	305.15	303.46	304.72	304.09	303.86	305.99	303.92	304.87	304.08	304.11	305.53	303.37	304.57	304.18	303.59	305.13	305	305.05	304.84	305.88	305.49	304.95	304.76	303.94	304.42	305.02
320.13	319.56	320.38	319.12	318.56	318.2	319.28	319.21	318.94	319.51	319.95	319.42	319.89	318.37	320.95	318.17	318.91	319.5	320.08	319.59	319.36	319.63	318.92	319.82	318.59	319.51	318.6	319.22	318.98	321.17	318.72	319.39	319.63	320.44	321.07	318.86	320.12	320.43	319.89	319.06	318.8	319.14	318.83	319.18	319.17	319.66	319.8	319.26	318.06	319.41
305.46	304.98	307.02	306.22	306.71	306.03	307.22	306.6	306.92	306.66	306.14	305.82	305.32	306.12	307.23	305.57	305.33	305.88	305.98	305.44	304.6	306.63	305.72	305.94	305.83	307.16	306.78	304.75	306.82	306.96	305.13	306.56	305.45	306.07	306.74	306.55	305.83	305.19	306.86	305.85	305.05	304.59	305.91	306.69	305.69	305.55	305.59	305.42	306.11	306.27
304.93	305.16	304.96	304.55	305.56	303.85	303.64	304.15	304.53	304.31	304.39	304.84	303.71	304.71	305.64	304.83	304.15	304.32	304.36	305.26	304.63	305.34	305.19	304.37	305.02	304.4	304.92	304.39	304.79	306.4	306.68	305.57	304.55	304.92	303.89	304.39	304.29	305	306.07	304.27	305.69	304.38	303.58	305.37	304.1	304.53	303.37	303.96	305.22	303.69
302.94	303.33	302.54	303.07	302.58	303.07	304.22	303.14	303.57	302.36	303.23	303.03	304.28	302.69	303.38	302.29	302.24	301.35	303.72	304.37	301.34	302.84	303.08	304.2	301.74	302.73	302.82	302.49	303.93	302.75	303.18	301.49	304.31	302.12	302.88	302.78	303.24	302.91	303.7	303.57	301.61	301.71	303.98	301.99	303.36	302.34	303.04	303.19	301.48	301.73
315.17	316.56	315.08	316.62	315.89	315.41	315.59	316.77	316.08	315.63	316.37	315.35	315.57	315.41	315.31	316.3	315.87	315.64	317.69	315.47	315.99	316.05	317.56	314.8	316.17	316.67	316.71	316.19	316.22	316.87	315.82	315.21	315.09	315.95	316.74	316.13	315.57	315.84	316.42	316.45	315.58	316.7	316.4	315.56	315.22	316.37	316.33	315.01	315.45	315.88
307.46	307.57	306.45	307.42	306.3	306.91	307.83	306.84	306.56	307.41	306.74	308.67	307.7	307.69	307.95	308.31	307.84	308.03	308.41	307.45	305.55	307.95	307.19	307.31	306.49	307.93	307.48	307.47	306.84	306.14	307.06	307.08	305.95	308.82	307.36	308.33	306.57	306.3	307.81	308.73	306.87	307.31	306.94	308.23	306.56	306.78	306.08	308.35	307.15	308.19
313.99	315.89	313.75	313.35	313.37	314.87	315.51	314.8	315.03	313.44	315.59	314.48	315.43	315.07	313.2	314.75	314.44	314.85	315.2	314.12	314.34	315.55	314.42	313.7	314.76	314.14	314.02	314.79	315.18	314.91	315.6	315.05	313.94	313.69	316.36	314.45	314.69	314.19	314.95	316.05	315.48	315.05	315.18	314.05	316.59	314.73	314.44	314.54	314.53	315.36
312.82	312.58	312.32	311.36	312.87	312.82	311.34	313.08	312.75	312.48	312.19	313.48	312.69	312.78	312.78	312.6	312.12	312.24	310.9	312.24	311.84	312.37	312.27	311.98	311.96	312.25	312.28	311.88	312.8	313.43	313.29	312.6	311	312.26	311.96	312.52	312.94	313.09	311.21	312.12	312.62	312.34	312.4	311.64	312.86	311.71	310.91	311.92	312.29	312.44
310.44	310.49	310.99	310.91	311.16	309.45	309.94	309.71	310	310.72	309.39	310.97	309.2	310.28	309.28	310.2	311.06	310.17	311.41	309.92	309.7	310.01	310.72	309.92	310.73	310.09	310.73	310.93	310.79	309.09	309.57	310.58	310.47	310.3	310.91	309.61	309.61	310.63	311.02	309.51	309.78	310.04	309.59	311.01	310.18	310.93	310.27	310.09	310.96	309.9
319.09	319.32	317.35	319.44	320.38	319.8	320.2	319.68	318.95	318.99	319.29	319.34	319.57	319.43	319.96	320.82	319.44	317.99	318.59	320.46	318.87	318.51	319.89	319.95	318.48	318.25	319.23	318.73	318.75	319.46	319.78	319.61	319.69	318.33	319.07	320.85	319.91	319.39	319.38	318.81	319.8	318.22	319.44	319.63	319.84	318.72	319.61	319.17	320.84	319.24
318.98	317.19	318.17	317.37	318.6	319.06	318.45	318.31	317.6	319.12	319.02	317.77	317.33	318.55	317.2	318.1	319.12	318.06	317.94	318.65	317.99	317.92	318.12	318.23	318.56	317.89	317.44	317.33	318.89	318.66	318.54	316.79	317.68	319.09	317.75	318	317.85	319.01	318.24	317.84	317.17	316.72	318.12	317.35	318.45	318.29	317.62	319.49	317.13	317.81
315.75	314.74	314.04	313.06	314.51	313.58	313.23	313.24	314.49	313.65	313.93	314.59	313.63	313.8	314.72	315.48	314.84	313.54	313.67	313.17	313.4	313.78	314.83	313.06	315.4	313.49	314.26	313.61	313.92	314.77	314.66	313.6	313.11	313.16	315.18	313.41	314.53	314.25	313.83	314.51	314.76	313.09	312.94	313.65	314.18	314.1	313.93	313.88	313.17	314.05
305.55	304.65	305.36	304.78	304.41	305.22	305.11	304.32	304.33	304.9	305.1	304.19	305.35	304.36	304.88	304.4	305.9	304.9	304.54	304.92	305.12	304.19	305.46	305.8	303.48	304.4	304.39	304.63	304.3	305.29	305.65	304.86	305.27	305.01	304.51	305.79	305.69	305.22	304.8	304.56	304.99	305.21	304.17	304.05	304.48	303.55	304.9	304.3	304.18	303.05
311.58	311.67	311.73	311.78	311.2	311.53	311.19	311.99	311.32	310.5	312.37	311.31	312.01	311.23	311.89	310.85	310.5	312.24	309.5	309.97	312.07	311.82	311.36	311.82	310.91	311.43	312.35	311.93	312.44	312.09	310.5	311.1	310.97	312.57	311.17	311.44	310.97	311.43	312.22	310.55	312.58	311.08	310.49	312.61	311.05	310.8	312.22	312.6	311.38	311
304.6	304.64	304.12	305.26	304.59	305.79	303.85	304.49	305.08	304.79	304.26	304.29	304.3	303.72	304.18	304.72	304.81	304.37	305.25	305.64	303.47	305.54	304.78	304.86	305.55	306.75	304.5	305.15	305.01	305.31	306.16	304.11	304.69	303.92	305.34	304.1	305.07	305.01	304.24	304.15	304.86	306.18	305.03	304.23	304.2	304.52	304.13	305.03	304.85	304.1
313.97	314.94	315.74	313.91	314.5	314.48	315.17	314.97	313.68	314.83	314.61	316.04	315	314.71	315.02	314.53	314.23	315.91	316.12	316.18	314.3	315.9	313.74	315.75	315.6	315.77	314.59	315.4	315.02	313.86	314.03	315.07	313.86	315.09	314.99	314.13	314.59	313.92	315.14	313.8	314.69	314.26	314.6	315.81	316.74	314.91	315.56	315.49	314.17	314.53
316.92	316.57	317.23	316.75	315.61	315.95	316.39	316.7	314.99	316.47	317.13	316.69	317.1	317.3	316.64	317.8	316.74	316.93	315.36	316.17	315.67	317.94	315.97	315.3	316.33	316.89	317.07	316.65	316.72	315.57	317.04	316.36	315.64	316.64	317.29	317.52	316.53	316.28	318.36	316.08	315.82	317.05	315.13	316.46	317.2	315.84	316.21	317.12	317.19	316.48
301.68	303.49	303.68	304.3	302.59	304.94	303.35	302.88	303.52	303.83	303.45	304.76	303.41	302.2	303.97	304.05	302.47	303.45	304.53	302.63	303.43	302.2	303.79	304.05	304.57	302.36	303.96	303.65	303.44	304	302.73	303.12	303.81	303.12	303.78	303.08	303.3	303.67	303.41	303.26	304.09	303.07	303.39	303.06	304.52	303.21	304.01	303.34	304.29	302.99
309.24	308.11	309.18	309.38	308.57	307.82	308.81	309.39	307	307.57	309.23	307.94	309.17	309.03	308.3	309.86	308.17	309.17	309.12	308.3	309.61	307.2	309.76	308.91	309.15	307.65	308.79	308.58	309.05	307.99	308.97	308.77	310.81	310.09	309.45	308.28	308.93	309.4	310.21	309.68	309.42	309.48	309.85	309.94	309.78	308.24	307.79	309.58	308.65	308.15
313.11	314.48	312.42	310.63	312.75	313.95	314.59	314.34	314.5	313.8	313.38	314.17	312.3	313.56	312.74	314.43	313.29	312.65	313.14	313.47	313.5	313.29	314.1	312.09	313.34	313.35	313.57	313.23	313.33	313.63	314.28	314.06	312.77	313.45	313.71	312.46	313.39	313.23	312.44	313.16	313.74	313.88	313.74	313.67	313.12	313.65	312.49	313.77	312.66	314.36
313.47	314.12	314.05	313.08	314.08	314.24	314.28	312.31	312.88	314.32	312.83	315.17	314.02	313.8	313.24	313.64	314.45	314.44	314.56	315	314.78	313.03	315.23	313.9	314.34	313.89	314.22	314.25	314.61	314.42	313.24	314.7	314.32	313.96	313.82	313.43	314.68	313.9	314	313.68	314.4	313.76	314.31	313.91	313.88	314	314.33	314.27	315.08	315.91
318.56	318.69	318.11	318.73	318.83	318.09	319.45	317.69	318.99	318.15	318.83	318.01	318.57	317.9	317.65	318.45	318.92	319.35	318.49	317.97	318.26	318.12	319.45	319.24	319.45	317.39	318.35	318.89	317.27	319.52	318.01	319.43	319.44	317.38	318.01	318.52	317.16	318.83	319.11	318.74	319.48	317.82	319.36	318.02	320.82	319.9	318.06	317.45	318.79	318.47
304.93	306.34	306.05	307.18	305.34	305.1	305.55	306.13	307.31	306.35	307.17	306.4	304.82	305.92	306.63	305.73	306.98	305.84	307.28	306.99	306.19	306.45	306.28	305.6	305.62	306.08	306.63	305.09	305.72	305.09	305.37	306.13	306.04	305.66	307.48	305.69	305.74	305.4	306.57	306.31	305.53	306.34	305.47	306.28	306.48	306.21	307.22	305.07	305.7	306.41
312.82	312.53	313	312.04	312.15	312.88	312.44	312.04	313.11	312.14	312.57	313.14	313.22	312.1	313.88	312.55	311.64	312.45	312.93	313.45	312.78	311.7	312.15	312.73	312.14	311.91	312.56	313.46	311.7	313.1	312.36	311.57	311.75	311.74	312.4	313.27	312.24	313.13	311.97	312.47	310.81	312.06	312.26	312.46	312.85	312.8	311.87	312.5	311.95	313.12
304.76	303.63	302.35	303.37	302.62	302.78	303.49	304	302.2	303.15	304.06	303	302.79	304.75	303.35	303.53	302.47	303.51	302.57	302.58	303.15	302.56	303.86	302.71	302.77	302.39	303.55	302.01	302.48	303.46	303.41	304.48	303.55	303.99	303.49	303.46	302.93	302.83	303.43	302.85	302.99	303.04	301.95	303.6	304.05	303.9	302.81	303.66	303.99	303.27
315.27	317.36	317.86	317.33	316.25	317.18	318	317.51	317.02	317.62	317.47	316.23	317.66	317.12	316.69	317.73	317.06	315.84	318.09	317.54	317.94	316.76	317.89	317.2	317.07	317.97	317.64	317.4	315.91	317.21	318.76	318.62	317.43	317.11	317	318.05	317.03	316.25	316.68	316.83	316.06	317.74	317.33	315.84	318.95	318.47	316.22	317.53	317.59	316.71
316.71	317.73	319.54	317.49	317.53	318.21	317.85	318.31	318.36	318.82	317.85	316.76	318.67	317.34	317.07	317.4	318.44	318.51	317.38	317.42	317.99	319.55	317.71	317.72	318.53	317.59	318.93	318.75	319.32	317.82	319.5	317.52	317.28	318.67	318.15	318.23	317.18	318.6	316.98	319.1	318.3	318.28	318.73	317.79	316.74	317.88	317.97	317.34	317.91	318.09
311.25	311.33	311.63	311.45	310.12	311.75	311.94	311.45	311.2	311.23	311.95	312.57	312.68	311.84	311.91	312.04	310	311.53	311.51	310.44	311.03	311.41	309.77	311.48	311	312.04	310.48	311.9	311.46	311.69	311.4	311.13	311.77	310.62	313.01	312.7	310.85	311.67	311.6	311.66	312.28	311.8	311.92	312.09	311.47	313.38	311.71	312.07	313.61	310.64
304.38	302.77	302.57	302.59	303.22	303.89	302.86	304.17	304.59	302.18	303.83	302.16	303.85	302.8	303.41	303.19	303.25	303.8	303.22	305.01	303.27	304.36	303.93	303.06	303.68	303.77	304.16	303.95	302.16	302.52	301.99	303.54	303.91	303.59	303.09	302.98	303.62	302.54	302.77	303.21	303.86	303.38	302.66	303.32	303.29	304.62	303.81	303.2	302.93	302.75
328.11	329.27	329.69	328.15	328.13	328.51	329.45	329.32	329.31	327.48	328.7	329.39	329.74	328.64	328.68	328.18	329.01	327.79	328.95	328.76	329.17	328.91	329.2	328.65	330.14	328.6	328.75	328.26	329	328.78	327.69	327.42	329.13	329.94	328.45	328.91	327.55	329.39	328.8	328.22	327.23	328.5	328.15	328.17	328.56	328.02	327.17	328.7	328.15	328.17
302.58	302.79	303.73	301.01	303.22	302.23	302.46	301.45	302.2	301.95	302.62	302.29	303.74	301.79	302.3	302.38	302.74	303.54	304.33	300.84	302.71	303.95	302.5	302.94	302.46	303.14	301.98	302.53	302.75	301.63	301.72	303.06	303.14	303.11	303.06	303.22	304.07	303.83	303.2	302.21	302.64	303.6	303.61	303.01	304.08	303.97	301.94	303.07	303.63	302.92
313.89	314.32	314.91	313.04	314.03	314.96	313.82	313.6	314	313.8	312.8	313.95	314.86	314.02	314.34	314.07	314.71	313.92	313.69	314.07	314.74	313.61	315	314.5	314.35	314.15	313.68	313.96	313.75	314.98	312.98	313.65	313.88	314.47	312.83	313.95	313.49	313.8	314.81	314.07	314.45	313.21	313.46	314.08	313.32	313.51	314.61	314	313.8	313.47
302.9	303.41	302.63	302.48	302.16	302.17	302.15	303.15	301.48	302.58	302.42	301.43	302.68	300.87	302.38	303.13	301.7	303.42	301.09	300.89	301.73	302.24	302.09	301.87	302.27	301.04	304.14	302.08	302.33	302.22	302.25	301.6	303.57	302.05	302.17	303.4	302.46	302.74	302	301.94	302.6	301.93	301.66	301.26	301.6	302.47	303.57	302.16	302.42	301.47
308.3	308.32	309.01	309.15	308.36	307.73	309.43	309.99	310.09	309.22	309.62	307.86	309.55	308.93	307.19	309.52	308.87	308.88	307.32	309.44	308.41	309.24	309.56	307.41	308.4	307.61	307.96	309.74	309.01	310.78	308.74	309.64	308.73	308.58	308.92	309.52	308.73	308.53	309.87	308.96	308.41	308.45	309.76	307.85	307.77	309.56	308.62	309.07	308.17	309.13
301.95	302.45	301.72	302.99	302.32	302.86	302.78	302.33	302.57	300.95	302.36	302.5	302.09	301.32	302.49	303.13	302.67	301.67	302.24	303.61	301.72	302.14	302.48	301.92	303.85	302.79	302.73	302.09	302.81	302.16	303.02	301.18	302.5	302.5	301.68	302.65	301.68	301.88	302.52	302.56	302.89	302.58	301.13	300.96	302.06	303.86	301.87	302.18	301.47	302.34
310.6	310.02	310.96	310.78	310.74	309.18	311.4	311.55	309.62	311.76	310.38	310.59	309.48	311.03	311.37	309.88	310.69	309.9	310.13	310.19	309.2	310.86	310.52	311.57	310.89	310.85	310.09	310.88	310.46	310.73	310.42	310.12	310.53	311.99	309.6	311.08	309.53	310.5	311.39	310.3	310.87	310.94	311.66	310.08	309.77	311.18	310.83	310.36	311.16	311.31
315.65	315.55	315.69	315.66	315.14	315.6	315.49	315.6	314.68	314.28	314.64	314.33	315.45	314.04	316.34	315.16	315.4	314.68	315.19	314.34	314.94	315.28	314.02	314.49	314.82	314.76	315.13	314.86	313.54	314.08	315.27	315.2	316.74	314.27	314.47	314.23	314.41	315.01	314.7	315.03	315.84	315.81	314.51	315.03	313.46	314.94	315.79	314.27	314.59	314.43
315.74	316.68	315.83	315.71	316.66	317.32	315.37	316.52	314.74	316.28	315.31	316.85	316.07	316.39	314.87	315.24	317.14	316.57	316.77	316.64	316.23	314.7	314.44	315.63	316.06	315.97	315.74	316.34	315.98	316.27	315.01	315.02	316.08	316.39	316.39	314.35	315.9	316.74	316.86	316.3	315.69	316	316.94	314.72	315.43	316.18	315.41	316.25	316.45	317.25
314.34	314.58	312.85	314.59	313.22	313.21	313.4	314.7	314.33	312.36	314.73	313.54	313.02	313.7	313.27	313.9	313.67	314.76	314.43	314.11	314.12	314	313.68	314.03	314.65	314.44	314.84	314.88	314.37	315.38	312.79	314.41	314.37	313.94	312.14	314.45	314.08	315.16	315.19	314.66	313.41	312.87	313.13	313.66	313.97	313.99	314.29	313.25	312.86	313.41
314.4	315.29	315.18	314.94	314.93	314.46	315.23	315.37	315.7	314.57	314.34	314.92	315.79	315.12	315.28	315.58	313.84	315.5	314.04	315.14	315.15	315.16	314.36	315.28	315.33	314.24	314.98	315.66	314.28	315.77	315.18	314.63	315.26	314.56	316.08	315.28	315.78	315.88	315.21	314.74	314.69	314.69	314.2	314.23	314.28	315	315.89	314.47	313.95	314.5
314.21	313.52	313.42	313.99	315	314.2	315.56	313.48	314.34	313.9	314.65	313.23	313.38	313.59	312.59	313.79	313.79	313.15	314	313.84	312.4	312.83	313.48	314.17	314.6	313.69	315.13	314.49	315.52	313.87	313.86	313.98	314.32	314.32	313.68	313.57	314.03	314.33	314.25	313.53	311.59	314.02	313.88	313.3	314.17	314.75	314.74	314.97	312.52	314.27
293.96	293.29	293.9	291.49	294.42	293.72	294.38	294.24	294.7	294.19	293.65	292.51	293.72	294.2	293.72	293.93	293.57	293.03	293.42	294.13	294.59	294.19	294.27	292.9	293.32	292.96	294.43	295.33	293.93	293.82	294.66	293.85	293.5	292.97	293.9	293.58	294.19	294.32	293.42	293.6	294.27	293.97	293.45	293.51	294.52	293.89	293.89	294.33	294.04	293.13
296.03	295.58	295.73	295.54	295.16	295.69	295.04	295.5	295.07	295.93	295.51	293.73	295.65	294.47	294.17	294.74	295.66	295.38	294.51	295.43	294.42	296.58	295.67	295.99	295.32	295.86	295.65	294.56	295.52	295.59	294.8	294.94	295.01	295.46	294.72	294.51	294.97	294.65	294.72	295.21	294.93	294.09	294.22	295.32	295	295.65	294.98	295.36	295.19	295.57
313.12	314.35	313.88	315.49	316.21	314.29	314.69	315	315.02	315.42	315.28	314.89	315.85	313.95	314.77	313.87	315.11	314.66	314.74	314.73	314.71	315.34	314.23	314.43	314.67	314.25	315.16	314.61	315.56	315.32	315.1	315.98	314.33	314.12	315.41	314.45	313.99	315.51	315.12	315.28	315.18	314.53	314.15	314.62	315.04	314.16	314.23	314.36	315.42	315.85
312.31	313.91	312.97	313.15	314.6	312.56	313.27	313.27	312.76	314.35	311.54	313.67	313.73	314.46	312.99	313.55	313.35	313.41	313.39	312.86	312.29	312.77	313.65	313.81	314.75	314.62	313.65	312.45	311.63	313.58	312.43	313.68	313.31	313.2	312.06	311.99	314.29	313.19	312.62	311.86	312.96	313.93	312.2	313.99	312.74	313.65	312.81	313.38	313.63	312.84
300.17	298.97	299	298.87	300.61	300.36	300.09	299.84	299.19	298.78	300.27	301.47	299.67	298.81	298.8	300.34	298.68	300.16	300.09	299.4	300.04	300.38	298.82	300.45	299.34	299.69	300.86	299.95	300.17	301.31	299.61	299.39	299.47	299.62	298.99	299.51	300.21	299.69	299.23	299.82	298.91	300.17	300.58	301.38	299.65	300.2	300.99	300.28	299.5	300.81
323.18	324.99	323.92	325.3	324.78	325.18	324.92	324.21	325	325.1	324.53	325.67	324.23	324.97	325.08	324.34	324.87	323.97	324.64	325.09	324.97	324.14	325.97	325.92	324.88	325.63	324.49	324.61	325.36	323.41	325.14	324.22	324.85	323.39	323.6	324.7	324.42	324.09	324.64	324.22	324.41	323.97	324.66	323.76	325.89	324.76	325.02	325.08	324.55	324.8
295.41	294.85	295.07	294.86	295.06	294.68	295.36	295.55	295.56	294.29	295.11	295.02	293.31	294.55	295.23	295.63	295.29	296.02	294.52	295.6	295.28	295.2	294.77	295.26	296.12	293.98	295.3	295.39	294.93	292.94	295.87	295.45	294.77	294.88	295.52	296.62	294.61	295.26	295.68	295.14	295.37	295.83	295.22	294.55	295.27	294.59	295.25	295.98	296.56	295.97
310.08	309.42	310.4	309.68	310.05	308.52	309.38	310.53	310.46	310.57	309.76	309.36	308.8	308.45	311.21	309.55	308.54	310.04	309.65	309.67	309.98	310.03	310.24	308.96	309.92	310.12	311.32	309.89	310.6	310.22	309.77	310.62	310.45	309.3	308.99	309.72	310.41	310.77	309.82	308.41	309.79	309.99	309.63	309.4	310.8	308.53	309.99	310.78	309.42	309.73
303.34	304.08	304.16	305.23	304.65	303.79	304.01	304.7	303.49	303.75	303.97	303.68	303.97	303.31	304.1	303.93	304.99	304.44	303.74	304	303.31	304.73	303.41	303.45	304.19	304.17	303.2	303	302.63	305.13	303.76	302.52	304.24	304.18	303.53	303.73	303.94	303.61	303.93	302.52	303	304.3	303.79	304.02	303.05	303.5	302.28	302.85	303.44	305.45
307.32	306.75	307.03	305.96	305.97	306.96	307.55	307.12	306.87	307.28	308.08	307.08	308.25	305.74	306.64	305.87	307.25	306.65	307.57	306.08	306.86	306.41	306.97	306.51	307.27	306.45	306.38	308.05	307.27	307.07	305.08	305.4	305.48	305.53	306.92	306.81	305.88	305.05	306.16	306.39	306.74	306.33	306.9	306.4	308.04	307.38	306.69	307.37	307.29	307.42
315.89	316.9	315.61	316.39	317.3	317.08	316.71	316.24	315.89	317.13	316.83	316.71	315.84	316.14	315.72	315.27	316.82	317.42	316.99	315.98	317.33	316.61	316.56	316.96	317.91	316.63	316.37	315.43	316.65	316.72	316.87	317.26	316.75	315.46	316.12	315.65	317.17	316.27	316.62	317.34	316.87	316.94	316.59	316.31	316.86	316.2	316.04	316.5	316.72	315.94
308.12	307.69	309.53	308.87	308.25	309.04	307.86	308.1	310.12	308.63	308.99	308.92	310.13	309.25	309.11	308.79	308.07	308.38	308.34	309.34	309.07	308.78	308.16	309.49	308.32	309.63	309.6	307.93	309.35	308.61	309.15	308.91	309.61	308.81	307.73	307.87	310.27	309.88	308.97	309.43	309.93	308.04	308.07	309.09	310.23	309.54	308.74	308.61	309.42	309.88
317.32	317.49	317.92	318.45	317.96	316.94	316.45	318.49	318.33	319.44	318.86	317.64	318.15	318.51	319.05	317.23	316.95	318.35	317.26	318.45	318.72	317.64	318.62	317.13	318.17	317.95	317.15	317.79	317.92	319.03	319.07	318.37	318.08	317.68	318.55	318.21	318.26	319.13	319.67	317.83	318.45	317.92	317.72	317.81	319.12	318.14	318.19	318.24	318.59	316.96
309.77	307.36	309.34	309.86	308.95	310.35	309.86	309.69	307.32	309.17	309.57	309.41	309.16	308.21	308.83	309.13	309.73	309.27	308.27	309.93	309.56	308.77	308.95	309.21	307.37	308.53	308.71	308.89	308.42	309.38	308.64	309.11	309.07	309.12	308.93	309.34	308.66	309.05	309.26	308.15	308.47	309.18	309.66	309.05	310.8	308.89	308.86	308	309.71	309.55
297.46	297.5	296.96	296.62	297.49	296.92	298.16	297.62	296.45	297.4	297.96	297.07	296.18	296.54	298.26	297.65	297.13	296.8	298.15	297.41	297.67	297.07	296	297.29	297.1	296.75	297.08	295.19	296.69	296.15	297.43	297.61	297.15	295.8	296.51	296.81	296.39	297.29	296.44	296.73	296.38	297.6	295.53	297.19	296.66	295.97	296.67	296.52	297.68	295.14
307.53	307.19	306.54	307.39	306.84	307.44	306.32	306.89	307.46	305.86	306.96	307.31	307	308.01	306.57	307.85	307.81	307.15	307.27	308.75	308.27	306.89	307.62	307.3	307.11	308.23	307.49	307.67	305.82	307.39	307.57	308.34	307.16	306.96	305.95	306.23	308.55	306.8	306.04	306.52	306.7	307.76	307.54	307.24	307.3	307.21	307.17	307.32	307.14	307.39
327.54	327.18	328.74	329.75	327.66	328.39	328.03	328.19	329.05	329.2	329.16	329.07	329.27	327.71	328.31	327.58	328.74	328.53	328.26	328.32	328.12	328.29	330.17	328.59	327.74	329.21	328.74	329.24	327.37	328.05	329.08	329.16	327.66	329.43	329.95	329.71	328.72	328.93	328.36	328.35	330.03	328.71	328.48	328.06	328.43	327.89	328.41	329.43	327.52	328.6
314.49	314.14	315.27	315.06	314.93	313.9	315.9	314.37	313.9	315.31	315.04	315.39	314.36	314.41	312.84	314.25	314.85	314.03	314.11	314.77	314.03	314.71	314.72	315.43	315.46	314.17	316.66	316.75	315.26	315.39	313.23	315.75	315.48	314.31	314.29	313.61	314.37	314.48	315.44	315.44	314.2	315.27	314.06	315.18	315.86	314.57	313.72	314.71	315.33	314.89
305.2	305.7	305.31	306.02	306.48	306.3	306.75	307.63	305.48	306.69	304.94	305.45	305.92	306.84	306.65	306.33	305.9	306.25	305.54	305.65	306.87	306.95	307.81	305.92	306.32	306.51	306.02	305.69	306.64	305.7	306.07	305.66	305.58	306.68	306	305.71	306.9	305.67	306.82	306.25	305.85	306.24	306.61	305.51	306.52	306.71	306.12	306.49	305.16	305.23
301.38	303.07	302.68	301.83	303.6	302.32	302.39	302.73	303.03	302.2	304.4	301.46	302.33	303.27	302.22	302.06	303.96	302.35	303.57	302.65	302.13	302.17	303.78	302.05	302.26	303.09	302.84	301.66	303	302.96	302.58	303.47	302.59	303.08	302.74	302.27	302.5	301.69	301.74	303.43	302.87	301.82	304.02	303.29	301.23	302.13	302.34	302.05	304.38	303.73
317.15	318.34	316.85	316.87	317.65	317.92	317.84	317.36	316.75	318.32	317.85	317.45	317.64	317.75	320.05	318.52	318.74	317.65	317.72	318.8	317.6	317.9	317.33	317.61	319.72	318.38	318.56	318.31	318.24	317.9	318.18	318.82	317.72	317.62	317.15	318.18	317.08	319.54	318.61	318.4	318.55	317.39	316.64	317.11	317.76	318.46	318.69	317.67	315.93	318.18
306.23	306.05	305.93	306.31	307.21	305.94	305.99	306.06	307.29	305.59	306.58	306.58	306.14	305.84	305.94	305.85	307.21	304.9	306.48	306.23	305.41	304.89	305.39	305.68	305.79	305.77	306.47	307.1	306.89	305.35	305.57	306.36	307.64	306.77	306.7	306.61	306.74	305.61	305.92	305.53	306.14	307.04	306.01	306.4	306.23	306.86	304.49	306.04	305.94	306.25
314.17	313.42	313.65	314.03	313.98	314.62	314.85	315.01	314.32	315.3	314.26	315.5	313.98	313.36	314.03	314.19	314.66	313.69	313.22	313.37	314.14	314.35	314.16	313.97	315.4	312.88	315.1	314.01	313.67	313.49	314.17	314.73	312.46	314.18	315.28	313.48	314.2	315.08	313.36	314.07	313.64	313.05	313.81	313.97	314.72	313.21	314.6	313.91	314.87	314.42
312.3	314.19	314.09	313.78	312.23	313.64	313.05	313.17	314.1	314.25	313.71	313.78	313.15	313.67	312.4	313.68	312.52	312.81	314.79	313.33	314.51	313.59	313.45	313.33	313.4	314.11	313.27	312.45	312.37	312.29	314.87	312.46	313.21	313.6	312.53	314.19	314.53	313.25	313.3	312.94	312.62	312.4	313.29	314.19	314.72	313.42	313.2	313.56	312.93	312.65
297.49	295.74	298.15	296.88	295.95	296.2	297.14	296.98	296.78	296	296.24	295.94	296.52	296.67	296.49	297.79	297.07	296.39	296.91	297.04	297.89	296.85	295.98	296.95	295.91	297.09	297.31	297.71	297.42	297.76	296.5	295.5	297.21	297.38	297.52	296.98	296.34	296.71	297.21	297.19	297.51	297.73	296.81	297.72	298.34	296.8	296.4	297.39	296.26	295.75
318.66	318.45	317.18	317.52	318.16	319.32	318.51	318.29	318.41	317.91	318.91	318.41	318.21	317.43	318.57	317.3	317.51	318.9	317.53	318.93	317.65	318.93	317.59	317.37	318.36	317.63	317.36	317.62	317.55	317.15	319.16	318.56	318.59	318.35	319.11	318.65	317.86	317.81	318.08	318.36	318.36	318.68	317.66	317.76	317.86	319.29	318.59	318.15	319.12	319
301.59	304.23	303.9	302.99	303.41	302.94	303.54	303.42	303.89	303.23	303.12	304.01	303.23	304.3	303.26	303.91	302.4	303.5	302.3	302.76	302.57	302.27	304.01	304.9	302.93	302.79	302.26	303.21	303.47	302.48	303.52	301.41	304.81	304.32	303	303.21	303.63	303.44	303.29	304.32	302.5	302.96	303.51	302.71	302.68	302.42	304.05	303.51	303.81	303.91
304.51	304.91	304.07	304.96	304.19	304.73	304.63	305.3	303.97	304.65	304.99	302.36	305.04	304.04	303.32	304.55	304.69	304.36	305.05	303.1	303.93	304.93	304.28	304	306.34	304.56	303.76	303.53	304.12	303.1	303.5	304.85	304.83	305.32	305.24	304.62	303.39	304.22	303.02	304.67	304.67	304.92	305.33	304.8	303.65	303.69	303.99	304.57	304.21	303.54
306.23	306.17	306.44	306.49	306.35	305.63	306.34	306.8	306.16	305.5	306.42	306.75	306.46	304.57	306.31	305.32	306.52	306.43	306.46	305.77	306.06	306.03	306.59	305.84	305.84	307.77	306.2	305.59	307.04	306.92	306.52	306.35	307.1	305.61	306.72	306.65	306.38	305.23	306.91	306.47	307.01	305.79	306.7	305.57	305.17	305.94	306.13	306.75	306.38	306.19
316.84	316.66	315.7	315.61	317.06	316.41	317.71	315.05	317.33	316.15	315.93	315.98	317.04	317.11	316.32	316.31	316.05	317.31	317.12	316	317.02	317.28	317.44	316.28	315.22	316.97	317.16	315.97	316.56	316.52	316.9	316.92	316.83	316.12	316.93	317.68	316.62	316.5	314.77	316.35	317.33	316.92	317.76	315.72	317.7	316.72	316.04	316.16	315.9	316.32
312.18	309.98	312.04	310.75	311.87	311.98	311.1	311.84	312.46	311.47	310.91	311.27	311.42	311.27	311.91	310.64	311.35	311.52	312.45	310.9	312.77	311.64	311.11	311.94	311.26	312.52	312.09	311.19	310.8	311.51	312.28	311.5	310.06	311.79	311.41	311	312.65	311.53	311.75	311.68	311.59	311.65	311.85	310.36	310.85	311.14	312.79	311.23	311.78	312.49
303.77	303.84	303.94	303.69	304.45	305.21	303.01	303.2	303.17	303.92	305.08	304.37	303.24	303.4	304.05	303.6	304.39	303.66	303.76	303.22	303.38	304.75	303.63	304.12	304.14	303.48	304.67	302.64	303.08	304.43	303.55	304.16	305.71	303.02	304.61	304.03	303.9	304.33	303.86	303.6	303.61	302.42	303.63	302.75	304.95	303.94	303.16	303.82	304.03	303.48
318.77	318.41	318.25	317.37	317.9	318.89	317.98	317.16	318.39	317.03	318.6	318.73	318.25	318.17	317.58	318.13	317.84	316.9	318.96	316.75	318.55	318.24	318.47	317.93	317.56	317.97	316.99	318.64	318.43	317.15	318.77	317.4	317.65	318.74	317.52	318.75	318.37	317.58	317.75	319.11	317.61	319.02	318.22	317.92	317.78	317.49	318.44	318.53	319.73	319.48
312.02	310.44	311.94	311.56	311.8	310.09	311.61	311.23	310.89	311.81	310.81	310.32	311.44	311.01	312.06	312.03	311.68	310.14	311.49	312.18	311.83	311.94	311.06	312.21	311.27	311.26	311.68	310.68	312.02	310.84	312.08	311.47	311.15	310.47	311.35	312.02	309.49	311.84	310.94	311.73	311.22	311.2	311.98	311.97	312.18	311.82	311.07	311.54	311.42	310.48
308.68	308.79	309.71	308.34	308.92	308.9	309.83	308.83	309.14	308.44	307.7	307.86	309.21	308.33	308.4	308.82	309.67	308.5	309.33	309.65	310.14	309.83	307.94	309.43	308.67	308.33	307.58	308.53	309.01	309.22	308.19	309.5	309.81	309.44	308.71	309.11	308.14	308.11	307.89	309.49	308.15	308.54	310.13	309.61	307.92	308.06	308.32	308.7	307.38	307.72
319.75	318.55	319.08	318.13	319.2	318.91	319.67	317.86	319.35	319.15	320.22	319.74	319.15	319.82	318.96	319.13	318.38	320.62	319.27	319.94	319.7	319.73	319.2	319.44	318.77	318.86	319.93	320.16	318.63	320.53	319.24	319.27	319.58	318.69	319.58	319.95	319.5	319.98	318.78	318.89	319.11	319.18	319.74	319.64	319.39	318.4	319.78	318.99	320.62	319.01
303.49	303.39	302.45	303.77	303.11	303.47	302.8	304.41	302.88	303.57	303.16	303.6	303.42	302.86	303.74	303.75	304.3	302.25	303.36	304.12	302.43	302.47	302.61	303.19	303.39	303.8	302.91	302.85	304.31	303.43	303.22	302.96	303.87	303.1	302.86	303.79	303.36	302.5	302.93	302.73	302.83	303.07	302.72	302.5	302.54	303.62	303.16	302.75	303.16	303.21
294.68	294.51	294.12	294.37	294.85	293.64	294.36	293.97	292.77	293.41	294.07	294.3	293.42	294.32	292.68	294.07	293.33	294.02	292.9	294.66	294.91	293.23	294.21	293.6	293.16	294.6	294.06	293.21	292.88	295.12	293.44	292.54	293.43	293.04	293.18	294.92	293.87	294.47	293.21	293.77	294.34	293.93	293.37	293.33	292.89	292.95	293.87	295.62	294.16	293.74
307.3	306.4	306.41	305.61	307.13	305.4	306.39	307.35	305.96	305.73	306.7	305.63	307.2	306.11	306.29	305.66	306.48	306.15	305.6	306.61	306.32	306.03	307.34	307.02	306.31	305.84	307.26	306.85	307.43	306.99	305.3	305.95	305.94	305.66	305.16	306.26	307.8	306.39	307.5	307.54	307.24	306.79	305.11	305.7	305.82	305.82	306.34	307.86	306.48	307.02
306.16	306.67	305.69	306.59	305.39	306.11	306.36	306.98	305.72	306.29	306.23	305.39	304.43	306.36	307.11	304.6	305.48	305.5	307.4	306.13	306.2	306.1	305.4	306.77	306.29	306.54	306.42	304.7	306.27	306.57	305.82	306.47	306.09	305.77	306.1	305.01	306.72	305.59	306.66	306.22	305.79	304.93	306.53	305.03	306.27	305.9	305.76	305.73	305.91	306.88
312.64	313.33	312.77	313.55	312.73	313.7	312.13	313.08	312.74	314.3	311.71	312.27	313.33	312.4	312.57	312	313.91	313.23	312.34	312.51	312.29	312.78	313.85	313.14	313.01	312.34	312.86	312.16	315.08	313.54	312.99	313.13	312.54	313.43	312.3	313.46	312.52	313.88	312.74	314.07	313.31	312.8	312.77	312.66	313.94	312.33	313.53	312.42	314.16	312.43
300.79	301.96	300.17	299.26	299.99	300.74	298.66	300.09	300.14	299.86	301.64	299.61	298.55	301.06	300.81	300.47	300.16	300.13	300.77	299.56	300.32	299.63	300.44	299.5	299.42	300.93	299.54	300.67	300.11	299.92	299.79	299.18	300	299.68	299.86	300.3	300.46	299.97	300.96	302.37	300.21	300.76	299.98	301.49	300.83	298.77	299.68	300.24	300.49	300.67
305.77	306.3	307.1	307.14	306.59	306.04	307.34	306.31	307.47	305.95	306.25	306.25	306.38	305.63	307.18	307.05	307.14	307.52	306.63	306.99	306.27	306.41	307.08	305.11	306.26	306.66	306.65	307.31	307.47	306.5	305.64	307.29	305.33	306.64	307.22	307.44	306.05	306.48	306.17	305.82	307.87	306.34	306.65	306.2	307.06	306.46	306.26	306.57	307.21	306.68
306.09	305.61	305.47	303.93	306.11	304.75	305.1	304.54	305.08	305.68	305.89	304.34	305.08	306.48	305.61	305.79	304.19	305.68	305.99	305.78	305.21	305.8	305.48	305.11	305.57	304.01	304.39	305.84	305.78	303.57	304.53	304.49	305.58	305.62	306.82	304.39	306.77	306.73	305.01	304.9	304.97	306.26	304.34	305.97	305.92	305.08	304.07	305.17	305.59	305.82
318.59	319.4	318.14	319.84	319.72	318.49	320.37	318.33	319.58	319.26	320.02	319.87	319.2	319.56	318.39	319.18	319.27	319.42	319.63	320.5	318.9	318.84	318.98	319.11	319.84	318.65	320.68	318.44	319.66	319.11	319.99	319.71	318.61	317.94	319.34	320.03	318.98	320.28	320.11	319.1	319.1	318.44	319.31	318.65	318.04	319.98	319.47	319.62	318.09	318.39
307.44	305.11	305.61	306.81	307.65	307.15	305.77	305	307.45	307.77	306.89	306.36	306.37	306.1	307.26	305.97	307.19	307.51	306.45	305.92	305.71	307.09	307.77	306.26	306.62	306.68	306.82	306.61	307.58	307.04	306.76	307.23	307.33	307.29	306.57	306.77	305.26	307.17	305.66	305.14	306.5	305.77	306.81	306.09	307.3	307.56	306.34	305.28	305.28	307.44
303.84	302.67	301.85	302.96	302.89	301.94	302.93	302.65	302.46	302.06	303.32	301.04	302.05	301.77	302.31	303.15	303.17	301.82	302.85	302.54	301.7	302.9	301.67	302.11	302.03	302.56	302.57	302	303	301.8	302.19	301.64	303.23	301.69	302.44	303.23	302.18	301.73	301.16	303.68	302.69	302.98	301.62	302.9	303.43	302.71	303.88	302.78	303.79	303.05
304.55	303.62	304.87	304.35	304.56	304.75	303.53	304.82	304.06	304.23	304.36	303.92	304.52	304.23	303.36	304.39	304.45	304.06	304.86	304.65	304.95	304.93	303.46	304.46	304.16	303.98	304.61	304.72	304.07	305.19	304	305.04	304.63	304.14	304.03	304.05	305.43	304.31	303.84	304.03	303.85	304.46	303.64	303.31	305.5	304.82	304.01	304.91	304.81	303.55
313.08	313.79	313.97	314.69	313.27	313.97	315.25	314.17	313.84	313.37	313.64	313.69	313.84	314.43	314.65	313.76	314.47	313.62	314.12	313.25	314.06	312.86	314.35	312.87	314.43	314.65	313.7	313.97	313.77	314.24	314.12	313.96	314.51	314.64	313.24	314.43	315.4	314.09	313.85	313.95	314.49	314.22	313.86	314.37	313.57	314.84	313.28	315.04	313.22	313.67
317.8	316.33	316.34	316.27	316.78	315.59	316.83	316.75	316.76	317.45	316.84	315.89	316.65	317.6	317.35	316.68	317.23	317.12	316.33	315.65	316.6	318.67	316.7	316.04	317.14	316.56	316.66	316.14	317.17	316.48	315.46	315.88	316.94	315.84	317.61	315.95	317.77	317.18	316.05	316.74	315.47	316.59	316.36	316.72	316.05	316.8	317.28	316.63	315.85	316.12
296.44	295.32	297.11	296.9	298.08	296.62	296.51	297.11	297.69	296.61	296.42	295.44	296.87	296.56	296.7	297.47	296.14	297.01	296.92	296.77	297.06	296.68	297.6	296.19	296.6	295.5	296.33	296.04	296.16	296.67	297.38	297.57	296.78	296.54	296.39	296.54	296.26	297.53	297.03	296.88	297.53	297.24	297.73	296.51	297.46	297.08	297.34	296.39	296.81	296.51
328.61	328.08	327.96	327.06	328.62	327.69	327.66	325.87	328.19	327.86	328.38	327.06	327.73	327.46	327.66	328	327.86	328	327.53	325.9	327.69	326.26	328.12	326.66	329.25	328.51	326.77	327.66	327.4	327.66	327.72	328.11	327.34	327.67	327.37	328.33	328.11	326.85	328.64	327.28	327.44	326.98	328.79	328.32	326.96	328.5	327.04	328.23	326.68	327.32
313.12	312.19	313.85	312.11	313.08	312.22	312.16	311.54	311.42	313.49	314.91	312.53	311.28	311.61	312.81	312.72	311.89	312.65	312.22	312.67	312.94	312.76	314.19	313.74	313.31	311.97	311.91	313.43	312.68	311.87	312.39	312.48	313.16	311.97	311.47	312.18	311.9	313.77	313.65	312.31	313.18	311.29	312.6	312.15	310.91	312.58	312.58	313.36	312.87	314.01
302.43	302.35	303.91	304.37	303.48	303.28	303.9	302.69	302.74	303.84	303.31	302.88	304.01	303.2	303.74	302.73	304.27	304.35	303.28	302.97	302.81	304.71	304.7	303.89	303.19	303.38	303.91	303.52	304.49	303	302.55	304.23	303.18	301.52	301.98	304.14	303.35	304.04	303.34	302.42	303.9	303	303.83	303.09	302.92	302.91	302.73	303.47	302.99	304.14
303.25	302.81	304.07	304.13	303.82	303.71	303.76	304.24	301.86	304.18	303.23	302.4	302.23	303.54	304.86	304.27	303.19	304.4	303.56	302.73	303.84	302.42	302.45	304.55	304.14	303.44	306.2	303.11	303.52	302.67	302.9	304.04	303.69	303.93	304.16	303.96	303.51	303.18	303.49	303.05	303.38	304.16	303.03	303.42	305.1	302.88	301.88	304.1	304.45	303.69
313.75	313.98	315.72	314.73	315.08	315.1	313.26	315.87	313.88	314.83	314.07	314.76	314.82	315.02	315.59	314.51	315.31	314.65	315.12	314.84	314.74	314.52	315.71	314.36	314.8	314.11	315.62	314.52	315.07	315.02	315.5	313.36	315.13	314.72	314.56	314.53	315.77	313.8	315.43	316.35	314.77	314.71	313.93	313.57	314.48	315.05	314.34	315.17	314.75	314.16
302.29	303.38	302.16	304.14	302.86	303.5	303.33	303.69	303.91	303.14	303.35	303.87	304.04	303.56	303.68	303.01	303.46	304.32	304.23	303.39	302.74	303.59	303.33	303.01	303.71	304.77	303.79	302.91	303.49	303.87	303.03	303.03	303.5	305.82	303.24	303.16	304.04	304.33	303.69	304.4	303.71	304.15	303.41	302.97	302.72	304.11	303.51	303.69	303.69	302.58
324.7	325.4	325.08	324.55	324.5	324.83	325.28	324.06	325.39	324.37	325.04	324.91	323.03	324.43	324.06	325.43	325.24	324.52	325.53	325.11	325.13	324.59	325.59	325.16	324.93	324.2	325.6	324.12	324.31	325.05	325.63	324.78	323.97	324.02	325.33	324.92	324.69	324.44	324.58	324.09	323.58	324.42	324.47	325.09	323.75	324.44	325.01	324.1	325.56	325.41
303.68	303.13	304.18	304.64	303.79	304.84	304.9	304.2	302.44	303.85	304.19	303.21	304.18	304.69	305.53	304.4	305	304.35	304.18	304.8	303.8	303.72	304.84	304.34	303.1	304.2	305.62	304.04	304.66	304.78	305.57	305.19	303.62	304.7	304.34	305.11	304.17	304.1	303.79	304.9	304.86	304.18	304.89	303.97	304.56	304.79	304.83	305.49	304.38	304.66
318.78	317.35	318.52	317.7	318.75	318.39	317.87	317.75	317.22	318.86	317.81	318.45	319.5	318.8	317.93	317.93	318.76	318.19	318.44	318.69	319.02	318.46	317.61	319.14	316.55	317.92	317.49	318.66	317.51	317.73	318.02	318.35	317.99	317.56	318.38	316.69	318.34	318.54	317.74	318.49	318.59	316.27	319.37	319.46	318.99	318.57	317.41	317.14	317.59	317.06
313.17	312.71	312.39	312.3	311.5	313.57	313.37	311.91	312.89	313.24	312.93	312.57	312.82	312.91	313.19	313.2	311.77	314.23	313.24	313.81	312.52	311.84	311.59	311.93	313.41	312.64	311.72	312.03	313.13	312.63	312.81	312.45	312.53	312.58	313.37	312.08	313.87	313.39	312.69	313.31	311.86	312.04	312.69	312.28	314.6	313.61	312.22	312.78	313.45	312.4
309.49	308.66	308.45	309.29	308.26	309.54	309.22	308.72	308.06	308.03	308.37	309.3	308.32	309.42	307.58	307.03	310.15	307.63	308.15	308.27	308.94	309.24	308.74	309.37	309.38	309.78	307	308.63	308.77	309.47	309.03	309.13	309.41	308.77	309.46	309.97	308.61	309.19	309.94	309.08	309.79	308.58	310.06	309.61	308.45	308.12	308.1	309.61	309.35	309.4
316.76	317.13	317.46	317.35	316.96	316.45	317.05	317.5	317.3	317.01	317.77	317.03	318.06	316.9	316.39	317.6	317.47	318.4	317.17	316.57	317.82	317.21	316.99	317.48	319	317.7	316.12	316.69	315.78	316.29	317.26	317.67	317.75	317.42	317.77	317.23	317.83	317.56	318.51	316.91	316.46	316.83	318.76	317.94	318.88	317.2	316.33	317.56	317.98	316.56
328.56	328.04	328.67	328.85	328.7	328.98	327.67	327.97	328.85	328.11	329.09	328.92	328.1	327.81	328.33	328.7	328.43	329.18	328.9	328.33	328.18	328.78	329.09	328.53	330.37	328.02	328.34	327.81	328.05	329.28	327.45	328.81	328.51	328.62	329	329.47	329.12	329.84	328.63	329.52	329.08	327.05	327.83	329.37	327.66	328.12	329.16	328.49	329.52	327.03
328.25	328.02	328.06	327.83	329.05	329.05	329.02	329.55	328.66	328.21	329.57	329.08	328.72	327.77	327.52	328.3	327.87	328	328.9	329.36	329.86	326.84	328.14	327.03	328.1	329.86	329.04	328.78	327.61	328.79	327.88	327.15	328.25	329.06	328.16	327.67	328.29	329.33	329.07	329.09	329.36	329.57	328.68	328.77	328.42	329	328.44	327.14	328.55	328.17
295.11	293.48	295.33	294.41	294.41	294.33	294.55	294.75	296.29	294.24	295.59	294.4	295.73	294.64	295.08	296.65	295.01	295.53	296.05	294.63	295.59	295.51	294.98	294.63	294.69	294.33	294.5	293.98	294.16	294.38	294.73	295.74	294.14	294.69	295.71	295.41	296.16	294.1	294.53	294.89	296.09	294.65	294.21	294.85	294.36	295.49	294.76	294.88	295.98	295.25
319.69	319.09	319.49	318.72	319.3	319.85	319.32	319.43	319.37	319.81	319.48	318.21	318.56	320.2	318.81	318.84	319.81	319.64	320.24	319.56	319.19	319.35	319.43	320.46	319.13	320.29	318.92	319.45	319.88	319.52	318.94	319.22	318.95	318.58	318.77	320.13	318.83	319.35	318.99	318.99	319.34	319.1	319.03	319.19	319.5	318.5	318.42	319.17	318.31	319.14
305.9	307.03	306.13	306.51	307.31	306.11	306.92	307.4	306.79	306.68	307.33	306.55	306.61	307.76	306.67	306.24	307.59	306.89	306.74	307.56	306.77	307.82	306.43	308.38	306.53	305.9	306.34	306.48	306.4	305.95	306.98	306.79	306.05	305.87	306.32	305.88	306.68	306.27	306.05	306.42	306.71	307.64	306.86	306.01	306.84	307.05	305.79	305.47	307.49	306.97
301.29	301.59	301.53	300.96	301.09	300.36	300.67	300.91	301.37	301.67	302.15	300.53	301.3	300.31	300.96	300.26	301.64	301.13	301.01	300.9	301.45	301.67	301.85	300.71	301.26	301.36	301.87	300.53	298.76	300.67	299.86	301.09	302.28	300.83	302.51	301	301.68	301.04	301.86	299.91	301.79	301.33	301.44	301.46	300.41	300.8	301.4	300.61	301.51	302.59
304.18	304.47	304.41	304.08	304.66	304.7	304.56	304.45	304.71	304.42	303.74	305.35	303.76	304.85	303.83	303.54	304.57	304.87	304.71	305.66	303.78	304.75	305.08	306.39	305.21	305.73	304.85	304.61	302.61	304.41	304.71	305.01	304.76	305.61	305.3	304.62	304.57	304.89	304.63	304.62	304.85	304.08	304.19	304.8	304.72	305.36	305.2	306.12	303.28	305.62
328.5	327.69	328.8	328.1	327.43	328.51	328.93	329.87	328.34	327.57	328.51	329.46	328.29	328.02	329.58	328.78	329.05	328.97	327.18	328.57	328.28	327.67	329.37	328.97	328.27	328.07	329.42	329.12	330.84	328.12	328.54	328.94	328.72	327.58	327.91	328.24	329.11	328.43	327.72	328.39	328.79	328.46	329.39	328.92	328.01	328.01	328.17	328.43	329.24	328.51
313.77	313.07	314.14	313.94	313.71	314.04	314.24	314.26	313.98	315.26	314.63	313.81	313.68	314.78	313.89	313.45	314.08	314.99	313.53	314.71	314.06	314.81	314.17	313.65	313.05	313.86	314.14	314.07	313.4	314.05	314.36	314.76	314.38	313.66	315.11	313.16	313.46	313.99	312.82	314.56	314.89	313.97	314.06	314.93	315.24	314.39	313.69	314.63	314.27	312.92
312.1	313.4	312.48	313.6	312.26	312.61	313.35	312.85	313.86	314.02	313.73	313.02	313.22	312.24	313.04	312.48	314.3	313.03	313.77	314.04	313.13	313.22	314.27	314.41	312.04	312.31	313.61	313.69	314.49	313.1	314.41	311.36	313.07	314.86	314.14	313.73	313.37	313.77	313.56	313.4	313.32	312.61	312.85	314.06	313.12	313.57	312.87	314.6	312.11	314.66
327.79	328.46	327.92	329.24	327.3	327.67	327.65	328.51	328.69	327.53	327.51	328.29	328.61	327.37	327.38	329.02	327.47	326.64	327.22	328.1	328.44	328.58	326.91	327.04	328.22	327.21	327.18	327.84	328.3	327.88	328.17	327.83	328.42	328.47	327.14	328.23	328.06	327.25	328.28	329.53	326.66	327.92	326.89	327.83	329.02	328.1	327.37	327.23	327.07	328.12
305.19	304.31	304.2	303.81	305.54	304.03	304.88	305.47	305.27	305.54	305.84	304.42	304.95	305.68	304.85	304.61	304.66	304.55	306.1	304.9	304.18	305.44	304.25	305.48	304.06	305.5	305.92	305.42	305.35	305.79	305.09	304.39	303.78	304.92	304.39	305.34	305.64	305.28	306.1	304.83	304.88	305.29	304.57	306.71	305.29	305.36	304.9	305.31	304.38	304.76
305.22	306.4	305.59	306.04	305.84	307.03	305.75	305.15	307.06	306.92	304.66	305.92	306.06	305.03	305.65	306.25	305.65	305.42	306.02	306.18	305.81	306.48	306.4	306.82	306.18	305.94	306.99	306.07	306.59	306.02	306.43	305.11	306.35	306.55	306.16	306.73	306.65	305.82	306.45	307.67	304.45	305.5	306.44	307	305.99	306.93	306.82	308.23	306.96	304.95
318.89	317.8	318.54	318.62	319.5	319.46	319.56	318.07	317.89	318.44	319.54	317.85	318.48	317.18	318.2	318.38	318.29	318.93	320.1	320	319.29	318.51	317.74	318.58	319.35	318.19	318.39	318.71	319.09	318.84	317.31	318.97	318.55	319.3	317.52	318.14	319.46	318.41	319.58	317.04	318.63	318.01	317.93	319.16	317.25	318.37	319.48	318.86	319.78	317.97
302.5	303.68	302.76	304.82	301.66	304.01	302.2	303.62	302.32	301.89	302.84	303.78	302.41	301.71	302.34	304.9	303.14	301.92	302.7	303.5	304.38	303.39	302.28	302.84	303	303.16	302.24	303.02	301.81	302.8	303.61	302.94	302.99	303.33	303.7	300.7	302.47	302.69	302.18	302.55	303.42	304.04	302.86	302.37	303.56	301.51	302.38	302.97	303.65	303.75
309.68	309.85	311.09	309.48	309.93	311.86	311.57	309.97	309.88	310.36	310.55	309.44	310.65	309.34	310.08	310.59	310.39	310.56	310.82	310.69	311.55	310.8	310.45	310.75	311.08	311.42	311.58	310.44	310.18	310.28	311.13	310.29	309.27	311.09	309.19	311.14	311.06	311.11	311.9	310.18	309.45	309.87	311.43	310.1	310.96	310.54	311.21	310.16	310.7	311.38
304.12	304.67	303.74	304.01	305.06	304.48	304.31	304.28	304.36	304.53	304.26	303.92	304.89	303.8	304.18	303.47	304.71	304.15	304.89	304.24	304.1	303.07	305.17	304.89	304.18	303.41	305.39	304.66	303.83	304.75	303.36	304.15	304.78	304.13	304.98	304.01	304.66	303.63	304.52	303.51	305.41	305.35	304.45	305.01	305.39	303.77	304.68	304.48	304.19	304.4
309.41	308.33	308.39	307.6	307.79	308.43	308.44	309.43	309.24	308.04	307.74	308.47	309.76	308.82	308.12	309.33	309.37	309.25	307.83	308.58	307.53	309.64	310.42	308.82	309.47	309.45	308.81	309.16	308.57	309.49	307.7	308.61	308.88	309.42	309.88	309.4	308.55	309.77	308.37	307.91	306.75	309.37	308.84	308.91	308.14	309.07	308.28	308.3	310.61	308.88
326.95	327.8	327.88	327.75	327.99	327.79	328.22	328.02	328.16	327.61	328.99	328.07	328.82	327.66	327.69	326.93	328.64	328.58	328.93	328.53	328.42	326.91	327.12	328.11	328.39	329	328.5	327.53	327.85	328.71	327.73	327.88	329.21	328.68	327.51	328.09	329.3	328.36	326.9	328.85	327.95	327.73	329.41	327.92	328.06	327.68	327.04	328.05	327.5	328.78
327.98	327.46	327.39	327.89	326.72	328.82	327.54	327.17	327.17	327.08	328.4	328.77	328.13	328	326.21	328.01	328.09	328.57	329.13	326.93	328.11	328.07	327.82	327.32	327.44	328.17	328.12	327.63	327.16	328.04	328.02	328.6	329.24	329.72	329.1	328.24	327.71	327.12	326.03	326.88	327.52	328.96	328.62	327.8	327.04	327.79	328.78	327.38	327.82	327.77
316.45	316.7	317.4	318.11	317.72	317.62	316.93	315.77	316.73	316.31	317.1	317.46	317.94	317.21	317.21	317.03	316.63	316.72	316.19	316.41	316.6	316.82	318.72	317.75	318.4	316.64	318.51	317.94	317.45	317.44	317.27	316.31	317	316.99	317.77	317.97	316.82	318.07	317.52	317.83	316.45	318.01	317.93	318.03	317.89	317.75	317.04	317.31	316.43	316.26
325.97	325.61	325.14	325.92	326.29	325.85	324.9	324.87	325.29	326.49	324.43	325.97	325.51	325.58	325.74	326.54	324.38	325.45	325.39	327.18	325.54	325.27	325.18	325.92	324.36	325.94	326.07	325.9	324.84	326.13	325.35	324.71	324.53	326.32	326.09	324.29	324.68	324.72	324.69	324.11	325.8	324.66	324.34	325.2	324.33	326.05	325.88	325.66	325.58	326.34
305.48	305.87	305.86	307.21	304.54	306.12	306.38	305.38	306.22	305.32	306.41	305.5	305.54	304.96	304.32	305.95	305.67	305.72	306.24	305.01	305.88	306.68	305.59	304.96	304.52	305.64	305.08	305.4	307.29	305.25	306.74	305.7	305.66	305.21	305.01	306.04	305.47	304.6	306.51	305.18	306.88	304.74	306.24	305.22	305.33	305.4	305.73	304.92	306.94	304.62
293.98	294.54	293.49	293.94	294.51	294	293.61	294.4	293.87	293.3	295.58	295.08	294.22	293.62	294.5	293.94	293.99	293.4	293.81	293.7	294.38	293.94	293.82	293.53	294.83	294.09	292.97	294.7	292.84	294.81	292.92	293.28	293.88	294.19	292.86	293.52	294.67	294.13	294.93	293.5	295.37	295.08	294.5	294.39	294.87	293	293.61	293.6	294.81	294.96
316.95	318.07	317.74	316.96	318.11	317.07	316.88	317.19	317.19	317.47	317.29	317.77	316.9	316.96	317.6	318.18	316.13	317.53	317.64	318.74	316.07	317.63	317.87	318.05	316.85	317.39	316.48	317.9	317.55	317.29	318.46	317.43	316.75	317.37	315.71	317.04	317.07	316.8	316.81	315.52	317.37	317.1	316.87	318.06	317.44	316.54	316.58	317.82	316.8	317.48
302.98	301.5	302.97	301.41	302.78	301.4	302.56	302.38	301.16	303	301.77	302.69	303.29	302.87	301.58	303.62	302.34	304.2	303.2	302.29	302.1	302.02	303.08	301.34	302.66	302.31	301.28	302.28	303.41	301.68	302.75	301.83	303.1	302.39	303.11	303.01	300.8	301.28	302.53	303.49	301.68	302.34	301.11	300.48	303.96	303.35	301.37	301.78	302.47	301.7
301.96	302.49	302.79	302.47	304.24	303.02	303.12	303.74	302.43	302.54	303.99	302.07	302.47	302.31	302.77	302.5	303.03	303.43	303.03	302.93	301.61	302.61	302.36	302.71	301.61	302.01	302.86	302.9	301.07	302.36	302.19	302.14	302.09	301.37	302.33	303	302.54	302.79	301.41	302.88	302.01	302.45	302.87	301.84	302.1	302.23	302.21	303.28	301.8	302.3
313.15	314.22	314.57	315.72	313.68	315.03	314.2	315.26	314.99	314.94	314.8	314.71	316.52	313.58	314.29	314.34	315.15	314.91	316.3	314.84	315.94	315.11	315.45	315.37	314.23	315	314.43	314.03	316.23	315.29	315.11	313.8	315.63	314.31	314.82	314.72	316.17	313.99	315.23	314.34	315.06	314.51	315.58	315.04	315.09	314.69	315.09	314.98	314.88	314.61
315.13	317	315.83	316.33	316.38	314.71	316.44	314.7	315.98	314.77	315.22	316.04	315.51	315.68	314.94	317.01	316.06	315.58	315.49	316.22	316.14	314.9	315.97	315.26	315.83	315.9	315.22	315.72	315.56	315.71	315.75	316.14	315.26	316.42	316.75	315.49	316.66	317.32	315.22	315.75	315.45	316.24	315.38	314.13	316.41	315.08	316.52	315.68	315.03	314.55
326.78	326.91	326.6	327.75	327.61	326.78	326.77	326.86	326.84	327.01	327.03	325.42	326.81	327.63	327	326.34	328.25	326.07	326.53	326.55	326.87	327	327.82	327.59	326.43	326.67	327.95	327.17	326.8	327.6	326.54	327.19	327.79	327.2	327.77	327.76	326.32	327.07	327.46	326.6	326.27	327.32	326.83	327.31	326.59	327	326.95	327.48	327.59	327.67
326.29	327.51	327.37	327.31	326.77	327.64	325.75	326.53	327.19	326.72	325.84	327.23	326.97	327.48	327.82	327.35	327.13	326.25	326.15	327.11	325.33	326.47	327.25	326.88	327.1	326.29	326.49	327.16	325.91	326.66	327.75	326.39	328.41	325.3	326.67	327.13	326.58	326.51	326.29	325.5	326.93	327.27	327.8	326.61	328	327.12	326.59	327	326.45	327
305.95	305.98	305.08	305.36	305.83	307.44	306.29	306.24	305.03	306.05	305.65	307.34	305.72	305.68	306.41	305.79	306.48	305.25	306.36	306.36	306.2	305.51	306.32	307.26	306.43	306.01	307.85	306.29	306.48	306.43	307.16	307.45	306.41	305.37	306.18	306.6	305.22	307.73	305.39	305.52	305.92	305.61	306.4	306.62	306.24	306.01	307.21	306.18	305.78	306.58
311.01	311.17	310.2	311.09	310.29	310.19	310.33	310.32	311.1	310.6	311.36	310.09	310.21	310.28	311.98	310.84	311.22	311.45	312.3	310.81	310.7	311.77	310.82	310.09	311.11	311.53	311.37	311.08	310.4	309.85	310.54	310.87	310.89	311.01	311.52	311.35	310.63	311.82	310.96	313.59	310.67	309.51	310.64	310.47	311.28	311.76	309.64	311.12	310.75	310.99
313.22	313.14	313.83	313.03	313.15	312.68	314.31	313.74	313.01	314.29	313.51	312.45	313.21	313.08	313.89	313.56	313.93	313.66	312.95	312.44	312.72	312.87	313	313.4	313.02	312.98	313.9	312.08	312.72	312.39	313.19	313.57	314.51	313.81	312.91	313.1	312.15	313.51	313.41	313.82	312.99	313.2	313.72	314.44	314.34	313.77	313.72	313.04	313.4	314.34
307.11	306.11	306.28	306.97	305.47	305.47	306.68	307.3	306.25	307.31	306.98	306.89	305.95	305.95	306.22	306.71	306.19	306.12	305.66	306.58	306.35	307.78	307.59	305.12	305.99	308.13	306.1	306.34	306.38	307.09	305.12	307	306.51	305.8	306.99	307.25	306.46	306.42	307.06	305.33	306.56	306.97	307.44	306.77	307.35	305.91	306.19	309.07	307.21	306.52
309.55	309.53	311.37	309.16	309.83	310.21	310.34	310.54	310.73	309.39	309.68	308.57	309.64	310.13	308.61	310.3	310.64	310.32	310.37	308.09	310	310.61	308.24	308.89	309.74	309.88	309.99	309.25	309.18	308.98	309.3	309.5	308.84	310.55	311.33	309.08	310.56	310.27	310.06	309.32	308.02	309.57	309.46	309.58	310.34	309.57	310.11	310.56	310.34	309.7
301.02	303.26	301.96	303.11	302.03	301.7	302.81	302.13	300.86	303.5	301.38	302.56	300.92	303.18	302.49	302.01	301.55	302.39	302.33	301.98	302.61	301.37	301.55	302.72	301.58	303.44	301.21	302.74	301.87	302.73	302.98	302.48	302.84	302.08	303.36	302.58	301.98	302.52	302.56	302.59	300.92	302.87	302.98	303.68	302.63	302.06	302.31	303.61	302.5	303.24
294.68	293.7	295.05	293.82	295.18	294.4	295.06	294.09	294.75	293.84	294.82	294.79	294.72	294.07	294.34	293.8	293.8	292.93	293.29	294.88	294.09	293.9	294.35	293.19	294.37	293.88	294	293.1	292.91	293.23	292.61	294.85	293.92	293.22	294.38	293.63	293.72	293.57	292.87	295.45	294.5	294.55	293.98	293.15	293.97	293.04	295.01	295.05	294.39	294.23
312.53	312.75	313.18	311.93	311.84	311.46	312.27	312.99	312.59	313	311.87	312.59	312.23	310.54	312.54	311.98	313.19	311.66	312.35	312.38	312.13	311.61	312.64	312.54	311.85	310.37	311.15	311.97	312.05	311.84	312.83	311.94	312.62	312.36	312.2	312.39	312.15	312.19	311.67	313.86	311.36	311.29	311.69	311.65	312.7	311.16	311.54	311.88	311.81	312
316.07	317.57	316.78	317.66	316.58	317.63	316.89	316.79	317.58	317.41	317.85	317.34	317.69	317.14	316.91	317.32	318.35	316.04	317.22	317.58	318.11	316.17	316.73	317.63	315.96	317.31	317.02	317.05	316.22	318.44	317.31	317.93	316.45	316.99	317.36	318.04	317.66	316.55	317.21	316.83	316.72	317.36	318.76	316.72	316.41	317.89	317.48	316.78	316.42	318.34
310.08	309.49	311.36	310.82	311.31	309.84	310.79	308.98	311.36	310.82	310.02	310.32	311.77	309.76	311.23	311.56	310.16	310.25	310.16	311.11	310.27	309.64	310.34	310.3	309.42	310.52	309.83	311.11	309.79	309.58	310.14	309.89	311.52	310.48	310.25	311.1	310.27	309.89	309.75	311.73	311.08	310.66	311.4	310.56	310.79	310.65	310.07	309.82	309.98	309.69
306.47	306.1	306.78	305.46	304.58	306.01	306.49	304.86	305.34	306.13	306.15	307.25	306.73	306.96	305.39	306.44	304.96	306.72	306.57	306.68	306.82	305.33	306.41	305.56	305.11	307.65	306.12	306.11	305.59	305.31	306.58	306.85	305.69	305.64	306.19	306.48	306.8	305.55	306.18	305.93	305.47	305.81	306.62	306.15	305.26	305.37	305.48	306.49	306.11	305.48
314.29	314.68	314.8	313.72	314.73	314.38	314.85	315.19	313.83	313.97	314.72	315.97	315.48	315.22	314.97	314.95	314.1	315.12	314.73	315.48	314.45	315.62	314.05	315.08	314.5	312.81	314.66	314.4	314.89	315.09	314.51	313.96	315.16	313.11	314.66	314.57	315.42	313.74	314.33	315.06	314.96	315.18	314.08	315.17	315.55	316.05	314.84	315.18	314.87	314.92
314.5	313.11	312	313.74	313.18	313.36	315.07	312.29	313.32	313.43	312.84	313.76	312.37	313.71	313.74	312.82	312.95	313.92	312.65	312.66	313.66	312.44	313.33	312.87	313.59	313.05	313.54	313.97	312.4	313.73	312.36	313.63	313.24	313.44	312.7	313.07	313.55	313.18	313.79	313.52	312.87	313.25	312.55	313.31	312.97	313.37	313.17	313.32	313.95	313.34
315.44	314.3	314.84	314.52	314.84	313.37	313.87	313.95	313.45	312.94	314.06	313.19	314.58	312.06	314.24	313.47	314.12	314.29	314.36	314.59	313.25	314.72	313.89	313.82	314.24	312.56	314.31	314.33	313.85	315.31	313.97	314.99	313.47	313.95	314.96	314.89	313.62	313.43	313.99	313.99	313.28	313.98	314.76	314.71	313.69	313.83	313.14	314.76	315.43	314.31
302.65	303.21	301.88	302.28	301.88	301.81	301.69	303.46	302.2	301.61	301.55	302.12	302.24	303.32	302.08	302.14	300.99	302.47	301.92	302.19	302.85	302.63	301.85	301.69	302.72	301.46	303.13	301.93	302.36	302.9	302.78	302.21	303.43	300.94	302.4	301.88	302.21	302.61	302.23	302.04	302.13	303.06	303.6	302.35	302.96	301.83	302.53	303.28	301.6	301.68
301.92	302.87	301.56	302.09	303.96	302.01	302.81	303.12	303.36	303.19	302.52	302.54	302.88	302.64	301.51	302.55	302.42	303.35	303.15	301.93	303.41	302.25	302.44	301.9	302.56	303.38	302.59	301.4	303.26	302.74	302.92	302.03	302	302	303.09	302.71	301.9	302.76	301.93	302.78	303.53	301.27	302.06	302.94	302.26	303.2	302.13	301.55	302.6	301.21
305.57	305.31	304.86	304.01	306.29	305.37	304.89	304.53	306.05	305.08	303.65	305.3	304.98	305.62	304.91	306.12	306.29	305.28	305.43	305.43	306.49	305.21	305.47	305.67	305	305.04	306.46	306.36	306.87	305.21	305.29	304.84	304.69	304.14	306.02	305.94	303.7	304.93	305.69	305.42	304.58	306.11	304.87	304.66	305.34	306.97	305.71	304.86	306.51	306.57
304.77	304.64	304.04	305.41	305.18	304.75	304.85	305.52	304.53	305.04	303.63	304.47	303.74	305.42	304.62	303.56	303.24	304.33	305.65	304.49	304.67	304	303.84	305.26	305.41	304.46	304.36	304.49	304.84	304.12	305.39	303.27	304.67	304.57	305.29	304.49	305.1	304.85	303.84	304.53	304.66	304.03	304.67	304.77	305.55	303.69	304.17	305.13	303.62	304.73
306.39	307.14	307.35	305.9	306.38	307.23	306.19	306.94	306.56	307.49	306.74	306.07	305.61	308.16	305.96	306.49	305.69	305.4	305.7	308.09	305.72	306.38	306.71	307.16	306.61	306.58	306.13	307.38	305.4	306.18	306.6	306.47	306.73	306.3	307.16	305.89	306.69	305.85	305.48	304.61	307.24	306.28	307.05	306.11	306.28	306.46	307.14	306.77	306.59	306.73
313.43	312.22	311.99	311.98	313.06	313.66	312.03	312.62	312.67	314.18	313.24	312.18	311.91	311.18	313.58	313.02	311.52	311.98	312.69	313.56	312.67	311.54	311.73	312.05	313.08	312.97	311.87	312.45	312.83	313.25	313.17	313.31	312.71	312.79	312.5	312.82	312.36	311.9	312.13	313.55	312.05	312.19	312.65	312.67	311.86	313.35	313.67	312.56	313.49	313.15
294.98	294.44	295.93	294.47	296.11	294.85	294.93	293.87	295.82	295.93	294.76	295.1	295.63	294.2	295.47	295.85	295.71	295.28	295.27	294.98	296.22	295.65	293.93	295.41	295.45	294.55	294.9	295.42	294.78	295.58	295.56	293.83	296.41	296.81	295.87	295.01	294.52	294.7	293.94	295.46	296.64	295.35	294.67	295.36	294.83	295.51	295.12	294.76	295.06	295.02
327.85	327.83	327.44	328.2	327.18	326.99	328.41	328.15	327.53	327.13	327.53	326.91	327.51	327	327.22	329.22	328.97	327.67	328.08	327.17	327.96	328.07	327.32	327.52	327.25	327.78	328.2	327.39	328.04	328.01	326.69	329.11	327.94	326.68	328.53	327.04	326.76	328.66	328.28	327.48	326.99	327.96	329.24	327.93	327.64	327.79	327.88	329.5	327.22	328.28
294.55	293.98	293.78	295.4	294.05	293.87	293.38	293.7	294.28	293.99	293.98	294.57	294.86	295.07	295.09	294.06	295.1	295.02	294.57	294.21	293.5	292.96	294.95	293.54	294.09	294.89	294.35	294.27	294.58	294.28	294.46	293.61	294.1	293.8	293.55	294.71	294.91	295.11	294.53	293.61	293.58	294.36	294.18	294.58	294.17	293.57	293.88	294.93	294.64	293.07
297.86	296.79	296.55	296.21	295.62	296.04	298.38	296.2	297.1	297.07	297.07	297.07	296.81	295.69	297.48	296.03	296.1	297.64	297.12	298.59	296.61	296.3	297.81	295.9	297.82	297.26	296.16	297.38	296.26	296.48	296.27	297.76	298.32	296.62	296.98	297.53	296.56	296.64	295.8	297.76	296.92	296.93	297.74	296.27	296.88	298.2	298.03	296.06	296.99	296.76
307.91	309.36	309.07	308.36	308.62	309.8	309.45	309	308.49	310.54	309	309.7	310.56	309.7	309.2	308.53	308.41	309.88	308.2	309.41	309.85	310.09	308.04	309.44	309	307.82	307.27	308.92	308.89	310.46	308.93	308.97	308.63	309.81	308.29	309.3	309.22	309.8	309.1	308.83	310.48	308.6	309.55	308.29	308.86	309.12	308.51	308.84	308.3	309.7
328.64	327.3	327.86	327.87	328.04	328.19	327.37	326.93	327.8	328.26	327.91	328.81	328.98	328.05	326.6	328.44	327.06	327.46	327.86	327.3	328.7	328.81	327.11	327.67	327.96	327.29	328.2	326.88	327.03	327.76	328.09	328.85	326.65	328.81	326.34	327.26	327.66	326.08	327.23	326.94	328.77	326.49	328.79	328.9	328.1	326.87	327.43	327.29	327.64	327.68
327.13	327.49	328.12	326.98	328.6	327.49	327.62	328.43	327.88	329.86	327.62	327.52	327.82	327.27	327.54	327.47	328.77	327.22	329.08	328.73	328.18	327.03	327.97	326.95	328.06	327.68	326.14	328.4	328.54	328.05	327.68	329.27	327.92	327.38	327.68	328.58	326.19	328.94	327.95	327.35	327.02	328.03	327.63	328.34	329.09	327.85	327.5	328.06	328.69	327.33
325.97	325.73	323.83	326.33	325.15	325.58	323.93	324.09	326.41	325.19	325.42	325.34	325.61	325.25	324.33	325.54	326.63	325.56	325.92	325.58	325.12	324.74	324.32	324.8	325.26	324.99	324.09	324.74	325.92	325.72	325.93	325.18	324.76	325.85	325.62	325.36	325.62	325.94	325.67	325.17	325.86	324.8	324.41	324.81	325.54	326.42	325.61	326.17	325.74	324.95
318.05	319.88	318.37	318.1	318.23	318.25	318.03	318.49	317.13	318.2	318.31	318.13	316.65	316.69	318.21	319.13	317.92	317.69	317.4	318.49	317.25	316.89	318.7	318.75	318.83	318.8	317.39	318.26	318.74	317.47	317.29	317.13	317.44	318.55	318.38	319.62	319.69	317.81	316.86	317.85	317.79	319.73	317.93	317.79	318.45	316.9	318.66	318.43	317.45	319.07
300.38	301.07	299.85	300.9	301.45	303.32	302.68	301	301.44	300.8	301.22	300.47	301.11	300.18	300.87	300.18	301.48	300.99	300.62	301.29	301.65	302.19	300.05	301.29	302.14	301.26	301.83	301.56	301.63	300.3	299.94	300.6	300.49	300.15	300.52	301.81	299.84	300.7	299.93	299.76	300.42	300.74	301.28	300.27	300.22	300.71	301.87	300.42	298.83	300.21
313.78	313.83	314.93	315.85	314.86	314.07	313.89	314.05	314.38	315.12	315.31	315.14	314.55	315.39	314.24	315.2	314.22	314.68	315.07	314.42	315.09	314.57	314.76	314.44	315.11	314.29	315.7	315.34	315.26	314.9	315.56	314.51	314.47	314.81	314.02	313.29	314.48	315.16	315.17	314.35	316.6	315.53	314.64	314.56	315.44	314.1	314.64	315.92	314.67	315.81
306.41	307.5	307.43	307.28	307.56	307.35	308.42	307.77	307.1	307.86	307.27	306.83	306.58	307.2	308.03	305.89	305.98	307.19	307.98	306.79	306.19	306.32	307.47	307.77	306.43	306.29	306.8	306.83	307.87	308.01	307.98	307.03	307.34	307.45	306.65	307.51	307.22	308.28	308.18	307.05	307.07	308.06	307.32	307.48	306.72	307.69	308.56	306.57	307.53	308.01
318.24	317.71	319.67	317.14	317.71	317.87	317.11	317.52	317.23	318.15	319.08	318.73	317.93	319.22	318.81	317.76	319.08	318.21	318.31	318.32	317.6	318.05	317.12	317.51	316.79	317.39	319.5	318.93	318.06	318.86	317.71	318.4	317.16	317.72	316.94	318.36	317.87	318.49	317.83	318.85	316.86	317.71	317.91	318.46	318.27	319.31	318.58	318.69	318.7	318.59
313.62	312.14	313.59	313.33	312.94	313.02	313.86	312.94	312.94	313.75	314.09	313.33	312.42	313.97	313.08	312.42	312.53	313.57	313.6	313	313.12	312.9	312.7	312.32	313.3	314.16	312.93	313.35	313.57	313.49	313.08	312.48	313.56	313.58	313.14	314.05	312.94	312.88	314.1	312.13	313.59	312.02	313.16	312.55	313.31	312.21	314.41	313.16	313.41	312.89
315.7	314.42	314.04	315.47	313.21	315.77	315.85	313.85	315.68	314.16	315.33	314.82	315.93	313.43	313.98	315.97	313.55	314.34	315.85	313.77	315.1	315.4	316.17	315.14	314.95	313.2	314.23	314.1	314.92	314.11	315.14	314.56	315.78	313.88	314.63	313.68	315.33	314.67	315.38	314.11	314.67	315.93	314.32	314.02	315.42	314.48	313.66	314.38	315.09	314.82
295.97	295.77	295.48	295.22	295.35	296.84	293.91	295.25	295.02	295.09	295.32	295.78	294.35	295.2	295.69	294.79	295.93	295.12	295.55	294.74	295.11	295.46	294.73	294.96	294.8	294.57	294.18	294.67	294.69	294.5	295.94	294.82	295.29	296.32	294.99	294.34	292.94	295.25	295.3	295.17	295.68	296.23	293.3	295.71	295.6	294.82	295.18	293.76	294.82	295.05
325.19	326.19	325.02	325.36	324.71	325.56	326.9	324.62	323.95	325.44	324.81	324.98	324.43	324.47	325.71	324.99	324.45	326.29	325.23	325.99	325.85	324.42	325.69	326.03	324.99	324.56	325.77	324.29	324.47	325.43	325.4	327.17	325.38	325.52	324.03	326.56	325.8	325.59	325.58	325.32	325.56	324.5	325.32	325.86	326.03	325.29	324.26	325.55	326.29	324.47
309.66	308.99	309.06	308.01	308.58	307.83	309.24	307.72	307.9	308.83	309.61	308.28	308.79	309.15	309.27	308.31	309.48	309.57	308.86	308.48	310.27	308.04	308.4	307.78	308.82	310.22	309.82	306.94	309.54	308.29	308.65	307.56	308.86	308.75	308.39	309.22	309.06	308.36	309.2	308.18	308.13	309.86	309.49	308.54	309.32	308.79	308.99	309.76	308.94	309.3
305.98	305.85	306.2	307.46	305.06	305.99	306.31	305.74	305.5	305.69	304.76	305	305	305.11	307.02	306.52	305.89	305.79	306.27	304.97	305.76	305.83	306.41	305.1	304.9	305.49	306.03	306.15	305.99	305.49	305.68	305.23	305.56	304.72	304.61	304.45	305.24	305	305.45	306.55	306.51	305.91	305.43	306.68	304.58	304.71	305.46	304.01	305.44	305.47
312.75	312.01	312.85	312.08	313.14	310.83	311.68	311.48	311.46	314.01	313.23	312.93	312.78	312.21	311.77	311.9	312.28	312.67	312.1	313.26	312.6	312.42	312.79	312.68	312.65	311.62	312.59	311.62	311.84	312.25	311.85	311.38	312.74	311.91	311.81	311.51	312.99	311.49	312.24	311.59	312.3	311.43	313.16	312.23	312.17	312.78	312.35	312.46	311.94	311.73
314.56	313.02	312.97	312.74	311.53	310.57	313.43	312.42	313.29	313.53	312.34	311.57	313.48	313.57	312.86	312.42	311.97	313.56	311.14	313.8	313.7	314.14	313.75	313.35	313.75	312.75	312.8	313.6	312.56	313.73	313.88	313.31	312.51	313.77	312.6	312.82	313.78	313.13	312.2	314.36	312.83	312.45	312.93	313.43	312.48	312.91	311.82	312.62	312.85	311.96
328.65	328.13	329.08	328.21	329.72	327.87	327.34	329.99	327.46	327.37	328.09	327.63	329.16	328.3	327.72	328.63	329.17	327.43	328.47	329.09	327.24	328.64	327.99	328.82	328.9	328.04	328.74	329.17	329.06	328.88	327.57	328.73	329.35	327.36	328.84	328.75	329.33	327.66	328.82	329.19	327.81	328.6	328.61	328.65	329.23	328.58	328.1	328.77	328.13	330.11
317.95	318.36	318.56	318.71	317.8	317.34	319.34	317.9	318.22	318.77	318.28	320.96	317.74	318.41	319.25	317.58	319.49	319.39	318.09	318.31	319.33	317.07	317.61	318.45	318.43	317.67	317.84	318.54	317.86	318.46	318.31	317.53	319.02	318.09	317.54	317.46	317.45	319.75	318.59	317.78	318.59	318.77	318.9	317.5	319.15	318.29	317.42	318.52	318.56	317.75
300.15	302.09	300.99	301.36	302.24	301.55	301.69	301.55	299.67	301.14	301.53	300.08	300.93	300.46	300.84	300.27	300.47	302.01	302.15	301.01	301.83	301.82	299.89	301.41	301.35	300.83	302.13	302.28	300.34	301.73	300.82	302.12	300.89	300.46	300.9	300.49	299.67	301.08	300.93	300.42	300.77	300.53	301.7	301.28	301.12	299.33	301.83	299.87	300.63	300.15
324.8	323.69	325.2	325.07	324.91	325.26	325.03	324.93	324.38	325.17	323.99	324.24	326.07	323.52	324.25	324.42	324.21	324.35	325.9	325.72	325	324.05	324.97	325.52	324.72	325.18	324.13	324.51	324.19	323.68	325.34	325.75	325.1	324.02	323.4	323.99	323.76	325.16	323.71	325.16	326.24	324.15	325.38	324.86	325.62	325.36	325.7	325.52	324.7	323.75
327.16	326.42	328.5	328.51	327.43	326.12	326.06	327.82	325.82	327.72	327.3	326.71	327.68	325.99	327.01	326.48	326.65	326.91	326.29	327.41	327.5	327.83	326.04	326.8	326.4	326.59	327.64	327.33	326.61	327.27	326.8	326.31	327.7	328.36	326.4	326.08	327.38	327.06	326.2	328.25	327.78	328.12	327.18	325.91	327.35	327.43	326.46	326.65	326.94	326.81
306.36	306.95	306.61	307.3	307.65	306.66	306.84	306.91	306.73	307	306.73	306.95	307.85	307.32	307.92	307.74	308.53	307.73	307.02	307.61	307.87	306.94	306.7	307.04	305.4	307.44	306.54	307.89	307.04	307.81	306.62	307.63	306.55	308.01	307.87	307.21	306.08	306.74	306.81	306.87	307.64	306.77	307.27	307.17	307.04	307.61	307.12	307.13	307.62	307.4
316.03	315.94	317.34	316.41	315.69	317.3	316.52	316.59	317.56	317.36	316.65	316.94	316.73	316.34	315.37	316.47	316.88	316.59	316.67	315.76	318.32	316.42	316.05	315.54	315.84	315.44	315.49	316.84	315.89	315.98	316.31	317.33	316.6	316.66	315.95	316.01	314.83	316.69	315.57	316.55	317.97	317.3	317.93	317.38	316.03	316.46	316.15	316	317.04	315.28
304.83	303.09	303.82	304.49	302.13	303.61	303.8	303.07	303.36	304.58	304.65	303.58	304.94	303.78	303.53	303.41	303.94	303.71	304.41	302.82	301.86	303.75	304.6	303.9	303.49	303.33	302.73	303.48	302.98	304.05	302.62	303.23	304.27	302.73	302.79	304.26	303.44	302.25	302.5	303.52	303.1	303.55	303.88	304.14	303.18	303.32	304.13	303.3	302.87	303.23
313.56	314.38	313.33	315.08	314.25	313.43	313.95	314.38	314.68	314.52	313.6	314.33	315.43	313.66	314.42	312.64	314.57	313.7	314.51	313.72	314.05	312.98	313.16	313.73	313.86	313.11	314.76	314.56	314.67	313.75	314.68	314.86	313.49	314.39	315.18	312.78	311.87	315.13	313.92	314.26	314.98	315.38	314.64	313.38	313.69	313.78	313.27	313.11	315.31	313.77
314.47	313.96	314.46	313.9	313.42	314.75	314.69	313.23	312.74	313.42	314.47	314.37	314.14	313.13	313.8	314.11	313.73	313.13	314.51	314.44	316.1	314.59	314.08	314.15	313	314.53	314.69	314.43	313.97	314.32	313.68	313.9	314.03	314.32	314.39	314.05	314.77	313.4	314.15	312.94	312.49	315.19	314.32	315.08	313.71	314.66	315.04	313.84	314.25	314.07
313.27	313.66	311.98	313.58	314.84	313.96	312.43	312.72	313.22	313.63	312.9	313.59	314.12	313.11	313.09	313.66	313.41	313.63	313.3	313.09	313.56	312.81	312.65	312.53	311.75	312.64	312.86	312.24	313.43	313.46	313.14	312.62	313.07	313.41	313.24	312.09	312.99	311.99	313.69	313.5	313.92	313.08	312.83	314.58	312.97	313.5	313.52	314.12	312.98	313.52
305.9	305.53	306.43	305.65	305.95	306.88	305.29	306.37	305.85	305.28	306.22	305.66	306.76	307.01	306.88	306.08	306.8	306.43	306.52	306.37	305.5	305.42	306.41	307.23	305.76	305.47	306.63	307.26	306.57	306.15	307.11	306.28	307.02	305.04	305.19	304.48	306.46	306.24	305.37	306.22	305.76	306.43	306.95	305.83	307.32	305.72	307.07	304.79	304.88	304.96
300.8	300.54	302.15	301.28	301.11	301.03	301.73	301.43	300.42	302.69	302.32	301.9	300.32	300.67	302.53	301.44	301.56	302.1	301.23	299.79	300.79	301.63	301.42	300.88	302.65	301.83	300.02	301.21	299.98	301.44	301.83	302.04	300.83	300.57	300.4	301.67	301.06	299.58	300.56	302.08	300.86	301.22	301.06	301.17	300.77	300.39	301.66	300.17	300.09	300.16
294.56	294.93	296.12	295.89	295.48	295.22	295.95	294.54	294.7	295.39	294.24	295.33	295.43	295.41	295.1	294.71	294.49	295.33	295.01	295.27	295.27	295.54	294.96	293.97	295.92	294.5	294.66	296.34	295.35	294.18	295.61	295.3	295.89	296.01	294.42	295.24	294.71	294.7	294.7	295.2	295.63	294.68	293.71	294.98	295.03	295.46	295.13	295.86	296.39	296.51
328.93	328.36	326.67	326.54	327.31	327.64	326.39	326.43	326.89	326.51	326.97	327.97	326.31	326.37	328.13	326.38	326.73	326.2	325.8	326.87	326.49	327.42	326.81	327.1	326.73	326.8	325.75	327.6	327.17	327.45	326.66	326.13	327.58	326.77	326.21	327.35	328	327.11	326.88	326.96	327.88	327.33	327.97	327.06	327.18	326.12	327.52	327.68	326.77	326.99
316.93	318.09	317.52	317.38	316.36	318.59	318.33	317.37	317.43	316.15	316.64	316.97	317.83	317.83	317.94	317.02	317.22	318.15	317.77	317	316.53	317.29	316.54	316.12	317.05	317.55	317.34	317.02	318.19	316.71	317.15	317.27	316.64	316.2	317.48	316.77	317.74	317.35	316.77	317.58	317.47	317.05	316.71	317.67	318.5	317.32	318	316.94	316.64	318.62
294.75	295.01	294.67	295.15	295.87	295.96	294.07	294.99	295.89	294.93	294.52	296.04	295.03	294.07	294.97	294.45	295.08	295.45	295.23	293.95	295.14	294.98	295.7	294.8	293.95	294.09	294.52	295.66	296.25	295.35	293.17	296.09	293.39	293.98	294.53	296.55	295.07	295.72	293.21	294.94	295.44	295.72	296.01	294.36	295.12	294.95	295.13	295.18	294.05	295.09
324.25	324.55	326.04	324.1	324.26	325.6	324.01	325	324.16	324.18	324.68	325.14	325.67	324.04	325.38	323.81	324.5	325.17	324.08	325.56	325.44	324.55	325.38	325.57	324.79	323.6	323.7	325.48	325.01	324.83	323.96	323.72	324.19	323.64	323.2	325.33	324.5	324.69	324.7	324.28	324.33	323.5	324.03	324.34	324.36	325.18	324.83	324.51	326.45	324.3
307.84	306.7	307.35	307.22	308.2	307.13	307.44	307.29	307.34	305.94	307.24	306.7	306.34	307.23	307.8	306.66	306.95	306.78	307.87	307.8	306.28	306.83	306.44	307.93	308.42	308.08	305.87	306.51	307.51	306.9	307.37	308.05	306.82	305.53	306.98	307.83	307.51	306.09	305.85	307.99	306.43	307.72	306.66	307.4	306.43	309.43	308.14	307.22	307.74	306.7
310.4	311.52	311	310.13	311.24	312.27	311.16	311.66	311.37	310.62	311.27	310.71	311.79	311.09	310.67	310.83	312.27	311.59	309.74	311.18	312.12	310.91	312.2	311.65	311.04	310.44	309.85	312.64	310.96	311.75	311.22	310.06	310.74	311.25	309.93	310.92	311.9	310.55	312.08	311.47	310.65	310.7	310.33	310.95	310.69	310.84	310.54	310.8	311.13	310.48
327.68	327.89	328.02	328.33	327.44	328.34	328.48	327.33	326.66	327.46	327.75	327.35	328.01	327.1	327.12	327.73	327.32	328.96	328.58	327.89	327.59	327.18	327.86	328.53	327.47	327.2	327.97	328.18	327.56	328.89	328.14	326.85	326.08	328.21	326.5	327.23	326.66	328.55	327.44	327.19	327.98	326.45	328.41	328.18	327.53	327.03	327.12	327.9	327.92	328.19
303.46	304.73	303.18	303.92	304.9	305.63	304.35	304.62	303.24	304.64	303.17	305.16	305.21	303.89	305.06	303.25	303.85	304.17	304.81	305.65	305.49	304.06	305.3	304.84	304.99	304.82	303.98	303.64	305.02	303.82	304.43	304.52	305.23	303.85	304.46	305.27	304.06	304.41	304.08	304.92	303.87	304.36	303.67	305.48	304.61	305.81	304.15	304.61	304.71	304.83
300.67	300.78	301.2	299.27	298.93	300.62	300.16	299.39	300.33	300.63	299.44	300.1	299.72	300.32	298.84	299.77	300.52	300.96	300.12	300.73	300.93	299.42	299.96	300.28	300.06	300.6	301.31	300.67	299.94	300.15	299.17	299.66	299.87	300.2	300.29	299.24	300.1	298.88	299.76	300.66	298.59	299.66	299.61	300.66	301.05	300.36	300.19	299.47	300.22	299.27
294.3	295.12	295.37	295.04	294.36	295.32	295.93	295.07	296.12	295.16	295.6	295.84	297.03	295.44	294.06	295.57	294.82	294.44	294.79	295.06	294.57	294.21	295.08	294.95	295.02	295.5	295.36	294.65	295.02	295.76	294.26	294.64	296.27	294.17	294.36	295.45	295.64	293.48	295.49	295.68	294.79	294.92	295.63	295.15	295.27	295.22	294.46	295.94	295.03	296.33
327.5	328.18	326.36	328.6	326.05	328.19	327.72	327.69	328.22	328.06	327.91	328.31	328.33	328.16	326.84	328.27	327.85	328.23	327.82	327.49	329.14	327.7	326.77	325.37	326.5	327.08	327.73	327.19	328.26	328.45	327.98	328.01	329.39	328.38	328.07	327.68	328.79	326.95	326.81	327.65	328.07	327.24	327.83	328.02	326.97	326.78	327.82	327.46	327.39	328.19
296.74	297.54	297.44	296.77	297.75	297.39	297.15	296.03	296.97	297.14	296.51	297.65	297.27	296.72	297.87	296.9	296	296.56	298.07	296.37	297.63	296.87	296.91	297.25	296.82	296.57	296.75	296.04	296.07	296.9	296.68	296.82	296.22	296.86	296.27	297.19	297.02	296.65	296.39	296.98	296.65	297.38	296.1	297.34	296.57	296.72	297.04	296.74	298.73	295.6
303.73	302.8	304.61	303.6	303.55	302.54	303.68	302.34	304.16	303.64	304.48	304.88	304.2	304.05	304.85	304.11	303.49	304.14	303.94	303.55	302.69	303.89	302.75	304.77	303.77	303.45	304.97	304.56	303.8	304.19	303.95	303.43	303.84	304.19	304.67	303.89	304.37	303.5	304.91	303.38	303.88	304.06	304.66	305.53	303.1	304.49	303.36	303.5	304.64	302.52
303.78	302.32	303.29	302.9	302.48	302.82	304.57	303.83	303.27	303.65	304.22	304.49	303.3	303.04	304.23	304.51	303.27	303.34	303.87	301.88	302.68	302.85	304.46	304.08	303.96	303.87	302.77	302.94	303.11	303.96	303.2	303.73	302.87	304.84	303.53	302.93	303.03	303.39	303.31	302.93	302.72	303.05	302.14	303.69	303.94	302.62	302.01	303.96	302.27	304.57
302.92	303.76	303.02	302.87	303.9	304.25	303.21	305.22	303.29	304.95	305.28	303.23	303.05	303.82	304.03	304.29	303.45	303.59	304.41	302.87	304.13	302.81	303.82	304.67	303.63	303.86	304	303.46	303.8	305.18	304.09	304.65	305.2	303.32	303.73	303.8	303.71	303.88	304.1	302.47	303.25	303.98	302.52	303.8	304.78	303.63	304.58	303.66	303.95	304.09
319.58	317.98	317.97	317.79	316.75	319.54	318.74	319.79	320.32	318.62	318.29	318.72	319.17	319.09	318.21	319.47	317.57	318.35	319.17	318.73	319.05	318.47	320.1	318.51	318.44	317.66	317.9	319.27	318.03	318.39	319.89	318.92	317.45	318.91	319.05	318.68	319.75	317.66	318.53	319.21	318.86	317.74	318.78	319.43	318.63	318.22	318.29	318.98	318.53	318.27
315.14	316.46	314.86	313.85	315.4	315.84	314.16	316.01	314.99	314.85	315.23	313.37	315.41	314.87	315.13	314.99	315.07	314.66	316.14	314.13	314.63	314.02	315.78	315.15	314.59	314.64	314.88	315.11	314.41	316.12	314.54	314.71	315.45	314.31	314.44	313.7	314.22	314.21	314.67	315.19	315.37	314.83	316.01	315.16	314.89	315.64	315.36	315.36	314.7	314.2
315.76	315.15	315.08	314.89	315.87	315.66	315.66	315.57	315.52	314.19	314.97	315.37	313.98	314.62	315.31	314.48	312.37	314.42	315.69	314.65	314.18	314.75	314.56	315.44	315.03	314.57	315.21	315.39	314.97	314.8	314.96	315.23	314.72	315.34	316.06	314.92	315.46	315.55	315.41	314.74	315.96	312.86	315.74	313.68	314.52	313.88	315.01	315.16	314.96	314.66
315.64	315.63	315.65	316.55	315.3	317.4	316.92	315.32	316.72	315.14	315.72	315.78	314.45	315.45	315.43	314.99	314.6	316.19	316.12	314.44	316.17	315.84	316.57	314.74	315.2	315.42	316.08	316.34	315.22	315.72	316.77	315.19	315.01	315.93	316.62	315.9	316.63	315.1	315.35	315.93	315.88	315.61	316.22	315.87	315.97	315.81	316.04	314.74	316.06	315.68
315.04	315.84	314.88	314.43	315.95	313.6	314.02	315.26	313.43	315.19	314.72	313.01	314.12	315.33	314.6	314.23	315.31	314.59	314.37	315.25	315.26	314.43	315.84	315.01	314.49	316.05	313.44	315.49	315.93	315.56	313.59	315.77	315.07	315.65	314.13	313.91	315.09	314.56	315.34	314.64	313.92	316.5	314.82	315.11	314.66	314.47	314.22	315	314.83	315.26
319.36	318.56	319.14	317.63	319.16	318.94	318.34	317.7	318.02	319.44	319.85	319.21	318.87	318.98	317.58	317.44	318.88	318.86	317.92	317.74	318.66	319.34	318.09	319.25	320.2	319.23	317.7	319.05	317.71	318.75	318.98	318.11	319.67	319.49	319.98	318.86	318.64	318.44	319.63	319.16	317.68	318.24	317.85	319.37	318.91	318.79	317.99	318.15	319.34	318.22
312.84	312.56	313.18	312.86	313.26	313.04	311.95	313.02	313.04	312.85	313.99	313.92	312.93	311.45	313.37	313.61	314.4	312.86	313.86	313.06	313.52	312.96	313	312.39	315.88	313.78	313.43	312.97	311.89	313.12	313.34	313.98	313.23	312.94	314.02	312.62	313.97	313.83	314.14	313.04	312.48	313.02	312.95	313.17	313.25	314.05	312.76	314.64	312.98	312.8
293.78	293.84	294.16	294.26	294.46	293.94	294.17	293.1	293.1	293.99	294.43	293.52	294.28	293.7	293.73	294.19	294.79	293.83	294.31	294.79	293.52	294.71	293.6	294.64	293.77	293.09	295.15	293.11	294.35	294.77	294.31	294.73	292.94	295.13	294.22	293.22	295.5	293.93	292.78	294.8	294.41	294.38	293.36	294.75	293.12	294.29	293.51	293.92	294.59	293.28
302.67	303.63	303.13	304.85	302.57	303.52	304.31	302.94	301.61	304.26	303.83	304.72	302.36	302.57	304.67	302.75	303.26	302.74	301.51	302.61	303.41	302.97	303.58	304.29	304.57	303.9	304.29	304.08	303.6	302.45	302.75	303.8	303.29	302.6	304.19	303.6	303.68	302.89	302.96	304.51	302.97	302.61	302.93	302.84	303.59	302.89	303.31	302.32	304.52	303.61
308.26	307.67	308.58	308.96	309.51	308.65	308.06	308.54	308.45	309.19	308.82	308.43	308.93	308.34	308.1	308.67	309.16	308.27	308.47	308.29	309.59	308.66	309.43	309.39	309.09	308.82	308.98	309.06	307.94	308.81	309.77	308.56	309.39	308.39	308.41	308.87	309.18	308.72	307.8	308.58	308.79	308.18	308.63	309	308.41	308.88	309.39	309.3	308.85	308.13
318.03	316.08	316.19	317.09	317.2	317.42	317.12	318.02	317.56	317.71	317.58	317.2	317.46	316.52	317.2	317.27	317.19	317.7	316.83	317.43	317.72	316.57	316.47	318.23	317.33	318.12	316.32	316.09	317.19	317.52	317.83	317.1	317.95	318.26	317.62	317.24	317.36	316.26	317.48	316.21	316.45	317.22	317.43	318.43	317.73	317.08	317.17	316.67	316.54	318.41
304.34	303.67	301.72	302.32	301.72	303.4	303.55	304.61	303.23	302.47	303.38	302.45	302.73	303.27	301.43	301.59	302.88	303.11	301.76	302.59	302.55	302.75	302.91	303.05	303.54	301.34	304.14	303.15	303.17	303.23	302.37	303.21	302.57	304.88	303.54	303.16	302.36	303.33	303.49	302.84	303.33	301.9	302.93	302.32	303.31	301.75	303.08	302.01	303.69	302.8
304.31	304.31	304.25	304.73	304.65	305.51	303.43	305.16	306.2	304.14	304.14	304.12	304.04	304.45	303.2	304.26	303.79	305.84	304.15	303.12	304.42	304.17	303.74	304.17	304.26	304.72	303.22	304.77	303.56	303.1	304.11	304.88	303.8	303.85	304.09	304.68	304.33	304.71	304.51	304.95	304.52	304.61	303.92	304.37	303.71	304.08	303.3	304.6	304.12	304.34
309.44	308.92	309.91	309.26	307.48	309.71	308.28	310.12	309.17	309.69	308.78	307.8	308.01	309.03	308.61	308.27	308.79	307.64	309.07	308.09	309.18	309.75	308.4	310.71	309.7	308.36	309.02	309.5	308.95	309.24	309.14	309.39	308.24	308.45	308.13	308.02	310.57	307.38	307.23	309.23	308.78	308.31	308.72	307.65	310.43	309.12	309.12	308.54	308.43	308.62
328.41	327.57	327.74	328.09	328.07	328.18	328.46	329.31	327.7	329.59	327.92	327.48	328.04	328.09	328.01	327.8	328.53	329.12	327.96	329.21	328.62	327.63	327.29	327.84	327.52	327.98	326.8	327.59	328.02	327.15	326.4	328.01	328.12	327.63	328	328.02	327.81	327.99	327.51	328.44	327.69	327.28	327.66	327.33	327.74	328.11	327.3	327.93	327.34	327.94
315.51	315.62	313.52	315.21	314.88	315.02	314.46	315.1	315.47	315.05	313.84	315.53	314.8	315.74	314.21	316.02	315.16	315.57	314.95	314.58	315.32	315.07	314.45	315.94	314.69	314.36	315.06	314.59	315.44	314.2	314.57	315.93	313.85	315.39	314.16	314.52	314.78	315.1	315.66	316.26	314.32	314.7	315.48	314.8	314.04	315.25	312.98	314.88	316.17	314.91
303.65	305.1	302.13	303.6	304.38	302.84	303.25	303.83	302.69	302.49	303.12	302.84	301.74	304.37	303.06	303.04	303.11	302.77	303.37	302.78	303.38	304.52	304.59	303.36	303.72	304.05	304.55	303.54	303.53	302.92	303.14	304.26	303.43	303.39	304.14	303.26	303.7	303.16	304.47	304.21	302.65	304.14	302.47	302.93	301.87	302.9	303.39	304.32	301.93	304.38
294.92	294.21	295.41	295.88	295.24	295.73	294.95	294.82	296.53	294.96	294.68	295.45	294.79	294.38	294.01	295.15	296.34	295.44	294.22	295.94	293.92	295.82	293.99	294.93	294.22	294.56	294.04	293.99	294.37	295.76	296.16	293.86	293.89	294.89	295.32	295.2	294.66	295.94	294.93	294.09	294.76	295.53	295.24	295.33	294.93	294.25	293.65	296.5	294.08	295.51
306.52	306.93	307.77	308.19	307.47	307.16	305.91	307.34	307.88	309.73	307.21	306.3	307.26	307.53	309.46	306.16	306.72	306.87	307.66	306.69	306.43	308	306.82	307.68	307.56	307.04	307.63	307.52	306.61	308.42	306.32	306.92	308.34	307.01	306.55	307.74	307.47	308.42	306.7	308.49	307.87	307.4	308.23	307.52	308.54	307	306.1	307.68	307.77	308.21
301.07	301.14	301.19	300.17	301.01	301.67	301.55	300.78	300.06	302.09	300.27	301.86	299.81	300.03	301.56	300.48	300.79	301.82	300.56	300.78	301.53	300.14	301.88	301.28	300.65	300.39	301.58	301.28	302.57	301.86	301.77	301.18	300.96	301.62	300.07	300.46	300.9	300.81	301.04	301.74	301.66	301.34	301.52	301.85	300.85	301.08	301.76	299.85	300.95	301.25
300.84	301.44	300.86	301.37	301.67	300.22	299.68	300.51	302.03	302.72	302	301.52	302.1	300	300.24	301.41	301.36	301.57	300.37	300.32	302.17	301.75	301.84	300.9	301.22	301.56	301.63	300.87	302.56	300.58	301.18	301.21	300.21	300.81	300.84	301.03	301.98	299.97	301.22	299.93	300.05	300.62	300.56	300.71	300.79	301.33	301.07	301.69	301.17	300.55
304.37	303.44	304.62	304.84	303.62	304.82	303.71	305.29	304.53	303.82	305.4	304.16	303.9	303.65	304.27	304.89	303.16	303.68	304.77	304.02	303.56	304.12	303.71	305.33	304.68	303.45	305.29	304.36	303.8	305.15	304.17	303.46	302.99	304.25	305.96	305.48	303.52	304.87	305.2	303.4	306.06	303.89	304.48	305.09	303.76	304.24	303.49	304.95	304	304.6
315.99	314.65	314.92	313.61	314.15	314.31	314.96	315.46	315.29	314.16	313.32	314.08	314.42	315.25	314.96	315.56	315.24	314.57	315.46	314.8	314.65	315.33	315.31	315.4	314.15	314.35	314.97	313.98	314.74	314.08	313.79	314.83	314.69	316.19	313.59	314.72	315.99	313.62	314.49	314.34	314.85	314.24	314.5	314.49	314.6	315.2	315.04	315.11	315.46	315.78
317.19	317.04	317.9	317.52	317.7	316.62	317.44	317.72	318.74	316.96	318.51	317.63	317.98	317.03	318.25	317.21	318.24	317.55	316.62	317.59	317.51	316.67	316.29	317.74	318.34	318.04	317.95	317.99	316.66	317.15	317.17	317.08	317.75	318.01	316.69	317.9	317.67	316.65	316.88	316.66	317	316.51	317.47	317	317.04	316.95	318.5	316.9	317.72	317.37
299.82	298.86	300.23	300.6	300.02	300	300.39	300.29	300.76	299.79	300.24	299.47	300	299.63	300.72	300.02	301.05	300.01	299.47	301.62	299.94	299.66	300.56	301.21	300.47	301.67	298.87	299.73	299.74	299.37	300.12	298.87	299.59	300.12	299.87	299.2	299.69	299.71	299.84	299.49	300.24	299.9	298.66	301.17	299.3	300.98	299.98	300.67	299.34	299.57
313.37	314.49	314.22	314.5	314.12	314.04	313.62	312.51	315.22	313.26	313.3	313.61	313.31	312.81	313.8	313.32	313.16	314.19	314.58	313.18	314.65	314.14	313.76	313.96	315.04	312.48	314.47	314.65	313.24	313.19	314.13	314.34	314.73	313.29	313.87	313.9	314.33	313.64	312.75	313.38	313.52	314.01	314.41	313.57	314.44	313.96	314.02	313.05	312.98	315.96
294.62	294.81	294.55	295.01	293.92	293.53	293.77	293.95	293.49	294.69	293.7	294.1	295.33	293.07	293.86	295.18	294.56	292.85	295.33	293.62	292.58	293.56	294.08	294.56	293.62	295.62	294.39	294.47	292.99	295.04	293.05	294.2	293.53	295.75	293.47	293.31	294.54	293.9	294.25	293.8	294.07	295.9	294.45	294.97	292.65	294.76	294.09	293.04	295.06	293.33
303.19	303.34	302.45	301.94	301.52	301.75	303.58	302.66	302.72	303.55	302.67	302.23	302.24	303.95	301.18	304.34	303.11	300.79	302.41	301.43	303.28	301.43	302.33	302.4	301.97	302.44	302.85	301.77	302.23	302.28	302.29	302.89	301.56	303.74	302.38	304.06	302.44	302.51	302.02	301.88	302.36	301.95	303.21	303.34	302.83	302.74	302.92	301.87	302.66	303.85
303.32	303.3	303.46	305.25	304.04	303.46	303.57	305.01	304.03	302.73	303.93	303.94	303.46	303.87	304.07	303.59	303.87	304.07	303.69	303.99	304.89	303	303.88	304.4	302.74	303.2	303.43	303.57	303.25	303.45	304.01	303.57	303.04	305.27	302.51	303.82	305.21	303.4	304.93	304.22	304.02	304.03	302.24	305.1	304.59	303.84	305.39	303.37	303.48	304.46
312.09	310.67	312.86	310.76	311.74	312.69	311.49	312.6	312.45	314.41	312.44	312.08	312.26	313.15	313.61	313.22	312.16	311.25	312.95	311.56	312.03	313.09	312.65	311.95	312.68	311.29	313.01	312.86	312.18	311.86	312.2	312.7	312.93	312.12	312.42	312.67	312.05	313.19	312.66	311.49	310.81	311.86	313.39	311.77	311.95	311.59	313.42	311.89	312.51	312.56
304.78	303.6	302.89	303.41	302.57	304.59	303.83	304.17	302.76	303.91	303.68	303.1	302.48	304.36	302.96	302.62	304.33	302.19	301.8	303.48	302.17	303.4	302.68	302.71	304.16	303.23	303.55	302.07	304.32	301.77	303.6	302.68	303.37	303.13	302.79	303.92	302.63	302.17	302.69	303.05	303.08	304.29	302.99	303.58	304.78	303	303.72	303.49	302.54	303.35
325.68	324.54	325.32	325.4	324.03	325.36	323.85	323.51	325.99	324.92	324.27	324.71	325.04	323.31	324.77	324.61	324.54	323.64	324.61	324.93	324.32	323.8	325.4	324.28	325.35	324.54	323.41	325.03	324.19	325.49	325.18	323.73	325.76	325.28	324.6	325.51	323.68	325.69	324.2	323.82	324.27	325.47	324.62	324.68	324.42	325.33	326.48	323.93	324.47	323.8
328.26	327.7	327.48	327.03	328.12	326.68	328.95	326.44	328.3	329.06	327.78	327.06	327.98	327.41	328.12	327.09	327.57	327.61	327.63	327.71	328.25	327.64	327.71	327.51	328.81	327.05	327.42	327.92	327.19	327.38	329.03	327.26	329.4	327.69	327.76	328.2	327.17	327.49	328.45	328.22	328.81	328.6	327.57	328.21	328.16	327.77	327.79	327.59	327.34	327.21
313.97	314.42	313.97	312.61	315.11	314.72	312.79	315	314.03	313.74	313.68	313.48	313.22	313.87	314.49	314.17	313.22	314.06	313.52	313.62	314.69	313.43	313.21	314.66	314.64	314.28	314.4	313.53	314.2	314.16	313.3	316.22	314.43	313.45	313.7	314.17	313.18	314.33	314.88	313.17	313.55	313.51	313.96	313.94	314.38	313.66	314.18	313.47	314.44	313.42
313.94	314.14	313.48	315.16	314.46	315.04	314.69	315.25	315.36	314.88	313.59	314.91	315.1	315.63	315.05	315.01	314.87	315.49	314.61	314.17	315.66	314.87	315.08	314.81	314.1	314.74	313.93	314.68	315.33	313.71	314.71	316.68	315.43	315	315.03	314.99	313.09	313.55	314.71	315.15	313.87	314.91	315.06	316.98	314.75	315.02	313.76	314.46	315.49	315.69
318.6	319.26	318.33	319.12	318.5	317.6	317.54	318.52	319.92	318.54	317.67	319.99	317.92	318.25	318.93	318.82	319.04	318.07	318.45	317.69	318.93	318.71	319.21	317.49	318.08	318.18	318.9	318.55	318	317.5	318.03	318.61	317.6	318.85	317.41	319.39	319.29	318.65	318.87	317.88	318.62	319.39	317.88	318.94	317.92	319.46	318.63	318.63	319.35	318.36
297.31	297.17	296.19	297.79	297.29	296.7	296.39	295.85	297.05	296.52	295.91	297.26	297.36	297.08	297.42	297.62	296.6	296.17	295.97	296.88	297.2	296.57	296.58	296.67	297.51	296.13	296.66	296.97	297.01	298.09	296.27	297.3	296.95	298.09	297.95	297.43	297.95	296.34	297.18	296.13	297.33	296.73	296.28	298.09	297.57	296.36	295.72	296.01	296.74	297.35
304.85	304.62	305.27	303.42	304.7	303.62	305.55	303.4	304.3	304.27	304.3	304.13	304.61	303.23	304.68	303.99	303.72	302.81	304.47	306	303.9	305.23	304.88	304.05	304.38	303.1	305.17	304.02	304.06	302.81	304.15	304.25	304.75	304.17	305.4	304.73	303.86	304.23	303.61	304.45	304.03	305.21	305.74	304.17	304.62	305.44	304.7	304.66	305.38	303.05
304.42	303.97	304	304.6	304.87	304.15	304.25	304.37	303.54	304.73	304.3	303.71	304.51	303.99	303.97	305.54	304.66	304.79	305.32	305.06	305.05	304.59	304.77	304.23	304.42	304.86	303.75	304.3	304.41	305.62	304.29	304.13	304.52	303.75	304.2	303.48	304.21	303.32	304.79	302.89	304.87	305.93	304.75	304.31	305.19	303.7	304.52	304.36	304.02	303.87
327.34	328.61	329.16	327.61	327.77	327.48	327.39	328.2	327.84	328.14	327.71	327.6	328.85	328.96	328.27	329.43	328.11	327.44	326.78	328.18	328.85	328.25	328.62	328.33	327.65	328.21	328.99	327.31	328.71	327.66	327.99	327.38	328.85	328.38	327.32	327.85	327.59	328.2	327.81	327.48	328.18	326.43	328.11	327.84	328.22	327.01	328.49	328.15	328.54	327.64
311.94	313.66	311.62	313.18	312.38	313.09	311.61	313.25	312.8	313.15	312.22	312.81	312.27	312.6	312.02	311.61	312.18	312.67	312.55	313.28	312.87	312.85	312.37	312.91	312.43	312.95	312.62	312.93	313.03	311.91	312.81	311.82	312.61	312.1	313.36	312.8	312.92	312.98	312.93	313.93	311.56	313.47	313.4	310.8	312	312.86	312.53	311.95	313.89	312.13
306.48	306.06	305.26	305.63	307.04	305.91	305.78	305.94	306.51	306.87	306.56	306.85	305.19	306.99	305.76	305.95	306.44	306.24	305.56	304.75	306.52	305.79	306.85	306.66	306.39	305.49	306.38	305.94	306.54	306.37	306.62	304.94	304.81	305.56	304.88	306.05	306.08	306.33	306.85	307.39	307.1	306.09	306.5	305.78	306.06	305.51	305.87	305.63	306.19	305.88
308.83	308.88	308.89	308.92	309.66	309.58	309.49	309.52	308.8	308.51	308.24	308.7	309.9	309.33	308.05	308.28	308.25	308.04	309.61	309.24	308.78	310.12	308.38	307.89	309.99	309.06	308.18	308.42	309.75	309.05	308.25	308.98	309.03	309.95	308.54	309.47	308.13	309.12	309.75	309.01	308.38	310.22	308.64	309.07	309.17	307.72	308.89	308.32	308.75	308.55
311.56	311.68	311.1	311.72	310.81	310.78	311.04	310.85	311.27	310.47	310.27	311.54	310.35	310.94	310.11	310.78	310.42	311.97	311.79	311.72	311.13	311.62	312.05	310.4	310.97	311.37	311.06	310.73	310.06	309.98	309.49	310.87	310.03	310.95	310.82	309.94	312.03	311.01	310.2	310.92	310.58	310.14	311.48	312.13	310.01	311.83	310.35	311	310.89	309.48
302.34	301.99	303.95	301.42	302.07	303.69	302.19	303.14	303.26	302.17	301.47	301.93	301.42	302.44	302	303.7	303.04	303.99	302.64	303.22	303.17	301.94	303.64	302.67	302.11	303.15	301.95	303.42	302	302.59	302.86	302.4	301.87	303.22	302.48	303.23	302.85	302.68	302.47	302.46	303.02	302.75	301.79	300.85	303.26	302.35	302.22	302.25	302.04	301.8
313.51	312.28	313.27	311.82	311.59	312.64	313.52	312.74	313.04	311.51	313.45	312.9	311.57	311.16	312.76	312.87	311.72	312.57	313.08	312.97	312.65	312.23	312.75	312.69	313.41	313.05	312.73	314.12	312.32	311.8	312.85	311.39	312.55	311.99	313.69	313.01	313.78	312.24	312.51	312.48	312.12	313.01	311.93	313.46	312.76	313	312.66	313.29	312.6	314.52
293.9	294.54	295.04	295.75	295.44	295.12	294.51	295.61	295.71	295.67	296.64	294.8	296.65	295.82	295.43	294.55	293.99	294.8	294.77	295.1	294.8	295.04	294.86	294.98	295.08	295.56	294.45	294.75	295.28	294.48	295.53	296.15	294.73	294.7	295.04	295.18	295.96	294.88	294.15	296	295.32	295.45	295.74	294.76	295.83	295.32	294.26	294.46	294.08	295.04
297.32	296.83	297.07	297.65	297.73	296.62	297.06	296.74	297.74	296.3	295.7	296.36	296.38	297.26	296	297.2	295.37	296.89	296.47	296.8	296.11	296.39	295.77	296	296.58	297.35	296.48	296.51	298.01	296.66	298.03	297.05	297.17	297.56	296.77	297.24	297.47	296.15	296.53	296.67	295.79	296.62	295.79	297.55	297.82	296.5	297	297.37	297.83	296.15
311.08	310.73	311.2	310.16	309.8	311.37	310.75	310.55	309.23	310.93	311.05	310.46	311.48	312.12	310.16	310.34	310.63	310.85	310.61	310.64	311.03	311.37	311.37	312.23	310.79	310.47	310.99	310.88	311.21	311.83	310.87	310.68	310.36	311.06	311.6	310.1	310.89	310.68	310.52	310.49	311.3	310.8	311.5	311.52	310.73	311.79	309.33	310.34	310.57	311.03
315.07	314.49	313.6	315.37	313.43	314.93	315	315.27	315.32	314.61	316.09	315.21	314.96	315.79	313.83	315.13	314.48	315.67	314.13	313.98	316.18	314.74	314.99	314.88	315.57	315.06	314.78	315.85	314.69	315.85	314.87	314.85	314.45	314.56	313.93	315.27	315.9	312.86	314.89	316.27	314.04	315.85	313.14	314.01	315.32	314.75	314.78	316.43	315.78	314.12
305.26	304.63	305.67	305.91	303.94	304.91	305.96	304.41	306.5	305.29	305.7	305.62	305.16	305.45	305.02	304.48	305.05	304.86	304.98	306.56	303.82	304.47	304.44	306.06	304.82	305.9	305.66	305.8	305.4	304	306.43	304.58	304.66	304.99	304.17	305.47	303.89	304.87	306.67	305.74	303.38	305.86	303.67	305.6	305.27	303.26	305.11	305.36	305.63	305.53
295.31	295.33	294.2	293.51	295.44	295.94	295.91	295.58	295.12	295.1	296.44	295.93	296.12	294.97	294.49	295.48	295.35	295.5	294.59	296.5	294.96	295.31	295.64	294.45	294.78	293.44	296.65	294.18	294.67	295.37	294.17	294.73	295.31	295.66	294.5	294.18	293.83	294.47	295.88	294.69	294.62	294.93	296.01	295.34	295.33	295.25	295.16	295.28	295.33	294.69
317.88	320.3	319.52	317.72	317.54	319.15	317.87	318.73	318.64	317.43	318.12	319.73	318.97	318.56	317.77	319.04	318.38	317.27	318.32	317.7	318.68	317.98	320.61	318.02	320.03	318.07	319.37	318.22	318.74	318.07	318.46	318.67	319.3	319	319.32	318.21	318.93	317.66	318.14	319.72	317.91	318.27	317.39	318.24	319.41	319.33	318.64	317.53	318.67	317.64
301.93	302.15	302.74	302.96	302.75	302.37	301.9	301.95	302.57	303.54	302.19	302.91	302.7	302.16	302.12	303.95	302.7	302.98	302.54	302.76	301.7	301.39	303.94	302	302.85	301.97	303.21	303.14	302.09	302.41	302.99	302.75	302.2	301.01	302.52	303.16	303.23	303.62	302.71	302.66	303.2	301.81	301.44	303.26	303.14	303.32	301.84	302.95	303.29	301.86
309.04	309.18	309.29	308.21	307.98	309.05	310.2	308.53	308.43	309.24	309.37	308.88	309.84	308.7	309.61	309.3	308.98	309.36	310.4	308.7	308.5	309.35	308.29	308.61	309.94	308.55	308.26	310.23	309.08	308.36	309.25	308.24	309	308.79	309.61	309	309.63	308.19	308.78	309.11	309.3	309.27	308.19	308.45	307.81	308.46	308.07	308.86	308.82	308.63
302.99	304.12	305.47	303.76	302.98	302.41	304.31	304.06	304.05	303.99	303.14	303.63	303.23	302.82	303.22	304.16	303.69	303.78	301.81	303.44	303.1	304.04	303.62	303	303.38	303.58	302.89	302.95	303.66	303.13	303.16	303.06	303.74	303.9	304.57	304.2	303.67	303.18	304.42	303.5	303.07	302.28	304.29	303.31	304.59	302.62	303.36	303.3	303.06	302.39
317.57	318.63	317.9	318.72	318.31	318.54	318.05	318.1	319.11	317.43	318.39	318.98	318.37	318.17	319.62	318.47	317.93	318.72	317.6	318.55	317.56	318.36	318.83	318.32	318.47	318.66	317.98	317.54	318.78	317.46	318.08	318.91	318.01	318.14	318	317.93	318.55	318.32	317.1	318.38	318.03	318.53	318.18	317.22	317.52	319.05	318.68	318.12	318.68	318.01
310.53	311.62	310.81	311.45	311.59	311.56	311.17	311.48	312.06	311.79	311.37	311.94	310.65	312.19	310.96	312.62	310.73	312.01	311.25	310.22	311.55	310.29	312.94	309.91	310.32	310.78	311.26	312.03	310.83	312.51	311.81	310.99	312.48	311.1	313.25	311.57	310.95	310.47	312.24	311.17	311.32	311.89	311.55	312.28	311.99	311.7	311.17	311.24	312.88	312.61
326.48	327.52	327.86	327.33	326.67	326.87	327.65	327.26	327.13	325.96	325.57	327.03	327.17	326.73	327.57	326.37	326.58	326.74	327.18	326.98	326.2	326.64	327.49	327.27	326.82	326.34	326.64	325.9	327.06	327.15	327.87	327.13	327.59	327.05	327.8	327.39	327.17	327.54	327.04	326.97	326.65	325.86	327.14	328.1	327.17	327.02	326.59	327.25	328.71	325.74
327.44	328.17	327.26	326.9	326.64	327.53	326.95	326.13	326.32	327.71	326.6	326.67	327.58	326.28	327.39	328.01	327.78	327	326.76	326.76	326.21	327.99	325.51	326.22	327.36	326.39	326.5	327.07	326.79	326.01	325.87	327.21	327.45	326.57	327.8	327.93	327.25	326.96	327.13	326.19	326.99	326.69	326.85	327.36	326.21	325.72	327.56	327.78	327.64	327.58
310.07	310.57	309.11	310.02	308.77	310.69	310.9	309.64	308.54	309.82	310.09	310.91	310.06	309.55	309.18	310.75	310.06	309.22	309.86	309.49	309.71	311.13	309.88	308.68	310.39	310.16	309.98	311.9	309.14	309.23	308.68	309.72	311.17	309.88	310.59	310.15	309.55	310.13	310.39	308.66	309.95	309.56	310	310.39	310.46	311.2	309.68	310.47	310.42	309.27
302.56	301.5	302.19	302.76	301.92	302.92	302.34	301.48	302.68	303.38	302.28	301.71	302.78	304.05	303.35	302.58	301.82	303.42	301.76	302.68	301.58	301.49	302.69	302.14	301.68	302.87	302.54	303.22	303.4	303.25	302.32	303.63	303.2	300.65	301.71	302.14	302.39	302.6	302.36	303.59	302.34	302.36	303.24	302.41	302.61	301.67	302.16	301.6	302.83	303.52
295.94	295.92	295.59	295.66	297.72	297.36	296.98	295.74	296.72	296.94	297	297.7	296.64	296.5	295.99	296.12	297.25	296.16	297.74	296.77	296.83	296.81	296.28	297.73	297.38	296.89	295.71	297.11	298.83	296.26	296.31	297.61	295.54	296.33	297.83	296.15	296.8	295.36	296.12	296.52	296.2	297.34	297.64	295.64	296.55	296.88	295.56	297.49	296.77	296.85
294.48	294.33	295.48	295.2	294.65	295.29	294.82	293.14	294.44	296.38	294.38	293.73	296.13	295.05	295.46	294.02	295.57	296.63	294.6	294.34	295.63	295.48	294.96	295.06	295.33	295.21	295.86	294.89	294.9	295.23	295.18	295.02	295.28	294.98	293.55	295.16	294.83	294.98	294.75	296.12	295.53	296.28	294.5	295.34	295.39	295.85	295.56	295.59	294.8	294.37
312.05	313.31	313.68	313.39	312.61	312.87	312.17	313.06	312.29	313.64	313.61	312.2	313.39	312.91	312.62	313.6	313.39	313.64	312.93	314.49	313.51	313.7	312.69	313.2	313.78	312.83	312.13	312.87	313.01	313.41	313.27	312.88	312.68	312.24	312.99	313.02	312.84	312.56	311.88	313.49	312.01	312.11	312.33	313.38	312.72	313.94	312.19	312.92	312.52	312.23
315.49	317.25	316.9	315.68	315.6	315.98	316.58	315.4	314.7	316.15	315.97	315.39	316.43	316.08	314.54	315.42	316.11	315.33	316.1	316.32	317.06	316.08	315.29	317.23	314.91	315.4	315.06	316.4	315.75	317.01	315.78	316.72	316.22	315.87	315.98	314.88	314.72	316.63	316.27	315.89	316.15	316.14	315.7	316.61	315.23	316.58	315.02	317.69	316.19	316.04
302.79	303.48	305.15	304.01	303.46	303.01	303.81	303.58	303.94	302.67	303.18	303.29	304.82	305.16	302.9	304.29	304.53	303.75	303.71	304.41	303.01	302.61	304.01	303.79	303.26	303.29	303.79	304.13	303.45	303.71	303.68	303.58	303.08	305.18	302.63	304.29	302.75	304.72	302.41	303.39	303.73	302.94	303.45	303.83	304.6	303.84	304.29	304.46	302.57	302.73
315.55	315.27	317.52	316.16	315.94	315.79	316.32	316.69	315.3	314.21	316.04	314.55	315.13	316.2	315.38	317.01	316.06	315.87	314.52	316.91	315.75	314.86	316.14	315.64	315.95	314.73	315.56	315.37	315.46	316.21	316.16	315.4	315.98	316.38	314.15	316.47	315.16	315.94	316.8	315.94	315.63	315.02	315.2	315.67	314.62	316.01	316.69	315.68	315.7	316.22
303.13	302.21	301.75	303.13	304.29	303.95	302.62	303.75	303.81	302.86	301.67	303.68	302.54	303.55	303.03	304.51	303.49	303.11	304.08	303.92	303.7	303.42	304.08	302.53	304.25	302.59	303.61	302.33	304.19	302.68	301.91	302.38	303.15	304.16	303.45	305.05	303.22	303.34	303.53	303.75	303.4	303.38	302.51	303.32	302.79	302.63	303.83	303.83	302.96	302.8
313.2	313.56	312.86	313.98	312.84	312.24	313.21	313.45	314.21	315.03	314.37	313.52	313.45	313.59	313.05	312.68	312.92	313.65	312.75	312.54	312.91	314.03	314.05	313.89	313.83	313.26	311.48	313.86	312.08	312.58	313.71	313.86	313.44	313.33	313.29	313.47	313.79	313.78	313.05	314.14	313.38	313.55	313.64	313.02	313.8	314.91	313.14	313.66	312.42	312.14
300.66	298.73	299.87	299.98	300.64	299.76	301.03	299.99	299.56	300.79	298.9	299.23	300.21	299.58	300.09	299.48	299.64	300.25	298.86	301.27	300.21	301.24	299.13	298.58	300.32	301.54	301.4	299.53	301.21	300.53	300.56	299.91	299.51	298.62	300.06	299.28	299.59	299.98	299.39	300.21	300.02	300.53	299.39	299.56	300.69	300.05	299.96	300.3	300.08	299.61
317.81	318.14	319.16	317.87	317.31	317.9	317.69	316.78	318.21	319.07	317.25	318.19	317.38	317.14	318.98	318.4	317.99	317.26	316.7	318.26	318.28	317.82	319.54	316.87	318.56	319	318.2	317.86	318.68	318.59	317.2	316.61	318.67	318.1	317.5	318.15	317.55	318.8	316.94	318.47	317.48	318.21	317.67	319.09	318.96	317.7	318.18	317.97	317.69	318.39
312.91	311.99	312.25	309.8	311.26	311.14	312.04	312.31	311.97	311.76	313.05	310.84	312.41	312.55	311.13	310.86	312	311.64	312.53	311.85	310.99	312.57	310.74	312.11	310.91	312.65	311.99	311.1	309.81	312.42	311.82	312.32	312.02	311.2	310.99	311.2	311.61	312.12	312.34	312.34	312.05	311.5	311.73	310.32	310.78	310.79	311.77	311.89	310.24	311.33
303.95	303.34	303.9	302.68	303.79	303.03	304.13	303.71	302.58	303.96	303.35	303.05	302.8	303.69	303.01	303.23	302.8	302.06	304.01	304.24	302.34	303.23	303.37	304.07	302.65	302.96	304.44	302.93	303.14	303.63	302.88	304.21	303.82	302.77	304.5	304.2	302.94	304.02	302.94	304.28	302.8	302.96	303.36	304.33	303.43	304.23	303.2	303.86	304.28	303.95
314.75	315.29	315.28	314.91	314.4	315.44	315.4	314.4	314.96	315.67	315.26	314.3	314.08	315.76	314.78	315.42	314.49	314.45	313.29	315.1	315.78	315.91	315.46	315.38	313.63	315.21	314.71	314.44	315.84	315.45	314.97	313.62	316.17	314.48	314.82	315.24	315.46	314.84	314.42	314.66	314.34	315.64	314.89	315.15	313.74	314.53	315.55	315.3	315.01	315.39
314.94	312.94	314.67	314.55	314.31	314.57	313.36	315.29	314.53	314.5	314.4	315.21	315.9	314.51	315.76	316.22	314.5	314.7	315.65	315.48	315.79	315.8	313.88	314.94	315.63	313.89	314.68	315.28	314.63	314.27	314.28	314.28	315.44	314.93	315.29	314.89	315.02	314.46	315.17	314.59	314.24	316.08	315.55	315.57	315.57	313.35	315	314.74	314.18	314.44
305.85	304.72	303.74	305.44	305.84	306.1	304.02	305.1	304.5	306.04	305.22	304.54	304.98	305.57	304.71	304.8	304.81	305.64	304.62	304.92	305.64	303.93	305.1	304.7	305.07	306.1	305.62	303.51	305.91	306.32	305.3	305.46	305.92	305.81	305.5	306.24	305.55	304	305.65	305.22	305.14	305.17	306.98	305.86	304.89	305.34	304.97	305.92	305.46	305.97
313.05	313.27	313.56	313.52	314.65	313.47	314.27	314	313.59	312.39	313.29	313.15	313.97	312.76	313.7	313.54	312.26	312.79	312.88	312.84	313.28	311.91	312.98	313.54	312.69	313.14	312.34	314.41	313.64	313.19	313.14	313.36	312.92	314	311.96	312.39	312.28	312.83	312.69	312.64	312.57	312.38	313.71	313.03	313.72	312.72	312.63	313.63	312.76	313.53
306.5	306.22	306.59	305.4	306.96	305.7	305.64	304.35	307.04	306.05	305.38	305.84	305.88	305.39	307.73	306.48	306.6	305.99	305.67	306.15	305.84	306.75	305.98	305.94	306.23	305.76	307.03	306.1	305.78	305.87	306.34	307.58	306.2	306.37	307.25	305.65	305	306.4	306.86	306.98	306.9	306.55	306.1	306.46	307.12	305.92	305.78	305.49	305.4	306.51
308.64	308.21	309.35	308.55	308.58	308.92	309.51	307.84	308.41	309.67	308.97	307.46	310.44	309.83	309.04	310.14	310.62	308.52	307.37	308.56	308.04	309.48	308.21	308.95	309	308.51	309.17	308.42	309.17	308.23	309.2	309.71	308.82	308.61	308.7	308.91	308.98	308.86	307.06	308.72	308.31	308.91	308.43	307.9	309.39	308.81	309.47	308.29	308.36	307.77
304.95	304.27	304.84	305.14	305.24	304.55	306.3	304.54	304.61	306.28	305.63	305.58	304.35	305.16	304.68	305.56	304.91	305.51	305.43	304.52	305.02	305.02	305.17	303.65	303.58	304.76	305.06	305.26	304.43	305.48	304.41	305.26	305.13	305.32	304.19	305.33	304.87	305.37	304.46	305.38	304.58	304.31	305.26	304.18	304.77	304.37	304.49	303.98	304.67	302.83
327.01	326.45	326.54	327.36	327.84	326.61	327.75	328.13	326.54	326.89	325.91	327.96	326.4	327.24	328.67	326.54	326.81	327.37	327.65	326.19	326.41	326.47	327.5	325.27	327.11	327.19	327.83	327.44	326.87	326.04	326.77	326.83	324.5	326.76	326.67	327.89	326.67	326.23	326.87	327.07	326.07	327.56	326.67	326.59	325.71	328.17	327.71	326.68	327.2	327.08
304.88	304.46	305.15	305.16	303.96	304.56	305.06	304.03	303.74	303.71	304.44	304.15	303.37	304.37	304.45	304.78	304.52	303.33	303.76	304.66	305.08	303.79	304.82	304.43	304.1	302.96	304.05	302.53	304.63	304.92	304.75	303.15	303.36	304.32	303.38	306.31	305.12	304.19	304.07	304.27	305.57	303.86	305.09	304.77	303.66	304.61	304.11	303.66	303.96	303.08
313.3	313.14	312.73	313.8	313.75	311.6	313.62	312.95	312.91	312.85	312.71	315.59	313.26	312.08	313.49	313.02	313.27	312.64	312.75	313.38	312.46	312.72	312.66	312.95	312.81	311.84	313.26	312.82	312.07	312.63	313.17	313.51	312.88	313.53	314.36	312.83	314.18	313.38	313.6	314.04	313.08	312.7	313.15	311.63	312.23	312.63	312.73	313.32	313.6	313.11
302.62	301.56	302.5	302.37	302.02	302.59	302.33	302.4	303.37	302.93	301.73	301.69	301.43	302.38	301.35	302.32	302.63	301.45	302.83	302.15	302.59	302.67	303.52	303.31	302.86	301.88	302.21	303.19	303.94	302.98	301.53	302.95	304.52	301.85	302.16	302.51	302.64	303.78	304.48	302.17	303.02	303.11	302.05	303.01	303.21	301.23	302.69	304.32	302.59	301.34
317.67	317.63	318.11	319.67	319.75	318.83	317.43	319.02	319.46	318.22	318.21	318.68	318.1	318.67	317.8	317.74	318.24	319.47	317.59	320.33	318.66	318.29	317.54	318.08	316.86	318.51	317.98	317.39	318.28	316.76	319.03	317.99	319.71	317.63	317.48	317.53	318.07	319.46	318.28	318.22	318.35	318.32	316.49	319.34	318.18	317.69	317.55	318.95	318.02	319.54
311.5	310.98	311.72	310.83	310.81	310.68	312.3	310.24	310.12	311.17	310.2	311.05	311.16	309.78	310.6	311.09	309.77	309.3	310.58	310.33	310.19	310.4	310.49	310.09	310.96	310.57	310.34	311.5	310.38	310.62	310.39	309.85	312.18	309.96	310.05	310.44	311.55	311.24	310.98	311.52	310.72	309.4	309.79	309.72	310.23	311.16	311.16	310.84	309.21	309.95
312.25	311.26	311.12	311.59	312.45	312.67	313.45	313.06	311.42	311.85	313.41	312.72	312.03	310.83	310.79	312.24	311.89	313.67	312.55	313.9	311.58	312.01	313.17	312.59	312.41	312.2	312.64	312.87	313.37	312.71	313.18	312.68	312.74	312.41	312.28	313.49	312.97	312.34	312.97	313.4	313.45	312.5	311.81	313.25	312.92	311.37	312.81	313.55	312.36	311.94
311.81	314.16	313.2	312.3	312.77	313.08	313.67	312.12	313.09	314.44	312.57	312.99	313.28	314.23	313.6	314.33	312.97	311.85	313.86	312.99	312.23	313.13	312.2	314.35	313.7	313.57	313.82	313.17	312.55	313.05	312.85	312.47	312.93	313.15	312.28	313.29	312.64	312.18	312.2	313.33	313.23	314.78	312.84	314.06	313.29	311.18	312.51	314.72	313.39	314.45
305	303.31	305.02	303.3	304.04	303.57	304.15	303.36	303.09	304.65	304.37	304.4	305.53	303.86	303.65	305.22	302.69	303.09	303.98	302.76	302.23	303.07	304.06	304.56	304.34	302.94	303.23	304.06	303.7	304.56	304.49	303.84	302.55	304	303.96	303.53	304.16	302.34	304.37	302.67	304.26	304.06	304.35	305.43	303.6	303.69	304.68	303.94	303.82	303.42
304.98	304.98	305.56	304.25	304.97	306.09	305.8	306.27	306.24	305.96	305.79	304.83	306.37	304.76	304.83	305.59	305.37	306.43	306.07	305.89	306.53	305.75	305.18	305.11	305.57	306.52	305.46	305.88	305.74	306.09	305.47	305.31	305.8	306.83	305.04	306.46	305.92	305.79	305.01	304.15	305.3	305.43	304.91	305.08	304.69	306.25	306.6	306.15	305.97	306.18
314.31	315.24	314.75	315.4	314.87	314.08	314.53	314.59	314.85	314.99	314.62	314.33	313.95	314.82	315.01	314.61	314.31	314.76	315.63	314.59	313.59	314.8	314.49	314.81	314.53	313.59	314.67	314.24	314.65	314.89	314.21	315.55	314.77	314.63	315.18	316.4	315.07	314.79	315.57	314.33	314.09	316.28	314.34	313.99	314.92	314.07	314.08	314	315.51	316.22
306.02	306.61	304.34	306.78	305.81	306.41	305.99	304.6	306.69	305.8	306.41	305.89	306.49	305.8	306.18	305.14	306.38	305.77	305.62	306.12	306.86	305.87	306.71	306.33	305.7	305.81	305.88	305.89	306.05	305.11	305.14	305.94	305.72	306.05	306.55	306.63	305.98	306.4	305.45	306.65	306.46	305.88	307.06	306.22	305.7	306.5	304.78	306.04	305.29	307
309.46	310.36	310.2	310.79	310.22	309.58	310.18	310.2	311.55	310.47	310.72	309.76	310.37	311.13	310.74	311.19	310.57	310.26	309.84	309.35	310.08	311.58	310.31	311.62	310.05	310.96	310.31	309.33	311.52	311.28	309.65	308.99	310.15	310.87	310.83	311.05	310.92	310.96	310.81	309.57	308.83	310.94	310.08	311.16	310.89	311.27	310.69	311	309.88	309.29
300.53	300.05	301.03	299.86	300.57	299.2	300.69	299.92	300.1	301.49	299.76	300.5	299.74	299.61	300.53	300.12	298.16	300.73	299.57	299.7	300.53	300.69	299.89	300.78	299.73	299.37	300	299.96	301.09	299.91	300.63	299.65	299.86	299.64	299.85	300.06	300.53	299.61	299.71	299.87	300.15	300.68	299.91	300.38	300.04	299.75	300.98	301.3	299.6	300.63
314.07	313.75	315.17	315.24	314.95	314.44	314.74	313.15	313.86	313.64	315.45	314.07	313.23	314.61	315.48	315.6	313.88	314.85	314.72	314.69	314.73	316	316.73	315.21	314.27	314.46	314.29	314.79	314.7	314.55	313.97	314.75	314.66	315.04	315.29	314.49	315.76	315.2	315.35	315.17	314.41	315.01	314.88	315.13	315.64	315.01	314.38	316.3	314.1	313.75
302.39	302.88	302.9	302.23	302.02	301.54	303.49	301.23	303.54	301.83	303.3	301.6	302.51	303.08	302.4	301.29	302.09	302.7	301.46	301.89	302.67	303.13	302.51	302.73	301.58	301.96	302.63	302.12	302.7	302.06	302.94	302.33	302.16	301.53	303.75	301.54	302.87	302.02	302.7	301.44	303.05	302.97	302.64	302.17	301.02	301.5	302.64	303.22	301.41	301.99
293.99	296.01	295.07	294	295.87	295.1	293.89	295.63	294.77	294.56	295.97	295.55	295.02	296	294.11	294.18	294.35	295.22	295.67	295.75	294.79	295.12	294.01	295.79	294.13	294.61	295.48	293.98	295.18	294.89	295.72	294.12	296.07	294.89	294.88	295.97	296.02	295.66	295.7	294.45	296.05	295.66	294.7	296.24	295.87	295.88	295.75	295.51	294.48	295.91
317.45	316.78	316.48	317.32	317.43	316.92	316.54	316.68	316.59	316.79	317.69	317.97	315.63	316.86	317	317.03	317.19	317.46	318.6	316.29	317.24	317.57	317.75	318.31	317.47	318.09	316.86	317.46	317.04	317.23	317.88	317.19	315.94	317.68	317.24	317.52	316.99	315.47	317.21	317.69	317.74	317.24	315.87	315.98	317.31	315.74	318.51	317.43	315.39	318.49
304.17	303.89	304.5	305.2	304.89	304.39	303.06	304.73	305.58	304.66	302.76	305.07	305.37	305.02	302.78	304.23	304.82	303.52	304.45	304.7	304.43	304.81	303.43	303.23	304	302.69	304.66	305.62	304.17	304.53	304.54	304.51	303.79	304.82	304.68	303.45	304.2	304.01	303.5	302.65	304.33	303.44	303.91	304.68	304.63	304.04	303.49	304.4	303.79	304.3
314.97	315.24	314.86	315.69	316.18	314.07	314.77	314.93	314.86	316.16	314.53	314.17	314.32	313.59	314.79	314.19	314.21	314.92	315.53	315.11	314.23	315.7	315.08	312.73	313.83	315.1	315.72	315.17	314.68	315.14	314.8	315.02	314.75	315.42	314.85	314.39	315.36	314.31	314.96	313.91	314.93	313.95	313.86	314.2	315.12	315.55	315.89	316.22	314.59	314.98
316.38	317.47	317.88	318.47	318.19	315.8	317.72	317.29	316.62	317.93	316.5	318.58	317	318.71	317.88	317.75	316.77	317.49	317.5	317.8	316.87	317.06	317.01	315.37	317.91	317.36	317.91	317.5	316.92	317.82	317.5	316.49	317.39	318.47	317.77	318.05	315.58	316.38	317.74	316.22	318.58	317.84	317.92	316.69	316.86	318.21	317.1	316.77	315.47	318.18
307.86	308.12	307.95	307.95	308.31	306.94	305.85	307.61	308.25	307.76	306.72	308.11	307.14	307.38	306.98	307.02	307.34	306.78	306.69	306.84	306.73	306.57	307.18	308.55	307.37	307.06	307.25	307.36	308.07	307.24	306.52	306.55	308.26	306.94	308.11	306.86	307.56	306.67	306.68	307.06	308.03	307.34	308.4	306.89	307.23	306.09	308.51	307.5	307.5	308.02
293.29	293.64	295.3	294.12	292.64	293.33	295.49	294.97	292.99	293.03	294.31	293.77	294.32	292.92	293.37	293.81	293.48	293.72	293.53	295.15	294.32	294.64	293.05	294.84	295.01	293.29	294	293.76	294.4	293.7	293.84	292.18	292.58	293.62	293.53	295.8	295.12	294.71	294.26	293.01	294.91	294.36	296.17	294.15	292.49	294.5	294.14	294.23	293.61	293.61
297.36	298.05	297.27	296.71	295.69	296.43	297.03	297.69	296.67	297.58	296.24	297.39	296.54	296.28	297.1	296.23	296.88	296.17	297.34	296.59	296.19	297.62	295.92	295.82	297.59	296.08	296.97	296.38	296.46	296.58	295.54	297.44	296.49	297.55	296.03	296.8	296.11	295.47	297.88	296.53	297.76	297.05	296.87	297.1	296.2	297.46	295.92	295.28	297.34	297.68
300.6	298.85	299.38	300.37	300.62	300.47	300.51	300	300.57	299.77	299.59	300.29	301.26	300.79	300.59	301.42	300.16	300.56	299.8	299	298.88	300.06	300.04	301.21	301.16	300.79	300.13	300.91	300.64	299.16	298.64	299.9	299.01	299.74	300.89	299.61	299.38	300.7	300.27	300.81	300.23	298.77	300.1	299.72	299.56	299.33	299.73	298.76	299.68	300.7
313.26	313.2	313.04	311.75	312.42	313.96	313.48	313.71	314.3	312.21	314.05	313.96	313.88	312.13	313.51	313.98	313.33	314.26	312.58	314.24	313.34	315.42	313.9	312.65	313.42	313.89	312.92	314.7	313.76	312.75	314.45	313.96	313.33	313.26	311.79	312.32	312.4	312.08	313.02	312.55	313.05	314.21	312.48	313.41	312.04	313.9	314.11	313.29	311.57	312.34
304.68	305.83	303.61	304.89	305.51	304.26	305.1	304.65	304.7	304.98	304.92	305.7	305.08	305.26	305.39	304.29	305.1	305.48	304.72	304.59	304.65	304.91	306.96	304.73	305.97	304.67	305.55	304.16	305.36	304.14	304.09	305.57	305.43	305.37	305.71	304.67	305	305.97	304.12	305.98	304.95	306.3	305.01	305.2	305.33	305.6	305.71	305.74	306.59	306.15
316.31	316.93	315.39	317.78	315.67	315.32	317.39	316.78	316.12	315.84	315.37	316.7	316.01	317.05	316.66	315.2	316.61	317.09	316.9	317.51	317.69	316.73	315.17	316.46	317.17	316.02	315.2	316.66	316.41	315.7	317.31	317.73	314.79	316.67	316.38	316.68	316.48	316.73	316.01	316.63	317.89	315.53	316.25	316.55	316.39	315.56	317.32	316.39	316.09	316.69
327.54	329.01	328.97	326.8	328.93	328.03	328.51	328.06	330.54	329.65	327.85	326.37	329.05	327.15	327.39	328.07	328.64	328.45	327.25	328.17	327.05	327.73	327.5	328.67	328.28	327.69	328.1	327.81	328.07	327.05	327.78	328.06	328.25	328.57	328.06	327.36	328.48	326.79	327.83	327.5	326.82	328.59	328.51	327.8	329.07	327.88	327.57	327.51	325.92	328.16
301.22	302.58	302.29	302.59	302.52	302.19	302.67	302.48	302.25	302.61	302.18	303.07	302.88	302.33	302.42	303.11	302.7	302.02	302.8	302.62	303.37	303.39	302.69	302.13	302.55	302.64	301.53	303.22	302.61	301.87	302.45	302.98	302.56	301.8	302.57	301.84	302.74	302.15	302.72	302.14	301.41	302.06	302.07	302.77	302.86	302.95	302.14	302.04	300.61	303.27
316.82	315.37	315.26	316.87	314.78	315.19	315.63	316.05	314.89	315.21	315.57	316.22	315.95	316.04	316.93	316.84	316.93	314.77	315.53	315.9	315.61	315	315.28	316.24	316.06	315.85	315.42	315.43	315.16	315.79	316.31	315.84	314.51	314.81	316.43	315.58	315.72	315.8	316.98	314.01	315.06	314.84	315.63	317.17	315.74	316.32	315.77	316.86	315.49	314.74
303.05	303.17	302.91	303.52	302.82	303.99	303.29	302.93	303.01	303.65	303.72	303.08	303.88	302.75	303.47	302.48	303.14	302.95	302.32	303.55	303.78	304.41	302.53	302.99	303.29	303.28	303.38	302.06	302.55	303.72	304.65	302.29	302.46	301.88	303.6	302.46	302.13	302.42	301.96	303.13	303	301.88	301.31	302.63	303.19	303	302.3	303.22	303.59	302.41
315.97	317.47	314.87	316.62	317.37	316.55	316.98	315.39	316.32	315.84	316.75	315.84	316.62	315.46	315.41	315.03	316.37	316.97	316.57	317.47	315.52	316.51	315.85	316	316.22	316.24	315.6	314.98	316.03	318.28	316.32	314.55	316	316.34	315.48	314.92	315.84	315.96	315.61	317.39	315.37	315.44	315.93	315.78	315.62	315.85	315.68	315.13	315.53	316.18
306.86	306.24	306.47	305.45	304.89	306.98	305.27	305.59	306.01	305.29	305.62	306.06	303.78	306.17	305.36	306.33	305.34	304.78	306.74	304.75	305.55	306.13	305.54	304.77	305	307.2	305.52	305.88	305.04	305.26	306.65	304.79	304.71	305.13	305.45	305.73	304.31	304.5	305.46	304.33	305.8	304.73	306.18	306.06	304.93	305.84	305.18	306.26	304.09	304.51
304.08	303.56	302.03	304.6	303.74	303.95	303.61	303.37	303.1	304.02	303.27	304.1	303.15	302.14	303.33	302.86	303.58	302.92	302.97	302.8	304.52	304.09	303.43	300.7	303.35	303.27	303.72	302.74	302.83	302.55	302.89	302.37	302.02	304.12	303.07	303.61	303.06	303.53	303.02	304.71	304.96	303.15	303.16	303.49	304.28	303.17	303.08	302.69	302.66	303.79
309.6	309.38	308.37	309.49	310.04	308.46	307.33	307.75	309.58	309.66	308.53	308.49	309.96	309.18	308.88	308.69	309.76	308.57	308.66	308.63	309.76	309.37	308.48	309.85	308.86	309.07	308.9	307.78	308.81	308.93	308.78	308.63	308.48	308.54	309.31	309.88	309.26	309.1	307.92	308.26	309.19	308.42	308.5	307.31	307.83	308.23	309.04	309.4	307.38	309.33
316.9	316.51	315.79	316.68	316.18	316.96	316.35	316.82	316.28	317.33	316.89	315.83	316.44	316.7	317.48	316.57	317.51	315.76	315.52	316.07	316.59	315.18	315.27	316	316.45	315.98	316.39	317.05	315.93	316.89	316.22	316.84	316.91	316.79	316.52	317.52	317.29	317.38	317.29	315.42	315.27	316.97	316.36	316.69	316.21	316.38	316.69	316.87	316.74	315.92
303	301.01	300.78	302.65	301.78	302.74	302.59	302.15	303	302.86	301.59	302.85	302.54	305.08	303.11	303.3	301.83	302.75	303.38	302.44	303.06	302.96	302.18	301.98	302.63	301.72	303.18	302.52	303.82	303.01	302.23	300.78	302.78	303.1	303.22	302.04	303.73	302.89	302.94	302.51	303.75	302.54	304.95	304.35	301.76	303.84	303.12	300.91	302.54	301.09
304.4	303.43	304.76	304.52	305.58	304.71	303.57	304.59	303.77	304.49	303.75	305.26	303.46	304.22	304.75	304.01	302.85	303.91	303.57	303.84	304.18	303.75	303.79	303.72	303.85	305.8	304.15	303.17	303.52	303.48	305.16	303.91	304.12	304.5	305.33	304.91	305.17	303.78	305.82	305.02	303.99	304.17	304.33	303.41	306.23	306.25	304.49	303.99	303	304.73
306.34	304.36	305.6	304.93	305.94	304.59	304.7	305.06	305.42	305.48	306.16	305.96	306.09	305.22	305.09	305.19	305.5	306.71	306.11	305.63	305.43	304.89	304.82	305.73	305.24	305.46	306.16	306.35	305.19	305.77	305.31	304.98	304.83	306.01	304.83	306.31	305.41	305.61	304.82	304.69	306.3	305.96	306.16	305.63	305.01	304.83	305.33	304.99	305.59	306.08
309.58	308.77	309.79	308.7	309.66	307.95	309.68	308.3	309.6	309.46	309	307.86	309.01	307.79	309.78	309.53	307.07	308.13	307.76	309.39	307.3	309.33	308.13	308.52	308.47	309.49	308.58	308.4	309.81	310.22	308.29	309.34	309.15	308.28	308.38	308.77	309	308	307.9	308.64	308.12	309.74	309.29	308.78	306.69	308.59	310.37	309.11	307.45	309.56
303.95	303.82	303.03	303.47	303.38	303.05	301.17	302.53	303.24	303.51	303.95	304.74	303.75	305.23	303.98	302.9	302.97	303.04	303.39	303.46	302.38	303.71	302.06	302.39	303.47	302.59	304.07	304.29	302.98	303.32	303.46	302.61	304.97	303.59	303.2	302.63	304.51	302.39	304.21	303.86	302.72	302.41	303.7	304.35	303.61	303.19	304.1	303.8	303.93	303.71
300.21	300.94	300.04	300.33	300.05	300.01	301.81	300.07	300.08	301.38	302.41	301.04	299.87	301.43	300.98	300.85	301.14	299.5	300.74	300.12	300.82	300.5	300.04	301.45	301.04	301.84	300.71	300.65	300.38	300.98	301.97	300.77	299.8	300.92	301.83	301.3	300.05	301.04	301.31	300.1	300.54	301.94	300.75	299.83	301.63	300.83	302.1	301.52	301.07	300.82
313.29	314.32	313.76	312.7	312.83	313.34	314	312.9	313.41	314.96	314.46	313.38	314.04	313.73	314.04	314.61	313.43	314.13	313.82	313.89	314.01	314.47	313.14	313.76	315.14	313.87	314.31	314.11	313.15	313.64	312.9	315.03	313.83	314.26	314.27	314.68	311.83	314.8	314.36	314.45	314.03	313.18	313.79	314.09	314.33	314.01	313	314.18	313.46	314.55
306.3	304.75	305.73	305.57	306.58	304.25	305.52	304.5	305.73	305.46	305.28	305.81	304.74	305.14	304.74	305.02	305.58	305.94	305.77	304.67	305.05	304.27	305.81	304.73	305.26	304.88	305.9	305.08	304.74	306.45	306.64	304.27	304.38	304.05	305.94	304.05	303.43	305	305.4	304.7	305.76	305.67	306.3	305.52	304.77	305	305.85	304.36	304.09	306.27
314.57	314.85	314.12	314.01	313.52	315.23	314.78	313.96	314.67	315.25	315.19	315.39	314.17	314.15	313.91	315.47	316.08	314.69	313.36	314.29	315.16	314.47	314.43	315.77	315.35	314.84	314.7	315.5	315.22	314.49	314.78	314.55	316.45	315.56	316.12	315.26	316.09	313.6	315.93	314.67	315.16	313.28	314.55	314.69	313.78	313.63	315.79	314.94	314.54	314.83
310.44	310.4	309.79	309.98	311.2	310.24	311	310.84	309.49	309.04	311.01	310.11	310.63	309.36	311	311.39	311.06	310.67	310.9	311.15	310.66	310.7	311.16	310.5	312.54	309.85	309.69	310.8	311.32	310.4	311.04	310.33	310.55	310.8	309.04	311.27	310.82	309.68	310.23	310.93	311.18	311.54	310.59	310.02	311.22	312.02	312.16	312.17	310.28	310.53
313.04	313.7	313.68	311.47	312.38	312.63	311.24	311.42	313.34	314.03	313.19	313.77	312.46	313.23	312.72	314.28	313.17	312.35	313.96	312.48	311.76	313.34	312.25	312.71	312.99	312.88	314.09	313.25	311.87	312.03	314.15	314.41	312.07	312.99	313.41	311.41	313.2	312.95	311.9	314.04	312.15	312.71	312.26	312.98	313.24	313.98	312.42	312.54	313.09	311.96
316.3	315.67	316.02	315.81	315.93	315.61	316.03	315.77	317.54	316.23	316.89	314.67	317.18	316.31	315.7	316.04	316.1	316.58	315.91	315.86	316.09	315.87	315.63	315.87	315.94	316.45	315.08	315.66	316.1	315.67	315.2	315.75	315.74	315.29	316.43	316.18	316.82	317.16	316.32	315.33	315.96	316.53	316.49	316.98	316.41	315.81	316.26	316.38	316.38	316.55
294.02	295.23	294.03	294.57	295.75	295.34	294.66	296.17	295.44	295.84	295.21	294.65	295.9	295.62	295.17	295.67	295.11	294.17	295.49	294.43	296.04	294.88	296.21	295.35	293.91	295.38	295.34	295.51	295.76	294.15	295.47	294.56	294.48	293.81	294.61	295.34	294.85	294.91	294.51	295.49	295.21	295.52	295.19	294.79	295.03	295.22	296.17	295.68	296.07	295.16
325.01	324.85	324.81	325.91	325.38	325.53	324.85	325.79	324.4	324.97	324.61	325.76	325.69	325.84	325.83	324.83	325.2	325.94	324.24	326.02	326.01	325.11	325.72	324.45	325.32	325.38	325.36	324.83	323.71	324.22	325.66	325.71	324.55	325.16	324.86	326.26	324.76	324.59	325.06	325.16	325.38	324.11	324.69	324.85	325.39	325.93	323.99	325.93	325.5	324.71
294.57	294.25	292.81	293.47	293.39	293.78	293.3	293.08	293.07	295.04	293.9	293.54	294.06	292.84	294.06	293.96	293.61	294.04	293.78	293.37	293.42	294.95	294.42	293.95	295.27	294.54	294.17	294.89	293.75	294.05	293.87	293.37	294.5	294.57	293.73	293.61	294.29	294.08	293.15	294.03	294.22	294.87	293.18	294.03	293.72	293.79	293.88	292.69	294.07	293.77
303.78	302.5	302.61	302.84	301.81	304.08	301.77	303.5	301.63	302.99	301.73	301.24	302.84	302.01	301.08	302.57	302.74	302.13	303.22	302.68	302	302.25	302.94	302.32	302.98	302.86	303.44	301.67	301.1	302.55	302.25	303.04	302.21	301.66	301.06	303.49	302.56	301.92	301.65	302	302.89	302.95	302.9	302.58	301.47	303.62	302.87	302.3	302.22	301.52
314.49	315.91	313.99	314.56	315.79	314.97	315.03	316.89	314.45	315.66	314.86	315.02	314.86	315.08	315.48	314.55	314.43	314.83	313.9	314.46	314.8	315.79	314.62	315.39	315.13	314.51	313.69	313.25	313.71	315.7	315.56	313.93	314.18	315.21	314.86	315.23	314.46	315.39	315.25	314.6	314.57	315.35	315.68	314.63	313.98	314.16	315.37	314.31	315.28	313.18
293.74	293.84	292.79	294.32	294.67	293.8	294.18	293.07	295.7	294.64	294.29	293.57	294.04	295.7	292.67	294.23	294.76	293.76	294.92	293.78	292.39	294.01	294.33	295.73	294.44	293.84	293.94	293.47	293.7	293.63	294.18	295.18	294.82	294.61	294.46	293.67	294.29	293.52	294.14	292.33	294.78	293.58	294.59	294.29	293.86	293.49	293.86	294.82	293.59	294.53
314.9	315.58	314.22	314.61	315.7	316.17	313.88	314.83	314.32	315.36	314.26	313.65	313.94	314.78	315.97	315.8	314.59	314.22	314.9	315.71	314.14	316.59	313.39	315.14	315.53	315.32	315.78	314.61	313.85	314.61	315.3	315.62	314.57	313.73	313.8	314.68	314.35	314.48	315.17	313.57	314.63	313.82	315.48	316.16	313.51	314.25	313.75	314.72	314.59	315.69
303.04	303.86	303.77	303.14	302.9	303.58	302.9	304.27	302.84	303.13	303.12	302.11	303.02	303.34	304.56	303.09	302.25	302.59	302.64	303.3	303.09	304.58	305.05	302.99	304.77	303.33	304.02	303.68	303.58	303.99	302.65	304.02	302.85	301.96	303.67	304.07	304.69	303.17	303.46	303.49	304.47	303.86	303.18	302.19	303.56	303.41	303.27	304.75	304.71	303.9
309.6	310.38	310.56	310.83	309.62	310.03	310.28	309.56	311.24	310.71	309.44	310.56	310.19	310.82	310.5	310.63	310.43	309.64	311.57	310.25	311.75	310.53	310.95	310.76	309.93	310.63	309.89	310.25	310.54	310.09	310.63	310.7	310.78	310.33	309.13	310.98	309.73	311.06	311.58	310.61	310.9	310.28	311.04	310.39	310.61	310.8	309.92	308.82	310.33	311.57
327.74	328.5	327.52	329.26	327.45	328.66	328.5	327.5	327.95	328.17	328.09	328.08	327	328.47	328.3	327.69	327.51	326.66	328.21	327.68	326.28	327.98	327.29	327.23	327.28	326.97	327.92	326.76	329.25	328.73	326.69	327.2	329.17	326.62	327.06	328.15	327.05	327.96	327.88	327.37	327.63	329.06	328.12	327.49	328.19	327.58	328.23	327.97	327.33	327.08
305.03	304.85	303.09	303.81	304.71	304.12	303.23	302.72	303.72	303.98	304.2	303.5	303.02	303.84	303.44	303.81	303.18	303.48	304.3	303.29	304.48	303.38	304.19	303.24	303.13	304.36	303.45	304.61	303.92	302.45	303.23	302.67	304.38	304.23	303.54	304.64	304.82	304.78	302.65	302.63	303.58	302.2	303.66	303.44	303.67	304.1	303.7	302.25	302.07	303.85
310.91	311.14	310.13	310.49	312.97	311.76	311.4	312.51	310.39	310.96	311.66	311.36	312.38	311.39	313	311.73	311.84	311.66	310.66	310.64	313.83	311.56	310.35	310.43	310.64	312	311.37	310.64	312.58	310.96	311.31	312.12	311.59	312.43	312.15	310.38	312.37	311.54	312.87	312.14	312.22	311.76	312.6	311.45	310.94	312.46	312.25	311.17	311.21	311.25
313.5	313.05	313.69	312.9	313.82	313.37	312.24	313.04	312.87	313.88	312.68	313.11	313.96	313.76	313.81	313.39	312.79	314.38	313.94	315.12	312.05	313.66	312.32	313.98	314.36	312.99	314.05	312.12	314.13	313.36	313.01	313.83	310.97	314.35	313.74	313.43	312.54	313.2	314.41	312.78	313.91	313.01	312.83	313.44	313.16	314.57	313.03	313.71	313.9	312.06
302.39	302.9	302.19	302.42	303.04	302.44	301.51	303.03	302.03	302.75	303.56	303.63	301.52	302	303.54	301.61	302.13	302.88	302.43	302.59	302.24	301.64	303.16	303.29	301.83	301.87	302.34	302.19	302.21	300.6	301.15	301.68	303.39	302.19	302.13	302.62	302.9	303.92	302.88	302.13	303.43	302.08	302.29	302.93	302.41	302.21	301.83	301.32	301.88	302.79
303.95	303.37	304.66	305.15	302.71	304.16	303.61	305.21	303.96	305.41	305.72	305.33	304.35	305.13	304.8	304.9	303.95	304.26	304.43	304.19	304.57	304	304.05	304.72	303.75	304.7	304.28	303.93	303.29	303.73	305.13	303.66	305.88	305.11	304.81	303.14	304.61	303.99	304.13	303.13	304.57	303.64	304.35	305.6	305.7	305.09	303.48	305.68	303.68	304.24
317.64	316.76	318.07	317.55	317.85	317.3	317.46	316.86	316.8	317.64	316.4	317.57	317.44	317.92	318.31	317.74	318.16	317.07	318.55	318.22	319.21	317.55	317.87	318.48	317.65	318.68	318.1	317.51	316.25	316.88	317.47	317.63	315.58	317.65	318.43	317.34	317.43	317.49	317.16	317.19	317.53	317.15	317.57	316.42	317.33	315.74	316.77	317.19	318.17	316.85
315.29	314.53	315.64	315.26	316.39	315.28	314.82	314.98	315.03	315.46	315.03	317.35	315.67	315.92	314.97	314.93	315.66	315.1	315.75	316.91	315.27	316.78	315.28	315.02	315.36	317.15	315.88	316.78	315.13	315.79	315.8	316.03	315.82	314.85	315.3	314.45	316.14	315.67	317.35	316.71	314.41	316.31	314.89	315.68	314.84	315.74	315.46	315.16	317.13	315.19
314.31	314.01	314.37	314.17	313.04	313.81	312.67	314.25	313.81	315.18	313.85	312.89	312.67	314.69	313.58	314.26	313.17	313.3	314.12	314.87	314.84	314.66	315.83	313.66	313.58	313.39	315.56	313.46	312.62	314.66	313.25	313.21	313.14	314.19	314.38	314.81	315.79	313.89	314.25	313.94	313.79	314.64	315.71	314.34	314.51	314.74	313.91	313.68	314.54	314.06
300.96	300.71	301.38	302.26	300.95	300.24	301.45	301.94	300.99	300.57	300.9	301.48	300.65	301.09	300.41	301.5	300.87	300.69	300.71	299.54	300.23	301.58	300.37	301.38	300.5	299.65	300.97	301.03	301.51	301.4	300.55	301.22	300.49	301.9	301.71	299.41	300.48	300.87	301.48	300.41	302.63	300.26	300.57	301.12	301.4	301.75	300.43	301.62	300.86	299
312.68	313.98	312.82	312.35	313.76	312.71	312.73	314.07	312.33	314.3	313.93	311.21	313.87	312.62	312.74	312.71	313.22	312.99	313	313.23	313.4	313.6	312.35	312.49	312.73	313.05	312.62	313.75	313.29	312.86	313.15	314.01	312.37	312.92	312.8	312.01	314.72	312.4	313.92	313.09	313.59	312.97	313.29	311.47	312.64	312.36	314.66	312.87	312.77	312.75
310.27	310.55	308.9	310.51	310.33	311	308.96	309.37	309.52	310.24	309.8	309.16	309.89	309.32	309.15	309.67	309.67	308.64	310.44	309.55	309.14	309.35	309.47	309.17	309.94	309.98	309.51	310.05	311.5	309.99	310.17	308.07	307.84	310.94	309.54	309.54	308.92	309.25	309.13	309.36	310.35	310.08	309.15	310.36	309.66	309.79	309.42	310.64	309	309.94
310.8	311.56	311.31	312.36	311.94	311.9	310.72	310.22	312.63	310.44	311.1	311.22	310.7	311.19	311.4	311.1	310.73	310.59	309.86	311.91	313.23	310.28	312.1	312.03	310	311.33	311.28	311.94	311.81	310.86	311.5	311.82	311.24	312.08	311.04	312.02	310.93	312.1	312.37	310.47	311.22	312.32	312.3	310.67	310.91	311.25	310.47	311.18	312.54	310.47
292.79	294.42	293.47	294.02	294.63	294.79	293.94	293.44	293.72	294.67	292.71	293.82	294.78	293.51	293.72	294.05	293.42	293.7	294.64	293.72	295.1	293.65	293.73	294.94	295.24	294.08	293.73	294.97	292.9	294.19	295.15	295.27	293.59	294.56	293.28	292.72	292.95	295.13	293.36	293.2	293.94	293.8	295.3	293.54	293.65	294.07	294.52	292.15	294.03	293.26
318	318.75	318.89	316.84	317.72	319.22	317.32	318.22	319.13	319.5	317.32	318.78	318.13	319.73	317.77	318.64	319.28	317.72	317.29	318.13	316.73	317.34	318.81	318.04	318.11	318.03	319.17	316.23	319.48	318.45	316.99	318.74	317.64	317.89	316.64	317.85	318.1	317.17	318.11	318.55	317.17	318.19	318.15	318.33	318.18	316.97	316.82	318.09	318.62	317.78
305.46	305.23	306.82	307.07	305.94	305.64	306.13	306.6	306.44	305.79	305.86	306.32	307.14	306.83	307.15	306.71	305.94	306.05	305.19	306.12	305.17	306.52	307.75	306.8	306.32	306.28	305.78	306.2	307.26	306.26	304.93	306.54	306.54	306.54	305.17	306.96	305.34	304.56	305.99	307.01	306.76	306.05	305.04	305.16	306.62	305.35	307.51	307.09	305.34	305.57
312.39	312.65	312.81	312.24	310.98	311.52	312.26	313.14	312.97	312.76	311.06	311.53	311.94	311.13	311.95	312.51	311.49	311.47	311.74	312.49	311.75	311.97	312.91	312.01	311.59	312.7	311.75	311.58	311.56	312.56	311.97	312.7	311.87	311.94	313.57	312.2	311.3	311.94	311.35	312.27	311.97	312.66	312.74	312.6	312.93	311.81	311.38	311.49	311.01	311.55
302.97	303.28	302.65	302.83	303.46	302.92	302.63	303.19	303.73	303.45	303.06	302.94	302.21	302.16	302.83	301.61	303	302.46	302.21	301.79	301.89	303.17	302.62	302.99	303.39	301.96	301.98	304.1	302.2	302.85	303.62	303.17	301.95	302.73	302.43	303.2	303.05	302.32	303.79	303.2	302.81	302.35	302.39	302.91	301.97	301.84	302.92	303.42	303.87	303.76
319.1	318.87	318.99	317.25	319.42	318.61	318.09	317.91	318.18	318.71	318.26	317.22	316.28	318.44	318.4	318.71	317.13	318.33	318.27	318.08	318.3	317.37	317.89	318.35	317.58	318.23	318.35	318.94	319.05	318.13	318.59	317.36	317.85	316.96	318.25	316.69	318.84	318.44	317.12	318.43	317.32	317.23	317.59	318.51	318.94	317.17	317.63	317.69	317.56	319.52
314.23	314.08	313.46	313.6	313.62	312.98	314.42	312.35	313.91	313.41	313.36	312.84	313.68	315.7	315.03	312.83	314.04	314.46	314.26	314.12	314.85	312.72	314.69	312.86	313.55	313.99	314.27	315.12	313.55	313.69	314.3	313.75	314.74	312.65	314.44	314.58	315.03	314.07	313.83	313.47	314.56	313.9	313.5	314.25	312.58	314.79	312.72	314.73	313.95	313.17
302.93	303.27	302.93	302.71	303.27	304.29	303.25	302.93	303	302.95	301.68	301.24	302.8	301.35	303.19	303.87	302.52	301.92	301.75	303.07	302.75	302.31	302.54	301.96	302.92	301.54	302.9	303.19	302.81	302.59	303.56	302.21	303.48	302.43	301.93	302.78	301.68	302.36	302.86	302.47	303	302.71	302.31	301.3	302.93	302.73	302.14	302.72	302.74	302.57
302.91	303.2	302.62	301.63	303.26	302.72	302.16	304.73	302	301.81	303.21	302.05	301.86	302.83	303.81	302.2	302.2	302.17	304.1	303.07	301.4	303.01	302.73	302.74	302.89	303.2	303.27	302.26	301.73	301.73	303.18	301.21	302.71	303.05	301.36	302.48	303.49	302.22	302.35	302.48	303.07	302.43	302.13	301.71	302.1	302.46	302.13	301.69	302.5	303.17
317.36	317.78	317.19	318.7	317.41	317.25	317.44	316.92	316.53	318.3	316.38	316.22	316.61	318.01	316.93	317.01	317.73	317.81	318.25	316.84	317.92	316.29	316.85	316.04	317.79	316.4	317.18	316.78	318.32	317.99	316.02	317.71	317.87	317.77	316.77	316.74	316.18	316.97	317.34	317.31	317.59	317.23	317.17	317.47	318	316.24	317.51	317.28	317.15	317.23
301.66	300.6	299.98	301.14	301.75	300.77	300.54	301.27	301.04	300.14	300.85	300.97	301.3	300.98	300.06	300.08	301.17	300.66	300.34	300.91	300.89	301.66	300.91	300.85	302.23	300.36	300.61	301.24	301.09	300.74	300.6	300.09	301.64	299.59	301.01	301.25	300.31	301.65	300.84	299.89	301.02	302.29	301.88	301.15	300.56	300.89	300.94	300.55	300.36	301.47
305.91	302.53	302.54	303.09	303.77	302.17	302.9	302.95	303.67	302.84	302.93	303.95	303.81	302.74	304.44	302.84	303.8	304.22	303.92	302.67	303.72	302.86	303.79	303.76	303.24	304.15	304.54	303.16	303.93	302.57	302.43	303.42	303.98	302.68	303.89	303.95	304.48	302.62	302.87	303.39	303.9	303.25	302.34	303.25	302.51	303.1	303.18	304.3	303.95	304.3
314.96	314.96	314.89	315.4	314.59	314.38	313.69	314.68	315.1	314.16	314.64	314.64	314.01	313.59	315.66	314.34	314.27	315.08	315.38	315.21	314.57	315.14	314.64	315.13	314.46	315.67	314.59	315.18	315.6	315.99	314.04	314.31	316.12	313.82	315.01	315.49	316.16	315.6	315.72	316.13	314.39	315.52	314.7	314.97	315.18	315.38	315.26	313.61	314.69	313.96
296.04	297.33	298.18	297.12	298.22	297.65	296.4	298.05	296.28	297.25	296.24	296.75	296.12	298.31	297.91	295.56	296.52	297.14	296.85	297.63	297.28	295.72	297.55	297.2	298.31	297.13	297	296.38	297.07	296.37	297.26	297.09	295.95	296.9	298.3	296.42	295.74	298.32	295.54	296.33	297.58	296.67	296.16	298.28	297.79	296.82	297.54	297.19	296.81	296.99
313.57	313.68	314.17	315	312.57	313.77	313.3	313.62	314.91	313.27	313.58	312.88	314.13	312.89	313.81	313.74	314.34	313.01	314.71	313.49	314.16	314.76	314.02	314.41	313.61	313.85	313.55	314.2	314.76	314.15	313.34	314.15	312.08	312.36	313.87	312.63	313.94	313.66	314.96	315.25	312.41	314.07	314.1	312.96	312.82	315.24	313.16	314.12	313.4	313.14
324.57	323.13	322.97	326.14	323.9	325.61	324.6	324.82	323.45	324.3	324.86	325.19	323.45	324.29	324.98	324.71	324.27	324.8	324.1	324.35	325.52	324.58	323.73	323.86	325.76	325.67	324.16	325.39	327.33	324.79	324.67	325.47	324.06	324.32	325.75	324.3	325.72	325.72	324.41	324.22	324.44	323.65	323.71	324.81	324.6	323.21	323.57	323.91	325.23	325.22
300.49	301.69	301.24	301.52	300.72	301.25	301.67	301.95	300.02	300.7	301.48	301.33	300.88	301.39	299.64	300.42	300.84	301.29	301.57	300.64	301.13	301.08	300.48	301.27	300.38	300.6	301.39	301.63	300.52	301.38	301.97	300.48	300.38	300.67	302	301.22	300.49	301.25	300.54	300.82	302.1	301.31	300.41	300.81	300.83	300.28	301.41	301.28	301.62	301.23
317.12	315.92	316.58	315.02	317.74	316.42	316.28	317.38	317.69	317.51	316.65	316.84	315.51	316.34	317.51	317.18	316.39	316.64	315.92	316.65	317.03	317.16	316.08	315.86	316.53	316.17	316.23	316.18	316.42	316.57	318.01	317.74	315.58	316.09	315.82	316.8	317.44	315.56	316.43	316.93	316.92	315.56	317.25	316.59	315.96	317.83	316.67	316.56	315.35	316.58
318.17	317.46	318.3	317.94	317.61	317.81	317.34	318.71	317.08	319.26	318.53	318.74	317.7	317.85	317.51	318.91	317.26	318.52	318.63	317.54	316.27	318.44	317.85	318.72	317.8	318.14	318.35	316.42	318.29	318.89	318.49	318.63	317.74	317.67	318.19	318.43	317.57	318.1	319.66	317.39	317.86	318.85	318.82	318.18	318.46	318.37	317.73	317.98	318.95	318.1
326.23	323.2	325.76	324.5	326.04	326.39	325.66	324.83	324.3	325.93	326.09	324.67	324.14	325.7	324.66	324.89	324.63	325.16	325.19	325.45	324.35	325.53	324.78	324.52	323.32	324.16	326.08	326.24	325.46	323.8	326.88	325.23	325.33	324.23	326.12	325.13	325.71	323.86	324.41	325.13	324.11	325.46	325.02	325.57	325.56	325.98	323.45	325.86	325.09	323.98
301.83	301.15	299.57	300.53	300.58	300.21	301.15	300.71	301.42	300.24	301.09	300.84	301.38	301.43	302.09	302.46	300.27	300.45	301.23	300.9	300.97	300.57	301.53	299.66	301.5	300.01	300.18	301.51	300.55	300.47	301.34	299.87	302.28	301.53	302.45	302.51	302.08	301.09	301.44	301.18	300.23	299.78	300.67	300.74	301.24	301.25	300.14	301.23	301.4	300.84
325.8	325.7	324.73	326.3	325.25	326.3	325.98	324.8	324.8	325.33	325.5	324.86	325.34	325.73	324.91	323.81	326.08	325.26	324.72	325.67	326.18	325.11	325.45	324.18	324.63	325.5	327.34	324.76	325.28	324.37	324.6	325.53	325.26	325.55	326.45	325.52	325.44	325.19	324.63	325.13	324.92	324.91	325.07	325.2	325.96	325.46	323.62	326.07	326.2	326.14
303.68	304.37	303.54	304.41	303.2	303.88	302.48	303.49	303.11	303.21	302.54	302.47	303.87	302.77	302.88	302.58	303.23	304.29	304.65	303.3	304.07	303.6	304.31	303.07	303.22	303.43	303.12	302.5	304.01	304.77	303.36	302.92	302.47	302.88	303.53	304.61	303.93	304.19	302.57	303.53	303.43	303.3	303.74	303.82	302.79	304.66	302.3	302.81	303.28	302.57
304.33	302.24	304.12	302.86	303.92	303.55	303.73	304.46	303.69	303.84	304.5	302.78	302.18	302.9	304.12	302.07	304.39	303.54	301.82	302.38	303.36	303.21	303.58	303.47	304.27	303.06	304.1	303.55	304.34	303.81	303.87	303.43	303.72	303.79	302.79	303.73	303.34	301.73	304.4	303.16	303.09	302.67	303.9	304.04	303.53	302.66	303.43	303.17	303.51	303.42
299.82	300.21	300.57	300.04	301.29	299.91	299.22	300.03	300.91	299.62	300.99	300.07	298.58	299.96	299.8	299.61	301.27	299.52	300.17	300.35	300.32	299.42	299.94	300.12	300.9	299.2	300.25	300.95	299.38	299.97	301.27	300.15	300.97	300.17	299.69	299.22	300.68	300.02	300.69	300.16	300.71	299.61	299.87	299.16	300.25	300.99	301.24	299.87	299.68	300.41
311.04	310.42	310.24	311.83	310.54	312.33	310.66	309.93	312.31	309.93	310.93	310.88	310.5	310.92	311.49	310	310.96	310.43	311.36	311.32	310.53	310.66	311.44	311.44	311.02	310.95	310.94	311.99	311.47	309.56	310.46	309.82	309.28	310.29	310.23	311.45	311.68	310.13	310.07	310.17	310.69	309.77	310.66	310.73	310.23	310.99	310.77	310.5	312.09	309.87
318.63	318.6	319.62	318.84	317.84	319.65	320.61	319.06	320.16	319.37	319.44	319.26	320.35	318.92	318.04	320.25	319.04	319.87	319.78	318.28	318.59	319.53	319.88	320.09	319.83	319.28	320.19	319.02	319.7	319.57	318.55	318.94	319.1	318.57	317.96	319.47	319.56	318.57	320.42	319.44	320.1	319	320.05	320.23	320.12	319.32	319.78	320.15	318.97	318.76
328.13	328.14	327	329.04	328.09	327.39	327.92	327.66	328.49	327.25	326.03	327.86	326.98	327.09	327.56	327.37	327.76	327.51	327.99	327.79	328.52	326.24	327.61	328.12	327.87	328.24	328.23	327.61	328.7	328.16	327.07	327.41	327.77	327.62	327.76	327.7	327.18	328.68	326.83	327.24	326.85	327.12	327.62	328.13	329.03	328.82	327.14	328.31	328.55	327.44
305.44	302.95	303.94	304.48	305.08	304.93	304.14	304.75	304.55	304.31	305.16	303.55	304.73	305.06	304.79	304.86	303.03	304.88	304.53	303.22	304.14	304.01	305.34	304.1	304.55	305.35	304.56	304.06	304.07	303.88	304.15	304.12	304.59	302.89	303.1	303.7	305.41	303.86	304.72	305.09	303.99	304.71	305.8	304.12	304.24	305.03	304.97	303.89	303.99	303.54
316.73	317.58	316.02	317.7	316.96	317.51	318.2	317.09	316.67	317.28	317.85	317.12	318.42	316.97	317.4	317.23	316.39	317.61	317.93	317.12	316.27	316.91	317.44	318.59	316.84	317.27	317.45	317.52	318.12	317.85	317.89	318.48	316.66	317.16	318.85	317.85	317.82	317	317.39	316.95	318.37	316.98	316.95	317.38	317.59	317.25	317.2	317.45	317.78	317.74
310.07	309.17	310.69	310.64	311.33	311.07	309.95	309.22	308.69	311.9	310.86	310.77	309.62	310.23	312.05	310.5	310.95	311.92	309.85	312.08	310.69	310.87	310.77	310.44	311.58	309.3	310.61	311.15	310.24	310.05	310.4	311.05	310.03	311.04	309.67	309.55	308.81	310.56	309.76	309.84	311.07	311.5	310.95	311.22	310.29	309.71	310.23	310.21	310.23	310.69
313.72	312.76	313.01	313.9	312.91	313.2	313.55	313.3	314.51	314.06	313.93	313.62	312.97	312.25	313.69	314.17	313.63	313.07	313.26	314.36	313.36	313.45	313.23	314.67	314.06	312.94	314.31	313.58	314.41	313.96	314.42	313.51	314.16	312.58	313.88	313.01	313.59	314.64	313.77	313.79	314.66	312.82	312.76	312.79	313.45	314.55	312.95	314.09	314.01	314.04
304.96	303.43	304.05	304.57	303.81	304.52	303.86	304.47	303.21	304.17	304.99	303.39	304.14	303.5	304.32	304.67	304.31	304.54	303.94	305.58	305.47	303.75	303.82	304.21	307.02	303.66	304.18	304.68	303.51	305.3	304.05	305.16	304.61	303.7	303.48	305.55	304.29	302.9	304.18	303.68	303.95	304.83	304.12	304.37	304.94	305.33	302.97	304.3	305.77	303.7
306.53	306.54	306.61	305.49	307.15	306.8	307.19	304.92	305.9	306.42	306.49	307.55	306.52	306.8	306.47	306.84	307.58	306.33	306.26	305.57	307.01	306.37	305.92	305.62	305.44	306.23	305.11	305.43	305.73	305.48	304.85	306.35	305.72	306.42	305.69	307.81	306.32	306.27	306.29	305.96	306.73	305.8	306.61	306.12	306.89	306.53	305.89	305.78	305.49	305.07
315.41	315.78	314.57	314.28	315.28	315.23	314.27	315.36	314.44	314.51	314.91	314.63	314.52	314.73	314.54	315.85	314.12	315.06	315.19	314.28	314.1	314.36	313.78	313.88	315.41	314.22	314.35	314.57	314.52	314.71	314.45	314.52	314.05	315.29	314.59	314.65	314.94	313.87	315.66	314.91	314.94	315.44	317.04	314.19	314.05	313.94	314.71	314.6	313.77	314.54
328.04	328.04	327.09	329.75	327.73	327.87	328.36	327.95	326.93	326.39	328.89	328.11	327.49	327.6	327.55	327.19	327.91	327.6	328.25	328.72	329.58	327.68	328.08	326.51	329.08	327.83	327.78	328.53	327.25	327.23	329.47	328.12	328.5	327.89	326.83	328.33	327.87	327.36	327.9	328.71	326.76	327.48	327.59	327.86	326.68	327.14	327.23	328.72	328.24	328.08
316.58	316.2	314.69	315.33	315.44	315.89	316.79	316.34	315.86	315.48	314.8	315.15	316.2	315.5	315.13	315.65	315.45	316.29	315.27	315.12	314.63	315.77	315.39	314.56	314.82	314.82	315.45	316.55	314.67	315.87	314.76	315.43	316.2	315.51	315.63	316.38	315.24	316.22	315.41	314.9	315.37	316.02	317.39	316.17	315.07	316.29	315.16	315.44	315.75	314.91
316.05	313.89	314.36	315.56	314.51	314.12	316.02	314.78	314.97	314.75	315.41	314.72	315.02	314.95	315.93	313.35	315.02	314.09	313.95	315.12	316.09	314.07	314.22	315	315.26	314.25	313.47	313.21	315.21	315.86	314.82	314.65	315.81	314.87	316.15	313.52	314.92	315.56	314.79	314.83	315.07	314.35	315.5	315.58	315.59	314.75	315.05	314.93	315.89	315.46
304.81	304.96	304.84	303.73	303.49	303.48	304.46	304.85	305.5	305.1	303.85	304.94	304.71	303.56	305.6	305.27	304.49	305.06	304.61	305.63	303.32	304.48	304.76	305	304.77	305.17	305.65	305.18	305.19	303.68	304.24	304.09	303.87	305.09	305.43	306.02	303.95	304.01	305.67	304.16	305.31	304.85	305.83	303.37	305.13	304.39	304.69	304.51	305.61	303.89
308.46	309.25	310.06	309.33	308.75	307.75	307.81	308.58	309.73	308.02	308.44	308.7	308.87	307.51	308.39	309.35	309.25	308.32	307.64	308.38	309.7	310.42	308.33	308.69	309.58	308.9	307.81	308.84	309.01	308.92	308.74	308.12	309.09	308.79	309.25	309.76	308.88	308.2	308.83	309.65	309.4	310.02	310.38	308.64	307.99	309.68	308.56	308.25	310.25	307.94
310.03	310.49	311.55	310.64	310.2	309.34	311.04	311.36	310.85	309.75	311.35	310.56	311.22	308.76	310.01	310.27	310.16	309.8	311.23	309.22	309.93	311.27	311.53	309.88	309.87	310.78	310.98	310.48	311.08	311.14	308.78	310.53	309.56	310.52	310.77	310.25	310.7	310	309.7	309.39	311.32	310.82	311.91	310.56	309.71	309.97	309.81	310.04	310.97	309.73
314.28	315.34	315.05	314.34	313.82	314.6	314.22	313.49	314.79	315.7	314.66	315.5	314.65	314.66	316.1	315.34	314.77	314.43	314.61	314.26	314.25	316.34	315.17	315.61	314.71	314.49	315.55	315.93	314.64	314.9	314.7	315.33	314.19	316.36	314.19	315.34	315.76	314.34	314.86	314.68	315.6	314.78	314.93	316.32	313.57	315.47	315.71	314.87	314.27	315.26
325.67	324.25	326.07	325.6	325.41	325.29	325.93	325.16	325.05	326.89	325.03	325.72	326.08	325.22	325.46	326.43	325.29	326.11	325.14	327.01	325.58	325.76	325.53	326.12	326.47	326.17	325.58	324.32	325.88	323.91	324.15	324.24	325.14	324.81	325.88	326.53	326.42	325.24	325.4	324.16	324.81	325.53	323.61	325.95	325.41	325.36	325.82	323.9	324.44	324.42
302.31	302.9	302.1	303.05	302.95	303.21	302.41	305.17	303.68	303.08	303.24	302.83	303.14	303.63	302.55	303.08	302.06	303.35	302.62	303.27	303.69	303.02	302.02	302.08	302.99	303.82	303.6	303.87	302.73	303.31	302.59	303.03	303.16	303.34	303.05	301.64	303.02	303.18	303.34	302.88	303.1	302.35	304.32	302.8	302.53	301.84	303.57	303.58	303.4	302.96
307.57	306.59	306.07	306.64	306.53	305.43	306.05	305.26	306.72	306.94	306.07	305.63	305.58	307.25	305.57	306.02	306.01	305.47	306.39	307.86	305.21	305.55	307.26	305.99	305.94	306.14	305.3	305.86	305.54	306.71	305.33	306.34	304.39	305.86	307.37	305.54	305.98	305.97	306.78	305.84	306.04	306.86	306.49	307.19	306.63	307.82	307.09	305.31	305.32	305.83
309.07	309.31	310.09	308.51	309.56	308.45	309.3	308	308.27	310.31	308.65	308.71	307.88	309.17	308.38	309.96	309.21	309.73	307.88	308.74	309.15	308.99	308.22	308.76	308.21	308.34	309.98	309.03	308.08	309.39	309.35	306.83	308.47	308.42	308.68	308.56	309.96	307.92	309.37	309.32	308.36	308.27	309.78	307.45	307.47	308.28	308.95	309.59	308.68	308.31
312.89	313.57	312.92	313.07	314.16	312.86	312.94	313.68	313.5	314.08	311.56	313.07	313.5	312.83	312.68	312.85	311.57	313.17	313.73	312.99	312.46	314.26	313.09	311.97	314.86	313.09	313.51	312.59	311.33	312.19	313.28	313.16	311.95	311.87	312.03	312.94	312.15	314.06	313.65	313.09	311.46	313.93	313.17	312.92	312.09	312.25	313.29	313	312.73	313.15
306.32	305.45	305.67	306.54	306.19	306.11	307.51	305.97	306.42	305.66	306.18	307.23	307	306.97	306.22	306.86	306.52	306.21	305.59	306.66	306.38	306.93	305.59	306.45	306.04	306.63	304.96	306.93	306.23	305.68	306.39	305.48	304.59	307.59	305.33	306.28	307.17	306.14	306.39	307.16	306.11	306.71	306.06	307.31	306.73	306.62	306.37	305.8	304.86	306.54
304.33	305.44	303.64	303.04	303.25	303.84	303.57	305.04	304.02	304.05	304.6	303.61	304	304.47	302.51	303.53	304.1	302.71	304.31	304.08	303.04	303.42	303.94	302.63	303.33	304.16	304.04	304.11	304.03	305.24	303.66	304	303.55	303.49	304.45	304.54	303.8	304.38	304.44	303.32	301.39	303.6	303.78	303.89	303.7	302.65	303.88	304.94	304.2	304.16
317.66	317.93	318.06	316.57	317.72	317.64	319.36	317.47	318.41	317.11	317.65	316.68	318.82	317.72	318.58	317.68	318.71	318.26	318.62	317.16	319.28	319.04	318.78	317.48	318.05	318.57	317.62	317.71	318.33	318.94	317.99	318.62	318.03	318.95	316.56	318.82	318.48	319.07	318.78	317.91	317.04	318.36	317.84	318.07	318.47	317.4	318.05	318.4	318.47	317.9
302.51	304.1	304.09	302.97	302.68	304.46	305.2	302.87	301.69	303.62	304.11	303.53	303.77	304.03	304.91	302.78	302.95	304.28	303.45	303.35	303.81	302.72	304.53	304.48	303.64	303.59	304.2	303.89	302.57	304.8	303.7	303.13	303.74	304.81	302.65	303.63	303.9	302.94	303.24	304.19	302.66	304.85	302.18	304.37	304.21	303.69	304.16	303.16	303.35	302.21
317.62	316.52	316.02	317.07	316.83	317.27	316.46	317.54	316.98	316.9	317.05	318.07	317.31	318.12	317.06	316.48	317.8	317.36	316.39	318.35	317.55	316.75	317.69	317.53	318.1	317.98	318.01	316.37	317.63	319.52	317.92	316.63	316.42	318.2	318.72	316.73	316.78	316.6	317.87	317.23	318.08	317.54	317.65	317.49	316.64	317.54	317.14	315.85	317.27	316.86
310.38	310.26	310.5	312.12	311.92	311.19	311	311.34	310.8	311.45	309.74	310.78	309.7	310.42	311.74	311.2	309.21	311.15	311.48	310.18	310	310.76	311.03	310.83	309.81	311.05	310.69	310.91	310.37	310.24	310.66	310.07	310.51	311.15	310.43	309.8	309.87	312.37	311.79	311.06	310.21	311.08	310.36	310.68	311.39	311.11	310.51	310.62	310.56	310.81
314.97	314.28	316.45	315.61	314.65	313.77	316.07	314.63	315.04	314.92	315.51	314.17	316.03	315.89	315.23	315.25	316.34	314.55	314.88	315.56	314.73	315.22	315.88	314.35	315.45	315.37	316.41	314.72	314.14	315.97	314.86	313.49	315.77	314.82	315.72	314.27	315.92	315.17	315.43	316.06	314.57	314.38	315.09	316.08	314.19	314.85	314.4	315.57	315.13	315.64
311.54	311.65	311.47	311.79	311.08	312.68	311.07	311.92	310.17	310.95	311.6	312.46	311.28	311.63	310.41	310.85	311.53	313.06	311.3	311.51	311.42	312.63	311.37	311.31	311.94	312.24	310.5	312.03	310.91	311.23	311.9	312.69	312.02	311.47	311.21	311.75	310.27	311.76	311.27	311.98	310.21	312.14	312.12	313.41	311.45	312.14	312.95	311.94	312.36	310.99
319.29	318.47	318.74	319.07	318.26	318.31	319.38	318.86	319.91	319.05	318.88	318.07	317.98	319.26	317.58	318.83	317.48	318.19	318.12	320.08	318.9	318.17	318.6	319.13	319.41	318.83	318.98	318.02	318.48	318.39	318.72	316.41	318.47	319.46	318.65	319.1	317.45	317.33	318.12	319.3	316.11	318.47	319.02	319.44	319.11	317.58	317.02	318.64	319.76	318.63
327.22	326.95	327.86	328.1	325.9	327.14	325.88	326.61	327.44	326.1	326.41	326.25	325.92	326.97	326.17	328.12	326.28	326.88	328.28	327.79	327.07	327.48	328.08	327.51	326.44	327.3	325.64	326.82	327.36	327.23	326.37	326.86	327.86	326.77	326.84	326.8	328.41	326.47	326.73	326.79	326.16	327.92	327.18	327.22	326.75	326.21	326.66	325.95	326.85	327.34
305.08	303.75	304.15	305.67	304.79	304.34	304.03	303.11	303.76	304.49	305.19	304.07	304.6	303.66	303.81	305.13	303.29	304.66	305.39	303.81	303.7	304.44	305.44	304.78	304.54	304.45	304.61	304.27	304.88	304.03	304.06	304.68	305.03	304.3	304.37	305.76	302.51	304.32	304.63	305.48	305.62	304.16	303.52	303.17	303.96	304.42	303.64	304.86	305.5	304.59
326.81	326.59	327.87	327.6	326.49	328.23	327.55	327.46	326.81	326.36	327.05	327.15	327.83	326.74	326.49	327.24	327.62	327.08	326.83	327.01	327.79	328.07	327.25	327.82	328.1	329.01	326.76	326.37	327.84	326.9	328.14	327.33	327.77	326.88	327.72	326.64	327.4	326.55	327.3	327.66	325.98	328.27	327.46	327.49	327.43	327.44	327.44	325.76	327.17	326.4
318.5	319.81	318.41	318.37	319.07	318.05	319.25	318.03	317.37	318.61	318.59	318.03	317.6	317.41	317.98	317.97	317.25	317.74	317.98	317.47	318.29	317.53	319.06	318.09	317.41	318.18	316.78	317.96	318.84	316.55	318.52	317.64	317.67	317.95	318.22	318.16	317.5	318.62	316.95	318.26	317.89	318.82	318.96	317.68	318.69	317.93	316.48	317.65	318.26	318.51
317.25	317.5	318.74	317.97	317.93	319.18	318.44	318.01	318.66	318.92	318.24	319.56	318.76	317.68	318.77	318.54	319.02	318.26	317.91	318.6	318.65	317.9	317.99	318.61	318.03	319.43	316.64	318.48	319.34	318.76	318.66	318.93	319.76	319.04	317.38	318.14	318.65	318.3	318.6	318.77	319.26	317.98	318.15	317.85	320.42	318.53	319.25	319.97	317.97	318.05
304.16	304.38	303.88	303.08	303.57	304.15	303.26	304.35	303.09	303.8	303.03	304.07	304.23	305.51	303.74	302.71	302.82	302.88	303.92	304.12	302.45	304.02	304.12	303.69	303.82	304.34	303.5	304.82	304.56	303.98	303.22	304.84	303.28	304.2	304.05	303.16	303.34	303.74	303.55	303.86	303.05	303.53	304.63	303.3	305.03	304.2	303.34	304.21	303.52	303.2
303.67	302.49	303.24	302.82	302.3	302.19	302.09	302.39	302.61	301.09	303.96	303.61	302.48	303.46	301.31	302.71	302.32	302.34	303.4	302.96	303.67	303.47	303.38	303.01	303	302.97	303.5	303.22	302.92	302.55	302.48	302.12	303.47	304.84	302.17	303.95	302.79	303.41	301.84	304.17	304.21	301.71	302.67	303.64	301.77	302.3	303.56	302.28	303.26	301.44
327.19	326.69	326.87	327.71	326.79	326.79	327.45	327.09	327.01	328.22	327	327.44	326.8	327.44	326.98	326.46	326.17	327.16	326.83	327.8	325.84	326.08	327.7	326.54	325.81	326.83	327.2	328.11	326.21	326.34	325.94	325.61	326.95	326.48	326.69	325.72	327.44	327.43	326.07	326.94	327.18	325.78	326.7	327.96	327.02	327.69	328.04	326.41	327.57	327.16
326.37	327.85	327.25	325.58	327.51	325.58	327.61	327.09	326.79	327.21	327.3	326.41	326.85	327.04	327.05	326.41	325.91	325.93	326.62	326.45	326.86	326	328.15	328.42	326.17	325.34	326.81	327.63	326.75	327.81	326.22	326.83	327.76	327.49	327.19	326.22	327.01	327.31	327.56	328.01	325.84	326.68	328.14	327.43	327.15	327.88	326.69	326.99	327.73	326.17
318.4	317.39	317.25	317.7	317.82	316.93	317.96	317.32	317.63	318.13	317.69	317.64	317.27	318.55	319.14	318.07	317.66	317.48	318	318.32	317.45	318.74	318.97	317.33	318.05	318.63	318.66	318.43	316.96	318.42	318.62	317.6	317.8	318.82	318.14	317.49	318.72	318.1	317.79	318.77	318.5	318.66	318.36	317.62	318.13	318.94	320.25	317.99	317.58	318.26
312.3	312.45	312.48	311.85	312.18	312.8	312.85	313.11	313.28	312.5	312.45	312.95	312.74	312.24	313.47	313.87	313.37	312.93	312.93	312.92	311.3	313.23	311.69	312.49	312.99	313.75	312.2	312.63	312.05	313.76	312.93	311.68	312.86	312.54	312.58	312.04	312.97	312.59	314.04	312.39	312.11	310.38	311.78	311.63	313.26	311.28	313.12	311.81	312.98	311.21
316.6	317.7	317.24	316.47	317.63	317.86	316.78	317.59	317.61	316.6	316.36	316.49	317.27	316.63	316.93	317.72	317.37	317.12	317.21	317.86	317.32	317.71	317.34	316.63	318.78	317.76	316.35	316.52	315.64	318.29	318.03	316.75	317.32	316.99	317.69	317.49	317.63	317.24	318.25	317.6	316.69	316.93	316.88	316.31	315.91	318.73	317.31	317.1	316.48	317.11
305.76	307.62	306.75	307.93	306.06	307.02	307.91	307.3	306.76	307.53	306.63	307.63	307.03	307.72	307.69	306.21	307.29	306.71	306.56	306.93	307.71	307.55	308.31	306.75	306.98	306.94	306.55	306.79	307.42	307.32	307.05	307.05	307.79	307.26	307.05	308.16	307.16	306.59	306.95	307.94	305.94	308.04	306.92	307.73	307.94	308.11	307.36	306.38	307.91	305.9
316.42	315.6	314.57	315.42	316.02	314.66	315.5	316.51	316.36	316.7	316.44	315.92	315.84	316.28	316.25	314.41	316.07	316.08	317.35	317.37	315.92	314.73	315.85	315.45	316.16	314.96	316.77	315.44	316.17	317.36	315.87	314.36	314.5	316.1	316.56	315.55	315.07	314.62	315.03	313.97	316.26	317.05	314.11	315.66	315.45	315.91	315.74	316.41	316.3	316.02
315.21	315.35	316.46	315.4	317.05	315.36	314.98	317.16	316.93	315.18	316.36	316.28	316.13	316.21	316.74	315.44	317.44	314.65	315.6	315.32	316.46	314.67	317.07	315.54	315.77	316.55	314.73	315.65	315.58	315.5	316.77	315.53	315.5	315.82	317.1	316.52	315.6	316.63	316.46	316.84	315.53	316.5	315.86	315.34	316.36	314.79	315.52	314.79	315.32	316.34
312.5	313.26	312.08	313.59	312.31	312.44	311.53	312.31	312.21	311.89	313.74	313.71	312.73	312.88	311.97	313.71	311.31	311.91	312.35	312.74	313.79	312.58	312.44	312.19	313.69	312.84	311.8	312.16	312.96	313.78	311.88	313.48	313.06	312.73	311.76	313.38	313.61	311.51	312.37	312.45	312.72	312.17	312.13	312.45	312.84	312.58	312.72	312.77	310.52	312.8
297.35	296.16	297.61	296.57	297.12	297.02	297.29	296.87	297.73	297.67	297.18	296.98	296.46	296.37	296.97	296.89	294.84	295.86	294.91	296.92	297.15	296.92	297.18	295.46	297.52	297.07	296.11	297.18	297	297.6	295.36	297.94	297.24	296.42	296.75	297.32	296.38	297.04	296.16	296.76	296.4	295.81	296.82	297.62	296.68	295.37	296	295.79	296.5	295.62
304.14	304.73	305.34	304.73	305.13	305.22	304.62	306.19	306.13	304.15	305.16	305.9	303.6	304.62	305.2	304.35	304.3	305.5	305.06	306.25	306.06	305.13	305	305.41	304.2	306.03	304.53	304.44	305.26	304.92	306.73	305.75	304.2	303.59	305.07	305.01	305.26	303.52	304.13	304.49	304.34	305.53	305.36	306.01	304.28	306.57	305.3	304.63	304.54	305.54
310.93	308.62	311.66	310.61	311.48	311.81	311.43	310.59	310.91	312.05	310.51	310.48	310.81	310.46	310.92	311.4	310.7	310.06	309.93	310.89	310.37	310.89	310.9	311.53	312.07	309.87	311.44	310.36	311.18	310.34	310.65	310.88	311.2	311.39	310.39	310.21	309.8	311.88	309.32	310.71	310.03	311.68	310.33	309.74	310.71	310.63	310.64	311.29	310.29	311.01
315.27	315.17	315.02	314.21	314.96	314.36	315.44	315.05	314.09	315.17	315.51	314.19	314.99	314.88	315.12	315.87	314.69	313.9	314.59	314.8	314.63	314.53	315.27	314.92	314.61	313.36	314.92	313.71	315.22	315.06	314.68	314.54	315.24	313.96	314.75	314.32	316.05	314.12	314.43	315.58	313.85	315.5	315.38	314.09	315.73	314.99	314.82	313.64	316.04	314.57
306.44	304.53	304.93	304.05	305.62	305.07	304.76	305.73	305.06	305.77	305.1	305.42	305.58	305.44	306.63	305.85	305.6	304.04	305.07	305.54	304.35	304.61	304.23	304.94	305.58	306.1	305.45	305	305.92	305.73	305.67	305.67	305.13	305.62	303.7	306.02	305.66	306.11	303.8	304.23	305.72	305.8	305.89	304.49	305.17	306.23	304.03	305.33	304.46	305.17
305.39	306.18	305.62	305.1	304.87	305.37	305.96	304.41	306.67	305.31	304.65	305.13	305.26	305.39	306.17	305.95	304.97	305.77	306.89	305.34	304.14	305.19	305.11	305.04	305.69	306.21	305.55	305.86	306.05	305.98	305.88	306.45	305.49	305.63	304.69	306.66	305.19	305.89	304.77	305.46	304.5	305.22	305.19	306.49	305.79	305.12	304.4	305.96	306.23	304.95
316.08	315.07	316.31	315.5	317.21	316.59	316.39	314.79	316.28	316.49	315.63	315.94	317.78	317.41	315.63	316.82	315.94	315.62	316.67	317.95	315.71	317.35	317.12	316.23	316.5	315.95	316.84	317.26	316.23	316.26	316.07	316.59	315.99	316.7	317.63	317.41	317.28	316.43	316.15	314.71	316.44	317.11	316.49	316.53	317.65	316.14	316.4	317.37	316.49	318.05
315.34	315.56	313.99	313.7	314.81	314.57	316.06	314.29	314.61	316.03	313.79	314.87	314.12	314.01	315.36	316.35	315.25	315.1	313.55	315.5	314.23	314.77	314.23	315.14	315.06	315.6	313.71	314.28	313.8	314.24	315.39	314.61	313.79	315.42	315.44	314.29	315.92	316.7	313.62	315.54	313.78	316.26	316.18	314.77	314.98	313.68	314.54	314.58	314.41	313.93
307.05	307.59	307.37	307.05	308.12	307.46	307.27	306.56	308.51	305.31	307.42	307.47	307.09	306.25	307.12	306.76	308.17	307.64	306.71	307.12	306.93	306.95	306.96	306.94	306.61	307.22	307.51	307.88	305.85	307.08	306.73	308.31	307.05	306.52	306.13	306.86	306.69	306.52	308.55	307.1	307.06	306.97	307.42	307.19	307.06	306.38	307.82	307.05	306.31	307.88
317.63	316.71	317.7	316.72	317.06	317.6	318.17	316.99	317.47	317.49	317.91	316.62	316.29	315.6	316.19	316.84	318.54	316.95	317.21	316.64	317.78	317	316.94	316.25	316.51	316.92	317.84	317.51	317.55	317.27	316.7	317.74	317.4	317.91	317.82	316.96	317.28	316.91	317.47	316.81	316.25	317.02	317.24	318.34	316.39	316.44	317.7	319.44	316.98	316.22
303.87	305.62	304.64	304.91	304.72	303.57	304.21	306.07	304.74	304.27	305.75	305.32	304.47	304.41	305.34	304.22	305.45	304.81	304.06	304.93	304.23	303.63	305.06	304.83	303.99	304.17	305.19	303.85	305.94	305.06	304.99	305.6	305.38	304.52	305.22	304.86	303.99	304.91	305.52	305.78	303.2	305.34	305.08	304.87	304.97	305.02	305.35	304.62	306.26	305.73
304.85	306.72	305.12	305.59	306.01	304.19	306.89	306.74	306.6	306.43	306.34	306.37	306.18	307.42	306.96	307.1	306.42	305.52	305.98	306.17	306.56	305.95	305.99	306.2	305.43	305.71	307.01	306.29	306.46	305.91	306.81	306.89	306.62	306.21	305.69	306.67	305.69	304.96	304.74	305.88	303.83	305.1	306.33	305.46	306.45	306.64	306.85	306.92	305.74	305.31
306.41	306.53	305.55	306.35	306.48	304.9	304.93	305.23	304.78	305.45	304.93	306.25	305.04	306.75	305.16	306.5	305.33	305.26	306.78	305.86	306.16	305.53	304.59	306.22	306.01	305.59	305.65	305.02	305.1	305.87	305.99	306.1	305.28	305.16	305.77	306.78	305.78	305.15	304.74	304.16	306.08	304.6	305.09	305.31	305.76	304.56	305.02	305.72	306.13	304.94
328.43	327.85	328.2	326.71	327.65	328.28	328.03	327.81	328.23	328.09	327.84	328.9	328.42	327.84	326.69	328.2	328.58	327.6	327.11	328.2	327.97	327.04	327.79	327.81	326.56	328.16	328.44	327.74	328.27	329.13	328.86	327.02	327.88	328.52	327.96	328.88	327.77	328	328.99	327.56	326.79	328.4	326.67	328.27	328.44	327.64	327.55	328.17	327.06	327.34
304.76	304.93	304.79	305	304.8	305.15	304.25	305.07	303.87	303.31	304.05	305.11	305.98	305.86	304.39	304.81	304.93	304.78	304.93	304.33	305.14	304.63	303.86	304.66	304.07	304.88	304.18	303.71	304.45	304.72	304.69	305.37	305.12	303.74	304.69	304.77	304.12	303.75	305.82	304.15	303.48	305.28	306.03	305.58	305.76	305.16	304.74	304.75	305	304.67
293.65	294.76	294.22	293.84	294.32	295.26	293.72	293.1	293.78	293.7	296.07	293.77	294.54	294.59	293.37	293.34	294.17	293.94	293.86	294.43	293.82	293.73	294.18	294.26	293.73	295.11	293.58	294.69	292.71	294.39	293.69	293.79	294.21	294.04	294.15	293.31	295.51	294.97	292.83	294.75	294.17	294.31	293.27	294.32	293.62	293.02	294.65	293.83	294.49	294.91
311.73	310.44	310.5	310.46	309.53	312.64	309.77	310.98	309.43	311.5	310.8	310.08	310.61	310.1	311.27	310.25	310.33	310.66	311.48	310.18	309.99	310.21	311.27	310.59	312.44	310.19	311.36	310.95	310.32	311.63	310.25	311.46	310.24	310.65	309.98	310.27	310.35	310.45	310.46	310.43	310.72	310.86	311.73	311.03	310.41	312.28	311.06	311.91	310.36	311.26
313.06	312.84	312.35	314.46	313.66	312.49	314	312.83	312.8	312.96	312.83	313.75	312.99	311.44	313.25	313.22	312.25	313.26	312.61	313.82	311.61	313.44	313.8	313.27	313.02	314.19	313.33	312.9	312.41	313.32	313.16	312.39	312.94	313.94	312.38	312.43	313.36	313.22	312.23	313.17	312.72	312.01	312.26	313.11	311.45	311.55	311.93	312.9	312.58	313.08
313.32	312.76	313.6	312.94	314.28	313	313.75	314.04	313.26	312.76	314.94	314.03	313.71	312.34	312.43	313.61	312.65	313.97	312.25	312.74	311.99	312.61	313.26	312.99	313.53	314.23	312.97	313.34	313.34	313.99	313.75	311.53	313.05	314.3	313.21	313.3	313.08	312.82	313.55	313.1	314.85	313.27	312.41	311.85	313.15	313.24	312.82	313.66	312.41	312.9
312.19	312.19	313.25	313.09	314.6	313.33	313.05	311.7	313.16	313.83	312	312.53	313.98	313.07	313.1	311.43	312.49	312.08	313.95	312.54	312.48	313.26	313.26	312.89	312.84	312.7	312.73	314.64	313.31	313.19	313.48	313.4	313.54	312.94	312.53	312.81	313.27	314.23	313.19	311.87	313.11	312.6	312.25	314.03	312.07	313.5	313.8	314.07	313.39	312.8
328.09	327.54	328.69	328	328.32	330.07	329.37	328.58	328.83	327.88	328.1	329.05	327.34	327.67	328.87	327.9	328.83	328.56	327.61	328.85	327.43	329.01	328.37	329.04	329.44	327.35	328.47	328.61	328.13	328.83	327.42	328.42	328.66	328.24	328.35	328.48	328.37	328.81	329.42	329.6	327.92	327.88	327.45	328.09	327.56	329.27	328.06	329.45	329.51	328.13
317.7	317.03	318.14	317.76	317.36	317.56	316.77	316.46	318.13	317.24	317.44	317.34	317.82	316.49	316.5	316.98	318.01	316.65	316.73	316.55	316.04	317.18	317.15	316.66	316.69	317.86	318	317.17	317.66	316.26	316.73	317.27	317.36	317.2	317.32	318.02	315.94	317.1	317.05	316.28	318.26	317.41	317.12	317.69	317.15	316.53	317.99	318.18	317.37	319.03
314.96	315.48	315.73	313.77	314.86	315.47	313.98	314.82	314.19	315.85	314.5	314.11	314.87	314.39	315.5	314.42	314.95	314.83	316.04	314.83	315.09	314.43	314.32	313.13	314.78	314.71	315.43	314.3	315.66	315.82	317.87	315.86	315.09	313.68	315.25	314.94	316.02	315.63	314.77	315.47	314.25	314.8	316.57	315.29	314.4	314.37	315.79	314.64	313.52	315.28
311.53	311.32	311.59	312.15	310.39	311.09	309.8	312.13	310.53	311.27	311.68	311.75	310.57	312.6	312.46	311.91	310.37	311.55	311.76	312.59	312.3	311.19	312.38	311.68	311.19	311.23	311.06	312.52	311.23	309.98	312.05	311.53	310.38	311.66	312.13	311.17	311.16	311.67	310.78	311.14	311.12	311.65	313.19	312.12	312.19	311.47	310.21	310.83	311.53	310.18
295.37	293.37	293.65	293.24	292.82	293.42	294.87	293.65	293.87	294.41	293.47	294.39	293.93	293.97	293.8	294.04	293.62	294.2	294.55	293.68	293.83	294.57	293.96	293.54	293.86	294.02	294.85	292.8	293.85	294.79	294.94	293.47	293.45	293.84	292.79	294.21	294.02	294.62	293.85	294.41	293.93	293.26	294.01	295.08	294.83	294.68	293.87	293.9	293.58	293.31
304.87	303.22	302.82	303.11	303.33	303.29	303.3	303.41	304.09	303.73	302.97	304.59	301.8	303.23	302.45	303.85	302.66	302.99	304.5	302.57	303.56	303.57	302.42	302.72	303.88	302.1	303.38	302.14	303.53	303.16	302.79	303.09	303.45	305.34	304.41	303.42	303.6	303.8	302.86	303.45	302.81	304.58	302.43	302.45	302.96	303.23	303.63	303.99	302.64	302.66
303.6	302.82	303.69	303.13	303.82	303.41	304.27	304.13	303.82	303.64	302.3	303.64	303.55	304.7	302.73	303.82	303.56	303.97	304.07	304.63	303.52	302.21	304.76	304.94	302.84	303.36	304.75	301.78	304.24	304.91	304.08	303.84	302.95	305.14	304	304.63	302.62	303.52	303.8	302.48	302.54	304.46	304.02	304.25	303.05	304.19	303.15	302.55	304.39	304.24
307	307.23	305.29	306.98	306.48	306.83	306.47	306.63	306.51	306.84	306.82	306.66	304.95	306.47	306.65	306.05	306.61	306.2	305.72	306.79	305	306.14	307.79	306.78	305.93	306.96	306.54	306.97	306.07	306.86	305.78	306.08	306.25	305.57	307.31	306	307.14	306.63	306.03	306.32	305.81	307.74	306.71	305.21	306.73	306.03	306.65	305.59	306.09	306.69
310.71	310.34	310.69	311.41	310.97	310.14	310.03	311.27	309.33	310.99	310.07	309.41	309.75	311.96	310.9	311.34	312.06	309.74	310.64	310.6	310.77	310.11	309.89	311.35	310.64	310.96	310.95	311.61	310.67	310.7	311.48	309.39	309.67	309.67	310	310.59	310.14	310.79	309.91	309.44	310.28	310.52	310.8	310.32	310.59	310.58	309.2	310.11	311.03	310.77
316.01	315.26	314.36	314.28	314.65	315.96	314.22	314.18	314.91	315.89	315.22	314.78	314.6	314.51	314.47	314.86	314.57	315.47	314.31	314.99	314.9	314.76	314.33	314.51	313.99	314.97	315.25	314.25	314.32	315.38	314.94	315.08	314.44	314.72	314.46	314.96	315.61	315.41	315.26	315.42	315.18	314.54	314.97	313.28	314.69	315.74	314.08	314.47	313.67	314.17
327.06	328.2	327.95	326.54	328.69	326.92	329.26	327.22	327.41	328.33	327.48	328.52	327.29	327.4	328.23	327.66	328.02	328.03	327.45	327.65	328.41	326.86	327.64	327.74	328.61	327.96	327.22	328.27	328.23	328.48	328.49	328.21	327.16	328.32	328.62	327.38	327.17	327.66	327.96	328.39	328.22	328.39	328.07	327.36	327.91	328.29	328.14	328.92	327.36	326.93
297.15	296.3	296.96	296.35	296.54	297.3	296.54	296.77	295.62	296.98	296.72	296.79	296.66	296.43	296.76	296.66	296.18	295.69	297.32	297.16	296.87	296.57	297.7	297.06	295.71	297.45	297.14	296.9	296.91	296.29	297.78	296.41	296.17	296.99	296.86	295.57	296.65	297.06	296.23	296.42	298.3	296.81	296.16	296.33	296.25	296.46	297.42	297.64	297.86	295.66
315.6	315.24	315.46	314.83	315.06	315.17	314.69	314.77	314.1	315.19	315.67	314.83	314.58	314.51	315.03	315.26	313.91	314.22	315.68	314.33	315.91	315.14	314.02	315.37	316.02	314.55	315.04	315.54	315.35	315.7	314.93	314.93	313.06	314.31	315.78	315.69	315.58	315.6	315.07	315.47	315.08	313.6	316.01	314.18	314.92	315.02	314.69	314.58	314.55	314.49
312.75	313.17	313.06	312.98	313.03	312.75	313.28	312.66	314.4	313.2	312.4	313.55	312.32	312.87	313.09	313.24	312.72	313.67	312.73	313.63	312.67	313.26	313.31	313.63	314.07	313.64	313.47	312.73	313.12	312.45	313.68	312.81	312.97	312.45	311.91	313.65	313.52	313.49	314.45	312.83	313.3	314.06	313.08	312.43	314	314.17	313.23	313.13	314.35	313.29
310.17	309.84	310.82	309.84	310.24	309.93	310.51	311.13	311.7	310.92	310.02	310.4	310.61	310.05	309.15	310.27	309.98	310.37	310.31	311.04	310.76	308.8	310.86	311.12	311.07	309.76	309.19	310.74	311.56	310.78	310.08	311.14	309.85	309.98	310.63	310.87	310.82	311.09	309.8	310.05	310.68	310.51	310.29	310.46	311.21	309.5	311.31	310.23	308.46	310.02
315.53	317.48	317.64	317.37	316.94	316.24	316.93	315.94	316.61	316.25	316.03	317.27	315.24	316.87	316.74	317.5	316.02	317.79	316.84	316.53	317.03	317.36	317.02	317.62	315.92	316.38	315.91	315.55	316.94	316.49	315.03	314.51	316.97	315.9	317.14	316.34	317.42	315.69	317.11	315.19	317.21	316.65	316.71	317.5	317.2	317.75	317.48	316.11	316.4	316.07
319.48	317.72	317.79	318.33	319.12	318.64	318.57	316.81	317.11	318.3	318.45	316.81	317.39	317.16	317.46	318.18	317.82	317.67	317.57	318.21	318.81	318.38	317.83	318.16	318.6	319.36	318.6	316.78	319.36	317.25	319.29	318.14	317.88	319.7	318.5	317.81	319.19	317.36	318.73	318.08	317.79	318.02	318.43	318.41	318.71	319.19	318.37	317.75	318.02	318.51
314.63	315.24	314.39	314.94	315.56	314.66	314.51	314.62	315.06	314.54	314.15	314.93	315.47	315.13	314.92	314.68	314.46	315.43	313.88	315.21	314.87	315.57	314.56	315.1	315.45	313.57	315.74	315.01	314.68	314.48	315.09	315.8	314.22	314.11	315.77	313.77	314.96	314.68	314.11	314.75	314.41	315.02	315.46	314.83	314.54	314	314.93	315.02	314.86	315.21
318.98	319.6	319.42	318.66	318.9	318.66	318.62	319.5	318.33	318.78	319.09	318.87	320.85	319.47	319.55	317.33	320.16	320.54	318.7	318.3	319.02	317.85	318.81	319.03	318.53	319.89	319.65	319.12	319.37	318.14	318.7	318.38	319.57	319.35	319.43	319.68	320.55	319.54	318.82	320.59	319.73	319.41	320.02	319.22	319.4	320.28	318.8	319.46	319.39	318.51
294.94	293.53	296.52	295.04	295.8	293.21	295.8	294.91	294.81	295.05	293.91	295.47	295.51	294.66	295.11	294.21	295.37	295.75	295.34	295.26	294.54	295.11	295.93	295.33	295.85	295.21	293.79	294.75	294.76	295.26	296.62	294.89	295.54	295.58	294.84	294.96	295.35	294.25	293.32	295.02	293.74	294.75	296.05	295.18	294.94	295.35	294.38	295.03	294.83	294.41
306.86	307.72	306.53	308.12	307.89	307.26	307.28	307.39	307.36	307.95	307.28	307.67	308.42	307.8	307.76	306.05	307.72	307.01	308.93	306.56	306.62	307.08	307.11	307.22	307.96	307.65	305.93	307.02	307.18	308.83	307.17	307.08	307.88	306.69	307.82	308.22	307.58	306.22	307.44	307.19	307.25	308	306.6	305.57	308.56	308.04	306.84	306.5	307.02	307.93
313.57	313.53	312.7	313.53	314.06	313.81	314.04	313.48	314.77	313.18	314.29	314.38	313.11	314.77	314.28	313.54	313.57	314.82	313.96	312.92	313.59	313.33	311.39	313.33	314.94	313.57	314.36	314.12	314.76	314.09	314.42	313.51	313.87	314.27	313.63	314.25	313.91	314.13	314.05	313.69	314.69	315.21	312.99	314.7	312.9	314.41	315.01	313.84	313.58	314.19
328.43	327.61	327.95	327.63	326.69	328.02	328.57	327.34	327.52	327.35	329.22	328.29	328.75	327.68	329.98	327.15	328.13	327.85	327.37	327.58	327.11	327.76	327.88	328.6	328.82	328.58	328.44	327.37	327.54	326.96	328.53	328.79	327.39	327.37	326.88	327.75	326.98	327.56	327.66	328.89	327.67	328.25	327.25	328.49	328.46	329.08	327.37	328.59	327.93	328.78
305.53	306.32	307.54	306.29	306.64	305.36	306.2	306.29	308.03	304.82	305.16	304.84	307.13	306.84	307.38	305.08	304.97	304.94	307.15	305.72	306.73	304.85	304.73	306.18	306.28	306.53	305.8	307.94	306.98	307.1	306.25	306.15	307.47	306.93	306.34	305.36	307.47	306.53	306.57	306.07	305.81	306.04	304.24	305.19	306.16	305.85	305.76	306.48	306.01	307.66
305.56	305.02	307.25	305.55	304.71	306.13	305.15	306.47	305.27	305.89	305.19	306.41	306.74	306.59	306.11	306.79	305.69	306.87	306.1	306.53	305.09	306.78	307.07	306.24	304.9	305.09	306.56	306.7	306.72	305.6	306.51	305.21	306.89	306.46	306.92	307.29	307.23	306.4	305.25	307.14	305.5	305.86	306.48	305.36	306	306.53	306.28	307.51	306.91	305.85
300.2	300.35	298.22	300.81	298.99	300.02	299.58	299.39	300.94	300.05	300.97	299.5	299.3	301.02	299.29	300.34	301.88	299.91	299.29	300.23	300.1	299.98	301.2	300.51	300.45	299.7	299.58	299.33	300.52	299.32	301.2	299.38	298.98	300.21	299.75	300.6	299.45	299.91	299.57	300.12	300.61	300.6	299.88	301.14	300.1	300.24	299.23	300.63	300.53	300.64
315.19	314.62	314.31	314.81	315.76	315.89	314.2	315.2	314.25	314.85	316.25	317.01	314.03	315.01	315.72	315.38	313.72	315.43	314.82	315.12	315.91	315.06	315.31	313.99	314.54	315.1	314.25	315.33	315.38	314.68	315.46	314.09	313.75	315.79	314.52	314.35	314.99	315.94	315.48	315.06	315.52	315.36	314.38	316.05	314.92	314.49	314.76	315.03	315.24	314.81
328.7	328.62	328.05	328.46	328.6	328.8	329.08	329.19	328.51	328.25	327.51	328.74	328.52	327.95	329.32	328.3	329.29	328.36	328.53	328.72	328.74	326.89	327.21	328.26	328.28	328.2	328.67	328.8	328.29	328.65	328.55	328.12	327.87	329.7	328.86	328.77	327.92	328.5	330.07	328.12	329.09	328.5	329.48	328.53	327.49	328.67	329.34	328.88	329.47	327.3
305.19	305.83	305.34	304.16	305.07	305.37	305.56	305.51	306.01	304.86	306.38	305.69	306.06	304.37	305.6	306.58	305.71	305.41	305.89	306.23	304.22	304.22	305.41	304.38	306.03	305.12	305.54	305.49	305.11	305.48	304.58	306.16	305.08	306.38	305.85	305.18	306.52	306.25	305.75	304.32	304.78	306.62	305.01	305.12	304.53	305.18	305.1	306.1	304.48	305.09
312.29	313.47	311.95	311.95	313.15	312.61	313.37	312.73	311.79	313.2	313.03	312.85	312.4	313.37	314.16	312.77	311.88	312.56	312.56	311.64	312.41	313.05	314.1	312.98	312.35	312.61	312.77	312.35	312.11	311.92	312.79	312.69	312.61	312.65	312.8	312.78	312.77	313.15	312.48	313.3	313.86	312.23	312.99	312.02	313.08	311.72	313	312.88	312.95	313.09
310.81	312.37	309.61	309.62	310.72	308.95	309.88	310.81	309.96	311.72	309.47	310.89	311.1	309.66	309.81	310.63	309.55	311.24	310.18	310.91	311.06	310.04	310.66	310.82	310.2	311.01	311.44	310.97	310.5	311.41	309.37	309.75	309.58	310.37	310.67	311	309.7	310.48	310.63	311.07	310.25	310.28	310.71	310.81	310.99	310.4	310.65	310.62	310.47	311.47
305.16	305.01	306.2	304.35	304.63	305.85	305.97	305.72	305.49	306.02	306.12	305.23	305.93	305.28	304.99	305.67	305.41	305.78	305.77	304.98	305.32	305.76	305.35	305.41	303.58	304.36	305.53	305.12	305.06	306.94	305.94	304.63	304.98	304.88	306.56	303.67	305.77	303.65	306.34	306.33	303.81	304.28	305.12	305.2	305.24	304.68	305.88	305.93	305.56	306.8
310.89	311.89	312.08	311.96	311.52	312.33	312.05	310.27	310.92	311.24	311.7	312.16	311.78	311.1	310.75	312.02	311.3	309.47	310.7	311.35	310.36	312.32	311	311.89	311.12	311.13	311.84	311.34	311.38	313.2	311.86	310.81	311.64	311	310.25	310.47	310.75	311.69	312.12	311.62	311.74	311.05	312.13	312.11	311.5	311.44	310.94	311.43	310.59	310.65
295.68	297.6	296.04	296.47	298.18	296.95	296.62	297.61	296.24	296.77	296.21	297.43	296.11	297.27	295.74	296.75	295.59	296.18	298.04	296.82	296.24	297.62	295.9	296.66	297.8	296.62	296.78	297.36	296.5	296.11	297.14	297.04	297.12	297.46	296.75	295.83	297.29	297.29	297.31	295.81	296.82	295.6	296.35	298.08	295.97	295.67	296.9	295.96	296.42	297.46
302.51	304.06	302.92	303.42	302.05	304.06	302.13	303.5	303.53	303.34	303.07	303.38	305.13	303.06	303.59	304.52	303.98	303.8	303.43	304.1	303.51	303.52	302.94	303.17	304.02	303.34	304.63	302.29	302.83	303.42	303.63	303.21	303.72	302.62	303.09	303.85	302.99	304.11	303.74	304.07	302.69	303.78	303.11	303.09	302.9	303.45	303.58	303.35	302.94	303.14
310.25	309.62	311.73	311.52	310.03	311.83	311.05	310.89	309.18	311.4	310.53	310.12	310.31	311.04	311.79	310.91	310.94	310.48	310.07	310.84	310.85	310.86	310.44	309.34	310.12	310.3	310.49	311.59	309.76	312.73	310.72	310.63	310.71	311.97	309.34	311.68	311.04	312.09	310.51	310.08	311.07	311.18	311.51	310.32	311.94	310.92	310.12	310.96	310.74	310.66
310.56	310.72	308.91	309.94	309.96	308.77	310.29	310.5	309.2	309.78	309.01	310.48	309.74	309.26	308.63	309.84	308.81	309.61	310.61	310.17	310.67	310.56	308.63	310.84	309.96	309.19	309.37	309.75	310.13	308.68	309.28	310.72	309.81	310.32	309.81	309.04	309.72	309.76	311.23	310.28	310.19	309.74	310.05	311.1	309.2	308.96	310.27	310.48	309.64	309.93
296.07	296.7	295.77	296.07	297.13	296.4	297.98	297.02	295.75	296.79	296.45	296.48	296.2	296.56	295.93	297.68	295.92	296.13	297.63	297.65	296.9	297.23	297.13	297.98	297.02	295.43	296.26	297.12	296.51	296.5	297.53	294.92	297.67	297.2	296.46	297.43	296.92	297.22	296.25	295.19	297.26	297.25	297.64	296.34	297.01	296.14	296.61	296.26	297.31	297.26
302.41	304.19	303.25	304.3	303.37	304.61	303.26	304	305.41	303.92	303.28	304.47	304.22	302.87	304.15	303.13	305.46	303.8	303.6	303.41	303.65	303.62	303.23	303.15	304.61	304.4	303.01	304.45	303.46	304.99	303.54	302.95	303.02	302.53	302.74	303.94	304.28	303.23	304.27	303.19	304.34	304.45	303.67	304.78	303.5	303.25	305.4	304.06	303.55	304.13
314.22	315.82	314.5	316.68	316.02	316.03	316.31	315.4	315.78	316.95	315.58	315.06	316.72	314.99	315.62	316.3	316.65	317.05	316.02	315.54	316.42	316.57	315.38	315.92	315.45	316.59	315.39	315.01	315.97	313.69	316.23	315.87	315.86	316.29	315.04	315.32	316.84	315.72	315.61	317.35	316.38	315.52	317.02	315.58	316.09	315.42	315.36	316.31	316.66	316.06
317.54	317.98	318.93	317.46	317.08	316.9	315.15	317.89	316.34	317.1	318.04	317.54	316.95	317.11	317.06	317.15	317.27	317.75	316.45	318.44	318.62	317.57	317.49	316.92	318.39	316.55	316.5	317.9	317.58	317.01	317.19	317.66	318.07	317.38	316.54	317.64	317	317.29	317.69	317.74	315.64	317.57	318.44	316.82	318.16	317.91	315.91	318.16	316.84	318.2
324.08	325.61	327.22	325.19	325.45	325.54	326.03	324.37	325.06	326.44	323.65	324.88	325.94	324.06	325.71	324.25	324.96	324.53	325.63	325.26	325.43	324.88	326.58	325.32	324.52	325.07	324.68	326.59	325.63	323.5	326.81	324.65	325.3	325.03	325.53	324.5	325.48	325.49	325.4	326.11	325.84	326.26	325.62	324.54	326.02	324.65	326.87	324.87	324.94	325.55
301.86	303.13	303.08	303.03	303.67	303.61	301.75	303.57	303.39	302.72	303.02	301.63	303.25	302.75	303.11	304.67	303.11	303.25	302.49	302.68	304.03	303.11	303.04	304.78	304.16	302.93	304.46	303.26	303.71	303.4	304.31	303.61	303.54	304.16	303.73	301.84	303.97	304.03	303.21	304.54	303.69	304.23	304.37	302.83	303.41	302.67	304.15	303.59	303.14	303.5
304.95	304.94	304.43	304.84	305	304.94	304.35	303.12	304.86	302.55	303.9	304.94	305.11	304.57	304.9	305.5	305.03	304.62	304.75	305.28	304.19	305.62	305.36	305.22	305.14	304.08	304.26	303.76	304.64	304.12	305.8	304.22	305.57	305.35	303.62	304.16	304.54	305.53	304.71	306.11	305.33	305.11	305.38	305.12	304.05	305.26	304.87	304.89	304.69	305.51
313.15	314.17	314.01	314.59	314.81	313.94	311.88	315.01	314.16	314.76	313.73	313.6	314.15	314	314.8	313.77	312.92	314.2	314.23	313.35	312.9	313.86	314.91	312.23	314.42	313.75	314.2	314.25	315.44	314.14	313.4	314.06	314.12	314.86	314.43	313.97	314.38	313.08	315.45	313.97	313.61	312.87	313.05	313.67	315.03	312.71	313.81	314.03	314.7	314.21
292.93	294.43	295.35	293.97	293.95	294.95	295.16	295.29	294.96	294.39	296.37	295.35	293.53	293.92	295.25	295.23	295.9	295.59	295.5	294.53	295.01	293.92	294.77	295.57	294.29	295.25	294.42	296.19	294.76	295.11	295.01	295.21	295.62	295.74	294.45	295.12	295.59	295.17	294.76	295.39	295.7	296.17	296.13	294.65	294.19	296.05	296.33	295.49	294.59	293.63
314.58	316.04	315.15	314.89	315.72	315.96	315.9	315.2	316.06	314.71	315.13	316.21	316.07	316.97	316.17	314.89	315.31	316.66	315.93	316.27	314.87	316.09	315.35	313.86	315.34	316.26	316.02	315.78	316.05	315.06	316.5	315.5	315.38	315.53	314.75	315.95	315.46	315.99	316.61	315.1	316.02	315.56	315.06	315.96	316.1	315.83	315.76	316.36	315.1	316.47
302.2	301.74	302.06	303.14	302.48	302.02	301.75	300.99	303.06	304.01	302.21	301.79	302.05	301.54	303.36	302.56	302.16	303.14	301.89	301.59	300.95	302.78	302.78	301.73	301.9	302.18	302.67	302.44	301.81	301.8	302.68	302.78	302.73	302.07	303.32	302.11	301.88	301.55	302.21	302.61	301.8	301.55	302.06	302.37	302.15	302.66	301.64	302.67	300.98	302.08
314.46	314.35	315.11	314.97	314.54	314.34	313.88	316.3	314.44	315.16	314.27	314.97	315	314.59	314.88	313.96	314.51	315.03	314.66	315.08	313.34	315.67	315.48	314.49	314.85	314.18	314.22	315.03	314.16	314.86	313.77	315.26	314.39	315.09	315.88	315.23	315.05	314.17	314.62	314.25	315.37	314.34	314.17	314.43	314.35	315.07	315.77	315.88	315.35	313.93
306.63	307.65	306.86	306.15	306.25	305.5	305.65	305.89	306.52	305.52	305.29	305.73	305.46	306.06	305.64	306.07	307.01	306.42	306.6	306.39	305.08	306.81	306.05	305.46	307.13	305.13	306.12	306.23	306.28	305.8	305.72	305.56	305.75	306	305.65	305.88	305.29	305.8	306.1	306.24	306.7	305.63	306.59	305.76	306.4	305.82	306.89	306.98	306.68	306.69
296.61	295.78	296.78	295.94	297.05	296.54	296.76	297.28	296.33	297.53	296.94	297.76	296.82	297.28	295.51	296.78	297.32	296.38	297.03	296.56	296.71	296.76	296.39	296.48	296.9	297.63	296.22	295.9	296.82	296.01	297.84	295.38	297.85	296.04	296.76	296.44	296.32	297.28	296.16	297.35	295	296.27	297.18	297.76	295.17	295.74	297.04	295.9	297.61	296.68
296.33	296.89	296.81	297.26	297.2	297.53	297.27	296.79	297.13	296.58	296.26	295.98	297	296.69	296.58	297.4	295.56	297.13	296.35	297.25	296.6	296.04	296.78	296.48	296.34	297.15	297.2	296.58	296.91	298.4	298.03	295.44	296.18	297.01	296.24	297.24	296.76	297.22	297.21	297.39	295.72	297.29	295.8	297.19	296.45	297.04	296.53	296.29	295.65	296.22
316.41	315.28	314.92	314.61	316.08	316.54	316.65	315.77	316.44	315.44	315.31	316.22	316.84	317.54	315.29	315.78	315.78	315.69	315.46	314.7	315.47	315.7	316.87	315.6	315.7	314.82	316.08	314.67	317.06	315.98	316.32	314.55	315.54	315.98	314.3	315.54	315.9	316.35	316.05	314.49	314.93	316.22	315.73	315.38	315.5	315.72	316.74	315.58	316.48	315.22
303.05	302.67	302.17	302.71	301.75	302.82	302.19	303.37	302.73	302.32	301.98	302.91	302.76	302.47	301.79	302.74	301.93	302.78	302.93	302.19	302.57	301.99	303.56	302.24	302.4	301.88	303.76	301.65	302.74	302.19	301.75	301.46	302.36	302.44	302.39	302.79	303.5	301.6	301.64	302.92	302.43	302.74	302.15	302.94	302.04	302.31	303.8	301.79	303.48	302.66
317.98	316.87	317.65	316.9	318.79	316.95	317.04	318.51	317.74	316.52	318	318.01	318.52	318.74	317.26	318.58	318.97	318.49	318.56	319.84	319.39	318.13	318.5	317.27	317.79	317.65	318.8	318.64	318.21	318.41	318.98	318.09	318.97	319.41	317.89	318.7	318.68	318.24	318.22	317.43	316.3	318.63	318.5	318.82	317.66	318.94	317.62	318.14	318.02	318.06
327.95	328.34	327.71	327.74	327.43	327.82	327.26	327.49	327.99	327.36	327.51	327.41	328.05	328.62	329.2	327.19	325.55	327.22	328.07	326.49	326.75	328.82	327.81	327.7	327.74	326.79	327.79	327.73	327.43	328.88	326.4	327.16	328.71	327.65	327.85	328.56	327.95	327.33	328.28	327.12	327.53	326.76	328.81	328.87	328.11	327.76	328.32	328.14	328.41	327.1
312.24	311.97	312.13	313.35	313.2	313.4	313.23	312.24	313.36	313.09	314.4	312.03	312.2	311.71	313.07	312.57	312.89	313.06	312.83	312.54	313.74	313.25	313.19	312.74	312.99	313.01	313.76	312.37	312.31	313.16	312.94	313.38	312.95	311.87	312.44	312.68	313.36	312.42	312.14	311.72	312.61	313.74	314.19	312.08	312.69	312.4	313.46	312.31	313.1	313.38
328.03	326.93	328.08	327.83	328.34	326.52	327.77	327.08	328.14	327.08	326.07	328.6	328.02	326.93	328.07	327.44	327.31	327.09	326.42	327.33	327.67	328.37	327.86	327.53	327.86	328.15	327.07	328.26	327.98	327.72	327.45	327.59	327.96	327.89	327.1	326.86	328.31	327.99	327.29	328.96	327.79	327.03	326.9	329.38	326.98	326.98	328.4	327.82	329.16	326.97
299.76	299.26	300.12	300.19	299.54	300.2	300.55	301.78	299.71	300.91	300.62	301.03	299.68	300.69	300.31	299.3	299.45	300.5	300.31	299.38	301.04	300.58	299.43	300.45	300.08	299.66	299.97	299.9	299.98	300.62	300.24	300.06	299.44	299.45	300.34	299.41	300.76	301.03	299.97	299.74	300.04	299.49	299.63	300.05	298.74	299.09	301.04	300.43	300.3	299.79
304.09	305.35	305.4	304.5	303.64	305.29	304.61	304.48	303.74	304.48	304.87	303.27	304.24	303.5	304.51	305.68	303.78	304.75	305.42	304.66	303.62	305.17	305.09	304.17	304.69	304.79	304.44	304.2	305.66	304.49	303.41	304.24	305.01	305.14	302.9	303.86	304.75	304.15	303.93	303.78	303.55	304.67	304.75	304.86	304.17	304	305.66	304.73	303.31	304.12
317.47	317.03	317.41	317.19	316.94	317.07	317.81	317.57	316.92	316.55	316.47	317.05	317.88	317.6	318.66	318.08	317.38	317.83	316.73	317.09	317.36	317.1	318.92	316.58	317.52	318.03	317.6	316.43	318.43	317.97	317.54	317.37	316.94	317.4	317.33	317.01	318.07	317.65	316.53	317.19	316.01	317.6	317.77	317.76	316.78	317.31	317.77	317.57	318.39	317.27
298.7	301.96	299.68	302.04	300.6	300.07	299.95	300.36	300.58	300.04	300.35	300.26	299.62	300.78	300.37	300.37	300.66	300.45	300.69	300.2	300.25	300.53	298.44	300.19	301.02	301.55	299.6	299.8	300.34	300.08	300.55	300.08	300.33	300.4	299.01	299.42	300.43	300.45	299.7	300.58	299.72	301.09	299.76	299.82	300.59	298.9	299.63	299.52	300.58	301.16
300.76	300.16	299.81	299.42	299.85	300.09	299.15	299.68	299.66	299.2	300.11	298.67	300.3	299.73	301.02	299.01	299.89	299.51	301.09	300.12	300.17	299.6	299.33	302.19	301.05	300.34	301.52	300.6	300.18	300.03	300.42	299.73	299.97	298.96	300.27	299.44	300.6	299.27	300.65	299.41	300.94	300.07	299.88	300.16	298.87	300.37	299.35	300.32	300.08	300.56
295.93	297.17	296.01	296.08	297.12	296.81	297.24	296.72	297.63	295.49	297.52	298.44	296.51	296.79	296.65	297.06	297.27	297.98	297.29	296.96	297.19	297.46	297.22	296.58	297.16	296.1	296.6	297	297.08	297.06	297.08	297.32	297.42	296.45	297.09	297.27	297.43	295.97	297.1	296.29	296.84	296.72	297.63	296.32	296.34	297.34	298.06	296.54	295.72	296.68
300.26	301.75	299.96	300.94	300.35	300.22	300.28	299.01	298.32	300.98	299.49	300.01	300.1	300.22	299.92	299.87	299.07	300.6	300.39	299.48	298.96	300.17	298.9	300.08	299.43	300.39	299.92	299.72	299.64	300.77	299.78	300.71	300.07	300.59	299.07	301.45	300.13	299.57	299.37	301.09	298.82	300.35	298.98	302.57	300.23	299.92	299.95	299.7	300.88	299.45
323.93	323.96	323.97	324.43	324.4	323.37	325.64	323.87	324.72	322.86	324.67	324.17	324.62	325.63	324.84	325.48	324.79	324.37	324.32	324.1	324.54	324.57	325.58	324.7	324.1	323.49	325.87	323.67	324.78	325.18	324.7	324.9	325.81	324.2	325.64	324.5	324.74	323.57	325.37	324.53	324.51	325.16	323.47	324.96	324.65	324.41	324.62	323.05	325.41	324.6
305.08	304.95	306.21	305.82	306.38	304.06	305.19	305.55	305.77	306.37	305.3	306.35	304.78	305.21	304.99	306.12	305.82	305.91	304.62	305.96	304.73	306.76	305.21	304.88	305.17	306.44	304.9	306.04	304.88	306.1	304.62	305.16	305.22	305.05	306.41	305.64	306.1	306.77	305.85	305.65	307.31	305.54	305.61	305.83	305.16	305.49	306.31	305.24	305.38	306.03
303.39	302.67	303.12	303.73	302.54	304.42	302.99	302.71	302.78	304.71	302.95	302.61	301.88	304.3	303.95	302.91	303.35	304	303.61	303.36	303.77	302.77	305.04	303.26	302.92	302.94	302.82	303.69	302.62	303.96	303.3	304.12	302.28	301.32	304.05	302.75	303.56	303.23	302.09	303.7	304.3	303.3	303.57	302.97	303.36	304.29	303.86	302.89	303.68	303.42
303.11	302.89	304.01	305.02	304.43	303.21	303.28	304.21	302.61	302.27	304.05	303.85	303.88	302.34	302.25	302.25	303.05	304.06	304.14	303.69	304.31	303.39	303.87	303.29	302.73	303.26	303.24	302.58	302.45	304.73	303.32	301.97	303.69	303.62	303.27	303.66	303.29	301.9	302.95	302.59	302.94	303.64	303.74	303.32	304.04	304.2	303.42	302.86	302.66	302.63
305.19	305.95	305.89	306.32	305.99	304.28	304.43	306.37	304.1	304.65	305.55	305.5	304.9	305.39	306.03	305.7	305.29	305.32	305.38	305.23	304.87	304.22	304.59	304.48	305.66	305.56	304.27	305.81	304.29	304.75	306.11	305.44	305.53	304.95	306.12	304.83	306.13	306.14	304.08	304.93	306.33	304.2	306.58	305.02	306.26	304.88	305.94	305.11	305.34	305.17
313.69	314.3	313.17	313.86	313.1	313.13	312.79	313.42	315.2	314.06	313.8	313.26	313.47	313.71	314.12	313.38	314.07	315.24	313.89	313.63	314.7	315.05	314.8	313.69	313.78	314.66	313.3	315.85	313.39	314.37	314.52	313.98	316.14	312.51	314.78	314	313.62	313.98	313.87	314.73	313.66	312.66	314.14	313.41	313.12	313.13	313.41	312.3	312.63	313.33
317.92	317.69	318.32	316.23	316.95	317.48	316.83	317.58	317.38	317.05	316.81	317.12	316.21	317.76	318.14	317.38	316.84	316.82	316.99	317.38	318.87	316.96	317.68	317.31	317.14	316.12	317.7	317.73	318.09	317.38	317.45	319.06	317.54	316.67	318.24	317.24	315.98	317.28	318.79	317.66	316.86	317.27	316.53	316.91	316.89	317.83	316.35	317.94	317.68	317.31
315.23	314.91	313.68	312.63	315.99	314.24	312.9	314.83	313.7	314.27	314.26	314.51	315.04	313.67	313.17	313.24	314.81	313.87	314.12	314.97	312.92	314.14	314.47	313.59	315.22	312.99	314.85	313.28	314.97	314.23	314.6	316.17	314.03	314.66	313.77	313.15	315.2	313.19	313.62	314.17	313.21	315.12	314.65	314.58	313.87	313.11	314	314.77	313.71	312.46
328.52	329.48	329.46	329.38	329.86	329.54	329.4	328.59	328.44	329.64	327.37	328.7	329.32	328.58	327.89	328.72	328.69	329.52	328.24	328.67	329.68	329.37	328.81	327.91	328.61	328.99	328.21	328.47	327.86	328.9	329.28	329.08	328.82	329.16	328.12	327.93	329.52	329.53	329.29	328.29	327.71	328.03	329.34	328.91	328.05	328.41	327.48	328.55	328.06	328.92
311.83	313.79	313.42	312.53	312.62	312.71	312.78	312.57	314.19	313.92	312.23	312.48	312.69	312.31	313.35	313.44	313.45	312.06	313.18	314.59	312.72	312.53	312.87	314.68	312.7	314.37	314.1	314.08	313.6	313.15	312.14	315.01	313.55	312.84	312.89	312.27	312.83	313.24	312.78	312.98	312.21	311.98	313.81	313.82	312.25	313.66	312.25	315.01	312.35	313.74
313.52	312.91	313.51	313.37	312.18	313.6	313.25	312.62	314.64	312.04	314.77	312.87	312.85	312.49	312.89	312.7	313.82	313.01	313.13	312.12	313.32	313.42	312.65	313.64	313.65	312.64	313.25	313.54	313.99	313.21	313.62	313	312.98	313.55	311.52	314.79	313.6	313.97	313.18	313.63	313.36	313.2	313.93	313.4	312.44	313.42	313.45	313.51	314.05	312.9
308.97	309.02	309.46	310.44	308.79	310.15	310.68	310.02	308.6	310.92	309.5	309.98	310.47	309.91	310.73	309.93	308.86	311.34	310.97	309.47	309.78	311.85	309.25	309.07	311.09	309.26	310.85	308.52	309.99	309.92	309.55	310.48	308.97	309.79	309.32	310.58	309.9	309.09	310.06	309.63	310.86	309.38	309.43	308.57	311.18	310.96	310.37	308.64	309.49	308.53
304.72	304.67	302.64	303.56	304.64	302.06	302.75	303.85	302.61	304.85	302.79	305.49	303.49	304.3	304.34	304.47	303.59	303.72	303.96	304.42	304.31	303.83	304.56	304.82	303.76	302.86	304.3	303.65	304.18	303.59	304.58	303.63	304.22	304.34	304.62	304.46	304.02	302.62	303.86	303.51	303.14	303.21	304.34	304.03	305.43	303.29	303.57	304.06	303.73	304.06
305.03	305.1	305.41	303.65	303.95	304.9	304.55	304.19	305.11	304.02	303.77	303.92	304.26	304.85	304.64	305.01	304.78	304.79	305.55	304.24	304.62	303.88	303.74	303.83	304.45	304.95	304.35	304.97	304.18	303.83	304.18	304.24	305.48	304.85	304.08	304.78	304.11	304.13	304.67	303.81	302.9	304.37	304.58	304.62	303.46	304.37	304.8	304.61	303.76	304.52
300.16	298.41	299.2	300.19	299.33	299.53	298.81	299.8	299.55	298.92	300.21	299.65	299.75	300.63	300.62	299.13	299.23	299.82	299.03	299.53	301.59	300.01	300.38	300.41	300.85	300.52	299.64	299.74	300.01	300.51	299.88	299.87	299.97	299.59	300.1	299.82	299.17	300.17	298.83	300.12	299.32	300.98	299.17	300.48	299.28	300.07	299.83	301.16	300.72	298.68
314.85	315.02	314.02	313.86	314.23	314.09	313.56	313.85	315.08	314.07	313.61	313.2	315.32	313.9	314.63	313.91	314.23	314.59	315.29	314.81	313.14	314.19	313.69	314.18	314.94	313.55	313.63	313.11	314.43	315.2	315	314.46	314.13	313.62	313.43	313.66	314.26	313.04	313.65	314.39	314.24	314.45	314.23	314.6	314	315.13	313.05	314.4	313.87	313.86
318.97	319.88	319.63	318.59	319.32	319.52	319.08	319.52	318.53	319.68	318.74	319.59	319.02	319.67	319	318.79	318.59	319.64	318.87	320	318.26	319.76	319.99	318.52	319.26	318.75	319.31	319.04	319.88	318.64	319.31	319.15	318.57	318.77	319.21	318.97	318.77	318.65	318.15	320.76	318.79	320.16	318.81	319.02	318.08	320.04	318.74	319.79	318.77	319.95
312.94	313.64	313.74	315.31	312.12	314.62	312.67	312.8	313.24	313.84	312.07	312.68	313.77	312.98	313.29	313.37	313.73	314.43	313.28	313.86	312.85	314.31	313.53	312.16	314.06	313.18	314.03	313.95	313.01	313.48	312.91	313.29	313.04	312.19	314.72	313.37	313.29	312.44	313.66	313.1	312.91	312.14	312.72	312.5	312.73	312.96	313.13	314.15	313.15	313.07
312.9	313.25	314.01	312.88	314.34	312.52	313.58	314.1	314.34	314.43	314.08	312.12	314.58	312.26	313.23	313.42	313.91	313.38	312.64	313.25	313.36	312.82	314.2	312.27	312.99	313.75	312.82	314.12	314.72	313.59	313.11	313.1	312.35	312.98	312.54	314.15	313.54	312.74	313.18	313.49	313.41	313.64	312.09	313.06	313.49	313.63	313.38	313	312.95	313.61
311.48	312.2	312.35	312.73	312.44	312.52	312.14	313.8	313.35	312.02	312	312.57	312.57	311.93	313.57	312.37	312.83	312.55	312.74	311.73	314.66	312.81	312.23	313.3	313.07	312.72	312.57	312.49	312.99	312.21	313.88	312.42	313.02	313.12	312.51	313.77	312.32	312.08	312.25	312.54	312.7	313.02	313.09	312.09	313	312.31	312.04	313.14	313.27	312.96
318.64	318.7	319.55	318.81	319.3	319.24	319.07	318.05	318.55	318.84	319.13	318.31	318.17	318.12	317.33	318.72	317.9	317.51	317.21	319.02	318.84	319.3	320.94	318.31	318.75	318.61	317.84	318.01	318.85	318.4	317.91	319.2	318.18	319.19	319.28	318.64	318.11	319.4	318.56	317.34	318.89	318.72	318.4	317.93	318.03	319.12	318.41	318.8	318.06	318.92
325.93	325.02	324.8	325.13	326.16	324.71	325.81	324.91	325.46	325.64	325.68	323.82	326.25	325.8	325.69	323.76	325.72	326.15	326.68	325.91	325.55	326.31	325.44	325.95	325.78	324.47	324.71	324.65	324.9	324.02	325.02	325.07	325.96	324.88	325.57	323.68	325.71	324.24	324.22	326.02	326.37	325.64	325.47	325.84	325.25	325.65	325.13	325.66	324.21	325.11
324.32	324.48	325.01	323.87	324.55	323.39	325.11	324.77	323.65	325.18	324.4	324.75	324.41	323.21	323.79	324.74	324.1	325.08	324.12	325.55	326.19	324.88	323.73	324.38	323.83	324.08	325.6	324.55	324.6	325.47	324.3	324.93	324.23	324.19	324.12	324.48	324.41	324.15	325.32	324.79	325.56	324.08	323.76	324.15	324.83	322.62	324.62	323.56	325.09	324.65
311.03	310.75	311.55	311.12	309.91	311.15	311.15	310.04	309.79	312.28	310.05	310.74	310.41	310.08	310.25	309.98	310.89	311.08	311.61	310.67	310.55	310.82	310.29	310.74	310.91	312.12	310.29	310.44	308.83	310.83	311.31	309.46	310.71	311.51	311.82	311.34	311.12	310.31	309.64	310.45	310.93	310.37	310.01	310.07	309.96	310.7	309.79	311.72	310.86	310.53
304.33	304.19	304.07	304.25	304.88	304.28	303.82	305.24	303.78	304.36	302.7	303.44	303.61	303	304.6	303.58	303.41	303.03	303.54	303.03	303.08	303.26	304.26	303.62	303.3	303.9	303.86	303.16	302.67	302.98	304.23	304.66	304.01	303.62	304.32	304.42	302.68	303.34	305.34	303.88	304.35	303.02	302.77	305.39	303.63	302.95	302.7	304.42	302.2	303.28
304.81	304.45	304.65	304.44	303.02	303.89	303.23	305.11	303.58	303.96	305.04	303.98	304.82	304.34	305.17	304.55	304.65	305.74	303.94	303.78	304.05	304.36	304.63	304.08	303.74	303.91	305.29	304.42	304.12	304.16	305.15	305.01	304.75	304.79	304.54	304.37	304.12	305.13	305.21	302.81	305.85	303.73	305.89	303.32	305.12	306.1	303.88	305.24	304.45	303.37
313.37	313.64	314.24	313.79	312.49	313.69	313.23	313.48	314.22	313.91	313.05	313	312.6	312.85	313.34	312.66	314.13	312.8	313.14	313.15	314.06	313.23	313.78	313.76	314.27	313.57	313.49	314.17	314.25	313.87	313.12	313.77	313.3	313.91	313.34	314.97	311.59	313.98	313.95	314.83	314.88	313.3	313.95	314.17	313.27	312.8	313.23	313.45	312.95	312.07
303.68	303.58	303.39	303.54	301.49	303.7	302.83	302.56	303.16	303.09	302.33	304.08	304.03	303.42	303.36	302.83	303.03	303.46	303.66	304.19	304.23	304.09	301.7	303.43	303.28	302.9	303.9	303.67	303.1	302.95	302.13	303.24	303.69	302.98	303.25	303.56	303.98	303.22	302.06	302.62	302.59	303.35	304.1	301.86	303.22	303.46	303.58	303.69	303.75	302.84
327.15	327.39	328.35	327.95	328.53	328.25	329.97	328.08	328.27	327.82	327.67	329.12	329.01	327.69	327.99	327.63	328.1	326.34	327.9	328	328.21	329.08	329.24	328.27	328.41	327.1	327.3	328	327.39	328.03	327.79	327.75	326.47	327.24	328.05	328.17	327.68	325.59	328.4	327.25	327.09	327.72	328.67	327.57	327.87	327.01	328	328.35	328.29	328.34
303.78	304.66	303.09	302.95	304.4	303.64	303.83	302.62	303.25	302.91	303.17	302.78	302.2	303.99	303.96	302.3	303.7	303.28	303.06	303.11	302.16	302.91	303.38	303.63	303.46	303.3	303.84	302.77	303.95	303.93	304.11	303.03	303.29	303.55	303.76	304.22	302.95	303.41	302.79	303.27	304.46	304.18	302.85	303.81	302.46	304.07	304.68	302.4	302.81	303.64
317.83	316.12	316.59	317.7	317.95	317.23	316.96	318.38	316.84	316.32	317.34	318.13	318.12	317.02	316.1	317.26	318.26	317.69	316.57	317.09	318.01	316.31	317.76	316.31	316.99	316.7	317.8	316.56	316.16	316.3	316.82	316.82	317.42	317.15	317.8	316.42	317.21	318.08	316.4	317.49	315.2	318.01	316.92	316.4	317.28	316.16	318.48	318.19	318.56	316.55
300.89	302.37	302.74	301.63	302.26	302.24	302.19	301.85	301.9	302.55	302.03	302.59	302.27	301.93	302.22	301.15	302.73	301.88	302.96	302.72	301.55	301.91	301.38	301.96	301.73	302.67	301.78	302.21	302.46	302.11	302.83	302.26	302.29	302.72	302.51	301.98	303.38	302.71	301.3	302.95	302.22	301.46	301.15	302.74	301.97	302.15	302.67	302.84	302.57	302.58
300.93	301.78	301.99	301.94	301.34	301.25	299.25	300.97	301.16	301.32	300.47	300.11	301.75	301.02	301.83	301.47	301.16	301.13	300.58	301.78	300.87	300.68	301.7	300.91	301.05	300.18	300.43	301.1	300.56	301.45	301.54	300.15	302.59	301	300.92	301.19	301.22	300.1	300.55	301.73	300.13	302.3	302.23	302.15	300.72	300.91	301.37	302.25	301.55	301.31
300.99	301.27	300.62	301.44	301.25	300.49	301.43	301.13	301.64	301.05	300.95	301.03	300.67	302.32	301.11	300.96	300.51	300.86	301.05	301.53	302.2	301.41	300.8	300.45	299.51	300.67	299.64	301.89	301.66	300.69	301.69	301.52	301.8	300.94	300.91	301.69	299.46	301.79	300.28	302.54	300.59	300.24	301.63	300.21	301.73	301.52	301.89	302.1	299.29	300.62
315.13	316.2	315.72	315.84	315.67	315.31	316.56	315.29	316.15	316.71	315.2	316.26	314.44	315.71	315.35	315.77	316.24	318.17	315.54	315.24	315.1	316.43	314.52	316	315.25	316.56	314.93	315.99	315.86	315.72	316.15	316.36	316.05	315.29	316.5	315.13	314.51	315.82	316.23	314.21	315.1	315.38	314.72	316.8	316.07	315.92	315.32	314.12	316.53	315.96
295.07	294.29	294.03	294.43	294.22	294.6	294.76	294.34	294.88	293.97	293.45	294.53	294.18	293.68	293.3	294.68	293.76	294.4	294.75	294.23	294.83	293.9	294.66	294.45	294.84	294.14	293.21	294.22	295.21	294.46	294.45	293.43	294.61	293.5	293.37	293.41	294.46	295.19	293.36	293.05	293.75	294.88	292.71	293.96	292.29	293.73	294.43	294.52	293.65	293.77
316.24	318.19	316.36	317.32	316.55	317.94	317.57	318.02	318.47	316.35	317.02	319.43	317.92	319.48	317.87	318.65	318.37	317.36	315.6	316.38	317.64	317.51	316.89	318.02	316.45	316.21	316.48	316.91	316.61	316.63	318.21	316.67	315.77	317.36	316.19	317.61	317.73	316.86	318.41	317.49	317.63	316.74	317.51	318.1	317.94	316.93	317.95	316.1	317.06	316.43
296.31	297.24	297.42	297.1	296.56	298.41	296.71	297.12	295.82	295.72	296.12	295.56	296.58	296.99	296.42	296.82	295.82	296.77	296.54	296.92	298.21	298	296.86	297.53	297.47	296.79	296.13	298.49	298.06	297.73	296.06	297.06	296.84	296.33	296.53	297.68	297.13	296.69	297.58	298.01	296.5	297.14	297.36	297.79	299.18	296.99	296.52	296.41	297.69	295.21
313.84	313.7	315.15	313.08	314.2	313.35	313.84	313.95	314.89	315.21	313.68	313.56	313.5	314.57	314.84	313.89	313.84	313.87	314.7	314.72	314	315.03	313.89	314.73	314.74	314.13	315.36	313.22	314.14	314.47	313.02	313.79	312.75	314.23	313.33	313.27	313.63	314.91	314.14	313.11	313.67	315.28	314.39	313.76	313.49	312.51	314.75	314.51	314.07	313.01
328.66	328.41	327.84	327.22	330.9	330.03	327.89	328.15	328.76	328.6	328.16	329.06	328.86	329.69	329.51	328.51	328.9	328.54	329.4	329.55	327.6	329.51	328.56	329.05	329.15	329.51	328.83	328.55	329.17	328.86	328.77	329.08	328.36	329.01	328.83	328.74	328.14	328.67	329.05	328.83	329.66	329.43	329.04	328.94	328.08	330.25	328.08	327.48	330.42	328.75
300.92	301.39	301.87	302.41	300.58	300.12	299.66	300.85	301.49	300.68	300.2	300.86	301.71	299.71	301.18	302.03	300.38	300.95	300.93	301.31	301.91	300.34	301.36	300.34	300.53	300.79	301.37	300.59	301.74	300.4	301.51	301.61	300.92	301.27	301.65	299.64	301.12	301.25	302.01	300.99	301.51	301.55	299.44	300.1	301.2	301.05	300.17	300.59	302.29	301.63
303.31	302.22	301.92	303.39	303.19	302.42	302.71	304.46	303.58	302.43	301.61	301.61	302.69	302.65	301.96	302.82	303.02	303.42	302.3	303.45	301.89	302.12	302.85	302.82	303.58	304.21	302.52	303.24	302.86	303.33	302.77	303.2	303.84	304.07	302.63	302.91	302.02	304.18	302.03	302.31	302.36	303.07	302.93	302.89	302.37	302.42	302.07	303.35	303.59	302.9
306.68	306.94	306.59	305.76	306.06	306.76	306.81	307.09	306.5	306.15	306.69	307.27	307.16	305.57	306.28	306.3	305.96	307.33	307.59	307.34	305.45	306.18	307.5	306.1	306.1	306.07	305.21	305.95	307.07	307.39	306.96	307.33	307.12	308.01	306.06	305.94	306.66	306.36	306.66	307.44	306.06	306.37	306.77	306.54	305.03	306.84	306.9	306.87	306.71	307.54
300.26	302.3	300.92	300.62	300.7	300.41	301.18	301.1	300.55	300.2	300.73	301.76	299.95	301.43	301.69	301.96	300.37	301.87	299.89	301.14	300.33	301.56	301.38	301.11	300.28	300.83	301.05	300.28	300.79	300.35	300.24	301.31	301.7	300.59	301.12	300.46	300.78	301.25	301.23	301.9	301.36	300.93	300.12	302.36	299.88	301.41	300.25	302.45	299.98	301.5
324.05	325.57	324.33	324.54	324.88	324.07	325.12	323.5	324.81	324.03	324.07	324.57	323.25	323.95	325.06	324.32	324.45	323.52	324.95	324.75	324.64	325.35	324.19	325.2	323.82	323.73	324.8	324.55	324.44	324.42	325.04	325.75	324.67	325.71	324.09	324.28	324.41	324.94	324.26	324.97	324.61	323.48	325.89	323.4	325.36	325.33	324.74	325.52	324.72	324.93
317.18	317.97	317.43	316.04	316.39	317.36	315.83	316.94	317.39	317.25	316.9	318.41	316.63	317.2	316.71	318.22	316.66	318.45	316.58	316.13	317.34	317.29	317.99	317.39	317.13	316.86	317.81	317.6	316.82	317.09	318.31	317.66	317.02	316.52	316.05	318.11	317.5	316.68	316.82	317.17	317.78	318.85	315.96	317.24	317.95	317.97	316.53	316.46	317.31	316.57
303.36	303.73	303.64	301.29	303.71	302.7	305.01	303.48	302.71	302.48	304.72	303.51	302.27	304.55	302.83	303.64	302.93	302.34	303.23	303.65	302.64	302.57	302.84	302.99	303.91	303.43	302.72	303.11	304.29	302.57	302.55	304.63	303.59	304.35	303.21	303.84	303.45	302.16	303.44	303.22	303.5	303.01	302.91	303.02	302.51	303.32	303.73	302.5	302.93	303.57
304.14	306.23	305.21	305.18	306.38	305.45	304.91	306.03	304.64	304.9	304.53	304.23	305.05	304.44	305.01	306.11	305.75	304.29	304.88	305.44	304.76	305.36	305.64	304.35	305	304.63	306.47	306.47	304.94	305.67	305.48	304.89	305.05	306.15	304.61	305.7	306.12	304.67	305.28	304.64	304.89	304.77	305.68	305.28	303.31	304.5	306.17	304.59	305.65	305.73
315.82	316.92	315.67	316.82	315.94	316.2	316.33	316.14	316.2	317.23	317.1	317.74	316.93	317.61	317.33	316.4	315.84	316.07	316.6	316.31	317.6	317.15	316.99	316.05	315.82	315.71	316.34	316.68	316.39	317.14	317.06	315.29	316.86	316.26	316.14	316.56	316.09	315.89	316.44	315.62	315.48	316.96	317.36	316.63	316.89	317.43	318.13	316.27	317.62	317.42
303.08	301.53	301.43	302.94	304.14	304.72	302.85	303.78	303.69	301.84	303.99	304.51	303.73	302.77	303.19	303.5	302.56	303.63	303.5	303.27	304.36	303.62	303.55	303.55	302.9	303.5	304.34	303.63	304.32	303.16	303.98	304.35	305.23	304.02	302.77	302.19	301.7	303.28	304.4	303.83	303.15	304.17	302.4	303.36	302.99	303.41	303.58	303.54	304.09	303.51
300.79	299.35	301.47	300.05	300.58	300.06	299.27	301.04	299.86	299.64	300.88	300.09	299.32	300.66	300.18	299.5	300.94	299.25	299.67	299.23	302	299.36	299.05	299.61	300.41	299.75	300.71	299.99	299.58	299.57	299.15	301.21	300.18	300.16	301.23	300.42	299.79	300.99	299.63	300.74	299.91	299.59	300.12	300.23	300.78	299.88	300.76	300.62	299.85	299.57
311.14	311.67	311.2	309.72	311.53	309.6	310.03	310.35	310.03	311.2	310.97	309.48	310.38	309.74	310.62	311.34	309.26	310.14	310.68	310.34	311.02	309.22	309.52	310.39	311.03	308.89	310.22	310.2	310.69	311.06	310.56	310.15	310.44	310.53	311.54	310.81	311.62	311.66	310.7	309.52	310.79	309.91	310.47	310.02	310.76	311.37	311.02	310.5	310.38	310.48
304.54	303.86	303.52	302.58	303.76	304.19	303.6	303.24	303.32	303.28	303.54	304	303.29	304.5	303.52	302.94	303.88	304.32	304.02	303.09	302.36	303.39	304.04	304.17	302.55	302.51	303.28	303.83	303.42	304.22	303.85	305.14	303.58	303.47	303.93	303.61	302.99	303.98	305.33	301.45	303.76	303.25	302.93	303.13	304.49	302.03	302.45	301.63	303.53	304.02
296.69	296.29	295.97	296.64	297.28	296.53	297.1	297.15	297.31	297.09	297.75	296.83	297.15	297.88	297.73	297.75	296.02	296.69	296.55	296.85	298.04	296.43	297.38	296.64	297.65	296.53	295.7	296.69	296.39	296.81	298.26	297.3	295.94	296.73	296.36	296.59	296.2	296.79	296.61	297.14	296.97	296.31	296.08	296.06	297	296.16	297.52	296.33	295.33	296.29
303.78	304.79	304.47	304.19	303.8	304.68	304.95	303.88	305.24	303.7	303.73	305.05	304.85	304.33	305.32	304.33	304.83	304.41	304.34	305.11	303.87	304.08	304.19	303.97	304.24	304.51	304.87	305.17	304.54	305.07	304.87	304.2	303.17	302.63	304.29	304.89	304.04	304.06	303.74	303.2	304.24	305.27	303.75	305.07	303.69	304.01	305.19	304.75	303.66	304.58
318.03	318.71	318.17	318.94	317.12	317.82	318.81	317.64	318.62	317.94	318.5	318.25	317.82	318.12	317.85	317.85	319.5	317.31	318.54	318.09	319.9	317.02	319.26	317.9	318.8	317.82	317.44	318.31	318.13	317.99	317.14	316.9	317.28	316.89	317.86	318.25	318.42	317.16	318.17	318.07	318.47	318.28	317.62	319.01	318.07	318.25	317.96	318.14	317.93	319.35
302.14	303.06	304.54	303.2	303.93	303.26	303.61	303.56	303.93	304.25	304.41	303.88	304.34	303.48	304.79	302.71	303.89	303.97	303.64	303.39	304.25	303.5	303.78	303.97	303.84	303.44	304.52	302.96	303.71	304.53	304.06	303.51	303.44	303.42	304.42	303.81	303.75	303.86	304.01	303.34	304.25	304.24	304.29	303.65	303	304.27	304.01	305.23	303.49	303.54
296.55	296.67	297.73	297.08	297.01	296.77	297.96	298	296.21	296.8	298.84	297.53	296.57	295.75	298.15	296.33	295.62	297.07	297.12	295.83	297.36	296.57	297.29	296.95	297.17	295.91	296.58	296.7	296.65	296.92	296.8	296.76	296.82	297.28	295.8	297.43	296.81	297.16	295.73	297.05	296.53	297.14	297.67	296.78	296.7	297.21	296.04	295.88	296.3	297.43
304.84	304.22	306.34	306.46	305.26	305.37	304.83	305.33	304.78	305.65	305.81	305.32	304.61	306.38	306.18	306.14	306.86	306.64	305.76	306.7	306.62	305.75	305.17	305.28	306.14	306.17	305.66	306.35	304.87	305.25	306.13	304.92	306.61	304.65	305.77	305.57	305.17	305.66	305.38	306.47	306.3	306.73	305.55	306	305.09	304.65	305.49	305.74	305.94	303.88
312.48	312.81	312.44	314.06	312.33	311.68	312.07	313.5	312.53	314.23	311.82	314.07	313.18	313.58	313.11	313.35	313.85	313.11	313.03	313.56	313.52	313.12	314.57	313.98	312.94	313.77	313.19	312.9	312.53	312.3	312.42	312.18	313.74	314.75	313.43	312.82	313.1	313.43	314.27	311.74	313.05	313.09	313.27	314.57	312.24	313.4	314.79	313.31	312.95	313.04
305.46	304.89	303.88	304.14	304.79	305.66	304.6	303.77	306.16	303.49	305.21	304.67	304.92	306.02	305.72	305.02	305.26	303.77	304.55	304.71	305.83	303.52	303.91	305.44	304.79	304.58	304.95	304.43	304.37	303.87	304.85	305.23	303.91	303.97	305.16	304.63	305.36	305.39	304.7	303.48	304.5	304.36	305.52	304.51	305.36	305.07	303.93	304.79	305.53	305.44
303.99	304.3	303.46	303.23	302.67	303.2	304.04	304.01	303.46	304.23	303.07	302.63	304.27	303.41	302.91	305.12	303.26	303.63	302.55	303.44	305.6	304.48	302.69	301.67	303.51	304.24	303.05	303.63	303.18	302.75	304.6	302.77	304.11	303.65	304.67	302.87	303.4	302.61	303.17	302.54	303.48	303.13	303.08	303.13	304.29	302.72	302.92	303.28	304.24	304.76
314.88	316.26	316.28	315.22	316.95	315.26	316.82	314.6	316.17	314.71	314.05	314.93	316.39	315	316.22	315.38	315.53	315.59	316.22	315.07	315.36	316.22	316.06	316.36	315.22	315.63	315.39	315.68	315.6	315.5	314.97	315.47	313.69	315.85	315.56	315.82	317.03	315.47	316.62	316.87	316.94	315.8	315.86	315.69	314.84	315.89	315.47	314.88	316.5	316.31
304.63	306.32	305.6	306.16	307.2	306.84	306.17	305.5	305.14	305.69	306.32	306.81	306.05	306.36	305.98	306.57	307.95	305.59	306.72	305.4	304.24	306.48	306.08	305.78	307.06	306.81	305.21	305.32	305.59	305.5	306.23	306.23	306.32	305.16	305.65	305.38	306.46	305.74	306.44	305.95	306.02	305	305.52	306.74	305.89	304.78	305.39	304.62	306.27	306.26
303.77	304.58	303.36	304.67	303.67	304.06	303.59	303.95	304.32	303.71	303.98	303.7	302.62	303.68	303.19	303.99	303.06	305.23	304.28	304.53	303.75	304.65	304.58	304.73	304.17	304.88	302.85	303.58	304.31	303.26	304	302.82	302.69	305.15	304.1	303.83	302.65	303.76	303.85	304.07	303.88	302.34	303.99	303.47	304.16	304.12	303.77	303.23	304.6	304.8
303.84	304.19	303.47	303.38	303.75	304.6	303.54	304.2	303.91	304.98	303.88	304.26	304.3	303.36	304.79	304.13	303.52	304.01	302.95	304.48	303.66	303.02	304.16	304.92	303.75	304.62	303.73	304.06	304.77	302.78	304.08	305.01	303.35	303.05	303.77	303.78	303.42	303.62	302.48	304.08	304.31	304.94	303.5	302.92	303.73	304.37	304.44	304.12	303.15	304.05
310.25	308.29	309.14	309.19	310.6	309.66	310.31	309.6	309.61	309.89	311.75	310.48	310.46	309.86	310.1	309.46	309.48	309.91	310.23	309.96	309.85	308.94	309.95	310.67	309.87	308.26	309	310.94	310.92	309.44	310.94	309.68	310.05	310.21	309.7	310.5	309.82	309.46	309.72	310.32	309.7	309	309	309.21	309.14	310.04	310.06	310.02	310.07	309.84
303.16	302.78	301.7	303	303.61	303.21	303.47	303.72	304.25	304.18	303.41	302.71	302.51	303.36	304.56	303.8	304.53	302.76	303.23	302.66	303.89	303.23	303.47	303.23	304.07	303.45	303.58	302	304.84	305.37	302.99	303.89	304.56	302.65	304.15	302.96	304.14	303.57	302.41	304.12	303.32	303.38	303.42	303.66	303.72	301.86	304.28	304.28	303.58	303.34
304.85	303.77	304.91	304.51	303.84	305.53	304.34	304.75	306.02	303.78	302.91	305.81	304.84	304.02	303.27	305.51	306.06	303.55	304.09	305.5	304.05	303.7	304.3	305.12	303.49	303.5	304.63	304.31	304.07	303.82	304.63	305.52	304.33	303.6	304.44	305.46	305.25	305.42	305.45	304.54	303.41	304.87	304.66	303.71	303.5	304.63	303.53	304.44	305.03	304.38
303.23	303.06	302.91	303.05	303.51	303.76	302.51	303.86	302.8	302.78	302.69	303.3	300.98	302.36	302.6	303.31	302.74	302.56	303.22	302.97	301.19	302.03	302.78	303.3	302.41	302.62	304	302.18	302.21	301.93	303.61	302.43	304.38	303.16	302.57	302.69	302.29	302.28	301.61	302.12	303.83	302.44	303.02	302.27	302.98	302.84	302.4	303.83	302.64	302.9
313.39	314.78	314.04	315.11	314.56	313.93	313.62	313.95	313.25	314.6	315.54	312.8	313.22	315.12	313.53	313.37	313.58	314.93	313.11	313.94	313.32	314.17	314.29	312.85	314.5	313.58	313.45	313.92	313.51	312.74	314.77	313.27	313.73	313.4	313.34	313.27	313.48	313.28	313.77	313.03	315.63	315.12	313.55	312.89	313.47	314.35	313.52	313.09	315.65	313.4
318.4	319.67	320.27	319.86	319.87	319.53	319.6	319.47	319.81	318.71	319.31	317.01	319.77	319.63	320.1	318.98	318.26	319.26	319.12	320.34	318.94	319.03	319.95	318.89	319.56	319.65	319.04	320.1	318.28	318.56	320.13	319.02	319.66	319.68	318.7	319.64	319.03	319.51	319.04	319.51	318.41	319.56	319.37	320.41	319.55	319.19	319.8	318.77	319.09	319.41
301.46	303.72	302.86	302.81	302.5	302.64	303.33	303.52	302.75	301.78	302.8	302.94	303.42	302.91	303.53	304	302.21	302.08	302.74	304.47	304.26	303.39	303.57	302.47	303.95	302.46	303.49	303.85	303.46	302.6	303.24	303.07	303.35	303.06	303.62	302.56	302.98	302.71	302.88	303.03	302.79	301.82	302.45	303.42	302.74	303.29	302.24	303.06	303.84	302.9
313.86	313.58	314.69	313.65	314.44	315.09	314.4	314.51	313.41	312.83	315	313.02	314	314.83	315.11	313.53	313.65	314.5	315.22	313.69	314.11	314.68	313.66	313.55	314.35	312.88	314.49	316.07	312.82	314.35	313.83	313.9	314.37	315.46	313.83	314.15	314.11	314.82	313.72	313.08	313.23	313.88	314.19	314.47	313.11	313.82	314.63	314.07	313.63	314.34
314.47	315.58	315.87	315.56	314.88	315.58	313.38	315.76	315.33	314.18	314.41	315.11	313.91	314.58	314.14	314.92	313.74	315.8	313.24	315.46	314.46	316.7	314.63	315.85	315.47	314.88	315.26	314.16	314.27	314.76	314.03	315.41	316	315.03	313.91	315.64	315.05	314.76	315.03	315.31	313.54	315.17	314.47	314.34	313.87	314.36	315.29	313.94	314.9	314.77
301.96	302.81	302.87	302.48	302.69	302.56	302.43	302.46	303.45	302.21	303.22	302.8	300.92	303.46	302.04	302.19	301.27	302.07	300.67	301.84	302.92	301.65	303.05	302.41	301.9	302.65	301.32	302.97	302.93	303.64	303.34	302.14	302.31	302.88	302.42	301.38	302.58	302.71	302.37	301.41	301.87	301.43	302.49	303.51	303.19	303.04	302.11	302.14	302.57	302.77
294.64	294.61	296.01	294.88	296.13	294.56	294.72	295.36	294.85	295.94	295.66	295.22	295.69	296.07	294.53	294.91	295.01	296.22	294.89	293.5	294.7	295.02	294.92	294.51	293.84	295	295.17	295.06	295.23	295.2	295.54	296.52	295.39	295.42	295.08	294.08	295.92	294.93	295.47	295.63	295.15	295.73	293.76	295	295.11	295.71	295.23	295.34	295.03	293.88
317.53	317.73	317.16	317.05	315.73	316.48	316.63	316.29	316.68	316.68	315.52	316.74	316.02	316.23	315.95	316.86	314.89	315.56	315.75	316.51	315.79	316.52	316.89	316.97	315.83	316.12	316.72	316.07	316.87	316.42	316.95	317.7	315.6	316.37	316.74	316.94	317.24	316.74	317.28	316.46	316.87	315.92	316.83	316.22	316.2	317.27	316.96	316.95	316.28	317.3
313.94	313.2	311.34	312.9	312.47	312.5	311.8	311.7	310.69	311.32	312.51	311.63	312.05	312.84	312.58	312.63	311.58	312.55	312.18	312.48	311.78	312.36	312.36	312.42	312.72	313.05	313.35	312.05	313.34	313.5	312.23	312.69	312.28	312.67	313.3	311.86	312.89	311.98	311.61	312.42	311.06	311.45	312.67	311.75	311.53	312.31	311.82	312.34	312.57	310.38
318.86	317.57	317.03	320.19	318.83	317.74	317.01	318.12	319.17	318.24	318.65	317.79	317.84	318.76	317.01	318.91	318.94	317.8	318.27	317.85	318.89	317.58	318.43	318.87	317.17	317.97	318.3	317.48	319.18	317.37	318.43	318.38	318.25	318.26	318.29	317.75	319.73	318.23	318.73	316.99	318.38	317.17	318.02	318.65	318.27	319.09	317.7	318.36	317.69	318.76
306.82	307.58	307.31	306.44	307.65	308.51	308.87	307.48	305.77	305.76	306.42	307.85	308.38	308	306.12	307.26	307.07	306.47	308.57	307.09	307.02	307.07	307.85	307	306.89	307.41	307.31	307.25	308.02	308.29	308.08	307.59	308.57	308.1	307.59	306.99	307.32	306.46	307.4	307.2	307.14	308.74	307.09	307.6	309.18	307.16	307.31	308.26	306.7	308.76
312.11	312.3	312.89	312.37	312.62	313.35	312.09	313	312.85	311.91	311.94	313.03	311.89	313.11	313.21	312.37	312.37	313.55	312.59	313.37	311.86	311.1	313.02	312.02	313.01	312.42	312.28	312.3	312.48	311.33	312.94	312.7	313.57	312.91	313.2	312.31	312.05	312.4	311.67	311.99	312.13	311.68	313.23	312.95	313.04	312.88	313	313.26	313.6	311.65
303.15	304.21	302.84	302.94	302.21	303.73	303.6	303.46	303.31	302.99	304.63	303.05	302.93	302.26	304.09	303.38	302.76	301.97	303.18	304.17	302.43	304.17	303.15	303.28	303.35	302.85	303.91	303.6	302.26	302.91	304.05	303.42	304.32	304.47	303.78	303.4	302.86	303.54	303.56	303.05	303.43	303.12	303.5	301.71	303.24	303.4	303.13	304.05	303.6	303.68
313.61	314.49	313.79	312.36	313.4	313.24	313.81	313.2	313.31	313.7	312.61	312.89	312.18	312.71	313.18	312.99	312.79	312.57	313.17	313.36	313.68	313.06	313.62	313.16	312.66	312.26	312.92	313.35	312.42	313.18	313.5	312.52	312.56	313.2	314.31	313	313.83	314.89	313.56	314.05	313.11	313.82	313.49	313.04	313.79	312.4	314.28	313.8	313.05	313.65
309.73	309.77	310.4	310.19	310.6	309.66	310.42	310.44	310.46	309.9	310.76	311.08	310.01	309.66	309.67	310.77	310.68	309.98	309.99	309.94	311.89	310.78	310.32	310.87	311.4	309.22	310.38	310.72	309.91	311.38	311.09	310.04	310.38	310.17	310.02	310.53	310.49	310.62	310.73	310.22	309.99	310.39	310.02	311.7	310.78	311.24	309.32	311.17	311.13	309.83
313.97	313.51	312.2	314.07	313.38	312.84	312.73	314.6	313.33	313.32	312.27	313.14	312.11	313.82	313.41	313.48	313.34	313.48	314.13	314.72	312.01	312.07	314.88	313.3	312.86	313.87	313.81	312.02	313.36	314.23	312.27	312.58	313.44	313.33	312.47	313.43	314.28	313.32	313.14	313.5	313.16	312.56	313.42	313.3	313.48	314.12	313.67	312.71	313.21	313.83
316.69	316.51	317.11	318.31	317.07	316.56	316.36	317.07	317.22	317.26	316.47	315.5	315.98	317.52	318.87	316.67	318.07	315.69	317.24	316.58	317.89	317.6	318.63	316.63	317.1	317.14	317.45	317.77	317.13	317.96	317.26	316.01	317.13	317.08	317.61	317.24	317.94	318.8	317.2	315.84	317.39	317.28	317.97	317.46	317.11	317.68	317.48	317.15	317.39	316.17
327.11	327.25	328.27	326.09	326.61	327.04	326.38	327.23	327.13	326.83	326.24	328.67	327.84	327.7	327.55	326.29	327.33	326.48	327.96	326.44	326.75	326.91	327.28	329.02	327.37	327.1	328.43	327.81	327.82	326.52	326.78	327.74	327.16	327	326.06	326.88	327.03	326.09	327.05	327.19	327.1	327.56	326.55	326.16	326.33	327.42	326.04	326.18	326.26	327.3
312.63	313.58	312.23	313.9	312.89	313.28	314.34	315.02	312.74	314.31	311.13	312.21	314.48	313.04	313.58	312.73	313.5	311.54	313.32	312.71	313.27	312.68	312.22	313.29	311.71	312.61	314.98	312.81	312.56	314.06	313.16	311.76	311.63	312.68	313.87	314.46	314.09	311.78	313.5	313.16	313.27	312.16	312.7	312.94	312.44	313.9	312.79	312.62	312.99	311.89
317.93	318.12	318.66	317.9	316.94	317.54	317.36	317	318.08	317.71	318.82	318.85	318.44	318.05	317.51	318.08	318.37	318.21	318.53	318.52	317.73	316.74	318.63	318.29	317.94	318.44	317.86	317.04	317.96	317.84	318.34	317.62	319.44	317.4	318.16	317.39	318.36	319.13	317.69	316.97	317.82	317.89	318.24	318.22	317.9	318.69	318.61	317.62	318.14	318.43
302.91	303.43	303.06	303.97	304.23	304.07	304.73	304.12	304.52	303.74	303.04	302.17	302.81	303.07	303.11	303.54	302.84	302.6	303.91	304.47	304.4	304.14	303.59	303.81	304.33	304.33	302.71	304.88	303.66	303.71	303.82	304.2	303.54	304.18	303.7	303.98	302.89	302.43	304.11	303.89	303.2	303.54	303.93	303.65	304.93	304.01	304.44	303.25	304.54	303.05
300.71	301.09	299.89	299.37	300.96	299.09	299.97	299.81	300.88	300.12	299.74	300.51	300.29	300.05	298.82	300.17	299.64	300.02	300.8	300.3	299.72	299.98	299.54	299.28	300.09	300.48	301.11	299.36	298.88	299.21	300.08	299.98	299.25	297.9	300.14	300.14	300.62	301.32	299.69	300.04	299.75	298.64	300.11	300.58	299.1	299.91	299.1	299.77	300.21	299.77
300.14	299.19	301.97	300.1	300.08	299.89	299.91	299.24	300	299.09	299.56	300.29	300.29	298.64	299.67	300	298.7	299.7	300.81	300.79	301.12	298.44	300.31	300.94	300.14	301.29	300.29	301.67	301.15	299.08	300.13	300.16	300.13	299.31	299.48	299.88	300.84	299.52	300.47	300.6	299.97	300.15	300.41	299.65	299.48	299.91	300.49	299.32	299.77	299.72
311.97	312.22	311.64	312.97	313.25	312.05	314.14	311.42	312.42	312.72	313.07	311.6	312.26	311.64	311.89	311.9	310.66	311.05	313.13	313.44	311.84	312.68	312.66	313.61	311.32	312.01	311.86	311.57	312.85	311.38	312.1	312.11	311.97	311.82	312.45	312.13	312.79	311.18	312.7	312.64	312.53	312.06	311.12	312.12	312.29	312.82	311.38	312.08	311.55	312.88
327.46	326.76	327.24	327.72	328.01	327.8	328.67	326.12	326.71	327.79	328.02	327.5	326.99	327	327.78	327.5	327.45	326.49	327.59	327.2	328.14	327.7	328.31	327.58	328.55	327.7	329.02	328.17	327.7	327.94	328.37	326.86	329.08	327.73	327.32	326.96	327.97	327.46	328.52	328.61	327.68	327.6	327.45	327.64	327.7	327.33	327.32	327.34	327.11	328.43
312.06	312.71	312.93	312.38	311.09	313.05	312.78	313.42	311.78	311.79	312.04	312.42	311.58	311.97	311.14	312.91	312.41	312.38	311.56	312.48	312.4	312.01	311.87	312.88	312.55	312.19	310.69	313.2	313.33	312.43	312.23	311.24	312.77	312.71	313.14	311.69	312.57	312.4	313.22	312.13	312.14	312.51	313.32	312.05	311.71	313.2	312.05	312.31	312.99	312.69
311.9	313.76	312.84	312.85	313.09	312.09	312.57	313.95	312.11	312.78	313.36	312.41	313.22	312.58	312.71	312.4	312	312.95	313.02	311.96	312.84	312.41	313.36	313.01	312.64	312.89	311.89	312.17	312.9	312.96	312.04	312.98	312.41	312.08	311.06	312.49	312.51	313.53	313.57	312.33	312.63	312.47	313.22	311.74	311.78	312.17	313.48	313.72	312.28	312.37
304.82	303.76	304.49	304.04	304.4	304.21	304.39	301.86	303.88	303.96	304.03	303.02	303.08	304.64	303.5	304.89	304.66	304.66	303.83	303.31	303.71	303.2	304.36	303.41	302.71	303.96	303.51	302.68	303.94	304.89	303.19	304.74	303.52	302.79	304.08	303.62	304.56	302.87	302.32	304.71	305.81	302.92	303.8	304.18	304.4	303.66	303.45	303.6	303.39	303.69
300.4	301.82	299.6	301.61	300.46	300.84	301.73	301	301.67	301.58	300.41	298.87	302.1	301.44	301.52	301.07	302.18	300.61	299.29	300.9	301.44	300.27	301.05	301.75	300.75	301.41	301.36	300.39	301.37	299.63	300.86	300.9	299.6	301.14	299.86	301.01	300.76	300.95	301.53	300.74	301.08	301.74	300.06	300.74	300.33	303.37	300.22	299.1	300.81	301.8
317.77	316.92	316.82	316.31	315.79	317.15	316.18	316.17	317.17	315.64	315.39	316.52	314.79	316.82	315.8	317.38	316.18	316.38	314.96	316.22	315.81	316.91	315.54	317.34	317.72	316.87	315.79	316.44	316.97	317.68	314.38	316.85	316.96	317.4	315.72	317.28	317.72	316.2	317.46	316.84	318.87	317.06	316.4	317.02	316.76	314.93	315.75	316.01	316.85	317.31
324.15	326.6	325.04	324.29	324.45	325.67	324.72	325.37	324.71	323.95	324.68	324.59	324.18	325.38	324.37	325.71	324.13	324.05	323.98	325.18	324.6	323.65	323.03	325.59	323.68	323.48	324.65	324.51	325.38	325.2	323.9	324.45	324.04	324.75	324.46	324.2	325.39	324.63	325.03	324.19	325.07	324.3	322.99	324.64	324.93	323.89	324.37	325.42	324.19	324.59
307.47	308.65	306.59	306.98	306.42	307.41	307.46	307.7	306.95	306.82	307.16	306.71	307.47	306.43	307.24	306.08	307.3	307.15	306.83	307.99	307.81	307.27	307.91	308.61	307.58	306.73	308.42	307.76	306.97	306.37	307.37	307.35	306.88	307.72	307.53	305.75	306.73	307.85	306.31	307.25	307.35	306.03	307.62	307.34	306.99	306.46	306.84	307.45	307.14	307.65
302.51	302.14	303.42	302.88	303.07	302.48	302.08	302.83	303.01	303.09	303.27	303.19	303.8	302.84	303.29	303.18	303.18	304.06	303.07	304.19	302.78	303.9	303	301.34	302.45	302.84	302.65	302.44	302.81	303.4	302.72	302.52	302.8	302.55	303.87	301.13	301.43	303.17	302.94	303.53	302.83	302.65	304.59	302.61	302.89	302.8	303.69	302.78	302.91	303.28
312.72	314.42	313.71	313.77	313.9	313.57	314.24	314.58	313.64	314.03	314.74	314.28	313.07	313.3	314.62	312.6	313.54	313.07	313.98	314.68	313.44	314.4	313.13	315.3	314.71	312.59	314.87	314.3	313.54	313.86	312.07	314.85	314.27	313.61	313.98	313.98	314.44	313.44	313.49	313.07	314.08	314.76	314.8	313.84	312.76	313.75	313.82	312.6	313.9	312.49
304.44	303.17	303.52	303.07	303.09	305.06	302.92	302.9	303.32	304.13	303.44	304.71	302.49	303.82	304.5	305.04	304.2	304.71	304.41	303.89	303.36	302.58	303.93	303.62	303.84	303.98	302.75	302.43	304.96	304.03	303.96	304.57	303.24	303.57	303.5	304.04	305.34	303.46	304.84	303.78	303.75	304.41	303.71	303.85	303.42	305.16	304.34	303.87	303.17	302.74
304.39	304.15	303.77	303.95	304.51	304.25	303.11	303.8	304.44	304.33	304.82	303.47	304.01	303.89	305.25	304.21	305.49	305.23	305.03	303.97	303.55	304.45	304.29	305.61	303.64	303.71	304.17	302.79	304.48	304.87	304.02	304.61	304.33	304.47	304	305.26	303.35	304.85	304.65	303.92	304.24	304.96	305.07	304.51	304.38	305.84	305.12	304.06	305.47	305.89
318.53	318.63	318.57	317.95	319.49	319.72	318.71	320.22	318.99	320.31	320.26	320.6	319.71	320.69	319.27	318.9	318.88	320.87	319.17	318.25	318.05	318.46	319.48	318.39	319.84	318.89	318.22	319.05	319.4	318.61	318.18	319.1	318.66	318.68	319.43	320.01	318.88	320.17	318.62	319.08	319.26	319.93	318.52	319.51	318.94	320.43	319.33	318.19	320.72	319.87
325.36	324.84	324.1	324.19	324.05	324.59	324.46	324.31	324.11	324.05	324.07	323.91	326.14	324.25	325.74	323.96	325.37	325.27	323.42	323.8	324.17	324.72	324.59	324.29	324.32	324.83	324.5	324.23	323.64	324.66	323.56	325.34	324.99	324.74	325.05	324.87	324.17	324.62	323.72	323.69	323.56	325.49	324.96	324.86	325.41	324.32	324.15	323.91	323.74	324.71
317.33	317.88	318.92	318.33	316.65	317.3	318.13	317.8	318.57	317.75	318.39	318.28	316.8	317.9	318.74	318.52	318.65	318.01	317.61	317.85	318.07	317.19	317.46	319.27	318.5	317.08	318.12	317.68	318	318.25	318.53	317.16	316.92	318.09	317.53	316.83	318.07	319.11	319.01	317.74	317.9	317.76	318.22	318.08	318.01	318.42	317.61	318.05	317.46	317.26
317.41	316.58	316.74	316.8	317.22	318.62	316.34	317.6	318.26	318.09	316.65	317.49	317.51	317.89	317.97	318.05	317.15	317.19	317.11	318.38	318.16	316.81	317.06	317.2	317.7	317.14	318.76	318.15	317.77	316.44	316.46	315.47	316.77	318.25	317.24	316.67	316.99	317.94	317.75	316.8	316.88	317.8	316.95	317.94	316.51	316.73	318.03	317.24	317.19	317.41
303.57	304.15	304.21	303.36	303.57	303.57	303.91	303.99	303.42	302.61	303.8	303.69	304.06	302.4	303.3	302.78	303.87	303.34	303.34	303.72	302.87	304.44	304.35	302.46	303.36	302.74	303.39	304.2	303.24	303.57	304.41	303.37	303.73	303.76	303.46	303.02	303.26	303.47	303.24	303	303.99	303	303.38	303.12	304.44	302.57	302.78	304.03	304.29	303.12
315.4	315.02	315.67	314.47	315.62	315.04	314.74	314.78	314.96	314.46	314.84	314.65	314.35	315.07	314.26	313.79	314.13	315.4	315.87	314.8	314.99	314.77	315.16	315.43	314.73	313.72	314.48	314.88	315.33	314.6	315.17	315.49	314.28	314.7	314.2	314.9	315.5	314.6	314.83	313.78	314.8	314.98	314.56	314.58	312.7	315.97	315.1	315.49	314.04	314.03
315.63	315.71	315.52	315.83	314.79	315.29	316.07	315.51	314.28	315.04	314.91	315.81	316.84	316.57	315.49	315.14	315.43	315.46	316.47	316.31	315.75	315.72	315.9	316.32	315.48	316.24	316.56	314.73	317.27	315.64	315.68	314.5	315.14	316.47	315.08	316.48	316.45	314.46	315.71	315.35	316.22	315.41	315.87	316.05	316.25	314.46	315.75	316.4	316.74	315.65
324.62	325.86	323.67	325.03	323.16	324.47	325.76	324.57	324.84	322.92	325.72	324.36	324.35	324.14	324.18	324.97	324.17	325.25	323.74	324.65	324.97	324.17	324.43	324.16	325.24	324.92	325.26	324.35	323.64	325.44	323.89	324.97	324.31	324.63	323.36	325.05	324.89	323.71	325.8	324.13	325	325.04	325.47	325.12	323.55	324.17	324.89	324.01	323.89	324.73
314.15	313.51	315.11	314.36	313.55	313.27	315.43	314.74	312.88	314.25	314.2	312.55	314.38	314.63	314.29	313.66	314.01	314.27	314.6	314.85	313.99	314.43	314.23	314.83	315.04	314.78	313.47	315.68	314.33	313.66	313.86	313.45	315.03	315.09	315.73	313.4	314.81	315.43	314.55	313.45	313.22	312.99	313.61	313.78	314.41	314.32	314.16	313.87	313.42	313.78
315.3	314.42	315.14	315.47	314.89	315.26	315.16	314.56	314.26	314.03	315.94	315.54	315.01	314.5	314.6	314.25	315.61	314.75	314.78	315.52	314.53	314.39	314.79	315.3	315.37	315.17	314.32	314.68	315.23	314.33	315.5	315.06	313.65	315.28	315	315.46	315.01	315.63	314.99	315.28	315.23	313.28	314.41	315.19	314.98	314.92	314.65	316.16	313.44	315.1
306.07	306.59	306.41	306.23	306.39	306.32	305.49	303.76	306.45	306.14	305.45	306.06	305.76	307.24	306.07	304.14	305.32	304.96	307.21	306.04	305.53	304.93	306.76	305.52	306.42	305.09	306.92	306.38	306.96	306.03	306.14	305.7	306.03	306.18	305.42	304.67	304.93	305.94	305.33	306.48	306.49	305.66	305.27	306.46	307.57	305.49	306.87	306.39	306.14	305.82
305.32	304.33	305.85	305.61	305.5	304.92	303.87	305.99	304.69	304.94	306.16	306.61	305.08	305.51	305.18	305.04	304.94	305.06	305.36	305.21	304.64	305.2	304.7	305.45	304.93	305.93	305.32	305.57	305.78	306.06	304.86	304.94	304.65	305	304.76	305	305.07	305.43	306.34	305.96	304.7	306.58	306.54	305.21	306.43	305.69	305.83	304.96	304.53	304.39
318.86	317.22	317.96	318.22	319.41	319.18	319.07	318.49	318.75	317.01	317.37	317.73	317.99	318.72	317.1	318.3	317.34	320.08	318.81	317.46	319.48	318.48	319.63	316.67	318.42	317.68	318.94	318.24	317.42	318.93	318.67	318.1	317.18	317.56	319.29	317.67	318.28	319.94	317.26	318.52	318.17	317.42	318.76	318.93	319.41	318.15	319.27	318.16	317.15	318.34
303.11	302.77	304.01	303.3	304.34	303.18	302.65	302.88	303.94	304.72	303.44	304.28	303.29	304.5	303.83	303.17	303.14	302.33	303.78	303.74	303.87	304.41	304.17	303.26	304.01	303.44	304.69	302.99	302.83	303.05	303.85	302.41	303.82	303.92	302.94	304.59	303.35	303.96	304.62	303.96	304.06	302.04	304.33	303.92	304.16	304.01	304.18	303.04	303.94	303.18
318.82	319.15	319.17	317.82	320.12	319.92	317.64	320.32	318.94	320.12	318.4	318.85	319.35	318.65	319.44	319.09	319.17	319.08	317.97	319	319.42	320.05	319.06	318.85	318.73	319.73	319.09	318.28	318.31	318.68	319.8	319.82	320.27	319.99	319.85	319.64	319.02	318.98	319.48	319.38	319.79	320.06	319.66	318.63	319.95	319.41	319.03	319.58	319.97	319
293.28	293.02	293.33	293.93	294.53	293.2	294.93	294.57	295.22	294.27	294.08	294.9	294.12	293.38	293.26	293.89	292.59	293.7	293.91	292.7	294.59	295.07	293.21	294.41	293.5	293.8	293.99	293.52	294.02	294.14	294.69	294.73	292.94	293.65	293.45	294.99	293.71	293.99	294.23	293.98	293.79	292.7	294.27	293.85	293.56	293.47	293.72	294.68	294.79	295
300.18	300.68	300.29	300.55	300.38	299.68	298.74	300.48	300.11	300.74	299.96	299.79	301.05	299.29	300.47	300.55	299.59	299.73	300.42	299.38	299.86	299.29	298.43	300.92	300.47	299.89	300.14	299.87	299.82	300.61	300.72	300.35	300.95	300.48	300.29	299.84	299.71	300.61	300.2	300.89	302.42	300.21	300.06	299.91	299.64	300.72	300.82	299.64	300.78	299.45
302.23	302.42	303.12	303.14	302.63	302.71	302.74	302.76	302.75	302.95	300.93	303.55	301.84	302.63	303.14	303.72	302.66	304.61	303.52	301.94	303.28	302.57	302.38	302.57	304.33	302.81	300.36	302.89	304.43	303.84	302.9	302.64	302.46	303.29	304.21	301.44	303.39	302.37	301.99	302.65	302.53	302.06	303.59	300.48	302.23	302.38	304.08	302.01	303.01	302.3
315.1	315.34	314.8	315.53	314.64	314.36	313.97	314.37	314.69	315.13	315.36	314.66	313.52	315.56	314.63	315.7	313.98	314.92	315.08	314.09	314.63	315.85	315.14	314.23	315.28	313.2	315.39	314.36	314.98	314.97	315.13	314.64	315.78	315.17	314.29	315.33	313.23	314.32	314.96	315.53	314.9	314.13	315.01	314.92	314.19	314.73	314.89	313.63	314.87	314.2
315.52	316.01	315.51	315.73	314.18	315.53	315.74	314.31	316.18	315	316.36	314.79	314.28	315.35	315.71	315.17	316.47	316.35	316.7	316	317.26	316.93	316.32	314.73	315.9	315.54	315.75	315.12	315.78	314.84	316.44	315.06	315.19	316.09	315.32	315.66	315.27	314.61	315.69	315.72	315.87	317.5	315.43	316.78	315.69	315.78	315.86	316.42	315.68	316.63
313.75	314.69	313.51	313.17	312.43	313.49	313.47	313.6	313	312.82	313.58	314.52	312.95	313.69	312.18	313.06	314.51	313.79	312.38	313.21	313.36	313.22	313.08	313.07	312.88	312.96	312.46	313.88	312.5	313.08	314.12	312.31	313.53	313.66	314.61	313.06	312.61	314.67	313.09	313.98	313.91	312.43	314.08	312.32	313.02	313.47	313.05	313.09	314.81	313.27
304.36	304.07	303.53	304.85	304.91	305.06	303.15	304.55	303.87	304.69	304.17	304.22	303.25	303.78	304.34	304.02	304.9	303.81	303.73	304.51	303.88	305.65	303.19	303.25	304.89	303.67	303.72	303.53	304.01	304.5	304.22	303.52	303.53	303.89	304.08	304.84	304.39	305.27	304.74	306.04	304.68	305.53	305.14	303.34	303.65	304.36	305.71	304.28	303.63	304.09
324.1	325.59	323.59	325.71	325.32	325.38	323.65	324.74	325.13	325.2	325.02	325.78	326.1	324	326.01	324.83	325.58	325.05	325.94	325.32	325.96	324.8	326.07	325.77	325.2	324.47	324.65	325.3	325.36	324.73	325.04	326.23	325.45	325.42	325.76	325.07	324.9	325	325.66	323.46	326.45	326.03	325.05	325.06	324.86	325.82	324.87	324.72	325.51	324.83
302.38	303.36	302.62	302.85	303.71	302.89	303.15	301.79	304.15	303.43	303.73	302.65	302.95	303.21	302.37	303.27	301.3	303.24	303.42	302.03	302.44	304.56	303.17	303.24	302.76	301.88	303.36	302.46	303.53	303.04	302.35	304	303.42	303.13	301.9	304.13	303.12	302.45	302.99	302.82	303.26	303.67	304.2	303.64	302.73	304.78	302.46	303.21	303.13	303.88
304.6	303.71	304.43	304.15	303.76	304.35	304.7	303.85	303.55	303.2	303.39	302	303.04	302.57	303.6	303.24	303.54	303.25	304.47	302.81	303.63	304.36	302.81	303.42	302.36	302.32	303.23	303.17	303.91	304.85	302.74	304.71	304.17	303.62	303.74	303.14	303.59	304.62	303.34	303.68	302.43	302.29	303.1	303.61	304.32	303.23	304.35	303.32	302.21	303.65
325.25	324.42	323	324.77	323.86	324.82	324.74	324.03	324.08	324.34	325.08	324.43	323.64	324.11	324.29	324.33	326.01	324.57	324.84	323.71	324.66	322.67	323.52	324.08	325.46	323.63	325.41	324.47	326.67	323.97	325.35	323.75	324.41	324.87	324.29	324.64	324.54	323.87	323.93	325.09	325.11	324.07	325	324.25	325.66	324.95	324.44	323.42	325.37	324.3
307.88	306.82	307.62	307.54	304.65	306	306.49	305.98	306.5	305.5	305.89	306.25	306.25	305.27	306.04	306.21	306.42	306.88	305.6	306.64	306.12	306.71	306.61	306.45	305.69	306.5	306.48	307.33	305.4	306.28	306.94	305.7	306.99	306.75	305.8	305.86	306.05	305.91	307.6	306.62	306.3	306.34	305.13	305.33	305.73	306.22	305.83	305.57	306.99	307.6
306.24	307.43	305.45	306.69	306.31	307.42	306.83	307.09	305.35	305.05	307.16	306.05	306.74	305.54	305.23	305.99	305.76	305.72	307.37	305.99	305.89	304.89	305.21	306.74	305.92	306.37	307.08	306.06	305.69	306.2	306.03	306.69	307.18	304.84	305.91	306.22	306.97	306.09	306.31	306.41	306.5	307.22	306.84	306.47	306.25	307.31	305.48	307.47	305.1	305.78
312.38	313.52	312.17	312.83	312.73	313.62	311.61	311.74	313.19	312.22	313.4	312.39	312.57	313.63	312.72	312.83	312.19	312.76	312.78	312.89	312.61	314.11	312.7	312.76	312.08	313.35	312.35	312.25	311.89	311.72	312.63	312.48	313.39	312.26	311.67	312.33	313.26	313.75	314.55	312.23	313.29	311.5	312.12	313.55	312.71	312.95	314.21	312.92	312.78	313.54
306.98	306.3	307.21	306.06	306.09	306.51	307.05	305.65	306.58	306.28	306.06	307.23	306.34	306.5	305.92	306.09	304.81	306.48	306.75	306.76	307.23	305.18	306.32	306.28	306.45	305.48	306.94	307.15	305.79	308.25	307.28	306.33	306.54	307.65	306.75	307.2	306.99	306.71	306.67	306.33	306.04	304.56	305.63	306.19	305.51	305.6	306.54	305.81	306.58	305.71
300.25	300.7	300.85	300.41	302.35	300.73	300.2	302.01	302.28	301.47	300.93	301.31	300.31	301.16	300.18	301.6	301.67	300.17	301.86	299.99	300.1	300.32	300.82	301.98	301.12	299.45	301.44	301.1	302.37	299.51	300.19	301.2	301.36	300.46	300.91	301.16	301.17	302.55	299.75	301.01	299.92	301.46	302.46	301.27	300.49	300.91	300.9	300.15	301.04	299.92
306.87	306.92	306.99	306.48	307.87	306.16	308.18	306.62	307.35	306.81	306.04	306.87	306.76	307.01	307.61	307.69	305.73	307.4	306.75	307.72	307.81	307.47	307.57	307.48	307.94	307.47	307.41	307.16	306.54	307.22	306.4	308.36	307.52	306.87	306.89	308.05	307.94	306.57	308.18	306.66	307.51	307.81	307.89	307.87	307.76	306.91	307.15	307.57	306.84	308.64
294.41	294.01	294.05	296.47	293.52	295.2	294.1	294.81	293.46	293.88	294.38	293.87	294.7	294.42	295.66	293.73	293.58	293.67	295.22	294.29	294.16	295.63	294.01	294.52	294.6	294.29	294.32	293.32	294.25	293.85	292.76	293.3	293.91	294.11	294.62	295.23	294.32	295.03	293.21	294.79	293.84	295.33	294.06	294.26	293.44	293.62	293.98	294.47	293.77	294.86
302.33	301.31	302.4	303.04	302.5	303.29	301.52	301.57	302.35	303.39	302.25	302.81	301.77	300.87	302.16	303.1	301.28	302.25	301.49	303.13	302.19	302.32	302.56	301.62	302.48	302.2	302.78	302.75	302.11	302.65	303.12	302.29	302.63	303.19	302.48	303.55	303	300.52	302.35	301.19	302.18	302.49	303.06	302.18	302.77	302.56	302.55	302.59	303.09	302.19
309.16	308.96	308.75	308.13	308.39	308.85	308.72	309	309.37	308.62	308.48	308.24	309.76	309.5	309.22	309.92	309.14	308.55	308.22	309.09	308.72	309.7	308.74	308.58	308.18	308.68	308.21	309.6	309.07	308.79	308.74	308.16	309.31	308.35	309.36	309.86	309.75	309.76	309.68	308.31	309.67	308.76	308.92	308.22	309.33	310.16	310.1	308.96	309.29	309
327.98	327.07	328.5	328.02	328.05	327.7	326.89	326.87	326.98	328.71	327.9	328.47	328.44	327.83	326.74	328.03	327.16	328.77	328.61	327.27	328.56	327.9	328.02	327.73	328.1	328.53	328.25	327.3	329.02	328.57	328.28	328.54	327.33	327.58	327.83	327.99	327.75	328.51	327.5	327.29	327.46	327.05	326.67	327.5	328.32	328.83	329.52	327.9	327.13	326.93
303.7	303.35	303.57	302.91	303.79	303.61	302.89	303.4	302.48	304.27	304	302.45	302.96	303.19	303.96	302.83	302.16	302.64	303.73	303.73	302.02	300.98	303.22	302.02	302.02	302.37	302.91	302.67	303.46	303.61	303.5	301.95	302.5	303.16	302.84	301.14	303.03	304.12	302.83	302.2	303.04	303.96	301.95	302.18	302.21	303.16	302.98	302.68	302.92	303.36
304.54	302.91	303.72	303.96	304	304.58	302.99	302.91	303.47	305.22	302.84	303.39	302.71	302.96	302.81	303.51	303.53	301.5	303.57	303.08	304.06	304.03	302.98	303.61	304.56	302.53	303.58	304.64	303.38	301.99	304.2	303.97	304.07	303.43	303.44	303.74	302.18	302.93	303.89	304.57	302.95	302.07	303.46	303.85	304.24	303.32	302.07	303.72	302.27	302.85
301.14	300.46	300.53	299.77	300.91	300.52	300.89	299.54	299.06	298.62	300.22	299.28	299.78	299.32	300.25	300.47	300.53	298.51	301.14	299.58	300.16	300.59	300.26	300.01	299.82	301.24	299.97	299.71	298.95	300.33	300.38	299.66	299.47	300.63	300.07	300.18	299.37	299.24	300.28	299.86	298.6	300.23	301.61	300.04	300.14	300.6	300.73	299.29	301.12	299.54
314.32	314.65	313.46	314.59	314.7	315.21	313.04	313.23	312.59	313.9	313.83	313.22	313.57	314.02	313.16	314.39	313.39	314.63	314.58	313.02	314.33	312.75	315.06	312.88	313.49	314.37	313.58	315.38	313.52	313.32	313.94	313.86	313.58	314.39	314.28	312.99	314.66	313.45	314.44	312.9	313.96	312.39	316	314.06	314.92	314.83	312.92	313.82	313.73	314.25
315.26	315.28	316.33	315.74	314.82	315.31	316.92	315.41	315.26	317.09	314.95	315.75	316.38	316.04	315.79	316.05	315.39	315.05	316.02	316.17	314.37	317.03	314.9	316.55	316.19	315.43	316.46	315.35	314.85	316.47	315.54	315.47	315.31	315.27	315.17	315.65	316.43	315.7	316.61	315.42	316.47	315.47	315.3	316.37	315.01	316.18	314.7	315.41	315.23	314.57
303.96	303.86	302.94	303.2	303.54	302.29	303.6	302.3	302.71	302.13	302.82	302.13	303.42	301.8	303.87	302.21	303.3	302.34	302.1	303	304.06	303.6	303.81	302.49	303.32	302.95	302.14	303.82	303.02	303.33	302.77	303.47	302.44	303.82	302.74	302.12	303.35	302.02	302.9	303.07	302.94	302.85	303.11	303.68	302.22	302.26	303.3	303.15	302.57	303.4
293.46	294.37	294.28	293.67	293.07	295.19	294.23	294.33	294.51	294.44	294.33	293.86	293.77	293.96	294.15	293.59	294.01	294.88	292.73	293.95	292.32	294.48	293.4	293.71	293.13	295.67	293.62	293.87	293.83	294.64	294.51	292.46	294.31	293.72	293.66	294.63	294.05	294.56	293.82	294.44	293.41	293.45	293.75	294.73	294.13	293.34	293.24	294.73	294.39	293.55
303.15	303.28	303.01	304.74	303.86	303.41	303.47	301.95	304.11	302.54	303.46	303.54	304.51	303.75	303.24	303.65	302.12	304.37	303.1	302.74	302.6	305.07	303.46	302.6	303.39	303.94	303.19	303.4	304.18	303.63	303.6	305.19	302.91	303.9	303.35	305.03	303.5	303.27	302.48	304.21	303.46	303.83	302.35	304.18	302.96	303.5	302.3	303.02	304.16	302.31
306.07	307.28	306.65	306.57	306.07	305.39	306.62	306.89	307.06	307.51	306.98	306.18	308.26	307.26	306.03	307.46	306.59	308.14	307.96	307.4	307.81	307.02	307.16	307.86	307.96	307.34	305.89	307.2	307.08	307.26	308.18	307.77	307.99	306.94	307.49	307.61	308.87	307.46	307.01	308.29	306.77	307.57	307.15	308.67	307.25	307.02	307.29	307.09	307.03	308.71
311.27	309.54	309.66	308.9	309.61	309.09	309.78	309.03	310.48	307.92	311.08	308.6	308.75	310.05	309.44	309.27	310.13	310.18	310.07	309.74	310.04	310.37	310.62	311.46	308.4	308.9	310.28	309.9	310.19	309.31	308.89	309.85	308.23	309.23	308.88	309.18	309.72	310.25	309.66	310.31	309.93	309.7	309.27	309.21	309.84	308.55	310.42	309.14	309.85	309.13
315.64	314.24	314.74	315.33	315.42	314.33	315.01	313.61	315.6	315.49	314.72	315	314.64	314.62	314.38	315.02	314.19	315.26	315.2	314.38	313.49	316.24	315.83	315.64	314.46	314.74	314.51	315.6	315.38	313.27	314.24	314.72	314.96	315.3	314.18	314.65	315.11	315.21	314.65	315.78	314.2	314.14	315.1	315.26	314.7	315.14	314.18	314.38	315.23	313.97
327.41	327.68	328.22	328.11	327.85	328.98	327.4	327.55	326.41	327.99	328.17	327.46	329.06	328.36	327.81	328.97	327.5	328.46	327.99	328.56	328.87	326.87	328.76	328.16	326.31	328.11	327.75	327.81	328.17	328.63	327.11	328.17	327.86	327.77	326.39	327.47	328.03	328.15	327.15	327.19	328.26	328.22	328.75	327.59	327.96	328.4	328.01	328.06	327.36	328.51
313.44	312.29	313.66	312.49	312.54	313.18	312.84	313.3	313.58	312.41	312.29	313.53	314	312.83	313.97	313.78	313.82	313.44	314.77	314.59	313.5	312.12	313.8	312.19	313.85	312.08	312.69	313.09	312.16	313.12	313.89	313.57	312.61	314.62	312.79	312.82	312.9	313.65	312.73	312.53	312.87	313.42	313.32	312.25	314.37	313.23	313.99	312.34	312.78	313.79
317.95	318.65	318.92	317.78	317.26	318.51	318.38	317.61	317.96	317.04	317.65	318.47	318.57	319.18	318.07	318.14	317.95	318.24	318.13	317.47	317.59	318.14	317.76	316.86	318.72	318.6	317.64	318.07	319.19	317.07	318.82	317.54	318.01	318.13	318.93	318.87	318.35	319.45	318.36	317.85	319.2	318.38	318.53	317.32	317.36	318.81	317.54	317.72	319.12	318.28
304.77	306.14	305.56	305.84	304.34	305.32	305.2	305.66	304.08	304.82	304.29	303.28	305.71	306.01	304.05	305.02	305.46	305.04	306.18	305.34	304.96	304.61	304.99	306.29	304.81	304.58	305.19	305.21	305.28	304.58	306.11	304.08	303.8	305.42	305.32	305.54	304.63	305.74	305.38	304.63	304.96	306.24	306.41	304.82	304.39	305.26	304.77	305.35	305.69	304.92
315.74	315.99	315.74	315.2	314.37	315.31	315.72	317.04	315.6	316.58	315.24	315.29	315.09	315.2	315.92	314.78	316.88	315.03	314.58	316.5	315.71	315.57	314.34	315.65	315.64	317.35	315.03	317.04	316.6	315.96	316.56	315.69	315.58	315.1	315.31	315.45	315.11	314.84	317.01	315.88	315.65	315.29	315.61	315.97	315.35	316.14	314.59	315.66	315.01	315.01
326.46	327.66	328.43	327.87	328.65	328.94	326.72	328.73	327.72	328.17	327.86	329.02	328.09	328.1	327.08	327.35	328.46	328.21	326.99	328.74	327.87	328.03	327.48	328.08	327.49	328.69	327.84	328.48	327.88	326.66	327.82	327.8	327.95	327.79	327.18	328.03	327.3	329.31	326.85	328.59	328.05	328.22	327.85	329.06	327.51	328.45	328.02	328.07	327.57	326.97
303.43	302.81	302.78	301.9	301.9	302.09	303.93	303.95	302.81	302.96	302.67	304.5	302.72	303.06	303.33	302.87	302.99	302.44	301.7	303.34	304.23	302.11	303.3	302.28	303.51	304.02	303.15	303.76	302.71	302.53	302.45	301.82	303.61	302.98	303.05	302.42	302.81	302.75	302.64	301.85	304.05	301.76	303.35	303.17	302.76	301.69	302.98	301.81	304.65	303.23
315.25	314.26	316.18	314.76	314.25	314.2	315.46	314.29	315	314.71	315.06	315.23	314.61	314.32	314.5	313.57	314.45	315.19	314.79	314.14	314.02	315.87	315.58	316.92	314.25	315.65	315.53	315.6	313.92	314.29	313.54	314.77	316.58	314.86	314.34	314.57	314.16	314.37	314.42	315.27	314.71	315.21	316.02	315.06	315.76	314.01	314.73	316.14	314.35	316.03
328.38	328.99	328.59	329.32	328.71	328.66	329.48	328.94	327.89	326.97	328.16	328.88	328.14	327.96	328.11	328.58	327.97	328.7	328.41	329.48	328.09	328.27	327.87	329.34	327.63	328.07	329.26	328.81	329.34	327.49	329.12	328.99	327.93	328.01	328.57	329.31	329.13	328.82	328.17	327.66	328.56	329.26	327.7	328.43	328.72	329.92	329.33	328.66	329.11	328.55
300.72	300.42	301.57	301.39	300.94	300.84	301.11	300.61	300.22	301.88	301.58	300.15	301.88	301.96	301.84	300.34	300.92	301.59	301.24	300.57	302	301.18	301.15	299.06	300.55	301.11	301.92	300.98	300.77	301.56	299.35	300.37	300.86	301.26	301.58	300.32	301.49	301.5	301.89	301.08	302.61	301.33	301.11	300.97	300.79	301.56	301.42	301.09	301.32	301.04
313.32	311.92	313.03	313.91	312.55	313.74	313.44	314.41	312.89	313.87	313.72	312.32	312.13	312.83	313.63	312.1	312.87	314.36	312.69	313.89	313.3	312.9	313.23	312.52	312.67	312.2	313.97	312.38	312.27	314.14	313.97	314.24	313.54	312.1	312.14	313.57	312.8	312.74	312.26	312.44	311.38	313.8	313.25	312.34	313	313.5	312.99	312.88	312.6	312.86
318.32	318.49	317.62	318.71	318.5	319.21	317.96	317.04	317.73	318.58	317.87	317.96	318.39	318.1	317.92	319.09	317.62	318.68	319.34	318.48	318.48	317.96	318.82	317.03	317.85	318.19	317.18	318.47	318.38	317.59	318.67	318.58	318.65	317.6	319.37	317.68	319.49	318.25	318.23	318.55	317.29	317.72	318.57	317.13	318.63	317.85	317.52	318.22	318.74	317.5
301.82	301.71	302.19	301.69	302.23	303.29	303.08	302.6	302.79	302.05	303.26	302.36	301.88	301.69	300.5	302.58	301.91	303.67	302.21	303.75	301.99	302.91	302.75	303.49	303.33	304.28	303.94	303.58	302.03	301.76	301.05	302.25	303.47	300.79	301.86	302.61	302.6	302.27	302.95	300.8	302.84	302.46	301.9	302.3	302.18	301.78	302.23	302.89	300.83	303.19
308.15	306.75	306.85	306.07	305.28	306.93	306.43	308.53	306.28	308.06	306.36	307.37	308.19	307.42	306.48	307.33	308.06	308.28	307.41	307.85	307.36	306.44	306.7	306.92	307.11	307.05	306.92	308.09	308.07	306.08	307.45	307.69	306.88	307.21	306.24	307.7	307.68	307.36	307.63	308.39	308.22	309.01	307.44	307.03	307.13	306.52	307.48	307.94	307.08	306.59
315.2	314.7	314.41	314.92	315.86	313.58	315.09	315.73	316.13	315.74	314.19	313.97	314.51	314.01	315.18	314.45	313.84	315.53	314.63	315.16	315.05	316.24	315.4	315.39	315.26	314.7	314.53	314.34	314.82	314.66	314.87	314.22	315.31	314.45	314.41	315.36	315.07	314.8	314.01	315.13	315.24	315.44	314.11	314.47	314.88	314.87	316.36	314.4	314.99	314.8
302.89	301.55	302	301.99	302.11	302	303.51	301.92	302.4	302.36	303.11	302.95	301.23	302.17	301.87	300.89	303.66	302.53	302.31	302.85	303.5	303.43	304.43	300.9	303.23	303.28	302.95	301.82	301.52	302.97	302.42	301.38	302.16	301.77	301.78	302.77	303.19	303.17	302.89	301.18	302.72	303.4	302.99	301.31	301.97	303.04	302.33	302.52	301.04	303.98
327.57	326.64	327.81	328.34	327.55	326.88	326.77	328.68	327.91	327.1	326.47	327.67	326.64	328.38	328.63	328.09	327.41	327.22	327.26	327.05	327.9	327.07	327.12	327.33	327.55	326.99	327.08	328.27	329.01	329.18	327.84	327.6	327.83	327.65	328.18	328.05	328.51	327.15	327.94	327.79	326.57	327.26	327.05	327.59	328.37	326.12	326.9	327.22	326.75	327.93
315.62	315.6	314.26	315.98	314.74	314.72	313.75	314.7	314.6	314.93	315.32	314.06	314.51	315.6	314.41	314.03	313.52	315.31	314.91	314.68	315.68	314.69	314.81	314.71	315.35	315.15	313.16	314.39	314.63	315.18	314.36	314.34	315.05	315.24	314.27	314.11	314.28	313.53	313.91	314.59	314.89	314.8	314.26	314.82	315.07	314.87	314.7	313.78	313.74	314.6
294.94	294.46	295.61	296.65	295.98	296.4	294.56	293.8	296.07	293.46	294.39	293.77	295.71	294.47	296.06	294.65	293.86	295.53	295.63	295.86	294.56	295.1	294.38	295.46	295.87	295.12	295.44	295.6	294.77	294.01	295.35	295.95	295.06	295.64	295.53	295.36	293.85	296.84	294.45	293.97	295.72	295.48	295.14	294.43	295.62	295.39	295.59	295.72	294.48	295.52
303.62	302.94	302.01	301.35	302.87	302.12	303.41	303.69	303.21	303.37	303.04	303.04	302.33	301.84	302.52	301.85	303.41	302.68	302.41	303.2	302.26	303.33	304	303.85	303.26	303.15	302.42	302.24	302.98	303.05	302.73	302.81	303.05	303.53	302.68	301.77	303.05	304.07	302.79	302.05	302.82	302.22	301.99	302.59	302.38	303.29	303.7	302.84	302.83	303.71
316.45	316.65	316.27	315.39	315.99	316.1	315.89	314.84	315.59	316.73	315.84	315.26	315.49	315.34	314.85	316.25	316.98	315.7	314.9	315.99	316.08	316.13	314.73	315.57	316.06	315.25	315.11	315.46	316.25	316.18	314.79	316.12	316.01	316.32	316.89	316.64	316.37	315.82	316.22	316.07	315.76	314.71	316.74	315.42	316.42	315.18	315.46	316.65	316.95	316.46
299.39	300.79	299.65	299.57	300.18	299.74	300.25	300.45	300.94	299.37	299.69	300.27	299.29	299.36	300.83	299.93	299.39	300.72	300.33	299.88	300.97	300.72	300.11	299.56	299.47	300.54	299.89	299.95	298.37	299.26	300.65	299.87	300.03	299.87	300.83	299.8	301.15	300.35	299.7	300.89	299.99	299.9	299.52	300	299.81	299.32	300.4	300.06	300.39	299.58
328.33	327.19	328.75	326.71	326.73	328.24	328.34	328.57	328.3	325.99	328	328.72	328.08	327.47	326.91	326.78	328.74	327.61	328.66	327.14	327.95	327.36	328.97	327.59	328.95	327.39	328.04	327.29	327.6	326.68	327.27	327.34	327.96	328.36	327.42	327.76	327.66	327.8	328.16	327.66	328.88	327.24	328.4	328.21	328.38	327.98	327.11	328.42	327.93	327.4
304.9	304.61	306.03	304.52	304.86	304.74	306.63	304.5	305.48	305.92	305.61	305.9	305.24	305.05	304.56	304.44	304.92	305.11	305.46	305.25	304.91	305.37	305.14	305.27	305.22	305.18	304.5	304.84	306.02	305.23	305.8	304.89	304.9	305.02	305.38	305.87	305.21	304.11	305.93	305.42	305.61	306.13	304.8	305.3	303.94	306.03	305.75	305.91	304.52	304.69
318.36	319.93	320.06	318.53	319.53	319.62	319.84	319.17	318.91	318.86	320.65	318.93	319.75	319.39	320.99	319.15	318.51	319.56	319.57	318.74	319.42	318.49	319.65	319.08	320.15	319.11	319.3	319.93	317.67	318.71	320.45	320.42	319.96	318.46	319.42	320.95	318.74	318.53	319.32	320	319.29	318.88	320.37	318.41	319.57	320.39	319.16	320.13	319.38	318.17
307.84	306.41	306.23	306.84	306.63	306.61	305.41	306.22	307.01	306.23	307	307.08	307.45	307.03	307.6	305.58	306.15	307.11	305.82	306.46	306.64	306.42	309.16	306.52	306.84	305.6	306.7	304.84	306.21	305.91	306.53	306.29	305.13	307.11	306.42	307.1	306.96	304.98	307.29	304.94	306.82	307.02	306.86	306.53	305.84	305.87	306.41	307.2	305.82	307.13
302.82	303.25	302.21	304.82	303.89	304.74	304.12	302.31	305.18	303.16	303.26	305.13	303.12	303.41	303.53	303.63	303.03	303.56	303	303.43	303.54	304.79	303.42	302.76	303.3	303.53	304.62	304.88	303.43	302.88	303.19	303.22	304.97	303.81	303.6	303.79	302.95	303.75	303.82	304.83	304.1	304.41	304.43	304.5	303.17	302.47	304.37	304.97	303.58	302.19
304.18	304.27	303.35	304.34	304.43	305.2	304.18	305.51	304.35	303.81	304.26	305.35	303.88	305.26	304.78	304.57	305.24	305.32	302.8	305.61	303.57	303.74	304.74	303.41	304.12	305.53	304.66	304.22	305.01	305.69	304.34	303.88	304.53	304.6	305.29	305.2	302.77	304.31	305.71	304.82	304.71	304.14	305.4	304.6	304.42	304.45	304.73	304.91	304.74	304.86
304.91	303.13	302.23	301.78	303.14	303.55	302.92	302.72	303.55	302.79	304.56	303.75	304.05	302.32	304.5	301.97	303.2	304.22	303.57	302.66	303.96	303.16	303.45	303.9	303.25	303.38	303.9	303.64	302.65	303.45	303.59	302.78	303.1	302.98	302.97	304.73	302.45	303.16	303.24	303.43	303.79	302.98	305.68	303.91	302.79	302.89	302.8	303.79	303.76	303.67
304	304.17	304.83	303.93	302.32	303.8	302.9	303.54	302.53	301.62	304.45	304.02	303.81	303.87	304.47	304.07	303.23	304.52	303.1	302.67	303.44	303.11	304	303.66	302.87	303.51	303.89	303.44	301.8	304.91	303.61	303.18	303.46	303.16	303.7	303.37	303.03	303.72	302.83	303.82	305.04	303.21	304.28	303.41	303.62	304.86	303.43	303.53	303.39	303.21
313.29	313.18	313.62	312.66	313.56	314.42	313.71	312.59	313.68	312.82	313.34	313.88	312.31	313.03	311.5	311.95	313.38	314.56	312.32	312.33	313.75	313.11	313.65	313.91	312.81	312.87	312.92	311.83	313.21	314.25	312.52	313.75	312.42	313.36	313.33	314.17	313.25	313.7	311.92	313.58	312.76	313.15	313.17	312.85	313.98	313.95	312.24	314.96	312.57	312.16
313.44	314.37	314.54	312.78	312.63	313.57	313.69	312.91	314.09	313.53	312.28	313.22	313.93	312.91	313.18	313.09	313.46	313.59	313.84	312.96	313.67	313.28	312.93	313.21	313	313.51	312.91	311.83	313.2	314.61	313.51	312.81	313.89	313.15	313.95	312.69	312.89	312.34	313.93	312.69	313.1	313.7	313.24	313.36	312.12	313.29	312.55	313.78	313.38	312.27
307.46	309.12	309.61	307.57	310.12	308.52	308.86	309.2	307.98	307.74	308.98	308.86	309.4	308.19	309.12	309.03	308.83	308.82	308.02	309.66	308.92	308.2	309.46	308.94	308.72	309.8	308.84	309.85	309.73	308.85	309.22	309.33	308.26	308.26	309.15	308.97	308.78	309.76	309.03	309.11	308.74	309.32	308.1	307.55	308.6	308.99	308.27	308.92	308.32	307.37
303.91	302.2	304.17	304.78	305.19	303.88	303.98	303.64	304.78	304.86	305.81	304.5	304.38	304.6	304.82	304.86	304.68	303.35	304.48	304.53	305.14	305.74	303.64	304.75	305.31	302.9	304.47	304.09	303.76	304.9	305.52	304.75	304.4	304.17	304.02	305.64	304.34	304.12	304.19	304.96	304.59	305.33	305.35	305.44	303.31	304.9	305.15	304.53	304.94	304.63
315.72	314.38	315.71	314.49	315.3	315.59	315.77	315.63	314.56	314.58	315.43	315.22	315.2	314.84	316.14	315.61	315.16	314.47	315.07	314.83	315.76	316.29	315.55	315	315.62	315.03	315.22	315.87	314.06	314.42	316.35	315.08	315.46	316.29	315	315.26	315.54	315.27	314.17	315	314.68	315.56	315.97	314.27	314.62	315.42	315.39	314.11	314.71	314.4
292.99	293.7	293.08	295.03	293.3	294.55	293.21	294.74	294.61	295.69	293.97	293.61	293.26	293.8	293.21	294.43	294.59	292.27	294.8	294.11	295.22	295.15	293.84	293.78	293.13	293.51	294.9	294.08	294.84	293.45	294.04	293.92	294.72	294.74	294.66	293.65	294.26	293.88	295.08	294.35	293.88	293.99	293.87	293.36	294.64	292.76	295.21	295.05	294.71	293.87
294.83	293.86	292.88	294.85	294.49	294.37	293.73	294.1	294.17	293.31	292.76	291.82	293.26	293.97	294.26	293.87	293.24	293.7	292.35	293.85	294.52	294.82	294.62	293.52	293.95	294.27	292.89	294.65	293.28	294.03	293.45	293.64	293.94	294.03	294.38	294.19	292.48	295.27	294	293.31	293.71	294.37	294.38	293.54	292.17	293.59	292.54	295.64	293.63	293.12
306.98	305.64	305.93	306.06	306.88	307.41	308.01	307.46	306.78	307.37	305.91	307.18	307.58	307.37	306.39	306.5	307.11	305.76	306.71	305.22	306.85	307.07	305.54	306.82	306.54	306.13	306.92	306.96	305.95	306.57	305.95	305.98	307.29	306.18	307.52	305.97	307.05	306.42	307.08	305.84	307.42	306.29	307.12	306.27	306.73	307.28	306.12	305.89	306.94	306.17
314.93	315.52	316.79	316.18	315.69	316.21	316.9	315.27	316.37	315.11	316.78	316.28	315.99	316.01	316.57	316.34	313.67	316.61	316.6	315.88	314.86	315.71	315.87	315.48	315.72	314.98	315.09	315.8	315.23	314.54	315.83	314.7	316.37	315.26	316.29	316.66	315.89	316.56	316.31	315.75	315.22	316.11	315.79	315.88	316.94	315.05	315.26	316.35	315.41	316.56
306.05	304.99	306.68	306.66	306.48	306.66	306.3	305.62	305.63	306.17	306.12	304.94	307.12	307	307.61	305.57	306.08	304.59	305.23	305.47	306.03	304.57	305.14	305.47	305.81	305.42	306.56	305.68	305.62	306.6	305.6	306.99	306.74	306.13	305.24	305.25	304.92	305.6	306.17	306.21	306.48	306.03	305.07	306.25	306.76	304.69	305.83	304.52	306.18	305.55
304.98	304.93	305.32	303.69	304.37	303.89	305.35	305.53	303.58	303.71	304.79	304.31	304.48	303.1	302.83	303.97	303.38	303.83	304.22	304.01	304.64	303.7	304.42	303.33	303.63	303.54	304.38	304.63	303.71	305.37	304.45	304.04	303.87	305.24	305.49	304.6	302.78	305.15	304.32	304.43	304.56	303.34	303.98	303.93	303.24	305.22	304.12	303.91	304.33	304.18
293.48	294.53	293.45	293.32	293.18	293.26	294.4	294.11	292.49	294.09	293.44	293.99	294.41	293.74	292.97	293.4	294.66	293.4	294.74	293.89	294.36	293.83	294.73	294.45	294.62	294.64	294.27	293.86	292.86	293.28	292.97	293.07	294.21	294.68	293.29	293.9	293.16	293.12	294.69	294.02	293.69	293.67	294.06	294.34	293.95	294.28	294.08	293.07	294.48	294.31
300.63	299.33	298.94	300.28	300.51	299.61	300.04	299.54	298.7	301.25	300.62	300.36	299.73	300.54	300.64	299.44	301.07	301.34	298.81	299.36	299.36	301.04	299.81	300.4	300.82	300.27	299.82	301.1	300.62	299.8	300.66	300.56	299.64	299.21	298.75	300.88	300.79	300.55	300.44	299.5	300.6	300.47	299.71	299.55	300.1	298.5	299.75	299.28	299.15	299.91
328.44	327.84	327.51	328.59	329.39	328.49	328.19	329.25	328.5	328.27	329.07	327.87	330.65	329.54	327.68	328.51	328.11	329.34	327.65	328.33	330.46	329.29	328.41	328.75	327.77	328.53	329.07	327.79	328.19	329.1	328.38	328.53	329.24	328.61	328.23	329.31	328.34	328.08	329.45	328.22	328.6	328.54	329.14	328.69	328.17	328.62	328.73	328.56	327.55	329.13
308.05	309.14	308.32	308.94	308.61	307.63	308.94	308.67	309.17	308.46	308.38	308.57	309.32	308.52	308.71	309.75	309.31	309.2	307.67	308.53	307.6	307.89	309.33	309.39	309.1	310.13	309.85	308.2	308.59	310.18	308.77	309.52	308.11	308.84	309.5	309.08	309.33	308.65	308.3	309	308.78	309.51	308.42	308.91	309.89	308.72	309.16	307.67	308.01	307.97
304.25	303.47	304.39	304.98	303.24	303.99	302.79	305.52	304.47	303.41	304.24	303.64	305.03	304.96	303.93	304.02	304.68	302.21	304.84	304.26	303.81	303.95	304.13	304.54	303.84	304.19	303.4	304.97	303.47	304.2	305.43	304.77	303.86	304.37	304.16	304.18	303.8	304.48	304.94	305.01	302.77	304.69	303.98	304.83	304.44	303.08	305.49	305.14	303.18	305.25
311.9	313.47	311.85	313.01	313.29	313.05	312.87	312.14	312.12	313.94	313.39	313.54	312.79	313.47	313.37	312.87	312.56	313.01	313.65	313.03	313.36	313.5	312.8	313.13	311.97	312.08	314.61	312.56	313.46	311.84	312.92	314.03	313.59	312.42	314.4	313.36	312.76	313.26	312.82	313.6	312.47	312.18	312.41	313.6	312.72	312.96	312.98	312.32	313.55	313.32
313.8	312.55	312.83	313.42	312.87	312.81	313.66	313.32	312.39	313.05	313.91	312.89	312.61	313.01	313.1	311.8	313.11	312.77	312.72	312.98	312.75	312.71	313.42	312.76	312.87	313.18	313.42	313.44	314.83	313.26	312.73	312.88	314.14	312.97	312.59	312.6	312.7	313.41	312.4	313.5	312.14	313.85	313.67	312.39	312.45	312.49	313.03	313.21	311.63	314.24
317.17	317.72	318.45	318.27	318.34	318.83	317.81	318.51	318.82	318.69	318.7	319.5	319.61	318.55	318.68	318.16	317.55	319.79	318.43	319.32	319.41	317.84	317.72	318.04	318.29	319.79	318.96	318.34	319.75	318.56	319.39	318.45	319.86	318.04	319.04	317.46	318.44	317.33	319.45	318.49	318.14	319.25	320.09	317.23	318.67	318.53	318.85	317.7	317.4	317.8
316.45	317.53	316.32	315.7	317.77	316.76	316.32	316.6	316.79	316.47	316.24	317.58	317.44	316.16	317.24	318.15	316.05	315.43	316.59	315.8	316.44	315.92	316.89	317.44	317.56	316.27	316.65	315.26	317.02	316.79	316.62	316.19	315.86	316.9	317.11	317.11	316.12	315.95	316.69	316.46	317.26	316.49	315.6	314.99	317	315.23	316.5	316.49	316.21	317
300.24	301.47	300.32	300.34	301.76	300.31	301.49	301.98	300.94	301.33	300.6	301.08	301.99	302.05	301.74	301.78	300.09	302.84	301.87	301.83	300.85	302.14	301.72	300.27	301.38	300.67	300.73	299.94	300.7	300.64	300.31	301.51	300.28	299.57	302.44	301.3	301.05	300.42	300.33	302.4	301.53	300.92	301.66	300.86	301.36	301.21	301.25	299.19	301	301.74
311.86	312.34	313.34	313.01	313.55	313.8	312.66	313.45	314.11	313.21	313.57	311.86	312.95	314.02	313.5	312.51	312.82	313.48	313.9	313.06	312.99	313.96	313.04	313.12	312.52	313.16	312.92	313.44	313.51	313.57	313.14	313.23	313.62	313.15	314.32	315.29	312.81	312.91	311.73	313.82	313.41	313.7	313.12	312.82	312.81	315.02	312.16	312.62	312.96	314.39
301.52	303.02	303.49	302.16	302.77	302.31	303.37	303.62	303.18	301.38	302.66	302.01	300.55	301.61	302.38	301.76	302.73	302.67	301.98	301.85	301.43	302.25	302.43	301.64	302.67	302.81	303.44	301.49	302.72	301.62	302.03	302.51	302.5	302.57	303.04	300.37	301.64	301.33	303.91	302.96	301.6	301.61	301.23	301.84	302.61	302.52	303.33	301.99	302.14	302.49
316.4	315.76	316.05	315.94	315.65	316.61	314.73	316.9	315.67	316.05	315.02	315.95	316.19	315.96	315.42	316.03	316.11	314.4	316.23	316.58	315.48	315.8	316.11	315.17	315.56	314.8	315.26	316.25	315.74	317.04	315.78	316.78	314.71	315.96	317.55	315.47	316.45	315.9	316.06	316.62	315.58	315.3	317.91	315.17	314.83	316.59	317.44	315.2	315.26	314.97
307.06	305.49	303.13	304.58	306.26	306.15	305.32	305.86	304.8	304.16	305.12	305.77	305.11	305.59	304.61	304.93	304.51	305.51	305	305.33	305.84	305.05	304.92	304.69	304.71	304.97	305.27	304.83	305.69	305.91	305.28	305.17	303.57	304.82	304.19	304.75	305.52	305.86	304.95	305.47	305.11	305.37	304.76	305.25	303.9	305.14	306.22	305.55	305.49	303.79
301.28	299.79	300.49	300.16	300.29	300.23	299.91	300.4	300.69	299.94	300.24	298.83	298.97	300.91	299.6	299.94	300.41	299.52	300.23	299.94	300.62	300.49	299.19	299.57	300	301.25	300.38	300.47	300.89	299.53	300.48	300.02	300.83	298.81	299.27	299.99	299.14	299.03	299.93	299.67	300.14	299.77	299.82	299.26	301.81	300.21	300.65	300.34	299.95	298.87
310.93	312.86	312.95	312.28	311.59	312.06	312.36	311.77	311.18	311.49	312.77	313.51	313.01	311.34	312.87	313.36	311.43	312.24	311.96	311.47	311.27	311.51	312.79	310.74	312.91	312.19	311.67	312.16	312.25	312.41	312.42	311.59	311.9	311.8	312.17	312.73	311.96	311.92	313.12	312.62	312.63	312.11	311.45	312.22	312.24	311.46	311.39	311.74	312.3	312.15
314.76	315.29	315.59	315.99	315.22	316.2	316.51	315.25	315.02	315.18	316.31	315.37	315.85	317.42	315.79	316.85	316.32	315.75	316.42	316.32	315.45	315.53	315.51	315.77	316.07	315.31	315.61	315.34	315.93	315.25	316.69	317.31	315.24	317.01	316.38	315.23	315.35	315.1	315.85	316.08	316.15	316.22	315.4	316.15	316.49	315.88	317.17	316.24	315.39	316.37
319.47	319.02	319.2	319.54	319.42	318.87	320.14	319.28	318.17	318.67	319.1	319.89	319.55	319.17	318.7	319.45	320.23	318.82	319.97	318.68	318.68	319.03	317.73	319.12	320.07	319.86	320.88	318.67	319.9	317.8	319.6	318.48	320.91	319.07	319.02	318.94	319.35	319.12	317.35	319.52	320.04	320.14	318.76	320.78	318.8	318.7	318.14	319.16	319.3	319.97
306.05	305.42	305.48	306.31	306.5	306.12	307.11	306.9	306	305.14	307.55	306.36	306	304.76	305.17	305.51	304.83	305.53	306.39	306.26	306.74	306.15	306.82	306.84	306.4	305.93	305.22	307.43	305.28	307.77	306.8	306.22	306.98	306.74	308.05	305.12	305.76	306.06	306.61	306.49	306.68	305.48	306.41	306.92	305.84	305.29	305.43	305.1	306.59	305.92
312.26	312.88	312.21	314.38	313.25	313.01	313.8	313.37	313.08	313.15	312.34	312.58	312.01	312.02	312.59	313.46	312.28	313.41	313.15	312.49	313.5	313.46	311.45	312.98	313.15	313.43	314.29	312.23	312.95	313.07	313.18	313.73	312.88	312.59	313.07	312.99	312.27	312.89	313.34	314.08	314	313.86	313.8	312.82	313.23	313.38	313.02	313.6	313.81	313.41
314.28	315.12	315.06	313.8	313.83	315.21	313.88	314.06	314.76	314.36	316.75	314.61	315.03	314.24	313.64	314.48	313.53	315.67	314.03	315.51	315.34	315.73	315.37	315.96	314.24	315	314.51	314.85	314.72	314.08	313.87	313.83	313.62	315.67	314.08	315.56	313.97	314.25	315.63	314.2	315.33	315.51	314.7	313.89	314.78	314.86	314.97	314.72	315.19	314.89
313.43	313.31	314.31	313.97	314.38	314.18	313.83	315.25	313.28	315.16	313.45	312.16	314.05	313.37	315.32	313.85	314.59	314.45	314.07	314.69	314.06	313.45	313.2	313.82	312.45	313.43	313.4	315.1	314.85	313.45	313.59	313.75	314.34	313.04	313.61	313.14	313.98	313.43	313.37	314.62	313.33	313.42	313.65	312.96	313.04	312.12	313.31	313.81	313.28	313.23
317.86	318.27	317.96	319.92	318.72	318.47	318.46	318.4	317.13	318.67	317.86	317.91	317.03	317.93	318.27	319.35	317.62	317.36	318.36	317.72	318.22	318.23	318.28	318.07	318.97	318.48	318.78	317.75	318.2	319.63	317.46	318.18	317.03	318.04	318.38	318.35	318.1	317.21	317.61	317.32	318.15	319.68	317.83	318.71	319.28	318.24	318.83	317.58	317.87	318.15
302.3	302.37	302.1	303.21	303.25	302.45	302.01	302.37	302.11	301.17	301.64	301.76	301.81	303.23	302.09	302.89	302.15	301.82	302.47	302.77	302.43	303.87	301.87	301.86	301.95	302.74	302.37	302.38	300.96	302.17	301.65	303.09	301.87	302.21	302.43	302.97	301.47	301.63	301.7	301.48	301.99	302.3	301.68	302.03	302.61	303.44	303.58	301.68	303.98	302.54
304.64	305.26	304.85	306.64	304.88	304.96	305.53	306.74	305.99	305.77	305.67	305.2	306.08	305.15	305.07	305.74	305.34	306.06	305.57	305.85	304.04	304.58	305.31	305.32	304.52	305.19	305.79	305.74	304.86	305.04	305.14	305.35	304.97	304.2	305.5	304	305.15	305.4	305.44	305.07	305.77	305.67	304.76	304.24	304.81	304.97	306.15	304.83	304.46	305.09
304.59	306.2	304.12	304.15	304.44	304.65	305.38	304.42	303.47	303.56	304.21	305.06	304.27	305.05	302.61	304.06	304.6	304.85	303.82	304.89	304.63	305.73	303.9	303.79	305.47	303.42	303.76	304.91	305.14	304.37	304.49	304.53	304.71	304.49	303.96	304.35	303.88	304.75	304.64	305.4	305	304.22	304.92	304.87	304.47	304.31	304.55	304.03	303.5	303.13
305.22	305.67	305.6	305.81	305.17	305.92	305.7	305.4	305.14	304.45	306.22	304.63	305.26	305.58	304.4	304.8	307.03	304.83	306.06	305.94	304.85	306.3	305.21	304.95	304.86	304.23	304.97	306.08	305.59	304.22	304.91	306.18	304.54	304.46	306.28	305.17	305.49	306.67	305.01	303.82	305.67	304.85	305.02	305.02	305.63	305.31	305.09	305.42	304.75	306.01
305.69	305.37	305.74	305.85	304.21	307.46	305.68	306.93	305.9	305.23	305.2	305.1	305.47	306.13	305.12	304.84	305.23	305.76	304.84	305.65	305.48	306.42	304.42	306.08	305.91	305.18	306.57	304.76	305.71	304.44	305.35	305.76	305.74	305.76	305.03	303.47	303.86	305.32	304.5	304.43	306.29	305.3	306.7	305.55	304.79	305.02	306.2	305.29	303.83	304.78
306.5	305.83	305.51	305.67	305.23	306.21	304.65	305.5	304.22	304.78	305.34	304.14	306.08	305.39	305.08	305.78	306.01	304.82	304.51	306.02	305.15	305.68	305.69	304.38	305.89	306.17	306.89	305.34	305.88	305.77	304.33	305.35	305.9	303.48	305.17	304.87	306.49	305.11	305.18	306.79	305.67	305.73	305.22	306.27	304.85	305.81	304.69	305.49	305.05	306.06
302.2	304.11	304.2	303.2	304.26	303.34	304.17	303.22	303.05	303.47	303.51	303.42	303.4	302.26	303.08	303.64	303.22	304.05	303.97	303.52	304.6	302.34	303.83	303.2	304.71	302.72	303.93	303.19	303.47	303.2	303.3	303.53	302.08	303.2	303.69	303.2	303.29	303.19	304.69	304.05	302.93	304.18	303.04	303.22	303.28	303.22	304.07	303.41	303.42	303.42
315.64	315.16	315.77	316.36	315.86	316.55	315.88	315.17	316.46	315.23	315.43	315.38	315.96	314.85	316.2	315.39	316.05	316.16	315.64	314.54	315.39	314.43	315.19	316.59	315.13	315.18	316.18	315.3	316.43	314.77	315.98	315.28	316.32	315.18	315.39	315.37	314.72	316.22	316.13	315.29	315.04	316.89	315.1	315.89	315.97	315.65	316.03	315.73	316.48	315.1
305.05	304.92	306.49	305.66	306.15	305	304.94	304.98	305.48	304.98	305.36	303.77	305.8	304.77	305.39	304.17	305.68	305.74	305.39	306	306.07	304.42	305.35	305.66	305.89	305.45	304.45	305.18	305.48	306.18	304.42	305.46	303.37	304.9	305.5	305.67	305.81	306.32	304.6	304.85	304.86	305.91	305.21	305.82	306.59	304.62	306.06	306.11	305.88	305.34
308.93	309.89	308.9	309.47	309.77	308.21	308.94	309.21	308.69	308.73	309.15	308.19	309.49	309.99	308.55	309.04	308.62	308.91	309.63	307.72	309.42	307.73	308.67	309.4	308.25	310.1	309	308.94	309.16	308.67	308.4	307.3	309.97	308.48	309.24	308.52	308.65	308.69	308.79	309.19	307.78	309.68	308.28	309.08	308.16	308.42	309.47	308.73	308.97	308.55
305.34	305.34	306.01	306.85	306.65	306.14	305.42	306.79	306.44	304.9	305.37	306.63	305.24	306.26	306.69	306.35	306.94	305.17	306.24	305.82	306.72	305.95	306.77	306.29	306.05	306.79	306.94	303.94	305.81	306.69	304.63	306.69	306.41	306.53	305.92	306.63	306.06	306.78	304.88	305.92	305.01	306.36	306.08	305.75	304.91	306.29	305.51	305.36	305.76	306.04
293.63	294.75	294.16	294.07	293.26	293.87	294.26	294.48	294.14	294.46	293.47	294.86	294.4	293.52	294.22	292.6	293.69	293.57	294.24	294.76	294.11	294.72	293.58	293.88	293.01	294.64	294.01	294.29	294.74	294.86	293.21	293.59	293.54	292.65	295.32	294.06	294.25	294.98	295.24	294	295.06	296.09	295.52	293.78	293.57	293.81	293.97	294.64	293.92	294.86
309.53	308.56	308.94	309.75	309.62	309.56	310.08	308.36	308.68	309.32	308.38	309.15	308.96	308.8	308.34	308.66	310.12	308.28	309.39	309.92	307.66	308.85	309.93	308.61	308.88	308.34	310.06	308.05	308.57	308.82	308.42	308.95	310.1	308.79	308.99	309.11	309.56	308.65	309.21	308.94	310.02	309.23	309.45	308.79	308.02	308.08	307.94	310.28	309.67	308.93
306.07	304.52	306.91	306.25	305.69	306.81	306.99	306.09	306.53	305.5	306.41	305.76	306.91	307.23	305.97	306.37	306.72	305.99	306.32	306.55	307.84	305.1	305.83	306.22	305.35	306.76	306.35	306.43	305.89	306.44	305.8	307.45	306.04	306.1	306.29	307.76	304.72	306.47	304.69	305.9	306.71	306.78	307.23	305.58	307.02	305.54	306.26	306.58	306.47	306.43
309.68	309.53	309.49	310.64	310.26	310.18	309.4	308.52	310.55	309.36	310.26	310.49	309.54	310.1	309.44	309	310.34	310.35	309.66	309.58	310.48	310.88	309.02	309.93	310.98	309.92	310.88	309.22	308.98	309.86	310.1	309.5	310.58	310.19	309.97	311.32	308.56	311.06	310.84	308.93	310.05	310.47	311.2	309.5	309.94	310.34	309.59	310.18	309.53	310.09
304.58	304.11	303.28	304.78	303.8	304.04	303.63	303.41	303.65	304.05	304.07	302.83	302.88	302.77	303.11	303.64	302.8	303.23	304.02	304.45	304.3	304.76	303.89	304.07	303.9	302.98	303.79	304.69	304.38	303.57	304.6	303.5	302.91	302.77	303.7	303.24	303.8	304.45	302.75	303.98	303.82	303.96	303.66	304.53	303.6	304.87	303.99	303.17	304.94	303.14
316.14	316.89	317.61	318.21	317.51	315.93	316.76	316.46	317.94	316.88	316.77	317.85	317.07	318.1	317.88	315.74	317.79	316.56	316.71	316.09	317.84	318.11	318.23	316.08	317.5	317.78	318.24	316.86	317.14	317.66	317.2	317.33	316.48	316.72	317.07	316.93	316.77	316.85	316.55	316.79	316.45	315.85	318.05	317.83	316.47	316.95	316.83	317.75	316.61	317.31
300.74	300.78	300.25	299.3	300.41	300.6	300.19	299.37	299.73	300.12	299.93	299.47	299.53	299.44	299.57	300.58	301.16	301.42	299.37	299.44	299.62	299.27	300.38	300.45	299.6	300.59	299.39	299.7	300.72	300.93	300.56	301.83	301.06	299.08	300.29	299.38	300.71	300.09	299.88	299.41	298.81	300.05	299.65	299.5	298.85	300.08	299.71	300.37	299.4	300.57
293.27	294.04	293.32	294.5	293.86	295.12	294.84	292.86	294.62	293.85	294.73	293.79	293.29	294.37	293.63	293.6	293.99	295.15	294.9	293.37	294.42	294.01	294.37	294.5	294.56	295.23	293.91	294.28	293.68	293.44	293.9	294.36	294	294.08	294.12	293.7	292.38	294.15	294.76	294.3	293.43	293.23	293.67	293.53	293.43	292.82	293.53	293.68	294.02	294.34
317.12	316.97	317.88	318.08	316.51	316.67	316.32	317.62	317.38	317.16	316.68	316.81	317.82	317.14	317.19	316.52	318.05	316.63	316.97	318.21	317.39	318.25	318.07	317.31	317.42	317.76	317.09	316.07	316.75	315.52	317.55	316.64	317.15	317.57	317.27	317.49	316.21	316.89	316.35	317.44	316.56	317.96	315.87	316.1	317.69	317.59	317.25	318.28	316.82	315.9
305.45	305.62	307.63	305.5	306.38	305.77	306.39	305.63	306.74	306.22	305.71	306.15	305.38	306.41	305.69	306.06	306.14	306.32	306.23	306.92	305.32	306.55	305.47	306.72	306.77	305.8	305.92	306.69	306.73	305.48	305.61	306.87	305.89	305.81	305.21	307.5	306.61	307.51	305.5	304.94	306.1	305.73	306.25	306.37	305.59	305.41	305.69	307.09	306.59	306.43
328.17	329.91	328.67	328.83	328.09	327.52	329.11	327.76	329.03	328.05	328.02	328.71	327.9	328.39	328.99	327.77	328.71	329.03	327.65	326.53	328.46	329.57	328.46	329.36	328.26	328.51	328.6	329.47	327.47	328.71	328.61	328.2	328.14	329.18	329.08	329.22	329.03	328.74	328.99	327.9	328.72	328.84	329.54	328.28	329.06	328.48	328.32	327.97	328.26	328.93
295.2	293.62	293.46	295.25	295.73	295.06	294.28	294.36	295.25	295.06	295.12	296.19	294.73	296	294.85	294.95	294.8	295.05	294.79	295.26	295.6	293.92	294.58	295.79	296.15	294.88	294.19	293.81	295	295.22	295.34	294.86	294.78	293.26	294.02	295.26	295.22	295.65	295.64	295.86	296.08	296.84	295.1	295.85	293.52	296.52	295.47	294.37	294.86	295.45
310.47	312.12	310.6	311.65	308.9	310.4	311.94	310.72	308.93	312.04	309.68	310.72	310.45	311.43	311.99	310.23	311.42	311.06	310.86	310.34	311.22	311.77	310.87	311.49	311.15	311.1	311.83	312.36	311.09	310.25	309.84	311.72	310.01	311.12	311.14	310.78	311.51	311.03	310.58	310.65	309.71	311.09	309.52	311.55	310.5	311.33	311.46	311.46	310.97	310.66
295.03	294.37	292.87	292.18	295.03	293.26	294.23	294.11	294.56	295.12	294.02	293.42	293.63	294.69	294.54	293.55	294.25	294.08	292.9	292.75	293.81	293.45	294.55	294.77	292.88	294.02	295.26	292.99	293.67	294.8	293.92	294.23	292.87	293.39	292.71	294.14	293.62	293.59	295.66	293.76	294.84	294.47	294.42	292.9	294.07	294.97	293.75	295.1	294.03	294.28
317.09	317.76	316.6	317.74	316.36	317.58	316.62	317.88	317.6	316.33	316.47	315.6	316.74	317.51	316.8	317.16	316.99	317.6	317.34	316.21	318.41	316.57	316.97	317.34	317.54	317.28	317.28	316.96	316.14	317.96	318.09	315.71	317.44	317.1	318.05	318.37	316.66	316.63	316.54	316.38	318.61	316.92	317.75	317.14	316.92	317.24	316.24	316.51	316.96	315.78
307.97	306.27	306.33	306.69	307.09	306.87	306.28	307.05	305.68	305.99	306.6	307.15	306.82	307.07	307.79	307.61	306.77	306.59	306.96	307.38	307.07	307.43	307	307.46	306.83	306	305.56	305.64	306.52	305.16	305.3	305.33	306.91	306.58	306.61	306.71	306.81	306.71	307.09	306.72	306.82	306.42	306.12	306.55	306.93	306.93	305.8	306.16	306.89	307.7
313.56	312.65	312.63	314.17	313.67	312.13	314.07	311.96	312.96	313.71	313.76	313.61	312.47	314.58	312.75	313.54	313.72	312.87	314.69	314.75	313.64	313.09	314.29	314.31	313.71	313.45	313.17	313.51	313.57	313.57	312.72	314.27	313.19	313.19	313.21	312.89	313.15	313.28	314.31	313.1	314.13	313.61	313.51	313.66	312.51	314.56	314.01	314.52	313.35	314.17
313.65	314.2	313.31	313.17	314.53	314.88	313.95	315.25	314.09	313.98	314.86	314	313.37	313.8	314.58	314.68	313.88	313.94	314.39	313.8	313.64	312.9	314.48	314.04	313.39	314.71	314.07	314.18	313.59	312.27	314.05	314.61	315.07	314.78	314.75	313.88	313.34	312.73	314.51	313.62	314.69	314.05	313.68	314.46	313.7	313.57	313.87	314.47	314.09	314.63
327.77	327.63	327.42	329.08	328.44	327.88	328.66	328.23	327.91	327.03	329.13	327.55	327.73	327.56	327.81	326.96	328.08	328.81	327.23	327.9	327.16	328.93	328.88	328.78	328.81	327.16	329.97	328.53	327.41	328.01	327.85	328.77	327.85	327.72	328.71	327.86	328.24	327.76	329.65	328.89	326.96	327.96	328.34	327.4	328.3	327.92	327.67	328.54	326.92	328.6
312.21	312.38	313.16	314.51	312.47	312.85	313.47	313.86	313.56	313.44	312.33	313.15	313.39	312.85	312	314.16	312.64	313.85	313.43	313.02	312.61	313.21	312.48	311.06	313.7	312.49	311.94	312.89	312.93	312.06	313.81	313.19	312.59	313.03	313.66	312.71	312.38	312.13	313.46	312.3	313.9	313.46	312.94	312.53	313.21	312.22	313.22	313.85	312.28	312.39
314.69	315.99	317.13	316.08	316.74	316.34	315.9	316.24	315.43	315.55	315.58	316.33	315.89	316.11	315.06	315.82	315.22	316.09	315.93	315.67	314.41	315.56	315.56	315.8	315.71	316.14	316.91	316.01	314.5	315.93	315.89	315.91	316	314.93	315.76	315.81	314.69	315.05	316.58	315.04	315.53	316.02	316.31	315.73	315.33	315.18	316.12	315.28	316.45	315.96
304.42	306.27	306.34	305.66	306	305.19	304.39	304.63	305.53	305.59	305.76	305.62	305.98	304.96	304.68	303.96	305.5	305.73	304.3	306.13	305.97	305.45	305.39	306.05	305.5	304.59	305.43	305.89	305.4	304.44	305.54	305.52	305.6	305.67	304.66	306.82	304.94	304.85	307.26	306.91	305.36	305.06	305.01	306.17	305.68	306.16	305.69	304.52	303.95	303.62
310.17	308.04	310.48	310.56	309.05	309.55	310.08	310.02	309.78	307.53	311.73	310.5	310	309.02	309.83	310.42	309.59	311.09	310.19	309.85	309.93	309.75	309.76	309.23	309.89	309.91	310.38	310.32	309.49	309.92	309.86	309.95	309.32	308.68	309	309.61	309.82	310.43	310.19	309.29	309.29	309.85	310.31	310.66	310	308.6	310.22	309.59	309.82	309.91
296.4	297.52	297.26	297.44	297.34	296.37	296.78	296.4	297.84	296.98	296.83	297.4	296.39	295.22	296.33	296.99	295.76	295.88	295.77	296.45	297.2	296.43	296.28	296.15	297.15	296.99	297.2	297.94	295.38	295.2	297.12	297.23	297.4	297.25	296.89	295.8	296.62	297.14	296.47	296.08	297.36	297.47	296.78	297.51	297.63	297.8	296.28	295.4	295.72	296.78
303.85	304.26	303.2	302.42	303.21	303.98	303.71	302.84	303.07	302.89	303.21	303.86	303.31	302.34	303.91	303.7	302.33	302.96	304.6	303.81	303.2	302.51	302.9	304.36	304	303.66	303.42	303.58	303.12	302.92	302.76	303.23	303.5	303.04	302.58	303.06	303.04	303.41	302.99	302.37	303.1	303.48	303.39	302.64	304.25	303.95	303.12	303.31	303.17	303.95
318.32	318.84	318.56	320.23	318.37	318.4	319.94	318.48	320.28	321.14	320.01	317.93	318.22	319.21	320.39	318.86	320.72	319.72	317.87	319.4	319.02	318.32	317.46	318.24	319.81	318.6	319.16	321.68	319.12	319.54	319.56	319.89	319.93	320.27	320.22	319.39	319.73	320.14	319.25	318.48	319.4	319.87	320.62	318.22	318.84	320.87	320.07	320.46	319.02	318.97
314.34	314.98	314.26	314.13	314.01	314.48	313.9	313.47	313.87	313.32	313.13	314.71	313.05	314.51	313.94	314.33	314.5	315.51	314.75	314.41	313.88	314.43	314.58	314.34	313.33	313.94	314.01	313.6	312.78	313.91	313.68	314.01	312.8	313.04	313.82	314.52	313.85	313.29	313.44	313.69	314.24	314.21	313.71	313.67	314.79	314.08	313.76	312.56	314.23	313.57
304.14	302.49	302.75	302.87	304.21	303.46	301.92	302.94	302.46	303.16	302.72	304	303.01	304.09	303.94	303.17	303.56	302.65	303.33	302.52	302.88	303.26	303.5	302.84	302.68	303.61	303.85	303.38	302.86	303.58	304.09	303.36	303.34	303.57	302.54	303.65	303.48	303.65	303.56	303.72	302.29	303.48	302.99	303.02	301.95	303.48	303.95	303.89	303.87	303.5
328.09	325.96	326.11	326.76	327.7	326.86	327.14	325.56	326.8	327.88	326.88	327.22	326.68	327.29	326.77	327.28	326.54	326.28	327.24	327.36	328.37	327.03	325.47	326.36	326.98	326.99	326.49	327.56	326.74	326.2	325.94	327.38	327.35	326.43	327	328.05	327.14	327.74	326.49	327.37	326.44	326.81	325.54	325.25	326.69	326.42	327.75	327.14	328.24	327.09
313.65	312.31	313.52	311.48	313.39	314.06	311.42	312.19	314.08	312.9	313.33	313.69	313.09	312.39	312.58	311.87	312.32	312.15	312.15	312.9	311.08	313.15	313.4	311.93	313.15	313.02	312.97	312.54	311.81	313.25	312.68	313.2	312.23	312.93	312.54	311.59	312.05	312.13	312.73	312.14	313.38	312.85	312.66	313.54	314.64	312.02	313.25	313.43	313.01	313.27
302.74	302.72	304.2	303.74	304.13	304.3	302.52	303.67	303.79	303.3	302.82	302.86	303.59	304.56	304.18	303.04	302.96	302.79	303.6	302	303.71	304.3	304.16	302.54	302.09	303.68	303.99	302.31	304.37	302.45	302.56	303.85	302.64	303.86	303.9	304.64	303.35	304.16	303.66	303.45	303.89	302.61	303.36	303.89	304.02	303.71	303.69	302.84	302.63	303.71
315.2	315.1	315.07	314.98	315.34	314.68	316.72	314.05	314.08	314.32	316.04	315.57	315.43	314.32	314.92	315.16	314.91	315.61	314.97	315.21	315.04	314.7	314.93	314.49	314.01	313.64	314.86	314.94	314.47	315.85	314.65	314.93	314.26	315.13	313.89	313.47	315.42	315.8	312.98	314.84	313.4	316.61	314.97	314.76	314.87	314.78	314.98	315.17	314.5	314.46
305.98	304.32	304.38	305.06	305.9	304.06	304.97	304.39	305.14	304.93	304.87	304.35	305.02	306.03	305.38	305.82	303.51	304.62	304.78	306.75	305.68	304.52	306.78	306.08	304.56	305.82	305.18	305.22	305.92	304.88	304.84	303.88	305.73	305.48	304.12	304.35	306.42	305.57	303.93	303.95	304.89	305.58	306.68	305.17	305.67	303.86	304.48	306.3	305.55	304.95
323.64	324.88	324.98	324.42	324.79	325.32	324.04	323.84	325.77	325.39	326.39	323.72	324.77	324.73	324.86	323.36	323.94	325.31	323.94	325.63	324.2	326.13	323.86	324.97	324.77	324.03	324.41	324.24	323.23	323.78	324.23	325.08	323.47	325.05	324.42	325.24	323.47	324.4	323.41	323.8	325.24	325.13	324.4	324.4	325.48	324.62	323.92	324.57	324.07	325.07
306.56	306.21	305.83	306.67	307.09	306.28	306.71	306.57	306.15	305.63	306.16	306.52	306.82	305.9	306.5	306.42	306.61	305.78	305.92	306.05	306.22	306.11	306.71	305.79	306.29	305.46	307.05	306.82	306.28	307.07	306.77	306.11	305.8	306.08	306.1	305.54	305.07	305.38	304.88	305.54	305.76	305.58	307.16	304.82	305.34	305.61	305.86	306.03	306.62	307.21
318.09	318.25	318.65	318.28	317.99	317.17	319.29	318.19	318.42	319.35	318.22	318.89	317.37	317.83	318.68	317.9	317.58	317.41	317.14	317.69	318.52	317.87	316.94	317.62	318.78	317.74	318.29	317.99	316.38	317.12	318.46	317.44	317.79	317.87	317.68	317.98	317.75	319.16	318.91	318.37	317.83	318.41	318.3	318.48	318.72	318.77	317.79	318.73	319.31	317.73
300.27	301.3	301.98	301.05	300.59	301.33	299.88	300.58	300.99	301.61	301.37	301.9	301.06	299.82	300.39	301.72	301.36	299.63	301.38	299.75	301.1	300.22	301.71	301.32	301.48	301.32	300.3	302.01	300.87	301.81	300.75	301.75	301.38	300.86	300.78	301.65	301.52	301.22	301.17	299.98	300.49	301.42	302.38	301.28	299.71	300.65	301.26	299.65	302.34	301.44
297	297.04	297.41	296.66	296.52	296.62	296.84	297.05	296.48	296.04	298.46	297.71	296.73	298.21	297.48	297.29	296.84	297.48	296.89	295.78	295.91	296.22	296.2	296.4	298.77	297.39	295.94	297.49	297.53	297.72	296.38	298.14	297.49	296.3	296.65	297.41	297.53	297.31	295.95	297.84	296.96	297.59	296.06	296.37	297.66	297.59	296.88	296.39	296.45	297.07
306	305.95	305.65	305.15	304.8	304.66	305.06	304.91	304.53	304.18	305.1	305.3	305.49	305.24	305.85	305.78	306.37	305.33	304.95	304.88	304.32	306.1	304.77	304.79	304.45	304.52	306.04	306.52	307.41	306.17	304.95	305.8	304.73	305.12	305.56	304.23	304.91	304.82	304.65	305.07	304.4	304.92	305.29	306.07	305.19	304.59	304.32	305.21	305.61	305.32
305.06	303.87	304.05	303.56	304.04	303.27	303.35	303.72	302.47	304.39	304.92	303.72	303.13	303.63	304.2	302.69	304.21	302.87	304.6	303.95	302.55	303.8	303.18	302.95	303.07	304.52	304.4	304.02	303.97	303.92	304.88	302.9	303.97	304.15	303.37	302.41	304.36	304.41	303.71	303.46	303.05	303.22	303.41	302.94	304.73	303.77	302.23	302.19	303.58	303.67
317.76	317.26	318.71	316.27	316.86	317.89	318	317.79	316.67	316.55	315.81	317.48	317.31	316.19	316.48	317.14	318.01	316.5	317.15	318.11	318.26	316.43	317.77	317.5	318.25	316.85	318.37	316.38	316.61	317.42	316.21	317.04	317.83	317.96	316.18	317.4	318.77	318.58	315.32	317.35	317.6	317.33	318.09	316.8	317.27	316.87	317.32	316.47	316.58	317.36
305.65	304.71	305.56	305.8	305.09	305.76	305.87	305.68	304.84	305.1	305.04	304.28	305.78	305.43	303.91	304.91	305.57	305.48	303.88	305.84	305.26	303.45	305.18	306.2	304.98	305.17	305.72	305.59	303.88	306.7	304.49	305.59	304.9	305.1	306.25	305.45	305.9	305.54	306.07	304.83	306.23	304.65	304.43	305.98	305.4	305.09	304.1	305.38	304.31	305.09
313.94	312.51	312.05	312.36	313.95	313.39	312.8	313.25	313.7	313.01	313.33	313.8	313.36	311.99	311.8	313.86	313.6	313.21	314.57	313.02	312.82	312.67	313.42	312.16	312.93	312.89	313.41	313.42	313.35	313.15	312.93	312.31	314.12	312.8	312.62	312.84	312.52	313.3	313.24	313.47	314.7	313.19	312.95	313.32	313.13	314.06	313.36	312.9	312.04	313.62
312.4	313.34	312.98	312.07	313.33	311.78	311.47	312.84	313.15	313.92	312.51	312.45	313.8	312.62	312.56	312.13	313.85	312.45	312.38	310.59	312.63	312.91	312.38	312.24	312.71	313.84	312.5	312.22	313.03	312.81	311.77	313.31	312.36	312.23	312.65	312.44	313.07	311.8	312.68	313.64	313.13	312.86	312.69	312.93	313.8	312.91	312.46	314.09	312.9	313.01
317.54	317.7	318.42	318.02	318.98	317.16	319.84	318.04	317.03	318.59	317.59	317.89	318.49	317.74	317.88	318.65	317.82	318.12	318.49	317.09	317.89	318.38	319.43	318.49	318.3	317.52	317.76	317.07	318.62	317.59	318.03	318.06	316.95	318.56	318.43	318	317.17	318.41	318.16	317.71	318.75	318.32	317.3	317.54	318.52	317.93	318.53	317.56	317.83	317.82
302.11	302.76	302.18	302.96	302.58	302.98	300.95	303.97	304	302.75	302.94	303	303.24	301.74	301.18	302.93	302.97	302.56	303.56	303.4	302.88	303.48	303.7	302.29	302.93	303.6	303.28	302.66	303.63	303.67	303.01	301.88	303.32	302.11	304.59	303.13	302.77	302.62	302.74	303.29	301.55	301.87	302.32	302.49	302.34	303.6	303.07	303.19	301.91	302.15
312.27	310.35	312.17	311.13	311.32	312.37	311.72	311.39	309.79	312.69	310.66	311.7	312.68	311.93	310.75	311.16	311.3	310.73	311.45	311.83	311.93	312.21	311.92	312.55	311.58	312.03	312.11	310.92	311.82	311.16	312.61	311.39	310.72	311.1	311.7	311.2	310.93	310.73	311.81	310.9	309.91	311.15	311.44	311.23	311.1	309.96	311	310.6	311.01	310.49
316.36	318.03	317.39	316.7	317.13	317.3	318.07	317.32	316.72	316.97	317.19	317.08	318.38	317.36	316.06	317.33	317.35	316.18	317.72	316.67	317.46	318.29	318.11	317.84	317.04	316	317.06	317.29	316.25	316.32	316.46	317.68	317.57	318.15	317.79	316.1	316.66	317.4	317.61	316.59	316.89	317.37	316.76	317.26	317.26	317.61	316.23	318.12	316.91	316.95
294.35	293.79	294.33	294.1	294.44	294.02	294.65	293.97	295.43	294.16	293.77	294.3	294.8	294.13	293.35	292.93	293.2	294.09	294.18	293.87	295.17	294.18	294.13	293.89	294.35	294.32	293.37	293.96	293.62	294.87	294.19	293.41	294.8	294.86	293.51	294.56	293.42	294.92	293.97	294.12	294.71	293.86	295.33	293.69	292.4	295.21	295.73	294.11	294.56	294.02
301.58	300.56	301.58	301.33	301.66	300.7	301.5	302.16	300.82	301.1	300.94	301.16	300.04	301.56	300.51	301.33	300.48	301.09	300.12	301.04	300.82	302.03	301.37	300.77	301.69	300.89	302.25	300.39	302.2	300.68	301.23	300.7	301.52	300.81	301.9	300.28	301.29	299.64	300.59	301	301.15	301.81	300.41	301.05	300.68	300.49	301.99	301.39	300.4	301.58
305.88	305.25	305.28	307.07	306.22	305.46	306.44	305.88	306.51	305.52	305.03	304.82	305.94	306.1	305.23	306.85	306.1	304.69	307	307.11	307.04	306.01	306.27	305.89	305.6	305.2	305.52	306.63	306.26	306.47	306.48	306.49	306.17	305.96	306.53	305.41	306.23	306.55	305.56	305.04	307.22	307.62	306.26	306	305.96	306.4	307.75	306.91	306.45	305.26
329.11	329.01	328.36	327.9	328.68	327.52	329.2	327.39	327.98	329.04	328.22	328.09	328.96	329.31	328.87	327.73	328.05	328.51	328.6	327.6	329.78	327.58	328.87	329.16	328.79	328.43	328.21	329.12	328.02	328.39	327.74	328.14	328.17	328.64	328.23	329.46	328.92	328.58	328.7	329.63	330.29	329.03	328.48	328.89	328.8	328.06	330.56	328.1	328.73	328.95
305.58	308.01	306.68	306.48	307.98	307.59	306.52	307.08	307.46	307.19	307.82	307.15	307.89	307.73	306.61	308.06	308.29	307.34	307.45	307.55	306.71	308.01	307.38	307.15	308.08	308.36	307.78	306.67	306.98	306.51	307.84	306.84	307.72	307.43	307.31	307.07	306.45	306.92	307.95	307.36	308.18	306.69	306.19	307.59	307.18	307.54	308.04	307.38	307.55	305.79
296.56	296.71	296.61	296.75	296.67	296.44	297.79	296.9	295.86	297.55	295.59	297.26	297.2	296.5	296.42	297.09	296	296.92	295.93	297.04	296.45	296.07	296.8	295.29	298.03	296.37	295.95	298.17	297.17	296.63	296.68	295.9	297.29	296.67	296.67	295.94	295.64	297.3	296.5	295.72	296.86	296.03	296.62	296.57	296.96	296.74	296.95	297.64	297.91	295.9
310.65	312.35	312.62	312.96	312.31	312.94	313.42	313.65	312.93	311.47	312.74	312.54	313.1	313.29	312.64	313.62	312.36	312.82	311.89	312.54	312.05	312.35	312.11	312.42	313.14	312.07	312.92	313.75	312.72	312.51	312.14	313.05	312.74	312.87	312.35	313.06	314.63	312.93	312.59	311.26	312.96	314.04	310.42	311.77	311.86	312.89	312.13	313.28	312.85	313.8
319.14	319.89	318.12	319.03	319.85	320.32	319.39	318.86	320.15	319.97	318.49	319.2	319.61	319.87	318.48	318.19	319.25	320.26	319.72	319.82	319.7	318.94	319.96	318.52	318.88	316.95	320.07	319.34	319.13	320.7	319.55	318.57	318.29	319.94	318.92	320.6	318.87	319.55	319.66	320.25	319.27	319.32	317.2	318.63	318.61	318.98	319.72	319.84	318.58	319.69
308.14	308.64	307.86	308.71	308.33	309.1	308.86	307.67	310.49	308.83	308.11	309.44	308.37	308.97	308.87	309.38	309.83	309.53	308.76	309.38	309.34	308.87	308.55	310.06	307.99	309.47	308.37	307.38	309.18	308.71	308.08	308.34	309.27	308.6	309.48	310.38	309.89	308.7	308.98	307.27	309.98	308.45	308.41	309.37	308.41	308.84	308.88	309.28	309.17	309.17
304.46	304.63	303.91	305.69	306.06	305.28	305.66	305.77	306.68	305.56	305.1	305.98	306.17	303.49	305.52	304.78	305.59	306.3	305.99	305.15	305.19	304.59	304.47	304.8	305.62	306.84	306.33	304.36	306.22	305.36	305.32	306.66	305.96	306.06	305.41	306.02	305.03	305.88	304.98	305.32	306.02	306.18	305.79	305.71	305.35	305.31	305.61	305.51	305.57	306.27
302.2	302.83	303.39	303.73	302.55	302.85	303.51	304.1	303.51	302.83	302.63	302.21	303.32	303.82	303.8	303.2	303.33	302.85	302.23	303.74	303.12	303.55	302.98	304.52	302.79	303.87	303.42	302.85	303.48	302.71	302.66	303.79	303.36	302.9	303.52	303.98	303.28	303.54	303.01	303.18	303.85	302.4	303.73	302.35	304.13	304.82	302.36	303.56	303.16	302.22
306.98	308.32	307.5	306.85	308.35	306.52	307.81	307.25	307.34	307.36	307.84	307.75	307.42	306.75	306.04	307.83	307.61	307.36	307.7	307.36	308.01	308.62	306.65	307.75	307.25	308.14	307.02	307.42	307.07	307.49	306.03	307.27	307.28	307.47	307.79	307.66	307.17	306.12	308.4	307.86	307.45	306.23	307.56	306.88	307.91	307.36	308.11	305.46	306.24	308.27
319.14	317.24	318.22	319.83	319.2	318.12	318.07	318.14	317.75	318.89	317.38	318.35	318.54	319.3	318.42	317.19	318.5	319.67	317.6	318.32	318.47	318.59	319.73	318.86	319.34	318.06	319.39	318.08	319.01	319.45	318.89	318.05	318.89	318.52	318.92	318.15	318.96	318.89	318.08	318.32	318.73	318.71	318.29	318.06	317.31	318.32	317.89	318.84	318.65	318.89
318.49	318.2	318.12	318.29	317.91	317.81	318.48	317.4	318.23	317.9	317.84	317.55	318.58	317.51	317.83	317.61	318.28	319.09	317.95	318.29	317.66	317.96	318	319.77	317.67	318.52	318.38	317.05	316.98	318.75	319.59	318.72	319.16	319.48	316.05	315.69	318.53	319.1	318.78	318.54	320.3	317.98	318.48	318.9	318.96	318.25	317.82	319.37	317.56	317.28
306.31	306.6	306.31	306	307.33	306.96	306.36	306.39	306.02	305.81	306.27	306.03	306.01	306.55	307.4	305.48	304.8	306.14	306.12	306.31	306.68	306.95	307.01	307.2	305.47	306.94	306.26	306.45	306.96	305.88	304.84	305.32	306.43	305.74	305.51	306.56	306.01	304.52	306.84	306.86	306.78	306.08	305.71	306.76	305.69	306.27	305.89	306.19	305.37	307.04
304.1	303.87	304.63	305.76	303.51	304.7	304.18	304.88	304.7	305.15	304.51	304.29	303.55	304.01	304.48	303.65	304.7	304.4	304.8	304.24	303.79	304.99	304.02	304.39	304.99	303.18	303.56	304.24	303.38	302.66	303.57	303.84	303.89	304.29	303.5	304.03	304.38	303.2	303.63	303.24	304.76	304.63	304.97	304.93	304.77	305.14	303.91	304.63	303.97	305.46
303.29	303.8	302.34	303.7	303.68	302.03	303.02	303.23	302.76	303.24	302.72	303.37	303.28	303.53	303.96	302.74	303.27	302.26	304.08	301.93	304.3	303.48	304.21	304.66	303.39	303.63	302.95	303.13	302.66	303.54	303.06	304.12	302.95	302.1	302.35	303.09	301.74	304.17	304	303.81	303.18	304.06	303.1	303.7	302.7	303.65	304.68	303.53	303.17	303.59
295.54	297.43	296.11	298.22	296.37	296.82	297.25	298.21	297.01	297.51	296.85	297.51	296.31	296.58	295.33	296.17	297.07	296.58	296.11	296.26	296.19	297.06	296.84	296.58	297.68	295.51	296.74	295.95	296.91	296.03	296	296.37	295.4	296.15	296.03	295.71	297.82	298.06	296.87	297.3	295.59	296.89	296.35	296.45	297.45	296.71	296.62	296.89	295.77	298.26
304.94	305.34	304.54	304.28	304.8	306.91	305.26	306.8	305.47	304.63	303.74	305.1	306.33	305.4	303.98	305.87	306.96	305.28	305.06	305.98	305.78	303.93	304.88	304.65	305.43	305.4	305.07	305.37	304.29	305.95	306.41	305.3	305.66	304.63	305.83	306.49	306.25	304.85	306.36	306.25	306.32	305.85	305.63	306.36	306.03	305.1	305.88	305.55	305.19	305.24
327.46	328.28	328.35	328.64	328	328.23	327.2	327.11	328.28	329.83	328.45	328.71	328.84	327.9	329.45	328.98	328.77	329.24	328.97	328.3	328.46	328.2	327.78	327.66	330.84	328.07	328.15	327.46	327.82	329.18	329.38	327.77	328.27	328.66	328.71	328.56	329.95	329.07	329.78	328.06	328.53	329.13	328.1	328.39	328.55	328.44	327.33	327.39	327.9	329.21
317.59	317.55	316.1	315.5	317.3	316.13	316.42	317.63	317.1	317.69	317.53	318.64	317.13	316.53	317.36	317.72	317.77	317.35	317.84	317.07	317.82	318.18	317.28	318.6	318.03	317.19	317.91	315.93	317.8	317.02	316.33	316.96	317.1	316.28	315.81	317.59	317.92	316.95	318.54	317.74	316.29	317.26	316.44	317.28	317.73	317.33	316.62	316.79	316.3	317.79
301.31	301.59	300.71	301.49	301.48	302.07	300.54	300.74	301.01	300.62	302.1	301.46	300.94	301.46	300.45	300.8	301.76	301.93	301.07	302.04	302.19	299.49	301.12	301.52	300.49	302.57	300.81	301.02	301.63	301.16	300.97	300.75	302.44	301.14	301.18	300.78	300.28	300.72	300.17	299.66	301.28	300.31	302.48	301.63	301.76	301.4	301.66	299.94	300.19	301.39
319.66	318.84	317.94	320.26	318.47	318.73	318.25	316.96	318.14	318.65	317.25	316.52	316.91	318.48	317.79	318.75	318.96	319.63	317.4	317.96	317.87	319.14	319.01	318.79	317.65	317.49	315.66	317.63	318.39	318.55	316.96	317.28	318.67	317.02	318.22	318.42	318.46	317.62	319.19	317.88	317.5	318.11	318.44	318.68	318.72	318.35	317.96	319.03	318.5	317.87
297.05	296.14	297.46	296.08	296.55	296.3	297.62	297.37	297.59	297.45	298.48	296.44	297.48	295.9	295.6	297.55	296.62	297.77	296.81	296.46	296.33	297.08	297.27	296.85	295.48	296.75	296.19	296.53	297.76	296.65	297.68	296.72	297.49	297.09	297.39	297.34	297.38	297.67	295.71	296.36	295.67	296.59	296.92	297.27	296.48	297.74	297.73	295.56	297.14	297.49
324.83	324.3	325.16	324.38	325.33	324.82	325.37	325.53	324.36	324.11	323.53	325.13	324.27	324.07	323.98	323.7	323.88	325.43	325.22	323.47	324.49	323.44	325.11	325.89	325.69	325.78	324.77	324.77	324.24	324.04	325.29	324.98	325.05	324.31	325.08	324.83	324.95	324.78	324.17	324.78	324.8	325.26	324.91	323.78	325.38	325.62	324.06	324.11	323.96	324.9
294.53	292.57	293.59	294.53	294.31	293.02	294.67	293.74	295.42	294.29	294.71	294.25	294.2	295.84	294.16	294.2	293.67	293.82	293.68	293.76	293.57	294.8	293.87	295.1	293.35	293.43	293.13	293.76	293.71	294.1	295.31	294.48	294.88	295.71	294.53	294.6	294.16	294.09	292.92	295.14	295.06	293.42	293.75	293.13	293.6	294.19	294.43	294.94	293.99	294.03
309.98	311.93	311.22	311.45	310.42	310.09	310.41	309.91	309.7	311.31	312.2	310.48	310.98	311.02	310.96	311.05	309.79	311.56	311.01	311.87	309.87	310.69	311.05	310.99	310.99	311.24	310.37	311.79	309.69	311.23	311.72	310.25	311.2	309.58	310.76	310.82	310.72	311.34	310.26	309.82	310.55	312.99	311.18	310.49	310.4	310.6	310.51	311.29	311.21	311.77
310.43	310.88	310.96	311.29	310.91	312.36	311.62	311.55	312.19	311.29	311.21	311.38	311.56	312.03	311.35	312	310.22	312.3	311.82	310.9	310.96	311.14	311.41	310.83	311.76	310.68	312.15	310.3	313.11	310.92	311.06	312.49	310.67	312.33	311.48	311.92	312.19	310.82	312.48	312.42	311.55	311.5	312.12	310.19	310.29	311.22	311.96	313.43	311.66	310.96
303.65	305.68	304.78	304.19	304.42	305.44	304.49	304.86	303.82	303.7	304.77	303.91	304.21	304.76	304.42	304.21	303.97	304.17	304.5	305.6	304.11	304.95	304.42	304.92	304.18	305.39	303.98	303.59	304.15	305.1	304.38	305.22	304.47	303.32	305.08	303.72	304.76	304.99	304.57	303.91	304.05	303.06	304.13	304.06	305.33	304.66	304.36	303.97	303.88	304.47
315.26	314.88	314.98	315.26	314.52	315	314.61	314.67	315.08	315.21	315.15	315.74	315.09	315.21	315.57	314.2	315.13	313.59	315.02	316.01	314.26	314.79	315.37	314.75	314.86	314.94	314.28	313.58	314.27	314.29	316.2	314.44	314.53	316.38	315.09	313.82	315.77	314.43	314.94	314.3	314.99	315.11	315.68	314.93	315.8	314.04	315.45	315.79	314.21	315
305.34	305.89	304.82	305.94	305.9	304.63	304.77	304.02	305.88	305.02	304.47	306.07	306.32	305.08	305.94	305.72	305.59	306.92	305.69	305.17	305.05	305.64	305.92	304.64	304.55	305.46	304.46	304	304.69	306.04	305.29	304.86	306.48	305.15	304.74	304.85	304.83	305.58	304.77	305.8	305.76	305.41	305.38	304.16	304.98	304.86	305.06	305.37	304.51	305.52
312.33	314.44	311.71	312.44	312.97	314.54	314.25	312.8	312.75	312.87	312.3	313.02	312.33	313.21	312.11	312.46	312.76	312.95	313.46	312.47	315.02	312.59	314.7	313.86	314.32	313.29	313.38	314.15	312.82	313.49	311.7	312.89	313.91	313.33	312.66	314.08	313.06	312.89	314.54	312.32	313.62	312.73	313.17	312.39	313.45	310.92	313.31	313.05	313.63	313.7
312.08	312.06	312.66	312.74	312.19	311.98	312.73	311.2	312.4	312.48	311.13	311.97	311.79	312.65	311.98	310.6	312.91	312.22	311.51	311.26	312.99	312.68	312.94	312.82	312.01	311.84	312.76	310.93	312.03	312.68	313.6	312.22	312.05	312.95	311.71	312.2	311.52	312.72	312.24	312.61	312.24	311.41	312.7	313.59	312.61	311.93	312.87	312.24	311.31	312.84
296.9	296.18	297.51	298.28	296.31	297.37	296.39	296.63	296.05	296.13	295.52	297.41	297.94	297.81	296.37	297.61	296.58	296.8	296.22	297.06	296.54	295.7	297.17	296.17	296.79	296.22	297.54	297.66	297.08	296.78	296.64	297	297.78	296.49	296.65	297.18	297.49	296.22	296.68	296.99	297.29	296.49	296.72	297.55	297.08	296.94	297.87	297.13	295.32	297.95
313.48	313.35	312.8	312.27	313.58	313.78	312.91	312.99	312.54	313.48	314.02	313.29	312.78	312.48	312.24	314.49	312.79	311.96	312.45	313.03	313.39	312.8	313.65	313.69	313.29	312.02	313.6	312.75	314.43	313.35	312.59	313.88	313.03	313.46	313.95	312.08	313.68	314.11	312.46	313.5	313.33	313.83	313.96	313.49	312.18	313.27	312.88	313.6	312.77	312.51
318.17	315.44	317.5	316.65	316.35	315.56	316.93	316.2	316.71	316.5	315.82	316.32	315.75	316.45	317.12	317.2	316.55	316.83	316.33	316.8	315.54	316.19	317.14	315.6	316.99	315.95	316.42	315.6	317.3	317.32	315.87	316.66	317.86	316.08	316.12	317.75	317.38	316.49	315.88	317.03	316.4	317.96	315.83	317.03	317.02	316.79	316.47	317.15	316.36	316.44
306.5	305.61	306.94	306.6	306.56	305.55	305.36	306.54	306.88	306.92	306.14	305.79	306.64	305.7	305.09	305.5	306.73	305.7	305.69	305.89	305.34	307.37	306.32	307.31	306.03	306.89	307.01	306.83	305.47	304.45	305.58	305.7	306.57	306.08	306.16	306.5	306.31	307.3	306.64	306.51	304.56	305.85	306.42	304.57	306.47	305.79	307.26	305.46	305.74	305.99
314.24	313.28	313.83	314.02	312.24	313.13	313.13	313.95	313.49	314.35	314.68	313.97	314.52	314.76	313.18	313.72	314.23	313.44	313.59	314.35	314.17	314.09	313.4	313.72	313.94	314.7	313.61	312.89	314.39	313.58	313.05	313.85	312.93	314.33	313.72	314.36	314.28	313.8	313.59	313.63	315.07	315.31	312.47	313.23	314.25	314.89	313.74	313.78	315.11	313.84
326.83	327.27	328.51	327.73	328.12	328.49	326.98	327.7	327.19	328.45	327.21	328.78	327.11	328.18	327.82	327.13	327.62	328	328.87	327.97	328.11	328.26	326.89	328.28	327.83	328.54	326.59	327.92	328.86	329.26	328.29	327.49	327.99	328.07	326.97	327.52	327.95	327.13	327.69	328.57	328.32	327.14	329.06	327.7	327.64	327.52	327.85	328.88	328.72	327.95
314.35	313.44	312.32	312.52	312.81	313.36	313.85	313.88	313.25	314.13	313.72	312.89	314.01	312.95	312.75	314.07	313.96	312.72	312.4	313.16	312.89	313.23	313.33	313.22	313.88	313.8	312.52	312.96	313.46	313.3	313.16	313.04	314.83	313.25	312.91	312.47	313.29	313.14	312.43	314.14	313.54	313.61	314.47	311.81	313.45	313.45	312.44	313.26	313.6	313.8
294.12	293.19	293.82	293.34	292.91	294.82	293.51	293.44	294.57	294.75	293.11	292.96	293.54	293.37	295.2	294.68	293.55	294.79	294.22	295.1	294.09	293.11	292.89	294.17	294.28	292.32	292.87	293.9	293.65	294.61	294.94	294.77	293.92	294.29	293.95	293.46	294.81	295.02	295.13	295.15	293.52	294.67	293.25	293.56	294.42	293.1	294.92	294.11	294.18	295.05
303.43	303.37	301.4	302.38	302.05	303.2	303.93	303.73	301.22	302.6	302.83	302.54	303.15	302.46	302.48	302.37	303.96	303.33	303.19	302.16	301.57	302.53	300.82	302.13	302.38	302.2	302.46	300.7	302.3	302.14	302.58	302.8	303.1	302.8	303.01	301.92	302.98	304.78	302.85	302.31	301.9	303.43	302.51	302.81	301.92	301.96	302.39	302.5	301.87	303.05
312.71	313.32	313.39	312.07	313.17	311.47	313.52	312.15	313.69	312.64	313.34	313.2	311.84	312.03	313.26	312.47	312.61	311.71	313.51	312.02	313.27	312.11	312.92	312.23	313.27	313.45	313.1	311.53	312.82	312.95	312.04	312.78	312.75	312.3	313.27	313.62	312.23	312.79	312.68	313.76	312.5	313.11	312.26	311.58	312.1	313.94	313.21	312.92	312.87	312.28
323.54	324.51	323.95	324.15	326.18	325.32	324.84	324.53	325.4	324.37	324.64	323.69	325.84	323.77	324.07	325.33	324.67	324.98	323.65	323.93	324.42	325.28	324.99	325.07	324.93	324.67	325.27	324.04	325.05	324.72	323.27	323.27	323.73	324.54	324.04	324.84	324.11	325.59	324.57	325.2	324.09	324.69	324.59	326.12	325.07	324.9	324.48	324.15	323.98	324.71
314.06	314.32	315.52	314.67	313.17	315.34	313.74	314.07	316.04	313.46	313.65	313.2	314.05	313.94	314.48	313.69	314.55	314.05	313.12	313.45	313.5	313.89	314.38	314.73	315.33	313.49	314.62	313.69	314.87	313.84	314.16	313.79	314.3	313.36	313.07	314.57	314.24	314.17	314.39	315.29	314.39	314.32	313.92	314.52	313.88	314.63	314.48	313.95	315.19	314.03
295.1	294.85	294.62	293.21	295.67	295.44	295.51	296.25	294.61	296.28	295.29	295.78	295.3	294.73	295.39	294.67	295.45	295.25	295.2	294.22	296.2	295.46	296.53	295.72	295.6	295.83	295.79	294.01	295.26	293.96	295.34	295.85	294.73	296	294.46	295.43	295.75	295.53	293.82	293.34	294.67	293.67	295.6	294.52	294.51	294.96	293.85	296.06	294.08	295.92
317.24	318.75	316.67	318.31	318.89	317.45	318.33	317.54	320.05	318.68	317.43	318.16	318.3	319.23	317.71	318.91	317.46	317.5	318.87	318.36	318.44	317.9	318.93	318.13	318.22	318.04	318.6	318.37	319.21	316.98	317.34	317.84	317.23	318.18	318.95	318.42	318.3	317.15	318.85	317.31	317.85	317.39	318.39	318.12	318.35	316.99	318.79	318.43	316.92	317.35
301.98	302.25	302.86	302.47	303.58	301.96	303.79	302.91	302.2	304.16	302.77	303.55	302.26	303.45	302.42	301.62	302	303.43	304.22	304.1	303.55	302.52	302.19	303.09	302.45	303.04	303.29	302.44	302.85	302.2	303.41	302.85	302.43	303	303.98	302.62	303	302.81	303.63	302.49	303.27	302.61	302.74	303	303.35	303.05	303.71	302.85	302.72	304.1
312.34	312.18	310.92	312	311.51	310.1	310.83	311.38	313.03	312.46	311.83	312.54	311.88	312.11	312.13	311.95	312.82	312.32	312.48	312.05	312.1	312.71	312.27	311.41	311.59	313.01	312.34	311.72	312.21	311.8	311.96	312.6	311.66	310.93	310.98	313.25	310.2	313.08	312.73	313.12	312.73	312.12	311.98	312.56	312.45	313.11	311.97	312.82	312.47	311.62
311.01	312.24	311.49	311.24	312.1	310.93	312.98	310.26	312.07	312.34	312.76	310.55	311.51	310.57	310.66	312.94	312.13	312.19	310.78	310.97	312.72	310.79	312.22	312.26	311.61	311.47	310.84	310.52	310.96	311.54	311.86	311.07	312.39	313.1	310.83	310.43	310.91	311.91	311.7	310.85	312.21	310.85	312.62	310.92	311.87	310.97	311.62	311.6	311.75	313.09
306.3	305.53	305.51	305.41	303.42	306.09	305.09	305.41	306.34	304.9	305.19	304.78	305.22	306.11	304.57	305.86	304.87	304.3	305.55	305.59	305.71	306.16	305.13	306.26	304.42	305.56	303.89	305.98	305.03	304.1	305.62	305.23	305.21	304.45	306.02	305.86	305.95	304	304.68	305.03	304.79	305.16	305.49	305.41	305.84	305.05	305.92	305.5	305.06	304.98
315.49	317.47	316.85	315.66	316.06	315.32	314.59	316.6	316.66	315.98	316.67	316.28	315.06	316.26	316.27	315.45	315.57	316.93	316	315.91	316.28	315.48	314.48	316.24	316	316.72	315.1	315.05	315.28	315.53	315.51	315.3	314.65	315.81	315.26	315.29	315.06	316.24	316.4	316.52	315.86	314.95	315.34	316.11	315.48	316.29	316.18	315.69	316.6	315.32
320.35	319.26	320.4	319.8	319.3	319.37	319.5	318.71	319.36	319.74	317.84	319.84	318.83	319.15	320.15	319.58	320.29	319.81	319.43	320.48	318.89	320.36	319.5	319.22	318.69	318.78	319.56	318.83	319.52	318.63	319.49	318.23	318.41	318.5	319.49	318.9	319.14	319.38	318.61	318.17	318.48	318.08	319.37	319.05	319.72	319.4	320.66	319.1	319.06	319.19
316.6	316.05	315.77	314.57	315.66	316.19	316.3	315.26	316.22	314.83	315.77	316.24	314.74	315.8	316.58	315.18	314.54	316.53	314.87	315.99	315.85	316.37	314.96	315.82	315.63	315.16	315.31	317.65	315.02	315.42	315.28	316.4	316.22	315.49	315.63	315.59	315.96	315.18	316.72	315.1	315.65	315.39	316.31	314.26	315.93	315.4	315.07	315.85	316.28	316.85
325.56	323.14	324.64	326.28	323.61	325.31	325.61	324.94	325.84	322.43	324.35	325.07	325.09	324.82	324.67	324.33	324.51	325.53	323.96	325.24	322.76	323.91	324.67	325.22	324.16	325.17	324.82	324.71	325.62	323.93	324.52	324.64	325.11	325.21	323.9	324.87	324.57	324.68	325.54	324.19	323.8	324.93	324.6	324.46	324.08	323.77	325.68	325.42	325.74	324.36
313.68	314.37	314.51	315.35	314.93	315	315.12	314.5	315.78	315.8	314.58	314.06	316.4	314.87	315.01	313.76	313.97	315.12	315.5	314.09	313.92	314.43	314.5	315.44	315	314.19	313.21	315.05	315.36	313.91	316.82	315.55	314.37	315.85	315.39	313.85	314.8	314.82	315.15	316.34	315.88	315.66	313.98	315.4	314.76	314.44	315.25	314.61	315.47	314.63
315.47	315.62	314.17	314.55	314.41	315.54	315.89	313.52	315.57	315.25	315.11	314.38	314.15	314.5	314.9	314.01	313.86	314.63	315.18	315.1	315.21	314.89	314.03	315.5	315.15	315.17	315.94	314.85	315.6	315.95	314.65	315.05	316.5	313.8	315.28	314.21	314.11	314.2	314.67	315.49	316.19	314.09	314.41	315.84	316.06	314.37	314.28	315.47	314.36	315.73
314.03	313.19	314	313.07	314.33	314.27	314.1	313.39	315.17	313.28	313.85	313.32	313.8	314.46	313.27	313.97	313.68	313.81	314.08	315.11	314.48	314.41	313.2	315.04	313.99	315.4	314.23	313.77	314.08	313.07	314.52	313.7	313.08	313	313.2	313.75	311.78	313.9	315.11	313.98	314.72	313.26	313.8	314.38	314.18	314.89	313.91	314.19	313.53	314.62
311.59	313.58	313.6	314.2	311.59	312.68	312.08	313.49	313.11	313.56	313.15	312.67	313.84	312.84	314.12	313.29	312.82	312.19	312.98	314.44	313.4	312.68	313.36	312.48	312.27	313.71	312.81	313.11	312.04	312.11	311.73	312.77	312.84	314.05	312.24	312.38	313.04	314.51	313.7	312.88	312.58	312.36	312.82	311.89	313.17	313.65	312.29	313.23	313.97	312.86
304.64	303.37	303.74	304.36	304.95	304.36	304.88	304.38	303.73	303.31	303.71	304	303.45	304.26	304.33	304.22	304.99	304.15	301.86	303.51	303.67	302.94	304.49	304.81	303.7	303.67	303.98	303.59	302.91	303.39	303.55	303.78	303.5	304.2	302.55	304.45	303.97	303.78	303.67	303.69	302.89	305.22	304.45	303.13	304.38	303.63	304.46	303.87	303.3	302.87
295.1	295.82	295.86	294.79	294.9	296.72	294.9	295.33	295.09	295.78	295.6	295.01	295.7	294.94	294.63	295.52	295.59	296.66	294.02	295.29	296.52	294.71	294.3	295.35	295.41	295.02	295.41	294.4	295.05	295.48	295.12	293.5	293.31	295.01	294.9	295.17	295.05	295.5	295.51	296.2	296.77	294.82	295.35	295.74	295.94	295.79	294.81	295.86	294.02	294.57
313.53	312.04	314.37	313.2	313.7	314.34	314.1	312.97	311.89	313.55	313.11	312.69	312.81	313.52	313.46	313.11	313.41	313.03	313.8	312.36	314.02	313.48	312.02	313.95	313.69	312.73	312.82	311.85	312.5	312.71	313.17	313.59	314.18	313.82	314.18	313.05	313.98	313.13	314.02	313.47	312.79	313.42	312.95	313.36	313.83	313.16	313.47	311.94	313.29	313.75
312.57	312.04	312.41	312.65	313.06	313.88	312.84	313.54	312.95	311.8	312.91	312.86	313.53	313.38	312.53	312.47	313.04	313.83	312.8	312.43	314.35	312.95	312.31	313.75	311.66	313.56	312.81	313.36	314.26	313.37	314.96	313.9	313.23	312.23	312.69	312.62	313.46	312.55	312.71	312.96	312.89	312.06	313.33	314.2	313.54	313.52	311.95	313.38	313.24	312.69
312.67	312.71	313.37	313.52	311.67	311.9	314.58	313.41	313.54	313.18	312.58	313.31	313.06	312.84	313.46	312.72	312.8	313.18	313.47	312.36	313.65	313.69	313.49	314.04	312.39	313.11	313.4	312.52	312.59	312.41	312.34	313.61	312.96	312.9	313.23	313.45	312.64	313.32	313.53	313.62	311.74	312.94	312.71	313.51	313.56	312.74	313.99	312.92	313.77	312.6
309.49	309.96	311.36	309.91	310.22	310.69	310.27	310.06	310.64	311.47	310.82	311.6	311.95	310.53	310.02	310.57	310.46	309.87	311.39	312.06	310.73	310.89	311.02	310.84	310.95	310.58	309.81	310.22	310.83	310.92	310.4	310.3	310.5	310.9	310.52	310.91	310.97	310.55	309.26	310.79	310.52	310.86	311.33	310.27	311.77	311.19	309.77	312.16	310.74	310.78
313.6	312.3	312.97	312.38	313.78	312.66	313	312.28	313.56	312.9	313.61	313.11	312.3	313.37	311.89	312.44	313.09	313.1	313.02	312.79	313.16	310.62	313.27	313.15	312.41	313.14	313.35	312.92	313.19	311.97	311.8	314.29	312.88	312.36	314.02	312.75	312.88	311.95	312.18	312.74	313.29	312.66	311.9	312.1	312.5	313.77	313.1	312.97	313.08	312.89
310.52	310.35	309.93	311.66	309.79	310.42	309.53	309.99	310.64	309.94	310.11	311.37	310.35	312.09	310.67	310.08	311.04	309.03	310.52	309.49	309.63	310.72	311.26	310.62	311.34	311.7	309.86	311.05	310.01	310.55	309.55	310.57	309.58	311.25	309.94	310.87	311.12	310.32	311.87	310.91	310.99	311.22	309.2	311.16	311.26	310.84	310.76	309.95	310.88	310.89
296.28	296.77	295.87	296.03	298.38	295.58	298.08	298.54	296.65	297	295.53	296.73	296.87	296.16	297.13	297.45	297.14	297.14	295.39	297.56	297.03	296.73	296.68	296.72	297.52	297.58	295.28	297.91	296.54	295.35	296.89	296.39	295.91	296.74	297.12	298.34	296.53	297.14	296.44	296.98	297.53	297.85	296.51	295.71	296.41	296.77	296.58	296.34	297.24	297.13
314.92	315.1	313.18	313.75	312.98	313.46	314.33	313.61	314.36	313.65	314.43	313.81	313.84	313.83	315.52	313.26	314.99	314.56	313.83	313.91	314.08	314.29	314.99	314.24	312.52	313.45	313.8	313.18	314.66	314.88	312.67	313.85	313.43	313.82	314.24	314.09	313.64	314.22	313.88	313.92	314.48	313.69	313.49	314.21	314.77	313.79	315.09	313.44	313.11	314.58
302.41	303.45	303.74	303.43	303.91	303.53	303.21	302.7	302.45	302.66	303.53	304.21	302.98	304.3	302.99	303.76	302.42	302.91	303.59	302.73	302.39	303.34	302.62	303.58	304.7	304.16	303.28	303.04	303.96	301.75	303.13	302.92	302.36	302.34	302.55	303.24	302.35	303.38	303.5	303.1	303.99	303.44	304.66	303.19	304.27	304.75	303.83	303.75	303.96	304.7
303.28	302.35	302.64	302.54	303.18	303.54	302.86	303.1	303.55	303.79	302.46	303.65	302.78	304.1	302.95	304.85	303.16	302.38	303.48	303.62	303.95	302.03	303.22	304.28	303.87	302.72	302.1	304.07	303.84	304.02	303.65	303.79	303.18	303.49	303.85	303.88	303.63	301.56	302.18	303.02	303.06	304.39	303.27	302.88	302.63	302.18	303.49	303.7	302.88	302.6
303.28	302.54	304.08	304.44	303.32	303.81	303.23	304.2	302.94	303.46	303.9	302.6	302.97	303.46	303.84	305.13	303.84	303	303.06	303.78	304.21	303.95	304.52	303.67	302.71	303.34	302.8	302.61	303.56	304.03	303.48	303.11	304.08	303.43	303.16	302.51	302.67	302.59	303.38	303.29	303.22	303.38	304.01	303.13	304.06	303.16	303.98	302.54	303.62	303.65
306.41	306.96	306.67	306.69	306.47	307.05	306.27	306.55	307.09	306.84	306.8	307.21	307.89	307.51	307.54	306.57	307.18	306.51	307.58	306.81	307.08	307.74	306.25	306.97	308.41	308.43	308.26	308.13	306.11	308.21	307.43	307.42	307.05	308.34	308.14	307.74	307.24	306.72	307.95	307.16	307.67	307.46	306.05	308.18	307.7	307.36	306.66	306.55	306.47	307.89
294.91	295.17	295.06	294.64	296.22	295.02	295.49	295.18	293.93	295.69	295.56	295.68	296.35	295.41	296.55	294.84	295.63	294.42	294.69	295.24	296.55	294.73	294.93	294.27	294.69	296.01	296.02	295.18	295.8	295.53	296.34	295.03	295.04	293.96	294.78	294.97	294.58	294.99	295.72	294.25	295.62	295.6	294.33	295.2	293.75	295.02	296.33	295.75	294.38	295.51
303.3	303.68	300.51	300.97	302.95	302.22	300.45	302.83	302.15	302.12	303.85	303.02	302.9	303.21	303.14	303.32	303.38	302.71	303.72	302.55	303.25	303.38	303.27	303.01	303.45	303.25	302.54	302.9	302.92	303.12	302.95	301.46	301.9	302.73	301.26	302.21	302.81	302.13	302.6	301.75	301.15	302.91	301.62	303	302.67	302.16	301.67	303.77	301.03	301.93
326.61	327.92	327.17	327.69	327.75	328.24	327.23	328.36	326.82	328.8	328.32	328.07	327.53	327.73	327.84	327.96	326.12	327.95	328.21	328.71	328.77	328.35	328.77	328.28	327.06	328.88	325.79	328.08	329.19	327.86	327.22	327.87	327.36	329.48	328.25	326.83	327.96	328.08	327.43	326.88	328.23	327.71	327.14	328.15	329.78	327.44	327.96	329.44	327.79	327.8
311.29	311.27	311.49	311.35	311.9	311.47	311.09	311.61	311.85	310.58	311.09	312.3	312.02	312.12	311.38	312.61	310.41	310.31	311.43	311.64	311.51	311.34	310.74	311.53	310.5	311.43	312.95	309.86	310.45	310.95	311.91	311.9	311.76	311.55	311.13	311.19	312.34	311.19	311.94	311.31	311.03	311.2	312.23	312.14	311.35	312.55	311.19	310.33	311.26	310.79
306.15	304.92	304.48	304.75	305.98	305.47	304.47	305.6	305	305	304.02	304.46	304.84	304.25	304.98	304	304.63	305	304.51	305.07	305.41	305.2	304.2	305.32	304.4	305.82	305.61	304.7	304.6	304.98	304.91	305.82	304.05	304.06	304.6	304.57	305.9	303.91	304.2	304.98	304.28	304.46	304.62	305.45	305.96	305.47	304.22	305.33	304.28	304.08
327.25	327.13	326.29	326.45	328.36	327.82	326.93	327.58	328.3	327.79	328.12	326.74	327.75	327.94	326.01	326.1	327.43	328.09	327.64	327.98	328.01	326.96	327.1	328.24	327.72	327.79	328.4	327.7	327.59	328.33	327.33	327.28	327.08	328.11	328.69	326.04	326.91	328.38	328.53	328.08	328.9	325.35	328.25	328.3	327.46	328.24	327.59	327.11	326.33	329.09
299.93	299.37	299.94	300.36	300.16	299.59	300.45	299.86	299.75	299.26	298.66	300.22	300.03	300.59	299.61	300.55	299.62	299.94	300.79	299.87	300.8	299.34	298.55	300.07	299.68	299.43	300.59	299.55	299.75	299.33	300.46	299.92	300.08	299.24	300.94	300.3	300.36	301.12	299.75	298.87	299.89	299.65	299.11	299.72	300.08	299.67	298.45	300.1	298.1	298.42
315.31	315.13	313.64	314.55	314.6	314.85	315.37	315.99	314.02	314.62	314.83	315.25	314.68	314.83	315.86	316.29	315.78	314.48	315.64	314.02	314.22	315.25	315.73	315.45	314.85	314.11	315.21	315.44	313.84	314.8	313.98	315.61	315.97	315.21	315.27	314.97	315.28	315.22	315.14	314.81	314.51	315.37	315.28	316.43	314.39	315.89	315.86	314.46	314.62	315.34
304.34	305.64	305.65	304.89	305.17	305.99	305.89	304.87	304.8	306.1	305.66	304.92	305.68	304.75	304.73	305.71	305.35	306.37	305.4	304.96	305.1	304.39	304.9	306.04	306.15	305.09	305.9	305.62	304.73	305.68	305.44	306.03	305.93	304.5	306.03	304.49	305.79	304.91	305.62	305.14	305.3	305.04	304.99	306.22	306.35	307.06	305.03	306.18	305.07	305.23
301.07	300.97	300.13	300.16	300.75	298.77	300.45	300.24	300.33	299.22	300.82	300.04	300.52	300.96	300.32	299.38	300.7	301.75	299.59	300.35	300.57	299.58	299.78	299.65	301.39	300.15	299.78	300.14	299.96	299.59	300.8	300.63	300.35	300.13	299.7	300.03	300.07	299.81	298.74	300.33	299.74	298.79	301.09	300.54	300.34	300.6	299.2	299.91	299.14	300.3
294.61	294.13	294.7	292.85	293.1	294.45	293.8	293.5	294.71	292.64	293.6	294.47	293.79	294.62	293.9	294.28	294.56	295	293	293.71	293.28	293.94	293.7	295.41	293.02	293.63	294.3	293.94	293.51	293.6	294.23	293.77	293.14	293.07	293.89	293.88	294.37	293.81	293.87	294.3	292.55	293.96	294.42	293.44	294.03	294.08	293.12	294.52	293.54	293.69
300.12	300.28	300.97	299.67	300.43	300.98	300.84	301.08	301.24	301.21	299.82	299.84	299.54	300.2	299.92	301.51	300.97	300.92	300.1	301.6	299.89	299.25	300.12	299.96	301.11	301.56	301.51	299.94	300.32	299.64	300.31	299.71	300.25	299.88	300.98	299.96	300.14	300.03	299.74	300.78	299.08	299.89	299.94	300.4	300.06	299.73	300.16	300.02	301.29	299.55
314.89	316.04	316.02	315.94	315.39	316.89	316.86	315.98	317.37	316.67	315.9	315.82	316.72	315.17	316.5	316.56	315.61	315.75	315.77	315.03	315.85	315.94	315.49	315.89	315.94	315.35	315.74	317.33	315.88	314.91	315.86	316.51	315.02	315.22	315.16	313.96	316.21	315.34	315.97	315.41	315.87	316.02	315.49	316.59	315.58	316.23	315.48	316.13	316.13	316.31
299.52	299.57	300.1	300.6	299.02	299.43	299.87	299.99	299.33	301.25	299.99	299.08	299.85	300.61	300.35	300.82	299.87	300.31	300.64	298.95	299.89	299.14	300.17	300.01	300.06	299.63	300.44	300.69	300.22	301.44	298.52	299.45	300.2	299.22	300.02	299.64	299.52	299.85	300.02	299.62	299.81	300.1	299.11	301.07	300.7	301.53	300.44	300.2	299.71	300.09
314.33	313.26	313.49	312.54	313.13	312.91	312.97	312.61	314.97	312.65	313.41	312.32	312.95	311.93	312.99	313.23	312.53	312.71	313.52	312.32	314.21	313.55	312.27	313.73	312.92	313.25	313.5	312.79	314.08	312.75	312.83	314.13	314.16	313.1	314.67	311.96	313.32	313.57	312.51	312.61	312.48	313.03	313.36	313.28	312.07	313.03	312.61	312.34	313.57	311.55
319.7	318.5	318.08	318.05	318.47	319.15	319.19	318.7	318.68	319.45	319.06	317.88	318.05	319.09	318.61	319.14	318.57	317.2	318.94	317.52	317.5	317.82	318.19	318.91	317.97	319.75	319.09	317.87	318.73	318.15	318.87	318.12	320.45	317.99	317.42	317.31	319.28	318.72	318.51	318.52	318.88	318.54	318.16	318.12	318.48	319.16	318.24	318.29	317.96	319.24
295.27	293.21	295.53	296.29	295	294.78	295.31	295.24	295.46	295.41	295.78	295.64	294.64	296.37	294.66	294.47	295.45	295.5	295.22	294.42	295.62	295.12	295.06	295.37	295.34	294.93	295.36	295.41	295.24	295.37	293.81	295.31	294.91	294.93	295.71	295.42	295.95	295.27	295.64	295.69	294.16	295.1	296.05	296.07	293.75	295.08	295.44	294.94	295.26	293.6
315.82	316.88	316.58	316.99	318.24	316.56	317.73	317.6	317.47	316.46	317.9	316.45	318.07	317.33	318.93	317.16	317.28	316.72	317.43	317.02	318.04	315.07	316.94	316.76	317.51	317.33	318.29	317.26	316.92	316.88	317.24	315.51	317.73	316.34	317.32	318.27	317.36	316.72	317.25	318.26	317.94	316.94	316.35	317.24	317.09	317.26	316.62	316.33	317.52	317.4
314.21	313.9	313.82	314.3	314.5	313.55	313.66	314.18	314.61	314.15	315.22	313.35	314.46	313.19	313.28	314.86	314.09	314.76	312.88	314.26	314.93	314.05	315.6	313.34	313.67	314.07	314.79	313.39	313.54	313.93	314.5	313.19	313.74	314.42	314.02	314.9	314.93	313.19	313.6	312.79	313.91	314.68	313.46	313.74	313.87	315.01	314.56	313.58	313.53	312.56
327.71	327.26	327.85	328.22	327.28	328.1	328.94	327.99	327.54	327.22	327.68	328.28	327.38	328.72	328.28	327.47	326.62	328.13	327.61	328.07	327.51	327.09	327.41	328.84	327.07	329.21	327.19	326.44	328.18	327.84	328.11	328.34	329.46	327.3	328.84	327.32	327.68	327.53	328.36	328.24	328.09	327	327.99	327.01	327.18	327.22	327.29	328.29	328.8	328.56
329.32	327.82	329.01	329.96	329.06	329.34	329.32	327.72	328.23	328.07	327.41	328.73	328.48	329.56	329.2	329.02	328.04	328.83	327.52	328.43	328.68	330.56	328.69	328.44	328.2	327.3	329.73	328.27	329.43	327.99	328.34	329.36	328.15	328.22	328.01	327.95	328.42	329.8	329.41	329.23	328.95	329.13	328.85	328.45	328.27	329.8	326.95	328.75	329.6	328.72
301.48	300.64	303.42	302.91	303.45	302.34	302.97	302.91	303.07	301.94	302.68	302.27	301.72	303.43	301.89	302.68	302.5	301.56	301.14	302.59	302.12	301.81	303.19	303.79	302.58	303.93	302.79	300.44	302.33	301.43	303.96	302.65	302.13	303.11	300.96	301.47	302.81	302.84	301.31	300.93	300.79	303	302.36	302.37	302.19	301.23	303.71	303.18	302.8	303.3
306.48	306	304.98	305.97	305.83	306.78	306	306.89	307.42	305.71	306.66	306.1	306.13	305	306.7	306.79	305.62	306.47	306.03	305.95	305	306.17	305.98	306.89	306.86	305.44	306.59	306.42	306.08	305.64	306.56	304.4	305.24	306.76	306.26	305.33	306.31	306.26	305.69	305.55	306.2	305.21	306.01	305.59	306.76	306.9	306.96	305.75	305.82	306.46
309.25	310.89	310.35	310.04	309.77	308.81	309.82	310.05	309.53	309.2	309.17	308.87	309.61	310.64	309.45	310.1	309.18	310.08	309.18	309.79	309.92	311.19	309.08	309.2	309.09	309.79	310.54	310.41	309.62	309.51	310.09	310.34	309.61	310.38	308.21	308.97	310.23	310.8	309.36	309.59	309.33	309.12	310.6	310.09	309.49	309.34	308.71	309	309.36	310.37
325.03	325.34	325.64	324.21	325.45	325.82	325.2	326.35	324.85	325.1	325.09	325.13	324.65	327.16	325.08	325.56	326.36	326.77	325.55	324.99	324.98	324.59	324.87	324.55	325.51	324.84	324.55	325.42	325.77	325.96	324.03	325.89	325.55	324.71	325.94	325.06	325.36	326.07	326.3	325.39	325.75	326.47	325.33	325.65	324.84	324.78	325.79	325.3	325.54	324.51
313.13	312.48	313.51	314.19	313.9	312.6	312.61	312.63	314.32	313.45	312.55	313.34	313.57	313.17	313.15	312.77	313.19	312.71	313.63	312.84	312.79	313.46	313.3	313.84	313.29	313.27	313.49	312.72	311.75	313.43	312.53	313.54	312.57	312.68	312.33	312.96	313.77	313.45	313.07	312.91	314.64	314.31	313.55	313.07	313.27	313.25	312.57	313.13	314.4	314.09
312.46	313.07	311.71	313.23	312.39	312.42	312.17	311.85	312.63	314.22	312.72	311.05	312.87	311.61	313.36	311.16	313.09	311.71	313.42	311.62	312.14	312.22	311.42	313.11	312.4	311.76	313.62	312.85	312.59	312.29	313.36	312.18	312.07	314.53	313.6	312.32	313.29	312.41	312.69	313.6	312.15	312.48	312.97	312.77	313.07	312.56	311.97	312.47	312.48	311.98
312.96	313.79	313.36	312.88	312.79	313.66	312.84	312.08	313.77	312.78	313.76	313.15	312.86	313.99	312.31	313.02	314.55	313.31	312.68	312.93	313.63	312.63	313.78	313.21	314.21	312.6	313.67	311.87	313.8	312.91	314.37	314.06	312.75	314.82	313.18	312.56	312.39	312.54	313.41	313.12	313.53	313.6	313.26	313.91	312.21	313.87	312.63	313.28	313.48	312.49
300.66	301.71	300.9	300.89	300.27	299.91	302.37	299.7	300.86	300.1	299.56	301.37	300.94	300.52	299.88	301.33	301.21	299.06	300.98	300.6	299.72	300.87	300.78	302.56	301.27	302.25	299.55	301.93	301.81	302.17	301.75	300.43	300.75	300.93	300.98	300.03	301.57	301.18	299.4	300.42	301.83	300.64	301.06	300.3	301.4	300.46	301.62	301.42	301.51	300.73
295.53	296.35	298.74	297.6	297.26	296.74	296.53	296.51	297.72	297.29	297.65	296.59	297.12	296.99	295.95	298.14	296.72	296.99	297.46	297.25	298.05	297.3	296.68	296.89	296.33	297.42	296.06	296.85	296.06	296.11	298.03	297.23	295.72	297.23	296.51	296.77	297.19	297.17	296.51	296.87	297.68	297.84	295.98	296.53	296.16	297.32	296.67	297.57	295.79	296.67
299.64	299.34	299.59	299.62	299.21	300.06	300.69	300.92	301.09	299.74	299.84	300.13	300.69	298.95	299.94	299.44	301.13	300.16	300.5	300.03	300.85	300.43	297.96	301.64	301.33	299.58	298.54	300.87	300.48	300.19	300.45	300.34	300.11	299.93	300.28	299.64	299.1	300.17	300.16	299.58	300.19	300.58	300.76	298.81	301.18	298.98	299.99	298.52	301.91	300.28
310.98	310.11	310.74	311.73	309.83	312.06	311.03	310.21	309.79	310.32	310.86	310.29	309.6	311	310.78	309.46	310.98	309.69	312.31	311.02	310.8	311.1	310.77	311.89	309.8	311.1	311.03	311.39	311.14	310.94	312.13	311.1	310.38	311.8	310.49	309.06	311.17	310.18	310.54	311.55	310.51	310.65	310.58	311.48	310.33	312.14	310.29	311.6	311.01	310.37
303.65	305.38	305.22	304.39	304.85	304.48	305.87	304.59	304.84	304	304.53	303.85	305.26	304.22	305.87	304.84	304.11	304.87	303.39	304.61	303.51	304.78	302.91	304	304.22	305.1	304.14	304.66	303.96	304.89	303.71	304.09	304.88	304.2	304.47	304.64	304.85	305.43	306.32	304.72	305.04	303.2	304.24	305.7	304.61	305.2	303.78	303.95	304.92	303.81
324.85	323.92	323.73	326.38	323.5	324.73	324.26	323.77	323.91	324.35	323.75	324.24	323.58	324.24	324.81	324.96	325.7	325.54	323.11	324.29	324.18	325.2	325.53	324.6	324.44	323.13	324.44	324.73	325.24	325.36	325.19	324.79	324.17	325.56	324.65	324.6	325.11	324.05	324.62	324.59	325.04	324.57	325.05	325.64	324.89	325.56	324.73	324.38	325.01	325.27
312.63	313.38	313.09	313.7	314.49	313.13	314.22	314.34	313.92	313.76	314.95	313.05	313.6	313.95	314.85	312.84	313.48	313.82	313.48	312.7	313.1	314.29	312.23	314.03	314.21	312.01	313.8	314.64	314.72	314.82	313.39	313.29	314.78	314.64	314.34	313.87	313.6	313.76	314.75	314.64	313.64	313.64	312.68	313.08	312.72	314.48	314.09	314.02	312.99	314.99
316.34	316.47	317.16	317.43	316.55	317.13	317.08	318.42	316.92	316.71	315.59	319.1	316.99	318.05	317.64	319.33	317.38	316.36	318.18	316.86	316.88	316.81	317.18	317.41	316.69	316.69	316.99	319.04	318.22	317.31	317.16	316.75	317.52	316.99	316.36	316.1	316.51	317.98	317.01	316.53	316.9	317.2	317.8	316.76	317.2	317.63	316.74	317.83	317.18	317.06
302.38	303.41	302.07	301.85	303.19	301.28	301.58	302.86	302.44	302.2	302.26	302.99	302.31	302.74	302.6	303.23	302.1	303.25	301.24	301.23	302.75	302.23	302.33	302.4	301.96	302.86	302.6	301.38	301.53	302.7	302.61	302.19	302.08	302.25	302.96	302.2	302.69	302.79	302.44	301.78	301.89	301.13	302.45	302.37	301.64	303.06	301.16	302.09	302.39	302.36
303.61	303.58	303.73	304.16	304.23	303.41	306.18	303.37	304.02	303.94	303.41	303.79	303.91	302.85	303.6	303.77	303.71	303.49	302.69	303.28	303.82	304.19	304.36	304.86	304.49	304.88	304.32	303.81	304.14	304.7	304.03	303.94	302.35	304.64	304.07	305.77	304.25	303.93	304.82	304.3	303.54	301.98	302.72	302.74	304.9	303.36	303.17	303.63	302.83	303.22
305.96	306.51	305.76	305.65	306.9	306.13	305.17	307.19	307.43	307.49	306.65	307.05	306.27	306.12	306.07	307.36	306.59	306.97	306.47	306.82	305.4	305.58	306.88	307.96	307.03	306.36	307.83	307.15	307.05	306.72	306.81	306.61	306.62	306.3	307.57	307.17	307.29	306.24	306.97	305.48	306.97	307.11	306.02	306.7	306.21	305.94	306.76	306.5	306.67	306.34
295.9	297.5	296.92	296.49	296.95	296.74	295.49	296.89	297.53	295.57	295.78	296.41	297.87	296.75	296.59	297.06	296.93	298.09	296.3	297.49	296.5	297.19	297.16	296.16	298.15	296.44	296.09	296.61	295.43	297.2	296.61	296.39	295.6	297.57	296.21	297.11	296.92	297.18	297.34	296.93	298.3	296.68	298.1	298.17	296.9	295.58	296.33	296.7	297.18	297.44
307.61	308.56	308.76	308.61	307.62	309.03	310.78	308.36	309.02	308.88	308.63	308.95	309.12	307.92	309.71	309.94	308.51	308.58	308.84	308.34	308.6	308.44	309.44	309.05	310.15	309.54	309.83	309.04	309.13	308.26	308.44	308.27	309.07	308.54	309.55	309.21	308.95	307.31	308.54	309.49	308.73	308.87	307.72	308.91	308.81	309.42	308.73	308.87	309.12	309.57
315.05	316.78	313.97	314.82	314.63	314.03	315.21	314.65	314.22	315.03	315.26	315.1	314.89	313.88	315.61	315.12	314.06	315.96	314.04	314.37	316.21	314.17	314.24	314.23	314.71	314.54	314.1	315.18	315.1	315.52	315.24	313.52	315.22	315.51	314.13	315.01	314.9	313.87	313.94	315.25	315.5	313.3	315.43	315.61	314.92	315.92	315.07	315.28	315.43	315.42
329.8	328.06	327.84	328.89	328.85	328.69	327.84	328.95	328.69	328.07	327.94	329.35	328.58	328.21	329.2	328.3	329.71	328.74	327.75	327.28	327.24	328.17	329.89	328.54	327.2	327.89	328.55	327.35	330.55	328.54	327.33	328.42	328.95	329.51	329.55	328.69	328.8	329.02	328.04	327.89	328.02	328.38	328.1	327.85	328.54	329.39	329.09	328.33	328	328.85
298.27	296.25	295.63	296.93	296.43	297.46	296.49	296.58	297.24	296.08	296.35	296.75	296.04	297.57	296.81	296.3	296.18	297.76	297.46	296.12	295.63	298.36	298.16	296.44	297.7	296.46	298.26	297.18	295.71	297.41	296.06	297.42	297.24	297.53	296.83	297.89	296.04	296.91	297.47	296.75	297.34	296.96	297.49	296.73	297.56	297.34	296.55	297.11	296.12	295.94
305.96	305.48	305.78	305.56	306.95	305.4	307.14	306.69	306.78	305.89	307.83	305.43	306.46	305.76	306.48	307.43	305.76	306.37	306.17	306.92	304.91	306.78	306.79	306.11	306.17	305.5	307.05	306.37	305.63	305.79	305.54	305.43	306.25	306.99	306.87	305.39	305.52	306.54	306.73	306.96	306.95	307.31	306.43	307.43	306.48	306.66	306.49	305.88	307.59	307.4
[truncated: 150 more columns]
