# Supplementary material for: Genetic dissection of main and epistatic effects of QTL based on augmented triple test cross design
Source: PLoS One. 2017 Dec 14;12(12):e0189054. doi: 10.1371/journal.pone.0189054 (PMC5730204; doi:10.1371/journal.pone.0189054)
Supplement: S9 Supporting Information — (ZIP) [file pone.0189054.s009.zip › z5_1000_0.8_5.csv]

326.86	325.08	325.77	328.54	327.41	327.92	327.76	326.47	328.65	326.86	327.66	326.06	325.93	328.6	327.22	327.22	327.68	326.61	326.91	328.9	328.45	327.07	329.73	329.54	327.13	328.87	326.52	326.48	328.55	329.17	328.54	329.07	326.82	326.93	326.18	326.78	326.94	328.01	327.46	327.02	327.62	326.44	326.36	329.32	327.57	328.23	326.96	326.52	329.67	327.31
327.65	327.15	327.59	328.09	326.85	325.55	327.33	325.41	328.85	325.69	326.58	326.64	328.7	326.32	327.72	326.48	326.18	326.57	326.14	327.8	326.44	326.69	327.52	327.99	325.69	328.74	328.63	326.66	327.98	328.34	327.79	326.94	327.06	327.49	326.96	327.42	327.02	327.67	327.81	326.77	328.15	326.8	326.51	326.13	328.92	327.64	327.62	329.28	327.76	326.84
304.33	303.48	302.41	305.12	302.61	303.71	302.77	304.6	303.51	301.48	304.61	302.66	304.77	305.82	302.58	304.51	303.64	304.17	304.14	303.27	305.02	304.35	303.52	304.13	302	304.5	303.92	304.56	305.77	303.75	304.19	305.25	303.78	301.31	303.18	303.5	305.34	303.43	304.34	303.25	303.49	304.12	304.02	303.07	303.7	302.61	303.91	302.43	304.23	303.37
325.46	323.48	326.51	326.23	325.87	325.18	325.63	324.72	326.84	325.15	326.34	325.5	324.76	325.19	323.33	326.52	325.77	327.92	326.14	325.48	326.4	325.14	327.78	325.36	324.23	324.4	324.99	324.92	327.45	326.06	328.2	325.81	326.45	326.16	325.01	325.96	325.62	326.02	325.68	325.5	325.32	325.34	325.34	326.28	326.53	324.94	322.37	325.44	325.52	325.46
316.29	316.87	316.01	316.56	315.04	317.18	316.46	317.16	316.85	316.92	317.37	317.37	317.55	315.89	315.85	316.53	316.31	317.74	315.8	318.28	316.09	318.5	316.51	316.69	317.61	317.24	316.1	315.92	315.65	316.84	315.75	315.98	316.88	316.03	316.7	317.3	317.32	315.76	316.26	315.59	317.55	316.83	317.73	316.48	316.38	316.72	317.12	315.49	317.67	318.38
312.59	311.68	313.05	313.92	313.69	315.15	313.7	315.09	313.99	314.52	313.81	314.29	313.57	314.94	312.73	312.46	311.54	313.94	314.32	313.33	313.43	312.59	315.51	311.82	311.41	312.4	312.95	311.38	312.85	311.22	312.67	312.69	315.61	313.88	311.66	313.91	314.04	313.15	313.58	314.22	314.59	313.08	314.76	313.29	312.84	312.28	312.89	312.93	313.24	312.85
304.23	304.03	301.4	302.86	302.4	302.09	303.85	303.16	303.74	304.74	302.78	303.24	302.48	304.12	302.92	302.65	301.89	303.74	304.51	304.83	302.73	302.57	302.99	303.67	304.94	303.45	303.74	303.29	303.2	303.81	302.84	302.83	301.96	303.68	304.17	305.85	302.64	305.29	304.03	302.88	303.75	304.09	303.33	303.23	303.6	303.55	304.43	302.24	303.51	304.18
304.84	306.16	303.35	304.55	305.22	305.11	304.78	304.58	304.66	304.08	305.22	307.29	305.31	304.67	305.67	303.22	305.17	305.02	305.37	305.42	304.92	307.01	305.03	306.9	306.48	305.67	304.97	306.02	306.83	303.34	304.95	304.93	305.58	305.69	306.96	304.89	305.14	305.75	303.22	304.81	305.56	306.61	307.07	305.39	304.4	304.09	304.91	305.7	306.14	305.81
296.48	296.73	297.84	296.77	294.24	296.2	295.98	295.72	297.95	296.71	297.1	295.95	297.47	296.67	297.78	298.35	297.55	297.15	296.49	295.26	297.86	300.24	296.28	296.97	298	297.18	297.73	297.11	295.28	295.95	295.91	296.98	296.46	296.3	298.05	295.58	296.56	297.01	299.24	295.93	297.34	296.54	296.64	297.5	295.83	296.21	297.95	297.55	296.44	296.74
303.72	303.52	303.2	301.4	302.91	302.38	302.21	300.94	303.84	303.48	301.73	303.52	299.84	303.81	302.4	301.08	302.8	301.88	301.83	304.72	301.29	301.1	301.34	302.63	302.2	301.93	304.12	304.28	301.71	303.3	302.39	302.79	301.71	303.15	303.42	303.61	301.5	301.62	301.49	303.6	301.66	302.07	301.79	302.78	302.89	302.89	301.99	302.18	302.78	302.14
304.52	304.14	305.15	304.85	305.53	304.55	306.98	303.88	305.65	305.37	305.07	306.72	303.83	306.78	305.23	305.93	305.11	306.02	304.37	305.01	305.83	303.96	305.42	306.39	306.71	304.51	304.6	303.59	306.44	305.62	304.02	305.72	304.82	306.31	305.02	304.83	304.49	304.92	305.61	305.43	306.67	306.22	306.46	304.64	306.52	305.07	304.92	303.63	305.76	305.12
303.41	302.88	303.62	303.9	302.17	302.7	303.43	304.87	302.89	302.64	302.72	301.9	303.7	303.76	303.54	303.49	302.03	302.37	302.02	303.29	303.95	302.88	303.62	303.26	303.23	303.25	302.61	302.68	303.92	302.08	302.11	302.76	303	304.87	303.37	302.12	302.54	304.36	303.39	304	304.01	301.97	303.18	304.29	303.25	301.27	302.63	302.41	303.21	301.28
314.72	316.8	315.67	316.45	318.56	318.32	315.77	319.08	316.89	316.54	316.09	316.64	314.63	316.62	314.62	315.89	316.54	316.57	315.64	317.76	317.92	316.63	315.75	316.31	316.3	316.99	317.32	317.73	316.48	315.3	316.45	316.79	316.65	317.82	315.9	315.75	316.45	316.18	317.51	317.92	317.36	316.84	317.11	316.72	316.25	316.5	316.22	316.42	316.35	314.82
308.88	308.38	309.27	310.2	311.62	308.6	310.29	311.36	310.61	309.75	309.85	310.21	309.23	310.08	310.52	308.3	306.74	308.45	312.02	310.08	309.37	309.36	309.45	309.77	308.53	308.96	311.73	310.68	310.48	310.8	310.41	310.32	310.78	311.12	309.64	310.85	309.86	309.8	310.15	310.66	309.41	308.67	308.65	310.85	309.81	309.2	310.93	310.52	309.88	310.24
299.23	301.59	301.1	300.39	300.87	299.02	301.56	300	300.73	301.54	299.42	299.76	298.4	300.86	300.37	300.83	303.14	301.67	298.9	301.43	299.32	298.81	299.48	298.36	300.35	302	301.7	301.06	300.21	300.96	299.72	300.08	300.04	298.26	300.97	299.92	299.98	300.36	299.52	300.18	301.13	299.43	301.44	298.73	300.88	299.07	300.32	301.01	299.05	299.47
302.77	303.04	301.32	303.29	304.76	303.3	302.69	303.62	303.66	304.07	304.17	302.99	304.11	302.73	303.98	305.9	304.28	303.98	304.41	302.75	301.91	303.21	302.74	301.35	302.57	302.96	303.19	303.94	302.83	302.82	303.16	303.36	302.93	305.19	303.35	300.89	303.14	301.43	302.43	302.4	303.51	304.46	304.39	304.13	304.49	302.38	303.78	302.23	303.02	302.87
313.72	312.12	312.35	312.48	311.08	312.86	312.21	314.73	313.44	313.15	313.98	312.83	313.85	313.8	311.26	312.93	312.08	311.59	313.01	313.12	313.41	313.57	313.47	313.61	313.53	313.63	313.17	314.91	314.52	312.58	312.97	314.53	313.65	313.92	314.69	312.66	313.47	313.62	312.67	313.67	310.33	313.04	313.77	312.22	312.44	312.91	312.63	311.68	314.13	312.66
304.92	306.31	306.95	306.32	305.58	307.26	306.11	306.73	305.42	307.57	306.13	305.97	305.51	306.33	306.6	304.34	306.56	307.36	306.87	306.56	306.84	305.46	307.68	305.47	306.15	305.9	307.73	306.52	307.67	305.2	307.44	304.19	304.89	307.96	305.19	307.45	307.16	305.51	306.72	306.24	306.17	305.33	305.77	305.56	306.35	307.42	305.76	305.71	306.15	307.24
311.9	314.08	311.26	312.28	314.29	313.19	312.66	311.57	313.49	312.59	313.71	312.63	315.84	314.98	313.34	313.08	313.62	311.32	313.38	312.43	314.55	313.64	313.15	313.59	312.09	311.91	314.8	314.89	313.75	313.13	313.13	312.73	311.58	314.35	313.14	313.08	313.18	314.09	312.65	314.22	313.63	312.79	313.79	312.5	312.03	316.04	314.35	312.35	313.8	313.1
306.35	305.28	305.54	305.3	306.12	305.23	305.06	305.32	305.25	304.65	304.43	305.25	304.28	306.93	307.08	305.89	306.92	305.47	306.34	304.97	303.74	305.14	304.23	305.21	307.49	305.59	306.6	304.66	306.08	303.66	305.08	306.59	306.15	304.62	306.26	306.43	306.47	304.92	305.43	304.48	304.76	306.6	305.48	306.27	305.16	305.32	307.02	305.53	305.48	306.88
327.4	327.69	324.7	328.81	327.89	327.9	328.84	326.5	327.3	326.77	329.56	328.93	326.11	330.8	330.02	326.34	326.78	328.62	329.31	326.95	329.25	327.92	326.9	327.71	329.24	327.41	328.57	326.88	327.02	327.26	325.8	327.54	328.15	327.42	329.6	327.9	327.65	327.37	327.75	327.8	329.77	328.08	328.21	326.99	327.81	328.11	328.71	329.59	328.08	327.51
300.5	300.58	300.28	299.52	300.8	299.46	301	299.9	299.8	299.21	299.51	300.69	298.67	300.48	301.73	300	300.52	300.35	300.91	301.38	297.61	299.49	299.71	298.59	301.48	299	300.86	299.82	298.45	301.1	300.52	302.23	299.58	300.69	297	301.13	300.09	300.22	300.85	300.96	299.17	299.4	300.67	301.61	298.5	300.27	300.67	299.97	299.71	300.57
316.86	318.22	316.76	319.41	316.86	317.03	317.06	315.52	318.43	317.06	317.23	317.6	315.48	316.47	316.92	318.33	317.32	316.03	318.45	316.33	316.79	319.72	318.7	317.52	316.61	315.99	318	318.16	316.12	319.26	318.54	318.16	317.83	315.98	318.6	318.3	317.7	317.98	316.62	316.94	316.65	316.09	315.74	317.65	316.47	317.14	317.11	317.11	315.77	319.42
293.72	293.5	292.52	292.61	292.89	295.36	294.27	294.4	293.74	293.79	292.84	293.88	292.88	293.06	295.03	292.87	293.48	293.05	293.42	295.42	294.58	292.68	292.62	292.16	292.37	294.71	293.1	294.1	293.36	294.24	293.87	293.87	293.92	293.46	293.83	292.02	292.32	293.16	295.2	293.7	294.31	294.21	293.81	293.52	293.86	294.97	295.8	294.43	293.72	293.34
329.68	326.93	326.52	327.87	327.32	328.6	325.83	326.09	327.11	327.47	325.9	325.89	326	328.04	327.13	326.78	325.71	326.18	328.37	326.95	324.88	326.66	327.15	326.48	327.7	326.76	326.97	327.12	326.25	327.6	327.52	327.49	326.6	327.76	328.54	328.5	328.21	327.42	326.57	327.44	326.71	326.05	328.28	328.44	326.29	327.79	328	325.46	325.5	325.85
303.4	304.71	302.86	303	302.86	303.9	305.19	303.96	303.8	302.89	301.49	303.59	299.77	304.32	303.29	302.73	303.09	304.56	303.45	303.44	303.77	303.3	303.93	303.82	304.28	304.07	303.39	302.45	302.43	302.62	303.01	300.86	303.44	303.41	303.7	302.36	304.67	304.37	303.01	301.37	303.96	303.38	301.57	302.87	303.54	303.65	302.33	303.06	302.46	304.53
301.64	302.5	301.89	304.15	301.24	302.72	303.43	301.35	302.01	303.12	302.48	302.12	301.95	301.97	303.72	301.2	301.15	302.43	302.02	302.38	303.1	303.05	302.73	302.34	301.23	304.88	302.56	303.06	300.96	303.01	301.66	302.24	301.56	301.24	303.07	302.6	303.58	303.14	302.89	302.49	301.12	302.61	302.58	301.09	303.17	302.23	300.01	301.29	302	303.99
315.52	313.9	314.81	313.05	313.57	313.67	313.08	314	313.42	314.64	314.88	313.22	314.42	314.13	314.49	312.57	315.27	314.95	313.46	313.26	313.44	313.16	314.52	314.67	314.68	315.1	314.9	315.25	313.48	313.84	314.8	313.75	314.38	314.85	314.7	314.45	314.64	312.99	314.22	313.61	313.87	314.82	314.51	312.5	314.41	314.43	315.21	315.05	313.35	313.13
314.27	315.44	314.86	314.34	315.08	315.04	314.57	315.35	314.19	317.44	316.14	315.12	314.38	316.37	315.07	315.18	315.98	314.53	315.14	315.14	314.69	315.5	315.57	312.57	315.29	314.9	314.44	314.25	314.56	316.06	313.86	314	315.31	315.7	314.47	315.23	314.83	315.47	313.92	313.08	315	315.02	314.49	316.1	313.95	315.78	315.3	315.76	314.97	316.22
303.03	302.58	305.15	303.68	303.05	303.49	303.12	303.05	302.52	302.15	302.34	304.08	303.76	304.13	302.97	302.02	302.75	303.93	304.14	303.09	303.59	302.58	303.97	302.76	300.53	302.77	302.83	300.93	303.82	304.14	304.39	302.11	302.5	304.62	303.11	304.22	304.08	302.21	304.53	302.39	303.82	303.89	304.07	303.27	303.86	303.96	304.36	302.34	303.71	302.77
304.88	306.36	305.58	305.58	306.1	305.24	305.48	304.43	305.25	306.8	306.15	305.27	305.52	304.75	304.58	304.02	305.66	304.63	305.61	303.6	305.87	303.46	304.02	307.46	304.19	307.06	305.12	306.2	305.71	306.6	305.48	303.54	305.87	304.15	304.89	306.04	305.49	305.02	306.18	303.95	307.62	305.25	304.8	306.28	305.9	305.82	306.03	304.31	306.14	305.11
305.55	304.26	303.34	303.57	302.63	304.09	303.63	304.59	304.18	301.92	304.4	305.45	303.5	306.72	303.27	303.75	305.23	303.51	303.38	304.21	303.8	304.35	303.83	303.98	303.15	304.75	303.21	303.63	304.22	303.33	303.23	302.85	303.21	304.04	303.66	304.49	303.8	302.57	305.06	303.07	304.52	304.15	304.98	302.39	303.65	303.86	303.68	304.04	304.42	303.06
305.46	304.77	304.66	303.07	304.05	304.39	303.86	303.87	304.87	305.96	305.58	304.38	305.5	304.24	305.02	304.61	303.63	304.96	304.04	303.04	305.39	304.13	304.05	304.71	304.57	304.07	305.15	303.12	302.89	304.48	303.96	303.84	305.55	303.66	302.89	304.2	303.69	303.68	304.35	304.93	303.3	302.83	303.87	303.07	304.92	305.04	304.23	304.48	303.58	303.76
316.58	315.18	314.27	316.66	314.08	316.9	317.78	314.82	316.47	315.14	315.83	316.1	316.77	314.47	315.48	316.24	315.4	315.34	315.65	316.76	316.27	316.01	315.21	314.2	315.68	315.71	315.46	315.93	314.99	316.22	316.54	313.44	317.87	316.49	316.58	315.8	316.41	316.16	314.56	313.91	316.31	315.15	314.95	314.71	317.7	315.01	316.03	315.69	314.97	314.92
312.58	313.92	312.41	314.75	313.26	313.59	315.15	313.32	311.64	312.55	313.59	314.14	311.98	313.87	312.93	312.42	312.47	313.79	314.47	313.92	311.65	314.52	312.67	314.72	313.6	314.44	313.59	311.69	312.73	313.18	313.25	313.81	310.88	311.1	314.53	312.95	313.83	313.94	313.72	313.96	314.48	312.9	313.7	314.07	313.66	313.66	313.56	315.23	313.37	313.41
309.54	307.17	308.99	307.71	306.83	308.86	309.35	307.54	310.28	308.73	308.15	309.25	308.45	308.62	307.6	307.03	307.35	308.7	309.07	309.64	310.38	308.59	308.51	308.26	308.39	307.93	310	306.94	310.1	308.03	308.62	309.08	308.52	308.74	311.21	308.58	307.9	308.27	310.5	307.81	307.67	308.76	308.13	306.2	308.71	308.62	308.49	309.73	309.09	309.39
306.77	303.09	304.72	306.93	305.63	306	306.46	306.99	306.32	306.45	306.55	305.18	306.49	305.08	305.91	305.82	307.06	308.18	306.37	304.19	305.08	305.97	307.31	306.32	307.1	306.37	305.64	306.24	306.55	307.59	305.04	307.29	306.92	306.23	304.14	305.61	306.47	305.52	307.84	305.74	306.31	305.04	305.01	306.82	305.07	307.29	306.96	305.79	305.62	305.79
303.09	303.51	301.65	305.23	303.62	304.35	302.52	302.52	303.56	301.38	302.55	301.6	304.72	303.42	301.75	304.17	302.92	303.73	303.37	302.64	303.04	301.42	304.71	302.97	305.17	302.94	302.83	301.71	303.09	303.99	303.43	302.95	303.97	302.32	304.97	304.05	304.55	303.99	301.9	303.24	303.85	303.32	302.56	303.12	303.42	302.86	303.12	304.91	304.87	303.11
302.92	302.29	303.23	302.44	304.99	304.21	303.22	305.81	303.66	303.04	301.4	301.67	304.1	305.18	301.7	303.68	302.01	302.87	304.29	303.33	302.96	303.05	303.2	300.4	303.73	303.85	302.46	300.49	302.33	303.06	302.84	301.81	303.71	301.46	302.12	301.21	301.48	302.92	304.24	303.41	302.62	302.29	303.45	302.43	301.94	304.09	303.22	302.63	303.63	302.18
308.24	306.85	308.94	308.94	308.32	308.74	310.29	308.51	308.13	309.72	310.65	308.3	307.29	309.5	307.64	309.82	308.41	308.25	310.55	309.89	308.97	309.06	308.28	309.66	309.22	307.73	309.46	308.99	308.46	308.83	307.39	309.25	309.56	308.12	308.58	307.43	308.57	308.01	307.48	309.16	308.05	306.33	309.23	310.19	309.36	307.54	309.23	308.47	311.26	309.42
315.05	314.24	315.53	313.29	315.24	316.65	314.97	316.54	316.05	314.75	316.39	315.1	314.86	314.43	315.82	315.13	316.26	314.19	314.38	315.59	315.1	314.09	315.8	314.11	314.93	314.69	313.87	314.54	316.84	313.97	313.55	314.09	315.81	315.07	313.08	313.48	312.97	315.27	314.26	316.79	314.87	316.71	315.58	314.36	313.55	316.2	314.83	313.18	316.08	314.82
303.54	303.84	305.73	302.68	306.33	305.2	303.41	305.87	304.77	304.47	306.78	305.53	304.9	304.17	305.18	305.52	303.86	303.83	303.23	302.5	305.04	304.07	305.5	304.96	306.04	305	304.44	304.22	304.58	302.93	304.96	304.8	305	303.96	303.71	303.41	305.03	304.81	302.66	305.61	303.2	304.26	303.1	301.82	305.08	303.47	304.51	303.41	304.22	305.45
307.04	304.36	307.8	305.59	307.08	305.9	306.81	306.7	305.91	305.88	305.16	305.67	306.5	304.77	305.2	306.23	305.2	303.91	306.53	304.48	305.39	307.16	305.32	305.58	305.31	306.22	305.4	305.48	303.92	306.34	306.83	304.31	306.88	304.87	305.24	304.73	307.7	305.37	305.52	305.59	305.07	304.67	305.79	305.04	303.54	305.11	305.52	304.6	305.5	306.77
328.15	328.06	328.59	328.98	328.39	328.05	327.99	329.1	325.73	329.12	326.52	328	328.03	328.06	327.89	328.61	327.29	329.21	326.51	327.38	327.81	329.54	328.73	327.2	327.88	329.39	328.46	326.35	326.42	327.99	328.64	328.09	327.06	329.47	326.87	327.15	327.86	328.91	329.18	328.79	327.63	327.36	329.12	328.5	328.1	328.52	329.31	328.04	325.64	327.13
304.73	304.1	307.86	304.8	304.62	305.76	306.09	303.65	303.7	305.14	305.02	304.37	302.74	304.01	303.28	303.94	304.98	304.18	303.39	306.41	303.16	305.34	302.79	302.65	304.15	303.2	304.98	303.71	303.6	305.17	305.14	304.77	303.76	303.74	303.3	304.72	305.82	304.66	303.65	305.23	304.6	304.82	305.25	302.79	305.17	304.57	304.25	304.79	306.13	305.3
304.22	302.29	304.12	304.02	302.29	303.9	304.28	304.11	303.3	304.93	305.32	303.48	303.07	303.74	304.63	304.94	302.01	303.28	303.93	302.72	304.94	303.22	301.55	304.94	305.3	304.91	302.59	305.54	303.88	303.15	303.05	304.35	305.1	302.91	304.39	305.32	303.21	304.1	304.15	303.82	302.24	304.47	304.23	304.8	302.32	303.87	303.54	303.43	302.61	305.44
301.87	303.29	301.32	303.1	303.04	301.45	303.98	301.8	304.09	302.76	301.96	300.02	301.8	301.55	302.29	301.65	301.32	302.88	302.26	303.47	303.03	301.78	302.58	301.86	301.79	303.56	303.49	303.15	303.52	303.71	302.72	303.76	302.19	302.88	300.53	302.39	301.88	301.85	302.95	302.39	302.46	303.55	303.05	300.99	302.78	302.83	302.79	300.36	302.56	303.19
302.49	304.91	302.22	302.58	301.49	304.28	301.56	302.74	302.52	303.14	303.02	301.46	301.32	303.46	303.55	303.05	304.75	302.61	301.99	302.84	302.69	300.37	303.49	304.01	303.52	302.49	303.37	303.91	302.02	305.22	303.47	303.64	300.64	302.53	301.44	303.5	304.54	303.82	302.92	303.01	303.43	302.77	301.89	302.24	301.72	303.09	302.68	302.64	303.55	303.14
316.19	316.43	317.52	316.55	316.42	317.45	317.82	317.11	316.02	318.22	318.25	317.86	317.4	317.6	317.31	318.26	318.2	318.31	317.71	317.47	317.26	316.98	317.46	317.88	319.24	316.73	318.09	317.88	317.65	317.15	318.11	316.36	316.66	315.35	318.45	317.41	316.75	316.1	316.24	316.14	318.68	316.28	317	317.49	315.96	318.71	316.34	319.1	317.13	317.92
315.28	314.43	313.07	315.43	315.62	314.39	314.98	313.62	314.48	315.97	315.67	315.87	314.82	315.53	312.6	314.69	315.18	314.33	315.48	313.72	315.62	315.15	315.17	313.86	314.1	316.27	314.11	315.04	316.85	314.57	315.97	316.7	316.08	315.55	315.97	315.43	314.65	312.94	315.09	316.65	315.79	315.63	314.08	314.34	313.12	315.8	313.88	316.47	314	314.21
302.41	302.4	304.94	302.02	305.49	304.72	301.56	304.09	304.5	304.08	301.96	304.73	304.62	303.13	304.85	302.91	302.81	305.84	301.54	305.04	304.54	304.86	302.62	302.88	303.16	303.5	304.5	304.26	305.83	305.16	304.08	304.1	303.53	305.69	304	302.27	304.33	301.62	301.95	303.61	303.24	303.15	304.6	303.88	303.24	303.24	303.09	303.51	303.98	305.28
313.55	311.5	311.9	312.55	312.64	312.3	312.77	314.66	315.44	312.81	313.59	315.28	312.78	311.96	312.59	313.34	312.38	312.71	314.77	311.14	312.67	314.45	312.77	312.74	312.59	312.09	311.76	313.84	314.08	312.92	312.02	313.88	311.9	313.23	312.89	312.31	312.89	312.49	314.02	310.85	313.26	314.44	311.39	312.29	312.15	311.7	310.9	312.25	313.36	313.37
316.17	316.62	317.46	317.06	317.63	317.48	318.85	317.69	316.1	316.46	316.81	316.29	316.69	317.6	315.81	317.17	318.73	316.01	317.47	315.92	317.02	317.08	316.91	317.47	317.46	319	317.8	317.44	317.54	316.98	316.9	314.71	317.01	318.39	317.5	318.51	317.27	317.38	317.25	317.5	317.69	316.33	316.53	317.03	318.21	317.92	316.41	316.59	318.35	316.11
314.35	315.96	315.35	315.68	316.46	314.56	315.32	314.02	313.38	314.04	313.78	315.17	314.19	316.14	315.77	315.16	313.67	314.06	314.98	315.71	315.56	315.68	314.93	315.26	314.76	314.34	312.46	315.28	313.01	313.11	312.5	313.5	313.99	314.32	313.8	313.96	315.37	314.52	312.64	313.88	315.6	313.66	315.13	313	315.48	315.58	314.53	315.27	314.9	314.99
314.34	315.57	314.43	314.56	313.67	317.04	314.54	315.96	312.66	316.27	314.05	314.81	315.82	312.73	314.52	316.07	314.47	314.67	314.85	314.88	315.56	315.35	313.93	314.48	315	315.37	314.36	314.96	316.04	315.72	314.78	314.86	313.52	316.16	314.64	314.62	315.3	313.67	316.46	313.03	314.94	314.07	313.47	315.65	314.59	314.83	314.19	314.65	316.04	314.43
316.23	317.3	318.68	317.58	315.66	316.02	315.53	316.02	318.02	318.43	318.28	317.18	317.44	318.67	319.88	318.02	316.89	315.65	317.05	316.82	316.67	316.87	317.31	317.34	317.98	318.25	314.46	318.67	317.31	317.16	318.14	316.96	316.52	318.11	317.98	316.11	319.86	318.5	319.83	316.76	318.27	316.97	316.31	318.66	316.96	316.76	318.24	316.7	315.5	316.65
295.24	295.79	294.95	296.3	294.2	295.52	293.93	294.15	296.56	296.47	296.01	295.65	295.34	295.35	294.15	295.65	295.22	295.2	294.87	294.94	292.94	294.42	294.89	295.01	294.79	295.8	295.17	293.79	294.36	292.74	295.97	296.28	294.76	295.53	296.41	295.76	295.44	295.44	296.33	295.54	294.75	295.34	294.49	294.08	293.19	295.63	295.19	293.91	294.18	292.73
302.72	304.67	302.04	302.49	302.28	303.41	301.94	302.07	304.12	302.15	305.25	302.94	303.7	303.47	304.06	303.12	303.81	303.5	304.05	303.54	300.6	302.73	303	305.86	303.89	303.22	301.49	304.4	303.54	303.03	302.49	303.56	303.82	301.17	302.95	305.28	302.94	302.07	304.5	302.48	303.9	303.81	303.36	304.62	303.04	303.79	304.18	303.58	302.66	302.14
310.46	313	308.57	309.49	310.38	311.7	313.35	311.59	309.23	310.78	311.75	312.88	309.07	310.51	310.02	311.9	309.1	309.32	310.75	310.51	308.42	311.89	309.19	311.24	310.84	310.11	310.85	310.67	309.24	310.5	310.71	309.47	311.29	310.4	310.07	309.57	311.32	310.34	310.29	310.48	311.88	309.46	312.51	311.97	311.28	312.38	310.65	310.27	311.3	310.31
300.01	302.44	300.67	299.11	301.16	300.59	300.03	298.2	300.73	299.68	300.64	300.49	300.23	300.87	300.51	299.73	299.26	299.76	298.6	300.18	301.38	301.41	298.67	301.09	299.23	299.35	299.39	301.02	298.84	302.09	301.44	300.47	300.96	298.69	300.74	298.92	297.99	300.59	300.09	300.95	300.3	299.28	299.22	299.37	299.92	301.92	299.11	299.85	301.48	299.13
303.25	302.82	303.28	301.64	304.18	303	302.97	303.76	302.5	302.69	301.83	301.18	302.53	302.19	302.59	304.16	301.29	303.29	303.64	302.22	302.79	302.11	301.84	301.29	304.04	301.68	301.68	301.67	302.51	301.99	301.17	302.28	302.61	302.48	303.47	301.79	304.55	301.49	300.95	302.21	304.38	302.61	302.88	303.58	301.94	304.17	301.82	301.68	302.91	304.62
300.18	300.43	300.98	299	300.49	300.76	300.35	301.32	301.26	300.81	300.22	301.05	300.49	300.64	301.08	299.99	300.12	300.38	301.28	301.86	302.46	300.26	299.4	301.51	300.02	302.09	299.59	299.71	302.59	302.13	302.54	300.14	299.38	300.76	302.3	301.22	299.96	301.77	301.2	298.46	300.73	301.49	301.65	302	300.27	303.06	299.67	301.88	301.47	301.01
300.72	302.62	300.6	300.98	300.66	300.22	300.1	299.81	301.83	300.39	300.72	300.16	299.61	300.54	300.42	300.1	299.71	299.78	300.36	300.78	301.08	298.21	300.49	299.42	301.64	301.01	300.05	300.76	300.63	300.76	300.04	299.69	298.11	299.67	300.06	300.93	298.33	299.81	300.48	300.31	298.89	300.63	298.7	299.69	301.3	300.72	300.27	299.36	302.8	300.5
303.99	302.52	302.29	303.26	301.57	303.36	301.46	303.71	304.1	301.44	303.14	303.35	303.27	302.76	302.64	303.37	303.64	302.93	305.38	304.79	302.69	302.63	302.86	303.87	302	303.12	302.8	303.97	304.45	302.8	303.13	301.53	302.52	302.11	301.62	302.31	302.73	303.48	302.06	302.88	303.31	301.69	302.34	303.68	303.56	302.21	304.93	303.74	301.79	304.39
305.06	304.13	301.35	303.65	303.02	303.22	303.37	302.33	301.46	304.23	304.45	302.8	303.56	303.12	303.71	302.64	304.39	304.86	305.03	303.83	301.66	305.44	304.14	304.37	302.69	304.42	303.28	303.88	303.7	303.69	302.84	303.32	304.19	304.09	303.59	304.8	303.1	303.94	303.04	304.81	302.83	303.13	304.52	303.64	304.62	303.51	304.18	304.7	302.72	303.96
318.55	317.8	320.13	319.61	319.02	318.6	320.96	317.25	318.07	319.47	318.9	320.12	320.96	318.24	320.35	320.6	318.15	317.93	318.51	318.93	318.36	319.73	318.01	318.35	317.51	317.38	316.87	318.9	318.12	318.52	319.28	320.24	319.07	319.42	318.57	318.69	319.11	319.14	319.94	319.46	318.15	318.34	319.67	318.89	317.97	319.36	316.21	319.28	318.7	319.07
301.25	300.67	302.48	300.3	300.78	301.91	302.3	300.55	299.35	301.1	300.51	301.88	300.46	300.22	300.67	300.1	302.21	299.48	301.38	302.45	301	299.97	302.6	301.33	300.5	301.08	302.09	301.41	301.86	300.96	300.9	299.27	302.35	301.03	302.62	299.9	299.33	299.59	299.7	301.21	300.99	300.65	300.72	301.94	298.42	301.97	301.23	301.3	300.94	301.46
303.32	301.09	303.37	304.01	301.91	302.63	302.51	303.89	302.41	303.15	301.89	303.9	303.15	303.44	302.73	304.77	303.06	302.59	303.06	304.23	302.62	304.74	302.82	301.59	303.33	304.06	303.84	303.76	303.03	302.35	301.84	302.45	300.82	302.87	302.25	303.54	303.86	303.28	302.52	303.51	302.89	302.46	303.78	302.7	301.79	301.67	302.54	302.91	303.58	302.18
298.88	301.24	298.41	300.69	301.65	300.24	302.08	301.26	298.58	299.25	299.33	299.44	301.08	300.33	299.86	298.78	299.32	300.06	300.97	300.17	299.16	299.71	300.25	300.49	300.06	299.89	298.69	299.72	299.97	298.72	299.68	299.74	299.85	299.41	300.34	300	299.29	301.42	300.5	298.87	298.16	301.96	300.11	298.96	298.79	301.77	300.61	299.68	301.94	300.92
302.61	305.18	302.35	302.67	302.99	302.16	303.19	302.12	302.55	302.17	301.75	303.89	302.57	302.53	302.36	301.54	300.95	303.2	301.5	301.37	303.39	303.51	300.69	303.4	303.64	303	302.29	301.68	302.07	302.96	301.48	302.24	303.79	302.85	303.91	302.03	301.26	300.64	301.84	302.68	301.47	301.83	304.02	301.96	302.95	302.12	302.27	302.05	303.21	303.07
308.07	304.82	307.11	306.7	306.6	308.46	308.42	305.35	307.18	308.33	307.28	308.13	308.9	305.37	307.74	306.53	305.38	307.07	308.38	308.63	307.32	306.98	306.88	306.4	307.33	306.3	305.77	306.11	308.82	309.22	305.7	306.92	306.3	306.94	307.03	310.31	305.61	306.54	307.61	305.73	306.72	306.33	305.79	306.8	305.72	307.05	308.59	308.46	306.91	308.74
298.39	299.51	300.13	301.66	298.41	301.87	300.89	300.06	299.79	301.98	298.01	299.65	298.72	300.63	298.23	299.15	300.07	298.43	299.73	302.24	300.34	300.89	299.29	301.46	299.37	301.65	302.03	301.84	299.85	299.56	299.5	299.84	300.69	301.47	300.25	298.87	301.33	297.78	300.42	299.66	301.33	300.17	302.04	301.16	299.59	300.94	299.36	298.78	301.83	300.16
313.76	313.98	314.72	315.47	312.21	313.72	315.33	313.29	314.62	314.16	312.68	312.21	315.1	312.91	313.39	313.56	314.47	314.06	313.72	313.01	313.94	313.7	315.39	312	313.16	313.82	312.48	315.37	314.35	313.69	311.67	313.67	312.65	313.43	314.45	313.18	312.97	316.52	313.5	314.18	314.4	313.17	312.63	314.27	314.94	312.4	313.64	314.21	314.18	313.58
307.64	306.45	305.67	308.78	307.21	308.94	306.87	305.08	305.69	306.05	305.78	306.35	306.56	307.43	307.84	307.7	306.98	306.37	305.11	305.75	307.49	306.23	305.86	305.33	305.38	307.52	307.12	307.07	306.52	306.13	307.39	305.57	306.89	307.59	307.25	305.12	308.35	305.49	306.86	306.38	306.11	306.7	306.12	307.21	304.95	306.96	305.56	307.01	306.24	307.02
303.87	303.24	303.43	302.57	303.19	301.51	304.82	303.25	302	302.86	303.8	304.13	302.6	302.67	302.16	302.66	302.84	303.97	303.62	303.56	300.69	302.82	302.93	302.9	304.71	303.33	304.73	303.8	303.81	303.5	304.15	303.08	300.28	302.96	303.44	304.84	303.41	302.43	303.21	303.05	301.93	302.49	302.08	304.26	305.99	303.65	302.19	304.37	303.44	301.47
300.91	302.23	300.21	302.55	299.08	299.62	300.38	301.73	300.05	301.62	302.46	300.97	301.87	301.38	300.9	302.32	301.36	300.89	301.64	299.99	300.86	300.86	300.94	301.51	298.63	302.27	302.6	300.51	300.91	300.64	300.91	299.11	300.02	301.64	300.77	301.8	302.87	300.53	301.87	300.44	300.57	300.04	300.29	303.33	301.1	302.21	302.73	302.04	301.83	300.96
299.94	300.02	299.42	300.79	298.87	299.58	299.43	300.21	299.8	300.89	298.42	300.59	300.98	299.53	300.85	298.64	300.44	302.03	300.8	299.7	301.26	299.41	301.05	298.48	299.73	300.97	301.06	298.83	299.63	301.58	299.54	299.98	298.71	298.58	300.74	299.99	300.74	301.49	299.69	299.03	298.42	299.71	300.04	299.68	298.77	299.88	301.83	299.8	298.38	298.23
292.95	293.93	292.87	293.97	292.62	294.01	295.85	293.51	294.01	293.06	294.39	293.83	295.68	294.28	295.33	292.71	294.33	293.54	294.56	294.19	293.59	294.39	293.27	294.27	294.07	295.56	293.87	293.65	293.55	293.22	295.29	293.87	295.83	293.66	295.77	292.13	293.6	293.86	291.31	293.37	293.63	294.86	292.76	292.95	294	294.53	294.04	294.13	293.4	294.77
304.98	305.32	306.77	304.59	307.99	304.78	304.37	305.89	304.59	305.06	305.96	305.54	304.92	306.25	304.13	305.13	307.62	304.61	306.13	305.31	304.66	306.08	303.61	305.36	306.73	306.39	306.22	305.3	306.3	306.32	305.77	305.63	306.58	304.73	306.04	304.44	305.02	306.18	304.25	304.2	305.21	305.91	305.06	306.25	304.88	305.12	306.79	305.01	306.78	304.21
315.6	317.43	317.47	315.84	314.6	315.78	317.08	316.79	317.86	317.72	317.41	316.39	318.14	316.93	317.18	316.44	317.2	315.87	315.06	317.08	318.56	316.69	316.61	315.9	315.63	314.94	315.44	317.71	315.75	316.51	316.05	316.72	315.99	316.56	314.8	315.92	315.98	316.12	316.13	316.26	314.95	315.08	317.41	315.73	315.77	317.02	315.31	317.44	316.51	316.51
304.02	304.91	304.65	303.59	305.3	307.71	306.52	306.62	304.92	305.13	303.62	304.3	304.97	305.41	304.2	304.38	304.28	304.04	306.66	307.05	305.63	304.4	305.49	306.98	304.35	305.5	305.16	307.55	306.24	305.85	305.08	305.31	305.08	305.6	304.59	304.18	305.69	305.23	303.95	304.68	306.45	304.02	304.12	302.99	305.91	305.03	305.63	306.05	305.15	306.19
312.11	312.21	311.58	313.19	311.75	309.66	308.54	310.07	309.29	311.63	311.3	312.17	310.88	310.99	310.24	311.82	310.45	311.11	310.26	313.27	310.96	310.68	309.59	310.54	311.88	311.26	311.95	310.02	309.4	311.98	310.85	309.34	311.26	312.11	311.75	310.61	310.46	312.2	312.45	310.41	310.72	311.8	313	311.14	311.48	310.16	310.47	311.98	308.84	310.17
316.85	316.48	316.46	317.8	319.89	314.17	313.87	318.05	317.89	317.56	316.84	315.73	316.82	316.94	318.07	315.37	317.62	316.61	317.93	318.36	317.45	315.71	318.31	316.99	316.31	317.6	317.34	318.57	315.86	317.36	315.71	318.11	316.66	316.93	316.97	316.07	318.64	316.73	316.85	317.85	319.06	316.21	318.59	318.01	315.4	319.36	316.69	314.52	317.29	316.18
300.59	299.97	301.15	299.03	300.84	300.31	300.79	298.9	299.85	300.22	300.05	300.69	300.18	298.66	300.67	301.07	299.47	300.6	299.14	300.28	302.31	297.71	301.7	299.91	300.24	297.97	301.87	299.17	301.78	300.12	302.88	300.32	300.41	301.26	301.68	301.56	299.52	300.64	299.1	300.26	300.49	300.96	300.8	299.74	300.39	298.96	299.88	299.67	299.54	300.11
306.8	306.72	305.42	305.37	306.59	305.35	304.59	306.61	306.58	306.93	305.43	305.43	307.12	305.41	306.65	305.12	305.31	303.93	306.67	305.85	305.68	305.45	304.46	307.65	304.25	305.41	305.6	304.93	305.15	304.24	305.62	304.74	305.7	306.28	306.03	305.95	305.71	306.66	306.09	305.3	307.43	307.16	306.05	306.76	306.94	305.99	306.21	308.32	306.58	306.5
328.85	327.23	329.97	327.98	327	327.97	329.07	328.59	327.62	329.39	329.87	328.61	327.78	327.88	330.61	327.92	329.54	327.1	327.87	328.39	327.35	328.18	329.05	327.37	327.95	329.79	328.45	326.33	327.8	329.01	328.09	329.27	328.53	329.08	329.36	328.42	328.76	329.6	327.71	328.12	329.03	329.14	328.74	331.02	328.26	327.15	330.15	328.65	328.28	329.25
304.92	307.07	305.71	306.14	306.19	307.08	305.09	303.66	306.32	306.9	306.41	306.55	306.37	307.32	306.94	304.62	305.91	306.63	306.37	305.95	306.11	306.34	304.69	306.57	304.9	305.11	307.02	306.8	305.76	307.51	307.09	305.72	306.84	305.54	305.69	305.6	306.63	305.94	303.96	305.68	306.43	306.82	306.56	304.52	307.09	306.19	304.05	306.93	305.9	307.82
312.61	311.62	311.18	312.98	312.55	310.57	312.69	312.24	312.5	311.72	312.67	314.28	314.09	310.36	312.92	312.26	312.13	312.04	312.63	311.69	311.89	313.07	314.54	312.88	311.8	314.33	311.21	313.53	311.05	312.58	312.08	312.64	313.45	312.04	310.75	312.23	312.05	313.65	312.61	314.28	311.9	313.69	312.14	312.14	312.9	312.45	311.08	310.94	310.82	311.57
303.87	301.77	302.99	303.18	305.65	303.12	304.98	305.46	304.59	302.7	303.81	304.14	303.72	304.68	303.25	304.48	305.51	303.33	304.25	302.76	304.64	302.62	302.4	304.22	303.26	302.63	303.57	304.86	303.63	302.58	302.9	303.72	305.68	303.61	303.45	305.58	302.64	305.18	301.2	304.52	301.87	302.7	302.17	302.6	303.11	303.03	302.37	303.69	301.88	301.96
299.69	300.62	300.32	298.95	300.82	300.56	301.02	300.22	296.81	301.88	298.88	300.26	301.16	300	300.3	299.57	301.04	299.87	299.17	299.07	300.03	301	299.31	299.03	299.75	301.65	299.81	298.79	301.44	299.11	300.33	299.79	298.27	298.29	300.43	300.28	298.73	298.25	299.79	298.83	300.78	299.28	299.41	298.7	298.82	301.07	298.84	299.02	300.57	298.21
313.25	314.05	314.44	314.22	312.82	311.4	311.34	311.58	312.49	313.04	312.34	313.07	314.69	312.94	313.48	315.44	314.59	313.01	311.88	314.28	312.37	312.4	313.35	314.03	312.16	314.03	311.89	312.28	312.34	312.79	312.69	312.37	314.59	313.54	312.6	313.44	313.79	313.34	312.57	314.9	311.89	314.24	314	313.25	313.27	313.27	313.99	313.28	313	313.5
319.78	319.39	317.8	319.16	320.51	320.23	318.95	318.76	319.34	319.4	318.33	319.32	319.92	317.94	319.88	320.36	317.94	319.26	319.83	317.65	319.06	320.72	319.12	319.55	319.13	318.88	319.96	320.29	320.03	319.33	319.62	320.06	320.27	318.36	319.28	318.19	318.89	317.66	317.34	317.52	318.47	318.98	320.57	319.47	318.92	316.94	319.94	317.36	318.52	319.76
300.97	302.47	300.5	301.87	301.69	301.03	300.38	300.95	302.13	300.72	300.98	300.96	301.74	302.09	302.09	301.07	299.27	301.82	300.44	299.52	301.29	300.93	300.17	302.48	300.21	298.16	301.48	302.24	300.4	301.5	301.4	300.84	299.69	300.26	301.96	301.53	300.69	300.53	302.05	302.09	300.24	300.56	301.49	299.44	300.39	301.38	299.92	300.7	301.96	300.97
315.64	314.19	316.75	314.63	314.58	316	316.37	315.29	315.87	315.75	316.76	314.81	316.01	315.78	314.86	316.3	315.84	314.8	314.75	313.15	315.13	315.94	314.07	316.61	315.44	314.75	314.24	316.93	316.92	315.81	315.45	314.04	316.21	315.16	317.4	314.83	315.27	314.5	316.95	316.9	314.86	316.88	315.99	316.29	315.19	316.92	315.82	314.65	314.97	313.64
306.8	305.9	305.53	306.3	308.47	306.65	306.27	305.88	306.79	306.75	305.68	307.5	305.39	307.27	306.81	306.52	306.33	305.97	306.72	305.74	308.28	306.59	308.01	306.96	305.76	307.44	307.48	305.59	305.95	306.49	304.59	305.88	304.89	308.04	306.1	306.04	304.61	306.77	307.84	306.9	307.78	306.24	307.77	306.74	305.72	307.12	306.97	303.32	307.71	306.25
306.05	307.17	306.42	305.46	306.52	307.7	306.93	305.93	304.47	306.8	305.11	307.78	308.08	307.36	304.28	307.56	307.63	306.79	306.84	306.69	308.99	308.25	306.12	306.55	306.35	306.84	308.43	307.71	308.29	304.25	306.59	308.05	307.6	305.89	306.95	306.88	306.89	305.66	307.67	306.37	308.4	308.19	308.29	306.44	305.86	308.45	305.85	306.54	308.19	306.97
307.21	307.29	306.82	307.98	307.43	306.71	308.2	307.59	306.91	306.58	306.55	307.39	307.72	306.69	308.02	307.03	306.05	306.19	306.94	307.38	306.12	307.67	306.35	306.73	307.87	306.91	308.24	306.53	307.62	308.33	307.45	307.77	307.86	307.83	305.34	306.68	307.85	305.89	307.64	308.28	307.5	307.73	307.95	306.31	307.89	307.75	308.78	308.01	307.52	307.49
301.14	302.07	300.83	302.69	300.75	300.62	300.84	301.07	301.3	300.12	303.61	299.08	301.3	301.52	302.63	299.33	300.09	301.23	301.74	302.65	301.14	303.06	301.35	300.84	300.96	301.48	301.15	301.66	302.55	301	302.83	300.63	302.81	300.18	302.26	300.98	301.55	300.23	301.53	300.8	301.75	300.69	300.36	300.53	300.6	303.11	300.65	300.84	303.33	302.36
300.65	300.58	301.72	301.61	300.78	301.29	304.5	300.3	301.8	300.61	298.56	303.88	300.93	302.76	301.83	300.95	300.45	302.28	300.87	301.08	300.75	300.61	301.81	300.49	303.06	302	301.21	300.81	300.53	300.45	302.2	300.64	299.86	299.53	299.76	301.03	300.84	299.63	301.37	301.35	301.33	300.62	303.38	301.29	300.82	301.42	300.69	301.02	302.35	299.98
303.6	303.85	303.21	303.51	301.57	303.72	302.91	303.75	303.56	304.09	302.9	303.68	303.61	304.11	303.07	303.29	304.3	300.74	302.64	303.7	304.95	306.56	304.57	303.55	304.5	303.68	303.61	305.91	302.04	301.69	304.19	301.03	302.74	303.68	302.37	303.41	304.28	303.79	304.15	300.6	304.66	304.26	301.93	303.38	302.47	302.94	304.23	303.19	304.05	304.26
301.64	300.06	300.5	299.94	300.57	300.15	300.29	300.14	300.96	300.66	298.87	299.03	297.8	299.55	301.29	300.01	299.02	300.49	301.21	298.52	298.83	300.47	301.19	298.17	300.25	300.5	299.4	301.68	298.95	298.92	299.52	300.44	300.31	301.15	300.7	299.61	300.35	299.04	300.35	299.52	301.65	299.21	299.2	300.38	298.92	300.51	299.21	301.34	301.71	299.46
302.85	301	303.72	302.66	302.11	302.12	302.24	302.98	304.9	302.12	303.28	301.39	301.98	300.98	302.26	302.73	302.82	301.53	303.73	302.95	298.33	300.84	301.84	302.48	302.21	303.61	302.32	302.49	300.88	300.89	302.6	302.64	301.18	304.11	303.79	300.19	301.61	302.68	303.72	302.09	301.98	301.55	301.65	302.25	302.3	301.67	302.18	304.58	301.78	302.88
314.3	314.56	314.49	315.51	315.94	315.93	315.99	315.49	313.55	314.54	313.49	314.92	314.81	314.36	313.96	315.04	314.5	314.01	314.83	315.46	313.78	316.23	315.35	315.59	314	316.21	315.7	315.37	313.74	314.98	314.82	315.15	315.47	313.75	316.6	315.25	315.65	314.38	313.87	314.38	314.38	314.37	317.03	315.42	314.95	314.58	316.31	314.52	316.45	313.74
309.45	309.37	311.79	310.1	310.55	309.51	311.55	311.47	310.37	310.47	310.76	310.46	310.77	311.18	309.67	311.37	309.81	312.46	312.47	309.88	309.65	310.6	310.55	310.5	309.67	308.93	309.58	311.47	311.1	311.83	309.5	312.07	311.22	310.46	310.42	312.11	309.95	312.43	312	310.2	310.95	309.93	309.18	311.22	310.98	310.48	310.3	309.39	310.82	311.76
292.87	293.8	293.32	294.72	294.27	293.73	294.95	294.46	292.99	294.74	293.13	294.42	294.34	295.23	292.95	295.37	293.95	294.08	294.95	294.63	293.89	295.64	292.54	293.54	293.51	291.04	295.24	293.4	292.28	293.86	294.22	294.08	295.19	294.11	295.29	293.56	293.07	293.62	293.26	292.77	294.09	294.73	294.73	294.9	294.72	294.14	293.67	294.62	292.97	294.84
293.79	293.04	294.25	296.06	293.92	294.64	293.03	294.2	293.86	294.42	294.99	294.32	294.37	295.16	294.78	292.67	295.92	294.81	294.27	294.91	293.41	294.7	293.48	295.12	291.81	294.56	293.21	294.32	294.14	293.59	294.65	293.73	293.3	293.95	295.33	293.02	293.65	294.75	294.19	294.38	292.85	294.2	292.95	294.36	293.49	293.56	293.83	293.36	293.78	294.05
295.23	294.78	297.4	293.81	292.67	294.56	297.16	294.68	295.7	294.31	295.24	294.78	295.66	296.33	295.44	295.92	295.68	294.24	295.43	294.17	293.99	294.68	295.23	295.5	294.17	297.16	294.31	295.02	294.73	294.74	293.47	295.65	293.71	294.72	295.77	295.79	294.32	294.41	294.7	295.49	295.97	296.26	295.84	295.07	294.17	297.39	295.85	295.97	295.57	293.62
301.08	299.35	299.03	301.96	300.95	301.05	298.8	300.68	299.67	300.59	300.68	299.53	300.67	298.53	297.74	300.46	300.16	299.93	299.35	299.06	300.08	300.25	299.9	300.72	300.11	300.25	299.12	300.57	300.45	300.15	301.29	299.28	298.46	299.49	302.36	300.33	301.48	300.21	300.51	301.26	300.33	300.85	300.25	300.66	299.88	300.79	298.55	300.18	301.98	299.39
312.91	312.39	313.39	313.27	314.49	312.84	312.39	311.81	313.17	313.28	313.1	314.07	315.18	312.06	313.6	313.43	312.64	312.13	313.36	312.51	312.8	314.22	312.14	313.88	314	314.31	313.94	310.85	311.8	313.54	314.19	312.35	311.62	313.46	314.7	311.98	312.92	312.52	312.96	312.8	313.9	312.41	314.64	312.64	314.2	312.04	313.33	313.25	312.59	314.07
303.96	305.77	304.71	305.72	307.19	306.18	304.95	305.57	303.99	305.47	305.33	305.26	305.53	304.95	307.5	306.3	305.37	305.66	306.34	306.26	306.13	304.63	305.32	305.63	305.73	304.01	304.96	304.32	303.61	305.47	305.81	303.93	305.56	304.78	305.16	306.02	305.65	304.23	305.23	303.15	304.29	303.64	305.09	305.94	305.45	303.02	306.12	304.12	304.93	306.53
313.39	313.27	312.37	314.22	313.32	314.05	313.17	312.52	312.72	314.89	315.02	314.03	313.21	313.71	315.21	311.58	313.16	312.44	312.26	313.4	312.31	312.35	312.96	311.25	313.87	312.42	314.25	311.99	313.31	315.95	314.43	313.08	314.75	312.41	311.86	313.01	314.05	313.96	311.85	314.14	315.01	312.96	315.77	311.66	314.63	313.86	313.52	313.52	313.41	312.17
305	304.93	304.62	306.67	307.34	306	308.18	306.11	306.76	305.91	305.73	307.72	307.22	308.25	307.02	306.37	307.43	305.85	306.98	307.23	305.55	306.47	304.8	308.47	306.87	305.72	307.19	307.77	307.81	306.99	307.3	305.71	305.91	305.71	306.67	307.57	306.3	305.18	306.85	306.06	307.29	306.8	307.39	305.59	305.71	305.96	305.75	304.95	307.08	306.93
313.09	313.29	316.41	312.19	314.45	313.41	314.12	313.36	313.18	314.88	315.92	314.06	313.4	313.08	314.32	315.77	314.83	313.98	314.44	314.29	311.71	315.52	315.12	313.6	313.61	314.17	314.05	314.97	313.39	314.15	315.32	313.95	313.82	312.19	313.72	312.39	315.93	315.04	313.57	313.48	313.82	314.25	313.27	313.77	316.04	314.12	313.73	315.57	314.17	313.62
302.86	304.64	302.75	303.71	303.15	303.53	304.5	302.61	303.5	302.4	302.86	302.8	302.06	301.79	303.28	302.99	303.54	302.61	301.08	303.57	303.8	303.07	302.48	302.49	302.89	302.74	303.94	302.72	302.6	301.45	303.26	303.59	303.4	304.77	301.3	302.79	302.81	302.73	302.03	303.98	301.81	302.59	304.55	303.63	301.38	303.59	305.5	303.02	304.38	302.68
326.68	327.17	327.56	327.25	328.36	328.42	326.37	328.94	326.72	327.39	329.22	327.57	328.84	327.55	327.89	327.87	328.62	328.7	326.41	329.56	326.99	328.65	327.04	325.95	329.26	328.15	328.89	329.23	328.95	327.54	327.5	327.54	327.92	328.39	326.09	328.38	326.96	327.54	327.56	327.04	328.15	327.98	328.85	328.04	327.08	329.62	327.13	327.33	327.04	327.53
323.67	324.97	326.53	324.43	324.61	325.21	324.29	325.03	323.31	326.17	325.43	323.52	324.59	325.11	323.71	324.04	325.7	325.18	324.3	324.75	324.11	324.05	325.75	325.68	324.9	323.19	322.98	324.37	325.56	325.38	324.88	323.49	323.22	324.34	325.27	326.05	323.05	322.27	323.94	324.07	325.03	322.34	323.56	323.78	326.35	324.96	324.1	324.96	324.26	325.66
300.26	299.21	300.65	299.98	299.71	299.91	301.73	300.77	301.11	300.02	300.6	301.13	299.9	301.34	300.13	300.21	301.02	297.62	299.19	299.65	300.66	298.44	299.86	300.91	300.67	299.03	301.03	301.44	302.43	300.28	299.6	301.12	300.33	300.97	299.03	301.43	299.86	300.58	300.11	299.4	300.23	298.65	301.84	299.9	300.62	298.76	300.17	299.65	299.54	298.89
313.72	316.31	316.62	314.38	315.65	315.03	315.27	317.07	315.62	315.64	315.68	317.17	315.95	316.03	316.42	315.07	314.33	317.09	315.39	314.37	315.07	316.53	316.18	316.73	316.84	315.5	315.02	316.19	316.1	315.18	314.65	315.35	314.9	316.65	315	313.89	316.75	316.25	312.94	316.79	317.62	314.97	315.08	315.72	315.17	316.7	315.17	315.59	315.67	314.36
302.26	303.41	303.49	302.15	300.75	302.48	301.01	303.26	302.16	303.31	301.4	302.6	302.04	302.86	301.09	303.06	303	303.42	302.27	301.97	302.74	303.56	304.34	302.39	302.24	301.92	303.65	302.7	302.26	301.82	301.66	301.96	302.42	302.85	302.53	301.71	302.19	303.82	303.15	303.44	303.79	304.61	302.14	301.69	303.07	303.75	303.73	303.4	303.92	301.85
309.39	309.78	310.07	310.56	310.98	311.46	311.35	311.11	310.19	309.39	311.03	311.05	311.75	309.73	312.03	309.38	309.92	310.08	310.95	310.61	310.48	311.2	311.18	310.82	312.07	310.36	311.53	312.31	310.88	310.53	309.95	311.67	311.02	310.04	311.87	310.28	310.03	310.46	312.07	309.82	311.73	309.66	310.49	311.21	309.18	310.62	312.43	311.57	310.83	310.58
295.91	296.83	296.95	297.47	298.11	296.26	296.06	299.62	297.72	296.74	297.87	296.58	295.75	297.46	295.32	297.78	297.25	296.68	297.66	296.13	296.3	298.14	297.66	294.68	294.82	297.07	298.26	298.33	298.33	295.54	297.32	298.39	297.31	298.71	295.53	297.21	297.98	296.94	298.88	297.41	299.21	296.45	296.84	296.86	298.78	295.81	295.92	295.81	296.85	296.43
304.13	305.39	306.04	303.86	305.59	304.21	304.97	303.59	306.18	306.27	306.1	304.97	304.99	303.92	302.75	305.18	302.99	305.58	303.3	306.42	303.87	302.35	306.06	304.53	306.86	306.48	305.79	303.52	304.37	304.81	304.12	305.48	305.39	305.94	304.36	302.7	304.77	304.71	305.43	306.44	307.52	304.34	304.73	304.5	303.93	303.45	304.95	304.62	303.97	304.4
311.1	312.27	313.58	312.12	312.21	311.98	310.26	310.13	310.78	312.3	311.08	311.05	311.55	312.27	311.68	312.44	310.5	311.44	310.82	310.11	310.03	310.83	309.79	310.78	311.25	310.8	312.54	312.13	311.28	312.11	311.26	310.48	312.9	311.72	309.84	311.26	311.71	311.95	309.37	311.33	311.74	311.24	313.28	310.9	310.47	312.61	311.42	311.28	311.85	311.58
315.16	314.86	315.56	314.86	314.4	315.1	315.17	314.59	314.16	316.33	313.98	315.01	314.9	314.68	315.08	314.55	315.11	312.26	313.34	314.19	316.15	314.88	311.41	312.8	313.87	314.72	314.01	313.57	314.2	313.3	314.03	313.64	314.87	313.25	313.16	313.42	312.47	314.1	314.25	315.23	311.61	314.67	314.67	313.43	313.61	314.88	314.91	314.29	314	312.87
314.03	312.84	314.4	313.29	313.64	313.39	312.68	314.41	312.93	312.09	312.4	312.09	315.35	311.96	312.09	315.07	313.08	311.89	313.7	311.23	312.94	312.47	311.98	313.25	312.98	312.6	311.2	313.31	312.61	311.18	313.06	314.17	312.49	313.31	312.61	313.68	314.61	313.54	313.57	312.93	313.05	313.8	313.98	314.18	315.69	313.92	314.3	312.74	313.99	314.49
304.78	304.92	304.22	304.44	304.83	303.86	304.57	305.39	304.48	304.32	305.43	305.13	303.45	306.16	305.36	304	304.43	305.12	304.72	305.17	304.22	304.38	303.68	305.01	306	305.95	302.91	303.24	305.34	305.42	303.89	304.5	307.12	307.17	305.66	306.2	305.55	304.77	305.42	305.55	304.9	304.5	304.06	304.52	305.17	305.28	305.85	304.24	304.98	305.56
301.77	301.49	303.46	302.96	301.23	302.52	302.95	304.05	302.23	303.66	304.12	304.4	304.43	303.06	302.46	301.45	302.73	301.82	303.23	304.7	303.02	303.44	303.4	304.18	302.89	302.01	303.33	302.26	302.9	300.8	303.31	302.56	302.74	302.56	302.58	302.13	303.17	302.1	303.78	301.8	301.08	302.21	303.84	301.98	303.38	302.83	301.28	301.49	302.99	303.79
313.34	313.72	312.99	313.23	311.91	313.51	314.8	312.74	313.26	313.55	313.15	312.67	313.24	313.35	312.37	311.84	312.16	311.1	311.67	311.05	313.04	314.2	312.71	311.05	311.47	314.18	311.76	312.92	312.52	312.89	311.67	313.84	312.3	311.69	313.49	313.27	313.59	312.27	312.34	313.67	311.95	312.52	312.31	312.75	312	314.01	312.6	313.13	312.64	313.25
315.73	314.92	314.45	313.96	315.12	313.93	315.88	315.94	314.79	316.84	315.05	317.44	315.79	314.83	313.51	314.16	315.05	315.82	315.03	315.48	314.67	315.49	314.12	315.71	314.5	314.22	316.01	314.5	314.74	316.8	314.11	315.37	316.61	315.73	315.25	314.13	313.84	316.4	315.63	314.44	316.63	315.8	314.06	314.95	315.72	312.21	316.85	315	315.85	313.16
309.37	308.83	308.61	307.7	309.53	308.41	309.56	309.44	307.74	307.39	311.67	309.79	309.08	307.55	306.8	308.2	307.82	309.76	309.87	308.07	308.09	309.69	308.45	308.3	309.23	307.6	310.03	310.63	307.18	307.3	308.58	308.81	305.41	306.99	309.98	306.8	310.1	308.38	308.13	307.98	308.64	309	310.38	308.49	308.01	308.98	308.64	309.87	309.69	309.5
318.95	320.62	319.76	320.58	317.84	319.62	317.48	316.99	317.11	317.78	318.07	317.04	317.96	320.7	318.56	319.36	317.43	317.67	318	317.55	317.26	317.93	316.88	318.98	317.65	317.88	317.27	317.33	320.06	318.63	318.61	319.85	319.24	317.6	317.7	317.82	317.52	318.91	318.92	318.44	318.93	317.56	319.07	316.77	317.19	318.32	317.95	317.58	317.72	317.75
318.1	315.7	315.65	314.91	316.48	316.99	316.87	315.69	315.11	314.73	315.1	316.42	316.52	314.51	317.33	314.38	313.62	315.21	314.7	316.15	315.82	315.24	317.05	316.29	315.65	318.06	317.26	315.5	315.25	314.8	316.27	314.93	315.14	316.78	314.67	317.92	315.52	314.62	314.12	314.45	314.83	315.7	316.58	315.78	314.93	315.55	316.95	316.6	315.99	315.69
313.46	310.26	312.61	313.86	312.37	311.62	311.15	312.48	312.33	312.11	311.63	313.16	312.7	313.74	312.49	313.66	314.07	312.63	312.43	314.85	312.11	314.8	312.37	312.78	313.87	310.07	314.48	311.54	313.63	312.89	313.25	313.28	311.36	314.05	311.75	313.61	312.88	314.49	314.89	312.25	314.56	313.82	312.91	312.35	314.13	312.47	312.22	315.53	313.46	313.4
298.1	300.42	299.13	298.96	300.83	299.67	300.76	299.62	302.21	301.34	299.85	300.92	299.39	299.46	300.96	300.42	302.35	300.06	297.98	299.27	299.1	300.65	299.16	299.51	300.85	299.71	300.36	298.02	301.06	299.18	301.92	301.89	300.1	301.63	300.59	299.5	301.29	301.12	298.62	299.4	298.92	299.96	298.04	298.32	300.58	299.47	300.48	299.41	302.27	297.32
301.54	304	303.21	301.37	304.08	302.31	301.77	302.53	304.06	300.5	301.4	303.78	302.37	302.37	304.19	302.1	304.15	303.59	303.27	302.49	301.09	303.05	302.27	304.15	301.5	303.77	303.45	304.54	302.77	301.95	301.78	302.79	303.02	302.86	301.77	301.9	306.09	302.33	302.9	302.34	302.09	303.42	303.31	304.16	303.35	304.35	303.55	302.35	302.72	302.7
303.3	303.13	301.8	302.75	301.92	301.94	302.76	302.74	303.79	302.43	304.15	301.48	304.21	303.71	302.04	303.15	302.62	302.48	303.02	303.01	301.11	303.17	301.93	302.68	302.38	303.04	303.31	304.44	303.54	303.87	304.44	302.51	304.97	303.7	303.57	303.68	301.3	303.05	302.37	302.87	302.5	302.44	303.08	303.07	302.72	301.77	302.34	300.8	303.74	303.13
325.65	324.52	324.85	325.82	326.21	323.1	323.98	323.56	323.53	326.11	324.17	323.91	325.85	323.51	326.76	324.15	323.98	323.58	326.07	325.12	324.28	324.22	324.49	323.45	323.85	325.11	324.96	323.73	324.39	326.15	324.04	324.61	324.82	324.88	325.92	325.24	324.3	323.9	322.69	325.71	324.41	324.8	323.43	323.95	325.21	324.9	323.72	324.51	324.46	323.82
302.72	302.64	300.01	301.86	300	303.7	302.8	302.59	302.67	301.48	299.92	302.1	302.17	303.22	303.49	303.46	300.58	301.98	303.19	302.43	303.65	302.29	300.8	302.53	303.52	301.45	302.67	301.47	302.54	301.67	301.75	302.06	303.15	301.47	300.88	301.55	301.96	302.09	303.53	303.54	302.16	304.31	302.66	303.58	302.79	300.88	301.08	302.77	303.99	302.99
303.52	303.06	305.41	303.59	302.43	304.64	304.92	302.75	303.84	305.3	303.42	305.45	303.47	302.53	303.55	303.34	302.79	305.12	302.94	303.87	300.62	303.27	303.45	302.31	304.66	303.63	303.71	304.85	303.68	302.43	304.31	301.64	302.03	303.06	304.73	300.53	303.93	301.99	303.56	303.88	302.95	304.35	302.4	303.98	304.29	303.11	303.01	302.66	303.18	303.46
317.39	314.96	315.91	318.24	318.74	315.45	317.11	316.43	317.29	318.56	317.5	314.63	316.3	317.29	316.78	316.19	316.08	315.06	317.37	317.93	317.57	316.57	316.38	317.16	317.1	317.17	316.78	315.12	316.5	316.19	316.71	315.09	316.66	316.13	317.29	316.8	315.43	316.99	315.94	316.24	316.18	317.7	315.65	317	316.82	316.76	317.32	315.63	318.13	314.98
303.18	302.29	303.7	304.49	304.26	303.43	303.89	303.46	304.63	301.22	303.48	303.33	303.23	302.87	302.39	301.96	303.49	303.02	304.13	304.54	303.45	305.22	303.27	303.76	303.04	300.94	304.19	304.2	302.75	303.28	304.03	304.28	304.24	303.61	301.22	304.46	302.62	301.48	303.65	302.65	302.58	302.57	304.48	301.5	301.95	304.08	303.77	304.78	304.71	303.16
296.75	296.75	296.33	296.71	298.48	297.31	295.24	296.37	296.32	297.35	296.67	296.94	297.06	296.29	295.66	298.49	295.83	297.16	296.6	296.14	296.7	295.52	296.83	295.69	297.09	295.91	296.42	298.21	295.96	295.43	297.51	297.53	296.83	297.75	298.46	296.31	297.21	296.41	295.89	296.98	295.43	296.86	296.18	295.49	296.1	295.07	296.68	297.01	296.47	296.96
303.01	302.53	303.92	301.97	302.12	302.45	303.31	302.99	303.25	302.87	302.76	303.78	302.52	304.55	304.27	303.6	304.31	302.67	304.47	302.5	304.37	302.6	303.11	301.19	303.98	303.15	303.02	301.74	302.28	302.8	301.34	303.58	302.26	304.82	303.33	304.98	303.91	302.32	303.57	303.77	302.3	302.39	302.98	303.62	303.1	302.51	303.79	303.94	304.06	302.82
309.33	309.83	310.16	307.83	310.51	310.6	308.74	309.23	310.68	310.38	311.31	309.89	310.64	309.76	309.1	309.68	310.26	311.22	310.51	309.59	309.45	309.84	310.32	309.3	309.04	311.13	309.9	307.95	311.16	309.6	310.26	310.21	311.36	312.12	311.38	310.56	310.03	310.22	308.35	309.45	308.84	310.94	310.32	309.77	309.39	311.04	310.59	309.57	309.79	308.2
313.24	312.99	314.09	315.44	311.51	313.61	313.12	315.02	314.16	314.45	312.78	313.59	316.78	312.91	315.91	315.45	315.92	313.92	313.95	313.77	314.11	313.62	313.26	313.94	313.04	315.74	314.3	313.65	315.43	313.4	314.5	314.87	313.97	313.07	313.91	315.77	313.01	314.16	313.16	313.52	314.47	314.06	313.97	313.59	313.85	314.1	313.85	312.91	314.75	315.42
319.33	316.84	315.71	317.78	316.99	318.26	317.13	316.8	316.33	317.25	318.21	316.34	316.74	317.78	316.29	316.57	317.19	317.9	315.23	317.49	317.8	317.31	317.4	317.08	317.82	316.94	315.78	317.18	317.39	317.09	318.27	315.86	317.55	316.14	317.19	318.56	317.67	318.18	317.79	317.98	316.96	318.19	317.92	317.14	317.16	315.98	317.58	318.65	318.7	317.52
302.53	303.63	303.24	303.31	305.68	303.77	303.11	303.56	303.38	302.56	303.2	304.15	304.85	303.34	302.93	303.55	302.7	303.39	303.35	302.37	303.65	302.85	303.35	304.39	304.21	303.61	303.03	303.67	302.66	303.16	302.31	302.29	304.33	301.22	303.69	303.68	303.45	303.27	302.99	304.06	302.88	303.61	303.16	302.53	303.09	301.44	304.19	303.65	303.69	301.08
294.26	294.39	292.59	293.6	293.78	293.83	294.35	292.98	294.28	293.24	295.12	293.94	293.97	294.14	294.8	293.22	292.94	293.9	293.23	293.86	293.37	294.52	291.96	294.02	296.18	294.58	295	293.3	293.97	293.74	296.16	295.08	293	295.7	292.1	291.85	294.61	294.79	293.69	294.73	294.89	295.05	294.73	295.8	293.12	295.35	293.92	294.83	294.03	293.94
305.12	301.84	302.9	303.5	303.49	302.25	303.59	303.15	301.15	303.79	303.51	304.25	302.9	302.18	304.36	302.08	303.42	302.78	303.03	302.98	304.52	302.49	302.73	301.78	302.97	303.35	302.02	303.98	303.14	303.5	302.86	302.89	304.14	301.92	303.78	303.91	302.6	304.11	302.57	303.13	303.94	303.63	303.8	304.9	302.57	302.15	305.82	305.1	304.82	302.46
302.39	302.35	303.14	303.26	303.59	301.93	303.51	302.39	303.61	302.14	303.45	302.7	302.29	301.69	301.01	302.86	302.78	302.61	303.18	302.67	300.95	301.28	302.51	303.36	302.52	302.05	304.14	303.36	303.02	303.67	304.11	303.07	303.9	302.62	301.99	303.58	302.14	302.83	300.84	304.29	302.02	303.21	303.66	300.75	304.17	303.08	300.53	301.68	301.82	302.25
292.21	294.47	293.09	293.84	294.11	292.48	293.83	293.08	293.77	292.86	293.26	293.47	292.75	295.93	294.29	293.3	295.73	294.05	293.77	294.26	294.55	294	293.8	295.38	294.84	295.2	293.12	294.17	292.86	292.86	294.18	295.31	294.47	293.84	294.22	293.47	294.46	293.65	294.47	293.97	294.55	293.3	295.54	295.64	294.87	294.05	294.67	295.07	292.02	293.64
294.15	295.37	292.3	292.27	293.78	294.19	292.75	293.31	293.76	295.16	293.66	293.42	294.08	294.28	294.71	295.65	294.14	293.99	293.87	294	293.33	294.37	294.83	292.46	294.36	292.86	293.94	294.76	294.69	293.94	294.55	295.11	292.77	295.1	293.6	295.15	294.05	292.51	295.61	295.45	294.62	294.11	295.96	295.1	292.95	292.49	293.75	295.26	293.79	293.62
329.12	328.04	328.77	329.96	328.32	327.2	329.14	327.08	327.92	327.66	327.84	330.58	330.39	328.72	329.15	327.83	327.43	329.29	329.81	329.4	326.86	329.25	327.72	329.21	329.67	328.53	327.58	328.85	328.82	327.92	329.87	329	329.66	330.06	326.3	329.99	328.2	328.94	328.93	328.53	328	331.21	329.67	330.36	327.43	327.59	327.93	330.09	328.79	329.52
307.33	305.99	306.34	306.19	306.18	305.2	305.54	306.09	305.42	304.84	304.62	305.22	305.47	306.89	306.07	304.74	306.22	305.37	305.67	304.81	304.8	307.18	306.48	304.1	307.75	304.97	306.19	304.5	305.96	305.56	305.49	305.21	304.3	306.48	306.35	305.75	305.72	303.69	305.01	303.67	306.44	304.84	303.5	306.7	304.93	306.23	305.11	304.3	304.79	306.49
296.32	294.71	294	296.51	296.26	295.33	294.83	295.86	294.7	296.8	294.43	292.63	294.99	294.25	295.49	294.28	295.96	295.07	296.76	293.83	295.54	293.87	295.64	295.22	294.89	296.01	296.38	293.99	295.69	295.81	295.57	294.74	295.88	294.88	295.07	294.25	296.21	297.21	294.91	295.74	295.16	294.06	296.08	295.22	292.51	294.59	295.96	294.9	294.41	295.14
302.77	301.62	302.36	302.09	301.58	301.1	302.64	301.73	301.98	302.93	304.13	303.11	302.98	303.49	302.48	303.68	304.5	304.02	304.45	302.29	301.67	303.21	304.75	301.61	302.09	303.51	303.86	304.37	303.9	303.19	301.68	303.85	302.63	302.88	303.78	301.89	301.65	303.35	303.62	304.24	302.43	303.82	302.62	303.87	301.9	302.63	302.12	303.77	303.23	305.08
312.29	312.47	313.29	313.71	313.31	312.08	315.37	312.01	314.08	313.83	312.42	314.28	313.49	312.33	311.43	312.23	313.93	312.61	312.24	313.15	312.55	312.96	315.18	313.8	312.26	313.26	313.82	313.02	312.36	312	311.6	312.73	312.7	312.74	312.66	312.52	311.18	312.78	314	312.29	311.8	313.17	311.34	311.61	313.47	312.55	313.96	313.79	312.9	314.22
303.31	304.51	302.24	302.7	303.65	304.65	303.69	304.9	304.23	303.03	304.03	303.28	302.9	302.33	302.3	303.35	302.63	302.43	302.95	300.85	301.35	303.82	302.37	302.99	302.29	303.45	303.59	303.94	301.95	301.71	304.63	302.84	299.73	302.6	301.71	302.93	302.5	302.8	303.57	302.59	304.6	302.4	303.56	302.62	302.89	303.76	301.79	302.68	302.82	302.6
318.24	315.41	316.34	316.45	316.26	317.81	314.7	317.27	318.36	316.58	315.95	316.07	316.13	318.4	316.11	316.76	319.31	314.68	316.55	315.72	316.9	317.12	316.63	317.47	316.41	316.9	317.31	316.63	316.74	314.56	316.8	317.08	318.07	315.68	316.08	318.54	316.18	316.59	316.69	317.05	314.78	318.38	315.83	317.03	316.98	317.45	317.87	315.66	318.35	316.91
312.36	313.6	314.15	313.46	313.31	314.96	312.8	312.33	314.34	313.44	311.79	313.12	312	313.94	313.6	314.01	312.08	312.76	312.95	314.11	312.36	312.88	315.12	313.04	312.94	314.38	311.68	313	311.81	312.3	312.45	312.29	314.42	313.65	312.12	312.8	315.01	313.31	313.59	313.16	311.67	313.08	312.78	313.85	313.16	312.71	312.91	313.89	312.14	311.6
304.09	306.35	305.85	305.69	306.08	306.35	306.58	302.94	305.98	305.74	305.3	305.44	305.33	306.69	304.12	305.36	303.75	305.35	303.81	306.21	306.17	306.03	306.96	305.89	306.26	305.8	305.15	305.52	305.82	307.43	306.54	306.32	304.66	307.1	304.64	304.79	306.84	305.88	308.01	305.57	303.05	305.13	304.99	305.92	306.66	305.25	306.01	306.3	304.53	304.56
301.6	300.83	301.75	301.38	300.74	301.5	301.94	301.6	300.29	301.6	301.2	301.59	301.86	301.88	302.18	301.73	301.62	300.93	301.05	300.9	301.03	301.24	301.74	302.2	301.75	301.61	300.58	300.14	300.6	301.57	302.13	300.46	301.45	300.25	302.36	301.02	300.85	301.21	302.14	300.54	300.14	300.96	301.06	302.33	300.72	299.08	302.41	302.86	300.01	299.52
302.85	303.44	304.52	304.08	305.59	304.97	305.45	303.32	304.08	305.07	303.73	305.24	303.6	305.44	302.85	303.06	305.45	303.04	305.31	304.53	304.22	303.73	304.13	305.16	304.86	304.18	304.13	305.09	305.09	305.17	302.3	303.84	304.06	303.5	303.72	303.67	304.85	303.44	303.56	302.67	304.33	304.32	305.16	307.24	302.67	304.78	304.67	304.61	302.88	302.53
315.37	315.51	315.59	315.69	315.64	316.2	316.52	314.52	316.52	314.31	316.86	315.47	316.43	316.62	315.26	316.79	315.7	315.93	316.25	315.69	315.17	314.47	315.4	315.84	316.44	315.29	316.99	316.53	316.13	317.53	315.98	315.83	316.11	316.36	316.34	317.55	316.76	317.67	316.91	315.83	316.54	316.64	315.32	314.82	316.3	315.67	316.68	314.47	316.05	316.96
311.35	310.82	311.49	312.09	310.8	311.72	310.41	310.72	310.93	309.3	311.3	309.22	312.92	310.06	308.59	312.32	310.58	309.78	310.33	309.51	311.19	310.91	309.84	312.17	311.17	309.67	311	310.25	310.92	311.8	311.51	311.03	310.14	310.42	309.57	310.41	310.47	312.76	309.2	310.11	310.82	310.13	310.79	310.43	311.07	311.93	308.64	309.27	311.04	311.11
314.53	313.74	313.48	315.09	313.33	312.29	313.01	314.96	314.63	315.3	312.9	313.49	312.79	311.97	313.61	314.22	313.71	313.33	314.27	312.39	313.64	311.33	310.7	313.16	314.16	313.82	313.18	312.89	311.87	313.33	314.43	314.28	314.12	314.42	313.44	313.6	311.66	313.21	314.23	312.33	312.8	314.48	313.04	313.43	313.14	313.88	313.29	313.59	311.67	313.03
294.95	296.59	293.63	295.02	295.68	295.98	295.6	293.82	295.67	295.31	294.07	295.58	294.41	296.17	295.15	294.57	297.35	296.01	294.75	294.53	296.63	294.51	295.15	297.93	295.55	294.16	296.58	294.09	293.65	295.22	296.51	294.85	293.99	294.74	296.04	296.2	294.97	295.97	296.47	297.63	295.81	297.15	296.83	294.96	294.94	292.7	296.19	295.1	295.55	295.41
299.78	300.52	297.94	300.56	299.61	299.91	298.45	297.87	298.71	300.55	299.73	299.67	300.77	300.83	298.17	298.63	300.52	301.03	300.18	299.93	299.97	300.37	300.6	299.37	298.7	298.82	299.48	299.44	301.25	300.12	298.76	298.93	300.4	298.39	301.11	301.15	299.82	299.41	299.93	298.8	301.05	298.98	298.11	299.01	299.99	298.71	299.01	301.85	300.29	299.34
305.24	305.95	307.18	306.64	307.8	306.69	306.85	306.9	306.9	306.59	306.59	308.6	307.33	307.15	307.5	305.84	306.22	307.83	307.73	307.41	306.16	307.51	308.88	306.54	307.75	308.2	309.15	306.32	308.08	306.02	307.99	308.21	307.05	307.49	305.42	308.96	306.71	308.49	306.56	307.02	306.77	310.04	307.5	308.8	307.11	309.4	308.53	307.76	307.27	305.79
301.41	303.28	304.03	301.73	303.41	305.35	302.91	303.74	304.27	304.01	303.31	302.09	303.07	304.97	303.09	304.21	302.67	300.59	304.66	302.62	302.37	303.29	303.79	302.52	302.07	302.81	302.92	303.5	301.87	302.41	301.71	302.71	304.1	303.02	302.79	300.96	301.12	303.47	302.08	302.99	301.5	301.38	302.59	304.21	304.04	302.73	302.99	301.97	303.23	301.98
305.63	304.78	304.79	303.15	303.84	303.05	304.94	303.98	304.87	304.83	304.25	302.05	305.76	305.46	303.42	306.12	305.35	304.87	303.48	304.34	304	303.68	303.36	305.48	304.38	305.12	304.11	304.9	304.22	306.68	303.85	304.09	303.97	304.51	304.56	306.65	304.05	305.48	303.8	305.62	303.79	304.25	303.59	305.55	305.32	304.01	302.74	303.67	304.15	304.91
302.91	302.72	301.82	303.02	301.73	302.63	303.32	301.8	301.58	302.29	302.25	302.38	303.97	304	302.45	303.41	302.39	302.96	303.23	301.21	303.07	302.45	302.64	301.77	302.42	303.35	300.32	302.15	301.9	300.46	302.49	301.65	305.38	302.28	302.66	301.74	302.48	303	300.85	301.98	302.58	300.02	303.08	302.3	304.27	302.71	303.2	301.48	300.79	301.59
310.09	310.96	306.94	309.62	308.67	307.73	309.65	307.4	308.71	309.55	308.48	308.93	307.62	309.76	307.51	309.04	307.45	307.87	307.97	309.13	308.65	309.57	308.03	308.04	309.21	308.51	310.72	308.05	309.02	308.32	309.66	309.87	309.6	308.2	309.79	310.04	308.42	308.46	308.14	306.11	308.61	308.18	309.28	308.89	310.6	308.54	307.83	308.27	308.3	308.38
313.79	311.07	313.53	312.8	313.09	313.08	313.19	312.37	312.47	313.8	314.3	311.3	313.59	313.9	311.86	313.52	313.6	313.77	312.78	312.89	312.04	312.55	314.06	314.6	312.85	312.87	313.04	315.56	313.53	312.24	314.99	314.42	313.8	315.28	313.59	312.14	314.29	313.34	312.06	313.09	312.28	313.39	312.16	313.82	312.71	313.2	312.31	313.33	312.67	314.92
324.88	325.36	324.69	323.67	325.32	324.33	325.7	325.82	323.93	324.43	326.76	324.73	324.47	326.56	325.4	324.71	325.02	323.1	324.53	325.14	323.75	324.84	322.85	324.42	325.47	325.87	322.91	324.12	322.61	324.98	325.08	324.9	325.59	323.48	325.66	324.42	324.9	323.46	324.01	324.77	323.41	326.65	325.42	325.07	324.91	326.37	324.07	325.73	322.18	324.74
324.31	324.96	324.3	324.96	325.06	322.81	323.26	325.62	322.65	324.27	324.39	324.36	326.95	322.86	324.35	325.63	323.55	324.35	323.68	324.81	324.56	325.25	324.88	324.06	324.13	325.36	325.28	324.59	324.53	326.38	324.35	325.5	325.53	323.99	324.52	324.4	325.7	324.65	323.98	325.58	324.72	323.34	323.83	324.87	323.2	324.81	324.84	322.9	324.34	323.03
316.31	314.98	315.44	314.03	315.13	313.59	315.58	314.83	314.49	314.6	313.99	315.51	314.9	313.89	315.32	313.35	314.94	315.27	316.21	314	314.73	313.99	317.5	314.46	314.9	313.86	313.62	315.53	313.91	315.82	313.57	313.13	313.56	315.23	312.89	316.41	314.38	313.87	315.98	314.05	315.1	315.91	315.79	312.88	314.48	313.79	314.51	314.8	315.58	314.49
292.87	294.2	295.46	294.95	295.42	294.78	296.55	292.95	294.87	294.57	294.82	296.19	295.94	295.57	294.61	297.05	293.13	295.36	295	293.37	294.38	293.88	294.69	295.04	297.83	294.36	296.89	293.6	295.9	295.57	295.76	294.47	294.61	297.29	296.64	294	295.39	295.19	294.18	295.21	295.44	294.25	293.41	296.06	294.58	295.59	297.54	295.32	295.27	295.26
305.43	305.31	304.34	304.1	303.65	306.49	305.16	305.18	304.81	306.41	305.66	306.15	306.73	306.72	305.46	304.22	304.92	304.81	307.5	303.99	306.43	305.28	305.29	305.88	304.99	305.73	305.47	303.62	304.81	308.04	305.49	304.23	304.52	306.82	305.73	304.87	303.79	305.1	303.46	306.2	304.39	304.26	306.04	305.76	305.57	306.67	305.76	304.89	302.8	305.4
297.09	297.53	296.15	297.55	295.99	296.75	295.48	296.66	298.2	295.21	297.29	296.8	296.62	294.72	295.84	297.07	297.41	295.69	296.76	298.39	298.42	296.23	295.91	297.98	297.45	296.57	295.92	297.96	297.44	296.38	296.18	297.28	296.79	296.97	297.22	295.44	296.17	296.45	295.28	295.12	296.95	298.2	296.18	296.34	297.74	298.67	294.64	298.15	298.16	296.19
328.95	327.33	327.54	329.89	329.75	328.63	329.05	327.89	330.39	329.28	331.36	328.04	328.78	328.6	327.37	329.48	328.53	328.36	327.78	326.76	329.09	328.58	329.53	327.71	327.84	328.38	329.78	327.7	330.22	327.74	329.23	327.97	331.14	328.86	327.62	329.92	326.67	328.84	329.44	329.49	330.06	327.79	328.25	327.58	328.95	327.21	327.74	327.79	327.89	328.19
305.36	305.7	303.68	304.03	304.75	305.02	305.53	305.97	306.36	304.31	306.96	305.32	304.08	303.56	305.86	305.54	306.27	303.48	305.33	305.22	304.4	306.93	305.77	303.54	304.66	306.26	304.43	305.71	305.24	304.95	303.78	305.3	303.56	304.3	304.58	304.38	305.19	304.83	305.91	304.42	306.11	303.89	304.87	305.29	305.33	305.25	306.08	304.88	302.94	305.32
314.26	315.1	314.7	315.95	314.58	317	314.87	315.85	315.43	316.76	314.75	315.69	315.97	315.49	316.34	316.75	317.39	315.97	317.36	314.71	316.15	316.16	314.62	316.43	315.63	315.62	315.61	315.4	316.05	316.25	314.39	314.2	314.36	316.21	315.73	315.69	318.13	316.26	316.18	315.47	314.28	316	316.04	314.77	316.02	317.27	315.83	314.55	314.77	316.63
297.21	295.26	298.28	296.5	298.29	296.19	296.27	295.23	297.34	297.14	297.29	297	295.84	297.17	299.05	296.84	295.06	297.99	295.87	295.83	297.19	295.49	294.97	298.55	295.39	297.5	296.11	297.27	296.32	296.61	297.89	296.51	296.43	297.27	297.31	296.9	296.03	296.38	298.02	296.22	296.44	297.17	296.37	296.06	298.19	296.54	297.42	296.05	297.97	296.69
295.34	297.16	297.54	296.59	297.96	297.43	296.72	297.3	295.37	296.08	297.29	296.74	296.84	297.17	296.48	296.46	296.26	296.77	295.36	297.87	296.95	296.62	296.84	296.73	298.11	297.57	296.78	298.29	297.55	296.15	296.61	293.97	296.78	298.84	296.99	296.62	298.34	297.16	296.84	297.18	296.5	295.51	296.94	297.37	297.11	297.86	297.26	298.02	298.06	297.11
302.83	304.43	304.06	303.07	303.96	304.72	304.6	303.32	303.39	303.93	303.79	304.01	303.58	302.8	305.68	303.14	304.49	303.08	303.71	302.75	300.46	304.87	303.7	301.03	303.47	304.52	303.03	305.38	304.39	303.29	303.6	304.45	305.61	305.12	304.69	304.19	302.32	302.79	302.86	304.73	304.66	303.76	303.77	303.64	302.61	303.64	303.2	303.32	301.94	302.46
312.54	313.14	313.56	312.23	311.64	314.08	314.46	313.39	313.01	312.71	314.07	314	313.11	314.71	311.61	312.6	311.99	311.76	313.28	312.28	310.54	312.93	313.91	313.07	312.3	314.23	312.3	313.86	314.36	312.58	312.71	312.73	313.41	311.86	316.11	313.31	314.16	312.66	313.96	313.58	313.28	314.89	312.64	313.42	312.03	313.77	314.18	313.72	314.26	313.62
293.24	296.41	296.4	292.61	295.84	295.2	296.09	294.45	294.92	296.55	295.74	295.87	294.05	296.92	294.18	295.82	295.46	294.92	294.13	294.99	295.47	294.89	294.83	294.83	294.49	293.18	294.64	295.55	294.39	294.61	293.93	294.88	294.44	294.18	295.15	295.23	296.26	293.49	293.22	298.71	293.15	293.65	295.33	294.41	294.19	294.01	294.09	294.42	294.8	292.93
306.93	306.56	305.76	305.24	305.93	306.43	304.61	304.08	307.39	306.17	306.24	305.46	306.13	307.39	307.55	305.54	307.38	308.13	306.82	307.51	306.08	306.83	307.66	306.87	305.39	306.98	304.76	305.27	308.05	304.78	306.87	304.75	303.42	305.87	306.76	306.68	305.39	305.93	307.29	306.36	306.96	307.75	304.88	305.58	306.08	306.89	307.26	306.31	307.07	306.48
312.21	314.47	312.62	311.12	314.44	313.97	313.09	315.01	312.43	314.1	311.98	311.53	311.9	313.17	311.86	312.81	310.64	312.36	312.99	312.1	313.33	313.13	312.06	312.45	310.81	314	314.66	310.88	313.33	312.29	313.61	313.19	311.3	313.98	311.9	313.9	312.56	311.04	312.29	312.09	312.95	312.66	311.87	313.31	312.59	313.48	313.19	313.11	312.92	312.84
317.3	316.14	315.51	317.82	317.38	316.63	317.78	318.11	315.69	316.93	316.9	317.67	317.74	316.11	317.73	316.84	318.6	318.26	316.3	316.86	316.81	320.11	316.58	318.02	317.91	317.53	317.25	317.66	318.02	318.64	318.09	317.51	317.07	318.78	316.05	316.45	316.34	316.92	317.23	316.72	318.26	317.11	315.93	317.3	316.54	315.26	317.27	316.95	318.29	317.71
302.56	302.91	300.85	304.57	303.8	302.96	304.2	302.12	300.99	301.22	301.26	302.16	302.19	302.85	303	305.36	303.74	302.62	303.86	302.89	303.91	301.28	301.84	303.37	303.24	302.6	303.22	302.1	303.08	303.79	303.27	301.92	303.6	300.52	303.32	303.04	303.8	302.99	303.16	303.73	302.88	303.25	301.56	303.95	301.45	302.18	302.24	303.26	303.89	301.77
317.12	316.69	317.36	318.28	318.55	317.02	317.7	316.89	317.46	318.21	317.31	318.78	319.36	318.45	317.95	317.97	317.13	318.88	316.52	317.88	316.82	316.95	316.61	317.66	316.46	316.71	318.99	317.58	318.23	317.16	317.29	316.94	316.67	317.94	316.29	316.38	317.86	318.02	316.35	318.5	318.28	317.8	316	318.18	317.57	315.03	314.91	315.86	317.19	316.27
303.28	303.66	305.16	301.76	304.29	302.31	303.66	305.91	302.44	303.79	302.87	302.4	303.96	303.39	303.74	305.33	304.05	304.74	305.56	303.41	300.86	303.74	303.6	302.69	303.43	303.58	304.89	302.46	303.76	303.46	303.87	304.84	305.37	304.67	303.39	302.91	304.53	305.85	304.86	303.15	303.85	303.77	303.46	303.08	303.65	304.64	302.77	304.07	303.29	302.51
302.01	302.94	302.68	302.47	302.06	301.47	301.72	302.75	302.22	302.08	300.51	301.13	301.84	302.97	301.43	302.68	303.26	302.05	302.2	300.9	300.57	299.68	304.24	301.44	302.22	302.01	301.69	301.97	302.23	304.22	303.07	303.46	300.39	301.76	304.04	303.58	304.45	302.47	302.45	301.09	302.66	304.54	301.62	303.13	301.81	300.83	303.15	300.88	301.71	302.65
304.87	302.98	304.47	301.09	304.47	301.35	301.97	303.67	303.3	303.89	302.74	303.47	303.35	305.39	303.39	303.64	302.98	302.93	305.77	304.17	303.66	302.18	305.48	302.38	301.34	303.89	302.74	303.54	304.37	303.38	302.35	305.19	303.69	303.21	302.58	302.95	303.54	303.23	301.97	303.84	304.6	303.83	303.65	306.58	305.41	304.68	303.76	303.72	303.31	305.24
313.36	313.82	312.08	313.2	312.52	311.39	313.17	314.25	312.17	314.25	311.89	312.28	313.58	313.21	313.15	310.77	312.29	311.46	312.62	313.67	313.88	311.17	312.05	314.34	314.51	313.53	312.4	313.47	314.6	311.56	310.85	312.92	314.25	312.77	313.89	313.26	313.9	312.44	314.74	313.89	314.23	312.52	310.95	313.99	312.26	311.65	314.5	314.23	315.98	312.54
298.49	300.87	301.8	299.55	301.31	300.71	301.66	300.71	301.06	302.77	300.03	301.8	302.78	301.09	300.83	301.01	301.61	302.01	300.77	300.74	301.09	300.73	301.45	300.97	299.08	302.64	299.22	300.9	301.68	302.29	300.36	300.61	301.29	300.87	301.03	299.61	300.27	300.9	301.93	300.41	300.99	303.32	300.67	300.14	303.21	300.38	300.84	301.68	300.75	300.29
318.68	320.22	319.97	320.73	318.12	319.62	319.63	318.22	319.08	320.62	318.22	319.61	319.86	317.61	318.93	318.76	320.7	320.69	319.59	320.46	317.1	318.74	319.56	318.51	318.54	319.51	317.01	318.11	320.46	321.03	318.99	319.31	318.91	319.97	318.62	318.87	318.43	320.35	320.99	319.02	318.94	320.46	320	317.54	318.43	319.8	320.45	318.74	318.22	319.32
304.1	306.5	304.92	305.52	304.68	304.53	304.82	305.36	304.15	303.34	303.11	304.62	303.57	304.27	304.12	303.43	305.15	305.25	303.39	303.59	303.14	304.11	303.33	303.42	301.28	304.59	306.33	303.33	304.19	304.67	305.28	305.46	304.68	305.11	304.21	302.63	305.83	303.47	303.59	303.48	304.11	303.81	303.11	303.48	304.41	302.66	303.75	305.55	304.72	304.23
317.16	318.12	317.49	317	318.95	316.8	317.18	316.77	316.26	316.79	318.13	315.59	316.29	317.43	317.48	318.73	317.28	315.71	317.61	316.35	316.18	316.61	316.93	317.57	316.83	317.09	317.27	318.39	315.61	317.12	317.19	317.53	317.39	318.01	316.33	316.41	318.01	317.65	318.76	318.04	316.61	317	317.89	317.12	318.37	317.76	317.14	316.24	315.38	316.32
304.1	304.23	302.4	302.58	303.11	302.47	302.18	302.81	304.75	302.81	302.17	303.73	301.88	300.77	303.65	304	301.65	303.3	302.98	302.87	303.06	302.39	303.21	302.72	302.62	301.89	304.81	301.84	303.47	301.86	301.55	302.46	304.07	303.68	301.85	304	304.19	303.32	303.43	302.76	302.47	304.99	302.7	302.49	300.98	301.51	301.93	303.8	302.22	301.42
310.83	310.52	309.39	308.88	311.8	311.77	311.42	311.96	309.92	311.31	310.59	312.34	310.42	308.93	311.26	311.62	311.03	311.35	310.2	310.42	310.54	311.84	312.17	309.1	311.67	310.33	310.29	311.3	309.38	310.12	312.12	309.43	309.96	310.81	310.17	310.94	311.61	309.53	311.94	309.05	310.45	310.46	311.97	310.46	309.78	311.38	311.32	311.15	310.87	308.55
301.78	302.74	302.26	302.97	302.82	301.97	303.73	303.04	303.01	302.26	302	302.91	301.8	299.87	305.19	304.6	301.46	302.87	302.62	302.62	302.35	301.14	304.96	302.51	302.72	303.59	301.18	303.57	302.71	303.16	302.85	303.33	303.4	304.06	302.33	302.49	303.43	302.72	302.45	302.4	301.5	303.3	304.52	303.69	302.01	303.2	301.61	302.34	304.16	301.94
314.78	312.94	313.51	313.32	312.95	314.37	313.86	313.19	313.47	312.91	314.56	315.45	312.97	312.04	310.77	314.1	314.1	313.77	312.28	312.15	314.76	314.81	314.1	312.76	312.12	310.52	314.21	312.69	312.9	314.41	313.51	313.74	314.53	313	312.7	313.94	314.87	313.6	313.07	312.38	313.62	314.16	312.91	315.04	312.9	311.59	313.44	313.71	313.54	313.43
304.68	303.22	301.86	304.47	306.65	303.63	304.13	304.04	305.72	305.8	303.84	304.75	304.8	304.49	304.43	305.49	305.63	302.79	306.05	303.64	304.06	304.19	304.34	304.56	304.3	303.62	304.71	303.89	302.57	303.63	303.15	305.33	303.26	302.85	303.96	303.2	305.73	305.13	303.81	302.27	304.84	303.87	305.08	302.67	303.67	303.34	302.93	304.76	303.14	304.28
317.09	315.76	316.54	316.31	316.31	317.63	316.84	317.02	318.66	317.79	318.67	320.36	317.47	316.56	317.85	316.18	317.63	315.44	316.63	315.79	317.26	318.26	315.14	317.21	315.95	316.82	317.52	318.99	317.74	317.74	317.85	317.41	316.8	317.82	316.74	317.12	316.96	317.99	317.07	317.95	317.27	316.44	317.8	315.63	318.03	315.62	317.64	316.88	318.32	317.3
319.44	320.35	318.74	319.44	317.63	318.3	319.29	320.05	319.53	320.03	319.8	317.12	321.01	320.29	318.36	318.58	319.59	319.7	319.87	321.46	321.49	321.13	317.86	318.21	321.37	317.89	318.73	320.46	321.63	318.19	319.23	320.37	321	319.86	319.52	318.68	320.16	320.06	318.89	319.19	319.98	318.1	319.23	318.66	318.27	318.02	321.51	320.01	319.27	319.41
305.04	304.84	308.07	304.34	306.74	305.8	306.56	306.02	305.14	307.15	308.13	306.91	305.54	305.97	306.31	305.87	306.94	306.59	305.46	305.66	306.08	304.78	305.65	305.38	305.11	305.46	305.55	307.2	306.97	305.62	304.76	307.56	307.88	306.66	306.59	306.86	305.36	305.75	305.99	305.91	306.21	306.72	305.42	305.99	305.09	309.57	305.87	305.19	306.12	305.97
306.48	305.66	303.94	306.34	306.14	303.85	305.35	305.32	305.77	306.67	305.09	306.56	304.67	304.98	304.34	305.21	308.03	306.58	305.88	306.39	304.64	304.41	305.33	305.49	304.95	303.18	304.93	305.71	308.18	305.53	306.63	307.61	306.32	304.3	303.92	304.98	304.58	306.23	305.15	305.34	305.94	304.39	304.15	304.98	306.06	306.2	305.73	305.86	304.82	305.29
306.49	309.41	309.15	308.02	309.41	309.4	306.61	309.14	307.82	309.23	307.74	305.48	310.72	309.46	308.45	309.93	307.35	308.01	309.03	306.8	307.45	308.68	308.7	308.94	308.26	307.56	309.17	310.35	309.7	308.78	309.68	308.33	309.59	308.83	308.73	309.38	309.9	306.27	308.63	310.06	307.26	310.63	307.78	308.57	309.27	310.54	309.71	307.01	308.55	308.51
304	304.14	303.76	304.53	303.31	304.54	304.5	304.83	302.35	304.55	303.55	306.01	304.03	305.16	303.38	305.15	304.65	305.16	304.32	303.85	302.82	305.53	304.69	303.48	304.27	304.02	304.13	304.91	304.94	304.65	306.02	302.71	304.34	303.35	303.89	303.42	305.84	305.55	304.01	304.95	305.29	304.76	303.8	304.02	305.05	305.14	303.36	303.98	305.5	304.5
314.75	316.89	314.46	315.06	316.38	316.9	316.51	315.03	316.52	315.8	316.77	315.53	316.49	316.58	314	315.77	314.16	316.86	315.38	316.37	314.37	315.23	316.47	315.97	315.47	314.69	314.85	315.38	316.43	315.88	316.34	315.56	316.19	315.61	316.47	315.3	315.58	314.86	317.13	315.49	316.08	314.99	316.05	315.31	314.78	316.76	315.1	316.16	316.87	315.09
318.55	319.24	316.29	318.15	318.32	317.9	318.91	318.52	318.19	321.27	317.85	318.05	318.18	316.63	317.15	317.62	317.88	319.04	319.68	319.3	318.21	319.33	319	319.99	316.58	318.77	319.48	317.01	316.94	316.92	318.33	317.23	317.68	317.36	318.05	320.04	319.14	318.36	318.01	319.84	318.01	318.19	317.96	317.68	318.26	317.63	317.35	318.61	316.31	317.8
310.74	310.82	310.34	311.78	311.91	310.66	311.73	310.02	309.05	311.24	310.04	308.02	310.65	309.38	311.44	310.75	311.66	309.11	309.58	311	309.11	311.35	310.19	310.02	309.08	310.11	311	311.47	309.34	311.91	311.33	310.36	309.78	310.63	310.02	309.52	309.52	309.83	312.27	310.62	309.56	312.46	312.53	311.88	312.1	310.06	311.3	310.77	310.91	311.92
304.71	305.56	306.1	305	306.47	305.81	306.43	305.93	304.09	304.8	304.24	304.26	306.81	304.36	305.05	304.66	306.86	305.83	304.3	305.02	305.59	304.2	306.46	306.4	305.68	305.64	304.14	304.26	305.81	304.5	305.28	306.45	305.78	304.98	306.06	304.85	304.99	307.57	304.3	303.46	303.71	306.11	306.15	305.3	307.9	305.07	305.3	306.2	306.31	304.95
293.81	295.01	295.36	294.28	295.87	294.71	295.07	294.38	297.47	294.35	294.36	295.98	294.17	296.37	295.12	295.7	295.43	294.79	295.15	295.01	295.15	294.52	296.73	295.71	294.6	295.16	295.61	295.18	295.06	295.5	294.7	296.36	293.69	295.16	294.84	293.87	297.14	295.35	294.04	293.81	294.19	293.63	295.07	295.56	294.23	296.21	295.29	293.52	296.5	295.87
314.08	313.36	314.32	313.14	314.05	313.22	313.62	314.86	313.74	312.69	314.81	314.78	314.29	314.18	315.21	313.24	313.92	314.33	312.96	314.03	312.45	312.79	313.65	311.81	314.45	313.71	314.3	314.46	312.6	313.37	312.38	312.62	313.42	312.14	313.89	313.75	314.35	313.7	314.17	313.05	314.5	312.75	314.83	312.88	314.2	313.98	314.28	313.99	314.57	314.47
310.94	311.57	312.48	312.05	313.83	313.05	310.92	311.93	311.74	313.03	312.84	311.2	312.86	313.29	313.15	314.18	311.7	311.95	312.47	312.12	312.8	312.73	314.18	312.98	314.11	313.69	312.28	311.8	314.48	312.99	311.34	313.18	312.01	312.27	313.69	312.58	312.9	314.24	311.1	312.85	312.11	312.14	312.73	311.58	312.2	312.29	312.5	314.07	311.26	312.34
313.14	312.71	313.49	314.43	312.96	312.72	312.94	313.37	312.9	315.97	314.04	312.44	313.54	312.97	315.19	313.44	314.39	313.57	314.22	312.6	314.6	316.17	313.12	314.12	312.31	312.77	313.05	313.39	313.49	312.5	311.73	312.7	312.8	313.01	313.22	312.82	312.23	313.13	312.18	313.99	311.58	313.19	313.27	313.19	312.73	314.42	312.25	314.19	311.16	313.28
311.76	312.43	314	311.36	313.19	311.11	312.92	312.61	313.14	312.23	312.89	312.71	312.23	314.12	313.28	311.6	311.61	313.93	313.59	313.1	313.99	311.78	314.22	312.96	314.11	314.29	313.92	312.98	312.88	313.23	312.57	313.44	312.25	313.83	314.1	314.19	311.47	312.18	314.25	311.85	311.95	311.33	313.3	313.72	311.83	313.18	313.27	313.75	314.41	311.7
299.1	301.85	298.96	301.72	300.72	301.86	302.98	302.59	302.3	301.58	301.11	301.67	300.32	301.44	301.93	302.4	301.45	301.51	301.54	300.33	300.9	302.1	302.44	301.1	302.02	301.36	301.83	300.24	301.8	301.67	302.3	300.8	300.13	301.81	300.18	301.47	299.9	301.29	301.36	301.89	300.23	299.71	301.32	299.63	302.8	302.04	300.55	300.37	301.21	299.64
297.26	296.08	296.43	297.4	296.17	297.47	297.28	298.13	297.56	296.02	297.35	296.83	296.16	295.52	296.46	296.55	297.31	296.5	297.15	297.21	295.53	295.17	298.38	298.04	295.75	297.1	295.89	296.31	295.11	296.49	296.23	296.34	297.92	296.66	295.5	296.67	296.4	298.52	298.34	297.31	297.81	296.19	297.29	297.08	299.54	296.92	296.29	298.11	297.49	296.98
311.89	314.92	313.5	312.42	311.97	312.8	313.64	312.58	311.65	313.91	313.23	312.99	314.63	312.59	313.15	311.79	310.11	312.74	314.43	313.25	314.24	312.46	314.97	313.14	314.89	312.63	314.19	312.91	313.35	312.97	314.72	313.86	313.58	314.75	314.37	311.78	313.62	315.31	312.88	311.62	312.82	311.05	313.85	313.3	312.61	312.5	312.32	312.81	314.37	313.82
315.59	317.56	317.1	314.48	317.04	315.42	316.12	315.66	315.25	315.16	316.63	316.1	317.48	316.53	313.7	315.35	316.06	315.45	316.52	316.81	314.06	315.61	317.81	316	315.14	315.41	314.05	314.95	315.57	316.38	315.36	317.21	316.29	314.35	315.44	316.37	315.68	314.75	315.12	316.7	316.83	315.57	317.29	316.15	315.77	315.01	314.5	315.5	316.11	315.81
313.69	314.06	313.4	314.08	315.05	314.26	314.91	313.47	315.75	314.09	313.79	315.52	312.57	311.64	313.38	315.05	313.18	314.32	314.44	315.04	312.83	313.52	315.51	314.9	313.52	316.29	313.19	313.22	312.03	315.73	315.47	313.54	315.45	315.16	313.43	315.43	312.93	313.79	312.33	313.63	315.21	312.11	313.39	314	313.04	314.14	313.44	314.03	313.29	312.75
301.41	299.5	299.98	299.88	299.38	300.61	299.26	297.59	299.43	299.33	299.31	299.86	300.57	299.99	300.47	300.75	299.74	300	298.8	299.72	300.98	300.21	299.38	300.27	299.78	299.19	300.57	297.84	299.94	300	300.89	299.34	301.13	299.13	301.45	299.92	298.84	299.22	299.05	301.22	299.97	301.01	302.01	300.02	300.76	299.26	299.31	301.49	300.15	298.6
315.2	312.23	316.09	314.67	315.71	313.49	315.27	314.38	314.17	313.55	313.73	314.13	313.46	315.34	314.25	314.47	315.29	314.34	315.58	314.44	314.26	313.68	313.54	315.15	314.55	312.78	315.47	313.15	314.51	313.86	314.78	314.53	314.66	314.34	313.37	315.27	314.35	313.23	315.53	313.83	316.98	314.99	313.45	313.17	315.55	312.92	314.6	314.36	313.64	314.73
313.47	313.48	313.22	313.07	312.25	313.7	310.67	311.84	312.17	313.06	312.12	311.59	312.92	312.52	311.41	311.37	312.81	313.18	312.05	312.79	313.39	311.09	313.49	312.05	312.32	312.34	311.39	313.17	312.9	311.81	312.16	315.18	313.18	311.55	313.81	313.62	312.28	313.46	312.24	311.73	311.59	312.53	313.66	313.14	313.08	312.61	313.38	314.73	313.33	312.39
314.78	313.49	312.59	313.66	312.11	312.53	314.33	312.9	312.91	313.66	313.34	316.3	311.85	314.95	313.69	312.13	313.03	312.91	313.96	312.77	312.3	313.26	312.39	313.87	313.73	313.46	313.09	313.88	313.82	314	311.84	314.01	313.48	313.04	312.48	314.99	313.77	312.93	313.03	315.13	312.32	312.13	312.71	313.2	312.14	313.89	315.02	313.9	311.97	312.29
297.76	298.33	296.86	298.22	297.79	296.42	297.32	297.74	296.58	297.5	297.6	295.99	299.14	297.47	295.89	297.6	297.53	296.26	296.85	297.31	296.28	295.59	296.33	297.44	296.9	296.73	295.86	295.9	296.94	297.8	296.03	296.96	295.7	297.07	296.27	296.88	298.63	296.83	296.71	296.18	297.21	294.86	297.9	296.17	296.89	295.51	294.91	296.95	298.49	295.14
304.37	304.16	302.97	303.94	301.56	303.91	304.27	303.57	304.11	303.57	302.84	304.2	305.05	305.74	305.69	303.51	304.73	303.49	304.03	302.23	304.54	303.68	303.14	302.37	303.05	302.24	303.44	305.66	304.94	302.84	305.87	304.61	304.61	304.28	306.48	304.18	304.34	304.72	304.45	304.61	304.81	304.19	304.01	304.76	304.07	304.73	304.56	305.7	305.1	303.65
318.23	318.27	319.32	317.17	317.38	317.44	319.07	316.87	317.79	318.15	317.8	316.52	317.21	317.02	318.54	317.04	316.57	315.6	317.62	317.65	317.19	316.73	316.7	318.25	318.21	315.57	318.2	317.97	316.45	317.43	316.78	316.62	317.88	319.38	316.44	317.57	316.94	315.79	317.3	318.6	317.43	316.38	317.81	317.9	316.64	316.47	315.35	317.18	318.11	317.05
306.54	307.77	308.62	306.89	308.94	306.65	306.7	308.37	306.2	307.66	307.65	307.56	306.98	305.83	306.85	308.23	306.93	308.13	307.45	306.81	306.88	307.29	307.23	306.49	305.9	306.4	307.64	307.31	307.38	307.69	307.23	307.82	309.11	308.86	306.23	306.79	308.59	307.74	306.66	306.77	309.05	305.69	306.52	307.81	306.7	307.21	308.67	307.62	308.17	308.63
311.7	311.48	312.12	311.79	310.32	311.76	308.66	310.76	312.12	310.68	311.92	311.6	312.56	308.99	312.51	311.62	311.2	310.37	310.12	311.85	311.61	312.92	309.38	311.76	310.67	312.93	313.83	313.02	313.09	311.82	310.32	311.4	311.17	311.58	310.47	311.82	311.7	312.48	312.69	310.92	311.36	313.55	311.91	311.53	310.95	310.1	313.41	311.38	312.42	310.84
303.71	303.3	305.11	304.4	305.92	305.84	304.75	304.23	304.8	306.34	305.98	306.55	306.86	306.85	305.24	304.33	307.26	304.66	304.81	306.12	307.29	304.31	305.47	306.16	305.11	306.02	305.78	303.07	303.84	304.51	305.21	305.54	306.32	305.32	303.31	306.03	304.75	306.71	306.19	305.77	306.76	305.33	304.96	307.62	304.73	306.22	305.04	306.74	307.21	306.06
315.53	313.5	315.71	314.02	313.94	316.13	313.52	312.9	315.04	316.26	314.78	315.03	313.71	314.29	313.91	314.62	314.42	316.24	313.05	312.96	314.72	314.96	313.85	314.75	315.91	315.58	313.25	315.94	313.33	315.7	315.41	314.55	314.4	315.22	313.55	314.16	315.61	314.58	313.14	314.14	317.22	314.04	313.81	315.67	313.56	315.63	316.07	313.81	316.44	312.88
322.1	319.52	318.29	318.55	318.98	319.31	318.74	318.94	321.05	319.21	318.22	318.79	317.46	320.15	319.71	319.04	319.32	319.13	321.16	319.52	320.01	320.6	319.08	320.58	319.35	319.4	321.16	318.97	318.98	317.45	318.92	319.62	319.02	320.33	319.14	319.97	319.13	319.89	319.14	318.03	317.46	321.12	319.35	318.1	320.75	319.03	318.23	320.16	319.41	318.95
299.2	300.94	299.54	300.8	299.58	299.41	298.98	300.92	299.39	298.19	299.55	301.79	300.94	300.52	301.53	301.32	300.66	302.49	301.94	301.09	301.19	301.15	299.85	297.84	301.48	299.24	299.31	298.97	300.45	298.5	299.7	298.78	299.72	301.23	298.54	301.2	301.77	298.7	300.21	300.71	300.42	300.73	300.63	300.41	300.14	299.7	301.8	299.5	298.76	300.43
307.74	306.15	307.02	306.23	306.74	307.79	306.45	305.85	305.29	307.66	307.42	306.42	306.85	305.8	309.19	306.01	306.3	306	306.63	306.37	306.69	305.94	309	306.58	307.74	307.12	307.56	307.1	306.54	305.93	306.38	307.69	306.93	306.32	306.63	307.11	306.4	307.17	307.12	306.89	306.79	306.36	306.05	307.66	305.76	305.6	307.41	305.83	307.59	308.17
305.08	304.36	306.62	305.22	305.12	306.61	305.03	304.61	305.02	304.19	306.77	304.85	304.87	303.91	305.43	304.97	304.79	304.87	303.97	305.03	304.2	304	303.48	306.19	305.17	306.17	305.72	304.4	304.8	303.48	305.64	305.11	304.39	307.49	305.92	306.71	306.42	305.79	304.83	306.14	305.12	306.34	305.2	302.32	305.9	304.18	304.89	304.6	304.15	305.18
304.15	304.2	303.02	302.79	304.55	302.92	303.34	303.75	303.18	302.59	302.66	303.6	302.1	302.74	301	302.77	302.38	304.95	304.33	302.03	302.47	303.5	302.78	304.19	302.7	302.64	304.43	303.84	302.93	303.08	303.27	304	302	304.67	303.13	304.62	302.27	302.24	301.92	303.38	303.69	304.05	304.17	301.82	303.24	302.14	301.97	304.09	303.37	303.07
311.53	312.57	310.65	311.66	309.61	313.15	312.18	312.59	309.87	312.92	311.32	312.6	310.71	312.04	312.2	310.37	310.27	310.03	311.78	310.39	311.97	312.81	312.51	311.48	311.17	310.76	312.23	312.16	312.46	313.63	310.63	310.31	311.15	311.03	311.42	310.63	312.84	310.53	312.98	311.04	311.17	310.53	312.29	310.88	311.02	311.78	311.17	313.88	311.68	311.89
302.36	303.24	303.75	304.25	303.1	305.39	303.73	302.36	302.14	304.96	304.81	303.43	303.98	304.13	303.15	303.72	303.22	304.9	302.77	301.86	303.23	303.72	303.96	305.36	304.12	302.82	302.6	303.74	304.44	302.02	303.42	304.83	301.85	304.78	302.57	303.05	302	302.38	303.65	303.34	303.49	304.59	302.85	304.4	304.62	303.28	303.19	303.71	304.45	304.04
300.05	300.53	298.27	299.11	298.69	300.86	298.01	301.42	299.62	301.18	300.7	300.15	299.01	299.78	301.5	300.13	301.27	301.79	299.85	299.11	298.78	301.91	299.17	299.42	300.01	299.8	298.99	299.07	297.89	299.43	300.19	300.74	299.47	299.74	300.22	301.49	299.32	301.67	301.24	299.46	302.35	299.24	302.84	301.08	300.2	298.94	298.95	300.13	299.27	298.66
309.35	308.06	308.71	307.88	309.78	311.07	306.93	308.13	309.87	307.86	308.72	309.05	309.27	309.29	308.94	310.24	307.01	307.83	309.56	308.48	309.64	308.06	309.03	308.37	309.6	309.6	309.43	306.74	309.35	308.89	308.61	310.14	309.63	306.97	307.6	307.47	308.66	308.78	308.86	307.37	310.75	308.99	308.48	310.52	308.8	309.16	309.48	307.43	307.84	308.61
316.24	314.47	314.57	314.18	315.5	314.28	316.2	314.83	314.22	315.09	316.72	314.42	314.95	315.34	314.36	312.98	314.4	315.28	313.83	315.16	315.73	315.13	316.61	313.72	312.56	316.65	315.08	316.19	314.47	315.94	313.18	314.83	313.15	315.47	314.68	315.88	316.02	314.56	314.4	314.6	313.47	314.08	315.2	316.36	313.13	314.51	314.11	315.33	314.2	315.29
313.34	313.13	311.88	313.64	312.8	312.81	313.35	313.5	313.85	315.27	311.86	314.32	313.59	312.88	311.65	314.04	314.47	314.2	313.71	313.91	314.61	313.87	313.62	313.29	313.49	314.27	315.16	312.88	314	314.11	313.26	315.46	312.7	313.19	313.63	314.18	314.72	314.74	314.84	314.65	314.81	312.84	315.2	313.75	313.39	314.36	313.77	313.85	315.44	313.51
303.95	303.57	304.84	304.88	305.35	303.75	305.59	305.11	304.87	304.68	303.1	304.58	305.48	304.23	303.19	305.17	303.81	302.98	302.64	303.64	304.43	305.09	304.29	304.51	304.08	305.51	305.53	304.01	306.28	303.67	306.6	304.48	305.05	305.95	303.74	305.79	302.79	304.81	305.42	305.08	305.12	303.28	304.57	303.53	303.94	301.85	303.33	304.63	305.01	304.49
312.16	313.43	312.42	314.69	313.64	311.72	310.94	312.12	311.54	311.95	311.34	309.92	311.92	310.97	310.83	312.84	312.47	313.78	314.03	310.25	310.71	312.5	312.98	311.63	310.67	311.4	311.1	312.29	311.24	310.65	310.93	311.7	312.15	311.77	313.28	312.39	313.92	310.46	312.71	312.47	310.67	312.5	312.98	310.14	310.84	310.32	312.87	313.46	312.35	312.81
326.14	327.31	329.13	329.18	326.73	328.48	328.22	327.45	327.36	328.22	328.18	328.56	326.69	328.09	327.24	328.24	328.37	328.55	328.15	327.78	327.91	327.15	329.16	329.35	328.1	328.29	328.79	327.28	328.1	327.75	327.14	328.15	327.95	326.65	327.09	326.66	328.9	326.82	326.59	326.78	328.87	327.26	327.98	328.92	327.84	327.17	327.09	327.69	328.5	329.51
315.07	313.83	314.03	314.34	314.22	314.14	314.84	314.53	315.72	315.04	314.75	314.79	314.8	315.56	313.16	315.42	313.89	315.95	315.64	315.38	314.01	315.55	315.06	314.23	315.12	314.17	313.04	314.64	315.95	315.72	314.91	312.14	315.99	315.32	313.3	315.34	317.97	314.99	312.6	314.99	315.62	315.1	315.68	314.08	313.96	314.89	314.66	314.91	313.71	316.17
302.85	304.15	305.94	304.62	303.93	304.03	304.45	305.47	304.36	305.5	304.48	305.27	304.07	305.01	304.51	305.68	303.51	304.98	303.7	305.7	303.85	303.32	305.49	303.15	303.31	304.71	304.7	304.87	304.65	306.29	303.76	304.06	302.87	305.43	304.81	303.37	305.64	305.01	304.27	305.47	305.53	304.19	303.88	304.12	305.16	305.07	305.19	305.55	305.08	304.04
304.76	305.24	304.97	304.66	307.03	305.21	306.68	307.04	304.66	304.64	306.6	307.15	304.22	306.42	305.18	306.89	306.55	305.55	305.33	306.58	304.42	306.62	306.92	305.49	306.57	306.3	304.78	305.72	306.45	305.62	308.36	306.83	306.32	306.77	305.95	305.7	307.35	305.54	305.61	309.39	306.68	307.49	305.92	306.09	306.58	306.36	306.15	307.2	305.48	308.13
313.14	312.7	311.32	311.95	314.08	310.74	311.56	313.08	312.54	313.7	312.21	314.05	312.55	313.3	312.13	313.2	313.51	313.13	312.12	312.75	312.6	313.63	313.7	311.75	312.88	311.3	313.22	312.58	313.13	313.4	312.13	311.41	313.03	312.73	314.08	313.37	310.9	312.89	312.68	312.63	313.83	312.77	312.91	312.95	313.91	313.84	312.02	314.17	313.91	311.15
300.59	303.6	303.9	301.66	305.83	304.32	300.95	303.2	304.13	301.75	304.03	303.65	300.48	304.05	301.92	304.35	302.83	304.06	302.71	302.26	302.65	303.38	302.6	305.12	302.43	302.57	303.57	302.37	303.64	304.6	301.59	303.62	304.4	301.91	304.24	304.3	301.96	302.22	304.75	302.49	302.97	303.65	305.21	303.01	302.28	303.77	304.14	303.23	303.71	303.3
302.89	303.92	303.93	302.55	301.34	300.62	303.45	304.21	302.54	301.26	301.83	304.47	302.63	303.39	302.21	301.28	305.19	301.7	302.02	301.89	301.55	302.2	300.82	302.94	303.18	304.73	302.03	302.51	302.96	301.93	302.47	303.2	302.18	301.19	302.35	303.09	304.13	301.76	304.97	302.07	301.76	302.9	302.74	302.08	303.07	303.46	302.92	302.52	303.15	302.06
296.76	296.42	296.87	296.93	298.42	296.2	297.12	297.27	297.76	296.74	297.41	297.59	297.1	296.25	296.86	297.82	297.91	294.98	295.82	295.95	295.53	294.9	296.9	297.94	296.53	297.19	296.68	296.37	296.04	296.99	296.19	297.86	296.71	297.02	296.24	296.71	296.39	296.21	295.56	296.22	298.34	297.1	296.5	297.58	297.34	297.41	295.23	296.03	297.55	296.72
325.92	329.13	327.38	327.25	328.84	328.04	327.71	327.28	327.88	327.23	326.76	326.44	328.15	328.73	327.31	327.12	325.91	327.69	327.7	327.21	326.62	329.16	326.93	327.06	327.13	328	326.78	327.61	329.4	328.81	327.71	327.49	329.53	329.22	330.08	325.38	328.9	326.76	328.46	325.9	327.09	327.36	327.28	326.89	328.23	328.38	327.38	327.34	327.12	327.97
326.91	328.4	328.75	326.37	328.4	328.12	327.31	324.75	327.19	327.19	327.14	327.56	328.41	327.29	328.17	328.65	326.39	326.29	328.06	327.56	328.42	328.3	328.85	328.39	326.49	327.98	329.14	327.78	327.79	326.57	326.12	328.32	328.72	328.95	330.08	326.71	327.04	327.51	326.3	328.22	327.35	327.8	328.07	327.02	328.86	327.63	328.55	327.73	327.47	327.44
296.91	297.33	295.7	298.46	296.12	296.02	298.67	295.92	296.58	299.85	298.11	298.02	297.56	297.45	295.76	297.66	299.85	297.08	296.4	298.04	296.5	298.91	297.42	298.02	296.61	297.31	296.91	296.2	297.41	296.64	297.74	296.67	297	296.24	296.43	297.49	298.48	299.59	296.37	295.85	296.2	297.12	297.26	297.68	297.15	296.81	295.79	297.72	297.52	295.97
329.58	328.54	327.17	326.89	328.48	326.75	327.81	327.23	328.57	326.6	327.38	328.6	327.84	327.16	330.7	328.57	328.64	327.05	327.07	329.07	328.82	328.05	327.27	326.83	325.77	326.31	327.71	329.22	328.53	328.29	327.74	327.57	327.77	328.44	328.74	327.61	327.02	328.03	327.93	328.4	329.38	326.93	328.6	325.98	326.39	328.01	327.37	327	327.28	328.98
316.5	318.41	318.34	316.79	318.11	317.75	315.49	315.2	316.48	315.39	317.17	315.87	317.14	316.06	315.28	317.89	316.71	316.31	318.83	316.28	317.3	317.47	316.69	317.11	317.62	316.81	318.15	316.97	315.84	317.42	317.77	316.45	316.79	317.61	317.71	317.93	317.27	315.71	317	315.48	317.62	315.88	318.51	316.74	316.65	316.31	317.09	314.74	317.28	316.6
299.92	300.58	300.19	298.4	298.69	301.1	299.52	301.04	299.52	300.56	299.37	300.97	298.54	300.76	299.85	300.66	300.34	300.99	299.28	300.31	300.7	299.32	300.28	301.1	302.01	298.66	298.92	300.03	300.1	300.52	300.45	301.75	299.74	299.51	301.02	301.72	301.36	299.76	299.48	299.99	300.32	298.68	299.33	300.23	299.57	299.74	300.2	300.51	298.38	300.28
313.13	312.32	314.01	313.3	313.51	311.77	313.76	314.17	312.25	314.95	311.9	313.92	313.48	314.64	312.54	313.04	313.75	310.38	312.33	313.22	313.79	310.17	311.67	312.13	316.17	311.93	314.33	313.95	314.04	313.71	312.75	312.86	312.23	314.06	311.99	314.15	314.81	313.44	313.28	314.46	312.41	313.75	312.12	313.75	313.25	312.12	313.61	313.31	313.9	313.4
314.99	317.72	314.69	314.68	316.41	315.33	316.46	316.43	316.19	315.91	314.36	316.11	316.16	317.18	314.46	316.04	315.37	315.3	316.05	314.45	316.18	318.1	315.72	315.87	315.92	314.92	316.35	317.13	316.74	317.28	315.04	315.15	314.76	315.05	316.43	317.29	315.62	315.69	318.3	316.28	314.42	314.09	315.9	316.43	316.48	314.93	317.35	315.6	314.68	317.4
294.81	295.74	296.36	293.97	296.07	293.99	295.18	295.42	295.32	296.07	295.72	294.08	294.05	296.18	295.59	293.99	294.17	295.63	296.87	296.37	294.27	294.13	293.85	294.37	294.52	294.85	293.57	296.2	294.13	294.62	295	295.44	294.49	295.99	294.19	294.84	296.21	295.71	296.38	294.7	295.87	293.44	295.42	294.36	295.27	294.45	294.85	295.4	295.65	296.91
304.03	302.84	302.31	302.29	304.92	303.47	301.74	301.79	300.17	300.83	304.95	304.01	301.97	303.46	302.8	303.17	302.12	302.82	303.57	302	303.17	303.66	304.37	303.71	304.33	303.83	304.13	303.43	303.5	303.31	303.28	305.42	303.36	302.82	302.75	302.33	302.55	304.91	302.35	304.79	304.2	303.88	302.84	301.9	303.22	304.56	302.03	304.15	302.07	304.7
326.49	327.94	326.38	325.6	327.51	326.46	326.5	327.02	325.97	326.67	327.03	327.22	328.26	327.81	326.62	328.49	326.75	325.31	327.29	326.97	328.72	328.07	327.18	326.15	327.43	326.69	326.51	327.32	328.13	327.51	327.11	324.63	328.22	326.77	328.53	326.7	328.7	326.74	327.17	326.32	327.63	326.63	326.86	325.5	325.62	327.24	326.56	327.35	326.62	327.14
317.36	318.52	317.11	319.26	316.24	317.57	316.17	317.54	316.58	319.04	317.67	316.57	318.03	316.76	317.49	315.84	317.21	316.75	314.67	317.33	314.92	318.29	317.67	318.65	317.9	317.76	315.87	316.1	315.31	317.62	319.19	316.43	314.79	319	317.7	317.53	315.94	319.02	316.42	317.21	317.01	317.71	317.69	317.78	318.17	318.24	315.31	316.84	317.73	316.01
317.53	316.39	317.62	316.24	315.56	316.45	316.8	316.23	317.01	317.97	317.11	318.45	318.52	317.78	317.16	317.69	319.02	318.94	316.7	316.71	316.51	317.53	315.3	316.55	317.92	315.89	317.97	318.41	317.28	316.92	317.59	318.38	316.84	318.84	316.27	317	318.23	317.14	317.88	319.59	319.04	318.62	317.15	317.43	317.67	317.49	316.02	317.53	317.14	316.39
295.7	296.63	295.97	296.83	294.13	296.08	294.05	294.97	293.99	294.27	295.54	295.87	296.84	294.83	295.69	296.43	295.43	295.85	295.43	295.53	294.83	296.22	296.74	296.13	295.03	293.33	293.6	294.9	295.94	293.77	294.1	293.89	295.49	295.86	293.68	294.63	294.22	294.95	294.43	295.46	295.92	293.23	295.99	294.5	295.34	294.82	294.34	294.74	294.72	295.65
313.84	315.98	315.88	314.19	315.47	314.33	317.46	316.34	315.13	313.35	312.92	316.19	314.6	314.79	312.74	315.78	317.83	313.4	315.5	313.47	313.61	313.73	314.94	315.57	313.91	314.96	314.78	314.03	315.22	313.77	316.15	316.33	314.63	313.53	313.13	315.27	313.57	314.69	314.43	315.19	315.11	313.31	315.04	314.77	314.3	315.25	314.1	314.93	314.06	313.94
327.82	327.96	326.88	326.02	327.8	328.38	326.54	328.21	328.06	327.21	329.25	325.67	326.95	328.68	329.62	327.99	329.75	326.66	327.99	327.45	329.13	326.93	328.38	329.07	328.78	329.16	327.49	328.48	327.28	329.01	326.96	327.35	327.52	328.6	326.83	327.79	327.6	327.82	328.1	326.98	329.32	328.22	327.8	328.45	326.29	327.43	328.11	329.08	326.57	325.69
315.44	314.08	313.53	313.56	314.46	314.1	313.48	316.12	313.88	314.45	315.76	312.38	313.75	313.76	315.54	313.84	316.91	315.2	313.66	314.49	316.55	313.1	314.41	313.89	314.26	313.89	315.57	316.83	317.16	313.82	315.2	315.67	314.37	315.12	315.61	315.99	314.83	314.95	314.63	315.66	314.51	315.8	313.46	315.59	313.35	313.57	315.87	314.58	315.05	314.39
310.5	313.51	312.13	313.21	313.1	312.4	312.09	313.44	312.45	312.45	312.69	312.78	313.24	311.82	313.02	313.21	312.35	311.85	312.27	312.82	312.55	313.77	311.19	312.96	311.85	314.03	311.36	312.39	314	311.52	311.96	312.57	311.91	314.91	311.98	312.5	312.36	313.37	311.99	314.23	313.88	313.84	312.38	313.52	312.93	314.42	312.61	311.37	313.02	313.46
319.11	318.38	317.43	316.81	317.22	317.77	316.41	316.02	316.73	318.41	317.37	316.39	317.65	317.88	317.48	315.69	319.02	317.23	317.92	316.64	317.87	316.41	315.47	316.81	317.77	317.94	316.9	316.48	317.97	318.26	316.78	315.9	317.44	316.89	316.92	317.94	316.48	319.09	315.46	317.67	316.22	316.92	316.42	317.78	317.8	316.1	316.77	316.63	315.5	316.92
307.71	308.7	307.35	308.4	307.31	305.85	308.15	307.05	306.83	306.36	305.79	308.06	307.39	306.28	307.87	306.29	307.53	308.25	308.02	307.23	309.54	307.83	306.95	306.17	305.57	308.28	308.88	306.09	307.81	305.9	306.71	306.28	307.44	308.86	304.78	307.56	307.31	306.29	306.41	307.27	306.39	308.65	307	306.13	308.02	307.63	307.14	306.64	307.86	307.54
315.14	315.5	313.98	314.97	314.5	313.83	313.84	315.67	314.01	315.77	314.56	314.39	314.33	314.58	313.7	313.56	313.27	315.48	314.71	314.95	315.2	315.81	314.72	314.69	313.77	313.37	317	316.15	315.42	313.12	314.88	315.33	316.17	314.17	314.2	312.41	315.26	316.02	315.87	316.01	314.46	314.09	315.47	314.36	312.98	314.35	315.47	315.89	313.72	315.91
303.92	303.01	305.34	303.6	301.91	305.15	303.35	304.43	304.18	302.17	301.58	301.58	302.81	302.28	302.67	304.28	303.19	302.15	302.88	302.27	301.63	303.52	303.43	303.64	304.76	302.41	303.55	304	302.79	303.93	302.52	303.35	302.54	302.5	302.4	304.49	302.02	303.06	301.33	301.4	302.01	301.3	304.7	301.01	301.59	304.29	303.35	302.53	302.98	303.46
318.99	316.71	317.81	316.55	315.7	315.44	315.94	317.55	316.24	315.82	316.4	316.81	315.91	315.37	318.74	317.11	316.24	318.98	318.45	316.84	318.49	317.38	317.46	317.64	316.93	316.08	317.77	316.56	316.71	317.57	317.78	314.08	317.61	315.66	317.48	317.78	318.01	317.19	318.26	316.5	316.66	317.62	318.85	316.38	315.44	317.53	317.87	315.47	315.4	318.09
313.81	313.71	314.93	313.1	312.49	313.05	315.15	311.18	312.93	312.94	313.2	313.04	312.66	313.6	313.74	312.37	312	313.67	312.58	313.15	316.14	312.84	312.37	313.82	312.04	313.86	312.94	311.34	312.18	314.39	313.05	313.81	313.05	313.71	311.26	312.99	312.71	314.47	312.85	313.89	311.03	312.27	312.55	311.97	311.94	313.33	312.6	314.47	312.53	313.03
304.31	301.97	303.45	304.2	302.24	302.48	301.92	301.41	302.28	303.61	302.96	303.42	302.24	301.17	301.4	301.55	303.01	303.36	301.99	302.22	302.59	303.06	302.69	302.2	300.81	301.27	301.64	300.58	300.73	303.31	304.73	302.88	302.94	301.52	303.15	302.08	301.72	301.26	301.04	302.46	305.4	302.88	303.98	302.95	302.75	302.86	301.7	303.39	304.57	302.27
303.68	306.71	302.62	303.02	302.94	304.43	304.25	302.78	302.4	302.88	303.08	302.53	301.21	302.14	303.49	303.85	303.17	303.8	302.04	305.04	302.34	303.78	305.23	302.72	302.83	301.85	301.88	303.73	302.27	304.02	304.05	304.76	303.5	304.76	303.91	303.35	302.66	303.36	303.23	302.66	303.28	303.72	304.78	300.45	299.99	304.04	303.53	304.53	303.7	302.31
312.34	310.53	311.68	311.9	311.2	311.51	313.55	310.43	309.71	310.06	310.05	311.17	310.01	310.6	311.9	311.39	310.91	310.01	311.75	311.16	309.72	312.72	309.4	310.29	309.45	311.04	312.32	312.04	311.31	312.47	311.26	310.8	311.68	310.67	311.05	312.09	311.74	312.33	313.26	311.41	311.53	310.34	313.45	312.14	312.78	309.11	310.32	308.72	309.74	312.43
316.22	314.07	317.36	316.54	316.05	314.75	316.7	315.73	316.97	314.63	315.81	317.28	317.58	315.42	316.19	316.01	315.21	315.71	317.88	314.79	315.38	315.07	316.79	317.06	315.49	314.6	315.49	317.77	315.24	314.41	315.45	315.75	316.43	314.76	316.42	314.49	315.18	316.81	316.54	315.32	315.66	315.36	315.77	317.33	314.99	315.78	315.92	314.4	315.84	316.3
301.07	300.33	299.33	299.38	299.43	301.64	302.07	298.05	300.74	299.68	301.31	299.78	299.71	298.29	297.88	298.01	299.06	300.68	300.14	298.78	299.88	299.75	300.68	298.92	298.7	300.7	300.43	299.19	299.33	301.93	300.57	300.43	298.99	300.98	300.19	298.95	299.26	300.14	299.98	300.92	300.94	299.86	298.55	299.21	300.64	298.09	299.83	301.98	301.76	300.63
315.73	311.28	311.49	312.11	312.54	313.36	314.78	310.88	313.2	311.19	315.37	311.75	312.19	313.35	312.71	312.09	315.18	313.71	312.79	314.06	313.38	312.52	313.61	314.03	313.16	312.96	312.44	313.92	312.62	312.09	312.66	312.17	313.68	311.2	312.08	311.9	313.62	312.59	312.37	313.25	311.59	312.74	314.49	313.92	313.26	313.4	311.93	314.23	312.21	313.77
294.94	294.8	294.93	293.3	293.65	294.89	293.6	293.53	293.84	294.76	294.03	293.81	293.06	295.39	293.92	293.03	292.83	293.17	295.26	293.2	294.05	293.62	294.51	295.45	294	293.85	294.96	294.11	292.89	293.98	295.65	293.75	293.78	294.86	294.75	294.92	295.71	293.92	293.39	294.85	294.48	293.99	294.73	293.59	293.83	294.65	294.23	295.28	294.15	295.92
295	293.55	295.39	293.87	294.1	294.12	294.38	293.24	294.66	293.75	295.19	294.71	294.65	294.77	294.82	295.06	294.27	293.85	295.57	293.7	293.66	294.05	295.55	293.49	293.59	293.18	292.63	294.12	294.81	294.91	294.96	292.28	293.79	292.68	293.57	293.24	294.72	295.1	294.65	294.14	294.06	292.85	294.09	294.18	291.88	293.98	294.46	295.61	293.11	296.31
300.52	301.13	299.49	300.57	300.76	300.76	298.77	300.53	300.02	301.08	301.01	301.25	298.58	298.92	298.55	300.92	298.23	300.16	299.19	301.24	298.45	298.65	298.9	300.64	300.45	300.81	299.37	300.62	301.04	301.93	300.68	300.36	299.95	300.55	299.48	301.75	301.65	299.3	300.89	300.36	300.2	298.59	299.61	300.25	302.18	298.8	299.78	302.07	301.99	298.64
304.36	307.75	305.64	306.62	304.92	307.27	307.03	305.97	306.61	305.52	306.73	305.56	305.3	306.27	306.04	306.99	306.17	305.98	306.03	307.5	308.11	306.6	305.26	306.55	305.31	306.83	307.18	307.31	305.95	307.35	307.01	306.13	304.37	306.63	305.45	306	307.26	307.82	306.57	305.12	306.23	307.06	306.2	305.35	307.34	308.11	307.87	306.35	306.59	305.26
328.44	328.7	328.78	328.88	328.06	328.89	328.49	329.03	328.55	329.14	328.55	329.39	332.09	328.59	328.45	327.59	328.1	330	329.93	329.64	328.38	329.32	330.93	328.76	329.61	328.86	327.42	328.8	328.59	331.02	327.96	329.34	327.79	329.07	328.98	327.35	329.1	328.81	329.14	330.02	328.49	327.93	326.99	328.51	328.29	329.28	329.35	327.89	328.68	327.77
316.85	315.58	313.36	314.2	312.85	313.07	314.27	316.01	314.89	313.84	313.68	316.7	313.06	315.66	313.45	314.07	314.3	314.63	314.61	314.63	314.93	316.18	313.96	314.63	315.5	316.72	313.71	315.9	313.16	313.04	314.55	315.27	317.08	314.12	315.13	313.98	315.65	314.75	315.3	315.53	314.44	314.91	314.99	314.28	314.96	315.15	314.62	314.95	313.65	314.83
313.27	315.77	316.05	315.53	315.41	315.91	315.19	315.13	315.97	315.23	314.07	314.96	315.26	314.69	314.14	316.14	315.08	313.94	315.14	314.84	315.24	314.84	314.09	314.61	314.37	315.87	314.62	315.44	315.54	316.93	314.37	314.29	314.81	313.21	313.95	314.73	315.22	315.21	315.3	315.17	316.03	316.22	314.45	315.09	315.15	313.3	313.83	313.15	316.2	314.09
302.24	300.96	304.7	302.55	303.29	302.26	303.08	303.72	302.57	303.44	304.43	301.36	302.05	302.82	300.74	303.52	302.22	303.89	301.21	304.3	302.91	303.71	303.38	302.96	303.18	303.52	304.29	302.46	302.2	303.75	302.82	304.41	303.68	300.6	304.69	304.07	301.42	302.69	303.07	304.06	304.15	304.05	302.39	302.64	304.1	302.71	303.67	300.99	303.87	302.91
293.78	295.3	297.22	294.82	295.52	296.66	294.46	293.81	292.97	293.96	295.31	295.88	294.9	293.67	295.39	295.39	294.89	295.07	295.48	295.07	295.38	295.35	296.23	294.46	294.04	295.31	295.52	295.03	293.94	294.57	295.07	295.98	295	297.2	295.01	294.28	297.49	296.06	296.95	294.6	294.57	295.21	296.56	294.75	294.7	294.48	295.2	296.95	295.28	294.58
314.25	315.58	316.84	315.98	315.27	314.47	315.22	314.57	312.18	315.49	313.89	313.66	315.24	315.08	314.6	314.97	314.81	316.68	314.14	315.82	316.87	314.53	314.71	314.92	313.07	314.44	315.6	313.71	313.12	314.95	315.29	314.49	313.09	314.54	315	314.24	314.74	314.58	315.41	315.44	316.29	313.79	312.73	314.06	314.61	315.68	314.26	314.99	316.26	314.25
305.82	304.68	305.07	301.94	304.1	303.22	304.71	304.68	305.8	305.7	304.19	305.44	304.85	303.3	305.78	303.49	306.17	302.41	306.99	303.47	305.49	305.07	303.46	303.89	305.64	305.86	304.16	304.89	307.67	304.22	303.79	304.25	304.46	305.49	303.69	305.45	306.4	305.49	304.65	304.83	305.38	305.02	304.66	303.55	304.94	305.06	302.09	305.17	304.15	303.06
314.32	312.75	314.41	312.89	311.78	312.98	311.31	313.23	312.5	313.44	312.53	313.58	313.55	312.52	312.96	313.71	312.2	312.42	312.73	312.6	312.2	313.27	311.28	312.37	314.71	312.73	313.28	313.18	313.39	312.88	311.88	312.35	312.95	311.81	313.26	313.04	314.4	313.04	313.66	313.25	313.69	314.22	313.67	312.45	313.28	312.57	311.48	311.81	311.88	311.35
300.23	301.98	304.64	304.74	300.38	302.25	303.18	303.3	301.89	300.96	302.82	301.48	301.87	301.77	303.86	301.08	302.77	304.36	303.01	303.28	301.88	302.23	303.29	301.81	303.81	301.54	303.33	302.56	301.16	301.87	302.87	301.45	302.34	302.64	300.52	303.82	301.91	302.84	303.97	302.26	302.67	303.22	302.79	301.72	300.33	305.42	303.56	303.13	302.97	302.63
314.13	314.17	313.4	311.51	312.21	314.75	314.68	313.12	314.44	313.36	312.48	313.19	314.24	313.42	313.04	313.42	314.86	315.22	315.63	313.13	315.03	312.17	314.21	314.94	313.08	314.85	313.34	314.38	313.6	311.04	313.49	315.99	313.29	314.22	315.27	313.55	314.09	316.02	314.85	313.37	313.75	312.61	312.82	315.27	313.36	314.35	314.74	314.54	314.74	313.73
319.09	320.41	318.61	319.56	318.14	317.37	318.37	317.49	316.46	319.09	318.56	319.42	318.88	316.58	319.74	317.82	317.43	317.8	318.46	318.16	317.4	318.75	318.52	317.17	318.35	317.2	319.16	317.94	316.98	319.25	318.44	318.17	318.32	319.51	319.31	316.8	318.19	319.56	318.36	318.02	318.05	317.73	318.14	317.21	319.04	318.65	315.96	318.12	319.27	319.19
304.72	305.72	305.19	304.62	305.85	305.13	304.74	306.88	305.2	306.14	305.67	304.98	306.53	306.27	306.96	305.51	306.3	305.6	306.49	306.72	306.34	304.73	304.08	305.17	306.27	305.15	305.59	304.49	305.67	307.39	306.03	305.44	305.89	305.33	306.26	307.6	305.83	306.12	303.47	306.28	305.54	304.01	306.16	306.8	304.14	305.41	303.78	304.51	302.9	305.77
305.59	306.1	304.48	304.14	304.53	304.7	303.28	303.36	303.88	305.1	304.14	305.2	303.03	304.25	304.11	304.51	304.23	305.18	304.19	304.98	304.49	305.06	306.64	303.5	305.53	304.34	304.89	304.24	304.42	304.35	304.69	304.13	304.71	303.73	305.97	302.92	303.05	303.44	305.5	304.8	303.81	303.43	305.29	304.71	304.94	305.49	303	304.28	303.94	304.61
304.97	304.81	304.3	303.04	307.08	304.21	303.08	304.14	304.16	304.65	303.62	305.69	303.34	304.76	304.27	302.95	302.66	304.38	302.62	305.25	303.54	303.2	304.71	304.2	306.73	303	304.49	304.63	304.28	305.61	305.34	305.23	304.47	304.92	305.46	304.44	306.15	304.03	303.42	305.05	303.37	303.46	305.95	305.01	306.41	305.7	303.66	305.23	304.39	302.76
302.8	302.31	303.26	303.08	304.76	302.74	303.14	303.01	305.5	303.18	301.14	303.49	302.33	303.17	301.59	303.13	303.6	303.24	304.27	303.5	303.09	303.96	304.33	304.02	303.13	302.98	304.8	302.54	303.33	304.09	303.07	301.12	305.05	303.14	303.28	303.31	304.4	303.8	304.96	303.06	303.82	304.82	304.74	302.04	305.37	305.71	303.11	303.44	303.08	304.96
304.4	302.97	305.36	302.89	304.53	303.78	302.6	305.17	305.31	302.42	304.53	304.13	305.23	303.5	303.64	302.35	301.85	303.33	301.76	302.55	302.97	304.55	303.68	303.54	303.52	302.32	305.16	302.83	301.86	304.09	303.16	304.03	302.98	303.7	305.05	303.71	302.87	304.76	304.9	302.94	304.68	303.98	303.23	304.14	302.56	304.29	303.55	305.45	303.17	303.42
315.3	315.93	315.82	316.32	316.02	315.49	314.81	314.93	315.5	315.06	313.76	314.49	315.23	316.32	315.06	314.77	314.34	313.3	314.63	314.7	313.47	314.56	316	314.17	316.88	314.97	312.82	315.31	315.41	315.83	315.71	314.33	314.57	314.75	314.27	317.07	313.91	314.15	314.98	314.22	313.61	315.55	314.67	313.89	314.23	313.66	315.36	315.33	316.09	314.66
301.71	301.63	299.23	300.89	300.33	299.82	300.3	300.48	300.72	299.12	299.84	299.39	300.55	300.73	301.59	299.75	299.76	299.12	297.82	301.05	300.11	299.71	297.94	300.91	299.5	299.49	299.09	300.21	300.88	300.03	299.04	297.74	299.29	300.7	300.48	301.65	298.83	299.68	299.88	300.52	298.47	300.16	298.68	301.37	300.72	299.58	300.22	298.33	300.94	299.67
314.68	313.52	315.5	314.39	315.1	314.38	315.58	314.67	315.94	314.69	315.33	315.65	313.52	315.78	313.38	315.31	315.44	314.47	316.1	313.67	313.76	315.65	314.23	315.85	315	315.82	314.44	314.97	315.04	313.17	314.69	316.2	316.87	313.34	312.79	314.58	315.01	314.31	314.63	313.16	313.38	316.25	315.84	315.25	315.2	314.55	314.37	314.6	313.11	314.29
319.35	318.11	318	316.94	316.3	316.05	318.52	316.19	316.85	318.09	316.79	317.51	316.89	317.17	317.73	316.79	318.21	316.97	315.94	315.46	316.97	317.3	316.98	316.4	317.34	318.16	316.64	316.76	316.33	315.95	317.18	316.28	316.86	317.4	317.36	317.99	317.14	317.77	316.6	316.2	318.4	317.64	317.5	317.74	316.96	316.82	317.08	318	317.59	316.26
302.21	303.63	302.95	301.56	303.46	303.06	302.82	299.63	303.08	302.26	303.44	303.05	301.52	303.44	301.44	302.57	301.96	302.61	302.95	303.55	303.58	300.06	303.29	301.82	302.06	302.29	301.7	303.23	301.72	301.31	302.23	301.56	301.25	301.04	303.45	302.94	302.38	304.36	301.55	303.51	301.69	302.71	301.43	301.88	302.73	301.79	301.27	303.9	301.68	301.75
296.12	299.24	298.33	298.79	296.13	298.09	295.38	298.4	297.25	297	297.13	296.02	296.38	296.01	296.28	293.89	295.99	296.42	296.82	295.14	296.4	297.45	296.69	296.86	296.39	297.18	297.08	299.23	295.67	297.05	295.74	297.74	298.01	296.59	295.75	297.36	296.55	297.15	295.37	296.44	298.59	296.64	295.29	297.35	294.24	298.54	297.42	296.8	297.36	296.73
295.29	294.15	293.14	293.83	293.5	293.99	295.94	293.93	295.58	292.7	294.71	294.9	294.54	294.38	293.58	294.31	293.04	293.96	291.69	292.43	292.87	294.64	295.33	295.23	293.24	294.04	294.55	295.65	292.95	295.04	295.13	293.25	293.49	293.68	292.22	293.15	294.91	294.38	292.98	293.32	293.7	294.42	294.99	292.92	292.3	294.02	294.46	293.16	295.44	294.82
299.66	300.59	301.06	302.28	298.39	299.54	299.6	299.73	298.14	299.12	300.32	300.61	301.11	300.4	298.75	299.39	299.87	299.25	299.28	299.72	299.46	299.4	300.66	300.19	300.18	299.59	300.04	298.18	299.83	298.51	300.34	300.69	299.13	299.76	300.99	299.74	300.66	302.56	299.16	300.1	300.42	301.16	300.43	301.03	301.54	299.59	299.85	297.96	300.05	298.54
298.95	299.5	298.06	298.84	299.4	299.06	299.2	298.96	300.53	300.74	300.25	300.13	299.63	298.47	300.18	298.28	299.68	300.11	300.63	300.93	299.66	301.54	300.94	300.11	299.59	300.29	298.36	299.9	300.91	300.39	300.32	299.57	298.82	300.93	300.72	299.38	300.59	299.83	298.95	298.61	300.54	300.16	299.4	300.21	298.03	301.24	300.53	299.8	300.59	300.87
315.66	312.3	315.25	315.1	314.85	314.34	313.81	313.6	316.79	314.37	314.79	316.37	315.57	314.57	314.56	312.16	314.86	312.18	314.81	315.67	315.27	315.15	314.93	316.4	311.65	314.09	316.04	312.64	313.39	314.97	314.18	315.02	315.78	314.99	315.5	315.27	314.36	314.09	315.79	314.33	315.66	313.01	315.03	313.58	314.57	313.97	314.2	315.65	315.75	314.78
303.85	304.5	305.84	305.06	304.79	305.05	304.88	304.1	304.25	302.92	303.86	305.53	304.01	304.76	304.33	305.5	303.8	304.04	305.02	304.72	305.79	304.55	303.58	302.84	305.62	305.17	303.27	303.77	304.68	305.23	303.88	304.18	303.75	304.75	303.35	303.75	303.51	305.99	304.17	305.23	305.44	304.93	303.28	304.5	304.98	304.09	303.93	305.78	304.99	304.73
318.17	318.65	317.38	318.07	317.34	316.54	316.86	318.39	318.52	316.3	318.1	317.15	317.89	318.4	318.58	319.11	317.59	317.15	318.47	319.17	318.37	318.05	317.15	318.8	317.19	319.13	317.58	318.1	318.21	317.02	318.51	318.55	319.02	320.11	318.52	318.1	318.46	317.93	316.22	318.25	320.66	318.03	318.56	317.47	319.69	319.1	319.6	318.23	318.64	317.81
293.85	294.3	294.94	294.74	294.37	294.56	294.02	293.55	294	293.16	293.82	292.15	293.79	294.12	293.65	294.28	293.52	296.26	294.72	294.46	293.29	293.39	294.28	292.61	294.25	293.34	295.11	291.99	295.06	295.05	293.85	294.52	294.27	292.98	294.16	294.21	293.42	293.47	294.36	295.01	294.3	292.8	294.07	293.19	293.69	293.73	294.47	292.59	292.56	293.65
304.23	303.46	305.21	305.36	305.28	305.53	302.83	306.18	303.72	303.8	304.21	305.02	305.22	306.04	302.59	305.54	305.27	304.55	303.19	305.87	305.17	304.28	306.8	302.35	305.67	305.17	305.2	304.96	302.48	303.96	303.09	304.39	304.73	306.03	303.55	305.28	304.11	302.56	304.67	302.99	305.13	305.86	302.9	304.3	304.24	302.66	304.6	304.76	305.25	304.9
312.82	313.21	315.46	314.68	315.23	313.37	315.04	314.81	314.78	314.29	316.15	313.05	313.87	314.76	314.8	316.37	313.7	314.78	313.12	313.31	313.33	314.13	313.65	314.19	314.4	315.83	314.07	314	312.47	314.87	314.02	313.75	314.69	313.72	315.16	314.69	315.03	315.52	312.72	313.46	313.96	314.14	315.13	313.67	314.45	314.2	314.76	314.53	315.51	314.33
303.08	301.93	302.6	302.28	302.12	301.21	303.62	302.52	303.4	303.35	303.05	303.77	302.32	304.04	304.86	301.63	301.77	302.43	302.45	301.7	303.59	303.36	301.3	302.53	301.8	302.23	303.45	300.91	302.84	302.13	302.52	300.61	300.96	302.45	301.25	302.81	302.69	300.22	301.74	301.03	302.49	302.07	303.38	302.91	301.32	304.1	302.4	304.5	302.12	302.44
311.29	310.8	312.44	312.54	313.46	312.59	312.4	310.44	310.54	311.34	311.7	310.12	310.34	310.73	310.58	312.59	311.46	310.72	311.78	310.35	311.5	308.98	312.05	311	311.7	310.11	312.56	311.9	311.31	313.13	309.99	312.14	310.75	311.45	311.03	311.12	312.97	311.08	311.77	311.48	311.62	310.69	310.42	313.82	312.46	310.88	311.08	311.53	312.63	311.91
305.54	307.42	306.28	305.34	306.62	308.39	305	305.37	305.5	306.11	306.66	306.73	305.85	306.38	305.35	306.85	305.67	306.78	305.33	305.68	307.51	306.92	306.62	306.44	308.4	305.27	305.28	306.35	305.69	306.16	307.19	306.9	305.97	306.03	306.12	306.23	306.99	305.23	304.3	305.38	307.18	305.94	306.12	305.31	306.51	305.77	308.36	305.71	305.72	308
315.22	314.57	312.43	314.72	313.68	312.16	313.3	313.48	311.85	314.09	314.15	314.33	314.23	313.32	313.89	313.73	313.05	313.87	313.22	312.89	313.12	313.59	312.82	312.73	315.12	313.65	313	315.9	314.28	312.49	314.35	313.81	312.14	314.35	314.74	314.01	314.54	315.21	312.94	314.8	313.76	312.74	314.49	313.22	315.89	313.34	315.21	312.79	313.78	314.88
322.52	325.27	325.09	324.98	324.58	323.81	325.58	323.15	323.27	326.53	326.12	322.94	325.39	324.49	325.01	324.62	324.51	324.33	326.49	323.8	325.19	325.9	326.02	324.89	324.17	322.86	325.51	324.08	325.69	324.55	326	325.21	324.22	324.76	323.88	325.41	326.95	326.85	324.08	325.07	325.22	325.28	322.8	325.95	325.69	323.62	324.39	326.16	323.99	326.03
306.49	307.09	305.81	306.03	308.01	306.53	305.67	306.82	306.35	303.75	307.18	304.45	306.77	305.52	306.47	305.47	304.91	305.75	305.1	307.24	305.73	305.71	305.28	305.41	305.91	306.18	307.13	305.65	305.13	308.01	308.74	304.7	306.95	306.36	306.15	306.52	306.19	306.05	306.8	305.69	306.46	306.56	307.4	306.31	306.43	307.6	306.55	306.12	303.67	305.35
302.02	301.49	304.75	303.23	303.43	302.56	302.35	303.13	303.6	300.57	304.09	303.33	302.94	302.6	302.27	302.81	302.48	302.45	299.24	304.4	301.73	303.18	303.54	302.84	301.44	302.79	302.42	302.81	303.82	302.33	302.89	301.91	304.64	304.32	302.73	303.21	302.79	301.74	303.13	300.97	304.2	301.92	302.04	301.56	305.73	302.12	303.81	304.17	301.96	300.85
307.96	305.64	306.4	304.55	306.07	307.97	306.27	307.77	306.48	305.79	306.16	304.95	305.92	303.81	307.46	306.55	306.36	307.05	304.27	306.95	306.4	307.36	307.21	306.79	305	306.2	306.11	305.9	305.76	304.78	305.49	304.31	306.55	307.3	305.87	306.05	304.8	307.44	305.75	306.91	307.35	308.45	305.94	306.45	306.31	306.69	305.27	305.51	308.24	306.36
312.8	314.07	312.53	315.25	313.4	312.48	313.35	313.73	311.96	313.98	315.72	312.75	312.41	314.39	311.71	313.84	311.36	313.91	311.87	314.76	312.18	314.33	314.58	313.63	313.16	313.65	312.4	313.51	313.74	311.91	312.52	314.21	312.22	314.14	312.87	313.48	314.79	314.27	312.98	313.8	314.51	313.58	313.23	314.34	315.06	313.89	313.81	310.86	314.03	314.56
300.51	300.08	299	298.41	300.39	299.29	299.42	298.56	300.46	299.64	298.94	299.12	300.22	299.82	299.24	300.74	299.06	300.5	302.14	299.83	298.82	300.91	298.52	298.42	299.12	300.84	300.85	301.06	300.58	299.39	300.89	299.98	300.61	299.6	298.16	298.88	301.11	299.23	299.86	300.79	301.39	299.95	298.04	301.79	299.63	298.56	298.73	300.21	299.26	300.22
303.52	303.66	303.06	302.55	301.37	303.33	302.18	304.27	303	302.38	303.3	302.64	304.13	303.17	303.6	304.94	302.61	303.95	302.85	303.84	302.76	303.25	303.89	303.03	303.43	302.84	304.93	302.38	304.91	302.46	303.26	304.73	302.65	302.57	302.07	302.6	303.19	303.59	304.11	302.71	304.14	304.58	301.51	303.55	302.6	302.1	304.17	304.11	304.72	303.53
312.89	312.13	314.11	313.52	313.21	311.51	314.96	313.49	312.49	312.69	314.15	313.04	314.02	313.14	312.06	314.79	313.08	313.23	314.65	312.48	313.89	313.85	313.55	313.18	313.44	313.24	314.52	313.4	311.75	311.83	312.13	312.38	312.5	313.24	313.22	315.48	312.95	312.83	313.94	313.6	313.71	312.18	314.02	311.51	311.91	312.1	313.12	313.48	312.81	314.16
317.39	316.56	318.25	315.46	320	320.15	317.59	318.51	318.55	319.75	317.72	318.08	317.89	318.7	317.15	318.69	317.37	319.67	317.7	318.87	315.79	317.86	317.35	318.09	318.92	319.75	318.34	319.41	318.83	319.11	317.69	319.48	318.53	318.48	317.54	316.77	318.14	320.17	318.02	317.52	317.56	317.23	318.22	318.33	317.38	317.2	317.99	319.32	317.59	316.39
312.37	313.85	312.71	313.32	313.81	312.15	313.79	312.54	314.56	313.66	313.73	312.44	313.65	311.43	312.15	315.06	313.46	311.95	312.24	311.71	312.73	313.21	313.23	313.16	313.2	311.59	313.1	313.72	312.36	311.58	314.31	312.74	313.02	314.62	312.6	313.36	312.31	315.07	310.74	312.38	312.11	313.97	313.24	313.19	312.56	311.93	312.56	311.95	312.04	313.02
297.37	296.59	297.56	297.45	296.42	298.76	296.16	296.01	297.32	296.57	297.8	295.06	297.44	297.88	297.38	297.31	295.27	298.56	295.08	297.47	297.6	298.29	296.16	297.6	295.46	296.62	295.96	295.43	295.65	297.34	297.27	297.51	295.34	296.3	298.82	297.14	295.72	296.09	297.49	296.45	295.22	297.7	295.98	297.53	297.34	296.9	295.99	296.17	297.34	296.45
313.97	312.92	312.68	313.9	313.63	314.34	314.27	314.35	314.01	313.45	312.81	315.26	311.93	314	312.69	314.31	313.05	313.91	311.8	316.05	313.32	312.43	312.53	313.94	314.42	314.71	313.07	311.85	313.71	312.38	313.37	313.94	313.53	313.7	313.2	312.74	313.74	313.18	311.9	313.84	313.77	311.81	313.84	314.25	312.48	312.58	312.29	313.41	312.08	312.5
296.4	293.78	294.96	294.68	294.76	295.26	294.71	295.82	293.73	294.61	293.9	296.04	294.37	293.99	294.13	295.81	296.13	295.43	295	293.99	294.99	295.14	293.68	293.6	294.33	296.99	294.55	293.69	295.92	296.49	293.5	294.49	294.89	296.33	295.37	294.02	295.84	293.91	295.36	294.87	295.66	295.42	295.37	294.42	296.03	295.46	294.45	294.68	294.94	293.14
315.4	313.77	316.29	315.11	315.6	313.9	316.68	314.69	315.35	314.58	314.88	314.95	315.03	313.92	314.92	313.98	315.87	314.09	315.41	317.26	314.45	315.83	313.36	315.33	314.68	314.73	315.97	314.8	315.38	316.59	314.47	315.25	313.47	314.5	313.55	315.67	313.72	315.48	314.77	314.46	313.89	315.73	314.7	314.68	315.25	313.69	313.55	315.42	315.26	314.34
313.18	312.26	314.36	314.29	312.6	313.19	312.33	315.19	312.12	314.03	313.11	312.83	314.78	314.66	314.66	313.57	311.98	313.19	313.1	312.98	312.9	313.85	315.17	314.18	313.1	312.68	311.41	313.89	314.46	314.09	312.8	313.49	312.76	313.06	314.45	314.83	311.68	313.19	313.13	313.28	314.17	312.34	314.32	311.73	312.54	313.74	314.08	313.09	314.65	315.14
304.87	304.21	303.72	304.35	304.65	304.51	303.39	305.5	305.49	304.83	304.09	303.77	306.36	303.08	304.25	303.28	304.11	305.6	305.84	306.07	305.24	305.29	304.69	303.89	305.16	304.46	305	305.47	305.83	304.76	304.53	306.21	306.14	303.92	306.22	304.11	303.63	303.13	305.79	304.3	304.36	303.7	303.19	305.94	306.57	304.09	302.46	303.63	303.86	304.06
310.22	311.9	309.96	308.54	310.63	312.86	311.62	312.17	309.59	310.69	311.32	310.74	309.62	309.32	311.46	311.64	309.63	310.72	311.39	310.05	310.8	309.68	311.73	309.45	311.79	309.35	311.1	311.13	310.01	310.74	310.3	310.32	309.01	310.94	310.9	310.93	310.88	310.45	312.29	311.2	309.94	308.63	310.21	311.87	309.53	311.85	311.44	311.41	310.53	309.93
318.85	318.84	318.8	316.88	319.53	319.19	319.91	318.55	319.81	319.36	318.78	318.31	317.73	320.3	319.65	317.78	318.95	319.14	316.22	319.69	320.53	317.91	318.72	317.29	318.94	318.68	319.03	318.26	319.7	317.89	317.25	318.77	318.3	318.62	317.85	317.09	318.73	317.07	317.25	317.98	317.54	319.59	320.23	318.95	319.58	318.55	317.89	319.39	318.82	318.26
315.72	318.21	320.31	317.66	317.9	317.47	317.58	317.16	318.34	319.58	318.46	318.26	317.89	317.61	317.57	317.75	318.64	319.07	317.39	318.26	318.19	319.51	318.2	320.19	319.71	320.02	318.33	316.26	317	318.44	318.89	317.56	317.93	317.52	320.68	319.53	316.56	317.61	318.69	318.91	316.95	319.71	317.84	318.17	317.72	316.22	318.24	318.6	318.9	317.57
310.07	312.64	308.44	310.32	309.58	309.31	310.57	310.71	311.14	310.68	310.03	311.78	310.5	312.5	310.61	308.43	312.5	310.74	311.93	312.22	310.41	310.46	308.07	313.32	310.63	311.36	311.61	310.21	312.79	309.62	311.14	310.5	310.74	311.42	311.45	308.28	309.45	310.51	310.73	309.97	309.85	310.02	310.37	313.28	308.97	311.75	310.46	311.77	310.6	310.42
306.82	305.09	304.3	304.97	305.28	306.21	305.24	304.53	304.3	305.37	304.23	305.64	306.25	306.46	304.43	305.44	305.53	307.26	307.9	303.74	303.66	305.51	304.61	302.68	304.52	305.67	305.03	306.58	304.56	305.68	305.84	305.09	303.93	306.46	304.41	306.94	306.27	306.4	304.43	306.45	305.58	305.78	304.54	305.84	307.09	307.38	308.33	305.48	305.88	303.89
305.77	306.61	305.54	306.49	306.01	307.85	306.36	305.65	303.46	305.92	305.95	305.39	305.57	305.68	304.12	306.44	304.73	305.29	307.08	304.96	306.61	304.31	303.86	305.44	304.61	306.1	304.45	304.37	303.93	305.68	305.73	305.42	307	304.81	305.56	304.78	306.89	305.09	305.66	305.51	305.52	305.26	305.97	303.7	304.49	304.79	304.32	307.64	303.58	305.12
314.21	312.93	312.2	314.41	315.66	313.99	314.04	314.68	312.63	312.98	312.79	312.99	313.77	312.97	312.16	313	314.53	313.22	315.39	314.14	313.15	313.62	314.19	312.24	313.81	314.7	313.76	313.01	313.61	313.49	313.54	315.75	316	313.42	313.6	314.22	313.4	311.8	312.71	314.53	313.71	314.07	313.36	312.41	313.44	312.44	314.66	312.83	314.97	313.61
303.61	303.82	303.77	303.75	303.31	301.79	303.54	304.35	302.92	302.28	304.09	303.59	305.59	302.22	302.37	303.67	304.18	301.74	303.88	304.32	304.14	301.9	304.37	302.75	302.82	301.91	301.74	302.43	304.4	304.28	301.61	303.14	302.52	303.62	303.22	302.08	303.28	306.14	302.91	301.73	302.9	302.94	300.93	302.84	304.33	302.42	303.59	303.11	302.5	302.04
303.64	304.16	302.24	301.71	301.88	302.95	302.47	301.68	301.85	302.81	303.64	303.29	303.89	302.66	302.98	301.46	302.14	303.4	302.98	302.86	303.17	300.73	302.51	302.95	304.18	303.93	302.67	301.81	304.1	303.91	299.56	304.97	303.25	302.94	302.81	302.39	302.01	302.81	302.81	303.46	304.17	303.97	302.87	302.17	303.51	302.03	302.36	304.39	301.37	301.89
316.42	316.08	316.31	315.74	316.6	317.01	317.12	314.34	318.49	315.96	317	315.99	314.84	316.85	313.99	317.56	316.51	319.02	316.77	317.16	316.91	316.91	315.55	315.58	317.19	315.43	316.96	316.62	315.57	318.25	314.86	316.28	316.3	316.39	314.13	315.36	316.15	315.66	316.68	317.27	316.43	315.52	316.52	316.6	316.57	318.42	317.41	316.05	314.79	316.88
327.21	330.2	328.59	328.27	329.64	329.74	328.5	328.42	327.3	328.69	328.43	327.62	329.92	329.88	326.23	327.46	325.76	327.19	327.48	328.28	327.57	328.43	328.96	328.93	329.46	328.17	328.56	328.38	328.86	328.09	328.11	329.17	329	329.74	329.82	329.49	329.88	329.58	329.67	329.32	328.16	328.23	330.59	327.83	328.73	328.57	328.95	328.02	329.24	330.09
293.28	293.08	295.9	295.52	295.58	292.29	294.23	294.92	296.17	294.83	293.35	294.07	294.69	294.82	295.1	295.86	294.8	294.37	295.5	297.07	296.93	294.4	295.43	294.73	295.34	294.25	294.03	295.1	294.81	296.04	294.75	296.76	295.02	297.57	295.04	295.55	294.43	294.89	295.59	296.23	296.55	294.95	296.3	295.45	296.96	294.51	294.54	295.77	295.27	295.16
312.33	311.7	313.89	311.2	310.77	313.8	312.24	312.45	314.48	313.34	314.06	314.18	311.87	313.79	312.44	312.91	312.21	313.65	313.08	313.17	312.61	313.63	311.85	313.62	314.04	312.16	312.43	312.53	311.32	313.29	311.15	313.93	315.57	313.57	313.33	311.87	310.98	313.34	313.1	314.91	312.91	314.17	312.41	314.32	314.15	311.56	312.72	313.06	313.4	312.17
313.17	313.44	313.14	313.55	314.14	311.75	312.77	313.52	313.1	313.92	313.28	312.32	312.82	313.06	312.11	310.61	314.61	314.56	312.3	312.92	313.16	312.54	314.62	312.52	312.87	311.83	311.88	313.05	312.71	313.12	312.62	312.22	312.34	313	314.38	313.4	312.41	313.43	314.47	313.28	313.22	314.5	313.31	313.82	313.39	311.96	312.53	312.6	312.9	314.27
303.59	303.19	304.33	303.78	301.86	304.41	301.91	303.64	301.88	303.8	302.49	303.68	302.33	305.07	303.14	301.59	304.21	303.48	305.03	303.86	303.66	304.89	302.88	304.36	302.45	305.38	303.44	303.49	304.54	305.06	304.39	304.55	304.15	304.61	302.47	304.85	304.04	302.93	302.91	304.09	304.13	302.16	303.23	303.55	302.13	301.96	301.41	303.96	303.7	304.01
313.06	312.56	311.83	313.75	313.45	313.98	312.72	314.1	311.09	312.63	311.33	314.83	313.78	312.66	313.97	311.35	313.27	313.9	312.65	313.38	313.95	312	312.07	313.68	312.49	314.17	312.02	312.36	313.64	312	316.01	312.49	312.49	313.5	313.71	313.01	311.41	312.16	312.91	311.42	313.62	311.92	313.61	314.65	312.46	311.4	314.9	313.11	313.23	312.42
310.82	309.87	310.09	309.12	312.32	309.03	309.89	310.63	310.03	308.31	310.14	310.77	310.47	308.3	308.77	310.1	312.59	311.28	310.81	310.52	310.89	310.8	310.81	311.02	311.88	311.72	310.87	311.81	309.14	310.43	310.63	311.02	312.35	312.13	311.01	310.52	310.74	309.96	310.1	311.47	310.36	311.58	310.62	310.88	310.34	310.72	310.48	310.51	311.89	309.77
312.64	311.26	311.01	313.81	312.9	313.24	310.01	313.92	311.94	313.6	314.16	313.56	312.4	311.54	313.52	313.68	313.11	311.38	311.94	312.45	312.61	312.65	313.57	311.57	309.75	312.82	310.92	311.37	312.56	312.45	313.32	310.57	312.2	312.91	310.52	312.06	311.92	310.06	311.48	311.39	314.56	313.15	311.3	311.13	312.31	312.5	311.28	311.99	310.27	311.61
304.42	307.14	305.19	305.6	306.1	304.93	305.33	305.95	305.03	305.63	304.02	306.28	307.31	307.52	306.01	305.19	305.79	305.77	305.31	306.41	303.19	305.02	306.71	305.33	303.89	305.31	305.84	305.19	307.31	304.59	305.02	304.31	305.99	304.48	305.54	306.57	304.08	305.43	305.48	306.4	303.75	306.7	307.22	304.07	306.95	303.92	305.54	304.3	306.2	307.57
313.9	312.69	313.44	312.02	313.02	312.14	314.17	312.89	313.89	312.74	313.14	314.37	312.97	313.34	311.8	315.35	315.46	311.96	313.05	312.31	312.41	312.44	315.72	314.71	312.46	311.46	313.44	311.96	311.61	311.48	311.82	312.55	314.75	313.33	313.19	314.88	313.59	314.08	313.76	314.22	313.02	313.84	311.91	313.24	314.14	312.37	312.15	315.35	313.75	315.02
320.75	317.87	317.72	316.91	319.1	318.66	319.11	318.79	320.37	317.83	319.14	317.61	318.43	319.47	318.42	316.52	318.57	316.5	317.5	319.64	318.01	317.28	319.59	318.64	319.48	319.9	319.88	317.45	317.98	319.6	317.44	319.42	317.71	316.86	317.5	317.38	315.55	318.63	317.13	318.23	319.05	317.61	318.71	317.69	317.92	319.08	318.44	316.8	318.33	317.85
296.25	294.73	294.67	293.86	296.69	295.1	294.04	295.49	294.12	294.8	294.85	296.06	293.03	297.35	294.68	295.56	295.24	296.53	294.91	294.04	294.76	295.03	294.51	294.94	294.93	295.92	294.31	295.72	295.18	295.94	295.16	295.14	295.2	297.09	295.33	294.71	295.42	296.59	292.86	294.04	297.62	296.25	295.17	295.63	295.35	295.22	294.97	296.78	295.8	295.16
318.88	318.81	317.63	318.43	319	317.74	319.38	318.13	317.84	318.15	318.55	318.09	317.63	319.13	316.46	318.93	320.14	319.82	317.16	317.12	317.96	318.3	317.59	318.14	318.8	317.91	318.68	319.56	317.53	318.1	318.37	319.24	320.06	319.22	318.08	319.21	317.22	319.45	318.34	318.23	317.24	318.53	318.77	318.86	321.24	317.3	318.63	318.19	320.43	317.14
301.97	301.24	301.08	301.07	303.55	303.03	302.75	302.11	301.22	302.13	301.34	302.35	302.11	301.61	302.52	303.97	300.6	301.48	303.06	302.25	302.27	303.67	303.13	302.65	301.5	303.41	303.31	302.27	303.34	302.88	302.24	301.65	303.44	302.45	301.76	301.84	303.35	301.17	302.11	300.2	302.31	301.45	303.06	302.99	301.97	302.64	303.69	302.07	302.74	302.29
313.43	313.88	315.96	313.11	313.76	313.01	313.46	314.35	314.09	315.9	313.58	314.09	313.71	313.62	313.45	313.11	314.94	314.62	315.49	314.97	314.89	313.82	313.8	314.45	314.46	314.63	312.89	315.46	315.15	312.87	312.86	313.73	315.45	313.3	315.15	310.92	313.81	314.25	316.56	312.13	313.44	313.42	312.57	312.33	312.85	314.22	312.89	312.23	313.22	314.09
309.79	308.1	308.32	308.21	308.77	310.9	309.54	310.42	310.05	308.28	309.12	306.18	308.69	309.17	309.38	306.96	308.61	309.57	309.29	309.24	307.48	308.37	310.74	308.38	307.87	308.12	308.07	310.29	308.83	307.89	309	309.78	308.12	310.26	307.32	307.43	309.01	307.82	308.01	309.97	308.49	309.01	309.33	307.71	308.14	308.26	309.22	308.47	307.96	308.04
303.15	299.41	303.58	302.04	301.27	300.99	300.89	300.26	300.98	302.22	299.02	301.46	301.03	301.84	301.02	300.02	301.05	299.83	299.74	302.27	301.03	300.33	301.24	301	301.46	299.19	300.23	301.53	300.28	298.95	299.84	299.8	299.7	301.27	299.19	300.55	301.6	300.57	301.57	300.78	300.3	302.1	300.38	300.34	303.32	301.5	301.13	301.4	300.18	301.37
314.06	313.74	314.23	315.86	316.4	315.64	316.19	315.03	316.85	314.01	314.05	314.61	314.34	314.15	314.39	315	315.36	316.6	316.13	314.54	314.42	314.4	314.04	314.45	316.02	315.76	315.74	315.47	315.84	315.57	313.2	315.42	314.25	313.17	314.4	316.76	315.18	315.35	316.2	315.93	315.48	315.05	314.82	314.13	311.81	314.5	313.7	316.24	314.52	316.77
310.15	312.4	309.01	309.92	311.21	310.83	311.54	311.23	311.02	309.78	312.47	310.96	308.32	310.1	310.93	309.76	310.92	310.79	313.4	313.01	311.79	309.54	308.75	310.2	308.49	311.12	311.91	310.86	309.24	309.89	311.07	309.97	311.34	311.58	309.2	309.32	310.79	311.38	312.91	312.07	312.11	310.52	311.64	309.4	311.62	312.52	311.32	308.87	311.29	311.39
294.44	295.3	294.94	295.81	294.68	295.21	294.28	295.49	294.47	294.1	294.1	295.19	295.88	296.11	294.58	293.52	297.24	296.07	294.42	294.3	294.43	294.29	294.71	294.9	294.86	293.96	296.8	295.8	295.37	294.97	295.46	294.26	296.29	293.62	295.48	296.36	294.41	295.18	295.66	295.11	295.21	293.56	293.91	294.47	295.47	295.38	295.05	294.18	295.24	296.09
307.3	306.14	306.29	307.65	306.91	304.71	306.96	304.75	306.48	305.27	305.48	306.44	306.77	307.53	307.16	305.99	307.64	307.13	306.75	306.77	306.24	305.58	307.57	308.36	305.61	306.48	306.67	304.94	307.15	306.5	305.63	306.06	306.82	306.94	308.08	304.87	306.76	307.44	307.02	308.31	305.72	305.88	307.72	306.09	306.29	307.46	306.81	305.96	307.47	305.42
302.18	302.97	304.62	302.3	304.83	303.2	304.32	300.89	302.33	302.01	304.56	304.14	304.9	303.55	302.63	301.2	304.34	303.93	303.11	302.65	302.54	302.78	302.99	303.79	304.65	302.74	303.8	303.49	303.66	303.59	303.41	303.21	303.41	302.56	303.39	303.53	303.15	303.87	304.22	305.77	301.52	303.12	303.58	303.94	303.67	303.61	302.48	302.98	303.59	303.53
314.6	317.79	316.51	317.66	318.28	317.63	318.64	316.82	318.3	316.67	317.32	318.17	316.65	318.46	315.84	315.58	317.89	317.67	317.35	315.28	314.97	318.33	315.26	317.44	316.87	320.03	319.18	316.61	317.05	317.8	317.7	316.92	319	316.02	316.5	316.56	316.26	316.57	316.24	316.51	316.33	317.47	316.26	317.27	316.71	316.9	316.35	316.06	317.95	316.62
302.51	302.49	303.68	303.3	303.04	303.34	302.98	303.15	303.78	305.76	303.41	302.37	304.65	303.36	304.2	304.46	301.59	304.73	302.41	303.06	302.72	302.79	303.09	304.02	303.73	304.76	303.46	303.25	302.78	302.64	303.79	303.88	302.95	301.84	302.9	303.84	304.35	304.64	303.25	302.2	302.97	302.36	304.64	304.8	302.78	304.53	304.17	301.26	303.48	304.94
295.23	293.85	294.97	296.42	296.11	294.43	292.93	294.94	293.89	293.55	293.04	295.57	296.79	294	294.94	294.89	295.39	294.55	294.66	294.88	295.04	295.97	294.99	296.11	294.13	293.69	293.57	293.95	295.94	293.96	296.09	295.9	295.84	293.83	295.95	295.94	294.74	293.41	295.32	294.02	293.71	294.91	295.35	295.6	295.35	295.94	293.35	295.36	296.21	296.07
295.59	296.26	298.82	298.99	295.95	296.25	296.28	296.67	295.28	296.56	296.95	296.25	298.18	296.37	296.26	298.3	297.73	296.92	297.5	296.9	297.41	296.88	295.69	297.62	296.56	297.23	297.42	295.11	297.44	296.28	296.03	297.37	296.96	298.33	296.76	297.02	296.04	295.97	295.93	297.22	297.98	296.33	297.24	296.28	296.61	297.6	297.59	297.22	295.55	297.35
313.24	313.63	313.28	313.14	312.69	313.38	314.79	311.33	313.58	314.65	314.88	312.11	313.61	313.43	312.32	312.47	314.94	314.13	312.5	311.19	313.58	312.39	314.05	312.08	314.32	313.46	311.53	313.5	312.79	312.93	312.66	311.72	312.49	312.17	312.97	315.31	313.68	313.93	315.27	312.17	314.8	310.3	313.27	313.31	313.03	312.51	313.01	313.47	312.82	312.94
316.52	317.12	317.61	315.46	317.58	317.61	316.43	315.96	316.44	317.2	316.58	317.42	313.96	315.26	317.62	314.69	317.22	316.99	316.57	317.9	314.91	316.46	319.86	317.97	316.7	316.52	316.99	316.82	317.23	317.96	317.18	317.91	316.55	315.77	316.19	317.36	315.84	314.47	315.51	316.71	317.34	314.63	316.43	315.71	316.01	316	315.11	317.02	315.56	317.17
305.96	305.99	306.25	305.81	304.69	303.99	304.2	304.08	306.2	304.73	303.75	304.99	303.86	307.01	306.18	305.66	305.15	303.37	304.77	306.76	305.82	306.35	303.94	304.58	305.31	305.63	306.9	304.47	304.63	305.68	305.41	305.54	305.25	305.9	307.21	307	303.83	306.24	304.77	305.96	304.86	305.76	305.11	306.22	306.04	305.75	304.91	305.63	303.99	305.69
317.99	319.25	316.58	320.17	318.16	317.28	317.44	318.26	317.99	318.4	317.38	317.58	318.79	319.24	316.54	318	317.46	316.26	315.58	318.17	319.28	317.26	319.93	319.42	318.16	317.18	318.06	318.72	318.82	319.16	317.81	318.24	318.22	318.12	319.42	317.55	316.79	318.01	318.26	318.68	320.41	315.3	316.05	318.18	317.84	317.92	316.05	317.62	316.81	317.59
295.92	297.12	297.92	299.13	298.04	296.41	298.46	297.42	297.7	296.15	298.54	296.43	298.46	295.1	297.43	296.8	298.15	298.28	298.13	298.76	297.67	297.89	296.03	296.45	297.61	295.92	296.84	296.49	297.19	296.86	296.53	297.57	296.4	295.87	298.12	297.83	295.7	296.47	296.33	296.19	296.96	296.46	295.41	297.33	295.55	297.62	296.06	296.98	298.84	297.29
317.96	316.8	316.04	315.68	316.11	314.76	316.97	316.77	316.02	314.39	315.79	315.15	316.21	316.53	314.3	314.56	317.62	314.76	315.84	316.06	315.66	316.31	314.17	316.32	314.41	314.77	315.83	317.33	316.57	314.73	315.96	316.24	314.85	314.23	314.54	317.22	316.57	316.38	316.09	314.57	316.11	315.78	315.05	316.07	315.1	316.58	315.48	315.73	316.36	316.96
326.09	327.43	326.86	327.52	326.92	326.55	325.8	326.67	329.14	326.62	325.46	326.53	327.33	326.36	326.49	326.55	326.19	328.05	328.32	326.99	328.17	326.78	326.84	327.14	326.56	327.42	326.99	326.78	325.64	327.22	327.63	326.82	326.14	327	326.31	325.94	328.4	327.49	326.33	327.39	327.97	328.04	324.53	327.92	327.04	328.73	326.13	326.74	326.62	327.09
312.78	311.19	311.11	311.96	312.87	310.03	312.12	308.23	310.44	310.06	311.54	312.5	312.94	312.52	311.45	311.91	311.24	311.82	309.2	309.93	310.72	310.27	314.35	310.94	309.45	313.36	312.66	312.27	310.79	310.83	311.23	310.34	311.37	313.65	309.79	312.66	311.76	310.54	312.08	310.29	311.86	309.76	312.59	310.63	310.3	311.81	311.51	312.24	311.42	312.56
296.07	297.37	296.03	297.39	297.57	295.45	295.97	296.9	295.95	294.5	296.34	297.7	295.49	297.17	296.86	296.19	296.81	295.83	297.28	294.83	298.18	297.48	297.83	295.78	297.82	297.1	298.2	296.25	296.73	296.15	296.3	296.15	296.41	296.92	296.4	297.79	296.38	296.56	297.69	297.46	296.26	296.94	295.98	296.95	297.38	296.69	296.19	297.41	297.2	295.63
310.53	312.58	311.7	309.95	311.39	311.34	310.83	312.81	312.27	310.43	311.91	310.86	311.13	309.91	310.69	309	310.76	310.31	312.04	310.39	310.13	311.31	310.82	311.86	311.3	312.2	309.8	312.46	313.7	312.58	311.57	310.43	310.82	311.49	311.73	313.17	309.54	312.11	311.95	310.34	311.46	312.98	310.71	311.78	310.86	312.85	310.97	311.69	311.93	310.11
303.31	303.2	303.82	302.87	302.4	302.14	304.7	303.3	304.21	304.41	305.09	304.78	304.14	303.66	302.93	302.86	303.63	304.16	300.88	301.99	303.79	303.31	302.98	304.14	303.27	303.54	302.71	301.32	303.82	302.94	303.72	301.8	304.8	302.5	302.91	304.5	302.55	302.5	303.26	302.96	304.8	303.39	302.76	304.79	303.42	303.43	303.47	301.95	302.04	302.91
314.57	314.74	313.62	315.36	312.72	312.86	316.14	312.04	315.25	313.16	313.86	313.72	314.92	313.96	315.51	312.56	313.32	314.03	313.53	314.05	312.19	313.04	312.62	312.75	314.92	312.59	313.88	314.07	313.59	312.75	313.45	314.59	314.83	314.15	313.31	313.96	314.05	314.85	315.05	313.29	314.6	314.55	314.07	313.3	316.15	314.01	315.01	314.02	315.03	312.78
318.35	318.13	319.09	319.85	320.16	320.18	318.52	320.11	319.46	319.27	320.46	320.33	318.5	319.53	319.4	318.36	319.79	318.88	321.75	316.58	319.13	319.13	320.94	320.35	318.53	320.97	319.55	317.96	319.16	319.99	319.07	320.18	320.39	320.45	317.65	321.04	320.39	320.52	320.91	320.03	317.65	318.1	318.37	319.51	320.18	320.63	319.79	319.68	318.46	317.97
302.76	301.94	303.67	302.91	303.22	301.57	303.75	304.41	303.65	303.39	301.4	304.8	302.87	303.46	303.09	302.81	301.76	302.28	302.22	304.03	303.55	303.5	303.4	302.3	302.39	301.5	303.22	304.57	302.06	303.01	301.75	304.15	300.64	303.49	302.99	302.75	303.19	303.9	301.1	301.61	304.14	301.23	303.74	301.42	304.56	302.33	302.97	302.62	303.17	302.87
301.1	303.13	303.2	302.24	303.05	300.55	302.67	303.21	301.55	299.83	303.05	303.58	302.51	303.01	302.97	301.47	300.76	301.87	303.31	303.1	304.86	302.86	302.22	302.93	302.35	301.4	302.59	303.82	304.2	302.68	302.27	303.65	302.93	303.12	303.44	303.91	303.1	301.81	301.55	301.84	303.3	303.37	303.12	304.42	303.02	303.18	304.01	302.79	301.7	302.78
313.99	312.79	314.34	313.59	314.03	312.84	315.18	315.92	312.96	316.01	312.57	314.69	313.3	313.1	313.87	311.66	313.72	314.13	315.17	315.78	313	315.71	315.04	312.87	315.03	313.2	316.61	315.07	313.61	314.73	313.78	314.97	314.23	314.25	314.78	313.26	313.38	313.99	313.39	315.22	314.66	312.8	313.7	313.82	313.59	313.02	314.05	312.53	313.67	314.3
326.73	327.47	326.98	327.26	326.66	326.94	326.19	326.48	327.4	325.26	326.23	325.89	327.22	327.54	327.3	327.4	326.29	328.1	327.7	329.1	327.2	327.66	327.93	327.57	325.72	327.11	327.67	325.52	327.47	325.81	326.37	325.79	326.87	326.27	326.55	327.62	327.57	326.63	327.18	328.91	327.85	326.16	327.05	325.89	326.4	326.92	327.83	327.26	327.12	326.06
301.04	299.92	300.91	298.77	299.98	301.25	300.65	301.23	300.12	300.41	300.4	301.92	300.04	301	300.91	301.49	301.79	300.42	301.33	301.47	303.36	300.32	301.57	301.91	304.01	300.03	300.61	300.58	301.21	301.92	301.6	301.79	300.48	299.22	301.09	300.53	301.37	303.29	301.45	301.34	301.85	300.7	301.84	301.15	299.54	301.2	301.13	302.15	300.56	301.31
301.88	301.12	300.99	303.21	304.71	303.2	304.89	301.17	301.83	302.91	302.3	303.52	303.36	303.6	302.63	302.48	304.26	302.97	303.53	300.29	303.47	301.31	304.04	303.57	302.94	303.31	301.49	301.32	303.88	301.47	303.59	302.61	301.36	302.42	302.41	303.05	301.38	303.63	302.53	302.6	302.51	303.6	302.19	304.17	302.82	303.48	300.14	303.23	303.93	303.87
318.99	319.52	318.68	319.73	318.24	318.66	319.61	320.52	319.42	319.38	317.63	319.61	319.86	319.18	319.92	318.14	319.2	319.09	318.35	320.6	318.81	318.33	320.12	318.19	319.87	319.56	321.63	319.36	320	320.98	318.08	319.18	319.94	320.12	317.3	319.68	318.95	319.97	319.05	320.08	317.95	320.38	318.8	318.55	319.88	320.56	319.51	318.48	319.8	320.63
303.02	305.54	301.85	304.18	302.25	303.16	300.29	301.64	300.69	302.1	303.38	301.59	304.2	302.98	303.16	302.73	304.2	301.96	303.25	303.42	301.41	302.29	302.3	302.68	300.73	302.83	301.13	301.24	302.98	303.92	302.77	301.49	302.5	302.87	302.23	302.54	301.76	302.23	302.23	303.72	302.47	301.15	303.76	303.56	299.99	302.75	302.29	301.78	302.95	303.03
299.67	300.9	300.35	300.82	301.33	298.75	300.13	300.58	303.24	302.33	301.75	300.83	300.59	301.14	301.48	301.54	301.7	301.09	300.58	301.35	301.19	299.38	299.85	300.91	300.65	301.56	300.27	300.26	301.36	300.77	301.97	302.01	301.94	300.64	302.31	301.45	301.33	301.91	300.82	301.68	300.32	301.95	300.25	300.63	300.82	300.88	301.94	298.61	299.7	299.01
300.51	300.83	300.31	300.05	301.45	302.07	301.04	302.15	299.61	299.36	299.59	299.44	298.64	299.64	299.61	299.48	298.15	298.03	302.06	301.03	299.94	299.12	300.45	299.39	300.01	300.36	299.87	300.88	299.85	300.92	299.63	298.83	299.88	298.84	299.82	298.95	298.7	299.62	300.21	300.35	299.57	298.47	301.16	301.94	300.45	300.59	302.54	300.88	300.77	300.6
325.27	323.98	325.47	325.39	323.83	327.04	325.2	325.93	324.61	325.88	324.66	325.54	324.8	327.03	327.66	324.8	325.77	326.06	325.18	325.68	325.02	323.3	323.5	327.3	326.28	326.54	323.74	324.45	325.19	327.05	325.18	326.28	324	325.59	325.2	326.03	324.95	326.07	325.31	325.96	326.23	325.96	323.46	324.04	325.82	325.72	324.7	325.07	325.57	323.5
317.79	318.24	319.22	318.23	318.73	317.58	318.76	318.13	319.05	319.11	319.74	316.78	319.78	318.52	316.62	318.88	319.18	317.72	318.99	318.02	318.17	318.93	320.01	318.75	317.35	317.29	318.44	318.38	316.01	315.72	317.96	319.45	318.97	319.36	319.54	317.95	318.45	319.24	316.11	317.89	319.1	317.45	319.8	317.99	317.77	318.19	318.36	317.09	318.47	318.1
304.58	304.35	304.95	303.38	302.79	302.49	304.54	302.69	304.76	305.36	303.44	301.31	304.39	303.41	303.89	302.66	304.44	303.59	305.29	302.92	304.38	302.59	303.74	302.06	304.84	305.2	302.48	304.23	304.91	306.34	302.25	303.38	303.28	302.59	302.82	303.92	302.38	304.77	302.23	303.62	304.9	303.11	303.56	302.86	303.13	305.47	303.94	303.1	304.07	301.89
311.31	310.49	310.24	311.28	310.28	311	311.46	309.8	311.46	311.09	310.74	311.37	311.04	310.84	310.38	311.59	311.92	311.23	311.11	310.6	312.16	312.34	310.66	310.21	308.92	310.8	312.2	309.91	310.98	308.42	311.43	311.35	310.65	307.95	310.47	310.94	309.73	309.49	312.52	309.73	309.24	310.43	312.77	309.78	308.21	309.93	309.94	308.41	310.88	311.92
305.36	305.55	306.24	305.59	307.32	309.47	305.96	306.32	304.8	307.35	306.75	307.75	305.58	306.58	307.26	305.58	307.24	306.38	306.73	305.24	308.42	306.87	306.28	304.38	305.14	305.83	305.29	305.09	307.77	305.24	303.86	306.3	308.36	308.2	306.81	304.85	308.04	306.84	306.8	303.84	305.78	305.93	305.21	306.73	308.11	307.93	308.03	305.71	305.99	305.94
313.28	313.27	312.8	311.42	312.5	313.57	312.56	312.56	313.92	311.92	312.92	312.26	312.08	312.37	315.12	312.86	312.72	313.71	313.24	313.75	311.76	312.63	313.39	313.07	311.19	312.48	312.56	313.92	313.18	310.87	313.1	312.57	313.66	311.92	313.81	313.25	312.75	313.27	312.48	313.17	313.54	311.15	312.26	312.71	312.83	312.89	312.55	311.08	313.13	311
293.43	294.27	293.8	295.58	294.43	291.3	292.8	293.09	293.99	294.84	293.59	294.09	293.47	295.09	294.27	294.36	294.79	294.67	294.55	294.31	294.02	294.79	292.47	293.82	293.17	292.45	294.93	294.52	295.37	294.52	294.87	295.48	292.78	293.64	293.96	295.41	293.75	296.12	292.85	294.59	293.2	292.54	292.5	293.31	296.65	294.84	293.78	294.03	293.52	293.54
313.58	313.65	311.95	315.35	313.04	312.84	315.43	312.44	316.12	313.9	315.53	315.55	313.54	312.4	314.61	316.4	315.48	313.99	313.98	314.95	314.04	315.21	313.91	315	315.18	313.63	313.87	313.98	314.12	314.46	313.13	313.62	313.15	314.66	314	312.01	313.8	313.89	315	314.41	313	314.5	313.03	312.49	315.86	313.91	313.26	314.21	311.36	314.42
314.35	314.26	315.24	315.04	314.48	316.09	316.01	314.13	312.69	312.46	313.69	314.26	315.55	313.67	313.19	316.73	313.67	314.99	315.72	315.1	315.19	317.08	314.81	313.66	314.98	316.37	316.03	314.85	313.34	312.64	315.72	315	313.37	316.76	314.49	314.66	314.14	314.34	315.14	316.29	314.68	315.89	315.28	313.49	315.29	315.41	313.68	314.33	314.8	314.95
304.08	301.53	304.12	304	304.61	304.28	304.29	302.52	304.01	303.05	303.65	304.79	303.82	302.92	304.01	304.83	305.76	303.58	303.69	305.09	303.87	303.33	304.41	303.6	303.53	303.1	304.11	302.05	303.87	302.33	304.49	303.34	303.54	305.38	303.21	304.11	304.38	302.65	304.34	304.08	303.4	304.09	304.51	305.63	306.25	302.65	303.04	305.24	303.81	302.58
305.82	305.82	304.84	305.18	305.41	305.48	305.73	307.03	305.16	306.57	304.49	307.23	307.97	308.77	306.91	305.46	306.51	305.47	304.52	305.78	307.22	306.57	305.02	306.17	304.58	307.09	305.94	307.01	303.87	306.05	304.34	306.23	306.42	306.22	305.43	307.01	305.59	306.82	306.57	306.72	307.79	304.63	305.89	304.84	305.85	305.23	306.42	306.17	305.1	306.21
312.77	313.58	312.69	314.32	314.48	313.34	314.38	313.07	315.37	313.4	314.8	314.53	314.46	314.97	314.66	312.47	311.81	313.64	313.76	312.59	314.28	313.68	313.41	314.8	312.49	314.41	313.61	313.05	314.39	313.19	313.7	314.94	312.72	313.15	312.08	314.44	314.4	314.81	312.34	313.97	313.92	314.04	312.99	314.83	312.73	314.33	312.77	313.81	315.21	315.73
314.99	314.59	315.16	314.01	312.89	315.21	314.3	315.13	314.61	314.98	314.58	313.88	315.25	314.78	315.16	313.72	315.36	312.24	315.83	317.05	315.83	314.73	314.88	315.83	314.87	315.3	315.39	314.9	313.07	314.39	315.49	314.22	313.18	313.35	313.44	313.73	314.56	313.81	314.65	312.12	314.61	315.38	314.55	315.48	316.18	313.83	315.53	312.54	313.14	314.08
303.49	302.45	301.55	303.65	301.97	302.98	302.85	304.44	302.47	304.75	304.08	301.85	302.4	303.51	302.39	303.98	299.95	299.99	302.07	301.88	301.95	303.94	301.26	301.93	302.7	303.1	304.82	303.76	301.56	304.69	301.68	302.43	303.89	303.58	303.65	303.26	304.13	302.22	302.55	302.76	302.68	303.37	304.14	303.22	303.54	303.86	302.91	303.54	303.3	303.12
302.2	303.64	302.57	303.39	304.3	304.56	302.32	303.24	302.51	303.39	303.84	306.12	304.1	303.32	302.7	303.77	303.4	303.22	304.23	304.29	304.82	304.43	303.1	303.43	302.5	304.11	303.5	304.49	305.18	302.59	302.37	303.32	302.58	303.66	301.44	304.26	304.45	303.75	302.92	303.98	302.4	302.05	303.05	304.97	303.36	303.27	303.42	300.95	304.83	302.83
304.39	306.39	306	305.53	305.53	305.06	305.2	306.68	305.34	306.52	304.43	305.16	304.65	304.91	307.59	306.07	304.41	306.26	303.57	304.06	305.5	306.98	305.05	305.5	305.85	303.7	305.13	305.23	305.34	306.31	305.04	303.97	305.81	305.33	303.8	305.66	303.54	306.47	305.22	305.91	306.68	306.28	304.93	305.37	305.44	305.73	304.77	305.99	303.83	305.67
317.02	317.93	316.86	317.8	318.84	319.64	316.89	317.85	316.21	318.48	316.8	319.95	317.58	318.89	317.03	316.75	317.68	319.2	318.71	316.58	318.92	317.22	318.32	317.4	317.45	318.86	320.7	317.05	317.19	317.65	317.76	316.94	318.65	318.07	319.23	319.6	319.47	318.38	319.8	318.7	318.1	319.18	318.66	318.11	317.6	319.16	316.76	317.51	318.14	318.19
299.29	300.82	302.46	299.28	301.21	300.75	299.85	300.63	300	300.94	302.55	301.46	299.29	299.1	302.57	302.15	301.43	300.96	302.18	300.63	301.38	301	301.29	300.71	301.41	303.46	301.31	300.86	300.72	302.43	300.69	300.07	302.85	302.82	300.89	300.83	302.93	301.02	303.08	302.82	302.34	300.16	300.31	300.79	302.57	299.3	302.2	300.19	302.07	300.48
312.56	312.89	312.9	315.06	314.73	312.74	312.94	312.53	315.28	312.65	313.36	313.08	312.13	311.58	314.21	314.67	312.53	313.49	315.65	313.15	313.27	313.13	313.98	313.78	313.67	313.77	311.88	313.96	313.33	313.63	312.71	312.8	311.88	314.08	313.23	314.54	314.17	313.48	314.44	313.31	313.84	311.26	314.05	311.86	315.18	313.08	315.99	313.2	314.03	312.91
296.33	296.29	297.89	296.21	297.87	298.41	297.78	296.75	297.06	295.01	299.11	295.86	297.9	297.39	296.84	294.75	297.25	294.08	296.13	296.54	297.34	295.74	296.61	295.75	293.85	295.54	295.74	296.21	297.51	297.39	298.27	295.72	297.81	294.01	297.35	295.09	296.86	296.76	295.47	298.34	296.65	296.67	296.51	297.34	297	295.61	298.46	296.22	296.24	298.05
303.09	303.02	302.44	304.57	303.84	302.26	300.99	302.28	301.28	303.54	304.19	303.08	303.48	304.05	300.9	304.33	302.83	302.45	303.36	300.65	302.74	303.17	302.93	302.1	301.33	301.93	301.79	302.14	302.19	302.44	302.6	302.44	300.83	304.36	303.04	303.52	303.48	303.94	302.29	301.31	303.98	304.45	304.06	301.83	302.16	301.22	302.62	300.78	303.53	303.55
315.09	314.01	313.3	312.39	313.1	313.8	312.18	312.47	312.62	314.27	314.84	312.64	313.19	311.46	311.94	314.38	315.88	313.17	313.24	313.47	311.72	313.41	312.43	312.48	313.99	314.63	315.16	312.26	312.26	312.79	312.57	311.16	312.89	310.66	313.4	311.59	313.46	312.86	313.11	314.36	314.21	311.66	312.45	313.57	313.45	311.62	312.27	312.64	314.14	314.83
303.51	305.25	303.81	303.57	304.44	303.32	302.95	304.01	303.92	304.34	303.93	303.99	303.53	304.49	304.07	305.53	302.52	303.71	304.21	303.78	301.94	303.27	302.81	303.92	303.79	302.55	303.34	304	303.13	302.35	305.2	303.02	304.57	303.75	303.77	301.14	303.56	304.39	302.86	304.28	303.49	302.82	302.77	302.58	302.86	303.13	302.8	303.33	302.41	304.03
305.34	307.59	306.6	307.15	306.73	306.44	305.12	307.63	306.99	306.47	308.32	308.87	308.28	307.34	307.46	307.41	306.53	306.87	307.54	305.86	307.45	307.71	305.84	306.93	304.95	306.81	305.83	308.61	306.35	306.19	306.14	305.81	307.73	305.54	307.59	307.63	309.57	306.99	306.99	308.3	307.01	305.28	306.34	306.23	307.37	308.13	305.15	306.44	307.37	305.6
299.19	300.44	301	299.91	297.75	299.96	300.52	298.56	299.67	300.49	300.54	299.81	299.33	300.44	301.69	299.67	302.54	300.5	301.06	299.35	301.26	299.59	299.02	300	301.09	298.69	299.27	300.25	301.39	299.18	301.2	299.86	299.45	300.19	298.39	298.85	300.67	298.81	299.22	299.07	299.07	301.64	301.04	301.43	299.6	299.05	300.31	299.87	300.72	299.35
292.57	291.85	294.66	294.57	294.11	292.47	294.37	294.29	293.92	293.48	295.14	292.34	293.54	294.6	293.02	294.86	293.64	293.11	292.27	294.29	293.71	294.98	293.37	293.2	293.9	293.86	294.61	293.94	294.63	294.24	293.03	295.06	295.78	291.26	295.7	295.78	296.49	293.3	294.54	294.52	293.83	293.82	292.3	295.21	291.99	294.63	293.04	293.84	294.59	294.07
313.68	313.34	311.38	314.14	312.58	313.42	313.3	313.25	316.27	312.69	313.08	312.39	313.4	313.58	315.08	314.06	313.54	311.62	312.56	312.5	314.61	312.46	313.59	312.34	313.56	313.8	312.05	313.68	313.61	313.03	310.58	314.4	312.58	314.04	311.64	312.06	312.69	313.02	313.78	315.06	315.02	313.92	313	312.23	311.56	314.57	313.95	313.36	312.89	313.58
326.39	325.09	324.46	324.33	325.51	325.29	325.67	327.62	324.29	326.44	324.85	325.14	325.77	324	327.08	324.54	325.43	325.58	326.1	325.65	325.22	322.98	325.94	323.83	325.86	324.79	324.21	325.34	323.91	325.17	325.41	324.25	325.13	325.99	326.85	326.62	324.98	323.39	325.29	323	326.48	324.5	325.76	325.27	326.61	324.81	324.46	325.73	325.29	326.46
314	315.58	315.58	316.28	316.32	312.84	316.02	314.93	314.32	313.48	314.77	314.88	314.03	314.52	315.54	316.33	316.16	314.15	315.45	314.5	316.67	316.06	313.81	314.71	314.87	315.04	314.25	315.69	313.24	313.85	315.52	315.33	314.66	314.06	316.04	316.09	315.88	314.16	314.14	316.23	315.29	316.52	315.03	314.31	314.13	313.59	315.66	314.91	316.01	314.96
311.91	311.97	311.61	311.79	313.76	312.61	312.38	311.69	310.9	313.84	312.6	311.21	312.78	313.19	311.71	313.88	311.23	311.58	312.97	311.87	312.38	311.51	312.98	312.93	313.03	311.36	312.65	311.79	313.1	313.44	312.9	314.62	312.6	312.19	313.81	312.16	312.48	310.93	312.06	310.05	310.44	310.75	310.97	313.31	311.36	314.46	312.19	313.45	313.73	311.72
301.27	300.84	301.69	302.97	304.19	303.36	302.51	302.9	301.48	302.46	301.29	300.8	301.96	303.54	302.85	302.82	301.66	303.28	301.05	302.51	302.06	302.96	302.3	303.1	305.09	302.27	302.76	303.63	303.65	301.24	301.91	303.19	301.74	304.85	300.71	301.9	303.2	302.27	302.02	303.63	302.72	302.94	303.44	301.58	303.73	302.92	302.68	301.94	301.81	301.23
308.03	304.94	305.3	305.91	307.35	303.95	305.11	306.87	303.58	304.29	306.87	305.65	304.86	304.99	304.68	305.38	303.24	303.81	306.51	306.71	305.05	307.38	304.44	305.12	306.51	306.79	303.34	304.49	305.38	303.9	304.41	304.74	305.04	306.05	305.5	305.44	307.8	304.78	306.52	302.51	306.82	304.39	306.27	306.14	304.88	305.52	305.68	304.25	305.57	306.9
306.53	304.79	305.88	305.65	305.88	306.53	308.9	305.78	306.27	307.2	305.65	305.99	305.15	307.8	306.53	306.89	305.74	304.51	306.76	306.67	307.53	305.76	306.22	306.22	304.39	307.27	307.2	307.09	304.77	305.95	306.21	306.07	308.34	305.97	306.82	307.02	305.97	307.36	306.57	304.99	306.43	305.69	306.96	307.44	307.07	305.49	306.13	305.21	305.21	305.59
317.39	315.72	314.5	315.96	314.92	315.2	315.37	315.7	316.11	314.92	314.74	314.45	314.5	314.26	314.87	313.34	314.86	313.51	312.79	312.29	313.46	313.88	312.13	315.44	314.34	315.79	314.36	314.07	314.7	314.32	314.81	316.1	313.24	314.74	312.75	315.08	314.71	316.29	314.42	314.72	311.18	313.65	314.84	312.82	315.83	314.09	315.12	315.7	316.33	315
313.65	313.49	313.71	315.83	313.65	313.99	312.73	312.52	314.64	312.09	314.34	312.24	313.84	313.44	313.13	311.34	314.02	311.92	312.01	313.6	312.74	313.73	313.77	312.46	311.55	313.88	312.85	313.74	313.88	315.06	311.13	312.58	312.21	312.92	312.97	312.13	313	313.62	310.97	312.76	312.01	313.61	314.37	313.53	313.34	313.44	314.16	313.3	311.42	311.43
293.66	296.15	292.33	294.32	295.18	293.39	294.12	293.89	292.46	294.02	294.21	293.24	293.53	292.37	295.57	294.96	292.03	293.46	295.1	294.77	296.23	292.97	295.09	294.72	294.47	292.49	294.45	294.31	295.12	292.96	294.59	295.48	293.85	292.21	295.2	295.36	293.38	293.68	293.25	291.98	292.87	294.65	294.63	293.07	293.87	292.64	294	293.87	295.02	293.26
303.38	303.72	304.68	302.54	304.02	304.09	302.91	304.01	303.11	303.8	302.78	302.37	303.77	304.2	304.14	303.39	303.33	303.1	303.33	304.7	304.29	302.52	303.65	302.73	302.49	303.61	303.08	303.76	303.71	304.71	301.35	303.73	302.25	303.53	303.99	302.85	305.4	302.42	304.04	302.92	303.04	301.71	303.97	302.83	303.1	303.45	303.58	303.88	302.28	306.39
316.66	314.92	313.33	315.95	315.15	316.24	315.04	314.06	315.81	315.7	315.04	316.54	315.68	316.73	316.25	314.82	315.12	315.05	315.74	315.49	316.26	314.41	317.75	314.31	316.09	316.49	315.96	315.85	315.38	316.54	317.71	315.69	316.28	314.23	315.93	314.72	314.7	314.13	315.6	315.81	315.2	315.94	314.63	315.56	315.43	315.44	313.5	315.62	316.23	315.82
307.57	305.68	306.62	306.74	307.05	306.72	306.29	307.17	305.18	306.48	306.2	305.77	305.26	306.32	307.22	306.97	306.91	305.93	305.09	306.08	304.91	306.78	304.56	306.61	305.07	306.67	307.09	307.23	305.33	308.22	304.85	306.98	305.16	304.54	306.14	305.52	308	304.8	305.9	307.47	305.05	306.27	307.65	307.64	306.5	305.54	305.63	306.18	306.95	306.38
303.47	303.63	305	305.29	303.18	304.7	302.27	303.83	306.47	305.35	303.53	303.08	304.79	304.67	304.69	303.78	305.5	305.22	303.14	305.11	303.9	304.43	303.77	303.55	304.99	303.72	303.36	304.39	304.45	303.6	304.27	304.48	305.41	305.87	303.52	304.76	303.78	303.7	304.69	303.12	306.42	305.05	304.66	304.94	303.69	304.06	303.49	304.36	305.19	304.79
313.48	313.58	312.75	314.51	314.62	314.14	312.57	311.32	315.86	312.72	312.98	312.76	313.85	311.26	313.66	312.52	312.13	312.98	312.29	311.77	313.3	314.05	309.86	313.23	312.72	312.13	311.69	312.54	312.54	312.73	313.72	312.46	311.93	313.41	313.12	312.68	313.48	314.65	311.15	313.38	311.81	313.4	313.28	312.71	312.52	313.2	312.76	313.98	313.04	312.68
313.37	313.82	313.05	312.18	312.12	313.16	312.98	312.87	311.43	312.41	313.44	310.99	311.76	310.84	311.16	310.06	312.19	313.16	312.04	311.95	313.62	313.04	313.19	312.83	312.46	311.85	311.95	313.2	312.6	312.67	312.54	312.39	312.27	312.83	312.93	313.94	313.15	312.82	311.09	313.3	312.77	311.95	311.31	313.12	311.46	312.77	312.33	311.95	312.48	310.72
307.08	305.81	305.85	305.51	306.11	305.99	306.43	305.74	307.02	307.26	306.63	306.36	307.91	308.3	306.94	308.35	305.98	306.23	306.97	307.91	307.58	303.9	306.38	306.78	307.9	305.77	305.21	306.66	305.29	306.9	307.19	308.28	307.55	305.33	305.73	306.14	307.56	306.16	308.3	307.25	307.06	306.01	304.14	307.59	308.34	306.84	306.56	306.74	307.75	305.24
299.67	300.71	300.08	302.21	300.45	301.66	300.02	299.62	299.35	301.04	299.97	299.93	301.26	300.74	298.68	301.12	300.08	299.23	298.86	298.73	300.01	298.39	299.16	300.89	301.84	299.14	300.64	298.43	298.96	301.57	300.43	299.03	300.02	299.23	299.89	299.22	299.98	299.29	300.1	299.53	298.73	301.43	302.19	301.47	299.81	300.41	300.43	300.23	299.03	302.03
304.41	305.31	306.36	304.42	305.64	304.71	305.1	304.48	303.69	303.39	305.51	304.32	307.43	304.73	304.08	305.35	305.13	305.34	305.42	306	304.12	304.41	306.22	304.9	306.74	305.3	304.27	305.01	304.64	306.49	305.72	304.51	305.54	306.13	304.87	306.95	305.4	305.31	304.92	305.34	304.74	307.26	305.15	305.12	304.76	305.66	306.15	306.45	306.07	304.78
312.27	312.89	311.65	312.76	311.2	312.39	312.82	311.36	312.68	312.02	311.84	313.08	312.13	312.29	312.49	313.04	310.98	311.35	312.34	313.08	311.66	313.55	312.52	312.9	311.3	311.81	312.57	313.72	310.79	312.43	312.38	313.11	312.26	313.78	312.89	312.78	313.07	311.87	313.4	314.34	312.98	313.42	313.51	312.07	313.46	312.85	312.02	313.65	313.46	311.32
313.86	314.69	316.22	313.95	314.87	314.22	313.63	315.95	315.36	314.01	314.57	314.13	314.09	316.64	313.58	315.38	316.43	315.2	317.28	315.71	314.52	315.73	314.53	314.85	314.08	315.79	314.84	315.75	315.16	316.41	314.99	314.83	315.47	313.87	315.94	315.43	314.52	313.95	312.94	316.43	315.45	313.29	313.32	314.37	315.22	315.34	311.93	314.47	315.36	315.94
312.34	312.71	311.34	310.89	312.61	312.91	314.95	312.58	312.38	312.57	312.64	312.72	312.87	312.12	310.88	311.14	312.56	310.41	313.45	313.42	311.06	311.31	310.91	311.18	311.43	312.3	312.7	310.61	310.81	311.02	310.75	312.05	312.26	312.42	312.74	311.9	311.4	312.24	312.24	313.23	312.27	312.07	312.67	311.65	311.6	311.97	313.12	313.33	311.82	313.15
313.14	311.58	312.56	313.42	311.23	313.14	312.53	313.43	312.24	312.53	312.79	312.3	311.7	313.16	312.12	311.57	311.44	311.94	312.9	312.02	312.68	311.38	313.87	312.04	315.47	310.79	310.73	313.39	312.26	312.33	312.5	310.29	312.42	314.25	314.79	310.83	311.54	313.15	312.26	312.56	311.49	313.19	313.32	312.19	312.53	313.07	315.01	312.21	311.41	311.5
312.76	312.01	314.36	313.05	313.91	314.67	313.3	314.24	314.05	313.2	313.9	312.74	314.02	314	313.11	312.36	314.79	312.22	311.87	314.11	313.06	312.61	314.41	313.93	312.6	314.96	313.29	314.46	313.53	314.97	313.69	313.92	314.44	313.67	313.4	312.16	313.61	313.13	315.28	311.88	313	314.96	314.76	314.28	312.43	314.42	314.28	313.08	312.01	313.46
312.76	312.7	315.24	312.73	314.63	313.75	314.42	313.32	315.07	313.97	313.31	312.7	314.32	314.31	313.95	313.37	313.88	314.99	313.1	313.02	313.77	314.65	313.13	313.43	311.49	313.82	313.45	314.12	315.71	313.46	314.87	313.28	313.45	313.63	314.27	311.93	314.36	314.25	313.36	314.52	313.62	315.54	314.88	313.36	313.75	315.29	315.31	313.65	314.1	312.85
308.31	308.27	305.94	308.7	308.19	306.27	307.81	309.14	307.28	307.32	306.57	307.93	307.1	307.48	306.95	308.6	307.79	309.6	307.23	307.59	307.81	306.21	307.1	306.83	306.09	305.41	307.49	306.08	307.18	307.6	307.05	306.47	306.72	307.22	306.87	306.47	307.81	306.67	307.15	307.43	307.17	308.39	306.66	307.47	306.42	306.98	306.42	308.51	305.72	308.65
325.42	325.87	325.47	324.07	324.55	324.97	323.92	326.02	326.68	324.08	324.06	325.84	324.08	322.74	325.28	324.95	324.08	322.72	325.38	323.79	325.14	324.62	324.55	322.06	325.85	323.4	324.71	325.84	323.27	327.15	323.6	325.32	326.32	324.37	323.42	323.78	325.24	322.53	325.2	324.57	324.7	325.04	325.51	324.44	325.14	326.01	323.3	325.06	324.37	324.89
305.87	304.64	306.66	306.46	306.46	306.75	306.3	304.34	306.1	306.59	304.47	305.28	305.16	307.14	307.32	304.85	305.38	306.02	305.46	306.06	305.26	306.04	307.47	305.24	305.52	306.98	306.52	303.42	307.23	306.91	305.36	306.06	305.33	306.66	306.11	305.63	306.15	306.34	304.55	307.13	305.32	304.75	306.12	306.26	307.05	306.7	306.65	306.79	306.23	306.4
300.8	300.13	300.96	299.73	301.6	302.37	299.73	300.84	299.85	300.28	301.79	300.62	300.42	299.86	301.48	299.73	300.76	299.87	302.47	301.59	301.44	301.86	301.94	301.22	300.89	301.99	300.83	301.58	303.12	301.59	301.38	301.39	300.35	301.06	302.59	300.16	300.78	300.94	300.74	300.36	299.22	301.29	300.36	301.71	300.54	302.25	301.56	300.76	300.95	300.12
294.57	295.44	293.28	293.09	294.47	292.95	293.42	294.42	295.71	295.36	293.79	296.08	295.69	295.95	295.06	295.9	294.96	294.32	294.12	295.84	295.9	295.41	293.38	294.25	294.09	293.89	296.1	297.9	295.15	295.33	294.89	294.31	294.31	294.93	296.79	296.18	294.9	293.84	293.49	295.17	296.37	295.27	295.45	296.76	294.46	293.97	295.46	296.1	295.41	296.93
314.65	315.36	313.8	314.41	315.97	315.39	314.22	314.75	314.19	314.05	315.41	314.23	317.48	315.41	314.44	314.6	312.83	315.52	314.2	313.8	314.76	314.53	314.47	315.35	315.98	315.34	315.72	315.81	315.62	313.35	315.34	315.29	316.27	315.77	312.65	314.72	314.67	315.55	315.76	314.39	313.49	313.56	315.82	315.75	315.15	314.8	316.16	314.78	312.57	314.14
315.96	313.33	314.05	314.03	316.15	316.82	317.27	316.65	315.23	315.59	316.26	316.34	316.01	315.74	316.91	317.08	315.64	317.07	315.51	315.55	315.12	314.39	314.37	315.84	317.29	315.41	313.92	315.82	315.65	316.7	316.26	317.15	316.32	315.93	315.38	315.72	315.22	316.26	315.6	317.82	316.2	317.51	314.75	315.5	317.41	314.01	317.16	315.92	316.33	315.63
312.47	311.31	312.99	313.26	311.53	315.59	314.58	312.86	312.43	314.54	314.49	311.9	312.72	311.11	312.24	312.8	311.97	312.98	312.87	310.01	314.02	312.7	313.94	315.07	314.47	311.92	313.19	313.79	312.4	311.39	314.48	313.33	312.87	312.04	312.92	313.86	314.53	311.15	312.62	311.85	313.42	312.55	314.06	312.71	310.93	312.23	311.74	313.24	312.5	313.35
313.36	311.12	313.52	312.59	313.35	312.18	312.45	312.25	311.35	312.63	312.21	310.38	312.64	312.87	312.07	312.86	311.63	311.81	311.02	313.42	312.3	311.38	311.29	312.14	312.87	311.45	314.85	311.68	312.91	311.2	312.72	311.77	310.4	311.8	311.85	312.75	313.26	312.42	313.1	312.23	311.46	311.56	310.97	311.49	312.79	311.53	312.68	313.06	311.29	312.2
316.08	316.93	316.34	315.17	316.48	317.15	316.07	316.62	317.49	316.96	315.86	316.82	316.99	316.72	317.99	316.87	317.14	318.6	315.5	315.15	316.28	316.47	315.5	316.37	316.68	315.29	317.08	315.83	315.12	316.87	316.77	316.73	317.87	317.33	315.82	315.79	315.56	316.03	318.27	316.66	316.83	316.64	314.43	315.65	319	317.07	317.16	318.17	317.27	316
315.24	317.96	314.9	315.66	314.21	315.37	315.6	313.12	316.28	315.25	315.7	316.48	313.44	315.53	316.41	316.12	317.43	317.65	313.78	316.11	316.02	314.23	314	314.84	314.47	315.22	314.89	315.35	316.77	313.66	316.33	313.81	314.9	314.76	315.23	317.11	315.15	315.08	316.35	315.34	314.34	317.21	316.63	315.95	315.95	314.47	314.03	314.88	316.34	316.71
317.07	313.45	317.38	315.54	316.21	318.01	314.04	314.67	313.68	314.03	317.13	313.16	314.66	314.3	313.87	313.74	315.46	314.73	314.47	315.36	313.55	314.32	314.48	315.06	316	314.2	315.01	313.93	314.89	313.29	315.19	313.73	314.88	314.46	315.55	314.31	315.29	313.79	313.94	314.55	314.14	314.45	316.19	314.86	314.3	313.5	314.37	316.77	315.8	313.82
313.17	315.45	317.14	314.33	314.15	314.35	313.77	313.81	314.32	312.79	315	314.99	314.28	315.21	314.87	314.59	315.11	315.4	317.16	316.8	315.6	314.08	315.43	314.66	313.56	315.22	315.71	315.09	313.03	315.1	313.4	314.66	314.88	315.99	315.09	316.25	315.47	314.85	314.24	314.54	315.04	314.96	316.09	315.36	314.03	314.09	315.1	315.34	314.72	315.29
316.36	315.77	315.58	315.2	316.5	312.45	315.51	316.68	315.24	314.97	314.52	315.5	316.47	317.31	314.64	315.56	316.38	315.11	316.91	314.81	316.3	314.09	316.49	316.17	314.69	317.32	314.88	315.47	316.54	314.56	315.32	315.98	317.38	315.98	315.71	317.61	316.73	314.42	314.96	317.11	315.14	316.27	316.4	317.78	316.75	316.64	317.06	316.79	316.42	316.52
327.74	329.19	328.29	328.54	329.29	327.03	329.53	329.21	327.89	328.07	328.46	327.95	327.95	329.75	330.19	328.49	330.36	329.06	328.96	328.99	328.04	330.29	328.7	328.23	329.63	329.13	328.41	328.37	329.2	330.02	328.74	327.81	327.53	328.74	327.83	328.07	331.15	329.22	328.47	328.46	327.47	329.68	328.64	328.45	330.85	329.4	327.93	328.17	329.79	327.48
304.88	305.39	305.41	305.43	305.69	306.39	305.82	302.58	305.23	303.13	306.87	305.02	304.91	306.43	304.81	305.36	306.27	305.67	305.54	305.43	304.16	304.94	305.65	305.28	303.84	304.11	304.65	305.94	306.96	305.2	306.26	306.1	304.19	305.08	304.66	306.51	304.17	305.21	304.38	307.36	305.79	306.32	305.71	304.57	305.43	305.31	304.73	304.68	304.82	306.13
310.75	313.04	312.25	311.78	312.15	314.09	314.68	311.87	313.98	312.35	312.92	313.96	314.17	313.53	313.31	313.56	313.84	312.16	312.83	312.79	313.06	312.8	314.61	313.43	312.31	310.92	311.59	312.21	312.21	312.85	312.41	312.86	313.8	311.95	313.74	313.11	312.08	311.18	311.6	314.55	311.71	312.66	311.91	313.24	312.75	312.84	314.5	312.2	313.1	313.15
318.71	318.06	318.42	318.29	317.8	316.83	319.51	317.42	317.75	318.63	319.53	318.87	317.97	321.19	318.04	319.87	318.06	320.15	318.33	318.87	318.57	317.4	319.16	317.98	319.21	319.82	316	318.75	319.91	317.76	318.01	318.96	317.75	318.51	318.26	317.96	320.18	318.51	318.74	317.91	318.68	319.15	316.47	317.92	317.56	318.33	319.95	319.49	317.72	317.7
316.6	315.82	317.15	316.82	318.88	318.57	317.63	316.66	318.31	317.34	318.63	317.62	318.64	317.06	315.99	315.82	317.57	318.64	316.03	318.88	317.13	316.7	317.96	319.16	317.49	316.03	317.43	317.54	316.66	318.42	316.74	317.11	317.53	315.91	316.9	316.02	315.94	317.13	316.99	315.87	318.58	316.68	315.8	316.73	317.62	316.71	318.09	318.22	317.23	318.49
300.75	300.03	301.76	298.91	301.96	302.48	300.75	300.42	298.7	303.03	300.43	299.82	301.19	299.34	301.33	300.12	301.08	301.78	299.69	302.01	302.18	299.48	303.56	302.77	300.61	300.49	300.85	301.06	300.71	301.22	300.33	301.22	300.68	301.2	300.68	301.26	299.52	300.87	300.93	300.8	301.45	300.62	302.32	300.22	301.16	300.04	302.66	301.31	300.6	301.13
314.09	315.57	315.82	313.19	312.47	314.36	315.35	314.88	313.24	315.81	314.15	315.66	315.13	315.4	313.55	315.69	314.98	315.31	316.22	315.17	314.36	315.53	315.23	315.5	313.96	314.52	314.39	314.19	315.03	315.39	313.15	313.8	314.22	314.22	313.24	314.32	314.25	315.48	312.6	312.64	315.47	314.92	314.55	314.28	314.75	315.08	313.71	314.93	314.89	316.74
312.7	313.22	312.48	312.35	312.99	312.31	313.73	312.59	312.29	311.29	314.4	313.3	313.54	312.21	314.04	314.22	313.11	314.07	312.18	315.22	314.46	312.53	311.25	313.85	312.75	313.72	312.28	312.31	312.31	313.87	312.66	313.25	313.02	313.27	311.19	313.91	315.28	311.68	313.92	312.95	313.94	311.59	312.52	312.76	312.88	313.08	312.65	314.1	312.3	311.95
316.46	318.08	317.21	315.45	317.71	318.88	315.08	316.38	316.37	316.71	316.58	319.37	317.44	316.11	317.2	319.19	318.62	318.14	316.75	317.43	317.31	316.52	317.76	316.24	316.88	316.62	317.12	318.48	316.86	317.5	317.87	315.45	317.26	316.75	317.34	318	315.87	315.12	315.71	315.74	317.59	315.82	316.73	317.47	317.51	317.03	316.04	317.78	317.85	317.93
319.25	317.01	317.11	316.49	317.73	316.54	317.34	317.12	317.22	317.32	316.03	318.02	317.46	317.89	318.36	317.26	318.35	317.78	319.34	318.51	316.18	316.11	316.61	316.59	316.96	316.23	318	316.08	318.3	317.57	317.06	315.18	315.79	315.47	317.79	316.46	317.7	316.22	319.54	316.3	319.19	316.91	317.19	317.1	316.53	318.32	316.55	317.69	317.63	318
304.35	305.37	305.37	306.26	304.87	303.72	304.79	304.86	303.81	302.4	303.51	304.39	304.33	304.35	303.06	303.67	303.81	305.13	303.73	302.63	303.01	305.31	304.92	305.5	305.14	303.91	304.26	303.69	303.68	303.69	305.14	303.75	304.35	305.57	304.84	306.02	305.41	303.95	301.83	305.06	305.14	304.77	304.41	305.08	304.61	304.49	304.9	305.39	302.92	303.88
318.18	319.59	316.48	317.55	314.72	316.79	317.48	316.85	316.99	316.74	316.69	316.99	316.18	317.62	316.04	316.88	317.1	315.63	317.09	316.09	315.21	317.44	316.27	314.63	317.28	317.43	316.76	315.46	317.88	316.3	316.48	316.46	317.27	317.7	317.23	316.27	315.08	316.51	315.45	316.38	317.74	315.75	316.16	315.67	319.58	317.52	316.97	317.26	318.74	316.28
318.07	316.78	318.94	316.49	318.01	316.02	316.87	317.03	316.77	318.78	316.67	317.44	317.96	319.64	318.47	315.62	316.95	318.03	318.17	316.8	318.13	318.97	317.55	317.94	317.78	319.12	315.17	316.8	317.94	317.7	316.79	316.64	318.53	316.5	316.91	316.91	318.55	315.6	317.53	317.61	317.37	316.85	316.25	318.08	316.7	319.06	316.1	317.53	316.63	316.24
314.63	313.64	314.16	312.96	314.3	312.97	313.28	315.97	312.98	313.01	312.86	313.39	315.87	314.14	312.93	314.72	314.82	315.21	312.89	313.71	311.79	313.25	313.03	312.3	315.11	312.95	313.13	313.37	314.45	313.25	316.58	314.24	313.71	313.88	314.42	313.2	314.69	314.36	313.73	313.7	315.41	315.08	314.9	314.39	313.21	312.13	311.91	312.75	313.85	314.84
307.03	308.1	308.28	310.11	310.57	307.89	307.75	308.93	307.01	307.12	308.89	309.05	307.46	307.88	309.26	309.96	309.31	307.37	307.85	307.61	309.01	309.53	307.37	308.67	309.97	308.91	309.12	307.31	310.46	309.13	309.58	307.86	309.08	309.08	307.55	310.53	307.94	309.47	309.88	310.5	308.55	307.54	309.86	310	309.52	308.56	310.5	310.3	311.39	309.38
297.17	296.4	295.89	296.06	298.43	297.81	297.09	297.99	296.89	297.77	297.22	296.29	296.39	296.03	297.48	295.27	298.31	294.09	298.05	297.1	296.1	296.16	297.84	296.73	296.78	296.18	295.34	297.6	295.52	295.91	294.35	298.06	294.68	296.69	297.95	297.27	298.38	295.8	295.98	298.89	297.52	296.87	297.39	295.8	296.17	295.69	297.55	296.86	298.08	296.98
315.73	314.93	316.31	315.44	315.48	315.7	314.19	314.02	314.58	313.68	314.99	316.24	314.56	315.2	315.4	313.68	316.09	315.47	313.07	314.11	316.16	315.58	314.63	316.31	312.58	314.51	313.86	314.55	314.87	315.12	314.43	316.44	313.14	315.46	314.76	314.85	315.5	316.27	315.77	312.61	315.11	313.87	313.9	314.44	314.72	313.21	314.08	314.59	314.96	315.69
312.55	312.58	312.72	314.73	312.91	313.55	311.5	313.67	312.35	314.04	314.96	312.2	313.18	312.33	313.35	313.06	314.53	312.77	313.78	313.25	312.7	314.07	313.76	312.22	313.6	313.16	311.88	312.98	313.24	313.39	311.58	311.62	314.91	313.52	312.91	313.12	312.47	313.09	311.91	312.06	312	312.12	313.06	311.45	313.47	312.93	314.35	313.87	315.85	312.26
294.96	296.73	296.06	293.97	294.42	295.06	294.79	296.27	296.15	295.84	294.52	295.04	294.67	295.05	296.16	296.05	294.85	294.3	297.06	294.99	296.26	295.58	296.34	294.37	294.66	294.99	294.36	296.79	293.75	296.27	296.48	292.66	294.87	295	295.29	294.98	295.23	294.82	295.41	296.82	294.01	294.94	295.85	295.71	295.15	297.43	295.12	293.55	295.46	294.74
296.94	296.67	296.5	296.74	297.23	295.32	297.05	295.81	297.8	295.93	295.85	297.43	297.3	296.94	297.21	296.16	298.3	298.59	296.97	295.94	296.21	298.86	296.45	296.54	296.53	295.94	296.18	298.36	296.69	296.68	298.09	297.6	296.24	295.66	297.29	296.47	296.18	294.97	296.28	295.75	296.13	299.14	297.13	295.75	297.48	296.14	297.52	298.6	297.12	298.1
316.21	318.2	316.93	317.53	318.16	317.02	318.76	317.44	319.22	318.8	317.12	318.07	316.82	317.28	317.32	318.63	316.82	318.71	316.99	316.66	317.82	317.67	317.38	319.13	317.47	318.61	316.24	319.69	319.15	318.43	317.75	318.7	316.94	319.4	317.62	317.32	318.06	317.97	318.31	317.5	318.45	316.98	317.71	318.69	318.23	317.39	316.94	318.37	317.37	317.39
319.55	320.51	319.34	319.32	318.51	319.55	319.5	320.14	318.49	318.44	319.06	318.71	319.48	318.08	318.64	320.35	319.28	321.22	320.3	318.04	319.92	318.74	319.96	321.11	318.79	318.17	319.01	318.98	317.99	320.16	317.65	318.94	318.91	319.77	319.01	318.64	318.93	320.36	319.01	319.59	319.29	319.58	320.33	320.05	318.69	319.41	319.81	317.21	318.24	317.08
316.25	317.24	316.63	316.03	315.28	315.29	317.33	314.56	316.34	317.16	314.62	317.06	314.72	315.74	317.29	316.53	315.18	315.11	315.49	315.77	314.78	316.76	316.4	314.88	316.42	315.85	317.04	316.01	316.96	316.8	315.87	315.09	317.07	316.14	315.15	314.53	314.51	316.81	316.96	316.95	314.13	316.77	315.54	313.84	318.36	316.52	315.73	314.27	316.11	316.54
308.15	308.01	307.98	307.99	309.46	307.93	310.32	308.47	308.66	308.31	307.7	308.5	309.38	310.74	307.02	307.77	308.64	307.87	309.71	309.36	308.52	306.54	308.31	310.56	310.07	307.76	310.79	307.39	309.72	309.51	309.36	307.44	306.48	308.3	307.6	308.5	308.83	308.08	309.64	310.44	307.38	310.38	309.39	312.1	308.51	310.2	308.78	311.68	309	308.77
303.94	305.97	304.53	304.52	304.44	303.82	304.88	303.1	302.91	304.97	305.2	305.41	303.27	304.15	303.74	303.16	304.66	305.73	302.49	304.27	303.93	304.03	305.82	303.04	302.46	303.76	305.08	305.53	304.73	303.71	303.95	304.56	304.9	305.16	303.98	304.3	304.57	304.37	304.41	303.87	305.64	305.43	303.76	304.05	304.1	304.12	303.39	303.93	304.13	306.44
300.59	300.88	300.05	299.27	300.48	299.69	300.07	300.03	300.21	299.07	300.48	299.53	300.5	299.87	300.47	298.5	301.07	301.19	300.12	299.15	300.61	299.21	299.63	300.74	299.99	300.29	297.63	299.63	299.71	299.09	301.4	300.79	299.99	301.07	299.83	302.06	299.48	298.05	300.71	299.31	300.62	298.29	300.42	299.3	299.01	298.7	299.99	301.08	300.52	300.34
299.99	298.82	301.17	300.52	300.43	301.15	298.9	299.85	299.86	301.69	301.52	298.41	299.55	299.95	299.08	301.76	298.5	299.82	301.58	299.62	300.83	299.25	300.54	301.28	299.84	299.88	301.56	300.49	300.42	299.61	299.29	302.6	299.16	299.77	300.11	299.45	301.92	300.7	298.52	301.3	300.21	299.28	298.8	300.69	298.9	300.47	302.09	300.8	300.65	299.39
292.6	294.4	294.29	295.66	293.96	294.99	294.38	292.71	293.15	294.81	294.38	293.79	294.35	295.46	295.47	292.04	293.83	294.05	293.62	294.19	295.84	293.57	294.55	294.7	293.9	293.94	294.91	294.13	293.52	294.78	292.22	293.85	293.7	294.38	294.28	292.42	294.76	295.47	291.23	295.88	293.2	292.05	293.95	294.21	293.53	294.3	294.77	293.66	294.58	292.79
315.41	316.49	315.19	313.45	315.82	315.11	312.11	314.25	313.78	314.83	314.94	312.9	313.68	313.69	314.7	314.83	315.14	312.84	315.82	316.33	314.94	314.35	314.75	315.98	316.07	315.95	313.24	316.06	313.85	314.99	314.38	313.98	314.47	314.14	313.67	313.64	315.42	315.4	315.05	315.35	315.77	314.8	314.29	315.36	314.15	315.57	314.3	316.38	312.99	315.95
327.59	325.48	327.44	327.04	327.78	328.96	327.37	325.65	327.28	327.69	329.31	327.32	327.58	327.99	329.81	327.08	328.1	327.7	328.74	328.12	326.79	328.41	328.58	330.18	327.43	328.21	326.58	327.3	327.5	326.68	329.04	327.64	327.8	329.53	328.09	330	328.8	327.46	328.72	329.02	328.86	328.84	330.87	328.66	328.19	328.18	325.69	327.71	328.26	328.77
312.79	314.57	313.3	314.25	315.31	315.27	312.87	315.43	313.97	312.87	312.58	314.16	314.47	314.82	312.87	314.41	315.16	316.92	313.76	312.55	313.79	310.83	313.83	313.73	313.97	313.92	313.56	314.16	312.73	313.37	313.34	312.72	313.76	316	312.6	314.03	313.25	313.29	314.71	311.07	313.59	313.44	313.57	314.51	311.86	313.6	313.45	314.23	314.9	315.01
306.3	305.05	305.17	305.41	307.23	306.34	305.56	306.55	306.17	306.39	305.6	305.56	304.73	305.87	306.55	305.69	306.25	308.33	306.37	305.86	306.92	307.62	306.07	304.51	307.39	306.2	305.03	306.14	306.67	307.27	304.21	304.97	306.49	307.11	308.36	306.39	304.92	306.75	305.66	304.96	306.03	307.62	306.28	306.58	306.71	305.64	307.52	304.88	304.31	305.22
318.42	317.53	315.72	318.18	318.4	320	317.9	319.33	318.21	319.35	319.02	319.49	317.99	316.05	319.93	317.8	317.07	319.97	316.65	319.08	316.68	317.58	319.43	319.25	316.58	319.75	318.63	319.32	320.17	318.32	318.95	318.41	318.84	316.7	318.98	318.99	318.48	319.34	317.56	318.2	316.71	319.96	317.73	319.28	318.45	316.32	316.81	318.53	319.91	317.38
295.12	295.26	295.26	294.98	297.49	295.01	295.18	293.89	295.54	294.96	295.16	294.39	293.45	295.57	296.51	295.65	294.61	295.71	294.49	295.05	295.77	294.97	294.13	296.13	295.89	295.42	294.82	296.37	296.77	294.05	294.29	295.11	295.46	294.69	293.56	294.4	295.61	294.64	295.7	295.64	295.23	294.84	294.69	295.26	296.91	296.54	294.85	293.92	296.15	295.11
310.13	310.62	310.49	311.86	311.7	311.16	310.77	310.64	311.22	310.32	312.21	311.32	311.7	310.37	311.3	311.95	308.51	310.14	310.83	311.07	309.53	311.65	309.79	311.77	310.72	308.36	310.97	311.96	310.75	310.07	310.36	311.35	311.1	309.43	309.82	311.56	310.86	309.91	309.98	310.39	309.85	311.36	311.4	312.32	310.18	312.03	310.64	311.51	310.24	310.5
298.26	295.11	297.06	296.52	293.75	296.27	299.39	298.11	295.55	296.12	297.43	296.23	296.19	296.19	295.42	296.03	299.38	296.91	296.98	296.53	296.27	298.02	298.65	297.21	298.89	296.14	296.42	297.19	297.38	295.88	296.87	295.13	296.9	295.86	295.45	295.82	299.16	296.02	296.32	296.57	295.93	295.68	297.75	297.69	297.76	296.73	298.03	296.13	298.03	296.03
309.18	312.15	311.37	310.87	311.28	310.72	312.92	311.65	311.79	310.06	308.27	310.79	311.77	312.13	311.41	308.92	309.99	311.56	310.21	310.01	310.57	311.61	310.84	310.03	312.75	311.26	311.33	311.42	310.08	313.94	310.31	311.54	311.94	309.51	310.1	311.96	311.58	310.06	309.68	310.98	310.97	311.57	312.82	308.43	310.05	309.17	311.39	310.46	310.65	312.05
314.6	319.19	316.88	317.28	317.21	318.78	316.47	318.24	316.47	317.36	318.57	315.92	315.06	317.59	317.02	318.3	317.32	318.65	315.28	316.23	317.34	318.01	317.19	315	317.16	318.85	319.2	318.89	319.7	317.9	318.75	318.48	317.52	317.85	318.56	317.85	316.52	318.17	317.06	317.98	317.07	316.87	318.02	317.19	317.74	318.73	314.33	316.83	316.99	314.94
303.92	304.52	304.02	304.49	303.94	301.91	305.36	306.08	302.94	302.95	302.49	305.83	304.1	304.68	302.16	304.07	303.12	304.23	303.85	303.98	303.6	303	302.3	303.7	304.44	305.61	303.44	303.18	304.12	304.38	304.6	305.22	304.69	303.02	304.73	303.59	304.9	303.11	303.72	304.87	302.19	305.29	303.62	303.1	301.91	304.22	304.52	303.52	306.15	304.1
295.02	294.95	296.68	293.97	294.03	294.97	294.48	294.88	295.55	295.69	294.31	294.91	293.51	293.65	295.97	294.27	292.37	298.23	296.38	295.45	294.96	295.97	294.2	293.85	294.94	293.58	296.11	295.54	294.55	293.39	294.53	294.76	294.53	294.79	291.5	295.72	294.85	295.43	294.42	294.34	295.7	295.56	295.37	294.79	296.55	295.06	296.65	294.37	294.87	293.88
304.05	302.75	302.6	303.18	303.92	302.91	301.35	304.36	303.64	304.58	302.6	303.42	303.71	304.87	303.19	303.21	302.55	301.27	302.65	303.43	304.35	303.06	304.44	302.54	303.53	303.9	303.31	304.14	304.49	304.1	302.64	302.24	303.39	302.89	302.56	302.74	302.57	301.6	303.34	304.2	302.11	301.86	304.37	303.3	303.98	304.28	303.75	303.83	302.87	302.36
316.16	317.25	317.35	317.17	316.04	316.61	315.86	317.4	318.06	315.7	314.75	316.65	318.21	316.42	317.28	316.72	316.65	315.55	316.98	315.1	317.99	317.17	316.02	318.3	314.72	315.09	316.49	316.54	314.43	317.02	315.57	318.16	314.8	318.46	317.86	315.79	316.04	316.96	316.33	317.17	317.5	316.49	315.71	317.4	315.75	316.93	316.82	315.54	316.62	316.11
320.07	317.88	316.43	317.5	318.43	318.55	318.7	319.01	317.67	317.75	318.38	319.09	319.13	318.07	318.97	317.37	317.64	317.62	318.95	318.12	318.43	318.57	317.84	318.24	318.55	318.13	317.93	318.4	318.97	316.69	320.59	317.87	317.1	316.92	317.48	317.08	319.6	317.46	316.71	315.94	318.2	318.32	317.44	317.74	317.68	318.83	318.2	317.68	318.09	318.01
309.79	310.33	309.79	310.68	310.6	310.98	312.53	310.07	310.17	309.88	311.99	310.85	310.5	310.86	309.55	310.86	309.99	311.79	311.56	309.17	310.91	310.98	310.73	310.09	311.92	311.24	309.48	310.36	310.05	310.34	307.65	310.64	311.95	310.98	310.23	311.11	310.68	310.62	311.05	310.84	310.4	309.49	309.54	311.67	309.19	311.2	309.94	312.32	311.21	307.51
306.68	305.73	307.03	306.09	305.49	305.22	305.64	307.89	306.97	305.48	307.45	308.65	305.99	305.76	305.68	306.05	307.72	307.03	305.62	307.65	307.11	306.04	305.66	307.73	307.2	305.54	307.54	306.96	305.36	306.54	306.13	303.8	307.42	305.03	306.73	307.49	305.57	304.42	305.9	306.25	306.17	305.91	305.56	305.44	305.83	305.2	307.45	306.01	306.81	307.43
303.98	301.01	303.68	303.4	303.3	304.05	301.68	302.33	303.56	302.47	304	302.49	303	302.12	301.26	302.01	302.08	302.53	302.76	301.54	303.29	303.64	303.02	301.91	303.18	303.8	303.31	301.53	301.2	303.42	302.15	300.7	304.14	302.78	300.86	303.26	304.4	302.62	302.77	299.55	302.08	301.66	304.12	301.36	302.46	301.45	302.25	301.82	302.44	302.52
308.45	307.55	309.1	310.18	306.8	308.54	308.07	308.59	307.76	309.29	309.68	308.15	309.44	307.97	310.03	307.51	307.85	308.19	308.45	310.09	309.81	307.01	308.19	310.59	306.98	308.95	308.72	309.62	309.83	308.94	305.84	310.16	309.48	308.12	308.85	308.61	309.93	308.8	309.73	308.54	307.8	308.2	308.09	308.38	307.88	307.98	309.58	308.06	309.63	309.25
309.29	308.79	308.77	308.41	308.03	307.21	309.29	308.02	309.55	309.8	308.17	308.11	309.41	309.65	308.4	308.83	309.23	309.21	310.24	309.02	307.86	310.03	309.83	309.05	308.41	309.21	308.81	307.85	309.02	309.34	309.16	309.1	307.86	308.58	309.94	309.15	309.97	308.77	310.28	308.66	307.87	308.24	310.24	307.16	308.52	306.59	308.03	307.95	310.54	308.73
303.28	303.86	301.68	303.27	301.89	302.82	304.34	304.05	303.17	301.92	302.13	303.22	302.06	303.09	302.22	301.46	303.21	303.97	302.12	304.2	303.77	302.61	300.99	302	302.17	303.42	302.5	302.53	302.14	302.06	302.86	302.95	302.56	303.3	302.78	302.2	304.18	303.54	304.19	302.48	302.89	303.56	303.16	301.22	303.76	302.51	304.05	302.33	301.6	301.05
327.39	328.53	327.94	328.11	328.58	328.09	326.93	327.66	328.93	330.08	329.49	326.27	328.87	327.79	328.22	328.09	329.25	329.73	329.38	328.97	328.8	329.24	326.79	329.39	328.8	327.97	329.59	327.48	326.91	327.54	329.66	327.08	329.84	328.59	328.44	327.1	326.8	327.17	327.47	327.64	328.52	327.63	327.79	330.25	328.21	326.8	329.93	328.02	327.45	328.04
306.14	304.91	304.04	304.39	304.59	305.56	304.88	306.27	305.31	304.24	304.01	303.05	304.61	304.32	304.41	304.79	303.57	304.41	305.29	305.01	304.78	304.22	303.8	306.16	304.57	304.51	306.07	304.33	305.07	304.57	306.59	305.15	307.03	304.35	304.84	307.02	304.35	304.56	304.17	304.92	304.73	305.79	304.41	306.66	305.12	303.57	304.29	302.55	304.83	303.51
315.32	312.47	316.09	313.23	314.9	314.55	315	315.23	316.34	315.37	313.05	316.01	315.08	313.97	315.14	315.24	314.67	314.59	314.17	316.07	314.31	313.31	313.62	315.25	316.38	314.81	314.61	316.33	315.47	314.12	313.75	314.81	314.57	314.75	313.67	315.43	316.29	316.2	313.67	314.35	313.7	314.27	314.5	316.08	314.94	315.2	315.54	316.2	315.09	314.8
327.32	324.82	327.46	325.96	326.95	325.16	328.52	326.79	327.66	326.86	325.75	326.7	327.77	327.16	326.33	326.29	326.84	326.73	326.78	327.3	326.26	325.79	327.87	326.93	328.44	327.41	326.31	327.13	327.41	327.96	326.3	328.36	326.99	327.35	329.11	326.83	327.91	329.13	328.37	329.05	326.89	327.63	327.49	328.19	328.1	327.97	327.48	328.49	326.67	325.64
314.15	314.49	315.67	314.39	315.29	314.11	315.4	314.91	313.9	314.68	314.33	316.47	315.01	314.66	315.26	316.02	314.57	315.87	314.83	315.06	313.97	315.33	314.16	315.61	313.02	316.03	315.58	316.61	316.13	315.61	317.32	315.87	314.59	315.99	315.46	315.4	315.55	316.18	316.08	314.49	314.66	314.6	314.84	315.04	315.07	315.1	315.27	315.27	316.22	315.82
327.28	326.47	327.57	328.29	328.3	327	325.75	329.6	327.97	329.5	326.65	327.88	328.26	328.55	326.06	326.75	327.34	328.08	327.9	328.15	327.91	329.26	327.51	329.27	326.42	326.93	328.47	329.73	327.35	327.95	326.75	327.39	328.06	327.22	327.09	327.65	327.1	327.17	327.86	328.02	328.88	328.04	327.37	325.89	329.15	326.74	327.26	328.19	329.55	328.8
313.75	311.97	313.51	312.58	311.06	313.13	312.08	314.22	315.21	310.53	312.31	312.16	312.37	311.84	312.42	313.13	312.76	312.78	312.17	313.7	312.78	311.04	313.84	311.6	311.32	312.79	311.81	311.6	312.26	312.42	312.4	312.25	311.31	311.67	313.02	311.58	313.28	311.96	309.32	312.86	314.04	313.12	314.14	312.27	312.37	313.92	312.17	312.77	313.71	311.06
302.62	303.75	303.14	302.64	302.79	303.36	306.43	301.65	303.92	304.32	301.88	302.56	303.57	302.76	302.58	306.12	304.96	303.06	304.57	301.87	302.93	303.54	302.89	302.45	304.92	304.38	302.73	304.36	302.8	302.23	304.11	303.65	301.36	304.21	304.19	303.27	303.21	304.58	301.88	303.99	304.69	302.7	302.92	302.47	303.3	304.64	302.35	301.94	302.76	301.98
302.89	304.15	303.62	302.06	304.15	303.35	301.78	302.47	303.79	304.47	304.16	304.2	303.24	304.62	305.73	302.92	302.77	302.84	304.43	305.01	302.73	302.1	303.03	303.04	305.26	305.28	304.46	303.48	303.86	303.71	304.15	303.6	304.11	304.16	303.68	303.48	303.65	304.25	301.9	304.98	303.27	303.3	302.9	303.75	304.82	303.14	304.09	304.18	305.21	304.57
308.85	309.1	308.61	308.55	308.52	307.98	309.41	309.06	309.91	308.4	307.99	310.94	310.74	305.99	310.4	308.42	308.83	308.89	307.7	307.99	308.66	309.74	310.2	306.24	309.04	308.89	308.78	310.8	309.38	308.68	309.98	308.9	308.26	307.63	309.53	309.32	310.21	308.67	309.6	308.27	308.4	309.15	307.41	307.25	308.8	307.81	308.67	306.46	310.34	309.22
307.47	304.94	306.55	303.84	305.42	306.88	306.1	307	307.2	306.85	307.34	308.19	305.56	306.84	304.98	306.18	305.53	306.83	307.25	305.96	306.71	307.31	303.95	305.75	307.5	306.51	306.87	304.97	306.07	307.17	304.99	307.24	305.58	307.64	305.02	306.5	306.84	307.27	305.63	305.24	307.22	307.36	306.56	307.47	307.02	305.39	306.51	304.46	305.45	305.32
323.46	326.21	324.47	324.88	324.39	325.67	324.22	324.84	323.81	323.61	326.27	324.8	325.25	325.24	324.09	324.04	324.37	325.08	323.8	325.35	325.52	323.48	324.55	323.3	324.21	325.67	326.75	324.82	324.35	323.95	324.33	323.85	320.99	325.9	323.86	324.65	324.17	326.18	323.77	325.11	326.93	324.61	323.98	325.42	323.94	324.81	325.3	324.48	325.52	324.86
302.35	303.38	302.92	302.04	302.93	301.46	303.56	302.73	305.44	302.95	303.63	304.56	303.4	304.01	302.87	303.98	303.24	303.89	303.79	304.05	301.6	302.11	304.03	304.31	304.01	303.73	302.19	303.56	304.79	302.29	301.76	304.12	302.57	301.98	303.53	303.69	302.65	302.73	302.47	302.71	304.14	303.82	303.31	303.19	303.75	302.63	303.92	303.92	302.25	305.45
310.71	313.06	309.81	313.21	311.14	311.34	312.48	313.18	311.5	310.81	311.09	312.56	311.71	312.57	310.76	310.14	311.18	312.32	312.58	312.62	312.26	310.87	312.34	312.63	312.13	313.25	311.28	309.66	311.76	310.56	311.27	312.98	310.12	310.38	310.94	314.32	312.25	312.43	311.62	310.53	311.37	310.77	311.64	310.98	310.55	312.61	312.55	311.76	311.64	310.84
313.9	312.44	312.7	312.96	311.6	312.66	313.81	313.21	311.71	314.91	313.74	313.2	312.93	313.77	314.41	311.82	314.21	312.07	313.88	314.33	313.8	314.01	313.23	314.55	313.96	312.1	314.55	313.31	314.78	312.7	314.13	313.57	315.19	311.71	312.49	314.33	313.6	311.83	313.03	311.63	312.75	313.62	312.76	313.17	313.49	313.86	313.04	313.45	314.65	312.95
316	316.82	315.71	314.2	315.1	315.13	315.11	317.64	315.82	314.87	317.6	316.53	315.16	315.95	314.65	316.91	315.76	315.95	315.67	313.89	316.89	316.17	316.07	317.18	316.71	315.85	316.06	315.14	315.64	315.4	315.55	317.03	316.33	316.35	316.98	317.3	315.74	316.65	316.84	316.02	317.46	315.54	317.15	317.33	315.45	317.1	316.76	317.02	315.58	316.52
303.35	302.75	305.26	305.75	304.76	305.74	305.14	304.66	303.75	305.09	305.05	305.13	305.03	303.44	303.44	304.46	303.78	303.33	303.59	305.08	304.72	304.68	303.97	305.31	306.02	303.73	303.19	304.71	307.4	303.01	304.24	304.41	304.94	305.99	306.99	303.78	304.08	303.67	302.28	303.83	304.72	304.81	304.19	303.65	305.46	306.78	305.22	305.44	302.83	304.41
317.28	317.11	317.36	318.29	316.95	317.31	315.86	317.88	315.97	317.81	316.27	317.33	317.73	317.3	317.83	317.58	318.2	316.35	317.74	316.51	317.64	317.78	316.86	316.35	319.68	315.9	318.64	317.3	317.06	318.08	316.74	318.02	318.06	317.58	316.73	317.49	317.68	315.58	318.23	316.18	317.72	317.93	318.01	318.59	318.04	316.25	317.31	317.11	318.97	317.43
314.47	313.34	314.61	313.69	312.34	314.66	312.23	312.85	313.73	311.41	310.86	311.79	313.74	312.44	314.18	313.44	312.35	313.44	313.7	313.39	312.82	314.05	313.5	314.06	312.57	314.69	312.62	313.21	313.12	312.97	314.84	314.63	312.85	313.8	313.71	313.48	313.94	313.6	310.78	313.3	312.43	312.75	314.58	312.71	313.26	313.32	311.84	314.19	312.13	314.16
304.91	303.17	301.48	303.21	302.97	303.5	302.33	301.39	304.09	302.19	302.83	303.14	302.8	300.83	303.63	303.48	303.82	302.87	303.53	301.71	303.79	303.75	304.01	302.04	303.22	301.7	302.81	303.33	303.5	302.15	303.86	304.4	303.95	303.31	303.8	303.4	301.97	306.62	302.73	301.37	301.94	300.76	302.74	303.03	304.16	302.53	302.49	302.25	302.41	303.05
327.4	328.37	326.24	327.13	328.58	326.12	328.08	327.94	328.25	327.01	328.38	328.47	328.44	328.37	327.51	325.67	328.84	328.15	329.13	327.43	327.86	327.86	326.56	328.89	325.49	327.63	325.23	327.91	328.04	327.78	327.08	327.02	326.74	326.89	327.72	327.15	328.02	328.48	327.46	326.99	327.95	327.81	328.03	327.77	327.84	328.4	328.84	329.03	327.11	327.56
313.86	311.6	314.57	314.5	314.39	312.65	313.7	314.51	314.46	312.78	312.71	312.55	313.53	312.74	315.75	314.84	313.34	312.64	314.87	314.85	313.81	313.6	313.8	311.85	313.3	313.61	312.83	312.54	313.54	314.44	312.1	313.42	312.76	315.36	313.35	313.65	315.03	312.77	313.64	313.97	313.75	312.81	313.58	314.4	314.22	312.75	314.31	313.04	314.15	312.56
310.89	310.67	311.53	311.85	311.61	309.73	311.5	311.31	312.52	310.46	310.91	310.35	312.89	311.86	310.26	310.53	309.67	308.63	311.2	311.56	310.51	309.12	310.72	310.33	309.48	310.92	311.83	309.78	311.76	311.4	310.6	311.13	310.61	312.43	308.77	311.87	311.63	310.46	312.08	309.7	310.73	309.6	310.39	310.19	311.11	310.25	310.41	312.21	310.46	311.13
316.58	317.93	319.29	317.61	317.5	316.6	316.13	316.6	316.7	316.77	315.87	316.1	318.61	317.35	315.01	317.51	316.88	316.73	318.37	317.55	317.14	316.01	316.27	317.15	317	318.9	316.47	317.85	316.87	316.06	317.35	317.04	315.98	316.1	316.19	316.55	315.47	317.53	317.52	317.6	317.79	318.34	318.11	317.65	317.25	316.06	317.61	317.57	315.66	317.12
309.84	310.86	309.47	308.26	310.18	311.1	310.8	310.36	311.16	309.83	309.76	310.28	309.57	310.36	312	310.22	309.3	310.08	310.91	310.54	310.5	309.27	311.01	311.96	310.18	310.97	311.94	310.72	312.31	310.09	309.7	308.84	309.1	311.02	308.95	308.83	311.85	310.54	311.02	310.74	311.71	311.36	309.83	309.74	311.91	310.75	309.02	310.49	311.4	312.32
319.02	318.85	318.48	317.51	317.97	318.22	318.1	317.99	318.03	318.34	318.71	318.09	316.13	320.02	318.41	318.14	319.02	318.1	317.69	317.99	319.3	319.4	318	316.21	319.64	318.42	318.02	319.47	319.61	318.56	318.11	317.68	316.88	318.03	316.78	318.61	316.32	318.08	317.31	318.99	318.24	318	317.51	319.62	319.95	317.67	318.17	316.87	317.12	319.75
308.48	311.3	312.11	311.91	309.97	309.5	309.19	311.5	311.68	310.26	310.23	312.31	310.39	310.19	310.82	311.02	309.44	311.64	309.53	308.51	309.49	310.73	310.95	311.57	311.16	309.99	310.13	309.49	312.05	310.28	310.39	310.28	310.64	311.46	309.6	311.69	310.87	310.1	310.94	309.78	311.38	312.62	310.44	310.77	311.31	310.22	309.69	309.46	310.34	310.77
305.44	303.45	306.73	304.68	305.49	306.56	304.22	305.05	306.02	305.25	306.27	305.6	305.15	305.98	305.81	306.33	305.48	304.59	306.83	305.13	304.2	304.55	306.06	303.38	305.19	305.36	305.67	305.31	304.91	304.37	305.31	305.11	304.81	305.73	306.97	305.11	304.31	307	304.04	305.78	305.08	305.28	304.73	305.37	303.68	305.24	305.01	304.57	305.58	304.23
304.67	306.1	305.55	306.19	306.72	304.65	305.66	305.97	305.54	305.83	305.75	306.03	306.63	305.55	306.5	305.05	307.02	306.07	307.43	304.5	304.77	306.6	305.18	306.1	306.68	304.72	306.05	306.69	305.02	306.53	305.26	307.35	307.64	305.32	307.89	306.46	306.51	306.5	305.77	306.33	304.98	306.18	306.36	305.27	306.98	305.46	307.21	306	305.56	306.12
319.23	316.99	319.4	317.67	320.06	317.85	316.93	316.99	319.45	318.83	317.82	318.97	318.64	318.29	317.52	318.38	318.65	319.97	320.34	318.25	318.35	321.13	317.65	319.51	318.76	319.09	319.73	318.34	320.14	319.43	319.04	317.9	318.69	319.14	317.77	317.48	318.87	320.05	318.06	318.39	318.36	319.66	320.15	318.61	317.12	318.25	318.28	318.1	319.23	318.37
313.33	313.2	312.42	314.77	312.88	313.62	312.5	313.07	313.18	314.1	313.61	313.33	312.8	311.86	313.59	313.68	313.05	314.12	313.58	313.84	312.98	312.48	312.75	312.67	313.99	314.66	314	312.32	311.93	313.44	310.95	312.87	313.05	313.19	313.76	313.01	313.37	312.4	313.09	314.53	313.92	313.41	313.24	312.94	311.98	312.75	313.77	312.58	311.3	313.4
317.58	316.72	317.34	319.13	317.16	317.94	317.94	317.64	318.62	318.41	317.31	318.84	318.49	316.79	319.4	315.65	319.64	317.59	316.74	316.23	318.44	317.79	318.49	318.38	318.01	318.48	318.46	317.93	317.67	318.51	317.83	317.88	318.88	316.97	317.77	316.28	317.74	319.19	318.85	320.03	318.56	317.84	317.2	319.75	317.3	319.14	318.36	318.01	318.9	319.12
325.01	326.7	324.26	324.98	324.12	324.77	324.34	325.72	326.27	324.1	324.64	324.31	324.58	325.75	324.07	323.1	323.59	325.7	325.21	322.9	324.58	322.29	324.28	324.18	324.16	324.21	325.63	324.67	326.09	324.84	324.03	326.1	325.3	324.94	325.64	323.03	325.92	324.52	325.43	323.6	324.79	324.16	325.22	323.96	324.63	324.22	324.74	326.32	323.2	324.4
306.96	306.82	307.67	308.32	305.68	307.47	307.79	305.98	306.61	307.02	307.13	306.24	308	306.56	306.6	309.15	307.75	308.03	306.67	307.02	305.49	307.28	309.36	308.51	309.09	306.75	307.35	305.86	307.13	308.12	307.15	307.62	308.51	308.41	308.48	308.74	307.2	308.57	307.46	306.62	306.62	306.02	306.81	306.06	305.39	308.34	305.66	305.83	306.08	308.75
311.86	312.44	315.41	314.94	314.74	314.05	313.62	312.73	314.41	314.19	314.45	313.26	316.8	316.99	313.93	315.09	311.9	313.9	316.45	314.36	313.42	314.64	313.29	314.42	316.96	314.12	312.11	313.12	313.28	314.77	314.87	315.5	312.92	315.2	314	313.82	312.46	312.94	314.37	314.52	314.54	313.64	314.29	314.08	313.87	314.13	313.8	314.84	314.75	313.78
301.51	303.05	303.88	302.12	303.15	303.67	303.5	303.32	305.06	303.38	303.9	302.87	304.21	304.49	305.36	303.71	301.93	304.03	301.63	303.56	304.51	302.13	302.97	300.93	302.24	305.63	302.64	302.53	304.14	303.61	304.02	301.35	304	303.29	303.78	305.17	305.68	304.36	303.83	304.42	303.2	301.87	304.29	303.95	303.05	304.03	304.88	304.78	302.25	302.56
312.07	312.39	311.08	314.61	312.85	312.91	312.19	312.2	312.27	312.9	313.1	314.48	313.35	313.47	312.38	314.49	311.71	311.79	310.43	314.06	311.76	314.06	312.81	313.95	313.61	313.61	313.89	312.44	311.9	311.73	312.18	313.81	311.02	312.61	313.09	313.29	313.74	313.11	312.02	312.45	313.2	313.63	314.09	312.34	314.51	311.67	312.64	313.04	312.81	313.81
304.04	305.95	306.74	304.33	304.47	304.08	304.3	304.87	304.9	304.78	306.46	304.27	304.6	303.95	306.37	303.76	302.51	306.58	304.7	305.42	304.73	305.36	304.07	303.97	304.92	303.74	305.36	305.2	305.07	304.92	305.02	305.94	304.23	304.27	305.34	303.19	305.56	306.05	305.53	303.49	303.53	305.44	303.38	305.92	302.7	305.79	305.9	304.59	304.02	304.06
318.27	317.22	317.38	318.28	318.21	316.49	318.52	319.45	318.55	318.75	319.94	317.92	317.12	317.65	317.78	317.86	318.02	317.94	317.14	318.05	318.97	317.07	318.36	318.52	316.47	318.44	318.19	317.23	317.08	318.86	318.87	317.67	316.57	317.71	319.39	320.17	318.64	317.22	318.17	318.53	317.79	317.6	318.16	318.85	317.01	317.08	320.05	317.63	318.06	318.38
311.43	313.34	312.77	312.81	313.99	312.55	313.75	312.63	312.31	314.08	313.36	314.2	312.97	311.57	313.52	314.83	313.2	312.61	311.78	312.99	315.57	315.56	314.3	310.91	313.1	311.13	310.51	313.31	311.65	311.61	314.07	312.86	314.05	314.53	314.18	315.01	313.54	312.37	314.25	314.1	312.99	314.04	312.51	314.5	313.03	313.09	315.55	311.96	313.07	311.4
316.38	316.49	314.28	313.92	316.12	314.28	314.3	314.39	316.29	313.61	314.74	316.62	315.66	313.65	313.42	312.76	315.16	316.25	315.1	312.3	315.36	313.75	314.69	314.89	314.13	314.08	315.94	314.1	315.74	316.68	315.58	312.57	314.48	314.79	314.78	314.07	313.42	314.03	317.52	314.39	314.87	316.32	315.15	311.88	316.21	314.61	314.18	315.89	314.23	315.61
304.3	302.5	304.9	303.66	304.88	300.55	303.02	302.12	303.14	303.74	303.63	303.56	302.53	304.01	303.53	302.38	302.91	303.2	301.64	302.72	304.99	304.24	303.45	303.03	303.08	302.19	301.88	303.69	304.34	302.81	303.34	304.57	301.51	303.58	303.77	305.11	302.81	302.73	304.63	304.36	302.36	303.35	303.78	302.72	302.07	302.36	301.91	302.09	303.43	303.92
303.36	302.57	304.45	302.53	301.95	303.33	304.23	302.75	304.4	304.83	305.11	303.16	303.05	305.07	304.73	303.57	302.92	303.76	302.04	304.76	303.99	304.16	303.99	301.21	303.39	304.47	303.84	304.71	303.17	301.87	303.67	302.97	304	302.93	303.09	304.07	302.9	303.1	302.59	304.15	303.38	304.25	304.47	302.35	305.1	303.47	304.23	305	302.89	302.21
309.57	309.62	309.56	309.02	309.37	308.14	310.13	309.06	309.97	308.73	308.97	309.64	309.7	309.65	310.62	308.51	307.46	311	311.34	310.73	310.68	307.98	309.03	308.14	310.45	310.19	310.17	308.16	309.12	307.73	309.74	308.9	310.28	310.81	310.23	311.17	309.56	309.46	310.38	309.17	308.74	309.8	310.83	309.95	308.72	310.11	309.16	310.48	308.3	310.32
310.84	310.67	312.79	312.09	312.81	312.47	314.01	315.02	311.84	312.4	312.76	312.66	314.53	312.78	312.53	312.46	313.98	314.23	312.01	312.86	314.98	313.13	313.1	313.41	313.53	313.43	312.65	313.12	314.86	312.57	312.55	311.84	311.99	314.59	312.42	313.76	311.57	313.74	313.29	312.98	311.24	314.35	312.56	313.31	312	313.6	313.24	314.27	313.78	312.43
319.18	318.26	319.68	319.89	318.02	318.23	318.39	317.25	317.52	317.4	318.53	316.91	319.35	318.58	318.68	318.93	316.53	317.89	319.35	319.63	319.13	316.91	318.17	317.71	317.82	319.17	317.29	317.14	318.76	318.45	318.1	317.77	318.33	319.12	318	317.91	317.81	316.58	318.01	319.54	316.47	319.47	318.35	318.94	317.42	317.22	319.22	317.09	318.87	318.74
324.67	328.38	328.12	326.29	325.25	325.89	327.16	327.95	325.7	327.04	325.17	325.99	326.83	326.76	325.55	326.62	327.65	327.93	328.16	326.49	326.75	325.7	326.94	327.81	326.55	325.6	326.15	325.4	326.94	326.2	327.94	326.27	328.22	328.29	326.58	326.87	328.13	328.64	327.84	328.26	329.12	328.83	328.28	327.09	325.19	328.51	326.84	328.75	327.72	326.23
307.09	307.02	306.91	305.62	306.33	306.58	305.71	305.49	305.7	306.29	304.94	304.02	303.75	306.1	305.75	305.16	305.9	304.65	303.58	306.08	305.65	306	304	304.72	305.46	305.09	304.78	305.09	305.99	305.34	306.62	305.81	304.93	305.1	304.39	306.08	304.31	304.57	305.47	303.77	305.51	305.48	305.88	302.99	306.55	306.3	305.46	304.31	306.31	304.49
300.07	300.22	299.55	300.97	300.55	299.8	297.9	299.61	298.94	301.15	300.69	300.9	299.9	299.57	300.84	299.58	298.46	300.84	300.83	299.74	300.18	299.04	298.67	301.65	302.36	300.25	300.19	299.23	298.86	299.73	300.02	301.99	299.23	297.55	300.43	298.05	302.76	302.03	300.72	298.64	300.7	298.92	299.64	297.9	300.16	300.76	300.34	300.82	300.12	300.47
313.72	313.57	312.14	311.98	313.9	314.8	313.45	313.47	313.29	310.95	314.59	313.13	313.74	313.62	313.55	312.22	313.1	314.04	315.19	315.29	314.02	315.08	314.53	315.75	314.62	314.58	314.38	312.82	314.55	314.57	314.45	312.07	313.59	312.04	313.99	312.94	314.32	314.8	313.78	313.46	313.53	312.95	314.3	315.12	313.6	315.07	313.86	314.28	313.8	312.99
299.62	300.86	299.6	301.39	300.54	300.46	298.76	300.04	299.54	298.97	302.08	298.69	299.88	300.11	300.28	300.98	300.79	300.12	299.33	298.62	302.03	298.5	298	300.67	298.36	301.22	300.56	299.27	298.92	300.54	299.54	301.86	299.37	300.12	300.39	298.78	298.53	300.82	301.59	301.01	299.25	300.73	298.25	301.01	298.58	299.86	301.88	300.5	299.56	298.65
304.86	305.25	305.85	305.17	305.09	305.56	305.49	304.72	305.05	305.58	304.65	304.18	305.43	304.45	306.19	304.81	304.13	304.78	304.13	305.68	305.71	306.73	305.96	304.39	303.75	306.35	304.73	307.45	306.39	304.2	306.6	304.91	305.89	305.41	305.38	305.82	306.02	303.82	305.07	304.03	304.71	305.88	305.48	306.03	304.4	305.81	305.74	305.84	303.92	304.39
309.39	306.94	308.29	310.22	307.02	308.45	308	308.12	309.06	309.45	308.56	309.56	310.08	308.52	309.71	308.82	309.34	310.41	308.17	309.96	309.52	308.92	309.79	308.63	306.96	309.21	306.78	309.07	309.16	308.81	308.71	310.34	307.15	307.45	307.55	309.34	308.31	308.64	309.73	306.72	307.38	309.02	308.16	309.54	308.57	307.03	307.42	308.97	309.74	310.14
318.88	318.38	318.04	318.22	316.47	315.1	315.66	316.12	317.04	316.71	317.61	316.65	315.96	318.37	318.43	317.07	317.87	316.66	317.22	317.95	316.94	317.04	315.84	317.57	317.5	316.48	317.91	315.75	317.61	316.92	316.75	317.45	316.78	316.11	317.84	318.68	317.46	317.83	317.31	317.81	317.3	317.14	317.57	316.77	315.92	318.18	316.75	317.01	317.31	318.22
310.88	309.11	311.36	309.11	311.42	311.36	311.17	312.22	309.89	310.33	309.86	312.11	309.07	310.18	310.64	309.53	309.96	308.98	310.84	310.24	309.99	310.4	311.59	309.42	309.46	310.66	309.7	310.84	310.14	309.94	309.3	310.99	312.68	311.06	309.56	309.34	311.02	310.33	309	312.07	309.96	309.56	311.17	309.74	311.33	311.09	308.46	308.68	310.97	311.4
314.24	314.02	314.31	314.13	313.86	311.69	313.94	315.21	314.62	314.37	314.4	316.48	313.4	315.42	313.21	312.73	313.17	313.35	312.8	312.51	314.1	313.69	315.13	312.77	313.72	312.41	314.78	313.15	313.48	315.76	315.63	314.6	315.01	315.01	314.24	314.99	313.8	315.26	312.84	314.55	313.57	313.36	313.2	314.55	314.47	313.85	313.56	314.46	314.71	312.86
312.22	312.64	312.59	313.71	313.51	313.58	313.38	312.42	313.53	312.4	312.98	314.11	312.32	313.31	313.7	313.2	311.69	314.39	310.89	314.41	312.52	312.52	314.22	312.79	313.7	313.22	313.15	313.6	314.61	313.05	312.87	311.98	312.98	314.93	313.91	313.26	312.56	313.6	312.71	312.26	314.41	312.3	312.96	314.36	312.1	312.25	313.58	312.46	312.66	313.24
292.86	293.57	294.81	294.48	294.19	294.02	295.27	293.47	295.85	294.68	294.82	293.41	294.56	293.31	292.56	294.37	294.52	292.84	293.73	294.01	291.27	293.75	294.19	294.71	293.34	295.11	295.31	293.58	294.91	293.81	293.35	295.11	293.98	293.21	292.78	293.53	294.7	292.63	293.8	293.39	293.31	292.19	295.88	294.65	291.42	293.2	293.71	293.48	291.71	294.2
312.83	313.16	312.5	313.21	313.48	312.09	313.06	312.99	315.53	313.08	315.1	314.22	313.88	315.43	314.08	313.33	313.21	313.8	315.83	313.33	315.58	314.53	316.38	314.4	315.53	313.75	313.28	312.6	314.3	313.35	312.35	313.75	315.66	314.26	315.15	313.74	314.15	314.19	315.06	314.27	313.16	313.85	313.72	315.62	314.8	313.9	314.15	316.88	312.5	312.58
302.27	304.08	303.12	302.21	304.12	302.94	302.58	302.86	302.68	303.07	303.54	303.87	303.03	302.45	303.55	301.38	303.5	305.21	304	301.67	303.27	304.72	304.58	304.26	303.25	305.84	304.2	305.06	301.96	304.77	303.66	303.21	303.24	300.63	303.35	303.27	305.33	302.61	303.33	304.17	303.08	304.96	304.2	304.22	304.27	303.54	301.93	302.79	304.15	301.26
302.55	301.49	302.47	301.39	302.68	303.63	302.83	304.05	303.58	301.57	304.39	301.15	302.54	300.04	304.35	301.34	303.79	302.37	300.48	303.56	306.38	300.83	303.69	301.94	303.49	301.92	301.51	304.86	302.3	303.08	303.01	301.89	303.78	302.97	301.44	303.88	303.81	302.83	301.34	301.76	302.69	303.06	303.06	302.35	304.48	304.67	303.73	302.45	302.17	302.61
302.28	303.1	303.19	301.91	301.96	304.66	301.64	301.42	302.77	301.32	304.38	302.73	302.1	302.74	302.79	303.98	304.15	302.52	303.42	302.63	303.57	301.85	302.19	301.51	302.24	302.44	304.32	302.34	303.36	303.72	303	302.58	302.72	304.13	302.08	302.91	300.56	299.94	301.03	301.56	303.12	299.84	301.75	303.74	302	301.97	301.37	302.4	304.42	302.93
318.95	319.21	318.52	319.21	317.42	319.46	319.25	320.93	320.37	318.4	317.01	319.32	321.33	318.94	319.91	320.18	319.83	318.61	318.59	319.42	318.86	319.27	319.82	318.75	317.62	318.92	319.17	318.85	320.56	318.81	321.12	318.43	319.3	319.71	319.92	320.02	319.73	318.81	319.27	320.37	320.73	319.16	319.33	319.57	321.41	320.05	318.95	319.49	319.78	319.13
315.5	315.35	315.5	314.77	314.18	315.19	314.86	315.38	315.4	316.24	315.73	314.88	316.06	314.03	315.61	313.99	316.79	314.77	316.38	314.51	315.59	314.77	314.96	313.63	315.42	314.32	314.38	314.07	315.41	314.22	313.74	314.51	315.86	314.84	313.06	314.36	315.93	313.58	315.6	313.47	315.46	315.01	313.74	317.01	314.96	313.67	316.68	314.52	315.24	315.35
302.17	303.95	302.59	303.45	302.56	301.74	304.4	302.93	303.44	303.21	302.48	302.06	304.31	301.63	304.27	304.1	303.9	302.64	302.72	303.1	302.99	303.58	303.39	302.79	302.41	302.02	304.13	303.17	301.39	304.58	304.46	303.74	303.2	304.68	303.22	302.54	301.82	304.98	302.56	303.33	304.14	302.74	302.31	302.87	301.42	301.99	301.52	303.23	304.44	302.89
301.64	301.67	301.31	301.41	300.86	303.64	300.35	301.88	301.81	302.7	301.29	300.07	299.49	302.68	301.09	300.91	301.55	300.88	300.65	301.86	301.31	301.81	301.59	301.13	299.63	299.16	300.82	301.58	301.75	300.8	299.49	301.23	300.69	300.11	302.5	302.02	301.86	301.93	301.46	298.9	299.9	301.41	301.85	300.95	301.17	301.21	301.47	301.94	301.49	302.18
297.18	298.03	296.16	295.52	297.28	297.39	296.92	295.57	296.63	296.59	295.98	297.59	297.68	296.77	297.03	296.91	296.41	298.79	294.63	297.06	296.9	297.98	297.9	296.47	296.52	295.54	297.19	297.06	295.73	296.82	297.97	298.69	297.61	295.79	295.92	294.81	295.31	296.84	296.82	294.15	296.6	297.14	297.09	296.36	297	297.01	298.54	299.64	295.12	297.42
303.84	303.1	303.53	303.49	302.81	304.38	301.87	303.25	304.94	304.21	304.28	302.89	302.18	303.53	302.64	304.62	303.75	303.68	302.78	302.8	302.46	302.89	302.84	304.27	304.55	305.37	303.87	302.61	303.22	302.18	303.44	302.52	302.35	303.55	304.12	303.69	301.8	303.27	302.45	302.73	303.7	302.14	304.8	303.4	303.26	301.65	303.86	303.3	300.42	302.83
295.75	295.18	296.82	296.56	297.35	296.36	297.82	295.72	296.73	297.26	296.97	297.77	296.01	298.91	298.89	297.18	296.16	297.06	296.7	297.67	298.54	295.97	295.96	296.08	297.71	297.77	295.61	297.79	297.9	296.83	297.69	296.18	296.26	296.07	296.23	297.7	297.56	296.07	296.92	296.75	295.93	296.76	296.4	298	296	297.56	296.35	296.66	299.51	294.39
303.32	303.68	304.56	301.55	306.23	305.41	303.91	305.61	302.98	303.64	304.61	304.5	304.34	302.93	305.3	305.71	304.85	303.8	305.67	304.84	303.73	304.36	305.23	302.81	302.93	305.53	304.71	304.15	303.1	303.99	306.54	304.84	303.49	305.11	304.05	303.37	306.63	304.01	304.95	304.23	304.42	304.73	305.63	305.08	304.41	306.47	303.15	304.25	304.25	304.93
308.47	309.69	310.25	308.83	309.52	307.3	308.94	308.7	310.17	307.79	310.01	309.53	307.83	308.32	309.36	308.86	307.75	308.67	310.88	308.91	308.3	307.89	309.48	310.54	310.95	309.57	307.5	309.6	309.5	309.19	308.87	307.94	309.72	309.19	310.16	308.01	308.68	308.06	311.16	309.13	307.72	308.46	307.96	309.21	309.81	309.96	309.45	309.08	309.38	309.46
298.13	296.2	295.45	296	294.13	296.12	296.26	297.6	297.37	295.91	296.74	296.35	296.62	297.92	297.73	295.92	295.53	296.71	297.17	296.29	297.41	296.99	297.19	296.08	297.36	297.92	295.09	296.13	298.02	297.54	296.41	295.99	298.84	296.84	296.52	297.55	296.11	296.49	297.55	295.32	297.07	296.52	295.58	297.38	295.64	296.54	297.66	296.78	297.84	296.61
296.09	295.06	297.21	295.02	297.37	294.28	295.66	293.93	295.25	293.88	296.43	294.94	294.46	293.81	295.15	296.39	293.65	294.88	295.76	295.92	294.88	293.28	296.55	293.97	296.51	296.37	296.12	294.35	295.89	294.76	293.53	295.24	293.92	294.84	295.06	295.33	294.4	295.42	294.9	293.95	295.22	295	296.37	296.71	295.29	294.14	295.45	294.79	295.51	295.37
301.29	300.16	300.95	299.93	302.36	300.6	302.63	300.66	302.3	300.42	300.83	300.41	299.05	300.75	302.59	303.93	300.23	301.64	301.72	300.99	302.98	301.28	301.35	301.39	300.64	299.77	301.23	300	301.05	299.98	301.37	300.48	302.41	302.49	300.45	300.66	302.36	301.34	301.59	301.35	301.18	300.26	300.86	299.82	302.49	301.06	302.05	301.59	303.13	300.64
329.29	327.45	328.22	328.72	327.27	328.86	326.02	328.64	328.1	328.28	328.23	329.37	331.21	329.26	328.23	328.72	328.81	328.13	328.35	328.12	328.79	327.05	329.15	328.11	329.46	328.9	329.2	328.41	329.87	326.25	329.88	328.46	328.37	329.72	327.75	330.6	328.02	328.15	329.04	329.11	327.35	328.53	328.79	328.85	329.44	330.05	329.61	329.21	330.48	326.45
313.53	316.12	314.12	314.87	314.54	314.22	315.55	313.52	314.62	317.35	314.62	315.19	314.75	314.61	314.64	314.41	314.69	313.42	314.58	313.06	314.62	315.61	313.88	316.41	314.5	315.3	317.09	314.49	315.93	315.16	313.91	313.24	313.56	314.08	313.32	316.13	313.24	314.16	316.85	314.53	314.01	315.35	314.15	313.09	315	315.76	314.45	315.67	315.42	313.95
314.04	312.83	313.87	316.65	314.04	314.39	315.67	313.69	315.01	315.3	315.37	315.06	316.81	315.09	315.45	314.87	314.19	312.41	317.18	315.71	315.28	314.13	315.97	317.51	314.52	314.25	315.32	316.05	314.45	316.53	313.87	316.7	314.74	314.07	315.29	316.08	315.82	315.3	314.97	315.9	313.93	313.66	314.6	315.09	315.67	315.99	315.42	315.16	315.55	314.95
295.91	295.49	295.11	294.04	294.57	294.52	295.68	293.72	294.21	294.2	293.67	294.41	294.7	296.75	295.02	294.39	294.22	295.82	295.6	294.89	294.01	293.68	295.99	295.69	294.95	294.8	293.45	295.05	293.49	296.3	294.23	293.67	294.41	296.24	295.61	295.59	294.15	295.4	294.57	294.6	294.93	297.93	294.31	294.55	294.06	295.05	295.32	294.25	294.65	295.91
312.39	312.43	312.69	313.98	314.66	312.19	313.08	311.89	312.29	311.64	311.88	312.96	312.46	311.87	313.07	312.05	310.96	313.63	312.31	312.29	313.95	312.69	312.6	313.25	313.46	313.37	312.84	312	313.85	313.27	314.24	312.22	312.22	313.45	313.57	311.71	312.24	312.85	313.32	313.29	312.44	312.73	313.48	312.5	312.25	311.73	313.02	311.81	312.63	312.45
306.06	304.79	307.19	304.4	304.54	303.68	306.03	305.03	305.96	306.08	305.92	305.72	304.75	306.13	306.09	305.41	305.88	304.92	304.64	304.87	304.99	305.26	305.17	303.66	304.73	305.51	307.02	305.92	306.36	304.97	304.61	304.84	306.53	306.8	304.72	307.7	305.59	304.35	306.05	306.42	304.58	304.07	304.91	305.04	305.3	305.54	305.78	306.94	306.41	305.43
329.3	328.72	327.73	328.19	326.49	328.5	325.62	328.67	326.86	328.93	328.22	326.24	326.07	328.46	327.64	327.36	328.29	327.75	328.09	325.86	326.23	328.48	326.53	327.75	327.81	328.49	328.32	326.7	327.89	331.06	329.7	327.77	326.73	326.83	328.1	328.51	327.62	327.4	327.82	328.35	328.11	327.68	327.35	327.9	329.21	327.85	328.24	327.45	327.79	327.54
310.65	311.37	309.7	311.26	310.79	311.58	310.87	310.66	309.59	311.05	308.72	311.24	309.43	311.12	311.02	310.31	309.64	310.51	310.34	310.13	310.46	311.12	310.73	310.51	311.05	311.31	310.29	311.02	311.29	310.28	310.85	311.22	310.67	311.04	311.94	311.11	309.87	309.75	310.9	311.2	311.28	309.96	307.69	309.4	310.5	309.25	310.94	309	311.5	309.64
316.17	318.72	318.53	318.18	318.36	316.01	318.91	318.74	318.37	317.81	317.14	317.76	317.68	316.9	319.83	320.1	318.31	318.62	316.77	317.68	319.42	317.83	319.05	318.04	318.76	317.48	317.29	318.83	316.95	318.43	319.12	318.06	317.46	316.52	317.58	317.97	318.74	318.83	318.06	318.99	318.46	318.37	316.45	319.79	317.2	319.42	317.13	316.63	316.56	318.7
308.89	310.17	308.68	305.89	307.48	306.72	307.32	308.74	306.94	307.5	312.39	308.83	308.15	310.27	308.8	306.97	309.17	307.15	307.57	309.19	310.23	308.41	308.26	309.57	309.84	309.82	310.69	307.48	309.43	309.19	309.32	306.72	309.16	308.35	309.16	309.19	307.31	309.7	308.3	308.61	307.07	309.27	309.58	308.94	309.89	309.26	309.64	308.46	308.25	311.19
327.74	324.94	327.89	327.84	326.96	326.89	324.85	329.52	327.96	327.91	327.01	327.93	328.52	327.83	327.3	327.72	326.59	326.45	330.71	328	328.49	328.22	327.9	326.49	328.43	327.41	327.18	328.48	327.89	325.73	328.89	329.57	328.18	328.22	327.04	330.87	327.86	326.77	329.11	327.88	325.57	326.86	327.15	327.51	327.47	328.48	327.99	326.42	328.64	328.15
314.56	315.4	315.2	315.1	313.69	315.99	314.31	313.17	314.68	314.59	315.63	313.87	314.53	313.29	314.18	315.3	313.57	315.36	314.44	313.99	316.13	315.52	313.44	313.95	315.76	314.68	315.75	314.66	315.11	316.53	314.93	315.19	315.11	314.72	315.16	314.22	314.18	312.94	314.89	314.46	316.38	314.64	314.69	313.84	315.28	314.42	313.58	315.82	315.5	316.57
326.02	327.06	328.31	327.18	327.95	327.99	326.96	327.4	326.87	329.23	327.5	329.7	329.9	328.73	326.9	325.6	327.79	326.81	329.09	328.89	328.61	327.34	329	328.57	329.63	328.87	328.46	327.09	328.26	329.91	327.97	327.83	326.62	328.56	326.12	329.15	327.74	328.07	327.22	328.13	327.94	329.29	326.14	328.76	328.81	327.99	329.9	328.73	330.4	327.17
313.65	313.59	315.07	312.49	313.36	313.62	314.33	313.99	314.18	314.67	313.86	313.93	314.34	314.95	316.36	314.28	314.33	311.77	315.15	314.14	312.6	314.35	315.07	312.91	313.44	313.25	313.48	313.6	314.69	316.48	315.6	312.94	313.66	315.02	314.27	312.87	313.18	312.25	313.72	313.43	313.46	312.46	313.77	312.27	312.7	314.31	316.6	315.23	313.54	310.45
318.27	318.54	316.27	316	318.61	316.92	317.4	316.19	318.2	316.36	316.27	316.59	316.2	316.52	315.81	315.39	314.95	316.34	315.92	318.27	316.77	317.17	316.26	315.99	317.83	317.19	316.35	316.39	314.19	316.07	316.18	315.41	317.15	317.6	316.5	316.43	317.31	317.9	316.33	316.68	316.02	316.67	316.83	315.82	316.01	319.58	316.57	315.25	316.86	315.16
315.77	317.25	314.91	316.42	316.13	315.39	315.92	314.24	315.7	316.8	316.79	315.79	315.94	315.47	317.02	315.14	316.53	315.56	315.76	315.7	315.79	316.1	316.44	314.89	316.25	315.08	316.69	315.48	317.27	316.16	316.42	316.28	314.59	315.01	316.3	315.18	317.07	314.5	315.51	314.07	314.18	317.04	314.87	314.48	316.32	315.74	316.47	315.44	315.17	314.56
312.45	313.19	313.95	312.75	312.98	315.78	314.62	314.56	312.26	312.11	312.88	313.85	313.16	313.38	312.65	311.2	313.53	313.01	314.01	311.17	314.89	312.57	313.98	313.24	311.53	311.92	313.94	313.15	313.68	312.05	311.94	313.14	313.98	314.44	313.28	313.66	311.39	314.3	313.35	312.54	313.23	312.98	312.98	312.9	313.64	313.55	313.2	313.59	313.08	313.77
317.41	319.67	316.9	316.34	316.47	315.5	316.58	315.4	315.86	317.11	316.63	315.53	316.39	316.95	317.44	316.46	318.65	315.5	316.51	316.17	317.56	316.24	316.96	318.21	317.79	316.61	315.54	315.11	315.81	315.41	316.4	316.03	316.18	317.18	316.15	318.12	316.51	316	316.23	316.24	316.36	315.68	317.23	316.6	316.53	316.84	317.17	317.54	316.57	317.92
308.12	306.08	306.54	307.66	307.57	306.02	305.58	309.53	305.99	307.71	306.33	305.91	307.28	307.59	307.03	306.74	307.03	307.26	304.84	306.55	304.96	307.05	306.24	306.4	306.85	307.82	305.97	306.57	305.61	306.51	305.75	306.9	306.46	307.89	307.47	306.2	306.45	305.11	306.07	304.28	307.46	305.83	306.36	305.45	307.35	305.32	307.68	306.73	306.67	305.26
303.25	302.7	302.56	301.9	303.09	303.43	302.77	302.45	303.75	302.22	301.65	302.72	303.85	301.61	302.82	302.44	302.88	303.12	303.22	302.13	300.82	302.62	304.3	303.33	301.97	303.17	303.17	302.68	302.85	301.86	302.8	303.39	303.55	302.88	301.67	303.48	302.91	303.76	301.71	302.48	304.15	302.23	302.66	302.51	303	302.62	303.49	302.71	302.59	304.86
314.61	314.77	313.71	314.64	315.9	315.67	315.64	316.34	314.98	315.98	316.45	314.33	314.86	314.77	316.32	313.25	313.26	315.71	314.51	315.01	315.11	315.47	315.03	315.01	313.83	314.92	315.89	314.19	313.57	315.44	313.88	314.72	315.32	314.7	314.81	314.78	313.8	315.58	314.38	313.91	313.48	317.2	313.47	316.12	314.07	315.87	315.29	315.8	314.85	314.7
313.88	313.17	313.26	314.98	315.39	314.55	313.83	313.39	316.48	313.72	312.15	314.21	314.02	315.25	314.51	313.8	312.22	312.75	314.26	315.14	311.71	314.27	314.21	315.69	312.59	313.94	313.66	315.49	313.38	314.94	314.35	313.59	313.52	313.98	312.78	313.67	314.86	313.01	314.66	313.85	316.07	314.22	312.35	316.28	315.78	314.51	312.5	314.96	312.42	314.53
303.49	303.68	301.32	303.16	304.73	302.85	304.85	302.09	304.37	302.66	302.6	302.31	304.51	305.23	304.18	302.93	303.43	302.01	304.22	302.98	304.27	302.86	304.45	302.57	303.29	301.81	303.85	304.57	300.37	304.15	302.08	303.51	304.8	303.66	303.38	304.16	303.21	303.54	305.19	302.37	306.17	303.35	303.6	302.49	302.32	303.88	304.17	305.29	302.94	301.78
314.63	315.63	315.12	315.28	314.22	314.76	315.42	314.08	315.14	315.58	316.41	313.95	315.93	316.43	313.42	312.7	315.89	315.69	316.69	316.08	314.16	315.37	315.34	315.11	315.4	313.56	314.85	313.96	316.58	314.94	315.49	313.03	315.21	315.62	314.54	314.43	317.03	315.19	314.75	314.21	313.86	315.86	314.53	315.52	315.7	315.28	312.45	312.88	314.48	315.03
312.73	315.67	314.79	315.59	315.05	314.86	316.74	314.51	315.14	314.37	316.29	313.41	314.65	316.3	313.78	315.25	315.91	314.2	316.96	313.4	314.23	314.02	316.05	314.84	314.77	315.19	313.36	314.61	313.67	315.09	314.68	316	313.71	314.37	315.61	314.28	315.11	314.99	313.44	316.02	313.9	316.32	316.33	314.51	313.21	315.82	315.97	314.69	315.26	314.83
327.04	328.82	327.3	327.48	328.44	328.46	327.72	328.48	331.67	328.26	328.94	328.6	327.69	328.34	328.66	327.46	327.63	326.53	327.79	328.66	329.15	327.93	328.9	328.23	326.8	327.03	328.11	326.98	327.62	328.07	329.53	327.96	327.57	327.58	329.76	327.13	327.92	328.8	328.39	329.73	328.84	327.36	328.32	326.93	328.6	327.83	327.81	327.09	328.65	328.87
325.38	326.96	326.31	327.06	324.8	328.75	329.13	327.83	325.39	328.19	326.8	325.84	327.64	326.96	330.06	328.03	328.17	326.19	325.17	327.39	328.98	325.81	327.23	328.45	326.85	327.41	326.99	328.34	327.05	326.74	326.63	328.5	327.07	325.79	326.6	325.49	326.29	327.29	326.8	328.62	326.53	327.59	325.15	326.96	325.3	328.76	326.37	324.98	327.63	327.86
326.8	329.31	327.03	327.76	327.42	328.56	326.15	328.37	329.59	327.3	328.39	327.54	328.07	328.3	328.74	328.65	326.61	327.7	327.45	327.66	328.3	327.66	327.97	327.41	327.6	328.37	328.49	327.16	326.13	327.55	327.78	328.09	327.05	328.84	326.67	328.61	326.47	326.23	328.14	327.25	328.14	327.75	326.98	328.03	327.93	325.7	328.78	327.31	326.91	327.76
312.7	313.09	313.2	312.11	312.94	313.21	311.11	313.28	312.43	312.32	313.56	313.06	312.67	311.68	310.29	312.34	311	313.57	312.81	312.39	311.54	310.81	312.1	315.17	312.57	313.06	312.4	311.8	313.39	314.37	313.05	314.13	312.65	311.18	312.68	314.13	312.54	312.58	313	311.44	314.18	312.59	311.93	312.8	313.06	314.2	311.56	311.53	312.06	312.17
305.61	304.47	304.58	304.23	301.81	304.22	303.68	304.28	304.9	304.4	305.31	304.26	302.73	303.01	304.15	303.19	303.49	303.2	304.5	303.29	303.92	305	304.26	303.1	304.34	303.59	304.74	304.8	305.53	304.19	304.77	302.98	303.86	303.92	305.33	304.79	303.7	303.7	302.07	303.17	305.65	303.66	303.62	304.58	303.82	304.46	303.04	302.73	305.69	302.56
303.51	303.85	303.45	302.19	302.56	304.88	302.3	304.2	305.72	303.82	302.79	303.77	304.32	305.72	302.05	303.74	303.19	304.51	303.1	304.18	304.12	302.3	302.45	302.89	302.16	304.27	303.05	301.33	303.19	306.28	302.79	302.16	303.34	304.85	302.1	304.25	304.46	303.89	303.73	303.53	302.19	302.37	302.01	303.59	302.56	302.65	303.56	303.09	303.78	302.58
312.82	314.2	314.32	314.69	314.82	312.9	313.17	314.4	315.99	313.99	312.86	314.32	313.24	314.74	313.82	313.59	314.65	313.49	314.5	314.52	313.38	312.17	313.83	314.38	313.53	315.02	313.81	314.08	314.7	313.92	315.97	312.03	314.94	315.71	314.44	312.58	313.6	314.11	314.33	313.65	312.46	312.1	315.3	314.32	313.47	315.55	312.33	314.91	315.49	313.66
298.72	295.63	296.18	296.98	293.97	297.37	296.49	297.48	297.25	296.31	297.32	295.77	296.1	297.92	296.13	297.33	296.67	296.68	297.41	297.18	297.27	296.77	297.19	298.27	296.25	298.61	298.78	296.38	296.2	294.91	296.47	297.09	296.75	296.39	296.05	296.99	297.36	294.83	297.81	298.06	297.78	297.77	296.01	295.56	295.07	295.56	297.35	296.29	298.15	295.78
295.88	293.84	294.37	293.84	295.34	292.7	291.73	294.48	292.42	294.3	292.82	294.67	295.09	294.54	292.61	292.32	295.89	294.63	293.55	293.93	293.02	294.18	293.19	295.02	295.82	293.74	294.29	295.1	293.62	294.53	294.1	294.7	293.05	294.16	294.99	295.78	294.22	293.53	293.57	293.42	294.37	294.84	293.59	293.81	292.21	293.66	293.3	293.44	295.04	293.4
306.68	304.03	304.21	303.06	305.19	304.04	305.3	304.75	306.13	304.25	304.16	303.31	305.43	304.65	304.97	305.66	303.37	303.57	305.37	303.76	303.63	304.22	305.06	304.62	304.65	304.17	303.45	304.94	302.62	304.95	304.9	304.71	304.26	303.11	305.45	306.34	305.69	304.04	305.26	303.25	303.51	305.29	304.5	304.04	304.6	304.72	304.6	304.86	305.02	303.35
318.54	319.62	319.78	319.22	319.97	320.07	320.1	319.1	320.59	320.1	317.82	320.46	319.97	319.55	318.15	319.7	319.2	317.79	317.9	320.01	319.45	318.55	320.38	319.59	317.84	319.91	319.37	318.57	321	317.53	318.24	318.76	318.86	318.48	319.34	319.86	319.76	319.16	319.62	318.79	320.82	319.15	319.91	317.81	319.28	321.07	318.94	318.34	320.03	319.59
315.32	315.66	313.5	313.72	314.97	313.93	313.12	314.36	313.97	315.35	313.96	312.96	313.81	313.66	315.2	314.63	314.09	315.16	315.33	316.03	315.8	313.33	314.55	315.63	315.69	314.28	315.04	317.3	314.14	314.95	314.06	315.23	314.64	315.13	315.51	314.91	315.74	315.3	313.63	313.77	314.88	314.84	315.3	313.87	313.99	314.87	315.44	315.23	315.15	316.16
304.52	305.97	303.12	306.13	304.54	305.81	305.17	306.24	304.77	304.97	304.83	304.26	303.26	305.74	303.73	304.81	302.75	304.65	306.44	302.4	304.94	304.43	304.91	304.62	306.49	307.22	304.33	307.5	305.06	305.61	305.89	305.9	304.88	305.53	304.97	303.47	303.48	304.45	306.22	304.61	304.29	305.16	304.48	304.2	305.44	307.17	306.28	304.38	305.39	304.17
302.87	306.08	303.68	301.47	304.15	305.03	304.39	303.57	304.48	304.33	304.84	301.46	302.54	303.61	304.91	303.33	303.36	306.16	304.14	301.76	303.85	304.2	302.37	305.08	305.15	303.26	303.22	304.61	304.65	304.62	303.64	302.73	302.95	301.92	302.69	302.03	302.93	303.87	303	303.56	303.71	302.43	303.14	303.67	304.28	305.56	303.23	303.62	301.87	304.47
311.99	312.25	311.01	312.52	313.21	313.13	312.25	311.81	311.63	312.33	314.06	314.22	311.99	312.58	311.37	311.3	313.38	313.88	312.68	312.25	312.37	313.13	312.21	313.85	311.57	313.52	311.31	312.31	311.42	311.32	312.03	311.69	313.97	312.47	312.75	313.8	313.16	314.21	314.14	312.2	311.64	313.41	312.6	311.81	313.14	312.14	312.33	312.16	313	313.59
318.26	315.22	315.56	316.48	316.33	317.13	317.39	316.48	317.26	317.62	316.66	315.95	316.94	317.91	317.75	317.37	315.4	316.8	317.23	318.69	316.92	317.05	317.37	318.56	319.29	317.84	316.45	319.2	316.51	315.85	317.06	316.9	318.05	318.11	316.03	317.11	318.25	315.45	319.77	316.86	318.73	316.61	315.6	318.72	316.54	317.47	316.71	317.89	317.45	316.55
309.73	312.74	311.21	311.76	311.02	312.62	313.62	313.42	313.19	314.15	313.16	314.47	313	313.45	311.32	313.22	312	314.07	314.67	313.94	313.13	312.05	314.49	313.35	310.9	313.42	311.91	311.03	312.18	313.4	314.1	312.82	312.66	312.02	313.67	312.8	312.89	314.22	312.81	314.03	312.31	314.46	312.15	313.2	311.69	312.38	314.13	314.54	311.69	313.47
316.86	316.61	316.74	315.2	315.26	315.6	316.19	314.96	314.88	315.55	316.05	314.45	316.1	315.96	315.22	315.5	317.18	314.5	313.96	317.32	314.96	316.3	317.66	316.24	315.27	316.93	315.36	316.6	316.17	315.18	313.72	317.13	315.88	316.85	316.46	318.31	315.86	317.29	316.12	315.9	317.07	317.13	316.08	314.57	315.59	316.86	317.3	316.87	315.69	315.72
308.01	307.43	306.81	306.79	307.01	307.05	307.62	307.77	306.73	307.79	306.91	307.49	307.25	306.81	306.46	306.48	306.19	307.39	306.63	307.88	308.26	308.35	307.37	306.87	306.32	306.83	307.18	306.66	306.55	307.78	308.53	307.63	308.02	306.37	309.45	309.06	306.53	307.7	307.17	308.72	308.52	307.02	306.7	307.42	307.54	307.88	306.02	307.65	306.35	305.42
297.14	296.44	297.37	296.8	296.11	295.28	297.52	297.21	296.43	297.35	295.25	297.36	296.16	297.25	295.91	296.54	297.24	296.92	296.44	295.89	297.11	295.44	295.47	298.52	296.36	296.47	296.4	295.96	294.73	296.8	298.1	295.88	298.14	296.91	296.39	297.28	294.82	296.02	298.07	296.66	295.9	297.04	297.54	297.9	299.03	296.01	298.25	296.51	296.95	296.63
304.93	307.3	305.05	305.54	306.23	307.42	305.57	305.57	307.41	307.51	305.8	305.56	305.52	305.86	306.06	306.16	307.04	306.31	305.74	307.58	305.8	306.53	307.9	305.81	306.49	304.85	305.25	305.84	306.92	306.41	305.73	306.95	306.79	305.47	306.45	307.94	305.92	306.93	305.75	304.19	307.11	306.41	306.87	306.4	306.19	305.22	306.85	306.56	304.7	305.73
306.29	305.73	306.41	307.52	306.91	305.46	307.03	307.24	305.83	306.75	304.35	306.92	307.26	304.65	306.72	306.38	305.13	304.89	305.52	304.49	307.47	306.24	305.34	304.02	305.95	306.54	304.68	307.08	305.88	306.14	305.77	305.36	307.81	305.98	307.25	306.09	306.53	307.68	305.93	306.8	305.83	306.18	306.5	307.22	304.53	306.07	305.94	305.36	306.15	304.69
313.63	314.68	313.88	312.3	313.43	313.6	314.82	315.14	313.56	314.09	313.82	314.11	312.73	314.36	313.14	314.58	312.71	314.67	313.5	315.19	315.32	312.63	312.34	314.23	313.29	312.47	313.53	314.48	313.49	314.07	314.52	313.16	315.12	313.68	313.63	314.64	312.34	314.46	313.48	313.69	312.01	312.23	314.55	312.81	314.22	312.89	312.17	313.34	316.09	314.93
308.78	310.91	310.74	310.74	307.94	311.36	309.78	310.02	312.09	309.76	309.02	311.05	311.57	309.06	309.44	310.55	309.91	307.26	310.04	309.27	309.18	309.46	309.78	310.27	309.16	310.49	308.93	308.8	310.16	310.75	311.76	311.17	308.09	309.53	309.53	308.79	311.63	308.15	310.46	308.59	309.24	310.35	312.19	310.26	308.67	308.52	309.49	308.96	309.92	310.1
324.27	325.14	325.72	324.1	324.89	324.57	324.27	324.52	323.86	325.26	325.14	325.08	324.66	325.66	325.66	325.04	323.97	325.04	325.3	324.63	325.71	325.39	326.84	325.83	324.09	326.65	325.45	324.85	324.26	325.14	325.82	325.23	324.35	323.4	324.85	325.07	324.65	324.58	326.88	324.61	325.27	324.96	324.01	326.86	326.17	326.2	324.62	327.31	325.22	324.25
299.6	302.05	303.14	303.62	302.26	301.99	303.72	300.5	303.87	302.52	304.15	302.01	301.58	301.42	301.84	302.42	301.62	302.91	301.92	301.2	302.19	301.89	303.36	301.18	302.14	302.6	302.08	303.04	301.81	301.13	302.81	302.97	302.8	301.46	301.74	303.17	301.69	303.25	303.15	303.04	301.98	301.3	302.75	302.92	303.19	301.76	301.9	302.88	303.5	303.43
304.17	302.85	303.34	302.68	301.91	304.71	303.36	302.08	304.09	303.69	303.5	303.6	305.2	301.44	302.73	301.93	301.96	303.3	303.15	304.81	305.59	302.38	305.35	302.91	304.1	302.95	301.95	302.23	302.55	303.16	304.21	304.72	303.62	302.16	303.46	303.29	302.14	303.7	304.83	302.6	302.73	304.05	303.85	304.63	303.9	303.17	304.73	303.28	303.5	302.16
310.12	310.94	311.32	309.76	309.67	311.24	310.64	311.21	309.75	311.21	310.05	310.88	309.36	309.68	310.71	310.27	312.39	310.76	310.64	310.86	311.89	310.95	310.65	308.59	310	309.91	310.35	310.79	311.85	310.62	311.68	311.16	309.76	310.9	311.24	310.8	311.22	310.11	309.65	310.85	308	309.85	310.18	310.57	311.11	310.79	311.48	311.45	310.05	310.39
310.74	309.72	310.13	308.97	311.31	309.46	308.28	308.15	310.16	309.43	309.22	311.19	309.76	308.66	309.94	310.42	310.76	311.05	308.65	308.15	309.58	308.01	308.04	309.99	311.11	309.49	308.69	309.12	310.55	309.2	310.24	311.12	308.95	309.97	308.89	309.35	309.98	310.76	309.87	309.4	310.16	309.39	311.15	310.31	308.01	308.57	309.73	309.33	309.99	309.24
311.02	311.27	312.53	310.87	309.66	309.82	310.68	309.33	311.9	310.96	311.36	311.78	310.19	311.16	310.44	310.48	311.32	311.07	310.5	310.23	311.73	311.62	309.58	310.2	307.88	310.5	310.85	311.99	312.13	309.23	310.15	311.08	311.93	310.87	310.64	310.76	310.83	310.43	310.3	311.47	310.66	310.33	309.48	308.73	310.87	309.72	311.71	309.66	310.87	310.47
303.17	301.68	300.88	301.04	300.89	299.64	299.5	302.66	301.55	302.09	300.1	303.32	300.76	300.03	300.04	301.35	300.82	300.26	302.11	301.19	301.92	300.26	300.17	300.14	299.57	299.53	299.54	302.71	300.81	300.21	299.16	301.57	301.67	299.35	301.64	300.4	300.95	299.59	301.98	301.52	301.23	304.23	300.83	301.05	302.48	300.97	303.29	300.28	301.62	300.77
297.34	297.04	295.91	296.8	297.21	297.29	297.47	295.91	298.26	298.08	297.84	298.08	299.04	296.73	295.88	296.43	296.34	299.11	297.05	295.22	295.96	297.51	296.11	296.51	296.73	296.3	295.75	298.49	295.89	296.6	295.37	295.37	296.66	297.34	297.87	298.19	297.04	297.35	297.99	297.33	297.63	295.74	296.82	296.41	296.81	297.89	297.95	296.94	295.84	296.4
308.54	309.52	308.8	309.66	308.13	308.46	310.17	307.92	309.79	307.75	308.04	306.5	309.53	310.71	309.79	309.14	309.07	310.1	306.17	309.8	307.23	306.77	308.95	307.44	310	309.28	308.93	310.67	308.02	308.42	307.69	308.68	309.1	307.04	308.13	308.97	308.71	308.94	307.86	307.7	309.07	309.27	308.25	309.79	307.35	307.4	308.04	310.9	309.53	306.33
300.87	302.81	301.93	303.1	302.86	302.16	303.2	305.11	303.65	303.41	303.69	304.32	304.17	304.46	304.53	301.69	305.05	303.02	303.07	304.68	304.77	301.84	300.72	303.4	303.25	304.83	303.2	302.65	302.95	304.03	304.23	305.52	302.53	302.57	303.15	303.61	304.2	305.24	303.56	304.23	304.19	303.08	303.78	303.51	303.58	302.89	301.87	303.94	304.21	301.42
317.93	316.86	316.82	317.06	317.83	314.73	316.38	319.61	315.99	317.96	317.74	316.83	315.23	316.48	318.69	318.53	316.47	318.6	317.69	315.97	316.77	317.6	316.32	316.69	316.91	318	317.33	316.96	318.65	317.9	318.17	318.92	315.08	317.26	318.57	318	318.75	316.13	316.39	316.77	317.23	317.58	317.43	317.44	315.9	318.35	318.66	316.72	317.75	315.78
306.76	306.12	306.29	305.94	307	307.47	308.17	305.62	307.12	304.82	307.67	308.41	303.68	306.42	308.39	307	305.58	306.19	307.05	308.15	306.99	307.19	306.49	305.15	307.24	308.24	305.55	306.2	306.95	305.26	305.18	304.88	307.92	306.54	307.16	306.67	307.32	307.42	307.48	306.29	306.33	305.11	305.6	307.98	306.54	303.4	303.05	305.74	305.82	307.24
317.97	318.6	317.17	320.08	316.47	320.75	318.35	319.93	318.64	319.35	318	319.07	318.35	316.84	319.31	319.22	318.87	318.77	318.97	318.99	318.42	319.74	318.82	317.81	318.85	317.59	320.34	319.68	318.54	318.16	317.51	319.49	320.04	317.37	317.63	319.04	319.61	317.81	318.16	319.07	317.87	318.14	318.9	317.46	317.99	317.87	317.8	318.36	319.28	318.45
301.88	302.78	302.78	302.12	302.84	302.92	301.65	303.23	302.91	304.67	303.67	303.76	303.12	304.87	303.11	303.9	302.76	303.22	302.51	303.97	304.73	302.6	301.62	302.72	302.91	302.92	301.51	303.44	303.72	303.95	305	302.58	303.68	304.17	301.86	304.26	303	303.84	302.24	303.92	303.48	303.3	302.96	300.9	303.23	304.25	302.58	303.05	302.42	302.69
323.46	323.64	325.09	325.8	323.5	323.21	326.26	324.85	324.14	323.79	325.33	323.64	325.32	322.05	325.81	325.18	323.62	325	324.6	324.49	325.97	324.28	324.48	325.35	324	324.94	325.2	324.54	326.52	325.02	324.12	325.37	323.73	323.5	323.63	325.04	325.76	324.95	325.1	325.35	325.21	323.53	323.33	325.34	326.87	324.9	323.97	326.97	325.26	325.17
319.26	319.62	318.61	319.1	320.42	319.05	320.07	319.5	319.56	318.03	319.19	318.12	319.13	320.46	320.2	319.97	320.17	319.82	320.06	320.18	319.12	318.01	319.54	320.54	318.65	320.8	317.74	320.2	317.88	318.24	319.6	318.81	319.65	318.7	317.26	319.37	319.5	318.91	320.87	318.89	317.65	319.41	319.57	318.03	321.07	319.04	319.45	320.68	320.33	319.95
309.32	310.86	310.24	311.16	310.4	310.59	311.3	310.61	311.64	311.45	311.25	312.24	312.35	312.13	310.86	312.45	310.32	311.41	310.22	310.16	311.18	312.65	311.13	311.36	311.75	311.83	311.46	312.31	310.18	310.95	311.91	310.68	311.85	310.88	312.89	308.68	311.17	313.67	312.91	312.69	311.12	312.86	311.11	310.45	313.01	311.65	310.63	312.71	312.08	312.23
302.31	301.11	304.35	303.28	304.4	301.15	303.54	301.51	303.08	303.23	302.65	301.22	301.21	302.55	304.62	302.87	302.06	300.45	302.32	302.63	300.98	303.15	303.29	301.72	303.05	301.46	302.55	303.37	302.74	302.11	302.42	301.99	302.32	301.37	302.52	303.89	301.99	302.46	301.63	301.26	300.74	301.38	300.58	302.21	302.23	303.54	302.14	302.78	301.09	302.44
314.32	312.58	314.24	313.38	314.6	313.26	313.15	316.05	315.03	315.4	316.22	313.42	315.16	313.08	315.65	313.72	313.78	313.88	314.14	312.82	312.4	313.8	314.34	312.67	315.59	312.83	313.54	314.05	314.42	314.52	313.92	313.41	316.24	312.99	313.56	314.55	314.25	315.51	315.39	314.65	314.57	314.78	313.24	317.17	313.96	313.1	312.98	314.62	314.77	314.44
317.48	316.86	315.57	317.6	316.81	315.63	317.54	318.63	316.27	318.49	319.05	317.19	317.69	316.12	318.85	316.23	317.7	317.35	316.46	316.89	316.99	318.24	315	317.99	316.99	317.94	316.5	316.07	317.2	317.81	318.32	317.56	318.34	317.85	315.35	316.99	319.15	315.89	317.78	316.67	318.4	316.43	318.54	316.88	316.89	319.58	318.21	316	317.03	317.96
303.42	302.94	304.02	303.47	303.07	305.44	302.86	303.81	302.97	304.85	303.07	303.89	303.43	303.1	303.55	305.38	304.18	305.53	303.85	302.74	304.24	302.83	303.39	303.22	306.26	302.48	304.71	305.71	304.06	302.89	302.5	302.05	303.75	303.86	304.61	301.94	303.8	303.63	302.71	303.94	304.46	303.34	302.22	303.59	304.86	302.82	302.34	302.37	303.63	302.43
314.32	316.55	314.88	313.19	313.8	314.73	314.33	315.51	315.6	314.55	313.14	315.65	314.86	314.64	314.63	315.04	316.23	315.31	314.6	315.5	316.27	314.2	313.42	315.11	315.22	316.1	315.11	314.97	311.99	313.79	314.11	313.78	316.84	315.87	313.31	315.37	314.82	314.15	315.61	315.52	316.26	314.5	315.21	315.13	314.85	315.73	314.22	314.74	313.64	314.71
327.93	327.32	327.2	329.35	328.93	328.62	329.7	326.54	329.8	327.79	329.98	327.9	328.7	328.08	328.63	327.85	329.19	329.05	328.8	329.57	329.03	327.77	329.89	329.14	329.36	327.72	327.89	329.04	329.82	328.63	327.27	329.07	329.24	328.89	328.17	328.32	329.06	329.02	326.97	330.01	326.67	327.45	328.06	329.66	327.58	329.39	330	329	327.93	328.31
312.25	313.06	312.79	313.16	312.86	314.04	312.81	312.08	314.51	311.64	312.8	312.71	312.38	312.24	311	311.62	312.34	312.66	312.75	312.71	312.72	311.79	311.29	313.08	313.16	311.68	314.54	314.31	313.13	312.06	312.88	311.29	313.31	312.89	312.81	312.8	312.34	312.04	311.86	311.13	312.11	310.86	313.76	311.06	313.53	313.19	312.03	313.24	311.44	311.22
327.96	328.98	327.06	328.99	329.69	329.72	329.05	328.48	329.15	327.57	329.51	329.55	328.49	328.61	329.91	327.15	327.88	327.5	327.61	328.92	329.8	326.7	329.96	328.48	328.93	330.23	327.63	327.63	327.51	329.51	327.45	328.1	328.09	330.15	329.09	330.48	328.3	326.23	329.66	328.78	329.65	328.48	329.59	328.83	327.44	329.39	328.36	328.73	327.95	328.1
302.87	304.18	303.18	304.94	304.37	303.71	304.32	303.72	304.54	303.97	303.26	304.67	304.92	304.61	305.04	306.38	306.37	306.29	303.64	306.46	303.64	305.62	305.6	303.83	304.73	304.81	304.98	305	303.18	304.78	305.26	303.85	303.2	303.74	304.99	304.9	304.71	304.7	303.11	303.06	305.13	303.24	304.02	304.47	304.8	305.55	304.84	304.63	303.78	304.49
305.07	307.22	307.31	306.73	305.12	306.38	306.69	306.52	305.3	307.72	307.17	306.97	306.89	305.56	305.77	307.13	306.52	307.64	305.62	305.93	307.06	306.62	306.31	306.77	306.63	305.93	306.9	306.01	304.99	303.98	306.39	308.41	304.78	305.73	306.66	306.27	307.03	307.02	306.01	305.42	305.81	306.09	306.3	304.55	306.42	306.06	307.7	307.55	306.35	306.04
301.86	302.08	300.98	301.93	300.49	301.5	302.65	301.17	299.89	300.56	300.83	301.71	301.64	300.53	299.77	301.04	301.78	300.62	301.44	303.1	300.5	300.79	297.91	300.4	301.6	299.72	301.22	299.27	301.17	301.17	300.03	300.6	299.02	302.21	302.25	301.16	300.38	300.96	299.69	301.19	301.28	302.23	302.65	302.42	301.41	302.39	301.07	301.8	302.92	301.71
318.2	316.83	318.18	315.24	315.42	317.13	318.89	318.71	316.77	316.93	318.57	316.02	319.2	316.96	316.92	318.26	316.56	318.84	317.42	316.94	318.38	316	316.25	317.57	317.3	315.86	316.53	316.88	316.24	315.68	316.45	317.59	317.56	317.17	317.44	315.52	315.78	316.87	317.1	318.36	316.5	317.69	317.31	317.86	319.65	317.54	316.27	316.67	315.7	316.79
304.02	304.96	304.47	308.09	305.69	305.64	304.57	305.16	305.8	305.18	305.21	304.17	305.14	305.86	305.4	305.38	305.79	306.26	305.38	306.31	306.56	305.22	304.6	303.69	304.83	303.5	305.17	305.93	305.66	305.91	304.21	304.4	306	305.86	305.8	304.99	306.05	306.08	305.5	304.28	305.61	305.62	306.91	304.95	304.73	306.68	303.41	305.59	304.82	304.77
313.22	317.18	314.41	313.79	314.02	313.63	314.29	316.48	313.95	312.39	315.85	313.02	312.67	312.88	313.65	314.19	312.26	315.04	313.05	314.59	314.49	313.51	313.27	313.76	313.6	313.92	312.81	314.74	314.76	311.94	312.8	314.24	313.59	314.93	312.03	313.01	314.44	312.95	314.28	313.1	313.85	313.67	313.85	313.67	315.16	313.99	314.19	314.48	314.09	313.88
326.16	326.71	326.17	327.39	328.44	326.4	327.5	326.27	328.14	327.03	326.8	327.59	327.27	328.09	326.42	328.29	326.91	328.25	326.2	326.52	327.49	326.87	326.68	326.64	329.17	327.56	327.54	326.07	328.28	327.02	325.53	327.34	327.88	326.8	327.26	327.85	326.44	326.1	327.42	325.46	326.55	326.18	325.54	328.01	324.91	325.72	326.8	326.76	324.68	326.08
295.35	294.04	294.46	295.59	293.65	293.2	295.94	296.36	294.62	292.49	294.77	293.47	295.03	293.78	293.77	293.83	294.76	295.39	293.39	293.1	295.72	293.19	292.71	293.23	293.61	294.03	293.32	295.33	294.97	292.55	294.87	294.32	294.25	292.96	294.64	293.45	294.08	291.73	296.61	294.04	293.41	295.53	292.4	294.79	293.77	294.18	293.95	293.41	292.56	292.81
328.1	328.75	328.35	330.04	327.83	330.11	328.64	326.89	327.99	327.92	327.72	329.85	328.46	327.86	328.24	327.43	327.35	328.83	329.46	330.2	327.3	328.21	328.36	329.98	326.75	328.6	327.74	328.84	327.15	330.02	326.76	328.61	330.43	328.93	327.92	328.15	328.31	330	327.36	325.88	329.29	330.03	330.36	328.46	327.81	328.6	328.88	327.67	329.34	328.89
315.24	314.77	315.14	313.9	315.47	314.48	315.92	316.82	313.58	316.33	316.56	314.81	316.99	315.13	316.42	315.94	315.77	314.45	315.5	315.13	316.82	317.17	314.53	317.22	315.89	314.65	313.09	314.69	313.89	314.6	314.11	315.3	315.53	317.04	314.54	316.21	315.09	313.78	314.61	315.2	316.38	314.45	316.1	317.24	314.32	315.65	316.6	315.74	315.7	316.81
293.77	294.26	294.91	296.83	293.1	294.01	295.86	294.74	295.25	295.85	296.73	294.77	295.13	295.39	294.32	292.83	295.84	294.21	295.52	293.71	295.18	296.97	294.28	294.58	294.07	294.97	295.34	294.77	294.41	295.33	294	294.94	295.26	294.39	296.03	296.27	294.31	294.81	295.62	294.25	294.1	296.92	295.12	296.64	296.35	296.89	294.88	296.15	295.58	293.23
326.25	324.69	323.47	323.83	323.41	324.9	324.5	325.41	324.7	324.95	324.78	323.95	326.59	324.28	324.44	323.13	324.75	323.69	324.51	325.7	325.88	324.48	326.83	325.18	324.39	325.93	324.69	323.77	325.44	324.91	323.05	324.36	324.42	323.99	325.15	322.77	324.27	323.38	323.89	322.66	323.24	323.62	324.64	324.13	323.95	322.29	325.01	327.4	323.83	325.87
305.84	305.15	304.41	305.5	305.1	306.46	306.25	304.61	304.68	305.72	304.68	303.71	306.04	305.41	304.84	306.78	304.35	305.52	303.94	306.06	305.99	305.03	303.56	305.41	305.79	305.3	304.34	305.73	304.24	305.16	305.13	305.54	306.25	304.68	305.09	304.43	304.37	304.86	305.78	305.54	304.73	304.73	306.08	304.8	306.15	305.43	304.62	305.52	306.05	303.8
303.5	305.01	303.94	305.51	305.55	303.44	305.26	304.6	305.77	304.66	302.47	304.48	305.49	304.6	304.86	305.02	306.08	303.51	303.84	305.52	303.36	305.07	303.81	304.67	304.14	305.11	304.69	306.58	306.17	305.04	305.36	306.07	306.73	303.65	304.01	305.81	304.38	305.78	304.25	304.83	305.55	303.34	302.89	305.73	304.5	303.49	305.53	305.93	305.27	305.49
306.6	303.24	304.32	304.44	305.5	304.12	305.41	305.66	306.49	303.33	303.6	304.19	305.6	305.86	305.64	304.78	305.18	303.78	304.94	305.04	304.47	306.32	306.09	304.66	303.88	307.04	302.2	304.24	305.01	305.23	305.47	304.81	305.41	305.08	305.88	302.73	303.82	303.36	304.72	305.27	305.81	306.15	305.32	305.85	303.12	306.74	303.8	306.23	307.41	304.3
305.09	304.38	302.39	302.76	304.27	302.01	303.06	302.83	303.46	301.75	301.68	303.75	301.1	302.61	303.02	302.94	300.63	303.77	303.73	303.16	303.27	302.51	303.28	303.52	301.98	302.35	302.2	303.39	302.54	302.58	302.05	303.38	303.42	302.38	301.91	303.26	302.61	302.96	302.89	301.48	302.73	304.21	302.95	304.5	304.03	302.15	303.76	302.56	303.94	302.21
304.22	306.62	305.54	303.11	306.46	303.14	304.85	304.96	304.05	304.6	305.13	305.75	305.97	305.82	305.76	304.58	304.45	302.75	305.6	303.01	306.16	303.56	303.83	305.18	303.45	303.94	305.29	304.18	303.61	305.53	303.88	304.4	303.43	303.96	305.06	304.91	304.26	304.91	304.24	305.65	304.4	304.8	304.49	304.14	303.96	305.77	303.31	303.72	302.87	305.9
303.79	303.55	304.11	306.25	303.83	305.51	304.23	304.3	304.25	303.75	303.99	305.32	303.76	303.92	305.59	302.77	302.93	304.92	305.38	305.99	303.96	303.71	305.65	304.79	304.06	303.54	304.17	302.91	304.88	303.49	303.87	304.83	303.85	304.86	305.11	305.12	303.35	305.22	303.74	303.11	304.82	303.74	303.43	303.56	304.08	305.18	303.04	302.97	303.84	303.78
302.04	301.82	303.88	302.65	303.96	303.96	301.91	303.2	302.43	302.58	303.94	300.05	303.17	303.85	300.09	302.27	302.45	303.95	301.68	302.12	301.59	302.13	302.62	304.22	301.25	301.41	303.66	301.64	302.65	303.2	303.1	301.51	301.47	302.37	304.51	302.66	300.36	302.33	302.42	302.03	302.08	301.69	303.02	303.13	304.39	302.43	302.09	302.17	302.98	302.6
302.02	302.02	302.1	302.61	303.92	303.02	302.53	303.27	302.56	302.11	302.03	303.5	301.92	303.62	301.94	301.36	302.09	303.36	303.2	302.96	304.41	301.82	301.63	302.32	301.83	301.61	302.47	303.93	302.65	302.11	302.54	302.59	304.14	302.27	301.88	302.2	302.21	303.19	302.33	301.23	301.8	300.75	301.89	301.44	301.15	302.4	302.44	303.16	303.42	303.22
315.6	315.17	313.1	315.59	313.9	315.52	312.8	314.5	315.39	313.63	313.73	313.48	315.06	315.21	315.47	314.19	315.08	314.54	317.55	315.29	316.54	315.97	313.25	314.48	315.63	314.85	315.55	314.86	314.48	313.98	314.7	314.63	314.66	314.77	314.55	316.17	313.5	314.93	313.49	313.51	315.5	315.02	316.28	314.66	314.08	315.33	315.72	313.1	313.95	316.09
292.07	295.46	294.2	293.3	293.74	293.08	294.7	294.67	294.59	297.05	295.29	294.53	294.61	292.93	293.95	294.9	292.96	293.38	295.72	295.23	295.01	295.96	293.31	292.59	293.83	294.74	293.04	294.02	295.13	293.14	294.97	294.3	293.24	294.07	294.06	293.68	292.18	295.18	296.7	293.4	295.74	294.97	293.55	295.47	294.34	293.29	293.05	294.85	295.72	295.72
319.06	317.52	318.99	319.96	316.8	319.51	315.99	319.49	318.41	318.88	319.9	317.83	319.27	319.81	316.98	317.92	319.45	318.62	318.97	318.95	318.64	317.48	320.12	317.89	317.82	320.02	319.54	318.29	319.04	319.54	319.38	318.81	318.37	317.93	318.52	318.06	318.51	317.99	318.36	319.45	318.63	317.93	319.28	318.87	318.55	318.94	318.33	320.58	319.94	318.68
300.63	305.19	303.19	303.15	302.21	302.4	303.83	302.79	303.7	302.08	303.19	303.73	303.91	300.84	301.53	303.03	304.16	303.11	301.91	301.23	303.77	302.57	304.04	302.46	301.61	303.97	304.22	302.63	300.27	304.33	302.76	303.27	301.45	302.91	303.23	302.31	300.93	303.9	302.95	301.87	302	302.69	303.7	301.37	302.44	303.2	302.39	302.61	303.82	302.64
306.94	305.36	305.32	304.64	304.23	304.61	305.21	304.16	304.85	306.38	305.64	304.22	305.1	305.02	305.18	305.38	305.33	305.23	305.54	304.6	307.09	304.63	306.95	303.43	304.61	303.67	304.15	305.17	305.94	306.01	305.07	305.77	306.18	305.13	303.88	305.25	306.21	305.38	305.21	305.15	307.09	305.74	305.22	305.69	304.61	305.34	305.83	305.6	305.41	305.45
314.88	316.19	317.16	315.29	315.67	315.48	315.85	315.87	317.12	317.64	313.78	316.9	315.52	315.74	316.58	313.79	317.55	317.33	316.12	317.79	315.83	314.59	316.69	316.68	317.47	316.9	315.34	315.42	315.07	317.7	314.79	316.57	316.45	316.75	316.43	314.1	315.41	316.94	314.98	315.77	316.09	316.25	315.29	316.76	316.27	315.49	317.81	314.58	316.8	316.12
313.7	312.52	313.29	313.63	313.35	312.95	313.48	312.22	313.44	313.49	311.84	312.39	312.61	312.94	312.57	311.65	312.08	312.71	312.6	313.33	311.53	313.99	313.45	311.81	313.27	312.33	311.82	311.62	312.42	310.89	313.27	311.49	311.18	313.07	313.01	312.02	314.46	311.73	312.45	312.4	314.64	313.74	312.99	311.86	312.42	312.89	313.56	313.01	310.79	312.05
300	298.69	297.41	299.65	299.78	301.07	300.76	299.61	300.02	299.15	298.92	300.33	300.1	300.1	299.42	302.28	302.21	300.4	298.52	298.92	300.1	300.92	297.49	299.59	299.65	301.75	299	300.32	300.85	299.42	300.45	298.55	300.09	301.15	299.88	299.99	299.5	299.69	300.34	301.33	302.16	299.59	300.06	299.18	301.86	301.38	300.23	301.33	299.92	298.99
314.97	315	314.28	314.43	314.38	314.14	315.21	313.89	315.95	312.9	313.25	314.8	315.4	315.69	314.46	315.08	313.04	315.27	314.64	315.02	312.92	314.96	315.16	314.95	314.67	314.77	315.06	314.55	315.33	315.3	313.24	315.03	315.63	314.65	316.46	314.37	316.16	314.58	314.59	315.46	314.22	315.58	313.81	316.12	315.52	314.59	315.92	313.99	313.77	315.21
293.75	295.16	292.41	294.04	294.4	293.24	295.04	292.21	293.79	293.42	294.54	295.43	293.64	293.24	293.59	293.25	294.05	295.63	293.4	293.87	294.3	292.27	293.37	294.42	294.62	294.47	292.5	294.36	296.04	293.38	295.24	292.66	292.32	292.96	293.46	295.28	294.8	294.76	294.93	294.19	293.52	293.59	293.93	294.79	294.24	293.44	293.75	295.28	293.07	294.94
318.61	317.31	319.15	317.4	318.3	316.87	318.01	318.36	317.59	318.42	317.43	318.66	319.56	317.92	318.22	318.85	318.19	318.4	317.69	318.28	316.71	319.8	317.67	318.48	319.35	317.27	318.38	318.22	317.47	317.54	319.53	317.91	316.99	317.79	318.38	318	320.41	317.94	316.67	317.57	319.35	316.98	317.59	319.32	319.5	318.26	316.54	317.82	318.93	317.18
314.44	313.27	313.89	314.5	312.82	314.72	313.68	314.5	314.31	314.37	315	315.98	314.68	311.82	313.7	314.55	314.18	313.38	313.61	313.2	313.28	313.22	313.81	315.58	315.69	314.3	313.49	313.77	314.44	314.02	313.93	314.47	313.57	314.01	315.35	314.39	315.55	314.41	314.66	312.69	311.99	312.84	313.41	311.65	313.39	313.63	313.74	315.23	315.08	315.07
315.1	314.65	313.71	314.08	312.11	315.07	313.92	314.29	313.55	312.53	314.66	313.57	315.03	314.67	315.6	313.55	314.71	313.03	313.97	314.82	313.59	314.21	314.09	315	314.2	312.41	313.67	313.48	315.11	314.31	314.27	313.24	313.09	315.07	313.15	313	314.33	316.13	314.23	314.63	313.58	312.95	314.44	314.61	313.6	312.88	312.87	314.03	311.87	314.45
305.41	305.51	304.83	305.74	303.2	305.63	303.81	305.61	304.68	305.67	303.12	305.39	304.74	306.49	305.67	304.61	305.81	303.27	305.94	304.3	303.51	304.94	304.76	305.67	305.89	304.77	305.02	304.77	305.09	305.08	305.68	304.99	304.22	303.38	304.25	305.34	304.25	303.75	306.22	305.05	304.04	303.38	305.8	305.53	304.77	305.53	305.95	304.93	306.27	304.16
300.94	299.33	300.24	300.69	300.17	299.25	300.2	301	298.2	300.14	299.11	300.08	300.08	299.91	300.23	300.68	299.73	298.84	302	299.11	301.84	299.91	299.23	298.48	299.62	300.75	300.38	300.48	300.48	298.9	300.93	301.81	298.99	297.94	298.65	299.32	299.34	300.29	299.18	300.08	300.46	300.46	299.94	300.24	299.53	300.02	299.21	301.6	298.02	300.17
324.57	323.88	323.3	323.07	324.38	325	325.17	325.66	325.67	323.34	325.09	326.12	325.54	324.17	324.18	323.54	325.94	324.5	324.08	325.51	325.31	325.16	325.97	322.46	323.41	324.7	322.53	323.33	322.3	324.93	324.54	325.78	322.6	324.78	324.44	324.85	323.52	324.77	323.49	325.27	323.53	327.44	324.29	325.86	324.51	323.42	325.39	325.17	324.99	324.19
312.18	312.5	312.21	310.79	309.54	309.84	309.88	310.96	310.5	311.61	312.21	311.09	311.15	310.57	311.37	309.92	311.02	312.72	310.55	310.92	309	311.4	311.94	310.69	309.86	310.4	309.61	310.35	311.97	311.55	310.6	310.38	310.75	309.69	310.7	311.22	309.75	310.35	309.55	311.04	311.14	310.8	311.91	311.33	311.43	309.45	311.95	310.11	311.29	310.3
309.51	309.29	310.41	309.17	312.1	311.51	311.65	311.18	309.96	310.96	310.13	309.3	310.89	311.25	310.38	310.77	312.21	312.25	310.1	308.88	311.82	311.45	309.94	311.13	311.27	310.62	310.35	310.1	310.95	310.06	309.9	309.84	309.44	312.82	310.32	310	310.42	310.59	311.39	308.97	309.35	310.69	311.65	311.3	311.28	311.97	310.82	309.96	310.63	310.59
328.53	327.13	326.61	327.62	330.02	328.67	326.79	327.29	327.67	328	327	326.15	329.18	329.49	325.59	325.83	327.21	327.04	328.6	327.86	326.96	326.19	327.52	329.46	328.44	328.85	328.24	326.36	326.08	327.44	328.15	329.71	327.06	327.88	327.86	326.36	328.11	327	326.96	327.2	328.16	326.43	326.93	326.22	326.85	328.36	330.59	328.36	327.85	328.01
317.91	317.88	318.22	316.37	318.23	318.62	318.69	318.22	318.77	319.49	318.5	318.75	317.93	316.98	319.48	317.6	317.45	319.1	318.24	317.79	319.38	316.39	318.3	318.18	319.02	318.79	317.54	318.59	318.22	318.6	318.02	317.24	319.49	317.54	315.55	318.07	318.12	317.77	318.23	317.52	316.11	320.06	318.73	318.92	318.95	316.4	319.16	317.6	319.99	317.43
312.85	313	313.08	313.49	313.42	314.21	313.36	314.11	314.14	311.06	314.58	313.54	312.81	314.38	314.79	312.49	312.72	313.02	313.82	314.26	315.14	313.3	312.59	312.31	313.01	311.03	313.75	314.03	313.2	313.89	313.44	312.67	314.56	313.71	312.98	314.51	313.48	312.94	313.02	311.78	312.49	313.58	312.19	314.09	311.84	312.81	313.11	312.2	314.82	312.28
327.36	326.64	327.85	326.98	326.78	328.49	328.38	327.26	329.18	328.25	329.78	328.29	328.62	327.85	328.59	327.17	328.08	327.4	329.14	327.99	328.68	327.44	329.14	329.74	326.73	328.82	327.52	327.52	326.04	327.67	326.01	328.9	327.41	327.28	328.91	326.66	326.75	326.3	328.12	329.39	327.36	326.86	327.85	326.25	328.34	325.21	328.43	327.9	327.18	328.32
304.78	303.71	304.87	304.79	304.52	304.04	304.6	304.3	304.57	303.62	306.22	303.85	304.36	304.58	305.03	306.16	304.95	305.3	303.32	302.36	303.79	305.43	304.83	306.48	304.34	304.3	304.61	304.15	306.48	304.46	304.13	305.13	304.54	305.05	303.4	304.59	305.86	303.26	302.5	305.25	303.98	304.43	304.65	305.11	302.03	305.46	303.09	303.01	301.1	304.11
328.51	327.83	328.03	327.49	328.66	326.63	327.97	328.24	327.87	325.86	326.75	327.44	327.31	328.67	326.98	327.99	329.48	329.11	327.83	327.74	326.91	327.56	325.97	327.59	329.14	329.43	328.62	327.98	328.54	327.2	328.04	328.26	327.79	329.04	328.83	327.13	327.24	327.31	328.64	326.42	327.97	328.51	326.57	327.87	328.18	327.61	327.24	326.87	327.42	327.05
301.55	302.9	304.17	301.29	303	302.3	301.96	302.5	299.78	301.67	303.01	302.34	301.72	303.11	302.73	303.26	302.02	302	303.42	300.25	301.99	303.02	302.92	302.99	303.52	302.01	303.7	300.03	303.31	300.35	301.98	301.18	304.68	302.98	302.03	303.89	302.85	302.24	301.41	302.58	302.67	303.22	303.24	302.16	304.05	301.25	302.86	305.12	300.65	303.16
304.16	304.37	302.94	303.76	304.58	306.82	302.38	306.01	306.87	305.11	304.27	304.76	303.98	304.45	305.21	304.54	304.93	304.06	303.77	304.38	306.17	305.92	304.93	304.58	305.85	303.57	304.33	305.61	304.96	304.94	305.7	303.84	303.31	304.97	305.17	304.39	303.96	304.13	305.03	305.78	303.95	304.77	304.06	306.58	303.95	304.76	303.55	305.31	304.94	303.2
313.12	314	313.06	313.12	312.29	312.61	313.41	313.85	313.64	315.4	314.13	312.38	312.9	314.03	312.34	314.78	313.4	313.53	313.5	314.5	313.31	314.39	313.62	313.74	312.84	313.65	314.45	312.58	314.52	312.78	312.11	313.68	311.87	312.55	314.35	314.12	313.58	312.01	313.39	310.78	312.59	313.2	314.71	312.68	315.67	312.4	313.71	314.65	314.01	312.08
315.06	317.02	316.26	316.27	315.66	317.44	314.01	316.1	316.15	315.74	316.63	316.73	315.51	315.49	316.52	315.4	314.97	314.81	316.02	316.01	315.24	315.19	317.33	316.18	313.6	314.38	316.21	315.28	316.69	315.03	317.02	315.8	315.26	315.9	316.04	316.25	315.72	316.22	315.2	317.09	314.73	317.32	315.35	315.99	315.64	314.09	316.16	313.55	315.91	314.84
305.79	305.59	305.17	306.3	307.08	307.35	305.2	304.92	305.51	304.39	304.36	304.29	305.4	305.82	304.34	304.2	305.51	304.2	306.88	306.45	304.79	306.17	304.89	304.46	305.3	305.82	303.68	304.37	305.83	305.02	304.35	303.98	305.71	306.39	304.36	305.12	305.54	305.15	306.07	304.8	305.98	304.63	304.12	306.22	303.61	304.78	305.29	305.56	303.81	305.45
315.44	313.14	313.57	313.45	312.71	314.28	313.22	312.45	311.86	314.25	313.94	311.74	314.21	312.64	313.01	313.9	313.44	312.78	312.53	312.22	312.92	312.42	313.5	313.58	311.59	310.24	312.83	311.71	314.13	312.25	312.98	312.72	313.41	312.49	313.15	313.61	313.15	311.62	313.74	312.86	312.41	312.91	313.51	311.6	313.11	312.45	314.25	312.65	313.85	312.83
316.51	317.45	315.5	315.61	316.75	316.48	315.81	317.02	317.14	317.18	315.41	315.94	317.47	315.8	317.54	317.53	314.88	316.34	315.77	318.51	315.72	317.04	317.85	316.63	314.64	316.56	317.51	315.58	316.05	317.28	316.28	316.99	318.22	316.14	318.14	315.77	315.99	315.76	317.09	317.67	316.17	316.48	317.22	317.22	317.62	315.94	316.2	317.3	317.28	317.83
311.15	312.3	312.3	314.43	311.8	314.2	313.55	314.38	311.54	312.86	312.77	311.52	312.99	313.32	312.94	313.05	313.91	313.84	313.05	314.23	314.44	312.67	313.42	311.71	313.36	312.14	310.35	312.32	311.66	313.59	315.88	313.6	312.26	311.79	313.64	310.28	313.38	313.64	313.02	311.98	311.9	314.39	312.93	310.49	313.3	313.68	313.49	313.84	313.93	311.31
317.36	318.58	317.25	319.35	318.39	318.94	319.23	317.39	317.93	318.89	317.34	317.57	316.3	316.92	319.28	317.26	317.48	317.52	318.44	319	318.11	317.29	318.11	319.59	317.01	319.07	318.8	318.14	318.55	319.31	317.29	317.82	317.41	316.82	318.22	318.24	318.88	318.02	315.93	318.4	318.46	318.3	316.86	316.98	319.94	318.2	318.01	317.73	318.85	318.2
318.04	318.35	318.12	318.7	317.44	318.46	319.86	317.56	318.28	319.92	319.64	317.78	319.25	319.32	317.94	318.78	320.61	317.91	317.67	317.05	318.47	318.7	320.05	317.5	320.66	316.2	319.01	317.17	318.38	317.25	318.24	317.33	318.44	318.51	318.62	317.2	319.84	316.75	315.38	315.7	319.03	318.61	319.49	318.55	318.45	317.03	318.53	318.24	317.58	318.26
308.87	309.28	310.44	310.19	309.39	309.41	311.52	310.75	312.1	311.13	311.04	309.48	309.29	311.32	311.02	311.6	311.27	310.66	311.24	311.6	310.47	310.8	311.99	311.58	310.15	310.08	310.22	308.68	310.38	312.9	311.71	309.3	311.08	311.21	308.65	312.93	309.58	310.2	309.17	311.56	310.05	308.97	309.71	311.64	311.54	310.81	312.24	311.32	308.85	310.48
305.41	306.41	307.75	305.15	306.09	306.44	308.69	306.03	304.62	304.58	307.05	305.72	306.04	307.06	307.22	307.33	305.92	306.52	307.15	305.13	305.67	305.06	305.43	307.5	304.3	305.26	306.23	307.35	307.57	306.63	306.82	305.89	306.05	305.27	306.9	307.93	307.73	306.95	306.33	307.73	306.2	305.84	305.68	305.54	306.54	304.51	305.07	307.8	307.1	306.83
306.71	305.27	306.14	306.05	305.06	306.25	305.41	306.39	306.52	305.98	305.02	305.87	306.17	305.69	307.07	307.42	306.39	305.34	305.63	304.96	304.28	306.41	305.44	305.72	305.62	304.58	306.21	304.81	306.08	304.11	306.14	306.71	305.44	304.79	306.17	303.64	303.7	305.01	307.12	303.83	305.59	306.69	303.9	304.34	304.86	305.67	306.79	305.71	306.68	304.95
293.06	293.95	292.7	295.48	295.41	294.66	294.95	293.56	294.36	295.18	293.04	293.94	292.72	293.29	294.76	293.86	294.53	293.21	293.52	293.49	294.64	296.43	293.09	294.92	292.52	294.19	292.87	294.26	294.11	292.63	294.77	295.05	293.05	293.21	294.14	293.06	293	294.12	293.85	293.94	294.69	293.78	295.68	294.6	293.79	294.71	294.71	292.69	294.23	294.25
314.08	316.39	314.7	315.1	316.68	315.04	313.91	315.77	314.23	314.48	313.39	314.73	316.8	314.71	313.64	316.33	314.25	314.44	315	315.72	315.58	318.06	313.4	316.09	313.83	314.92	314.02	315.17	314.89	315.68	315.46	314.45	313.84	315.09	314.14	314.8	313.33	315.34	313.51	315.53	313.66	315.87	313.97	315.66	315.86	315.69	314.37	314.55	314.81	316.14
295.83	293.3	294.99	293.58	293.09	294.96	293.86	290.97	292.46	293.68	295.36	292.98	295.94	295.46	295.27	292.97	292.21	293.31	294.85	294.49	292.93	293.51	295.1	295.5	293.52	293.36	292.51	294.11	293.91	294.58	295.37	295.31	292.65	293.37	294.35	295.55	295.65	294.4	292.76	293.32	295.01	294.47	293.24	295.6	292.77	293.52	294.48	293.96	293.7	293.8
302.77	303.77	304.32	303.43	302.37	303.65	303.94	302.44	303.76	303.46	301.26	303.88	302.96	304.61	304.47	304.44	304.36	302.52	302.95	302.83	301.49	303.92	302.65	303.41	305.07	303.44	303.61	304.89	303.58	302.81	302.85	303.49	302.9	304.58	304.35	304.82	304.99	301.58	304.25	302.65	302.27	303.72	303.33	304.33	303.23	304.45	302.48	305.02	303.19	303.98
303.57	303.08	303.27	304.33	302.14	304.54	306.18	302.91	302.17	302.66	305.48	302.1	302.98	304.5	302.08	304.09	303.3	304.12	303.66	301.19	302.77	303.48	303.22	302.48	304.82	305.23	306.98	303.21	304.16	303.65	304.06	303.69	302.11	303.94	301.56	302.45	301.71	302.35	303.07	302.46	304.51	305.42	302.77	304.87	303.97	304.07	303.46	302.92	302.62	302.78
294.19	293.33	293.82	294.73	293.4	294.6	292.11	296	294.04	294.22	293	293.39	293.96	293.54	292.38	294.2	292.61	294.39	291.68	295.38	294.63	294.59	296.02	295.11	294.25	295.12	293.77	294.3	295.14	291.52	296.19	294.79	294.26	293.34	293.88	294.3	296.09	293.86	293.19	293.72	294.93	294.98	295.64	295.02	293.44	294.07	293.91	295.65	291.98	293.65
306.93	308.66	305.73	307.04	307.25	306.44	304.18	307.28	305.53	306.72	307.54	304.45	304.62	306.86	306.89	306.15	307.46	306.47	307.04	305.97	307.94	308.16	306.74	306.12	305.51	307.35	308.41	306.73	308.15	304.76	306.62	307.16	305.1	307.25	305.65	306.66	307.12	305.3	308.36	307.7	307.71	307.02	308.16	305.74	308.33	306.88	306.77	306.75	304.34	306.51
293.96	294.26	292.94	293.73	293.14	294.49	295	293.75	295.26	294.02	293.02	293.07	293.6	295.07	293.98	293.05	292.18	292.87	293.17	294.03	293.71	294.14	294.1	294.09	295.4	294	293.62	295.25	292.66	295.7	294.86	294.24	295.01	294.99	293.41	291.7	294.56	293.27	294.72	295.07	294.5	293.61	294.49	295.24	293.49	295.04	294.35	295.14	294.9	293.21
302.22	301.52	302.6	303.76	304.93	304.15	303.14	303.9	302.97	304.65	302.13	303.91	303.24	303.31	303.55	302.59	302.79	303.53	304.55	303.96	303.45	303.91	302.94	301.45	302.92	301.46	303.72	301.74	302.12	304.26	302.67	304.36	302.73	303.13	304.78	303.96	304.46	302.09	303.06	301.8	305.16	302.85	302.44	303.2	305.47	304.62	305.42	302.5	304.16	302.81
308.43	311.4	307.87	307.62	307.97	309.9	309.57	308.34	307.15	308.95	308.61	308.56	310.08	310.05	310.34	308.34	308.17	307.83	308.67	308.08	309.83	307.72	311.04	307.73	307.34	308.11	308.89	309.69	309.01	308.48	308.03	308.05	308.55	309.73	307.36	307.75	307.07	307.56	308.87	308.21	308.6	308.61	309.72	308.87	310.78	309.19	308.8	309.88	309.82	307.9
318.68	317.39	316.83	317.54	318.02	316.04	317.13	318.06	316.17	317.58	316.37	315.75	316.07	317.17	317.96	318.37	317.38	317.96	319.44	318.49	318.67	316.07	318.14	317.82	315.27	317.92	317.51	316.86	318.39	317.11	316.34	318.68	317.21	316.47	317.51	316.77	316.7	318.13	318.43	316.07	315.87	317.7	318.58	315.21	317.02	318.4	316.94	316.96	316.72	317.37
328.01	326.57	328.75	326.23	326.13	329.05	328.77	328.27	329.16	326.91	328.35	327.54	328.11	327.79	326.5	328.79	325.5	329.16	328.26	327.6	328.2	328.43	328.16	326.78	326.41	327.28	328.9	327.34	327.1	328.58	327.7	328.44	327.4	328.38	328.2	327.96	327.5	326.96	327.73	326.51	326.75	325.35	325.1	327.49	328.48	327.2	327.05	327.18	327.42	326.05
314.54	314.75	316.1	315.2	314.5	316.01	315.55	314.84	315.74	314.57	314.18	315.41	314.93	315.24	315.18	316.34	314.83	316.02	314.39	316.62	313.72	314.6	315.22	315.98	314.87	315.59	316.49	317.34	315.56	316.32	315.55	316.55	314.81	313.79	316.43	315.35	315.68	315.33	314.28	315.01	315.99	314.38	314.3	314.62	314.7	315.47	315.88	314.28	314.04	313.37
294.16	293.05	295.35	293.96	295.32	296.23	292.74	295.1	294.73	295.34	295.8	294.46	294.03	294.84	294.83	295.29	295.04	294.87	294.89	295.24	297.17	296.27	296.43	295.69	294.27	295.1	295.36	294.55	294.78	295.62	294.73	295.01	295.73	295.92	296.43	294.77	293.99	296.99	294.06	292.9	294.73	294.44	293.24	293.04	295.07	294.1	294.78	296.12	294.86	295.32
324.96	324.55	325.33	324.83	323.22	324.41	323.3	323.75	323.55	324.62	324.59	322.54	323.4	324.29	324.59	324.97	323.35	323.2	324.15	325.09	324.12	324.44	324.63	323.81	324.04	326.41	322.97	324.9	324.68	324.15	324.71	326.26	324.46	325.06	324.72	324.26	323.76	324.06	324.43	325.53	324.89	325.83	324.31	324.02	324.85	323.64	323.34	324.76	325.48	324.32
302.47	302.17	305.55	303.57	304.85	305.95	303.48	304.54	303.76	302.55	303.77	302.83	301.78	303.52	305.56	303.04	304.3	302.85	303.93	302.97	301.87	303.73	303.92	302.8	303.86	302.83	302.77	303.54	305	304.86	304.6	302.75	303.47	302.84	303.5	303.99	302.5	303.67	302.55	302.66	302.73	302.65	303.84	304.64	303.27	302.84	302.85	303.67	304.04	304.06
302.63	304.49	304.78	304.04	304.95	304.61	303.11	303.91	305	304.93	303.48	304.11	305.28	305.08	304.9	302.55	304.17	306	304.5	305.97	304.08	304.98	304.49	304.36	304.38	304.44	304.17	304.41	303.66	306.28	304.82	305.58	304.59	306.34	304.25	304.21	304.26	303.81	302.61	301.76	305.71	303.11	303.81	305.96	304.21	303.91	305.81	305.82	302.15	303.32
311.37	313.23	312.75	312.29	312.27	312.04	312.84	312.65	313.28	313.38	312.79	311.46	310.67	312.8	313.05	312.1	313.6	312.61	312.1	313.03	313.93	312.29	312.22	312.1	311.44	311.84	313.66	312.78	311.6	310.4	313.28	310.28	311.78	312.93	312.27	311.22	311.89	312	312.4	312.49	311.97	312.73	311.91	314.31	312.2	312.5	312.62	311.64	312.44	312.49
304.46	304.87	304.48	304.89	304.74	305.1	305.54	307.13	304	305.82	305.49	305.18	305.31	306.02	306.3	304.42	305.75	306.14	306.18	304.94	305.49	304.5	305.94	305.93	304.5	306.16	305.17	304.22	305.77	305.84	305.52	308.08	303.91	305.98	304.25	307.45	306.64	304.89	305.62	302.6	305.57	305.34	305.4	306.75	304.39	306.23	306.7	304.76	305.07	305.98
313.84	314.71	314.82	315.39	314.42	314.76	315.62	313.1	315.29	316.6	315.89	313.03	316.74	313.82	315.32	314.47	314.84	315.95	313.84	314.75	316.62	313.52	315.47	315.94	314.76	314.33	315.07	314.89	313.42	314.42	314.06	315.38	314.95	315.58	315.72	315.4	314.05	314.86	315.82	313.82	314.3	316.41	314.06	315.02	314.14	316.95	314.86	314.84	315.46	315.1
304.91	304.27	305.78	302.47	305.53	305.28	305.46	305.31	303.33	304.83	303.49	304.39	303.47	304.9	304.98	304.29	305.11	304.46	304.08	304.78	302.26	306.54	304.28	304.78	304.47	304.79	304.33	304.03	306.02	302.95	304.32	303.44	302.21	303.99	304.02	302.56	303.88	304.5	303.86	303.17	303.82	303.43	302.66	302.85	305.08	305.41	303.8	305.33	305.43	305.64
307.17	304.17	304.16	305.13	303.01	304.64	303.83	303.96	304.58	303.51	304.16	304.76	306.23	303.72	304.02	304.21	304.31	303.12	304.18	305.56	303.49	303.42	305.36	304.36	303.87	303.41	305.03	304.36	304.86	304.18	306.47	304.57	303.31	303.82	305.53	302.02	304.82	301.59	301.8	303.27	302.9	304.16	303	304.5	305.15	303.46	302.61	303.92	303.15	304
294.56	294.52	293.87	292.07	293.71	294	293.84	292.49	293.41	293.58	292.87	294.25	294.36	295.19	293.85	293.12	294.18	294.45	293.54	293.64	293.79	292.92	294.14	292.55	294.73	295.28	294.87	295.46	294.64	294.91	295.63	295.56	293.01	292.89	294.21	294.47	293.83	293.24	295.25	293.74	293.18	295.03	293.1	294.03	293.99	294.62	296.18	294.23	292.04	294.15
309.33	309.01	308.94	309.92	308.16	307.93	308.04	309.96	307.68	308.4	308.84	308.24	309.33	308.6	308.62	307.34	307.58	309.81	309.29	309.71	307.89	309.24	307.51	308.48	308.34	309.86	307.28	309.59	309.22	308.11	309.49	311.34	309.68	307.32	309.04	309.75	311.79	308.27	308.41	309.67	308.54	308.16	307.84	307.69	308.04	310.63	308.33	309.15	307.56	310.05
312.35	312.25	311.02	313.02	313	313.44	312.2	312.62	313.06	314.68	312.32	312.81	312.27	312.7	312.52	313.09	313.85	313.54	312.75	311.67	313.02	311.84	312.59	312.58	312.52	311.94	314.69	312.11	312.61	312.07	313.11	311.67	313.43	314.45	313.07	313.82	314.37	313.29	311.9	314.37	313.11	312.6	313.68	312.87	312.55	313.36	311.81	313.45	311.21	313.23
305.24	304.8	305.03	304.07	304.64	306.23	303.3	303.31	305.9	304.76	304.64	305.07	303.47	304.52	302.16	303.71	303.81	305.02	305.93	304.24	301.67	304.99	304.93	304.66	304.22	303.63	303.63	305.5	304.56	305.93	303.31	303.91	302.73	304.15	303.58	303.8	304.74	305.59	305.15	302.3	304.66	304.07	304.07	303.04	305.35	301.96	303.22	305.07	304.95	303.66
327.51	327.78	327.96	327.75	326.17	328.67	327.14	327.75	326.16	327.44	327.44	330	327.55	327.88	327.06	328.36	328.88	327.94	327.67	327.93	326.78	326.78	327.62	325.13	328.09	329.35	328.36	326.04	326.76	327.09	326.67	328.49	327.3	328.49	328.29	328.32	328.47	328.63	327.92	326	326.34	327.61	328.37	326.8	327.75	327.27	329.18	327.26	329.17	326.73
314.83	315.3	314.5	315.04	314.39	314.85	314.14	314.73	315.28	314.64	315.49	314.09	313.39	313.84	315.82	315.48	315.23	314.7	315.41	312.53	315.79	316.69	313.36	313.46	313.89	314.26	314.68	313.88	313.98	314.65	316.51	314.97	315.69	315.6	314.44	314.18	314.45	314.35	315.35	315.69	315.38	314.91	314.74	315.93	314.99	314.29	312.93	314.06	314.16	313.21
300.81	298.69	298.86	299.86	298.76	299.62	300.09	300.65	298.8	301.12	300.01	300.54	299.75	299.14	299.99	301.12	299.67	300	301.13	300.18	301.4	299.34	299.84	299.75	300.49	299.07	298.71	300.85	298.86	299.88	300.26	301.31	299.18	300	299.24	300.85	300.66	299.96	301.01	300.27	299.45	299.16	300.29	299.25	299.48	299.36	300.21	299.74	299.43	301.61
315.6	318.82	317.75	316.42	316.92	317.06	317.95	318.09	315.67	318.36	317.92	317.26	316.4	317.23	317.75	316.03	317.41	315.55	317.3	317.74	316.17	316.93	317.49	315.59	316.53	316.06	318.72	316.92	318.25	318.6	317.22	317.9	316.61	316.76	317.58	318.98	316.22	316.74	318.24	316.11	318.5	318.53	317.64	316.68	315.38	316.4	315.78	316.15	315.81	317.72
314.57	314.14	314.53	315.72	312.84	314.19	314.83	314.43	315.63	314.56	315.11	315.77	314.87	314.2	313.91	314.53	316.28	313.92	316.29	315.58	313.36	314.25	315.07	315.8	313.97	314.5	314.59	316.13	314.77	316.2	315.21	315.28	313.74	313.76	313.03	314.42	313.99	314.57	313.83	313.98	315.91	314.74	315.22	316.27	313.39	315.2	316.07	313.55	316.98	313.08
315.22	312.77	316.05	315.49	315.41	315.28	314.14	312.97	315.59	314.13	314.09	312.71	315.05	314.74	315.06	315.89	314.24	315.09	315.16	316.93	315.71	313.14	315.23	315.1	315.03	316.36	316.07	314.25	313.92	314.66	313.9	314.77	316.18	315.23	315.4	316.94	315.22	314.24	315.32	315.53	314.84	316.41	314.7	314.08	314.21	315.67	314.45	314.15	314.86	314.14
317.27	319.5	317.58	318.13	318.68	319.38	318.34	320.09	319.5	317.95	318.99	319.84	319.5	318.49	318.85	318.84	318.83	317.94	317.15	321.33	319.36	318.41	318.67	319.17	317.8	316.22	316.12	318.32	319.15	318.94	318.81	318.49	318.35	318.82	319.34	317.25	319.55	317.72	317.61	320.28	319.46	318.64	319.84	318.99	319.51	318.68	318.7	318.71	317.76	318.77
325.59	328.65	328.36	327.75	330.05	327.02	325.2	327.63	328.27	327.46	327.08	328.46	328.4	328.77	326.92	327.84	325.99	327.24	326.71	327.68	328.01	327.17	326.94	328.6	328.2	327.43	327.87	328.65	329.15	327.92	327.69	326.69	327.28	328.19	327.21	328.14	326.91	327.08	328.79	327.34	329.22	328.73	327.83	328.73	328.09	328.66	328	327.91	326.21	327.54
319.14	319.25	317.44	318.97	319.96	315.87	319.37	316.42	318.81	319.93	318.99	319.52	320.34	316.93	318.6	318.25	318.5	317.28	318.28	318.6	318.43	317.01	317.16	318.25	318.66	319.64	319.2	317.77	316.22	319.7	319.44	316.5	318.91	318.47	317.86	316.42	318.96	317.64	317.25	319.1	316.88	321.59	318.91	319	318.49	319.18	319.3	319.15	316.61	320.4
317.68	316.25	318.37	318.11	314.71	319.16	317.86	317	318.15	317.48	317.8	317.41	316.66	317.86	318.35	316.77	316.66	317.54	318.65	316.46	316.2	316.65	316.58	314.9	316.99	317.42	315.81	315.77	316.55	319.42	317.09	319.99	317.51	315.27	317.99	316.48	317.39	316.52	316.7	315.91	318.07	316.72	317.1	316.36	315.89	315.79	316.32	318.3	318.38	316.02
328.24	329.16	328.74	330.01	329.8	327.93	329.57	326.04	328.57	328.15	329.21	328.92	327.94	328.25	329.32	329.08	329.44	326.3	329.12	328.99	327.64	329.07	327.65	328.5	327.88	330.11	329.83	327.64	327.75	327.76	326.59	327.86	327.55	329.46	329.58	326.71	328.81	326.77	328.03	328.21	328.86	328.88	328.07	329.05	329.44	328.8	328.54	327.25	328.47	327.47
316.65	317.55	316.13	315.54	316.82	319.42	316.35	317.56	317.93	316.22	317.09	316.21	318.27	317.3	315.96	318.26	318.18	317.11	315.05	315.9	315.96	317.01	317.47	316.43	316.02	318.01	314.93	319.67	317.18	318.19	316.75	316.9	317.19	318.6	316.58	316.73	315.52	317.88	316.59	317.77	318.72	317.77	318.81	317.64	315.77	316.76	317.65	316.21	317.83	317.48
309.17	311.12	311.85	312.46	310.23	311.04	310.56	312.29	311.93	310.97	312.74	311.46	312.59	311.59	310.4	312.9	310.89	311.95	312.08	312.59	312.5	311.62	311.41	312.75	311.35	311.79	313.62	310.99	311.27	309.92	312.77	312.25	310.91	309.92	308.77	311.05	311.1	311.37	312.94	312	310.91	311.24	311.53	310.74	310.2	310.53	310.6	312.41	310.04	312.41
313.6	314.43	316.38	314.01	313.21	313.12	315.65	313.03	313.23	313.88	313	313.98	314.72	314.36	315.34	312.95	314.49	313.58	312.76	312.55	313.73	313.53	313.26	313.7	313.5	313.27	312.94	314.14	312.19	313.92	313.59	312.78	313.63	314.73	315.32	312.97	313.32	312.73	314.33	313.58	312.66	313.59	314.41	312.95	313.63	312.64	313.2	315.18	315.96	314.29
294.46	296.48	294.31	293.54	295.68	295.85	295.01	294.4	292.84	293.35	295.9	296.06	294.63	295.31	296.67	294.9	295.71	294.72	295.15	294.04	294.96	294.56	295.06	294.82	294.22	293.5	296.09	295.78	293.87	296.88	297.06	294.84	296.35	294.93	296.36	293.93	295.94	295.46	295.33	295.97	295.52	295.46	296.22	293.61	293.75	293.51	297.38	294.69	295.19	296.3
315.51	313.87	316.3	312.93	315.09	315.58	315.61	314.69	315.98	313.51	314.8	314.53	314.26	316	315.89	314.28	315.16	315.12	314.35	314.71	315.24	313.79	314.58	313.38	313.96	315.58	315.7	314.09	314.87	314.1	313.83	315.73	317.24	313.53	315.81	314.71	314.05	313.45	315.94	315.23	315.36	316.48	314.24	314.46	314.61	315.19	314.68	316.73	313.47	315
310.84	311.56	309.86	312.05	311.35	312.17	310.24	311.66	312.85	312.08	312.53	312.28	311.75	311.21	311.71	310.75	311.98	314.72	311.24	311.02	312.97	310.12	312.26	311.83	311.6	313.51	311.3	312.06	311.86	310.54	311.11	310.64	312.39	312.37	311.75	311.42	311.83	313.67	310.19	310.37	312.21	311.99	309.92	310.6	312.62	310.98	312.87	310.64	313.32	311.42
310.11	307.84	310.07	307.94	310.89	307.61	309.13	309.46	309.8	306.76	308.64	310.29	308.66	310.36	309.91	309.53	307.76	309.78	308.76	310.1	308.21	310.16	309.1	308.39	308.77	308.52	308.76	309.77	309.18	308.78	309.5	308.71	309.17	306.36	308.42	308.76	308.23	308.78	309.01	308.51	308.94	306.88	308.52	309.29	309.17	309.45	309.07	308.74	306.56	307.93
294.42	293.46	293.48	296.66	295.6	294.11	293.02	292.7	294.46	294.1	294.05	294.34	294.02	295.18	294.28	292.87	293.6	293.79	294.16	293.98	294.4	294.19	293.2	292.65	295.39	292.81	294.21	292.92	292.48	293.5	294.93	293.03	293.68	295.2	293.49	294.7	293.11	293.04	294.32	294.98	295.75	293.76	294.09	294.17	295.45	293.93	294.51	292.68	293.74	291.68
296.78	295.02	296.8	298.28	297.11	295.33	295.63	296.04	297.32	297.15	298.03	296.96	295.9	296.57	296.66	296.17	297.58	295.44	297.33	296.46	296.78	296.11	295.85	298.78	296.9	297.14	295.69	295.92	295.99	296.65	295.62	298	296.83	295.74	296.6	297.5	296.61	296.82	295.79	294.55	297.55	297.88	297.83	296.03	296.57	295.07	296.32	298.02	296.44	296.69
327.11	326.9	326.59	327.59	328.8	326.86	328.67	326.92	329.39	328.92	328.38	326.73	326.62	328.39	327.65	327.91	328.46	326.99	327.9	327.41	327.56	327.98	328.68	327.65	327.39	327.54	328.32	326.97	326.57	326.8	328.03	326.78	326.95	329.81	327.29	327.5	327.06	327.23	327.47	326.97	329.71	327.67	329.89	329.16	327.37	329.72	326.84	328.75	327.7	327.36
312.58	312.72	313.76	313.43	312.75	312.71	314.23	312.29	312.28	312.63	311.82	313.12	312.98	310.85	312.09	313.46	312.61	312.49	310.74	314.89	312.92	313.58	312	313.48	312.71	312.94	313.39	313.61	312.82	313.32	313.29	314.4	312.46	311.86	312.9	313.09	310.98	312.56	313.5	312.94	313.39	314.7	313.87	312.32	313.12	312.34	312.55	315.76	312.56	312.47
294.71	292.31	293.41	294.03	295.22	294.56	293.04	295.77	293.85	294.01	295	292.82	294.25	295.06	293.4	292.83	293.63	294.83	294.86	296.04	295.08	295.03	293.98	294.38	292.94	294.06	294.91	295.21	293.27	293.84	293.62	293.93	294.45	294.46	294.63	293.12	294.63	294.73	293.73	295.64	295.1	293.61	293.99	293.41	295.47	294.34	294.52	293.29	292.54	294.57
310.81	310.29	312.2	310.91	312.42	309.82	310.64	312.05	310.35	312.58	310.75	311.18	310.74	311	311.91	310.22	310.9	310.59	309.88	311.08	311.76	311.65	310.26	313.16	312.76	311.32	312.96	311.54	313.08	312.77	311.75	310.52	311.6	311.64	312.44	310.53	309.94	311.44	311.16	311.36	312.94	312	313.15	312.57	312.03	311.24	311.02	312.43	311.27	313.33
313.26	315.1	314.57	315.17	315.47	314.9	315	314.61	314.85	315.94	314.12	313.88	315.87	313.95	315.28	315.34	315.9	314.85	314.51	315.14	316.25	314.53	313.22	314.95	316.41	315.5	314.76	314.98	316.9	316.19	314.47	316.68	316.42	315.07	312.69	316.68	316.24	315.04	316.49	315.3	313.35	314.07	314.6	314.9	315.32	316.14	315.62	314.74	314.65	315.27
313.76	315.7	315.49	315.38	315.5	314.18	314.2	316.38	315.77	314.86	315.45	314.83	315.6	314.96	315.17	314.63	314.3	313.64	313.92	311.57	312.52	315.11	314.45	316.7	314.39	315	315.13	313.86	315.05	314.66	314.1	314.29	315.29	313.17	314.32	314.61	315.59	314.42	314.15	314.22	314.57	315.74	315.87	315.28	314.35	314.67	313.18	316.82	313.93	316.39
324.28	326.51	324.97	325.31	322.95	322.2	323.99	326.07	325.87	325.85	323.7	325.2	322.29	325.21	325.04	324.44	324.33	324.86	325.71	325.19	325.7	324.36	323.61	324.85	324.97	323.55	325.59	325.74	325.16	323.33	324.19	323.72	325.2	325.95	324.29	323.6	324.31	322.66	325.03	324.84	325.76	325.34	323.98	327.75	323.43	325.61	323.19	324.88	325.08	326.94
324.84	325.41	326.12	322.84	323.74	324.15	325.21	327.11	326.06	324.43	325.39	324.15	326.13	324.97	325.36	325.88	324.7	323.29	325.12	324.99	325.86	324.51	324.63	325.07	323.79	324.91	324.56	325.04	324.89	324.12	325.91	323.63	324.26	324.58	324.29	324.32	324.48	323.01	324.3	324.19	323.62	323.44	326.56	324.41	324.85	324.02	324.42	325.67	323.05	326.93
314.95	313.79	313.88	315.51	314.38	314.29	317.18	314.57	314.41	315.61	315.35	314.23	314.79	315.5	316.41	315.06	315.92	314.39	315.02	314.51	316.39	316.38	315.26	314.97	314.5	314.17	313.57	316.88	315.28	314.48	315.08	314.99	313.12	314.94	316.24	314.18	315.12	315.25	317.18	314.52	314.18	315.95	316.9	316.74	313.46	315.89	314.81	313.82	313.26	316.93
303.73	304.2	304.69	302.8	304.21	302.4	303.48	303.41	303.54	303.84	303.35	303.28	305.36	300.79	304.04	303.8	303.01	304.73	302.86	304.36	303.25	304.24	302.11	302.79	303.52	303.81	302.18	306.06	304.1	304.01	303.95	303.33	303.45	303.91	301.64	303.89	303.91	303.55	303.33	301.43	303.82	302.62	302.54	302.7	305.43	304.93	304.27	302.8	304.64	302.88
317.29	316.06	315.29	312.82	314.68	314.12	315.96	315.38	315.01	314.74	316.01	315.77	314.89	314.81	316.18	314.8	315.05	314.83	314.96	315.62	314.28	315.04	315.56	315.55	314.19	317.3	314.85	317.01	315.96	315.58	314.71	316.8	316.07	317.18	314.54	316.04	316.02	314.35	314.87	316.88	316.22	315.56	317.29	314.83	315.98	315.26	315.25	315.47	315.94	315.16
314.27	315.06	315.36	313.68	314.79	313.46	315.68	314.92	315.06	314.72	315.36	315.43	315.36	315.08	315.44	314.77	313.99	314.07	313.15	314.52	313.44	315.57	313.33	315.86	312.58	313.62	315.14	313.52	315.27	313.84	315.93	317.01	314.13	315.13	313.38	315.75	313.68	316.32	314.85	313.91	315.45	315.93	314.79	314.74	314.19	314.53	315.42	312.75	314.97	314.97
317.51	317.02	315.17	317.32	315.99	314.09	317.26	317.54	315.8	316.07	317.48	317.45	316.17	315.73	316.11	316.19	316.1	316.12	316.64	316.38	317.72	316.69	317.87	315.62	315.93	315.19	317.42	317.06	317.77	315.22	317.33	314.76	317.01	318.32	316.21	316.12	316.92	316.09	317.14	315.31	316.31	316.17	315.94	317.59	316.42	315.67	316.97	315.6	317.33	315.21
302.46	303.97	302.43	302.9	302.89	303.44	302.79	303.14	303.95	303.58	304.86	303.66	303.53	304.33	302.19	302.99	302.37	303.35	303.64	304.08	303.48	303.76	303.97	303.15	302.59	302.79	302.74	300.63	304.27	303.9	300.39	304.25	302.54	301.62	302.92	302.38	303.25	302.6	303.45	304.08	301.78	302.66	302.6	302.6	302.25	301.07	302.62	303.87	302.26	301.5
302.59	303.98	303.12	304.13	303.81	303.97	303.82	303.81	304.84	304.59	303.67	303.39	304.26	306.4	302.3	304.46	303.04	303.97	304.47	302.85	302.56	302.3	303.83	303.37	303.77	304.43	304.89	302.46	303.67	302.39	303.22	304.29	304.55	304.58	303.2	303.42	303.82	304.93	303.21	304.45	304.81	302.5	303.75	303.07	304.36	303.45	304.9	302.57	304.23	302.71
300.6	300.74	301.35	300.91	300.67	300.8	301.76	301.13	300.52	299.74	299.34	299.8	300.7	300.73	301.65	301.53	302.29	300.51	300.82	300.81	299.43	300.8	300.77	302.72	301.95	300.96	299.71	301.51	299.61	302.86	301.23	299.87	299.75	302.27	299.6	301.66	302.1	300.95	301.01	300.24	301.58	302.82	300.63	300.79	300.64	301.12	301.02	301.65	299.11	301.68
328.51	329.33	329.4	328.57	326.89	327.6	327.63	329.57	328.85	326.93	331.21	326.77	331.45	327.77	328.46	330.88	327.69	328.75	329.9	330.41	328.61	327.95	327.73	329.38	327.99	329.75	328.09	327.35	329.58	326.86	328.24	327.81	327.67	330.64	329.22	329.01	329.33	328.04	326.99	330.73	329.69	328.22	328.96	329.39	327.75	327.41	326.93	328.17	328.28	327.64
313.58	312.71	311.84	310.45	313.94	313.09	312.98	312.71	312.66	313.04	314.61	313.19	314.11	313.21	315.33	313.28	310.8	313.13	312.19	313.91	312.84	313.86	313.43	312.25	313.37	315.04	313.11	315.22	314.54	313.5	313.26	314.98	313.91	312.4	313.15	310.43	312.15	313.39	313.06	313.52	313.14	312.47	312.41	313.72	312.69	312.23	311.9	313.63	313.27	311.96
305.36	305.48	303.56	304.03	304.92	304.48	305.06	304.39	304.1	304.78	303.62	303.39	305.05	305.56	304.77	304.12	305.77	304.03	302.96	304.68	305.82	304.61	303.66	305.28	302.26	302.66	304.39	303.38	301.71	302.71	305.59	303.7	302.65	305.85	305.18	305.77	303.14	305.49	304.38	305.45	304.8	305.27	304.02	302.87	304.88	305.62	304.43	304.78	302.88	304.12
311.78	311.78	313.58	315.3	313.3	314.58	312.62	315.14	312.8	313.95	314.3	314.31	313.87	313.07	315.15	313.6	313.93	314.55	312.4	312.53	316.11	313.05	314.11	313.14	311.86	316.61	315.65	312.77	313.87	314.6	314.41	313.58	314.29	313.53	313.24	312.31	314.93	313.86	313.73	313.63	313.49	314.23	313.81	312.8	313.63	315.88	312.88	313.94	313.2	313.19
328.76	328.79	328.34	327.09	328.8	328.93	328.04	327.81	328.05	326.81	329.04	329.13	327.29	327.72	330.14	327.37	328.36	327.53	328.3	328.75	327.85	328.48	330.04	328.93	329.2	328.62	328.15	328.12	328.82	327.43	328.4	328.73	328.93	327.67	327.43	328.07	328.36	328.45	327.93	328.64	328.63	328.61	329.44	329.31	328.51	329.28	328.64	328.98	328.83	328.98
301.22	301.32	300.77	302.43	301.24	298.86	301.72	300.78	302.14	299.68	299.9	300.2	302.59	300.12	301.03	301.69	301.22	301.59	299.81	300.04	301.75	301.25	302.05	302.16	301.52	300.13	301.87	300.12	299.23	300.89	302.06	300.69	300.99	301.53	301.4	302.12	300.67	300.42	300.26	301.08	299.91	301.71	301.17	301.33	301.12	301.05	302.27	301.74	301.67	300.9
314.38	312.93	314.15	313.49	315.08	312.86	315.19	314.74	314.62	313.37	314.04	313.59	313.73	313.09	314.47	314.9	313.2	314.87	315.05	313.68	313.06	316.03	315.77	313.58	314.8	312.49	315.17	314.1	312.71	315.51	313.72	312.91	314.4	314.01	314.47	314.8	314.17	313.42	314.65	315.08	312.9	314.89	313.51	314.68	313.86	314.99	314.32	315.13	313.31	315.19
300.49	302.08	301.27	300.22	301.22	300.04	301.45	303.54	300.48	301.24	300.19	299.88	299.41	301.18	301.28	300.27	301.53	301.24	300.09	300.94	299.34	300.01	300.43	303.06	301.16	300.66	299.53	301.69	300.23	298.82	300.91	302.83	300.66	302.39	302.34	299.84	301.22	301.23	300.23	303.03	300.95	302.14	302.29	302.03	300.78	300.71	299.83	297.81	300.22	298.83
303.39	304.26	303.84	305.72	303.63	303.09	304.75	302.25	301.73	302.15	304.4	304.41	303.02	304.63	301.41	304.24	302.21	302.15	302.9	304.15	302.9	303.49	303.59	302.79	302.22	306.63	302.28	304.23	302.68	301.88	303.4	303.74	301.96	301.93	304.72	303.7	302.24	302.96	303.22	304.69	301.17	303.29	302.82	306.1	303.3	304.11	303.49	303.87	304.14	302.2
316.39	316.56	315.59	316.37	313.5	316.51	316.15	314.71	314.69	315.55	315.8	315.99	314.45	314.15	314.57	316.7	315.92	316.7	315.78	316.85	314.1	315.6	315.62	316.98	315.31	316.01	315.39	315.8	316.76	316.33	316.23	315.51	315.21	313.75	316.59	314.73	317.26	315.05	314.97	316.39	314.41	314.34	315.43	316.22	315.37	316.37	316.12	316.69	316.12	314.68
293.48	294.82	293.85	295.12	293.45	293.84	293.39	293.14	293.28	293.83	293.84	292.07	295.36	296.11	293.72	294.47	292.08	294.36	294.47	294.18	293.64	293.77	293.31	296.14	295.22	294.28	294.27	292.89	293.27	295.44	292.95	294.73	295.88	294.49	293.79	294.52	293.67	293.31	295.47	294.12	292.65	295.48	294.24	294.65	294.7	292.42	294.34	295.23	294.02	293.53
317.12	318.28	317.16	318.2	316.54	319.88	317.09	316.13	319.38	317.73	317.62	319.26	318.39	317.29	318.21	318.41	319.42	316.82	316.59	318.13	317.15	316.85	316.38	318.31	318.63	317.03	319.55	317.9	318.28	315.48	317.57	317.75	317.68	316.13	319.47	318.52	316.62	317.36	319.51	317.33	317.49	318.15	319.82	319.45	317.74	318	316.43	319.6	319.8	319.4
304.51	307.05	305.64	305.15	307.46	305.15	305.58	306.24	303.48	304.92	305.15	305.35	306.39	306.47	304.88	305.58	305.92	307.44	303.67	306.81	303.74	304.98	304.84	306.88	305.88	306.42	304.93	305.01	305.27	306.79	305.96	304.85	308.01	305.17	305.55	306.68	307.08	305.4	303.74	307	306.48	306.34	305.47	307.76	306.2	304.68	304.98	304.38	304.51	306.64
301.85	300.71	299.03	300.48	299.72	299.51	300.66	303.02	301.51	300.35	302.33	300.65	301.75	300.35	301.1	300.16	300.68	300.73	301.25	301.69	300.44	300.29	301.24	300.22	301.2	300.01	301.02	301.63	300.4	300.68	301.45	299.75	300.93	300.38	301.81	300.04	301.85	301.98	299.97	299.12	302.38	301.94	301.74	301.78	299.42	300.84	300.81	300.2	300.74	299.94
315.23	316.54	314.92	314.31	313.06	315.44	315.11	313.62	315.67	314.08	316.09	316.51	315.13	315.74	315.76	313.4	314.4	315.39	315.22	314.84	315.39	313.94	315.66	315.82	315.03	314.31	314.47	315.22	314.3	314.18	314.57	312.75	313.07	314.27	314.08	315.54	315.6	314.44	314.94	314.27	315.01	314.43	314.99	316.83	315.71	314.31	316.72	316.8	314.58	314.19
316.95	317.36	316.12	317.07	316.26	317.85	316.95	316.81	318.97	316.18	317.19	317.78	316.69	319.38	316.23	317.64	316.42	319.16	316.29	317.51	317.32	317.29	316.89	317.27	317.33	315.67	317.77	316.8	316.63	317.08	314.61	318.66	315.97	316.56	317.46	317.24	317.9	315.16	317.72	318.48	318.31	315.69	320	316.4	317.01	314.88	317.35	316.08	317.32	318.92
303.74	305.91	306.7	304.38	305.11	304.45	304.87	303.92	302.88	304.09	305.65	303.44	305.42	303.63	304.51	305.74	303.56	304.5	304.69	304.92	304.69	304.7	305.06	305.37	304.75	303.33	302.39	305.05	306.44	303.86	305.03	304.84	304.24	301.95	305.08	304.56	304.8	303.48	303.96	304.48	303.14	303.83	305.68	304.23	302.91	301.75	304.9	302.92	304.53	304.63
317.96	316.01	315.72	316.24	316.04	315.95	319.33	316.93	317.97	316.85	316.36	318.64	315.51	316.07	316.99	314.8	318.25	317.55	318.5	318.89	316.02	318.9	317.7	317.62	318.4	316.93	317.03	317.89	316.9	317.68	317.02	317.17	317.52	319.94	317.05	318.37	319.09	317.36	315.98	318.03	315.65	319.55	319.85	319.11	317.97	316.85	316.89	319.69	317.9	316.29
306.01	307.74	305.16	306.14	307.39	305.55	306.55	304.98	307.85	305.8	305.73	307.65	306.32	309.01	307.5	304.73	306.93	306.53	305	307.75	306.68	307.47	305.34	306.94	307.21	307.92	304.08	307.31	307.46	307.06	306.64	305.93	307.06	307.07	308.27	307.56	307.21	306.25	304.96	305.81	306.79	307.83	305.92	306.69	307.22	305.27	307.65	306.01	304.15	305.47
319.05	318.45	318.68	318.98	320.13	318.96	317.86	319.59	318.73	317.72	318.04	318.17	318.88	316.74	317.13	317.82	318.82	317.38	318.27	317.13	317.59	317.36	319.09	317.34	318	318.18	317.67	318.3	317.75	318.49	319.02	319.06	318.58	318.27	318.88	318.9	317.76	318.61	319.18	318.26	317.99	318.99	317.48	317.3	316.1	320.17	317.96	318.91	319.17	318.72
313.89	315.71	316.38	314.8	315.12	315.66	315.42	317.43	316.81	317.47	315.68	315.08	315.64	316.07	314.75	316.24	315.72	315.64	316.01	317.69	315.75	315.76	316.12	316.89	315.67	317.64	316.36	315.34	314.16	316.32	317.12	315.37	315.73	314.91	314.36	314.78	316.24	317.39	315.97	315.13	316.1	316.41	317.27	315.56	314.76	314.78	316.77	314.84	315.89	315.43
307.04	306.23	305.67	304.82	304.22	303.55	304.87	304.68	304.55	305.96	307.36	304.89	303.74	305.32	305.54	306.06	305.15	306.53	306.19	306.9	305.73	305.02	306	305.48	308.01	305.41	304.13	304.58	305.77	304.89	303.77	305.37	306.34	304.87	305	305.91	305.95	307.21	303.94	305.48	304.9	305.32	303.84	303.66	304.64	306.62	305.04	306.63	305.76	305.48
303.87	303.21	302.42	303.57	304.04	303.57	303.14	303.18	305.21	305.51	304.65	303.19	304.13	302.91	302.45	301.83	303.5	303.37	302.88	305.79	303.57	305.41	303.78	305.49	303.78	302.85	302.78	304.35	303.96	302.86	305.1	302.7	304.4	303.88	304.36	304.88	304.84	303.67	301.41	303.63	302.69	305.08	301.65	303.15	305.4	305.05	304.22	304.54	303.97	303.73
303.96	307.03	305.64	306.41	307	305.62	305.11	305.49	304	305.68	305.66	305.95	304.2	304.95	304.69	307.11	305.32	303.71	306.59	306.02	304.8	305.23	303.79	307.73	304.91	304.89	305.55	303.71	305.67	305.67	305.63	304.93	304.11	306.73	305.67	305.89	306.06	305.27	304.79	306.17	305.24	305.28	304.56	305.14	306.16	305.57	306.25	306.63	304.86	307.16
315.85	316.41	316.71	317.19	317.93	317.08	317.2	318.81	317.38	317.16	317.47	317.89	316.39	317.78	317.7	317.75	316.95	316.85	317.37	319.75	316.27	318.44	316.49	316.94	317.84	317.15	317.93	318.41	317.89	317.75	317.02	317.33	316.23	318.01	317.14	319.11	317.11	315.58	316.87	317.19	315.99	315.47	316.16	317.75	319.14	318.43	316.74	317.56	317.21	317.89
312.82	313.21	312.47	313.99	313.71	313.67	312.12	313.32	314.8	313.08	314.28	313.99	313.93	314.43	313.77	313.73	315.52	313.79	313.26	314.2	312.77	313.5	313.75	314.08	312.08	314.25	312.45	313.94	315.04	314.54	313.15	314.77	312.72	313.8	313.2	313.94	314.12	314.43	312.17	315.3	313.99	313.91	315.79	315.61	313.49	313.2	314.59	313.28	312.81	314.69
304.11	306.11	303.59	303.99	302.99	304.39	306.24	306.34	304.14	304.21	303.9	305.41	304.03	305.62	305.17	305.27	303.06	304.13	303.85	304.9	302.89	301.75	304.46	303.63	303.37	303.42	304.41	305.17	305.17	304.36	304.39	303.61	304.33	304.64	302.42	304.6	306.16	304.29	305.22	306.74	303.95	303.75	304.47	303.73	304.4	304.14	304.14	304.57	301.59	302.52
303.23	303.24	303.94	302.93	303.46	303.54	303.04	305.17	303.21	303.81	303.14	303.45	302.46	301.73	302.79	301.67	302.24	302.95	304.22	303.55	302.98	303.6	304.02	301.76	303.34	302.58	303.38	304.14	301.45	302.36	302.72	303.6	303.12	303.22	304.11	302.67	302.47	301.12	303.22	301.94	302.47	302.43	303.46	302.53	302.91	303.4	305.7	303.51	303.05	302.3
312.09	311.34	309.85	312.1	310.73	312.52	309.57	311.09	311.01	311.75	309.97	311.01	310.55	310.94	311.22	311.52	313.39	311.76	311.63	309.74	311.98	311.11	311.71	310.32	311.67	312.64	312.59	310.9	312.45	312.09	312.01	311.05	312.96	312.69	312.04	314.2	310.68	311.43	312.49	310.91	310.8	311.83	309.71	311.48	311.16	311.41	310.78	310.76	311.9	311
315.42	313.18	311.45	313.33	313.27	312.63	312.47	313.73	311.68	313.63	312.57	311.74	312.48	313.95	311.85	313.2	311.38	314.64	313.29	313.99	314.09	311.56	313.52	312.88	312.88	313.79	312.6	313.56	313.33	313.71	312.95	312.31	312.74	313.95	312.96	314.46	312.95	313.53	313.44	314.29	314.11	312.99	313.3	313.19	314.09	314.48	312.77	313.97	313.36	314.2
318.68	318.3	319	317.65	318.61	317.67	318.57	315.72	317.78	317.74	318.76	319.63	318.25	318.81	318.54	319.48	318.38	318.05	319.26	319.02	318.07	319.88	319.27	319.99	317.86	319.18	316.65	318.22	318.17	317.09	317.83	318.89	317.15	318.4	317.61	317.55	318.99	319.7	319.35	316.43	316.98	318.06	319.14	318.74	318.1	318.06	318.32	317.71	317.8	319.48
303.82	301.75	304.12	303.16	303.86	303.85	303.55	304.65	304.36	302.75	303.15	304.48	302.84	302.94	303.07	303.13	302.81	303.9	301.39	301.21	304.33	302.71	304.03	303.25	305.13	304.82	304.7	303.55	304.1	303.94	304.44	301.94	302.78	304.14	303.3	301.36	304.35	303.47	304.01	303.17	304.69	302.92	304.13	304.1	304.15	303.75	303.46	304.76	301.98	303.8
306.62	305.02	304.35	304.47	304.5	305.96	306.87	305.44	304.87	305.66	306.78	304.74	305.7	305.13	303.14	305.49	304.4	306.28	304.7	307.37	304.93	305.31	304.24	306.18	305.14	305.03	304.56	306.05	306.4	305.46	305.73	304.49	306.49	305.63	304.12	305.23	306.13	305.71	304.4	305.33	306	305.56	304.72	305.9	305.43	303.8	304.12	306.47	305.33	304.7
301.46	301.11	300.69	301.99	301.18	300.74	302.52	300.9	299.97	300.91	300.9	301.29	299.99	301.97	299.28	302.56	300.22	299.48	300.93	300.3	300.57	299.48	300	300.56	299.42	300.06	302.16	301.66	299.6	300.12	302.68	302.64	301.45	301.91	301.98	301.08	301.89	300.59	301.26	300.06	301.39	301.25	300.88	300.64	299.79	299.2	299.77	300.06	301.11	302.6
312.14	311.4	312.83	310.29	311.49	313.39	311.55	312.3	311.62	312.21	311.17	311.14	312.6	313.24	312.6	312.08	312.42	309.41	310.84	312.76	312.22	310.33	310.79	310.67	310.1	311.63	310.84	312.42	313.35	312.11	311.4	312.09	311.07	313.34	312.77	310.96	311.25	311.43	311.54	311.14	311.06	312.11	311.37	313.45	309.93	312.27	311.14	310.67	310.23	311.1
300.1	298.75	300.37	300.19	300.67	299.28	300.25	301.08	299.13	300.95	299.66	299.49	300.32	301.15	297.83	299.94	300.72	298.33	299.62	300.81	299.76	299.05	300.11	300.67	299.52	299.23	299.02	298.82	298.68	299.34	300.91	299.41	301.66	300.48	299.12	299.8	299.59	300.47	301.27	299.87	299.51	301.44	299.05	300.11	300.14	299.72	300.06	301.85	301.36	298.97
295.62	297.25	295.96	296.72	295.07	296.22	296.76	298.08	296.31	296.57	296.84	296.3	296.73	298.8	297.59	297.77	295.81	296.64	296.82	298.02	297.94	295.94	297.66	297.16	295.56	294.69	295.51	297.42	299.48	296.59	297.65	296.49	297.09	296.55	298.5	297.41	296.76	296.62	297.96	295.66	296.46	298.57	298.26	296.74	296.97	294.72	297.89	297.13	296.67	296.62
307.26	305.47	306.29	305.72	305.8	307.34	302.4	308.25	307.91	305.5	307.35	304.88	306.19	307.86	307.65	306.07	306.24	306.49	306.73	306.33	306.98	306.13	305.7	306.03	306.15	307.89	307.13	306.22	305.25	306.66	306.15	306.95	307.1	306.98	307.95	306.82	308.05	307.98	307.2	305.65	307.01	307.57	305.51	307.62	305.96	308.17	307.03	308.06	306.75	305.66
318.7	319.34	317.45	316.83	319.28	316.87	318.81	317.77	318.49	317.54	317.33	317.88	317.75	318.49	316.59	318.91	317.33	319.11	318.23	317.55	317.45	319.15	317.88	318.28	317.91	318.63	316.44	317.55	319.06	317.86	319.06	319.22	317.76	317.96	316.41	316.7	318.45	316.09	318.47	318	317.66	319.68	317.7	318.74	317.63	316.62	318.52	317.27	316.03	317.83
302.34	304.41	303.23	301.53	301.89	302.59	303.1	302.74	301.48	305.65	302.88	304.61	304.31	301.27	302.67	303.07	304	301.3	304.01	301.18	301.82	302.79	302.21	303.95	302.01	304.41	303.16	303.61	303.17	301.84	302.34	304.63	305.01	304.55	304.06	303.93	300.53	302.91	303.11	303.52	302.84	301.02	301.4	302.1	302.46	302.14	301.56	302.86	303.18	301.96
295.18	295.19	295.16	294.35	295.72	295.17	295.32	293.5	294.75	294.73	293.46	294.8	293.98	295.93	296.12	296.04	293.01	293.53	293.72	296.36	294.44	294.11	294.46	295.28	295.06	294.54	294.77	295.4	294.04	296.67	295.45	293.43	293.87	294.28	295.28	295.61	294.94	293.82	294.63	293.62	294.98	293.14	294.98	296.36	294.81	292.89	294.86	292.68	296.25	294.91
291.78	295.02	295.45	293.35	294.92	294.66	294.6	295.33	293.51	294.06	293.99	293.33	295.29	292.68	293.26	294.05	294.33	293.89	292.88	294.75	293.4	293.58	295.87	294.42	293.98	294.88	293.89	292.62	292.53	293.38	293.71	293.14	295.41	294.45	292.54	295.39	295.94	293.92	295.94	293.75	296.74	292.65	295.88	293.68	293.31	295.19	293.35	294.79	294.34	293.85
310.78	311.76	313.18	310.16	312.12	311.1	313.35	313.53	313.68	312.63	310.62	313.48	311.7	311.99	312.53	311.26	311.02	311.03	312.56	312.05	312.6	313.06	312.43	313.27	313.17	311.69	310.6	311.66	311.38	311.32	310.81	311.49	312.87	311.24	312.21	310.65	311.77	313.91	311.74	311.68	312.98	311.06	312.19	312.94	311.42	314.09	311.74	314.97	312.23	310.41
315.01	316.8	318.53	317.51	315.67	317.2	314.67	318.88	317.42	316.59	318	316.51	316.62	316.23	315.21	315.43	315.47	317.39	317.72	317.8	315.18	316.11	316.48	317.37	317.42	316.37	315.76	316.35	316.54	316.65	316.53	317.19	315.14	316.55	317.28	313.91	318.59	317.35	317.23	315.91	316.92	315.98	316.92	317	315.61	315.7	313.94	315.15	316.09	315.93
300.94	302.22	304.33	304.93	302	303.76	302.05	305.1	302.24	303.24	303.22	303.04	304.53	303.75	302.34	303.41	303.04	303.21	303.76	303.16	303.83	301.35	303.7	303.31	304.69	302.21	304.36	304.79	301.35	305.13	303.14	304.16	304.24	304.6	305.07	303.66	303.03	304.41	303.85	303.9	301.89	303.46	303.96	303.33	303.51	302.24	303.49	303.07	302.74	303.17
301.24	300.86	303.49	300.86	299.66	301.69	300.48	301.41	300.84	300.78	301.27	303.24	300.11	299.95	301.13	301.77	300.8	300.92	301.51	302.52	301.71	301.99	301.84	300.8	301.94	300.24	299.54	300.73	298.81	301.99	301.53	301.18	302.48	301.86	301.06	302.05	301.75	299.15	300.03	301.26	301.24	301.61	301.87	300.68	300.27	300.49	301.13	301.91	301.24	299.79
304.67	305.15	303.31	302.69	304.46	304.03	302.21	304.68	303.44	304.24	304.08	301.75	303.39	303.01	302.32	302.58	302.16	303.8	302.8	303.52	303.5	304.04	304.15	303.94	305.3	301.85	303.07	304.34	304.35	304.16	303.62	303.43	306.3	303.92	303.58	304.84	303.72	303.8	303.18	303.43	302.61	303.17	302.48	303.67	305.03	304.02	303.93	304.03	303.9	303.69
295.11	296.09	296.97	292.82	293.52	296.12	293.27	293.32	293.55	295.99	295.99	295.1	296.98	296.86	295.77	293.93	294.77	295.61	294.48	294.29	295.07	296.63	294.54	295.99	295.82	294.85	295.9	294.61	294.8	293.48	295.2	294.73	295.2	295.63	295.56	297.5	296.42	293.93	296.74	295.29	293.74	294.86	295.82	295.83	294.92	294.55	294.81	295.48	294.53	296.28
311.64	313.66	311.84	312.37	313.66	312.82	311.76	312.57	313.19	311.74	310.48	312.21	312.44	313.3	311.83	312.87	312.45	312.43	313.66	314.11	310.15	312.37	312.25	312.9	312.21	312.05	316.41	313.03	313.81	311.71	312.92	313.01	312.1	313.03	313.37	314.2	312.93	314.19	313.13	310.79	309.74	313.78	313.49	312.6	311.62	311.02	314.34	312.85	313.92	312.48
301.68	303.48	303.65	303.15	303.75	301.75	305	303.41	303.95	303.91	303.94	303.89	304.03	304.16	304.36	303.79	303.6	303.61	302.02	304.69	302.77	301.53	305.07	304.23	302.92	305.21	304.51	303.42	304.47	302.53	304.02	302.16	303.81	303.94	303.23	303.36	303.1	302.89	304.05	302.97	302.23	302.7	302.46	305.27	304.15	304.31	303.41	303.26	303.58	304.82
300.81	302.23	301.08	303.33	301.48	299.53	300.83	301.33	301.7	300.01	301.09	301.47	301.73	301.15	300.96	299.87	300.91	301.09	299.45	302.11	302.36	300.07	301.76	300.67	301.7	302.16	300.06	300.95	301.2	300.9	300.08	301.27	300.13	302.71	301.36	301.82	302.76	300.24	300.63	300.02	300.3	300.87	303.35	299.77	299.85	300.87	301.53	301.45	301.97	301.92
327.65	329.09	327.7	328.64	328.39	328.85	328.73	329.79	327.52	329.66	328.87	327.28	329.05	329	329.39	328.49	328.87	329.32	328.83	329.05	328.95	329.23	327.73	327.68	329.16	329.4	330.41	329.04	329.99	328.74	330.32	329.67	327.52	328.37	327.47	329.68	330.33	328.82	328.09	329.25	327.24	328.78	329.34	328.25	328.74	329.33	326.81	329.4	330.04	327.7
292.9	294.49	294.7	293.96	292.67	293.18	293.82	292.18	293.79	296.26	292.76	293.21	294.96	293.43	294.4	292.08	296.01	291.93	296.2	294.64	293.59	295.72	292.66	293.9	295.23	293.19	293.35	296.44	293.38	293.17	295.51	292.72	294.77	291.86	294.18	293.98	294.27	295.24	295.93	293.45	292.96	295.39	293.83	294.7	291.72	295.41	293.98	293.94	293.94	293.85
328.25	326.5	328.06	326.65	327.61	327.8	328.63	326.35	328.33	327.84	327.29	326.89	326.53	328.02	327.51	328.29	326.73	328.58	327.54	326.87	327.97	327.59	327.21	327.15	329.49	327.99	326.5	325.54	326.69	327.47	326.75	328.23	330.58	326.8	326.15	327.68	327.19	328.52	327.36	327.87	326.08	327.04	327.92	330.11	327.53	326.91	327.11	327.48	328.2	326.12
318.64	318.36	318.37	319.4	318.19	318.45	319.34	319.23	317.55	318.34	318.6	318.5	317.96	317.74	318.46	318.6	316	320.65	317.15	318.23	319.91	317.51	317.54	319.7	317.4	315.29	317.57	317.73	316.94	318.26	319.13	318.59	317.63	316.58	317.72	316.53	318.93	317.37	318.94	318.2	318.39	318.82	319.67	318.45	317.73	318.31	318.63	317.81	317.97	316.92
315.28	315.91	313.73	315.47	316.22	315.43	315.76	317.05	315.54	316.05	315.39	314.77	316.68	315.3	315.91	315.73	317.84	315.51	314.86	315.32	316.59	314.88	316.38	314.01	315.78	315.39	317.9	316.76	315.84	315.94	315.87	318	314.79	315.75	314.75	315.89	316.33	315.35	316.94	317.21	315.53	316.89	315.14	317.29	315.41	316.12	316.19	316.75	317.4	316.45
314.66	315.72	314.45	314.97	316	315.77	314.28	315.1	312.29	314.62	315.66	314.04	313.91	314.56	314.01	313.68	316.43	313.03	314.12	313.77	315.06	314.37	313.75	314.03	315.14	313.75	314.41	314.17	316.78	314.51	316.81	314.63	314.64	315.34	315.65	315.39	314.16	315.04	314.91	314.5	314.66	314.89	314.73	313.07	315.55	315.75	314.45	315.9	316.64	315.41
314.48	315.09	311.71	315.15	315.11	313.98	315.13	315.95	313.11	313.96	314.89	314.81	314.04	314.5	313.95	313.67	312.83	313.19	313.8	313.71	313.66	312.58	314.25	314.49	314.29	314.7	314.83	312.77	312.79	314.84	314.57	312.1	312.26	315.16	313.59	313.19	313.05	313.51	313.32	314.96	313.71	313.63	314.53	314.18	312.78	315.23	314.41	313.35	314.02	312.77
294.73	297.5	298.45	297.76	297.41	297.77	296.75	296.32	297.71	296.83	297.42	296.23	296.1	295.96	296.19	297.48	297.25	297.6	295.92	296.1	298.38	297.13	297.85	297.64	299.79	296.54	297.79	297.16	298.07	297.64	297.08	296.36	296.67	296.3	296.41	297.18	296.78	297.96	297.97	297.31	298.02	296.93	296.55	296.81	295.19	297.73	296.17	298.29	296.14	297.71
314.29	312.88	311	311.38	311.78	312.82	313.08	311.63	312.37	313.55	310.83	312.15	313.41	311.82	312.17	313.23	313.94	312.31	314.11	312.4	312.37	312.73	313.47	314.25	313.87	312.8	310.99	313.82	312.29	312.23	311.47	311.45	312.1	311.53	311.1	314.96	312.2	312.03	311.64	312.47	311.72	312.48	312.26	313.61	312.96	311.97	311.5	311.69	313.54	312.7
319.78	318.51	319.38	318.35	320.14	319.03	317.78	318.56	319.5	320.2	318.24	319.43	317.5	317.34	318.87	318.06	317.61	318.29	318.38	318.47	317.99	318.58	318.1	318.78	318.38	318.16	317.28	316.9	317.89	318.58	317.99	318.41	318.25	318.77	319.14	320.5	318.55	317.64	319.52	317.59	317.36	318.87	318.82	318.22	319.63	320.56	317.25	317.96	320.22	319.64
316.75	313.79	314.24	312.35	313.93	313.99	313.22	313.85	313.46	313.97	314.46	312.16	314.5	313.49	313.46	314.59	314.39	312.66	314.02	312.22	314.08	314.09	314.31	313.36	314.76	314.66	314.42	314.91	313.34	313.9	312.04	313.81	313.08	313.45	314.69	313.12	315.79	313.08	314.26	313.87	314.38	312.21	313.85	312.45	314.75	313.96	315.27	314.41	315.12	314.29
315.28	313.92	315.74	315.21	314.64	315.34	317.18	317.69	314.96	316.01	315.46	316.21	315.42	314.72	315.46	315.59	314.06	313.66	314.55	314.34	316.07	315.75	313.82	315.72	314.11	315.09	315.2	314.44	314.83	314.45	313.72	314.23	315.27	315.75	314.23	314.77	314.82	314.13	311.39	313.97	314.29	315.17	315.45	313.24	315.27	314.94	315	314.05	313.63	315.23
296.25	296.12	296.32	297.21	297.38	296.8	295.08	296.35	297.62	296.92	296.45	296.78	297.51	294.78	296.69	295.26	295.9	297.25	295.81	295.68	295.74	296.92	297.92	298.32	298.91	296.62	297.62	296.04	297.38	297.19	296.05	298	296.39	296.8	297.26	296.47	298.99	295.5	296.94	297.39	296.34	297.71	297.26	297.03	297.59	297.75	295.81	295.67	298.48	297.92
304.1	302.59	303.72	304.55	303.79	304.97	303.63	305	305.05	303.54	304.67	304.24	303.19	305.25	304.22	304.55	303.46	302.48	305.7	305.12	303.49	305.81	303.73	305.15	303.67	305.3	304.29	304.44	305.13	304.88	303.03	306.44	304.21	304.64	304.38	305.52	306.91	304.78	304.63	303.25	305.51	306.08	303.02	303.05	303.16	304.78	304.78	302.67	303.75	303.24
314.95	314.6	311.87	314.69	313.01	313.35	313.45	315.79	314.36	312.87	313.3	314.56	314.19	313.59	313.07	311.74	312.38	313.08	313.38	313.45	313.5	313.6	310.63	313.6	313.06	313.96	314.12	314.57	312.97	313.6	312.36	314.45	313.34	312.52	313.92	313.47	314.54	313.78	312.16	314.89	313.41	314.03	314.64	312.32	312.38	313.39	312.45	312.56	310.23	313.16
315.96	318.22	315.95	317.84	316.93	316.22	317.41	317.97	319.23	317.21	316.97	316.02	316.12	317.16	315.4	316.19	317.33	316.15	315.46	316.34	318.91	318.1	316.75	318.76	316.43	317.15	317.93	318.34	316.43	318.07	316.54	317.9	316.6	316.34	317.02	317.05	317.59	316.41	317.91	316.86	315.52	317.54	317.85	317.38	318.66	317.87	317.38	317.32	317.21	318.37
308.03	310.04	309	308.75	308.71	308.2	306.75	308.04	306.94	309.53	308.33	308.68	307.98	306.99	309.09	308.34	308.96	307.42	306.74	309.24	309.09	308.37	307.85	307.82	308.43	308.37	306.71	309.6	308.98	306.95	308.7	310.98	308.21	310.41	308.02	306.92	307.73	308.8	310.3	309.18	307.86	309.86	308.62	308.64	309.25	308.64	306.62	308.16	308.6	308.22
303.71	304.56	306.25	303.31	303.84	305.75	304.61	304.82	305.59	306.13	306.78	305.82	305.17	303.8	304.36	304.38	305.47	304.28	304.74	304.33	306.33	304.25	304.91	307.26	305.02	306.04	305.5	305.16	304.93	303.25	305.37	305.47	305.96	306.83	305.34	306.02	306.57	305.36	304.24	305.32	305.72	304.56	305.42	303.62	304.75	304.95	306.44	304.27	307.25	306.35
317.53	317.43	318.26	316.47	320.19	319.77	319.28	320.76	320.4	318.05	316.61	319.65	317.59	317.46	319.1	318.52	319.59	318.76	318.87	319.6	319.79	318.83	317.95	317.25	319.64	319.51	317.21	318.5	318.99	318.22	318.06	317.66	318.55	319.28	317.84	318.82	317.49	317.95	318.45	318.84	319.09	318.71	318.55	318.34	318.26	321.13	317.87	318.66	317.46	319.05
310.99	312.62	313.77	313.88	312.24	312.34	312.07	314.83	312.65	313.27	314.28	313.12	312.62	312.7	313.3	313.4	313.98	313.27	313.54	313.72	314.11	312.7	314.18	311.54	312.22	313.55	313.25	314.12	311.32	314.06	314.43	314.49	314.26	315.86	311.55	314.57	313.77	313.3	313.44	314.82	315.61	313.51	313.06	314.16	312.38	314.48	315.49	312.88	314.9	315.31
311.61	313.97	313.58	312.89	309.59	310.17	312	312.81	310.9	311.85	310.87	312.55	312.78	312	311.37	311.26	311.49	311.89	313.27	311.49	311.76	310.96	314.02	312.08	312.05	311.61	310.75	311.18	311.36	309.81	308.92	311.46	310.1	310.14	309.92	310.52	311.83	309.76	312.63	312.18	311.28	313.17	311.36	311.63	310.07	310.73	312.34	311.63	311.41	310.09
307.66	310.06	309.53	308.97	310.02	308.49	310.11	307.38	309.6	307.64	309.37	308.18	307.19	308.08	309.25	306.97	308.5	309.36	309.48	307.29	308.41	308.51	307.63	308.61	308.15	308.33	309.26	311.54	307.99	308.87	307.84	308.11	310.9	308.45	307.83	309.19	310.39	309.67	310.51	308.1	309.22	309.04	307.7	309.03	309.15	307.9	310.58	308.97	306.84	310.99
301.75	301.26	303.55	302.68	300.93	301.61	302	300.65	302.9	301.32	300.26	302.52	300.4	300.84	298.98	298.35	303.53	300.24	299.92	301.62	299.82	302.16	300.71	301.1	300.64	301.82	301.43	303.13	300.31	298.76	300.79	301.48	300.78	301.97	302.29	300.56	301.27	302.46	301.62	301.28	300.91	301.48	298.96	301.61	302.14	302.2	300.79	300.22	300.07	301.17
315.61	318.09	317.13	316.8	316.04	315.33	314.56	315.98	314.2	316.58	316.38	317.49	315.71	315.38	316.17	315.83	315.39	315.66	317.58	313.48	315.32	318.1	316.05	316.17	315.94	315.57	316.73	316.08	316.36	313.95	316.91	315.07	317.24	315.65	318.16	316.43	315.27	315.08	315.24	315.68	314.68	317.16	314.54	316.84	315.51	316.06	313.73	316.11	315.76	316.43
293.39	293.27	295.15	294.07	291.47	292.77	295.03	294.98	295.01	293.43	293.29	294.52	292.68	294.71	294.34	292.72	293.99	295.44	290.78	293.79	292.27	295.03	293	293.91	295.34	293.74	296.02	293.27	294.13	292.51	292.98	295.77	294.81	293.89	296.04	295.43	294.71	294.82	292.71	294	294.69	293.36	291.87	294.12	294.36	293.88	294.29	295.72	294.71	295.04
294.53	296.55	297.2	295.15	296.69	297.67	296.46	296.72	296.88	296.98	297.85	296.81	296.74	295.74	298.83	296.94	296.55	296.23	297.59	297.52	297.38	296.07	298.34	297.94	298.75	297.55	297.59	297.74	298.45	297.91	297.06	295.76	296.93	297.32	297.55	297.71	295.58	297.72	297.04	295.9	295.13	296.22	297.01	297.04	298.04	296.17	296.66	297.32	297.53	297.88
307.1	305.59	306.66	306.41	306.43	306.13	304.1	306.09	306.04	305.23	306.17	306.51	305.45	306.57	305.02	303.19	305.86	305.36	305.73	305.85	305.89	305.51	306.69	305.63	304.72	307.67	306.14	307	306.61	305.09	306.84	305.83	306.58	307.1	306.73	308.59	306.38	307.72	306.02	304.95	305.04	305.01	306.62	305.05	307.33	307.44	306.61	306.54	304.52	306.54
313.07	311.02	312.2	313.27	311.9	312.43	314.03	311.81	312.03	315.09	312.65	313.34	312.15	313.85	312.53	313.54	311.45	312.17	311.85	309.82	313.23	312.75	315.01	313.07	311.64	313.63	313.02	311.93	312.46	311.89	312.56	313.39	313.66	312.62	313.59	310.39	312.22	312.13	312.3	313.34	313.45	312.33	312.81	311.8	311.71	312.98	313.17	310.57	312.57	313.68
313.71	313.31	313.03	312.9	313.88	312.97	313.78	312.06	312.19	311.24	313.18	313.8	313.62	312.65	311.86	315.51	312.82	312.66	312.68	311.57	312.5	312.93	312.82	312.33	312.88	313.6	312.69	311.81	310.68	313.15	312.98	311.93	312.36	313.75	311.38	313.95	313.27	313.84	313.42	310.76	313.04	313.08	314.05	314.14	311.86	314.35	313.61	315.97	313.55	314.26
318.82	320.09	319.16	318.15	320.66	318.72	321.63	318.58	321.15	319.49	320.43	319.4	317.72	318.68	319.32	319.66	320.3	318.52	319.94	320.14	320.13	318.48	319.45	318.13	317.53	318.7	318.08	319.11	316.95	316.95	318.45	320.72	318.95	319.6	320.87	320.33	320.07	319.93	318.06	318.95	319.43	319.07	320.73	319.43	319.1	319.45	320.28	319.68	319.65	319.6
296.63	297.05	296.92	297.37	296.86	296.87	296.72	297.03	294.51	298.8	297.38	297.5	296.83	297.11	295.97	296.7	296.95	295.15	296.7	295.38	299.26	297.64	297.17	295.75	296.92	298.6	296.89	297.78	296.07	297.23	298.25	297.72	298.64	297.09	296.79	298.22	296.43	297.26	296.15	297.56	295.4	294.47	296.97	297.97	297.52	296.14	296.12	295.63	297.61	297.12
307.82	306.23	306.13	306.28	306.94	306.04	308.28	309.68	307.58	307.32	309.24	307.19	306.66	306.74	307.97	307.03	307.27	307.89	307.81	308	307.43	307.72	306.54	308.46	307.49	307.02	308.43	307.99	308.72	306.57	309.03	306.73	309.28	306.4	307.69	308.42	306.23	305.12	306.9	306.05	306.98	308.37	308.19	306.54	308.39	307.41	306.38	307.97	307.01	306.61
316.05	315.08	314.36	314.79	313.59	315.29	314.4	314.75	313.1	316.95	313.71	314.97	316.62	314.33	313.73	313.34	316.66	312.97	314.35	315.04	314.17	316.57	313.47	314.52	317.65	315.83	316.59	316.13	315.22	316.18	313.66	314.86	316.07	315.21	313.08	316.3	316.21	315.61	314.5	316.17	316.36	314.74	313.83	315.81	315.52	315.16	315.52	315.97	314.14	314.35
304.43	303.72	305.5	303.53	307.1	305.38	304.16	302.27	305.63	303.71	305.6	303.16	302.72	304.18	305.93	303.31	305.33	305.26	304.77	305.17	304.58	304.31	305.29	305.89	304.14	304.17	303.64	307.37	306.59	304.68	305	303.35	305.39	304.9	304.94	303.19	305.4	305.52	304.89	306.81	306.1	305.03	303.77	304.34	303.21	305.79	305.82	305.09	305.04	302.9
305.89	305.32	304.57	302.78	304.99	302.29	304.67	304.49	305.73	305.46	303.38	304.92	304.3	304.92	304.02	303.66	304.87	303.1	304.86	304.69	305.37	305.29	304.56	303.37	304.89	303.93	304.98	302.69	303.52	303.79	304.54	304.9	306.6	305.31	303.47	303.13	304.41	304.44	305.03	306.2	304.63	305.12	304.59	304.5	304.38	303.42	305.62	303.84	304.07	304.64
306.76	304.32	305.59	305.8	304.96	305.67	306.28	305.35	305.68	306.02	305.97	304.49	306.97	305.56	304.88	304.56	306.48	302.37	304.06	305.4	304.83	304.36	305.41	304.65	305.8	304.02	305.68	305.09	303.38	306.8	304.15	304.32	304.14	304.64	305.52	305.64	305.06	306.36	305.9	304.98	305.37	306.1	305.07	305.24	305.21	304.34	305.19	303.27	306.33	307.5
310.46	311.58	311.14	311.06	310.99	311.17	310.95	311.93	309.47	311.47	309.39	311.06	310.03	311.17	310.68	311.22	309.23	312.04	311.29	308.87	311.21	310.01	310.31	309.4	310.2	310.06	311.96	309.66	310.68	310.35	309.72	308.07	310.42	310.52	310.93	310.74	311.78	311.81	310.65	310.6	311.81	310.7	310.67	311.43	310.99	311.31	311.67	308.92	309.61	311.99
316.09	315.79	314.92	315.44	316.27	314.57	315.59	314.76	315.32	317.4	315.83	315.41	315.97	315.89	314.98	315.63	315.32	316.21	317.14	315.36	311.67	315.35	316.28	316.74	315.97	314.26	316.44	316.47	317.34	315.46	316.71	316.79	315	312.45	315.97	317.44	314.66	314.78	315.62	315.16	314.72	316.12	317.74	315.86	314.53	315.28	317.17	314.7	317.06	315.99
314.48	312.6	314.73	315.25	315.58	314.34	316.15	315.29	315.49	315.05	314.67	312.99	316	315.02	315.29	314.09	315.08	314.9	314.51	315.53	315.58	314.12	315.29	316.44	314.46	313.56	314.45	315.02	315.5	315.98	314.84	314.1	314.58	315.01	315.61	317.05	314.97	314.94	315.76	315.82	317.06	314.93	313.72	313.28	315.5	318.24	313.88	315.63	315.91	314.69
318.7	319.06	318.69	318.46	317.33	320.61	317.65	318.59	317.05	316.57	317.94	317.32	318.46	318.06	316.87	317.96	318.94	317.28	319.89	316.99	319.15	317.5	316.83	316.56	318.81	318.12	318.21	320.89	317.75	318.63	317.44	317.49	318.23	317.7	316.8	318.04	316.97	318.1	318.28	315.88	318.65	318.37	317.39	317.55	318.62	316.6	317.36	318.18	318.22	318.52
316.85	314.62	316.71	316.58	313.89	315.54	314.8	314.92	313.82	315.2	316.92	316.25	314.94	314.74	314.21	314.79	314.63	314.76	314.12	314.8	314.47	315.3	314.75	315.59	314.92	314.5	316.11	315.72	314.73	315.29	314.37	316.1	315.37	314.83	314.7	314.82	314.59	315.78	316.06	314.04	316.38	313.75	315.52	315.64	315.29	313.07	314.64	316.28	315.62	314.7
294.69	296.48	296.56	296.07	294.71	292.94	294.27	295.97	295.83	295.29	294.99	293.2	295.87	296.03	296.27	297.14	293.8	295.4	294.47	293.51	294.48	296.72	293.01	296.11	296.2	296.18	295.42	292.75	295.68	295.18	295.34	296.86	296.82	295.36	295.71	293.33	294.1	293.51	294.78	294.93	294.58	296.96	295.05	294.86	294.18	295.14	295.77	296.13	293.98	293.77
314.11	313.32	314.33	315.14	314.63	314.07	315.08	313.16	313.74	315.59	313.83	313.21	313.68	313.26	313.91	313.1	313.94	314.47	313.81	315.3	313.09	313.5	315.48	313.37	313.13	314.8	314.9	312.54	314.66	314.29	314.04	313.63	314.48	313.43	314.14	314.96	314.9	313.19	311.64	313.19	315.4	313.55	314.38	313.71	313.88	313.58	314.86	313.51	312.58	313.5
302.55	302.03	303.47	302.5	302.49	302.8	301.7	304.65	303.64	304.63	303.94	301.87	301.2	303.51	303.12	302.51	301.29	301.82	303.1	302.51	301.93	304.49	302.17	304.12	302.07	302.46	301.76	302.22	302.6	301.42	303.58	302.24	304.67	303	302.67	303.33	303.38	303.53	302.76	302.54	303.57	301.43	303.99	301.24	303.44	302.14	303.06	303.08	301.96	303.97
305.68	306.04	303.79	307.34	307.9	306.07	305.62	306.36	304.06	304.46	304.79	306.47	305.13	304.93	306.12	304.13	303.65	303.75	305.65	304.6	305.99	305.14	305.86	305.69	304.33	305.93	307.22	304.33	304.54	305.45	307.4	306.01	306.28	305.33	305.57	305.76	305.34	304.06	306.51	304.79	305.07	306.11	305.61	307.22	303.04	305	305.02	305.2	305	305.98
316.96	318.72	316.45	316.46	316.09	320.03	316.48	316.63	317.92	317.58	317.1	318.13	317.37	315.47	315.98	316.16	318.91	316.37	316.71	318.02	315.29	317.16	318.08	316.23	316.07	318.69	315.78	318.2	319.12	317.81	316.49	317.96	316.76	316.85	318.31	317.64	317.89	317.73	316.7	318.74	316.25	315.73	318	317.81	316.02	316.34	319.67	317.85	316.7	315.27
311.7	309.65	309.81	312.69	310.69	310.17	310.5	309.26	312.04	309.13	313.61	310.11	311.65	311.64	311.95	311.88	310.57	311.57	311.29	311.21	310.11	311.88	312.38	310.07	311.2	309.38	311.57	311.63	309.81	311.5	310.5	312.01	309.58	310.17	310.04	309.38	311.28	311.45	309.88	308.77	311.86	311.4	310.23	310.56	310.72	310.89	311.43	312.09	310.68	311.51
298.34	298.13	298.34	297.96	295.8	295.58	296.12	295.36	296.14	295.09	296.37	295.19	298.79	296.91	294.58	295.27	298.99	296.05	295.58	296.09	297.25	296.2	297.7	297.31	297.22	297.93	298.11	296.08	297.22	295.9	296.98	296.73	296.41	297.12	298	296.02	296.23	297.91	296.88	297.85	298.14	297.41	297.59	295.91	297.16	297.93	295.38	296.49	297.37	296.16
311.47	309.16	309.81	310.81	309.93	310.84	312.46	311.62	310.8	310.98	310.59	311.14	310.64	311.56	311.38	310.37	310.06	310.2	310.54	311.19	310.34	312.06	312.31	309.57	312.06	309.79	309.76	310.12	312.19	310.83	309.13	309.85	310.72	310.05	310.55	310.99	309.65	311.84	311.15	309.95	310.22	311.07	312.23	309.82	310.33	310.52	311.13	311.83	311.6	309.01
303.25	302.42	302.5	302.71	303.36	301.25	301.58	302.4	303.68	304.23	302.7	302.48	302.96	302.8	302.49	301.26	302.37	302.7	301.78	303.6	304.37	302.96	303.4	302.82	304.06	302.15	301.59	301.91	302.29	302.44	301.76	301.96	301.56	300.92	301.52	301.71	302.74	302.1	301.14	301.37	300.57	302.85	302.19	301.16	302.55	302.08	302.97	302.68	301.42	302.56
303.1	302.21	303.36	301.94	302.97	301.99	302.32	303.58	302.25	303.51	303.43	300.81	302.09	303.38	302.02	303.34	302.1	302.05	300.96	302.29	302.21	302.27	303.44	302.21	302.25	302.49	303.25	303.66	304.33	301.46	302.11	301.39	302.93	303.86	302.8	302.51	303.68	302.22	302.94	302.18	303.8	302.86	302.81	303.28	300.45	302.56	304.31	303.15	303.76	303.93
303.08	304.24	304.65	304.15	303.5	304.14	302.99	303.19	304.09	303.59	302.85	305.22	302.98	304.04	302.48	305.4	301.78	302.13	304.4	303.99	303.31	302.78	304.21	302.87	302.5	302.49	303.14	303.9	303.97	303.11	303.93	302.78	304.27	303.37	303.43	303.29	302.78	302.14	303.67	302.06	302.98	303.44	305.43	304.18	303.69	302.06	301.97	303.81	304.01	302.66
317.48	317.57	318.09	316.13	317.3	318.73	319.15	316.54	317.38	317.16	316.44	318.3	318.13	317.03	319.49	316.41	317.17	316.96	316.84	317.6	314.88	316.38	317.39	316.85	318.16	318.25	315.65	317.68	316.51	317.86	317.03	318.07	317.4	316.95	317.85	316.66	316.26	315.68	317.1	317.87	317.21	316.84	316.65	315.75	317.07	316.81	316.91	317.64	316.64	316.5
324.14	325.28	324.4	325.01	326.45	324.54	323.88	325.01	325.61	323.78	324.47	324.32	324.19	325.54	323.26	325.76	323.73	325.74	326.02	325.5	324.3	324.12	323.41	324.16	325.38	325.57	324.2	324.15	323.94	323.95	325.8	324.24	324.13	325.12	324.71	325.38	324.51	323.37	325.01	324.62	325.57	322.8	324.61	323.49	324.02	325.13	324.17	326.49	323.02	323.53
295.66	297.24	296.02	295.42	296.7	296.93	296.33	297.72	294.4	298.07	297.12	296.97	295.06	296.84	294.21	297.25	295.69	295.93	298.23	296.5	297.41	296.08	297.69	297.32	299.45	298.4	294.77	297.3	296.55	297.35	296.49	296.65	297.24	297.79	294.65	296.7	295.71	297.11	298.1	296.88	297.43	298.08	294.85	295.05	296.04	295.88	295.36	296.83	295.92	298.31
325.53	324.94	324.59	324.24	325.9	325.59	325.03	324.38	324.02	324.8	326.03	325.08	325.43	324.67	326.28	325.37	325.76	325	326.35	326.51	323.83	325.28	325.94	325.7	324.63	325.67	326.65	325.75	324.42	324.27	324.35	325.24	322.16	323.65	322.96	326.48	325.72	326.53	325.19	323.77	324.26	323.96	323.26	326.24	325.06	324.34	324.47	325.74	326.68	325.64
301.24	299.62	299.24	298.75	299.61	300.2	300.18	300.33	300.02	299.49	301.15	299.29	299.1	301.11	299.6	298.78	300.54	300.99	300.4	302.34	300.75	301.68	297.82	299.97	300.6	300.75	300.67	301.16	302.38	299.92	300.22	299.18	300.6	298.45	298.86	301.64	300.09	299.68	299.72	301.93	299.22	299.92	298.92	298.02	301.33	300.58	301.69	302.34	300.09	300.19
316.85	318.61	318.29	316.23	318.55	316.28	316.3	316.16	317.6	318.89	319.12	316.78	318.38	317.35	317.19	317.85	318.35	318.53	316.64	316.88	319.46	315.8	319.13	316.1	317.51	316.36	318.24	317.82	316.16	315.4	318.09	316.5	316.91	318.33	318.83	316.5	314.42	317.13	316.87	314.9	315.36	316.5	316.73	318.32	316.93	316.91	317.59	317.85	316.26	318.51
317.69	315.21	318.66	317.82	317.85	317.71	314.86	318.5	317.8	317.04	318.12	318.04	318.4	316.96	317.7	318.65	316.73	317.89	317.11	316.72	318.06	316.39	318.15	318.98	315.76	317.17	318.29	316.83	315.46	317.4	317.1	316.5	316.77	316.77	316.57	318.44	318.55	317.23	315.5	317.45	318.78	318.86	319.08	317	314.31	316.74	317.18	318.98	319.84	318.7
296.9	296.33	297.6	295.92	296.47	295.07	296.94	295.41	296.34	298.84	295.92	296.8	297.57	296.05	297.09	296.37	297.31	297.22	297.33	296.91	296.92	296.15	297.64	297.78	297.03	296.12	297.52	295.66	298.13	297.63	296.92	296.99	295.75	295.56	297.51	296.04	297	295.68	297.38	297.83	297.64	295.72	297.73	296.09	296.06	297.69	295.86	297.86	296.93	298.18
299.6	300.23	303.09	299.43	301.21	301.45	299.91	300.85	300.91	300.16	300.44	301.7	299.98	300.37	300.34	298.92	301.36	300.82	300.13	298.71	301.13	300.64	302.48	300.14	300.66	299.78	300.96	301.09	301.32	300.73	300.86	301.61	298.89	301.12	302.02	301.55	299.79	300.27	299.41	301.76	302.13	299.92	300.48	300.75	301.08	301.72	301.56	301.19	299.83	303.01
327.82	328.24	327.81	328.56	326.74	327.79	328.92	327.31	331.47	328.58	328.44	328.84	330.02	329.2	330.51	328	328.54	330.67	328.26	328.17	329.54	329.26	327.96	328.8	330.24	329.02	328.08	329.5	327.98	329.81	328.3	327.3	328.46	330.37	328.58	328.34	329.2	329.48	328.47	327.56	327.53	327.19	328.94	328.21	328.93	329.75	328.64	329.22	328.3	327.38
315.23	314.41	316.25	315.06	315.19	315.13	313.6	312.59	313.59	313.89	315.78	315.37	313.72	316.02	314.9	315.72	314.57	313.22	315.13	314.2	315.61	314.14	314.01	315.2	314.66	314.71	314.92	313.78	314.94	314.85	313.89	315.2	315.21	317.28	312.35	316.1	314.17	316.51	314.07	314.39	314.59	313.01	314.49	315.25	315.04	313.86	316.58	314.23	314.53	316.92
318	317.74	317.86	317.37	318.14	316.65	318.44	317.75	317.31	315.36	317.24	315.49	318.58	314.99	316.72	315.83	317.04	316.06	315.99	318.56	315.93	318.06	316.33	316.75	316.76	317.12	317.61	318.8	316.6	316.79	315.66	317.92	317.28	317.78	317.96	315.65	317.1	315.48	316.78	316.47	315.92	316.54	317.85	316.96	316.85	315.91	317.45	318.92	317.03	317.17
316.9	316.53	316.17	317.49	317.22	316.94	315.24	316.51	315.21	315.6	315.11	316.62	315.44	315.79	316.46	316.52	316.19	315.29	315.27	316.49	316.99	313.79	315.52	315.76	315.51	315.22	315.7	317.57	314.75	315.04	315.92	316.57	315.62	315.07	314.33	316.74	315.88	316.72	317.58	316.7	315.73	315.87	313.06	314.94	315.88	316.99	316.42	316.32	317.69	316.59
300.9	299.23	299.51	298.84	299.49	299.7	299.04	300.62	300.69	299.17	299.69	300.19	297.59	300.55	300.15	298.82	300.34	301.7	301.66	299.98	300.31	299.42	301.56	299.66	298.9	300	299.83	300.03	300.95	299.25	298.93	300.65	299.52	301.17	301.09	299.9	301.27	301.72	300.52	299.94	298.97	299.61	300.15	299.97	299.42	300.31	298.25	299.24	300.03	302.49
292.29	295.65	293.8	294.93	296.33	294.95	294.09	294.26	294.14	294.87	295.27	294.49	294.01	295.46	294.13	291.97	294.94	294.59	294.65	293.34	295.92	294.15	293.5	293.06	294.31	292.8	291.37	294.63	294.6	293.08	295.44	294.35	294.71	295.88	294.17	294.69	295.18	292.97	294.29	294.52	294.41	293.6	293.42	292.27	293.18	294.93	295.06	292.94	292.35	293.93
304.06	303.48	303.67	303.88	303.93	302.71	305.1	304.74	304.12	304.13	302.83	306.06	304.38	302.38	306.69	304.5	304.38	304.62	305.54	302.58	304.47	303.1	305.59	305.51	305.35	302.81	301.23	304.67	302.8	304.86	304.89	304.64	303.67	304.3	306.62	305.1	306.05	304.88	302.88	303.28	303.55	305.06	304.54	305.02	303.57	305.88	304.64	303.7	304.1	304.02
295.85	294.87	297.11	294.97	295.16	294.24	295.72	295.46	295.43	296.73	297	295.48	293.94	295.35	296.52	296.57	297.9	295.29	296.21	296.15	293.86	295.12	295.51	295.48	294.85	292	293.96	296.2	296.81	295.86	294.14	296.08	295.02	294.82	295.79	293.62	293.88	293.77	295.25	294.93	295.76	296.22	294.98	293.68	294.49	296.39	294.97	294.11	294.39	293.63
317.29	319.86	320.62	318.4	318.96	318.36	319.34	317.74	318.95	318.65	318.72	318.55	318.17	317.38	318.98	318.27	319.03	318.78	318.6	319.53	317.39	317.73	317.6	318.6	318.23	317.35	318.99	318.04	317.72	319.25	318.64	318.14	317.16	316.02	319.25	319.08	317.72	318.38	320.54	318.03	320.32	316.89	317.87	316.22	319.17	318.73	317.87	317.63	317.85	318.36
302.3	304.25	301.51	302.33	304.5	304.17	300.56	302.46	304.18	303.17	302.73	303.1	302.34	301.77	304.6	300.53	301.43	302.24	303.5	303.69	303.44	303.41	301.73	304.07	303.34	305.41	302.24	304.07	302.54	304.61	303.82	303.7	303.02	303.38	303.17	303.82	303.25	303.06	302.5	304.16	302.65	301.21	305.94	303.06	302.46	303.07	303.06	303.16	302.94	303.49
301.26	302.68	303.37	300.87	303.42	302.89	302.17	302.24	302.75	303.5	302.91	301.8	301.38	302.96	303.97	303.12	304.27	302.4	302.34	303.74	302.25	303.09	302.74	305.08	302.03	302.47	303.11	303.18	302.52	301.89	303.28	301.39	300.73	299.88	303.66	303.47	302.28	302.48	303.4	303.75	301.16	302.25	302.02	301.36	302.12	303.17	302.36	302.21	303.51	301.58
306.87	306.62	306.22	306.65	304.82	306.98	304.85	306.55	304.37	306.04	305.3	307.75	306.51	306.92	305.93	305.27	305.74	304.36	306.32	306.57	307.37	305.7	304.5	306.62	307.27	304.6	304.75	306.31	305.32	305.69	306.78	305.43	304.27	305.1	306.93	307.09	305.61	305.55	306.14	305.97	305.63	305.54	304.53	305.68	306.22	306.12	305.49	306.71	305.8	305.95
303.41	302.71	303.11	303.53	303.76	303.34	302.24	300.37	302.67	303.29	302.91	302.01	303.9	303.29	301.2	302.5	302.54	304.5	301.66	301.13	303.37	302.59	302.37	302.24	303.97	303.43	303.2	303.83	303.45	303.67	303.9	303.61	303	302.86	302.88	303.67	301.57	303.12	301.68	303.77	302.29	303.87	303.4	302.75	303.24	302.01	303.59	303.36	302.13	303.48
311.73	310.23	311.11	312.77	310.84	311.91	311	311.78	310.81	312.08	310.2	309.97	313.38	314.09	311.12	312.92	311.54	312.22	310.95	311.5	311.44	310.92	312.28	311.58	310.71	313.09	310.63	310	311.06	310.18	311.67	312.3	312.11	312.43	311.88	312.59	310.74	312.09	312.55	311.96	310.58	312.3	312.44	310.84	312.66	310.86	312.4	309.86	312.59	310.4
305.02	306.19	304.98	303.67	305.65	304.99	304.51	304.59	305.96	304.22	305.78	304.44	305.52	304.12	305.57	306.89	303.78	304.5	303.58	306.21	303.7	304.74	303.45	304.63	304.75	304.82	304.49	305.22	306.83	304.49	304.21	303.91	305.41	304.62	304.11	304.41	305.94	305.08	304.77	304.46	306.04	304.95	305.49	305.27	304.38	303.75	303.32	306.32	304.1	305.3
303.06	301.77	304.9	303.85	302.56	303.09	303.43	303.98	303.92	302.85	304.47	303.02	304.73	302.6	302.14	302.36	306.15	302.64	304.73	302.55	302.7	303.93	304.62	302.56	304.03	303.15	304.17	304.78	304.03	302.91	302.81	302.72	302.3	301.58	302.99	301.1	303.36	304.29	302.85	303.82	304.12	303.2	302.03	302.99	304.21	304.16	303.81	304.55	303.44	303.31
328.82	329.01	329.73	328.21	328.08	328.46	327.59	329.13	327.22	327.13	327.97	329.3	326.22	328.94	328.67	328.83	327.88	327.34	329.28	329.13	326.07	328.37	327.62	328.27	327.51	327.1	328.16	326.28	328.76	327.21	326.94	328.65	326.51	329.04	328.09	327.99	327.19	327.1	327.49	327.68	327.66	327.91	327.37	328.86	328.23	326.49	327.99	326.07	326.92	327.94
321.19	318.74	320.46	316.33	317.74	319.08	321.27	316.03	317.47	319.8	318.74	319.57	319.29	318.5	317.98	320.18	318.02	319.91	318.53	319.29	319.5	319.73	318.08	319.38	321.04	317.38	319.9	317.74	320.58	318.62	317.95	319.63	319.35	319.99	318.9	320.25	317.99	318.96	320.28	316.88	319.41	319.48	320.4	319.61	318.38	319.06	320.16	319.07	317.71	319.9
301.19	303.55	301.66	302.59	301.81	305.18	304.63	303.19	303.94	303.53	303.01	300.86	304.73	303.54	301.4	302.34	302.97	302.2	302.34	302.35	303.26	302.04	303.65	302.32	303.01	303.34	301.5	303.17	301.11	302.54	302.96	302.53	303.59	302.19	304.07	302.15	302.1	301.89	302.75	302.93	302.31	305.31	301.8	301.67	302.04	303.43	302.97	301.99	302.18	302.63
317.48	316.65	318.12	317.88	317.78	317.54	318.98	318.67	317.74	317.32	317.97	318.18	318.06	317.63	318.07	319.5	317.9	317.85	317.84	317.95	316.66	317.63	316.37	319.15	317.39	316.83	317.92	319.19	316.82	316.85	317.49	320.62	317.29	319.26	317.7	317.58	318.43	318.12	318.68	317.99	317.95	317.94	317.29	316.4	318.2	318.14	317.32	319.58	318.94	318.71
299.83	299.55	300.89	299.51	301.16	300.53	299.28	300.69	299.18	300.58	300.86	300.32	301.34	299.32	298.77	300.92	298.54	301.38	301.52	301.09	299.74	299.77	300.8	300.08	300.04	300.68	300.34	301.02	300.07	299.25	298.32	298.53	299.03	300.02	302.03	301.65	300.73	298.96	300.66	298.87	301.2	300.57	299.16	301.17	299.21	299.6	301.11	301.2	299.82	299.97
299.82	296.79	297.91	296.44	296.7	296.73	296.04	296.53	297.24	298.65	296.86	296.56	297.67	297.93	296.69	298.68	298.45	295.87	297.18	297.61	297.32	297.9	298.55	294.52	295.66	294.92	297.23	297.29	296.14	299	295.23	297.26	296.96	297.07	298.67	296.33	298.21	296.93	296.52	296.5	296.89	297.83	296.6	296.56	296.66	297.16	296.91	296.97	295.91	296.82
315.27	314.58	316.96	315.45	314.14	314.72	314.36	317	315.53	316.26	316.18	315.32	315.67	314.85	312.88	314.13	315.64	316.29	314.34	317.04	315.47	315.59	313.97	313.87	316.42	314.35	314.95	313.28	313.21	318.17	317.7	315.28	315.69	314.51	316.42	316.87	316.12	314.69	314.44	313.82	314.06	315.42	314.57	314.76	314.62	313.99	314.21	315.8	314.78	314.95
319.04	319.05	317.62	316.84	317.29	318.69	317.91	318.35	318.2	319.43	316.52	316.15	317.01	317.38	317.98	317.64	318.89	318.14	319.32	318.54	316.94	318.21	318	317.17	317.66	317.33	317.19	317.08	316.51	318.62	318.96	317.94	317.24	317.58	319.66	318.51	317.18	317.67	317.68	320.32	318.97	318.17	317.82	317.89	318.27	318.51	318.27	317.81	318.61	318.99
294.81	295.14	294.75	295.2	294.87	294.66	295.64	294.73	294.98	294.31	296.85	293.2	295.28	294.55	294.42	295.31	295.8	295.32	295.17	295.9	296.03	296.67	294.02	294.58	296.62	294.61	295.01	296.05	294.2	295.43	295.58	293.67	294.86	295.77	292.87	296.23	294.77	294.63	296.27	295.54	295.02	294.16	297.1	294.55	293.82	294.74	294.81	294.3	294.81	296.1
318.11	317.72	319.7	317.78	318.42	318.14	319.86	317.92	319.47	319.07	315.81	316.67	319.14	317.07	319.22	318.46	318.27	316.5	315.86	317	318.59	318.23	317.25	318.1	318.51	318.46	316.4	316.78	317.86	317.29	318.49	318.69	318.14	319.07	317.87	318.62	318.78	317.59	319.4	317.85	319.46	315.65	317.02	317.6	316.97	318.62	318.98	318.36	317.25	319.37
301.88	300.56	301.17	301.22	302.07	302.4	304.52	302.39	302.03	302.51	303.42	301.63	303.16	303.27	302.28	303.26	301.58	301.62	300.71	303.57	302.34	301.1	301.39	303.64	304.24	303.32	302.63	303.95	302.43	302.61	304.1	300.87	303.18	301.9	299.15	303.05	301.68	301.12	303.39	302.81	302.32	301.7	301.18	302.07	303.68	303.9	300.5	302.62	303.36	303.39
302.73	303.84	304.38	301.7	303.85	303.21	302.49	302.96	301.26	302.57	302.26	303.64	304.45	302.92	304.02	303.66	302.97	303.73	302.17	302.2	302.94	303.68	301.43	302.38	302.86	305.22	301.81	302.68	303.28	304.76	302.64	301.93	303.57	304.14	303.42	302.61	303.4	300.79	302.44	303.89	302.93	304.31	302.41	303.8	302.91	302.92	301.96	303.77	302.9	301.68
302.2	301.39	302.81	303.04	303.08	304.12	302.8	303.98	303.61	301.62	301.92	303.19	303.62	303.59	304.31	304.33	303.45	301.81	302.67	301.12	303.44	301.66	302.5	304.03	303.99	304.06	301.47	303.25	303.48	302.2	302.49	303.53	304.48	303.12	301.04	304.13	303.48	303.29	304.24	302.88	304.08	301.02	301.28	302.91	302.03	304.24	300.65	302.48	303.64	302.23
314.4	313.1	312.59	312.35	313.75	312.84	312.7	313.56	311.42	313.44	313.52	314.36	312.8	313.07	313.23	313.15	313.5	314.62	313.83	313.45	313.81	313.71	314.86	313.18	311.58	312.04	311.68	312.94	315.13	313.84	312.99	312.45	312.67	311.74	314.65	312.89	312.32	311.58	312.9	312.9	312.88	312.91	314.65	311.77	313.67	311.8	313.92	314.44	312.84	314.11
315.14	314.82	313.77	315.69	314.43	314.62	316.85	315.88	316.43	313.55	315	315.65	314.63	316.08	315.32	316.16	314.47	315.15	315.53	314.36	316.12	315.46	314.29	316.16	314.52	314.15	315.97	314.47	315.57	315.49	315.2	315.41	316.04	315.15	314.82	314.31	318.35	315.85	314.71	315.84	312.86	315.82	315.35	315.36	316.27	315.48	314.58	316.47	315.4	315.74
294.71	295.74	295.3	296.03	295.58	294.32	296.11	295.9	296.31	297.51	294.64	295.84	294	294.28	296.12	293.95	295.09	295.28	296	295.16	295.66	295.61	294.24	294.7	295.2	294.13	293.99	295.62	297.25	294.68	297.33	295.02	293.68	294.7	295.01	296.24	295.04	296.69	295.06	295.43	293.67	296.48	296.47	295.94	295.78	293.15	294.79	294.98	296.29	295.38
312.82	313.28	311.57	313.93	314.95	312.37	312.18	311.88	313.78	313.47	312.1	312.36	312.17	311.79	314.37	312.24	312.41	312.7	312.27	313.12	311.44	312.34	314.92	311.85	312.58	312.92	312.22	312.22	312.21	313.67	314.36	313.58	313.03	313.45	313.1	311.69	311.31	312.68	313.1	312.94	313.1	312.81	313	312.87	311.11	314.14	312.31	311.45	313.35	314.14
314.76	313.75	311.75	312.2	311.54	312.21	314.02	312.39	313.96	312.18	314.58	314	315	312.35	311.68	313.86	312.9	312.44	311.66	314.8	310.62	312.66	313.4	313.56	313.08	313.53	312.73	314.01	313.29	312.59	312.62	313.71	311.4	313.1	313.13	311.4	311.36	312.21	312.79	313.22	312.67	311.8	315.12	314.24	313.17	312.39	311.84	312.89	312.81	314.22
314.13	315.84	315.17	317.01	314.9	315.93	317.28	316.24	315.46	314.66	316.68	314.75	315.39	316.36	313.95	316.11	314.93	315.71	315.55	315.93	317.63	317.39	314.97	314.65	316.98	315.64	315.89	316.05	314.31	315.87	315.89	315.13	316.47	316.51	317.03	314.11	315.53	315.65	315.38	316.34	314.76	314.97	315.86	316.16	315.7	316.13	314.51	314.44	315.23	315.94
303.78	302.73	304.51	303.84	302.95	306.17	303.48	303	303.63	303.66	302.8	304.66	302.85	302.52	302.26	305.1	302.85	304.62	303.03	303.39	304.58	303.32	302	303.13	304.83	301.89	304.09	302.81	301.93	304.26	304.05	304.72	304.27	303.56	304.6	305.33	304.7	302.53	304.96	305.39	302.56	302.1	303.86	304.75	304.02	303.69	304.13	304.29	304.3	302.2
305.11	303.18	305.55	302.88	302.17	304.27	304.97	303.6	304.01	304.28	302.76	302.79	302.28	303.91	302.25	304.63	304.45	304.97	303.76	303.79	303.45	303.67	302.27	304.96	304.51	300.7	301.83	303.58	304.03	302.62	304.3	304.17	304.94	304.45	303.18	304.28	302.91	304.38	304.18	302.64	305.14	302.52	303.51	302.28	303.26	303.63	303.9	303.79	303.99	304.49
292.81	293.96	294.87	294.43	291.43	295.38	292.48	295.22	293.93	294.07	293.41	295.68	292.77	296.29	294.64	294.76	293.34	293.82	294.52	294.13	293.41	295	295.62	293.49	293.98	293.58	295.81	293.35	295.19	293.96	293.32	293.61	293.91	295.65	294.31	294.15	294.35	293.93	294.03	293.14	294.18	293.11	293.53	294.68	294.24	294.32	293.73	294.94	294.49	291.89
312.96	313.42	313.11	314.62	312.84	315.8	314.03	312.42	312.34	312.76	312.2	312.53	314.55	312.51	312.72	314.8	312.24	314.19	313.62	313.39	313.98	313.24	314.94	312.95	313.76	313.53	315.18	315.99	314.24	314.48	315.84	313.95	314.7	313.25	313.23	313.85	315.12	312.29	314.53	313.57	311.26	312.1	314.31	312	312.83	312.75	312.64	314.86	313.14	314.67
307.18	305.14	304.35	305.19	305.22	305.6	308.47	304.49	305.42	305.92	305.44	305.18	306.46	304.52	305.14	304.24	308.29	305.98	305.09	306.97	304.89	305.94	304.31	307.47	305.26	305.51	304.75	305.75	305.86	306.63	306.18	305.97	307	305.2	305.68	306.57	305.49	304.69	305.06	306.25	306.16	304.41	305.29	305.45	306.71	304.81	305.35	306.22	304.59	304.54
313.23	312.12	313.24	312.78	313.22	315.14	311.77	313.92	312.01	312.29	314.62	313.76	313.14	313.57	314.27	312.32	312.58	313.86	310.89	312.89	311.07	313.47	312.02	312.65	313.88	312.58	312.75	313.37	311.77	313.03	313.22	311.47	311.32	313.41	313.64	314.97	313.57	313.65	313.13	312.81	314.69	312.61	312.1	313.31	310.18	314.87	314.26	310.99	314.02	312.77
305.09	305.06	305.25	304.8	303.77	305.49	303.94	305.03	305.22	305.24	304.03	305.92	305.19	303.72	305.25	303.95	305.34	304.71	305.72	305.87	304.41	305.47	305.36	303.81	304.51	305.98	303.1	303.23	303.21	304.29	304.36	302.92	303.87	302.7	303.8	306.84	303.61	304.53	303.25	303.83	305.63	304.21	305.65	305.74	304.48	304.42	305.43	304.19	305.98	304.06
325.24	326	325.32	325.76	325.91	326.44	323.09	324.81	324.21	325.9	323.54	326.97	324.91	325.82	323.89	324.42	325.58	327.34	325.18	324.86	326.06	323.53	325.63	324.73	324.35	323.78	325.82	325.34	325.63	324.88	324.65	326.35	325.27	325.26	325.38	325.77	325.25	324.65	324.43	324.94	325.74	326.49	325.12	325.42	323.84	324.33	324.03	324.5	325.37	324.28
312.3	313.29	312.86	313.07	313.53	313.72	311.96	311.94	313.74	311.69	313.36	313.46	313.63	313.18	313.17	313.2	315.45	312.91	311.84	314.42	311.89	311.48	313.39	312.94	312.92	315.09	313.21	312.47	313.64	310.89	312.37	314.46	312.19	313.73	312.93	312.62	312.76	314.26	311.07	313.84	312.32	312.33	314.13	313.25	312.49	313.03	313.65	313.11	312.87	312.64
301.7	301.97	303.06	304.06	303.58	303.46	300.53	301.53	302.54	303.65	302.9	301.26	302.09	304.26	303.53	303.07	301.69	304.08	301.91	301.76	302.96	303.87	303.06	301.27	300.5	302.9	303.39	302.39	299.73	303.46	300.98	301.4	303.69	301.96	302.92	302.07	302.03	303.48	303.03	302.4	301.91	301.72	303.37	303.32	302.55	303.87	302.42	302.7	301.89	302.41
304.55	304.36	305.81	305.77	307.35	304.17	304.99	306.93	305.86	306.75	304.78	302.58	305.72	305.16	304.16	304.7	306.36	305.5	304.2	304.75	306.61	307.06	305.72	307.46	306.05	305.84	306.6	304.43	304.96	304.69	305.49	304.14	305.54	305.06	302.34	307.17	304.72	306.74	304.63	304.46	303.21	306.37	304.43	305.3	304.46	305.36	304.24	302.69	305.73	305.88
305.8	308.74	306.19	305.63	303.78	305.44	308	306.89	304.62	306.14	306.03	308.09	304.47	306.38	308.36	304.77	305.56	308.14	305.38	305.83	306.61	306.57	305.15	304.97	304.11	307.24	304.48	306.52	305.89	306.53	307.52	306.87	303.71	306.19	306.27	305.19	305.97	304.64	306.29	306.15	307.39	305.3	306.26	305.29	305.32	303.24	305.81	305.55	304.69	307.36
292.8	292.76	295.01	294.56	294.11	295.04	293.28	295.45	294.39	295.36	295.42	292.6	292.86	293.29	295.69	292.77	294.57	295.54	294.03	293.13	294.73	292.62	292.84	294.63	293.62	292.87	294.8	295.99	292.4	294.44	295.1	295.37	293.78	295.12	293.12	294.93	293.11	294.02	293.54	293.42	294.42	294.68	294.4	294.67	294.93	295.42	294.94	294.18	291.37	293.01
304.01	302.97	303.76	305.41	303.75	303.1	304.17	303.96	304	305.15	303.71	303.5	305.12	304.58	305.21	303.1	303.56	305.04	302.57	305.73	305.22	303.99	304.55	303.9	304.64	303.39	304.77	304.15	304.85	305.48	305.35	304.75	305	304.26	303.33	303.76	303.33	304.86	303.96	304.74	302.86	304.25	305.75	304.78	306.66	305.18	304.59	302.95	304.47	305.02
308.25	309.48	310.2	307.64	308.93	309.98	308.07	307.76	310.11	307.44	308.32	308.12	308.29	308.79	310.77	309.8	308.52	309.4	309.71	308.34	308.7	307.47	307.99	307.89	307.8	308.31	308.76	307.25	309	308.82	308.56	309.76	309.4	307.42	309.89	309.57	309.71	308.86	308.49	308.73	308.33	307.97	309.78	310.05	307.8	310.09	308.73	308.72	308.41	308.67
307.85	308.13	308.67	308.29	308.77	309.75	310.26	310.64	309.9	307.41	309.04	309.92	307.36	307	307.73	308.39	308.37	309.1	310.17	309.32	307.27	308.72	307.61	307.77	308.58	308.51	308.83	309.31	310.54	307.86	308.85	308.84	309.82	308.87	308.3	308.55	308.56	308.11	309.56	309.12	308.34	308.62	307.91	308.61	309.77	309.15	310.18	307.46	308.36	307.72
313.49	313.09	314.96	309.73	312.33	311.97	311.37	314.68	310.42	314.11	312	311.37	313.13	310.81	311.85	312.14	311.44	310.87	312.23	313.73	311.76	312.04	312.39	313.64	311.06	313.7	313.47	311.95	313.32	311.7	312.47	313.64	312.58	311.6	312.14	312.61	312.79	310.42	312.98	312.92	310.41	309.72	312.29	313.17	312.02	313.92	313.98	311.18	311.47	312.34
313.29	314.46	312.11	314.87	313.89	314.08	313.13	313.05	313.82	313.3	315.08	314.79	313.41	314	312.33	314.87	314.24	314.95	313.51	312.91	314.5	314.48	313.4	315.6	315.76	312.84	313.85	314.48	313.48	312.91	313.32	313.5	315.67	315.07	313.96	315.76	311.19	312.73	315.12	313.29	313.98	312.8	314.72	314.72	314.74	313.77	313.87	314.04	313.74	312.79
305.13	304.3	303.22	304.09	303.52	305.68	304.08	302.58	304.36	303.12	304.3	304.07	302.12	303.5	306.15	304.02	302.41	303.79	303.81	302.49	304.68	303.4	303.02	304.69	304.15	304.87	304.47	302.96	304.13	303.38	303.49	305.21	303.32	303.82	302.62	303.67	303.59	304.38	305.09	305.22	304.77	302.51	302.9	305.64	302.25	303.85	303.76	303.13	304.89	304.69
305.06	305.86	307.4	306.54	306.48	306.15	307	305.81	306.61	305.9	305.19	307.3	305.61	306.54	305.76	307.2	305.07	305.61	305.34	306.14	305.39	304.64	306.19	306.11	307.71	304.11	306.32	305.65	305.99	304.65	305.16	304.8	305.98	305.61	306.8	307.32	306.63	308.1	305.52	306.65	305.13	305.46	305.21	306.67	306.73	305.53	304.59	306.19	304.95	307.73
300.23	298.55	298.77	299.27	300.74	301.36	301.06	299.08	301.56	302.5	298.66	300.39	299.83	301.01	300.88	300.27	300.82	301.68	299.12	298.78	301.22	299.12	300.58	299.66	300.49	300.31	301.67	300.87	299.8	301.18	299.24	299.62	300.29	300	300.03	300.02	299.5	300.51	300.06	298.35	300.82	299.65	300.02	299.89	300.19	299.93	299.71	299.22	300.73	300.75
327.74	327.43	329.37	328.09	328.27	326.47	326.9	330.2	328.57	329.22	328.03	326.14	328.98	329.12	326.65	326.87	326.57	328.98	327.52	326.64	326.37	328.3	327.22	329.16	327.23	328.3	328.57	325.9	328.87	325.79	329.35	327.52	328.45	327.64	328.06	327.08	326.77	326.91	328.61	327.16	327.66	326.99	327.37	328.01	327.42	327.56	328.07	328.5	327.59	328.28
306.3	306.65	307.76	304.45	306.19	304.63	307.08	306.7	306.49	304.63	306.07	305.86	305.61	306.98	305.47	306.69	307.21	305.4	306.1	306.54	305.19	306.63	306.74	304.63	304.26	306.83	305.98	305.99	306.44	307.97	305.12	305.67	307.46	306.12	307.05	306.29	305.29	308.18	306.26	305.97	305.17	307.58	306.71	304.95	304.2	305.37	305.93	306.9	307.67	304.65
305.37	305.77	305.88	305.55	305.82	305.12	305.67	305.55	306	305.51	304.69	304.11	306.13	304.14	306.85	304.68	306.35	305.98	305	305.6	306.77	304.55	303.93	306.09	305.03	306.4	306.03	304.55	304.35	306.71	305.71	306.91	306.25	305.12	307.54	304.49	305.72	303.8	303.17	306.36	307.1	305.3	305.07	306.04	306.46	306.06	305.84	304.63	306.48	304.66
308.45	311.14	309.38	309.82	309.84	309.94	308.78	311.51	310.04	309.8	309.24	310.25	311.08	311.18	310.12	309.16	310.06	309.48	311.14	308.64	308.96	311.12	309.24	309.36	309.82	309.63	311.43	310.89	310.25	309.78	311	310.55	311.33	309.14	310.52	309.46	309.76	309.32	308.33	310.4	308.74	307.29	309.23	309.54	309.1	308.68	309.36	310.13	310.14	308.11
294.28	295.37	293.58	295.09	294.85	294.84	294.24	292.51	294.28	296.58	295.56	296.09	296.33	295.99	295.52	294.85	292.94	294.31	294.57	294.56	295.23	294.65	295.89	295.11	294.21	294.33	295.29	294.39	295.65	295.77	294.07	294.52	293.96	295.73	294.76	294.61	293.03	293.31	293.44	294.81	296.88	294.29	295.23	294.37	295.57	294.88	295.62	294.86	297.38	295.23
296.07	297.96	299.56	296.12	296.48	296.29	297.69	296.37	295.69	296.82	296.85	295.46	295.72	295.86	296.23	297.04	299.52	296.89	296.49	296.96	296.82	298.77	295.53	296.61	295.5	295.13	297.4	296.16	297.84	296.05	296.96	297.57	297.57	295.83	297.37	296.41	297.59	295.16	296.25	296.47	297.73	297.03	296.8	297.31	298.59	295.82	297.39	296.54	296.79	296.27
318.45	318.42	315.67	318.09	316.64	318.61	316.05	317.6	314.78	318.25	319.28	315.81	318.32	317.28	316.25	315.97	318.02	317.58	316.86	318.4	318.2	316.77	317.95	316.91	316.99	316.95	316.07	316.8	316.7	318.24	318.08	318.03	317.94	317.28	315.85	315.74	316.27	317.44	317.68	316.83	316.27	317.18	316.17	317.36	318.2	316.75	316.81	318.03	314.86	318.33
315.35	313.35	311.22	313.51	313.46	313.31	312.67	312.82	312.89	311.9	312.71	312.97	313.16	313	312.71	314.44	313.05	314.23	312.79	312.13	312.35	311.01	312.85	312.83	312.44	312.58	312.46	312.29	312.8	312.34	313.2	312.2	313.47	312.68	312.89	314.08	310.86	311.35	311.59	313.03	311.03	312.46	311.94	311.25	311.61	311.09	311.22	312.58	314.02	311.07
304.21	305.36	305.88	305.05	307.15	305.9	305.81	303.42	304.88	305.2	305	304.7	306.78	306.01	304.03	305.43	305.11	304.81	304.07	304.92	305.08	304.43	304.13	305.79	303.98	305.14	307.34	306.81	306.32	304.78	305.79	305.56	305.76	304.82	306.02	304.68	304.4	305.96	306.59	305.32	305.11	307.24	304.35	304.16	304.55	306.81	306.52	305.51	304.3	305.34
313.14	310.97	314.09	313.09	314.46	313.63	314.41	312.37	311.6	312.57	313.54	313.03	313.63	313.71	312.79	312.44	311.84	314.02	313.04	314.33	313.2	313.87	311.84	312.39	310.85	317.3	313.92	312.41	313.8	311.89	312.91	314.05	312.87	314.04	312.47	313.62	314.09	312.67	311.85	313.84	311.83	313.02	313.28	312.52	313.54	314.29	312.69	314.52	314.7	312.04
316.07	313.55	315.66	314.75	312.98	314.04	313.66	316.13	315.33	314.45	314.83	316	314.1	315.45	314.52	313.5	313.52	315.02	315.94	315.77	314.4	315.26	314.17	315.2	314.18	313.87	313.68	315.36	316.49	315.06	316.78	314.4	314.15	315.2	314.43	315.17	313.96	315.53	314.01	314.7	314.21	313.72	315.24	316.07	315.17	314.64	314.46	315.76	314.77	315.19
302.98	302.91	304.31	305.02	306.14	304.54	302.36	305.59	305.06	303.68	305.04	304.17	304.71	304.85	304.85	306.06	304.26	304.54	304.77	305.65	302.12	303.88	303.46	304	304.68	304.87	304.75	305.58	303.26	305.47	305.24	302.88	303.89	306.58	305.09	304.1	304.38	304.63	304.42	303.55	304.71	301.7	304.47	304.92	302.87	303.55	305.81	303.12	304.92	303.11
314.43	314.3	316.83	316.84	315.4	312.97	315.4	314.41	315.51	316.67	315.7	314.44	315.64	314.99	316.14	313.3	314.52	312.79	315.81	314.91	315.18	314.3	313.89	315.36	313.62	315.66	315.05	314.76	315.34	314.11	315.68	315.48	316.65	313.26	314.2	315.54	316.79	315.6	315.67	315.62	317.04	315.19	314.3	316.11	314.26	314.61	315.61	314.91	312.22	316.1
304.3	302.51	303.15	301.49	302.84	303.46	302.83	301.19	304.36	303.76	302.82	304.02	303.08	302.08	301.73	302.77	301.34	301.62	303.2	302.32	302.32	301.47	304.23	302.22	304.32	304.12	304.22	301.77	302.65	301.55	303.13	305.26	302.07	304.79	301.6	301.27	301.74	301.33	303.6	302.05	302.39	302.34	305.14	303.68	303.08	302.32	302.79	303.56	304.01	302.48
295.16	293.78	295.44	295.47	296.6	297.16	295.57	295.44	295.9	295.11	295.57	295.69	294.96	294.98	293.64	293.62	295	295.96	293.92	296.27	295.09	294.31	293.93	294.65	294.88	294.61	294.75	295.48	295.48	294.68	295.76	294.72	294.63	293.86	296.9	294.1	295.33	296.34	292.68	294.11	295.92	296.32	295.86	293.73	293.95	295.35	295.32	295.37	295.7	294.36
326.42	326.95	326.3	327.5	328.08	328.1	327.95	326.82	327.83	328.27	328.1	329.82	327.22	327.64	328.65	327.64	327.69	329.09	325.64	328.61	327.56	327.35	328.35	328.43	326.97	325.47	327.76	328.13	328.46	326.76	327.25	327.08	329.11	328.26	327.32	327.05	328.49	327.81	328.03	328.53	326.43	329.18	328.83	326.17	326.61	327.76	327	328.47	326.99	329.6
296.52	294.22	293.74	294.38	294.23	294.19	292.91	295.26	294.39	293.79	296.28	296.2	294.47	293.98	294.89	294.23	295.92	293.87	293.95	294.68	294.51	297.16	296.32	294.84	295.64	295.31	296.75	294.56	294.85	293.85	293.71	295.42	295.63	294.24	293.73	295.41	295.55	292.33	294.28	295.79	296.04	294.32	296.01	294.61	295.3	295.5	295.09	295.52	296.42	293.27
325.12	324.96	325.49	324.5	325.41	326.81	324.91	324.98	322.39	324.27	324.83	324.42	325.34	325.66	325.51	324.76	326.28	325.46	325.38	324.24	324.64	325.43	325.4	327.51	323.81	327.3	324.77	327.06	323.21	324.47	325.69	324.48	324.3	323.9	323.58	324.63	325.51	324.82	324.48	326.65	324.92	326.4	325.29	324.82	326.47	325.06	324.35	326.19	326.64	325.23
298.72	300.63	301.33	299.57	300.86	299.09	299.64	299.18	301.13	301.25	299.17	300.59	299.43	299.23	301.22	299.46	298.79	298.63	299.83	300.6	299.96	298.92	301.17	299.45	300.71	300.28	298.89	300.09	299.73	300.84	298.45	299.53	298.44	299.7	300.11	299.49	300.67	302.09	300.81	298.73	300.22	301.3	299.55	300.97	298.48	300.34	301.5	299.16	299.34	299.74
301.89	302.19	302.54	303.27	303.17	301.88	301.82	301.99	303.37	301.56	301.84	302.81	304.88	301.6	302.66	303.68	303.61	302.03	302.48	305.5	303.98	302.06	303.35	303.44	302.83	303.66	301.65	303.83	301.99	302.41	302.93	303.6	302.66	303.1	301.73	303.33	302.58	303.27	302.76	302.97	303.82	302.41	303.18	302.8	302.79	301.99	303.1	300.98	302.85	302.43
304.15	304.13	303.25	303.15	305.57	305.07	303.93	304.08	305.03	306.65	304.42	303.67	303.54	304.76	305.91	303.18	303.95	304.32	305.92	305.18	303.47	305.67	304.6	304.95	305.08	302.64	304.72	304.29	302.52	303.19	305.26	304.02	306.46	306.02	303.18	305.63	301.85	304.62	303.8	303.18	302.67	303.95	304.93	305.47	304.94	303.98	304.71	303.35	303.1	303.61
309.75	311.67	310.67	311.5	310.64	310.29	308.97	311.64	311.32	310.93	310.29	309.14	310.04	308.76	309.77	310.58	309.03	310.55	310.36	310.68	311.8	309.67	310.33	311.38	311.1	310.07	308.86	311.64	310.47	309.47	309.59	308.91	309.98	310.98	309.73	311.04	309.95	310.45	310.07	310.73	311.98	310.8	310.63	311.95	312.02	310.5	311.63	309.51	311.37	309.87
315.12	314.74	315.41	315.47	313.23	315.21	315.72	312.83	313.57	313.72	313.77	316.6	314.56	314.81	313.93	314.4	316.99	315.81	313.71	315.05	316.28	313.58	313.66	315.6	314.95	315.06	314.24	314.29	315.38	314.58	317.27	314.82	316.32	312.7	315.62	313.62	315.15	313.13	315.1	314.16	316.14	314.76	317.19	314.68	315.16	315.95	316.26	315.12	316.31	314.4
295.18	294.8	293.89	294.79	293.71	294.98	294.02	293.77	293.57	295.74	293.87	295.79	294.41	295.17	293.92	295.12	293.03	293.26	295.42	293.76	295.88	294.34	293.17	294.6	293.34	294.26	294.43	296.1	295.21	294.65	294.99	293.79	293.72	295.02	295.1	296.25	294.75	294.43	294.11	295.68	294.07	293.77	293.16	295.69	294.72	294.7	294.14	294.52	293.92	293.4
327.98	328.83	327.26	327.81	327.93	328.52	326.6	326.42	327.77	327.28	326.27	326.23	328.12	327.4	325.16	327.64	328.32	327.79	329.09	328.48	327	327.03	327.11	327.46	328.09	327.49	326.67	328.44	327.98	327.3	327.58	328.57	327.33	329.12	327.18	326.01	328.2	327.76	327.4	326.58	327.53	327.63	328.16	327.21	325.86	328.03	328.57	327.77	328.87	328.41
315.6	314.03	313.94	314.86	313.18	313.54	311.84	315.35	313.89	315.11	314.58	313.53	313.69	313.81	312.91	314.29	312.5	315.1	314.16	313.69	315.06	313.03	313.37	313.65	314.23	314.91	314.39	313.27	314.75	313.74	312.96	313.45	311.78	314.6	314.18	315.18	313.97	312.62	314.37	312.8	314.19	314.6	313.05	310.68	315.32	314.79	315	314.8	312.71	313.26
299.58	299.08	300.51	300.84	300.73	300.27	300.28	297.6	301.74	298.42	299.92	300.34	299.94	300.88	301.05	299.66	299.98	299.61	301.5	303.34	302.1	298.34	300.07	299.23	301.07	301.08	299.91	299.69	298.86	299.1	301.8	300.66	299.88	299.64	300.53	299.53	299.01	301.78	300.63	302.97	300.45	299.35	299.92	300.88	300.65	301.5	300.79	301.52	300.54	302.36
302.86	305.56	304.39	301.73	302.41	301.19	302.68	303.19	301.94	302.35	301.13	302.47	302.06	302.91	302.67	303.34	301.88	303.13	301.46	302.93	303.3	302.7	305.07	304.25	303.34	303.97	302.39	303.1	304.8	302.91	303.25	302	301.98	303.59	303.89	302.54	303.42	301.64	300.9	301.53	302.34	303.19	302.65	303.85	302.75	303.46	302.43	302.97	304.33	302.26
309.41	310.05	310.19	308.41	310.16	310.01	310.92	309	310.93	308.82	309.92	309.81	307.66	311.17	309.51	310.68	310.86	308.81	309.06	310.39	310.47	311.5	310.55	310.75	309.92	309.01	307.44	310.27	310.51	309.93	309.92	309.38	308.9	312.33	310.73	309.18	309.34	310.94	308.78	309.82	311.95	310.38	309.14	308.76	312.05	310.39	309.81	310.02	309.08	309.7
304.67	306.07	306.5	304.17	305.93	306.79	306.69	307.01	305.39	306.37	305.97	304.7	307.51	303.53	305.84	306.41	305.83	305.44	306.25	304.91	307.92	306.87	305.69	306.73	305.28	304.88	307.93	308.28	307.97	304.84	306.81	306.26	306.06	306.28	306.33	306.87	305.99	306.14	306.85	307.04	306.79	305.3	306.17	307.6	307.26	307.11	306.66	305.77	305.37	306.24
329.96	329.52	328.99	328.73	328.07	328.43	327.43	329.27	330.46	327.54	327.92	327.94	329.34	328.24	328.56	328.74	327.98	329.25	329.04	328.85	327.37	329.51	329.73	327.83	328.37	330.32	329.3	329.19	328.59	328.46	329.55	328.04	327.31	329.43	329.19	328.2	328.81	330.44	328.08	328.94	328.54	329.24	330.43	328.49	328.83	328.92	328.65	329.72	327.86	328.29
313.2	312.78	312.44	313.1	313	314.97	312.68	317.16	315.86	313.86	313.88	313.91	312.58	313.97	315.17	314.36	314.32	312.66	313.65	313.78	313.97	314.03	313.43	314.72	312.44	316.84	312.19	314.63	315.97	314.22	313.68	314.32	316.96	313.51	314.42	313.89	313.97	315.27	314.16	314.07	312.59	314.42	312.74	314.15	314.93	313.12	314.64	313.78	314.82	312.89
312.05	315.04	311.27	311.28	312.61	313.29	311.86	311.09	313.13	310.48	311.48	312.78	312.66	313.17	311.46	312.53	311.93	312.55	312.19	314.65	313.23	312.46	309.31	313.07	311.77	312.5	311.87	312.25	309.95	311.89	311.57	310.88	312.9	313.44	311.19	313.74	312.78	311.89	310.74	312.61	311.12	312.72	312.98	312.08	312.38	310.98	312.8	313.56	314.18	313.59
299.81	299.49	301.92	299.79	299.89	300.87	299.83	301.44	300.46	302.41	301.69	299.35	301.61	300.32	298.65	302.61	301.62	300.1	301.51	300.67	301.8	300.01	299.53	302.7	301.77	302.03	302.36	301.21	301.76	301.37	301.82	300.72	298.47	302.65	301.48	303.24	301.92	300.14	302.74	303.2	301.62	300.09	299.23	299.93	300.87	301.31	301.41	300.71	301.59	299.85
304.23	303.42	304.04	302.27	302.9	303.45	303.54	304.84	305.03	303.61	304.56	303.69	304.02	302.58	303.66	301.19	302.83	304.82	304.03	305.32	302.5	305.98	303.21	304.42	303.18	302.62	303.43	302.89	303.43	301.67	303.22	304.07	303.86	304.58	303.29	304.2	302.74	303.26	302.72	303.78	303.03	303.96	302.11	304.88	302.97	304.63	302.57	303.93	302.41	304.25
304.92	305.16	303.87	305.08	303.39	307.08	304.54	305.57	305.81	304.5	304.1	302.53	303.86	306.41	304.49	303.87	306.87	304.02	305.37	304.2	304.62	305.29	307.02	304.21	305.51	306.65	305.92	304.69	305.55	306.47	304.96	306.14	303.91	304.47	304.69	306.25	304.17	304.68	304.75	305.12	304.72	306.4	305	304.1	303.89	304.87	304.28	304.42	304.34	305.45
315.52	315.17	314.71	315.01	313.49	313.5	314.21	314.03	314.42	313.74	313.99	315.14	314.48	315.63	314.19	315.04	315.41	314.23	315.41	314.28	315.08	315.33	313.94	316.38	314.87	314.3	315.74	313.61	313.11	314.25	314.16	314.35	314.79	316.16	316.61	315.48	313.35	313.87	313.6	315.23	315.51	315.57	315.8	316.25	313.56	314.07	315.21	315.53	314.47	314.58
304.31	301.46	301.6	302.45	302.94	303.44	300.6	302.31	302.19	302.51	301.03	303.59	302.46	301.35	303.85	301.49	303.69	302.64	301.79	301.12	304.4	302.91	301.57	302.06	301.91	302.47	302.04	302.52	303.13	302.25	302.68	301.49	303.89	303.33	302.99	301.87	302.27	301.34	299.54	301.65	301.72	301.09	303.03	304.11	302.81	303	300.99	303.3	303.26	301.41
313.36	312.43	312.78	312.99	313.03	312.25	313.02	311.27	310.67	312.48	312.04	312.17	311.83	312.75	311.16	311.8	313.85	312.37	312.47	311.88	311.84	311.75	312.25	312.7	313.65	313	311.74	311.54	312.93	311.27	311.61	310.01	312.11	311.36	311.32	312.92	312.29	312.82	311.81	311.6	312.01	313.34	312.24	311.87	312.46	312.94	312.17	311.78	310.94	311.49
320.28	319.46	320.28	318.46	319.84	318.12	319.35	320.78	320.21	320.68	319.65	320.38	319.16	319.13	320.36	321.24	319.89	318.08	318.27	320.26	318.09	319.08	320.98	318.4	320.78	317.72	318.72	317.59	318.18	318.5	320.88	318.2	322.59	318.75	318.29	319.01	320.58	319.55	319.66	319.23	319.29	320	321.28	318.77	320.29	320.12	319.58	320.95	321.08	318.16
317.76	316.52	317.09	313.38	316.94	316.82	317.39	315.87	318.04	317.8	317.34	315.22	316.21	315.56	317.92	316.47	317.59	316.25	314.35	316.49	316.49	317.43	316.62	316.42	317.29	316.9	316.17	316.29	316.45	316.84	315.63	316.79	315.85	316.33	318	316.72	317.26	314.42	315.43	314.93	315.58	316.78	315.99	317.79	316.88	316.46	317.58	316.46	316.34	315.77
328.16	329.14	327.03	328.23	326.55	328.64	325.85	329.15	326.74	328.71	327.58	328.78	326.23	324.97	327.62	327.64	328.15	328.64	329.34	327.74	329.44	327.68	326.28	325.17	329.99	327.47	325.5	325.74	328.35	327.02	327.65	326.87	330.03	327.55	326.29	328.58	328.77	327.05	328.41	327.62	326.83	328.18	327.24	328.81	327.16	328.12	326.26	327.68	328.59	328.67
295.5	297.87	295.87	297.93	296.58	298.33	297.36	297.26	297.76	295.88	296.97	295.33	296.43	296.4	296.27	298.16	297.28	297.12	296.5	298.11	297.63	295.91	297.66	296.72	298.28	296.84	296.28	296.07	295.61	295.92	294.8	296.55	296.64	296.2	296.01	296.78	297.06	297.23	297.95	296.33	296.79	295.24	295.42	298.94	295.35	296.83	295.38	298.07	297.77	297.32
307.61	306.78	306.79	308.65	308.44	308.25	306.81	307.92	308.26	307.16	306.66	307.73	308.16	308.21	308.72	307.77	307.17	307.49	306.89	308.2	307.24	307.31	309.01	306.07	307.79	308.22	305.47	307.47	309.15	307.96	306.34	307.89	306.26	306.95	308.67	306.37	306.95	307.29	306.33	307.28	307.72	308.55	306.84	306.12	309.21	306.22	306.7	307.26	306.81	306.39
313.4	312.47	314.18	313.85	315.21	314.83	314.79	315.61	314.36	315.21	313.8	313.93	315.95	314.99	314.84	315.44	313.65	313.69	316.03	315.19	316.06	316.54	316.1	313.25	316.47	315.93	314.5	316.73	315.07	315.2	314.37	315.92	315.93	316.49	314.93	314.55	315.58	315	315.9	315.75	315.4	315.08	315.78	315.24	311.98	315.54	315.19	314.17	315.48	314.3
302.16	305	303.39	303.27	303.65	302.05	305.99	302.36	303.81	304.56	303.58	303	304.36	303.95	304.22	303.93	302.21	303.11	303.67	304.66	302.6	305.11	305.89	304.32	304.31	305.21	304.43	304.13	303.19	305.05	303.21	304.72	305	304.97	302.91	300.51	303.86	302.98	304.88	302.26	305.29	304.78	304.52	304.39	302.98	303.34	305.17	303.04	304.3	303.45
316.13	312.86	313.61	315.64	314.67	315	315	314.51	313.79	315.22	314.47	314.1	315.61	314.88	316.48	313.49	315.33	314.53	313.78	314.87	314.52	315.16	315.53	315.68	314.89	313.45	313.61	314.35	318.02	313.81	313.21	314.7	314.52	315.88	315.01	314.08	314.45	314.59	315.38	314.64	316.1	314.58	314.9	314.45	313.19	313.69	314.25	314.67	313.34	315.9
318.29	318.17	317.32	317.57	317.92	316.7	319.59	317.68	316.99	318.58	316.18	318.32	316.73	319	316.5	318.55	317.25	317.67	319.38	318.24	319.17	320.24	316.74	319.29	317.11	316.8	319.97	318.45	318.75	318.23	318.51	317.77	319.11	318.44	319.07	317.16	320.14	317.77	318.82	318.61	318.63	317.8	317.14	317.95	316.75	318.93	316.2	317.32	318.63	317.63
303.2	304.33	306.19	307.99	305.87	305.45	305.23	305.2	306.67	306.22	305.52	305.97	304.49	306.23	305.21	305.14	303.99	306.66	305.78	304.67	305.77	306.18	306.19	306.08	306.7	305.08	306.37	305.17	305.89	305.66	304.96	304.84	304.72	304.66	305.23	306.69	306.29	304.92	304.92	307.05	304.83	304.69	306.2	304.53	305.94	305.44	303.58	305.12	306.37	304.22
[truncated: 150 more columns]
