# Supplementary material for: Genetic dissection of main and epistatic effects of QTL based on augmented triple test cross design
Source: PLoS One. 2017 Dec 14;12(12):e0189054. doi: 10.1371/journal.pone.0189054 (PMC5730204; doi:10.1371/journal.pone.0189054)
Supplement: S9 Supporting Information — (ZIP) [file pone.0189054.s009.zip › z5_100_0.2_10.csv]

297.51	307.49	301.39	301.29	308.73	309.42	305.6	307.71	308.05	303.4	306.26	310.84	305.92	301.53	306.1	301.12	306.52	304.42	304.12	303.21	301.68	308.12	302.17	304.53	306.43	302.15	307.47	308.73	311.2	305.86	312.92	310.04	300.64	310.76	310.54	306.81	305.71	306.08	313.41	307.89	306.34	302.83	309.3	307.72	301.9	310.23	304.35	308.29	307.07	308.21
303.09	303.05	307.22	300.7	302.41	302.67	306.6	303.32	300.86	308.69	300.32	308.39	298.26	302.23	302.28	304.27	301.62	305.71	302.47	302.73	300.54	300.73	304.75	306.17	305.86	303.5	306.19	306.74	302.9	302.03	300.2	300.93	303.54	299.68	304.52	303.66	302.76	303.75	306.51	306.48	305.08	299.69	303.98	307.04	304.89	298.25	303.92	300.88	300.31	301.68
302.14	306.64	311.72	310.21	305.85	302.21	305.96	305.75	308.16	304.37	303.7	305.33	301.65	302.56	308.1	307.47	300.43	306.81	304.41	300.41	308	306.93	304.85	299.72	304.21	305.75	308.81	305.37	306.4	301.48	304.36	307.03	305.07	307.67	305.24	308.82	304.15	304.7	305.58	306.75	300.43	307.65	303.43	303.15	307.04	302.32	305.76	307.54	304.86	305.84
306.94	298.79	305.52	302.11	305.21	304.94	302.3	305.54	304.27	307.59	307.46	308.11	302.05	309.93	303.25	307.94	306.07	304.04	305.36	302.41	303.32	307.21	300.29	301.53	304.05	305.82	306.35	305.48	301.6	306.49	310.38	306.81	302.22	305.37	308.5	304.56	306.63	303.66	302.01	307.68	304.41	305.76	305.97	301.52	314.26	306.5	302.06	304.84	308.02	306.82
325.64	324.17	323.91	324.78	331.72	323.88	326.83	328.6	319.78	321.77	327.43	327.25	323.7	327.59	326.77	328.41	328.69	326.18	322.84	323.6	329.21	321.53	325.21	326.58	329.27	322.69	324.12	325.11	327.28	329.13	327.84	322.24	327.85	323.73	327.44	324.11	325.35	325.26	332.63	327.32	328.81	325.71	325.44	322.76	325.97	324.1	326.77	322.05	322.86	321.15
306.65	306.94	306.28	302.79	305.58	307.54	303.11	305.78	301.93	305.38	301.39	298.1	304.1	304.73	303.42	308.49	303.67	303.99	305.82	299.27	302.4	305.31	306.59	298.65	300.57	303.3	301.23	307.7	302.01	302.01	308.92	302.17	303.31	302.48	300.02	307.52	302.42	299.75	305.83	306.44	302.78	301.21	305.68	304.94	304.54	303.89	302.26	306.48	305.98	299.66
297.88	299.11	294.82	294.22	300.58	295.55	294.83	292.79	295.39	299.69	302.21	297.69	300.74	293.83	292.31	294.42	294.99	297.43	292.25	300.3	293.8	299.81	296.07	296.95	299.1	297.48	296.94	298.36	294.01	294.18	294.75	296.72	289.57	302.57	296.26	295.88	298.82	295.9	297.35	291.82	296.1	296.8	300.01	300.24	300.62	301.69	298.63	297.67	294.36	296.83
304.49	304.53	303.26	303.65	303.98	303.46	305.25	301.98	303.62	307.68	305.65	304.39	302.49	303.59	304.61	301.8	305.78	304.43	307.52	297.42	303.5	305.24	308.08	305.67	305.08	303.15	304.47	310.11	300.08	305.15	305.58	305.91	307.23	304.41	305.57	309.98	307.48	306.7	303.49	306.46	308.63	301.34	307.22	306.31	304.81	302.76	306.72	305.77	304.68	306.77
312.66	314.95	316.75	314.68	314.93	313.06	313.62	308.32	321.26	314.74	308.39	318.33	318.13	316.33	314.83	317.65	308.32	319.22	310.22	311.72	308.51	314.7	310.37	315.22	315.03	307.23	310.38	315.79	315.11	314.85	311.29	308.47	315.14	313.91	316.72	312.84	314.37	314.38	314.31	308.64	317.1	310.39	312.51	313.36	312.41	312.85	309.14	312.41	313.32	317.91
322.67	320.43	325.18	328.31	322.29	325.31	324.51	325.98	322.08	326.53	325.41	327.72	328.31	326.74	318.17	326.65	324.48	324.73	322.43	328.48	324.03	332.04	327.39	324.97	321.15	323.23	327.49	326.02	323.87	323.21	327.07	323.53	329.86	328.04	324.85	324.24	326.15	328.37	326.2	324.05	326.25	325.07	315.87	320.92	324.99	324.76	323.98	326.75	321.04	326.67
303.59	309.59	308.65	305.96	310.68	308.58	309.77	311.61	307.16	304.12	311.19	307.3	310.13	310.78	306.99	305.71	311.99	305.15	310.99	307.77	302.07	308.05	309.86	309.69	310.46	307.33	305.91	309.01	307.7	308.33	307.71	312.5	304.01	311.81	309.37	307.46	309.22	309.66	303.79	309.72	309.33	311.16	310.83	308.4	305.36	307.19	312.41	309.42	301.83	306.99
304.37	305.43	300.54	305.62	303.18	304.62	305.04	303.83	298.14	307.39	300.8	303.37	298.93	299.39	304.01	302.2	302.66	307.81	304.33	302.05	301.51	304.45	304.08	306.45	302.48	303.59	303.57	305.65	304.45	305.89	301.93	304.11	301.69	301.66	299.99	303.15	301.86	306.29	303.46	308.33	304.92	309.71	305.72	305.05	305.23	303.63	298.79	302.33	301.8	301.93
309.46	309.34	308.1	313.66	308.45	306.65	308.12	307.31	308.49	311.68	303.36	307.91	312.64	308.23	310.76	312.64	312.84	306.73	309.51	312.77	309.77	307.93	307.95	311.09	314.43	309.64	307.37	306.25	307.92	300.41	312.75	312.85	310.19	306.32	308.95	305.3	308.72	310.48	309.05	309.3	307.43	310.03	309.92	309.58	307.77	306.01	309.19	307.25	309.33	304.61
315.16	315.63	315.64	324.68	313.87	318.54	315.51	317.95	317.87	315.78	319.76	314.02	320.32	314.18	321.36	322.12	319	316.35	312.69	317.23	316.95	319.45	314.31	320.52	316.62	316.28	315.13	321.71	320.89	316.94	317.04	316.92	311.89	318.35	315.52	315.53	316.17	318.92	320	320.18	321.66	309.6	316.47	322.19	315.07	316.21	316.71	319.54	316.39	322.48
325.94	323.69	325.23	326.25	323.91	322.95	329.7	327.26	324.15	325.7	323.66	323.7	320.92	324.05	326.99	323.04	324.62	325.77	321.77	321.84	325.67	321.76	324.59	321.04	325.19	323.36	330.25	325	326.13	329.38	328.08	326.31	320.79	331.56	324.22	323.88	324.26	326.33	319.46	326.4	327.98	323.79	326.06	320.59	323.84	322.78	319.54	323.3	324.05	327.19
296.79	296.46	298.39	293.23	292.48	297.12	295.2	296.13	299.85	299.89	300.4	295.73	303.6	293.97	299.16	298.53	295.69	296.18	301.13	303.95	296.31	294.47	295.04	296.11	291.58	297.65	300.2	297.34	296	294.76	295	299.48	295.55	293.6	291.88	297.64	298.87	297.25	294.85	292.98	293.56	297.15	298.14	301.22	299	297.31	299.59	299.43	295.46	299.68
295.6	293.72	293.49	299.1	296.5	298.98	297.7	295.59	296.96	290.22	295.22	296.56	295.54	297.99	291.57	297.09	293.4	295.92	300.7	295.01	300.56	294.39	297.92	295.85	295.44	301.84	292.22	296.67	297.2	297.56	294.47	297.65	298.36	294.66	300.41	298.51	301.98	300.79	296.15	300.29	295.04	301.43	291.11	300.69	294.59	293.9	299.21	296.91	295	298.15
310.82	315.53	310.11	311.79	311.43	310.44	309.58	314.97	313.82	315.66	315.27	311.52	314.54	311.88	311.78	313.18	314.96	317.94	316.33	313.5	315.19	316.3	320.34	314.43	312.45	313.61	308.74	313.32	312.76	310.77	311.15	318.42	312.19	313.94	312.63	312.55	313.76	309.76	314.59	312.45	317.72	310.65	314.9	311.99	312.7	314.78	313.49	316.73	310.94	315.54
307.55	310.41	315.98	308.34	309.98	316.12	313.2	316.97	311.19	312.62	315.74	312.08	313.27	322.19	314.76	309.75	313.54	310.58	312.47	311.55	316.52	311.57	312.01	315.27	312.39	319.8	315.06	314.12	315.95	312.5	314.11	313.15	316.75	315.79	310.6	311.87	315.67	312.68	310.21	311.21	310.48	314.41	316.83	311.82	309.7	318.15	308.46	310.23	309.01	315
333.33	326.77	324.23	331.19	324.38	329.53	331.04	326.98	328.34	327.37	326.51	324.01	324.77	321.98	331.19	329.96	327.98	325.2	328.38	330.34	328.84	326.91	327.6	327.07	326.99	327.71	330.38	325.65	329.46	325.66	330.21	327.78	328.63	324.23	325.77	325.81	327	330.39	329.03	334.45	329.06	327.64	325.65	328.25	322.43	329.85	331.03	324.71	332.79	327.28
313.95	320.15	320.45	318.67	319.29	313.51	316.13	313.08	318.93	316.25	313.86	317.79	318.14	322.98	313.85	316.76	321.75	318.8	313.34	318.63	312.89	317.61	319.74	322.55	318.64	318.79	318.4	318.05	318.88	319.48	315.17	318.68	322.79	322.29	315.76	317.84	320.55	321.48	319.58	317.21	322.07	316.79	319.3	315.74	317.99	318.11	315.97	317.24	315.7	318.95
297.95	296.94	298.05	303.88	300.96	299.6	297.49	296.27	297.37	299.46	301.92	297.35	301.22	294.31	291.6	304.21	297.91	301.66	301.63	299.81	296.66	292.08	299.96	301.67	302.18	300.03	296.91	300.96	295.74	299.3	295.27	303.42	300.05	295.84	294.09	300.35	294.98	298.62	300.98	299.32	295.33	299.96	297.33	307.59	301.89	298.08	299.68	298.07	297.58	295.4
296.97	291.33	293.28	295.96	294.12	296.32	294.85	294.37	295.19	295.04	295.48	294.45	295.13	292.25	296.71	295.93	292.62	291.2	291.09	295.79	293.37	293.52	296.53	297.96	291.33	288.79	296.11	298.55	286.66	293.97	291.61	295.23	294.42	297.77	295	289.8	293.46	293.12	295.92	293.87	296.77	293.5	294.39	295.09	297.05	292.26	292.65	291.5	293.3	295.23
302.67	302.38	307.4	302.71	298.93	302.19	299.27	303.62	302.11	300.38	303.13	303.93	301.49	301.65	304.13	300.14	306.4	299.63	299.22	298.29	302.07	299.96	300.26	297.98	303.13	304.25	300.58	302.43	306.02	301.59	301.45	305.16	303.32	302.07	300.54	301.05	306.21	300.62	305.92	303.79	304.87	307.6	303.97	304.05	303.77	305.57	304.54	300.42	305.35	303.25
306.11	304.17	304.07	306.61	306.64	302.27	299.09	301.11	304.37	301.06	303.6	303.51	303.4	303.41	305.41	304.28	299.65	302.33	300.2	302.88	303.62	301.83	302.28	301.21	303.78	302.74	304.34	303.86	308.2	302.57	302.48	306.34	303.42	304.35	302.93	303.34	301.64	307.12	307.15	303.31	303.36	302.23	302.1	302.56	294.93	299.96	301.96	307.58	306.39	301.96
309.09	299.84	309.22	302.77	304.03	301.38	307.12	306.16	307.59	304.18	310.83	305.66	304.1	304.46	302.81	305.96	305.33	305.03	302.33	308.09	306.63	308.86	307.06	302.91	305.96	304.89	307.52	306.88	305.32	304.44	307.77	303.75	305.18	303.7	311.16	302.39	304.65	306.08	305.17	310.8	306.24	304.79	307.48	311.37	299.29	302.47	309.15	308.65	301.48	306.28
319.73	319.08	320.97	318.64	319.5	319.69	317.86	316.24	317.28	320.32	319.15	318.55	320.71	318.5	319.89	321.58	318.43	320.97	320.95	318.07	323.35	317.05	319.24	321.59	316.38	322.96	321.03	318.79	323.09	324.14	318.73	321.92	320.53	321.27	320.04	319.58	320.48	315.19	320.04	317.61	317.53	319.3	315.65	320	317.23	317.74	317.91	318.71	321.21	325.41
305.4	306.62	306.47	310.48	312.12	304.43	305.12	307.54	306.28	306.54	304.43	310.34	309.29	304.9	308.93	310.93	306.6	306	306.89	310.71	305.57	301.36	304.54	310.27	308.04	304.75	301.79	308.23	311.73	308.27	311.12	303.8	306.63	305.62	300.47	306.09	306.99	308.52	306.49	307.52	309.18	302.7	308.2	304.64	311.24	308.64	300.65	300.2	308.46	302.69
314.45	308.98	318	315.11	320.53	316.49	321.56	319.6	321.94	316.61	317.05	320.97	317.68	316.9	319.4	316.12	316.08	311.87	314.19	318.01	318.5	317.45	320.13	320.11	314.05	315.78	320.61	309.52	322.76	319.82	313.32	319.47	319.64	314.84	316.22	318.65	320.99	314.86	316.82	316.91	314.47	315.72	313.87	318.54	318.25	317.2	320.88	315.5	314.91	321.98
306.06	302.17	305.82	304.32	303.02	304.26	307.88	303.29	301.19	303.74	304.64	303.59	306.65	306.4	308.23	307	300.85	302.82	305.55	300.76	305.68	306	306.72	305.58	302.83	307.01	298.87	303.71	306.86	303.37	303.36	298.75	302.46	306.03	304.18	305.3	304.87	307.22	305.21	304.5	303.01	305.2	304.28	308.1	304.57	299.48	301.58	307.11	304.61	305.1
307.5	306.11	306.18	307.91	313.84	308.22	305.81	306.66	308.3	305.28	308.08	306.05	307.2	312.13	305.51	301.7	310.36	309.81	307.51	312.11	312.86	303.94	310.14	310.06	302.64	310.86	305.17	313.89	307.1	307.47	307.47	306.71	310.32	311.69	305.05	303.7	309.73	311.8	308.55	308.59	304.91	314.67	309.71	311.72	309.06	307.34	311.45	311.49	306.22	310.09
302.95	302.53	302.3	301.76	303.1	305.56	301.15	299.03	300.93	301.35	298.67	304.26	303.86	303.97	300.15	303.61	302.39	303.28	304.14	303.75	303.94	300.01	301.29	304.75	304.98	298.96	304.38	301.22	302.98	306.88	300.64	306.3	299.22	300.92	301.68	299.78	300.16	303.1	300.51	298.41	299.96	302.77	307.43	299.65	299.16	301.83	298.13	301.85	300.45	297.75
303.31	302.73	305.47	302.77	306.25	305.3	304.18	306.23	304.17	303.34	306.09	306.45	308.28	309.91	303.88	305.28	303.95	307.82	305.73	303.27	304.19	303.32	305.63	305.36	309.47	310.26	300.89	305.35	309.47	307.6	305.22	308.37	304.64	302.77	305.51	309.3	308.47	305.63	307.26	308.26	305.58	306.33	309.27	309.86	305.05	304.92	307.07	305.83	304.26	302.22
310.2	309.46	309.65	306.64	308.6	310.41	309.71	313.31	307.5	306.89	309.32	304.65	314.7	314.59	306.22	312.87	314.7	307.83	303.87	310.25	309.78	312.51	311.89	305.1	309.58	311.91	305.09	306.91	308.35	305.04	305.6	308.4	307.33	307.11	310.51	307.23	310.37	305.18	306.91	306.44	307.76	300.3	304.32	307.09	302.72	306.18	310.89	311.49	313.18	310.44
304.28	303.48	301.68	298.31	300.1	300.62	301.26	306.81	302	304.03	305	302.44	304.2	305.89	305.24	302.18	300.19	307.88	304.15	305.87	305.32	299.9	299.06	302.33	309.43	304.57	300.8	300.98	302.61	301.27	301.44	304.5	300.78	299.32	302.48	306.63	302.92	301.67	300.02	302.94	303.14	301.52	297.66	300.55	300.48	298.56	302.81	308.38	305.91	300.67
332	329.56	329.47	329.36	331.6	327.5	328.38	329.04	327.59	327.81	327.78	332.13	330.34	328.02	330.76	325.06	323.63	328.54	323.98	326.38	326.39	328.45	324.99	328.86	324.2	324.33	325.99	329.09	326.62	330.86	327.18	322.46	327.28	332.52	329.43	324.5	332.35	326.69	328.91	326.68	325.1	327.12	328.58	330.63	330	326.5	321.73	327.48	325.5	329.37
321.05	322.02	317.57	320.95	317.43	314.15	317.97	313.89	316.33	315.77	318.2	317.61	321.53	317.42	313.38	318.61	317.31	321.21	317.02	319.9	320.33	318.2	320.97	319.16	320.98	319.34	316.75	319.65	320.94	317.17	319.54	320.56	316.82	314.44	318.19	323.81	319.16	317.38	320.12	316.65	312.54	319.11	319.24	317.29	316.47	316.13	319.17	319.76	321.45	316.47
314.63	312.55	311.07	316.35	311.57	311.85	313.27	307.42	311.19	318.15	309.91	314.44	310.35	312.85	307.41	310.32	314.29	311.71	312.62	314.78	313.93	315.05	315.8	311.05	312.67	311.76	312.7	312.82	308.87	308.72	313.56	312.48	312.81	310.56	310.82	316.42	315.19	311.69	309.67	312.96	314.89	312.42	313.78	310.32	312.89	313.27	312.87	309.9	314.71	311.23
315.58	317.86	315.34	315.09	312.18	316.13	317.41	316.93	315.74	316.54	311.15	314.74	314.53	311.78	314.39	310.95	313.48	314.09	315.5	318.95	312.06	314.63	316.89	317.94	317.58	314.55	317.51	314.57	317.53	313.88	316.14	313.12	314.22	311.41	311.96	322	315.62	318.11	314.12	322.77	318.47	313.6	320.82	317.01	321.52	315.65	312.33	313.72	317.3	315.02
318.48	311.59	310.91	315.59	315.72	317.6	316.19	317.12	313.3	318.72	310.88	313.49	320.14	315.55	314.38	314.88	319.46	310.25	316.89	317.95	315.65	317.8	312.96	319.07	317.84	321.87	316.44	314.45	311.67	318.34	311.92	311.09	316.03	313.17	315.97	319.29	314.05	312.98	317.57	309.09	317.21	310.68	319.78	310.39	317.6	316.1	316.52	313.45	315.72	311.54
306.53	307.26	298.81	304.95	305.95	302.88	305.89	307.53	306.3	304.98	299.34	302.05	300.93	303.59	305.61	306.46	305.42	303.81	307.02	305.52	306.96	304.75	305.6	309.94	304.2	304.85	306.86	306.55	305.84	308.85	305.01	299.01	298.55	300.08	302.03	305.9	310.47	302.32	303.88	305.19	305.74	300.96	301.63	303.11	303.99	302.16	306.37	304.51	307.54	310.56
308.93	314.14	310.93	305.91	313.7	312.67	319.8	316.11	312.39	315.79	312.01	312.82	314.39	311.5	319	315.21	312	312.2	312.45	312.48	314.49	312.85	309	311.38	313.4	305.3	310.68	311.5	315.17	313.41	314.05	312.28	308.24	316.3	311.98	310.63	312.17	315.63	312	312.71	312.07	310.2	315.22	314.03	318.89	314.41	314.22	311.01	309.64	313.21
308.82	311.33	312.03	306.61	308.21	307.6	311.32	310.31	309.47	308.19	304.83	311.3	313.51	310.43	309.16	310.19	307.17	306.64	310.63	306.63	309.65	310.46	308.13	300.82	311.37	310.55	308.83	315.9	311.4	309.95	312.74	312.2	309.39	311.44	305.91	310.58	313.44	308.55	316.26	307.3	311.42	312.16	309.87	307.72	306.18	310.17	311.47	317.32	309.06	311.28
304.94	303.68	308.17	301.95	307.12	314.3	306.58	301.82	300.14	301.53	307.38	305.94	303.96	306.84	308.5	307.42	302.51	302.67	302.92	303.85	303.32	302.27	301.04	306.64	302.91	303.13	301.17	300.84	303.93	303.6	302.92	305.53	303.61	301.51	307.11	304.87	305.8	306.4	305.32	303.67	306.25	306.96	302.68	310.66	305.41	304.66	310.38	304.51	306.14	302.86
302.05	303.79	299.36	306.03	299.22	301.32	303.58	302.07	301.24	300.68	302.49	295.61	304.88	301.66	300.36	304.72	299.14	297.36	296.47	301	304.64	299.1	297.3	301.14	301.95	300.97	298.14	297.77	301.18	299.7	293.69	299.4	301.23	299.28	300.92	297.41	302.92	301.85	299.18	300.61	302.01	304.87	302.64	299.77	299.67	298.58	297.24	298.87	299.39	297.16
314.74	308.13	309.38	311.36	309.04	310.17	304.14	311.6	308.49	307.57	310.01	310.35	309.6	312.99	308.01	309.08	311.32	308.3	307.4	310.41	304.6	310.72	312.77	308.92	312.77	311.68	305.56	310.45	312.23	308.29	305.43	315.14	306.18	311.99	308.26	308.07	308.61	309.82	307.57	302.98	303.26	307.35	310.48	310.17	310.18	308.82	310.57	310.27	307.1	307.42
313.29	319.22	313.87	318.43	315.48	318.9	313.17	319.76	313.89	314.7	310.96	320.51	319.63	320.48	314.55	318.99	318.41	315.37	321.07	314.37	315.57	322.78	317.46	316.57	318.55	312.14	322.43	318.04	318.53	316.37	322.02	321.56	323.39	316.26	313.19	317.43	320.45	319.25	321.84	318.34	317.68	317.87	321.84	320.32	319.46	317.71	316.33	318.11	315.18	318.03
297.93	299.6	304.44	302.42	306.53	302.74	302.8	302.48	304.56	295.65	302.87	301.61	307.41	304.64	303.97	299.03	300.84	303.65	305.75	305.44	299.65	300.43	299.8	299.41	302.8	303.76	297.32	305.16	304.14	300.79	299.72	298	306.74	300.93	305.19	304.87	300.98	306.27	303.92	307.32	303.03	302.82	299.81	299.34	303.95	299.63	303.87	299.35	301.43	306.72
300.91	308.38	305.26	302.23	303.03	302.67	303.73	298.61	300.22	297.9	302.7	306.8	299.44	299.22	306.28	300.61	307.62	304.67	307.51	303.24	299.53	300.43	302.74	305.49	302.62	305.74	304.57	305.03	304.82	307.38	304.35	302.25	303.41	308.01	302.41	303.13	302.29	303.7	300.92	297.29	306.19	306.47	300.88	302.45	304.13	297.29	302.09	301.88	306.03	303.4
296.82	291.13	299.59	294.55	294.19	292.04	295.73	297.27	293.09	299.3	295.42	292.9	292.98	294.63	295.05	295.61	292.49	296.63	289.92	298.53	295.18	292.71	291.99	292.85	297.06	295.69	291.41	294.52	295.26	296.59	291.26	295.23	294.83	297.62	294.15	291.54	295.87	292.37	294.98	295.79	295.13	299.99	300.57	292.19	297.3	290.95	296.76	293.4	295.59	296.54
302.46	298.32	307.45	297.44	301.68	300.79	301.73	300.05	301.51	305.51	298.15	299.01	302.66	302.58	303.12	300.92	303.56	305.02	300.55	313.26	304.1	298.59	300.01	304.01	301.04	298.72	306.04	300.61	306.81	305.99	303.01	301.39	306.74	304.37	306.15	304.17	300.6	302.01	304.64	304.37	303.9	299.4	301.07	303.04	302.99	304.66	304.41	305.38	305.33	305.25
297.33	298.86	292.04	292.11	294.03	300.47	290.91	298.15	294.91	294.28	294.88	288.74	296.24	293.85	293.64	297.39	294.13	300.4	294.53	292.39	291.77	295.56	295.33	295.83	298.72	290.51	292.14	297.38	293.27	293.1	295.59	297.49	296.18	293.11	292.59	292.98	289.23	295.11	291.69	294.61	297.89	293.45	295.06	297.39	297.12	294.37	295.89	289.87	290.32	294.64
314.35	316.27	314.22	312.16	317.2	315.33	316.98	316.68	309.71	314.08	319.24	316.93	314.94	316.74	312.29	314.08	317.2	317.14	311.43	317.61	315.84	314.45	316.97	310.11	317	312.27	315.37	314.97	318.75	315.08	314.99	316.99	311.21	315.04	312.14	315.84	311.5	316.68	312.42	315.39	315.32	312.05	314.02	309.18	316.78	319.48	316.59	313.3	309.38	314.45
311.18	315.23	313.12	313.14	313.16	312.25	314.05	315.51	311.2	311.89	314.38	310.25	312.55	309.71	315.44	311.71	315.54	312.61	311.4	314.82	314.37	312.78	310.36	315.52	318.28	310.53	316.78	309.34	316.24	315.78	312.57	316.51	315.34	312.2	311.02	314.9	312.91	309.82	315.27	308.87	314.34	313.6	310.07	314.57	315.61	312.02	311.12	310.25	316.12	315.15
314.42	313.6	315.56	313.33	316.64	320.06	315.36	314.38	310.66	316.61	315.08	315.75	315	314.7	312.36	318.38	314.96	315.58	313.44	312.52	309.91	316.62	315.48	314.93	315.32	308.29	307.96	312.34	311.7	315.01	318.13	316.93	312.08	309.85	311.42	315.05	314.18	316.87	312.41	315.42	313.21	310.28	317.39	310.04	313.6	316.63	312.98	314.9	313.86	314.27
302.56	298.58	298.92	299.6	305.78	304.38	305.46	296.55	301.22	300.89	301.4	299.7	299.07	301.19	307.8	300.89	300.79	302.85	298.62	300.5	300.03	299.23	298.69	300.47	304.89	301.43	302.93	303.74	301.4	302.52	298.01	300.77	301.3	302.32	302.32	302.71	303.59	304.84	300.18	298	306.04	301.94	304.5	304.87	298.78	299.47	305.5	302.99	303.16	300.61
314.71	312.74	310.83	312.56	316.08	312.84	314.01	314.96	311.25	316.55	317.32	313.09	316.15	314.94	314.23	312.13	316.38	317.04	316.27	314.15	315.83	316.95	312.89	312.97	317.63	313.58	315.76	316.62	313.68	316.68	314.7	317.69	321.13	315.94	312.18	313.63	316.13	311.26	320.31	313.51	310.14	316.11	316.03	317.35	315.99	312.73	310.51	315.11	313.85	315.02
310.3	307.22	305.51	300.48	311.87	303.28	307.48	305.46	307.97	309.01	307	307.72	307.46	303.07	308.38	305.52	306.94	308.69	306.31	302.51	309.6	308.07	307.32	306.06	304.68	305.32	303.97	303.73	308.91	309.21	302.8	306.92	304.58	308.09	308.88	302.92	307.29	307.36	310.82	306.72	308.93	308.18	305.36	305.34	307.31	312.22	310.12	312.81	303.78	308.04
321.43	323.2	321.87	318.19	323.18	315.23	315.89	315.74	314.34	319.99	313.43	319.05	316.99	318.48	318.95	321.77	313.84	318.7	319.39	315.12	314.57	311.88	318.87	319.07	316.72	313.55	319.27	318.19	318	315.56	322.53	320.69	315.02	316.32	319.27	321.49	316.65	316.23	318.06	313.05	318.07	314.3	319.04	315.25	314.56	315.64	319.29	319.96	309.78	316.84
303.2	304	309.72	302.85	302.39	305.01	302.98	303.78	303.87	309.22	302.15	303.61	298.65	305.26	306.04	308.88	304.31	304.69	308.26	297.87	297.7	301.72	306.33	303.7	304.3	302.13	300.6	306.5	300.05	300.54	309.13	305.93	308.14	301.1	304.14	303.87	300.22	302.72	299.78	296.62	303	300.18	306.98	304.23	302.15	305.23	301.15	304.02	302.44	301.68
299.92	299.53	306.1	303.29	301.63	295.87	300.24	301.31	300.48	302.57	302.51	299.35	301.33	301.25	296.72	300.3	297.5	301.67	298.39	298.48	298.27	296.44	304.44	302.58	304.6	294.92	302.54	300.34	298.29	303.85	302.68	302.91	302.18	302.7	300.66	300.15	303.64	302.73	301.93	298.47	305	301.78	302.45	302.5	302.37	302.51	305.79	303.83	299.27	298.46
305.42	306.36	306.39	305.87	312.49	306.68	306.8	305.22	306.8	310.78	306.4	305.12	309.17	300.88	308.63	305.77	309.07	299.74	304.81	306.13	307.54	306.35	306.84	301.51	305.36	305.3	307.26	310.3	308.69	305.99	306.7	306.24	302.87	304.57	309.71	308.15	307.74	307.88	306.85	305.51	305.5	309.82	309.71	305.55	303.04	306.39	306.63	311.26	307.98	300.57
304.15	303.48	300.59	304.29	304.43	301.25	303.83	303.68	304.75	306.9	306.46	302.23	298.53	305.97	302.69	308.48	297.53	303.84	311.67	301.22	299.05	305.36	301.24	298.04	306.37	301.26	305.81	306.2	303.4	304.55	301.45	305.41	305.62	305.97	305.69	304.66	305.79	308.77	306.41	305.24	299.68	305.23	298.98	302.2	304.24	302.69	305.97	305.94	301.23	304.11
313.21	308.31	308.6	314.56	310.6	312.62	309.46	313.85	314.54	316.13	314.66	313.48	311.59	313.88	314.21	318.91	308.14	312.65	313.16	315.62	312.2	316.67	315.88	314.75	309.01	310.79	312.3	310	317.36	315.41	314.45	317.2	315.81	312.53	315.45	305.84	315.53	308.11	315.82	313.3	313.27	318.79	313.58	314.63	313.81	316.25	313.59	314.92	313.84	313.95
303.61	305.44	304.46	300.7	304.99	303.84	300.99	307.24	310.3	306.96	313.45	304.24	305.1	309.65	307.33	301.41	306.34	303.63	308.88	305.98	304.83	306.35	306.9	307.88	303.95	301.04	302.76	306.95	304.95	304.93	303.74	307.2	307.13	302.35	303.51	301.38	304.62	305.3	311.25	301.36	305.36	307.1	306.45	304.73	299.73	304.77	307.37	303.55	309.12	304.82
300.39	302.54	295.21	302.67	303.09	305.76	301.36	302.52	302.81	305.78	303.42	299.47	303.09	305.99	298.47	299.93	301.27	302.65	300.11	301	301.79	299.85	300.5	301.19	303.94	303.31	300.93	302.97	302.05	305.15	299.76	303.18	303.31	300.4	300.38	305.65	303.27	299.23	302.93	302.7	304.16	306.04	304.02	303.27	297.7	300.27	300.9	299.96	303.23	299.96
304.77	307.49	305.2	311.23	302.67	307.68	309.8	307.67	310.29	309.63	306.56	306.11	306.48	310.01	307.31	304.16	302.57	307.42	301.64	308.97	306.76	307.28	303.47	302.95	309.18	302.7	308.22	308.69	305.37	304.77	302.49	307.23	307.07	301.56	304.37	303.94	307.75	302.51	303.76	305.02	301.09	306.63	303.82	296.44	306.03	305.15	310.05	304.33	310.07	306.84
310.04	306.14	309.36	310	305.96	309.6	312.4	310.74	310.18	311.89	312.67	308.04	312.4	314.16	317.2	307.71	312.73	314.29	310.64	308.1	309.73	311.14	306.04	310	314.28	305.44	311.95	314.35	313.52	312.39	313.26	310.02	311.98	310.99	315.35	310.49	313.51	310.28	312.42	310.1	313.3	308.25	311.83	311.42	316.62	310.1	313.23	309.16	309.03	311.35
331.36	324.75	329.29	329.88	334.57	327.32	333.21	322.34	331.24	333.4	329.45	325.26	325.44	329.57	331.03	326.22	325.39	331.19	329.57	325.06	323.98	324.87	325.35	327.43	329.63	329.82	325.67	321.33	332.81	331.03	325.06	328.14	333.82	329.51	323.61	322.32	330.11	330.46	328.72	332.94	329.44	329.02	326.34	334.89	327.21	331.3	329.24	327.64	324.97	326.72
306.29	305.37	304.63	304.23	300.86	307.19	301.22	305	306.87	307.02	301.62	306.02	303.67	299.25	304.02	301.98	303.01	301.33	301.03	297.18	301.15	300.8	304.88	304.31	306.82	303.73	304.69	305.4	301.13	308.62	303.81	301.88	302.4	304.13	305.09	308.04	304.94	309.3	301.35	304.89	303.78	306.82	301.89	305.76	303.39	300.31	302.3	301.67	301.72	304.11
291.17	300.05	297.08	295.99	294.26	296.64	297.59	293.1	296	294.07	297.38	294.97	294.65	293.83	296.07	291.29	291.97	298.72	298.25	296.43	298.21	297.73	296.38	296.45	293.85	296.86	297.39	291.8	297.96	295.42	296.22	297.83	288.77	297.41	290.78	294.58	295.26	298.66	291.85	297.04	294.56	289.31	290.07	293.21	293.19	298.35	298.54	298.34	296.84	298.86
301.71	302.83	301.58	301.53	300	306.25	306.2	306.35	301.8	300.9	305.93	300.56	300.9	305.42	306	302.63	303.44	303.38	304.35	305.46	301.68	304.11	307.57	305.86	305.89	303.87	303.34	304.12	303.8	306.42	304.99	302.08	305.31	304.83	300.53	306.8	305.87	302.56	304.51	303.1	302.99	304.48	305.47	305.66	303.86	302.58	302.63	303.95	302.59	306.42
324.36	325.46	327.47	330.11	322.64	328.89	326.69	328.16	327.44	324.58	328.79	328.26	329.75	327.88	329.92	323.1	330.74	325.37	324.7	325.82	322.87	330.08	325.83	329.4	326.14	329.24	325.65	328.36	330.79	326.75	327.72	324.53	328.47	325.59	333.12	328.46	329.42	322.52	327.99	331.59	323.47	329.26	326.76	335.38	321.84	326.29	325.18	326.24	331.89	320.98
304.09	304.84	304.64	302.22	306.11	303.92	306.52	302.98	302.92	304.75	305.96	304.25	306.75	302.52	300.93	299.66	307.52	308.98	304.23	307.63	303.67	308.15	304.5	307.85	308.11	313.25	302.3	302.9	300.34	303.73	306.13	299.18	303.08	302.17	303.48	303.1	298.83	299.25	303.85	299.05	307.81	305.62	303.09	301.91	300.79	303.5	307.98	308.77	303.89	304.81
304.1	302.96	308.65	311.52	307.78	306.01	311.74	303.02	308.3	308.44	308.32	300.53	311.29	307.93	308.01	313.83	305.81	302.81	304.08	306.76	309.77	306.64	307.59	307.34	307.28	309.97	310.89	307.97	310.66	308.26	310.07	310.27	305.42	304	302.72	303.96	304.8	303.62	304.61	309.73	308.26	307	307.18	303.76	311.68	309.22	305.79	309.15	301.56	299.05
330.37	326.69	327.23	326.91	326.82	328.63	331.57	327.8	329.26	327.5	327.28	328.82	326.47	329.59	327.61	334.96	328.59	324.68	325.94	329.66	325.38	321.99	324.25	325.93	332.9	330.9	331.35	325.33	331.52	325.61	326.5	330.28	327.05	326.07	333.15	329.52	328.2	331	332.82	333.46	328.25	333.55	328.71	333.92	331.6	331.28	328.99	329.07	329.66	332.12
315.22	309.27	313	309.29	309.84	318.3	314.22	314.54	316.83	316.83	311.1	310.85	315.07	317.41	311.9	313.69	313.16	313.07	315.28	314.59	313.48	315.31	313.8	312.15	313.6	311	314.49	314.96	318.61	313.68	310.39	308.95	315.68	313.94	317.69	313.64	309.28	317.71	313.4	314.11	314.04	310.98	310.78	316.84	311.63	308.9	315.39	316.93	314.91	312.76
318.85	319.43	317.83	322.38	319.83	315.67	318.94	322.54	315.88	319.24	316.26	315.06	319.7	318.66	316.82	316.39	318.72	319.17	315.63	323.29	320.52	314.61	318.48	322.25	314.91	321.87	320.08	316.44	317.55	321.84	320.77	321.32	316.94	318.3	324.06	317.76	315.13	317.54	318.06	313.49	317.37	314.69	320.56	321.87	317.99	315.68	322.61	318.9	320.81	316.84
302.18	304.46	307.36	298.69	304.39	307.84	306.8	303.5	307.15	305.07	299.93	303.09	302.76	306.68	304.87	305.09	304	302.58	306.76	302.24	300.86	302.41	299.56	299.2	301.5	301.9	298.5	301.89	306.32	304.55	304.16	300.74	297.66	308.34	307.95	303.72	301.24	300.34	306.54	306.8	306.86	302.09	300.54	302.77	304.43	304.36	306.37	300.62	301.23	304.06
306.63	299.96	303.89	304.13	300.78	300.48	297.21	301.99	302.97	300.26	299.34	301.52	303.91	306.68	307.57	304.6	300.89	305.81	301.84	303.94	302.35	305.39	301.12	305.39	297.07	303.22	305.39	300.18	301.42	302.83	297.29	297.97	303.04	301.02	299.03	303.65	299.48	295.69	301.85	305.55	300.52	303.33	305.35	300.54	303.98	297.96	301.8	301.73	298.92	303.56
302.8	309.3	308.59	306.99	303.83	311.28	304.94	304.95	303.83	310.13	306.1	302.94	305.25	299.75	306.11	305.36	309.82	299.85	306.09	305.09	303.87	304.73	302.83	301.7	310.66	305.36	306.18	310.05	303.67	302.9	306.59	303.38	306.45	306.28	305.99	302.98	302.9	305.75	305.76	303.01	302.37	304.03	304.4	302.54	307.72	303.97	302.73	306.51	306.96	302.4
315.79	309.25	313.36	316.16	314.43	316.23	311.27	313.58	311.87	313.23	313.46	309.51	308.86	313.8	311.41	307	314.25	315.08	315.36	314.91	315.51	309.78	315.19	312.62	314.55	311.57	314.03	311.12	309.14	311.32	315.29	314.04	310.78	314.06	314.24	316.71	322.54	310.87	315.17	315.11	311.38	311.92	314.06	314.52	317.74	316.55	313.89	312.21	315.01	310.48
307.59	313.77	310.77	311.32	313.84	312.2	312.12	308.43	309.43	316.03	315.36	307.76	315.83	316.84	314.94	314.69	311.2	314.25	314.3	313.59	314.93	312.23	312.83	311.45	310.78	314.75	311.11	311.33	313.17	316.52	315.19	316.52	315.45	312.21	314.16	307.74	311.69	313.19	314.14	317.4	310.52	311.44	314.35	310.51	314.63	313.37	314.03	311.58	311.31	312.38
324.55	326.94	330.17	330.46	325.63	333.09	321.93	330.98	326.7	327.91	330.21	330.06	327.71	324.85	330.52	329.38	328.81	325.79	329.76	330.68	327.72	331.97	325.65	324.11	330.05	328.96	326.07	325.58	318.4	330.02	328.54	327.22	325.36	330.35	324.65	330.77	327.17	325.96	323.56	325.07	326.96	321.78	324.07	327.92	323.54	328.08	329.86	329.87	325.83	324.76
321.36	317.64	317.4	317.54	319.91	322.81	314.86	316.22	314.13	316.73	323.41	319.35	320.7	322.28	321.41	323.89	320.52	315.21	315.89	318.55	317.26	319.69	316.86	317.62	319.56	318.26	322.08	316.76	322.32	314.41	318.62	320.4	318.96	323.09	315.95	318.29	320.9	314.33	318.64	314.41	314.86	313.14	315.21	315.65	323.2	319.62	314.63	315.6	318.53	316.02
303.59	306.96	306.33	302.94	302.33	305.1	300.37	299.43	303.19	304.77	302.93	302.67	300.36	307.93	299.24	301.03	304.24	304.82	300.08	299.78	303.76	302.73	306.28	307.44	304.19	301.83	303.14	305.47	301	302.9	299.22	301.15	303.16	299.52	302.29	306.11	302.17	296.57	306.31	305.74	303.02	304.07	303.03	306.96	301.35	303.38	299.4	302.52	310.82	300.87
327.03	320.68	330.57	325.16	324.52	324.09	325.96	328.97	325.52	328.76	317.92	329.16	322.77	324.24	329.57	328.27	324.14	324.77	327.27	323.71	322.08	322.02	328.06	324.02	323.72	324.36	325.83	326.97	327.6	323.01	325.91	320.96	325.18	325.39	319.92	325.29	324.1	324.46	324.27	324.91	326.18	327.96	322.23	328.9	330.47	326.41	325.6	328.25	327.79	328.27
327.83	326.25	336.37	326.87	327.45	326.3	328.13	323.78	329.29	326.19	328.02	329.74	328.83	329.32	327.12	328.83	331.49	326.89	329.04	327.69	328.55	322.63	326.96	325.36	330.92	328.83	332.15	323.97	328.66	329.3	324.55	327.13	329.76	328.06	319.44	322.81	324.17	328.78	328.9	327.14	329.88	325.58	330.77	324.85	328.92	331.7	323.09	328.32	336.92	328.42
300.95	302.26	302.62	298.12	304.85	302.39	300.12	300.22	304.5	298.88	297.1	299.97	304.94	297.54	297.83	300.01	300.95	295.12	302.43	298.75	293.26	302.37	300.74	298.82	301.78	303.44	301.59	305.45	302.57	303.78	302.49	298.7	301.25	298.95	303.13	303.29	298.34	305.42	300.63	302.76	302.9	298.57	300.72	302.92	304.28	296.97	305.5	298.41	303.22	303.74
311.4	314.27	315.84	309.48	308.23	316.56	312.15	314.04	312.41	313.39	308.89	311.43	314.59	313.31	311.57	315.43	307.68	312.66	316.11	312.48	313.03	314.09	312.97	317.49	313.36	314.37	314.21	313.26	311.59	313.36	311	317.47	315.21	313.5	312.09	313.62	315.18	315.32	315.61	316.4	314.46	313.43	313.4	314.11	311.49	316.23	312.91	315.05	311.92	313.94
309.16	313	320.5	310.53	318.16	317.04	317.6	309.43	309.55	314.63	315.88	317.57	314.71	312.02	314.45	312.79	313.98	314.12	308.46	310.48	310.68	315.25	311.31	310.96	316.47	312.12	314.77	316.32	312.43	310.48	316.97	315.07	311.71	314.06	310.77	317.58	315.31	310.24	312.91	315	312.04	314.86	317.31	309.95	312.09	314.3	315.44	309.29	309.36	310.65
312.18	311.18	311.29	314.75	311.29	311.96	310.29	316.13	314.23	307.42	311.23	314.1	316.01	313.94	308.63	312.99	319.14	315.58	315.27	312	314.66	312.96	312.2	315.37	312.14	317.49	314.07	313.88	309.87	315.64	313.1	311.44	310.73	315.1	311.08	315.09	312.36	311.81	311.25	314.2	312.53	313.43	313.98	312.66	312.89	308.79	315.33	310.27	312.13	311.89
318.29	312.18	314.32	316.72	314.75	317.81	313.24	309.74	312.46	313.02	311.95	315.64	311.45	316.47	316.37	310.04	309.53	315.78	313.94	313.92	317.57	313.13	312.72	316.13	312.53	317.68	313.67	314.55	311.29	316.96	313.9	313.04	316.69	317.4	311.15	318.46	314.46	315.77	315.63	314.41	318.57	318.45	307.85	314.29	316.48	318.44	314.57	308.91	315.34	317.65
306.25	313.45	306.87	307.93	309.45	311.08	311.2	308.12	312.04	308.32	308.68	310.76	306.89	309.81	307.41	309.8	306.47	309.25	311.92	310.16	305.7	314.6	310.73	305.93	305.89	313.44	308.44	305.07	308.56	317.04	302.67	312.96	306.29	303.35	303.85	312.42	309.58	307.65	307.32	306.98	313.62	306.82	312.55	306.78	300.3	307.63	306.01	305.4	308	307
299.24	306.06	304.86	309.5	306.02	308.27	301.75	302.81	301.75	310.55	306.53	308.29	305.6	306.97	301.71	306.66	304.15	302.8	304.58	308.15	303.53	298.19	304.85	307.8	301.3	304.77	305.01	309.52	307.28	304.07	305.73	304.57	308.64	303.08	302.87	299.72	307.15	306.56	307.02	306.6	304.53	300.1	304.59	302.82	308.58	308.26	306.43	306.93	300.05	302.35
315.01	315.75	318.38	324.4	317.67	318.71	320.27	320.32	319.74	316.03	319.43	317.86	315.55	320.85	315.94	316.86	321.34	319.84	310.65	316.28	318.64	316.17	315.37	317.77	316.23	316.72	317.54	316.68	319.12	327.25	320.39	317.39	318.6	321.8	319.99	312.04	315.25	322.94	321.4	315.6	317.35	317.54	321.93	316.03	314.43	316.67	319.95	315.82	323.19	319.91
318.87	318.74	318.35	319.17	320.59	317.1	322	321.27	315.65	316.6	319.43	318.27	314.12	315.12	316.42	321.42	310.76	315.7	314.38	320.62	322.93	320.09	319.93	319.01	317.67	320.63	320.74	317.63	318.84	319.15	317.92	314.9	318.04	313.54	319.01	317.31	319.15	312.09	322.73	317.46	319.1	316.61	314.26	316.76	321.58	317.77	319.78	319.03	317.67	316.52
307.4	305.42	306.69	306.34	304.73	307.49	308.78	305.45	307.92	305.23	309.62	309	307	306.47	303.28	308.57	304.17	312.01	304.88	310.55	305.91	304.85	310.89	300.37	304.6	298.5	308.23	308.12	305.07	308.86	309.19	299.28	303.56	305.22	309.48	309.04	303.58	306.14	307.09	306.11	309.67	304.45	310.44	308.44	308.04	307.14	305.81	311.95	305.65	301
309.63	306.81	309.18	309.07	309.69	312.47	314.84	304.84	310.36	313.76	314.45	311.78	313.09	315.61	309.78	308.9	310.89	306.9	309.19	308.83	309.39	310.72	312.85	311.74	306.61	313.11	305.59	310.77	311.15	315.13	309.46	313.49	312.92	310.01	313.74	308.85	311.65	315.85	308.2	305.07	309.13	311.51	308.75	311.32	306.4	309.4	307.67	309.11	307.07	313.29
327.89	326.79	326.87	329.17	327.52	329.96	327.73	327.72	327.85	328.15	323.83	327.33	324.22	326.31	327.88	328.51	324.25	322.64	326.97	325.97	326.56	327.9	326.62	319.82	324.43	328.38	327.85	326.3	330.04	326.29	326.1	321.59	328.17	324.87	327.03	322.45	328.28	330.74	331.38	326.85	323.88	323.93	322.83	328.28	331.2	322.97	325.42	326.29	324.27	331.92
[truncated: 150 more columns]
