# Supplementary material for: Genetic dissection of main and epistatic effects of QTL based on augmented triple test cross design
Source: PLoS One. 2017 Dec 14;12(12):e0189054. doi: 10.1371/journal.pone.0189054 (PMC5730204; doi:10.1371/journal.pone.0189054)
Supplement: S9 Supporting Information — (ZIP) [file pone.0189054.s009.zip › z5_100_0.2_5.csv]

317.73	317.41	321.15	311.82	311.51	307.47	315.06	315.03	313.98	315.13	315.67	316.3	303.53	316.97	315.5	317.46	308.09	313.22	315.87	321.07	307.08	313.21	313.41	313.71	320.13	314.88	308.43	312.85	312.66	317.23	310.83	312.82	310.09	312.03	309.28	308.53	310.68	312.52	312.32	312.92	310.1	308.95	313.15	307.77	318.37	320.8	312.35	307.18	310.99	311.66
299.52	298.13	299.96	304.15	293.99	292.75	300.28	298.8	298.7	294.05	298.46	297.82	298.85	293.04	298.47	289.06	289.86	305.42	297.4	302.17	298.42	299.57	303.29	297.33	294.22	291.92	302.32	298.69	297.61	298.62	291.3	294.54	284.87	299.69	296.78	294.39	293.85	291.28	297.83	302.51	298.52	302.11	292.99	295.96	301.89	297.38	299.1	297.53	296.79	307.09
319.48	328.33	329.9	328.89	327.36	327.42	324.56	331.83	331.58	320.77	322.86	323.35	321.32	327.37	318.14	323.29	329.15	324.7	327.81	325.87	325.32	321.9	326.94	324.35	324.04	322.44	319.99	326.55	326.34	330.53	323.61	326.05	329.52	318.01	326.32	325.47	326.22	325.65	330.9	318.61	326.47	325.44	324.1	325.7	321.71	324.88	326.91	319.3	328.41	324.92
300.15	298.15	295.34	294.89	289.46	294.67	293.33	293.68	294.3	291.64	292.63	293.55	290.62	302.5	293.03	293.51	293.19	294.72	300.41	288.82	289.95	299.05	293.68	295.51	291.84	290.97	295.57	293.21	300.09	291.32	294.38	292.06	296.3	292.03	291.74	296.27	294.47	296.75	294.43	298.46	290.78	293.18	299.22	300.74	292.28	299.54	300.22	293.93	290.19	300.42
317.54	305.21	313.74	314.06	312.45	312.72	310.85	307.47	316.19	307.76	316.62	310.99	307.04	306.47	315.8	310.43	317.93	309.25	307.46	312.14	314.57	313.03	307.43	316.46	321.13	309.77	313.27	310.45	307.29	318.32	313.92	307.71	310.91	308.57	302.39	308.65	313.39	313.44	303.37	315.07	302.36	304.86	312.28	309.05	302.84	311.39	310.39	303.04	314.09	309.92
288.32	289.46	294.32	302.22	299.38	299.29	299.89	294.14	294.83	297.94	301.09	297.95	290.55	296.66	294.38	293.05	299.62	294.34	293.65	295.38	297.96	293.63	303.19	298.69	299.52	300.94	294.5	300.19	299.51	299.72	290.68	294.89	296.44	299.85	296.59	298.97	299.84	297.18	289.53	298.94	296.47	305.38	292.37	289.63	292.2	293.57	293.62	298.26	298.04	298.27
314.42	307.74	312.96	311.62	310.12	309	309.9	309.57	316.86	310.66	312.03	314.79	320.13	310.11	309.92	304.61	305.81	313.36	307.33	304.79	310.93	311.77	307.15	309.74	314.87	314.71	314.46	307.17	305.62	308.71	310.38	312.28	306.71	318.71	307.07	311.89	312.14	315.49	318.34	309.5	309.01	306.7	304.68	311.47	312.16	305.07	305.95	309.08	312.14	311.16
314.92	312.52	318.44	313.09	320.02	309.93	310.93	320.37	314.07	307.89	315.03	312.47	314.99	318.53	309.81	315.88	317.41	320.01	323.19	314.8	317.85	320.45	313.94	314.6	315.83	311.37	318.62	315.67	324.34	309.23	316.77	316.38	316.19	315.65	320.01	315.14	317.32	318.95	313.39	322.46	313.88	311.66	308.34	311.85	318.84	312.18	320.33	312.26	312.38	320.19
324.55	329.27	330.51	329.58	329.42	329.44	336.21	322.93	328.83	327.24	330.05	325.27	329.12	327.31	329.68	329.91	326.25	328.43	329.41	320.87	324.82	325.08	324.01	324.66	326.68	328.48	329.26	328.15	331.38	332.4	327.68	325.51	324.46	323.93	327.1	327.44	323.57	319.47	327.86	324.77	330.43	331.81	315.62	326.16	327.57	326.86	324.94	333.46	329.85	327.13
332.86	330.5	318.8	316.6	329.7	326.51	326.84	323.13	318.57	334.6	321.48	324.72	327.12	321.72	324.08	321.27	329.28	320.85	324.06	324.28	327.93	327.29	323.02	329.29	325.49	320.77	320.29	324.79	332.05	325.68	324.74	326.85	322.94	325.4	324.65	325.29	327.19	325.43	332.76	324.01	326.15	320.78	330.12	329.74	326.4	322.57	323.44	326.46	331.79	325.79
300.01	300.99	304.66	299.62	307.7	299.47	300.18	296.28	294.76	296.33	302.09	299.75	294	305.01	308.83	304.69	300.51	296.43	290.89	302.82	297.41	301.08	300.01	299.63	299.74	302.69	299.02	301.94	299.31	292.58	297.54	300.58	303.53	297.56	301.2	296.59	307.29	295.66	300.76	301.49	299.69	302.36	302.98	305.54	302.01	305.49	300.56	299.92	297.65	302.25
306.28	304.86	310.02	310.07	302.21	299.72	306.98	298.35	303.61	311.23	306.82	303.69	303.52	311.74	302.18	297.7	299.65	308.19	308.35	299.52	308.24	301.83	303.14	298.16	306.97	311.15	307.61	303.68	308.75	303.09	307.22	306.15	312.48	303.96	308.05	306.66	307.79	303.77	304.67	307.55	308.06	299.94	296.03	293.41	301.93	307	300.84	305.95	303.75	308.16
307.43	312.15	314.71	313.69	307.69	317.77	302.87	314.94	312.55	309.23	310.81	311.36	313.13	315.8	316.16	313.08	307.68	308.97	309.64	310.73	310.32	311.03	307.66	314.74	312.87	313.58	310.9	308.57	310.93	308.28	310.26	307.81	310.54	312.5	318.78	313.98	307.05	309.39	308.49	310.64	306.59	310.29	302.74	312.69	313.23	311	300.19	309.08	310.38	311.42
314.56	314.75	315.7	311.07	321.1	320.05	310.77	309.83	317.18	312.96	315.31	312.9	319.5	320.13	310.05	313.71	311.65	317.83	314.63	319.34	313.06	320.23	315.56	312.83	322.96	313.89	321.26	318.46	322.7	310.84	315.13	309.94	309.7	312.69	311.21	314.78	323.28	317.72	316.18	312.86	313.7	319.47	326.55	314.89	314.71	309.2	316.24	317.46	321.67	325.5
303.15	289.95	305.91	303.98	305.51	295.69	293.71	299.97	296.12	305.75	297.68	303.83	305.04	302.89	311.46	303.93	297.05	306.33	297.99	306.15	301.39	297.31	307.03	305.64	298.16	300.49	300.32	301.87	300.26	310.29	296.87	304.46	301.64	300.74	304.34	303.02	298.93	298.71	302.44	299.99	295.39	306.31	296.82	305.83	295.8	294.88	303.86	301.68	300.91	308.64
331.86	332.64	318.91	326.9	326.17	328.78	328.92	326.73	318.63	324.98	333.77	332.43	320.68	325.47	323.16	323.43	333.98	331.76	331.67	327.93	330.71	324.05	329.05	332.87	326.26	331.66	323.46	325.5	332	330.87	332.23	323.49	317.53	323.22	320.82	336.26	332.82	331.84	334.04	327.31	330.64	322.78	329.47	326.15	331.86	324.84	328.04	331.13	325.89	328.48
303.62	297.57	302.48	307.66	304.43	304.27	299.52	292	302.07	298.11	308.77	302.59	304.12	303.17	305.91	307.49	309.97	304.64	305.04	305.74	299.28	300.68	299.49	305.76	313.58	303.83	301.81	301.79	301.45	299.76	299.28	308.64	309.57	308.34	309.21	302.74	304.11	294.77	294.7	305.84	305.88	306.17	300.78	307.44	313.8	304.1	305.15	303.33	308.26	303.83
314.42	321.93	317.93	323.32	316.77	315.76	316.27	318.94	325.37	317.29	326.93	314.76	322.01	314.88	315.07	315.88	321.26	318.76	320.64	311.36	321.99	321.6	316.46	314.99	306.58	316.22	316.29	315.08	319.33	318.81	320.92	316.89	318.79	317.75	320.72	320.21	315.91	318.73	317.66	314.69	318.91	322.44	321.77	313.59	310.98	321.99	316.63	314.09	324.88	313.45
318.09	318.51	311.35	312.66	312.46	311.55	311.56	312.14	314.4	303.04	319.14	316.69	318.38	317.28	322.79	302.34	312.79	314.91	317.57	312.96	312.55	315.61	315.5	316.58	313.82	299.09	318.22	310.66	310.22	315.84	309.8	312.18	319.05	312.75	312.85	311.51	313.84	313.24	313.82	309.91	309.3	309.33	308.19	313.21	319.48	310.07	312.97	317.45	313.34	301.97
307.22	309.35	310.49	303.56	306.77	314.46	315.13	311.47	310.3	310.55	307.9	303.88	311.11	309.4	307.43	303.92	312.89	310.71	307.05	310.39	306.29	309.11	311.98	311.62	313.4	308.11	314.27	308.63	310.57	312.46	310.14	307.67	309.3	308.11	307.16	315.23	316.06	311.68	314.66	310.85	306.69	317.93	309.44	312.05	311.84	304.85	308.45	305.27	308.67	315.03
294.41	307.28	307.63	303.9	310.92	299.02	304.37	307.94	310.39	300.02	302.79	302.25	295.04	302.96	304.5	300.69	302.79	298.38	301.14	304.95	306.61	308.42	303.88	305.18	304.37	303.57	305.23	309.7	300.43	304.31	307.58	312.65	303.34	301.25	305.53	304.49	303.96	304.15	300.51	303.53	303.41	298.91	299.03	301.58	297.11	304.09	298.73	300.88	304.83	305.94
309.04	310.73	313.97	312.64	307.2	310.4	310.73	313.41	314.6	312.66	315.64	311.26	315.3	314.71	317.97	306.7	312.48	311.94	315.45	314.3	318.59	315.24	317.45	318.48	316.87	312.02	315.24	307.81	314.45	307.9	308.97	309.97	317.54	318.24	312.6	315.27	315.92	303.81	316.65	312.26	315.81	306.45	312.3	313.28	307.56	309.12	317.47	317.38	309.37	312.98
327.63	328.18	323.59	325.42	325.81	323.7	330.79	321.99	327.95	323.88	322.61	333.29	328.35	330.58	326.17	327.42	326.61	322.03	324.09	326.09	327.41	326.3	330.52	325.71	323.07	324.88	324.71	330.36	325.82	326.22	326.09	325.35	324	332.04	325.14	329.01	327.78	329.42	320.79	325.83	338.93	327.9	323.34	327.91	331.08	332	338.31	329.86	321.34	330.96
319.48	309.08	305.14	312.01	312.45	314.99	312.1	314.65	322.99	313.53	316.07	318.12	319.27	308.75	315.57	316.46	317.43	321.89	311.1	310.91	316.82	319.46	317.71	320.22	315.97	317.71	321.7	317.2	311.31	321.51	318.53	315.27	315.45	319.83	317.22	318.31	314.55	312.71	318.49	312.71	317.59	313.45	319.36	314.68	306.7	309.93	316.96	317.25	318.31	306
316.57	313.04	312.38	318.97	315.27	315.79	320.12	314.97	316.37	316.13	321.65	321.31	318.59	311.52	317.22	306.88	321.18	320.5	322.2	310.95	313.53	312.32	316.78	313.22	321.91	312.14	323.25	321.98	315.59	313.43	309.28	311.35	319.17	312.95	318.22	319.45	310.23	323.66	315.03	314.79	315.03	311.95	316.22	313.27	312.01	311.86	312.59	317.76	318.17	315.61
307.9	318.7	301.14	306.56	312.73	312.1	305.76	306.41	310.2	303.9	308.31	303.48	300.83	301.09	303.59	304.04	309.95	303.6	303.57	310.4	306.72	309.04	310.96	300.1	306.38	305.73	302.26	299.75	307.93	307.73	309.96	307.01	305.31	307.35	302.66	313.09	305.72	311.48	302.92	301.52	305.17	310.74	298.06	300.37	313	304.53	307.05	300	300.54	307.63
308.63	312.84	308.88	304.01	312.79	309.44	308.36	304.8	316.88	310.53	311.34	313.24	313.58	320.11	312.42	311.25	311.75	311.2	312.79	309.97	307.33	321.04	311.54	309.83	308.8	314.01	313.31	305.9	310.04	311.89	312.29	308.67	312.88	314.13	309.53	311.45	311.5	310.04	312.31	315.6	310.04	308.76	312.1	306.76	312.92	300.28	307.15	302.93	309.23	308.97
308.71	300.96	301.6	310.59	297.71	305.05	302.81	300.2	308.6	303.26	301.92	298.77	309.58	299.43	306.45	304.18	302.47	301.75	300.84	302.91	306.01	303.88	307.18	303.13	300.45	301.79	314.38	300.07	303.4	309.21	304.02	304.66	303.85	304.04	302.12	306.71	304.45	302.02	302.27	303.83	300.2	304.93	303.07	307.31	306.6	314.31	303.64	301.14	296.93	298.83
309.81	309.41	315.2	309.6	307.46	311.71	306.17	314.5	312.85	312.78	307.41	309.72	311.91	314.16	307.27	311.09	316.5	309.26	304.21	317.39	307.62	306.85	308.03	303.63	315.65	309.95	313.86	316.41	307.36	302.45	311.43	320.6	309.32	313.54	314.5	319.47	317.88	313.65	318.19	310.24	313.82	308.99	314.7	315.31	309.59	313.27	314.62	308.65	312.8	316.12
310.1	310.3	308.37	310.42	309.79	312.95	311.34	305.19	314.41	312.51	315.44	310.64	315.67	308.26	317.38	313.72	310.2	305.48	300.65	319.15	311.24	310.64	315.18	305.76	310.4	315.62	315.74	307	311.28	311.61	307.94	318.76	310.89	312.38	312.41	309.55	310.31	307.72	307.8	306.43	310.33	309.84	307.76	310.09	306.85	310.4	310.23	311.5	305.81	305.34
319.3	316.49	314.12	320.91	323.37	319.4	317.14	313.95	319.16	308.19	315.13	322.36	321.35	315.38	324.8	324.06	311.3	317.71	318.1	321.05	312.03	316.8	318.12	314.81	319.63	317.6	313.06	327.7	313.88	315.73	319.33	311.29	318.76	320.54	320.27	312.31	312.97	316.8	314.23	320.01	323.72	318.64	321.44	316.55	318.8	318.04	312.54	318.39	311.4	319.21
313.53	314.81	312.65	310.87	314.21	309.89	313.11	312.71	315.15	313.8	318.02	308.17	314.16	319.63	314.02	318.04	317.57	319.36	317.22	321.32	323.25	308.78	311.51	316.73	313.04	317.27	320.8	314.21	311.96	311.2	309.86	319.5	312.59	316.66	315.36	316.73	311.81	315.07	316.99	318.97	307.93	322.15	315.12	310	314.29	314.72	313.51	315.66	310.54	312.19
305.1	300.09	299.53	303.11	299.46	302.72	303.34	299.99	304.28	302.97	310.09	304.59	302.63	304.34	304.05	298.89	307.95	301.62	309.78	303.51	304.32	299.53	300.66	305.87	304.75	306.55	307.35	300.41	306.64	305.7	304.02	300.29	302.86	306.85	307.75	304.07	304	305.67	305.87	301.27	303.84	303.63	302.98	304.4	304.37	310.46	300.38	300.86	297.32	303.74
301.05	301.79	294.1	298.14	302.87	295.98	296.45	298.09	294.92	295.79	294.72	292.11	295.43	294.58	295.17	299.48	288.93	294.24	300.48	292.32	299.3	301.35	297.24	301.4	301.03	295.93	300.81	297.57	303.12	290.41	292.76	291.49	299.46	289.2	292.89	291.51	301.61	290.86	293.64	291.66	294.64	297.36	298.34	294.74	299.18	299.51	297.54	299.69	299.68	297.1
308.95	305.17	307.81	305.39	300.14	304.54	303.71	307.16	303.77	306.23	307.81	297.77	303.59	307.04	300.71	306.76	305.4	305.49	306	311.45	297.46	300.18	297.1	308.24	303.64	304.9	302.82	301.7	309.02	300.38	300.16	300.3	303.56	301.3	301.68	299.82	304.36	303.22	309.35	308.26	308.12	300.59	307.81	312.49	307.87	306.81	305.49	311.58	305.34	302.51
312.23	311.88	314.74	310.32	315.71	307.06	306.36	307.33	309.92	314.43	310.44	312.15	318.91	308.55	312.56	309.06	313.29	315.71	318.26	313.09	314.04	302.8	310.65	310.14	318.01	315.71	312.29	315.74	313.35	314.3	309.63	312.85	311.76	313.72	307.59	311.32	306.51	315.02	318.66	310.99	314.67	311.05	312.1	312.92	310.02	313.75	319.47	315.51	309.2	306.88
299.53	307.01	310.17	299.23	304.75	322.41	302.74	305.91	305.39	310.15	312.48	311.95	306.19	311.36	308.17	308.56	314.22	305.46	306.51	309.37	307.5	308.59	312.77	313.76	317.4	319.97	309.5	306.28	309.29	316.08	311.98	317.15	308.79	305.8	308.59	312.94	310.32	309.09	305.93	309.67	309.97	311.03	312.53	303.88	317.19	311.09	305.73	305.08	308.4	301.36
314.3	317.35	314.47	318.81	311.04	313.59	308.04	314.39	318.52	320.42	320.4	311.69	311.69	313.74	315.63	313.93	313.79	313.65	311.04	314.71	308.52	306.59	311.28	319.64	318.09	316.45	312.01	312.37	312.24	317.77	311.62	315.44	315.48	315.34	313.45	311.72	318.37	313.27	315.39	315.24	317.33	318.73	312.11	317.22	312.9	318.36	319.79	313.14	319.71	320.09
306.08	307.81	309.72	309.36	305.87	302.73	302.57	305.87	303	308.05	306.96	305.84	310.7	307.03	304.42	304.95	306.99	304.31	312.84	304.32	303.78	305.11	301.01	299.56	310.55	301.34	305.33	304.31	314.28	306.49	304.21	310.5	303.55	308.06	303.55	306.7	303.47	307.84	306.72	310.58	306.03	304.76	310.32	305.68	315.52	301	307.24	310.52	303.43	307.31
307.55	298.75	310.13	308.61	308.54	305.16	308.09	308.56	302.81	305.35	307.19	302.86	304.47	314.45	307.79	302.2	302.17	298.51	306.02	301.3	302.99	297.82	303.09	304.67	302.99	299.4	306.56	305.13	302.81	302.88	302.18	309.76	300.66	306.32	304.52	309.65	300.22	306.33	293.91	310.25	299.74	308.86	308.42	310.85	313.55	305.14	312.64	296.42	305.89	303.87
308.83	309.03	311.29	314.29	306.61	304.91	308.71	308.83	313.77	306.13	311.77	300.98	308.72	308.23	307	309.12	301.84	305.74	309.84	310.2	302.92	311.04	307.81	312.01	303.5	310.84	313.04	304.52	308.7	307.75	307.24	306.6	304.91	307.64	308.44	303.68	302.22	314.5	307.13	311.12	307.57	312.9	312.24	312	306.62	311.61	307.04	315.76	306.44	302.23
327.79	331.97	331.26	326.64	334.02	332.99	327.62	329.91	330	330.66	325.46	318.81	325.83	330.83	327.95	323.65	335.26	324.6	328.61	332.09	326.9	330.34	317.8	324.3	327.27	329.21	325.45	328.87	325.19	328.81	327.13	329.32	323.24	321.7	329.77	331.97	329.63	332.86	327.45	327.05	327.37	327.87	326.98	324.66	323.89	330.82	326.99	328.24	324.79	328.65
311.88	318.97	316.64	317.5	315.96	320.27	313.68	320.37	312.53	314.66	320.83	312.41	317.45	315.73	311.32	310.05	322.66	312.64	315	313.08	319.15	316.1	313.88	320.46	316.05	310.2	318.47	306.35	312.3	313.51	312.29	315.82	313.57	311.2	318.41	314.35	320.17	312.2	315.57	312.52	323.6	321.26	317.83	312.65	315.53	315.94	314.43	324.27	314.43	320.23
296.61	301.2	298.32	300.72	300.85	302.23	299.03	297.73	302.15	304.09	299.24	300.55	298.54	297.7	299.75	295.11	308.6	306.68	301.09	299.1	301.99	304.08	301.71	302.58	300.62	304.1	312.24	308.89	307.45	298.97	299.8	302.7	298.68	300.26	300.73	310.24	298.74	305.85	304.34	304.56	299.96	298.34	298.11	297.37	302.2	306.65	297.13	303.34	296.45	301.2
317.51	315.56	312.09	316.46	308.63	311.1	316.01	315.97	315.21	319.09	314.26	319.65	313.12	318.36	317.54	315.16	316.98	312.93	313.02	313.51	316.07	317.63	314.23	313	317.45	320.14	317.88	310.85	318.53	319.79	321.85	316.09	312.89	310.68	315.46	316.76	319.32	309.1	314.98	316.79	312.65	316.29	313.35	311.5	320.33	316.97	313.81	310.12	309.14	308.98
291.4	294.12	299.58	297.28	297.51	298.73	299.28	296.45	295.26	291.53	297.99	298.38	290.91	299.08	296.53	296.52	298.02	296.13	297.9	293.93	298.26	296.52	298.39	296.35	298.14	296.97	301.3	291.73	288.92	301.99	287.82	294.08	293.93	292.47	300.11	294.66	302.88	302.68	300.02	297.8	301.17	296.16	300.74	296.32	298.23	303.27	297.78	293.24	297.25	294.72
312.03	308.07	310.73	316.44	310.31	308.68	316.02	320.19	314.19	318.03	317.13	315.63	314.71	311.45	315.62	320.98	318.34	309.3	312.39	310.99	312.03	317.81	303.59	317.83	314.72	321.67	317.06	318.85	305.31	310.78	316.77	318.39	321.17	317.24	311.89	321.04	309.48	312.03	314.5	317	309.92	312.88	312.63	317.5	309.18	316.75	317	305.54	312.39	312.47
317.21	312.68	312.34	315.95	314.99	310.12	316.39	307.56	308.09	317.44	314.48	313.77	316.6	309.91	312.28	311.39	320.79	312.81	314.22	313.65	309.04	315.4	318.22	314.39	313.26	314.61	315.71	310.15	307.03	312.97	311.85	313.54	314.99	318.69	316.19	310.26	316.76	314.67	309.71	311.46	315.35	317.06	317.83	309.31	311.88	316.8	303.57	314.5	311.95	309.01
309.81	314.71	317.92	318.06	314.78	317.22	317.86	313.03	309.82	316.26	310.97	320.45	319.49	318.06	314.42	315.04	312.64	324.15	316.63	308.59	312.46	318.65	319.48	317.38	313.59	315.79	315.02	314.57	326.2	313.76	315.12	315.65	317.16	319.2	311.86	314.89	311.57	321.36	316.59	312.17	319.4	317.65	316.42	320.4	319.6	317.32	312.38	322.46	316.71	323.22
319.73	312.91	318.24	312.17	314.56	314.7	312.46	314.26	314.61	311	313.68	312.36	314.15	313.24	315.21	319.67	313.23	310	317.21	320.24	316.28	312.16	309.33	315.61	312.71	314.05	317.62	312.5	308.75	308.06	315.59	311.16	316.5	319.66	320.5	319.27	317.22	318.36	308.78	319.54	315.58	312.74	309.71	317.95	316.33	321.71	311.17	307.51	316.72	309.59
301.02	307.63	304.8	305.58	306.96	298.5	299.03	298.86	301.67	305.16	302.83	300.16	301.01	301.5	313.2	309.78	301.1	304.15	305.37	302.06	302.33	307.03	304.04	299.92	299.17	303.42	299.83	299.42	302.39	301.78	307.01	306.79	300.04	298.18	305.11	298.56	303.73	306.24	293.66	300.54	306.47	296.18	301.07	297.09	298.41	302.57	308.13	301.74	303.35	299.78
303.07	301.21	305.72	310.36	305.47	298.66	306.95	305.44	307.63	298.3	303.44	306.42	301.79	300.06	300.99	302.48	310.86	302.72	309.82	305.69	305.57	305.84	301.14	304.44	305.59	301.93	302.28	306.63	304.05	300.78	301.02	307.72	309.13	300.41	303.42	294.1	308.75	311.72	309.33	308.7	305.47	310.74	307.72	309.08	307.95	307.98	308.88	295.75	298.72	307.57
325.29	325.62	323.82	325.52	323.66	311.57	327.95	329.55	331.53	326.36	325.95	327.87	325.77	330.42	323.71	326.48	329.3	320.7	329.59	327.45	321.9	323.66	323.32	334.19	326.27	323.52	322.02	319.03	321.51	321.21	320.52	323.93	326.29	326.43	328.75	331.14	318.59	325.72	317.83	329.46	335.78	336.2	318.56	324.99	325.33	329.79	324.94	325.64	328.11	324.32
301.2	307.13	303.09	304.35	310.62	308.17	303.51	301.11	304.58	307.38	311.66	305.44	301.84	303.54	305.72	304.94	306.13	305.57	313.3	305.34	310.84	307.33	302.49	309.21	304.48	304.99	302.88	310.81	309.57	302.93	300.44	304.4	305.56	307.8	305.35	304.36	311.19	306.18	304.5	315.58	297.85	309.46	306.66	307.53	303.25	305.26	313.7	305.53	297.35	307.07
306.79	304.83	307.49	304.7	299.4	297.44	311.45	302.74	309.56	303.92	303.82	304.15	304.85	305.59	309	305.69	306.85	304.18	304.73	303.71	299.25	303.28	301.7	308.93	306.82	296.96	303.1	301.22	310.15	306.38	302.63	304.7	308.41	306.71	299.03	306.01	303.32	299.54	303.36	306.29	305.07	302.58	303.14	304.97	311.29	305.91	305.41	312.3	301.13	302.8
280.62	295.6	298.19	293.71	303.69	298.48	299.36	294.22	302.68	293.91	293.57	290.52	300.22	297.43	294.35	286.96	300.97	297.21	292.65	288.66	297.46	297.05	298.08	295.61	296.58	296.75	298.62	291.78	295.64	293.13	300.27	298.33	290.37	290.89	291.28	292.68	298.44	297.35	297.16	296.25	287.39	298.59	296.72	295.97	296.84	295.53	298.86	299.21	297.15	297.65
311.62	312.58	313.86	311.03	310.08	305.3	304.67	303.89	319.32	308.35	300.48	308.97	309.07	306.33	306.44	308.3	313.01	305.71	316.81	307.57	312.09	314.71	307.81	316.28	304.1	311.31	307	304.2	307.8	309.09	307.19	308.6	302.76	312.86	310.84	313.69	309.83	309.73	305.25	311.62	309.41	309.34	317.36	306.93	307.87	309.97	305.83	315.03	304.84	305.72
299.97	303.08	304.42	305.23	305.5	303.74	307.4	299.89	305.03	305.9	306.63	309.27	307.57	301.65	309.09	306.18	307.6	303.32	309.37	301.68	306.99	303.19	307.75	305.12	308.12	310.18	310.1	302.25	303.31	306.4	308.48	306.29	307.46	305.31	304.63	304.13	302.07	297.54	312.48	301.14	305.25	305.29	303.64	306.02	310.98	314.21	303.04	310.76	309.8	302.89
314.84	307.63	316.39	312.03	310.12	315.01	317.66	310.18	313.5	318.15	309.14	313.61	309.03	316.21	310.07	317.7	309.75	319.36	312.95	311.9	311.6	315.04	317.44	316.34	315.41	310.43	311.43	309.06	316.09	311.7	315.33	309.63	313.24	313.36	318.21	310.87	311.71	310.71	314.06	311.36	312.18	311.43	310.53	307.18	316.14	316.02	312.29	312.86	309.62	307.72
301.91	308.22	296.65	305.21	309.08	293.22	298.75	303.45	302.02	303.67	303.73	307.78	309.37	302.22	300.66	293.41	300.04	297.06	306.81	302.98	301.21	303.09	305.01	304.54	300.3	309.76	299.77	307.42	299.14	297.3	306.44	298.64	304.07	299.03	298.67	298.58	304.55	312.63	305.2	312.16	303.2	301.45	304.62	306.37	300.28	306.58	299.4	303.94	300.96	302.08
316.37	307.95	318.9	306.5	309.78	316.4	312.79	307.19	303.5	312.25	306.21	311.32	308.8	312.11	313.58	311.24	311.7	309.09	312.74	312.77	310.69	311.36	311.53	313.76	310.94	318.69	315.07	306.74	318.8	309.54	306	315.46	312.95	311.62	306.25	309.49	317.34	309.61	309.82	305.96	310.98	319.68	314.17	314.32	311.26	313.21	310.79	307.44	311.04	313.97
321.27	314.73	318.66	314.14	309.74	321.61	314.63	312.86	313.1	315.33	313.28	313.33	313.76	317.69	313.68	309.53	318.61	320.39	314.04	310.75	318.11	313.25	316.37	321.87	311.04	313.07	311.68	308	310.44	308.43	316.85	315.76	313.77	311.12	321.67	315.41	318.8	307.96	317.49	312.32	316.37	311.54	315.45	316.08	316.78	310	319.8	318.08	308.11	305.81
312.49	311.36	306.79	313.48	303.4	313.35	310.93	314.29	315.71	306.21	310.35	306.76	324.65	305.37	309.92	310.78	317.47	309.85	312.26	308.6	314.36	302.15	313	321.29	311.71	311.56	308.36	309.74	306.56	311.42	312.08	319.77	307.59	319.57	315.79	311.99	313.6	312.26	314.15	309.55	316	313.06	315.63	309.73	319.03	312.03	313.52	315.59	316.04	309.95
305.28	307.08	310.63	308.86	310.23	306.53	312.87	312.13	309.8	309.11	309.28	304.62	306.99	301.78	310.33	310.65	308.59	320.3	305.43	314.41	313.38	311.5	311.22	307.06	312.75	315.79	310.63	314.13	311.63	311.58	306.49	304.41	312.31	311.14	311.02	308.86	306.99	313.12	313.49	313.3	313.84	307.95	317.98	308.08	309.29	308.14	314.81	307.25	311.22	312.7
300.76	303.81	309.67	299.76	313.81	301.39	306.65	305.85	306.03	308.51	294.12	307.12	299.6	301.12	308.34	302.88	296.77	305.95	299.98	305.02	297.23	303.66	301.57	300.95	303.71	305.92	301.53	306.57	304.11	305.18	297.93	303.88	300.42	310.04	300.53	303.04	304.64	312.42	300.91	306.88	302.96	302.63	301.56	304.45	302.83	301.47	305.72	306.8	307.47	303.38
307.68	295.23	302.03	310.77	307.69	300.79	303.78	303.91	298.14	302.06	300.33	298.93	301.47	308.47	297.11	299.9	300.36	309.05	303.25	305.59	308.26	295.11	299.38	301.49	304.48	301.5	300.66	304.62	300.2	304.61	309.81	309.94	309.11	307.9	305.15	305.87	307.72	310.05	298.24	294.42	303.99	306.8	306.9	305.32	299.99	301.62	300.72	308.76	301.44	306.25
305.19	299.84	308.65	308.86	303.71	306.42	297.31	306.83	305.18	302.19	301.14	305.81	305.86	310.01	308.56	308.8	298.86	301.24	305.84	306	308.81	308.5	301.44	308.3	312.75	300.24	297.3	304.54	306	307.59	304.23	311.38	301.89	308.25	304.6	302.77	291.65	300.29	308.28	309.66	305.27	303.8	303.03	300.16	304.56	309.11	313.98	307.49	302.37	308.42
314.06	310.06	316	317.03	317.37	313.86	316.51	313.46	312.8	313.9	312.28	316.56	308.68	316.48	310.83	318.82	311.86	308.75	316.24	319.47	315.98	308.38	316.77	306.08	316.26	314.98	310.66	311.28	319.68	312.36	314.61	304.66	315.15	310.99	307.22	315.47	317.86	316.77	308.09	314.07	310.64	308.68	313.73	314.75	315.45	311.25	310.34	309	308.44	312.84
307.28	310.05	318.91	316.63	309.78	304.1	311.23	317.14	304.58	309.49	319.5	311.58	310.31	318.21	307.64	321.18	315.84	308.81	312.85	317.53	309.96	313.28	314.98	313.94	316.67	309.79	313.66	315.24	313.65	316.97	310.16	316.6	316.15	307.67	314.57	314.01	321.47	308.87	313.86	309.65	316.29	317.32	309.74	305.83	316.13	314.29	311.15	312.99	309.18	312.78
319.26	319.99	323.93	313.07	310.89	313.4	315.33	319.1	315.42	313.4	314.46	316.33	315.28	321.35	312.38	306.69	322.68	311.32	315.12	317.9	320.57	316.56	310.46	313.19	316.81	311.79	315.67	314.59	326.92	319.13	316.14	318.73	318.35	316.46	307.71	310.17	317.97	318.73	319.38	314.35	310.53	312.99	312.32	319.36	316.19	324.19	313.67	314.05	313.46	315.68
313.45	318.99	319.18	325.78	314.6	306.36	323.07	319.01	318.32	315.12	314.11	317.51	317.48	314.99	317.18	320.65	311.52	323.5	317.32	321.59	319.17	321.25	313.89	316.96	314.3	314.03	309.53	319	321.87	320.28	313.84	319.43	309.32	312.99	311.79	313.25	315.43	305.76	310.78	304.4	311.73	318.17	311.48	314.85	317.24	315.36	313.49	305.35	311.7	319.75
299.25	303.66	303.26	307.62	308.63	300.88	294.98	297.34	298.75	295.3	302.36	304.82	300.3	301.77	306.86	300.04	294.26	296.64	304.35	296.99	303.51	302.26	298.41	301.09	308.48	299.15	300.67	297.46	296.6	297.72	301.81	299.47	301.51	300.74	301.8	297.13	299.09	306.04	296.13	302.32	302.12	297.63	297.81	296.16	304.59	307.38	304.2	296.77	301.42	296.61
315.83	316.38	318.09	314.12	309.66	317.03	313.02	305.42	310.62	315.61	313.36	320.66	318.37	312.62	312.71	316.88	316.85	313.87	315.39	318.18	305.48	314.01	316.11	315.07	317.68	320.74	318.66	314.06	317.62	313.99	312.11	322.11	313.62	313.21	322.08	312.87	313.33	312.04	314.29	314.15	313.07	317.76	317.85	314.26	314.78	313.52	317.28	313.56	311.49	312.41
305.39	299.16	304.66	312.51	301.53	311.78	307.69	300.3	309.78	306.25	311.92	310.62	303.61	309.54	302.54	307.95	304.96	302.26	310.63	307.48	302.89	301.53	301.67	308.99	302.49	305.52	314.58	305.95	309.59	303.07	311.17	307.92	305.67	315.5	303.09	302.55	307.46	303.89	302.62	302.91	300.79	301.95	300.18	309.09	310.8	303.31	306.94	306.52	303.94	305.56
314.9	309.91	314.92	314.34	304.72	318.01	311.31	317.55	315.7	308.38	312.12	315.38	316.7	316.6	311.64	312.8	313.48	315.54	318.51	313.85	312.52	314.08	310.33	312.39	317.08	314.75	307.76	311.38	315.51	317.59	313.72	320	316.19	316.95	314.88	313.88	319.59	307.72	312.68	308.07	317.49	312.42	309.71	316.15	318.81	315.77	308.02	320.23	314.04	313.28
302.2	309.74	308.25	303.58	306.74	310.43	314.92	312.94	302.64	316.05	309.42	311.01	302.79	307.75	303.38	304.52	308.04	307.74	309.41	306.94	309.28	302.64	299.27	312.41	307.85	309.14	302.86	317.94	301.78	311.02	311.07	313.97	309.1	306.82	305.05	307.5	298.46	304.19	302.55	309.04	309.16	308.65	306.34	307.68	309.95	310.92	301.14	303.77	302.21	311.14
299.16	306.19	298.66	301.62	311.3	297.2	300.22	301.68	293.56	309.76	299.47	301.44	305.53	311.13	309.44	302.02	297.45	303.04	305.78	304.93	297.44	298.84	304.22	300.66	302.66	311.59	308.8	306.18	301.89	302.57	304.73	304.99	299.53	303.33	298.65	300.52	306.29	304.62	299.55	314.69	306.32	302.62	305.89	299.64	310.35	303.3	300.4	306.15	303.81	315.35
295.68	303.56	296.93	298.54	301.75	299.19	300.1	296.94	293.53	297.29	299.1	298.01	299.08	307.66	304.51	300.35	299.23	306.34	296.27	296.38	303.89	302.64	303.87	301.69	304.73	302.12	305.84	292.17	300.33	303.89	299.37	298.74	290.48	302.7	295.29	294.58	297.95	290.69	294.48	297.49	308.29	306.18	308.88	297.75	305.05	301.04	300.43	313.41	296.86	302.81
313.87	317.67	316.43	312.92	319.27	315	317.41	316.47	322.99	321.38	321.88	312.54	321.14	311.07	320.01	316.31	320.77	315.7	321.89	314.72	321.62	316.65	322.51	320.88	317.28	315.45	322.72	315.67	309.97	316.64	315.08	317.63	326.25	320.39	313.58	322	317.77	317.2	315.4	322.69	317.26	320.2	318.59	321.67	314.26	318.96	318.25	325.09	316.22	319.67
315.05	316.4	312.34	306.54	312.2	316.59	308.91	307.33	309.14	312.37	314.22	312.3	310.35	312.43	313.26	311.49	309.03	317.07	314.55	315.53	316.15	314.09	313.81	313.56	308.06	318.05	309.38	309.74	316.86	312.08	310.81	305.44	313.12	300.67	317.09	309.58	320.99	313	304.46	312.89	310.89	313.71	316.24	308.9	311.54	313.87	314.57	311.8	317.11	308.1
301.99	308.75	308.81	308.24	309.29	302.18	306.86	296.35	302.3	302.81	302.8	305.37	311.52	303.75	299.35	305.89	304.87	309.53	306.33	305.27	300.63	302.95	304.49	305.96	307.16	304.1	309.21	301.33	301.38	308.06	299.51	311.33	300.38	308.75	301.81	306.75	305.81	304.65	309.92	304.01	307.62	308.01	300.81	305.69	304	307.89	306.39	307.51	303.71	305.71
297.1	303.51	304.62	303.46	304.73	308.2	303.32	299.74	304.48	301.95	300.39	301.09	296.67	299.19	305.35	301.34	304.4	302.92	312.77	308.25	303.83	300.29	302.73	301.77	308.58	301.52	310.61	303.36	307.08	305.22	303.51	311.51	309.64	302.45	298.26	299.95	307.53	298.84	299.88	305.41	301.71	302	299.3	303.78	308.39	311.13	305.43	300.58	299.56	295.24
303.25	303.36	309.02	311.7	301.48	299.57	300.11	306.19	298.37	311.32	302.4	304.26	301.41	307.4	298.85	300.15	307.54	311.75	305.65	301.3	305.34	313.19	303.65	301.17	304.68	312.52	306.1	306.81	313.7	303.79	307.91	298.76	299.01	306.8	299.88	304.76	311.63	304.67	311.58	295.58	301.92	312.33	299.72	302.96	303.07	303.3	306.12	303.03	306.34	306.7
316.58	320.34	317.26	319.55	322.9	317.48	315.02	315.22	321.87	311.01	309.27	306.14	316.54	313	321.51	317.09	314.46	317.35	311.88	317.19	316.42	319.63	316.68	317.44	317.88	319.73	318.37	323.65	320.58	311.65	316.22	312.93	319.27	310.28	315.78	318.89	320.86	317.57	316.67	323.85	315.51	314.15	314.05	320.6	314.84	316.31	314.19	315.11	311.83	319.08
323.78	311.88	312.05	307.74	320	305.45	309.56	317.05	313.1	319.3	319.63	315.63	323.26	317.39	319.59	317.14	314.8	314.69	318.6	319.04	313.29	313.02	308.8	316.25	319.48	311.16	320.48	315.89	317.28	316.5	326.52	314.97	306.27	313.68	314.76	319.71	313.27	317.77	317.79	307.58	313.04	321.42	317.57	319.65	317.46	316.27	319.04	311.62	312.53	314.98
307.27	309.84	313.08	308.09	311.43	305.8	310.95	298.29	306.78	312.36	307.82	305.23	311.62	310.39	310.92	310.82	309.98	316.58	308.98	308.63	309.09	308.34	306.89	313.81	312.79	309.02	309.96	312.18	309.65	313.92	314	314.81	309.25	307.12	312.3	317.51	310.72	316.35	309.45	305.82	310.92	314.45	310.24	307.11	307.01	314.24	305.72	311.27	315.66	314.15
298.98	297.08	299.5	287.21	299.4	296.48	293.53	290.87	296.09	296.38	291.71	296.68	290.81	287.03	290.92	288.44	292.89	295.98	296.11	295.98	290.35	295.74	300.57	291.26	292.34	289.67	296.23	293.73	294.96	295.52	295.22	296.16	294.13	295.61	291.79	292.34	298.16	297.21	291.45	293.16	294.12	292.62	291.8	300.67	293.11	299.71	293.39	300.46	299.53	302.6
296.13	300.08	299.4	296.95	297.17	303.69	295.79	297.17	299.18	295.44	295.53	303.17	304.98	294.63	295.87	298.57	304.71	301.53	306.59	301.55	297.35	306.12	294.88	300.35	296.37	298.97	301.07	297.26	301.33	296.62	299.49	306.35	302.77	301.01	301.51	293.91	300.4	297.76	299.07	296.43	300.37	295.79	302.92	297.7	302.15	297.59	300.19	301.57	297.57	302.31
296.43	297.04	297.54	291.23	298.07	290.51	298.36	302.03	295.2	298.36	298.59	302	292.77	293.19	298.42	294.98	301.38	296.23	298.4	298.52	293.93	296.77	288.81	294.6	291.49	299.2	290.64	295.2	293.11	303.04	293.5	286.12	293.07	293.42	294.91	288.04	297.37	296.41	297.61	294.29	302.8	300.25	298.36	282.2	296.31	292.79	294.04	294.79	299.55	292.46
294.82	294.44	299.2	297.1	297.13	296.16	295.92	295.76	291.43	290.31	288.36	289.35	295.92	302.03	289.69	298.45	292.16	297.67	290.63	291.74	296.1	290.04	292.55	294.07	289.39	289.84	292.75	296.45	300.06	292.2	294.98	298.66	295.35	288.22	287.11	295.74	294.13	298.07	292.59	285.08	294.35	292.75	301.44	293.56	291.55	289.45	290.11	294.77	299.95	294.05
326.25	328.47	326.75	324.47	322.9	324.74	337.5	328.18	335.79	325.58	325.88	328.84	328.75	319.39	331.85	325.7	324.08	321.23	324.6	330.34	330.14	334.22	321.84	326.72	330.66	320.12	329.54	321.27	328.71	328.33	326.42	325.59	328.34	325.35	329.24	330.72	322.66	327.51	326.91	335.9	323.16	322.78	336.75	325.32	330.18	332.25	324.51	323.11	320.77	327.43
314.49	317.97	328.25	325.12	317.15	315.2	323.19	310.22	317.66	318.31	325.22	317.47	322.8	321.22	318.18	321.07	320.29	325.27	323.11	320.84	321.62	314.34	310.48	313.36	318.9	314.48	311.86	318	315.17	314.26	313.82	323.41	318.82	316.5	322.82	312.7	316.62	318.56	314.7	325.93	320.73	313.45	317.46	321.05	316.59	324.66	316.27	311.62	320.81	317.49
324.48	326.29	332.26	327.95	326.02	324.13	320.78	325.21	328.1	324.85	331.03	326.46	330.12	327.85	329.3	330.32	331.99	333.46	327.28	330.95	330.25	335.04	324.85	332.43	331.63	326.99	328.37	318.18	336.41	326.35	336.35	327.28	331.91	325.05	329.7	322.79	325.92	331.9	330.17	325.79	324.87	330.54	332.52	327.76	332.88	329.84	329.33	328.37	323.61	324.7
306.88	303.51	306.17	313.28	309.61	307.4	304.51	318.61	310.96	304.23	306.79	311.55	309.47	315.29	305.87	312.12	308.29	310.68	313.18	310.49	306.78	312.59	312.84	306.96	311.03	311.48	309.74	308.84	302.71	304.46	313.29	311.06	310.66	303.59	311.43	307	313.71	312.18	303.87	308.14	314.33	311.89	307.4	311.46	308.46	313.1	311.71	303.27	298.94	309.51
324.84	311.81	319.66	318.94	321.85	320.26	314.49	315.64	316.04	314.13	318.31	322.83	316.48	319.6	321.2	317.79	316.19	309.2	320.97	322.26	317.88	320.1	319.43	317.69	319.02	312.05	318.7	316.52	313.84	312.87	311.15	319.42	319.68	316.81	318.96	322.48	320.02	322.68	306.82	319.46	325.3	317.26	319.6	318.34	311.98	310.98	318.5	312.55	312.86	310.75
306.1	303.72	296.58	302.54	299.89	310.23	298.92	304.23	300.89	304.08	295.19	299.92	294.73	297.78	304.09	302.25	295.89	308.73	306.44	302.62	294.84	301.2	300.24	299.18	298.46	308.43	301.48	297.69	305.84	297.5	296.85	305.11	297.49	295.64	301.63	294.69	296.77	297.35	307.08	300.78	306.93	296.84	299.74	306.85	298.71	301.8	299.26	296.68	295.02	302.33
309.31	308.05	305.77	305.86	300.41	303.27	304.61	309.57	312.86	310.49	306.7	304.31	304.77	306.19	298.52	305.42	302.02	304.86	303.69	302.91	305.34	306.94	306.93	306.25	306.06	307.55	311.96	305.66	304.38	306.8	308.84	298.88	301.39	309.03	313.42	297.52	306.41	304.65	307.59	305.71	307.45	303.08	307.89	303.26	306.78	300.86	307.85	302.73	305.39	302.83
310.87	305.74	307.94	311.25	306.67	298.63	301.92	297.75	306.99	310.92	311.69	304.21	310.6	306.31	306.7	304.15	303.33	307.54	300.41	305.49	316	310.62	304.94	306.45	312.58	312.34	303.14	308.88	307.77	307.9	312.44	309.1	311	306.31	303.84	307.63	301.48	304.71	301.4	311.22	313.44	310.36	304.26	301.79	315.04	309.8	309.82	316.23	309.14	311.63
299.95	309.52	300.41	305.7	304.88	304.75	301.4	298.37	297.82	304.46	311.19	302.55	305.9	296.44	299.78	314.45	306.52	309.23	301.43	299.55	300.68	310.64	304.55	298.09	303.44	301.2	306.46	305.23	298.37	295.33	301.25	306.32	306.88	302.96	301.48	299.63	299.4	308.4	305.55	304.02	295.38	297.95	305.74	306.77	307.6	311.07	296.56	297.37	293.8	302.53
315.35	322.51	313.5	309.39	317.45	313.23	314.61	312.98	310.26	314.27	309.85	317.48	313.87	310.99	309.67	311.21	314.05	313.86	311.07	311.76	305.73	320.72	311.32	319.73	317.42	309.92	321.22	321.16	314.43	310.12	315.9	317.07	317.47	312.77	316.42	313.15	312.62	311.01	310.02	304.15	312.91	315.18	315.03	313.39	312.16	311.33	313.11	315.51	320.57	317.2
[truncated: 150 more columns]
