# Supplementary material for: Genetic dissection of main and epistatic effects of QTL based on augmented triple test cross design
Source: PLoS One. 2017 Dec 14;12(12):e0189054. doi: 10.1371/journal.pone.0189054 (PMC5730204; doi:10.1371/journal.pone.0189054)
Supplement: S9 Supporting Information — (ZIP) [file pone.0189054.s009.zip › z5_100_0.5_10.csv]

316.12	317.48	317.28	314.84	317.15	315.65	315.85	315.44	314.94	318.35	318.89	314.21	316.9	317.99	315.86	317.04	316.83	317.57	316.31	313.32	318.65	315.39	316.97	314.97	317.84	315.56	318.81	312.94	315.85	316.87	315.48	314.74	314.24	315.97	316.63	317.42	315.22	314.94	315.74	316.57	317.36	317.17	315.88	315.46	315.34	315.72	313.14	317.43	316.86	315.32
299.15	300.47	299.92	299.88	301.06	298.98	301.2	299.69	301.77	301.88	300.95	299.43	302.56	301.06	298.49	301.22	303.39	301.88	301.16	301.87	302.58	300.16	301.25	302.81	301.29	302.26	302.6	300.82	301.57	299.64	299.19	300.58	301.4	301.13	299.92	301.08	301.91	299.83	303.25	302.24	300.12	300.4	302.93	301.15	302.89	300.2	299.08	300.11	300.59	302.41
309.83	307.82	309.05	307.42	309.88	308.03	309.71	308.33	306.89	307.84	311.27	309.03	307.22	309.24	309.59	309.12	305.55	307.36	307.86	308.44	308.98	306.87	310.57	309.29	308.96	308.44	308.9	309.01	312.17	308.47	308.04	306.81	308.5	309.62	310.64	308.41	306.35	308.66	307.23	309.51	311.6	307.84	310.17	305.39	310.48	308.77	309.38	306.9	311.28	310.04
304.96	301.18	303	303.74	302.36	302.44	303.57	301.67	300.74	303.34	304.15	300.05	302.75	302.98	302.45	305.78	302.16	301.16	303.19	303.94	303.16	301.59	301.44	302.36	303.24	302.28	304.06	301.54	301.63	302.82	301.77	303.78	302.85	302.61	302.55	302.09	301.07	302.89	303.91	300.65	301.29	301.58	305.29	301.2	304.63	303.69	302.34	300.14	302.73	305.58
296.41	297.04	296.13	297.08	299.39	298.28	294.32	296.16	297.65	298.14	297.1	297.77	296.99	296.04	295.22	295.2	296.42	296.98	295.58	298.28	297.07	296.67	296.14	296.17	295.38	295.88	298.53	296.92	295.25	295.76	298.3	300.34	296.83	297.25	297.41	295.5	295.57	295.54	296.6	297.99	295.49	298.4	295.14	297.69	299.9	296.93	296.78	296.38	294.83	294.73
311.15	310.94	311.4	311.44	313.18	310.7	312.94	310.2	311.92	311.89	313.06	311.9	312.79	312.85	314.46	311.47	315.42	313.09	312.12	312.34	311.84	311.76	313.1	311.82	311.28	313.67	311.03	314.91	312.7	312.29	312.84	314.5	312.71	313.15	311.6	310.63	313.51	312.29	310.94	313.73	311.49	312.13	310.26	313.78	312.37	313.25	313.05	312.17	313.64	312.49
318.81	317.26	318.56	314.69	316.96	317.06	319.15	318.22	314.09	317.15	315.24	318.06	315.95	316.92	317.57	317.02	315.99	317.41	316.71	319.84	317.14	316.7	315.28	316.39	314.63	317.1	314.05	313.66	314.21	317.05	317.62	316.59	317.84	315.43	315.53	315.47	316.93	314.58	317.23	317.53	317.19	314.95	315.04	314.07	315.41	315.96	316.61	315.71	315.81	317.16
305.7	306.35	306.52	306.35	307.04	306.81	303.9	304.98	306.37	305.94	306.41	305.75	305.18	306.73	306.67	306.21	306.4	302.41	307.11	307.21	306.13	308.07	306.03	304.29	306.29	306.63	306.93	306.19	308.55	307.02	306.4	306.88	307.04	306.07	305.61	306.58	306.96	306.65	307.67	305.15	304.47	306.83	306.71	306	308.16	306.13	305.32	309.11	306.26	306.24
305.32	305.1	302.02	305.12	301.53	304.22	301.4	302.4	303.78	300.84	302.81	301.35	303.9	304.69	302.29	303.28	301.34	302.34	304.55	302.59	302.17	302.47	302.57	300.42	303.01	302.03	304.3	304.32	305.05	300.69	305.71	300.57	302.07	300.63	302.81	301	301.75	301.79	302.47	301.04	302.82	301.56	302.59	302.02	299.04	301.36	303.85	302.18	303.1	302.64
307.84	307.95	304.12	306.57	305.89	306.07	305.53	305.93	306.26	304.87	306.5	305.26	305.69	305.15	306.3	304.5	305.14	305.77	306.43	307.57	304.2	308.97	306.36	303.77	305.43	306.93	306.79	306.49	306.8	305.75	305.83	306.02	307.94	306.62	305.12	304.36	307.67	306.81	306.63	304.51	303.59	303.68	304.74	306.8	304.8	306.17	306.43	307.07	304.26	305.78
300.73	301.24	302.37	303.66	303.34	302.11	304.55	303.97	304.04	302.87	302.73	302.59	302.58	304.32	300.71	302.51	302.62	302.91	303.47	304.19	301.88	305.98	302.86	303.08	304.05	304.91	303.83	302.73	304.05	302.2	300.75	303.36	303.62	301.65	300.54	303.32	304.26	302.47	302.68	301.61	304.85	304.35	300.54	303.58	302.09	305.01	304.44	305.91	300.95	300.3
310.49	311.55	306.09	311.82	306.95	309.78	307.13	310.02	309.59	308.81	309.6	308.8	308.89	307.86	308.77	307.75	311.29	308.7	305.61	307.66	309.16	307.71	308.51	311.19	308.2	310.14	307.39	310.77	308.72	310.57	310.46	310.96	309.41	310.17	306.79	312.01	309.99	310.13	307.62	306.82	306.34	308.63	308.45	309.6	310.4	309.1	310.09	306.81	309.11	308.52
322.18	322.42	323.39	322.74	324.69	323.68	324.2	324.98	325.34	323.51	325.11	325.52	325.84	324.59	324.6	323.71	322.89	322.4	322.65	324.36	323.3	325.09	325.47	325.09	325.75	325.26	326.6	324.11	323.61	323.09	324.82	323.76	324.67	323.08	324.42	326	324.67	322.72	324.59	326.35	325.7	323.53	325.29	325.63	325.59	326.48	325.33	328.03	325.07	324.37
317.59	317.04	318.09	316.54	320.44	322.53	321.28	318.16	318.28	316.97	318.59	318.47	320.25	318.22	316.96	318.03	320.87	316.55	316.81	320.87	319.55	317.24	319.21	320.39	318.88	320.29	316.69	319.06	319.57	323.63	319.66	318.13	320	317.59	319.13	318.04	318.69	318.31	319.15	316.6	319.07	320.06	319.49	316.54	319.24	320.41	318.74	318.63	316.75	319.98
302.87	304.02	305.85	301.65	302.92	305.44	305.68	304.33	303.89	305.6	303.8	305.31	304.32	303.07	306.39	305.68	307.16	303.07	305.1	303.12	303.81	304.19	304.74	306.24	303.61	305.15	305.42	304.71	303.92	303.86	303.87	305.92	306.31	305.75	303.72	304.24	304.6	304.83	304.75	303.23	305.8	304.14	301.63	304.76	302.36	304.5	306.41	301.27	305.68	303.6
303.86	308.46	307.02	307.46	307.5	306.2	308.91	308.1	305.14	306.37	308.65	305.86	305.47	307.44	304.66	306.27	305.6	308.67	306.18	305.1	308.09	308.64	304.9	310.47	305.1	305.95	307.1	307.5	306.49	307.24	308.99	307.51	306.63	305.77	305.71	306.68	306.57	306.9	305.66	304.43	306.44	306.99	304.39	305.07	308.14	306.09	307.95	304.85	308.83	307.22
306.1	304.57	305.6	304.76	306.23	307.07	304.57	308.1	307.02	303.31	307.34	305.61	307.43	303.42	305.81	304.61	307.11	306.9	306.82	307.44	306.73	303.95	304.59	306.02	307.9	304.71	306.29	306.92	306.6	307.47	306.51	306.54	305.49	307.16	303.58	307.13	306.25	304.51	304.86	306.01	304.78	308.61	308.05	305.3	305.24	307.24	305.58	307.54	306.16	305.88
309.48	309.46	311.74	309.68	309.77	311.53	309.39	310.85	312.41	309.05	308.98	311.98	310.24	310.49	309.26	311.29	307.98	309.62	309.55	312.71	311.6	312.88	311.18	310.45	309.76	309.56	311.54	310.95	311.18	308.56	309.75	309.08	309.41	311.05	311.13	311.93	312.08	310.2	310.16	311.18	308.9	311.95	309.28	310.93	313.6	309.73	310.98	310.1	311.49	310.7
293.88	295.99	295.56	296.92	297.19	296.4	294.75	295.04	293.21	295.12	293.68	295.43	297	296.29	296.46	295.49	297.61	294.08	294.11	295.44	296.62	293.47	297.15	294.12	293.54	296.23	296.61	295.39	295.54	294.85	296.23	293.76	293.46	294.23	295.67	296.46	296.88	295.23	295.39	297.65	295.39	292.03	294.95	294.92	296.18	293.9	292.71	293.08	294.69	295.11
301.51	302.25	304.05	303.23	303.89	302.69	304.82	302.71	303.26	305.36	304.65	299.49	303.52	305.55	302.74	302.94	302.41	300.01	303.43	304.08	304.26	300.82	301.92	303.11	304.66	300.77	301.98	303.13	303.41	305.62	303.51	303.95	302.54	306.32	301.58	302.13	303.87	304.35	302.64	302.81	300.67	302.51	304.51	303.36	302.7	302.88	304.35	302.53	305.8	302.15
298.69	300.97	298.62	298.62	301.62	301.47	301.74	300.48	302.72	300.15	299.96	298.62	298.38	300.41	299.14	298.97	300.59	300.05	299.84	300.77	297.62	300.42	301.09	300.8	300.78	298.35	298.07	297.51	302.38	299.35	301.36	300.17	298.97	301.54	298.79	301.12	298.08	299.11	298.14	301.55	299.75	299.67	299.35	299.23	298.78	299.16	299.92	299.29	300.17	298.92
312.19	311.99	311.52	314.05	311.19	312.18	310.02	310.61	312.18	310.24	312.58	312.94	311.57	311.33	311.71	312.47	309.64	312.61	313.54	310.21	313.14	313.07	310.65	311.22	315.11	312.08	310.46	314.45	311.91	312.81	309.86	313.61	312.19	311	312.5	316.72	314.21	311.85	311.88	312.93	310.31	311.65	313.17	313.57	311.99	312.78	311.21	312.92	311.3	311.93
304.52	306.06	306.29	304.88	305.87	307.4	303.78	306.34	304.43	306.72	306.81	306.01	303.67	306.56	304.47	305.9	304.62	307.03	305.7	307.28	305.96	309.54	307.19	304.95	306.79	307.88	305.89	307.36	307.55	308.07	305.69	309.19	306.24	308.94	307.46	304.3	307.5	307.21	306.87	304.02	307.78	304.61	304.76	306.88	306.47	305.38	306.08	306.42	306.55	304.27
324.67	324.26	322.65	324.81	325.06	324.77	320.99	324.01	323.78	324.53	326.07	324.43	325.59	325.02	327.24	323.17	325.27	324.56	322.56	326.78	325.61	325.41	325.84	322.44	325.61	326.29	325.74	324.1	325.35	323.8	326.44	326.54	323.45	323.72	325.22	325.43	323.85	324.11	322.49	323.6	322.62	323.51	326.52	324.21	325.16	325.1	322.7	324.47	325.05	324.71
303.94	303.69	302.17	303.87	302.73	303.84	302.88	304.07	302.35	303.79	300.88	302.86	304.79	302.26	301.8	304.77	303.99	302.82	302.8	302.57	303.69	302.54	302.54	306.8	301.35	302.35	303.35	301.75	300.38	301.13	303.34	302.66	303.86	303.37	303.45	303.99	302.87	304.06	303.61	303.99	305.33	306.05	303.92	304.03	304.91	302.79	300.32	302.93	302.11	303.54
303.9	305.49	306.16	303.86	303.38	305.95	305.6	306.57	304.75	305.54	303.13	304.98	307.98	307.24	307.23	306.39	305.1	306.81	304.32	303.73	304.82	307.11	304.88	305.56	307.72	304.18	306.14	305.83	305.77	307.01	305.59	302.95	307.32	306.49	305.58	304.96	302.76	307.04	305.95	305.79	306.59	304.33	305.2	307.85	305.55	306.68	306.18	304.63	305.32	305.29
308.29	308.87	311.15	309.04	308.48	309.85	308.83	309.51	309.2	309.33	311.01	307.08	308.48	308.83	309.5	307.59	309.06	308.99	309.77	309.61	308.81	307.11	311.1	307.36	306.97	309.5	308.4	307.6	309.06	309.04	309.4	309.48	308.5	308.51	307.73	307.52	307.05	308.35	310.87	307.66	309.1	307.75	307.52	311.06	309.77	311.48	309.29	309.16	311.75	309.46
300.55	298.51	299.57	299.58	299.37	297.16	300.74	300.26	299.27	300.34	298.52	298.07	299.01	300.06	300.66	300.19	301.03	301.78	301.48	300.02	298.2	301.31	302.31	302.81	299.24	300.26	299.46	296.58	301.19	299.55	300.31	298.75	300.97	301.74	299.91	302.52	300.57	299.71	299.04	300.72	301.26	300.52	300.55	298.91	298.95	300.96	300.99	298.41	299.26	300.69
313.94	315.61	314.9	315.97	317.38	314.08	311.34	317.53	313.98	315.5	312.93	314.28	317.17	315.3	313.7	317.15	315.43	312.51	313.18	312.63	315.58	315.2	315.26	313.88	318.97	313.06	313.35	315.46	314.34	314.98	316.38	313.97	314.95	316.17	315.68	314.71	315.54	314.52	315.96	316.85	313.89	314.16	314.78	315.67	314.69	314.49	315.52	315.1	314.34	315.44
318.21	317.98	320.6	318.36	319.26	317.89	316.25	315.66	318.69	319.8	319.11	318.73	319.11	318.05	317.04	319.5	320.56	318.11	319.16	316.57	318.01	318.8	322.46	320.34	320.48	317.1	316.95	317.29	318.31	319.95	320.18	316.57	318.28	319.5	319.82	317.32	318	319.95	318.15	317.55	319	318.73	315.84	321.47	316.25	318.4	319.48	318.42	316.04	319.82
305.33	302.52	303.31	306.13	305.13	305.64	304.22	305.14	304.67	301.41	305.85	304.87	304.46	305.72	304.05	305.35	307.15	303.47	304.25	304.65	305.48	303.35	305.15	305.4	304.75	305.78	307.48	304.52	303.95	304.29	303.31	304.45	304.7	306.89	304.28	304.83	306.53	305.44	305.92	304.93	304.88	305.8	303.78	304.99	304.1	304.27	305.31	303.06	303.13	304.63
305.2	302.99	307.13	302.9	304.18	306.52	306.8	302.69	304.62	306.15	304.87	305.64	303.83	306.17	304.38	307.63	302.81	306.88	306.92	305.56	305.87	307.32	308.46	304.18	304.04	306.96	305.22	305.12	303.19	304.75	304.62	306.76	304.33	306.96	303.3	307.19	308.36	305.59	306.34	304.47	304.57	305.78	304.36	304.33	305.8	304.99	306.88	304.4	304.8	305.37
307.05	306.46	306.41	303.22	308	307.56	304.7	306.04	304.57	306.5	305.33	306.23	304.9	305.5	305.48	307.31	304.53	305.48	306.76	306.23	309.26	306.48	305.43	305.8	307.84	304.84	309.39	306.5	306.85	307.02	309.83	306.1	307.34	307.02	306.31	306.66	306.42	305.66	305.34	308.56	306.11	308.13	304.19	306.29	307.56	308.15	307.36	307.59	306.76	306.45
316.36	314.21	312.87	316.38	313.37	313.3	312.48	312.76	311.92	313.65	313.57	317.07	310.92	312.69	310.83	311.99	314.56	311.65	311.5	311.65	313.04	315.12	312.49	314.95	313.91	311.83	312.12	313.47	317.39	313.06	309.93	310.4	313.32	314.76	313.81	313.12	312.65	313.66	313.78	311.04	314.74	314.1	312.51	312.5	314.08	315.43	310.7	314.02	314.21	311.92
295.86	294.75	292.74	295.95	295.03	295.18	296.34	297.99	294.13	294.61	296.91	295.01	296.38	292.72	293.92	293.33	293.65	296.56	293.97	295.43	297.66	295.23	293.04	294.13	295.09	296.46	295.02	292.9	294.03	296.77	296.38	297.65	292.82	297.52	292.99	296.15	294.73	293.76	293.5	297.28	296	294.76	294.38	293.31	294.71	297.38	295.55	294.9	295.23	295.7
299.46	301.67	299.45	299.49	297.52	298.6	300.36	300.41	300.95	300.21	298.37	299.95	301.31	301.16	300.78	299.61	301.76	300.3	302.32	300.96	302.57	298.48	301.55	299.73	301.36	299.32	299.91	302.12	301.95	300.57	300.7	299.03	299.19	300.51	299.99	300.78	300.67	302.46	300.45	298.9	299.89	300.65	298.11	299.22	297.77	297.81	297.37	299.26	298.98	300.95
307.67	304.47	301.08	305.41	304.33	305.87	303.59	303.76	304.46	305.79	305.5	303.24	306.12	300.65	304.88	304.77	303.84	305.91	303.92	304.76	303.95	304.54	305.15	303.65	304.48	304.57	304.2	304.41	301.85	303.61	303.24	303.4	305.4	305.19	307.03	305.78	306.37	302.66	302.77	303.88	306.31	304.21	302.59	304.44	303.97	304.08	302.65	304.62	302.64	304.18
303.13	302.61	304.48	303.97	307.39	304.29	303.07	303.85	304.11	304.21	306.41	303.97	305.25	305.59	303.79	302.13	303.15	303.8	304.87	302.85	305.13	305.08	304.5	304.91	303.55	303.64	302.27	303.43	304.53	302.63	302.25	302.51	306.35	304.35	304.05	304.37	304.39	303.24	302.74	304.5	303.07	306.41	304.68	303.17	303.23	304.6	305.64	305.73	302.8	303.31
318.4	317.37	318.57	318.69	319.78	317.63	318.13	320.54	317.35	317.76	319.83	318.2	319.44	317.32	321.26	318.21	319.35	317.86	319.68	318.43	318.75	317.44	319.98	319.52	316.71	319.34	318.42	320.59	317.97	318.83	320.92	317.61	317.89	318.41	318.15	319.89	319.6	317.99	318.87	320.62	316.61	317.23	317.25	318.37	318.67	317.51	321.11	319.66	318.05	317.84
312.87	316.17	313.84	314.36	313.52	312.24	313.36	313.69	311.86	313.29	312.58	313	314.4	314.84	313.06	312.82	310.9	311.89	312.7	313.24	314.76	315.62	312.08	313.37	312.56	310.55	313.61	313.57	310.18	314.31	314.28	312.89	310.71	314.81	311.57	313.98	312.24	315.16	313.41	313.29	312.92	315.24	312.93	312.91	313.18	312.81	312.54	312.51	310.35	311.71
298.08	301.18	300.75	302.82	301.01	302.37	300.87	302.62	299.4	299.35	302.55	300.01	301.85	301.15	303.12	300.68	299.19	301.08	302.82	301.31	301.14	301.98	300.59	299.31	301.3	301.45	299.69	303.31	299.84	302.22	300.86	301.08	301.59	299.17	303.54	301.41	300.25	302.07	299.99	303.12	300.27	300.03	299.98	299.55	301.05	302.21	298.64	300.21	300.23	301.74
301.01	300.12	302.51	302.91	301.2	301.4	304.53	302.99	303.91	302.8	303.46	302.35	302.12	304.8	305.55	300.11	303.42	301.42	303.28	301.73	305.94	303.61	302.57	303.43	303.98	305.05	301.07	301.65	300.5	303.09	303.41	303.28	302.99	301.22	304.97	302.36	301.09	302.61	306.53	300.52	302.26	303.59	303.12	301.47	304.28	303.71	300.73	302.88	305.31	303.76
306.67	306.97	306.9	306.83	306.35	306.44	306.16	309.13	304.56	306.22	308.84	304.35	306.7	306.89	306.91	307.82	306.56	307.93	305.73	307.45	306.75	304.18	308.54	306.3	305.84	308.35	307.49	309.35	305.94	307.56	305.81	306.28	304.5	306.74	306.53	306.86	307.07	306.41	305.16	308.14	306.12	308.67	305.92	308.04	307.04	303.59	309.27	308.51	306.3	308.02
309.42	305.29	309.62	309.44	309.39	309.02	310.62	309.9	307.85	310.39	309.12	306.55	310.54	309.05	309.14	308.38	306.53	308.93	309.38	308.18	308.93	310.32	309.67	312.23	308.06	309.81	309.12	310.1	311.95	311.02	307.49	303.95	310.93	310.45	310.05	309.1	309.53	309.13	310.7	309.92	308.69	307.43	310.38	309.48	310.88	309.42	308.11	307.82	309.21	309.41
293.39	295.5	295.03	295.73	295.51	294.18	294.84	296.1	293.32	294.82	296.28	297.69	296.64	295.51	296.01	296.89	296.38	294.14	295.45	294.52	295.96	293.54	293.73	293.58	293.71	295.67	296.39	293.49	293.75	294.67	296.42	294.46	293.57	295.97	294.39	297.55	296.61	295.34	292.17	293.91	294.88	292.87	295.84	295.79	294.29	294.48	296.85	296.5	296.23	294.94
305.44	303.28	303.16	304.12	301.43	304.6	305.75	301.67	301.9	304.79	302.65	304	302.74	304.42	302.3	305.05	304.99	302.25	305.96	305.34	302.15	303.64	302.71	302.93	303.77	303.3	301.18	303.03	301.14	302.68	305.46	303.47	302.49	303.24	302.45	303.9	303.82	304.05	303.28	301.51	303.04	303.38	301.34	303.79	303.81	304.16	302.66	304.34	306.31	302.7
315.21	314.35	314.01	314.65	313.58	313.63	311.87	312.58	312.4	312.89	314.92	315.07	314.11	315.66	311.59	312.36	314.15	312.66	313.83	314.53	313.63	315.07	314.71	313.68	312.67	315.22	313.44	314.26	313.31	313.74	312.93	314.29	315.35	315.2	312.85	313.21	315.11	312.37	315.16	314.9	311.37	316.72	311.61	313.7	313.61	315	313.38	312.91	312.97	314.91
321.52	325.96	324.96	325.26	326.33	324.57	326.6	325.99	325.79	327.13	324.23	323.49	325.35	326.32	325.63	328.57	327.86	326.71	324.06	323.79	325.32	321.59	327.06	324.69	325.92	326.06	323.41	325.9	324.21	327.82	324.08	326.37	323.7	324.74	325.95	325.75	325.26	322.8	322.4	324.58	327.98	325.68	326.82	327.04	324.1	324.79	322.66	325.98	323.99	323.65
321.3	321.19	318.62	319.01	319.54	322.01	318.78	317.63	319.26	319.14	318.48	320.27	319.32	320.49	320.41	320.41	318.19	318.75	318.57	316.58	319.35	319.26	320.12	320.2	319.25	319.94	319.04	313.82	318.98	319.34	318.85	317.47	320.27	319.93	319.89	319.88	317.28	318.85	318.52	321.41	318.89	318.28	319.8	318.9	319.65	318.49	320.75	316.69	320.28	317.16
313.42	314.36	314.19	313.12	312.74	315.12	314.3	314.04	312.69	312.76	313.36	312.46	314.18	317.16	314.59	314.86	313.37	315.73	314.67	313.69	313.89	313.86	312.71	313.89	312.4	313.39	312.2	313.04	313.07	314.53	313.87	312.59	313.15	313.11	315.83	313.31	314.85	313.46	313.45	313.04	313.87	314.7	314.99	313.42	312.59	313.92	313.44	312.96	314.16	314.87
292.62	293.96	296.33	292.51	294.55	297	291.77	291.04	293.63	294.63	293.89	295.24	292.31	294.59	292.86	293.6	295.63	294.13	289.05	292.34	292.72	293.29	292.12	294.51	294.86	294.32	295.09	293.85	293.47	293.59	292.62	293.05	291.62	296.48	295.8	291.6	294.74	294.26	293.32	295.47	294.18	292.75	292.1	294.81	294.3	293.83	294.44	293.71	293.98	291.6
306.13	306.29	307.24	306.95	310.01	307.66	303.44	311.72	308.67	306.45	307.18	307.11	306.49	307.03	307.93	306.63	309.51	309.98	308.29	307.33	304.95	306.36	305.33	307.59	305.66	305.64	306.32	306.29	307.64	306.89	307.68	305.58	307.3	307.74	307.58	307.33	306.02	307.26	306.82	307.57	305.92	307.86	307.96	307.58	308	311.64	306.05	306.98	310.4	308.68
314.93	315.78	310.8	314.09	309.69	314.15	310.41	312.77	313.24	311.27	310.44	315.86	311.08	313.51	312.5	313.49	314.82	312.54	314.19	311.11	314.06	311.61	313.73	311.4	312.14	314.08	316.05	312.97	312.04	310.15	313.8	312.73	314.68	314.17	317.16	311.93	310.88	312.55	313.23	312.27	313.82	312.57	313.86	312.73	313.74	313.22	315.36	310.98	313.44	313.12
314.32	313.9	315.05	318.32	316.69	317.17	315.66	316.74	313.43	317.36	316.73	316.51	316.1	318.38	316.26	316.29	315.01	316.31	314.24	314.62	316.39	314.9	317.04	318.51	316.86	315.04	316.54	314.09	317.67	313.94	316.8	317.06	317.02	311.8	315.61	318.51	313.81	316.18	318.29	314.26	318.9	316	318.22	314.18	317.64	317.57	315.3	318.01	315.34	317.8
302.31	303.94	302.84	304.07	304.67	305.73	301.79	303.45	303.26	303.1	302.47	302.85	303.35	303.26	303.04	306.34	304.34	304.95	304.17	303.58	303.51	305.4	303.46	303.25	303.69	304.13	305.36	304.45	302.22	302.73	302.13	304.86	303.91	304.47	303.44	304.26	306.77	302.72	303.69	301.98	301.36	300.07	302.07	302.75	303.08	304.71	303.43	300.74	305.55	307.22
293.04	294.11	292.56	294.1	293.67	294.13	294.5	294.46	294.43	293.53	293.53	294.62	293.28	291.72	292.31	293.25	293.58	292.73	297.66	294.67	294.33	293.65	295.15	295.32	293.11	294.52	294.97	291.38	295.11	294.81	293.56	292.77	294.05	294.66	294.61	290.45	294.65	294.72	291.78	294.23	292.5	296.46	294.8	294.68	292.8	294.69	292.3	295.55	292.97	296.01
304.79	304.2	304.25	305.76	303.42	304.19	305.66	305.34	300.04	307.4	303.72	305.96	304.48	302.04	305.75	303.33	306.65	305.93	306.95	304.24	305.3	304.42	306.4	304.52	303.79	303.39	306.31	305.82	305.9	304.45	308.13	304.45	302.22	304.99	305.98	304.92	302.79	303.95	302.74	305.66	302.21	306.73	304.36	305.78	303.46	306.92	304.7	303.61	303.9	302.72
303.74	303.51	303.76	303.24	302.82	304.33	303.7	300.5	304.52	301.92	303.35	302.51	302.04	304.9	303.12	303.9	301.75	304.66	304.87	302.65	302.51	305.01	303.51	304.05	301.08	303.49	304.94	303.23	301.45	303.06	303.75	303.75	303.23	305.41	303.98	303.16	304.48	301.67	305.58	304.92	302.36	307.09	304.17	303.97	302.42	303.39	304.25	303.3	303.97	305.45
317.95	318.18	317.3	317.01	318.28	317.7	317.59	318.46	318.03	316.24	319.31	316.32	318.54	317.8	316.52	317.53	318.46	315.75	318.94	318.49	317.64	319.33	316.99	318.32	315.79	319.73	319.11	316.86	318.02	318.16	316.44	316.67	317.68	315.37	315.89	315.89	318.31	314.86	315.64	316.73	315.18	319.09	318.73	316.44	314.48	319.27	318.17	315.91	317.22	316.73
315.93	312.92	316.47	314.63	313.92	315.11	317.58	315.11	315.45	313.57	313	317.02	313.71	315.53	315.64	312.06	314.2	314.23	312.41	313.4	316.39	314.09	314.69	313.11	315.76	315.58	316.29	313.54	317.75	315.63	315.65	314.04	315.5	313.04	313.99	314.08	315.07	314.05	314.78	316.06	316.27	316.07	313.73	316.93	313.13	314.23	316.17	313.5	313.5	313.55
313.76	314.05	312.39	311.55	313.04	311.81	312.3	313.12	313.8	312.73	314.6	311.63	313.57	311.32	311.55	312.99	316.27	312.5	310.83	311.12	314.35	311.33	315.8	312.76	313.36	312.39	313.12	312.84	314.79	313.08	311.37	312.2	313.3	312.83	314.4	315.83	312.77	311.94	312.26	312.86	312.41	313.36	315.64	313.18	312.39	312.78	314.11	312.82	313.22	313.03
306.82	307.42	307.25	304.72	307.1	306.2	305.92	304.74	306.04	305.16	306.48	305.32	304.81	305.39	303.43	307.6	306.14	306.11	303	305.37	304.62	305.03	305.42	306.08	302.93	304.82	304.07	305.59	304.6	305.14	304.25	305.06	305.04	306.9	306.44	305.86	305.52	305.24	303.91	304.45	306.24	306.58	302.97	305.33	304.2	305.92	308.01	306.59	304.63	305.66
305.14	302.12	302.37	303.73	303.02	302.22	304.22	305.07	303.02	304.31	304.44	305.22	300.79	301.84	304.71	306.17	305.12	303.91	302.49	304.2	304.05	302.28	303.29	303.21	306.2	301.3	305.29	303.51	304.56	305.69	305.32	302.23	302.31	300.42	303.16	303.59	304.91	303.94	302.16	302.69	303.83	300.7	303.81	304.02	302.49	303.36	306.1	302.68	303.41	302.04
319.73	319.53	318.86	317.32	321.77	318.77	319.5	316.85	319.47	318.77	319.4	320.05	319.34	320.97	320.01	318.71	317.94	316.9	319.87	319.02	317.32	319.43	318.55	320.55	317.65	318.35	319.06	321.54	320.55	319.1	321.41	318.36	318.4	320.31	319.17	317.29	321.37	318.71	320.57	317.21	317.41	318.85	317.75	317.76	318.6	319.59	319.51	319.15	319.6	320.52
305.14	306.1	306.41	303.77	305.47	309.62	305.54	307.86	306.4	305.76	304.3	304.32	303.52	306.37	307.92	306.3	306.15	308.09	308.65	304.83	306.51	304.23	306.26	304.27	308.24	306.87	306.63	304.9	306.41	303.97	305.22	304.4	305.16	306.17	304.21	304.81	308.55	305.19	304.75	305.11	309.14	305.33	304.59	303.75	305.93	304.71	304.69	303.14	306.01	304.34
302.24	301.78	301.68	300.02	303.35	301.55	301.35	300.77	299.82	300.44	300.8	300.97	301.42	303.45	301.24	299.81	300.42	300.17	301.32	299.15	300.36	300.56	297.92	302.66	300.82	302.78	298.64	299.72	300.24	298.63	302.42	299.03	300.31	299.93	299.89	301.09	300.13	300.58	299.86	299.43	299.57	300.42	298.82	300.34	301.07	300.8	300.38	299.45	300.2	303.55
326.97	328.99	327.95	328.15	329.72	326.81	328.79	329.43	325.54	326.63	326.17	325.46	328	326.5	328.99	327.92	328.92	324.51	328.54	326.6	326.9	327.84	328.62	327.09	330.07	328.59	326.04	328.79	327.89	328.34	327.92	327.13	327.19	326.59	330.04	329.54	328.06	325.78	326.14	327.03	326.32	330.47	325.48	327.73	327.42	328.04	329.9	329.48	326.74	325.77
305.38	304.73	305.06	307.08	305.43	306	308.72	304.97	306.28	304.59	306.49	304.93	303.65	303.28	305.6	305.68	305.2	307.76	304.36	304.6	304.84	303.79	306.86	306.2	305.98	307.81	304.15	304.3	305.31	304.41	307.78	307.41	305.96	306.55	307.03	305.68	306.08	305.9	304.73	306.9	306.89	306.82	307.18	306.29	305.66	304.32	306.53	306.13	308.55	305.22
311.7	314.43	312.82	313.28	311.73	314.91	313.66	313.59	313.1	313.98	313.49	314.24	311.33	311.63	315.52	311.92	312.53	312.65	313.71	310.48	314.39	312.84	313.69	315.2	314.34	312.75	314.79	313.34	311.43	314.12	310.98	311.9	310.38	314.69	313.5	314.79	312.82	312.39	311.52	315.49	314.87	310.13	312.32	314.72	311.66	310.58	309.94	312.77	311.25	311.92
318.03	318.69	318.86	319.87	316.98	318.41	317.45	318.78	320.5	317.09	317.38	318.3	321	318.09	319.65	316.25	319.66	316.84	318.31	317.5	318.47	318.58	318.01	318.09	317.31	319.64	318.7	318.93	320.52	316.09	320.04	317.21	317.51	317.78	321	318.19	315.06	316.19	318.93	319.07	318.49	319.15	318.97	319.14	320.01	316.42	320.21	319.66	314.62	318.1
320.77	319.22	319.08	320.88	322.68	317.99	320.82	320.64	320.82	318.86	323.31	319.29	317.68	319.79	319.79	321.28	319.92	320.81	318.08	318.95	318.47	320.49	321.16	320.88	320.68	320.47	318.72	318.23	318.7	319.24	319.64	315.95	320.27	319.97	317.03	318.53	317.88	316.7	319.79	317.11	319.7	318.19	321.86	320.51	315.44	318.5	319.99	319.44	318.99	319.37
304.98	308.7	305.61	307.9	307.76	305.57	304.89	309.67	306.62	308.3	305.68	306.19	304.76	308.1	304.57	306.75	307.13	306.78	305.32	306.71	306.91	306.52	308.6	307.29	307.93	303.69	307.63	308.83	306.17	306.38	307.69	307.67	306.77	306.04	306.08	306.23	308.39	306.07	307.39	309.07	306.03	305.23	305.58	306.68	307.49	305.97	308.74	305.54	306.47	306.72
305.71	305.27	302.85	302.28	301.94	307.3	304.15	305.14	304.69	305.09	306.07	303.51	304.6	304.77	304.25	303.14	303.41	302.57	305.4	302.63	304.43	304.58	304.28	302.22	302.51	304.4	305.08	304.1	303.99	303.29	302.61	305.62	305.26	302.65	301.94	304.45	304.67	301.19	301.27	302.62	303.29	304.19	301.95	304.01	305.56	308.28	304	304.27	303.46	304.13
320.46	319.71	319.6	318.35	319.79	318.83	319.08	318.97	318.62	316.92	317.42	317.72	317.27	318.39	320.06	319.38	318.59	318.9	318.01	319.84	317.39	318.93	318.72	319.97	316.42	318.32	315.27	318.74	318.67	316.86	319.79	317.79	319.05	317.63	318.93	314.92	317.85	316.03	319.16	320.06	319.09	321.11	318.91	317.9	318.3	321.28	318.51	322.72	318.49	317.59
327.36	327.81	328.94	327.16	329.55	329.23	327.38	327.3	328.26	327.01	327.42	329.85	330.61	326.65	327.13	326.94	326.76	328.81	326.87	328.82	328.12	329.29	326.68	327.02	327.45	327.97	327.52	328.33	327.26	329.92	326.26	326.7	331.88	327.36	329.69	327.01	328.98	328.41	327.62	326.88	326.54	329.02	327.11	327.63	328.03	327.22	328.97	328.1	326.34	326.09
302.37	301.6	300.48	303.06	303.75	303.51	302.77	299.62	305.4	302.11	302.38	302.46	303.04	301.23	302.08	304.41	301.44	303.21	301.92	303.29	301.54	302.52	301.52	302.6	302.34	302.89	301.87	304.62	303.15	302.37	302	303.17	300.07	301.16	301.97	301.1	298.17	303.88	302.8	303.16	302.72	304.08	303.55	301.51	303.75	302.39	303.58	300.34	302.99	305.72
313.61	313.06	311.37	315.39	313.71	313.46	313.37	312	315.72	316.92	312.76	316.05	313.95	313.17	312.45	310.21	313.03	312.77	311.16	311.39	312.29	312.55	312.73	312.12	313.83	313.6	313.71	313.78	311.71	312.69	310.94	311.8	312.7	311.27	309.44	311.41	312.58	313.25	312.62	309.83	311.93	311.96	312.61	314.19	311.75	311.7	313.18	314.6	312.34	310.7
302.11	304.4	303.4	304.18	302.79	303.78	303.51	300.98	302.45	302.33	303.3	303.03	303.69	304.23	302.43	304.25	304.75	302.82	301.77	304.37	305.21	302.23	304.07	303.76	305.83	303.69	304.34	303.72	305.6	303	303.8	304.11	304.08	303.63	301.92	303.99	303.72	305.33	305.23	304.58	304.25	305.4	303.54	300.93	303.41	301.62	304.51	304.33	305.18	301.98
312.78	311.33	313.76	311.23	310.59	311.74	310.31	311.75	311.61	311.32	311.45	311.84	310.33	311.85	313.19	310.53	309.58	310.27	313.26	312.52	311	309.37	310.82	314.3	311.5	308.43	309.98	309.99	311.18	310.68	311.26	313.61	310.94	311.54	312.51	309.9	310.14	312.74	310.25	309.66	310.17	311.17	311.09	311.03	308.93	309.85	309.84	312.43	311.02	310.15
299.73	303.52	304.12	301.64	302.59	303.22	301	302.83	303.7	302.82	301.3	303.75	302.06	302.36	303.78	300.3	303.05	304.91	304.71	303.5	304.49	302.73	302.75	304.51	301.74	303.28	302.91	302.12	303.32	303.54	300.29	303.91	303.31	303.42	302.15	301.13	302.91	304.13	301.8	302.97	302.86	301.58	303.68	302.83	302.42	303.38	303.11	302.7	302.72	303.29
313.72	313.74	310.63	311.24	314.9	310.97	314.92	314.38	310.76	313.28	312.15	312.2	311.66	313.22	314.21	313.23	315.01	314.34	314.23	311.32	313.34	311.5	313.03	313.34	311.76	312.68	316.26	311.77	312.04	313.7	311.82	316.33	314.92	311.75	311.57	311.84	311.8	313.58	312.29	313.12	310.56	313.3	311.96	316.81	315.89	312.58	313.97	312.53	311.02	316.94
317.13	316.72	317.47	315.04	317.14	317.63	317.14	314.38	317.92	317.71	314.32	315.53	315.91	316.9	318.19	316.67	316.33	317.82	316.24	316.55	316.58	317.43	318.33	316.03	315.14	317.59	316.4	316.92	317.35	318.31	318.15	317.21	318.13	320.18	318.13	318.36	317.88	316.44	318.76	318.52	316.82	317.65	318.26	319.01	318.57	316.97	318.02	317.33	316.33	317.61
316.61	312.34	316.5	313.89	314.6	319.18	312.54	314.98	315.62	314.07	313.68	314.32	313.91	315.98	313.32	315.3	315.88	314.66	311.89	315.24	315.08	316.93	313.44	313.72	312.67	315.96	316.56	314.45	312.34	313.21	316.18	313	312.17	315.21	316.26	312.52	315.59	315.4	316.34	313.98	317.2	312.9	314.33	316.56	313.36	317.2	314.92	314.62	316.59	317.36
305.6	301.56	304.75	305.2	304.27	303.22	305.16	302.48	304.59	304.55	301.56	305.33	304.6	305.38	305.32	302.92	305.57	305.92	305.47	302.54	305.69	305.32	303.55	303.67	303.89	306.14	304.19	306.11	303.96	303.86	307.32	305.98	304.57	305.88	306.85	303.17	301.7	305.16	302.15	304.71	304.05	306.54	305.69	304.32	302.71	303.7	304.99	300.95	303.45	302.46
327.26	330.6	326.4	330.57	329.21	331.71	327.24	328.68	331.78	330.16	330.92	327.48	327.12	326	328.53	327.85	330.79	328.85	329.29	330.26	328.05	328.13	327.44	327.99	331.54	328.2	328.86	326.16	330.8	328.81	327.26	328.04	329.51	328.12	330.71	328.81	326.55	330.53	328.27	326.24	329.09	328.96	328.26	329.11	325.97	329.73	329.49	328.42	330.63	329.32
313.32	314.11	313.71	312.34	312.22	310.57	311.09	313.35	314.04	313.77	314.05	311.71	312.57	311.54	312.32	312.66	310.58	312.92	312.82	313.37	314.35	313.55	309.77	312.17	311.36	313.06	311.59	312.93	314.01	312.23	313.11	313.1	311.59	315.21	312.53	312.62	311.24	313.37	313.46	314.54	313.51	312.72	314.13	314.05	311.9	312.91	313.76	312.72	313.26	311.52
319.67	319.14	320.6	317.15	318.7	316.14	316.2	319.34	316.76	320.11	320.09	317.23	318.65	318.36	318.01	318.04	319.5	316.83	316.9	315.69	316.29	319.96	318.14	317.94	318.88	318.67	317.88	317.95	321.49	318.66	319.11	317	315	317.17	317.28	316.58	317.48	320.25	319.36	318.99	319.7	318.8	317.06	318.49	318.1	317.83	315.45	317.25	317.48	317.46
318.52	316.11	315.26	320.16	316.5	316.83	318.63	320.39	316.48	316.45	317.43	316.24	318.75	316.15	317.31	315.64	316.54	315.7	317.77	317.09	316.83	317.38	314.2	316.91	317.66	318	315.12	316.14	317.93	316.27	315.64	318.22	319.74	316.42	315.7	317.18	320.76	313.68	312.86	315.43	316.76	318.08	316.79	319.14	316.53	316.28	316.11	317.88	317.93	320.06
305.09	302.89	303.03	306.45	306.86	305.26	305.35	306.07	300.59	306.13	301.37	302.54	305.17	302.94	306.1	304.06	304.75	304.23	306.78	305.55	303.88	303.88	301.52	301.53	304.03	304.81	304.38	303.52	304.97	305.44	303.03	304.93	304.47	304.6	305.28	305.55	301.67	304.57	304.93	304.47	303.87	305.64	304.72	307.92	304.67	306.58	304.39	303.98	306.6	302.54
302.93	304.11	304.96	305.27	301.72	303.21	300.24	299.91	303.3	304.75	300.28	303.76	302.79	305.08	303.73	303.44	304.62	304.94	303.89	304.73	301.97	305.26	302.34	302.36	301.23	302.76	305.5	303.78	305.5	302.17	302.05	303.16	303.29	304.56	302.29	300.76	303.84	302.91	301.03	303.06	301.87	305.58	301.52	304.98	303.12	303.63	303.17	304.71	305.23	302.42
301.98	300.9	301	302.11	302.33	302.44	303.38	300.82	305.57	303.19	300.08	300.68	300.95	301.25	301.87	303.99	302.53	302.57	301.71	303.06	303.97	302.94	299.97	301.98	303.31	302.08	303.07	303.81	304.37	302.37	301.64	302.21	303.51	303.49	302.23	302.93	303.25	301.13	303.51	300.79	301.26	300.43	302.54	303.45	303.12	304.9	302.39	306.03	302.68	301.45
315.73	315.89	317.48	318.03	317.36	314.32	315.26	317.24	317.67	314.78	317.57	317.99	318.35	316.15	317.71	316.13	314.6	314.61	317.16	315.48	315.17	317.76	316.12	317.89	317.05	316.13	317.57	314.79	316.58	316.4	316.24	319.62	313.91	316.96	318.63	314.82	315.88	314.75	316.77	318.68	318.55	314.7	316.29	316.28	317.26	318.02	316.2	318.22	315.79	317.73
307.55	309.68	306.54	308.67	307.47	304.96	308.2	305.6	307.35	305.5	305.89	308.21	306.54	305.01	304.02	305.11	305.94	305.14	306.64	306.5	306.82	308.68	306.51	308.84	306.51	304.73	308.61	306.98	305.61	306.67	307.56	310.01	306.3	302.87	305.08	305.73	306.64	307.09	307.62	306.76	307.33	305.49	307.28	306.06	307.43	307.59	309.28	307.57	306.68	307.19
313.58	312.43	314.27	316.55	312.73	313.72	312.5	312.9	313.01	311.94	313.05	313.41	313.58	314.14	313.34	313.37	312.63	315.34	313.21	313.15	312.45	314.41	313.72	316.64	312.77	313.7	315.91	312.03	307.94	313.53	312.16	313.19	313.61	312.39	314.28	313.83	314.04	314.58	312.45	311.82	313.1	314.76	313.74	312.84	315.66	312.01	311.84	313.4	314.48	309.8
310.63	310.81	312.43	311.52	311.41	311.22	308.55	311.27	311.19	308.06	310.07	310.06	311.06	310.74	309.99	311.96	311.26	309.3	309.25	314.25	310.63	312.81	311.52	310.88	313.33	309.35	313.64	313.16	311.79	310.94	310.35	311.35	310.87	309.12	312.22	310.43	313.34	312.02	310.98	312.79	312.08	311.51	309.42	310.95	310.73	309.81	312.6	310.94	313.01	309.2
309.22	309.3	310.44	308.36	309.05	308.82	310.13	306.75	311.22	306.91	307.56	309.37	309.71	310.46	306.53	309.14	309.89	308.67	309.03	308.61	309.79	309.25	305.47	307.45	307.74	307.48	307.97	310.03	306.52	309.5	308.39	307.99	310.18	308.46	308.77	308.42	308.33	308.2	307.42	307.09	311.54	308.37	307.88	307.76	309.44	310.61	308.5	305.9	310.45	308.25
296.43	294.86	297.84	294.66	293.38	294.27	294.89	295.1	295.13	297.93	294.08	293.98	294.56	293.16	295.93	295.15	295.1	295.77	295.01	293.63	295.42	295.04	296.47	296.16	294.87	295.63	294.93	293.22	290.84	295.8	294.06	293.28	293.83	292.14	297.9	295.37	296.38	295.26	294.58	295.94	296.91	295.55	294.34	295.81	294.21	292.11	294.62	292.7	291.95	296.93
318.36	322.36	320.1	319.51	320	321.79	318.93	322.38	320.22	319.77	317.92	316.73	319.91	320.21	318.77	318.11	319.56	318.83	317.36	321.19	318.16	319.02	321.23	320.12	319.31	316.12	320.77	321.24	319.62	319.95	318.49	320.62	318.77	318.91	318.46	320.74	319.18	319.71	320.71	318.97	319.75	318.91	318.96	319.8	320.19	318.62	319.66	321.62	319.78	321.65
326.43	325.74	328.03	327.26	326.31	331.83	327.4	328.72	329.51	329	325.8	329.34	328.22	327.77	328.81	324.96	325.82	326.37	329.84	329.89	325.89	328.03	327.32	328.22	327.75	326.79	326.96	328.1	326.03	330.33	327.14	328.76	331.59	327.17	325.18	326.04	329.17	327.32	325.55	326.72	325.58	329.66	328	327.06	328.09	327.65	328.56	326.06	329.84	327.49
304.72	304.3	305.16	304.95	304.33	305.71	305.22	307.25	303.35	304.1	304.25	304.95	304.66	302.34	301.75	307.35	304.29	305.02	307.14	305.31	305.23	304.35	304.07	305.55	305.48	307.13	303	308.66	306.88	303.11	305.09	304.96	304.05	301.86	304.27	306.47	303.52	305.4	308.71	303.8	302.63	304.66	307.35	304.58	308.34	305.05	305.48	305.27	301.43	306.34
[truncated: 150 more columns]
