# Supplementary material for: Genetic dissection of main and epistatic effects of QTL based on augmented triple test cross design
Source: PLoS One. 2017 Dec 14;12(12):e0189054. doi: 10.1371/journal.pone.0189054 (PMC5730204; doi:10.1371/journal.pone.0189054)
Supplement: S9 Supporting Information — (ZIP) [file pone.0189054.s009.zip › z5_100_0.5_5.csv]

301.76	300.99	303.21	304.37	303.32	305.35	300.63	301.93	303.21	299.83	305.6	304.22	299.36	299.8	304.29	298.29	304.86	303.57	305.61	301.54	306.25	303.84	301.76	299.23	305.35	300.54	304.94	305.23	305.53	300.85	299.37	300.66	306.55	303.27	298.41	299.81	303.04	300.27	301.72	302.71	301.98	298.87	303.42	301.17	303.73	304.39	305.09	301.19	303.35	304.45
304.12	305.08	311.01	303.48	304.69	307.6	304.16	302.11	302.59	302.96	303.54	306.2	303.87	304.96	304.8	302.38	306.84	301.29	302.28	302.89	306.65	304.76	307.7	303.68	305.55	307.84	307.9	310.46	305.62	305.09	307.17	309.5	304.98	308.06	302.75	310	307.19	306.35	306.54	304.46	305.75	308.02	303.77	301.01	308.04	305.16	300.45	303.01	306.21	308.12
303.54	306.21	304.63	305.3	305.28	302.86	303.43	303.84	303.48	299.98	299.52	302.59	301.51	302.57	300.42	302.45	300.28	303.53	302.05	302.41	300.08	299.11	302.53	304.41	299.91	304.71	304.23	306.49	303.09	306.67	303.03	301.62	304.3	302.1	299.19	302.52	298.92	305.83	300.97	303.95	302.78	303.96	301.3	303.76	300.23	303.43	301.87	302.34	301.46	303.68
296.69	294.76	297.24	292.58	296.07	294.5	297.39	296.4	295.08	296.93	297.85	297.22	295.5	294.68	296.31	297.47	297.06	293.5	296.27	293.35	293.41	295.75	295.04	294.67	297.1	293.76	299.62	293.99	296.29	292.97	294.44	295.06	292.62	294.3	293.41	298.4	294.23	291.9	292.6	297.04	293.3	293.08	294.85	292.8	297.45	295.15	295.65	295.2	296.03	295.04
306.15	304.83	303.17	302.54	301.04	302.19	302.98	302.06	304.32	305.43	302.76	303.85	301.74	302.81	302.72	302.66	305.19	302.81	302.86	303.05	301.59	304.4	305.78	303.12	297.81	303.64	299.22	301.63	305.36	299.95	303.41	304.7	301.24	308.73	305.55	300	303.31	303.31	303.24	307.33	302.48	304.53	302.18	304.92	299.58	304.31	303.32	300.09	305.4	303.16
301.43	304.58	305.62	306.18	305.9	307.41	305.47	304.98	305.72	310.3	300.58	306.05	302.54	305.13	307.74	306.62	306.11	304.34	304.42	309.62	302.37	305.14	309.1	302.45	305.18	306.81	304.03	301.87	302.39	305.98	305.08	303.46	307.94	303.62	306.41	305.66	302.03	300.65	306.53	305.53	305.4	308.08	303.75	303.71	306.95	304.63	303.62	301.13	307.55	306.04
298.17	295.85	298.29	299.25	294.31	297.18	296.07	294.72	295.08	298	295.2	300.27	296.89	297.62	297.98	297.77	294.52	296.51	296.42	293.5	298.87	295.04	295.99	300.8	298	294.73	298.84	295.13	299.34	297.44	296.62	298.16	296.39	298.3	296.35	299.09	297.46	296.09	295.21	300.15	297.48	295.39	296.23	298.68	299.31	297.13	299.86	296.48	294.26	297.21
302.04	299.54	301.3	301.11	301.24	300.72	300.94	303.27	302.52	299.99	296.57	299.39	303.17	303.2	299.8	301.11	301.8	300.44	297.06	304.09	303.36	302.91	299.42	303.19	296.84	302.07	302.78	303.4	302.04	300.91	302.12	301.62	300.82	301.69	301.65	301.13	299.06	298.84	298.35	300.44	297.56	296.73	301.19	304.59	301.79	303	299.98	300.3	299.43	302.86
321.97	325.9	323.03	329.65	324.94	324.46	325.37	322.84	326.9	323.97	322.31	327.67	323.69	326.71	324.18	325.25	330.22	326.4	324.85	324.75	324.86	324.85	323.13	326.67	323.57	325.5	323.92	323.87	325.13	325.28	322.68	325.4	324.36	326.2	325.4	325.73	324.41	322.85	325	326.5	322.43	326.69	323.12	327.65	326.06	328.02	327.19	324.77	329.89	328.85
314.01	308.06	314.55	314.08	315.02	316.18	313.4	313.29	312.97	314.36	314.2	313.83	315	316.02	314.99	313.01	317.5	312.67	312.1	314.54	312.9	315.11	314.72	312.11	313.82	318.66	313.78	315.48	311.88	314.25	317.15	311.18	313.98	317.25	313.58	314.6	314.92	314.75	315.75	314.98	313.08	310.67	318.08	311.94	317.01	313.49	311.68	315.03	317.54	313.71
306.82	310.11	308.87	304.84	303.21	302.22	304.7	308.83	307.91	304.23	307.94	303.11	305.3	304.67	304.12	306.17	304.01	307.53	307.8	307.96	306.17	307.22	306.19	306.43	305.42	305.51	306.47	306.16	307.7	304.53	305.74	305	306.01	302.9	307.88	303.68	307.55	304.05	303.64	304.59	306.23	306.94	305.92	306.59	305.39	306.6	307.39	306.25	309.34	306.07
314.87	311.21	315.05	310.34	311.5	310.9	311.5	315.35	314.4	313.21	315.48	315.26	312.24	311.98	309.05	312.84	313.41	308.9	310.72	315.86	313.48	314.55	311.54	315.46	309.48	312.7	311.76	311.85	311.62	309.44	312.23	315.96	313.24	313.05	312.53	315.83	310.74	312.99	313.2	311.71	314.19	312.89	314.28	314.97	313.25	312.52	314.56	307.63	313.29	309.18
308.35	301.55	306.21	307.85	306.29	303.45	306.12	305.76	307.88	301.72	304.58	308.22	306.05	304.42	302.76	302.55	307.11	303.81	306.59	304.16	304.11	302.35	304.28	308.04	311.1	307.17	302.75	303.09	303.97	303.86	308.69	305.33	306.45	304.79	302.83	307.05	305.42	305.13	304.02	305.13	304.3	306.61	304.62	307.3	306.42	305.67	301.27	307.05	306.08	307.26
310.49	311.15	312.46	311.71	310.65	313	314.7	312	315.32	311.49	312.35	313.42	316.32	316.94	314.39	312.21	312.99	310.6	315.33	312.13	311.79	312.07	314.77	314.27	312.69	309.81	314.1	314.13	315.21	313.64	311.71	314.82	313.39	311.63	313.64	311.13	315.04	307.24	312.48	312.98	315.74	310.14	316.96	310.16	315.2	314.82	317.65	310.77	310.22	310.58
303.61	309.5	303.81	305.84	305.8	301.94	303.62	305.49	302.5	307.45	307.47	305.35	304.8	302.27	304.33	301.49	306.3	303.67	305.16	303.26	304.54	302.36	303.53	304.58	305.74	307.54	304.78	303.59	305.43	301.63	304.31	305.43	303.25	303.13	308.22	303.99	304.56	306.13	308.62	305.63	304.33	307.08	304.93	304.43	303.38	302.12	306.37	305.22	302.9	304.77
319.38	320.08	316.71	313.83	322.17	318.77	321.17	321.7	319.37	317.42	317.5	316.76	315.4	317.86	317.89	317.81	319.01	319.79	317.17	319.5	318.27	317.42	317.92	319.58	319.97	318.5	318.27	317.96	318.24	319.08	323.56	318.24	317.49	319.12	318.61	317.27	320.44	318.57	320.69	320.87	319.25	319.69	318.57	318.29	318.55	319.47	319.45	318.53	316.91	318.93
305.8	302.97	305.07	304.99	304.76	302.16	302.46	302.95	302.49	306.56	301.77	305.97	302.1	304.22	305.04	300.36	304.74	300.02	305.11	304.16	302.15	301.88	302.35	307.69	303.71	303.26	305.63	301.81	300.7	305.16	307.68	305.4	303.26	305.7	303	303.19	305.03	307.44	300.39	301.89	302.96	303.19	304.65	301.53	304.68	307.47	299.25	304.8	303.6	306.77
312.47	311.44	312.77	311.99	307.57	314.95	313.67	309.57	311.12	309.53	308.75	313.43	311.61	311.24	309.27	309.73	312.27	312.12	309.32	310.15	312.99	311.86	311.08	311.5	312.38	312.25	313.66	309.1	311.95	309.55	313.94	310.85	309.36	310.7	312.59	312.25	312.07	315.35	313.37	311.53	310.56	308.77	306.77	313.45	311.2	310.58	310.18	314.82	310.72	311.03
308.04	304.65	307	304.46	304.19	308.88	306.38	306.62	308.56	303.69	306.58	306.71	309.43	304.66	303.92	310	306.73	307.41	305.86	306.85	305.44	304.58	306.52	305.83	307.49	305.82	309.6	302.93	304.69	303.55	304.41	305.27	305.14	305.62	303.6	303.52	306.93	308.33	308.03	308.34	304.24	302.09	305.13	303.99	306.72	305.35	306.71	305.26	302.43	309.94
310.06	315.63	313.2	314.28	312.31	312.73	316.81	313.56	313.3	315.87	316.4	314.24	318.18	317.09	313.16	316.11	316.2	313.24	316.04	313.29	309.89	312.55	311.78	318.08	316.69	314.76	308.3	312.28	313.48	311.18	314.01	310.96	316.27	316.42	313.07	313.81	310.37	316.23	317.02	312.77	315.78	317.1	312.13	315.16	314.58	313.87	314.05	314.1	314.16	313.07
298.75	296.96	304.1	304.04	300.3	299.39	295.74	297.08	304.87	300.15	297.84	301.17	295.32	301.82	301.4	297.06	300.28	298.8	301.3	301.32	300.87	299.13	302.94	298.57	299.87	299.56	300.54	299.25	296.36	300.57	304.09	298.62	301.02	299.84	298.57	298.49	302.63	301.56	299.9	293.56	301.29	301.95	299.69	301.81	301.33	300.08	298.96	302.36	299.03	300.56
304.69	307.33	303.93	303.79	307.53	302.5	303.13	306.3	306.04	304.31	307.72	304.16	307.5	304.53	304.18	307.04	309.05	306.18	307.18	304.5	303.85	302.64	307.39	304.59	307	307.83	307.22	300.11	306.46	304.52	306.76	304.3	303.63	305.07	306.87	305.26	306.87	306.73	306.05	306.18	305.33	304.88	304.92	304.58	302.28	304.96	304.9	303.4	307.67	303.09
315.34	317.31	311.89	313.3	316.27	314.82	313.95	316.74	317.67	317.33	314.73	310.84	316.79	314.75	317	316.36	315.55	314.75	316.34	315.74	312.34	320.99	314.46	318.18	313.89	316.61	311.24	315.41	313.31	314.01	314.14	315.94	315.77	311.23	314.08	315.98	317.46	314.26	313.52	319.15	316	314.09	311.61	310.63	317.47	315.34	317.76	313.26	312.85	316.24
313.15	313.95	313.07	313.84	312.55	315.11	314.48	312.51	313.62	317.16	313.67	313.15	319.15	309.98	313.18	310.8	313.39	315.97	312.24	313.64	311.72	312.99	310.73	312.25	312.77	310.68	312.91	308.71	313.74	313.05	311.56	314.39	312	314.16	314.65	309.97	312.31	315.35	310.26	311.71	314.36	314.41	312.18	310.46	314.84	311.79	311.87	314.97	312.17	313.36
314.25	317.38	319.98	315.41	318.31	316.57	317.88	315.92	314.19	317.95	315.88	317.11	319.13	316	315.52	318.67	318.82	318.81	317.71	315.72	316.7	316.73	317.96	315.84	318.03	316.34	319.54	318.78	319.22	315.25	316.49	314.26	315.06	318.01	315.15	318.25	319.45	318.85	318.93	318.96	317.52	316.57	320.57	317.93	317.3	315.47	319.77	318.44	318.72	317.73
315.03	314.76	316.91	312.22	313.29	313.17	313.36	315.29	317.26	312.89	315.44	310.37	315.22	312.4	313.75	309.85	313.75	316	316.88	313.85	316.12	313.37	313.41	313.94	314.49	310.8	316.67	313.73	314.62	314.58	313.87	314.83	313.66	313.65	315.44	313.49	314.78	310.64	314.86	312.53	311.91	315.43	310.76	315.66	312.96	313.71	310.86	313.37	312.49	316.8
312.01	311.39	309.23	309.54	307.25	308.76	308.74	310.83	308.27	310.12	308.54	308.5	305.66	310.81	314.74	310.78	309.5	309.25	309.25	310.67	312.98	309.86	311.45	309.39	309.24	307.62	305.53	311.11	307.7	310.81	311.82	308.3	309.83	310.67	307.43	310.38	313.35	312.24	311.66	311.92	309.37	307.44	306.45	310.6	308.74	310.13	309.75	309.32	308.69	307.13
302.62	299.73	298.43	299.83	300.92	303.85	300.37	298.85	302.43	299.34	302.14	299.35	305.24	302.95	301.28	304.06	298.14	301.75	305.22	300.68	298.31	301.63	295.84	299.94	298.76	303.51	301.83	298.16	300.02	301.56	298.85	301.01	301.55	304.92	300.88	301.19	302.98	301.27	297.15	299.77	298.97	297.46	304.67	301.24	299.4	297.23	301.63	295.23	303.74	301.11
295.7	294.37	298.09	296.55	295.84	292.94	298.66	294.9	294.76	293.34	293.96	298.78	296.83	298.13	298.79	293.04	295.6	292.13	297.1	292.47	293.8	295.52	295.55	301.31	294.95	297.71	296.66	294.97	295.92	291.06	292.72	296.94	295.99	294.23	296.45	297.93	294.36	291.38	294.95	297.3	293.2	296.48	294.74	294.42	292.95	291.56	292.72	293.34	295.58	294.13
308.83	305.88	303.74	302.14	304.36	302.3	307.98	305.45	303.41	304.09	304.86	309.65	302.02	306.77	304.01	306.92	301.41	303.12	303.81	305.57	301.74	305.07	303.96	302.49	301.55	302.37	300.7	304.48	304.22	300.85	305.59	304.08	302.31	305.31	301.65	303.6	306.91	302.16	305.89	304.03	301.43	306.64	306.33	304.21	304.63	306.53	302.69	303.31	306.7	304.45
308.56	311.05	310.81	309.15	310.9	311.4	308.56	308.35	307.02	309.99	303.63	307.68	313.69	310.13	307.03	306.29	308.36	312.04	306.07	309.33	306.78	310.7	309.55	311.48	308.81	311.57	307.28	310.27	308.29	309.8	312.77	308.63	311.17	311.17	307.44	308.44	309.12	308.68	308.75	307.03	306.15	312.59	312.92	308.98	307.25	306.32	310.04	305.74	310.72	308.28
319.93	320.34	324.13	318.78	319.92	318.62	318.02	319.55	322.08	320.95	319.41	320.76	318.43	320.9	319.65	322.81	320.81	318.99	320.1	318.25	321.1	319.04	316.76	321.35	320.17	317.28	322.68	320.89	318.95	319.41	320.43	322.22	318.7	319.89	318.22	321.09	317.14	322.7	315.06	320.16	319.83	321.44	316.1	319.53	315.89	318.42	315.18	315.32	318.51	320.62
320.49	320.54	317.84	323.25	319.31	318.57	316.86	322.11	319.29	315.98	320.6	319.56	321.18	320.12	319.65	319.8	320.07	318.36	322.23	317.73	318.58	320.56	320.22	317.25	321.13	316.4	317.68	320.2	322.38	321.67	320.05	319.36	319.96	318.68	320.19	320.52	320.18	321.18	316.43	319.72	318.27	321.79	317.11	317.31	319.34	319.84	318.85	319.07	319.43	317.36
313.57	314.98	310.83	315.31	313.14	315.54	314.59	311.98	308.25	314.23	314.34	313.95	315.45	312.38	315.02	313.22	314.28	315.93	316.57	315.74	315.9	317.08	313.92	314.35	317.04	312.19	317.73	311.23	313.71	315.24	314.26	318.64	315.26	317.09	311.8	313.94	313.6	312.98	314.59	313.51	313.19	314.02	314.93	317.49	315.01	315.2	314.22	317.42	312.59	314.1
315.73	313.13	316.2	319.27	318.33	315.82	313.69	312.63	317.17	316.49	314.32	312.86	315.97	313.14	313.83	313.02	315.79	314.88	318.77	314.78	312.95	316.12	317.2	315.36	315.38	316.26	312.91	312.74	317.89	314.95	312.7	315.31	314.82	317.18	314.7	314.47	311.96	312.61	313.17	312.48	313.31	315.45	313.71	316.99	315.27	310.5	318.76	315.36	314.88	311.85
305.39	306.52	305.62	305.55	305.95	309.05	301.12	308.97	307.07	304.38	309.04	304.57	310.25	308.17	305.52	304.61	305.03	305.33	305.27	306.16	304.88	306.57	303.69	306.77	302.5	302.34	304.79	301.61	303.67	304.03	305.83	305.88	306.17	303.86	304.24	308.02	306.41	304.82	305.31	303.95	307.05	306.98	305.83	302.98	306.06	305.92	304.8	300.35	303.47	308.48
301.76	303.81	305.01	303.07	301.65	305.04	306.68	304.47	300.57	304.34	303.45	305.27	306.2	302.02	304.83	307.15	306	302.98	302.26	303.89	302.98	300.25	303.9	304.26	302.34	306.47	302.5	305.02	301.15	303.25	303.27	302.78	303.98	304.88	303.12	301.31	301.06	307.14	303.75	303.59	300.83	304.73	302.37	300.55	304.45	300.92	302.88	304.71	305.21	301.87
318.25	318.65	318.89	315.01	318.96	318.13	318.03	318.22	319.75	315.98	317.84	320.69	322.25	318.48	320.44	315.59	319.42	320.81	319.39	318.83	319.07	318.21	317.27	320.48	319.02	316.51	320.26	319.48	316.05	320.61	318.88	317.1	322.93	322.88	317.97	316.22	318.64	318.43	319.9	317.68	316.78	317.94	318.65	316.27	320.58	320	318.75	319.64	318.62	321.3
307.27	308.1	305.57	310.73	308.01	307.34	307.25	306.38	305.32	308.71	309.57	303.3	310.14	306.66	307.68	307.93	305.6	308.38	305.5	308.52	306.52	309.53	307.52	306.19	306.17	308.09	306.64	309.49	307.85	307.86	308.04	306.54	306.33	305.78	306.34	304.39	306.08	305.21	306.06	307.62	304.6	305.05	305.18	306.89	307.99	304.63	309.26	306.02	308.72	304.77
295.96	294.99	294.48	293.18	298.31	296.4	298.89	295.69	298.75	297.2	299.17	294.29	293.94	297.85	295.55	296.19	297.18	295.62	294.38	296.37	298.34	297.86	297.97	298.89	296.05	297.31	297.58	300.13	298.55	295.5	296.3	301.48	298.1	293.81	296.55	295.98	294.59	295.43	297.12	297.88	299.1	300.32	297.31	294.87	300.16	302.33	295.25	294.85	296.54	296.03
318.78	318.21	321.28	320.84	320.27	316.07	318.95	316.88	320.49	318.37	319.58	317.15	321.21	318.79	319.88	317.36	315.85	316.33	315.71	319.49	314.66	320.9	318.37	320.77	318.94	320.23	318.86	319.5	318.54	317.85	322.49	319.05	317.98	320.93	317.43	316.67	316.13	318.62	315.44	320.49	320.63	319.07	316.32	318.84	318.43	313.09	318.95	315.06	317.11	318.66
295.07	294.29	293.51	296.74	293.11	296.27	295.47	292.65	295.32	290.83	294.93	294.94	295.88	296.5	295.29	289.95	291.87	295.38	293.85	293.17	294.19	294.12	291.68	292.63	294.04	293.33	292.38	296.21	295.38	297.35	292.85	291.69	294.18	298.62	294.33	294.4	294.08	294.41	299.05	294	295.6	295.03	292.64	296.19	293.95	294.28	292.97	296.94	299.37	296.16
305.91	302.8	299.82	304.08	303.21	306.44	305.15	304.99	303.18	303.56	304.4	303.61	301.17	302.99	303.91	300.67	301.97	303.61	302.46	306.15	303.15	305.51	305.81	301.09	303.44	302.13	303.37	303.68	304.24	302.5	305.24	303.26	303.58	305.49	304.77	307.25	303.27	301.14	305.71	308.5	303.94	306.02	305.8	304.42	302.44	304.39	301.09	300.32	305.74	302.41
317.18	315.25	313.63	320	316.22	317.25	318.94	311.86	317.86	316.69	314.36	319.51	318.72	315.08	312.73	316.29	312.84	316.54	312.87	316.3	315.71	317.63	316.46	314.02	314.98	318.38	314.09	318.43	315.7	316.17	316.89	313.06	318.31	316.33	315.1	319.84	315.01	316.36	313.61	314.75	318.46	315.33	316.92	313.15	317.13	319.95	314.23	316.85	314.89	316.52
293.5	296.17	292.43	290.81	293.36	295.11	295.24	295.04	294.24	291.97	288.22	294.4	293.86	292	296.17	295.96	292.85	295.18	294.77	293.28	296.4	294.84	293.94	296.88	292.74	292.76	293.81	292.55	294.71	293.31	293.25	297.86	292.4	294.25	292.93	294.02	295.75	296.56	294.26	298.18	292.39	295.34	292.53	294.14	294.67	295.28	292.86	294.46	292.82	297.43
303.55	301.48	304.39	305.15	305.15	302.15	305.27	304.78	309.55	305.78	299.08	302.74	303.01	302.42	302.75	304.85	304.86	303.24	305.07	306.05	302.9	303.72	308.71	307.71	304.59	307.46	303.36	306.75	301.43	307.63	303.54	302.66	304.06	305.22	301.75	307.96	302.43	305.15	304.07	301.39	300.86	309.24	304.77	306.54	302.96	301.02	302.69	305.36	304.07	304.67
308.31	303.02	304.33	306.73	303.62	306.29	306.7	306.94	303.5	307.18	305.96	308.73	308.38	308.39	306.12	305.34	305.59	304.52	303.76	306.94	308.83	307.17	303.2	305.79	304.16	307.93	305.58	306.66	303.4	306.31	303.17	303.09	304.68	303.17	302.67	307.08	309.89	307.47	305.66	304.13	304.69	305.7	304.81	307.52	302.17	304.4	304.87	300.6	308.47	301.49
302.22	299.98	301.9	301.01	300.37	304.41	299.96	304.47	299.58	299.79	301.02	303.11	301.61	299.19	306.56	300.74	298.94	305.41	303.27	298.89	302.57	301.39	298.82	302.99	303.46	306.59	301.87	302.25	301.99	302.42	298.75	300.06	300.62	300.37	305.05	302.81	299.23	300.4	300.03	298.32	301.79	302.54	300.49	302.55	298.62	301.47	301.79	303.08	303.14	302.97
317.73	317.46	318.16	319.73	322.91	317.15	315.34	318.54	318.13	316.76	322.59	315.9	319.62	314.93	318.92	319.12	318.28	318.56	315.59	320.46	317.47	317.81	319.43	319.7	320.83	319.39	318.51	320.28	315.21	318.37	321.16	316.12	314.27	317.08	317.75	320.7	318.77	318.17	315.38	318.07	316.43	316.88	315.54	318.33	320.53	316.01	319.55	317.47	319.96	320.82
324.36	328.04	324.54	327.63	322.13	326.95	323.1	325.51	325.9	325.98	322.33	325.86	322.55	320.6	329.64	322.37	325.76	325.6	323.73	323.85	322.93	326.88	326.07	326.42	321.84	327.62	322.34	325.45	325.54	327.88	323.32	322.55	327.19	324.39	328.11	325.84	325.39	326.53	325.74	319.14	322.74	322.38	322.95	322.76	324.11	327.77	325.56	328.21	329.68	323.13
308.05	310.11	311.84	311.2	308.73	308.89	308.55	305.47	309.28	309.43	309.6	307.18	307.31	307.23	311.12	308.67	310.24	311.44	308.15	306.58	313.91	310.37	310.48	310.99	306.22	305.09	311.51	310.07	311.41	310.09	307.36	309.55	308.57	308.8	309.03	311.26	310.54	311.15	307.38	308.14	309.08	307.72	308.02	310.63	306.96	311.62	309.24	309.72	309.12	308.38
313.4	309.91	309.53	307.84	312.31	312.35	308.15	315.39	313	311.01	309.42	309.03	314.87	310	309.48	313.14	310.94	308.23	309.85	309.88	310.89	313.41	314.47	307.59	311.42	312.33	310.62	308	310.97	309.25	311	311.93	315.94	313.78	309.15	309.9	310.83	310	313.56	311.01	314.18	311.84	312.42	310.4	311.19	313.31	312.12	311.66	309.18	310.6
299.91	301.87	301.59	304.17	305.38	306.17	301.2	303.33	300.62	301.2	303.47	304.08	299.99	306.12	304	304	303.09	304.36	303.22	306.14	301.07	300.07	303.36	302.25	300.08	307.74	302.17	302.13	302.44	299.02	302.39	303.44	303.98	301.46	304.72	300.29	300.33	300.61	303.7	301.58	305.01	302.72	303.36	304.57	302.96	301.03	301.34	304.43	299.81	301.78
302.83	303.74	300.27	305.01	296.82	300.93	300.45	303.49	303.03	303.48	305.37	301.01	299.1	298.12	302.68	300.79	303.2	301.74	299.2	302.51	303.16	303.37	300.6	300.58	301.83	300.04	300.68	305.22	299.53	302.7	297.57	299.97	300.68	301.35	296.41	301.68	300.12	303.77	299.13	300.4	302.9	299.67	302.11	301.68	301.72	300.55	301.98	301.73	300.13	300.78
317.89	318.99	319.52	316.66	319.45	316.06	317.62	318.46	317.35	319.84	313.52	322.01	321.12	318.54	321.64	318.4	319.54	316.01	318.32	314.74	321.15	317.63	320.67	318.35	318.71	318.39	319.61	318.56	318.6	322.29	317.58	319.07	315.96	317.08	317.97	316.97	319.16	315.24	320.66	320.39	318.82	321.62	318.83	316.15	315.75	315.91	321.31	316.72	320.21	321.66
295.96	298.59	295.74	298.16	295.39	299.18	298.79	298.32	296.53	297.74	298.15	295.22	298.61	299.24	296.02	295.16	293.28	295.4	298.06	297.5	296.21	294.64	297.14	296.84	300.05	299.35	298.75	297.95	295.56	296.53	298.04	297.52	293.62	295.32	301.01	299.79	293.71	295.41	296.61	300.84	297.57	297.93	296.22	297.52	299.75	292.26	297.73	297.27	297.36	298.19
301.16	301.32	302.31	300.13	301.63	298.9	300.28	299.97	301.82	303.25	298.01	297.69	301.99	297.55	299.12	298.42	299.76	302.05	297.65	301.06	304.95	300.71	300.8	297.35	299.14	296.78	300.2	298.9	299.18	296.77	297.3	299.2	297.23	300.21	299.88	299.89	300.03	298.78	299.8	299.16	301.43	300.93	300.2	301	298.2	300.66	299.96	303.22	300.21	299.17
300.37	310.08	307	305.11	306.27	302.89	304.08	300.25	303.55	306.63	306.63	303.9	302.91	302.9	304	302.9	302.39	304.16	300.6	303.69	301.83	303.77	306.23	303.93	302.32	303.58	303.09	304.81	303.3	302.84	306.84	303.9	302.58	301.4	301.76	304.05	305.73	306.47	301.5	301.73	305.69	303.12	300.87	304.58	304.2	303.94	302.19	304.3	302.39	307.83
306.2	308.75	305.8	307.09	302.97	304.22	302.33	304.44	307.44	306.6	305.3	306.41	304.11	303.51	303.76	304.53	307.41	302.35	303.5	305	305.55	304.17	306.17	305.67	307.35	309.1	309.16	306.15	304.06	304.88	305.98	304.21	305.53	305.74	301.85	302.78	307.66	306.57	305.99	307.31	309.04	306.9	309.35	307.29	307.47	305.79	306.47	304.39	304.41	302.74
315.02	312.53	317.45	313.28	313.68	313.38	312.59	313.84	309.71	312.99	313.64	310.52	312.35	313.5	315.13	312.42	316	312.62	314.64	313.58	315.95	311.89	313.16	313.42	313.38	313.22	312.92	313.48	317.49	316.31	317.3	310.62	315.41	313.63	311.8	313.96	311.52	312.7	310.18	314.6	314.42	312.07	310.5	311.74	317.93	315	315.07	312.21	314.22	313.86
315.09	312.5	317.34	312.3	315.77	313.3	314.5	313.12	314.05	314.47	315.51	314.54	314.49	314.77	315.42	316.51	314.88	316.13	314.17	316.81	312.08	315.53	314.68	314.05	318.29	314.97	319.51	315.1	315.9	314.4	315.36	314.78	315.04	316.44	312.81	312.48	311.7	314.54	313.58	315.24	315.53	317.17	317.08	318.88	310.59	316.51	315.58	317.99	315.27	312.22
318.79	321.42	321.43	322.04	322.12	321.9	317.71	319.23	319.29	318.64	319.1	319.34	318.86	317.15	318.14	317.24	317.18	321.1	319.68	317.19	316.28	319.32	319.27	318.13	320.78	316.16	319.83	315.67	322.08	317.98	317.62	322.03	321.09	317.38	319.39	318.27	319.74	321.36	323.89	317.3	320.67	319.58	320.16	321.33	318.28	320.05	320.45	320.42	318.56	318.5
296.03	292.55	294.17	295.56	293.69	293.58	293.91	293.79	293.44	295.41	292.06	293.13	290.15	296.19	294.33	293.13	291.78	293.45	294.49	295.2	290.71	291.24	296.23	292.17	293.41	293.14	292.66	290.69	294.14	295.55	297.65	293.12	290.1	294.07	293.37	295.43	293.19	293.8	293.06	294.09	295.32	294.62	291.5	294.76	295.96	295.6	296.18	295.1	298.76	293.7
329.28	328.63	329.8	327.01	325.28	325.14	326.73	329.52	327.93	330.57	326.42	327.34	325.58	324.56	327.56	324.73	327.47	328.05	325.61	325.65	331.28	327.28	326.45	325.31	328.38	326.26	324.61	324.61	322.35	326.58	326.31	330	327.17	326.06	328.12	326.71	329.78	326.45	330.84	327.38	327.41	331.41	329.39	329.55	324.7	325.25	327.9	325.17	329.81	322.55
326.97	326.31	326.46	331.76	324.01	329.12	327.95	327.14	324.13	328.59	327.04	327.87	323.61	326.06	327.14	323.02	327.46	324.28	327.1	324.31	328.09	327.25	325.13	325.05	329.38	327.69	327.97	329.46	324.1	326.99	329.47	327.01	327.39	325.17	325.04	324.62	324.59	325.84	326.42	328.1	329.36	324.78	326.36	326.59	325.7	325.4	327.4	328.53	327.15	324.96
318.36	315.22	316.75	320.78	316.17	318.31	317.69	313.62	316.87	319.14	314.5	315.31	320.83	317.71	314.41	322.36	318	319.96	322.18	317.38	319.69	319.51	318.78	318.86	318.61	315.35	317.49	319.18	315.41	318.7	317.48	316.66	318.81	316.05	316.89	320.36	317.44	318.79	320.92	313.95	316.5	312.23	320.2	319.87	317.19	320.41	314.84	317.7	320.21	316.06
305.34	306.48	305.59	305.54	304.16	299.07	303.69	301.92	303.77	302.45	308.09	299.82	301.63	304.03	301.79	307.99	301.87	304.84	301.99	302.84	303.55	302.97	303.38	304.73	302.63	303.83	301.27	303.52	298.62	306.01	305.81	302.04	306.16	302.09	304.26	303.56	302.67	300.86	303.75	299.06	307.65	302.25	304.55	302.73	303.11	302.31	302.09	304.56	307.81	305.49
307.77	305.38	306.76	304.13	301.83	303.52	303.85	304.13	305.21	300.47	305.28	302.85	300.45	299.79	301.74	301.33	301.28	301.86	304.27	304.06	303.43	305.28	303.23	302.15	303.93	303.92	304.51	302.75	302.57	305.88	301.32	305.09	301.52	300.85	304.43	304.07	303.09	303.48	300.35	304.59	301.28	300.7	302.04	303.69	303.7	306.03	302.08	300.19	298.65	299.38
305.42	306.77	308.29	310.48	307.2	309.95	306.72	308.13	306.9	308.74	307.08	305.98	305.52	308.7	305.98	305.87	310.17	311.54	308.1	307.63	306.94	305.69	308.62	307.23	306.35	306.12	306.4	308.36	308.87	306.99	305.4	306.29	306.41	306.13	307.15	305.97	304.13	307.71	304.25	305.09	306	309.62	306.55	308.38	306.82	308.5	304.66	306.79	303.14	308.39
312.27	316.18	313.82	312.86	318.91	316.17	314.14	313.97	313.89	310.34	310.73	312.32	310.95	315.41	315.27	314.63	314.3	310.67	311.44	310.71	313.95	308.82	311.13	313.01	313.89	314.14	314.63	315.12	311.64	311.22	310.89	316.6	311.76	315	315.65	313.03	313.95	308.5	308.9	314.44	313.63	311.91	310.84	314.96	315.65	313.07	312.95	311.97	313.46	312.91
303.9	306.15	300.1	300.04	303.1	299.77	302.9	301.48	302.26	298.48	301.78	304.72	300.8	299.88	300.16	300.37	300.93	303.5	298.38	298.53	298.33	301.67	299.26	296.63	302.82	303.73	301.91	304.63	301.13	298.28	302.43	301.77	299.82	303.09	303.44	299.23	300.22	303.28	299.06	296.97	303.28	300.17	298.51	300.81	297.54	300.8	301.69	297.61	302.81	298.38
303.16	304.95	303.83	298.23	299.54	302.91	305.17	305.01	304.19	304	297.56	300.96	305.28	305.43	300.06	301.15	300.78	304.17	302.84	303.22	303.48	303.16	301.66	308.72	305.01	303.8	300.88	298.46	300.26	303.72	300.03	300.32	297.38	305.72	300.6	303.38	302.87	300	301.4	300.31	300.72	305.42	305.52	302.66	304.88	300.79	301.73	301.74	301.67	302.19
325.49	328.74	328.24	326.6	329.16	327.43	327.16	327.86	327.08	330.31	329.86	326.24	328.07	329.09	327.39	327.34	327.85	327.97	327.97	329.17	327.41	329.25	324.88	328.6	327.81	323.32	328.4	330.27	329.04	330.23	329.03	325.45	329.53	327.56	324.73	326.03	326.84	324.44	331.58	328.78	327.96	331.41	328.49	323.48	327.23	330.52	325.81	330.84	328.54	328.01
302.84	301.44	302.2	302.66	297.05	300.92	306.15	304.58	302.9	303.79	301.09	303.25	301.7	302.51	303.84	303.81	306.64	299.97	298.94	301.68	302.63	302.37	303.71	303.39	301.49	303.78	305.29	303.34	303.05	303.94	307.94	301.3	301.77	302.43	300.32	304.23	301.95	303.22	303.86	299.71	306.34	301.85	299.68	303.54	304.78	301.67	303.58	300.43	306.15	301.93
300.9	303.8	307.17	306.39	298.47	302	300.19	304.73	306.46	303.85	305.61	306.43	305.57	302.37	305.91	306.11	300.46	302.97	304.72	301.43	301.74	305.93	306.4	302.17	302.89	300.33	302.66	307.13	303.27	304.42	304.16	306.52	303.88	303.51	304.42	301.7	306.08	303.58	303.03	304.75	304.21	303.28	307.59	306.43	304.32	304.19	306.58	305.81	302.98	303.26
301.98	303.46	304.54	303.11	302.78	301.3	300.86	300.51	301.15	301.92	303.34	304.08	303.96	302.33	304.92	301.29	307.31	301.67	300.55	302.48	301.95	305.47	302.33	301.64	299.96	302.55	300.85	303.91	302.39	298.58	299.55	303.25	300.87	302.51	298	304.57	305.4	302.47	304.56	301.82	301.4	301.44	300.26	301.81	303.39	305.64	303.18	304.92	305.6	301.4
317.79	314.83	317.23	316.03	316.78	313.15	315.6	314.82	317.04	318.5	311.44	316.8	315.32	315.36	314.34	319.83	312.94	316.91	318.15	310.73	312.94	315.1	312.35	314.45	315.22	314.18	317.31	314.12	317.6	316.69	314.79	315.97	313.37	316.36	316.23	314.31	315.74	314.68	318.6	319.42	313.77	316.4	316.08	317.5	317.53	314.62	315.87	318.69	315.53	318.65
310.28	310.84	310.12	313.78	309.65	307.86	314.05	308.95	309.51	309.57	307.32	310.24	312.86	311.78	308.74	309.23	309.19	309.19	310.85	313.3	307.19	311.11	312.31	310.95	307.71	312.43	308.62	311.38	309.93	310.85	311.75	308.88	310.92	312.92	311.52	306.27	313.19	311.26	311.96	311.14	311.6	312.06	308.51	311.74	309.94	308.37	310.2	312.72	309.39	308.43
311.15	311.42	305.99	307.65	309.26	308.86	309.64	307.03	309.9	312.35	311.91	313.81	313.48	309.38	309.53	308.23	305.92	310.19	311.77	309.15	309.99	306.1	311.8	315.34	311.42	312.41	314.13	308.33	308.27	311.91	310.76	312.3	310.19	310.56	309.86	312.4	306.65	310.83	309.84	311.06	311.09	308.31	310.76	312.29	312.06	310.54	311.77	308.56	310.73	310.12
308.04	309.63	311.32	309.41	310.89	313.44	312.54	311.03	310.82	310.42	312.1	310.74	314.49	310.27	313.73	313.2	309.21	312.83	312.66	310.38	313.16	309.52	311.76	305.74	310.28	310.37	311.98	311.86	310.12	308.97	317.31	315.26	313.1	311.74	311.51	313.11	312.09	316.46	314.96	313.9	313.06	311.93	308.34	312.74	311.57	310.91	311.35	309.89	312.06	309
294.78	293.5	293.13	293.56	296.38	296.16	293.83	296.74	294.92	292.79	292.45	295.06	294.37	294.06	293.42	293.11	291.25	291.02	294.63	293.53	297.42	293.62	292.62	292.1	295.03	293.55	294.29	294.97	293.02	295.04	291.44	292.05	295.67	291.65	294.33	291.46	294.89	295.88	293.93	293.4	293.98	291.36	298.21	293.47	295.12	295.53	292.05	293.19	296.46	290.27
316.2	316.42	314.69	315.76	314.22	315.22	316.46	315.68	314.81	319.93	314.09	315.45	317.25	318.18	316.31	313.54	312.61	316.18	315.64	313.29	312.77	315.65	317.97	316.54	316.38	313.39	314.18	317.38	316.48	312.64	316.5	313.61	314.88	318.48	315.95	317.09	311.17	314.41	314.13	317.64	316.19	317.6	317.62	319.62	316.87	315.09	312.47	315.82	317.81	318.29
294.77	295.52	300.65	296.56	293.04	292.17	294.54	299.02	297.93	297.42	297.67	297.75	298.77	298.59	294.69	297.63	295.73	293.51	296.03	297.96	295.75	298.66	295.44	295.86	298.6	297.49	300.3	296.85	299.03	297.49	295.71	297.82	296.2	296.37	292.96	293.69	296.22	291.62	296.55	296.57	295.71	293.98	298.39	299.54	296.44	298.02	295.46	295.15	299.02	296.74
314.44	311.71	314.38	312.93	313.86	312.73	311.23	314.42	314.36	313.14	315.87	315.72	318.31	316.73	311.8	311.35	313.99	313.44	316.45	313.23	318.76	319.18	317.17	316.57	315.63	315.8	315.72	313.88	315.81	313.79	317.38	315.48	315.09	313.33	314.14	314.32	313.69	315.63	313.89	313.47	317.75	317.5	312.75	313.49	313.09	313.99	312.32	313.58	313.59	313.56
303.67	304.93	305.8	305.5	310.85	305.01	306.03	306.94	303.68	306.09	309.19	306.33	303.74	305.71	305.73	306.83	306.66	307.71	303.1	307.31	308.37	308.46	308.27	303.84	309.49	307.49	309.9	303.35	306.88	306.82	304.74	306.61	306.35	306.17	304.69	308.15	308.93	307.03	304.34	305.67	305	306.61	301.97	305.79	309.57	306.84	304.23	307.04	303.88	306.86
326.62	326.35	328.66	331.39	324.09	329.27	332.7	332.25	328.86	329.23	328.16	329.43	327.32	323.43	331.75	327.15	331.1	330.53	324.33	327.63	326.22	326.34	326.22	329.26	328.63	328.33	329.69	324.42	330.69	325.41	325.76	328.33	328.32	330.16	324.62	331.64	329.3	324.98	325.27	330.3	328.67	331.41	329.27	328.64	328.48	334.64	331.46	327.69	329.91	327.76
301.37	303.88	305.04	303.95	299.69	304.59	303.06	307.58	305.33	299.24	302.3	304.05	303.09	304.76	305.78	305.12	303.71	299.16	301.96	302.74	303.36	306.34	303.3	302.5	306.2	303.3	303.85	303.53	305.75	300.97	298.79	306.68	302.58	300.58	302.9	305.15	303.82	307.92	304.49	302.25	303.42	305.82	307.94	303.57	303.63	303.02	304.63	301.55	305.27	302.32
305.09	303.04	305.67	303.58	305.09	302.23	307.06	305.05	303.92	302.97	302.07	302.49	303.06	304.43	302.73	306.41	307.75	301.04	301.77	298.31	303.46	307.06	303.23	302.81	304.86	308.37	303.93	305.03	306.12	303.26	302.01	306.6	301.48	304.51	305.33	306.27	304.32	303.95	304.36	305.52	306.47	302.35	304.3	304.87	303.25	304.49	305.38	303.82	300.79	304.15
313.5	316.87	314.27	315.63	314.15	315.16	318.44	317.44	314.35	310.85	315.4	314.42	315.22	315.53	318.04	311.39	314.39	316.38	308.92	317.99	317.15	320.25	315.13	316.28	316.9	319.17	316.29	313.96	317.1	315.76	313.48	317.78	318.38	318.83	315.17	313.01	315.13	316.95	311.3	315.8	311.84	318	315.91	316.35	315.99	313.56	312.62	317.51	313.1	317.42
301.07	300.21	303.05	300.96	301.98	304.62	304.66	300.6	305.1	302.72	306.55	303.35	305.62	302.24	300.53	302.74	305.37	303.44	301.42	300.33	304.13	303.72	303.07	305.82	300.49	300.5	300.96	300.92	303.79	302.74	301.3	300.23	302.58	303.99	304.79	301.58	304.63	304.28	303.55	298.84	305.55	301.32	302.42	302.9	297.97	300.71	302.27	304.26	309.07	304.24
309.56	311	312.24	315.83	310.68	309.76	312.09	317.46	311.24	311.33	309.42	314.77	312.23	315.08	313.53	314.32	311.81	312.89	312.41	311.71	315.3	313.16	314.91	312.86	311.92	313.37	314.4	314.79	308.3	312.7	313.05	312.91	315.22	310.33	311.93	314.38	312.7	315.54	314.51	312.65	311.31	313.83	313.13	314.73	311.52	315.06	311.36	313.53	312.06	317.5
294.62	296.67	292.24	294.5	293.25	294.65	297.78	296.87	294.27	295.62	293.59	296.2	291.35	294.11	296.23	298.09	292.79	293.31	293.08	292.56	293.87	295.03	295.47	297.59	293.38	293.62	295.73	297.24	294.1	297.22	295.11	295.03	291.69	291.9	293.57	296.55	292.62	295.18	293.87	294.83	293.35	293.72	295.07	292.55	293.24	294.73	294.5	296.71	292.04	296.93
302.57	301.92	302.19	300.62	303.35	297.6	304.35	304.64	304.1	301.03	302.34	303.16	299.81	301.46	302.01	299.87	301.82	298.16	301.25	303.32	298.45	299.38	295.12	301.86	303.02	302.15	299.32	297.96	300	301.48	300.31	302.63	300.01	300.4	301.49	299.04	298.73	302.89	301.45	301.39	299.29	298.72	298.96	303.67	300.01	300.41	300.95	302.92	295.13	302.98
305.62	307.75	305.87	306.51	305.39	306.89	309.45	305.3	304.01	307.95	304.45	305.4	302.97	309.04	308.61	308.32	308.41	303.97	307.55	304.96	306.25	304.91	305.88	307.64	307.33	307.1	304.21	307.88	304.37	306.76	306.44	306.37	302.84	304.93	311.59	309.16	309.93	303.95	310.62	304.11	304.12	305.45	308.65	308.02	307.13	304.53	307.51	304.82	311.46	305.21
325.55	328.99	331.62	322.87	325.17	329.31	326.94	326.5	327.19	328.3	325.52	324.85	324.33	324.36	325.25	327.15	327.32	329.82	329.9	327.13	325.63	327.19	330.44	326.69	327.04	327.79	327.77	326.44	325.64	327.9	326.16	326.89	328.31	324	329.74	328.04	327.32	327.84	327.28	329.68	332.31	328.61	323.36	325.39	325.02	327.96	327.48	330.53	325.39	327.44
315.26	315.4	314.38	313.7	316.09	313.73	316.47	311.2	313.48	314.95	313.16	312.81	315.68	313.03	315.06	318.77	314.65	314.56	314.97	311.82	316.63	315.98	315.07	313.38	312.58	315.25	312.11	317.55	316.09	314.84	315.31	313.92	315.72	315.19	315.13	319.5	312.75	312.21	315.42	316.7	316.25	317.71	312.73	317.23	314.45	312.84	312.43	312.79	318.2	310.59
322.63	316.83	320.14	318.87	318.36	319.42	319.59	319.49	318.28	317.27	317.57	321.18	318.42	320.01	320.6	320.46	320	319.36	319.11	319.92	318.7	321.46	318.34	320.47	320.09	318.24	320.14	316.69	319.54	316.18	318.3	314.37	318.53	312.76	318.5	321.05	318.45	319.71	316.05	321.2	316.94	321.32	318.23	313.67	320.38	320.61	319.91	322	318.43	315.13
303.67	299.93	304.63	301.33	300.28	301.92	302.31	301.56	301.15	303.21	302.73	303.42	300.88	301.08	301.52	301.19	298.67	298.05	298.73	300.6	302.48	302.77	301.7	303.22	297.92	297.84	300.29	299.5	302.83	303.39	300.54	301.4	301.32	301.92	301.21	303.46	301.01	299.58	297.56	296.98	301.36	299.54	301.35	298.42	299.53	298.05	299.06	301.9	305.23	299.87
309.05	311.29	316.16	314.11	314.41	316.63	311.46	316.35	315.59	314.27	314.48	313.25	313.53	312.38	316.12	312.15	316.23	314.98	313.14	314.5	317.71	315.21	317.07	312.1	313.21	314.71	315.89	313.24	315.51	312.73	314.99	316.14	313.26	314.11	313.94	312.99	313.89	315.39	314.99	315.33	313.38	314.09	313.66	310.93	315.14	314.33	314.28	312.99	312.85	316.37
315.4	314.94	313.14	313.79	314.31	314.69	314.68	315.05	315.46	316.56	313.06	316.39	312.47	318.03	311.65	314.05	314.64	313.8	313.78	316.69	313.04	316.27	312.67	313.98	316.4	315.92	316.55	312.82	316.04	316.13	314.29	316.76	315.23	317.45	313.18	316.28	314.79	313.62	312.06	314.15	315.14	314.69	312.83	315.04	319.26	313.04	315.1	315.12	314.91	317.11
[truncated: 150 more columns]
