# Supplementary material for: Genetic dissection of main and epistatic effects of QTL based on augmented triple test cross design
Source: PLoS One. 2017 Dec 14;12(12):e0189054. doi: 10.1371/journal.pone.0189054 (PMC5730204; doi:10.1371/journal.pone.0189054)
Supplement: S9 Supporting Information — (ZIP) [file pone.0189054.s009.zip › z5_100_0.8_10.csv]

303.94	303.38	304.27	302.83	303.75	302.01	303.54	304.29	302.75	303.41	303.8	303.73	303.11	302.53	303.61	304.06	304.1	303.86	303.02	303.98	303.82	303.1	301.71	303.33	303.42	302.65	303.64	303.42	303.88	302.54	303.35	302.79	302.9	303.49	303.03	303.1	302.95	302.53	302.97	303.62	304.44	303.08	303.67	303.27	305.61	304.4	303.12	302.58	303.11	303.54
319.4	319.37	319.54	319.18	319.85	318.83	318.56	319.38	319.28	318.71	319.27	317.91	319.2	320.64	320.09	320.42	319.18	318.39	318.47	318.72	319.8	320.47	319.44	318.14	319.07	319.3	320.7	319.25	319.12	319.41	319.43	319.32	320.03	318.23	319.74	319.73	320.06	319.25	318.94	318.67	319.32	320.81	318.15	319.81	320.22	319.65	320.84	320.02	319.13	318.49
311.34	312.92	311.28	312.41	310.68	313.26	312.62	312.52	312.58	312.79	312.48	312.4	312.32	311.74	312.58	312.72	313.18	313.35	311.29	312.18	311.72	311.49	313.6	311.45	311.27	310.88	313	312.68	311.86	312.17	312.03	312.64	312.67	313.7	311.61	312.86	312.33	311.7	312.77	313.05	312.54	313.39	312.73	312.4	312.55	312	312.05	313.36	313.2	313.63
305.66	306.48	305.61	303.55	305.25	307.39	305.01	305.86	305.05	304.79	304.89	304.79	304.08	304.92	305.86	304.87	304.36	305.2	306.74	305.46	305.24	305.76	307.35	304.91	305.39	303.94	304.11	305.78	305.94	305.75	305.95	305.77	306.27	306.75	305.94	306.04	305.94	305.42	304.76	304.96	306.03	304.15	305.8	304.62	306.01	304.45	305.35	306.98	305.15	305.09
303.82	303.95	304.3	303.55	304.66	303.75	303.65	303.19	303.9	304.27	305.52	305.23	303.9	305.41	303.8	304.62	304.63	305.12	304.61	304.34	304.62	303.16	304.56	304.11	302.85	303.65	302.98	304.25	303.38	303.74	302.8	303.72	303.19	303.56	303.48	303.23	304.59	304.58	303.01	302.57	303.35	305	303.42	304.17	303.7	303.6	303.89	303.99	303.12	302.95
319.44	319.31	318.06	319.81	319.88	319.19	319.17	321.25	319.3	319.86	320.2	319.16	319.15	317.76	319.64	319.6	318.57	319.22	318.46	320.51	318.23	318.35	319.31	319.11	318.89	319.21	319.01	319.36	318.62	320.06	319.42	319.33	319.02	319.78	319.98	319.47	319.26	320.06	320.3	319.71	318.63	320.51	318.71	319.82	320.29	319.1	319.39	319.54	320.07	318.64
313.12	312.88	313.29	313.26	313.88	312.28	314.84	313.51	314.52	312.53	313.54	311.8	312.12	313.62	312.79	313.58	312.85	313.77	312.85	313.82	313.43	313.83	313.46	313.32	313.44	314.45	313.69	313.44	312.17	312.33	313.44	312.95	313.82	313.41	313.41	313.22	313.65	313.04	313.56	314.09	312.08	312.86	312.18	312.05	314.31	313.92	313.1	312.43	313.87	314.58
293.82	293.09	293.03	293.79	292.92	294.69	294.88	294.24	293.57	293.34	294.21	294.77	293.29	292.82	293	294.84	294.33	294.18	293.85	293.41	294.41	295.76	294.01	294.51	294.01	294.11	294.22	293.83	292.71	293.26	293.68	292.91	294.66	294.73	294.24	294.94	294	293.91	294.06	294.09	293.82	294.21	294.79	293.03	294.31	293.91	293.65	294.92	294.3	294.31
304.17	304.35	305.76	304.89	304.78	303.08	304.83	304.64	306.19	304.54	305.32	304.7	304.43	304.51	306.29	304.98	305.68	304.13	304.69	305.27	305.23	304.91	304.3	303.96	305.21	303.93	304.89	305.97	305.14	304.96	304.88	303.85	305.67	303.68	305.4	305.1	304.24	304.55	304.14	305.67	304.49	304.28	305.18	305.24	304.71	305.02	305.54	303.87	304.58	305.38
314.38	314.9	312.42	313.5	313.99	313.61	313.52	313.63	314.73	313.32	313.75	312.62	313.81	313.09	312.98	314.55	315.49	313.94	313.73	314.72	313.83	313.74	313.97	314.9	314.23	315.11	314.12	314.84	314.73	313.58	314.92	313.9	314.29	314.77	313.36	314.1	313.46	313.65	313.64	314.4	313.2	315.1	313.56	313.47	314.23	312.89	314.65	314.59	313.68	315.5
312.04	312.96	311.31	312.58	311.21	311.8	309.96	311.52	311.98	310.38	311.34	312.25	310.53	311.14	310.72	311.8	312.46	311.45	311.67	311.7	311.63	310.44	310.98	311.27	312.72	311.75	311.26	311.04	311.5	310.61	310.3	313.16	309.97	310.67	311.39	310.17	311.18	310.31	310.43	311.6	310.53	311.17	311.29	312.19	312.94	310.36	311.92	310.44	310.88	310.6
303.14	304.44	303.83	302.85	304.65	302.7	304.41	302.79	303.43	302.46	302.93	302.59	302.74	304.23	304.34	302.57	303.97	302.97	301.92	302.58	304.4	302.99	304.28	305.98	302.29	303.37	302.75	303.83	304.25	303.84	303.2	302.99	302.83	303.1	303.83	303.79	303.67	304.07	303.51	302.41	302.65	304.44	303.16	303.19	303.62	303.34	303.43	303.53	303.4	303.99
314.85	315.66	316.1	315.21	316.49	316.04	315.76	315.59	314.98	316.67	316.48	316.41	315.9	315.33	314.66	317.01	314.26	315.8	314.6	315.76	315.66	315.65	315.49	316.65	315.62	314.98	315.49	316.33	315.25	315.67	315.82	316.23	317.15	317.24	315.59	316.62	315.58	315.68	315.14	315.86	315.14	315.47	316.1	316.83	315.58	314.9	315.68	316.21	315.71	315.84
303.14	303.59	303.76	302.94	302.75	304.08	303.32	303.77	302.81	302.77	302.48	302.72	303.9	302.74	301.89	303.64	303.8	303.65	304.16	304.83	303.49	303.03	302.86	303.54	304.76	303.63	303.18	304.05	302.56	303.47	302.72	302.58	303.03	303.1	303.14	303.59	303.88	303.29	303.43	304.53	303.1	303.2	304.33	302.65	302.75	304.27	302.77	303.37	302.42	303.47
328.25	327.72	330.21	327.43	328.58	328.1	327.92	329.38	326.72	327.75	330.3	327.82	329.31	328.65	328.96	329.5	328.26	328.67	328.88	329.55	328.73	327.21	327.64	327.1	328.11	328.06	328.25	327.56	328.97	329.38	326.98	328.37	327.58	328.31	329.01	328.03	328.95	327.87	328.22	329.75	329.31	330.14	328.67	329.6	328.48	329.58	327.45	328.25	328.21	327.99
318.43	318.54	318.85	318.24	317.99	317.9	317.62	318.26	318.36	317.71	318.79	318.26	318.24	317	319.61	318.91	318.55	317.92	318.11	317.93	318.09	317.74	318.15	317.73	317.13	317.73	317.99	319.77	317.55	317.82	318.29	317.71	317.98	317.55	317.5	317.17	318.52	318.17	318.86	317.49	318.37	318.53	318.81	316.78	319.72	317.77	318.35	317.99	318.51	319.55
303.4	303.26	302.65	303.77	303.52	304.45	303.55	302.45	303.05	302.82	303.14	303.95	302.86	301.57	303.88	303.17	304.32	303.97	303.62	303.16	304.91	303.76	303.59	303.85	303.97	302.6	303.49	303	303.01	303.09	302.39	302.99	303.78	302.46	303.06	302.95	302.66	302.84	304.02	304.05	304.34	303.18	303.69	303.3	302.94	303.67	303.31	303.98	302.91	303.18
302.77	302.85	301.6	302.05	302.72	303.17	301.68	302.35	302.41	302.84	302.21	301.48	302.93	303.3	302.52	302.15	301.95	302.77	303.31	303.02	301.27	302.58	303.69	301.97	301.75	301.74	301.85	302.73	302.83	302.15	302.07	302.84	302.75	303.32	302.45	301.27	302.91	301.85	302.32	301.8	302.97	301.56	302.81	302.7	301.78	303.54	303.37	301.92	302.47	303.72
300.8	299.7	301.59	301.89	299.71	302.64	300.89	301.29	301.34	302.27	301.38	302.55	302.08	301.59	300.91	301.05	300.04	301.33	301.65	300.39	301.62	302.23	300.28	301.48	300.05	302.36	301.83	301.74	301.17	301.89	301.13	301.59	300.58	301.21	301.59	300.66	301.11	303.02	301.07	301.53	301.69	300.83	299.99	300.11	299.72	299.77	301.86	300.38	301.98	300.23
304.93	306.34	306.98	306.28	306.38	305.58	307.48	306.49	305.57	306.17	305.87	305.8	306.39	304.38	307.2	307.01	305.57	305.85	306.26	305.3	305.8	306.34	306.18	305.81	305.23	307.9	305.97	306.34	306.75	306.26	305.72	307.16	305.99	306.21	306.36	306.29	306.84	305.76	306.22	306.24	306.42	307.17	306.81	305.28	305.31	306.54	305.53	306.28	306.18	306.86
305.32	304.46	304.84	304.53	304.41	306.11	305.25	306.75	304.64	304.7	305.7	304.02	304.5	304.72	304.26	304.9	305.63	306.46	304.06	304.81	304.67	304.85	305.24	305.23	305.77	305.52	304.68	305.6	305.31	305.21	305.71	305.49	304.77	305.73	305.98	304.8	305.08	304.72	305.41	304.36	305.77	305.54	306.42	304.9	305.09	305.71	305.34	305.17	304.69	305.91
314.79	314.41	314.91	314.66	314.68	314.6	316.01	314.28	315.73	315.53	314.7	314.18	314.58	312.89	314.2	314.79	314.17	314.81	314.56	314.88	315.05	313.62	314.3	315.06	314.94	315.86	314.1	314.36	316.03	315.46	316.28	313.95	314.9	314.51	314.9	316.23	314.38	313.48	314.97	314.47	314.3	315.49	315.77	314.81	313.49	315.12	315.56	315	315.32	316.87
316.17	316.24	316.3	318.13	316.79	318.38	316.86	317.48	316.19	316.61	316.3	316.07	316.64	316.06	317.5	317.2	316.86	314.77	317.11	317.82	316.14	316.84	316.57	316.67	316.58	316.73	316.71	315.07	314.59	316.15	317.85	317.12	317.82	317.97	316.97	315.78	316.7	316.37	316.19	315.93	315.81	316.96	316.91	316.95	317.2	316.54	315.16	316.64	316.07	316.72
313.7	314.02	314.27	313.33	313.05	313.3	312.9	312.82	313.37	313.53	312.91	312.93	313.48	312.02	314.4	313.19	312.38	312.56	313.46	312.06	312.95	312.82	314	314.23	313.99	314.08	312.04	313.08	311.93	313.51	313.66	314.72	313.87	312.93	313.25	313.73	313.66	312.66	312.99	312.85	312.78	312.85	313.5	312.83	312.06	313.95	313.5	314.09	311.47	312.25
313.47	312.02	312.62	311.85	311.11	313.26	313.98	312.03	312.97	313.81	311.94	313.84	313.06	313.07	313.8	312.74	313.25	312.16	313.61	313.1	312.67	313.8	312.66	313.14	312.65	313.39	312.77	313.23	313.3	313.75	312.63	313.16	313.11	313	311.71	312.82	313.42	313.34	311.83	312.39	313.85	313.49	313.47	312.05	312.23	311.37	312.11	311.61	314.04	312.82
302.63	300.13	301.62	300.8	300.64	301.17	301.26	301.44	300.93	301.76	300.38	300.78	300.34	300.43	300.68	301.54	302.34	300.95	302.16	300.84	300.12	302.32	301.49	301.42	300.81	301.93	302.1	301.21	301.61	301.87	301.53	300.08	300.82	299.82	301.78	301.63	300.26	300.48	301.49	301.89	300.41	301.77	301.44	300.92	300.8	301.25	300.26	300.75	302.69	301.1
312.7	314.61	312.81	314.28	313.56	312.83	313.13	313.54	313.01	313.06	312.96	313.71	312.57	313.97	312.81	314.13	311.6	312.28	313.7	314.57	313.74	313.75	311.31	314.08	312.1	312.44	313.01	312.47	313.94	311.77	312.52	313.93	313.14	313.33	313.85	314.87	313.83	313.35	313.92	312.75	313.22	313.68	312.67	313.7	312.51	312.43	312.98	312.51	313.19	313.59
326.11	324.61	325.31	324.6	324.78	323.52	324.41	324.98	326.15	323.95	324.58	323.92	324.68	323.55	325.13	324.99	324.53	324.47	323.74	325.88	325.06	324.3	324.99	325.67	325.45	322.96	324.3	324.76	324.09	325.84	324.76	325.05	325.28	325.04	323.99	324.2	324.4	325.09	323.94	324.65	324.71	324.65	325.44	324.28	324.95	324.86	325.71	324.73	325.6	325.18
302.79	304.03	301.83	302.24	301.56	303.49	302.19	302.13	303.29	303.24	302.1	302.69	302.86	301.92	302.22	301.66	302.45	302.29	302.95	302.52	302.38	302.92	302.23	303.55	302.5	302.4	303.63	301.81	302.36	302.04	302.64	303.52	302.75	304.1	302.59	302.93	302.06	302.87	302.93	302.63	301.52	302.13	302.08	302.65	302.98	301.83	302.42	302.86	302.77	303.05
312.86	312.33	314.26	312.82	312.66	312.74	313.84	313.24	314.39	313.83	312.32	312.79	313.33	312.9	313.45	313.12	312.75	312.82	313.58	313.29	312.26	313.63	313.64	313.55	313.37	313.68	313.03	313.7	311.76	313.52	313.4	312.36	313.21	312.26	313.98	312.52	313.47	312.79	312.48	313.08	313.6	313.41	314.18	312.63	312.66	311.4	313.73	312.7	314.07	312.8
316.78	317.2	317.66	317.42	317.97	317.09	317.66	315.78	318.17	317.81	316.63	317.62	317.16	317.14	316.77	318.56	317.53	316.54	317.94	319.51	317.88	316.61	317.05	317.97	317.9	318.09	317.93	317.13	317.47	316.72	317.6	318.34	316.81	317.55	315.78	316.05	318.22	317.48	318.44	316.94	318.28	316.43	316.21	317.77	317.56	316.56	318.25	318.16	316.84	316.46
313.36	314.07	313.36	313.55	312.9	314.46	313.83	313.45	314.35	314.14	313.43	314.33	315.19	315.75	313.19	314.92	314.72	314.04	313.53	313.65	314.49	313.27	312.56	315.17	313.75	314.45	313.07	312.52	314.79	313.24	312.2	313.69	312.97	313.36	312.9	314.24	313.49	314.04	313.63	313.6	314.08	313.22	313.07	314.07	313.44	312.59	314.49	313.64	313.73	313.85
302.97	302.15	303.28	301.8	301.93	303.08	302.34	302.82	303.54	303.08	302.38	302.72	302.79	302.45	302.8	302.91	301.52	302.51	303.6	303.03	302.31	304.2	302.21	303.01	302.3	303.28	303.81	302.27	302.42	302.18	304.03	301.76	302.4	302.28	301.17	302.62	304.31	302.29	302	302.93	302.7	302.7	303.38	301.66	302.91	301.22	302.78	303.51	302.89	302.59
326.72	325.72	327.51	327.36	327.74	327.11	326.9	327.61	327.3	327.07	326.49	327.49	326.87	327.49	327.41	327.24	326.48	326.8	325.84	327.84	326.54	327.18	326.65	326.28	327.11	327.09	327.04	326.67	327.42	327.4	326.73	327.26	326.68	328.19	326.79	327.29	325.04	325.6	327.49	326.84	326.97	326.35	328.24	326.23	327.1	328.08	326.53	326.92	327.31	326.96
297.22	297.51	297.06	295.99	297.55	296.73	297.82	296.57	296.6	296.07	296.41	297.3	298	298.18	297.19	296.1	297.27	296.1	295.57	296.71	297.38	296.25	295.68	297.26	298.13	297.52	297.21	296.2	297.81	296.67	297.11	294.61	298.84	297.37	296.32	297.47	296.69	297.25	295.89	297.53	295.73	297.31	296.09	297.05	297.18	297.48	296.23	297.29	298.08	296.51
326.95	327.99	328	327.52	328.14	326.81	328.03	327.09	327.27	327.99	327.16	328.54	326.7	327.85	327.66	328.04	328.62	326.56	326.57	328.18	327.4	328.12	327.64	328.33	326.93	326.28	327.7	326.74	327.29	328.22	328	327.92	327.72	327.39	328.13	328.15	327.91	328.31	328.68	327.76	328.2	327.42	328.26	328.65	327.99	328.74	326.66	328.16	328.04	327.35
314.13	313.42	313.58	313.68	315.1	312.49	311.91	313.48	312.82	312.81	312.89	313.82	314.31	314.69	312.42	313.14	312.75	314.23	312.97	313.71	313.18	313.34	314.23	314.33	312.99	313.73	313.17	312.9	314.42	312.67	314	312.84	311.9	313.04	312.99	313.23	312.7	312.9	313.92	311.89	313.86	313.46	312.46	313.89	312.66	313.38	313.02	314.59	314.14	312.14
313.14	313.31	312.99	312.75	313.33	312.51	312.37	313.16	312.83	313.03	313.13	313.84	312.7	313.56	313.5	312.67	312.17	312.75	312.76	313.47	313.47	313.16	313.29	313.31	312.98	314.25	311.68	312.11	313.81	312.07	314.08	312.46	312.69	313.54	313.67	312.61	313.79	313.25	315.1	314.32	312.55	312.92	312.42	314.26	312.57	312.95	313.12	313.37	313.41	312.53
305.27	307.27	305.58	305.97	306.64	306.41	308.03	305.86	306.47	306.28	306.16	304.99	307.13	306.68	306.55	304.97	305.12	305.71	305.46	305.95	306.14	306.14	305.35	306.75	306.35	306.97	305.76	305.42	306.64	306.62	306.13	304.97	306.16	304.92	305.18	306.77	307.2	306.53	307.16	306.74	307.14	306.61	306.05	305.96	306.88	305.96	306.08	306.51	306.83	306.82
303.42	304.54	302.56	303.53	304.76	302.92	303.68	304.12	305.04	302.71	304.14	305.33	303.39	304.88	303.48	304.19	303.75	303.05	303.7	303.69	303.95	303.76	303.44	303.29	304.27	305.68	303.96	303.77	303.43	303.8	304.46	302.92	303.65	304.38	303.68	304.4	303.92	302.51	303.88	304.56	303.41	303.48	303.16	303.01	303.83	303.33	303.6	304.11	303.17	303.82
303.18	302.32	304.14	302.6	303.06	303.65	303.38	302.23	302.42	301.83	302.68	302.01	303.33	302.57	302.81	303.02	303.51	302.15	302.46	301.99	303.34	302.02	302.48	302.75	302.44	302.88	303.9	303.14	302.81	302.97	302.71	303.18	303.55	303.29	303.21	302.12	302.91	302.53	303.07	302.12	302.6	302.03	302.49	302.52	301.99	303.64	301.86	303.09	303.92	302.96
310.56	310.19	309.55	309.06	307.87	308.87	310.2	310.36	309.58	311.67	309.53	309.99	310.11	309.88	310.46	309.05	309.58	309.24	308.98	310.64	309.38	310.23	310.08	308.85	310.68	309.75	309.56	309.97	310.18	309.2	310.05	309.01	309.61	308.76	311.37	310.28	310.41	310	308.73	310.78	310.95	307.9	310.11	310.51	310.08	310.59	310.46	310.72	309.38	308.97
318.19	318.79	318.21	319.5	317.42	318.42	318.14	317.19	316.99	318.47	317.45	318.19	318.71	318.28	317.29	318.44	318.03	318.08	318.38	318.4	318.09	318.64	318.26	317.41	319.98	317.97	318.12	318.67	318.05	318.35	317.96	318.38	317.35	318.15	318.15	316.07	318.4	318.21	317	318.38	317.42	318.37	317.66	318.89	318.7	318.22	318.29	317.69	317.61	317.14
315.74	317	315.05	316.26	315.25	315.47	316.17	316.42	315.25	317.09	315.91	315.84	316.23	314.84	315.72	315.95	315.99	316.18	316	315.65	315.89	315.06	315.67	316.5	315.95	314.84	315.81	316.46	316.24	316.57	315.28	314.76	314.62	316.52	315.51	315.54	316.66	314.89	315.65	313.62	315.42	315.15	314.91	316.7	317.36	316.45	316.27	316.82	315.99	315.82
327.96	326.81	327.25	326.58	327.82	328.8	328.28	327.87	327.99	328.29	327.68	326.96	327.54	327.21	329.02	326.75	327.04	328.44	328.43	326.86	327.74	327.25	327.24	327.35	327.9	328.93	327.11	328.19	327.84	328.1	327.45	328.45	328.79	326.55	327.63	327.68	329.73	327.85	328.29	327.2	328.17	328.29	328.69	327.5	328.68	328.29	327.02	328.38	327.25	326.4
304.49	303.88	304.31	304.62	304.77	304.83	305.2	304	304.42	303.48	306.39	303.81	304.81	304.43	304	305.45	304.58	304.69	305.82	304.3	303.23	303.35	305.32	305.43	303.67	303.83	303.99	303.94	305.32	304.5	304.87	304.21	303.64	304.75	304.4	304.07	304.38	303.7	305.21	304.53	303.76	304.71	303.96	304.05	304.37	304.41	304.92	305.43	303.96	304.92
315.64	317.26	315.59	316.9	316.72	316.31	314.56	315.52	315.91	315.5	315.43	315.08	315.86	314.71	314.66	315.02	314.6	315.7	316.35	314.02	315.37	315.72	314.65	315.11	314.64	316.19	315.43	315.84	316.39	316.44	316.72	315.5	315.31	316.91	315.45	314.84	315.66	315.87	315.65	316.15	315.58	314.69	315.93	315.23	315.1	315.43	315.63	316.59	317.04	315.28
307.08	309.27	306.14	307.34	306.98	307.38	307.88	307.92	307.43	307.8	308.62	307.49	306.86	308.6	307.76	307.57	307.5	307.58	306.52	306.89	307.52	306.4	307.25	306.85	307.03	306.67	307.84	308.24	306.8	306.96	306.94	306.77	307.63	308.06	307.06	307.72	306.85	306.97	308.56	308.14	307.48	308.99	306.57	308.15	308.2	307.98	307.63	307.63	308.07	308.62
303.39	305.13	304.72	305.18	304.93	303.94	303.67	303.27	303.87	303.86	304.1	304.63	304.24	305.13	304.69	303.98	305.19	303.58	304.87	304.69	304.6	304.72	303.61	304.33	305.4	305.34	303.93	304.59	304.25	304.67	304.31	304.05	303.76	303.31	304.77	304.29	304.61	303.08	304.35	304.53	304.51	304.05	304.56	305.13	303.56	303.05	304.15	304.72	304.21	305.2
313.88	312.92	314.94	314.4	313.48	315.03	315.18	314.16	313.53	312.37	314.54	313.76	313.33	314.55	314.21	314.3	314.98	313.01	313.2	315.07	312.95	313.36	314.25	314.57	314.74	315.23	315.78	314.54	313.9	313.58	314.05	314.88	314.51	313.87	313.6	314.51	313.9	314.93	314.12	313.55	314.14	315	315.69	313.34	314.34	314.41	313.34	313.85	314.47	314.2
310.51	309.89	310.01	311.47	309.94	310.24	310.15	311.51	311.96	310.37	309.73	309.87	310.6	309.8	311.33	311.58	311.87	311.81	310.65	312.3	310.36	309.89	310.96	310.67	310.74	310.67	311.73	310.77	311.23	311.35	311.37	310.71	311.03	309.8	310.04	310.95	310.04	310.74	310.06	311.25	309.77	310.23	311.08	310.3	311.31	310.7	309.47	310.36	311.7	311.63
311.84	314.58	311.83	312.31	314.82	312.87	312.74	312.97	311.61	312.46	312.48	313.03	312.79	312.71	313.13	313.45	313.54	313.26	312.98	313.09	311.42	313.2	312.41	312.56	314.32	312	313.55	312.23	314.71	313.13	314.43	313.75	313.15	313.49	313.69	313.09	311.91	312.78	312.65	313.79	313.57	312.61	313.26	313.63	312.88	312.53	312.32	313.16	312.19	312.75
305.26	304.27	305.87	304.55	304.89	305.37	304.81	304.79	304.18	303.57	305.05	304.77	304.52	305.31	304.02	304.9	305.01	304.27	304.91	304.01	304.32	304.52	305.62	304.42	306.27	303.62	304.69	304.86	305.31	305.76	304.87	303.99	304.91	305.04	305.94	305.48	305.66	303.34	304.42	304.73	304.72	303.66	304.66	304.59	305.58	305.3	305.04	305.58	303.02	304.05
301.81	301.93	301.39	302.07	300.98	300.44	300.56	301.22	301.71	300.73	302.48	300.97	302.46	299.88	300.63	300.56	301.5	300.63	301.9	301.86	300.67	301.36	301.79	302.49	300.93	301.48	301.57	300.96	302.79	302.05	301.03	300.91	300.25	299.53	301.74	301.11	301.11	300.6	302.06	301.12	300.77	301.66	301.12	301.39	301.79	301.01	301.42	300.49	299.75	299.82
315.15	315.33	313.47	314.35	314.6	315.5	314.9	314.39	315.55	314.46	314.15	314.8	314.66	314.82	314.51	315.04	314.86	314.23	314.03	315.46	314.18	315.35	315.01	314.35	314.96	314.63	313.72	314.6	314.84	315.02	315.45	314.46	315.41	315.12	314.4	315.37	315.14	315.56	315.17	314.85	316.32	314.95	314.53	315.35	315.32	315.06	314.78	314.86	314.33	313.53
305.37	305.47	305.6	305.24	305.81	305.65	304.86	303.73	304.89	305.11	306.1	306.24	304.03	306.72	305.66	304.39	305.44	305.8	306.36	304.4	304.68	306.27	304.87	305.06	304.92	305.75	304.91	306.19	304.91	304.26	304.68	304.5	304.09	305.45	304.58	305.36	305.09	305.63	305.07	305.26	305.06	305.81	305.41	306.06	306.15	304.54	305.51	306.21	305.34	306.01
305.23	305.06	304.97	305.11	306.11	306.13	305.56	305.08	304.65	304.98	306.18	304.75	305.13	304.62	306.38	305.43	305.05	305.21	304.93	304.72	305	305.47	304.27	305.1	305.32	305.05	304.95	305.87	306.8	305.58	304.82	304.97	306.41	305.05	305.15	305.95	304.66	304.96	304.63	305.28	305	304.77	305.47	304.89	305.01	304.46	305	304.51	304.34	305
303.51	305.83	304.44	305.27	305.24	305.77	305.7	304.12	305.98	305.73	304.95	303.98	304.23	304.14	305.81	305.03	306.07	305.65	305.73	304.27	304.44	305.46	306.05	306.54	304.49	306.2	305.03	304.66	306.43	305.01	306.48	305.92	304.97	304.33	306.33	304.97	305.43	304.88	305.03	305.61	305.34	304.4	305.22	306.38	305.3	305.33	305.85	306.68	305.88	305.77
317.3	316.83	316.66	318.12	316.59	318.24	316.89	317.13	317.64	316.76	316.43	317.95	318.37	316.74	316.82	317.65	317.23	317.81	316.43	317.07	317.8	317.09	316.8	318.25	317.16	316.72	316.69	316.58	316.4	316.74	316.6	317.69	316.66	317.72	317.59	315.38	317.38	317.6	318.62	316.9	318.02	316.55	317.91	317.2	316.31	318.42	317.76	316.95	316.58	316.41
300.43	300.92	302.09	300.47	300.44	299.96	301.34	300.08	300.2	300.26	301.36	300.18	300.85	302.26	302.14	301.71	299.95	300.6	300.18	301.54	301.74	301.41	301.29	300.66	301.56	301.21	300.41	300.84	301.1	300.5	301.71	301.33	301.54	301.85	299.59	300.41	300.71	299.75	300.74	302.27	300.6	300.21	301.6	300.48	301.32	300.7	300.16	301.65	300.1	301.41
302.36	302.9	302.18	302.53	302.12	303.54	303.07	303.64	301.4	302.38	303.21	302.15	302.22	301.85	301.49	302.12	302.3	303.38	302.9	301.35	301.6	302.77	302.67	302.62	301.69	302.28	302.32	302.13	302.65	301.78	301.2	302.58	303.23	302.29	303.38	303.17	302.05	300.99	302.77	303.52	302	302.21	303.29	301.26	302.57	301.72	302.78	302.18	301.16	301.82
313.16	313.24	313.96	312.36	312.93	313.03	314.36	312.33	313.44	313.19	313.24	313.97	313.65	312.19	313.25	313.24	313.96	311.87	312.97	312.81	313.51	314.66	313.54	313.72	313.99	313.34	313.81	313.94	313.2	314.01	311.83	313.51	312.03	313.19	313.47	313.13	312.97	313.14	312.49	313.25	313.25	313.16	312.92	312.92	313.62	313.78	313.25	312.53	312.04	312.78
306.67	305.94	306.74	305.59	305.67	306.45	306.4	305.85	305.2	304.99	305.9	306.33	306.71	305.12	305.72	305.24	307.29	304.92	306.68	306.2	306.68	306.18	306.11	305.28	305.04	305.25	304.68	306.3	305.63	306.78	305.18	305.91	305.29	305.52	306.08	306.03	306.98	306.85	305.06	306.08	306.41	307.32	306.7	305.42	307.24	305.7	305.68	306.26	306.08	306.23
310.97	311.16	310.09	311.23	310.06	309.28	311.1	310.73	310.38	312.13	310.73	311.12	311.43	311.35	311.48	310.02	310.81	310.16	310.92	311.54	312.82	311.39	311.43	311.86	310.73	311.45	311.31	311.48	310.56	310.64	311.45	310.74	311.04	310.97	310.52	310.88	311.78	310.15	310.31	312.17	310.32	309.71	310.4	311.05	310.66	311.94	310.83	309.69	310.91	311.89
305.38	305.8	304.23	304.17	304.83	304.09	303.76	302.98	302.13	305.72	305.23	305.74	304.06	304.7	304.7	305	303.11	304.29	305.26	303.08	302.78	303.68	305.12	304.64	304.48	304.08	305.72	304.26	305.03	305.06	303.68	304	305.16	304.03	304.99	304.16	304.69	303.72	304.96	304.23	303.75	304.74	304.6	305.28	302.96	304.83	304.67	305.31	304.17	303.63
314.21	315.31	315.88	315.55	315.84	314.16	314.86	313.82	314.47	313.48	313.6	315.47	314.8	315.32	314.5	314.48	314.59	313.54	315.9	315.04	315.58	315.67	315.1	315.83	313.7	316.12	315.47	314	314.42	315.13	315.39	314.72	313.95	315.18	315.42	314.99	314.65	313.67	315.06	314.44	315.49	314.57	314.37	313.58	314.65	315.25	315.68	314.33	314.57	315.18
313.42	313.53	313.86	312.55	312.51	312.91	313.58	312.25	313.17	314.09	312.58	313.85	315.1	314.52	312.46	313.65	312.74	312.93	313.02	314.01	312.97	313.23	313.05	312.53	314.24	314.1	312.39	313.28	314.24	312.14	312.41	313.51	312.57	312.77	312.31	313.56	313.25	311.96	312.94	312.56	312.7	313.93	313.35	314.2	312.9	312.95	312.59	312.79	312.92	312.28
301.12	300.07	300.82	299.77	301.32	301.56	300.74	302.13	300.9	301.42	301.45	300.62	299.99	300.1	300.4	301.85	300.62	300.85	301.58	300.3	302.27	301.4	301.43	300.29	301.07	300.84	300.33	301.19	300.6	302.22	300.86	301.93	301.24	301.25	300.59	300.93	300.61	301.68	300.46	301.62	300.05	301.05	301.74	300.88	300.54	300.49	300.84	302.69	301.19	300.49
304.52	305.07	303.47	303.89	303.92	304.96	305.05	303.71	304.66	305.49	305.18	304.92	304.57	303.83	304.86	303.52	304.51	305.18	304.54	305.45	304.91	304.53	305.29	305.69	304.09	304.58	305.18	303.93	303.91	304.62	303.95	305.02	303.55	303.71	304.39	304.1	304.35	305.42	304.44	303.96	303.95	304.55	304.97	304.31	305.07	304.26	304.36	304.44	304.26	304.75
325.84	324.9	324.78	325.91	325.29	325.37	325.62	323.53	325.13	326.04	326.54	323.48	325.72	324.73	324.26	324.61	325.56	324.97	325.07	325.34	324.39	324.79	325.56	325.74	325.66	324.67	325.25	326.19	325.99	326.2	324.43	325.11	324.66	324.78	326.08	324.89	324.84	325.59	324.29	325.96	325.18	325.06	324.57	324.95	326.43	324.14	324.92	325.12	324.49	324.92
305.98	305.86	306.43	306.37	306.46	307.29	307.09	305.43	304.79	307.25	306.5	306.2	306.64	305.38	306.21	306.01	307.16	306.06	305.76	304.78	305.93	305.6	307.37	307.48	306.81	307.07	305.13	306.07	305.94	305.92	305.18	306.23	305.71	304.14	305.87	304.32	306.7	305.76	306.79	306.11	305.97	305.92	307.46	306.47	306.02	306.4	305.94	304.6	306.45	305.83
305.36	304.9	305.64	303.08	305.67	305.07	304.96	305.25	304.1	304.38	303.85	303.09	303.86	304.62	303.48	304.87	304.55	306.16	304.15	304.99	304.49	304.66	304.31	303.55	305.75	304.09	304.32	304.5	303.73	304.08	304.12	304.93	304.74	304.35	304.14	302.72	304.01	303.96	304.67	304	304.05	304.53	303.94	305	305.04	304.26	304.76	304.5	304.8	305.64
303.89	303.56	304.76	303.46	303.09	304.52	303.66	303.64	304.45	304.37	302.81	303.8	304.48	304.05	304.91	304.77	302.53	302.84	303.84	303.66	303.69	303.89	304.86	302.02	303.74	303.55	303.63	304.32	303.09	303.79	303.91	303.07	304	304.64	305.51	303.22	303.43	303.94	304.78	304	303.89	303.98	302.95	303.09	303.9	303.34	303.26	302.85	303.45	304.51
315.96	316.5	316.4	316.88	316.75	316.14	317.99	316.71	316.84	316.96	315.51	315.41	315.59	315.6	316.97	316.9	316.67	316.93	316.55	316.33	316.11	317.07	316.53	316.18	316.45	314.85	316.48	316.03	317.36	316.28	317.19	316.28	315.49	316.76	315.91	317.36	317.01	316.46	317.24	316.08	317.12	316.67	317.21	317.01	316.88	316.73	316.27	317.03	315.46	316.76
313.28	314.55	314.47	315.38	314.17	314.01	315.29	314.64	315.53	314.53	314.03	314.28	315.51	315.62	315.18	313.86	315.91	314.62	313.86	313.74	314.87	313.83	314.31	313.99	316.03	316.23	314.39	315.33	314.76	314.26	315.05	314.84	315.93	315.4	315.43	315.69	314.71	316.41	315.32	314.93	314.22	315.08	314.69	314.24	314.07	314.86	313.99	314.9	314.83	314.36
315.58	314.71	316.03	315.52	315.6	315.78	316.27	316.25	316.35	316.12	316.03	316.01	315.79	314.76	316.98	315.78	315.94	315.77	316.04	316.57	315.61	316.27	315.81	316.23	315.13	315.48	315.85	315.98	316.31	315.7	315.92	316.03	315.59	315.6	314.68	315.89	317.07	316.76	316.23	316.6	315.01	315.58	315.87	315.48	315.29	315.99	315.92	315.56	315.78	316.12
302.23	302.78	301.78	304.38	302.7	302.79	303.39	303.09	303.22	302.35	305.18	303.43	303.7	304.99	303.57	301.76	303.71	304.78	303.95	304.02	304.26	303.78	303.49	303.25	303.11	302.69	303.1	302.59	302.13	302.92	302.69	303.32	301.44	302.68	305.78	304.42	303.69	303.13	303.74	303.92	303.11	303.68	303.09	302.97	303.37	303.13	302.62	303.57	304	303.27
328.99	327.86	328.22	328.16	328.38	329.21	328.79	328.09	328.78	328.67	329.42	328.68	327.89	328.33	328.22	328.93	327.59	330.28	328.41	328.52	329.71	328.03	328.9	329.31	329.24	329.13	329.69	327.77	328.93	329.03	327.49	329.3	327.83	327.89	328.47	329.82	328.08	327.67	328.45	330	327.34	329.03	328.3	328.01	328.69	329.84	327.42	329.77	329.96	329.56
300.09	298.7	299.15	299.83	299.71	298.98	299.72	299.6	299.98	299.42	299.63	301.13	299.74	299.42	300.82	298.93	300.81	301.19	299.33	300.35	300.09	300.14	300.09	300.14	299.59	300.79	300.07	299.64	300.14	300.64	300.66	299.97	299.37	301.56	300.65	299.49	299.19	299.46	301.74	299.46	301.35	301.91	299.33	300.34	299.55	299.99	300.21	301.04	299.57	301.63
303.92	306.12	305.3	304.21	305.83	304.98	303.58	304.38	305.14	304.74	303.41	303.7	305.44	304.63	304.67	305.34	305.72	304.08	305.38	304.84	305.19	304.8	304.94	304.36	305.65	305.2	304.62	305.97	304.2	304.59	303.98	304.25	306.48	304.28	304.18	305.18	305.06	304.19	304.66	305.1	305.78	305.13	306.08	305.59	304.5	305.1	304.21	303.74	304.69	303.61
312.14	312.56	313.8	313.42	314.02	312.76	313.43	312.26	312.22	313.57	312.8	313.06	313.31	313.84	312.2	314.56	313.25	313.26	313.79	313.95	313.49	313.32	312.96	313.49	312.68	313.5	313.04	313.25	312.59	313.43	312.93	313.81	313.47	313	313.43	313.37	313.93	313.08	312.53	312.46	313.24	313.12	311.99	313.73	313.99	312.99	312.02	314.2	313	313.02
328.58	328.09	327.57	328.51	328.6	327.04	328.96	327.78	328.12	328.52	327.48	327.85	329.78	327.96	328.39	328.98	329.42	328.77	328.09	329.42	328.39	328.89	328.81	330.02	327.24	327.79	329.33	328.93	328.42	328.08	329.1	329.93	329.19	328.52	329.76	329.2	328.36	328.04	329.4	327.63	329.5	327.04	328.91	328.23	329.49	328.42	329.52	328.35	328.57	327.72
315.2	315.43	314.63	314.61	316.27	315.4	314.58	315.51	314.61	314.7	315.7	314.88	315.31	315.49	314.93	315.01	314.73	314.43	314.72	315.23	314.88	315.84	314.55	314.52	314.46	314.7	314.27	315.86	315.22	313.44	313.99	315.2	315.69	314.5	315.33	315.48	314.6	314.3	313.52	315.02	314.84	316.19	315.18	315.87	315.32	314.17	314.62	314.87	314.88	315.59
309.93	307.97	308.6	307.54	308.01	309.09	307.64	308.31	308.17	308.29	308.6	307.69	308.66	308.73	309.83	308.73	307	309.88	308.97	308.74	310.19	308.91	309.28	308.72	307.31	308.8	308.39	307.85	308.17	309.13	309.77	307.96	308.31	309.75	308.78	307.66	309.67	308.78	309.09	308.03	307.71	309.14	308.67	309.45	308.49	308.94	308.59	308.2	308.35	309.32
320.01	319.15	320.57	319.65	318.79	319.38	319.1	319.09	318.03	319.01	319.01	318.87	318.76	319.2	319.37	318.39	318.82	319.3	319.61	319.31	319.02	319.17	318.34	319.24	319.4	318.2	319.73	320.24	319.79	319.11	319.76	319.44	318.05	319.5	317.73	319.12	320.03	319.15	318.76	319.04	319.08	321.04	317.73	320.41	318.66	319.02	318.9	320.23	318.56	318.34
318.34	318.94	318.59	317.82	319.39	321.08	318.14	318.94	319.98	319.15	320.65	319.71	319.53	317.99	319.65	319.35	318.61	319.06	318.44	319.27	318.11	318.43	317.9	319.12	319.63	320.03	319.07	319.38	319.36	320.09	320.6	319.84	318.48	319.17	319.62	318.93	319.13	318.52	320.75	318.44	318.97	318.53	319.81	319.86	319.96	319.84	319.36	318.48	318.74	319.37
313.73	313.34	311.92	311.95	312.4	312.3	313.13	311.46	313.08	312.64	312.4	313.11	313.33	312.29	312.47	313.08	312.3	313.56	312.03	312.72	312.93	312.07	312.73	312.94	313.97	312.34	311.89	312.9	312.24	312.83	312.4	313.45	313.51	312.53	313.27	313.44	312.41	313	312.72	311.58	312.74	312.91	312.28	311.64	313.71	312.67	312.91	312.77	312.39	312.64
300.08	300.71	300.92	300.3	301.54	299.79	300.78	300.49	299.95	301.07	299.62	300.44	299.67	300.06	300.52	300.33	300.86	301.08	300.05	299.5	299.89	300.43	299.11	300.64	300.08	299.15	300.29	300.22	300.73	299.85	300.52	299.77	299.9	301.25	297.96	298.91	299.43	300.8	299.97	300.48	300.02	300.1	300.93	299.73	299.77	300.26	300.8	301.51	299.38	301.21
306.74	308.1	307.53	307.7	306.62	307.56	307.99	307.76	306.87	306.47	307.96	305.71	306.69	306.97	308.3	307.85	307.05	305.89	306.75	307.21	306.16	308.72	306.54	307.04	307.66	307.72	306.55	308	307.89	307.72	306.23	307.59	307.86	307.4	307.92	308.66	307.17	307.79	308.06	306.77	306.7	307.16	306.7	307.73	308.65	307.69	307.63	307.59	307.45	307.17
293.47	293.61	295.27	295	294.2	294.78	295.87	294.47	293.8	294.13	294.1	294.75	293.46	293.87	293.32	293.77	293.51	294.3	294.21	294.48	294.94	293.49	294.11	293.88	294.51	294.39	295.07	293.31	293.71	294.68	292.83	293.23	294.2	293.63	295.2	294.39	292.85	294.1	294.15	294.88	293.65	293.65	293.51	293.99	294.55	294.24	294.07	294.19	292.15	294.64
295.3	296.36	295.92	295.21	295.84	293.81	294.37	294.54	295.02	295.28	295.53	295.08	294.93	295.17	294.81	294.44	294.1	294.89	294.39	293.97	295.65	295.73	295.53	295.03	295.64	294.86	295.45	294.28	294.12	294.75	295.92	295.08	295.17	294.32	294.66	294.37	296.24	294.4	296.43	294.69	294.84	294.63	294.63	293.9	295.35	294.11	294.77	295.37	295.61	294.64
316.84	317.31	316.44	316.48	316.23	317.01	317.94	315.88	316.84	316.76	316.57	316.33	317.37	317.49	316.79	317.19	316.03	316.64	317.43	317.14	316.37	316.05	317.02	316.48	316.33	316.05	316.76	316.61	315.95	317.76	317.15	316.04	316.92	318.04	316.98	317.05	316.9	315.52	316.45	315.98	317.17	316.45	316.98	316.69	317.77	315.76	316.35	316.89	317	314.94
317.1	316.46	318.56	317.3	317.03	317.86	318.32	317.35	316.28	316.16	317.13	317.6	318.06	317.7	317.05	316.28	317.52	317.49	315.67	317.18	317.49	317.74	317.45	319.33	316.97	317.57	316.21	317.43	318.02	318.37	317.32	318.65	317.15	316.76	316.91	316.63	316	316.78	317.39	317.71	316.2	317.03	317.45	315.94	317.38	317.56	316.71	317.38	317.78	318.89
306.67	306.52	306.03	305.74	307.16	306.97	305.5	308.3	305.81	307.01	305.23	306.05	307.71	305.48	307.67	307.08	306.4	306.34	306.11	306.24	305.86	306.47	306.12	306.31	306.48	306.87	306.28	306.18	307.7	307.6	306.75	306.53	306.67	307.19	307.66	306.35	306	305.72	306.16	305.97	305.5	307.36	306.6	306.22	307.57	306.33	306.97	306.44	308.15	305.88
311.75	313.27	312.38	311.61	312.56	312.39	312.54	312.05	311.25	312.55	312.17	311.61	311.58	312.56	310.8	311.65	311.94	312.07	312.96	313.16	311.62	312.49	311.5	312.63	314.11	311.65	310.98	312.86	311.04	311.18	312.24	311.79	310.88	312.37	313.32	312.09	313.54	311.51	312.63	312.83	311.83	312.29	311.3	312.59	311.12	311.28	311.99	312.49	311.86	311.43
313.35	313.63	312.74	314.62	314.66	313.53	312.9	314.68	313.68	314.09	313.4	313.29	314.5	313.72	314.48	314.26	314.48	314.28	313.59	313.98	315.05	315.09	314.54	314.59	314.2	314.38	313.34	314.77	313.5	313.86	313.87	314.37	314.38	314.14	314.74	312.6	314.03	313.99	314.4	313.3	313.35	314.53	314.16	313.9	315.22	313.92	314.14	313.87	314.11	313.9
302.69	304.13	304.05	304.73	304.17	303.8	304.31	304.47	304.2	304.91	304.87	305.05	303.54	304.64	305.04	303.53	303.52	302.43	305.64	303.92	303.92	304.76	302.76	303.18	303.81	303.43	303.7	303.57	305.03	302.49	304.1	303.77	303.85	302.37	304.07	304.35	304.75	304.49	304.95	303.35	304.1	305.25	305.22	304.82	305.41	303.5	304.59	305.78	305.08	305.27
308.4	309.32	308.7	310.34	309.27	308.84	308.4	309.08	309.76	309.16	310.39	307.88	309.54	309.15	308.88	308.58	308.49	308.69	309.25	308.18	308.48	307.7	310.49	309.74	307.62	308.43	309.21	308.46	307.36	309	307.62	309.25	309.88	308.94	309.42	309.27	309.57	308.87	309.11	308.97	308.66	309.52	308.15	308.27	308.8	309.7	307.74	307.78	308.28	308.66
309.58	307.96	308.95	309.45	308.93	308.69	308.36	310.04	309.07	309.26	309.24	309.58	309.62	308.16	309.47	308.87	308.11	308.65	309.1	308.24	308.64	307.98	308.29	309.14	309.32	308.89	309.26	308.21	309.12	310.08	308.97	309.17	308.72	309.94	309.12	310.12	309.6	309.26	308.6	309.12	308.46	309.25	307.81	308.99	308.89	308.23	308.5	310.04	309.62	309.25
305.14	305.32	305.22	305.46	305.63	306.73	305.14	305.49	305.5	304.78	304.79	305.25	305.75	306.62	304.76	305.6	305.32	305.34	304.87	305.12	304.26	306	305.82	304.76	306.6	304.74	305.11	304.24	304.05	304.45	305.45	305.91	304.86	304.06	305.05	306.4	305.02	305.23	305.69	304.33	305.14	305.76	303.97	305.61	303.99	303.81	305.74	305.53	305.54	305.68
[truncated: 150 more columns]
