# Supplementary material for: Genetic dissection of main and epistatic effects of QTL based on augmented triple test cross design
Source: PLoS One. 2017 Dec 14;12(12):e0189054. doi: 10.1371/journal.pone.0189054 (PMC5730204; doi:10.1371/journal.pone.0189054)
Supplement: S9 Supporting Information — (ZIP) [file pone.0189054.s009.zip › z5_100_0.8_5.csv]

313.62	312.84	313.95	313.33	312.35	314.11	313.54	313.56	313.88	315.62	314.16	314.16	311.77	314.18	313.62	314.51	314.57	313.71	313.3	313.12	312.72	312.71	314.21	313.77	313.61	315.23	314.64	312.44	314.25	313.72	313.09	313.47	315.21	314.69	313.4	312.61	313.32	312.8	312.76	315.05	312.67	315.62	315.02	314.04	312.95	316.2	313.49	314.68	314.36	313.82
304.85	306.05	306.59	306.64	306.93	306.88	306.91	306.26	305.65	304.22	303.79	306.85	304.94	306.55	304.51	308.38	306.65	305.37	305.18	306.06	307.19	307.38	307.18	307.2	306.8	304.8	306.28	306.14	304.8	304.79	306.28	308.05	307.23	305.69	307.68	304.76	305.14	305.41	306.41	306.86	305.5	307.35	304.94	306.14	304.9	306.1	306.66	306.94	306.73	306.65
327.48	327.34	328.19	325.82	327.83	327.21	328.71	327.3	329.54	326.48	328.51	327.3	327.02	327.55	327.75	326.93	328.33	326.2	327.84	328.59	327.74	326.2	328.34	327.36	326.91	328.46	326.56	327.54	326.06	328.11	329.85	328.04	327.69	328.79	327.59	326.3	326.89	327.16	327.86	328.2	327	327.55	327.97	328.76	326.94	328.87	328.1	327.33	327.44	328.31
302.26	304.15	300.76	302.59	301.96	302.54	301.8	302.13	302.47	301.01	302.87	301.39	301.57	302.58	302.15	303.4	303.42	303.25	303.23	303.19	301.88	302.84	302.62	302.3	302.1	302.14	302.94	303.25	303.6	301.47	302.24	303.5	302.91	303.2	301.2	303.27	303.09	302.5	302.5	302.2	301.29	300.31	303.21	301.62	303.7	301.78	302.7	300.37	303.94	301.95
302.35	302.04	302.92	304.35	301.86	303.12	302.43	303.37	301.13	303.1	300.81	303.93	303.43	302.99	303.37	302.29	303.31	303.35	303.91	303.83	302.98	302.89	301.4	303.84	300.91	300.45	302.17	302.09	302.42	300.99	301.61	302.82	302.58	301.71	302.66	302.05	303.26	303.62	301.73	300.87	301.67	302.47	304.82	302.39	302.14	305.43	303.36	300.89	303.66	303.34
304.69	304.43	303.16	304.03	305.12	305.54	302.97	307.01	304.56	303.49	304.69	304.7	303.99	304.42	303.59	304.79	304.87	304.77	303.7	303.85	304.38	305.52	304.07	303.16	304.48	305.16	306.09	304.17	305.48	303.89	304.69	307.13	303.62	304.26	303.59	305.59	303.43	303.19	306.57	305.1	305.89	304.72	304.55	303.59	304.61	304.19	305.38	304.58	304.58	305.45
293.55	294.61	293.83	294.75	294.77	293.28	294.7	293.05	294.11	293.93	293.98	295.42	293.49	294.42	293.31	295.56	294.44	294.16	293.23	295.47	295.35	295.05	294.8	293.61	294.28	293.13	292.62	293.65	293.34	294.8	294.78	294.04	292.22	295.73	292.07	292.72	293.63	294.1	295.39	294.54	295.03	294.07	294.48	293.56	294.02	293.92	292.84	294.3	293.83	296.69
311.76	308.81	309.58	310.2	310.46	309.32	307.99	308.44	307.82	309.75	310.03	309.95	309.88	309.39	308.31	310.61	309.34	309.82	312.12	312.04	309.56	308.78	308.73	309.02	310.88	311.01	308.49	309.47	310.83	310.71	309.06	311.26	309.35	310.26	310.71	309.19	309.4	311.51	308.93	309.81	309.2	309.47	309.58	309.46	309.17	309.48	309.16	308.94	310.21	311.09
301.63	301.74	300.76	303.4	300.62	299.16	300.41	300.59	300.14	302.56	300.11	299.7	301.02	300.17	300.89	299.8	300.56	302.13	301.28	299.96	300.34	300.7	301.06	300.36	300.62	301.67	299.75	300.42	297.5	300.02	302.21	301.04	302.06	300.92	301.45	300.26	298.9	300.78	301.51	302.84	300.48	300.21	300.41	300	302.12	301.6	300.86	301.28	301	301.09
294.13	294.57	295.13	294.75	295.3	297.34	295.35	293.28	295.19	294.93	295.33	295.78	294.28	295.21	295.37	295.1	293.56	294.53	294.85	295.6	296.4	293.15	296.21	295.17	295.46	294.69	293.22	295.41	294.68	295.71	295.59	295.05	294.89	293.83	296.64	294.13	296.98	296.36	294.43	295.95	295.23	295.78	295.66	294.81	294.3	295.83	296.4	294.66	295.09	294.24
299.89	299.93	300.4	300.1	300.18	299.63	301.19	298.61	300.13	299.88	300.3	298.74	299.18	299.42	301.52	301.51	300.31	301.75	299.55	300.34	300.42	299.9	299.3	299.19	302.03	299.63	301.42	301.11	299.64	300.29	300.24	300.56	302.25	300.44	300.86	299.73	299.51	301.13	300.27	300.22	299.48	298.05	301.28	299.47	300.09	300.57	299.5	301.52	300.32	300.35
301.7	303.68	303.89	301.76	304.29	304.53	302.58	302.66	303.13	303.56	303.81	304.73	304.32	302.3	302.69	302.1	302.8	301.62	303.32	304.42	301.59	304.16	301.91	303.55	302.56	304.18	302.09	304.25	302.66	304.06	302.84	302.69	304.27	302.24	305.13	304.52	303.24	303.13	302.41	303.99	303.83	304.1	302.67	303.88	303.7	302.89	304.27	302.42	302.66	303.77
299.49	300.73	299.52	301.08	301.2	301.3	300.6	299.39	302.06	299.9	301.06	300.74	301.48	300.76	302.48	301.05	301.27	300.41	301.14	301.92	300.51	301.75	299.49	299.69	302.53	301.12	300.78	300.11	302.35	301.2	302.52	300.72	302.49	300.56	301.83	301.64	301	298.76	300.03	299.51	301.73	301.9	299.77	301.03	302.02	300.52	300.35	301.26	301.59	302.23
325.65	326.61	326.36	325.9	324.78	327.29	327.31	326.55	327.68	326.78	326.34	326.78	326.83	327.69	327.2	326.23	325.74	327.28	324.79	328.13	325.74	327.63	327.01	328.02	328.8	326.81	327.3	327.56	326.08	327.79	326.02	328.74	327.61	326.3	327.69	327.6	328.04	326.3	327.29	326.72	326.51	326.13	324.94	326.38	326.56	327.98	326.73	327.62	328.15	326.69
312.79	310.58	313.03	312.57	310.29	314.6	311.72	312.64	311.23	312.66	310.9	312.2	312.9	312.77	313.36	310.87	313.27	310.72	314.12	313.85	312.45	313.44	313.14	313.2	310.85	310.62	312.67	312.81	310.5	311.68	310.57	312.42	313.96	312.4	312.75	312.07	312.09	313.35	312.25	311.1	311.67	315.03	312.84	310.4	312.24	311.72	313.27	312.65	311.35	312.25
310.46	311.76	309.48	310.34	310.03	310.77	309.48	309.94	310.68	312.04	312.07	308.55	310.11	312.37	310.85	310.13	312.2	310.53	311.21	311.72	310.96	309.43	310.88	311.55	310.16	311.51	310.42	310.26	309.22	309.63	309.57	312.19	310.01	310.86	310.22	311.37	309.97	310.7	308.72	311.76	311.09	311.14	311.76	311.58	311.86	310.32	310.24	308.99	310.52	310.6
318.77	320.36	316.6	317.15	319.56	317.08	314.71	318.71	319.42	317.81	317.56	318.18	318.17	317.77	319.2	318.42	316.99	316.51	316.91	317.86	318.74	318.43	318.41	319.56	317.94	318.77	319.56	317.52	318.46	317.36	318.33	317.02	317.39	317.6	317.64	318.49	317.2	320.13	318.14	318.15	319.25	317.85	318.65	318.33	317.72	318.16	318.27	317.03	317.76	316.45
304.32	301.59	303.86	304.1	302.51	303.29	302.14	303.31	302.67	303.14	302.34	303.25	302.88	304.01	301.41	302.58	302.73	303.37	303.45	304.41	304.34	304.17	303.28	304.68	302	304.23	302.88	304.02	303.08	302.38	304.09	303.28	303.59	302.53	302.96	301.72	303.09	300.81	303.44	302.18	302.94	304.23	303.65	303.79	303.44	304.59	304.15	302.94	301.61	303.34
315.29	318.19	315.67	316.72	315.69	317.21	315.52	316.9	316.96	316.95	317.49	317.08	316.2	316.3	315.65	315.7	317.95	317.87	317.52	316.74	316.86	316.66	318.29	316.54	318.15	317.96	316.54	315.9	318.31	316.03	315.82	317.16	317.42	315.73	318.25	316.23	319.36	317.44	317.66	316.99	318.13	319.07	317.01	317.13	316.29	317.83	317.52	317.94	318.85	316.61
317.65	318.69	315.67	318.65	317.08	318.43	317.51	317.33	318.63	318.61	317.39	318.29	318.59	318.01	317.65	317.54	318.07	316.49	318.47	315.75	316.29	317.76	316.79	317.72	316.81	318.25	318.89	318.25	317.4	315.18	317.05	317.94	317.9	317.62	316.03	317.34	317.38	316.28	318.75	317.99	318.74	317.87	315.76	317.35	318.47	320.36	318.16	316.9	318.88	317.28
315.66	316.01	314.85	317.49	316.15	314.92	315.13	316.92	316.07	315.97	316.86	315.79	315.87	315.59	313.64	316.47	314.93	314.64	314.98	317.15	319.29	318.45	316.73	315.67	315.07	315.89	316.95	317.29	315.95	316.24	316.99	316.31	315.73	316.88	315.62	314.7	316.16	314.92	314.78	315.44	316.4	316.79	316.88	316.29	316.24	316.97	316.39	316.46	315.35	314.19
300.42	300.07	300.31	300.08	299.88	299.1	299.54	299.27	301.28	301.91	300.15	299.48	300.19	302.55	299.93	300.88	299.65	299.7	299.06	302.37	299.32	298.85	301.18	300.09	301.36	299.8	300.73	298.39	300.27	299.9	301.34	299.55	298.64	301.41	300.81	300.48	300.02	299.56	299.9	300.2	300.23	300.85	298.51	301.28	300.02	301.19	299.58	298.83	300.56	299.21
295.81	295.11	294.73	294.43	294.62	294.15	294.04	294.15	294.09	293.96	295.75	293.89	294.77	293.36	295.35	296.61	295.14	295.44	295.91	295.44	294.99	295.14	294.7	294.35	294.96	295.96	294.88	296.76	294.95	295.29	294.91	295.45	295.22	296.5	295.53	294.49	295.05	294.85	294.47	296.27	296.04	294.31	294.47	295.82	296.65	294.86	293.92	296.17	294.57	296.26
315.33	314.57	314.23	314.21	315.36	314.35	316.42	313.67	313.48	314.19	313.84	314.94	313.74	314.87	315	314.84	313.28	313.82	314.98	313.55	314.93	316.87	316.02	317.26	313.97	314.58	314.69	312.96	316.14	316.8	315.45	316.22	315.84	314.46	314.7	314.23	313.91	316.77	313.19	316.29	313.19	314.18	315.62	316.55	314.11	315.92	315.15	313.71	313.58	315.05
311.28	311.22	311.68	311.48	313.46	313.1	312.67	311.74	312.52	312.12	312.71	311.43	314.81	311.49	309.56	312.27	312.83	310.83	310.79	312	311.86	311.24	311.85	311.96	311.96	313.5	312.47	314.13	310.78	312.46	311.83	314.14	311.24	311.81	312.48	312.17	311.88	311.06	312.7	310.95	311.61	312.44	312.28	311.76	311.98	312.37	311.78	312.23	311.56	312.11
304.4	303.78	305.14	303.91	302.96	303.37	303.29	303.74	303.8	303.02	304.66	303.52	304.51	302.65	303.71	304.89	302.91	302.75	304.03	303.44	304.03	303.4	305.09	303.24	302.69	303.33	303.16	304.87	304.35	304.3	303.88	305.36	304.76	303.39	304.75	303.29	304.61	305.09	302.03	303.07	302.08	303.77	304.14	302.6	304.18	305.13	303.89	302.81	304.13	305.02
305.92	304.96	302.38	302.1	302.54	304.33	304.51	303.7	305.24	303.77	304.59	304.35	305.01	303.94	305.1	304.4	302.88	304.9	304.59	304.63	302.91	304.72	303.84	304.93	303.91	304.91	305.58	304.54	304.87	305.06	304.1	302.12	305.52	306.14	304.7	304.39	305.81	304.54	304.78	303.48	303.43	304.12	304.6	304.46	304.74	302.77	303.58	302.77	303.41	303.81
310.99	310.88	310.5	311.33	310.03	309.92	310.54	310.83	310.38	310.68	309.69	311.41	312.27	310.57	309.81	311.16	309.58	309.93	310.25	310.54	310.22	309.32	310.7	309.54	310.27	309.66	310.1	310.75	310.06	311.1	309.55	312.27	309.97	310.93	308.91	309.97	312.78	312.62	311.52	310.3	310.38	309.81	311.37	310.23	310.84	310.89	310.12	307.53	309.65	310.05
303.62	303.89	304.16	303.14	303.61	303.62	304.3	303.04	305.3	303.83	304.03	301.4	303.44	302.45	302.74	302.92	305.06	303.41	303.83	303.44	303.87	302.95	301.52	302.22	302.06	303.32	305.21	304.34	304.02	302.08	301.03	303.91	303.11	303.65	303.19	301.72	304.38	303.85	305.54	304.39	303.41	304.53	303.41	302.39	304.82	303.83	304.72	304.07	304.35	302.75
314.24	313.98	313.75	315.7	315.61	314.99	314.61	314.07	313.97	314.55	314.1	313.29	313.18	313.79	312	313.73	313.63	313.47	315.16	314.26	312.52	314.3	314.08	315.45	313.6	314.86	315.13	314.67	314	314.41	312.32	315.71	315.32	313.19	313.98	313.87	314.1	315.08	315.5	313.6	315.71	314.19	312.28	313.66	311.93	314.04	314.62	314.16	312.99	312.72
313.67	313.87	315.63	315.11	313.79	315.2	316.25	315.7	316.42	315.25	315.08	315.71	313.61	315.56	316.24	314.47	314.75	316.02	315.31	317.27	316.07	312.96	316.23	315.7	314.31	315.15	314.72	315.23	314.34	315.91	314.88	316.04	314.03	312.81	314.03	315.48	313.49	314.08	315.08	314.26	315.62	316.36	315.67	314.58	314.61	315.21	314.55	313.98	313.99	314.1
303.55	306.5	305.48	304.66	306.55	304.95	303.96	305.79	306.17	304.94	306.56	305.74	305.72	305.32	303.36	307.31	306.47	304.4	306.47	304.61	304.67	306.24	305.29	306.59	304.82	303.55	306.76	305.93	306.09	305.64	305.43	305.56	304.73	304.34	305.48	306.85	307.11	304.25	304.74	306.01	303.33	305.92	304.35	304.74	305.64	304.92	306.62	305.97	306.21	306.07
319.86	319.17	319.27	319.08	318.55	318.84	319.69	317.34	319.53	319.04	320.62	319.58	321.28	320.21	319.36	320.67	319.63	319.56	317.93	319.3	319.73	319.11	318.42	319.66	319.05	318.41	319.03	321.66	320.09	318.86	317.71	318.18	320.01	320.31	318.61	318.28	319.09	319.09	319.45	319.5	318.49	321.2	319.6	317.53	318.28	317.59	320.39	317.94	320.95	318.72
292.33	293.41	295.14	295.9	295.73	293.31	294.7	293.45	295.22	296.65	295.15	293.09	293.49	293.42	294.1	291.32	293.98	294.1	293.26	292.92	292.11	294.59	293.87	293.99	293.9	293.12	293.71	293.15	293.83	296.5	294.11	294.93	294.82	295.54	295.16	293.89	294.16	293.16	295.05	294.23	294.81	294.85	294.5	294.94	293.98	294.81	294.25	293.79	292.8	295.2
312.6	314.2	313.97	312.4	314.52	312.26	313.17	313.27	313.11	313.66	315.24	312.84	310	312.84	314.6	314.82	314.17	312.22	311.83	313.47	311.89	315.01	313.11	312.02	313.73	313.74	312.11	313.08	314.03	314.37	312.95	311.63	313.56	314.74	312.32	313.4	315.11	313.43	313.49	315.01	314.52	311.94	313.13	313.6	311.7	312.73	313.88	311.68	312.45	312.87
304.98	306.25	305.7	304.7	306.98	304.88	306.05	307.1	305.68	304.9	305.03	305.41	304.43	307.16	305.81	305.42	305.96	305.87	304.03	305.53	306.24	307.91	307.8	305.61	304.68	305.51	305.02	304.18	305.56	305.21	307.07	308.56	303.43	306.19	305.41	305.71	307.42	304.34	306.7	306.12	304.74	305.01	304.86	305.24	303.86	304.54	305.08	306.97	305.2	304.56
304.76	304.48	303.18	303.98	303.28	305.26	303.21	303.71	304.16	303.67	305.11	304.31	304.72	305.84	303.69	303.73	305.61	305.08	306.47	305	305.18	304.51	304.99	305.1	306.06	304.47	304.4	305.55	303.78	305.71	303.48	305.32	303.71	303.88	305.13	301.09	303.16	304.33	304.28	304.1	304.71	306.65	303.8	304.54	302.66	303.62	304.03	306.44	305.18	304.28
307.63	309.86	310.25	310.1	307.55	306.15	309.58	309.49	308.91	309.12	309.58	306.85	307.66	307.96	308.47	308.31	309.76	308.31	309.33	308.61	307.77	308.41	310.23	307.4	309.71	307.86	307.79	309.39	308.23	307.64	310.01	309.65	307.77	307.68	307.06	308.35	308.38	308.8	309.53	312.01	307.82	308.52	308.87	307.52	309.07	310.2	309.23	310.23	307.62	311.6
317.63	319.1	316.14	317.43	317.97	316	316.05	316.63	317.5	317.2	315.54	316.74	315.01	314.77	315.19	316.55	315.94	316.5	316.99	316.66	315.91	316.17	318.1	316.65	316.4	317.07	316.9	315.11	317.81	317.17	317.8	316.3	316.94	314.64	314.92	314.82	315.48	316.88	313.92	316.24	316.28	316.51	316.67	317.57	316.88	317.82	316.7	315.86	315.15	316.61
300.49	301.03	297.52	299.93	297.39	298.75	299.81	299.82	301.32	299.6	300.2	298.47	299.98	300.94	300.75	297.16	301.16	300.63	299.18	299.03	300.01	301.08	301.23	299.14	298.61	300.02	300.76	300.99	301.4	300.84	300.41	299.98	298.44	298.83	298.78	298.61	298.71	299.96	299.38	299.56	299.3	300.58	299.38	299.95	298.91	299.04	299.93	299.59	299.98	299.7
303.78	304.21	303.4	304.79	304.27	304.56	302.07	302.99	302.01	303.67	303.7	303.11	303.53	303.97	302.41	304.23	303.92	304.38	303.08	303.54	302.11	304.25	305.04	303.27	302.63	304.11	303.51	303.08	303.5	303.24	302.56	303.93	303.98	303.3	302.04	304.08	303.19	304.63	303.71	303.76	302.66	300.45	302.44	303	303.79	304.03	303.56	304.46	303.28	304.47
304.63	304.37	305.17	303.54	304.19	303.99	303.87	303.54	304.43	304.27	304.12	304.33	304.31	303.71	304.34	304.51	303.5	304.87	304.58	305.17	304.4	305.12	305.09	303.88	306.22	305.96	305.25	303.86	303.83	304.66	303.88	305.47	305.55	305.14	305.19	306.16	307.05	304.4	305.12	303.98	304.9	302.15	304.88	303.34	305.91	304.38	304.86	302.2	303.37	304.25
328.15	327.94	328.88	326.99	328.61	327.18	328.05	328.22	327.72	327.53	327.22	328.57	326.83	327.98	327.15	327.22	329.18	328.95	326.84	326.68	327.12	328.9	328.16	327.77	327.12	327.24	327.17	327.65	330.17	328.84	325.88	327.64	329.32	327.51	327.3	328.88	328.18	326.31	326.76	327.03	326.92	327.33	328	328.3	328.13	327.77	326.87	327.38	328.47	328.7
313.29	312.52	312.8	312.03	311.39	313.17	312.5	312.36	311.85	312.64	312.31	313.85	312.3	312.26	312.21	313.23	313.87	312.55	312.93	312.63	313.74	314.67	313.93	313	312.92	314.59	313.7	312.42	312.24	313.59	313.72	314.77	314.84	314.15	313.74	313.76	313.31	312.18	314.36	312.57	314.49	314.97	311.91	312.85	314.36	312.67	311	313.2	312.03	313.31
302.1	302.24	302.68	302.32	302.56	302.57	302.86	302.23	301.39	301.89	302.19	305	304.09	302.19	302.54	301.78	303.48	301.55	301.56	302.48	301.83	302.97	301.5	303.34	303.18	302.26	302.81	301.31	304.39	301.79	300.98	302.26	303.67	302.85	302.71	302.85	304.14	301.52	303.55	304.08	302.35	301.96	302.75	301.85	302.87	302.97	303.06	302.68	301.06	302.76
317.09	320.56	319	318.65	317.59	318.37	319.51	317.22	317.48	318.78	319.78	317.81	315.3	318.4	317.32	315.93	317.48	318.71	321.1	319.07	318.18	320.08	317.86	316.85	318.73	316.89	317.44	320.96	317.92	318.77	317.38	317.7	316.69	318.73	316.99	316.56	318.56	319.13	318.01	316.31	318.72	317.62	317.6	316.64	317.87	317.96	318.68	318.27	315.74	318.71
312.03	312.75	312.17	310.92	313.12	314.19	314.76	311.96	310.25	313.18	312.13	311.85	313.02	312.19	312.97	310.69	312.55	311.31	311.24	310.97	312.75	313.19	311.45	311.81	310.35	312.15	310.57	314.7	312.55	311.08	313.64	312.62	311.56	312.22	313.23	312.85	311.09	311.57	312.3	310.87	311.64	312.69	313.43	313.11	311.06	312.43	312.4	312.93	311.79	312.27
301.85	299.46	300.35	302.98	301.25	300.09	301.19	301.25	301.83	302.33	301.66	301.44	302.56	301.95	299.52	300.74	301.49	300.64	300.37	301.19	300.91	302.11	300.27	303.1	300.7	300.97	302.2	302.95	302.29	300.68	299.52	301.41	301.02	302.11	301	299.43	300.01	300.27	298.35	301.29	299.62	302.26	302.39	301.83	300.28	300.2	298.92	299.18	301.57	300.86
302.81	303.95	303.95	302.43	301.87	303.17	303.42	303.1	300.92	302.51	303.8	302.72	303.14	300.86	303.85	303.44	302.63	302.57	304.98	302.69	302.39	302.73	301.32	302.9	303.04	303.57	302.12	302.48	301.96	303.52	302.96	301.99	302.3	301.59	301.28	304.62	301.61	302.09	304.18	302.18	301.89	304.45	303.76	303.04	304.4	302.59	303.62	304.14	302.67	303.53
305.27	305.63	306.83	306.23	305.41	307.28	306.7	305.85	306.57	306.2	304.87	305.58	306.2	304.47	303.48	306.41	304.41	303.49	306.03	304.99	305.53	304.64	303.87	304.15	306.68	305.22	305.16	306.15	304.78	306.16	304.4	306.23	306.81	305.43	304.91	304.31	305.75	304.86	306.41	306.57	307.03	305.62	304.99	304.87	305.86	305.61	305.03	304.01	305.8	304.99
304.38	305.38	304.19	304.28	305.66	302.58	304.86	303.61	301.89	303.96	307.08	302.52	302.24	303.06	304.59	304.41	300.71	304.12	303.86	303.52	304	302.92	304.19	303.51	305.3	304.43	305.8	303.99	303.15	302.89	304.18	303.85	304.25	304.03	305.41	305.55	303.1	303.32	304.57	303.27	300.87	303.99	305.26	303.9	304.06	306.61	303.37	304.57	304.1	304.83
314.14	314.05	315.29	314.31	313.98	312.89	315.32	315.75	315.2	313.62	313.36	313.43	314.21	314.11	312.66	313.56	314.8	313.55	314.15	312.79	315.99	314.6	314.95	314.8	313.29	312.36	313.72	314.47	314.25	314.19	311.95	311.72	313.61	311.86	312.49	313.48	315.37	314.25	313.74	313.78	313.35	313.79	313.83	312.38	314.39	315.19	314.51	314.48	315.06	312.08
298.59	301.24	299.01	298.7	300.57	300.1	299.96	300.56	301.54	299.62	298.45	301.54	299.76	299.04	300.27	300.52	300.42	298.68	300.47	300.11	301.12	300.35	299.91	299.76	299.68	300.49	300.5	301.18	298.38	298.46	300.94	300.68	299.16	298.13	301.24	299.69	300.12	300.08	298.78	300.42	298.77	299.42	300.34	299	301.32	300.46	300.6	299.51	300.19	298.47
311.21	311.96	312.65	310.9	310.9	310.35	310.79	311.66	312.44	313.34	311.69	312.39	312.53	309.45	311.63	311.55	310.62	310.57	311.55	309.96	312.28	311.21	308.69	312.78	310.32	310.61	311.96	309.89	310.45	314.07	312.14	311.04	311.46	310.75	312.22	310.78	309.77	311.19	310.59	312.62	311.9	310.38	311.25	312.65	312.13	309.13	311.11	311.79	308.48	311.64
301.12	299.91	300.69	300.41	302.16	301.07	300.12	300.12	298.59	299.29	300.6	300.86	300.48	299.42	299.61	299.29	300.36	300.26	298.3	300.28	301.12	300.09	300	300.51	300.42	301.91	301.76	300.1	300.59	301.4	298.51	299.35	300.51	298.61	298.46	302.7	301.46	299.9	300.62	299.97	299.54	300.45	301.35	300.72	301.2	301.66	298.81	300.01	301.39	300.52
316.98	320.04	321.68	319.71	317.25	319.86	318.23	319.18	319.26	317.01	319.58	318.25	320.93	319.36	318.84	321.24	318.66	320.13	318.4	320.02	319.58	319.92	319.85	320.73	320.83	316.94	317.85	319.26	319.05	320.68	320.14	317.94	319.11	319.25	318.72	318.04	318.46	319.17	317.52	319.31	319.3	319.78	319.93	319.99	318.4	319.68	319.61	319.12	318.25	320.56
300.07	300.94	299.76	299.71	301.68	302.34	298.8	298.38	300.47	301.46	299.41	297.64	298.99	301.6	301.57	299.32	299.94	300.67	299.48	299.3	302.35	301.15	302.41	298.65	300.13	300.53	298.3	299.93	300.04	300.09	299.56	299.47	298.09	299.43	298.58	299.7	300.43	300.01	300.47	299.38	301.49	300.96	300.25	299.67	300.09	300.17	299.55	299.41	300.36	299.57
317.56	317.8	318.59	318.51	318.7	319.67	319.27	318.79	318.74	321	318.49	318.47	319.01	317.1	318.2	320.43	320.33	316.92	319.05	319.1	318.57	317.4	319.26	318.85	318.49	319.28	318.6	318.21	317.99	318.04	321.17	318.22	317.72	319.12	318.6	319.13	318.58	319.62	319.69	317.99	320.43	318.42	317.64	318.13	319.86	318.63	320.15	318.57	317.62	319.09
297.23	294.77	295.68	293.89	295.96	296.93	295.76	295.56	295.1	295.26	294.34	294.94	294.74	295.07	295.97	294.93	294.25	295.06	293.29	294.41	297.67	296.23	294.31	295.26	294.54	293.67	295.83	293.92	295.06	294.01	293.26	294.82	293.37	293.71	294.71	295.61	295.01	295.58	295.1	294.35	294.97	294.6	293.42	297.5	295.94	297.39	293.96	294.47	293.11	295.97
315.23	317.28	316.44	318.77	318.6	317.39	316.2	315.57	316.09	315.8	315.5	316.69	317.14	315.65	314.83	315.8	317.13	317.18	316.8	317.21	316.79	316.86	314.66	317.55	316.42	318.18	315.55	317.25	316.1	316.38	316.81	316.61	317.79	317.99	317.24	316.61	317.46	316.83	317.45	316.51	319.34	317.25	317.43	318.06	315.5	316.87	315.26	317.56	316.22	314.67
315.48	316.92	315.17	316.64	315.19	314.95	313.99	313.31	314.39	316.63	315.54	313.87	316.76	314.93	313.72	313.32	315.52	315.8	315.24	315.51	316.5	315.71	314.13	315.19	314.53	314.78	314.3	314.18	314.52	316.16	316.62	315.77	314.73	315.78	315.37	314.11	315.45	314.17	314.53	315.47	315.11	315.08	315.41	314.96	315.34	313.09	315.37	315.19	316.02	313.48
313.34	315.67	313.08	313.84	314.79	314.28	313.54	314.53	314.8	314.4	314.41	315.66	314.25	314.37	315.83	315.99	315.54	316.44	313.46	314.5	314.64	314.5	314.45	315.11	315.82	315.34	315.92	313.93	314.2	314.01	314.88	314.93	314.05	316.04	314.4	314.74	312.34	314.85	314.18	315.81	313.95	315.25	315.51	315.34	314.81	314.5	314.31	314.4	312.66	315.58
293.07	292.99	295.1	294.85	293.48	294.24	293.27	293.57	294.04	292.72	292.69	292.72	296.14	294.14	294.23	294.68	295.39	292.74	294.27	295.8	293.19	294.14	294.03	293.28	294.06	293.3	292.41	295	295.55	293.35	293.82	293.39	293.99	294.01	294.71	293.45	294.16	292.81	294.67	293.68	293.07	295.07	292.14	294.11	293.92	293.49	294.88	294.41	290.6	295.37
303.85	305.61	304.35	304.25	305.65	303.81	304.66	304.21	305.08	303.23	303.36	306.21	305.86	304.4	304.47	302.84	303.88	305.29	304.3	302.98	304.45	303.91	305.01	304.5	304.84	304.79	306.34	304.43	305.09	303.19	303.79	303.52	305.33	303.16	307.13	306.68	304	305.36	306.02	305.46	303.55	303.61	304.35	304.79	301.97	303.32	305.64	303.47	302.84	306.83
303.46	302.29	303.74	303.57	303.21	302.4	303.73	303.68	302.34	303.17	302.68	303.8	303.81	304.59	303.91	303.87	301.55	304.18	302.87	302.49	302.94	303.81	302.57	303.96	303.69	303.31	303.89	304.3	304.34	305.29	305.21	302.94	302.38	303.78	305.22	304.33	304.42	302.63	302.83	303.45	303.91	303.33	303.44	303.31	301.86	303.55	302.27	302.36	301.46	303.28
296.46	294.43	295.3	293.9	294.76	294.6	294.13	295.34	294.73	294.35	296.18	295.33	294.74	294.48	295.68	294.48	293.28	295.82	294.85	293.38	295.53	295.11	296.47	294.66	293.9	295.64	295.63	294.61	295.95	292.97	295.41	293.94	293.97	293.55	294.48	294.62	296.09	294.23	293.77	294.42	295.25	294.84	294.79	296.17	295.62	293.93	294.29	295.49	295.36	294.56
316.94	313.93	312.99	314.58	314	313.65	312.15	313.71	311.99	313.8	313.06	313.67	314.34	313.4	314.77	313.08	311.3	315.22	313.36	314.03	314.72	312.17	315.93	312.88	312.96	313.43	313.97	313.44	312.93	313.56	314.09	312.4	313.86	315.68	311.96	314.81	313.36	312.96	313.29	314.18	314.09	315.18	315.87	313.4	313.12	315.36	313.98	312.84	313.11	314.61
309.75	310.31	311.4	311.53	310.54	309.42	308.83	309.55	311.38	311.64	310.43	310.98	311.01	310.42	311.84	310.77	311.43	310.88	310.23	310.22	310.69	309.79	310.94	310.94	312.46	309.12	310.01	310.56	311.86	309.41	310.82	312.07	311.28	311.53	310.2	312.01	312.15	309.93	312.85	311.31	311.18	309.04	310.36	311.26	309.85	311.11	310.66	311.47	311.54	310.55
297.47	295.5	297.54	295.48	295.11	296.82	294.7	296.83	294.76	295.44	298.41	296	296.6	295.87	295.29	297.35	296.75	296.9	298.59	298.01	297	296.75	298.21	294.87	296.77	295.96	296.24	297.56	298.25	297.42	297.31	295.14	294.71	298.15	297.51	297.36	297.34	297.18	298.01	296.9	298.86	297.54	295.59	298.72	296.99	298.22	297.84	296.22	294.4	296.34
297.52	298.72	295.31	297.17	294.91	298.23	296.35	296.71	297.72	297.38	296.16	297.65	296.74	297.82	297.18	295.79	295.71	297.28	296.62	295.62	296.39	296.87	297.79	297.83	296.9	297.8	297.81	300.01	295.93	296.39	297.79	298.16	297.42	296.04	297.18	295.21	295.91	294.8	295.86	296.24	296.15	295.7	297.78	295.65	297.72	297.35	297.26	297.09	296.37	294.73
317.9	317.96	316.58	318.42	315.99	316.48	317.82	317.16	316.96	316.96	315.62	316.62	317.17	316.67	316.54	316.02	315.96	317.6	318.51	316.95	318.21	316.1	317.75	317.09	318.36	318.59	316.62	319.13	317.05	316.75	315.91	319.49	316.92	316.88	317.85	316.12	316.14	318.28	316.15	318.04	317.55	318.79	317.72	316.4	317.1	316.49	318.76	316.08	317.56	317.34
320.29	318.43	317.92	319.35	318.88	319.29	320.12	318.16	318.06	319.88	319.41	318.15	320.45	318.25	318.52	318.04	317.73	320.04	315.67	318	319.55	318.92	318.04	318.82	319.18	318.07	318.8	318.95	319.79	316.15	318.98	317.95	318.84	318.17	318.08	318.57	318.05	318.84	318.01	318.8	317.14	318.9	318.13	318.68	318.8	317.42	320.04	318.7	317.67	318.56
303.46	301.55	302.92	303.1	302.98	302.98	303.6	302.87	301.97	302.53	303.23	303.67	303.59	303.32	302.49	303.15	302.75	304.05	301.62	302.8	300.97	303.45	302.75	302.36	304.07	303.38	302.55	303.41	303.22	302.27	303.19	302.46	302.51	301.34	303.21	303.46	303.73	303.21	302.66	305.67	303.9	301.61	301.61	301.81	303.14	303.07	303.25	302.79	302.55	303.06
295.01	294.31	294.23	293.59	291.83	293.41	294.45	292.74	294.05	293.53	295.88	293.9	295.48	294.09	294.84	292.74	294.75	294.97	292.46	293.7	294.51	294.73	294.57	294.46	294.63	295.03	294.78	294.14	293.8	292.91	294.58	293.82	295.2	293.53	293.22	293.91	293.98	293.89	293.72	292	295.76	292.9	295.65	295.14	294.66	292.85	294.47	292.03	292.88	293.69
309.24	310.15	309.78	311.57	311.37	309.07	310.17	310.22	311.09	310.78	309.49	310.3	309.37	310.42	309.72	312.31	310.01	311.57	308.76	310.62	309.8	309.52	310.39	310.87	310.73	309.04	311.5	309.53	309.84	307.99	311.22	311.54	310.28	311.76	309.37	311.69	312.39	310	310.19	311.07	310.88	312.12	311.38	309.74	308.73	311.32	309.84	310.52	310.28	310.71
293.37	292.78	295.11	296.36	295.85	294.96	295.34	295.6	294.61	296.25	294.01	295.25	294.89	295.63	293.29	294.33	293.63	296.42	294.21	294.59	294.4	294.97	294.91	295.15	295.21	294.84	295.02	294.61	293.18	295.69	295.81	294.66	292.46	295.54	295.28	294.1	294.75	295.86	295.59	293.46	294.65	296.5	297.11	295.62	295.15	295.28	294.07	294.47	294.93	293.47
314.1	312.13	311.81	313.93	313.8	313.03	313.98	312.73	314.34	312.42	313.26	313.39	313.27	313.84	313.32	314.14	313.2	313.39	313.51	314.95	313.33	312.29	313.96	312.43	314.04	312.95	311.85	314.7	313.51	312.49	314.28	313.83	315.16	314.55	313.02	311.77	312.28	313.96	313.1	311.73	312.84	312.47	312.43	314.27	315.04	313	313.2	314.22	312.87	313.68
315.26	317.36	317.12	317.82	317.47	317.89	316.18	317.45	316.92	317.68	317.79	317.65	318.29	315.73	316.78	315.66	318.14	317.95	317.69	317.3	317.41	317.04	317.53	317.16	316.88	317.37	317.87	317.12	316.96	317.5	318.72	318.36	317.31	318.24	316.49	317.55	318.13	317.98	317.77	317.11	317.03	315.65	317.6	316.71	317.46	318.83	315.67	316.15	315.5	315.9
298.38	296.77	296.4	295.75	295.65	297.26	297	297.1	296.42	296.44	296.24	299.49	296.1	295.8	296.4	297.27	296.27	297.63	296.1	296.7	297.26	297.56	297.61	297.39	295.66	296.19	297.15	296.56	297.01	297.4	297.18	297.12	297.1	296.57	296.81	296.37	298.44	298.19	294.8	294.8	297.07	297.84	296.61	296.96	296.79	297.15	298.12	296.42	296.26	296.16
312.21	311.96	313.64	313.97	313.7	312.74	312.47	314.5	312.87	313.52	314.05	313.1	311.53	310.39	314.09	312.67	313.84	312.36	313.57	313.69	314.07	311.71	311.54	313.19	313.63	314.57	313.44	314.27	313.1	311.63	313.74	312.76	313.19	313.22	314.48	314.13	312.79	314.04	312.14	310.94	312.76	313.13	312.22	312.77	313.32	312.2	312.88	311.56	313.01	312.4
294.51	294.01	293.66	294.31	295.94	296.56	295.53	297.65	294.78	297.12	295.1	293.71	295.05	294.96	295.11	295.52	296.14	294.41	296.23	295.87	295.64	294.21	294.69	296.64	296.35	294.9	293.58	294.4	297.2	296.03	294.92	294.9	295.41	293.42	295.32	295.27	296.72	296.1	295.15	294.82	295.26	295.5	294.93	296.25	295.24	294.26	294.69	292.62	295.31	293.29
315.57	314.57	314.45	313.14	312.22	314.32	314.85	314.73	315.43	312.39	313.72	314.85	314.2	313.77	315.03	314.33	315.77	314.66	313.68	315.51	314.21	314.44	315.42	314.59	315.1	313.93	313.41	313.08	313.87	314.74	313.65	313.52	313.99	315.32	314.98	313.15	314.53	315.07	315.22	314.03	313.83	315.74	313.82	314.75	311.51	314.68	314.44	314.74	312.84	312.48
311.85	312.37	313.73	312.59	313.22	311.7	314.57	313.76	310.76	312.65	314.23	312.34	313.1	313.45	312.14	312.41	312.19	313.89	314.03	312.46	315.59	311.45	313.16	313.39	312.55	311.98	313.52	314.33	312.88	311.98	312.02	314.92	314.09	311.36	313.12	313.02	314.44	313.42	314.08	315.28	313.65	313.94	312.13	312.49	312.78	312.5	313.22	313.34	312.22	314.4
302.93	303.84	303.75	304.12	304.63	303.85	304.99	303.69	302.65	303.82	303.23	302.26	304.95	303.47	305.21	304.86	303.02	306.3	303.2	303.2	303.25	303.6	304.32	303.44	303.48	302.17	305.04	304.39	304.45	303.07	305.19	304.15	305.28	302.58	303.62	305.78	304.29	305.05	304.41	304.46	304.74	304.29	304.19	303.38	303.49	304.29	303.14	302.85	303.41	304.18
302.55	303.81	302.23	302.92	303.87	303.07	303.45	304.42	302.21	303.53	302.78	303.3	302.82	304.02	304.03	303.28	304.16	305.24	302.39	303.38	303.85	304.32	304.52	302.49	303.74	304.87	303.1	302.61	302.99	304.11	303.1	302.57	302.42	301.04	303.03	303.43	303.37	304.23	302.1	302.58	303.49	302.16	303.46	304.59	303.06	303.76	303.31	301.87	303.38	302.36
315.93	317.18	317.19	316.96	316.82	316.92	316.59	316.53	318.09	317.83	315.48	316.65	318.23	318.1	318.86	317.16	316.09	317.5	321.22	316.43	319.34	316.96	316.93	317.72	317.71	317.19	318.31	317.94	316.96	319.5	317.18	317.37	315.67	316.94	316.95	319.02	317.08	315.26	316.56	318.46	318.81	315	318.69	317.7	316.34	317.32	317.76	316.61	317.51	315.88
314.93	315.08	314.34	315.76	314.67	314.28	314.4	315.7	315.18	314.18	314.84	314.07	315.6	316.18	314.42	312.94	314.6	314.24	315.27	315.09	315.21	314.63	314.8	316.91	315.07	315.61	312.87	314.68	316.28	315.2	315.47	315.57	315.76	315.79	315.89	315.27	313.79	314.83	314.36	314.83	315.11	314.79	313.98	314.11	315.27	315.24	314.76	316.31	313.62	313.64
294.05	296.18	293.58	294.11	294.11	293.77	294.12	295.36	294.58	293.77	295.51	292.56	292.04	291.92	294.74	294.65	293.43	295.11	293.34	294.93	293.74	294.01	294.31	294.36	297.2	294.01	293.07	293.56	293.05	292.78	295.04	294.21	294.89	293.64	293.76	295.71	294.35	294.39	293.22	294.8	294.4	296.01	291.73	294.71	293.94	292.48	293.95	293.67	293.48	292.99
324.76	325.3	325.52	324.09	324	323.58	324.24	324.13	324.19	324.74	325.39	325.13	326.45	325.24	325.27	322.68	324.89	325.4	324.75	324.85	323.96	323.35	324.9	322.25	324.72	321.63	324.74	324.08	324.81	324.11	325.19	324.35	323.02	323.68	325.12	323.56	324.74	324.87	324.07	322.89	324.28	323.71	324.43	325.83	323.7	322.97	324.32	324.27	323.13	322.98
324.48	324.21	324.61	324.11	324.63	324.07	323.1	324.58	325.35	324.47	325.16	324.36	323.97	325.51	325.08	325.15	325.46	324.15	324.55	323.94	324.09	325.14	322.5	324.48	325.46	325.25	323.24	323.44	324.33	325.06	325.29	323.18	325.04	323.34	323.77	325.28	325.97	324.63	324.53	325.35	323.32	324.62	324.39	322.75	324.35	325.18	325.43	323.6	324.21	324.63
313.88	312.31	313.84	316.03	313.51	313.81	313.49	316.07	314.9	313.35	315.21	313.85	313.92	312.67	312.37	313.83	313.68	313.59	316.1	315.03	314.39	312.77	315.24	314.59	313.98	313.64	312.44	313.51	313.41	313.44	313.03	314.79	312.84	314.17	314.26	314.46	313.74	314.88	314.71	314.16	312.13	314.11	313.79	312.79	313.97	314.82	312.67	314.41	314.69	313.51
313.79	313.03	313.42	315.67	314.12	315.48	316.03	314.62	314.88	313.78	316.56	315.28	315.75	315.4	313.23	314.64	314.26	313.25	314.98	315.12	316.02	315.88	313.67	313.29	314.22	314.07	316.19	314.27	313.84	314.9	314.96	314.99	315.48	314	314.49	314.97	314.63	315.27	316.55	315.68	314.92	315.38	314.89	313.39	314.64	315.46	316.01	315.48	316.7	312.98
302.77	304.92	303.51	303.11	303.83	304.9	304.93	303.97	303.59	303.07	304.05	305.42	305.55	304.26	303.85	303.93	303	304.55	305.15	303.37	303.89	303.45	305.23	304.44	305.44	302.18	304.47	303.95	304.38	303.46	304.59	302.1	303.43	304.17	301.83	303.69	303.06	303.71	304.07	304.54	305.22	303.92	305.62	304.17	303.21	304.63	306.84	306.88	305.18	302.46
308.34	310.13	310.66	308.57	311	308.69	309.91	309.57	309.95	308.61	309.57	308.69	308.94	307.74	309.78	310.62	308.1	309.55	310.37	308.52	309.25	308.86	310.86	310.15	310.88	310.35	308.97	310.24	310.25	309.15	311.66	310.54	310.08	309.13	308.96	307.29	309.55	308.1	309.08	308.7	309.35	309.06	308.64	310.91	310.6	309.61	309.14	309.11	310.42	308.53
310.41	310.37	311.16	309.72	309.31	311.5	310.26	310.01	310.51	311.26	311.5	311.49	310.1	310.69	309.87	310.45	310.23	311.61	310.9	311.88	312.9	309.93	313.35	311.18	310.34	310.05	310.1	311.73	310.87	311.78	310.36	311.49	311.14	311.23	310.66	309.34	310.16	310.43	311.35	311.87	310.64	310.79	311.64	309.88	311.14	311.67	309.75	309.06	309.69	310.98
316.22	315.23	319	317.26	317.36	316.02	317.19	317.87	317.59	315.64	316.82	314.98	317.63	317.04	319.56	317.81	317.05	317.84	318.29	316.73	317.67	317.68	317.93	315.77	316.46	316.7	319.13	317.12	317.76	319.04	316.71	318.27	319.27	318.28	313.83	317.64	317.19	317.02	318.29	318.42	317.75	316.59	317.84	315.66	316.56	317.54	317.11	317.83	317.39	318.07
305.6	306	303.64	305.74	304.59	305.79	307.2	306.59	306.25	306.38	304.85	303.7	307.02	304.69	305.99	305.05	305.19	306.23	305.81	304.65	305.96	304.91	306.31	305.17	304.9	304.56	305.27	306.72	303.77	305.83	306.42	305.49	305	304.99	304.38	305.25	307.02	306.06	305.43	305.74	305.71	304.58	304.01	305.63	306.44	303.86	307.29	305.03	306.81	305.26
305.81	304.29	303.83	304.5	305.27	306.63	305.76	304.59	305.58	304.45	305.06	307.31	305.24	305.44	306.21	305.4	305.44	305.29	306.5	305.39	304.06	304.06	306.6	306.6	305.1	304.71	304.59	305.61	303.37	306.12	304.69	306.96	305.31	304.81	304.27	305.82	304.42	304.83	303.15	307.09	305.25	305.58	305.48	305.94	304.22	304.8	306.81	305.96	306.73	305.14
305.33	305.85	302.6	304.74	307.06	305.4	305.24	305.21	304.57	305.93	306.25	306.48	303.76	306.77	305.52	306.24	304.72	305.73	304.88	305.88	306.59	306.12	305.52	304.84	305.74	304.6	305.3	306.15	304.98	304.46	304.63	306.32	304.36	305.82	306.26	305.71	306.36	305.15	304.8	304.02	304.29	302.73	304.15	305.94	304.3	304.01	303.47	303.15	305.22	305.21
304.26	303.85	304.96	303.22	304.94	304.84	304.82	306.67	305.76	305.83	304.67	304.52	305.94	304.67	304.59	304.8	304.19	305.47	306.15	304.73	303.58	305.51	303.06	305.1	304.41	306.51	305.6	306.33	306.8	305.76	303.86	303.22	305.13	303.82	305.84	306.87	305	302.97	307.04	304.37	307.14	304.3	304.72	303.99	303.89	304.83	306.16	304.34	305.44	305.26
[truncated: 150 more columns]
