# Supplementary material for: Genetic dissection of main and epistatic effects of QTL based on augmented triple test cross design
Source: PLoS One. 2017 Dec 14;12(12):e0189054. doi: 10.1371/journal.pone.0189054 (PMC5730204; doi:10.1371/journal.pone.0189054)
Supplement: S9 Supporting Information — (ZIP) [file pone.0189054.s009.zip › z5_1050_0.2_10.csv]

302.01	301.7	303.5	306.22	303.07	304.74	301.55	301.14	304.81	297.97	307.55	301.25	303.44	304.5	303.14	304.52	303.51	304.17	302.57	301.95	300.6	304.89	306	299.68	305.12	300.53	304.73	301.12	308.31	301.12	310.49	297.1	298.67	299.29	304.36	299.71	303.16	303.17	303.01	307.76	303.26	304.45	300.3	305.05	308.79	302.68	302.92	306.97	301.6	303.24
305.15	306.75	302.16	304.19	303.72	305.48	304.62	303.11	299.03	302.12	306.14	300.05	306.56	299.47	303.01	298.82	303.7	304.03	304.54	305.81	295.28	302.62	302.05	305.25	304.26	300.79	304.58	305.01	302.39	307.13	299.52	307.24	296.43	303.02	303.47	296.86	298.54	301.05	305.18	302.21	305.1	298.29	300.95	302.65	297.09	303.84	307.49	299.36	301.62	297.47
314.76	313.85	313.84	315.68	312.08	314.17	315.88	314.66	318.58	312.87	315.15	313.88	315.38	313.01	311.2	317.34	314.27	316.23	316.74	312.68	310.17	314.61	313.94	312.05	312.56	316.26	319.47	317.3	310.49	313.75	309.21	317.17	314.36	317.42	316.27	315.42	318.7	317.44	321.02	316.36	313.77	315.54	318.23	317.65	317.85	312.81	316.4	310.27	315.82	318.82
319.97	315.94	319.81	318.58	317.86	318.34	314.63	319.35	319.91	319.1	315.47	320.37	318.64	317.77	322.83	314.65	319.52	322.34	316.16	317.72	316.39	316.86	317.52	322.04	317.95	318.76	317.06	317.12	316.24	318.93	317.04	321.27	316.99	323.9	321.74	319.45	320.16	320.41	316.83	321.3	316.84	317.92	314.89	318.45	322.49	321.68	320.42	319.15	320.94	315.23
317.61	313.46	313.06	314.43	313.03	313.14	313.69	315.34	315.88	305.89	309.02	313.92	310.42	315.45	318.5	314.37	314.95	311.51	312.85	316.69	313.06	308.01	309.93	316.08	314.28	314.06	311.13	316.21	314.68	320.17	319.56	315.88	314.81	317.24	310.11	315.73	314.91	310.49	317.06	314.17	313.37	316.1	311.45	318.25	317.2	315.14	309.62	312.15	315.42	317.86
305.3	300.83	304.9	303.88	304.31	306.95	303.09	301.89	302.29	300.58	307.69	304.6	299.75	298.89	302.76	305.08	301.58	301.18	301.1	304.99	301.33	302.76	302.67	303.32	307.64	299.98	300.04	305.89	305.78	297.74	302.68	303.39	303.28	303.39	300.89	302.98	299.05	297.59	309.64	305.36	306.28	299.63	302.12	304.69	308.94	304	303.01	301.19	303.25	305.6
305.48	301.47	304.67	303.54	304.34	302.2	305.47	301.82	301.28	305.64	303.61	302.68	304.21	301.73	303.96	306.5	302.77	302.6	303.69	301.49	308.56	300.86	306.38	299.78	302.33	302.72	307.25	306.66	309.29	304.6	307.47	303.97	302.58	301.32	305.46	298.46	307.42	301.22	310.22	305.22	306	308.2	300.91	304.25	306.2	306.26	302.2	304.56	297.47	307.65
312.66	313.45	312.47	316.9	318.18	318.62	317.37	318.59	319.47	309.13	316.05	312.71	311.89	316.6	316.44	308.71	310.61	317.32	310.29	312.5	313.33	315.06	314.8	318.18	321.96	315.44	313.82	310.14	315.1	314.1	312.12	318.8	311.07	317.61	310.74	311.21	314.46	314.37	315.27	313.14	311.67	312.68	316.26	320.96	308.11	316.74	318.22	313.49	312.7	319.68
325.39	323.75	330.48	327.58	325.57	330.46	322.78	328.8	326.15	327.89	325.37	324.22	333.95	329.17	324.87	329.96	324.04	329.11	325.23	328.99	326.86	332.95	322.74	327.18	332.34	326.01	324.04	334.74	324.77	333.57	327.1	324.28	331.57	322.07	330.75	327.02	324.07	327.01	331.57	330.3	329.11	330.17	330.54	326.07	328.9	323.44	330.05	328.16	325.34	327.27
306.58	309.78	301.96	302	305.44	300.07	303.02	301.79	301.42	307.25	301.31	305.19	299.36	301.74	304.52	301.16	310.2	304.11	300.86	298.92	301.77	301.63	300.37	305.13	298.44	303.3	304.24	301.86	299.25	304.58	303.66	308.27	303.1	304.21	307.37	305.57	303.43	304.24	302.46	300.55	303.06	301.51	300.24	304.33	302.58	301.08	302.11	306.03	303.2	301.54
312.18	312.85	313.88	313.37	311.1	312.85	313.85	310.34	313.04	309.39	316.83	311.57	309.84	310.24	308.4	314.19	313.33	314.38	313.26	308.02	312.12	309.46	308.49	312.78	307.61	312.7	311.06	306.47	316.62	311.38	316.13	313.81	309.52	311.98	312.14	313.93	310.79	309.37	309.66	310.83	307.53	311.06	313.3	313.29	307.09	316.36	315.71	305.23	309.63	313.35
295.23	298.89	292.26	293.66	292.47	295.63	294.67	293.73	295.01	289.26	293.6	293.39	289.1	294.77	299.12	296	297.87	291.56	292.47	296.94	294.57	287.98	293.86	293.12	288.05	296.39	292.67	292.86	291.96	295.69	295.42	297.05	295.05	292.4	292.44	295.21	294.1	290.87	293.1	299.54	297.84	290.49	293.68	284.66	293.92	297.36	295.28	293.65	291.7	293.11
311.91	311.97	313.25	306.15	305.35	306.94	310.91	306.74	311.11	311.62	312.48	302.38	305.59	308.22	313.74	310.21	314.82	311.75	304.81	305.23	303.77	305.79	309.54	307.76	306.73	307.21	305.67	309.85	305.85	311.16	302.65	306.44	303.81	310.54	306.87	308.6	307.4	309.88	312.35	309.85	312.38	309.7	310.05	304.2	310.64	305.49	314.7	311.84	306.29	313.36
299.45	302.36	299.92	300.68	303.52	299.45	298.73	305.04	298.49	302.53	300.91	304.24	299.67	299.75	301.93	305.32	306.09	302.48	297.88	293.55	300.44	304.85	299.13	297.43	302	302.99	302.28	302.02	298.65	297.93	302.18	302.73	298.7	300.02	304.74	303.69	302.09	301.95	303.45	305.85	300.54	303.19	299.74	302.05	299.24	297.46	303.36	300.7	298.49	296.99
331.05	324.6	327.14	327.77	326.36	321.96	325.42	326.51	326.19	323.72	326.82	317.75	324.18	327.08	317.61	321.86	323.94	327.03	316.59	324.34	323.13	322.78	328.06	318.87	326.42	327.06	322.08	317.9	323.34	325.95	325.74	325.82	326.65	328.88	322.36	320.54	321.73	326.41	326.92	325.21	326.95	326.25	322.17	328.36	327.55	326.06	318.24	326.5	326.34	324.11
301	306.1	302.01	298.72	296.78	302.78	303.22	307.28	301.77	306.46	306.94	301.07	306.75	301.51	303.41	300.77	306.9	303.08	302.78	298.43	304.75	300.6	302.3	304.03	302.76	303.96	304.61	302.69	300.6	302.71	303.42	305.04	299.92	304.1	303.95	304.48	305.29	299.83	300.88	300.8	304.18	303.08	301.02	300.14	305.51	304.42	305.56	304.14	302.74	306.48
294.71	296.77	295.79	299.02	298.94	302.37	297.83	300.48	298.51	296.39	298.63	293.95	294	293.78	299.76	302.04	298.34	295.62	297.44	295.19	295.08	293.6	295.33	301.05	298.51	293.42	295.96	300.14	296.67	300.11	301.42	300.73	298.72	294.72	303.11	301.01	291.68	300.68	294.26	299.45	296.9	291.4	295.14	299.15	297.11	296.63	292.56	297.14	298.46	299.22
310.82	308.41	307.39	309.78	307.13	312.06	310.75	315.8	309.77	309.02	309.14	308.68	307.48	304.94	310.36	310.5	312.82	310.74	310.17	305.41	306.87	309.81	311.49	316.27	313.89	309.06	308.49	305.62	311.67	309.9	307.28	313.56	312	306.27	314.01	312.98	315.25	307	311.74	312.91	311.13	312.64	307.99	304.68	309.44	311.04	307.98	311.29	308.24	308.81
322.74	318.82	318.54	316.96	318.68	316.36	318.68	319.21	314.49	318.95	320.55	322.84	316.26	316.06	319.18	313.5	316.53	315.85	316.99	311.1	320.52	315.75	318.21	322.69	320.35	320.81	319.81	322.98	321	318.5	320.08	319.03	322.45	319.52	317.14	316.6	316.83	317.98	319.68	316.82	317.25	316.85	317.42	317	316.04	314.47	322.67	322.51	315.98	318.5
304.43	303.24	304.56	305.83	305.17	301.42	303.84	304.79	304.72	309.28	307.96	301.5	306.38	303.09	308.8	298.8	298.25	299.97	303.88	305.68	304.13	300.63	302.26	307	305.87	303.89	302.28	310.66	299	303.48	304.5	307.88	307.18	309.3	305.14	307.63	308.52	309.23	308.25	299.67	302.07	311.16	307.65	310.41	308.7	301.85	304.95	301.96	302.99	302.77
319.98	320.51	317.63	312.53	317.67	320.72	315.83	319.74	315.37	316.1	319.39	316.22	316.77	319.47	316.31	319.92	318.42	317.73	326.76	317.71	320.2	320.06	322.42	318.68	318.49	323.62	322.76	324.08	317.46	317.46	318.18	318.01	316.81	321.69	316.54	320.95	313.68	318.79	317.85	320.43	319.35	317.69	319.92	321.14	317.53	317.3	320.05	315.94	317.61	318.35
321.75	316.49	314.22	316.19	319.92	319.01	318.37	318.56	316.82	318.18	315.55	319.14	318.17	320.15	322.44	315.45	317.07	313.22	316.5	314.81	318.83	313.69	319.56	313.09	319.28	318.92	319.15	315.02	315.64	316.73	317.13	318.51	315.45	319.59	319.1	317.03	319.72	323.46	317.19	321.8	319.98	318.09	313.09	314.01	316.84	317.56	312.96	317.55	314.13	316.56
292.03	297.07	294.13	297.27	291.21	296.75	291.92	292.89	294.05	298.83	288.67	294.91	300.54	295.28	292.43	293.56	295.81	297.01	292.16	295.67	295.32	287.04	293.48	293.54	296.1	295.11	295.28	294.84	297.62	299.12	294.16	296.23	295.3	293.87	293.22	296.79	291.37	292.47	294.12	299.85	293.7	293.56	293.13	290.36	289.63	291.73	294.93	297.64	294.26	297.34
298.33	308.78	305.84	300.2	304.28	302.48	301.52	304.15	300.34	302.81	303.38	304.55	304.17	299.02	302.83	304.22	303.76	298.27	304.89	304.91	301.17	307.58	303.76	305.46	303.15	305.92	302.84	304.85	304.84	307.05	305.39	305.07	298.48	306.85	299.44	303.62	299.91	296.5	303.3	305.27	300.28	302.53	301.72	306.85	299.97	298.08	299.5	305.74	301.93	302.43
302.45	299.73	305.37	307.73	302.31	307.27	305.82	303.13	309.71	299.72	308.93	302.36	301.43	303.82	304.82	302.57	303.13	308.55	300.46	299.42	304.64	300.31	306.26	300.53	301.17	300.8	303.94	296.56	300.45	307.73	302.76	305.96	300.53	304.01	303.23	301.98	302.82	298.72	301.93	298.04	298.77	305.15	304.32	300.75	297.73	303.73	302.48	301.5	303.4	305.34
303.99	305.24	301.99	303.63	307.62	300.47	302.1	307.25	297.01	304.48	303.5	305	307.27	301.61	299.94	304.97	301.02	303.71	309.69	307.96	301.42	302.22	305.92	297.21	303.47	305.44	300.36	305.98	305.96	301.91	306.84	301.26	305.45	304.24	302.98	302.92	306.42	303.47	301.82	305.71	302.07	301.48	304.3	301.92	303.78	303.65	306.43	307.61	308.87	307.06
303.7	308.21	304.67	305.11	298.5	297.48	304.62	302.13	306.4	304.27	299.13	304.87	304.54	303.62	309.25	305.31	302.14	306.88	303.19	303.53	301.42	304.34	303.13	302.67	306.74	304.98	301.31	303	303.94	300.87	303.41	303.31	300.12	303.26	306.68	301.08	304.11	304.58	305.56	310.93	306.6	305.76	305.48	303.13	301.3	298.98	304.08	302.45	299.11	297.66
323.07	311.92	317.18	316.23	319.13	310.8	316.19	319.97	320.37	320.34	320.71	316.62	318.07	315.19	318.3	319.27	313.48	320.51	316.7	322.75	325.01	316.95	314.49	317.64	317.88	322.43	319.77	319.98	314.99	315.44	316.05	318.31	317.36	317.22	320.75	319.12	315.78	312.83	318.54	318.74	317.94	326.77	312.62	318.84	317.91	318.33	323.55	321.45	319.47	323.66
322.63	319.55	316.89	313.39	318.41	315.33	316.47	323.42	319.07	316.05	314.93	319.58	314.68	319.06	317.24	321.35	318.2	320.62	317.77	319.59	319.13	316.94	319.18	319.33	315.14	311.85	318.67	314.74	318.07	317.92	311.48	315.22	322.5	311.86	312.48	320.06	315.62	317.37	316.42	313.31	315.26	319.66	314.2	315.75	321.82	320.64	315.49	319.59	319.24	321.76
300.68	302.21	301.57	304.85	301.36	302	303.15	301.82	306.09	304.28	306.52	302.51	304.07	306.54	302.38	297.9	304.97	300.38	300.29	304.85	304.74	305.48	307.44	304.35	304.85	308.68	302.86	305.07	305.25	301.39	303.11	298.71	302.59	299.86	302.65	301.58	310.59	303.4	304.23	299.86	307.41	299.35	303.17	304.36	306.23	305.09	301.04	300.15	298.72	302.87
303.21	303.48	309.13	304.4	309.31	304.45	307.85	305.29	306.3	302.55	304.78	306.36	308.05	305.83	310.39	307.38	303.62	312.78	304.69	306.03	304.62	309.21	304.67	312.02	307.89	311.51	304.63	306.06	306.61	304.37	303.24	309.35	306.23	307.03	305.3	301.43	310.19	307.95	301.99	310.11	301.14	311.11	300.57	309.94	308.76	308.73	306.22	304.5	306.68	306.34
298.9	303.12	300.11	304.7	301.84	299.02	306.68	308.05	302.29	303.41	301.26	302.82	305.18	300.83	303.09	305.17	303.42	302.62	303.83	303.83	305.94	299.75	299.11	303.71	298.91	301.68	300.05	304.39	305	303.01	304.18	311.33	306.96	304.08	306.87	302.65	308.3	298.98	303.92	296.21	306.01	301.3	301.52	303.84	300.6	299.8	302.12	304.64	301.02	304.2
316.1	308.92	316.49	313.3	316.8	315.83	314.45	314.49	319.19	318.69	311.52	318.81	316.38	320.68	313.51	313.95	315.33	314.37	319.45	309.37	314.97	314.09	313.17	312.36	319.96	314.71	314.31	317.65	317.18	313.56	313.08	315.09	313.48	314.24	315.13	320.03	310.56	319.65	321.64	313.6	316.11	317.56	317.25	313.28	314.33	311.45	314.09	316.03	317.45	312.92
303.03	306.14	307.96	300.22	301.35	308.97	298.12	304.21	300.44	302.96	303.42	299.7	303.53	300.28	306.77	295.06	294.95	308.69	307.04	299.33	301.56	309.88	303.51	306.7	300.78	300.18	304.15	304.21	306.04	302.35	306.78	301.17	304.56	299.82	300.39	300.6	304.18	300.74	298.72	304.66	304.01	302.61	301.14	301.44	303.82	308.71	296.29	302.16	303.02	300.18
295.22	290.22	295.44	294.03	294.56	291.36	292.74	294.38	295.57	295.06	291.01	291.65	293.62	300.65	294.63	290.4	291.48	291.04	295.43	292.44	289.94	294.1	294.35	289.42	297.11	294.04	289.93	295.05	293.43	292.69	297.73	292.96	289.12	292.8	292.78	292.34	286.32	289.5	296.96	293.17	290.52	294.9	289.41	292.35	296.19	295.22	292.24	291.25	293.24	296.88
295.16	298.29	292.62	296.98	297.33	296.69	294.77	301.02	300.67	295.28	297.66	294.43	297.06	298.97	298.24	297.87	300.26	301.4	299.78	300.21	297.46	295.86	299.25	300.6	297.94	295.86	299.75	303.5	300.36	295.07	300.49	298.41	295.03	295.87	296.82	300.26	299.8	297.17	296.84	295.06	295.95	300.03	293.78	291.69	297.6	296.14	298.93	296.92	298.41	300.97
312.55	311.48	305.95	309.94	313.97	319.35	308.93	309.88	316.12	309.66	307.06	315.69	316.14	313.84	310.79	314.04	312.97	307.96	304.58	308.42	309.69	314.24	311.77	307.25	307.88	314.55	310.67	309.95	314.57	310.77	313.66	314.43	313.51	309.96	308.28	313.19	320.17	313.22	307.83	310.24	310.79	312.47	311.13	310.12	306.9	315.9	308.87	312.49	307.75	317.21
313.42	312.64	315.57	314.45	318.6	316.06	318.37	312.4	310.37	310.15	308.91	312.15	310.86	312.59	315.85	312.1	314.24	317.29	313.17	310.96	314.43	313.33	312.72	313.13	306.25	311.33	311.91	315.48	314.76	311.69	313.31	313.93	318.61	304.34	309.87	316.89	306.33	317.04	314.12	314.99	307.36	314.29	314.6	312.69	312.38	313.14	313.49	312.73	312.86	316.81
293.09	295.08	295.67	296.69	300.3	298.69	292.33	304.49	291.59	298.36	294.66	300.42	300.78	301.47	297.57	294.59	289.75	298.31	297.7	294.42	297.89	298.05	298.51	299.29	297.89	299.86	292.57	301.9	295.95	296.43	295.99	302.44	300.37	292.27	295.96	296.63	296.86	294.72	296.74	297.98	296.82	293.72	296.09	294.8	293.39	298.79	292.39	299.08	294.24	296.89
306.17	304.17	300.88	309.06	307.22	306.98	302.87	302.97	306.3	301.09	306.24	301.42	302.8	300.53	303.44	304.68	302.96	304.86	298.22	306.37	307.89	303.21	304.09	302.55	301.75	301.37	301.12	303.83	305.41	303.75	303.08	301.31	303.21	303.19	303.92	303.45	300.45	302.59	303.74	307.61	307.4	304.65	304.3	305.79	307.14	304.74	307.69	303.73	302.65	301.22
315.59	320.9	317.04	317.88	317.48	318.75	313.68	321.47	317.96	319.83	319.22	320.87	317.79	315.47	320.11	322.11	322.08	316.09	319.1	312.49	315.54	315.14	317.56	315.59	315.7	313.51	321.03	317.86	317.37	320.38	314.59	315.53	317.04	319.69	316.95	319.23	311.61	316.6	317.34	319.38	315.86	318.49	322.77	313.23	314.47	313.45	317.76	314.44	312.51	312.48
304.67	303.07	308.52	307.81	306.8	307.36	305.91	311.07	301.85	302.91	310.7	306.47	305.72	308.68	310.98	300.48	304.52	306.46	309.89	306.28	306.24	303.65	305.83	308.01	303.13	310.7	305.79	301.42	307.1	306.85	308.25	304.26	306.92	304.58	308.49	308.08	302.72	305.12	310.16	307.25	309.99	311.82	301.85	306.33	305.34	307.77	305.31	306.11	307.38	304.02
304.27	302.21	303.38	306.15	299.91	302.16	299.28	298.99	310.1	305.59	305.45	306.83	307.57	304.53	306.21	308.71	300.12	305.2	301.76	296.96	306.14	302.31	309.77	300.95	298.31	307.02	305.04	305.54	299.24	311.18	306.01	299.91	307.21	302.78	300.46	305.61	301.94	305.97	302.66	302.96	305.74	303.83	302.92	305.82	308.41	301.69	305.51	306.7	304.59	299.61
312.48	314.65	312.79	310.58	312.99	315.54	318.11	317.29	319.79	309.58	313.09	313.51	312.42	317.61	315.55	316.05	314.94	317.59	312.45	309.72	315.78	317.78	314.42	313.81	316.92	308	316.5	315.02	314.92	315.44	315.29	316.88	315.91	315.03	322.14	316.65	312.99	313.43	318.03	310	311.33	316.55	316.61	316.03	317.96	315.36	314.56	310.69	312.29	313.61
305.46	305.79	303.14	302.97	310.05	299.71	303.19	307.47	304.89	303.8	306.31	297.93	295.65	302	306.4	303.81	298.99	308.02	299.36	300.1	299.59	298.08	299.76	297.55	299.57	302.95	303.75	301.98	304.45	300.36	303.07	302.78	300.3	303.51	298.15	300.68	299.62	304.53	299.63	306.35	305.21	302.55	303.65	301.36	298.36	305.06	300.83	297.11	301.47	298.89
295.87	291.33	297.93	294.16	299.85	293.33	289.28	290.78	299.17	298.63	295.28	296.26	292.51	296.57	292.24	293.34	298.91	296.25	298.53	297.12	291.91	295.12	298.01	296.23	298.56	293.64	288.53	294.59	291.84	294.21	290.76	296.65	292.25	298.36	296.46	300.39	299.64	299.43	297.71	289.23	297.16	299.83	293.08	296.39	294.72	293.39	297.53	294.1	294.84	289.67
297.44	295.73	298.39	293.94	296.43	298.59	294.27	292.87	298.27	294.84	293.23	293.88	295.8	290.11	304.22	297.83	293.88	296.24	294.79	291.44	290.98	292.96	294.6	295.5	291.35	298.74	297.1	298.12	293.01	295.58	297.16	296.69	298.14	292.4	291.66	292.94	296.64	295.06	290.77	299.47	291.8	295.34	297.91	294.5	296.42	297.47	292.24	292.98	295.49	293.47
307.8	308.35	306.87	306.82	310.22	313.83	307.73	307.9	304.46	303.63	306.4	301.54	305.23	313.19	307.69	305.69	304.76	302.94	309.97	310.44	305.81	311.46	302.97	303.43	310.55	308.13	305.82	301.57	309.53	303.48	310.01	303.08	311	310.93	306.4	306.37	308.01	307.99	306.04	304.92	311.27	305.45	302.67	310.03	302.91	303.79	307.14	306.76	307.85	307.15
318.4	312.63	309.61	313.98	306.26	311.81	311.2	311.91	308.44	311.78	311.9	312.05	309.35	309.86	310.1	315.03	308.16	313.41	314.63	312.33	311.4	315.66	312.33	310.07	313.56	316.12	313.45	312.41	312.59	315.01	312.02	313.44	315.96	317.75	313.34	312.61	316	314.89	310.61	311.53	308.41	310.27	310.03	312.26	316.24	310.04	313.06	312.79	314.55	305.8
300.24	299.65	302.78	301.42	302.26	296.55	301.5	294.19	299.59	310.46	298.55	301.32	304.64	303.77	302.92	307.11	304.48	303.05	299.95	303.46	300.01	302.15	298.58	298.66	297.28	307.06	297.18	304.91	304.6	306.26	298.04	303.6	302.56	302.39	300	298.73	296.84	297.96	305.86	297	300.92	291.98	301.24	297.56	299.15	302.75	305.76	303.65	297.16	303.63
314.23	309.08	307.45	310.2	316.48	314.27	313.4	311.37	318.93	312.01	310.15	311.17	315.71	310.23	311.66	309.38	313.27	317.21	312.43	308.1	311.28	316.07	315.25	315.81	313.64	313.56	314.52	314.53	317.46	305.52	309.36	309.34	316.82	321.63	315.17	315.69	315.65	317.24	308.31	310.04	309.89	314.5	318.39	312.64	310.76	309.97	315.55	312.91	315.59	308.6
301.97	298.28	298.84	299.64	304.29	298.09	304.36	294.1	299.37	296.16	301.33	305.27	298.3	297.65	299.74	298.94	299.75	300.84	298.53	300.36	295.73	299.78	304.86	300.97	297.47	299.37	298.87	297.84	304.64	303.16	302.22	299.25	302	301.63	298.19	298.59	300.65	300.11	299.41	301.27	301.92	304.44	297.68	296.79	297.79	300.25	303.93	301.81	292.76	301.31
310.67	315.59	312.21	313.57	313.03	313.35	314.73	318.57	315.6	314.38	310.28	310.89	316.95	310.99	310.74	317.49	314.91	316.2	315.87	318.08	315.46	314.83	318.73	317.26	311.19	314.93	312.56	308.66	322.38	313.3	313.4	314.18	310.84	316.94	317.72	311.8	314.9	317.24	312.83	315.9	315.53	314.86	316.56	317.16	313.33	311.65	320.2	315.42	313.78	314.82
309.1	309.38	304.83	309.24	310.66	306.6	311.06	311.71	310.66	307.19	312.8	307.16	308.93	309.75	309.03	310.08	309.36	304.41	306.96	309.7	306.62	309.01	309.74	308.27	310.26	303.23	311.54	309.58	304.97	312.94	304.1	315.45	310.57	309.61	306.32	310.51	309.83	310.84	301.65	307.32	305.89	306.89	307.96	306.29	311.89	302.26	308.92	310	308.58	309.7
302.22	308.26	303.99	300.56	305.38	303.71	306.72	305	305.19	300.79	304.68	296.42	305.05	304.03	307.44	305.67	303.93	303.82	305.31	306.82	300.65	305.07	301.3	304.31	301.95	307.3	307.63	308.5	303.22	302.16	304.53	300.82	299.08	303.45	303.31	301.38	298.87	298.93	306.23	301.43	302.78	302.43	301.56	306.63	311.17	305.01	303.44	304.13	305.49	304.49
304.29	306.57	303.68	300.79	307.1	303.81	301.19	304.8	301.08	304.57	306.7	303.81	305.28	304.78	310.76	300.4	301.1	300.94	309.09	302.25	305.02	308.12	309.26	304.69	310.52	304.52	303.26	306.93	304.45	304.17	308.06	300.73	305.37	302.46	306.39	301.53	307.38	307.73	298.51	298.66	305.55	304.47	302.83	303.16	305.34	304.74	304.86	310.39	306.21	305.5
315.53	319.26	318.21	316.66	314.61	315.92	315.64	317.15	318.38	316.47	313.53	321.62	314.87	319.69	321.89	314.4	317.71	321.78	318.44	317.1	314.19	313.56	319.28	315.06	321.13	318.28	322.21	318.02	315.13	324.75	317.05	313.31	316.84	318.02	313.84	318.87	317.72	320.55	317.6	317.08	322.16	315.58	317.21	315.6	314.04	320.06	314.75	315.44	322.68	316.55
317	318.89	318.42	311.57	322.1	318.73	315.46	313.89	318.06	315.48	319.73	318.34	315.65	316.31	317.22	311.15	323	318.39	315.41	321.04	318.14	316.11	317.06	317.9	324.26	319.01	322.95	317.75	312.52	321.15	317.58	316.86	317.84	318.15	318.4	319.08	319.02	312.25	315.6	324.87	312.01	318.83	316.21	316.33	315.46	315.45	316.29	315.27	316.61	313.05
318.99	319	316.93	315.73	318.66	320.52	317.34	320.66	315.92	317.57	323.4	319.25	322.45	318.2	316.12	317.68	317.9	319.2	315.95	319.64	319.07	316.61	317.02	318.41	315.8	323.62	322.58	318.07	321.38	318.75	318.1	316.34	319.51	317.85	318.93	319.92	321.1	318.88	319.4	319.39	318.14	319.2	315.36	319.57	313.48	314.15	318.75	320.67	320.33	319.1
311.76	318.57	324.52	319.19	317.57	322.19	312.48	313.65	318.48	320.18	314.38	323.45	317.55	316.71	319.23	318.29	313.72	318.36	317.22	314.57	315.69	313.67	321.96	320.33	316.21	321.51	316.54	319.21	323.32	319.94	322.31	320.04	316.67	319.25	315.78	323.63	316.13	320.86	313.09	323.74	318.54	325.58	317.5	317.12	316.71	323.12	316.86	320.43	313.39	324.83
313.61	312.08	314.8	313.77	313.22	315.43	310.13	314.63	313.75	308.86	313.25	309.96	310.51	317.14	317.65	316.63	310.82	317.42	315.68	313.2	314.63	317.47	311.63	313.86	313.12	313.29	308.06	314.79	312.28	314.42	314.04	313.7	311.48	309.96	313.45	314.64	316.46	312.04	316.79	312.17	313.38	317.07	316.01	316.01	313.25	316.24	310.06	318.83	306.01	317.95
314.02	309.24	308.14	313.6	308.09	310.09	309.12	307.79	309.22	315.51	315.27	312.42	310.01	313.48	310.93	314.31	307.32	307.13	311.24	311.79	309.7	311.53	312.49	310.24	309.5	313.4	307.27	310.34	309.46	308.51	310.5	304.7	311.33	307.59	310.04	313.67	304.04	310.67	316.65	312.84	308	307.34	310.47	303.96	315.5	311.46	313.14	308.22	307.77	312.29
303.95	307.79	303.05	305.65	303.67	311.26	302.21	298.55	308.1	300.72	303.16	303.07	306.3	307.5	302.37	308.96	302.7	303.65	299.46	306.29	302.42	304.33	304.02	306.21	303.08	305.13	303.03	301.56	302.9	305.6	303.05	306.61	300.38	305.31	303.18	307.4	308.77	306.55	308.17	305.94	303.77	304.2	307.01	303.95	304.06	303.09	301.36	304.08	298.91	302.88
312.51	310.73	311.95	301.91	309.9	308.64	311.64	308.14	309.49	309.52	319.06	316.08	316.72	312.42	313.57	313.84	305.49	312.28	313.03	307.82	310.58	311.74	314.97	308.28	309.81	307.93	311.03	310.23	313.34	318.58	313.08	310.43	309.31	309.77	312.72	309.24	310.5	311.12	309.1	312.82	313.29	313.33	314.57	313.94	313.69	310.99	315.82	312.06	308.66	309.84
309.42	317.86	311.9	307.66	310.75	311.1	310.36	312.54	311.57	312.64	309.95	316.22	317.38	312.11	310.93	317.88	314.64	313.44	310.08	312.15	311.56	309.11	309.47	307.8	315.9	310.97	307.42	311.05	316.01	314.19	311.74	311.65	311.92	316.52	308.31	310.14	311.85	309.13	314.04	313.2	315.69	311.02	311.74	312.75	309.99	312.1	311.67	309.69	316.35	309.61
299.48	301.09	300.17	303.67	292.91	295.51	298.69	299.05	294.85	294.98	299.19	300.43	292.4	294.74	297.3	292.57	295.51	294.71	297.22	296.33	296.19	293.71	297.95	298.11	291.04	300.04	297.98	299.35	297.35	294.74	295.98	295.55	296.48	291.5	293.68	298.3	299.32	301.26	290.36	302.28	294.57	298.96	293.77	295.9	299.52	297.26	303.07	295.82	293.89	294.6
305.86	313.45	307.62	316.5	308.99	310.93	310.73	305.44	310.49	310.31	309.41	313.9	308.37	308.33	314.75	308.6	304.97	307.32	307.27	313.76	304.17	307.43	307	306.23	307.34	311.33	309.14	307.46	306.54	309.72	311.67	307.08	311.59	314.5	306.56	309.01	313.84	306.93	309.77	309.84	304.38	316.35	309.89	304.62	307.06	307.88	309.44	306.85	312.94	312.33
325.13	321.56	324.91	325.44	324.79	324.37	331.97	326.23	324.33	330.15	326.08	327.53	326.68	328.34	326.09	325.67	328.88	330.28	327.42	326.48	328.81	323.93	326.61	323.67	328.84	330.29	329.79	329.04	329.89	328.01	325.22	325.98	325.16	328.98	330.05	321.25	323.49	332.29	325.97	330.26	325.24	324.15	329.15	329.76	327.53	327.46	326.24	328.4	328.25	323.84
305.5	300.86	303.93	303.03	303.56	305.42	303.08	310.75	305.59	306.02	304.1	304.1	303.58	301.79	307.81	306.62	303.65	306.99	305.12	301.17	299.15	303.1	310.42	301.37	299.4	304.63	307.46	311.39	297.62	302.06	309.61	301.48	303.51	303.71	301.66	307.36	306.34	307.09	305.91	304.08	305.76	307.14	307.09	305.13	305.29	303.25	306.4	303.52	306.76	304.23
307.74	311.14	311.66	311.48	310.36	310.76	307.56	309.77	308.84	308.42	309.36	313.07	304.81	304.8	312.29	310.01	309.3	310.37	313.89	313.27	308.22	312.17	315.37	311.73	315.12	308.73	310.84	311.99	309.07	308.49	314.04	311.05	306.64	312.52	314.43	315.61	309.83	310.33	305.99	311.33	306.08	309.67	309.3	316.85	311.3	311.22	308.7	313.46	307.28	308.07
312.99	310.38	308.26	308.62	312.58	309.08	305.95	309.6	306.19	311.24	309.07	315.02	310.46	310.44	315.21	310.45	317.09	309.1	303.07	310.45	310.73	305.69	315.01	312.52	309.66	313.29	316.88	313.79	312.82	305.65	304.16	310.94	312.62	310.41	311.07	311.08	308.33	310	308.25	314.01	309.53	315.57	308.91	315.92	309.06	312.65	315.27	308.32	309.38	309.65
319.9	317.61	316.15	322.23	317.3	315.89	314.95	321.42	321.67	314.57	317	323.23	315.42	320.62	321.58	323.19	319.86	317.61	325.17	320.87	318.92	321.08	316.45	317.48	316.86	322.88	321.63	317.95	321.94	316.9	320.17	324.22	321.82	320.34	316.45	314.88	322.74	310.31	316.76	316.6	323.8	315.54	314.62	317.56	317.92	316.38	319.1	320.29	321.85	320.63
318.34	312.83	316.68	318.71	322.83	318.88	310.91	319.24	321.2	314.03	315.31	316.71	322.12	318.06	322.07	325.81	319.4	317.88	316.75	319.31	317.55	315.38	316.63	316.49	318.56	319.63	323.11	321.02	315.22	317.04	313.31	317.48	314.89	314.64	320.48	317.97	320.88	317.8	318.52	315.78	321.18	321	313.49	319.61	319.9	314.6	315.28	319.35	322.22	318.37
316.71	308.94	313.05	312.59	313.07	311.34	312.6	314.06	309.61	315.06	313.42	311.53	315.32	309.05	316.39	317.74	314.56	312.87	309.07	314.85	317.21	316.65	313.42	313.98	306.29	313.59	312.46	311.07	309.9	306.8	317.19	313.56	309.33	314.34	312.28	312.51	315.4	314.3	308.48	317.6	310.69	314.31	306.32	316.8	312.79	312.43	309.37	311.73	316.2	321.67
312.48	319.99	317.47	312.09	309.69	310.27	311.29	309.67	320.29	312.81	311.5	314.55	310.55	316.38	308.3	312.98	309.86	313.28	311.6	313.82	311.39	309.74	313.57	314.91	315.14	315	314.5	315.34	315.23	313.16	311.76	315.35	314.83	313	313.66	313.49	316.81	317.25	315.75	315.76	319.7	316.24	317.34	311.6	313.68	315.66	314.22	309.47	316.58	317.15
326.39	325.16	321.51	327.35	327.21	327.83	328.99	332.1	331.17	329.12	326.99	326.79	326.64	330.44	332.22	325.33	330.08	323.19	329.3	327.75	326.16	327.38	332.48	332.61	330.33	324.31	328.17	323.65	325.29	327.88	322.82	325.53	332.46	327.6	330.94	325.74	323.8	327.22	327.86	331.37	329.25	330.3	323.45	329.54	329.55	323.71	328.06	333.53	327.61	331.65
324.2	330.17	326.32	326.05	326.67	325.72	326.13	331.31	329.49	329.43	325.31	326	325.49	326.78	327.12	325.65	329.42	324.75	329.8	324.19	327.73	333.26	331	331.2	331.37	324.79	322.63	325.87	328.32	328.64	330.37	329.51	328.61	327.26	327	326.3	331.82	327.12	327	331.23	325.03	330.23	327.13	324.23	331.22	329.04	331.89	333.47	327.45	327.78
320.91	319.03	322.15	322.08	314.61	315.66	320.7	322.08	316.67	314.95	321.37	316.56	319.56	317.55	317.03	321.59	315	317.7	321.74	321.56	321.12	314.71	313.92	316.04	316.62	318.64	317.14	315.59	318.81	313.53	318.48	320.15	317.06	314.51	317.57	312.34	315.85	317.48	318.68	319.73	317.59	317.1	321.36	316.91	315.19	312.93	320.01	316.9	318.42	315.69
303.57	303.78	301.35	307.23	296.71	306.57	301.43	304.94	303.8	298.45	299.38	303.19	303.24	302.17	299.69	300.34	300.75	305.81	307.45	301.43	302.64	308.26	300.46	298.38	304.42	302.73	300.41	303.99	300.96	303.74	306.38	297.12	306.58	304.71	303.88	305.56	303.59	304.3	301.84	301.22	307.39	303.21	299.32	304.62	304.4	301.81	299.73	300.35	301.43	301.93
300.84	300.45	302.11	301.31	302.9	301.77	298.61	296.16	298.47	301.53	296.77	302.87	302	299.19	305.14	301.6	300.92	298.34	297.77	299.69	303.37	296.76	300.25	300.41	300.07	298.75	301.35	305.32	301.26	299.04	297.41	301.94	301.24	297.32	305.53	298.35	302.5	301.76	302.12	295.45	302.05	297.41	300.59	299.6	302.67	296.18	299	302.62	305.01	303.44
326.42	330.34	330.05	326.01	323.35	328.56	325.6	332.63	327.71	331.15	328.58	328.09	330.91	327.65	332.11	329.09	327.01	334.64	326.76	327.99	327.02	331.88	327.72	330.26	326.17	327.43	330.3	325.63	325.24	326.54	323.71	332.44	328.2	329.31	323.58	327.86	325.11	325.63	327.67	333.67	330.7	327.3	329.88	328.59	328.58	327.44	327.87	333.92	327.04	326.4
311.48	314.14	309.17	312.28	309.77	312.5	314.96	312.29	308.23	310.36	314.52	316.97	312.15	311.41	309.1	309.77	310.22	308.6	309.3	313.77	315.15	309.69	309.85	309.36	311.13	311.34	310.05	308.73	312.47	316.24	314.81	311.79	312.45	316.87	311.47	308.78	315.9	311.61	307.92	307.52	311.17	315.43	307.33	309.94	309.04	312.09	311.05	310.02	316.99	316.2
302.84	302.06	299.11	295.89	305.39	304.56	304.92	303.6	303.36	301.19	299.28	300.24	304.36	303.35	298.28	302.34	299.39	295.59	297.97	304.19	300.67	299.76	301.59	304.98	307.87	299.75	304.72	302.82	297.53	300.05	299.14	301.17	301.68	301.26	297.88	308.42	306.92	303.31	299.44	300.05	301.54	305.17	301.72	307.34	303.35	298.33	302.56	298.58	300.71	303.78
313.74	315.52	317.14	309.14	314.23	312.07	316.9	314.73	309.73	311.52	314.1	313.5	314.85	312.77	312.89	310.45	309.71	313.87	313.74	315.44	309.2	312.31	315.33	311.82	315.05	320.84	314.48	313.76	312.85	318.68	315.03	313.95	310.68	313.08	317.92	312.9	307.42	318.19	314.12	316.45	312.95	313.4	313.13	315.12	310.33	311.77	318.46	314.51	311.66	313.23
312.26	318.2	313.7	317.91	320.53	316.04	315.05	313.91	308.11	317.66	307.28	314.66	309.25	314.86	312.75	312.98	317.58	312.9	312.47	317.41	313.1	315.13	309.33	307.21	319.42	308.11	315.65	314.47	312.49	312.76	317.54	312.91	313.93	313.66	310.45	314.21	313.33	313.14	309.62	312.34	315.4	314.46	312.47	313.31	312.01	314.01	311.95	309.99	317.47	315.09
308.18	306.5	308.25	308.28	310.77	313.54	310.98	309.3	313.44	307.13	309.03	309.12	306.37	305.08	311.14	305.61	309.18	310.05	307.11	310.55	307.25	310.14	308.62	309.27	311.23	312.78	304.17	306.06	309.9	310.16	307.14	312.97	310.52	309.6	304.65	306.01	306.6	308.96	311.75	306.62	302.69	308.89	308.05	305.22	311.19	307.7	311.12	304.92	314.09	311.38
300.21	303.67	305.47	299.07	306.47	300.09	300.83	306.68	306.66	303.45	297.91	305.05	299.56	305.42	305.07	305.52	302.41	303.26	298.1	303.51	298.33	306.54	300.25	304.49	302.56	304.6	304.58	302.51	298.17	297.82	304.48	304.24	299.67	306.27	304.95	306.94	305.94	303.02	304.66	305.46	300.78	305.41	299.34	302.42	306.78	304.65	300.91	299.57	309.72	302.48
316.43	313.34	312.94	310.32	307.18	315.19	317.22	314.55	308.95	315.58	314.85	312.47	314.3	316.97	314.34	314.92	314.71	309.15	312.92	311.07	318.77	316.47	311.49	313.74	315.88	314.1	317.18	318.29	310.37	313.08	312.81	313.33	315.36	315.31	313.7	312.16	309.8	310.82	311.77	319.26	312.48	312.03	309.59	309.22	311.43	309.01	316.33	311.92	311.44	314.28
302.69	304.38	303.13	301.47	305.12	307.75	302.48	304.57	305.25	296.56	304.72	304.21	302.75	295.79	306.31	301.93	304.46	301.39	302.42	304.5	301.53	303.19	301.16	303.79	301.37	299.83	303.51	302.57	302.65	302.98	302.44	305.97	305.09	303.54	306.53	308.59	301.74	306.41	298.9	302.87	302.76	301.32	303.18	308.86	305.29	303.13	306.07	300.28	298.43	301.47
297.56	293.53	293.96	291.23	297.05	292.47	295.52	292.33	292.34	294.66	292.13	295.06	295.81	297.93	292.86	297.18	292.9	296.36	296.08	300.1	295.73	290.71	295.86	296.8	297.42	294.25	295.41	292.94	298.05	296.83	292.39	288.64	300.34	299.34	294.43	298.15	297.24	294.29	300.7	294.72	294.71	288.76	293.75	291.48	291.93	295.9	290.42	297.24	297.47	293.97
310.7	308.08	311.42	311.96	309.68	311.18	305.66	305.59	310.56	306.61	311.64	306.31	307.23	308.83	313.91	307.56	305.38	313.03	308.16	310.43	308.87	310.91	310.32	312.13	305.92	308.17	308.35	306.76	306.82	306.38	311.33	310.6	314.92	308.14	310.9	308.11	308.12	307.34	308.71	306.72	310.34	314.22	305.96	310.16	313.19	305.66	307.49	309.22	306.53	310.64
313.62	305.91	309.78	302	311.53	307.45	308.76	308.18	305.67	309.96	306.37	309.57	305.55	305.71	307.16	307.47	301.14	307.47	309.39	309.48	317.4	305.99	307.38	310.9	306.55	307.17	304.43	305.7	313.5	314.62	307.9	304.08	314.16	306.85	314.12	307.4	307.73	316.78	303.22	308.56	308.35	313.77	312.95	311.19	307.18	312.77	305.54	308.51	311.58	312.47
299.65	301.52	304.4	297.58	302.63	308.86	302.67	306.88	303.37	304.19	301.57	302.54	301.55	301.06	300.21	302.31	300.66	303.99	306.17	299.07	298.26	302.66	305.92	296.73	301.9	304	300.59	305.2	301.35	303.61	301.46	303.33	302.68	296.48	302.05	306.45	302.3	306.23	304.9	302.9	305.9	298.99	304.29	301.69	309.41	299.37	300.32	297.74	300.45	304.54
313.3	311.83	312.09	307.21	316.55	310.68	311.67	315.69	311	318.03	312.62	309.43	314.79	310.1	311.75	311.97	313.52	312.81	319.28	315.34	316.93	318.71	314.28	311.38	310.65	313.94	316.31	311.01	311.95	311.81	311.25	316.47	311.91	310.43	312.54	314.57	312.4	316.24	308.73	313.57	313.4	311.09	310.65	313.05	313.17	310.09	315.61	310.73	309.62	311.15
291.5	291.82	288.89	289.7	295.14	296.63	289.8	295.77	293.58	295.77	295.2	297.54	298.55	295.31	299.37	296.24	291.3	298.8	297.89	293.31	297.71	288.5	289.68	293.72	294.68	291.56	295.03	293.87	294.28	293.81	293.75	297.93	293.28	298.68	298.32	294.44	292.37	297.76	292.25	295.08	293.71	292.97	287.69	299.62	294.54	289.01	296.46	290.83	295.61	295.99
309.11	304	305.45	298.13	308.75	307.16	305.59	311.74	300.96	304.37	306.78	306.56	305.45	309.07	306.12	306.21	305.25	305.75	309.26	304.2	305.51	301.01	308.95	306.23	299.49	305.82	299.37	305.43	305.17	307.43	308.68	306.62	306.16	301.85	301.87	306.51	312.09	306.7	304.43	303.22	301.25	299.28	304.81	305.34	307.36	305.19	309.85	303.26	307.2	305.8
318.48	314.52	318.63	318.74	312.4	315.15	320.92	316.72	318.53	321.57	319.16	317.37	324.07	314.68	315.86	318.29	314.81	320.19	315.22	310.51	320.39	318.44	316.77	318.58	316.32	318.39	321.73	315.7	318.8	316.84	320.71	321.27	319.44	314.91	321.62	313.4	312.08	316.72	315.72	316.37	315.44	319.84	320.73	318.26	321.54	320.35	322.48	322.38	322.41	319.85
309.34	309.93	314	312.52	315.01	309.54	315.94	316.95	316.47	307.56	311.03	311	311.79	308.7	313.14	313.94	311.99	310.48	310.65	315.61	312.04	309.65	314.54	312.83	313.87	313.16	318.67	316.24	317.74	317.62	310.02	310.33	315.14	312.97	308.42	313	312.38	311.26	312.62	315.85	312.25	310.86	312.46	313.01	310.35	317.31	313.53	308.87	314.28	317.34
314.99	314.69	311.24	318.04	311.88	315.45	315.62	309.12	316.05	310.1	317.13	309.31	312.36	314.57	314.69	312.9	313.83	319.59	307.86	312.37	315.17	316.56	313.32	313.96	310.01	310.62	313.78	308.52	314.54	314.66	313.58	310.45	313.5	309.02	307.39	315.31	313.16	317.34	315.88	313.31	310.01	313.87	315.59	311.31	312.5	311.45	311.55	311.34	315.95	314.5
309.68	304.3	309.31	307.25	313.88	311.27	309.22	308.26	308.55	307.32	310.17	307.45	305.76	309.31	313.9	314.62	304.94	304.84	311.82	310.53	311.72	309.62	307.31	313.51	307.52	307.39	310.05	306.35	307.67	306.01	308.66	309.75	309.01	312.85	317.31	310.08	306.83	307.95	311.8	311.56	309.43	311.92	306.68	307.44	314.15	304.91	310.96	309.88	309.45	310.69
299.92	293.81	296.55	302.08	294.68	297.21	296.57	296.89	295.37	292.68	294.2	294.15	297.04	301.88	297.03	300.32	300.51	294.33	298.31	294.92	296.28	297.23	298.87	298.93	292.58	293.39	298.64	291.38	297.36	295.17	297.95	296.9	296.71	299.28	299.34	295.08	292.75	296.72	294.9	302.27	297.05	294.9	294.98	293.03	294.1	291.32	300.19	298.47	298.81	298.78
313.51	319.93	312.82	317.29	322.3	318.76	320.54	314.83	320.4	319.93	318.96	315.57	318.9	319.69	318.91	319.88	318.31	318.66	318.4	318.6	318.21	320.94	318.63	318.53	319.9	314.44	317.25	314.84	319.32	317.79	318.04	318.78	318.93	320.27	317.23	318.62	320.44	318.68	316.05	315.52	313.48	320.9	322.86	318.71	318.95	320.38	320.73	316.87	317.25	321.95
317.96	324.93	317.39	319.52	315.84	320.36	323.11	312.28	317.33	316.01	320.74	319.73	315.62	321.94	315.79	316.69	314.75	316.14	313.95	317.91	320.55	319.44	314.74	318.78	319.04	312.1	314.56	316.18	318.42	313.53	310.68	309.33	314.03	315.25	317.04	314.9	318.53	318.18	312.91	314.81	316.71	321.48	315.31	317.42	319.84	318.76	319.36	324.48	315.72	323.85
316.56	318.56	318.19	319.93	317.98	317.25	313.89	319.1	319.28	315.7	316.5	314.22	317.12	316.27	317.22	320.66	315	314.76	311.51	317	314.69	315.75	316.08	323.06	322.07	318.91	320.77	313.85	319.94	317.24	318.34	315.64	316.51	317.38	315.7	310.87	319.5	317.64	317.69	318.57	320.16	319.18	315.45	317.01	318.95	319.13	318.04	317.95	322.44	313.9
303.75	299.89	297.49	302.83	301.74	305.43	309.62	305.23	302.31	306.58	300.61	301.91	300.19	305.44	297.18	303.81	298.67	301.86	306.51	305.39	306.97	305.9	305.89	306.33	305.07	305.84	307.1	301.37	309.17	303.82	305.21	305.71	305.95	302.02	305.28	301.33	303.83	298.92	299.91	306.46	306.27	296.77	304.67	301.62	302.94	302.7	300.66	303.77	299.24	303.16
311.24	310.86	311.96	315.25	312.33	317.2	316.71	312.59	310.94	310.49	312.8	318.9	317.56	311.53	310.87	309.64	312.03	314.97	311.74	310.27	317.6	316.05	317.91	312.85	313.55	313.12	315.04	314.03	309.92	315.91	315.69	315.43	309.48	312.94	313.64	313.95	310.31	311.93	314.16	315.07	315.11	314.76	317.11	315.6	315.21	313.9	310.78	311.57	316.06	319.49
304.13	304.34	304.46	300.16	300.94	307.48	304.58	297.85	305.4	303.62	303.26	298.16	303.76	303.65	305.52	298.94	307.15	300.74	302.94	300.31	298.68	305.68	299.8	300.53	304.29	300.7	301.27	297.22	301.39	300.14	297.08	303.24	296.7	300.66	303.42	303.77	297.35	304.25	303.61	301.34	301.14	301.32	301.94	302.76	297.36	296.73	301.78	298	299.7	306.45
303.93	304.13	304.69	305.44	301.9	302.65	305.03	301.27	301.83	308.56	304.67	301.31	306.4	308.96	304.25	304.09	299.26	311.69	309.56	305.95	302.12	307.95	308.72	305.35	301.07	304.04	304.69	302.3	308.1	305.86	305.39	303.77	303.7	304.67	309.02	313.3	306.29	308.95	308.22	310.7	301.25	299.95	303.17	306.41	311.77	305.22	304.43	307.07	305.76	305.47
300.77	299.52	302.79	304.1	303.82	305.43	304.22	307.08	304.2	298.38	301.16	302.52	306.3	296.24	300.59	303.85	306.51	305.37	301	303.24	302.92	303.8	304.46	299.22	304.22	299.52	304.42	299.53	304.88	310.09	299.57	305.43	302.58	307.92	303.92	303.23	302.42	302.49	307.59	304.78	305.01	308.66	307.38	300.16	303.75	299.37	302.03	305.01	302.44	302.29
300.45	303.29	300.2	300.72	304.69	302.15	305.64	304.41	305.07	300.76	304.4	305.14	303.17	307.98	300.49	303.91	301.26	303.57	302.17	304.53	306.11	303.51	305.4	299.5	306.67	303.74	307	306.29	302.59	303.66	306.64	305.61	301.34	303.07	303.02	301.87	306.4	301.13	304.15	302.74	301.73	305.89	305.41	299.66	307.63	302.56	298.77	298.77	301.02	298.84
317.31	317.84	317.65	324.21	322.07	314.48	321.55	317.83	316.27	315.51	325.74	318.67	321.1	318.82	319.46	321.86	319.27	317.39	319.26	317.21	314.47	315.96	318.54	315.26	314.3	316.64	317.67	319.42	318.2	317.1	319	318.29	318.25	314.16	317.9	318.72	318.36	316.33	319.57	318.17	322.11	317.93	320.58	313.72	317.21	315.86	322.46	315.04	315.6	317.69
305.88	300.22	304.45	297.95	303.79	303.42	304.54	300.23	306.93	304.48	304.06	304.13	303.06	302.91	298.7	302.26	299.37	308.2	304.25	304.77	307.58	301.93	301.36	304.67	300.7	301.52	305.06	303.31	304.05	308.14	301.56	304.58	307.36	298.62	300.69	304.33	302.82	302.95	299.96	305.57	301.52	304.02	303.5	304.75	296.64	306.59	304.6	307.69	303.88	305.7
319.77	317.03	315.39	316.78	316.1	321.54	323.43	319.79	318.36	316.29	318.02	321.9	317.2	322.17	318.42	319.5	320.02	317.91	315.84	321.6	318.61	324.11	317.75	319.89	323.14	315.56	320.03	315.37	315.26	323.03	315.3	320.76	317.2	317.54	317.44	314.05	317.27	317.44	322.8	317	320.2	320.02	322.38	321.32	317.74	320.04	313.41	315.3	322.44	314.98
312.32	309.48	309.95	315.61	316.7	318.27	322.39	310.17	313.38	311.81	315.04	312.89	315.86	316.11	312.24	314.68	310.48	313.61	311.85	314.5	314.15	310.99	313.03	315.54	311.81	310.06	313.4	313.68	315.4	317.72	315.81	309.64	312.41	308.89	315.23	311.61	314.19	311.01	314.57	316.18	310.46	316.46	311.19	315.6	315.83	315.57	315.62	309.82	307.07	312.04
316.11	308.92	316.27	318.92	320.43	314.66	310.92	313.32	314.71	316.45	316.36	319.47	318.74	318.58	314.46	313.98	318.22	321.87	315.14	318.33	313.99	316.97	314.15	318.36	313.5	317.31	313.12	316.81	313.5	314.82	318.25	315.48	311.79	312.39	318.83	317.96	314.59	321.47	315.28	315.97	313.55	313.92	317.6	320.53	317.04	311.5	318.92	316.42	315.18	310.33
318.1	315.81	317.73	316.15	317.44	317.75	318.39	319.42	315.63	316.92	319.53	320.14	315.57	317.65	319.6	318.31	321.48	316.81	315.06	309.25	315.66	324.04	319.01	320.73	322.56	315.14	318.04	319.59	313.99	316.27	317.74	316.58	316.62	318.31	318.02	315.99	321.47	318.55	314.68	313.08	316.05	313.08	319.57	317.17	316.48	314.55	322.43	312.86	321.16	318.22
328.43	330.38	329.86	324.33	330.09	325.56	328.59	330.42	331.96	330.49	323.76	329.72	322.88	325.65	326.89	334.06	325.47	327.24	331.36	326.18	326.91	331.61	326.44	327.35	323.38	329.16	327.07	335.54	331.48	331.22	328.51	330.57	330	328.13	326.49	324.75	331.84	326.76	327.22	327.29	333.2	325.57	334.03	326.05	328.74	325.71	323.89	328.16	329.64	330.53
294.59	296.43	287.54	289.29	297.41	289.33	295.13	295.72	291.19	296.65	290.71	290.73	294.03	301.83	294.76	294.74	293.34	293.18	298.2	299.66	295.18	295.57	295.49	298.77	291.78	298.36	296.32	291.15	296.58	294.73	296.81	287.63	299.02	296.75	293.68	292.65	294.3	297.15	297.39	297.39	295.13	294.88	287.9	295.2	299.31	294.86	296.56	295.29	291.26	294.51
305.53	299.48	309.03	305.76	301.49	302.64	309.83	304.1	308.09	308.92	309.55	308.65	298.25	301.54	305.04	303.08	300.17	303.11	311.29	307.4	307.2	302.82	302.66	304.22	305.6	307.69	306.27	307.39	304.62	303.97	308.5	301.87	310.34	306.57	300.11	306.51	312.93	307.77	306.28	301.53	306.99	308.36	305.78	304.39	304.33	300	302.55	306.8	303.04	300.85
313.54	309.66	315.28	320.47	313.56	313.39	317.99	307.44	312.66	310.43	314.75	317.8	314.36	313.76	317.37	311.9	312.69	310.94	312.39	315.58	315.48	310.56	317.44	308.69	310.41	312.63	315.47	310.66	315.95	317.06	317.36	318.55	314.98	313.76	310.2	314.14	315.34	315.84	318.5	317.39	316.24	314.34	313.23	305.22	312.79	316.75	311.81	313.52	316.17	311.89
310.8	300.37	303.81	303.55	308.48	301.2	300.35	306.32	304.43	300.2	304.99	300.43	300.04	297.66	300.15	302.45	301.89	301.24	302.26	303.1	306.1	302.93	296.89	306.89	300.37	304.78	309.8	304.68	302.01	307.4	300.38	307.73	306	302.2	298.4	301.73	307.58	301.84	303.99	302.97	299.62	300.24	309.32	298.44	302.66	301.42	302	304.88	300.38	305.61
306.57	304.35	306.32	309.81	305.36	303.12	310.73	302.63	303.55	309.43	305.75	305.08	304.79	304.61	306.55	308.95	307.69	307.74	307.19	311.35	305.3	306.28	307.75	303.04	304.56	308.23	310.29	299.98	306.04	301.25	312.55	303.49	307.74	302.38	303.26	303.7	306.65	308.54	308.14	309.65	302.48	309.4	304.69	305.11	306.63	304.76	301.65	307.69	304.68	309.51
319.76	308.59	316.87	313.27	314.35	314.66	318.57	314.92	320.52	312.02	316.16	313.87	310.14	314.34	316.73	316.8	312.65	316.56	316.2	314.69	319.52	314.34	313.91	309.38	319.08	315.64	313.37	314.32	313.79	315.59	315.31	309.98	318.34	316.3	320.89	314.39	315.4	317.15	316.5	318.24	316.29	315.99	318.6	316.52	319.03	314.55	312.98	320.24	315.63	315.38
299.84	299.55	303.03	303.82	304.76	303.32	301.23	302.59	301.43	303.08	305.43	298.74	305.75	302.13	303.81	306.65	300.91	304.82	301.27	302.17	299.74	301.86	304.35	302.83	305.41	304.83	303.14	301.37	303.17	308.74	299.27	300.69	304.02	300.74	302.07	306.39	307.47	306.31	302.45	301.75	298.55	295.04	310.34	302.59	302.91	302.2	301.6	296.89	297.53	300.52
301.31	300.1	301.22	303.86	306.33	304.99	301.3	300.33	298.03	298.08	297.08	301.34	303.62	304.68	302.65	301.82	296.51	300.59	299.75	303.76	303.74	301.56	298.63	299.11	305.26	302.13	302.05	301.01	303.95	300.34	298.61	304.35	300.46	298.02	296.93	301.01	303.28	302.91	299.48	300.93	302.72	296.33	306.89	303.73	306.89	302.54	306.27	306.83	301.26	302.81
315.72	308.03	310.99	310.35	317.54	314.54	317.45	306.18	311.7	316.43	310.45	311.44	308.16	313.17	310.15	310.17	311.98	315.6	310.67	315.17	313.47	313.47	311.86	315.02	314.83	308.12	312.72	318	311.72	307.84	314.14	318.47	311.92	312.92	313.54	314.23	315.19	311.44	311.44	312.37	310.32	311.8	307.9	314.71	315.56	311.7	312.8	314.55	318.27	309.38
328.57	323.72	324.77	330.93	325.69	335.6	329.05	329.07	324.01	330.44	324.96	326.69	324.99	323.16	329.23	326.57	329.97	331.39	321.58	324.37	332	325.14	331.95	328.38	324.75	328.63	329.13	330.36	326.66	327.64	328.49	323.59	326.11	326.65	333.6	327.36	327.27	327.1	329.03	327.72	325.01	329.3	332.08	329.14	328.67	327.54	326.28	324.16	328.21	326.1
306.11	301.72	305.11	305.06	304.07	309.78	302.2	302.54	307.19	304.48	304.05	299.8	304.12	306.62	306.62	299.13	306.35	303.62	300.2	303.66	302.92	301.54	306.32	303.99	304.25	302.89	304.82	303.98	303.12	303.99	307.32	301.02	305.98	305.97	302.85	304.9	304.41	304.17	307.53	299.53	302.36	301.41	301.51	300.54	303.99	301.21	302.12	306.07	300.81	301.9
320	319.78	312.09	314.16	318.3	320.19	321.14	313.68	316.96	316.81	317.71	318.36	317.23	317.39	317.38	317.73	323.06	318.15	316.58	323.56	318.51	313.12	318.97	321.51	318.31	315.14	319.41	316.3	317.65	316.85	326.6	318.18	318.41	314.4	317.71	319.35	317.43	321.58	317.33	318.46	316.56	312.76	324.01	317.66	319.04	314.26	322.71	319.14	323.2	317.11
319.16	314.52	313.18	315.97	321.85	321.12	315.76	318.12	319.63	319.79	312.46	319.98	316.37	318.88	315.48	319.69	319.18	316.41	317.58	317.62	315.86	312.93	317.23	315.49	319.89	316.54	313.35	313.5	321.95	319.92	317.27	319.74	317.98	317.73	315.78	315.35	320.15	315.04	317.95	312.56	313.63	318.95	315.75	315.79	315.12	319.6	316.78	315.8	316.7	314.16
302.06	307.37	306.18	311.14	303.04	304.17	312.72	301.31	308.08	308.67	305.06	308.92	304.03	303.64	302.67	310.81	306.13	302.48	307.33	306.32	307.69	306.51	302.64	307.76	309.7	309.48	301.6	306.72	306.08	305.48	303.28	303.77	308.31	303.43	308.35	305.62	305.41	309.29	308.41	303.81	300.79	301.08	305.45	305.98	307.23	303.11	305.4	308.6	304.35	302.33
310.98	314.23	315.71	307.25	313.83	314.25	312.82	315.64	313.31	315.67	315.12	314.68	313.86	315.29	311.51	313.16	314.62	314.17	311.42	317.26	314.12	310.77	315.55	315.68	317.52	316.05	315.06	312.54	312.2	313.13	315.85	309.5	313.8	317.24	317.8	316.14	320.67	312.45	314.71	314.16	319.21	311.05	313.26	314.28	315.83	311.62	312.08	316.2	311.41	314.33
303.92	303.36	311.49	306.91	309.13	303.82	301.89	301.94	301.83	304.23	303.95	300.77	303.31	304.05	313.9	304.99	297.19	303.17	306.24	303.02	300.22	303.02	305.31	305.11	305.25	306.25	306.64	299.15	307	300.62	304.89	306.22	304.16	300.91	302.16	303.31	307.87	301.8	301.29	302.05	310.12	303.61	305.26	304.63	304.24	311.72	298.59	308.31	305.01	309.68
320.71	311.74	314.29	316.55	315.18	321.95	316.13	313.19	318	314.72	317.23	322.34	314.24	315.23	312.23	318.81	317.76	315.09	314.97	315.51	314.58	318.62	317.57	316.34	315.33	315.03	313.57	311.32	317.8	315.39	316.17	312.36	317.41	320.5	316.76	317.18	314.11	314.59	311.79	313.85	317.27	315.69	314.14	314.46	316.83	317.39	315.55	316.35	311.8	313.37
306.97	302.2	304.87	301.71	302.24	301.09	301.07	304.48	302.57	299.92	303.77	306.7	305.65	301.37	306.04	300.77	304.37	302.46	298.35	304.22	304.09	298.88	300.46	303.6	302.67	304.36	303.37	301.94	297.61	301.42	301	300.78	301.61	300.96	305.48	307.52	306.86	297.38	302.21	306.81	302.72	298.84	302.99	304.41	309.06	304.49	309.85	302.87	303.46	300.28
318.54	314.47	313.94	318.97	315.55	312.91	319.21	314.76	316.7	311.34	316.11	315.11	314.96	314.07	318.06	322.88	312.71	319.98	319.84	313.85	315.31	311.37	314.71	321.82	316.25	319.18	311.71	315.99	315.57	310.94	312.98	316.89	313.08	318.71	320.62	319.2	319.97	313.42	319.08	317.39	318.47	320	312.55	315.59	313.92	310.99	318.03	315.62	313.13	317
304.99	308.63	298.25	305.71	300.66	304.52	300.17	303.81	306.69	295.91	302.99	300.56	303.43	306.46	308.24	303.48	301.86	302.1	304.91	305.67	303.62	305.56	306.34	307.18	307.93	307.35	307.02	302.47	301.86	304.82	304.33	306.58	303.74	302.38	301.94	307.11	307.85	304.16	304.65	308.28	305.18	301.54	302.12	298.31	305.91	303.08	307.15	304.06	303.21	310.99
313.55	312.67	310.07	315.08	309.99	310.23	308.79	309.38	309.37	308.91	316	313.78	308.82	313.57	312.91	310.8	306.47	307.72	310.02	311.31	308.66	307.56	308.85	313.67	307.4	310.64	312.04	304.34	307.59	313.19	313.39	307.4	309.77	310.83	312.82	308.53	312.07	309.63	316.29	313.37	307.74	309.01	310.51	316.56	308.28	305.97	309.7	312.78	313.82	309.62
321.65	323.03	327.19	326.89	325.73	322.42	323.21	327.95	327.77	323.85	328.4	322.17	323.89	324.4	325.76	322.87	323.75	328.1	322.5	325.51	326.93	321.93	322.03	324.15	325.49	321.78	324.46	322.64	325.48	325.19	319.04	325.26	326.82	325.98	330.83	326.71	319	320.24	324.93	318.6	325.72	319.5	323.69	326.05	326.81	323.88	326.54	325.57	332.32	330.39
296.7	296.97	295.78	294.82	297.67	301.76	295.35	299.44	296.2	298.36	297	292.66	289.46	289.14	289.99	296.04	291.22	291.64	293.16	290.54	299.45	294.54	296.36	297.55	288.63	295.15	292.85	294.79	296.98	299.42	291.37	297.88	296.46	294.4	293.87	300.27	294.98	298.54	296.4	293.62	295.81	296.37	293.33	296.82	297.72	293.61	293.96	295.08	292.68	291.16
315.97	316.13	314.61	310.75	318.55	317.13	317.38	318.37	310.32	315.64	310.01	315.93	312.92	317.89	316.44	316.76	319.25	317.85	315.62	309.75	313.82	313.41	317.83	313.06	317.08	313.68	315.82	314.51	317.27	315.25	314.94	322.76	313.88	311.93	312.89	314.51	316.32	310.62	311.21	314.69	314.67	317.12	317.53	314.45	314.06	314.1	316.56	308.06	313.19	316.89
314.11	312.28	316.2	313.07	318.1	311.95	315.54	320.44	312.47	312.71	313.28	308.28	311.77	311.24	312.02	310.12	315.87	311.87	316.73	312.03	316.85	311.36	314.75	310.68	310.93	312.52	311.24	313.36	313.31	316.86	315.45	310.46	309.98	309.25	312.16	313.85	315.47	314.56	311.92	313.29	311.05	310.91	311.21	309.39	310.79	311.85	311.69	311.68	312.56	315.38
328.94	327.56	324.41	328.9	323.94	328.2	326.1	330.19	325.93	327.12	327.61	332.07	326.37	324.07	326.98	326.85	324.75	327.72	327.53	321.56	327.8	324.77	328.15	329.12	333.25	332.97	330.39	327.12	327.2	326.45	328.21	330.07	328.87	328.47	328.27	329.41	330.49	327.59	330.98	322.54	329.84	322.18	323.59	331.41	327.57	328.83	327.73	330.7	327.75	326.99
317.11	317.33	316.88	317.77	318.03	315.97	316.7	320.2	313.09	313.96	313.71	318.04	318.18	317.91	312.65	313.53	311.62	316.87	315.87	314.86	312.47	319.56	313.28	319.49	315.01	315.24	317.56	321.5	317.5	315.61	316.32	316.67	316.87	318.56	311.14	314.97	317.69	326.53	317.11	314.66	312.81	315.58	315.94	314.23	318.52	309.31	318.18	315.59	312.56	316.49
334.2	325.58	327.62	331.88	328.01	325.86	330.68	328.41	331.49	333.38	331.94	326.82	325.61	331.12	327.96	328.88	329.34	326.66	332.38	328.91	330.49	330.63	329.08	328.94	329.25	326.28	330.11	326.41	325.92	329.88	327.87	331.92	329.69	331.87	327.98	327.44	332.47	328.22	328.98	328.89	330.1	323.38	327.9	330.25	327.03	330.88	332.12	327.51	330.91	329.98
314.09	315.59	312.1	316.12	312.47	316.01	311.06	316.27	312.67	317.58	314.37	312.25	313.35	313.24	314.15	312.12	313.68	312.38	311.53	311.8	318.29	310.83	314.32	309.17	314.15	315.84	318.04	316.04	314.4	318.57	314.68	315.1	313.29	312.42	316.13	312.7	311.16	312.84	314.53	313.78	314.99	318.67	317.88	311.25	316.15	315.12	317.83	312.62	314.61	312.67
317.02	310.74	320.77	315.7	312.11	317.27	313.78	310.77	310.39	315.36	311.67	312.51	309.37	309.71	312.12	312.97	313.99	314.84	313.32	313.45	311.69	314.29	313.96	314.94	308.87	317.39	312.52	319.68	315.37	313.51	311.46	314.33	311.72	315.7	315.84	306.88	314.33	316.38	316.26	312.08	311.47	309.37	315.67	313.74	314.65	316.56	318.54	313.82	314.81	316.09
316.62	315.36	318.88	315.81	314.89	318.28	316.04	317.24	322.95	318.49	317.87	327.26	316.75	321.5	317.16	320.43	321.18	317.2	317.96	318.29	321.56	325.77	319.4	319.03	320.55	315.74	321.5	320.45	316.76	321.25	322.95	316.53	323.59	320.22	319.17	321.07	318.24	324.87	317.26	318.39	316.63	321.58	313.32	318.96	316.94	320	318.23	318.06	318.95	320.96
307.25	321.37	315.25	315.85	310.98	311.51	312.16	310.35	313.87	312.51	313.83	311.36	314.88	318.93	311.73	317.6	319.08	310.81	313.87	317.47	316.06	312.82	310.02	309.64	316.81	320.14	317.84	312.04	312.45	314.21	314.1	316.13	317.69	314.19	313.23	314.35	311.61	315.47	312.74	316.74	314.86	311.68	314.86	317.78	311.13	309.47	313.19	312.09	304.99	312.32
313.23	312.44	315.36	313.08	316.47	316.15	312.84	313.89	317.3	316.5	318.26	313.04	310	314.1	312.17	308.72	313.93	311.27	315.78	316.38	310.76	313.81	314.75	310.39	308.28	315.93	314.17	314.34	314.21	310.99	314.12	308.34	311.95	316.76	313.71	310.42	309.96	315.84	316.95	317.32	312.09	316.7	312.11	309.88	314.18	308.65	312.18	318.19	307.95	317.2
317.31	315.68	316.37	310.58	312.42	314.22	312.32	312.34	312.14	313.23	315.75	318.74	308.73	317.67	311.58	317.89	318.66	312.09	311.58	310.29	314.73	316.13	309.72	312.91	316.63	316.23	312.08	321.66	317.83	315.33	318.41	308.71	309.8	313.71	314.15	318.01	313.11	313.84	307.54	312.87	314.77	313.8	311.93	318.06	315.77	307.92	315.58	313.64	315.42	313.14
300.21	308.33	304.88	302.65	300.37	299.61	299.82	301.27	301.09	307.64	302.07	299.64	302.65	303.4	304.46	302.4	306.04	304.76	305.49	301.45	302.39	307.29	299.46	299.77	304.47	302.3	306.01	302.31	303.96	298.01	311.6	300.42	306.21	301.66	304.45	307.62	302.9	307.94	305.07	302.7	297.66	302.49	308.75	307.36	299.43	303.13	303.03	304.56	305.77	302.02
302.97	302.37	300.68	305.44	302.38	301.14	304.43	304.31	305.55	305.85	304.94	302.93	306.71	304.32	303.19	306.29	300.73	305.03	301.1	300.77	308.7	300.64	303.49	303.46	301.53	308.82	296.26	300.45	302.85	305.77	305.84	301.73	297.63	302.29	302.33	306.81	299.33	305.03	304.09	301.35	301.12	298.68	300.57	302.78	304.58	302.64	306.49	302.46	304.48	302.93
305.99	303.73	301.22	304.84	304.58	306.4	306.17	302.31	305.8	301.86	301.52	301.2	308.2	303.38	303.2	304.69	308.22	304.29	309.44	304.82	306.96	297.53	301.92	301.78	299.44	310.29	312.39	305.77	306.08	302.22	301.81	299.61	307.77	306.05	300.74	305.58	300.47	305.89	301.87	305.78	306.42	305.83	303.79	308.71	304.56	301.27	304.96	302.27	310.43	311.17
316.9	320.19	309.95	318.48	321.57	312.18	316.92	316.1	313.03	318.91	316.33	314.21	313.84	313.09	316.26	317.41	321	314.19	309.53	319.33	318.28	316.28	316.68	316.77	316.98	315.37	317.93	315.72	313.95	314.98	314.89	311.25	323.18	315.73	315.83	318.56	317.1	318.31	311.6	313.65	313.41	318.75	316.38	315.66	319.83	316.59	313.08	315.74	315.85	312
303.05	303.44	297.78	304.75	304	304.29	298.44	301.81	303.08	303.03	304.84	302.89	300.58	306.42	305.33	301.22	302.74	299.73	301.49	297.62	305.21	297.53	303.08	301.13	304.78	302.04	301.3	310.23	303.06	303.81	301.09	306.89	302.84	301.02	308.98	296.27	304.79	305.4	305.61	298.9	300.67	297.57	300.13	303.98	302.64	303.14	302.56	306.7	303.96	303.18
304.01	304.94	300.14	307.67	303.71	299.76	300.7	300.43	307.61	305.18	305.1	302.13	303.44	302.94	304.9	298.22	298.35	300.63	305.72	304.16	305.7	301.37	300.73	303.59	300.49	299.59	301.01	308.66	304.43	303.2	300.48	304.46	303.32	304.33	296.83	305.03	299.66	298.45	301.25	303.15	299.81	299.39	304.26	304.32	309.18	302.48	300.71	302.75	298.37	300.73
294.03	293.43	291.97	296.84	295.45	289.93	299.04	293.9	295	291.68	294.27	296.59	291.65	292.52	294.24	293.26	292.54	295.85	298.13	292.73	293.26	297.81	295.31	288.52	290.04	301.04	292.55	293.75	298.12	296.55	294.16	294.49	295.4	292.46	294.96	288.04	296.97	288.62	295.71	295.79	294.96	299.93	295.84	294.17	294.69	294.91	293.96	296.84	300.8	296.77
319.43	314.71	320.41	318.29	316	313	316.09	313.37	316.23	317.69	316.78	318.87	317.32	314.97	317.07	320.99	316.65	315.78	311.93	315.76	315.08	316.8	320.18	319.23	318.29	317.09	317.35	314.12	314.69	317.93	312.97	320.47	321.53	319.06	321.55	325.64	315.87	313.83	318.37	317.44	321.47	315.98	318.89	316.56	317.46	317.72	316.06	315.99	314.91	316.28
324.02	325.65	325.46	331.53	328.92	325.44	330.66	328.34	332.14	328.83	330.28	325.16	329.3	330.65	331.07	327.9	326.06	327.39	333.07	328.58	330.62	328.42	328.32	325.25	324.44	331.96	333.61	331.51	326.03	328.8	322.62	332.94	322.64	325.56	328.19	325.69	326.86	329.57	327.73	331.67	327.57	329.53	330.1	324.43	333.28	326.22	329.05	330.68	328.86	325.95
295.5	297.09	298.12	297.56	295.55	297.64	300.16	299.4	303.38	292.42	294.86	300.24	294.36	298.67	294.69	297.96	296.43	288.82	303.16	298.23	297.25	299.29	292.11	301.24	298.35	299.34	300.74	294.78	299.8	297.38	294.97	298.6	296.45	296.24	295.64	301.58	295.52	295.53	300.68	299.83	297.19	296.59	298.09	294.52	292.76	300.12	297.25	299.03	301.46	299.24
301.24	300.86	302.14	308.26	300.53	302.46	302.62	303.63	298.78	306.34	303.84	304.66	301.4	299.32	302.16	301.08	293.74	302.71	300	298.96	302.36	301.84	302.21	299.92	307.46	302.13	297.82	303.11	298.97	300.05	305.63	297.65	296.26	300.45	301.14	303.98	300.01	299.43	301.09	300.65	298.58	302.75	304.62	307.3	297.7	298.05	293.25	298.08	294.71	303.7
297.43	299.45	301.65	302.37	302.52	292.95	296.76	304.39	297.07	298.72	301.59	299.44	299.23	302.01	301.83	300.06	297.5	295.55	299.4	299.58	304.89	301.39	299.8	303.61	302.01	302.87	302.35	302.76	298.87	299.72	297.33	294.14	303.74	303.8	303.79	301.14	299.9	301.47	297.74	298.59	304.78	300.99	297.3	299.35	297.52	303.66	301.63	297.71	295.72	304.86
330.11	326.02	325.83	323.91	323.57	323.76	324.34	325.33	324.52	322.24	323.41	324.91	328.57	326.83	330.97	325.86	329.27	326.45	323.78	323.91	329.62	323.97	324.42	325.67	321.75	325.84	329.08	320.58	327.53	323.86	327	324.61	322.88	325.36	322.09	322.88	323.4	327.02	329.14	325.8	333.15	320.51	323.85	325.49	329.3	329.63	325.89	325.84	324.93	323.92
301.34	296.14	300.62	298.43	299.1	303.18	298.79	295.05	298.71	296.4	299.62	297.71	300.07	303.96	300.92	302.24	302.9	299.12	303.93	296.56	300.08	301.64	300.94	294.3	300.74	301.94	304.31	296.87	300.01	297.01	298.25	302.52	304.05	305.37	304.16	299.68	298.76	301.11	299.57	304.04	307.21	305.31	300.58	304.92	301.76	300.37	301.58	299.68	305.01	298.1
303.57	305.46	302.36	303	298.35	299.18	301.11	302.48	301.75	305.44	306.44	300.86	301.61	300.14	304.36	304.11	296.41	303.17	297.99	302.58	302.44	300.39	300.47	305.11	300.11	298.64	304.9	308.77	308.73	304.08	304.58	298.96	301.71	306.18	296.61	300.74	301.89	301.84	301.51	298.91	299.21	304.35	304.79	301.57	301.96	303.03	300.57	297.32	305.34	298.49
326.22	328.55	330.42	327.68	323.8	328.28	326.57	321.47	326.55	326.57	332.64	328.31	326.92	323.53	322.23	327.42	328.78	331.02	331.9	323.61	327.19	328.22	325.85	325.08	321.85	328.16	332.08	322.39	330.82	332.71	326.67	329.86	328.75	321.16	325.66	328.22	328.44	325.65	322.9	325.25	324.13	331.86	323.68	323.15	322.12	327.37	330.35	324.66	329.24	328.13
305.48	313.26	307.34	307.67	305.05	308.36	310.65	304.88	304.02	306.24	305.61	306	307.6	309.14	308.35	310.62	304.39	306.15	307.91	305.3	306.44	303.89	304.91	305.03	304.57	303.07	307.59	306.83	309.69	302.68	305.81	310.33	306.05	306	304.94	305.27	306.24	310.28	306.37	298.43	309.56	298.78	310.11	308.84	307.34	308.86	307.7	304.6	303.03	310.8
303.47	307.15	306.41	307.53	312.51	306.27	302.46	303.96	305.51	303.51	306.11	304.96	307.28	307.85	307.07	306.18	303.48	303.57	307.51	309.02	306.58	307.21	309.4	306.1	307.92	311.14	307.29	307.1	305.19	308.05	309.56	304.77	307.17	306.02	304.33	305.72	304.99	303.29	308.24	303.61	305.94	300.73	306.96	302.7	309.82	307.15	306.56	306.43	305.61	311.19
301.71	301.16	302.02	302.98	306.66	302.86	304.73	303.48	304.25	305.7	304.51	304.38	304.93	303.13	299.89	312.48	304.13	303.29	304.42	304.05	300.46	302.66	306.33	303.09	297.82	305.34	301.69	311.51	303.99	306.12	303.2	308.08	303.74	300.56	304.14	308	300.5	303.35	299.99	310.19	302.32	305.74	303.32	305.73	305.48	301.44	304.1	305.26	309.33	301.81
304.88	306.17	307.27	308.34	304.59	303.94	303.59	307.12	304.37	304.96	307.47	302.71	304.52	309.4	303.74	301.23	302.96	305.6	304.84	305.58	306.38	301.85	303.8	305.77	301.13	303.54	306.92	307.78	307.1	301.92	310.91	301.32	303.07	305.36	302.77	303.59	304.09	305.93	302.79	303.73	300.44	308.76	304.75	306.37	307.94	304.22	311.07	303.07	304.46	302.03
313.82	310.59	315.49	316.5	311.36	314.59	312.77	310.86	313.76	316.6	315.51	313.65	315.56	311.11	313.32	314.5	318.6	317.49	312.35	316.63	314.57	318.24	317.92	316.89	311.9	313.03	313.83	318.61	313.69	316.88	310.95	315.01	312.41	310.48	312.11	313.94	315.53	313.13	318.62	314.14	311.36	318.85	310.23	314.93	310.95	309.79	310.51	311.58	313.1	317.61
291.62	297.67	289.05	298.42	301.32	294.74	295.64	294.34	288.97	295	294.69	293.08	293.78	290.74	292.01	296.17	296.83	291.72	297.19	290.65	291.19	299.97	295.47	288.56	290.41	294.41	297.92	294.83	296.11	295.42	293.54	290.23	298.79	291.47	292.04	291.89	295.39	297.08	291.13	295.13	298.26	289.26	290.87	293.79	292.85	291.2	294.87	293.21	293.11	296.5
307.96	308.63	305.09	310.63	309	306.81	308.64	310.91	306.46	300.2	302.37	304.87	306.47	310.61	303.46	308.94	305.37	305.02	302.71	305.47	305.95	310.42	308.65	310.6	309.03	308.68	306.06	311.85	302.41	307.55	307.68	309.68	303.82	310.58	306.47	309.93	303.51	305.64	305.96	304.72	308.89	305.6	302.44	309.15	302.08	303.59	307.22	308.89	311.82	301.12
316.36	316.08	307.94	310.52	307.18	308.62	310.92	311.87	311.83	307.18	311.39	311.75	316.02	309.39	308.62	309.24	309.52	312.67	312.11	312.74	308.84	302.57	305.09	308.7	313.4	305.63	311.37	312.69	314.62	305.59	311.51	314.33	305.1	313.88	313.02	311.79	317.06	314.29	309.13	313.78	308.76	313.17	307.18	307.64	310.44	311.66	313.75	310.84	310.89	308.77
317.13	315.24	317.77	317.78	313.63	314.74	315.97	319.79	315.01	315.34	319.74	313.52	311.77	315.88	316.06	317.84	317.16	314	317.85	317.68	317.34	310.63	313.36	309.78	313.65	315.63	321.34	317.01	310.66	318.73	321.59	314.09	317.55	317.36	309.47	314.52	314.94	317.61	316.59	313.39	313.69	317.02	315.92	322.49	318.54	319.78	318.77	317.66	315.43	315.7
298.36	304.67	302.87	307.06	303.32	305.2	302.87	306.33	302.15	305.77	308.52	306.29	301.07	303.64	305.37	305.75	297.66	305.64	304.56	305.37	303.8	311.72	303.81	302.58	309.17	305.45	305.86	303.3	305.83	308.33	304.77	302.49	304.59	302.58	301.12	303.8	305.95	310.27	300.7	304.05	306.75	307.07	308.15	306.26	301.49	300.44	306.33	303.72	300.69	307.75
310.87	307.02	312.09	306.31	310.43	310.46	304.57	308.79	311.88	309.42	306.72	308.18	306.33	308.84	305.1	311.06	310.09	308.27	305.46	312.73	310.38	309.02	310.81	309.67	308.91	311.37	311.97	305.77	305.12	308.35	309.48	307.28	311.62	312.63	311.48	304.11	308.33	301.02	307.65	306.4	312.72	310.87	303.29	311.9	308.94	307.81	308.63	312.59	304.1	310.29
302.55	300.03	300.81	298.38	305.77	301.71	302.25	301.77	301.84	299.03	298.86	303.51	296.84	302.81	298.18	303.33	296.56	301.18	297.17	300.5	298.74	303.82	302.15	297.16	301.39	301.89	295.13	298.27	304.78	303.06	303.12	302.75	296.75	299.86	299.63	300.1	298.95	296.3	295.69	304.95	294.45	297.38	298.72	301.22	302.75	303.46	297.19	301.31	300.88	299.82
305.01	304.69	302.45	306.09	307.51	306.8	304.61	304.36	306.42	304.82	308.02	308.13	300.83	299.2	308.05	306.37	306.54	299.78	308.86	302.93	308.69	307	302.88	304.87	304.38	298.37	302.94	306.84	306.75	304.42	309.67	307.42	302.94	304	299.73	303.21	304.72	304.3	304.88	299.53	301.61	308.82	300.08	304.72	300.56	302.8	300.19	304.01	307.36	310.53
317.06	308.16	307.95	310.43	310.13	315.63	312.37	312.52	315	312.99	308.8	315.45	313.76	310.15	315.07	308.82	314.4	315.7	314.96	312.35	314.87	314.08	312.63	310.75	313.48	315.49	310.36	319.12	315.14	315	311.01	314.48	314.2	321.53	312.62	313.67	313.48	311.13	316.05	313.59	312.56	312.14	309.05	318.99	310.67	316.91	303.22	310.45	311.29	319.68
305.65	303.54	301.29	302.9	302.69	308.09	308.25	302.18	300.64	302.62	299.17	301.66	303.04	300.3	299.57	304.29	305.15	299.31	302.11	301.35	304.73	304.34	300.49	304.55	302.06	304.8	304.22	306.8	299.34	304.23	304.32	308.51	304.14	309.14	310.73	303.85	307.81	304.4	310.08	304.57	304.72	303.19	303.79	308.48	305.55	312.84	302.16	308.04	302.9	304.08
313.23	307.48	306.2	308.86	301.53	300.04	305.79	301.81	302.66	299.69	301.48	300.88	307.5	306.61	309.38	305.17	304.01	308.07	302.27	303.58	305.75	303.84	305.09	300.97	301.98	302.12	306.36	305.89	307.79	307.64	305.52	306.02	303.29	306.59	304.39	306.05	307.56	305.66	299.54	308.25	310.05	305.33	309.09	310.62	302.82	303.51	308.21	307.49	304.82	310.42
315.08	314.26	316.35	315.01	321.98	314.21	312.84	320.43	318.71	313.77	313.2	313.62	316.93	317.59	321.27	319.62	310.25	315.7	317.06	311.02	312.66	320.07	309.67	313.64	315.89	318.53	316.03	311.94	315.94	313.22	315.37	314.38	313.61	313.92	315.7	315.45	319.48	321.07	315.6	318.29	317.57	317.17	310.98	312.77	316.72	318.34	313.25	316.26	317.81	312.19
316.87	317.89	309.88	316.52	314.81	314.58	311.39	312.28	313.39	315.3	314.14	317.48	312.34	314.12	316.09	310.27	316.47	307.47	316.95	312.07	315.9	314.51	312	314.55	319.29	313.78	312.6	312.81	316.31	311	312.65	312.57	317.47	318.52	316.39	315.23	318.47	316.28	316.5	314.24	315.77	314.24	312.12	312.31	311.56	317.42	313.6	315.82	314.33	315.56
298.41	299.35	299.89	293.79	293.45	304.43	299.95	298.59	303.34	301.14	297.46	297.04	300.31	299.94	298.8	298.83	298.27	299.58	302.35	304.67	297.62	302.34	294.58	294.86	300.57	297.18	302.59	296.85	296.03	301.88	297.96	298.95	301.08	297.41	299.35	305.17	300.48	295.83	294.35	302.85	299.22	298.44	305.82	295.59	296.71	292.91	299.99	298.86	299.76	300.11
300.05	300.43	303.03	303.74	299.23	295.77	302.62	304.29	296.86	299.42	302.62	303.51	297.34	299.11	300.62	299.03	299.09	294.67	307.71	299.8	299	301.27	303.15	302.14	298.32	298.37	300.93	303.97	302.26	305.03	298.75	299.7	304.07	297.7	299.82	297.53	298.74	298.35	302.35	303.92	297.88	298.79	300.2	302.3	300	299.69	299.01	300.67	297.87	298.87
324.61	327.79	329.78	329.6	329.85	332.37	324.56	328.57	330.88	332.3	329.64	331	327.62	326.76	329.01	328.67	322.47	329.13	332.88	329.69	326.79	331.67	330.1	333.17	330.42	334.17	329.43	324.41	327.43	325.8	331.91	335.73	327.32	327.99	329.85	330.79	331.23	329.32	328.63	323	329.42	327.29	324.06	323.46	329.27	328.64	327.98	328.33	329.68	323.88
325.52	320.71	323.47	323.39	329.25	324.9	326.25	325.7	325.43	325.5	328.06	323.45	323.28	326.97	321.01	328.22	330.44	323.02	328.06	325.09	329.32	322.74	319.9	328.04	324.27	322.15	325.04	320.92	325.25	321.56	323.79	322.26	328.41	322.7	328.06	320.97	328.65	326.2	325.28	322.21	324.88	328.49	328.11	327.32	326.87	320	329.06	328.54	324.33	325.64
319.39	320.98	314.52	318.4	315.43	317.12	314.87	315.13	316.99	318.18	317.37	317.48	312.72	316.2	321.66	313.21	319.48	316.68	313.26	319.54	316.27	319.4	316.19	317.5	318.04	314.49	320.8	319.59	314.01	320.44	321.55	316.62	316.66	316.46	320.51	321.13	316.9	310.76	313.26	318.27	317.35	320.04	315.29	316	316.87	315.22	313.67	322.04	313	316.44
317.75	317.75	315.16	318.52	316.51	317.83	320.29	314.43	316.24	311.69	320.31	320.32	317.4	314.45	317.4	322.4	319.92	314.85	317.1	315.68	314.4	314.9	312.55	311.41	315.24	318.68	320.14	318.36	314.68	318.89	315.29	318.1	315.97	313.72	312.12	315.06	319.64	320.05	318.67	318.67	323.12	319.24	316.81	317.31	316.15	319.43	317.18	322.17	320.46	316.11
310.95	303.31	306.04	305.49	305.41	305.35	304.1	303.12	307.1	306.17	304.2	308.21	309.05	304.08	309.84	304.16	312.34	305.81	310.44	302.15	307.76	306.65	306.41	303.35	301.62	311.38	303.78	302.86	307.77	310.22	299.2	304.54	304.57	302.42	303.93	305.87	306.06	309.31	301.8	301.2	304.51	304.1	307.32	306	308.23	304.39	303.34	302.45	303.72	307.58
300.58	304.49	304.32	304.02	303.4	300.83	303.45	302.86	303.02	305.22	304.84	299.65	303.66	310.42	300.6	306.65	303.32	298.53	298.68	300.01	302.34	304.77	308.79	303.15	306.5	300.91	305.48	301.41	299.21	296.95	299.43	297.58	304.1	305.93	302.74	300.15	312.17	304.05	300.52	302.4	306.4	303.21	302.22	302.22	303.01	299.3	302.05	303.81	300.48	300.62
322.75	320.76	318.57	320.43	324.14	319.55	319.98	321.68	324.24	322.36	322.71	316.98	319.2	317.98	319.62	322.85	320.36	319.68	322.37	316.54	315.91	319.33	314.11	320.08	320.71	318.11	315.51	315.77	324.55	314.54	321.25	318.4	320.07	324.08	320.46	320.41	320.65	318.63	316.24	313.54	319.66	319.9	319.23	323.65	323.98	324.23	317.82	317.21	321.08	316.9
293.88	296.53	294.97	295.93	295.3	296.28	294.92	296.69	293.79	292.15	294.27	297.18	293.42	296.22	293.41	295.68	290.1	295.45	295.84	294.04	296.84	292.96	296	295.21	294.35	295.06	295.42	294.93	292.18	295.67	296.74	298.81	292.46	294.29	294.79	299.06	293.8	295.66	297.55	296.12	292	291.27	295.09	295.17	294.9	293.84	299.23	296	294.56	295.48
300.24	304.54	300.89	305.51	299.25	304.08	301.25	303.78	306.25	300.1	303.63	301.49	302.88	303.63	306.79	300.91	302.76	301.14	306.84	300.17	304.03	304.91	304.36	299.75	299.85	306.48	303.17	302.4	303.5	300.72	302.18	305.89	304.33	304.62	299.49	301.69	303.29	297.15	300.98	304.14	300.64	301.24	305.09	299.36	298.13	298.59	306.04	301.39	297.84	306.17
302.6	301.15	301.44	298.91	301.29	302.59	301.58	302.37	298.89	301.84	298.35	310.21	303.74	301.41	303.31	304.07	298.96	302.99	298.01	302.54	302.18	303.75	302.1	303.17	304.07	303.25	302.81	306.45	302.91	302.17	301.87	303.87	298.81	303.65	298.81	305.33	299.11	305.24	302.65	305.54	301.36	295.29	297.85	302.49	302.46	303.7	299.87	305.42	303.39	299.51
293.23	292.5	294.42	297.7	296.26	294.63	295.37	296.37	296.41	295.81	297.34	293.96	291.36	293.41	295.15	296.18	296.83	295.6	292.32	293.32	293.05	300.56	293.94	293.16	300.82	292.71	294.05	294.09	296.7	294.92	296.22	297.88	298.59	291.42	293.9	293.39	292.5	294.01	295.87	295.83	295.56	294.64	298.45	299.36	296.44	294.41	291.27	295.1	295.91	294.75
313.32	312.31	315.18	313.97	310.7	311.7	313.69	312.57	316.81	310.47	313.3	310.8	313.53	313.03	316.36	314.97	314.66	315.77	307.87	313.31	314.92	315.28	314.97	315.25	310.83	316.14	315.43	317.01	315.41	316.13	310.36	311.21	318.2	318.04	313.19	314.73	313.29	314.06	315.75	311.74	312.71	317.05	317.8	310.03	314.82	311.61	315.53	316.08	318.48	315.33
316.6	315.36	313.53	316.55	314.95	311.95	309.56	314.25	314.99	309.76	308.92	309.3	311.75	310.36	311	309.47	311.42	316.14	316.17	312.16	312.84	313.76	312.45	311.09	314.13	310.5	312.46	318.26	314.84	314.2	312.11	315.23	309.87	306.42	315.96	310.54	308.52	316.32	309.19	316.63	313.79	313.53	314.17	307.46	312.04	315.11	308	312.03	316.7	312.17
301.39	306.91	308.06	300.4	302.51	307.93	300.81	304.8	299.97	306.69	301.75	304.9	308.97	306.85	301.62	305.01	307.08	306.91	304.48	306.43	300.15	303.33	304.21	304.83	306.88	304.87	301.86	305.54	301.43	300.75	302.82	302.53	306.62	304.85	305.02	305.26	303.65	300.04	307.07	307.37	301.25	309.07	305.1	305.39	309.19	305.87	308.05	309.19	300.69	304.58
316.14	310.97	311.18	312.7	308.16	311.54	312.47	311.41	309.94	311.1	311.23	314.48	314.29	315.9	310.96	313.69	309.74	311.27	316.98	313.56	311.25	321.58	314.92	316.05	318.81	311.53	316.23	310.11	313.07	311.51	310.51	312.66	311.94	317.83	315.32	311.19	315.74	315.76	312.96	311.59	310.72	313.24	310.48	312.9	316.51	312.74	315.1	310.93	312.06	309.36
316.29	318.48	318.43	318.2	317.43	314.18	317.34	316.03	317.02	315.46	314.97	317.86	317.52	314.92	311.45	322.24	313.21	316	315.25	321.53	317.87	317.37	315.93	314.2	317.44	316.52	315.12	316.86	317.84	316.1	321.92	320.62	321.12	319.02	310.81	309.48	317.34	318.07	318.76	316.33	320.35	312.85	313.36	315.96	322.25	317.07	313.83	324.36	315	321.93
319.41	317.31	319.46	317.15	322.53	318.46	311.99	312.2	321.78	317.58	320.46	323.51	320.33	318.53	317.12	315.1	320.4	318.71	322.29	321.66	320.34	319.35	315.35	324	319.85	321.66	320.82	317.49	324.78	320.01	322.13	321.33	316.86	315.54	323.77	318.02	322.55	322.62	319.5	318.63	318.43	317.75	319.44	319.24	317.81	322.01	321.1	319.96	320.8	321.1
305.98	306.09	303.03	302.01	303.29	303.45	305.89	304.12	300.26	302.27	307.47	304.86	306.13	305.2	305.66	303.23	303.04	303.13	302.68	310.38	306.04	301.07	304.08	304.84	304.83	301.5	304.85	301.47	305.84	299.97	307.36	303.93	302.23	305.44	308.3	302.64	304.9	303.82	297.17	306.94	303.65	309	307	304.43	306.41	303.31	303.44	307.48	302.06	302.92
302.87	299.09	308.57	302.77	299.15	300.01	307.51	299.7	301.45	304.96	308.16	301.01	296.48	303.42	301.56	305.46	298.86	301.26	307.38	302.65	302.08	302.96	302.89	307.15	302.99	307.41	301.9	306.54	302.91	303.1	301.87	304.13	302.21	306.78	305.87	303.18	302.83	303.9	302.81	302.99	310.29	305.43	304.36	301.71	299.93	304.41	300.26	311.21	300.79	300.34
304.08	305.51	301.18	307.46	304.7	303.44	307.98	308.01	306.81	306.12	304.11	305.13	306.99	303.87	305.75	304.97	303.99	300.87	305.08	304.66	301.32	297.66	304.5	303.74	305.86	303.62	303.61	309.97	305.43	297.3	301.78	302.37	300.95	303.64	302.89	301.51	306.01	300.07	301.96	302.43	306.95	304.73	301.41	303.15	304.54	305.81	304.89	303.83	304.52	297.97
313.67	311.76	310.29	305.48	311.46	311.62	311.63	313.03	311.95	306.13	310.38	305.94	309.09	312.44	313.15	311.11	307.56	310.48	314.97	311.13	311.97	309.44	314.18	306.18	309.46	313.59	312.08	313.42	311.48	311.99	306.99	309.87	308.76	312.59	311.58	315.73	306.63	310.68	309.63	310.55	308.59	313.47	303.41	313.35	308.97	310.11	309.72	313.14	307.38	312.07
315.47	313.46	312.57	312.3	311.12	315.06	314.49	312.11	306.94	314.27	313.94	313.5	310.09	313.81	312.87	312.17	313.22	314.62	313.77	310.74	311.64	312.01	314.32	313.83	313.66	311.88	312.48	314.22	312.05	313.26	313.08	310.33	309.1	309.53	313.84	311.17	312.18	312.62	313.36	316.72	310.66	314.32	313.4	314.74	311.47	308.87	310.85	311.01	318.74	310.17
320.48	319.07	316.06	316.46	322.76	319.38	317.12	316.8	317.6	317.95	319.93	312.19	318.81	318.84	318.16	318.4	318.76	313.55	321.18	308.97	319.6	319.36	317.2	318.97	321.13	314.69	320.29	314.49	319.5	322.49	320.01	320.59	318.38	313.95	321.46	316.83	318.14	319.8	319.21	315.55	319.63	314.74	324.2	319.89	316.23	321.15	318.6	316.76	322.05	319.83
305.29	305.91	307.02	307.42	303.96	299.59	302.05	299.43	302.63	305.04	305.7	303.75	304.66	305.34	302.95	303.63	305.19	303.83	309.32	303.81	306.52	312.64	303.17	304.22	306.33	303.13	308.59	305.62	305.03	306.67	305.62	309.21	308.15	307.05	305.49	306.58	307.62	310.55	309.91	301.15	311.57	304.22	308.42	308.67	300.78	312.2	301.52	306.49	306.42	301.51
301.12	306.33	303.02	303.42	303.47	303.52	304.29	303.66	301.93	302.91	302.8	302.11	303.24	307.76	300.21	307.86	305.05	306.07	305.71	299.86	302.01	301.42	305.89	305.62	303.06	303.78	301.42	305.34	302.9	304.09	304.33	304.03	301.81	304.77	301.43	307.54	303.64	302.91	302.66	303.4	309.39	305.96	305.81	305.56	305.96	307.09	301.33	300	302.8	306.37
300.5	296.47	304.65	305.21	300.97	301.75	301.95	306.94	301.14	308.93	306.72	304.31	298.32	310.61	301.77	300	305.28	299.92	307.22	305.61	299.59	303.36	307.03	300.71	301	300.35	297.14	303.91	300.87	299.99	302.02	299.53	303.3	305.37	302.56	300.04	305.06	300.74	303.9	302.43	304.05	299.05	298.46	300.68	301.33	300.86	303.72	300.37	299.53	303.09
311.19	310.96	312.33	315.35	304.85	304.11	305.05	315.22	311.77	311.26	313.54	310.02	311.17	304.45	312.42	308.96	309.81	308.5	313.3	313.38	309.23	311.16	313.87	303.35	311.77	308.62	307.67	309.7	312.62	310.26	311.86	315.84	311.5	313.13	309.66	307.82	310.68	311.48	308.65	315.57	310.42	309.46	312.16	309.26	306.75	314.68	312.52	312.97	312.8	306.35
312.15	314.64	319.57	317.89	319.9	316.92	318.77	317.61	317.36	315.96	324.71	317.32	315.55	315.53	312.47	317.54	320.79	321.12	315.82	316.41	318.57	318.15	318.3	316.18	315.95	316.23	312.7	323.27	312.09	318.72	311.98	318.89	317.54	319.52	317.16	312.74	317.21	317.4	317.25	315.52	318.84	318.97	321.49	319.75	313.61	315.94	310.6	319.98	316.63	320.14
300.91	298.73	298.15	306.08	304.91	302.48	298.71	306.03	304.23	300.18	305.74	294.49	302.71	302.93	297.87	305.06	299.91	303.14	301.76	303.42	305.45	303.36	303.32	301.52	301.99	303.33	302.15	308.15	303.24	304.51	304.15	307.39	305.03	302.4	303.37	299.81	300.47	306.22	303.42	303.02	302.32	301.02	302.94	302.2	302.36	300.18	302.49	303.36	302.61	303.43
307.54	305.46	307.31	299.92	304.74	305.85	308.49	306.07	306.88	303.24	309.26	305.2	304.58	307.2	305.14	304.48	305.21	300.16	303.83	302.87	307.06	303.89	301.93	303.29	306.57	304.62	303.59	305.33	303.39	305.11	309.04	306.41	300.51	305.92	306	306.89	304.34	305.09	309.21	305.12	307.88	306.53	301.47	303.88	306.93	301.9	302.52	304.04	303.98	302.68
318.89	315.43	314.9	316.6	316.68	315.23	322.99	312.1	313.61	314.47	312.25	312.52	315.36	313.47	313.71	310.11	312.98	317.56	311.95	311.49	308.02	307.43	317.35	314.52	320.52	316	313.86	315.06	313.38	311.67	315.4	312.92	316.21	316.04	315.75	312.23	315.75	313.44	314.75	313.04	316.63	309.6	310.9	318.32	317.29	317.69	320.13	314.22	314.61	319.28
325.77	322.34	330.09	327.08	327.36	321.21	329.57	325.05	328.93	327.59	330.08	326.29	330.28	327.8	327.45	328.02	331.2	327.11	325.55	322.67	324.21	327.67	320.19	326.65	325.68	323.18	331.83	326.68	327.13	328.51	326.88	326.88	329.99	331.31	326.6	327.9	328.97	328.39	331.29	331.98	330.48	331.56	326.57	324.55	326.37	328.28	331.19	329.9	328.24	327.88
302.78	308.91	308.38	301.77	304.12	304.21	306.53	304.58	306.4	307.67	300.04	299.39	297.57	302.87	302.77	300.17	304.02	301.65	299.67	309.49	301.05	303.8	304.46	303.57	304.03	303.98	307.75	303.65	299.79	303.23	307.2	304.85	304.46	307.58	303.22	302.2	307.23	299.02	301.52	302.38	301.08	304.37	299.32	301.65	302.06	305.82	300.92	305.94	300.68	302.61
312.02	307.97	311.46	306.08	310.63	307.21	310.58	310.41	308.56	308.52	312.15	310.84	312.85	306.91	308.51	308.18	311.6	309.03	301.8	306.9	310.88	307.53	308.5	306.36	310.91	311.86	308.88	306.97	308.8	308.13	303.34	308.21	309.48	314.96	311.34	309.63	306.45	306.59	304.14	308.73	309.81	307.81	309.38	312.73	314.06	311.68	314.27	311.11	311.08	309.82
300.98	302.54	304.72	301.35	298.89	301.89	302.43	297.95	302.82	297.18	301.52	301.17	304.61	303.62	300.36	302.14	303.9	302.37	303.48	305.7	306.52	298.27	303.53	301.51	301.51	299.85	302.3	301.36	302.77	301.08	299.47	302.73	301.29	303.88	299.57	302.5	298.56	305.7	303.77	299.11	299.27	302.34	302.26	298.44	304	304.36	309.8	304.03	298.07	306.36
332.21	329.12	328.72	328.79	332.8	328.24	330.45	328.11	323.6	329.98	324.75	328.93	329.87	332.44	330.74	326.56	328.75	331.47	328.32	329.81	327.11	326.26	327.93	332.34	325.06	330.11	325.31	326.61	321.82	325.54	327.94	324.46	326.59	333.24	327.54	324.33	328.41	330.91	329.33	329.95	327.92	322.17	325.6	329.14	326.39	326.77	325.22	324.9	320.69	326.47
307.05	305.66	300.44	302.54	304.54	303.52	307.13	307.79	298.45	301.44	301.88	298.42	300.67	303.76	307	305.88	300.99	304.04	306.5	306.67	305.54	307.91	299.93	300.92	297.7	300.52	305.41	302.01	300.87	301.8	304.56	304.96	303.32	297.8	305.78	308.21	304.62	304.79	303.74	303.96	304.26	304.02	304.81	306.09	307.22	309.09	299.43	302.42	310.92	298.59
316.75	318.45	314.98	313.93	311.36	312.4	317.9	317.15	320.99	308.54	312.68	316.09	308.54	307.98	313.96	314.95	312.45	319.71	311.15	316.87	314.46	318.52	315.64	316.82	309.06	313.71	317.13	313.56	316.95	315.24	313.37	311.29	310.09	314.21	317.62	318.01	310.33	313.18	314.6	302.57	315.24	312.58	313.58	313.7	314.26	311.86	315.51	317.5	316.03	314.15
293.85	298.9	294.33	289.58	296.35	295.68	297.16	297.44	289.32	296.25	294.25	288.98	293.87	292.3	290.52	296.8	288.74	291.02	293.22	294.73	292.15	295.76	289.6	294.12	293.93	292.65	297.93	295.01	292.61	293.3	294.78	293.41	297.5	293.13	298	296.76	298.49	299.54	300.88	296.36	297	292.66	296.46	289.81	300.43	301.48	292.48	296	298.7	293.86
317.02	312.86	317.18	313.14	315.13	314.18	313.84	317.41	318.94	314.22	312.5	305.09	310.62	312.34	319.25	310.7	317.6	309.53	313.26	312.83	313	311.47	310.94	310.94	313.13	311.43	313.8	310.93	313.5	307.66	315.17	316.43	312.89	312.32	314.9	313.54	313.26	320.01	311.58	311.37	313.72	316.12	317.59	309.93	319.53	312.51	309.06	315.02	316.08	312.02
303.31	305.09	305.09	309.72	307.81	304.56	302.73	302.01	303.32	306.61	303.49	302.03	302.33	303.62	302.97	306.2	305.15	307.53	304.48	303.69	306.09	302	304.15	304.09	303.8	304.62	298.02	304.33	307.95	307.19	304.98	308.5	303.28	304.25	310.23	304.33	304.43	308.13	304.51	303.77	305.72	305.38	308.25	304	302.1	305.26	304.5	302.93	311.41	311.5
310.71	312.08	313.4	317.54	314.17	316.48	316.2	316.21	315.98	313.78	315.96	310.76	312.56	313.44	320.91	314.04	311.98	319.65	310.73	314.15	312.76	315.35	315.64	311.8	312.83	311.78	310.97	307.9	312.15	314.02	312.03	310.94	317.7	315.96	309.78	311.88	315.88	311.82	314.24	312.35	314.51	312.67	311.46	314.88	313.94	312.75	309.79	314.12	314.85	316.82
312.4	315.89	315.82	312.16	313.76	312.53	310.93	316.4	311.64	317.85	313.24	312.37	313.74	315.53	309.41	315.35	312.11	310.14	310.06	314.33	317.7	315.28	315.04	315.67	311.21	315.14	314.43	313.64	308.08	313.59	309.48	309.87	317.66	309.6	315.71	315.03	314.74	313.31	309.95	312.39	312.34	308.64	311.21	314.72	314.12	312.29	312.48	317.32	312.1	314.65
316.47	311.02	308.37	315.31	309.54	315.61	318.92	312.36	311.21	314.6	313.81	314.99	311.37	315.38	312.8	315.37	311.31	311.37	309.55	311.63	315.17	315.95	320.68	313.57	316.3	309.53	313.1	312.88	312.75	313.94	318.76	314.97	311.34	309.08	315.2	312.88	314.1	319.52	315.25	316.35	317.01	318.14	320.36	317.37	317.4	314.15	315.26	309.02	313.05	315.6
311.79	312.01	313.5	314.03	311.75	311.85	307.14	308.67	314.1	305.86	312.16	311.14	311.77	309.01	316.3	312.9	313.82	306.43	313.16	309.06	312.93	309.5	310.25	308.37	312.2	311.32	310.9	309.68	315.34	316.92	307.02	311.44	313.23	307.22	312.28	311.75	308.84	309.84	312.03	310.51	311.48	313.23	314.98	313.48	316.68	311.02	309.74	311.1	315.33	319.04
309.08	308.57	306.05	310.39	308.85	311.11	306.58	312.56	306.01	311.2	302.27	311.68	309.31	308.49	305.19	309.34	305.33	307.05	309.24	304.49	303.1	311.34	306.8	307.71	313.75	304.8	309.85	311.98	308.56	312.59	314.05	315.35	307.01	308.76	309.97	309.51	306.58	310.24	311.5	311.95	311.4	306.52	310.05	305.06	306.55	305.52	304.21	306.08	313.19	305.18
303.8	306.33	301.2	303.14	309.26	308.74	306.22	305.92	308.99	305.55	301.68	313.4	302.51	312.54	307.5	309.33	302.91	304.27	304.5	304.09	309.7	305.03	306.97	302.5	303.3	304.51	307.31	311.26	305.86	306.06	304.97	310.24	310.38	309.37	309.79	308.24	311.62	308.27	306.67	309.46	298.2	308.33	305.54	305.05	300.8	308.62	301.54	309.46	309.96	307.33
305.47	308.78	300.15	307.06	308.44	313.53	309.22	301.14	302.58	301.57	301.67	304.21	304.37	304.64	301.8	304.31	305.92	309.28	306.75	308.42	302.61	305.96	307.35	305.33	305.13	307.3	304.18	307.81	307.65	308	305.33	310.52	303.56	299.08	303.91	310.75	302.15	306.09	312.19	308.34	301.63	305.07	311.28	296.96	302.04	303.67	307.07	303.02	306.37	300.54
303.65	302.92	299.3	306.39	304.51	303.33	302.87	304.51	299.27	311.23	302.28	300.2	299.57	303.35	300.62	307.44	303.13	302.31	303.59	303.97	303.43	298.32	300.13	301.38	297.3	299.35	301.8	301.7	296.11	305.61	298.68	307.22	301.31	307.53	303.25	300.82	298.91	296.65	301.67	309.1	302	303.28	307.11	304.64	300.75	300.73	301.73	306.82	302.97	306.07
297.28	300.57	297.85	295.91	292.74	297.35	295.85	296.93	294.43	301.59	295.54	296.28	298.43	298.95	294.83	298.92	301.53	294.11	293.79	293.23	297.29	300.1	302.07	291.61	300.53	297.1	296.76	299.14	302.78	296.83	298.27	297.7	296.77	292.32	298.23	298.59	293.22	296.9	296.31	295.37	295.07	295.64	297.53	299.11	292.41	301.8	300.6	299.08	292.96	297.88
299.86	303.26	297.69	300.91	295.35	297.12	303.73	298.21	297.22	298	300.52	300.31	299.2	295.65	302.07	301.25	297.12	298.25	304.14	297.05	303.07	305.96	303.19	298.42	301.63	303.84	302.98	295.94	298.67	302.48	298.63	298.7	298.03	302.07	299.03	297.5	300.34	299.21	306.37	297.78	300.48	295.01	295.78	300.2	298.22	301.02	295.46	302.83	300.36	300.67
306	298.65	299.19	309.17	306.06	300.46	309.9	302.04	303.54	297.31	299.73	302.52	308.78	304.7	307.66	304.34	301.36	301.7	305.58	302.96	303.69	302.84	307.25	300.58	306.56	299.5	307.08	295.56	303.91	302.63	302.26	304.86	308.73	303.97	303.89	308.07	301.01	299.87	304.25	306.16	306.05	300.21	307.94	302.31	305.08	299.3	304.57	299.6	302.04	300.39
301.45	301.88	299.81	300.23	300.23	295.3	303.1	300.65	297.61	296.55	302.53	302.13	294.32	298.97	304	300.12	303.69	301.96	300.84	297.32	300.48	298.27	299.04	297.37	297.44	300.17	302.12	295.25	300.43	302.53	299.53	302.88	299.26	297.03	304.53	298.73	297.06	301.15	304.66	297.1	302.63	302.16	298.3	300.79	298.62	298.85	302.49	295.39	300.49	294.41
326.96	332.43	324.63	324.88	329.36	330.49	326.7	330.99	329.95	329.09	323.52	326.55	324.86	327.59	332.78	325.99	326.93	327.8	327.84	322.68	334.07	330.33	326.97	328.85	322.95	323.16	325.4	325.29	331.62	326.12	323.05	328.77	325.24	323.33	326.83	328.67	324.83	328.27	331.84	325.68	324.37	326.29	329.53	328.97	327.59	328.31	326.48	328.74	325.34	320.96
318.77	316.54	317.61	316.61	323.36	318.65	319.4	316.16	321.54	314.35	315.49	316.85	314.77	322.25	318.68	313.74	317.94	321.8	312.95	317.57	321.24	313.95	316.56	319.92	317.93	315.63	315.43	312.66	319.59	321.81	315.23	317.17	318.65	320.21	315.67	311.07	316.06	319.41	317.34	316.84	319.24	315.54	322.05	315.46	321.47	320.27	317.88	319.27	318.21	318.67
304.94	300.27	298.45	300.95	304.99	302.78	301.23	305.19	307.45	300.36	306.59	305.26	303.41	305.65	300.63	297.8	306.48	306.18	304.31	296.07	304.87	300.75	307.43	300.49	303.22	302.63	300.7	304.25	307.62	302.88	300.72	303.38	299.8	306.83	303.8	303.66	302.71	297.45	299.71	306.27	301.57	303.09	298.57	304.31	301.47	301.34	295.47	308.25	295.67	302.24
304.27	306.47	313.25	310.5	308.28	306.32	302.72	301.72	304	303.39	302.26	299.53	304.97	303.74	304.99	305.65	306.11	310.18	304.11	312.34	301.92	307.99	302.61	299.46	303.7	305.4	305.51	299.89	300.35	303.91	301.83	301.8	307.19	304.56	300.9	304.98	304.51	306.11	305	307.75	304.84	305.3	307.14	303.02	299.47	302.55	310.87	311.67	303.54	301.8
298.62	296.49	295.64	302.4	298.77	304.38	302.08	300.21	303.37	304.08	305.98	299.98	303.61	301.35	300.07	300.8	302.36	300.08	307.58	303.86	299.45	303.49	305.53	300.15	305.15	296.97	300.56	299.45	302.55	302.58	302.63	308.69	303.4	305.14	302.77	297.76	302.38	301.03	299.3	303.34	302.59	305.73	298.02	304.87	297.25	298.74	298.62	299.31	305.22	301.14
303.69	304.2	303.73	303.25	309.76	303.84	306.52	304.51	303.19	296.64	307.47	306.2	302.3	307.2	307.88	304.17	305.17	304.6	305.14	301.65	305.96	308.77	302	303.61	305.08	307.49	305.63	305.08	305.95	304.92	303.71	305.68	303.7	305.3	308.84	306.97	307.37	302.72	304.5	306.85	305.16	303.73	304.94	303.07	308.78	305.52	308.11	304.56	306.04	306.84
307.56	303.98	311.18	309.96	314.42	307.81	310.99	310.95	310.89	317.9	316.86	304.33	312.07	311.01	311.67	312.59	308.51	308.97	310.46	308.85	306.26	306.9	313.57	308.68	314.23	309.86	309.21	314.34	311.98	311.56	309.63	305.57	313.57	310.52	308.03	311.66	309.91	309.09	308.7	308.63	309.02	307.45	305.72	308.12	308.59	306.84	314.2	307.18	306.25	311
311.53	315.64	316.79	316.27	312.98	308.83	314.22	316.13	314.64	315.3	313.28	310.72	313.7	315.68	314.71	314.64	310.34	313.49	317.46	312.65	315.05	312.52	314.69	313.43	310.36	313.92	314.25	315.66	310.73	316.93	316.57	312.88	314.81	317.24	311.06	312.17	317.34	315.68	309.97	313.9	313.06	313.18	306.56	312.36	316.29	311.03	317.74	313.93	312.75	317.41
303.73	308.54	307.87	308.04	300.39	302.34	308.8	308.17	308.55	306.39	306.85	308.22	309.5	312.84	306.68	308.48	309.75	303.93	304.75	304.53	307.9	302.45	300.18	302.82	302.2	303.37	307.84	305.14	303.06	312.32	310.99	304.72	303.09	309.05	308.39	305.74	304.78	308.65	304.74	301.59	304.8	305.35	307.71	307.87	302.93	302.78	307.44	308.99	301.67	304.14
315.77	316.68	314.42	320.33	313.32	315.19	320.36	314.23	318.75	313.75	312.65	321.35	316.93	319.94	320.58	319.08	318.04	315.72	319	316.22	320.41	313.91	313.23	319.43	318.89	318.11	317.47	317.94	317.71	316.98	320.5	320.09	317.13	322.99	317.46	319.36	316.01	322.63	322.19	319.04	320.68	319.02	322.11	320.65	316.27	320.99	317.36	322.18	321.67	322.3
313.31	310.04	312.3	310.59	310.65	313.86	315.56	314.11	312.35	308.26	308.96	310.36	308.76	308.98	316.69	307.56	318.38	311.55	310.71	316.29	312.81	313.59	307.68	312.98	314.17	310.79	311.88	308.22	308.11	309.72	310.51	318.17	312.6	310.23	311.65	313.06	308.16	319.67	314.92	309.72	312.58	310.42	313.73	308.9	305.05	316.29	306.88	317.57	312.39	310.05
315.57	315	314.84	317.73	313.27	309.91	313.05	314.42	313.67	310.16	312.27	315.55	319.51	314.82	314.09	317.61	308.66	318.37	312.24	310.72	315.37	310.56	311.67	314.69	311.15	311.6	317.74	314.2	311.42	314.47	311.98	316.68	316.22	318.32	313.69	313.54	315.21	315.24	315.49	313.41	311.68	313.71	314.66	311.81	311.85	312.58	316.11	315.87	312.11	315.03
304.22	302.34	297.99	300.03	305.97	302.35	302.05	306.36	302.49	304.56	310.48	302.07	302.86	304.83	304.95	308.9	301.06	298.58	305.77	304.73	303.21	306.38	311.2	308.14	304.38	306.49	301.64	301.28	305.16	302.92	305.82	296.29	303.28	300.02	302.94	303.84	303.19	301.25	309.19	296.46	309.52	303.05	301.31	304.32	302.67	303.34	303.46	296.34	308.18	304.1
295.65	294.72	292.76	298.29	290.72	293.87	297.2	301.1	298.15	296.89	297.57	292.72	300.96	297.18	294.83	300.89	295.26	291.18	296.96	295.11	293.42	298.54	290.1	296.47	298.43	300.02	293.13	302.89	287.88	296.48	295.14	297.08	298.88	297.61	295.07	299.93	295.02	294.64	294.84	300.51	300.51	292.44	293.8	297.15	294.79	297.18	290.94	298.81	299.62	298.81
318.23	312.25	313.27	309.22	312.22	319.54	315.41	313.73	313.1	311.11	314.45	312.79	310.36	315.75	313.73	312.03	314.32	313.4	315.84	315.25	317.28	313.97	317.23	318.64	317.05	315.79	315.83	315.08	319.5	318.25	313.35	317.44	312.31	318.06	316.68	312.26	313.18	312.74	317.76	320.72	314.03	311.69	316.4	313.48	311.71	312.89	314.24	315.68	315.75	312.81
310.31	309.94	313.67	311.98	311.83	316.82	316.43	314.25	316.15	314.34	318.16	315.46	314.21	316.46	312.73	310.81	313.11	316.88	316.01	312.12	310.68	313.61	311.18	321.04	316.68	311.66	313.68	314.81	313.25	316.94	314.08	320.71	310.96	316.87	309.33	313.25	316.66	315.89	310.89	313.97	311.94	312.15	318.51	313.31	310.86	317.6	314.07	318.09	315.79	316.33
317.79	318.23	319.12	315.35	313.64	315.83	318.76	323.43	321.57	316.15	317.86	319.85	312.03	315.4	320.86	317.02	312.4	308.41	316.02	318.22	317.76	317.86	318.24	315.41	316.37	315.39	318.11	315.22	317.59	321.1	316.01	317.57	323.87	310.51	321.11	315.3	313.54	317.11	315.21	320.26	310.49	319.02	319.46	321.95	315.77	309.6	317.84	317.17	317.08	315.48
313.21	310.26	312.18	310.71	308.87	311.16	315.93	315.83	309.92	306.74	315.85	314.91	312.77	314.67	313.86	316.92	309.58	312.62	319.1	316.79	309.92	318.69	310.71	310.33	312.23	309.18	309.87	320.82	311.17	315.3	313.38	308.32	313.51	315.76	312.29	309.23	308.48	312.69	312.69	312.15	316.46	316.05	312.96	310.63	310.78	314.07	318.42	308.42	311.61	310.55
314.22	310.66	312.17	310.17	321.34	308.81	313.21	311.57	307.94	316.85	314.41	315.59	315.97	319.08	311.63	312.45	316.81	315.29	309.1	312.95	311.46	312.42	314.52	318.41	317.15	309.58	317.57	313.44	314.38	316.27	316.81	312.55	319.95	313.48	315.46	308.92	317.4	313.95	311.61	310.35	315.6	314.07	312.95	316.36	314.09	313.01	308.03	312.53	310.86	317.01
294.64	295.01	294.34	297.39	294.52	298.68	289.73	295.49	295.86	300.45	296.67	293.88	299.07	298.55	293.67	291.7	299.68	296.09	299.85	297.89	296.6	296.67	298.37	296.63	292.38	294.17	295.98	292.66	296.53	290.86	294	301.17	294.71	293.69	295.45	294.3	297.5	291.1	300.43	298.57	298.98	298.34	291.71	294.89	299.19	293.48	299.64	298.94	290.94	295.01
304.6	301.39	302.63	301.13	297.69	304.85	308.29	301.57	304.83	303.15	300.05	306.66	302.62	309.37	302.35	300.3	305.09	298.25	301.56	297.09	303.66	305.06	301.49	301.96	303.21	302.16	303.99	306	306.05	310.9	304.34	303.87	302.76	299.8	303.97	300.24	308.87	306.04	302.5	302.27	299.75	304.8	304.52	301.14	299.23	302.6	303.6	307.82	304.24	304.36
306.91	306.82	305.13	304.86	306.46	302.75	305.73	306.7	304.96	302.7	306.03	309.73	307.99	307.87	307.05	302.78	309.85	305.22	307.26	302.51	304.68	307.77	309.66	306.37	312.2	309.47	307.44	309.61	303.77	304.71	311.45	302.53	307.39	307.87	307.75	306.45	308.48	308.13	308.27	307.94	301.29	308.27	307.24	308.16	304.19	307.16	302.59	304.41	304.09	305.49
314.48	311.44	310.39	310.23	315.5	312.36	316.1	309.36	321.6	307.65	315.72	315.33	310.56	314.29	319.08	314.31	314.08	311.52	310.41	311.32	312.35	311.13	317.23	312.86	317.6	315.07	311.9	309.49	316.67	313.36	314.64	315.59	311.6	315.44	313.96	315.08	311.36	311.34	309.01	315.91	311.62	310.46	313.69	310.31	315.94	311.16	312.23	310.55	316.16	308.73
330.75	325.76	325.89	326.15	331.52	323.97	332.09	326.13	327.51	328.16	326.5	319.33	323.57	323.97	326.58	328.69	329.71	327.78	326.1	325.7	327.49	327.58	323.35	323.44	329.14	325.31	323.83	328.57	327.78	329	325.03	329.53	327.9	331.72	326.78	325.46	318.95	326.22	323.98	327.09	329.65	326.57	325.41	328.65	329.11	324.93	325.88	326.94	322.14	328.66
309.73	308.94	310.76	311.87	314.74	309.74	306.84	312.09	308.57	306.3	311.4	309.79	311.13	309.49	309.03	308.44	312.7	307.23	308.53	309.6	299.55	310.5	308.55	312.43	311.68	312.37	307.87	311.1	309.25	317.11	310.6	305.31	308.74	310.74	307.78	309.28	309.55	303.3	310.72	309.12	311.71	310.28	308.98	305.07	306.81	309.74	308.34	308.7	310.06	307.69
320.2	315.67	319.05	323.2	317.02	312.89	311.76	314.84	321.13	312.38	317.72	314.76	319.19	315.48	314.98	321.17	310.92	319.76	312.15	315.72	320.66	314.87	315.43	318.55	318.61	316.93	318.06	315.77	317.85	317.45	314.21	320.53	320.84	316.7	317.97	319.91	317.52	316.97	312.94	313.24	318.07	319.52	314.79	318.6	312.83	317.43	314.8	317.48	320.61	315.89
304.58	311.42	302.96	308.75	310.55	306.03	305.13	306.69	308.33	306.03	309.41	307.22	306.51	308.94	304.55	307.21	307.12	308.48	307.49	304.56	305	306.74	309.58	306.41	305.99	308.1	307.71	308.29	302.56	305.51	307.28	304.88	309.33	299.83	310.48	303.2	304.28	306.56	306.67	311.89	301.61	307.52	305.75	303.77	307.45	308.13	309.7	302.78	316.01	305.69
308.54	310.6	317.82	313.92	318.59	316.46	310.08	314.63	312.28	314.4	308.42	310.34	310.17	314.95	314.38	314.38	313.65	310.28	313.84	312.43	311.25	315.35	317.34	310.54	315.27	313.32	306.7	309.79	315.29	316.39	310.11	313.29	310.15	312.7	315.75	312.8	309.89	313.86	311.67	312.53	312.21	312.35	305.86	313.8	313.31	312.59	314.95	311.14	317.04	311.48
308.43	311.46	306.25	306.76	313.07	311.82	309.47	311.06	309.23	304.2	309.55	311.09	309.61	308.89	308.22	311.12	306.82	311.7	312.54	307.07	312.81	308.87	304.91	309.37	313.79	306.41	312.06	308.67	305.9	315.87	304.94	312.78	310.83	310.55	317.17	304.75	314.23	306.86	314.36	306.76	310.42	308.99	309.21	307.87	311.83	306.46	307.06	313.33	310.56	306.65
315.13	312.32	312.57	308.14	310.58	314.34	316.69	312.26	316.19	312.29	312.57	317.15	312.3	313.49	310.78	307.8	312.08	311.08	314.05	316.92	309.83	314.85	315.6	311.38	312.81	315.7	309.26	311.66	315.01	318.99	313.39	317.43	309.45	312.4	313.25	313.42	314.34	312.3	317.99	315.16	313.9	311.5	316.86	315.18	311.11	316.66	309.12	313.99	312.21	314.06
304.38	310.61	304.93	304.05	305.19	305.09	302.54	311.51	309.57	301.73	301.32	307.27	306.35	307.77	304.08	307.48	305.28	307.43	306.14	310.13	307.11	311.58	307.38	301.87	307.44	306.15	310.89	309.5	306.97	308.61	305.86	301.43	303.64	306.7	306.18	304.42	304.21	305.99	307.15	310.9	308.1	307.23	302.29	312.21	301.84	304.26	309.7	304.8	309.5	304.59
315.28	315.14	317.16	320.68	317.94	317.35	320.39	317.23	320.67	316.53	319.42	320.54	318.67	320.21	321.09	320.11	322.58	319.2	319.23	315.34	317.39	315.92	322.79	317.19	316.33	320.43	318.3	315.63	315.66	317.01	315.77	320.36	315.27	316.21	317.84	321.89	319.66	318.4	321.54	320	319.54	320.8	318.52	312.12	319.84	321.03	314.99	319.41	319.36	320.96
297.88	300.32	294.85	296.44	300.92	292.61	301.13	296.27	295.75	293.73	299	292.7	296.75	299.1	298.29	297.8	297.56	298.52	301.52	299.38	297.34	291.08	301.17	296.42	295.25	296.7	297.11	292.2	292.06	295.37	295.28	300.71	293.67	299.64	302.64	294.71	293.26	296.6	295.75	297.84	297.4	296.24	299.32	296.07	298.83	303.12	294.73	298.2	301	299.97
299.76	301.62	299.81	299.67	299.21	300.89	304.33	294.02	301.52	299.31	302.34	297.77	299.09	299.93	298.04	299.78	304.83	298.49	295.85	297.45	301.94	301.97	298.75	298.41	300.92	300.16	305.1	303.86	297.48	302.33	301.56	303.36	295.1	296.9	297.77	299.16	308.2	297.21	297.76	299.92	298.2	300.68	298.05	303.78	296.71	302.27	301.54	298.87	300.89	303.74
293.67	291.56	291.98	298.74	295.8	294.63	295.5	294.34	294.73	294.27	294.76	292.84	293.07	293.34	292.03	296.08	297.9	290.26	288.34	292.21	294.15	296.95	289.36	293.79	291.92	292.41	295.28	298.71	294.09	293.28	295.12	292.28	296.14	295.72	293.81	295.07	297.22	293.08	290.31	293.83	292.1	293.86	295.06	292.92	293.92	295.17	293.44	295.26	296.53	292.77
302.91	303.91	298.57	305.21	298.69	301.78	304.98	303.46	300.05	298.3	303.79	298.85	302.46	299.12	300.3	302.32	300.2	304.54	305.42	296.6	306.45	301.15	306.38	303.67	303.1	299.66	301.54	299.05	299.95	301.08	301.14	306.59	303.14	301.76	300.98	298.98	307.43	303.02	302.12	306.3	302.24	302.25	306.24	298.05	301.29	297.28	298.12	291.19	297.63	306.22
301.7	304.9	303.8	303.05	302.55	299.31	309.58	304.18	303.93	302.84	305.19	301.7	300.34	308.86	300.5	302.55	302.57	302.11	301	301.62	296.18	307.7	297.27	306.08	303.51	302.84	304.66	305.42	301.25	302.14	304.69	302.6	307.48	303.14	300.77	301.86	303.4	305.28	302.07	306.31	303.3	304.03	304.84	296.96	303.45	301.59	297.65	304.54	304.77	303.54
299.66	303.25	306.44	305.57	298.57	302.48	302.2	298.37	301.72	301.99	301	295.99	306.81	301.24	301.81	298.61	295.2	298.03	303.39	298.74	306.85	305.28	299.66	299.13	304.35	306.43	298.88	303.97	302.22	301.6	303.47	304.84	299.54	301.36	303.4	299.41	305.38	298.69	297.5	305.07	307.02	301.17	299.2	304.57	298.42	303.76	301.41	302.92	301.79	301.5
313.11	312.57	319.7	315.8	313.02	316.64	312.85	318.31	320	320.11	316.01	315.79	319.84	316.85	321.61	315.08	313.77	314.71	318.82	312.62	315.19	309.39	310.9	319.87	318.1	313.12	319.07	310.37	318.8	319.13	314.92	320.16	317.25	315.1	315.97	310.47	316.64	315.23	313.76	311.56	316.6	311.98	314.05	319.91	318.97	315.96	316.17	318.31	321.25	309.69
301.84	298.1	303.02	305.26	305.09	299.68	300.9	300.44	301.28	306.69	300.38	298	301.75	300.69	299.97	297.82	302.47	298.38	303.21	303.53	299.68	300.93	300.05	301.35	299.94	303.94	303.07	299.61	303.64	298.28	296.82	302.58	300.74	298.87	302.1	296.2	298.59	300	301.23	296.15	298.84	300.25	302.26	302.76	295.64	298.08	303.17	300.96	298.77	295.05
323.53	330.23	326.22	326.21	327.35	327.87	330.18	326.19	329.66	326.39	331.28	327.31	327.34	323.21	327.96	326.71	329.91	328.7	325.8	327.73	323.04	326.02	327.83	329.25	328.46	328.52	330.62	327.73	327.52	328.03	328.98	324.42	332.89	329.59	331.68	329.55	324.55	327.76	330.06	326.96	328.74	328.07	330.96	323.95	324.11	334.87	329.81	328.16	328.48	322.21
293.66	289.44	298.15	290.88	294.17	296.28	294.77	299.68	294.78	295.15	293.28	300.31	296.55	296.74	297.94	296.11	295.6	299.4	294.32	289.46	296.09	294.44	295.43	294.63	300.37	294.84	297.23	291.15	294.1	297.66	287.19	294.29	302.34	295.7	297.38	291.41	297.37	292.62	297.45	299.31	294.07	292.11	290.68	296.81	294.42	299.12	294.69	296.8	292.13	301.06
310.52	312.8	314.62	312.95	315.61	314.44	312.07	311.34	310.6	308.92	316.29	307.73	314.69	311.23	318.13	313.28	316.64	314.73	309.04	314.06	319.91	317.71	315.09	316.11	319.37	313.12	308.48	314.84	309.92	313.14	313.48	316.71	316.3	312.54	316.1	313.09	318.26	314.97	308.85	316.85	311.8	310.05	312.04	311.15	312.38	312.33	314.86	306.84	309.55	313.46
305.75	302.44	306.38	306.15	303.47	302.82	308.91	306.91	305.66	306.59	305.26	310.55	305.37	307.34	309.97	306.41	310.14	309.56	306.03	307.33	312.33	305.29	303.59	300.2	304.93	301.78	308.26	306.98	305.84	308.41	302.43	304.73	306.14	304.08	305.68	306.22	302.37	300.81	310.82	305.77	303.26	306.43	305.67	307.98	308.06	303.03	309.2	305.71	305.2	309.35
304	303.04	305.05	301.48	304.07	303.44	302.67	305.86	307.11	304.33	302.03	300.63	302.08	303.47	305.62	310.33	304.45	301.07	305.05	306.88	303.62	302	304.83	301.68	302.78	304.42	307.08	305.74	302.3	307.63	304.64	307.71	304.37	306.69	302.29	299.09	306.57	309.73	305.77	302.43	301.05	305.63	298.82	304.63	307.22	301.88	304.79	307.39	301.45	299.16
301.44	298.55	304.25	304.68	305.19	300.45	299.95	299.5	300.47	304.63	303.97	301.05	301.46	300.09	303.41	298.21	305.91	304.02	309.89	303.4	305.1	298.94	299.45	302.46	299.27	301.61	304.27	301.15	305.38	303.83	306.5	303.08	302.14	303.33	304.31	299.7	299.05	303.05	304.86	299.82	303.15	305.11	302.22	303.28	303.42	304.37	302.6	308.96	304.61	303.66
305.55	301.54	305.1	305.24	301.71	303.56	297.62	305.86	302.47	302.29	304.11	296.45	302.35	302.46	306.46	308.98	299.36	304.54	305.77	297.73	298.64	306.3	304.36	306.21	303.3	296.24	301.83	306.61	304.91	303.6	306.2	303.03	305.35	305.76	308.93	304.17	303.58	307.4	304.27	305.55	297.88	305.39	302.72	305.05	301.78	304.85	304.23	304.04	303.45	297.62
328.59	331.64	331.15	329.98	325.46	326.48	330.85	329.02	326.64	328.64	330.23	326.85	325.44	329.18	329.84	328.84	325.65	330.43	328.44	329.99	326.88	331.19	331.34	331.65	330.8	322.52	325.28	327.86	324.65	323.75	326.32	327.61	328.42	330.09	327.28	326.89	331.54	328.72	327.06	332.04	332.05	327.8	323.11	325.21	327.47	324.77	333.47	329.13	326.28	328.51
303.24	304.87	304.86	303.47	302.99	299.59	304.54	303.79	306.66	303.09	300.72	305.26	303.03	305.42	302.03	299.81	301.35	301.86	306.66	303.89	297.81	297.75	302.23	300.38	303.02	303.04	303	304.15	305.18	301.74	301.17	299.74	302.53	299.35	301.11	303.98	303.51	299.55	301.3	305.44	303.03	304.31	301.01	302.77	304.46	300.67	304.69	298.32	301.19	299.16
333.14	323.41	323.5	331.36	327.67	324.45	329.91	323.02	325.75	334.41	329.53	326.95	324.9	328.66	328.03	331.6	330.37	327.13	326.27	326.44	330.78	326.25	329.52	326.48	326.88	327.2	325.32	327.3	330.53	328.79	330.66	329.53	327.31	321.77	325.89	331.4	325.78	325.71	327.76	327.79	328.56	329.33	324.28	326.39	328.59	331.76	328.04	331.38	327.66	325.05
307.3	303.19	306.3	304.57	306.77	307.91	306.23	304.48	298.31	303.54	309.16	304.25	305.83	300.52	308.7	307.68	308.55	302.14	299.58	306.84	303.44	305.3	305.37	306.87	306.43	306.43	303.94	302.43	307.55	304.19	304.8	303.84	305.9	302.82	300.72	299.63	304.83	301.8	307.15	304.7	303.9	308.34	300.18	303.38	306.66	305.74	301.29	305.32	305.29	305.25
303.19	303.9	305.31	300.15	304.51	300.85	304.08	297.72	300.18	300.32	300.7	298.34	298.09	305.19	304.04	306.56	299.71	304.17	305.51	299.87	298.03	307.84	305.01	306.01	299.87	305.13	303.03	301.1	305.78	302.45	302.83	308.78	303.17	302.16	302.57	306.58	304.55	302.85	300.34	302.98	305.32	303.84	298.43	301.58	302.04	307.35	304.86	304.4	306.48	307.31
303.32	303.1	300.64	302.27	303.4	298.84	307.56	304.59	300.31	299.32	300.3	299.76	304.83	304.29	301.57	302.91	306.59	307.86	297.61	300.95	302.99	302.64	303.56	307.63	304.08	300.81	304.25	301.92	310.34	303.55	299.66	304.1	306.44	305.12	303.97	298.86	306.1	303.75	304.96	299.49	301.43	298.64	303.32	304.06	307.25	302.08	306.71	301.87	302.81	304.16
316.09	315.73	313.79	315.05	310.39	314.65	311.05	318.7	317.21	315.85	311.48	311.32	314.03	311.66	311.48	309	314.06	310.51	310.86	319.85	316.15	314.62	312.81	317.31	312.25	314.43	314.13	310.13	312.85	315.3	316.63	311.44	310.99	317.81	313.54	314.37	319.22	313.64	306.72	312.37	306.37	311.71	312.8	316.26	315.27	313.07	312.75	317.64	319.73	314.79
306.75	310.21	314.51	312.87	313.3	310.07	309.57	310.77	307.75	314.57	307.6	304.99	308.73	313.13	311.32	310.59	318.34	312.33	308.03	316.63	312.24	310.65	310.44	313	312.92	315.88	314.55	313.79	314.89	309.05	303.48	311.63	316.5	317.16	313.51	309.88	313.04	310.9	310.85	315.46	316.34	316.32	309.49	312.7	314.62	310.38	315.4	310.75	313.44	312.72
299.76	294.7	296.74	299.4	303.91	302.51	302.44	297.61	296.63	306.45	297.68	303.21	300.44	301.15	296.75	299.64	299.1	301.59	301.56	299.1	299.84	297.04	305.71	302.5	298.06	299.09	296.39	301.49	296.23	306.5	302.45	295.68	306.75	300.74	302.12	304.28	301.3	297.74	303.88	301.81	304.63	301.08	303.14	303.7	298.63	302.57	301.05	301.36	296.63	302.33
301.36	298.58	296.01	298.18	295.35	299.84	299.5	295.67	297.25	296.31	297.84	299.98	296.92	298.95	297.21	298.16	297.32	298.83	294.98	296.09	299.94	298.21	294.28	297.83	294.77	296.1	300.54	297.22	293.85	294.44	294.1	286.22	293.57	297.54	295.83	295.5	297.08	295.94	296.99	297.29	298.83	291.99	293.95	293.7	295.78	295.42	295.53	298.7	299.13	297.13
299.96	293.77	297.68	300.74	295.84	298.93	297.43	298.09	299.97	295.89	289.48	298.85	295.37	291.64	291.88	301.28	302.03	285.69	301.16	291.42	294.85	299.25	299.34	298.03	296.11	299.17	297.93	299.83	292.98	297.23	299.67	297.34	297.28	295.57	292.11	297.77	297.56	294.28	303.13	302.87	295.61	305.62	295.15	297.21	295.55	296.9	301.59	293.52	296.98	295.93
320.53	311.11	318.69	312	312.75	314.21	314.61	314.84	312.13	316.79	318.1	314.66	314.69	317.54	316.18	311.86	318.5	314.72	316.73	311.17	318.86	310.06	316.04	313.5	321.67	312.43	318.89	319.79	314.24	314.08	319.02	317.78	315.64	313.48	317.18	316.98	311.69	314.19	312.83	316.52	310.56	318.84	315.34	316.13	315.34	314.95	316.82	317.88	316.54	316.56
309.78	307.3	300.41	304.35	304.82	312.13	305.24	308.17	302.83	303.99	306.4	302.46	304.14	303.46	303.94	305.44	301.67	300.01	309.11	308.07	303.84	305.26	304.07	301.95	310.84	305	303.84	305.36	308.82	304.51	306.64	304.35	305.57	302.56	309.17	304.95	307.07	308.81	303.32	303.85	305.26	308.85	305.86	306.22	306.1	308.32	306.13	304.51	308.8	308.13
304.3	299.01	303.41	297.77	302.73	303.48	302.2	303.31	299.25	308.33	294.19	299.72	300.05	301.6	303.51	298.52	299.08	301.14	302.65	300.04	302.97	300.51	308.23	297.14	300.76	294.15	296.61	299.78	295.17	298.91	297.3	299.39	303.95	301.36	298.01	299.07	299.51	300.45	295.64	300.6	302.58	301.93	298.77	296.8	300.5	304.02	301.58	300.16	301.15	297.15
301.07	304.56	302.68	302.4	306.75	304.93	302.66	301.38	300.43	294.41	305.89	299.3	299.31	304.44	299.47	304.72	303.49	307.26	305.92	303.32	301.58	302.91	293.91	297.43	297.07	295.77	305.95	297.52	295.83	300.89	302.84	301.08	299.48	303.93	301.07	299.59	303.75	300.66	304.63	302.45	297.72	298.53	302.95	303.22	303.17	300.08	297.77	299.23	298.58	298.61
300.51	302.78	306.79	306.61	304.13	307.38	312.73	308.73	307.42	305.13	302.43	309.64	305.84	302.02	302.99	302.73	309.24	308.36	310.66	302.87	306.33	304.9	308.43	306.78	310.56	308.37	306.4	307.14	305.89	306.96	311.85	305.71	309.36	307.5	307.32	307.51	301.8	302.8	308.09	303.7	306.33	309.94	301.58	307.2	305.75	307.2	306.09	309.6	311.73	302.83
312.07	308.75	308.5	311.62	312.66	314.78	317.67	315.55	314.13	310.98	313.78	310.85	306.71	313.05	314.62	312.5	314.95	313.63	309.16	309.4	313.09	314.77	308.66	314.87	313.24	310.46	309.22	317.26	315.99	310.83	311.77	310.16	308.54	311.11	305.31	316.76	314.06	312.31	311.09	318.4	311.13	311.68	311.57	314.14	305.67	312.92	312.31	312.49	309.94	315.19
320.32	319.84	321.84	315.97	320.9	315.74	312.84	321.35	317.85	314.52	325.77	314.59	316.22	316.98	318.68	319.41	318.14	318.22	320.41	317.43	323.21	323.77	317.8	316.84	314.39	320.54	316.3	317.58	318.75	321.89	318.98	318.63	320.81	317.83	318.64	317.83	323.3	317.27	314.41	319.03	320.61	316.63	314.58	314.18	321.98	320.52	319.63	318.18	318.99	321.04
324.53	324.98	320.7	328.41	323.87	323.35	326.77	322.62	316.37	323.93	329.4	322.75	322.18	323.13	322.59	324.12	322.16	324.46	328.6	322.03	323.75	318.42	323.05	323.34	324.85	326.13	325.08	322.87	323.43	326.25	327.15	326.72	325.42	329.44	326.73	323.23	319.03	320.68	325.25	328.13	327.64	325.05	326.99	327.64	322.27	322.93	323.34	328.64	326.14	325.66
317.08	311.48	315.63	315.87	319.86	316.56	314.54	322.12	312.92	311.19	318.81	314.59	316.17	322.75	320.48	317.85	321.52	318.12	316.46	316.1	325.2	318.43	315.51	319.99	321.9	314.32	322.08	320.7	318.49	318.11	320.65	321.05	318.56	319.4	315.28	319.11	321.84	318.67	315.55	319.85	320.09	320.06	318.28	321.28	320.13	318.55	317.23	315.17	315.95	315.24
310.97	311.03	313.74	315.58	317.52	314.98	313.47	313.9	307.86	308.66	314.84	315.38	310.4	316.88	314.33	313.25	315.17	312.07	318.67	310.65	313.11	314.74	311.62	317.62	317.33	313.77	314.21	315.45	309.33	316.58	311.12	308.47	306.3	315.94	307.36	311.39	318.92	309.99	307.57	310.06	313.49	312.82	309.14	317.67	316.88	320.09	310.51	318.04	313.3	310.98
316.84	314.56	319.95	322.62	314.3	322.49	317.26	311.55	319.47	316.32	319.64	316.23	313.05	318.29	321.74	317.64	316.96	320.15	317.27	316.05	316.95	320.77	316.53	312.78	318.61	317.45	322.27	315.23	313.55	314.28	318.88	318.64	322.15	314.45	312.7	309.61	313.44	320.68	313.46	315.49	311.77	321.21	314.91	315.92	318.25	321.33	313.43	314.03	320.51	320.29
308.77	297.76	308.97	296.96	302.22	304.97	307.42	302.75	300.74	298.98	298	307.13	303.3	306.58	300.97	301.35	297.53	301.51	303.54	300.71	302.88	300.31	304.35	300.66	304.03	300.37	305.3	300.55	299.33	302.78	302.35	301.99	304.31	308.42	302.56	305.5	299.51	303.23	301.3	305.56	300.55	310.54	302.66	299.23	303.23	308.58	306.4	300.77	309.06	302.08
308.38	311.95	309.38	310.36	303.92	308.33	313.17	310.66	308.89	313.85	311.78	317.24	310.29	309.64	309.56	310.03	309.95	308.39	314.28	309.49	310.87	308.49	307.62	320.48	314.45	314.47	307.47	312.94	308.05	306.95	311.44	308.16	314.44	306.52	310.19	310.74	314.17	311.87	309.06	309.66	308.09	306.16	306.89	308.66	310.15	312.02	308.39	310.26	313.26	309.6
316.23	316.37	319.35	316.1	314.6	321.63	314.35	322.18	319.03	313.32	313.91	316.95	315.46	317.01	319.41	314.3	318.62	316.29	318.67	315.52	317.77	314.4	319.1	318.38	315.15	316.05	317.08	315.94	313.22	317.57	317.56	319.72	316.52	317.53	322.4	315.5	323.27	319.65	315.14	317.69	322.49	317.01	317.72	316.37	318.26	312.9	311.59	314.25	315	313.35
308.87	310.49	313.65	312.57	306.35	311.22	310.99	307.85	305.46	307.86	314.94	307.8	308.79	306.04	311.08	310.94	310.54	312.91	309	312.06	311.45	314.48	309.62	306.23	307.06	311	303.34	314.94	308.35	308.61	307.73	309.51	310.25	312.2	306.31	308.81	310.06	318	312.87	308.75	312.3	313.94	312.09	312.05	305.91	311.18	306.39	313.27	307.67	306.78
312.17	311.82	317	315.01	317.57	313.19	316.19	312.5	308.93	311.48	314.66	317.66	316.78	315.6	312.59	314.09	311.95	313.98	314.43	313.79	314.84	316.15	315.91	314.33	314.35	313.3	312.08	317	317.4	313.76	313.48	311.79	306.1	310.72	310.36	314.54	309.37	315.68	309.73	318.49	314.05	314.21	315.74	317.96	309.07	313.94	309.7	311.14	314.85	313.05
322.71	316.02	313.12	317.94	316.95	322.97	320.2	318.49	322.05	318.31	319.16	309.61	317.3	318.78	319.88	316.87	316.71	312.98	319.23	318.05	321.38	320.55	316.13	315.58	315.48	316.83	317.04	319.64	317.66	313.56	319.9	317.77	320.84	314.35	321.84	319.17	320.65	321.13	322.24	316.82	313.67	313.82	320.34	317.82	313.85	316.53	309.98	320.72	317.96	320.29
306.43	309.74	307.61	314.64	311.47	307.31	311.36	306.96	312.14	302.38	309.11	307.32	307.37	311.5	306.73	305.97	311.05	306.56	306.4	316.88	309.38	309.06	309.52	308.6	309.5	308.74	309.29	306.41	306.43	312.12	308.85	307.81	308.94	311.62	307.14	312.85	310.91	312.07	305.47	307.48	311.34	310.63	305.59	308.56	313.06	311.15	308.26	310.8	315.39	305.68
309.38	301.31	303.21	305.8	306.45	305.2	302.93	305	300.81	309.19	306.36	305.55	305.47	304.66	302.75	305.1	301.34	304.49	303.11	306.82	305.47	301.34	303.45	299.54	304.27	301.76	305.69	308.09	306.03	308.91	303.83	309.75	303.86	300.82	304.27	304.32	301.85	307.04	305.14	307.41	306.86	298.62	301.83	306.79	301.39	305.16	304.31	307.3	307.59	300.95
305.54	304.23	305.24	303.77	309.08	307.8	309.52	301.44	305.24	301.58	299.18	306.88	304.66	301.42	305.98	301.68	303.97	305.7	307.16	303.03	306.86	305.67	304.07	301.98	304.38	301.79	306.88	301.96	303.72	306.64	302.38	300.35	309.87	300.4	302.59	306.27	303.38	304.27	306.49	300.6	302.26	301.29	302.52	305.22	308.17	304.15	306.05	304.7	306.67	301.05
317.87	318.1	319.02	314.46	317.07	309.87	321.38	317.34	314.67	317.67	312.66	313.9	308.4	321.04	310.13	317.87	318	313.46	311.47	316.67	314.01	316	314.49	313.58	310.66	315.94	313.19	311.04	315.63	314.6	315.04	318.74	315.99	313.29	312.38	316.56	320.6	317.48	319.01	319.12	313.8	317.64	314.83	314.11	311.53	316.17	315.19	311.99	319.27	314.69
303.28	305.17	302.58	303.49	308.16	303.98	303.4	303.21	308.09	311.6	308.02	305.15	302.86	306.75	307.24	301.03	302.89	303.59	306.6	306.06	306.16	303.31	306.65	306.83	306.98	301.79	305.08	307.28	306.42	308.62	303.24	304.83	305.57	306.93	307.92	307.34	303.62	304.69	306.7	307.32	304.77	303.83	313.01	306.98	308	306.85	305.02	301.07	301.48	308.26
303.8	310.8	307.38	306.38	303.42	305.99	307.66	307.4	308.11	302.86	313.3	303.08	309.27	305.17	306.53	301.26	299.68	310.8	309.44	302.84	308.5	308.79	302.73	301.06	310.26	312.13	307.45	303.96	308.54	304.03	310.23	304.64	309.63	304.55	299.32	296.84	311.41	307.13	306.89	303.96	307.67	305.24	309.28	303.43	305.41	311.51	307.78	304.9	305.1	308.64
317.33	318.15	316.3	321.77	318.96	321.91	315.66	322.4	323.83	317.62	320.44	321.14	312.35	317.8	317.48	317.57	314.75	318.67	317.8	314.25	316.42	319.32	317.44	320.39	315.54	317.6	318.9	315.17	317.45	316.71	314.62	314.93	321.39	322.26	318.48	318.85	313.33	318.61	321.93	316.89	316.47	317.23	314.14	319.54	316.05	311.68	316.65	317.93	317.37	319.37
294.69	296.45	293.2	292.71	294.67	298.26	296.93	298.09	296.57	297.68	297.91	301.56	295.67	297.52	295.42	300.49	297.9	295.54	301.15	297.46	300.01	298.47	302.63	295.38	294.93	294.98	296.98	296.16	293.4	294.5	296.29	301.15	296.31	296.56	303.15	293.54	297.33	292.5	299.04	298.01	295.88	298.91	300.02	300.47	300.65	297.73	291.19	297.11	295.31	294.16
326.87	323.45	321.65	324.58	328.65	329.97	328.21	327.46	329.13	327.75	327.13	319.21	327.64	330.52	322.67	327.29	327.8	327.78	330.38	324.27	325.76	326.51	330.36	331.73	323.98	331.99	327	323.4	325.33	330.42	325.16	325.47	318.87	325.47	325.19	330.48	329.91	331.65	324.36	329.73	323.64	328.81	330.09	325.5	331.11	328.83	331.17	329.52	325.74	328.93
300.94	295.13	303.98	300.12	302.17	298.96	298.64	300.02	302.31	302.23	296.07	301.79	300.66	300.98	301.15	301.5	302.6	303.6	303.72	299.54	301.73	303.02	303.74	303.5	301.61	302.65	296.78	302.36	306.11	300.35	300.44	301.02	300.12	302.33	299.38	300.3	303.48	301.13	303.92	299.39	301.55	302.5	297.25	304.11	302.57	302.93	298.64	304.23	305.21	301.82
298.46	305.34	301.65	297.88	305.01	301.84	303.53	301.5	305.63	301.68	306.55	294.37	303.42	306.08	304.55	308.62	307.5	299.86	303.55	300.94	303.73	300.65	302.55	305.64	304.14	304.56	305.9	306.53	301.93	301.48	301.13	304.65	303.35	302.06	299.68	304.25	298.1	303.26	304.4	301.75	302.76	300.67	302.88	296.05	308.71	299.82	300.56	301.6	307.74	296.79
307.67	307.98	306.41	308.63	310.46	304.99	309.13	310.37	307.27	303.65	306.19	309.02	312.63	310.82	305.85	312.12	315.44	308.8	311.08	308.84	308.51	311.69	312.39	309.7	311.76	303.86	306.44	308.47	311.47	309.67	317.23	307.88	307.48	314.6	313.49	308.11	310.43	305.74	310.35	310.08	314.6	313.02	304.79	311.1	308.17	308.73	311.09	309.52	312.81	304.73
300.4	301.18	300.24	301	305.75	300.67	303.02	308.07	302.49	307.67	300.82	301.34	305.85	304.78	301.81	303.12	302.01	301.44	303.6	304.86	299.24	303.71	300.08	309.21	300.26	301.34	306.06	302.89	305.43	304.7	303.49	295.3	308.58	305.2	304.19	302.96	305.24	299.16	297.89	305.72	303.98	302.57	304.52	300.02	303.8	307.52	301.63	298.89	303.63	305.19
309.9	310.88	311.44	306.6	305.44	302.76	312.17	311.88	312.34	306.04	308.16	312.35	303.16	310.94	309.62	312.4	301.63	310.02	308.21	305.49	313.08	309.11	308.99	309.4	307.31	309.32	312.26	307.81	305.6	309.15	305.7	307.72	308.76	306.17	310	309.79	309.58	307.78	305.93	308.98	304.73	311.47	304.59	308.9	310.72	307.62	308.28	306.86	308.56	306.81
311.04	318.61	319.03	318.41	316.61	313.96	318.96	313.58	313.74	314.14	316.78	316.02	319.91	313.73	315.97	317.79	318.18	319.28	315.72	315.04	316.9	314.64	314.55	311.58	311.95	312.92	313.59	317.47	317.41	310.97	311.46	316.6	316.25	319.1	315.7	313.96	321.64	312.99	312.16	313.96	313.25	317.56	315.74	314.4	317.43	317.11	310.3	319.3	317.5	314.7
311.99	307.42	303.34	308.96	308.28	309.28	306.99	306.18	307.78	309.92	307.74	310.08	311.22	304.85	309.23	303.74	304.17	314.55	307.35	308.66	303.38	302.87	306.35	308.78	310.03	308.73	305.71	311.69	310.46	308.09	311.67	307.32	305.8	311.25	310.85	310.51	304.58	312.27	309.52	307.23	307.51	303.11	308.45	308.08	305.35	302.49	306.79	307.56	302.97	313.77
304.72	304.5	303.38	302.36	303.48	302.45	302.72	307.22	302.53	304.12	307.74	304.32	309.64	303.56	306.47	302.47	298.64	304.26	302.01	300.33	301.92	303.76	299.77	305.17	300	294.97	308.6	297.52	300.36	300.04	305.41	303.96	301.6	302.71	306.39	300.67	300.79	302.25	302.32	300.79	303.87	303.75	298.93	303.69	301.69	307.01	302.02	305.13	299.9	302.46
306.21	304.14	299.78	304.02	305.53	302.54	301.54	304.09	300.35	305.06	307.35	303	304.13	302.25	305.32	302.94	307.85	300.31	300.09	300.83	307.36	304.61	301.6	297.44	305.89	304.84	306.45	300.3	304.16	304.67	310.47	302.53	306.39	303.64	306.7	301.21	304.87	305.97	305.34	307.74	305.42	305.36	301.73	303.51	302.78	304.07	300.85	304.97	307.31	309.02
313.11	319.11	314.93	318.36	313.48	312.17	315.42	317.51	313.67	314.66	306.02	320.61	311.5	318.02	310.79	315.17	316.14	319.1	314.15	314.59	314.35	319.87	314.95	320.12	310.05	312	314.91	315.91	315.83	317.87	317.22	314.59	314.78	310.38	312.67	312.94	317.73	317.04	312.83	312.29	316.99	312.15	319.1	309.82	312.69	315.32	320.57	316.08	314.33	309.04
311.27	315.2	315.79	318.83	318.8	316.91	319.36	318.47	318.89	313.71	316.88	319.39	320.1	312.47	320.53	317.47	321.07	318.54	315.26	323.41	315.94	319.46	315.49	315.83	320.43	320.88	319.43	314.94	318.11	315.86	318.13	320.72	322.45	317.65	324.27	315.92	320.15	324.6	320.64	327.99	318.98	315.97	323.15	315.72	313.17	314.65	319.45	318.13	321.75	321.37
304.61	302.64	304.07	304.44	300.92	300.82	302.3	304.6	304.58	304.07	301.88	303.08	307.37	300.45	301.66	303.93	302.27	306.94	305.54	303.77	304.49	301.69	304.89	305.79	306.14	304.68	305.14	299.14	309.61	304.71	303.46	300.5	305.24	304.41	305.57	305.46	304.38	304.03	302.93	304.98	303.13	299.81	301.13	300.44	301.97	305.04	307.38	302.66	301.27	306.58
328.24	334.64	325.64	322.54	329.75	332.58	329.73	324.65	331.58	329.4	330.5	327.96	330.47	329.27	328.39	328.57	322.52	327.3	325.85	328.39	325.89	328.71	326.7	326.69	321.6	327.08	322.55	328.19	329.69	330.93	328.22	332.08	324.44	328.04	329.71	327.44	332.8	330.93	327.32	328.38	331.54	328.29	326.26	326.23	328.91	328.16	328.73	329.07	330.38	328.36
306.2	303.09	308.52	308.27	303.32	303.52	305.65	308.52	311.06	306.25	311.48	301.72	306.91	306.73	312.66	304.94	304.8	310.38	309.67	303.25	306.53	304.58	301.94	303.41	303.13	303.73	307.24	308.98	310.6	303.66	301.65	306.49	303.35	305.03	306.05	308.22	303.46	305.71	304.63	306.77	304.66	306.22	308.77	312.17	304.22	306.19	310.75	306.29	309.33	307.17
305.7	299.24	307.66	305.03	304.36	298.73	307.68	304.65	302.19	301.47	305.29	299.69	305.13	304.08	300.18	305.09	300.43	306.13	303.43	311.58	304.49	303.93	303.16	302.49	304.81	306.03	305.92	303.3	305.62	302.36	307.87	302.23	297	303.47	303.5	304.59	300	301.13	301.37	302.11	303.49	299.67	302.68	299.6	304.68	298.13	305.91	306.21	304.19	302.16
294.5	294.73	295.93	298.57	294.84	297.3	298.87	293.66	301.22	294.95	299.25	291.26	296.39	296.99	295.43	295.68	298.02	290.3	296.69	295.52	295.95	301.14	299.46	296.15	297.77	298.54	295.11	298.48	296.09	299.37	294.9	294.08	297.73	295.11	293.69	297.35	293.77	294.56	291.23	296.64	300.76	293.45	297.71	297.83	297.23	298.87	296.15	297.92	297.1	297.37
309.84	305.73	314.92	314.58	310.54	312.08	310.74	308.25	308.52	315.95	313.41	303.22	310.28	309.71	309.72	308.25	309.05	304.63	315.18	308.39	311.47	316.89	307.6	311.53	312.73	308.06	312.69	315.31	310.14	318.25	308.43	310.48	305.13	307.74	314.38	314.09	315.44	311.49	315.77	311.88	311.41	311.06	313.45	310.53	313.6	307.55	311.31	307.63	310.86	315.51
317.12	312.49	315.29	313.47	317.45	310.06	318.34	313.2	313.2	315.53	314.6	316.05	316.04	306.96	313.34	318.17	308.57	317.82	313.94	313.61	312.82	314.52	313.18	314.26	314.84	312.7	313.44	318.81	313.89	316.65	314.39	316.93	310.15	314.58	311.65	312.82	312.68	316.1	315.3	313.77	313.13	312.22	312.95	317.24	313.22	320.27	315.24	311.52	311.83	313.61
327.08	330.38	325.48	327.49	328.64	327.76	327.41	325.46	330.04	326.41	330.31	325.61	322.54	325.9	330.34	329.2	326.76	329.69	322.74	325.37	324.64	329.76	327.89	329.72	326.61	326.65	327.88	324.96	328.46	329.22	327.01	330.26	325.71	326.98	326.82	326.48	329.46	328.71	322.62	331.61	325.54	329.75	330.84	324.75	325.1	325.36	328.23	331.35	328.05	330.3
302.94	298.82	296.27	304.42	301.85	302.41	303.11	304.47	300.12	301.74	297.33	302.35	298.91	298.66	303.89	300.8	300.27	306.86	302.63	303.71	301.79	297.41	302.65	296.58	301.65	304.05	302.65	304.19	301.95	305.85	304.38	309.18	302.68	300.14	296.64	297.81	301.51	303.1	301.13	309.22	302.15	301.35	300.64	302.2	299.49	298.94	308.6	300.4	297.93	301.18
316.45	312.38	310.81	316.59	316.88	318.18	311.65	314.22	313.42	313.99	306.9	316.88	310.48	314.32	313.97	312.89	314.95	314.86	310.43	311.83	313.35	312.44	312.47	311.62	315.47	316.12	312.09	316.51	311.96	317.7	313.34	314.32	310.56	312.67	311.19	314.49	314.03	314.85	317.7	316.14	308.81	310.66	318.27	312.74	312.14	319.05	315.5	316.67	317.15	312.99
290.1	293.42	289.98	295.1	295.02	295.95	293.83	295	290.56	293.74	295.93	293.19	288.58	295.88	294.53	290.31	288.19	292.66	294.9	296.85	291.99	295.08	298.45	291.43	294.14	296.78	294.67	298.48	291.36	293.41	297.25	293.08	295.66	295.48	299.78	300.27	294.28	290.15	297.82	294.83	294.68	300.38	293.63	294.66	295.46	293.52	293.68	292.29	293.49	296
302.83	299.4	300.77	299.93	300.26	304.19	302.9	300.63	298.91	299.25	301.44	300.55	300.62	302.06	301.67	299.12	299.01	304.11	300.45	299.19	302.28	301.04	300.22	302.79	305.01	301.76	302.62	301.29	304.37	300.58	297.31	306.02	302.29	299.18	299.78	300.04	294.67	303.61	297.91	301.16	297.87	299.74	304.09	299.67	301.21	301.21	299.26	305.69	301.09	298.25
312.55	314.04	315.46	311.71	315.67	315.98	314.53	314.57	309.73	313.83	308.3	318.08	312.77	317.21	316.13	314.87	312.22	312.62	314.45	309.81	313.68	312.63	314.53	312.68	316.73	319.26	319.64	313.83	321.46	312.77	312.6	308.95	308.65	311.5	314.51	312.3	313.72	313.79	311.71	310.08	312.22	313.08	316.97	313.45	312.15	313.19	316.46	311.49	310.59	312.59
315.55	315.64	311.45	310.74	311.44	313.71	309.33	313.54	312.39	307.41	311.69	310.83	315.45	314.46	312.31	318.82	310.8	310.66	315.6	313.1	310.1	316.47	310.56	313.55	314.04	315.13	315.81	312.38	312.11	306.85	311.38	312.83	309.6	311.8	311.24	307.43	309.88	312.8	313.65	310.09	317.07	309.08	313.42	312.06	315.37	315.12	311.48	312.47	315.87	311.56
323.56	317.68	319.84	317.28	319.74	322.01	319.23	318.53	319.01	322.83	317.99	320.83	318.41	320.94	316.5	321.61	322.13	320.02	311.9	322.94	320.03	317.34	320.43	317.95	314.08	317.16	319.47	316.01	320.65	320.78	317.58	319.45	322.85	319.04	320.58	322.44	319.65	318.04	318.52	321.23	316.25	320.61	318.46	319.52	320.76	321.11	319	321.97	318.56	319.82
300.97	304.01	304.12	300.1	300.44	302.08	296.06	300.49	300.68	296.92	304.58	305.38	301.34	303.52	304.21	300.26	300.9	306.37	297.55	303.21	300.01	304.3	305.09	303.47	304.84	300.52	306.39	302.85	300.98	302.57	303.8	307.24	304.21	301.3	306.05	306.2	303.71	299.14	302.3	299.96	303.59	304.7	299.31	304.47	299.7	301.89	304.79	305.63	304.46	302.53
302.1	300.36	302.94	304.53	297.9	303.81	301.31	298.83	309.2	303.32	305.32	301.95	305.63	301.54	304.55	303.24	307.93	305.26	296.28	304.08	300.84	302.72	302.69	306.18	296.94	309.11	304.7	303.9	300.66	297.13	300.72	306.37	303.26	303.78	307.8	306.2	303.39	299.99	302.45	300.74	303.09	306.77	302.73	306.32	301.09	307.42	300.11	296.58	304.18	307.66
319.44	312.43	320.53	317.27	313.07	319.94	316.5	319.78	320.3	317.57	318.51	316.5	316.88	317.42	312.08	313.14	313.43	315.7	317.98	317.4	317.55	321.15	319.56	322.08	316.24	323.19	322.39	314.85	316.51	317.09	315.77	318.68	322.29	318.94	315.32	318.48	319.22	321.55	315.81	317.92	315.15	313.97	322.36	318.71	323.23	321.03	313.7	313.62	318.75	317.85
306.58	307.57	300.29	301.38	300.01	301.6	303.41	304.17	303.43	303.09	305.5	301.44	304.59	309.96	301.89	303.5	300.86	304.71	307.59	301.06	303.33	306.82	306.68	306.14	301	300.22	301.83	302.91	304.14	305.31	297.94	303.66	304.74	307.44	303.56	301.7	305.01	302.3	305.76	298.44	301.3	302.16	304.68	301.7	301.44	303.46	303.97	303.11	299.62	302.99
315.21	310.66	311.46	310.51	313.49	321.32	311.39	315.54	313.08	312.98	314.78	318.39	313.56	317.54	314.46	317.73	315.69	315.07	316.49	312.36	313.22	316.42	314.3	316.33	312.57	313.83	311.7	307.48	317.15	317.72	312.67	313.06	310	310.88	312.79	313.87	316.14	314.72	314.12	315	312.39	316.99	308.79	312.94	313.5	311.47	314.22	313.8	316.43	311.93
320.73	327.5	322.77	329.45	331.58	324.13	328.26	322.51	324.52	328.43	326.36	327.67	324.79	326.94	322.01	323.46	323.84	330.53	328.26	320.52	324.24	328.09	324.79	327.28	319.49	324.7	323.55	323.26	319.65	324.92	322.54	324.43	319.41	329.23	327.62	324.81	325.34	326.45	324.97	322.33	325.44	330.32	325.69	331.46	319.84	320.64	328.6	326.99	323.41	321.43
307.18	302.98	304.99	305.25	306.25	311.34	304.47	305.53	302.42	301	302.31	307.36	304.24	303.3	303.86	304.6	302.21	308.33	311.49	302.6	303.41	305.48	303.52	306.49	306.17	305.73	304.92	303.82	310.16	308.06	306.32	303.33	308.98	306.73	301.66	302.8	302.24	306.68	305.68	307.97	300.85	300.77	302.99	306.01	310.35	306.52	301.92	301.93	300.82	302.93
302.31	302.62	304.68	301	301.5	298.89	308.13	309.05	301.79	304.73	299.32	304.37	298.4	297.46	306.77	304.69	299.94	302.43	304.36	299.67	303.73	305.27	300.2	303.7	303.39	303.62	303.53	309.57	310.77	305.66	304.88	298.21	302.28	303.96	304.72	307.07	301.05	306.47	305.52	305.69	302.58	304.84	301.91	302.18	300.78	304.62	306.61	307.31	303.19	304.43
306.67	311.98	313.52	311.08	313.79	309.32	308.72	310.21	308.39	309.22	302.91	314	312.12	304.63	307.72	309.26	313.95	312.62	307.46	309.06	312.81	309.33	306.5	308.65	307.04	309.83	311.13	308.11	311.37	306.58	310.15	315.06	312.11	305.55	307.69	307.43	308.4	310.69	306.93	308.25	308.36	308.28	312.99	305.89	310.34	313.43	304.89	309.44	303.95	303.73
306.92	302.96	304.69	311.77	303.41	303.71	303.88	305.15	301.66	301.51	308.8	308.17	301.2	302.67	306.16	302	307.16	308.04	305.28	302.55	310.72	309.98	303.84	310.35	304.57	304.13	301.57	299.78	299.18	307.33	307.21	306.21	300.33	301.94	299.17	305.25	307.49	307.4	305.2	306.22	301.24	305.19	309.78	310.62	303.79	306.98	307.79	302.76	302.02	302.53
304.51	304.05	298.8	306.18	305.49	304.86	302.27	307.85	306.02	304.17	308.44	308.34	305.85	305.8	308.48	307.78	307.92	304.94	304.53	305.72	309.76	306.5	307.85	301.07	309.1	309.08	304.49	303.87	308.41	307.17	305.24	309.18	308.36	308.12	304.34	304.37	306.32	308.72	301.52	304.87	302.53	310.17	305.01	306.79	305.71	306.44	309.87	307.88	303.85	310.13
318.93	311.07	318.7	315.5	313.42	315.7	310.88	319.7	314.81	317.03	318.15	315.46	319.54	313.55	312.1	318.81	315.97	314.65	316.73	319.32	316.55	316.77	318.27	315.12	320.69	318.49	310.89	322.7	317.44	313.9	313.33	321.05	317.98	311.04	315.03	312.95	313.23	316.24	317.95	317	312.05	318.53	316.28	312.47	314.48	316.82	315.75	315.31	314.26	318.55
304.82	301.92	303.37	305.11	304.47	307.58	309.38	307.96	302.55	303.42	302.95	310.41	308.31	309.25	308.57	303.52	310.33	308.98	302.49	304.09	305.85	305.32	308.64	307	306.56	304.03	306.84	304.61	305.9	307.14	300.73	306.37	303.22	305.4	307.41	307.17	303.56	301.53	308.55	303.61	307.29	306.49	306.82	305.34	309.96	306.88	306.76	300.62	304.23	303.23
307.55	312.05	312.82	308.03	311.07	315.41	306.37	306.47	311.27	310.98	311.18	315.41	309.84	308.01	310.18	310.23	310.6	315.38	314.71	308.59	309.42	311.82	306.56	308.61	308.65	306.44	307.47	312.9	310.21	310.78	310.34	313.45	314.83	310.27	308.07	306.03	314.55	308.39	313.45	310.33	313.32	313.31	312.96	307.53	307.96	305.89	308.05	311.6	306.9	311.42
313.53	308.91	313.57	309.86	312.25	316.45	314.69	313.98	312.65	313.36	306.67	311.68	320.02	313.21	311.03	314.15	312.96	314.15	314.4	313.98	312.47	310.27	314.9	309.81	316.09	314.57	314.42	311.86	306.3	314.33	309.51	316.02	309.56	317.64	312.57	313.48	312.03	313.36	310.31	315.47	312.29	317.85	313.84	313.01	308.12	316.16	314.65	315.35	313.49	310.74
317.14	309.96	318.81	317.54	313.78	315.8	319.32	318.07	312.43	318.49	315.55	315.35	313.92	306.69	313.76	314.76	314.63	312.63	320.19	315.31	312.04	319.51	319.53	312.02	311.77	320.17	315.8	314.53	312.12	309.94	313.15	309.31	314.86	315.95	316.34	313.65	318.14	318.15	317.21	315.75	313.79	313.41	313.94	314.72	318.27	315.49	318.8	316.23	313.69	315.14
302.65	298.99	305.59	300.02	296.93	302.45	300.98	297.73	300.79	297.71	297.14	300.04	302.26	299.94	299.62	299.34	300.43	296.49	300.73	301.11	297.81	303.9	297.22	301.95	302.64	296.58	298.25	298.61	298.75	300.36	300.06	293.49	299.93	298.34	300.23	301.92	293.08	300.35	300.35	302.94	304.08	303.34	302.24	293.93	298.11	299.98	299.96	296.22	303.45	299
307.27	310.39	308.67	309.78	308.63	310.38	306.97	313.09	311.79	312.3	307.71	308.14	313.68	307.85	306.41	310.19	310.3	306.56	304.94	309.21	308.14	310.33	306.43	307.14	313.35	303.44	307.79	311.51	308.6	310.06	308.87	313.15	307.39	310.39	312.35	306.28	311.8	307.47	313.86	303.77	311.8	313.52	310.18	306.78	310.63	306.76	314.86	308.66	309.44	310.75
326.86	330.41	328.03	325.11	327.93	327.89	327.83	325.37	328.62	325.89	324.96	323.43	333.11	323.26	328.65	330.22	332.31	325.75	322.98	325.94	326.29	323.78	330.41	324.79	322.66	328.82	326.29	320.67	325.91	330.69	327.77	328.87	332.27	327.45	326.26	326.56	330.69	329.59	332.14	331.38	325.12	331.79	327.23	326.53	324.21	327.92	328.35	327.85	334.63	337.51
320.12	316.87	319.46	318.72	317.99	319.34	317.6	322.44	320.76	313.72	316.61	318.63	321.95	318.04	314.94	319.28	323.39	316.13	317.35	321.68	320.53	323.84	316.28	316.09	316.13	320.11	317.45	320.39	310.49	319.27	319.42	323.54	322.95	318.27	323.08	318.84	319.06	320.83	319.21	318.79	318.83	319.32	317.64	317.47	322.57	318.01	323.1	319.42	320.08	319.87
307.48	305.54	305.09	304.9	301.98	309.12	307	308.34	306.91	305.72	305.56	299.96	307.4	306.52	307.43	315.39	312.4	305.81	308.83	305.15	306.41	304.18	306.84	307.17	303.37	309.35	306.17	310.85	306.74	308.4	306.83	307.62	308.97	312.86	308.89	307.5	304.39	305.3	305.97	306.63	309.73	308.55	307.39	309.15	305.65	307.75	308.55	309.64	305.64	308.73
305.35	309.49	302.62	302.36	303.54	300.82	300.59	303.66	304.76	308	302.3	302.14	308.12	302.36	305.27	305.51	301.65	301.23	307.7	303.03	301.85	303.45	302.63	301.99	303.65	302.94	302.32	305.76	306.77	303.52	300.68	304.18	299.87	301.64	304.61	311.13	306.02	298.52	302.85	301.78	302.98	305.49	299.95	300.1	300.12	302.64	304.47	298.86	300.93	306.25
322.08	325.3	328.74	323.2	322.86	325.03	326.99	325.32	321.65	326.58	328.19	324.09	321.18	322.37	324.73	321	323	323.85	327.5	324.04	330.11	330.99	327.96	321.58	328.96	326.39	325.65	323.36	327.83	325.63	322.26	326.08	325.72	326.88	325.72	323.42	329.98	325.62	324.26	331.25	320.33	328.44	319.23	331.77	326.46	326.9	319.68	321.83	326.64	326.38
322.65	315.84	319.92	323.69	323.22	323.63	322.56	317.87	322.97	317.15	318.13	315.62	326.54	313.49	318.45	321.92	317.18	316.04	316.76	315.54	318.98	323.24	318.94	319.95	317.21	318.66	320.1	321.22	319.02	318.85	322.79	318.16	321.81	321.74	318.39	320.71	318.17	324.58	317.39	319.35	320.91	311.3	317.48	317.98	315.74	322.53	320.11	322.65	322.28	316.89
313.59	314.07	313.49	310.3	314.37	314.93	309.42	313.55	313.06	311.59	311.28	310.23	313.83	316.97	313.68	313.32	313.23	311.79	315.28	311.6	310.96	305.76	309.78	314.19	308.24	312.74	314.29	312.31	312.93	314.19	315.73	314.24	311.73	309.89	311.32	312.1	317.2	314.46	311.41	310.11	310.99	314.63	313.95	311.34	317.47	311.36	312.82	308.46	313.06	310.58
316.51	313.6	320.06	320.47	312.5	320.21	318.76	322.51	315.6	315.78	322.44	314.87	317.65	312.92	313.13	316.93	312.51	316.77	316.42	317.17	312.55	315.94	313.03	319.17	315.21	316.75	317.33	317.34	317.28	318.02	315.69	315.19	315.15	312.93	313.22	315.69	319.3	312.14	318.09	316.51	317.93	314.81	314.9	317.62	318.43	313.35	320.48	316.07	318.73	319.73
318.68	313.69	310.31	311.89	317.31	318.34	316.24	314.41	314.24	314.53	315.5	316.23	313.2	313.85	311.5	312.89	314.89	317.59	307.99	313.81	313.14	309.53	317.13	312.32	317.09	321.28	314.97	318.93	314.62	318.67	312.79	313.45	317.4	314.68	314.83	310.98	314.2	310.42	319.88	308.48	314.97	317.87	313.49	313.96	315.42	314.79	310.53	310.64	315.74	313.42
296.32	300.8	300.74	297.75	299.03	301	302.53	304.39	302.13	297.45	301.78	300.42	304.4	302.17	302.81	302.27	296.53	301.12	301.41	297.26	296.42	300.07	297.58	300.85	299.4	298.42	297.9	300.34	302.44	300.09	298.08	301.03	296.59	300.95	297.37	293.74	299.82	300.88	297.98	300.64	300.67	302.23	300.25	296.53	295.46	299.5	299.48	299.83	301.59	298.58
321.88	321.7	314.29	317.09	317.21	315.73	315.02	319.54	319.44	320.37	319.07	318.19	320.24	316.03	319.51	312.86	312.3	317.64	316.67	316.99	317.33	318.04	321.16	314.99	320.93	322.66	313.35	317.08	321.1	320.92	321.26	315.63	316.65	318.57	317.55	322.6	321.04	317.23	319.14	320.67	325.3	319.39	321.25	314.51	316.75	314.6	315.12	317.63	314.7	321.51
311.78	314.35	312.06	319.74	315.27	312.45	312.83	312.56	318.87	313.69	314.88	314.25	314.98	314.6	316.21	318.88	318.47	318.72	311.26	320.19	317.5	314.35	315.16	322.7	320.06	315.58	318	317.11	318.94	314.5	317.78	315.07	317.95	316.77	317.43	319.73	315.91	314.8	314.45	315.83	315.09	314.65	309.22	316.35	317.11	318.25	314.02	322.11	310.82	318.32
327.97	329.7	324.04	326.99	330.69	326.7	329.34	325.7	328.38	330.93	328.37	326.36	323.54	325.61	324.11	328.64	321.37	330.42	323.48	329	326.38	326.59	329.35	330.14	323.19	329.09	325.13	327.89	332.14	326.08	326.82	330.52	324.43	329.14	323.56	330.94	330.38	328.02	331.13	326.78	329.9	325.71	321.78	325.47	330.78	323.73	329.68	327.24	328.26	326.26
303.27	302.97	301.2	304.71	305.58	301.34	304.99	302.16	307.29	302.17	303.3	305.07	298	302.07	308.15	305.28	303.06	300.45	303.39	306.48	306.45	303.9	309.59	306.01	307.18	299.38	298.45	307.57	309.48	304.54	301.97	304.35	300.26	303.38	302.62	307.38	302.68	303.78	304.96	303.23	302.54	303.64	302.67	302.5	300.45	303.18	299.63	303.74	305.28	306.09
311.63	309.8	310.33	310.4	311.14	312.6	313.42	312.24	314.27	314.2	306.54	314.19	308.14	315.71	312.68	312.76	316.77	313.15	311.46	319.18	313.48	313.04	313.93	318.51	319.93	311.33	306.88	310.88	312.91	312.76	311.14	315.18	308.67	316.3	310.45	314.37	311.64	308.39	316.12	315.47	312.49	318.17	312.02	311.56	312.09	315.68	314.54	316.42	312.16	310.18
314.49	306.5	307.75	309.04	312.27	315.08	311.9	311.98	309.07	310.46	313.26	308.02	308.22	312.28	308.43	311.1	312.27	317.91	311.74	310.28	314.91	312.35	309.56	309.52	313.02	315.5	315.15	317.29	309.88	316.74	311.65	312.92	313.37	313.42	311.44	311.76	312.01	313	315.37	317.01	313.38	311.45	312.79	310.8	310.12	310.7	311.86	313	315.63	313.07
300.33	300.39	295.77	300.12	302.53	299.33	298.47	307.77	299.4	305.47	295.27	300.25	300.91	305.17	303.76	298.04	302.12	293.23	299.94	302.12	300.85	298.93	296.19	299.32	294.24	302.9	295.2	301.81	301.76	298.81	300.62	294.64	299.08	300	298.02	299.36	300.97	301.51	297.96	300.47	300.9	300.1	300.65	296.91	296.74	303.01	296.01	302.72	302.17	302.3
326.11	330.89	328.24	325.32	326.61	325.07	325.35	325.12	327.51	323.75	323.12	328.42	331.93	325.37	325.99	324.82	324.41	328.02	329.26	328.4	332.34	328.71	329.71	324.58	326.81	329.75	320.53	322.29	327.11	324.52	324.6	327.15	326.57	329.01	325.94	322.41	330.6	327.1	327.64	324.32	327.3	326.35	329.68	326.63	327.99	327.34	325.96	323.57	326.58	325.95
313.91	312.16	313.42	316.79	314.52	314.63	309.65	314.77	316.27	314.57	317.12	310.38	317	306.04	319.82	316.01	312.41	312.1	318.25	314.84	319.36	313.85	312.97	318.45	322.65	317.57	313.41	310.64	314.26	317.13	315.39	310.93	315.77	313.43	312.57	319.22	310.46	313.02	315.98	314.76	314.96	317.3	311.54	311.15	316.13	316.75	316.31	308.58	320.1	312.31
309.34	315.83	310.13	316.07	312.42	313.65	307.35	312.41	313.3	315.15	313.95	317.22	313.27	311.94	313.28	313.86	314.49	316.47	316.12	315.14	313.68	311.38	316.93	315.31	318.23	310.44	314.68	313.37	312.57	313.11	312.35	315.75	313.8	315.41	315.97	312.15	309.33	313.29	319.2	315.25	313.02	311.62	318.19	311.42	311.45	309.37	316.56	314.37	314.78	317.24
307.64	308.44	308.37	310.35	308.99	308.42	308.78	312.73	308.96	312	307.96	305.89	309.67	311.67	314.11	303.01	311.1	310.97	312	310.1	308.67	312.93	307.25	311.35	305.67	307.39	310.17	313.45	307.96	309.19	314.08	311.57	307.42	311.11	310.03	307.88	314.03	311.88	309.23	312.32	308.8	310.54	308.83	309.92	312.21	310.12	307.6	312.36	311.15	310.43
312.95	316.48	315.25	315.28	310.62	317.07	314.45	314.54	316.3	316.83	311.16	311.66	311.72	307.5	314.63	312.89	314.86	311.3	311.71	309.03	316.51	312.99	312.92	314.64	312.06	310.18	312.97	316.28	310.42	318.7	313.27	313.64	310.63	312.48	314.28	309.69	314.04	309.74	307.71	310.35	313.39	313.54	312.04	312.71	313.39	310.19	314.18	311.48	316.6	314.79
307.89	303.75	303.17	304.18	307.5	311.37	308.91	310.65	309.41	305.84	308.1	301.79	309.68	309.5	304.66	303.15	304.96	303.33	301.07	307.02	304.3	310.17	307.3	310.85	310.41	305.24	309.64	307.77	309.75	306.95	305.99	306.53	301.33	300.51	310.3	310.73	308.26	305.51	307.02	307.23	312.51	305.96	309.3	303.14	307.67	311.66	305.53	304.52	305.89	309.33
313.12	308.99	310.91	312.13	306.68	310.3	310.68	312.73	309.49	311.98	308.78	312.72	306.11	312.76	309.53	311.49	308.38	309.93	311.68	303.34	308.6	312.13	304.94	313.9	308.67	308.51	312.18	304.97	303.53	308.1	309.89	307.9	304.29	306.3	308.98	312.3	309.52	310.3	307.92	308.8	311.82	313.55	315.43	312.62	308.97	310.55	311.94	310.47	308.12	304.84
303.97	302.69	307.8	304.99	301.53	309.58	302.04	303.25	304.92	306.86	304.53	303.96	306.14	308.78	305.91	306.14	308.28	307.61	304.13	304.68	302.99	301.24	305.78	303.71	311.97	305.08	302.53	303.81	305.33	306.91	300.21	305.3	301.68	304.39	304.88	304.57	303.7	300.76	306.4	303.18	301.17	303.95	307.78	300.79	302.69	303.07	300.87	307.11	303.01	304.52
296.91	293.24	294.62	294.29	295.91	294.21	291.89	292.39	296.76	293.73	296	287.78	293.84	286.35	294.03	298.53	301.09	295.46	291.96	294.67	295.42	291	298.58	294.75	294.78	295.1	290.16	295.35	291.85	291.73	300.09	292.47	293.76	288.33	295.39	294.79	290.88	294.66	295.26	294.04	294.85	289.14	294.58	291.15	296.52	293.76	288.29	295.93	294.65	291.09
330.37	329.34	328.22	327.13	331.62	324.24	328.59	328.75	325.11	330.14	321.8	331.51	324.09	331.52	329.99	331.83	328.75	324.62	330.18	323.96	330.45	330.52	329.89	327.52	331.36	329.19	327.18	336.35	330.66	332.77	334.9	328.49	329.45	328.88	332.24	326.77	332.65	330.82	328.73	327.15	330.39	330.62	329.19	331.08	329.68	325.13	329.6	329.01	331.06	330.03
297.68	292.91	295.44	291.73	287.5	293.39	297.02	295.44	293.94	294.16	291.9	291.84	293.71	296.36	295.66	289.24	289.58	295.23	289.03	294.25	293.13	291.71	298.6	295.03	295.78	295.41	299.45	298.98	292.97	293.68	292.74	290.01	290.42	294.67	295.16	292.95	293.21	292.84	297.85	300.41	293.8	294.98	296.58	293.19	296.01	293.27	297.11	296.33	297.06	295.02
310.86	313.5	318.33	309.75	312.74	313.73	314.11	316.62	315.99	314.11	314.44	308.1	314.54	316.39	310.96	312.64	317.91	315.17	311.04	314.92	309.08	309.15	315.24	311.73	314.16	312.55	309.13	314.21	313.03	316.93	309.14	312.19	311.5	313.87	309.61	310.1	309.66	310.08	314.91	312.59	310.53	315.55	314.16	314.31	310.73	310.34	314.55	313.76	308.16	315.37
303.03	305.51	305.93	302.4	312.66	303.16	308.27	307.76	300.14	301.62	304.34	305.15	303.62	305.52	310.77	302.11	307.2	304.93	300.15	303.62	301.31	306.64	307.58	306.55	305.73	306.35	303.7	304.39	311.08	303.29	304.72	304.96	307.43	306.67	305.85	303	306.94	305	309.01	306.97	300.83	304.08	307.63	304.85	306.98	307.64	308.25	304.31	301.28	304.54
317.62	313.66	313.97	314.41	307.36	309.35	311.95	308.91	310.19	314.09	310.85	311.86	313.7	314.32	314.89	317.98	314.11	311.22	312.92	311.24	317.18	320.28	317.4	313.59	314.5	315.64	312.3	312.36	316.92	309.69	314.04	314.33	318.41	315.46	310.59	314.56	310.24	315.25	313.46	315.64	316.33	308.76	317.39	310.59	313.45	312.9	315.46	313.93	314.41	317.92
308.62	306.95	304.38	305.87	310.02	309.63	306.37	302.67	306.23	305.9	306.63	305.32	303.39	304.61	303.77	302.39	303.45	308.32	303.65	305.72	305.34	302.51	300.32	303.21	303.92	307.48	305.14	306.49	305.95	305.36	303.97	307.88	304.81	304.94	304.27	306.91	306.84	303.3	300.5	307.24	302.5	300.39	307.1	306.7	306.85	302.47	306.83	307.08	309.87	310.65
315.29	315.54	312.69	309.47	314.67	313.13	309.06	311.87	308.52	314.43	317.78	312.25	316.59	314.99	312.49	310.06	312.65	312.94	315.87	313.52	317.48	312.99	310.67	312.13	310.75	312.02	313.62	316.54	313.91	313.82	312.98	315.73	312.76	315.38	313.62	312.55	313.79	313.07	314.7	310.74	308.91	314.38	311.75	312.52	314.15	319.97	314.68	311.49	309.39	315.64
311.91	309.9	309.59	309.57	308.32	312.81	315.41	306.57	311.47	313.71	309.22	308.79	315.48	317.77	312.19	311.55	306.34	307.73	313.98	311.24	313.53	312.29	304.68	308.91	310.58	305.31	308.39	314.25	309.98	308.57	303.04	308.21	311.44	313.04	309.77	308.38	309.53	311.59	308.58	312.11	314.5	317.08	313.57	311.57	310.53	311.36	307.85	308.86	314.65	310
299.07	302	299.12	293.76	291.4	298.39	295.74	296.2	295.81	297.8	301.88	292.15	297.24	297.7	292.25	297.03	296.7	298.33	300.27	296.41	293.6	294.1	295.71	297.74	294.78	297.62	298.59	291.98	297.35	300.59	291.19	294.18	293.58	297.7	298.27	296.72	295.55	299.18	292.73	295.53	295.72	294.75	300.22	300.7	294.89	293.88	294.15	297.16	296.37	293.88
307.54	304.66	307.62	306.06	308.22	304.98	305.82	305.21	306.72	302.72	307.88	311.05	305.9	310.26	300.66	310.31	309.02	305.96	310.2	307.3	303.94	306.94	307.76	303.33	303.85	308.59	309.28	307.2	305.76	301.74	304.58	306.33	307.72	302.52	306.02	309.69	310.88	308.45	305.93	310.61	311.16	311.65	309.26	306.28	308.54	309.16	308.32	306.7	307.78	309.4
297.41	301.5	304.6	300.84	301.21	302.16	304.4	300.71	302.81	300.7	300.73	301.48	307.83	304.26	304.26	302.29	302.1	304.49	304.91	302.88	303.21	304.05	302.95	305.94	299.28	305.26	304.12	300.17	305.54	301.93	304.63	298.21	303.77	304.36	305.61	301.34	304.59	301.18	304.93	300.82	299.99	302.23	301.64	302.16	303.07	304.92	302.87	300.53	298.64	303.37
322.19	329.86	329.53	330.68	329.81	322.15	331.57	327.08	327.61	325.85	328.86	329.24	326.8	330.27	330.05	326.9	327.68	328.1	326.69	332.4	327.95	329.19	325.66	325.45	327.51	339.09	334.93	329.03	323.7	325.62	328.2	328.24	322.44	332.44	326.51	328.1	321.57	327.98	325.82	328.75	330.63	331.86	328.46	325.83	332.81	327.41	323.33	331.65	322.76	326.85
319.22	321.57	317.98	315.77	317.42	321.96	323.3	322.27	320.55	314.68	318.73	314.23	318.48	322.89	314.96	322.76	324.56	319.83	316.01	317.11	320.05	322.81	319.57	317.93	320.98	316.81	320.3	319.41	319.24	318.36	322.19	319.21	319.39	319.02	323.99	318.36	315.53	317.95	314.36	318	313.65	315.15	326.93	318.86	315.61	317.13	323.27	316.19	317.97	319.92
300.64	307.28	299.77	302.85	297.43	301.11	299.18	295.91	303.95	297.16	301.74	303.39	304.3	303.67	296.97	296.89	299.39	303.81	300.39	302.88	301.26	303	295.37	298.13	305.24	293.74	302.37	301.65	301.11	303.68	298.84	296.38	299.92	299.8	297.55	300.89	297.81	298.12	305.29	299.36	305.53	301.62	304.78	300.09	300.8	302.56	300.84	297.25	300.85	297.64
303.78	303.59	302.45	304.67	300.51	303.66	301.37	304.29	309.2	299.6	301.31	299.08	303.95	306.17	302.2	300.87	299.36	297.41	302.73	309.36	305.23	302.44	300.47	304.51	308.08	299.27	302.9	304.67	304.1	303.3	302.46	303.22	307.06	304.08	303.04	300.8	298.56	301.39	303.39	302.57	301.01	302.96	301.76	297.49	301.06	304.47	295.53	303.7	302.81	301.05
305.89	305.28	299.61	300.6	304.32	306.5	299.86	301	308.82	306.31	297.13	306.15	304.27	304.86	301.01	307.07	297.89	304.76	305.92	305.46	301.31	305.2	302.22	303.69	309.43	303.16	308.71	302.14	304.35	302.87	307.32	303.02	304.48	302.12	303.5	300.55	304.9	303.58	303.9	298.57	307.02	306.5	297.82	301.75	301.36	295.85	300.92	301.43	311.08	302.56
304.86	306.16	300.39	300	296.44	302.07	298.55	304.39	305.58	302.89	304.89	295.07	304.56	300.04	297.77	300.84	304.06	300.26	299.03	303.62	295.59	302.92	304.95	305.04	298.71	297.03	298.94	300.8	298.41	301.99	301.5	297.98	303.71	301.57	296.11	298.37	300.17	297.7	297.43	296.46	297.16	303.01	298.86	300.15	296.88	298.81	299.47	303.55	300.1	298.15
320.61	315.92	314.54	316.3	322.67	320.84	316.31	322.6	321.94	315.08	319.32	318.63	316.92	312.25	315.39	313.19	315.98	319	313.87	312.47	323.44	319.13	313.69	314.86	314.85	316.88	314.84	316	310.2	319.23	316.29	315.22	319.39	318.94	316.1	314.98	319.25	317.92	314.37	316.46	315.92	320.52	315.36	315.29	321.19	314.98	311.82	319.08	314.11	321.87
300.4	299.38	305.51	298.32	304.64	301.37	299.44	300.93	302.82	295.38	301.79	301.84	307.35	298.39	298.62	302.59	299.06	301.44	301.28	301.65	297.49	295.88	301.97	302.74	295.19	299.61	300.19	305.57	305.16	304.46	301.6	302.5	300.46	298.19	303.19	299.58	305.03	303.91	304.04	300.08	300.31	298.24	302.7	300.66	298.76	302.38	299.65	299.29	302.45	301.94
308.36	311.56	314.32	312.79	311.16	307.67	313.09	313.26	310.46	310.53	310.19	314.85	311.66	311.51	313.43	317.78	307.13	311.5	309.24	315.2	315.11	313.7	310.82	310.05	312.48	309.85	315.47	309.79	306.17	310.5	313.41	312.81	312.99	311.35	308.76	312.92	313.9	313.47	309.14	309.22	312.72	316.49	314.29	309.55	315.49	313.1	313.21	314.16	320.04	311.8
309.82	309.51	315.76	312.25	315.71	312.9	311.45	312.53	313.05	314.51	308.41	311.57	314.07	315.43	316.97	312.16	313.09	312.35	309.38	313.54	307.53	317.24	311.98	315.12	316.75	315.5	311.92	308.72	320.78	314.77	311.63	313.62	309.47	309.04	311.36	311.46	317.06	314.7	318.77	316.39	310.5	316.87	310.12	311.23	312.71	314.22	314.54	311.97	314.6	311.56
319.26	313.56	318.57	313.58	314.76	315.46	315.7	310.37	309.91	314.89	311.34	311.51	314.46	320.98	316.01	313.06	311.44	313.44	309.19	310.79	313.8	311.28	307.96	313.62	316.62	317.76	312.78	315.85	309.49	313.99	313.63	312.95	316.49	319.79	316.85	315.17	317.34	316.98	316.7	315.85	307.01	316.1	312.08	313.7	312.57	310.02	315.69	311.87	314.86	314.9
307.3	310.98	308.03	310.93	308.11	306.27	303.05	311.45	308.5	306.82	308.27	305.14	305.35	309.4	308.1	306.47	304.26	309.36	302.95	308.83	302.68	306.39	302.91	307.68	303.56	304.37	304.54	305.06	306.33	302.87	307.71	304.56	303.39	304.39	307.17	310.13	307.98	307.39	311.06	308.27	310.88	307.23	303.78	312.07	306.34	309.07	309.14	303.39	307.37	305.65
296.66	296.71	292.43	293.53	294.71	302.5	298.25	300.71	296.16	300.94	298.78	297.71	296.72	298.9	298.58	297.72	295.68	298.85	292.89	300.23	300.74	293.32	298.3	293.75	295.55	299.07	299.35	297.64	295.86	296.75	298.18	295.78	303.89	297.09	296.9	300.41	299.68	300.1	298.47	299.4	297.47	302.32	297.35	293.48	296.29	297.41	295.76	295.39	301.07	293.73
304.12	300.06	295.02	297.83	299.62	296.73	304.67	306.16	298.56	295.5	298.61	295.19	298.34	300.95	299.65	297.11	300.69	297.74	298.11	298.57	303.13	297.67	300.77	301.36	299.9	301.78	300.84	297.98	296.46	301.14	294.17	301.38	300.23	301.83	297.96	297.54	305.94	303.16	297.93	303.34	295.71	300.94	298.77	296.2	298.05	305.53	302.32	296.56	298.81	297.47
315.82	314.92	317.06	312.24	315.29	314.04	317.96	310.14	310.84	312.73	317.34	312.74	311.36	318.04	313.6	309.87	317.84	316.05	306.76	312.96	312.75	318.15	312.55	310.9	310.77	308.62	310.83	316.54	311.42	313.4	313.88	310.78	310.44	313.96	312.53	311.89	313.45	314.84	312.03	308.48	313.51	312.79	317.75	315.27	315.12	308.37	312.79	312.08	319.12	314.74
312.72	311.02	309.43	313.18	313.93	312.92	314.78	306.86	313.96	317.72	314.48	312.1	316.67	314.01	312.04	310.27	311.82	308.67	307.71	305.53	315.63	313.84	311.68	312.51	312.68	307.53	306.42	309.23	314.51	311.69	308.55	310.79	314.39	307.54	312.66	309.41	315.2	312.25	310.76	305.42	309.05	310.2	309.05	305.97	309.83	310.34	312.4	315.83	312	308.68
306.13	307.71	306.97	307.27	306.69	306.62	303.7	302.96	302.82	310.99	309.01	305.37	308.06	310.31	307.33	302.64	302.52	305.93	302.85	301.06	302.73	302.94	301.23	303.72	303.54	305.47	304.42	304.87	303.11	305.03	302.08	306.76	302.93	302.23	307.97	308.7	308.96	303.27	301.87	304.95	307.73	309.22	306.22	307.85	307.07	306.45	307.81	308.85	301.44	310.03
308.03	317.7	311.48	314.52	310.67	313.79	309.96	311.5	316.6	308.36	312.49	312.53	310.23	311.26	312.64	310.58	312.03	309.09	312.76	314.19	313.05	313.26	309.86	314.3	316.11	320.28	311.7	314.14	311.39	309.16	309.3	311.73	308.99	312.78	310.52	308.56	314.25	314.73	312.48	313.55	310.35	311.5	316.71	309.58	312.19	313.23	313.87	311.27	311.79	312.29
320.14	323.13	315.33	320.45	317.29	315.93	321.42	317.15	321.63	317.33	321.48	317.76	318.66	317.46	314.79	319.94	319.05	317.59	318.8	318.01	313.21	317.08	317.67	315.52	318.78	315.02	311.53	322.69	319.59	317.96	317.93	322.78	319.5	310.99	317.88	317.55	321.17	317.53	319.15	314.67	321.64	318.48	323.29	324.58	318.25	322.38	315.89	320.38	319.15	310.31
311.04	314.86	315.58	317.28	310.99	316.36	312.38	314.13	318.64	314.73	317.56	314.72	314.28	312.24	313.4	316.58	312.45	315.65	316.47	313.77	309.3	309.11	309.81	311.84	315.43	314.43	314.23	313.44	309.66	311.58	310.57	311.4	314.25	315.52	314.19	315.56	316.45	313.47	311.83	307.18	314.67	314.05	318.46	312.16	317.13	317.19	313.12	315.18	314.18	306.92
318.64	316.17	317.07	320.95	312.66	317.56	317.9	317.38	315.55	317.43	317.62	314.12	316.01	318.74	316.47	318.57	313.84	313.15	315.52	319.95	314.25	319.11	315.25	320.31	316.76	313.82	313.46	316.23	314.18	317.93	313.85	319.01	314.24	317.71	317.62	317.6	318.88	317.35	315.89	316.9	317.57	317.9	313.96	318.9	315.92	317.21	317.24	313.17	315.14	319.81
327.77	328.01	329.47	326.97	329.19	326.87	330.62	325.03	326.26	325.52	326.64	327.95	331.15	328.84	327.83	329.27	330.18	329.64	331.92	332.62	329.72	328.6	326.21	330.93	326.11	326.99	328.78	326.99	322.66	322.74	323.74	324.69	327.26	326.73	326.56	328.88	332.56	323.18	321.86	332.26	327.39	328.66	326.86	328.02	327.21	333.32	330.45	331.93	327.11	331.24
314.53	313.28	319.09	313.46	312.88	315.61	312.78	309.34	313.59	313.52	316.44	319.09	318.98	312.81	316.45	312.82	311.06	314.06	314.41	317.06	310.98	312.51	318.46	316.06	317.22	306.93	315.45	312.57	312.65	317.49	311.31	315.76	312.78	315.85	313.76	317.93	306.53	314.02	315.12	314.08	314.88	315.57	319.62	310.1	315.78	309.37	309.88	308.41	317.39	321.82
307.78	307.84	307.67	304.7	300.5	308.88	302.28	304.24	308.99	307.96	301.2	302.82	304.55	309.24	299.55	310.18	306.36	305.23	308.2	304.67	304.8	307.41	303.97	306.15	303.24	309.8	309.43	308.85	307.18	307.4	307.78	309.21	309.36	307.14	307.16	307.22	304.26	316.45	308.07	301.72	310.74	310.28	303.38	306.28	305.17	308.55	308.94	305.38	303.27	312.03
318.01	323.42	319.7	311.89	317.43	318.57	319.94	318.01	320.19	317.95	314.86	322.15	320.81	316.55	320.45	318.83	321.45	323.36	318.35	318.7	318.91	314.92	316.21	317.77	319.08	316.03	318.44	317.11	317.44	318.52	316.18	316.85	321.61	315.36	314.93	313.69	319.4	317.05	318.98	320.32	320.32	314.17	320.04	314.92	317.15	322.56	315.8	318.86	314.77	323.38
315.57	315.36	316.19	314.13	316.39	317.86	310.71	320.78	317.79	312.44	311.99	313.63	309.74	314.12	312.54	323.03	318.17	310.88	312.55	315.19	309.34	319.7	317.14	317.62	314.17	316.32	312.96	314.38	318.14	314.85	314.9	314.73	312.36	309.61	317.69	314.76	313.02	311.74	316.71	310.45	317.22	315.5	315.5	315.79	315.79	319.97	312.63	314.22	321.09	312.61
318.99	314.11	320.3	313.71	314.64	319.63	316.03	311.98	317.15	313.07	316.55	317.6	314.07	316.84	314.48	314.64	312.75	307.97	316.41	315.73	317.84	316.18	313.96	316.24	320.04	313.96	316.49	315.61	320.53	310.63	315.27	316.94	312.18	313.48	319.64	316.88	315.42	316.17	316.78	315.49	315.85	319.24	314.33	313.08	316.79	315.23	319.9	314.64	320.52	317.99
311.05	317.38	314.72	316.11	312.25	310.7	315.19	309.82	316.5	312.61	312.82	317.07	310.67	312.13	312.37	315.16	314.19	317.09	314.84	307.83	311.95	310.07	310.01	310.59	311.25	313.79	310.08	307.6	314.56	312.55	309.68	312.15	311.43	318.36	313.35	312.29	313.9	315.85	310.81	314.71	311.94	317.2	311.99	316.73	312.43	309.98	313.56	315.61	310.16	317.01
307.24	309.89	314.86	310.87	314.01	316.87	312.44	306.55	308.29	315.25	310.47	313.17	315.65	317.43	312.82	310.98	310.83	312.42	309.44	318.35	312.32	314.94	308.85	310.04	310.07	314.9	315.69	312.65	312.05	313.23	312.72	318.66	315.17	319.56	313.33	314.3	314.35	309.66	312.07	314.44	311.38	313.82	310.05	311.36	314.63	311.19	311.61	308.05	309.23	309.88
326.35	325.81	325.11	323.49	324.84	326.02	328	323.07	322.64	326.91	326.7	323.67	320.93	323.24	322.27	323.5	329.33	327.35	324.94	323.78	323.79	320.76	327.6	325.76	320.48	325.38	321.28	327.45	331.03	326.99	327.74	321.67	325.32	328.34	326.51	322.89	329.17	324.5	322.57	328.83	320.77	326.52	326.32	325.4	319.6	321.68	328.26	327.98	326.45	328.65
314.2	314.49	316.15	317.83	316.12	316.48	315.42	310.82	318.36	318.43	313.77	311.41	317.69	315.58	318.7	310.81	319.02	314.83	313.99	314.8	317.34	319.68	313.63	318.86	314.47	313.14	317.75	313.99	314.8	311.85	314.16	312.94	316.02	314.07	312.57	317.62	315.82	317.13	323.3	317.24	307.72	317.37	319.05	314.33	318.17	318.15	314.84	316.46	316.29	311.75
317.98	315.29	322.21	316.24	313.24	316.83	317.55	311.09	320.4	317.16	313.57	312.61	316.81	322.17	317.45	314.43	318.11	314.9	316.57	312.54	318.52	318.54	318.26	314.41	316.09	321.32	314.96	319.51	315.81	321.03	322.79	318.78	319.32	319.89	321.76	314.11	321.23	317.27	315.96	316.57	312.26	320.38	313.32	318.78	319.48	316.19	318.71	316.02	317.06	314.99
305.9	313.39	314.51	313.83	312.71	311.1	311.33	310.02	315.98	314.25	311.46	310.34	310.54	312.66	311.53	316.87	312.26	308.52	312.42	308.71	306.13	313.39	311.85	311.78	311.23	310.72	312.63	306.74	305.21	310.62	311.48	308.1	314.37	308.73	309.75	313.31	308.08	311.99	303.51	312.56	309.86	313.75	310.23	306.13	312.43	310.13	311.39	305.55	312.18	310.99
295.75	290.65	296.43	293.68	296.54	291.97	294.17	295.61	293.41	295.32	293.47	295.23	291.95	294.57	295.26	294.6	286.28	293.85	298.42	294.2	290.6	290.47	291.74	298.83	300.99	292.53	291.79	293.36	294.79	288.53	292	293.84	297.96	292.29	292.43	296.62	295.24	292.17	293.84	293.75	295.26	292.48	289.67	291.51	294.56	291.11	289.76	293.72	294.13	291.65
313.97	311.92	312.79	311	311.43	307.8	314.08	313.03	311.64	312.82	308.23	313.14	315.46	313.83	309.07	312.89	306.15	310.97	316.22	314.05	312.16	317.39	307.8	314.09	315.36	314.57	316.16	312.32	311.15	315.71	315.18	306.63	310.71	316.32	314.23	311.99	313.34	312.37	310.08	309.66	318.72	308.6	314.65	314.09	313.76	315.99	314.38	317.98	311.26	312.11
315.66	310.95	312.17	311.66	315.4	317.53	314.14	314.75	316.56	317.4	316.23	315.26	309.78	313.15	314.79	316.61	312.69	318.51	311.93	311.28	314.55	312.6	312.51	318.27	310.72	310.85	321.42	319.28	317.9	319.23	312.88	316.79	314.04	314.09	317.16	314.11	316.13	316.03	320.23	313.18	314.42	315.62	313.93	313.69	315	315.82	315.11	313.62	315.58	317.65
300.5	303.51	292.72	296.9	300.99	301.58	298.97	300.11	296.25	296.26	302.99	298.03	299.68	298.54	299.6	304.88	303.66	297.24	300.26	301.21	296.69	302.79	299.67	301.51	300.26	301.83	303.73	299.12	300.83	298.75	302.86	299.01	305.19	300.36	298.35	298.43	304.16	302.31	298.42	297.24	302.14	301.41	296.91	297.75	307.11	293.98	298.82	304.23	299.03	297.96
300.96	302.12	306.95	300.3	299.79	303.76	297.82	309.12	305.56	304.63	305.86	301.1	298.79	303.48	305.67	300.33	304.48	308.43	302.86	302.91	304.56	305.72	306.6	301.53	302.09	303.59	311.92	301.69	307.99	302.26	299.65	303.56	303	302.62	300.95	303.47	305.48	304.61	300.15	299.62	302.61	303.59	303.07	310.18	303.35	307.65	304.27	301.29	297.88	302.72
320.97	321.57	320.56	318	323.62	316.08	320.8	320.27	318.26	324.12	321.36	317.28	323.14	322.06	317	322.12	319.65	317.22	319.19	322.22	318.09	314.29	320.95	319.92	317.92	316.62	316.95	325.33	323.2	317.65	321.89	324.03	323.33	315.5	320.89	316.02	322.59	322.75	315.9	316.01	321.16	323.47	319.13	325.41	321.5	323.02	316.45	323.42	322.48	318.42
316.64	317.8	314	313.93	311.59	314.7	313.05	315.8	311.8	316.89	316.69	315.83	313.48	319.05	310.85	313.02	313.28	309.56	313.57	315.68	315.88	312.57	313.24	307.79	314.19	311.3	318.47	315.08	310.04	308.65	312.16	316.31	315.82	317.09	315.51	317.4	319.18	313.05	317.23	317.14	314.6	316.57	313.3	311.64	316.07	318.8	317.69	310.32	310.82	317.77
313.05	312.82	309.61	314.77	311.67	314.83	313.71	312.22	312.3	316.61	316.08	316.5	310.25	314.41	313.27	317.05	312.03	316.19	315.42	313.81	316	312.55	312.8	309.31	316.81	317.85	310.98	310.62	310.88	313.71	312.15	313.36	311.81	311.78	308.93	314.5	314.55	313.78	310.91	312.75	312.78	313.06	312.59	310.22	315.61	312.21	305.18	311	313.04	310.89
332.77	329.26	330.08	326.43	327.1	331.75	327.72	327.75	328.35	329.41	329.76	324.72	322.98	327.48	326.22	327.05	323.08	328.62	330.21	327.18	329.1	332.17	328.11	328.12	326.97	322.53	330.14	329.1	326.69	328.89	324.98	324.29	329.65	324.87	330.07	329.59	325.98	326.91	325.17	329.8	325.53	328.42	325.75	331.5	327.46	330.93	326.92	325	324.26	329.27
304.72	302.78	301.08	305.85	304	305.71	309.59	307.02	302.53	303.94	306.22	306.22	308.72	303.97	305.99	306.22	308.99	304.18	305.06	308.61	302.7	308.96	307.46	305.62	313.69	308.06	304.22	306.34	309.6	312.94	308.04	302.06	307.02	307.8	307.75	308.65	303.46	309.39	308.17	306.71	306.51	306.31	308.88	306.51	306.88	302.38	304.73	303.49	308	304.73
314.78	312.23	312.56	313.13	311.37	316.67	319.31	316.32	314.51	312.52	314.18	311.36	314.62	309.65	312.15	309.7	312.32	316.92	317.17	316.43	311.68	314.74	313.31	316.92	316.6	320.17	317.79	311.74	311.51	313.09	310.65	312.17	315.3	316.59	307.35	313.37	317.97	316.39	314.95	311.98	310.11	305.78	306.21	312.34	310.24	316.8	315.13	312.59	310.04	311.82
314.73	313.5	316.14	308.53	311.18	313.16	308.2	316.22	310.45	320.47	314.07	314.98	311.96	313.68	309.87	322.23	315.97	314.27	314.96	313.2	312.3	311.51	312.54	308.25	316.38	315.85	314.95	320.12	308.43	312.65	307.74	315.56	312.23	317.99	313.15	313.48	317.06	309.46	312.75	317.12	315.8	316.82	313.21	310.84	312.57	316.8	314.38	315.95	317.92	318.74
311.73	316.24	313.9	312.97	314.4	314.44	308.91	318.36	315.18	316.79	308.26	314.29	315.01	310.27	312.79	312.1	317.62	317.14	314.6	312.46	308.77	313.97	312.34	313.15	313.56	312.74	317.53	313.3	314.65	311.27	310.71	312.9	314.53	315.47	309.41	310.81	311.02	314.11	312.93	315.46	313.97	314.12	319.11	314.03	310.67	314.37	315.26	316.36	317.57	313.58
315.9	310.61	316.51	307.13	307.81	311.62	314.39	310.54	315.15	319.19	319.15	311	312.86	314.89	309.63	320.44	317.74	312.68	317.49	317.8	315.77	316.56	311.44	312.39	310.84	310.37	310.46	312.26	311.41	316.6	310.46	313.08	313.42	310.01	310.92	316.32	314.62	311.53	316.81	318.92	311.37	313.09	313.83	318.83	315.08	314.26	314.61	314.44	311.07	311.77
297.35	294.22	293.34	292.28	297.39	296.24	296.85	295.46	301.22	297.27	296.17	299.99	296.09	298.88	297.98	297.18	298.71	297.19	296.04	293.4	298.14	303	302.2	299.91	299.86	298.2	294.63	298.1	296.64	295.52	297.29	292.53	299.7	300.87	297.16	295.39	297.8	297.53	294.42	298.14	297.46	297.22	295.9	298.4	296.24	295.45	301.02	300.15	294.73	299.43
324.75	316.95	322.2	317.9	313.9	319.17	317.18	321.14	318.61	316.5	324.62	322.7	320.43	322.85	315.2	322.12	319.34	320.22	320.17	321.19	310.96	320.09	320.35	321.23	316.11	317.09	318.08	319.77	319.48	320.08	318.28	317.01	319.49	309.55	315.99	309.55	321.07	318.44	320.36	318.98	320.11	318.47	317.77	318.03	314.69	318.91	313.17	320.56	318.83	321.59
294.92	302.75	295.41	300.95	305.04	299.91	302.22	301.18	299.13	305.03	301.73	303.73	299.58	301.47	306.89	299.32	298.44	307.53	300.41	303.75	306.59	299.29	304.11	302.79	302.58	303.38	301.68	303.39	302.05	297.73	297.71	301.96	300.85	296.96	307.32	300.1	302.38	302.01	301.49	299.49	300.18	301.87	300.31	304.23	307.93	297.45	309.4	299.41	304.64	300.33
319.04	322.33	314.93	317.73	319.68	320.52	315.81	324.79	324.4	324.62	316.22	319.04	320	313.47	316.82	317.38	317.89	318.66	322.46	322.27	320.39	317.73	318.5	319.2	315.31	319.6	318.17	320.05	317.14	317.41	321.93	321.23	315.39	318.66	319.76	317.97	315.19	319.76	320.19	319.46	316.67	320.85	315.1	327.73	319.68	315.39	319.57	318.81	317.75	313.52
304.68	303.59	306.63	305.56	310.32	308.85	309.98	310.39	308.21	305.86	312.55	308.42	305.9	306.91	305.87	309.19	312.88	308.25	306.79	309.1	312.18	308.84	312.14	305.25	312.07	311.99	307.01	304.16	304.2	312.55	305.92	311.27	311.54	305.34	314.97	306.81	305.51	304.74	308.69	308.61	311.88	308.82	305.56	308.21	308.62	314.25	305.25	307.51	312.61	306.9
291.28	298.78	299.73	292.63	293.64	293.74	295.26	292.15	292.47	293.32	298.64	296.94	299.18	296.37	294.93	296.58	293.49	293.94	292.7	296.35	295.38	300.44	294.58	294.91	296.63	295.12	292.2	294.4	295.68	295.03	293.79	292.76	293.46	294.75	294.22	293.24	296.12	294.77	295.57	292.44	297.4	299.24	295.87	293.3	297.42	293.17	295.1	294.17	292.19	297.15
309.94	309.78	311.66	310.1	311.98	316.83	313.02	308.05	309.77	310.44	317.35	308.63	315.76	312.32	310.15	310.91	311.09	313.84	311.68	306.08	309.87	315.56	311.35	308.45	317.13	306.69	309.09	308.25	310.18	312.28	310.02	311.01	309.65	312.96	310.86	312.59	311.75	309.92	310.21	310.52	312.5	312.73	310.01	310.94	313.29	310.86	308.48	308.72	314.16	314.13
296.37	300.72	304.3	296.6	300.14	297.5	297.2	303.63	296.82	299.69	301.54	306.4	304.96	302	304.96	298.02	300.29	299.05	294.55	297.61	302.21	297.87	302.8	304.83	301.41	297.24	302.61	301.15	300.73	296.11	296.53	300.98	300.99	300.8	299.45	300.19	299.67	296.98	299.45	300.55	296.72	298.77	298.16	298.78	302.79	300.97	300.13	301.45	303.72	295.05
303.34	303.74	310.1	301.42	304	307.66	308.96	306.94	305.97	301.13	300.02	308.14	306.5	306.39	311.34	305.9	307.19	305.88	303.68	307.57	303.97	309.65	304.99	303.66	306.39	306.3	304.41	308.46	299.92	305.02	307.37	308.45	308.28	304.77	304.48	311.17	308.71	306.12	305.13	307.09	306.25	301.33	304.32	300.3	305.08	309.63	303.72	307.46	304.77	307.22
313.35	314.99	312.67	315.61	316.3	320.5	314.89	316.64	315.66	315.29	322.91	318.94	317.18	313.3	312.1	320.51	314.89	324.51	311.63	312.78	319.85	320.39	311.9	318.68	317.48	321.48	314.01	318.82	312.96	317.57	313.46	320.7	321.29	315.02	318.55	317.14	315.15	317.71	321.24	322.63	320.3	316.82	323.72	316.57	317.63	321.65	316.45	315.81	314.5	324.93
297.95	291.02	294.2	294.2	297.72	297.69	298.39	296.24	294.8	297.47	298.66	291.65	294.74	294.5	295.88	296.66	300.63	297.18	300.95	290.53	299.14	298.86	294.52	301.45	295.19	294.8	296.1	298.81	297.57	295.93	296.2	294.21	292.7	301.88	298.13	300.08	301.51	300.02	298.02	291.68	293.99	294.09	297.04	300.22	295.3	297.26	295.16	300.16	298.68	293.05
310.89	303.47	302.05	301.2	309.55	305.52	309.22	306.89	304.13	302.49	309.2	305.03	304.61	308.06	302.57	307.46	305.49	310.01	307.15	305.76	307.88	305.67	308.63	300.75	306.91	311.24	301.68	306.1	305.58	306.13	308.13	310.62	309.52	304.8	311.84	303.9	307.52	308.66	306.24	303.24	302.95	305.23	309.1	301.25	305.46	306.34	306.45	301.82	301.55	310.31
297.9	294.11	296.55	295.55	299.06	301.2	299.33	296.89	295.88	294.93	294.77	295.54	298.45	290.89	294.92	298.43	299.13	297.17	297.94	294.17	299.29	298.35	299.54	298.94	294.81	299.22	298.34	297.65	296.11	298.58	298.13	302.06	299.32	294.88	297.12	294.37	295.88	301.82	295.64	297.11	294.53	293.73	295.54	296.97	293.46	295.98	293.54	296.65	295.22	294.93
313.71	321.4	317.22	315.75	317.22	307.23	312.45	313.51	315.88	313.38	313.99	311.7	318.14	314.82	315.84	316.4	313.01	315.12	314.52	314.9	308.08	319.5	316.15	314.86	312.36	312.74	314.79	318.69	314.95	319.17	314.63	317.5	319.89	312.99	313.97	313.32	315.24	313.1	316.98	313.31	316.39	316.62	311.64	318.61	311.56	316.14	312.91	307	312.62	314.08
297.92	304.09	298.13	303.91	304.44	298.74	299.28	302.66	296.97	307.44	302.19	298.01	302.02	299.71	304.08	301.14	300.43	305.78	301.78	303.9	302.57	295.3	303.74	298.04	303.25	297.65	303.88	300.31	298.88	302.24	301.31	304.4	297.23	298.83	300.33	298.29	301	303.54	299.93	300.32	301.23	301.76	299.82	297.2	302.45	299.4	296.8	302.33	300.98	305.28
309.76	311.23	311.49	309.22	313.48	309.72	311.64	312.34	316.6	308.71	309.17	309.48	310.59	306.76	310.05	309.11	307.81	308.9	308.8	307.38	308.85	304.74	307.67	311.27	313.1	311.82	308.05	312.84	312.98	313.51	310.43	308.54	308.54	309.01	311.4	307.55	307.97	308.9	310.73	307.54	307.96	309.95	315.42	310.54	310.22	304.01	311.65	315.14	312.8	312.8
301.27	299.39	297.38	296.17	299.01	303.95	301.45	300.65	305.35	301.31	301.27	303.58	303.78	308.15	300.69	301.53	302.59	301.22	301.09	299.26	301.95	307.76	302.73	299.63	299.16	300.2	303.4	301.98	303.87	302.83	299.47	300.57	302.82	300.17	297.99	305.07	303.26	300.94	302.64	294.23	304.38	302.36	301.47	305.65	301.02	304.1	305.06	299.7	307.68	303.83
302.59	307.6	305.29	302.57	304.06	298.74	304.73	299.76	310.22	304.88	303.68	304.6	302.92	305.16	311.74	302.41	305.28	302.43	303.41	306.28	309.38	300.85	307.91	303.83	309.11	305.81	304.01	301.38	301.84	305.04	306.26	308.05	307.02	306.46	303.77	301.81	307.56	304.43	308.15	306.49	305.29	305.05	303.58	303.82	306.12	307.96	310.8	307.59	306.46	306.81
308.38	309.87	315.67	314.09	311.47	313.43	310.34	307.93	315.44	313.34	308.86	315.39	323.31	317.51	315.71	310.69	311.42	317.55	319.49	312.96	315.57	318.49	311.17	312.84	310.73	314.9	313.31	315.37	312.75	311.28	312.07	318.21	316.26	315.16	312.55	312.16	313.43	319	319.39	314.73	312.3	316.53	317.21	313.97	311.43	318.57	315.67	313.23	313.83	315.13
308.91	312.7	315.24	314.02	314.42	313.73	305.61	309.7	314.42	309.57	307.1	315.43	309.23	313.07	317.19	312.57	310.33	307.62	312.98	316.83	310.59	313.01	309.58	315.23	315.8	307.75	311.22	307.53	309.02	307.94	309.64	310.03	310.61	309.89	309.26	304.95	309	311.73	309.4	309.92	313.51	311.31	310.8	314.21	312.09	308.71	310.19	309.19	309.33	308.5
304.8	308.76	305.63	306.38	304.91	303.34	307.68	299.74	304.52	305.7	303.95	307.56	306.7	306.34	312.2	303.85	303.58	304.31	296.77	303.62	304.51	304.36	300.94	305.64	303.1	307.82	304.22	306.03	301.2	300.59	302.6	304.85	308.71	305.18	305.54	302.46	300.9	308.16	300.5	299.96	305.49	303.77	305.69	308.38	300.64	309.82	305.12	304.27	305.91	303.4
307.99	312.17	310.11	309.82	307.57	313.84	308.72	315.34	310.94	316.66	309.97	310.41	310.27	309.45	308.05	307.63	309.18	307.19	309.34	312.23	310.81	307.09	309.29	315.09	309.65	314.23	310.31	309.36	314.42	316.39	307.86	313.96	309.34	314.43	307.31	311.64	311.53	307.29	312.08	314	310.32	308.71	308.82	312.3	311.89	309.52	314.78	306.71	313.2	313.09
302.49	299.63	305.83	304.57	302.35	302.82	304.63	299.93	302.44	298.83	298.34	305.37	300.89	303.57	297.16	305.66	303.58	300.82	297.98	299.15	304.91	304.91	306.78	307.3	299.54	306.63	301.86	299.4	303.95	303.01	303.41	297.17	305.33	304.65	301.57	302.46	299.93	303.31	300.59	302.22	300.91	300.33	304.85	300.56	306.09	305.42	300.61	306.2	300.83	304.63
309.87	315.91	311.45	321.95	318.81	313.24	319.81	315.23	319.31	314.83	317.68	320.29	318.91	318.11	311.56	314.1	313.22	315.94	309.73	313.87	315.54	316.87	312.58	313.74	314.8	313.74	321.23	310.95	307.48	314.99	318.9	313.11	310.21	312.24	308.09	312.99	310.62	319.45	315.18	317.82	313.84	317.39	314.98	315.45	313.76	314.52	312.01	314.84	315.74	321.43
317.21	318.77	314.31	321.82	325.41	315.9	315.11	318	311.59	319.64	318.4	317.71	321.34	314.99	320.84	319.49	322.4	318.04	319.57	321.18	315.19	319.06	317.68	318.46	314.34	316.72	316.44	318.18	319.46	319.77	316.08	317.97	317.84	317.68	317.3	317.61	310.68	312.57	318.63	314.43	316.2	319.13	318.17	319.57	317.22	316.72	313.3	318.56	319.43	319.68
298.32	299.63	304.74	303.3	297.65	299.68	298.65	304.07	298.17	302.99	302.47	309.85	300.06	302.74	303.62	304.24	303.14	300.32	299.2	302.69	301.37	305.64	298.86	303.97	305.57	306.03	299.04	309.59	305.44	307.58	299.36	304.09	299.76	302.01	307.04	305.82	304.72	298.85	302.13	298.36	302.68	306.37	301.91	303.98	304.98	308.76	309.17	304.65	302.21	300.28
297.69	295	293.13	291.41	293.59	297.43	297.88	294.82	295.61	295.24	297.54	293.3	293.04	294.19	294.72	292.21	292.28	295.29	290.38	293.39	293.62	296.5	293.54	298.44	297.57	286.76	298	299.01	295.72	294.07	293.93	291.59	298.26	292.34	291.92	291.15	296.25	299.69	294.9	297.42	293.52	298.02	293.41	292.61	293.04	296.12	295.02	297.04	290.36	297.58
314.71	309.91	317.58	315.95	318.73	308.98	311.69	312.49	310.29	310.98	312.81	314.36	309.61	316.13	315.21	317.49	313.82	313.88	313.71	313.58	315.22	313.38	308.21	315.39	317.89	310.91	311.7	314.83	313.23	313.14	315.39	314.69	311.27	311.77	312.7	315.34	317.12	309.48	315.16	314.2	313.24	312.81	312.89	311.15	317.52	310.68	316.73	314.85	308.85	316.66
301.62	304.03	303.7	300.83	305.97	303.62	301.98	303.54	307.23	302.45	301.5	301.87	306.84	305.63	306.02	302.74	306.89	303.47	300.88	299.73	302.8	300.72	302.84	302.1	301.35	305.96	307.62	308.9	304.36	303.67	304.95	298.8	297.63	303.27	301.92	306.49	306.68	301.75	302.99	300.05	306.63	305.62	307.42	306.19	299.7	304.53	302.97	302.27	303.57	302.99
305	305.04	307.78	306.26	310.1	301.4	303.11	306.68	300.84	308.39	301.79	306.86	304.54	300.94	300.02	302.77	308.72	302.96	304.99	302.4	304.1	303.81	302.16	304.09	312.03	298.55	300.36	308.57	310.87	308.23	306.17	306.99	306.76	304.78	305.69	306.2	307.31	303.34	312.13	304.72	307.78	306.41	305.97	304.5	307.27	307.89	303.41	305.31	302.67	305.61
301.38	301.32	305.79	300.66	304	309.51	303.5	301.27	292.84	309.42	302.78	305.35	306.1	306.47	300.92	301.15	302.84	306.2	302.88	304.45	305.24	307.18	300.55	302.89	309.76	303.66	308.99	298.47	300.81	299.71	302.45	304.39	298.01	304.11	306.01	304.61	307.86	305.74	300.83	302.39	299.8	298.86	302.6	305.53	301.38	305.72	302.66	306.75	304.05	303.92
320.29	319.99	318.56	315.68	318.38	325.49	315.9	318.15	316.97	314.09	315.78	319.82	316.55	316.65	313.71	313.71	321.4	319	321.77	319.37	316.53	326.73	319.36	318.77	315.83	322.64	322.4	325.12	319.34	325.01	314.93	321.67	322.98	321.06	321.14	319.06	314.45	314.64	319.53	320.65	321.42	317.13	318.29	319.93	325.11	314.95	320.47	316.27	321.92	318.08
303.63	307.71	303.26	308.12	299.81	309.24	307.33	303.97	304.02	308.58	304.76	306.99	305.61	308.53	302.06	306.58	310.03	310.41	303.48	307.29	309.01	308.23	308.43	313.16	310.51	308.39	307.55	313.58	311.14	303.44	306.01	306.3	309.21	309.75	304.78	309.75	309.92	310.45	309.03	305.9	307.71	300.25	310.49	303.2	310.47	299.18	310.6	302.22	304.38	309.4
313.61	312.45	313.34	311.7	316.37	312.72	319.11	309.11	311.62	311.26	313.32	316.3	312.16	314.43	316.42	317.61	313.15	313.8	311.31	317.37	313.3	313.32	312.03	312.11	306.74	311.49	311.23	316.06	316.26	314.96	315.9	311	314.18	313.84	312.47	313.09	311.29	310.77	312.84	315.59	310.73	309.32	313.74	313.95	314.76	315.4	305.07	315.34	310.63	316.76
288.26	291.24	292.25	293.4	296.29	297.16	295.21	294.37	296.78	294.09	297.24	294.76	291.49	290.79	292.55	295.03	295.52	291.35	295.77	293.78	295.85	294.58	293.11	293.71	293.12	293.46	292.52	294.1	290.44	292.46	293.61	288.56	291.99	294.3	295.26	296.27	296.81	299.96	294.13	298.28	296.82	300.27	293.53	293.45	295.3	292.14	291.08	291.05	293.99	296.72
316.47	312.32	315.38	309.89	311.56	307	314.2	311.42	310.89	318.51	313.17	309.04	310.95	311.91	313.92	312.72	317.08	313.01	307.15	313.83	312.92	314.82	315.64	313.92	317.02	312.39	315.41	313.93	312.94	315.2	315.51	311.94	311.02	313.66	316.77	318.35	310.36	312.38	317.56	311.2	318.25	312.24	313.65	308.56	315.1	309.01	313.04	316.43	312.77	316.83
313.57	318.17	312.74	312.87	316.91	307.66	315.91	309.57	309.43	310.52	315.61	312.06	312.01	313.94	309.27	314.23	307.91	313.89	313.44	311.75	315.15	318.27	310.35	312.01	315.41	311.57	312.75	314.4	312.62	311.77	313.06	313.27	314.55	308.06	313.01	313.33	315.2	310.85	313.54	314.2	308.7	308.98	313.72	314.71	311.08	310.61	313.82	313.36	310.57	316.65
304.92	305.31	305.55	306	304.7	302.99	302.58	304.74	305.3	304.96	302.87	306.22	298.68	303.21	307.58	306.92	308.74	304.39	303.75	305.82	299.99	302.85	306	301.47	304.38	303.33	302.89	305.55	304.52	299.67	308.7	301.06	307.18	305.63	305	302.17	298.83	304.45	297.72	305.79	303.68	307.26	305.88	302.17	305.96	303.65	310.88	304.66	298.27	304.1
305.13	304.06	301.64	301.85	299.61	303.41	301.33	305.79	303.06	306.1	302.56	298.16	300.92	305.47	302.02	305.31	303.81	298.86	302.03	302.98	305.81	301.97	304.02	304.2	304.04	303.99	301.62	305.39	306.58	307.5	305.94	302.89	303.81	301.68	304.76	299	304.6	306.14	300.55	306.1	307.52	302.51	304.34	303.62	303.85	301	305.05	299.59	303.69	307.97
297.48	297.83	298.88	299.73	295.81	293.13	297.1	300.21	300.16	292.1	291.36	290.5	295.2	295.19	299.28	293.08	298.42	299.02	296.85	291.56	292.5	295.56	294.2	290.79	289.91	293.67	293.93	296.2	296.65	294.12	296.87	291.12	292.31	299.42	301.07	293.76	288.38	295.9	292.73	297.11	297.66	298.85	294.87	293.37	294.97	298.83	297.22	292.73	293.25	295.62
326.88	329.74	330.22	327.05	329.68	331.25	327.4	336.8	327.29	324.9	329.82	332.84	327.04	330.65	326.15	331.58	327.35	325.75	325.2	327.78	325.26	329.75	319.89	331.66	327.48	324.29	331.92	329.3	331.6	325.33	323.84	325.85	325.14	332.04	326.36	328.48	328.08	329.79	322.57	330.15	324.31	326.8	324.41	330.93	324.31	328.46	325.38	325.65	322.43	323.61
317.71	317.78	320.79	315.45	318.26	318.87	316.79	316.8	316.81	323.34	326.38	315.85	322.34	321.57	321.24	321.17	316.6	318.85	319	315.31	315.15	320.97	317.27	320.16	316.41	315.05	312.12	318.92	319.3	316.59	321.89	320.35	317.49	320.76	316.29	319.14	315.48	317.43	315.03	319.01	317.31	316.92	319.07	318.4	313.2	316.17	317.36	323.65	322.99	310.35
295.38	297.5	300.95	300.2	299.8	307.9	302.26	299.6	300.02	297.08	299.38	298.92	301.98	295.28	300.33	299.03	305.1	299.51	300.91	295.21	304.46	302.51	299.9	302.96	297.37	301.98	300.22	303.13	302.75	305.54	294.02	299.95	306.66	301.96	296.47	295.95	295.84	305.45	302.14	300.22	300.07	299.32	292.46	299.54	301.07	298.25	296.31	300.95	298.54	301.3
328.28	333.56	326.9	329.78	328.45	332.84	326.58	333.42	327.76	325.94	322.58	332.07	324.96	328.8	323.53	329.68	328.37	333.21	332.8	321.9	324.04	328.03	329	328.82	332.3	330.53	329.53	330.16	327.01	326.14	326.81	325.34	323.02	329.81	328.79	321.95	326.38	327.05	328.78	325.03	328.13	328.58	330.31	328.28	326.35	326.7	328.09	327.22	328.98	333.48
306.31	307.56	309.76	313.61	308.76	315.39	312.07	310.08	310.4	308.44	313.07	314.92	312.76	310.13	312.13	306.33	312.33	317.6	311.31	308.45	312.45	311.33	309.82	311.25	311.22	314.81	304.3	309.05	311.31	311.1	314.15	316.4	310.61	309.82	310.46	315.23	309.26	312.7	312.6	312.65	316.48	313.03	310.16	311.85	310.61	314.93	313.06	311.55	310.21	309.09
314.82	306.99	312.44	313.08	312.57	310.11	310.99	312.04	312.07	309.93	308.3	318.3	308.09	310.96	310.12	308.78	307.25	309.61	306.83	309.83	307.41	309.83	307.23	310.59	312.37	307.73	311	310.15	309.6	307.25	312.29	307.44	308.23	309.32	312.15	310.63	302.32	308.88	307.05	308.73	310.72	312.77	309.36	313.1	310.54	313.37	313.3	312.09	310.18	306.41
325.6	325.21	322.37	322.52	328.03	323.35	323.98	326.65	323.34	326.29	320.07	331.1	322.75	326	318.5	321.91	324.25	324.29	323.13	325.85	322.92	328.1	321.52	326.42	322.01	321.95	320.18	326.21	327.65	322.45	321.98	326	326.24	323.71	327.14	324.03	325.21	320.74	323.19	322.31	323.63	321.62	325.87	328.27	325.89	321.02	328.17	325.62	325.26	322.6
320.41	313.71	313.26	319.35	314.59	320.57	316.01	320.21	317.81	319.73	325.11	317.1	318.25	321.28	319.32	316.96	321.75	320.21	315.83	317.4	311.1	312.21	318.2	314	314.99	320.99	311.34	316.51	319.12	312.83	317.81	317.65	317.53	310.37	312.05	314.02	320.32	317.3	316.61	317.19	319.64	319.25	321.12	315.59	318.19	314.96	314.45	314.59	316.89	316.24
324.84	324.53	325.91	326.86	323.12	326.33	326.21	327.66	322.59	323.33	331.38	328.25	327.13	326.21	327.92	325.79	320.83	326.34	330.9	332.84	325.05	321.59	325.97	326.86	323.99	329.49	327.65	327.31	324.71	327.61	321.41	330.12	325.58	329.65	323.7	326.51	328.23	327.28	326.64	330.99	328.42	332.78	329.63	326.24	321.24	330.78	329.7	321.24	323.62	331.53
312.62	307.08	311.08	314.38	309.24	315.12	313.63	316.32	312.52	304.49	308.55	309.02	306.44	307.07	308.54	314.27	310.36	313.7	312.98	310.44	309.71	311.38	308.65	315.07	313.28	311.64	308.76	314.23	311.66	313.23	311.24	308.62	315.73	312.3	316.67	307.07	312.63	307.84	315	309.71	313.78	312.14	310.77	309.98	306.69	309.01	312.69	313.99	310.93	311.24
316.11	314.25	311.77	312.18	305.78	305.36	307.12	316.18	308.22	312.14	313.61	313.52	311.26	311.18	308.45	314.97	312.38	315.33	314.27	309.17	315.64	312.5	314.87	311.67	306.9	309.48	311.81	314.77	306.4	312.06	307.98	312.65	315.08	307.27	311.9	311.21	309.91	311.93	309.21	312.21	310.33	309.28	312.82	309.51	316.34	315.63	313.99	309.85	313.4	312.9
288.91	294.97	291.22	293.01	289.04	293.77	293.41	299.25	295.2	292.25	292.72	296.48	292.48	290.86	301.05	292.3	294.36	295.93	294.13	292.8	295.14	292.84	294.06	295.74	297.16	293.29	296.51	294.65	296.27	293.99	296.04	300.84	300.39	299.27	295.94	295.36	292.02	291.3	294.91	295.71	297.92	298.46	292.62	293.88	292.74	294.67	299.05	296.27	293.8	291.84
294.61	291.16	294.09	291.69	288.71	297.78	287.8	293.83	299.94	292.37	297.15	293.68	293.94	295.23	289.72	295.16	294.88	294.51	291.13	296.05	293.36	294.56	294.3	290.7	289.11	297.32	296.19	293.55	297.5	295.93	291.79	291.81	292.8	292.67	293.34	296.51	296.26	295.54	296.24	293.69	295.7	291.79	296.19	291.87	294.51	294.37	288.99	295.43	296.76	293.84
295.9	303.6	301.88	304.71	304.91	300.94	301.65	302.26	304.74	301.53	299.73	302.17	305.48	303.43	299.88	300.3	305.61	302.26	305.07	299.01	302.17	303.02	301.56	306.45	306.16	303.88	299.89	302.13	304.18	308.15	304.84	302.02	312.26	298.91	309.67	301.88	303.18	307.92	300.53	305.24	296.96	300.18	302.49	301.51	301.11	304.16	300.77	301.79	309.37	310.4
323.63	327.97	326.01	323.39	327.09	327.01	325.38	325.71	324.05	326.18	324.2	330.48	322.89	324.39	325.89	324.58	326.22	324.36	324.97	322.85	323.53	327.26	325.47	332.59	326.48	323.79	329.38	326.07	326.93	324.41	325.96	323.04	325.21	323.3	323.61	325.52	323.82	325.23	319.07	325.64	325.2	324.47	327.14	323.98	324.05	323.89	330.33	324.49	325.41	329.48
300.82	306.21	304.47	307.35	301.28	303	300.72	302.35	304.74	306.76	303.48	301.74	304.37	303.34	304.55	303.72	302.88	298.57	301.09	300.37	303.74	297.23	301.57	301.39	307.58	302.54	301.58	299.74	308.48	304.73	305.5	303.75	304.43	302.01	303.78	301.21	305.1	302.19	303.81	307.4	304.75	298.66	300.89	310.15	305.47	302.17	306.03	304.81	306.27	302.97
312.84	312.6	317.12	314.95	315.12	318.74	316.34	320.45	318.14	312.92	318.34	315.76	310.45	317.5	315.3	315.28	312.19	319.18	310.99	322.73	314.99	314.59	316.58	311.22	316.74	315.32	317.66	310.75	316.75	316.57	314.53	318.67	317.5	320.84	320.41	317.65	314.59	318.22	314.11	318.92	318.8	316.06	316.76	315.48	315.99	314.12	311.95	315.8	314.06	314.48
297.33	301.43	303.19	302.83	303.03	305.22	301.34	299.38	301.78	300.29	301.21	302.26	303.5	301.29	300.98	302.43	303.21	301.38	301.98	303.38	304.22	305.1	301.16	301.33	299.01	298.4	301.71	303.78	305.21	301.68	300.59	303.53	305.11	307.76	298.43	299.65	304.2	303.1	304	301	301.35	304.37	301.9	303.94	303.18	302.5	305.55	307.37	303.03	297.43
299.79	299.96	298.9	296.67	301.66	303.1	302.28	299.79	299.15	300.48	295.4	297.78	293.03	298.21	302.05	302.54	304.45	305.12	302.43	297.04	301.93	296.94	297.28	302.28	300.22	296.59	298.67	296.43	303.05	308.87	297.1	304.17	301.84	299.94	300.67	301.31	301.21	302.81	300.3	295.64	297.69	302.5	297.06	299.6	300.27	300.2	298.32	297.83	301.49	297.1
326.43	329.97	320.94	326.82	327.47	322.44	319.58	329.16	323.52	326.11	321.81	325.58	324.64	321.86	325.29	329.31	324.03	324.34	322.55	325.31	324.53	324.67	319.79	328.92	324.7	321.18	326.43	325.01	326.68	321.76	331.29	320.45	321.57	329.91	325.34	327.38	331.17	327.24	321.72	327.69	321.63	325.17	322.3	318.42	325.8	325.38	322.11	325.15	325.69	320.3
325	327.24	320.33	321	328.1	325.94	323.71	322.62	324.13	322.1	326.51	324.13	324.42	323.83	324.65	324.24	325.51	327.38	327.83	326.43	325.39	324.5	325.41	325.51	316.93	322.59	323.92	325.27	330.35	322.47	321.44	327.72	321.83	325.88	330.16	323.42	318.16	324.03	318.58	321.62	320.27	322.23	323.11	321.04	323.67	322.41	330.65	329.52	324.66	323.09
317.78	321.31	315.97	313.72	318.67	317.76	308.5	313.69	315.7	317.03	315.42	318.6	313.23	318.69	316.6	314.61	312.62	313.67	318.01	314.61	312.83	318.9	315.92	312.63	310.8	316.2	316.78	315.48	312.31	315.03	313.12	316.89	319.12	319.12	318.37	310.96	316.06	316.48	319.77	318.48	319.75	319.47	314.63	319.28	318.31	313.17	314.17	315.52	314.82	316.48
328.62	334.81	325.12	319.56	328.59	329.07	330.61	327.21	324	326.27	330.12	325.69	328.61	329.97	326.47	332.36	325.47	328.65	327.69	329.42	327.16	328.02	327.81	329.71	330.06	330.51	329.54	330.1	327.31	330.26	333.31	330.24	324.58	324.76	323.2	328.12	329.66	328.43	325.85	328.92	322.93	328.85	333.97	331.93	332.5	329.9	330.61	331.44	327.5	329.79
310.68	314.14	303.67	309.14	312.8	309.65	312.55	311.33	316.8	307.71	313.64	307.38	309.53	314.7	309.11	303.26	309.09	311.72	311.28	312.12	306.81	314.95	307.81	312.72	310.17	305.63	313.33	311.02	315.35	310.2	309.66	305.66	308.6	310.75	315.89	309.98	312.07	306.84	315.45	310.86	312.57	307.74	309.33	305.36	305.76	307.58	318.8	307.25	311.76	307.96
295.16	292.66	296.07	294.54	297.77	291.67	289.47	293.61	298.71	297.45	294.28	292.98	297.32	292.8	296.2	298.45	292.37	294.59	291.7	287.68	296.71	295.17	300.58	289.72	291.09	294.77	291.95	294.55	291.09	289.98	291.55	293.57	298.28	293.64	296.25	290.58	297.94	296.1	293.36	298	297.64	288.55	291.95	293.61	295.48	294.11	294.12	291.12	291.49	298.46
314.01	320.05	318.83	321.75	313.11	313.15	318.43	318.82	319.65	313.61	316.83	322.34	318.1	318.73	319.48	319.35	320.34	316.62	316.58	319.61	321.58	316.59	314.4	318.99	319.78	315.72	314.83	316.72	314.9	316.92	316.07	315.95	320.15	316.51	322.37	316.7	318.53	314.74	316.14	318.21	319.02	315.25	318.9	318.49	315.85	309.59	319.86	316.74	315.45	314.98
327.03	319.5	321.32	322.7	327.63	328.03	328.64	331.78	324.39	325.18	322.9	324.96	323.55	325.57	323.7	321.72	324.28	323.84	325.42	327.01	327.74	329.55	318.63	331.17	328.04	322.25	324.16	322.84	321.68	323.66	322.56	326.6	330.68	333.01	324.39	329.67	324.58	325.63	326.95	323.73	322.42	329.6	324.3	326.98	327.02	326.93	324.13	333.68	322.73	327.63
310.69	306	300.3	297.53	304.44	305.71	304.27	308.39	306.01	300.47	302.55	302.93	305.26	301.86	302.3	307.09	305	308.46	305.24	302.88	302.7	303.04	304.64	306.6	306.05	303.48	299.65	302.33	303.78	307.49	302.88	301.66	304.44	305.94	309.54	305.4	304.62	303.63	306.64	303.04	307.68	304.69	306.9	305.3	304.24	308.05	302.71	305.31	302.57	305.62
297.89	291.87	293.96	299.12	294.78	291.58	297.02	295.6	292.17	291.84	293.69	294.47	293.35	294.9	287.97	290.15	295.54	293.46	299.13	299.69	290.16	297.85	297.07	295.79	291.76	292.68	293.09	294.91	294.17	294.15	289.79	292.95	298.45	296.88	295.29	294.64	299.8	297.36	293.12	295.78	297.04	294.94	295.67	293.26	295.8	294.24	292.35	292.19	291.74	296.78
300.06	306.81	302.75	301.74	301.3	303.17	310.26	305.2	301.37	305.79	304.93	302.32	306.1	302.92	301.92	304.25	303.67	303.17	302.99	302.19	303.76	303.43	300.89	302.06	306.47	302.73	299.28	306.49	305.9	305.6	299.28	304.39	301.56	303.45	304.11	306.76	307.81	304.07	307.47	304.8	306.02	307.79	302.72	304.45	300.2	306.19	303.55	306.82	305.39	305.83
296.83	295.3	296.24	289.72	292.3	292.45	291.13	295.25	294.13	292.92	298.53	292.69	295.66	293.8	295.21	291.67	292.73	294.48	294.96	296.53	288.46	297.6	294.29	295.27	296.85	296.98	292.61	291.41	290.82	288.99	292.2	295.55	293.68	294.42	292.76	296.82	295.69	290.18	295.57	288.27	293.31	292.27	293.19	289.46	292.21	304.76	303.07	293.74	290.8	294.07
319.97	319.36	316.9	316.12	316.41	320.86	316.27	318.22	314.34	317.67	317.11	315.87	316.64	315.69	322.07	319.26	319.51	317.23	319.15	321.66	316.85	313.71	317.53	319.78	318.29	323.68	314.78	323.59	319.91	314.66	321.89	317.98	319.88	320.66	318.72	319.38	317.79	320.98	319.88	320.77	324.36	317.41	323.3	324.87	320.06	317.27	324.23	316.22	318.11	323.42
328.9	331.48	331.4	326.24	329.33	330.75	323.86	327.91	322.25	327.48	325.52	325.97	326.82	326.1	318.57	331.07	331.46	327.32	325.83	330.26	324.99	329.04	323.76	328.57	319.67	323.84	325.6	330.27	330.01	325.35	326.62	330.07	329.24	322.54	329.53	327.86	323.52	330.2	326.16	331.76	322.02	324.55	331.36	327.92	326.98	332.05	326.27	328.31	327.28	329.9
301.17	304.77	307.21	309.21	302.64	306.6	308.74	301.67	303.19	301.15	309.76	306.53	309.08	306.8	306.2	305.04	309.34	308.07	306.62	311.75	311.12	304.46	305.02	307.77	304.03	311.06	309.78	309.42	307.85	308.61	303.44	308.9	306.15	302.72	308.74	307.49	301.6	305.65	303.71	307.66	301.55	305.78	306.04	311.84	306.73	307.92	308.29	309.13	304.16	307.28
301.15	306.54	303.14	302.43	299.3	302.15	303.98	300.85	306.61	300.05	308.06	294.96	300.89	302.74	302.54	302.06	302.44	299.67	305.12	301.9	305.89	303.91	302.04	306.69	305.05	302.82	301.6	303.94	297.62	302.57	296.44	302.1	302.5	301.27	300.02	305.96	298.58	306.8	302.08	301.3	302.8	305.17	297.12	304.66	302.89	304.51	301.48	300.05	297.08	303.56
313.52	310.29	310.87	310	313.12	315.56	312.78	311.39	311.82	314.58	308.33	311.48	311.7	317.34	312.13	314.46	304.94	313.78	312.84	315.2	310.01	312.6	311.82	308.79	311.61	310.14	311.77	313.36	309.47	313.59	314.8	312.59	311.44	307.32	313.55	317.34	309.25	311.18	307.48	311.1	308.21	309.32	310.04	315.13	312.56	306.71	313.58	309.44	314.89	308.61
316.98	314.86	313.37	318.85	319.84	316.35	313.59	311.42	322.52	313.52	314.86	319.17	319.07	316.28	317.56	318.7	315.4	314.57	318.89	315.27	314.1	319.14	317.12	318.36	315.35	316.09	307.27	314.14	314.25	316.43	317.39	321.13	318.51	314.87	319.26	314.01	313.65	316.03	316.77	309.19	315.26	319.61	315.69	319.08	319.18	318.63	315.39	316.19	313.06	317.94
313.22	317.08	321.49	314.06	311.75	314.75	314.79	313.93	310.56	310.87	309.69	314.68	311.06	319.51	312.09	313.29	312.68	313.06	309.97	316.43	313.24	315.07	316.32	310.03	312.72	314.31	310.15	314.85	310.16	313.41	313.01	313.57	311.29	307.52	316.58	309.53	310.57	314.02	315.35	316.01	314.81	316.86	317.87	306.76	314.33	315.06	313.73	317.49	316.82	312.53
315.16	315.51	314.44	312.33	313.04	316.74	320.47	313.54	314.82	314.78	316.47	311.9	313.3	315.62	313.85	317.54	307.77	310.15	312.35	312.24	310.46	313.36	312.24	312	313.52	310.97	314.15	317.11	314.5	313.64	313.11	316.43	312.49	316.07	312.43	315.66	314.45	316.29	314.63	313.42	315.32	312.82	309.74	317.7	317.91	309.29	314.04	313.49	317.2	314.15
318.79	317.6	316.04	314.56	311.04	307.6	310.89	311.65	317.75	308.24	311.95	319.73	311.28	314.49	313.71	308.03	310.67	314.3	313.5	313.84	312.98	309.14	309.12	311.38	312.37	319	316.78	310	314.02	314.18	315.58	312.2	312.06	312.57	312.17	313.42	306.84	311.86	314.46	318.73	309.11	313.5	313.12	310.67	310.61	310.15	317.81	310.07	313.98	313.7
313.05	313.62	318.69	314.51	316.39	316.52	312.35	319.12	318.39	315.77	312.31	316.3	313.77	316.98	312.68	314.73	312.94	313.99	315.51	318.07	311.26	318.63	308.87	313.04	321.27	315.93	316.46	316.01	312.15	319.81	315.72	313.08	312.1	310.19	317.61	319.62	315.35	313.9	314.44	314.22	318.5	311.19	312.41	312.81	318.49	315.46	318.28	314.22	310.81	317.31
306.85	311.86	306.64	311.11	303.12	306.93	302.89	304.4	305.92	308.39	302.76	305.5	304.28	307.92	303.9	311.17	311.88	306.79	307.26	308.38	302.54	309.56	308.02	303.72	305.42	304.81	310.88	309.31	306.72	307.98	302.64	309.08	301.27	311.46	311.37	314.32	307.28	303.44	304.33	307.4	302.12	304.93	306.12	304.06	303.28	310.39	305.98	304.22	306.58	306.13
304.88	307.83	307.39	303.58	301.78	310.04	306.95	307.29	311.52	300.45	303.04	300.54	303.44	305.66	303.76	304.27	303.36	307.37	308.42	302.32	306.97	302.12	305.71	304.15	305.05	301.53	311.44	303.59	303.15	307.74	305.18	305.98	299.97	305.88	307.23	304.02	302.82	301.05	302.86	306.43	310.13	306.4	306.39	308	309.07	304.35	306.75	304.63	306.13	298.5
304.02	309.73	302.64	308.77	299.46	301.91	312.83	308.21	303.53	306.08	307.47	301.2	309.05	304.21	303.46	306.33	303.76	308.12	305.83	307.88	307.31	301.56	306.34	303.34	307.44	305.64	306.19	310.71	303.54	306.67	304.36	303.42	307.28	302.78	300.29	308.6	305.1	309.06	301.52	308.3	306.57	302.6	301.32	304.02	309.91	303.84	305.96	307.91	304.08	300.04
289.13	294.45	291.42	287.11	293.23	295.16	291.68	300.63	294.73	294.85	296.01	290.97	293.07	296.55	296.02	290.55	293.14	295.98	290.88	291.67	294.68	291.96	293.76	297.99	292.86	295.31	291.35	299.25	293.02	293.49	294.41	297.02	293.76	293.23	294.06	298.27	295.77	294.12	294.08	294.27	295.04	294.74	288.57	293.78	291.69	293.47	288.96	289.23	294.1	290.68
290.78	295.95	296.66	295.73	293.47	294.63	294.47	298.43	299.44	294.34	299.59	292.67	294.56	293.01	297.38	294.6	292.21	292.04	298.9	288.31	293.35	295.13	291.31	296.12	297.41	297.22	298.71	293.91	290.64	296.21	294.53	294.14	290.09	291.04	294.27	293	291.97	293.54	296.8	293.91	295.83	297.3	296.03	290.66	292.35	292.07	291.03	293.84	289.36	291.05
325.88	331.8	328.73	333.59	330.87	332.76	330.46	322.69	330.2	328.56	333.09	326.18	332.25	327.25	327.45	326.32	327.06	328.02	328.32	328.9	333.2	326.57	331.49	328.09	324.71	324.99	329.12	334.85	336	327.58	326.93	331.32	332.68	330.44	334.93	327.4	326.61	324.79	323.9	328.05	328.03	328.83	326.34	325.17	327.51	334.16	333.85	327.88	330.1	326.1
304.16	304.27	307.53	303.24	299.07	304.92	298.86	302.24	302.1	302.67	302.44	298.89	301.65	303.1	299.05	303.23	302.37	305.04	299.94	304.24	301.43	306.42	299.17	302.93	304.54	303.8	307.59	301.36	299.42	297.28	301.88	302.58	306.11	303.21	303.59	303.3	303.64	302.18	303.31	303.57	301.83	302.19	301.09	301.41	304.84	299.89	302.48	301.2	304.86	303.07
296.11	296.89	298.66	293.29	297.32	292.62	292.14	298.27	295.18	296.74	295.84	294.36	293.21	298.58	298.11	296.85	299.5	300.78	297.52	292.89	298.38	300.8	294.47	291.24	296.02	299.04	295.95	297.76	291.27	300.38	296.44	296.48	295.46	299.49	297.94	297.54	300.04	296.66	294.91	293.96	305.21	296.19	296.91	294.28	294.01	295.77	295.82	297.27	298.6	293.52
325.89	323.91	326.03	328.28	322.82	326.08	329.54	324.89	321.91	325.6	326.27	324.58	326.73	326.62	326.12	323.68	324.85	327.81	324.24	326.68	325.37	323.33	323.5	328.45	329.39	326.1	327.63	327.47	328.94	320.34	320.48	327.73	319.64	328.1	329.88	325.38	324.55	324.68	325.12	322.79	324.98	320.21	322.91	324.79	329.86	327.81	326.06	327.88	322.75	326.09
305.14	304.17	308.44	303.91	311.32	303.28	303.32	306.3	300.27	303.59	305.05	302.1	301.2	309.5	302.12	308.42	310.06	307.22	306.68	306.95	303.37	303.65	307.07	308.57	309.01	301.5	306.01	303.48	302.49	305.71	304.83	305.18	305.09	309.77	304.95	303.49	306.74	305.49	308.71	305.91	305.92	302.14	311.67	305.78	303.9	306.06	307.36	306.8	305.61	305.67
289.29	298.52	299.17	295.08	295.57	296.11	297.64	294.49	295.62	296.32	296.13	295.34	299.96	293.75	294.89	298.07	294.59	288.92	300.31	295.57	294.69	292.03	292.75	295.74	299.08	293.22	298.05	299.43	295.45	295.12	298.24	292.59	289.1	293.23	294.65	294.21	292.55	297.65	297.89	293.79	297.37	292	295.85	299.15	294.06	294.16	291.76	296.19	300.24	297.37
313.99	320.86	315.66	316.52	315.01	314.99	314.78	314.24	320.44	315.83	314.02	318.62	318.64	317.58	318.35	317.34	315.08	314.55	313	317.85	321.7	314.65	316.32	310.33	314.43	311.74	310.89	310.69	315.86	309.25	319.22	317.9	315.92	316.64	316.11	314.05	317.21	316.4	315.45	322.09	318.23	319.17	316.65	311.15	318.49	314.85	317.23	315.91	314.89	313.05
319.55	315.81	320.19	312.42	319.19	310.3	316.28	316.97	317.92	320.3	317.45	318.58	316.2	324.25	322.72	320.17	317.81	314.35	317.08	314.46	315.15	317.49	315.06	318.84	320.42	316.71	314.23	318.52	313.2	316.77	321.53	313.9	318.75	316.86	317.79	316.2	317.2	310.66	315.48	316.39	320.55	322.28	317.76	317.78	311.17	321.68	312.39	317.12	323.42	319.01
319.55	317.48	316.78	319.41	312.95	318.31	317.91	316.39	321.18	317.2	317.43	314.93	318.82	314.18	318.53	319.86	319.56	319.04	320.98	318.45	316.27	323.34	317.22	317.77	317.11	315.63	318.77	321.99	319.33	319.69	319.76	318.2	323.9	317.65	323.83	319.72	315.74	320.78	317.07	321.45	319.75	320.63	321.31	321.53	317.13	324.66	316.69	321.3	314.54	322.34
299.69	305.7	300.45	307.23	300.54	309.39	302.27	309.21	299.54	307.44	307.79	306.65	302.68	302.04	304.08	312.75	306.55	301.64	302.22	303.05	298.85	300.37	304.99	307.88	300.24	305.87	301.22	306.55	299.02	305.27	307.49	303.29	302.57	304.65	302.8	308.1	303.76	306.62	297.74	303.1	304.41	309.75	302.02	303.07	306.24	307.16	305.04	299.9	304.89	303.09
310.98	309.99	313.43	317.25	314.22	313.8	312.77	311.47	313.31	318.28	316.3	318.38	307.52	310.64	313.78	311.99	311.63	315.2	312.69	316.9	313.16	317.46	312.62	318.91	312.62	313.76	314.73	313.86	313.21	314.41	312.44	318.36	313.19	311.98	315.97	314.4	315.66	309.69	314.13	316.46	313.39	311.91	315.95	312.46	311.26	315.52	313.55	308.97	314.16	311.01
332.54	329.66	324.11	327.39	330.42	334.07	327.2	328.89	328.67	323.81	330.75	325.26	329.13	326.73	328.5	324.17	328.99	331.32	324.79	329.44	330.49	328.04	322.13	325.21	321.01	324.99	324.8	329.36	325.62	330.85	324.74	330.4	327.52	327.94	328.48	325.19	322.95	332.81	329.38	326.03	326.54	327.62	325.73	324.48	332.64	329.35	333.61	327.86	322.7	322.13
317.41	313.66	320.65	316.33	317.7	318.42	317.8	316.97	318.32	314.63	318.27	318.05	318.48	319.21	318	318.78	318.44	318.98	314.72	315.04	320.85	320.52	315.63	316.74	316.03	318.75	317.13	317.63	313.29	313.66	319.79	321.3	315.13	322.65	320.81	317.61	314.99	318.78	323.7	315.45	317.11	321.14	315.79	317.21	314.77	314.19	312.95	321.05	318.1	315.39
311.14	313.88	310.08	310.56	309.8	317.41	316.17	308.56	313.78	320.73	309.23	311.96	310.33	317.64	313.99	316.51	316.22	313.43	318.23	312.77	309.63	316.04	311.49	316.65	312.05	303.63	313.44	315.55	320.44	311.04	305.96	315.86	312.8	305.84	315.67	312.96	312.44	312.29	314.81	311.56	313.43	307.06	306.52	311.79	309.47	313.97	312.9	311.41	313.74	309.91
327.73	333.56	327.06	330.47	325.43	330.77	327.11	328.62	328.94	326.4	327.75	326.07	327.75	327.06	331.33	329.14	323.93	325.25	326.17	327.62	329.2	328.42	327.76	326.05	329.22	330.78	327.66	331.47	323.47	336.17	329.18	328.44	325.54	327.63	320.26	331.12	329.9	327.02	326.91	325.21	330.81	326.98	328.69	324.76	328.98	327.59	327.38	330.99	329.5	326.59
316.75	320.1	317.37	319.18	315.9	320.78	319.06	317.26	313.25	318.24	317.81	317.58	321.64	316.88	318.46	318.46	319.27	317.99	320.62	318.1	314.24	317.82	312.39	317.01	311.88	312.1	313.45	315.89	316.52	320.45	317.36	318.5	313.41	315.47	310.65	314.65	318.17	318.54	318.51	317.67	318.31	315.76	319.47	317.57	312.45	315.43	315.99	315.15	317.11	317
303.99	304.95	305.55	300.99	305.95	298.8	299.08	305.7	296.57	309.11	304.07	302.73	301.99	301.75	302.29	302.06	301.85	306.88	301.39	298.97	305.44	301.76	303.6	303.71	303.92	303.11	302.52	303.9	304.69	303.68	299.92	299.44	297.69	305.15	298.8	301.02	304.66	307.12	304.04	299.09	303.01	302.27	300.67	308.05	301.61	308.34	303.79	303.48	297.4	306
328.7	327.77	324.56	322.42	327.87	329.76	326.09	327.9	327.89	325.1	326.19	328.91	326.7	328.08	333.15	329.53	325.97	329.25	324.75	325.59	324.9	328.04	326.9	324.53	324.65	328.15	327.3	332.46	333.64	330.62	328.03	327.84	328.61	331.58	328.32	329.98	327.57	322.76	330	329.21	326.41	328.28	326.71	329.27	323.68	323.11	327.75	326.07	327.27	330.49
307.87	305.05	305.17	307.06	304.7	309.38	297.69	300.19	307.5	304.38	306.53	307.57	306.02	299.03	310.6	308.62	304.11	304.72	301.89	308	300.63	308.7	305.91	305.36	305.57	302.71	307.98	303.93	305.16	300.49	305.91	307.04	305.02	306.45	305.34	299.33	304.2	304.61	308.25	309.09	305.8	306.96	302.04	306.43	302.55	306.92	303.92	304.84	305.73	303.52
299.98	300.94	307	305.16	308.14	299.47	302.4	301.95	306.23	301.59	294.3	305.17	302.06	304.18	300.31	304.11	303.26	295.2	302.29	298.49	304.88	306.19	300.79	305.23	295.1	301	306.18	304.9	300.73	301.94	305.06	300.76	304.65	302.15	301.24	301.61	297.88	299.7	302.58	301.86	304.5	306.79	300.96	305.24	299.17	303.22	301.09	297.4	301.71	305.49
304.84	302.18	299.78	298.97	308.37	301.35	304.64	305.04	311.39	305.87	301.15	302.72	304.5	302.35	304.35	303.96	302.7	304.2	304.94	301.73	303.74	302.7	301.42	299.83	301.8	301.81	305.57	309.99	306.75	301.02	305.42	300.71	306.25	300.71	302.36	304.54	301.98	301.04	305.47	301.07	303.27	301.82	302.89	303.98	305.07	302.69	305.04	303.43	304.79	304.39
298.69	290.05	290	292.29	293.26	298.7	300.34	295.46	296.36	292.66	295.99	298.57	285.58	298.41	292.86	296.21	292.38	297.86	293.18	290.58	289.49	299.89	294.49	295.17	294.01	294.48	298.67	294.86	296.51	293.96	294	287.35	292.42	291.55	293.52	294.93	293.16	291.84	298.25	296.75	293.28	290.21	291.86	297.34	297.83	293.09	295.12	296.62	295.26	295.73
300.77	296.19	307.18	303.11	298.73	299.42	302.13	304.72	302.03	300.92	302.52	297.52	304.98	301.89	303.49	305.75	306.03	301.69	306.19	305.85	303.16	304.52	302.23	304.48	302.6	296.07	300.95	297.41	296.21	305.67	299.16	299.53	301.14	306.2	306.01	301.9	302.57	300.37	296.34	299.71	305.26	298.94	300.38	304.88	299.33	301.69	304.18	305.02	303.06	302.05
301.11	302.84	298.29	303.36	303.35	299.99	302.95	301.76	294.68	304.33	298.34	300.64	302.81	300.96	299.89	303.51	298.64	297.39	296.75	294.95	303.76	297.62	303.16	300.14	297.95	301.82	296.07	300.65	299.65	296.01	296.02	297.9	300.25	297.27	295.72	305.04	295.59	300.14	297.38	301.35	300.26	301.69	300.22	299.73	299.37	299.04	301.23	302.54	302.7	301.58
300.74	301.25	301.51	299.33	299.66	295.75	295.73	297.34	304.83	300.75	300.75	306.34	297.44	296.36	299.13	301.51	303.52	298.19	297.56	293.29	297.19	300.11	297.39	297.67	302	298.61	298.48	295.22	294.95	298.91	299.58	297.88	293.58	298.48	296.81	298.05	301.63	298.32	302.75	301.59	298.1	300	302.35	301.35	300.74	303.86	301.34	299.99	300.35	299.47
334.82	333.86	330.73	327.07	326.64	327.13	326.88	330.96	326.56	331.15	325.82	330.41	327.25	325.36	325.99	326.85	327.24	331.34	323.07	332.73	331.63	324.22	329.77	328.14	326.16	331.49	329.78	327.46	322.78	327.71	323.26	329.32	329.92	325.13	326.13	330.97	334.45	327.31	324.05	330.27	327.58	329.24	320.14	327.64	328.53	327.31	325.07	330.14	334.33	332.32
313.16	316.12	311.18	315.24	314.37	310.35	317.48	313.25	314.17	310.33	314.43	317.92	319.53	310.48	313.45	311.76	312.68	307.23	313.2	314.48	307.5	313.47	314.93	311.39	316.35	315.44	312.95	311.49	310.96	314.87	315.22	309.09	316.65	312.97	312.67	318.66	315.42	311.68	314.91	315.1	315.6	316.37	312.53	309.95	309.57	310.32	311.44	314.76	313.3	313.5
298.33	305.14	302.13	302.33	302.07	296.3	300.36	303.07	303.02	301.59	302.93	297.35	302.7	301.7	301.71	297.71	299.25	298.72	299.23	298.8	299.69	299.78	304.9	301.97	301.02	300.18	297.74	301.09	302.75	297.32	301.76	297.48	299.88	298.91	305.27	296.99	302.85	299.71	298.13	301.34	298.83	298.17	298.32	296.71	299.97	303.6	297.19	300.12	298.83	303.94
301.06	298.02	300.76	308.96	306.08	310.44	307.29	311.06	301.77	305.17	302.36	303	301.41	303.72	301.59	305.49	300.96	305.36	303.58	301.89	304.83	305.59	306.68	302.84	301.93	308.26	299.09	303.21	301.71	303.91	305.41	304.32	302.82	305.32	306.46	305.11	301.45	307.05	312.32	306.96	304.68	303.94	308.25	305.81	308.98	305.95	298.46	303.47	302.47	306.2
306.07	311.55	312.47	312.49	307.48	308.59	301.02	309.06	306.35	312.9	302.85	304.57	307.35	317.14	305.67	311.25	310	308.39	305.94	313.87	312.95	310.15	311.53	308.31	312.24	313.69	306.27	310.58	309.84	311.67	305.02	313.58	309.16	310.07	307.28	308.5	307.43	315.19	312.77	314	308.77	310.5	308.09	306.97	304.79	308.72	310.26	310.36	307.77	312.47
304.21	302.84	304.48	298.1	305.77	310.8	307.82	302.83	305.98	303.91	300.95	301.48	307.37	307.47	307.05	302.54	303.88	307.02	305.37	305.68	304.37	303.27	307.3	310.85	307.87	302.6	308.01	306.01	299.94	303.92	309.22	305.89	304.78	305.29	306.79	304.79	309.05	302.02	303.85	305.09	305.48	306.71	305.98	304.54	310.24	308.57	307.14	304.09	304.74	311.18
314.94	312.57	312.39	311.32	313.28	314.81	309.53	315.36	313.31	313.15	314.45	309.12	313.76	310.71	307.33	310.41	310.09	306.64	317.67	311.88	313.95	306.92	316.88	311.85	313.99	311.65	313.77	309.44	310.48	314.3	312.87	310.47	305.82	311.35	309.63	310.16	313.94	313.04	313.53	310.42	309.34	307.87	310.54	305.94	311.64	313.88	311.74	312.19	310.25	308.89
298.44	304.71	307.04	303.34	307.66	301.11	307.69	300.4	303.8	305.87	303.25	305.07	305.87	308.09	304.27	306.59	302.31	307.08	300.37	300.38	303.24	300.78	300.2	303.46	300.49	298.64	305.31	299.4	295.36	299.28	297.57	297.12	304.79	301.97	299.97	301.08	304.75	299.49	302.42	294.44	302.53	305.48	302.36	306	304.04	300.78	304.69	300.7	297.12	302.43
330.81	328.11	326.89	321.93	328.29	328.35	332.6	328.78	333.37	324.38	324.92	327.47	327.91	326.25	329.96	332.74	324.97	331.05	329.51	328.22	325.76	330.53	326.22	325.74	331.04	328.06	327.32	327.83	330.05	330.08	328.14	332.18	328.96	334.13	325.47	328.53	329.53	333.86	325.03	328.3	329.56	328.32	331.25	332.51	320.71	329.39	325.89	329.79	328.77	327.81
295.22	290.77	294.49	293.61	295.97	295.14	288.95	296.12	294.15	296.43	294.54	295.35	294.11	297.25	291.83	294.12	294.67	295.71	292.35	295.36	291.87	296.73	291.36	296.19	298.11	299.84	290.91	292.8	297.74	289.96	292.73	294.46	297.57	294.14	299.47	295.85	295.55	291.07	298.46	292.53	292.31	293.45	295.61	298.56	296.35	298.78	296.39	293.5	291.57	292.32
301.98	301.02	307.6	308.27	310.93	305.01	302.89	307.64	308.16	303.78	307.02	301.64	302.11	297.88	305.36	301.74	303.02	307.69	307.53	304.6	300.8	298.38	305.44	306.5	303.24	306.06	302.9	305.89	304.83	306.6	303.12	302.98	300.19	303.5	305.04	304.13	307.04	303.01	304.58	313.57	298.95	306.42	299.42	303.28	300.6	304.38	304.79	303.35	300.79	302.06
308.12	312.31	306.21	312.45	308.33	306.37	305.12	312.1	310.3	313.15	315.91	312.78	307.02	309.21	309.86	312.02	308.56	309.89	305.28	311.5	307.25	310.11	305.67	315.45	307.93	305.8	308.62	309.4	309.58	311.37	307.37	318.66	312.48	307.94	306.54	314.36	313.16	309.93	306.98	310.1	312.42	314.12	309	313.44	310.79	311.6	315.38	308.32	310.22	311.42
311.23	314.99	314.24	310.64	317.8	312.4	315.71	316.09	307	317.13	313.14	313.04	312.51	309.52	312.74	316.41	309.38	320.29	315.71	312.72	314.97	313.7	319.11	315.72	315.44	320.05	313.72	318.04	319.71	316.56	316.92	315	308.5	313.43	316.74	317.95	313.73	314.11	311.57	317.47	314.89	313.62	307.79	314.73	317.03	314.92	314.49	314.8	319.8	314.42
311.97	301.08	309.77	306.64	302.48	304.83	300.15	304.75	303.13	305.97	304.82	308.26	306.75	305.78	308.14	308.56	304.32	304.61	304.86	302.07	302.4	309.27	309.8	302.41	308.03	300.2	308.85	303.67	306.44	306.55	304.03	306.95	302.1	299.26	307.32	303.19	300.71	309.92	303.34	306.39	302.96	301.85	306.68	303.19	307.47	305.39	307.12	304.5	301.74	302.7
311.61	312.06	310.57	314.87	308.31	312.42	315.95	311.72	314.53	317.37	307.81	316.38	311.24	311.31	313.79	310.55	309.62	314.39	309.54	310.54	316.84	309.17	314.26	310.92	312.14	315.84	309.68	315.15	312	313.81	315.99	313.27	317.27	310.7	316.42	309.31	311.39	313.73	310.81	310.7	315.71	308.98	311.27	313.03	310.28	310.82	314.33	313.08	305.91	310.74
305.71	307.41	304.19	301.48	303.73	303.19	308.64	301.44	308.16	306.86	307.66	303.14	304.41	303.88	305.21	304.46	304.57	304.13	303.47	307.84	302.08	303.38	306.13	309.53	303.48	305.08	304.48	302.51	301.18	304.72	310.02	304.05	304.34	309.22	308.33	301.63	305.14	303.55	299.82	304.78	303.42	300.91	311.81	299.13	303.52	299.06	308.83	307.72	306.59	306.86
303.95	301.24	305.27	305.85	305.18	305.49	306.58	303	299.55	306.73	302.95	300.84	306.31	303.1	303.66	305.14	297.33	303.13	302.97	308.93	300.79	302.09	301.89	303.84	303.52	306.37	306.29	301.75	302.24	308.65	305.17	306.08	307.68	303.42	304.4	298.49	302.07	298.28	302.75	302.66	300.75	303.91	304.95	304.7	307.13	304.97	300.71	303.61	299.98	303.97
307.93	306.22	305.81	305.72	308.1	307.87	302.65	303.19	305.23	304.96	307.26	304.08	306.63	306.99	303.15	302.93	306.94	310.18	302.88	309.43	309.64	308.9	304.95	307.14	304.61	301.1	303.26	304.35	299.5	304.42	306.12	307.65	304.22	304.31	306.43	311.28	304.96	304.91	309.05	309.1	303.37	307.25	302.99	301.3	304.86	314.22	305.36	303.85	310.57	304.34
300.14	306.61	298.41	302.16	308.95	301.14	304.9	304.89	305.84	306.56	298.88	304.2	304.17	303.17	310.94	299.27	306.73	304.72	305.84	301.53	303.79	305.09	306.26	305.01	310.22	308.71	303.37	301.03	305.9	307.05	301.76	306.31	310.3	303.86	301.96	302.59	307.57	307.69	301.75	305.58	305.94	304.82	306.91	303.99	307.04	305.63	302.77	305.33	303.73	303.69
304.82	303.12	303.17	298.58	303.98	303.37	305.32	302.67	304.12	302.11	301.45	300.68	299.58	304.8	301.64	304.94	304.11	305.39	303.77	300.82	303.56	307.1	303.47	302.06	303.82	300.37	301.46	304.45	298.02	303.22	301.57	307.21	297.14	299.96	301.89	301.29	303.98	305.32	301.64	303.21	301.38	300.7	306.42	305.31	300.75	307.22	299.88	303.79	302.07	304.64
302.22	297.1	302.84	299.77	305.9	303.39	306.37	301.08	302.65	299.38	306.32	300.75	304.56	300.14	302.06	299.86	304.62	301.67	305.33	303.62	304.57	302.93	308.11	300.96	302.61	302.6	304.14	301.43	302.38	307.66	299.82	304.72	308.27	301.71	310.28	303.13	304.39	306.29	302.27	303.96	304.93	302.76	303.43	303.48	301.4	297.47	306.34	300.96	305.82	298.5
327.09	321.77	327.13	327.93	329.14	328.5	328.69	321.15	324.16	325.38	326.86	326.48	327.77	326.68	328.62	327.93	328.11	325.92	328.17	328.94	325.7	328.38	327.53	326.83	325.8	325.42	325.08	330.33	326.99	325.61	323.39	328.7	329.55	327.95	321.89	326.41	331.06	322.91	327.43	332.26	324.96	332.02	325.58	332.81	322.6	324.01	321.07	327.21	327.35	328.87
322.7	319.19	312.58	317.97	324.86	320.7	317.46	321.78	318.05	319.79	319.72	319.24	323.23	317.2	326.94	322.17	321.17	318.01	317.22	319.78	318.7	320.47	325.25	318.88	321.4	321.96	322.61	315.23	313.94	320.94	319.86	310.38	314.82	317.02	317.96	314.01	320.79	323.78	319.35	316.68	314.82	319.56	319.31	319.59	319.6	321.45	320.62	319.02	323.02	320.51
313.29	312.02	313.28	315.11	309.64	315.44	310.29	317.36	309.26	311.7	316.06	309.85	309.48	312.75	314.21	310.37	313.09	310.71	311.55	318.94	314.15	310.66	309.07	311.92	309.74	316.35	310.44	316.41	312.97	313.68	315.46	317.9	315.89	311.32	311.7	316.09	316.41	316.03	314.15	315.63	306.41	312.85	315.84	314.89	310.45	310.82	319.55	314.14	315.05	313.01
298.36	301.16	305.87	304.07	302.96	301.58	301.3	303.15	302.21	300.34	307.76	301.8	307.59	302.82	302.98	300.74	303.83	296.99	300.74	303.12	305.96	301.22	301.01	301.17	302.25	305.04	310.58	301.45	296.66	300.41	303.94	300.12	300.64	300.27	299.76	297.86	305.09	302.78	301.55	306.77	303.16	303.7	303.68	300.78	304.13	303.86	306.13	308.61	302.81	302.51
319.64	314.66	319.32	319.06	318.23	317.97	314.12	317.92	313.85	315.04	314.89	315.7	314.95	313.47	315	314.38	314.74	312.17	314.93	319.13	314.62	314.51	308.47	316.09	316.59	319.11	312.54	318.19	318.42	317.14	315.76	316.01	319.19	312.44	318.44	325.11	315.29	320.66	316.16	316.52	315.94	316.6	316.17	312.72	323.39	314.72	315.03	312.25	315.29	313.62
310.28	312.55	312.86	309.77	310.92	315.28	312.85	312.04	312.02	309.53	312.9	308.52	310.15	314.11	309.33	312.53	314.33	316.99	313.83	311.34	313.16	306.37	312.58	308.73	308.7	307.59	311.51	314.8	309.66	312.11	310.2	314.7	310.59	316.52	311.87	313.59	318.39	311.89	315.74	318.08	311.76	312.11	309.33	318.4	311.47	303.31	311.37	313.39	314.86	314.94
320.83	316.91	312.66	311.59	311.74	311.86	317.17	314.87	315.91	312.85	314.57	315.76	315.83	316.91	317.23	318.34	312.15	319.93	309.99	312.18	318.38	313.95	310.97	313.57	316.03	312.87	314.61	311.29	312.38	316.62	310.78	318.73	311.8	311.85	309.1	313.37	315.88	315.1	315.21	316.95	314.83	319.81	312.82	311.77	317.62	314.34	312.62	318.21	309.66	309.99
314.9	315.55	316.36	314.49	313.63	318.83	315.81	317.37	311.47	319.93	312.66	317.7	316.52	315.48	313.17	313.9	315.34	313.05	315.73	311.81	316.13	315.52	315.61	315.8	318.47	313.65	320.87	317.6	314.74	316.9	309.99	315.48	313.09	320.51	316.56	310.93	316.91	318.55	313.78	314.35	318.25	311.55	315.34	312.76	313.42	314.25	313.48	316.77	310.69	314.75
305.6	301.79	306.04	299.38	296.22	299.13	299.28	301.98	302.87	302.95	306.5	305.55	303.24	298.77	303.37	304.02	304.14	302.7	302	303.27	299.46	306.49	296.81	300.17	302.83	299.86	302.43	304.9	303.16	301.58	304.39	306.02	298.56	301.72	304.19	300.36	302.41	303.05	307.43	303.31	300.85	300	303.08	299.98	302.77	300.8	300.1	307	307.5	301.62
299.13	306.85	303.67	300.88	296.95	302.33	302.06	301.06	305.85	298.79	299.08	304.2	304.43	300.36	296.55	298.38	307.11	305.11	302.92	299.23	300.48	300.99	294.59	298.85	300.3	299.44	301.3	303.35	297.85	296.25	300.33	303.63	302.41	299.57	304.4	303.97	298.67	300.26	295.72	296.81	301.6	299.7	297.55	296.51	300.98	301.61	298.04	297.7	295.2	301.39
322.06	318.68	320.47	319.12	317.83	317.53	317.02	318.88	314.81	318.2	321.04	314.78	319.36	316.7	323.57	320.51	320.44	318.03	315.38	320.44	314.82	315.85	316.25	318.97	318.92	314.9	323.01	317.09	321.38	319.72	315.94	315.97	320.08	313.04	320.97	318.04	317.84	312	319.79	314.02	315.92	312.93	319.41	319.8	312.48	316.03	314.11	319.5	316.69	318.31
303.69	308.74	302.83	305.83	300.96	306.01	306.51	302.06	303.59	306.37	298.42	304.13	301.12	299.47	301.13	302.48	305.91	308.37	303.11	302.89	301.43	307.2	304.93	302.95	301.83	307.52	301.28	307.01	303.04	305.14	303.89	304.35	305.03	299.54	300.49	300.52	302.52	300.32	303.56	300.61	297.71	305.04	301.23	296.75	301.64	300.1	300.95	300.01	306.88	301.48
307.53	304.48	306.41	305.86	300.57	303.5	303.26	301.78	306.65	305.63	307.35	307.93	304.78	307.85	305.57	308.5	303.84	303.09	309.18	304.11	308.13	305.55	304.39	308.22	306.86	307.31	310.22	303.31	306.57	308.94	306.6	302.51	306.39	306.23	302.76	303.47	301.81	302.07	306.58	300.61	301.68	308.65	306.21	308.17	302.13	307.36	303.95	303.39	304.9	300.09
289.07	292.63	294.25	297.81	298.08	292.81	292.52	293.01	294.69	297.15	295.55	291	294.55	296.15	296.27	297.02	296.88	293.06	295.91	297.82	294.87	293.95	295.99	297.94	299.24	298.15	292.97	290.88	292.05	295.52	294.79	294.6	295.02	295.85	295.75	289.72	291.02	295.08	293.1	291.24	294.94	292.87	295.22	295.8	292.01	294.96	294.58	294.51	295.71	294.14
312.83	316.31	317.4	313.06	314.35	313.5	312.83	313.34	316.54	317.05	310.49	313.49	314.1	314.9	313.83	315.25	316.92	312.15	311.64	310.72	308.63	310.99	312.58	317.48	314.3	310.02	311.83	314.46	307.52	313.04	316.31	314.94	315.41	315.81	314.65	314.21	312.18	314.15	313.1	312.16	310.05	313.35	318.08	314.2	312.96	310.06	314.73	312.11	314.57	318.45
319.74	314.69	316.16	320.7	314.62	317.74	316.08	316.9	314.21	312.8	318.51	312.99	317.62	313.69	317.16	317.73	316.72	318.2	323.31	315.61	318.08	319.62	317.05	317.35	316.27	320.13	317.87	321.6	316	313.88	315.26	316.85	312.64	316.4	317.26	319.32	314.44	314.25	312.32	316.27	316.22	320.39	315.05	316.97	314.74	311.93	316.93	315	319.32	319.18
299.99	303.07	305.49	301.93	305.94	304.08	305.4	301.43	299.96	297.82	308.23	305.57	306.84	304.3	305.14	305.2	300.49	297.72	300.1	306.67	302.65	301.78	306.69	303.37	303.16	302.98	299.6	303.26	298.91	300	303.6	302.01	306.18	304.4	305.36	303.8	300.92	299.43	303.29	301.03	304.1	301.34	302.07	295.82	299.41	300.68	308.34	303.23	301.41	306.14
301.26	302.55	300.22	307.14	302.81	299.87	310.45	300.38	302.31	298.13	303.26	301.45	301.87	301.23	301.92	300.76	304.19	300.66	303.49	304.75	305.45	297.33	302.79	300.3	305.61	303.48	299.6	302.31	302.71	299.1	300.63	303.84	301.04	305.72	305.97	306.01	302.68	301.48	305.63	309.51	304.4	304.13	300.79	303.99	303.52	303	302.83	305.17	303.96	303.84
302.16	307.26	303.86	304.02	302.6	303.17	311.51	308.22	303.7	307.72	305.21	304.87	303.55	307.87	305.89	301.13	305.98	304.15	305.88	302.61	309.73	304.91	297.74	305.54	304.82	302.75	305.1	306.91	304.32	302.26	309.72	306.98	306.65	302.73	304.78	305.34	309.56	309.49	299.5	307.68	306.71	307.04	304.98	301.93	306.91	316.25	303.38	300.98	309.82	303.44
319.14	315.85	308.05	317.1	310.45	313.95	312.29	320.96	313.61	319.64	311.39	322.32	310.88	314.29	314.5	310.07	315.17	309.08	316.59	313.12	321.2	311.95	314.67	313.26	318.37	317.78	318.87	317.88	313.1	318.11	315.22	316.13	313.84	314.12	315.77	311.73	317.39	318.89	317.59	312.59	316.29	309.93	315.55	321.36	318.6	314.27	318.07	317.9	317.76	320.35
305.06	313.03	311.89	311.69	313.21	309.19	309.24	310.09	311.97	311.19	309.99	310.33	312.36	308.38	311.13	316.84	312.66	311.78	310.75	307.74	312.97	308.62	311.86	307.5	306.78	311.62	312.8	315.45	306.91	314.22	308.53	311.71	307.14	309.12	311.16	313.02	307.29	310.44	315.72	312.83	307.01	305.53	313.86	307.69	312.77	307.4	312.21	311.56	311.82	307.63
310.14	307.36	304.01	305.58	308.18	305.79	310.54	308.05	307.37	308.71	306.32	307.5	307.19	305.36	308.08	308.9	310.52	309.26	306.99	306.57	306.44	310.4	306.23	309.13	300.86	308.59	306.02	308.97	308.58	303.78	303.76	308.81	308.7	303.64	302.19	305.77	311.45	309.13	310.21	306.45	307.4	311.36	308.13	303.89	305.64	306.06	306.23	305.45	310.61	302.23
305.09	303.89	299.98	302.59	307.39	306.02	303.71	305.38	302.95	302.02	305.82	301.06	308.56	303.29	309.26	298.65	304.18	305.81	306.08	300.52	297.98	308.45	300.79	305.67	306.73	303.08	300.34	301.6	304.7	300.69	304.64	302.18	309.38	303.54	302.61	307.83	307.77	304.61	303.52	303.41	305.33	303.17	302.19	303.66	304.27	302.86	303.14	302.49	300.72	303.29
315.92	312.98	315.47	318.93	317.58	318.12	309.65	313.81	317.42	314.64	313.7	316.47	316.85	316.77	317.95	315.1	310.91	315.44	309.92	315.07	309.46	312.4	315.25	319.04	313	314.96	314.48	315.29	315.52	313.83	316.85	308.98	316.44	315.49	321.91	314.79	317.17	315.2	315.49	317.42	316.83	317.61	317.66	315.3	315.64	321.56	314.85	318.63	316.44	314.93
303.87	305.75	306.96	305.22	305.11	303.91	302.37	304.98	302.61	301.39	305.23	305	306.52	302.37	303.15	305.54	307.77	297.02	305.74	301.5	304.02	300.95	304.28	302.51	307.52	308.32	300.48	306.81	301.45	303.39	300.06	308.88	303.19	306.45	305.05	302.58	305.56	305.88	305.3	305.31	308.1	304.36	302.65	303.32	304.14	305.37	305.73	307.23	308.12	304.58
308.02	316.7	313.84	312.64	311.92	321.74	317.88	317.82	317.23	316.34	313.22	314.58	315.99	311.37	315.68	312.08	314.13	310.49	318.94	309.26	311.65	311.75	314.29	312.5	318.38	315.55	312.13	313.43	309.48	313.48	311.4	314.49	312.28	310.46	315.57	311.04	317.18	314.7	314.67	314.07	316.77	317.82	313.44	316.97	316.69	313.59	310.15	312.61	317.52	313.09
311.45	310.13	311.77	310.42	314.29	312.44	312.97	321.02	315.26	309.44	308.28	310.54	315.06	319.26	310.87	315.84	308.16	306.22	311.84	310.34	311.91	307.77	312.95	308.98	311.92	313.88	313.98	309.08	313.32	311.92	311.84	309.49	313.87	310.62	310.91	313.8	313.39	315.53	313.12	308.17	310.44	308.59	310.18	312.54	307.03	313.36	314.37	311.59	312.44	311.04
316.85	315.09	318.4	319.55	318.82	312.78	318.04	314.99	316.2	318.81	316.55	312.97	313.9	319.51	320.3	316.39	318.64	321.62	316.33	318.74	320.11	314.28	319.05	320.29	312.25	318.46	320.39	315.52	321.34	315.29	319.2	316.67	323.41	316.98	317.33	323.56	320.17	317.28	318.05	319.68	313.6	315.02	319.26	318.49	316.97	316.62	318.03	319.31	314.26	319.19
301.86	307.81	302.72	307.44	311.06	302.81	303.33	305.08	307.75	307.05	298.72	306.8	309.63	306.88	300.77	303.93	306.57	303.7	306.14	309.18	304.38	308.54	308.31	306.38	305.14	304.29	304.09	301.72	303.52	303.43	307.56	306.04	304.84	305.92	306.68	308.75	304.53	304.78	305.87	304.33	305.62	305.12	302.8	304.39	303.38	309.13	304.72	304.29	307.11	308.35
316.49	315.88	313.77	314.51	317.97	313.6	315.14	319.73	322.07	319.06	320.52	315.97	317.27	317.44	315.78	313.88	319.98	319.08	314.52	322.42	319.3	314.94	313.81	315.29	314.72	319.94	310.44	318.71	316.19	314.81	316.72	315.38	318.57	313.75	321.11	314.68	319.19	321.82	315.58	314.84	317.69	317.37	317.16	315.13	316.88	317.18	315.63	311.96	315.71	315.89
308.84	303.19	310.83	305.45	307.16	306.12	303.29	303.76	305.7	298.52	301.72	305.04	306.42	302.01	299.3	304.05	302.93	303.07	304.58	302.88	306.29	303.61	303.31	302.38	306.94	306.7	306.26	304.47	307.86	303.91	302.22	302.87	304.98	303.37	305.42	305.13	305.06	307.08	303.77	304.38	299.69	303.49	305.15	304.26	308.27	299.43	302.07	306.95	303.03	299.89
302.41	301.21	302.43	306	298.58	299.73	299.02	300.99	300.26	301.97	303.25	298.36	297.25	302.68	300.31	307.04	300.43	300.39	299.55	309.33	302.91	303.89	300.51	302.14	304	294.48	305.41	301.41	306.24	299.1	301.44	302	303.12	297.7	300.07	298.72	301.67	301.3	304.23	306.34	302.18	305.96	308.06	297.76	300.23	301.99	303.1	298.98	304.08	304.59
299.25	302.73	305.68	299.79	299.7	306.23	306.85	303.12	304.01	301.55	300.12	299.68	305.75	303.25	303.39	300.66	302.22	306.57	305.05	298.91	302.99	302.38	298.19	302.88	305.99	307.11	301.56	302.26	301.96	308.21	303.33	306.48	305.61	299.65	301.75	302.35	308.94	306.11	304.76	302.81	304.98	301.96	301.15	302.75	306.82	304.42	300.03	305.51	302.31	304.24
298.44	301.08	298.69	303.26	306.95	299.88	305.52	301.84	296.98	298.42	299.51	295.82	297.33	300.03	298.38	300.58	294.56	298.74	305.23	301.31	300.25	301.11	299.72	303.25	303.61	296.12	305.88	297.31	299.07	297.76	298.39	295.53	300.47	303.36	299.02	301.13	292.64	299.17	304.07	297.36	301.95	301.38	299.43	298.05	299.79	297.37	293.89	302.74	294.02	303.81
310.12	302.91	299.09	299.88	300.53	300.09	299.88	305.21	305.01	304.79	299.59	301.69	303.11	299.51	301.33	304.32	300.78	306.21	305.71	304.16	302.14	298.55	304.19	300.26	307.32	302.67	302.09	303.34	299.88	304.92	301.39	301.36	300.48	305.28	298.57	300.91	299.28	300.87	305.99	304.26	302.56	306.62	301.31	300.43	306.66	307.7	305.1	304.29	305.35	303.34
300.18	300.98	301.47	304.07	302.35	302.5	306.27	304.39	307.04	306.38	303.53	304.16	310.33	303.87	300.48	303.18	301.54	302.76	304.36	305.43	301.87	301.6	300.84	304.97	298.24	300.66	297.77	299.62	303.37	302.5	303.85	298.3	301.24	306.01	305.43	302.32	309.2	300.96	302.15	305.48	305.07	296.2	304.67	306.92	304.78	306.01	300.81	305.61	303.71	302.75
305.37	301.68	303.5	303.94	304.37	300.96	303.08	306.14	300.32	302.25	300.79	298.42	303.48	302.06	305.15	304.77	304.17	299.22	304.87	303.79	303.85	303.54	299.55	305.06	304.1	300.11	302.49	298.16	307.39	302.63	305	304.69	305.39	300.61	299.94	302.03	301.93	300.16	302.81	304.29	302.12	300.76	308.53	304.49	308.35	298.89	301.73	306.79	305.42	307.24
306.02	304.16	298.76	300.65	302.15	302.81	301.21	303.42	303.53	302.6	304.02	299.07	302.26	303.77	301.81	301.38	300.3	305.74	297.25	297.83	298.06	305	303.3	306.37	304.67	305.35	303.97	302.14	300.62	302.4	304.74	302.09	296.57	302.65	301.47	299.85	300.5	303.15	297.26	302.38	298.48	302.99	303.62	304.85	304.15	306.86	301.3	299.35	300.36	297.83
309.9	307.9	311.8	308.02	305.72	307.49	308.48	304.54	310.27	309.9	305.44	305.89	307.95	305.6	308.75	313.59	310.56	307.78	305.04	310.92	309.93	305.45	309.32	310.3	303.74	301.03	303.9	306.92	310.76	307.96	308.38	309.04	304.4	307.65	309.17	307.62	311.2	309.71	305.62	303.3	305.17	308	309.03	310.64	310.53	310.91	310.17	309.81	303.25	309.5
326.74	326.59	329.97	326.93	330.93	326.79	328.14	322.68	334.14	330.17	328.87	325.74	328.98	327.86	332.55	331.22	329.75	327.22	329.5	330.16	331.68	333.21	329.59	326.52	322.63	327.9	328.83	329.16	326.83	326.86	328.13	331.84	329.19	331.62	325.82	328.77	328.02	320.44	325.55	326.99	329.6	322.41	328.04	328.27	326.73	326.62	329.82	326.96	327.26	324.27
303.02	306.06	301.07	304.36	299.89	301.33	302.72	305.4	297.75	303.26	303.94	300.47	296.71	304.71	305.91	310.07	304.17	302.56	300.47	300.45	301.26	300.92	305	303.94	305.21	298.85	302.08	301.38	301.23	300.4	298.84	305.64	299.61	301.39	299.67	301.3	305.95	303.1	303.2	304.88	307.28	299.51	304.52	300.41	299.48	302.22	300.99	300.14	305.22	299.11
312.31	316.71	318.92	319.74	310.69	312.54	314.81	318.49	315.1	311.98	312.7	314.65	315.57	312.94	309.05	311.74	314.44	313.43	316.82	313.12	314.01	314.51	311.84	315.18	317.14	312.63	313.57	314.21	311.1	316.21	317.07	316.14	313.25	314.02	314.9	310.47	310.51	309.12	313.66	311.23	314.96	316.22	317.84	316.01	311.07	313.74	317.68	313.2	313.41	315.74
320.84	328.07	323.2	312.05	326.17	328.87	329.02	324.83	320.87	326.51	321.89	323.44	329.33	327.94	325.98	329.45	321.97	326.04	332.59	321.03	320.12	321.06	322.76	324.65	332.61	325.01	323.18	322.74	324.52	320.86	326.5	319.64	324.18	327.1	327.78	327.48	322.2	323.75	328	321.48	328.23	325.27	322.53	327.48	324.58	325.63	324.16	325.28	323.05	325.9
295.16	296.36	297.94	304.61	295.63	300.03	289.28	297.62	296.22	297.77	300.29	299.12	300.87	293.79	296.59	295.53	295.05	300.57	299.77	293.61	294.29	290.96	294.21	294.75	297.97	297.2	300.19	297.97	301.33	294.66	294.58	297.75	297.6	299.07	297.87	293.94	297.88	296.36	296.35	289.85	300.55	294.91	297.11	298.78	297	293.83	297.07	290.96	301.71	297.88
307.64	306.42	303.76	305.24	306.49	309.33	314.36	313.72	305.04	312.75	314.05	309.58	307.06	311.45	308.07	307.4	309.42	306.97	314.55	313.28	307.13	307.52	307.85	310.17	309.13	306.01	304.78	309.2	311.75	310.09	306.41	308.03	308.77	307.27	304.8	309.73	304.7	307.01	309.27	312.45	300.69	307.22	310.29	306.77	308.75	304.66	312.44	301.61	310.31	309.27
304.14	300.28	304.78	304.09	309.87	305.23	306.13	309.16	307.42	304.91	302.38	306.19	305.7	302.74	303.61	308.26	304.36	303.75	307.13	299.52	306.25	306.04	305.57	304.83	308.12	305.66	305.52	298.79	307.47	300.23	306.96	306.84	302.92	298.42	304.74	305.29	303.8	303.26	306.81	307.51	301.22	306.39	304.29	303.86	303.59	305.94	303.99	302.81	304.18	299.8
316.5	321.36	318.99	318.85	320.29	311.04	314.66	319.7	320.39	320.31	317.36	320.53	322.97	320.27	317.06	318.66	323.21	313.25	317.06	322.39	317.69	313.05	323.73	325.65	312.22	324.91	315.66	319.83	318.2	319.26	316.07	318.71	315.94	317.17	315.75	316.54	317.5	320.62	316.58	322.76	320.3	320.54	316.66	317.22	318.93	318.46	316.84	311.08	319.22	319.45
316.84	324.6	322.88	319.72	313.35	317.97	318.99	314.21	318.08	320.73	323.56	318.38	320.15	311.38	319.23	321.3	319.86	319.17	314.57	324.25	324.55	321.58	313.44	318.33	315.18	317.75	320.59	324.58	319.68	318.8	321.28	324.56	319.54	320.22	317.85	320.27	317.8	319.1	319.58	316.94	314.65	318.32	319.15	319.58	317.51	320.29	320.12	318.33	318.32	315.64
305.23	306.29	304.3	309.3	306.31	306.32	304.27	303.24	307.6	304.83	306.64	310.51	303.61	309.13	308.31	314.37	302.83	307.89	307.4	309.48	310.38	311.66	308.84	306.42	310.12	304.49	306.19	308.16	308.76	307.91	305.57	311.84	309.7	316.91	306.53	313.76	309.62	309.72	303.82	312.79	312.5	308.88	315.62	313.09	306.18	308.74	305.21	305.16	311.08	308.38
316.67	314.71	320.13	312.77	322.51	315.25	317.95	317.28	319.34	317.69	316.45	322.31	318.63	317.62	318.19	318.79	319.66	314.48	315.03	320.44	319.06	319.5	319.25	310.94	318.26	317.78	317.63	313.96	316.26	319.29	313.48	319.76	316.55	320.44	314.84	318.39	311.24	319.48	316.8	313.97	317.96	319.68	318.79	314.94	312.64	320.13	319.99	317.38	315.77	313.44
308.93	303.74	304.54	307.58	309.66	299.69	304.86	305.14	307.04	305.65	303.87	304.52	303.62	304.15	309.71	305.4	300.58	306.53	303.77	300.43	302.91	307.05	307.79	303.97	306.4	303.8	306.6	306.1	300.52	306.19	300.95	306.24	305.46	307.06	308.98	311.28	304.78	305.77	308.08	313.39	302.34	306.41	304.27	307.61	298.81	304.81	303.05	308.19	302.72	309.06
314.53	316.91	315.19	313.44	315.5	314.04	318.78	317.73	316.85	315.26	314.27	313.95	314.28	312.07	313.34	311.62	315.67	312.47	312.39	315.05	313.15	314.66	316.1	312.6	311.71	318.22	313.89	321.21	311.19	314.41	313.8	314.03	313.05	314.5	308.51	313.5	313.34	319.38	316.35	318.7	318.43	319.5	313.99	315.24	315.91	315.54	318.66	315.93	314.06	312.07
299.98	308.12	304.87	303.87	303.17	309.5	305.57	303.85	303.05	307.65	304.49	306.95	302.72	303.83	308.2	306.07	304.75	311.5	310.93	306.47	304.28	308.4	303.5	304.16	302.75	307.93	303.66	310.59	300.51	302.03	300.25	306.19	305.12	311.57	312.11	307.58	305.99	309.01	303.22	303.98	305.92	305.32	302.79	308.32	300.47	308.95	310.33	305.03	308.18	307.98
319.73	321.1	316.56	320.76	315.48	316.35	314.59	313.35	317.94	319.87	316.79	322.29	316.45	318.33	310.68	322.82	321.79	319.55	317.13	314.91	314.9	317.48	318.29	318.29	316.61	317.89	317.75	319.85	318.74	319.83	318.65	318.47	320.27	317.66	316.3	318.37	317.4	316.59	316.39	319.81	317.42	323.27	317.14	316.15	318.58	315.24	316.49	315.05	315.03	314.82
311.69	306.5	302.37	297.4	302.54	306.86	306.94	302.71	308.84	304.85	305.11	302.28	303.72	303.29	302.85	309.42	302.06	310.39	300.19	306.34	306.71	308.63	303.33	305.42	302.19	305.87	306.56	308.7	303.39	303.81	309.63	306.74	303.63	301.13	301.73	301.51	310.19	304.43	302.03	308.45	303.66	305.29	302.32	304.4	307.03	299.68	304.62	299.25	304.25	307.8
304.15	306.25	298.84	300.67	308.43	301.03	308.09	300.9	304.37	305.8	299.28	302.31	298.77	305.66	305.81	301.02	303.25	303.19	307	298.28	304.3	303.4	303.04	303.24	304.07	309.44	304.38	307.09	301.36	306.28	304.17	302.28	305.13	306.12	300.19	294.15	299.92	300.38	300.9	306.21	307.81	303.22	303.87	303.18	306.38	302.08	306.29	303.36	301.35	305.08
318.8	318.43	322.03	317.9	316.47	316.62	318.21	314.31	320.39	319.2	319.43	316.96	318.28	314.51	318.8	315	315.54	322.2	323.79	318.12	312.81	317.21	318.38	320.11	318.86	316.81	315.28	322.11	319.65	316.73	313.65	316.47	316.52	316.87	310.85	318.55	314.93	316.12	318.1	316.48	320.56	319.09	318.89	322.85	318.41	317.67	315.4	317.67	318.34	318.83
301.34	307.48	301.73	304.66	302.68	305.17	303.53	306.89	302.14	307.34	298.43	304.19	301.25	305.2	306.2	306.05	298.89	299.73	304.99	306.13	299.12	304.67	303.3	304.84	305.99	302.94	310.1	304.76	310.73	303.52	304.03	302.7	303.44	300.74	304.99	302.04	307.65	302.69	299.88	299.17	304.71	305.46	305.67	301.71	305.35	300.25	298.5	305.72	300.26	308.76
307.8	308.22	305.63	313.9	311.82	314.83	308.94	305.02	315.79	314.3	316.24	310.02	311.02	315.27	311.92	313.1	308.63	314.35	311.69	309.3	308.33	308.45	313.77	308.79	314.85	312.05	310.62	311.93	310.92	312.87	310.97	311.15	313.78	311.23	312.55	311.54	315.14	309.39	305.79	312.63	310.08	309.64	309.16	311.09	310.6	306.55	308.27	309.69	308.43	311.03
314.55	314.93	311.57	311.87	313.21	310.9	316.2	315.19	318.27	314.93	316.57	313.27	316.93	316.98	311.48	311.76	310.73	318.69	316.35	316.54	312.23	314.91	312.46	311.82	314.53	311.57	311.83	312.82	319.16	309.57	319.12	314.68	311.17	309.24	312.83	317.2	315.93	316.76	310.11	316.86	314.23	313.83	319.3	313.92	319.77	316.34	315.26	319.83	312.41	312.43
327.23	322	321.14	320.4	324.16	328.43	322.73	326.17	328.67	318.16	321.62	328.58	329.72	324.17	323.27	319.91	325.48	324.58	325.01	326.62	326.08	319.18	319.05	322.7	325.65	322.63	320.93	323.89	320.33	325.82	325.7	325.53	320.94	321.69	325.8	324.76	321.98	325.59	328.46	324.57	321.09	321.66	319.6	326.52	320.37	329.22	321.05	315.85	326.41	321.41
316	316.16	311.74	312.87	314.01	316.14	318.04	319.63	314.07	317.17	312.21	314.29	317.03	314.78	314.88	313.39	315.6	311.51	311.63	323.04	312.7	320.06	312.51	317	320.43	319.72	314.86	320.43	318.27	319.16	312.14	316.29	313.09	311.58	316.14	313.51	314.51	317.66	315.52	311.73	314.38	316.52	311.97	314.31	316.14	312.86	316.15	314.61	318.78	315.66
319.2	321.45	321.51	315.84	319.74	317.76	323.47	318.94	320.81	319.71	320.54	320.88	313.96	321.2	321.72	317.8	317.29	323.43	320.61	323.06	318.13	320.52	320.88	320.01	321.89	316.36	319.68	314.65	323.29	313.22	321.4	324.11	318.39	318.93	316.57	316.97	317.45	318.72	320.05	316.71	319.37	315.22	321.21	315.64	317.35	317.96	316.94	312.53	316.11	318.9
308.31	304.06	305.32	308.25	302.49	301.67	306.09	301.81	302.09	305.86	306.84	312.6	305.54	300.74	308.86	297.71	309.82	303.96	300.84	307.64	305.95	308.07	309.74	305.42	306.35	301.16	304.79	301.73	308.59	301.79	307.71	303.15	302.66	302.06	303.02	300.88	305.55	300.46	306.76	308.96	304.72	303.02	305.71	304.29	307.58	311.1	308.04	309.19	301.42	303.27
301.49	297.74	300.66	302.94	298.87	299.63	298.5	296.74	299.2	296.39	301.11	301.32	295.77	294.72	301.92	303.69	298.94	302.13	300.18	304.65	298.08	301.74	300.06	303.66	298.15	298.26	308.24	299.13	296.56	299.55	305.07	304.28	297.87	302.13	301.62	300.88	297.23	298.48	301.37	300.72	296.15	302.68	299.8	303.86	296.48	299.06	297.36	296.75	302.54	296.08
317.08	313.38	319.88	318.13	323.06	318.89	313.33	320.62	325.46	317.64	314.65	318.84	318.43	316.41	317.21	326.39	320.37	316.02	315.56	318.48	320.87	316.83	322.6	317.99	314.55	316.43	319.05	318.03	319.54	318.9	321.82	316.02	318.85	316.59	321.41	319.14	314.56	318.44	315.7	318.52	317.86	322.26	318.23	314.34	320.68	319.79	316.11	322.37	321	318.6
319.12	312.11	312.41	312.58	319.08	318.84	313.66	312.32	315.14	317.69	317.38	309.32	313.68	317.09	313.92	315.05	316.54	313.65	317.68	314.04	313.85	313.84	320.15	318.67	316.49	318.08	319.38	314.83	315.54	313.58	312.48	318.88	319.68	318.94	317.13	317.95	316.31	320.98	312.16	312.45	317.55	312.23	311.17	322.58	314.72	322.16	322.91	311.75	318.94	317.8
286.91	296.7	296.19	288.39	292.02	297.11	294.51	297.07	292.6	297.47	294.32	299.82	293.07	290.78	296.54	293.67	298.04	299.19	296.24	293.49	297.48	294.83	290.62	294.13	290.54	297.24	289.25	292	292.03	292.58	298.64	296.66	296.18	294.87	295.39	292.53	293.18	288.88	292.81	293.75	293.65	294.26	297.37	296.96	293.09	296.73	292.79	295.78	292.5	291.88
301.09	298.39	300.96	301.14	294.85	304.98	300.98	298.6	298.95	300.48	296.04	294.9	299.92	299.69	301.87	301.44	302.11	296.76	298.24	298.51	301.3	303.54	303.09	297.93	302.64	297.51	296.44	303.76	298.69	302.06	301.32	300.65	302.5	304.56	297.32	294.85	303.17	302.65	300.53	297.36	303.58	300.3	304.6	295.74	296.72	297.42	300.87	302.56	300.15	298.96
300.36	308.26	302.46	307.32	306.47	301.6	303.36	297.28	299.82	302.24	302.56	303.17	302.2	300.83	309.4	305.04	301.91	304.41	308.94	302.93	308.06	297	301.86	309.41	305.13	301.92	303.99	303.89	302.29	304.03	298.69	307.45	306.59	307.23	308.22	311.25	305.9	299.6	303.7	303.84	305.31	300.55	301.22	301.08	304.66	305.87	301.22	309.39	305.3	301.54
314.18	308.01	308.02	306.43	302.15	313.65	310.73	315.22	307.08	309.1	311.64	311.12	303.22	301.18	308.81	305.02	307.21	306.58	307.91	313.07	311.41	305.69	313.08	314.26	308.33	303.86	307.97	306.27	309.24	303.86	309.1	309.74	310.13	308.45	305.19	305.36	310.27	305.12	310.35	310.97	312.09	308.77	309.07	308.13	307.23	310.7	306.55	301.63	310.19	308.93
318.22	321.25	321.76	322.48	318.16	315.03	319.85	317.44	313.09	320.41	314.78	314.02	319.52	320.75	316.85	320.44	319.14	318.91	318.89	310.69	321.9	316.61	317.27	317.94	320.78	315.75	317.75	313.56	318.09	313.27	324.05	320.01	319.82	319.26	314.26	316.68	316.54	321.33	317.25	318.99	317.93	316.89	315.35	314.89	318.84	319.78	319.38	317.06	322.12	317.65
315.15	311.56	309.24	313.16	319.6	316	310.99	307.38	310.49	315.62	308.34	310.66	317.16	321.21	313.19	313.82	310.58	313.26	317.46	315.43	313.68	310.92	307.66	311.27	311.96	314.11	309.75	312.69	316.51	313.61	316.48	312.89	316.5	310.69	311.22	317.28	312.23	314.35	309.35	315.03	314.44	312.12	314.95	316.18	313.42	316.66	312.65	312.11	310.09	312.79
317.57	316.17	314.28	308.69	317.29	315.94	315.01	312.37	310.58	314.14	314.86	316.37	314.94	311.61	313.92	311.99	308.56	307.42	306.23	312.95	313.05	314.22	314.55	313.74	314.41	308.39	311.59	311.4	310.46	317.71	316.2	314.04	307.29	312.87	313.87	315.31	310.91	313.43	313.31	312.73	311.75	312.04	311.64	315.06	317.48	312.55	310.29	313.1	310.24	320.64
315.58	311.56	311.24	311.2	312.29	312.47	313.97	311.76	309.81	317.23	312.23	310.16	312.46	314.12	318.12	317.29	312	311.47	313.04	313.81	313	315.6	314.47	311.74	309.76	318	311.98	308.8	315.67	318.61	306.85	307.07	314.99	317.52	308.44	313.33	313.46	312.16	316.65	310.61	318.76	314.47	310.71	312.32	317.3	312.76	314.36	308.04	314.73	314.55
312.89	312.75	311.52	313.06	310.98	309.59	309.87	310.72	312.49	313.36	309.88	309.96	310.55	308.8	306.13	308.88	304.72	310.94	311.95	313.97	313.4	315.48	311.07	311.06	312.45	308.25	310.18	308.67	310.6	310.51	309.67	307.6	312.2	320.53	315.01	309.15	308.86	313.63	310.43	308.32	310.8	306.84	312.79	309.85	306.59	305.83	315.12	316.71	311.8	313.87
299.46	300.96	293.49	300.24	299.4	301.51	300.4	300.07	303.22	300.49	300.57	297.32	302.12	294.01	302.46	297.75	298.25	298.9	297.89	300.57	300.9	300.08	299.27	301.24	294.27	295.01	296.98	298.86	297.27	293.61	300.9	301.59	296.72	301.68	298.06	298.01	304.29	300.07	302.45	298.08	297.75	304.78	297.53	300.43	298.34	301.52	298.59	303.65	295.47	294.64
302.21	308.02	304.58	304.29	304.38	301.66	302.57	299.05	303.53	307.47	305.38	306.59	304.47	312.75	301.5	303.39	304.88	304.54	308.5	302.81	309.19	306.66	301.13	304.3	306.35	307.1	300.15	306.92	299.12	302.98	305.92	307.67	304.08	301.51	300.85	299.68	307.23	304.59	304.54	306.34	303.12	302.57	302.16	299.67	305.52	303.47	299.74	301.72	301.25	307.85
311.42	310.21	307.45	314.72	313.78	317.2	311.01	313.88	308.69	307.87	311.66	306.48	316.61	308.7	314.55	310.74	310.53	309.99	309.85	313.17	310.91	312.63	315.59	309.51	315.93	308.52	312.87	315.37	305.33	311.37	314.83	310.02	316.27	306.1	310.52	310.04	311.89	318.03	316.24	315.15	312.23	313.53	312.39	311.08	309.68	313.22	314.88	310.37	310.56	312.25
303.99	303.34	309.22	305.19	307.39	300.85	309.08	304.7	304.97	302.83	309.28	308.38	299.71	306.69	301.02	305.73	300.24	308.99	303.6	308.49	302.22	306.97	305.36	306.16	304.33	310.26	304.94	303.76	305.33	303.48	304.81	302.48	300.74	301.28	307.06	306.71	306.41	308.29	308.04	306.47	303.74	305.52	306.87	309.62	310.24	302.86	303.65	304.04	304.81	304.85
309.92	309.19	308.67	312.84	309.66	308.6	306.82	308.04	309.91	311.49	307.98	309.48	308.3	310.26	307.01	305.93	308.69	305.51	304.69	306.81	311.28	307.21	309.14	311.78	310.14	306.17	307.97	305.48	308.96	305.98	307.59	307.51	305.01	309.92	306.28	309.46	315.84	311.28	309.49	309.72	309.18	307.8	308.47	314.21	306.07	308.49	308.14	304.47	312.92	308.23
299.24	308.02	306.96	304.69	310.5	309.94	308.58	307.07	311.78	308.48	309.92	302.47	301.5	306.24	307.46	304.83	308.33	301.46	307.75	309.16	302.22	303.29	307.09	301.22	301.6	305.55	302.76	308.43	305.48	303.19	306.01	301.57	305	303.13	303.9	304.63	303.82	301.6	308.17	306.49	306.88	304.12	304.59	313.47	300.65	303.93	303.8	303.3	311.53	301.75
299.96	302.8	301.01	299.85	300.98	300.15	300.2	300.46	297.9	301.74	305.02	298.62	299.55	296.1	300.78	299.99	298.1	300.27	297.58	303.64	302.43	294.74	299.87	298.75	305.24	301.45	301.47	302.95	298.05	295.24	296.93	300.12	299.58	298.07	304.81	297.77	298.17	295.34	299.9	299.48	302.45	302.32	301.34	298.95	305.26	302.02	296.63	301.22	298.51	298.19
307.17	305.22	311.07	311.93	310.19	308.93	310.57	315.82	306.3	310.82	304.94	311.24	315.09	310.57	309.92	310.09	308.99	310.36	311.77	310.38	309.43	309.39	307.24	310.43	314.49	313.19	312.25	311.01	309.2	311.08	308.68	311.25	313.5	308.12	310.6	312.67	308.84	311.26	309.55	311.23	314.68	310.84	305.45	314.15	314.53	312.87	310.15	313.85	306.8	310.63
314.94	320.67	316.4	310.88	314.4	311.64	310.82	312.67	314.58	313.32	319.73	310.99	312.8	312.35	319	309.15	316.05	310.14	314.78	315.91	314.41	311.23	311.14	311.01	317.87	313.78	307.36	312.79	312.41	318.82	318.6	313.6	314.95	313.25	314.56	317.69	310.68	317.08	312.24	317.89	315.52	316.18	309.41	309.51	314.88	316.26	320.03	314.84	311.69	312.53
310.45	313.76	310.62	312.98	312.03	309.1	311.47	306.13	305.68	310.93	312.31	308.11	308.87	312.44	313.32	311.83	311.69	305.92	311.78	307.86	313	313.92	312.02	310.12	309.71	319.96	312.58	307.75	306.83	310.9	311.94	315.5	312.93	306.41	312.43	315.08	309.04	313.86	311.27	306.23	315.73	316.29	306.2	309.94	316.63	312.41	313.08	310.48	309.04	314.37
312.56	305.39	310.59	312	311.6	308.16	303.1	311.36	310.38	312.57	313.79	310.07	314.12	308.07	308.35	313.86	313.36	312.97	304.18	313.25	315.95	313.75	307.6	310.41	311.95	312.06	313.05	308.57	310.26	311.11	309.24	310.11	311.01	309.39	309.95	311.91	314.45	309.65	312.46	305.04	309.87	306.3	314.76	311.96	310.97	307.89	316.42	312.19	311.47	306.56
317.05	315.05	317.64	322.33	319.16	316.83	322.3	318.55	318.45	318.81	319.31	316.55	316.68	320.65	319.63	319.39	313.77	319.89	315.73	316.12	325.87	317.5	320.14	320.3	315.97	315.49	317.56	321.62	315.69	322.99	314.56	312.72	317.28	313.52	319.87	316.2	316.99	319.56	316.29	318.11	311.24	316.58	317.54	321.93	316.99	317.7	314.4	315.1	315.07	321
296.1	302.44	301.31	297.29	303.16	300.11	305.67	304.52	295.06	305.68	297.5	302.95	297.03	296.27	305.69	297.44	306.55	300.05	299.92	301.34	303	300.17	304.14	299.2	302.24	306.49	303.99	301.42	301.57	301.96	294.89	303.31	301	298.66	300.46	298.75	299.78	302.04	301.03	300.99	308.29	295.76	301.99	296.59	299.92	300.83	303.16	299.77	299.65	302.96
306.78	304.33	302.34	307.45	301.57	303.29	303.55	306.03	306.04	305.46	305.95	304.56	304.75	305.97	305.91	297.96	304.81	301.19	306.51	307.77	306.77	305.54	304.18	310.62	307.51	302.53	304.81	306.56	302.37	308.6	311.08	307.06	309.67	306.23	305.35	306.53	306.77	299.01	302.67	302.43	304.03	306.94	303.63	309.32	305.28	307.44	306.04	302.53	304.98	305.63
319.89	317.5	317.86	316	313.68	313.55	319.18	320.3	309.66	311.64	310.94	316.91	313.76	316.38	314.22	314.93	317.51	321.45	324.72	320.02	320.27	311.22	315.4	315.02	312.68	314.77	312.86	315.68	309.93	319.88	313.47	312.23	317.09	317.21	318.98	316.43	317.72	310.35	313.77	315.63	320.68	317.69	317.91	314.54	314.15	314.88	317.99	312.75	315.2	316.62
317.15	321.62	314.86	316.04	319.76	316.59	314.07	318.57	315.86	313.82	320.39	323.16	323.1	317.98	319.3	315.31	317.59	318.16	314.17	319.42	316.54	320.33	316.92	316.2	312.41	315.41	313.18	316.93	313.11	318.55	321.84	312.67	316.06	316.61	318.02	316.25	318.69	320.1	320.14	315.45	320.32	314.87	314.47	319.48	320.75	312.37	318.93	318.1	316.28	310.76
317.16	316.22	313.84	319.56	317.26	318.34	317.75	318.66	320.37	319.58	319.98	313.69	315.28	317.64	316.66	321.28	315.56	316.75	319.92	321.75	315.02	322.79	310.99	318.46	320.61	318.98	317.6	317.26	321.9	319.72	315.59	320.9	318.46	316.06	323.72	322.27	321.34	314.53	317.39	313.06	317.87	320.64	321.39	315.18	318.41	315.41	317.78	319.23	318.21	313.72
308.84	302	308.36	305.28	298.31	305.23	299.89	300.61	300.08	298.46	299.81	301.66	302.74	310.6	298.81	304.35	302.03	302.94	304.22	304.2	306.92	298.38	302.97	302.37	309.13	305.22	302.54	301.08	303.56	299.91	300.73	306.44	303.1	307.46	304.27	301.6	298.67	306.67	301.11	305.51	296.94	306.15	305.68	300.98	301.43	303.81	302.75	304.66	300.88	301.03
302.75	303.89	307.74	303.63	307.75	307.8	304.77	304.87	302.59	305.63	310.81	304.23	305.18	303.12	301.41	303.93	302.22	306.38	305.36	306.06	307.78	304.84	308.56	306	302.99	302.32	311.08	313.16	305.42	303.55	305.96	300.66	304.56	299.98	303.31	302.81	301.2	308.65	307.41	307.08	302.05	303.7	307.73	304.76	303.19	305.67	307.91	305.62	303.19	304.51
314.38	313.47	316.61	313.61	315.65	314.35	313.99	315.54	313.42	318.19	314.64	317.05	317.97	316.95	312.84	318.52	317.44	316.79	315.39	315.19	311.6	317.04	317.1	315.34	310.64	307.23	312.68	309.52	312.78	314.57	313.06	313.92	316.42	317.2	316.24	312.12	317.41	320.12	314	313.97	312.37	317.14	313.42	312.18	318.11	318.65	310.02	314.38	316.3	316.42
309.58	305.08	308.12	304.68	306.7	306.02	300.83	306.82	308.64	302.09	303.72	308.76	305.35	301.16	306.72	302.84	307.08	304.31	305.8	303.82	305.29	303.45	310.09	309.13	301.33	306.19	301.29	301.93	312.5	304.07	305.2	305.81	304.24	304.77	306.67	305.72	306.43	303.25	306.27	305.92	305.12	307.53	309.48	302.72	308.27	302.92	307.08	303.47	304.89	306.54
318	314.47	309.89	320.66	316.39	309.91	319.89	314.61	314.16	311.52	314.13	316.35	318.89	316.78	313.83	316.47	311.81	315.12	308.85	317.66	316.89	314.48	315.27	310.46	311.12	314.23	316.52	308.6	317.45	313.03	315.51	316.04	310.9	318.43	317.14	311.66	315.32	313.68	319.17	314.1	312.78	311.77	318.93	319.2	315.66	311.88	310.53	316.73	312.53	310.83
326.01	327.84	332.49	328.91	328.12	326.95	328.7	325.32	333.47	331.16	324.09	324.14	327.68	329.29	324.54	326.21	325.23	325.74	329.23	330.92	328.14	327.4	328.2	323.55	325.35	332.52	322.59	325.58	323.82	323.64	328.77	324.65	328.37	325.05	325.91	329.52	326.1	326.22	332.01	331.71	327.72	331.08	327.39	326.33	326.17	327.6	329.86	324.19	328.29	328.84
299.55	302.19	299.35	300.99	303.34	302.99	297.51	303.7	304.17	304.06	300.15	300.61	301.75	305.77	299.58	297.72	300.07	299.68	305.95	299.29	299.17	302.51	307.87	302.05	297.06	296.64	303.94	300.01	301.08	304.16	300.81	306.63	300.24	303.91	299.64	302.19	302.49	302.55	302.68	299.67	302.5	298.59	297.03	297.34	297	305.53	301.4	301.07	300.58	297.08
299.82	298.77	301.01	299.49	302.68	307.68	303.54	301.95	307.94	300.84	303.68	298.9	304.15	305.45	306.69	305.41	300.39	307.15	299.77	305.7	306.59	304.11	306.74	299.67	305.96	301.6	301.66	302.05	305.43	305.65	304.65	305.6	308.19	304.57	304.23	300.18	304.19	303.22	302.1	307.27	303.11	306.57	304.37	303.74	308.16	298.98	304.47	309.77	299.58	304.4
308.62	310.97	310.37	314.01	305.09	312.11	304.6	310.69	307.72	303.21	305.23	309.2	309.18	312.79	311.64	309.64	306.58	308.8	313.04	307.9	310.49	311.56	308.16	313.02	311.61	312.47	310.6	309.93	311.14	313.45	309.31	306.04	306.74	308.5	308.91	308.43	311.39	314.8	309.2	306.26	315.01	306.03	309.84	310.5	308.52	309.06	308.21	309.43	309.54	309.38
319.59	316.89	314.95	315.73	317.2	315.21	319.36	318.84	316.73	318.8	316.03	316.17	317.56	321.55	320.31	315.96	320.24	314.62	319.21	315.06	322.37	313.44	309.67	314.4	317.07	314.76	323.56	316.46	314.03	317.53	319.18	318.02	323.04	314.34	317.11	318.86	318.69	324.05	314.63	320.63	314.41	317.87	311.83	315.2	318.22	314.16	317.68	313.81	312.49	315.15
295.93	297.15	292.85	295.63	295.25	300.67	287.2	295.3	293.61	290.59	292.79	293.15	292.73	300.76	296.53	300.76	295.91	301.34	293.24	298.18	293.01	295.62	297.94	290.79	294.02	293.68	293.79	296.23	292.22	294.65	298.85	296.56	296.18	298.98	291.98	292.91	296.06	294.43	293.75	293.12	294.3	295.06	293.85	299.07	288.68	293.24	292.08	293.39	293.61	297.68
306.4	308.26	304.87	308.84	307.3	304.5	307.18	305.56	306.39	304.09	307.66	307.8	303.9	308.3	309.31	309.9	307.59	304.78	302.93	308.72	308.94	306.97	308.52	307.58	307.79	304.36	312.11	299.68	305.92	307.25	303.12	305.45	309.51	309.68	306.12	307.68	307.99	307.43	306.61	305.55	308.88	303.78	305.52	303.63	301.28	309.24	302.8	302.49	303.62	305.12
292.64	298.26	300.75	295.54	295.47	294.61	296.18	300.73	296.91	298.26	297.01	300.74	298.34	293.8	295.5	296.23	295.81	296.14	300.34	289.58	295.38	305.35	290.44	300.09	295.03	299.74	297.44	302.21	297.28	297.89	297.8	299.43	292.61	295.37	295.91	298.36	300.69	294.24	293.97	296.15	297.61	299.92	299.59	298.65	296.77	298.09	293.15	299.57	298.29	294.69
319.49	318.43	322.18	314.2	313.68	314.6	317.17	317.72	315.85	316.09	318.08	317.02	315.85	312.8	313.13	318.36	313.69	313.41	315.96	315	313.29	317.01	320.54	318.94	317.24	317.35	317.78	314.09	315.81	317.34	316.55	318.97	321.69	315.53	315.19	312.06	312.43	320.36	313.45	320.17	316.21	320.95	314.37	318.07	315.07	317.86	314.57	317.85	318.55	313.19
327.84	332.08	325.08	328.33	326.37	329.58	329.64	326.64	326.01	325.22	327.84	330.08	324.14	327.59	327.06	325.42	329	329.29	325.03	325.18	327.61	326.16	328.99	322.48	330.33	327.12	325.54	329.9	329.82	324.28	328.08	326.65	325.6	325.53	325.83	323.01	324.62	322.23	332.71	328.75	332.51	327.86	328.62	322.64	330.11	328.79	323.31	329.93	323.55	328.71
311.75	313.91	312.19	309.93	313.95	311.15	311.8	312.11	317.37	310.27	318.31	311.23	311.65	316.97	311.66	317.28	307.53	313.85	316	315.88	317.99	313.52	308.98	312.47	313.51	314.79	318.14	309.33	315.17	313	320.8	311.01	316.35	314.3	316.17	313.63	311.36	314.85	311.09	315.21	314.28	313.27	311.92	311.5	313.26	313.21	315.4	313.63	313.65	314.96
295.23	297.36	294.71	295.26	296.49	292.83	294.92	297.61	295.48	297.24	294.8	298.8	297.33	299.34	296.45	296.49	300.59	297.03	292.58	298.92	296.43	297.57	297.11	296.7	299.72	295.9	295.7	296.08	297.48	295.33	294.9	300.83	298.43	301.46	296.05	298.46	298.82	297.81	295.7	296.8	294.04	300.71	297.04	294.7	296.48	297.01	293.98	297.23	296.1	302.06
324.44	323.23	327.43	324.16	328.07	325.49	321.7	325.01	328.01	324.25	324.13	327.03	325.42	325.28	323.97	332.84	325	323.73	325.64	321.79	322.13	321.87	320.32	326.28	326.25	326.07	325.85	325.57	328.83	326.98	326.81	324.1	327.8	322.83	328.88	324.8	326.54	323.68	321.31	323.05	320.62	324.46	325.35	323.13	324.12	329.63	326.9	326.73	319.93	322.5
301.93	304.6	299.11	304.14	302.09	300.23	300.56	301.26	305.8	302.38	301.52	307.46	303.65	303.55	309.81	303.66	301.7	307.51	296.82	300.89	306.09	302.24	301.37	304.81	306.03	302.15	302.53	303.38	305.3	302.51	300.94	304.65	301.77	304.97	298.87	297.95	302.35	300.4	298.4	306.77	307.41	296.74	304.87	299.46	300.54	302.87	303.91	298.36	297.06	300.6
308.89	307.99	299.13	307.17	303.51	308.05	303.04	305.67	304.84	307.32	304.76	308.56	306.98	307.29	306.3	307.24	305.18	307.52	302.5	310.45	305.53	307.36	306.27	299.98	305.71	302.55	307.51	310.4	307.27	303.98	301.52	306.3	310.53	305.76	305.66	306.23	301.47	301.77	303.14	305.79	309.69	310.67	308.78	305.38	302.74	303.52	301.84	306.88	304.06	303.25
313.77	315.42	306.21	319.83	313.18	317.4	315.55	313.56	313.23	316.12	316.59	315.07	315.61	314.42	318.13	315.98	308.62	310.37	313.06	312	319.04	314.55	311.23	311.83	315.05	314.13	309.32	312.56	312.92	312.81	312.52	310.73	315.59	313.99	313.71	316.52	314.31	311.12	318.12	312.61	316.29	316.14	313.01	315.78	312.07	311.91	314.32	313.65	311.64	314.02
327.9	324.47	327.97	318.61	332.12	324	324.85	326.13	323.44	325.15	322.61	321.65	321.8	325.4	325.52	326.51	321.91	322.23	322.6	322.55	324.65	324.63	328.08	322.6	321.19	328.12	327.56	323.98	324.09	327.2	326.04	323.33	324.92	326.5	324.43	325.08	327.2	323.32	326.62	325.49	327.62	322.71	325.5	330.26	326.23	322.21	325.01	321.72	324.35	326.1
309.69	308.16	300.78	310.3	309.97	308.06	313.33	310.23	308.09	307	307.11	306.66	311.68	310.69	307.06	309.85	308.01	307.86	306.89	305.72	307.05	312.25	309.5	310.65	311.53	313.45	307.32	308.55	312.08	310.57	312.34	306	312.8	307.32	308.27	304.34	308.76	306.62	311.24	312.85	309.42	306.79	306.52	306.99	306.65	304.01	309.02	309.94	307.51	308.41
317.79	316.5	318.88	315.03	316.77	316.23	316.59	316.8	322.24	308.29	313.55	316.18	319.41	316.84	316.27	315.85	313.79	317.66	316.93	318.15	319	316.82	309.29	315.56	314.35	317.36	311.05	318.34	316.33	309.32	310.27	314.54	317.05	312.68	312.58	312.57	320.02	307.16	315.5	312.8	316.72	314.13	312.69	316.73	318.28	318.28	316.2	318.88	322.18	317.24
307.16	303.94	308.52	308.52	303.74	303.97	302.69	306.17	305.26	307.26	309.4	309.77	303.11	303.82	300.36	302.34	303.59	305.29	308.29	304.36	298.63	301.55	302.51	302.66	305.12	306.46	302.43	308.49	298.94	301.66	306.94	305.19	302.83	302.11	306.31	302.2	304.59	303.47	303.07	306.43	303.97	301.2	302.01	302.17	301.94	308.81	301.94	301.58	307.44	295.31
310.41	314.3	314.18	316.94	314.56	314.64	323.91	309.42	317.35	313.55	312.8	314.44	317.28	319.42	317.26	314.93	313.22	312.9	314.6	315.45	318.75	317.79	322.79	317.89	312.36	317.15	313.73	317.57	318.3	315.86	312.68	314.03	320.11	324.17	313.9	318.54	314.41	312.63	315.74	317.81	309.07	316.57	316.69	314.85	317.22	310.28	320.85	315.9	314.92	316.27
305.93	302.88	303.03	307.67	305.09	307.01	308.43	304.57	304.07	303.98	301.31	298.96	306.35	305.81	305.28	304.7	306.26	300.57	312.14	302.15	307.09	307.52	303.12	302.59	308.63	305	305.61	300.6	309.52	306.47	309.68	302.39	305.82	305.51	304.98	304.36	308.7	309.69	308.14	300.73	304.84	303.79	307.62	303.6	305.73	302.04	305.3	307.36	305.83	303.56
312.71	316.55	315.13	314.37	310.7	316.26	311.64	308.32	318.63	316.65	313.01	317.47	312.67	319.46	314.54	310.91	312.83	313.11	307.68	314.41	312.71	320.29	314.77	320.05	307.52	316.67	316.9	308.87	314.94	315.3	312.66	310.98	312.28	310.41	311.98	313.64	314.29	309.95	314.34	316.51	314.05	309.16	314.81	318.64	308.86	312.13	310.05	311.34	313.01	307.3
329.98	323.08	328.4	329.06	332.59	330.81	325.97	325.33	327.22	326.59	325.39	328.46	324.6	331.12	326.95	329.58	330.11	326.08	330.33	325.87	330.69	331.24	325.34	327.5	330.05	325	330.99	327.36	327.53	329.96	324.86	321.93	326.13	328.38	328.82	325.15	331.09	331.12	324.78	329.93	328.65	324.88	328.29	329.46	332.52	328.05	328.95	329.33	324.68	325.6
320.24	317.3	318.32	319.26	315.75	318.25	318.32	317.03	317.45	316.92	320.35	312.79	317.58	321.54	315.33	319.22	318.33	316.79	318.28	325.73	319.32	319.63	317.25	319.59	314.99	320.68	320.36	322.45	324.43	321.28	317.61	316.69	319.46	320.02	321.47	324.67	320.81	319.52	324.14	317.48	314.53	314.66	317.38	317.99	319.04	320.42	320.33	323.68	322.36	318.48
298.22	294.08	290.33	294.05	290.15	294.28	297.49	297.21	295.57	294.65	298.26	298.62	299.12	301.98	296.53	295.62	295.62	292.91	299.95	296.31	301.39	299.92	297.8	299.67	297.6	299.63	295.71	294.98	300.41	297.81	302.63	296.74	292.13	296.55	295.38	295.42	298.49	295.76	297.75	296.22	296.48	292.09	297.42	299.05	301.3	294.84	290.28	296.25	298.56	300.02
300.27	302.5	302.32	305.65	304.04	300.05	300.22	298.64	306.28	301.77	301.06	296.79	300.65	304.96	300.01	306.12	303.46	298.4	297.48	299.23	300.17	303.51	297.99	299.34	298.64	304.79	296.79	295.99	302.96	296.74	306.44	303.67	298.84	299.33	302.51	301.73	302.62	297.55	299.29	299.53	304.3	300.84	306.03	298.68	301.64	303.2	297.86	298.91	301.02	302.54
313.37	311.9	315.85	313.7	314.61	313.7	312.67	310.28	313.11	307.72	315.38	314.47	314.3	311.69	316.02	319	313.62	314.92	310.64	317.47	309.74	310.59	307.9	314.78	320.72	319.58	313.66	314.84	312.6	314.25	315.45	310.07	314.17	317.17	311.69	320.16	315.83	312.89	311.17	311.73	311.71	313.42	317.51	312.66	313.68	317.13	313.26	309.36	312.42	309.73
301.14	301.9	307.77	301.31	302.32	305.47	307.53	303.67	304.62	303.7	298.66	307.92	307.58	299.22	304.52	301.83	305.01	305.15	295.58	298.33	299.56	305.02	303.28	303.98	297.53	305.35	302.33	301.14	301.67	301.16	307.07	304.26	305.8	304.73	302.35	305.02	303.89	300.86	300.28	304.86	299.04	304.58	299.05	304.83	302.34	302.34	303.82	305.1	303.68	304.7
301.17	300.64	298.26	304.65	297.78	298.34	298.62	299.19	302.51	304.87	300.36	301.8	305.15	307.09	299.8	302.29	299.67	300.15	303.2	298.17	303.68	300.31	302.19	299.07	301.79	299.36	299.77	300.88	297.58	299.33	305.55	299.56	301.68	307.57	302.58	298.26	300.81	304.14	303.71	299.21	300.7	302.22	299.8	302.83	299.34	301.05	300.38	301.61	301.77	299.77
302.51	303.43	304.56	301.21	301.12	303.21	308.42	305.08	307.8	306.42	301.42	302.48	303.75	302.44	302.31	303.18	306.95	307.36	307.77	299.44	300.37	303.6	302.79	302.86	305.13	302.16	303.01	298.03	305.76	302.47	301.9	308.24	308.62	299.5	303.44	302.4	303.7	304.51	297.42	308.12	300.51	299.4	302.23	302.6	308.46	304.36	301.31	302.93	299.75	305.53
322.56	322.28	324.76	323.86	321.46	324.91	328.02	322.79	323.21	326.09	326.84	321.75	319.68	325.54	324.97	323.75	320.67	325.44	323.64	324.65	322.02	329.58	323.47	324.27	320.9	326.14	328.43	327.2	325.94	325.04	324.31	319.88	322.35	320.05	328.69	323.43	326.2	321.11	325.73	331.22	323	328.37	323.15	324.71	327.29	324.94	320.91	325.18	327.58	321.36
305.72	305.72	306.28	306.54	308.22	308.95	309.83	310.71	308.56	304.01	306.31	308.75	306.52	305.39	306.67	308.27	302.05	304.63	304.19	307.51	306.04	306.61	307.39	306.72	306.36	308.04	306.69	306.52	299.6	304.33	307.83	306.32	310.25	306.67	306.62	306.2	309.49	305.16	310.42	307.51	306.74	309.31	306.23	306.17	307.95	309.17	310.39	305.96	307.22	306.62
309.97	305.27	303.16	297.84	304	299.04	305.51	308.16	305.16	306.16	302.99	303.4	308.26	306.48	300.78	302.02	306.83	302.93	306.88	302.92	303.92	305.23	309.89	305.12	301.53	302.36	308.8	306.64	302.39	299.48	307.4	311.26	302.21	298.9	305.17	308.65	304.13	304.59	304.44	299.42	302.59	301.39	305.67	306.98	303.64	305.42	303.78	305.93	306.25	301.02
303.45	305.47	304.33	311.2	308.13	301.48	303.8	307.7	302.19	298.55	301.69	310.27	302.53	304.46	306.45	310.86	305.09	305.69	304.82	310.61	306.33	305.96	302.22	307.98	307.84	303.67	305.34	298.88	305.9	303.11	308.54	312.09	307.42	308.73	307.03	303.02	309.02	302.52	306.28	306.5	307.07	306.49	309.06	306.51	305.24	309.99	303.81	305.45	306.54	303.27
307.04	303.49	301.75	306.45	314.32	303.33	312.36	307.3	302.4	305.9	306.37	313.81	310.74	305.79	308.2	305.86	308.09	304.74	305.67	309.58	306.72	306.84	303.4	311.47	305.61	306.56	306.49	309.01	307.66	307.34	308	306.76	308.26	303.66	305.53	305.97	306.78	308.51	308.78	303.61	304.3	310.62	301.82	306.66	305.2	303.7	307.47	307.95	306.97	311.41
311.12	320.9	312.18	315.01	316.82	312.67	317.6	311.51	320.21	311.96	318.53	317.98	311.69	317.55	312.92	316.67	317.85	313.71	317.23	316.45	314.46	316.42	318.26	308.36	313.95	318.17	312.92	315.05	316.74	311.57	320.87	308.96	314.29	320.68	312.35	314.49	308.12	315.59	316.6	317.8	319.45	315.14	318.17	314.75	316.98	316.74	314.39	313.49	312.23	315.8
298.05	304.36	308.86	300.77	305.4	301.05	302.85	307.97	305.01	308.39	300.55	300.92	299.79	307.65	307.2	306.77	302.56	305.13	306.68	306.34	302.87	309.73	301.74	303.78	298.15	304.16	302.78	303.95	302.62	303.57	301.16	305.59	302.83	303.82	303.13	302.56	304.71	303.81	303.51	304.04	303.75	302.48	302.72	304.58	303.35	304.27	304.18	310.57	306.61	304.96
318.01	311.13	309.93	314.27	311.48	316.13	311.17	313.24	312.41	310.65	311.88	309.75	314.48	312.27	313.73	312.54	312.54	314.28	312.8	314.81	313.95	310.13	315.82	316.1	309.47	315.91	313.11	316.24	314.41	313.55	315.57	313.06	314.76	313.13	312.3	313.31	316.41	313.47	314.1	316.36	315.23	314.48	311.94	315.94	315.06	308.13	309.61	312.53	315.61	310.76
314.89	313.58	314.42	312.81	311.42	322.34	315.9	315.22	321.84	315.82	317.12	317.33	316.12	320.81	319.1	318.59	314.72	314.49	318.51	314.63	319.13	315.67	314.31	314.2	312.81	315.57	321.67	315.37	316.45	321.03	314.69	314.34	317.16	318.88	319.81	320.41	317.12	314.97	320.31	318.42	312.37	318.11	319.23	318.03	319.47	317.38	320.9	318.36	317.06	313.66
305.38	311.7	309.07	301.81	302.23	300.98	307.86	312.91	310.7	308.91	309.77	304.51	306.29	303.62	303.97	304.57	310.22	305.28	306.6	306.8	304.26	304.88	307.4	304.28	309.88	305.39	308.45	307.7	310.51	304.93	304.06	307.83	304.08	303.23	303.94	305.47	305.85	309.56	302.84	308.48	306.32	302.73	303.13	303.49	309.39	305.14	309.96	307.03	303.6	306.8
317.72	312.2	312.52	312.71	313.02	311.75	314.79	314.72	314.01	308.92	310.19	316.17	310.13	318.76	316.55	314.65	317.15	314.28	312.55	316.4	309.63	314.45	318.47	312.89	314.79	309.11	313.36	312.59	313.33	313.8	319.41	314.22	318.38	312.89	315.15	312.11	315.32	313.11	321.6	313.36	309.84	316.86	311.53	315.09	312.69	310.76	313.77	318.1	316.84	314.57
304.76	309.04	298.77	306.01	300.59	301.34	302.87	303.39	307.89	305	305.64	301.34	303.12	304.25	306.93	303.17	305.08	301.85	300.51	304.41	301.71	305.47	305.58	302.66	306.47	301.4	302.11	302.55	301.74	304.73	305.38	305.03	303.79	304.37	304.66	301.07	303.01	299.15	299.8	305.46	300.82	301.51	299.22	304.09	306.28	308.5	303.2	303.98	301.28	299.63
311.75	310.43	312.6	314.65	315.11	313.77	315.07	314.27	312.68	314.65	308.9	313.04	313.28	310.65	307.46	309.06	309.28	311.17	310.91	316.3	310.44	314.22	316.68	311.37	315.72	315.67	312.27	313	313.67	309.6	312.93	316.31	306.55	308.87	313.94	310.27	318.4	314.54	313.98	313.96	312.38	311.84	309.43	314.45	308.91	318.6	309.39	313.2	319.12	312.68
307.54	307.27	300.91	302.59	309.7	306.75	308.99	306.69	305.42	310.92	311.28	305.62	313.58	305.3	305.94	304	302.52	305.49	303.81	306.89	307.92	306.62	307.49	311.85	303.43	309.6	306.5	307.16	309.82	308.66	305.95	306.82	307.02	309.55	309.72	304.99	311.21	308.05	306.34	309.3	308.21	303.25	307.53	305.69	308.18	309.84	306.04	307.43	307.8	304.28
301.54	305.44	307.04	307.42	309	304.35	301.09	304.02	301.54	306.73	303.49	305.66	306.51	302.77	309.04	305.04	307.46	304.83	308.41	309.55	308.44	309.57	306.67	307.38	303.38	307.19	305.05	310.91	307.76	299.84	306.83	306.78	304.27	301.48	304.93	308.14	303.8	306.05	304.02	309.35	306.73	305.29	306.74	303.22	305.55	306.99	313.33	308.33	303.47	302.17
310.88	318.07	311.79	321.19	313.42	319.24	317.88	316.05	311.33	312.05	309.48	317.26	318.54	316.51	310.95	310.87	315.2	312.75	310.27	315.83	316.95	313.91	311.26	314.45	315.48	314.06	320.49	315.19	315.66	313.9	315.02	317.02	314.77	314.28	315.16	316.95	315.17	317.73	319.86	312.96	315.48	316.61	315.41	316.15	314.59	313.91	313.59	316.06	311.42	310.07
302.68	302.94	306.67	302.19	303.92	307.64	301.27	301.21	307.36	305.68	300.75	312.68	303.19	300.34	300.43	299.69	306.58	300.25	303.47	303.01	308.44	303.55	302.51	300.32	306.01	304.85	308.94	303.27	303.77	305.75	306.21	302.4	308.36	299.02	310.18	306.24	300.01	298.53	302.8	305.38	304.91	308.76	311.36	307.85	304.64	300.07	305.44	303.93	305.39	300.1
311.2	308.38	311.48	309.48	311.06	315.83	315.31	315.4	312.49	312.13	312.07	315.93	309.45	310.3	311.93	311	313.73	315.7	312.49	312.38	315.01	315.03	312.55	310.39	318.4	316.3	314.83	315.55	313.41	317.5	313.94	313.9	312.13	317.12	314.36	313.17	315.07	317.39	312.59	315.38	310.34	311.34	313.53	315.23	312.28	314.31	316.52	315.65	314.31	315.28
322.71	316.19	317.42	310.94	319.39	315.07	312.7	319.3	316.17	320.01	313.49	317.44	316.06	316.88	315.73	321.66	316.68	320.64	320.06	321.55	312.69	317.84	314.22	321.06	316.11	315.12	317.35	320.85	320.7	321.82	315.29	323.83	322.24	315.8	319.78	314.95	319.37	319.21	318.61	320.07	313.08	321.27	321.58	318.42	323.97	314.84	319.32	316.08	317.45	315.59
303.43	306.01	301.66	307.47	303.64	307.26	303.48	298.42	300.35	300.56	301.79	302.56	298.5	301.05	306.73	303.29	299.1	304	298.94	298.88	302.95	306.38	304.73	305.31	302.98	299.03	300.88	306.04	303.71	303.57	303.6	304.05	303.26	300.59	302.56	304.03	296.89	303.02	301.87	297.4	300.53	302.07	299.93	296.48	305.01	301.99	302.7	303.02	303.89	304.22
323.74	323.24	322.39	327.94	323.94	323.87	323.43	323.4	326.17	326.31	322.26	324.56	324.33	323.15	326.56	323.07	325.51	328.14	321.2	321.8	326.72	327.25	321.4	323.14	326.54	327.09	327.6	326.51	324.98	326.17	327.14	326.61	326.99	323	321.32	328.66	322.36	327.49	321.7	326.97	320.75	326.56	327.46	325.75	325.1	322.99	324.5	322.13	320.39	327.04
315.68	313.99	308.43	313.06	314.15	317.39	315.93	318.81	316.1	313.33	312.4	314.88	310.35	311.3	317.87	316.88	319.42	316.58	316.13	319.33	310.67	310.98	316.52	315.3	314.82	317.4	315.01	313.52	317.89	324.28	316.17	315.88	315.85	317.39	313.58	315.79	315.51	312.51	315.35	316.09	319.3	309	317.57	310.47	305.68	313.53	312.54	310.74	316.7	318.23
307.93	306.69	304.78	306.89	307.2	310.24	305.03	307.86	309.96	302.28	301.95	303.69	308.45	301.63	304.4	304.3	302.72	304.99	308.74	307.28	309.36	305.86	301.41	300.32	301.1	307.4	300.85	310.37	304.27	303.05	305.94	304.16	308.43	303.56	305.66	302.31	305.22	307.06	303.96	304.2	305.13	310.81	303.23	303.69	307.24	306.26	308.69	308.44	303.44	305.16
318.45	321.24	320.71	316.62	323.71	315.13	319.12	310.64	322.16	319.63	313.15	322.15	320.66	316.42	318.25	317.46	317.67	317.11	315.57	311.87	319.21	317.9	320.86	318.07	322.35	319.67	314.25	323.74	317.98	318.73	319.63	317.58	319.26	312.2	324.38	316.78	317.3	322.5	320.98	322.35	315.36	318.84	319.61	316.5	318.88	317.6	321.03	320.52	315.2	312.91
315.95	311.31	316.27	316.18	314.86	313.16	313.59	318.24	313.95	312.82	319.4	315.84	318.33	315.97	320.19	318.52	319.5	315.48	313.81	316.95	317.14	313.73	315.37	320.8	313.54	309.47	311.73	314.62	315.49	316.85	316.23	314.57	317.88	320.43	317.36	317.58	313.39	310.89	316.46	312.58	318.76	313.06	313.02	312.47	313.17	315.24	318.76	319.98	312.38	315.83
310.21	308.78	307.56	305.4	303.61	304.58	309.33	300.38	307.05	300.34	311.18	303.96	300.71	302.95	308.22	310.77	301.68	306.19	308.99	300.86	308.27	308.29	303.19	306.69	308.04	301.43	310.17	303.91	304.03	304.13	307.37	308.05	305.82	302.89	306.58	311.24	309.08	303.57	305.97	309.03	305.94	306.47	311.24	305.83	306.56	306.97	304.99	305.18	315.36	308.6
301.67	306.95	303.15	303.87	301.46	306.32	303	302.61	306.58	298.38	303.8	303.28	305.57	308.56	309.33	299.61	309.63	301.97	298.4	302.7	303.95	302.3	300.8	303.47	301.81	301.45	304.89	303.62	300.02	304.97	307.43	304.56	300.35	301.27	297.74	304.05	300.7	301.22	302.3	305.45	307.2	301.69	309.46	303.02	303.57	300.16	303.97	299.36	296.83	302.84
297.22	298.03	293.24	293.49	293.82	290.33	291.83	299.58	295.42	292.47	297.42	294.21	295.37	289.36	296.4	294.84	296.99	291.26	298.81	296.02	287.96	291.63	291.7	298.93	289.33	290.81	295.4	295.49	293.09	290.06	288.97	292.77	294.82	290.23	296.85	292.21	290.77	296.96	296	292.29	300.8	294.49	294.96	293.31	295.08	296.13	292.57	297.54	297.93	295.58
302.06	301.74	304.64	308.83	302.53	301.84	306.08	300.01	297.21	303.83	302.91	303.52	304.42	305.4	301.83	301.77	306.98	302.79	308.12	305.17	304.83	301.63	301.86	305.4	300.58	305.22	305.13	306.53	306.99	303.17	302.8	302.67	308.26	302.55	297.54	302.11	305.53	303.19	304.06	310.47	305.86	304.75	303.51	302.55	309.86	301.34	302.21	304.92	303.74	300.22
305.05	307.15	307.83	298.37	304.74	307.87	311.01	305.73	301.09	308.91	311.82	306.13	309.51	308.78	305.35	309.04	309.22	303.23	306.56	307.22	304.58	308.24	303.94	305.22	303.23	306.62	301.22	306.28	303.32	305.34	304.93	309.75	308.08	303.94	308.1	308.4	304.32	307.46	304.49	306.54	312.34	309.17	304.87	305.5	303.19	302.39	307.04	303.43	308.54	306
300.41	297.54	294.87	290.92	296.19	294.03	296.56	293.69	301.79	298.14	298.99	298.72	295.75	300.21	295.65	295.28	295.88	297.12	295.17	300.56	292.82	299.36	297.92	294.64	302.73	294.93	295.96	297.28	291.24	297.76	293.32	287.8	293.9	295.15	303.7	293.1	295.35	295.47	300.1	300.8	291.95	295.68	301.43	298	295.38	291.43	298.9	294.71	299.24	295.26
315.21	312.48	311.95	314.81	319.24	312.29	312.22	313.8	312.95	313.89	311.4	309.98	317.13	310.39	314	313.32	312.89	313.94	311.32	310.61	313.8	312.69	315.42	313.96	315.94	312.39	315.27	316.48	316.02	312.43	311.26	312.9	311.28	313.73	311.06	310.66	314.8	307.14	309.08	309.02	313.86	310.73	309.01	314.63	318.37	311.14	317.1	311.57	314.59	311.83
319.04	317.33	313.82	316.7	325.77	316.43	315.23	316.71	315.9	317.44	314.18	317.55	314.54	317.16	318.94	310.23	318.88	319.98	318.73	315.24	313.22	318.17	317	318.68	319.95	317.21	318.06	321.09	320.14	322.92	312.54	314.04	321.12	313.06	317.55	316.17	317	316.03	319.9	315.93	314.69	314.72	314.07	315.04	318.78	313.03	315.15	314.21	314.53	313.3
326.54	324.18	327.3	332.46	333.15	324.93	330.25	327.15	326.55	324.02	322.46	327.08	325.08	328.39	329.56	328.16	326.71	319.97	324.66	333.64	327.32	328.49	328.22	328.48	328.85	328.52	326.11	318.02	330.56	330.72	329.57	325.64	327.97	322.16	328.56	327.4	323.74	325.94	331.96	326.92	325.3	328.06	328.14	322.89	325.7	325.59	329.65	325.39	328.94	327.54
329.64	329.87	328.64	327.13	323.49	329.15	326.64	327.46	326.83	327.61	324.9	326.76	329.56	331.28	328.69	326.26	331.76	322.85	327.26	332.4	326.75	328.5	326.15	325.78	326.57	329.96	330.05	330.4	330.49	325.91	328.91	326.43	331.94	329.99	330.85	326.97	330.01	329.47	328.47	331.9	329.34	330.82	327.39	325.52	327.78	327.53	326.69	329.42	330.24	329.02
298.74	298.98	293.67	296.27	296.07	291.17	295.44	294.92	292.95	296.1	299.42	295.31	297.32	296.04	291.16	293.83	293.27	298.81	300.45	301.69	299.25	297.5	296.27	296.48	298.3	295.12	300.39	295.34	297.95	297.16	294.52	300.78	302.14	294.25	299.21	296.9	301.25	297.96	299.14	297.56	297.32	298.08	298.54	294.81	297.7	297	296.05	298.76	295.23	302.35
308.04	302.84	303.82	306.12	305.5	304.8	299.32	302.35	304.93	302.47	301.27	303.54	299.43	301.66	297.96	298.99	303.56	300.84	305.79	306.45	307.4	299.64	300.27	300.09	307.22	302.39	306.15	302.75	301.63	306.89	296.99	301.07	306.98	304.76	296.35	299.81	303.32	301.93	300.97	307.46	300.04	299.47	300.34	306.5	303.34	308.05	300.88	304.7	303.43	301.85
306.5	307.24	309.63	304.78	303.7	306.75	304.42	310.99	304.85	307.38	307.23	308.87	304.96	303.41	306.72	305.39	307.87	306.38	305.65	306.44	304.9	308.55	305.38	308.84	302.99	308.42	305.53	300.08	309.09	308.49	306.78	312.14	308.26	303.97	305.09	312.88	304.49	307.47	305.31	302.11	305.49	309.66	305.78	311.04	306.4	308.19	309.7	304.3	301.14	306.07
301.04	302.58	309.1	299.04	303.83	309.86	309.94	302.94	300.06	309.07	306.73	304.9	308.9	304.12	308.22	311.06	303.76	302.4	306.36	310.1	306.77	301.88	304.07	303.25	305.09	305.07	307.57	306.9	304.49	299.46	307.58	305.72	303.96	303.88	306.22	307.88	304.44	309.56	309.66	306.29	305.96	304.98	300.44	304.19	302.97	302.51	301.65	308.3	305.65	303.69
309.47	308.51	306.85	307.14	309.72	311.27	310.34	310.51	309.97	310.33	313.14	311.83	304.09	305.24	308.04	310.88	304.99	308.99	309.65	309.45	315.06	310.17	305.77	310.59	306.51	308.05	305.13	312.19	312.01	306.58	308.67	311.65	307.97	304.1	307.03	304.85	308.24	308.19	313.02	308.98	304.79	303.3	310.15	312.33	308.21	306.8	303.56	302.46	311.7	309.17
317.07	316.21	315.84	316.72	315.16	310.7	318.68	315.76	313.55	316.47	313.77	312.41	314.94	313.23	321.3	312.17	315.4	316.25	315.09	318.41	318.06	311.92	313.63	317.8	318.8	312.16	316.88	316.26	317.44	310.28	313.63	315.12	312.13	316.52	312.32	316.73	317.63	314.46	313.18	314.56	317.55	316.93	312.29	317.52	320.42	313.67	315.47	313.19	313.42	318.41
312.55	317.8	312.34	317.17	314.96	314.79	316.64	316.61	316.85	315.13	319.49	316.05	312.46	315.35	314.26	309.6	312.52	317.5	315.94	313.4	314.4	315.88	314.77	314.79	317.93	309.94	307.75	314.15	314.33	315.06	320.19	318.35	314.56	308.63	313.87	318.58	311.17	317.74	317.12	317.05	316.42	316.13	315.61	313.12	317.28	316.65	313.27	321.51	314.05	316.56
310.95	315.75	309.39	315.22	320.66	316.19	312.5	314.55	311.94	313.52	313.48	313.11	314.16	309.27	314.37	312.02	317.14	313.92	312.43	313.04	317.46	316.94	308.53	318.73	316.29	312.49	312.46	318.37	313.98	313.75	316.14	313.95	313.15	312.97	314.99	310	316.02	314.22	317.63	314.04	313.72	315.29	313.2	311.89	312.15	314.58	310.24	317.94	319.14	307.72
326.9	329.39	326.04	326.84	327.94	325.44	331.74	328.5	334.18	328.8	330.67	329.81	327.2	327.33	324.78	330.54	330.27	328.19	326.15	331.83	328.29	325.13	333.36	328.98	327.38	321.55	327.02	326.63	329.01	326.64	325.52	321.56	329.57	331.66	331.05	325.98	326.53	327.07	323.38	328.09	333.44	323.79	330.81	330.65	330.67	326.08	324.38	324.85	324.83	324.1
295.54	294.37	297	295.69	293.01	295.88	294.77	295.2	292.91	294.65	293.52	298.14	297.1	289.02	289.37	290.64	294.16	298.64	293.44	296.95	293.76	295.07	294.58	296.83	299.8	288.71	296.09	295.44	294.6	293.49	291.66	295.2	293.76	293.57	291.5	288.88	293.2	295.22	297.98	293.26	298.35	295.43	295.24	291.39	293.22	294.13	293.3	295.24	290.93	292.19
297.96	291.34	296.47	298.26	293.22	293.68	297.08	296.25	294.83	293.05	298.62	303.08	295.86	294.05	296.55	297.98	301.64	301.82	296.41	296.12	291.77	295.66	299.54	296.19	295.91	296.24	296.27	295.22	294.38	297.7	297.19	298.89	300.22	292.16	297.51	296.53	295.37	295.86	297.35	299.72	295.88	299.16	296.4	298.05	296.83	290.33	303.79	291.71	295.24	301.05
313.1	309.66	305.83	309.91	305.24	312.99	312.8	312.38	308.77	313.03	314.21	310.82	316.21	310.33	305.08	308.57	305.34	313.1	306.03	312.99	315.71	309.3	312.9	311.48	314.83	313.86	311.42	310.34	312.95	308.54	306.53	311.24	309.33	310.02	312.52	311.07	308.84	310.39	311.29	312.5	314.39	312.65	314.91	307.35	310.43	311.33	311	308.31	312.63	311.66
323.71	322.39	328.35	322.82	327.33	326.08	325.71	323.57	322.92	328.79	326.14	323.72	328.03	327.84	325.8	323.31	326.55	331.37	327.76	324.6	326.09	325.96	328.64	325.09	326.73	322.5	326.82	322.48	327.91	324.14	326.04	325.42	326.94	325.46	324.01	333.15	327.99	329.72	325.9	326.95	329.01	326.81	321.82	324.72	324.38	325.04	324.55	326.22	330.45	324.9
318.93	317.21	319.69	319.36	313.3	317.2	317.92	316.93	320	317.42	317.45	318.54	316.29	318.82	320.71	318.78	316.51	316.83	319.82	313.4	318.02	319.42	318.74	323.47	316.69	317.08	317.71	312.04	316.38	318.62	317.19	320.05	316.41	319.31	322.21	321	318.02	318.52	322.14	315.91	320.59	317.05	317.66	321.04	318.53	322.5	322.35	321.46	313.72	315.18
305.83	307.62	308.23	304.78	307.62	303.26	306.04	304.24	305.2	301.86	304.78	302.33	311.77	304.02	307.75	305.97	303.63	307.79	307.19	308.33	304.41	304.13	305.5	304.82	304.62	303.61	298.91	305.4	307.12	305.46	298.79	302.32	311.42	305.86	302.86	305.37	306.74	306.66	307.25	303.71	304.41	301.57	305.48	304.94	307.31	308.68	307.63	301.07	309.72	303.4
299.52	304.84	307.21	308.5	301.66	302.98	304.11	296.57	307.7	306.28	305.66	307.19	302.5	304.29	305.58	302.48	302.16	308.5	304.64	300.83	302.83	304.17	304.45	303.9	305.03	301.21	307.19	300.7	301.86	301.98	296.94	304.55	300.42	301.26	308.52	300.13	304.63	305.66	310.16	302.35	308.89	304.04	300.63	299.92	301.19	300.71	303.52	302.92	301.26	300.2
319.2	315.25	316.11	318.88	314.2	312.38	315.86	311.29	311.69	312.6	314.04	315.25	314.78	312.23	317.97	313.18	314.5	314.12	311.06	321.81	312.66	315.62	312.99	313.92	315.82	310.36	313.71	312.92	314.43	317.49	311.72	310.38	309.12	316.34	316.99	316.52	314.12	318.62	315.34	312.13	310.57	308.87	313.82	311.32	315.08	314.89	311.54	312.6	311.11	315.75
295.42	296.31	292.48	294.25	289.79	298.66	298.74	290.67	293.88	295.1	294.02	291.25	297.6	291.88	300.47	294.22	295.17	296.94	293.09	296.02	293.77	295.25	300.79	293.55	289.84	289.83	291.75	291.29	295.8	292.2	286.42	296.01	292.66	291.05	292.05	291.49	293.02	294.26	293.34	293.21	296.06	296.5	293.36	294.49	294.58	294.88	298.28	293.65	296.8	295.26
294.89	294.58	300.01	294.7	291	298.72	292.79	297.33	297.67	298.6	291.63	296.31	298.85	301.27	292.35	303.64	292.46	297.74	300.97	298.46	299.12	297.85	292.39	293.53	301.1	295.25	295	292.29	296.54	297.97	288.63	294.4	290.61	301.84	298.97	289.83	296.15	301.55	295.43	293.6	295.1	298.22	297.48	296.25	290.65	293.71	298.93	293.32	299.48	297.85
304.6	304.02	301.53	298.8	302.78	302.73	298.8	306.44	303.16	300.73	300	301.27	300.97	303.83	302.82	303.06	303.71	301.9	302.04	302.72	304.14	304.34	302.75	301.74	307.29	300.71	303.74	297.97	302.1	302.15	303.6	304.67	303.14	302.25	298.67	302.43	306.96	302.14	301.61	299.53	301.42	307.74	303.45	300.82	296.58	298.26	300.27	299.24	298.13	301.67
328.72	337.54	328.96	323.89	328.99	324.02	326.07	330.69	331.4	330.42	326.98	329.39	322.09	328.7	330.92	328.53	328.48	328.19	329.12	327.18	326.72	327.58	326.8	330.26	334.97	335.18	326.45	326.5	328.9	327.77	327.26	327.69	330.46	332.43	325.68	328.16	322.88	327.02	323.82	324.94	327.45	330.04	323.9	329.54	331.88	331.66	333.01	331.78	331.2	327.25
302.94	303.62	309.79	301.58	302.97	299.25	309.41	305.76	305.2	301.35	306.16	303.63	300.93	306.39	307.07	306.78	309.95	305.55	303.59	304.55	300.26	308.72	307.38	307.38	307.07	304.21	305.66	304.5	307.93	314.02	303.14	314	304.42	301.03	302.31	306.06	306.1	307.12	305.5	302.57	307.57	304.88	308.64	306.42	306.61	301.37	302.25	310.93	307.08	299.23
300.46	297.94	299.24	302.7	305.24	302.78	296.62	299.77	302.69	304.81	297.55	303.95	302.9	298.71	298.61	305.88	305.09	300.98	302.04	300.24	305.62	301.18	299.72	303.15	302.46	302.38	295.97	304.7	302.71	301.88	303.82	301.92	298.3	303.57	299.66	300.39	300.58	305.6	297.37	305.3	299.58	299.82	302.03	303.89	298.05	299.97	304	298.23	303.64	304.63
318.51	309.13	313.26	317.05	312.98	310.25	313.23	310.5	315.05	315.21	309.87	314.51	313.24	316.68	314.31	311.51	313.27	307.93	307.38	312.31	314.51	311.72	313.85	312.87	312.45	311.13	314.14	315.03	312.73	313	313.17	310.97	309.59	316.65	309.65	312.71	315.26	310.75	310.83	314.66	310.95	313.25	309.71	314.99	313.45	312.73	315.17	315.13	312.1	315.76
291.43	295.38	294.72	301.88	296.91	296.14	295.6	294.12	294.08	290.87	290.8	289.47	292.1	291.45	292.49	298.6	296.12	298.64	297.41	294.04	297.96	293.39	297.3	295.56	291.95	291.58	292.8	296.13	296.08	298.66	299.1	295.23	294.74	294.59	294.51	295.66	289.91	297.55	289.14	294.41	296.07	301.53	297.05	293.65	292.1	293.62	294.01	295.44	297.31	293.88
294.53	298.67	296.65	294.55	294.57	288.14	298.56	292.28	290.5	290.98	296.08	292.32	293.48	293.38	296.88	288.54	295	298.41	289.51	288.11	298.34	293.31	295.64	297.45	291.6	296.56	292.39	294.74	290.51	297.58	293	295.6	293.72	292.31	297.33	294.39	292.35	290.29	291.87	299.24	293.66	289.5	296.88	293.69	299.52	291.5	292.38	296.2	293.92	295.82
319.35	322.78	313.52	317.59	317.22	319.15	321.83	319.61	319.27	315.56	320.2	316.6	316.86	320.45	317.04	318.97	317.75	312.21	314.64	319.23	318.23	317.43	325.78	319.61	324.24	316.39	316.64	316.41	317.31	316.19	320.86	318.27	321.35	326.01	320.86	316.36	315.58	315.74	313.29	319.51	315.24	319.47	318.51	320.83	315.76	315.99	321.12	321.06	319.53	317.52
310.41	316.26	308.36	310.16	312.48	311.41	309.75	314.42	313.59	307.54	308.02	312.01	311.23	311.24	312.32	306.97	303.68	309.18	308.67	310.42	307.37	313.86	310.16	314.34	311.04	312.08	308.38	313.66	306.36	311.77	314.21	310.82	314.64	307.27	305.26	307.95	313.98	305.55	315.94	309.18	310.86	310.26	308.17	310.32	312.63	311.23	305.96	308.17	309.09	307.81
312.47	306.78	311.48	314.08	309.88	308.5	312.41	308.77	309.53	306.67	307.26	309.3	307.82	309.43	307.62	312.3	307.16	312.1	311.66	302.71	310.06	306.9	309.47	310.75	306.39	303.36	309.11	307.75	307.79	312.16	311.25	312.32	308.02	307.92	311.65	314.4	308.13	309.7	311.42	310.6	306.16	307.22	302.95	306.84	309.77	307.9	307.12	310.7	312.64	309.39
300.84	298.83	300.81	302.94	301.97	299.16	301.03	300.18	300.41	302.77	299.67	297.11	297.01	298.79	296.69	298.17	293.9	302.84	301.66	299.85	299.75	299.52	303.39	296.94	300.24	296.42	300.74	296.16	298.92	299.79	296.9	296.46	297.49	298.91	298.7	300.4	301.26	300.02	303.06	304.89	298.2	297.13	301.75	303.73	305.02	293.73	304.96	301.21	298.02	298.67
316.51	318.75	319.47	315.15	320.6	318.57	317.42	318.45	319.93	320.13	316.51	313.52	317.98	318.54	316.8	320.59	314.22	318.67	312.38	315.12	319.49	317.09	319.52	320.1	317.27	314.94	318.86	321.67	318.43	314.56	324.08	319.26	311.81	318.74	314.7	317.82	319.95	321.86	315.42	315.06	320.45	320.43	322.65	321.76	308.96	319.77	321.66	321.68	315.25	324.44
299.52	298.69	300.1	299.92	296.92	296.24	306.56	297.21	296.47	298.67	299.59	296.84	299.33	298.87	298.7	301.36	301.2	304.37	302.72	298.62	303.07	302.7	303.68	303.45	301.14	300.41	301.48	299.73	305.2	293.29	300.38	306.44	302.9	297.36	298.93	297.83	300.06	302.52	301.23	298.04	294.63	295.98	297.08	297.49	298.73	301.61	294.75	304	299.81	299.37
307.48	307.94	311.77	310.6	310.08	303.65	306.18	309.73	305.97	307.38	311.5	301.64	307.74	305.56	307	308.82	309.24	304.83	306.7	306.78	304.78	308.25	310.32	305.35	305.32	307.63	306.15	307.85	310.91	311.76	309.53	312.4	301.63	305.72	305.44	308.4	306.8	308.47	306.28	312.39	308.23	305.12	305.7	302.46	304.96	311.75	308.17	309.57	310.58	305.4
304.5	306.66	304.3	310.71	310.38	308.66	304.24	308.07	307.53	308.39	309.12	306.36	314.42	309.03	300.77	307.2	311.56	312.97	306.14	310.23	303.54	312.16	303.88	307.87	311.98	305.82	308.55	302.55	309.24	311.2	308.11	308.64	306.83	302.71	308.19	309.89	308.22	311.33	309.14	306.37	310.03	306.22	310.64	305.06	310.2	307.78	307.97	310.52	312.73	311.37
312.43	316.96	311.51	309.99	309.85	311.03	316.58	314.2	313.53	314.63	315.58	312.29	315.26	315.54	316.78	315.54	315.08	310.4	309.55	313.46	313.91	316.15	314.08	314.43	311.05	317.39	310.46	316.09	321.45	313.54	313.33	310.19	310.36	307.6	314.28	314.86	307.9	308.76	314.61	312.75	314.99	306.18	313.18	312.96	314.2	315.5	308.6	312.82	310.52	314.06
326.67	326.36	323.59	327.59	328.41	325.79	322.68	323.73	327.39	319.32	327.46	326.53	326.4	326.11	328.1	323.91	323.44	323.84	328.3	330.31	325.53	324.98	324.64	324.92	326.89	326.93	326.3	324.94	328.5	318.64	320.14	324.59	322.28	319.92	320.17	325.65	326.99	326.6	326.8	319.55	324.3	325.81	327.59	326.61	320.2	326.75	329.35	325.54	325.41	324
303.57	303.23	300.81	306.38	308.51	303.45	302.77	309.71	304.25	298.3	304.61	304.33	306.81	309.55	304.08	306.87	305.59	305.59	300.31	306.09	302.28	301.26	303.28	305.73	311.5	310.72	306.43	303.78	300.09	307.43	303.39	308.27	305.79	304.28	303.61	302.11	305.09	307.15	305.25	303.89	303.98	307.04	308.62	305.81	308.02	308.6	304.6	309.84	305.34	300.62
319.5	321.62	320.52	320.91	320.76	317.76	317.34	318.12	318.94	322.57	316.69	318.24	313.87	318.82	314.6	317.04	317.28	320.56	317.19	320.75	319.75	318.37	316.88	319.12	319.25	315.53	318.1	316.79	318.72	320.93	316.66	321.3	316.07	314.4	316.33	316.12	318.9	316.48	311.44	323.21	312.38	320.04	315.3	319.42	320.02	319.31	320.06	317.04	320.38	309.92
303.46	305.76	310.09	308.16	304.88	305.36	309.66	298.74	305.04	309.87	305.47	308.51	302.08	305.58	308.36	309.65	305.94	304.29	305.76	300.42	305.32	312.88	304.28	305.24	303.51	306.8	303.6	304.97	308.28	307.75	305.5	305.88	300.42	307.5	305.61	305.19	305.72	310.07	307.1	307.96	306.09	301.35	308.21	302.67	309.4	308.57	306.04	309.66	306.8	304.87
319.77	323.43	318.93	318.46	319.27	319.99	321.65	317.39	322.07	319.22	319.03	321.48	317.29	322.63	318.26	324.38	321.3	316.9	316.31	316.96	320.35	319.19	314.2	319.1	319.53	318.61	322.11	318.5	324.41	316.27	319.07	317.85	316.43	315.76	315.29	319.86	314.48	320.36	314.03	315.15	313.75	319.64	310.39	318.62	320.12	319.48	321.11	313.72	319.49	321.62
309.51	312.04	318.4	314.51	311.23	316.77	317.18	317.38	318.23	318.13	310.02	316.64	316.74	310.39	314.41	315.08	317.74	320.23	316.9	310.34	320.55	316.21	317.13	318.65	319.34	312.86	314.42	306.24	316.33	315.94	318.95	317.3	312.58	313.85	316.94	313.4	312.94	317.8	317.17	313.61	315.14	316.67	316.4	314.16	311.62	313.09	313.8	313.59	312.94	315.7
321.52	316.45	318.54	314.33	319.04	317.41	315.15	316.63	322.29	328.09	314.91	313.85	317.69	322.77	316.79	317.69	313.78	318.59	321.99	319.3	316.17	319.75	317.21	317.15	321.96	315.62	318.41	316.31	320.37	320.97	318.06	319.81	319.97	316.06	327.32	319.55	317.27	315.36	318.47	315.43	319.87	319.86	317.55	318.57	315.82	313.41	325.87	320.93	322.49	320.41
307.15	303.84	307.56	303.59	307.61	296.46	304.42	296.79	304.4	310.3	298.78	299.42	301.31	301.49	298.37	300.46	303.48	300.62	301.34	297.39	299.9	305.29	305.67	303.88	303.88	299.78	303.55	304.51	300	301.17	299.71	299.86	304.16	301.33	306.24	304.04	302.66	309.92	298.69	298.63	303.7	301.75	301.24	302.25	301.39	300.32	304.37	303.82	303.83	303.33
317.16	320.73	317.91	325.29	319.27	319.22	318	318.06	319.92	313.96	317.98	317	319.86	321.82	319.23	317.47	319.53	319.64	320.79	319.41	321.03	316.32	317.8	318.94	319.66	320.62	318.09	313.65	317.91	324.76	321.87	318.62	320.27	321.63	314.8	322.89	320.34	320.27	319.64	321.84	316.98	318.4	319.67	320.02	315.45	315.19	315.79	314.99	316.07	318.68
298.58	304.17	306.59	298.7	298.7	303.35	300.81	304.68	301.23	301.28	298.99	303.14	296.64	298.71	301.28	298.32	304.3	299.91	298.85	296.09	304.67	301.2	302.14	299.72	298.44	299.97	301.54	302.42	297.41	298.25	304.49	298.41	300.07	297.37	296.32	300.42	300.65	303.99	300.46	292.14	300.62	303.22	295.61	297.88	298.71	301.59	302.72	301.76	297.82	300.77
304.49	301.27	302.5	301.92	302.67	294.57	306.32	304.97	301.9	301.53	303.68	301.78	302.03	298.47	300.55	303.25	298.33	299.42	300.3	305.14	304.96	301.07	297.08	303.42	305.84	303.19	296.16	302.57	301.82	300.26	300.28	299.27	309.62	301.02	300.3	299.71	305.26	302.32	304.59	300.8	296.37	306.79	300.14	302.65	302.93	304.81	300.66	305.47	302.89	299.16
307.16	305.67	300.92	306.54	301.72	304.44	307.14	302.47	304.69	308.61	301.63	300.63	304.54	302.42	306.67	303.75	300.44	306.8	306.88	306.16	304.73	296.27	303.76	303.73	309.2	297.63	304.5	308.67	302.56	306.98	300.87	305.78	304.06	309.36	304.92	301.53	304.83	302.95	306.54	306.56	306.53	305.59	306.49	303.38	298.18	312.01	303.53	303.93	307.23	301.09
317.5	318.5	319.89	321.91	316.81	318.61	315.55	315.31	316.38	316.21	316.53	312.85	321.28	319.43	316.03	315.37	318.84	322.81	314.83	320.19	312.49	316.2	318.05	317.8	313.54	320.96	317.11	313.58	318.41	319.93	318.36	323.17	314.52	318.34	319.21	318.59	318.96	321.54	315.01	318.61	314.05	322.04	317.01	319.55	315.9	319.92	317.97	312.58	321.12	324.55
297.61	306.27	296.31	306.45	299.07	305.48	304.01	301.56	308.54	300.66	304.58	300.42	305.7	303.18	301.79	305.36	307.52	305.42	303.98	303.3	301.41	309.19	304.93	303.71	305	300.7	299.87	297.84	307.15	304.84	302.57	298.65	304.67	306.65	301.37	305.52	307.31	301.85	302.98	301.71	296.96	300.4	305.59	302.17	303.85	307.53	304.4	306.76	304.56	301.89
333.16	328.06	326.57	329.57	326.46	330.18	333.32	329.67	328.24	329.16	332.94	331.06	327.09	325.96	324.21	327.31	326.92	325.23	331.03	322.58	323.01	329.97	318.13	330.1	328.14	324.93	327.4	325.48	332.24	330.6	327.74	325.66	328.61	330.65	329.89	324.48	327.51	333.09	329.01	331.03	329.08	326.09	327.7	330.98	326.93	327.56	330.42	324.48	328.87	327.96
311.63	309.7	309.44	311.52	312.24	312.15	312.45	310.82	309.77	306.91	315.03	310.49	311.59	309.97	311.71	311.75	310.42	310.11	313.3	304.5	310.17	310.36	308.11	306.1	309.44	305.89	307.06	310.94	310.05	305.92	307.93	311.8	308.7	306.42	308.36	308.02	311.74	313.43	311.45	304.71	310.47	304.93	306.87	305.36	309.06	314.98	313.08	309.5	310.9	310.68
295.62	298.83	297.58	295.44	293.72	295.6	294.12	293.82	296.73	295.44	297.62	294.08	294	296.54	298.95	297.1	294.34	296.86	297.44	294.11	301.97	299.47	297.23	298.35	296.26	301.04	294.29	298.36	291.96	296.95	297.13	296.41	291.53	300.37	294.83	298.21	296.49	299.54	298.6	292.65	298.51	296.67	296.13	294.5	296.43	299.61	296.99	297.57	298.62	294.95
314.34	315.12	312.75	314	312.93	309.25	318.16	314.37	317.89	313.86	309.61	314.02	316.28	313.84	311.02	309.9	311.81	312.56	314.52	319.83	314.19	319.69	307.13	310.82	317.95	313.56	310.84	313.14	313.63	314.15	316.9	314.27	313.56	317.07	311.44	317.83	312.7	318.42	318.11	314.41	311.05	316.11	311.82	315.59	311.6	312.68	316.92	308.88	318.09	311.59
295.57	304.31	295.59	298.4	296.44	297.58	294.6	296.78	295.76	298.65	294.92	295.92	301.22	295.98	297.51	297.41	298.57	298.79	297.93	304.53	291.2	295.24	293.86	299.92	293.24	295.02	298.35	295.91	294.87	295.92	297.88	290.4	293.82	295.63	298.68	297.9	301.57	293.02	300.06	299.07	289.85	291.79	297.83	300.19	293.01	295.66	298.42	301.48	296.09	298.24
303.11	304.21	303.84	300.62	301.21	299.82	297.61	301.78	299.12	299.41	298.25	300.15	300.89	300.24	304.3	300.33	303.31	298.36	305.33	303.3	297.94	303.16	296.8	300.1	294.75	300.4	296.6	303.54	303.8	305.34	302.58	295.5	299.6	300.63	305.35	303.31	299.51	299.68	298.91	301.19	303.81	296.16	298.37	300.92	300.38	300.91	302.77	300.56	302	304.17
309.78	312.06	315.08	311.03	314.53	311.67	315.13	316.96	311.82	310.43	316.49	308.92	309.55	311.27	311.25	308.52	312.1	311.2	313.52	307.06	313.62	312.61	314.81	311.79	313.77	315.55	314.08	311.08	313.68	311.49	312.57	317.44	312.25	311.25	309.84	311.48	312.38	319.39	310.68	312.01	312.13	313.9	307.8	309.68	312.63	315.48	311.01	313.48	315.32	308.9
327.16	324.67	321.86	321	319.42	325.35	324.07	322.39	321.93	328.49	324.77	329.79	319.75	321.68	325.78	326.74	326.93	329.79	324.08	320.84	322.96	329.11	321.13	322.2	327.47	324.03	326.02	321.14	323.22	323.08	334.42	327.69	326.67	324.49	322.63	324.01	325.44	323.88	322.29	319.4	323.63	326.39	326.24	323.33	322.21	323.1	324.04	323.14	323.31	325.9
312.68	309.56	308.66	306.08	310.35	308.11	313.41	307.58	312.26	315.49	312.7	308.37	307.79	312.28	310.14	310.21	314.25	308.53	312.69	308.04	311.6	309.03	303.8	303.16	306.96	306.76	312.89	303.45	309.5	314.26	310.81	314.55	304.92	314.51	305.1	309.99	310.89	317.01	303.63	310.59	306.82	315.77	316.26	312.86	311.13	311.16	316.46	310.29	309.57	312.62
313.49	314.74	312.74	314.86	311.37	313.35	311.76	314.94	309.46	312.44	316.6	305.13	313.5	313.19	312.58	313.23	314.54	311.38	311.35	312.98	314.24	314.16	310.22	313.14	316.61	312.39	311.92	314.71	307.52	312.17	306.34	308.85	310.78	313.1	310.72	315.13	310.12	316.13	316.69	320.44	311.91	318.94	311.34	313.99	310.02	313.14	310.85	311.79	313.92	308.4
315.27	317.5	314.47	315.83	312.95	313.24	309.75	310.08	311.54	313.53	312.72	318.23	313.66	310.58	314.51	320.27	316.56	317.43	315.51	313.98	313.62	315.42	311.44	318.12	310.21	313.95	311.52	316.86	315.75	313.92	314.92	320.25	314.31	313.32	313.33	313.5	316.45	309.6	311.23	312.42	316.62	314.99	315.66	313.23	314.6	311.73	322.11	314	315	316.64
310.93	310.68	314.31	309.32	313.23	310.3	309.97	312.28	309.91	312.6	313.71	308.79	305.64	311.96	311.85	304.52	310.12	310.37	314.74	310.63	310.48	311.73	311.49	311.69	307.5	314.62	309.31	310.08	309.14	313.03	313.33	313.98	310.09	309.94	309.06	312.42	315.2	307.55	315.21	310	309.4	309.66	312.73	309.96	310.89	307.5	309.79	308.59	309.32	306.98
304.53	302.88	301.47	296.78	302.06	305.17	301.79	305.17	301.56	305.4	295.22	305.85	303.01	302	299.61	302.89	302.55	299.55	303.16	301.19	300.21	299.73	305.2	299.49	303.22	301.36	299.66	303.24	300.87	307.4	297.46	298.28	301.76	296.62	304.31	299.53	302.86	301.28	300.79	302.66	302.12	303.7	303.39	305.69	304.61	298.82	299.57	306.12	301.05	305.41
316.31	313.98	312.09	313.09	314.91	315.89	316.91	313.41	309.71	319.7	314.76	314.58	313.85	311.36	312.3	313.7	312.6	313.18	314.25	321.32	321.02	316.75	313.75	313.64	315.15	317.02	319.07	312.44	312.13	309.48	313.89	314.81	316.16	308.95	316.78	313.43	317.5	317.24	316.6	312.08	316.01	315.07	311.43	313.45	315.87	316.83	311.91	315.68	312.89	322.45
294.96	298.01	294.6	293.34	296.07	300.45	295.74	296.31	297.91	295.41	297.19	296.79	293.6	299.92	293.47	301.21	298.37	296.62	294.64	294.49	297.01	295.82	298.89	300.24	295.66	293.02	293.14	294.23	299.33	293.18	298.71	299.26	297.27	298.45	296.59	296.9	299.71	293.39	298.51	297.38	300.89	299.16	299	298.53	296.67	301.08	294.94	301.26	303.75	300.13
310.28	307.29	313.1	315.04	304.54	310.93	309.22	311.89	310.53	315.6	312.66	313.53	311.77	312.99	310.34	308.04	312.43	312.23	316.83	314.67	312.44	311.87	310.3	315.58	311.03	315.39	312.67	310.19	313.35	312.75	313.99	315.56	312.05	311.02	309.56	311.82	311.2	310.19	311	301.09	311.78	306.14	309.87	312.69	311.51	312.88	309.27	311.53	309.32	306.99
297.04	299.28	297.53	298.42	298.94	303.85	299.33	295.17	297.35	302.14	297.66	298.72	299.44	298.45	292.79	294.16	298.69	299.24	299.44	298.38	298.35	298.45	298.11	299.55	294.5	295.88	299.69	293.11	299.11	296.06	296.47	296.39	296.66	298.09	300.31	295.82	298.95	295.98	302.2	298.97	298.71	293.5	294.44	299.01	296.67	295.27	295.94	292.79	300.88	294.93
302.44	304.72	306.97	301.14	298.58	308.24	300.57	300.76	301.9	304.3	303.33	310.3	303.23	306.4	304.3	301.73	298.88	303.36	308.68	302.76	305.56	301.84	302.27	304.04	304.22	307.35	305.93	301.87	302.49	301.77	306.98	295.51	304.56	304	301.61	306.81	299.74	302.4	302.45	306.29	306.66	298.91	303.21	303.48	298.93	300.03	303.4	312.1	305.53	299.9
299.55	301.26	302.26	301.47	299.25	296.84	299.57	299.42	295.79	296.74	300.56	299.96	300.8	299.94	292.19	297.46	300.63	300.02	307.43	297.75	301.16	298.31	303.4	301.49	306.45	295.98	299.67	300.66	298.91	299.16	301.32	300.41	298.87	300.35	304.18	300.39	301.37	306.92	302.57	301.9	300.76	305.8	297.84	303.29	302.36	297.61	300.02	302.73	304.42	300.77
298.93	302.27	304.17	303.8	302.76	305.6	305.12	300.96	306.84	306.3	303.6	309.03	306.11	302.66	299.82	302.92	305.54	307.97	303.66	303.31	300.87	297.15	303.47	308.14	304.34	298.02	305.01	305.78	301.76	305.88	302.03	301.68	306.23	306.43	300.9	305.48	304.27	307.58	304.72	297.81	307.88	303.19	298.8	303.19	298.76	306.9	301.98	304.33	306.92	298.46
301.45	303.38	299.05	306.12	301.53	300.39	297.44	303.44	307.29	305.48	297.52	301.21	306.09	302.28	304.84	299.28	297.87	306.73	302.51	308.63	304.33	306.54	303.16	298.8	302.08	302.45	304.5	305.28	302.93	303.23	305.76	298.66	300.09	304.95	304.51	307.31	303.41	300.17	302.41	297.93	300.73	302.06	302.9	301.46	296.69	296.34	301	300.88	302.58	300.83
303.59	302.99	301.95	299.39	303.3	301.25	303.91	299.65	307.58	302.81	308.69	309.01	302.45	307.1	299.58	299.55	305.88	306.26	297.39	301.89	302.1	303.16	302.2	301.62	304.14	308.35	299.38	303.07	302.21	301.58	299.72	300.73	304.83	303.23	304.92	299.78	309.17	307.16	302.38	304.18	307.89	302.3	305.56	304.69	305.33	304.76	300.5	302.77	304.44	309.07
294.5	294.98	299.89	297.57	297.64	295.49	296.23	301.13	295.83	295.21	298.84	297.11	295.51	293.83	297.38	292.37	295.32	299.26	290.4	295.97	297.77	297.04	295.55	294.75	290.21	293.7	301.24	295.03	295.16	294.32	293.23	295	294.85	294.93	299.1	294.93	302.7	295.76	298.3	296.33	295.71	293.36	293.67	290.4	299.33	291.67	293.2	294.33	293.09	294.7
300.83	296.72	298.07	294.88	295.11	298	294.28	300.58	291.3	292.47	291.68	293.5	295.92	293.52	297.1	300.11	293.11	300.57	293.71	296.98	295.21	295.25	294.84	291.65	294.18	298.13	293.57	295.71	297.93	298.15	295.12	299.28	297.63	290.65	296.12	293.95	292.31	298.11	296.17	290.85	296.85	294.55	294.39	291.83	294.7	291.04	293.21	293.54	292.77	297.49
315.37	315.82	309.75	315.2	311.81	312.37	309.76	321.52	314.31	313.97	310.32	314.66	316.8	318.97	309.72	311.29	318.64	316.25	317.31	312.76	319.11	313.17	313.06	315.77	309.61	312.04	312.45	315.96	313.17	320.88	310.6	318.07	318.82	311.6	312.72	311.62	310.53	308.96	313.62	321.08	320.2	315.55	316.14	319.28	318.26	315.98	317.85	313.19	310.03	312.54
329.04	329.06	334.16	327.64	324.24	328.98	329.51	329.21	324.51	333.76	320.79	330.83	325.17	322.71	325.98	322.49	326.82	326.83	329.82	327.63	328.93	331.96	328.02	331.99	331.09	327.66	331.07	321.72	327	332.85	329.62	330.66	330.85	328.83	327.56	325.26	328.45	332.8	331.69	328.84	330.54	329.27	327.42	327.85	332.09	323.3	327.87	329.82	324.79	328.63
316.7	313.67	312.66	316.17	311.15	312.42	319.44	311.06	320.52	314.76	312.88	312.69	311.96	317.89	316.08	320.18	315.7	314.57	317.07	313.92	311.89	318.03	311.31	313.8	316.46	314.86	313.89	313.99	316.01	310.81	313.57	317.26	315.67	314.84	316.24	315.9	317.34	318.18	316.94	315.31	312.82	317.31	310.3	315.51	315.51	311.9	315.93	319.76	313.83	315.36
305.18	298.49	299.96	299.28	302.36	302.74	301.45	299.19	304.92	301.09	297.71	303.14	304.71	300.53	299.76	303.21	301.77	297.71	296.07	309.7	303.08	300.22	303.92	303.89	298.57	303.79	303.26	299.11	299.61	300.94	304.15	306.52	305.68	302.67	301.44	302.39	296.56	309.36	299.66	298.96	302.89	300.25	302.05	301.57	297.83	299.67	295.68	298.67	303.43	298.23
303.39	300.57	310.06	302.2	311.95	307.91	302.59	304.77	309.26	301.01	307.3	314.58	305.24	307	300.07	307.23	298.8	305.06	305.76	304.89	306.69	310.06	302.21	302.07	303	305.37	303.47	304.77	302.91	306.4	301.29	303.99	308.74	309.48	302.04	306.77	307.82	302.67	302.12	306.4	308.12	299.25	302.35	301.61	306.71	301.61	308.31	306.5	306.4	304.77
317.4	317.77	315.13	314.23	323.21	315.43	318	318.33	321.13	322.85	318.65	320.51	315.56	325.64	317.34	319.23	312.39	321.26	318.87	318.56	320.32	317.35	321.96	321.08	320.23	316.58	319.07	318.01	316.89	316.43	316.53	314.56	318.13	312.38	320.69	318.5	318.21	317.28	321.54	319.72	318.93	319.87	316.67	322.69	321.27	316.59	315.43	317.54	318.71	317.66
308.5	311.56	306.31	300.6	304.87	304.83	306.76	304.03	300.56	309.75	310.37	300.8	301.5	302.13	306.86	307.01	303.8	304.5	306.76	300.69	309.17	303.06	305.35	303.56	301.84	305.27	301.79	307.44	307.64	306.03	307.77	301.56	302.16	303.24	305.14	307.72	308.12	303.99	308.43	305.08	301.24	307.85	304.98	306.5	303.36	307.07	303.81	305.4	305.21	310.17
324.65	327.86	332.11	331.94	325.76	329.44	330.12	325.84	330.7	328.25	327.96	326.3	328.52	325.24	325.44	325.58	331.4	328.13	327.28	325.17	329.85	322.69	330.63	327.38	329.9	327.36	329.53	323.99	323	325.46	327.18	327.86	326.06	322.66	326.69	323.1	326.59	330.41	334.6	325.11	334.28	330.59	326.39	328.08	335.85	329.18	326.94	325.16	328.69	330.96
319.41	316.93	316.02	316.21	319.43	312.56	319.17	320.19	317.96	316.91	318.25	315.39	316.14	318.82	314.25	316.94	320.62	319.2	318.73	320.97	320.21	318.22	322.03	318.56	312.94	320.63	313.81	315.99	319.25	310.54	317.63	313.9	316.72	314.91	318.29	315.55	314.68	318.37	320.49	316.79	316.11	319.74	312.47	311.58	319.78	320.44	315.04	313.94	320.49	315.31
301.94	301.32	304.73	305.64	302.75	306.72	304.49	302.44	304.17	308.63	304.06	308.15	303.01	305.67	304.28	300.66	295.22	298.49	305.33	301.53	299.33	299.97	305.96	304.89	303.93	304.8	303.32	306.52	305.03	301.23	305.11	302.27	302.77	298.9	303.34	307.77	302.68	305.12	306.65	303.87	305.03	305.9	302.93	307.1	301.82	306.31	304.2	297.75	307.84	302.43
312.21	308.47	313.02	314.94	316.76	313.75	313.92	316.44	308.67	318.77	314.39	310.53	316.32	310.92	314.3	315.04	315.16	311.46	318.78	317.29	320.43	314.56	313.82	315.69	310.67	312.81	311.28	312.41	312.72	310.31	314.24	313.29	314.04	312.74	312.12	309.05	311.31	311.2	315.76	318.69	314.06	312.53	311.85	312.82	313.76	310.55	316.53	309.76	316.8	310.38
312.25	313.98	308.9	311.01	311.89	309.42	310.75	306.96	308.67	305.68	307.8	312.63	306.43	311.49	307.74	309.76	309.48	306.22	309.8	309.92	311.88	312.76	311.44	310.47	312.31	314.48	307.52	307.75	307.49	308.2	308.36	309.3	309.02	308.08	309.15	313.71	314.05	309.58	306.99	309.51	316.37	303.76	310.06	314.89	311.3	314.37	306.65	316.43	310.88	307.38
315	314.51	314.77	313.62	315.19	310.83	311.71	310.16	309.53	309.69	310.46	313.06	312.65	314.29	309.32	308.46	315.22	312.95	312.89	315.6	316.37	314.43	306.46	307.95	313.93	304.59	309.51	314.76	315.54	312.82	312.29	315.33	310.54	312.23	311.82	311.48	311.97	308.28	311.81	310.78	317	314.38	307.17	311.5	313.05	310.75	321.88	318.75	315.03	310.17
317.3	313.27	312.85	315.88	319.58	316.19	316.89	320.15	312.7	317.25	311.43	312.38	315.62	313.16	316.51	317.88	311.61	318.73	311.89	316.02	314.72	312.15	316.51	312.8	313.41	310.28	318.38	315.04	317.72	312.26	314.33	314.83	317.59	313.97	310.69	312.31	310.3	315.65	316.4	317.93	314.61	316.86	317.63	319.18	313.93	312.55	312.65	314.25	314.83	313.33
301.28	301.98	300.71	299.87	302.2	303.75	301.85	307.46	301.5	295.93	304.84	306.92	302.45	302.53	305.97	305.96	301.03	305.8	296.71	299.77	301.58	302.12	306.05	303.13	301.85	302.43	306.57	303.15	304.54	301.93	302.74	299.76	303.38	298.54	305.9	303.7	303.49	308.04	302.5	303.63	301.78	301.24	297.93	299.22	301.51	298.82	299.81	301.45	309.57	302.67
299.6	297.26	295.13	297.03	293.03	295.25	293.91	297.79	293.71	298.71	299.51	295.44	295.58	295.87	299.33	294.69	291.29	298.28	294.63	294.25	299.39	295.25	291.49	295.01	292.3	296.28	300.58	293.57	293.36	294.01	296.49	296.66	295.64	302.35	292.73	297.8	293.34	299.98	294.47	299.15	293.68	297.71	297.75	293.25	294.2	294.91	298.32	293.49	289.97	292.21
319.83	319.77	318.29	318.42	313.45	321.43	314.19	315.56	318.56	315.29	319.6	318.25	314.37	317.04	315.48	315.7	314.22	313.06	321.16	309.59	319.02	316.9	320.17	309.63	318.81	319.09	311.99	315.2	317.31	314.62	317.74	314.29	313.62	320.22	318.26	313.42	319.57	310.93	313.39	321.24	314.55	317.15	313.69	319.5	319.73	312.63	316.29	316.95	311.3	321.43
310.34	312.88	307.31	310.75	316.06	311.69	308.57	310.3	310.95	319.07	310.71	312.08	312.14	308.51	309.76	312.46	316.51	309.09	313.72	313.41	313.6	312.54	309.14	309.92	312.71	312.86	313.21	312.83	307.47	312.1	308.54	305.66	308.92	309.04	320.99	311.64	309.73	306.65	307.35	313.86	310.77	316.41	310.2	308.59	307.65	315.47	307.81	310.11	313.36	307.75
294.59	295.17	295.35	291.33	292.73	294.43	291.17	296.58	302.24	292.13	296.56	298.3	295.05	295.3	296.01	296.52	300.98	294.09	296.85	299.52	298.98	292.93	295.99	291.82	297.51	295.25	292.09	296.85	292.98	291.53	296.17	295.41	296.67	293.55	295.35	291.73	298.32	296.71	296.66	297.55	296.74	297.02	293.49	295.55	293.56	293.05	294.49	292.64	288.83	294.68
310.66	310.86	305.93	312.26	305.27	312.97	313.68	312.96	307.53	315.04	310.89	307.84	305.14	307.31	306.71	315.5	309.67	317.11	313.14	314.94	310.98	306.85	313.81	309.41	311.57	316.03	306.1	309.9	309.56	308.33	307.68	313.51	314.01	311.92	311.52	309.58	313.97	309.37	310.34	302.81	309.16	316.13	313.52	313.65	312.81	312.74	310.51	312.18	309.17	313.04
329.2	325.19	327.68	322.92	325.89	327.41	327.89	327.91	326.49	326.31	331.75	326.99	324.4	327.19	326.87	327.24	329.08	326.63	326.57	324.71	323.2	324.75	320.75	324.38	327.03	326.84	326.16	332.84	323.77	328.11	325.76	329.53	330.99	331.63	327.05	323.21	327.33	324.98	324.65	327.43	327.6	328.19	326.95	331.77	325.99	328.07	325.47	325.15	327.21	326.38
315.28	312.24	312.57	314.46	304.18	311.9	311.6	310.74	306.86	310.06	316.35	310.53	312.83	307.75	306.38	311.72	311.45	305.16	304.53	306.23	310.08	312.27	312.45	305.81	309.49	312.52	315.16	309.58	314	308.62	306.71	316.4	310.04	313.48	312.01	309.45	308.72	309.96	315.86	311.71	313.12	308.97	312.73	309.43	312.42	305.19	309.83	312.02	304.36	311.66
317.16	326.62	322.8	323.36	325.92	324.33	322.3	324.91	327.4	326.71	326.56	321.66	325.58	327.08	323.66	324.1	323.81	322.75	319.76	323.31	325.8	320.01	327.59	327.41	324.86	328.53	323.4	328.46	324.29	325.13	324.44	318.08	325.68	325.2	328.71	323.71	320.28	323.1	325.69	319.44	321.64	325.63	326.99	321.68	322.48	320.77	327.94	328.23	318.23	322.58
313.47	315.38	308.97	308.87	315.21	313.64	314.36	310.82	311.26	317.93	309.01	313.12	307.62	317.21	307.27	315.81	313.68	314.6	312.02	313.4	314.81	308.4	311	311.55	312.51	314.42	317.15	313.01	314.71	311.13	306.31	312.35	314.86	312.02	310.99	315.85	311.34	316.92	315.55	311.06	317.57	309.89	313.58	314.92	313.83	319.82	313.31	313.46	319.11	318.35
317.01	313.68	314.47	316.82	313.42	314.22	315.16	315.93	319.8	313	313.1	310.42	316.22	314.29	312.87	317.58	323.1	311.97	315.63	314.85	310.07	314.79	309.56	312.85	312.45	312.16	308.82	317.88	315.83	314.09	310.08	320.33	317	309.32	317.97	318.71	315.48	315.51	316.69	311.13	315.66	317.55	310.4	317.27	314.48	313.79	314.18	313.31	316.64	312.72
309.67	312.76	308.93	309.45	314.55	314.73	315.9	316.04	307.57	314.9	311.11	310.29	313.1	319.39	312.81	314.95	314.16	310.6	309.51	314.92	314.56	312.91	313.39	313.69	314.01	316.96	308	311.69	308.22	313.59	311.48	311.22	313.49	304.29	310.01	312.01	308.64	311.66	310.47	309.49	314.94	312.12	315.99	313.28	312.23	314.61	315.42	314.5	313.54	309.33
324.65	328.41	322.02	321.91	328.92	323.39	320.79	328.31	325.72	328.23	324.2	325.89	322.36	321.19	324.51	327.51	323.17	328.42	317.31	327.15	319.79	323	325.45	329.3	321.36	325.97	326.65	322.41	323.97	327.3	326.21	318.64	324.46	325.77	321.97	328.28	324.34	325.89	322.72	324.36	325.53	322.12	327.31	322.04	323.41	323.49	329.94	321.22	323.61	330.4
315.63	315.87	313.07	319.49	311.49	313.9	319.25	317.89	317.5	310.98	314.28	315.1	313.74	315.43	312.64	316.3	309	311.13	311.94	316.05	314.85	311.65	311.26	311.5	315.72	316.22	310.49	312.42	313.52	312.68	314.5	313.07	312.83	313.84	318.08	314.63	310.84	311.54	315.03	316.93	314.52	311.49	317.65	315.94	312.57	313.16	319.28	311.42	317.79	316.41
327.38	329.92	329.38	332.69	324.89	331.48	325.42	328.92	324.43	330.06	332.58	323.93	327.17	330.04	331.32	329.65	327.6	327.36	329.81	327.17	327.59	328.15	329.23	324.29	328.55	325.84	331.45	328.25	327.28	326.18	326.39	329.89	330.07	332.61	328.06	330.8	321.46	330.61	330.8	326.83	327.13	325.57	328.05	328.3	324.24	322.89	327.88	332.53	325.45	328.2
327.35	328.21	329.31	323.2	330.94	327.68	326.95	331.18	329.16	330.02	333.05	327.11	326.35	330.21	325.72	326	336.66	325.94	325.71	325.6	327.15	327.82	325.3	328.1	326.93	330.86	329.67	326.74	330.13	328.62	329.27	328.07	328.17	327.9	326.78	323.83	326.4	328.27	321.94	331.12	323.46	323.51	320.35	329.84	329.34	326	321.07	326.92	328.96	329.24
297.41	299.49	299.67	301.45	301.52	298.15	301.8	302.78	295.38	303.1	305.61	298.58	300.25	302.91	298.32	299.06	298.21	301.26	304.75	297.55	299.01	299.35	306.65	299.38	302.28	298.93	304.89	302.25	304.51	300.72	300.16	299.51	300.76	306.58	296.45	302.74	299.45	301.47	298.85	298.21	301.95	298.72	301.25	297.48	301.83	298.38	299.42	302.59	304.52	306.1
307.46	304.59	306.86	302.24	308.47	303.92	302.83	307.54	305.99	303.64	304.56	308.4	304.34	309.69	305.81	302.61	309.82	303.53	307.34	304.92	306.94	309.53	309.74	309.03	303.83	307.24	300.78	309.63	305.14	303.62	305.98	306.99	303.97	300.04	305.9	306.09	306.27	306.94	305.89	308.72	306.11	300.13	310.61	308.39	304.95	306.26	304.59	308.96	304.61	310.02
323.93	321.72	322.91	325.58	326.8	326.11	323.5	319.61	322.07	324.23	324.12	324.86	326.27	323.66	322.26	325.16	321.06	323.85	329.03	328.47	327.17	327.36	326.15	319.08	322.95	323.71	325.03	323.42	323.59	324.71	330.12	330.31	319.92	321.46	328.23	327.17	329.53	321.48	326.12	326.18	319.39	318.36	324.65	320.72	322.62	322.71	317.33	321.06	327.31	321.59
298.09	300.55	303.78	303.42	306.1	305.65	304.33	302.55	302.82	303.5	300.22	307.89	305.62	301.6	308.19	306.1	307.69	300.94	308.03	298.78	297.04	305.22	301.35	303.91	302.49	304.68	306.45	306.61	302.35	303.66	304.38	304.59	303.08	305.89	305.98	305.73	300.36	303.18	305.21	307.27	296.94	305.05	307.9	304.26	303.55	300.27	304.29	304.69	303.55	304.94
305.49	305.47	303.38	302.21	301.85	301.91	308.39	302.25	303.27	303.41	303.72	303.49	303.12	305.65	301.11	308.23	308.78	304.1	300.77	308.08	303.89	307.92	305.36	301.68	306.56	300.95	306.28	308.19	305.42	308.28	308.51	306.37	303.91	304.74	302.73	305.27	303.88	305.77	308.53	302.82	308	306.71	300.55	307.8	307.77	301.52	302.97	306.01	306.45	305
309.69	304.65	304.77	310.8	304.32	304.51	306.27	307.39	300.94	301.04	296.94	304.13	301.67	306.54	299.32	303.89	301.42	307.76	301.29	299.99	306.47	299.75	303.2	305.08	302.75	304.77	299.33	307.19	298.16	304.03	304.88	305.07	301.75	299.66	304.54	308.47	302.13	304.78	299.34	303.77	300.09	302.26	297.06	302.04	303.85	299.76	304.12	302.62	304.35	301.23
312.16	307.4	317.2	310.23	313.94	314.45	308.65	308.01	314.74	310.8	309.58	313.36	312.3	310.01	311.94	309.61	309.38	315.28	310.11	313.17	312.44	313.53	311.3	311.79	313.39	313.56	308.09	308.46	311.52	311.55	307.74	312.93	311.53	312.2	308.96	312.31	309.69	307.29	310.14	311.95	317.46	313.73	306.94	312.48	312.06	305.59	309.79	310.49	309.78	315.57
300.09	304.47	303.33	305.23	300.09	312.61	306.2	302.56	302.68	304.01	302.55	304.79	310.75	303.67	308.93	307.25	306.55	302.76	305.44	308.7	305.54	305.81	302.54	305.51	303.72	304.41	301.68	306.56	307.8	301.89	307.07	303.22	306.4	301.96	306.69	300.59	302.44	304.55	305.95	302.51	302.31	306.85	304	303.9	304.97	302.09	307.79	306.06	307.1	299.5
298.5	305.82	304.68	301.65	299	302.31	306.29	301.59	297.9	298.29	302.06	305.8	300.73	298.43	300.71	302.42	301.46	305.87	303.11	303.33	301.42	303.55	305.62	303.52	310.52	300.69	301.01	306.65	299.63	302.72	305.57	305.75	300.88	298.64	304.16	302.38	305.68	302.82	304.58	300.21	300.94	302.73	305.76	301.26	304.03	301.61	304.94	302.33	304.42	303.19
304.13	303.81	303.54	299.85	300.94	301.81	308.01	305.18	310.84	306.34	306.73	300.67	297.98	297.15	306.69	302.18	304.66	303.25	306.49	302.1	306.04	302.42	302.97	305.92	302.96	303.32	305.53	303.9	299.38	303.96	301.56	303.18	303.1	306.4	305.62	304.85	308.86	303.96	302.99	305.12	303.67	309.64	309.49	301.79	305.5	310.17	309.01	306.55	308.04	306.06
310.42	307.53	300.2	305.41	306.55	307.69	306.84	305.96	305.03	309.21	305.4	300.4	303.98	304.46	308.6	302.64	308.02	307.56	306.31	304.61	307.77	313.21	304.98	303.71	305	304.06	299.36	304.24	306.73	304.88	306.27	306.75	305.35	302.21	302.36	305.23	304.98	301.7	305.79	309.59	307.96	307.58	306.14	307.39	306.06	304.76	308.43	307.93	307.15	309.28
313.57	312.95	310.57	309.1	314.05	312.66	317.27	310.65	315.93	308.97	313.43	311.89	313.64	313.2	316.08	316.11	312.25	317.21	311.94	311.99	310.93	316.02	308.37	313.1	316.45	310.43	312.65	319.78	312.83	312.24	315.9	311.98	313.12	311.01	311.75	319.63	311.66	312.09	313.08	315.79	313.28	313.76	314.58	316.12	311.71	316.21	306.45	312.09	311.18	313.27
319.37	322.51	320.9	316.34	318.02	318.38	313.88	314.15	321.46	319.46	319.52	321.85	322.34	320.24	321.3	320.11	321.13	315	317.11	317.42	318.1	318.83	318.31	320.8	326.71	319.89	320.6	318.93	326.38	326.08	314.92	314.23	318.13	321.33	314.07	317.79	324.03	314.85	320.82	324.86	317.98	321.44	316.03	318.19	315.94	316.12	320.88	322.26	314.61	319.95
316.91	318.73	316.87	319.43	312.65	313.31	314.16	313.48	312.8	314.85	315.89	313.14	314.97	309.34	317.51	313.39	312.12	316.6	316.84	317.38	316.52	318.91	318.9	313.08	310.45	318.03	321.95	317.23	319.92	309.95	313.8	314.81	314.49	313.62	316.81	315.63	315.5	311.51	315.25	312.98	313.36	313.7	319.64	317.63	318.56	317.53	313.91	312.96	311.19	317.49
307	303.69	297.87	302.38	304.15	304.49	305.65	304.34	304.48	302.58	307.41	304.87	305.25	304.23	304.81	308.64	307.99	303.09	302.41	305.05	301.49	310.37	302.41	300.44	307.92	305.5	310.79	303.36	309.66	306.37	304.07	305.05	304.88	302.55	301.84	303.85	305.72	301.49	308.29	306.65	303.4	306.05	304.76	304.72	304.57	307.46	304.84	307.44	304.76	303.38
302.42	298.02	295.05	298.85	302.79	300.2	293.66	292.16	299.13	298.81	300.91	293.47	299.33	295.34	295.99	295.87	294.71	298.24	295.89	298.76	298.75	295.61	296.16	295.14	305.89	296.22	300.53	300.85	298.08	302.12	297.9	297.92	293.16	299.73	296.2	291.74	296.84	300.13	300.95	296.94	298.27	299.32	301.57	291.95	294.94	297.3	295.63	298.89	296.73	297.33
313.27	312.99	309.09	315.5	313.47	311.35	312.39	309.73	315.89	315.56	319.26	317.53	315.27	309.36	315.69	311.72	314.8	307.54	313.49	311.52	312.82	314.03	308.99	318.08	314.37	318.06	318.69	312.78	311.76	314.3	316.68	312.05	316.91	317.21	315.63	315.99	317.17	317.54	310.9	312.86	316.92	317.61	314.32	319.42	315.32	314.6	321.27	318.1	315.46	314.79
295.93	298.75	302.67	291.68	294.62	300.85	300.48	293.41	299.77	298.72	296.97	301.97	302.76	304.86	301.87	302.37	293.21	306.41	300.64	302.41	305.37	296.74	301.92	297.93	297.79	302.09	297.97	300.54	298.96	301.31	299.16	309.01	297.89	301.7	301.9	303.08	300.6	295.88	296.88	300.74	300.4	298.09	300.1	297.96	302.88	299.01	302.84	309.27	299.67	300.53
320.77	327.52	326.62	324.26	327.84	323.13	330.05	325.51	323.71	321.22	324.97	331.4	325.48	327.16	328.42	323.91	323	327.69	325.97	325.69	328.63	324.42	329.3	328.76	327.82	325.5	329.76	327.69	324.8	323.05	322.96	328.85	323.69	323.81	326.64	321.59	322.33	327.5	324.77	319.14	323.18	326.08	327.19	318.23	323.69	321.33	320.44	331.07	326.35	328.38
306.74	304.18	304.21	307.81	306.28	313.57	305.48	308.78	307.84	307.88	306.9	308.88	304.86	306.15	303.13	309.71	310.05	309.41	309.35	310.53	311.03	305.93	306.02	312.01	304.84	302.65	307.79	311.29	308.92	305.45	307.62	309.51	304.77	311.44	309.44	310.61	302.88	309.91	308.53	306.88	305.97	307.37	300.08	309.38	305.78	310.24	307.14	303.74	310.43	304.88
313.01	316.28	313.18	313.72	310.46	319.39	313.9	313.97	310.61	316.77	310.17	311.41	310.74	312.3	313.22	318.49	316.83	315.44	317.6	316.39	312.26	311.37	310.54	313.15	314.97	313.75	314.09	316.98	318.55	316.48	309.94	313.17	311.45	316.37	313.48	311.17	314.35	313	313.91	317.58	317.64	310.04	310.37	315.81	313.28	311.82	311.79	318.97	310.63	311.61
311.5	311.89	312.09	313.05	316.19	311.37	316.14	312.29	314.23	311.23	312.47	316.57	315.03	313.43	312.23	314.12	313.85	314.52	316.66	315.14	314.2	312.9	315.2	313.61	314.94	313.18	315.37	308.31	318.78	317.55	311.41	310.5	321.51	316.64	318.85	311.74	306.72	313.82	316.6	310.4	313.3	309.45	315.21	319.43	314.03	315.17	313.75	316.25	311.67	309.87
298.38	301.48	300.95	302.12	305.37	302.23	303.21	305.91	306.41	301.1	303.21	297.44	303.11	305.01	302.76	304.11	297.61	300.96	303.52	302.34	303.7	303.78	298.75	304.14	300.4	303.54	300.22	307.35	298.03	297.97	305.35	302.65	299.38	301.38	308.92	301.26	298.89	299.82	304.67	299.79	303.25	301.28	304.13	309.45	302.53	302.78	302.86	304.83	304.45	304.68
291.89	293.63	288.57	295.54	293.53	299.43	298.52	292.24	290.2	295.53	294.88	296.14	298.38	295.75	295.52	288.61	291.96	294.8	294.15	288.74	294.13	295.67	295.12	298.12	293.39	293.79	291.42	298.21	292.42	295.44	294.66	293.51	294.5	294.97	289.43	294.27	293.3	295.08	299.83	297.79	292.65	293.45	293.13	291.92	296.26	294.36	291.22	289.32	290.66	293.16
309.51	303.05	309.53	307.65	299.25	304.29	310.33	307.38	306.36	306.72	306.12	309.23	299.23	309.48	302.79	303.69	303.39	302.5	308.68	304.73	304.61	303.2	303.58	309.69	309.54	298.38	303.95	306.77	306.27	308.83	309.17	304.27	306.46	305.84	304.23	304.62	308.05	304.28	304.95	307.22	306.77	308.88	302.93	302.82	301.68	302.63	305.46	308.74	302.61	306.43
308.07	311.61	306.56	305.7	311.24	309.42	312.14	311.81	310.24	309.95	307.17	313.51	307.45	309.05	314.6	308.03	313.57	307.47	308.22	309.4	314.96	307.77	311.28	310.84	314.52	309.46	312.09	313.09	311.98	307.61	307.26	308.41	316.18	312.82	310.67	311.26	312.57	316.82	316.67	309.52	311.29	307.51	308.51	313.88	313.19	309.21	314.06	307.12	309.85	313
306.18	307.93	303.84	307.74	305.98	306.95	307.34	305.09	305.46	304.86	306.11	302.56	304.29	303.29	304.32	305.24	305.99	311.07	302.83	304.77	308.24	310.3	306.26	304.01	309.8	308.55	304.89	304.04	309.58	309.94	308.14	306.3	305.92	305.22	303.53	307.64	302.96	304.07	304.47	310.07	303.72	302.97	311.29	309.53	312.65	304.9	303.26	311.8	305.09	304.9
317.73	317.49	317.81	316.13	316.72	316.99	313.88	315.38	317.67	314.54	313.96	311.84	322.17	321.28	316.68	316.94	312	314.59	315.7	314.02	314.7	320.71	318.93	313.48	317.35	318.48	319.34	318.56	316.25	316.3	318.31	311.83	320.99	317.52	313.29	316.18	313.22	321.07	316.96	317.3	315.96	314.67	323.67	321.14	316.83	316.65	315.38	317.24	313.16	318.15
322.95	326.32	331.88	328.41	325.99	324.44	326.32	322.69	324.65	327.66	328.46	327.34	330.93	327.47	328.71	327.95	325.92	323.69	333.22	328.06	325.4	327.62	327.64	329.67	328.1	331.59	327.25	327.6	334.95	329.01	329.09	323.52	331.57	331.76	329.86	331.55	329.91	332.04	328.29	326.26	326.19	326.29	325.91	333.12	330.01	330.99	330.08	325.33	332.7	325.81
326.85	322.47	320.46	330.28	325.69	322.69	325.47	326.88	326.25	321.75	326.53	325.49	323.28	323.96	324.04	324.35	324.64	323.28	323.35	322.01	320.95	321.52	324.07	327.46	326.53	327.27	323.96	322.47	324.13	319.91	323.82	323.33	327.54	321.73	320.09	327.5	325.5	322.82	321.6	325.12	320.7	324.51	326.55	324.44	326.44	323.57	321.57	327.35	331.56	323.81
307.62	306.24	307.99	310.37	304.73	298.75	300.43	306.07	308.3	299.78	301.4	308.31	302.19	308.41	306.78	303.82	302.13	306.42	302.15	309.07	303.06	299.51	302.28	301.88	305.32	304.72	303.63	301.37	304.1	300.17	303.39	305.5	307.48	302.91	305.35	305.46	305.52	304.75	304.3	304.25	302.79	303.09	303.52	304.95	302.47	303.6	306.49	301.01	307.14	304.16
317.06	314.6	317.11	311.53	314.26	314.39	313.29	308.54	311.33	311.19	310.41	310.22	311.53	311.21	313.81	312.26	310	314.52	313.27	311.16	308.89	320.33	314.39	313.18	311.18	315.34	312.79	311.24	312.24	311.56	312.3	315.33	312.78	318.5	311.77	313.56	311.46	315.22	317.52	312.38	311.97	312.78	313.63	310.05	315.22	312.77	315.82	309.14	316.74	311.68
312.23	305.06	309.44	311.87	307.86	316.33	307.71	307.96	310.03	311.7	318.28	311.29	307.54	310.64	303.14	307.89	310.23	308.93	313.69	314.17	312.64	309.42	313.61	310.99	307.75	312.26	309.42	306.26	310.29	310.55	314.5	309.9	313.59	309.48	306.37	310.04	314.42	310.46	311.44	306.39	304.49	311.19	310.01	308.69	308.23	308.16	307.59	306.22	309.42	308.17
313.54	315.87	312.11	307.25	317.92	315.39	314.56	312.69	309.78	318.51	313.83	315.1	311.85	310.48	318.33	312.04	316.41	316.85	315.37	311.95	317.27	318.35	313.97	315.41	320.56	315.96	319.32	308.99	315.6	312.16	314.06	315.09	312.82	318.55	314.27	311.18	316.35	320.78	317.83	317.56	318.28	314.98	313.43	321.76	319.63	315.63	314.54	316.85	310.24	318.01
308.49	301.68	305.44	304.35	308.05	304.2	304.82	309.21	307.77	303.94	306.89	306.55	302.31	307.21	302.23	306.51	302.5	318.12	305.27	307.34	307.54	313.1	306.6	309.03	304.15	305.01	302.2	303.8	303.08	302.67	305.09	305.93	306.83	310.25	305.56	306.28	305.86	307.05	303.28	306.19	305.14	304.23	303.48	309.2	311.36	310.68	309.76	308.04	309.34	304.04
313.4	318.2	314.13	312.88	308.78	317.68	311.97	310.69	313.5	311.27	317.76	318.47	310.45	315.24	310.06	317.44	318.59	310.36	307.72	312.86	311.46	316.8	315.76	313.36	311.3	310.43	313.06	306.7	313.35	309.14	314.62	307.5	310.87	307.44	308.83	310.36	313.37	307.26	314.23	318.4	312.4	312.07	309.91	309.11	308.62	311.3	316.94	310.31	313.96	311.02
302.77	301.67	298.99	298.38	305.42	305.29	300.97	300.84	301.54	298.87	297.99	306.66	302.66	296.22	304.42	302.44	297.76	301.76	300.52	298.43	295.82	298.76	301.83	299.03	301.84	299.38	303.42	302.29	301.46	298.06	300.85	304.72	302.15	300.16	301.06	302.56	300.92	301.08	300.05	301.43	303.47	303.71	293.38	298.44	298.09	312.03	300.36	299.14	303.74	298.9
313.48	310.97	310.84	316.63	318.39	312.74	317.32	315.08	317.65	316.08	312.39	316.04	310.49	315.06	313.05	313.85	309.94	316.2	314.78	310.18	313.56	314.15	312.07	316.31	315.36	315.02	311.85	316.47	311.86	317.38	315.51	312.09	317.49	302.61	313.32	318.81	311.07	311.88	311.13	317.62	319.08	314.57	313.54	317	315.57	315.8	314.1	316.68	314.07	319.14
311.74	311.53	313.51	312.83	314.17	314.96	310.85	311.47	310.96	316.95	306.75	312.68	316.66	320.84	313.71	315.13	312.36	314	315.54	311.82	316.93	316.84	315.31	314.34	313.21	312.69	315.29	314.32	313.9	313.52	314.15	310.79	312.98	314.34	314.44	311.07	316.14	316.52	313.4	312.25	318.67	315.11	317.08	314.05	315.08	316.44	314.69	313.27	313.09	312.34
324.03	317.44	321.75	318.86	319.19	322.99	316.78	320.39	316.61	322.34	316.34	320.57	319.89	319.36	319.31	319.95	324.85	316.88	314.52	322.66	322.42	315.39	321.83	319.54	321.58	322.95	318.17	315.31	325.8	313.47	321.87	318.86	315.95	321.65	314.71	321.77	319.25	319.11	318.3	321.45	324.72	322.83	316.59	319.15	315.68	323.1	319.09	318.55	317.59	314.02
301.65	300.11	301.97	301.41	302.46	303.89	303.15	300.86	303.66	301.11	304.71	301.14	299	301.01	303.52	302.47	300.06	298.07	299.44	306.16	298.75	300.41	299.71	304.22	304.51	302.27	296.8	297.87	302.02	306.91	300.19	297.74	302.04	301.5	299.76	302.77	297.31	299.58	299.05	298.7	302.91	302.96	301.96	301.37	304.71	306.25	303.91	297.61	299.75	301.36
302.81	306.94	310.68	301.19	308.36	308.29	306.21	309.34	309.71	309.11	304.61	306.83	305.63	309.46	308.41	302.38	304.19	306.77	310.01	310.75	309.74	307.77	305.58	309.15	308.39	301.67	304.89	309.02	303.19	308.91	305.14	306.01	307.9	311.59	301.93	307.98	308.85	306.2	307.6	311.82	305.86	302.25	310.6	310.2	304.46	306.1	305.37	306.04	309.95	313.13
320.1	312.18	315.12	316.18	315.02	315.81	317.54	317.06	324.51	318.46	315.36	319.21	319.83	320.88	324.49	314.77	319.84	320.43	318.47	315.2	320.84	315.24	322.74	314.89	319.52	322.36	323.74	318.05	316.3	318.36	314.97	316.18	316.26	322.07	315.66	314.68	315.73	316.75	313.65	318.24	321.32	318.51	321.97	322.29	315.95	317.82	319.14	315.05	321.75	323.76
315.36	317.94	318.94	320.32	317.4	318.64	316.93	319.11	318.65	320.13	319.8	321.15	319.19	322.1	316.49	319.31	318.02	320.28	318.89	315.82	317.31	317.01	320.12	312.55	320.9	317.89	315.78	324.84	318.83	318.65	319.27	317.7	318.4	310.97	316.44	322.39	317.24	312.36	316.92	320.35	325.68	319.39	319.31	325.11	321.12	319.15	314.61	319.51	318.24	316.85
305.19	301.6	303.52	302.92	304.86	306.48	308.87	301.67	306.26	310.64	299.66	306.25	297.04	305.52	300.92	304.56	297.53	306.59	299.12	306.3	304.46	305.8	303.86	302.11	304.28	305.46	299.06	296.76	304.06	306.19	305.46	299.67	300.94	302.21	311.21	302.05	304.08	302.24	305.78	304.17	299.86	296.79	299.89	304.86	302.17	305.73	303.93	309.43	303.68	305.77
322.06	321.08	317.09	320.76	315.35	315.93	317.78	314.22	316.77	315.88	319.67	319.2	321.11	321.71	316.78	315.61	319.14	321.01	317.99	322.22	321.07	320.91	316.88	318.03	316.65	321.82	315.24	315.85	318.54	308.11	318.2	315.16	314.56	316.76	311.12	314.18	314.8	320.05	320.01	317.53	322.68	312.35	314.37	313.62	321.54	317.57	320.44	316.86	318.16	316.04
316.75	314.8	322.56	318.03	320.92	317.66	311.03	318.22	318.34	319.7	317.5	319.64	317.73	321.98	317.92	316.21	314.34	314.63	320.11	315.72	314.3	320.58	320.58	310.61	317.92	319.34	320.34	316.67	317.19	316.97	322.72	316.99	314.26	319.57	321.46	318.17	317.1	312.99	321	319.26	314.03	314.27	320.85	318.92	317.84	323.28	315.11	319.84	321.16	319.28
300.43	299.48	303.78	299.52	296.14	297.98	303	293.42	296.06	296.85	302.66	295.91	302.17	301.42	304.69	303.92	300.41	306.69	300.61	296.68	298.26	302.36	299.39	298.69	298.66	301.5	296.31	298.01	305.73	302.76	300.66	303.75	301.65	305.85	295.08	301.74	299.73	303.6	299.62	299.98	295.5	300.34	298.52	301.47	296.84	301.2	301.22	296.85	302.1	301.99
322.3	323.87	329.3	328.15	327.26	323.34	331.16	329.45	323.45	330.7	328.1	327.32	327.08	323.05	330.01	330.65	332.67	322.7	329.69	326.29	327.76	328.85	329.58	325.91	323.49	327.34	325.75	323.89	319.99	329.35	327.73	327.33	333.31	324.57	331.12	326.57	327.57	327.63	329.3	329.63	326.46	331.49	327.59	325.43	325.41	326.09	326.17	327.99	333.4	328.43
301.08	302.78	299.27	300.64	304.26	303.89	302.21	307.43	301.2	299.77	300.16	305.99	304.65	297.73	305.81	301.94	305.86	303.14	298.77	300.11	300.91	302.75	302.2	308.74	299.33	300.13	302.94	300.41	303.03	304.17	300.73	297.49	304.35	302.76	305.76	299.45	301.07	301.66	302.12	302.73	304.42	302.65	303.02	306.63	304.13	302.4	304.36	303.45	296.63	301.68
301.34	300.33	300.19	304.51	303.93	309.57	304.73	306.7	300.77	297.92	307.31	301.14	303.25	300.2	302.46	301.29	303.64	301.83	303.77	304.52	300.12	303.68	308.05	303.27	303.25	305.21	303.4	300.4	300.99	300.86	302.86	299.72	300.88	303.27	300.69	302.05	300.65	306.3	304.7	310.43	301.25	300.09	300.04	302.44	301.24	294.95	307.64	302.5	297.97	302.17
298.66	304.87	300.2	302.61	302.82	300.92	302.4	302.3	305.25	299.72	299.04	297.89	304.86	300.69	302.95	298.16	310.68	297.37	296.61	299.1	303.62	299.61	298.25	303.88	299.26	300.3	298.24	305.82	294.49	303.12	299.56	300.71	301.89	297.44	295.5	299.48	299.08	300.08	304.35	297.51	303.07	297.16	300.16	296.32	304.7	305.14	301.12	303.52	292.61	297.4
308.72	312.07	311.87	312.95	309.79	310.49	309.75	313.53	315.2	310.7	308.06	307.85	308.18	313.15	311.75	314.71	306.58	306.62	315.39	310.97	312.61	314.95	311.92	312.21	310.53	312.66	313.09	309.41	309.79	310.71	310.92	311.76	313.27	311.77	308.2	313.34	310.75	307.3	307.88	310.23	307.78	309.76	312.38	311.98	308.97	316.94	311.52	308.24	315.12	307.31
317.39	316.26	316.33	309.59	315.03	316.95	319.36	311.68	309.97	310.26	311.17	315.3	310.19	313.7	311	313.04	320.85	318.48	319.48	313.49	310.2	316.81	313.19	312.65	312.4	319.02	312.04	317.09	317.54	315.5	315.79	315.05	314.48	317.03	315.77	310.36	313.66	317.55	314.01	313.04	317.4	313.63	319.48	313.19	313.48	315.58	313.32	311.18	315.35	313.2
318.45	320.98	317.12	322.02	318.01	318.43	316.14	315.55	319.13	316.13	323.11	320.9	316.18	319.44	317.5	315.41	321.23	315.86	317.8	317.37	316.68	322.62	316.04	318.37	319.65	316.57	317.42	314.31	321.81	321.23	318.82	316.46	318.4	323.48	318.97	313.68	319.25	317.63	317.45	319.31	321.86	314.99	316.94	317.57	322.79	315.3	315.7	318.71	317.41	313.92
306.44	304.24	301.82	303.78	308.6	304.32	307.1	311.37	306.08	297.44	308.86	299.34	301.75	310.78	299.57	308.4	300.68	302.77	305.17	303.13	304.64	303.61	306.39	304.05	303.78	303.93	302.37	307.93	305.98	305.68	304.95	305.82	303.36	309.17	305.17	299.91	302.4	309.93	299.76	304.86	303.34	307.06	305.09	305.28	301.44	301.55	304.86	305.87	303.45	305
318.29	313.23	314.23	318.46	315.03	315.37	316.36	317.47	316.81	315.95	318.27	318.76	322.62	320.07	321.86	311.7	318.34	315.68	319.14	322.72	320.03	320.26	317.4	310.62	322.34	312.46	313.56	318.8	317.94	313	316.79	320.68	313.92	318.57	318	314.55	312.61	322.31	315.99	316.26	316.19	321.22	321.43	316.89	319.73	321.87	317.3	320.12	317.6	317.28
317.95	317.88	320.29	322.88	312.82	320.34	318.53	318.07	315.56	318.46	316.71	319.84	319.05	321.91	316.86	317.93	313.68	320.01	311.2	316.73	312.63	316.02	319.27	311.59	321.69	309.77	314.87	318.28	316.91	315.97	317.32	316.54	319.13	313.99	312.99	316.32	313.73	314.19	320.9	316.74	315.94	319.34	316.5	313.62	322.24	316.8	315.9	320.12	320.06	314.06
302.3	299.86	298.6	303.1	300.71	299.62	300.89	303.25	303.04	312.25	302.35	301.29	305.34	299.61	303.86	302.43	299.39	302.94	299.91	301.7	293.56	301.89	301.98	298.16	300.68	305.38	302.59	300.27	300.97	304.18	299.64	298.52	307.44	298.1	296.95	297.97	302.24	301.29	302.53	305.77	306.52	299.94	301.53	303.79	301.76	302.79	303.79	303.16	297.73	297.38
309.4	303.87	303.78	301.84	305.16	304.19	300.52	298.72	305.48	305.65	301.52	303.93	306.54	304.56	300.04	295.17	306.95	304.22	305.3	302.38	303.75	302.36	301.59	301.7	307.19	303.57	304.56	299.74	300.8	304.47	299.21	301.06	307.93	308.14	300.48	304.38	306.92	308.77	303.62	306.81	304.55	307.03	296.88	304.31	301.18	305.83	304.37	299.75	307.06	306.37
301.99	298.84	303.62	296.94	297.2	298.45	293.97	302.82	301.7	296.81	304.33	297.66	299.58	300.85	298.58	298.39	300.29	304.26	300.81	299.9	300.59	302.18	304	301.11	300.62	301.79	304.47	296.22	299.7	296.55	303.19	302.28	298.01	296.56	304.73	301.08	296.19	300.43	299.19	298.97	299.38	302.19	293.81	305.77	300.67	302.01	303.26	297.29	307.31	296.52
306.22	307.19	301.8	303.93	304.04	301.91	305.48	304.6	304.97	301.63	296.75	306.67	310.78	305.89	304.01	304.46	305.67	304.26	304.76	308.45	302.26	307.15	305.51	309.3	305.5	306.66	302.2	308.74	313.4	306.91	305.65	309.61	303.21	302.55	306.7	300.07	303.08	309.2	304.17	301.81	304.41	309.48	313.51	308.79	306.76	307.25	303.34	306.64	304.87	302.69
313.39	319.08	319.83	314.17	311.7	310.94	312.23	317.57	312.73	314.18	315.17	313.79	316.88	314.31	319.49	312.11	316.28	319.67	313.47	316.72	314.67	313.44	313.39	314.04	312.01	312.83	312.46	309.99	319.74	320.95	313.02	314.88	314.34	308.91	313.75	313.89	315.76	314.66	319.74	311.87	316.52	315.84	315.87	314.36	316.04	312.44	310.23	312.89	311.25	317.11
305.38	302.71	300.22	305.33	302.86	301.03	300.07	301.53	299.19	303.27	304.88	304.26	303.4	304.21	303.76	305.32	301.88	304.63	300.97	302.8	303.26	301.34	296.96	300.33	301.35	304.16	301.45	298.55	302.69	303.54	302.29	299.59	307.41	304.04	300.31	303.58	305.02	306.61	302.5	303.47	303.9	308.54	304.06	306.68	302.99	305.39	302.05	302.4	301.77	302.95
300.37	300.45	299.69	305.16	306.55	306.32	300.14	304.14	306.89	298.6	300.31	303.18	302.01	302.26	300.02	299.71	296.33	297.2	302.91	304.87	300.05	305.31	302.6	304.94	304.3	300.51	303.37	301.84	302.45	305.01	303.51	300.34	303.37	304.89	303.25	299.85	307.22	305.9	302.53	308.33	303.18	298.27	298.26	300.23	301.93	305.28	303.71	296.85	305.38	306.36
320.11	316.28	314.14	310.83	314.15	314.83	318.89	319.5	315	316.94	320.08	319.92	318.65	317.22	315.88	313.56	309.77	318.53	310.71	314.54	313.15	314.28	313.26	312.37	314.93	318.65	318.87	316.75	312.35	315.39	321.1	319.45	314.83	319.81	313.83	316.27	312.3	313.94	315.5	312.59	314.03	318.3	315.98	311.61	317.68	314.9	315.9	315.64	315.94	314.86
328	328.02	326.95	330.96	329.92	322.87	328.74	323.76	329.42	326.66	327.61	332.18	332.6	328.96	321.57	335.11	328.82	327.15	331.06	329.69	334.28	327.74	327.05	324.06	325.27	329.1	333.93	328.77	328.36	328.08	328.15	327.37	328.89	329.07	325.69	329.19	330.17	328.15	325.23	324.99	329.71	330.52	324.19	331.4	333.52	326.28	331.33	329.84	326.31	331.56
300.52	306.1	304.11	306.37	302.23	302.75	306.21	300.66	303.28	301.53	302.87	305.25	308.51	299.86	305.54	305.91	303.56	302.91	309.08	306.24	302.17	300.88	303.91	308.34	310.29	303.74	303.7	305.33	304.61	300.5	308.12	301.86	305.55	309.38	298.52	304.37	307.19	305	307.65	311.93	309.12	306.23	304.12	303.4	305.39	307.12	303.55	306.62	299.59	301.66
308.7	315.89	309.48	309.51	310.46	310.39	310.42	308.26	309.54	311.15	308.99	311.97	306.23	308.19	310.38	308.22	310.89	307.03	309.77	307.49	314.03	309.62	309.65	311.19	306.77	312.09	310.97	310.69	315.07	311.04	310.78	311.11	314.98	306.73	311.12	316.06	315.47	308.51	309.4	308.95	311.89	309.59	309.26	306.88	305	310.79	314.3	310.97	312.2	312.01
292.84	301.08	288.79	294.04	294.42	290.4	290.89	294.64	288.28	294.89	291.99	295.13	290.23	296.3	294.21	295.14	290.52	297.5	296.39	295.29	293.19	291.24	297.62	289.93	297.74	293.84	296.47	290.36	298.57	290.92	291.9	297.66	294.25	294.46	294.3	294.75	291.57	295.95	294.99	297.85	295.59	292.79	293.69	294.75	290.65	290.46	291.51	290.71	292.34	295.24
304.73	302.13	300.22	302.23	300.23	301.56	303.52	299.16	300.94	305.75	299.33	300.77	296.32	300.02	300.67	302.56	301.85	308.62	302.91	300.81	302.2	307.33	303.78	305.08	303.47	306.4	300.98	304.23	305.06	306.82	301.5	306.86	301.27	302.42	304.69	305.35	302.07	302.58	302.95	305.28	310.11	302.32	301.84	299.26	298.54	302.85	303.61	299.79	300.55	304.24
299.35	300.31	301.94	301.12	302.41	301.56	299.7	303.32	299.61	296.36	297.09	302.52	296.88	302.06	298.56	305.57	299.4	300.01	301.78	294.2	298.13	299.71	303.71	302.06	298.13	298.45	295.8	304.16	298.61	303.84	303.55	297.94	306.49	301.94	298.02	302.4	304.92	296.12	298.77	304.35	299.25	295.5	296.32	297.58	296.9	303.76	298.35	301.3	303.8	299.97
304.64	316.73	307.25	306.03	309.56	308.6	312.49	310.31	309.7	311.31	312.26	310.01	310.66	306.92	308.98	308.84	312.68	307.3	303.6	312.34	309.97	309.7	308.24	307.37	311.12	308.07	308.1	307.73	313.64	306.78	312.64	307.04	312.97	307.61	307.01	305.65	308.24	304.68	309.39	303.53	312.38	304.33	305.93	307.87	311.11	306.72	304.81	305.29	311.63	306.11
329.49	325.45	332.26	328.41	326.46	327.58	332.48	325.41	331.08	329.35	322.89	324.2	328.21	324.29	326.14	327.58	322.6	325.31	322.11	329.43	324.8	328.07	327.19	326.93	326.46	323.53	328.52	328.34	332.59	324.18	334.39	331.11	327.57	323.42	331.35	325.77	324.19	328.24	324.39	321.43	326.42	323.51	327.34	332.99	326.28	331.29	327.43	325.98	325.97	328.67
292.33	295.12	295.6	297.43	295.95	293.05	289.9	298.28	292.16	295.92	290.21	297.92	294.86	290.28	293.46	292.06	293.98	293.3	289.55	296.82	295.46	294.9	297.3	289.77	297.58	296.65	292.29	290.33	296.15	293.42	296.83	294.84	287.95	296.32	295.8	293.62	289.81	298.75	293.87	292.43	295.92	290.42	296.44	300.39	292.11	294.61	292.85	294.25	293.24	295.32
296.26	294.92	297.23	296.59	294.22	294.18	293.59	292.23	292.58	293.13	289.25	291.82	300.72	288.52	293.06	291.95	300.08	295.23	292.72	296.56	293.04	295.13	292.13	296.34	294.19	294.88	294.96	292.02	293.07	291.94	292.08	292.65	293.65	293.85	288.06	297.4	298.45	289.55	292.08	295.44	290.56	294.66	297.69	295.25	292.41	296.14	294.74	297.96	295.23	286.71
295.58	296.44	294.41	295.58	293.56	290.95	297.74	292.95	294.7	292.65	299.01	289.28	296.45	303.73	291.99	295.09	294.89	291.42	293.33	302.97	297.47	294.06	299.31	298.58	294.35	296.81	292.8	292.35	297.28	298.76	296.61	297.91	295.16	295.16	293.91	295.64	298.97	295.97	297.53	296.9	294.47	291.74	296.02	295.33	293.5	300.71	300.26	297.97	296.96	292.78
306.04	302.73	307.34	305.22	301.66	304.11	304.33	302.53	306.08	306.64	302.46	308.19	302.89	300.06	298.68	305.29	301.97	302.34	303.58	302.82	302.07	304.28	298.67	300.54	302.35	303.32	296.45	298.98	305.06	303.18	302.37	305.44	304.4	299.4	300.91	302.97	305.15	304.01	300.46	301.74	301.92	296.89	298.45	308.59	305.32	297.41	303.62	297.46	299.44	304.27
314.88	314.7	319.24	321.22	316.37	314.97	319.07	317.28	314.78	317.45	318.11	311.63	319.83	317.87	321.37	318.33	319.39	323.06	312.69	310.31	318.5	320.32	313.11	311.52	310.09	317.44	319.69	314.17	316.78	311.49	316.73	319.56	318.28	318	316.66	318.52	316.55	316.47	317.14	313.96	312.27	315.68	315.28	315.16	314.38	313.33	319.61	317.7	315.02	319.64
322.33	328	328.32	325.55	331.21	323.74	329.75	329.39	334	325.32	330.78	320.03	326.3	325.76	330.15	324.54	330.07	328.95	332.94	326.27	331.32	332.49	330.21	327.77	326.04	327.02	326.81	326.96	325.69	323.88	330.63	327.17	326.69	329.03	324.61	329.46	327.27	324.7	327.72	326.78	330.04	320.97	325.82	327.56	331.16	324.94	329.56	332.24	329.13	325.53
302.41	303.17	303.15	303.41	309.45	301.74	304.56	299.4	302.17	304.36	302.28	305.88	306.68	305.47	300.02	305.2	301.04	304.44	300.88	304.88	298.03	299.89	299.17	301.76	305.53	302.94	302.73	308.18	297.79	307.18	304.98	304.85	300.76	305.92	303.33	307.39	304.54	304.69	301.69	299.9	302.79	301.82	305.3	305.61	305.45	302.04	306.54	301.51	304.7	301.97
293.32	290.6	298.27	294.74	291.6	288.57	290.69	295.61	290.47	296.86	294.36	292.85	297.65	296.05	296.28	292.61	293.82	296.3	292.7	296.68	294.2	295.52	296.68	293.89	299.13	298.7	288.41	293.04	293.93	295.21	296.55	293.63	291.31	295.1	295.56	295.48	290.9	290.99	293.18	293.86	294.05	292.42	294.45	295.02	294.95	292.34	295.29	296.71	291.89	289.54
306.77	306.49	307.98	304.04	298.27	302.86	305.05	307.17	306.89	305.79	306.22	308.76	309.82	306.26	306.01	306.14	307.88	306.54	307.71	306.91	305.09	305.96	302.82	306.21	305.24	313.74	302.57	306.77	306.97	304.61	304.59	308.63	306.45	305.67	303.04	307.94	300.38	303.17	300.51	308.97	310.76	307.01	306.51	305.45	303.14	304.69	301.17	308.64	303.58	308.16
315.12	309.45	312.24	307.29	307.46	309.77	306.52	306.53	304.83	310.66	312.11	308.61	313.41	308.56	307.27	311.04	312.77	308.47	316.33	310.98	306.71	308.76	305.84	310.77	311.31	305.98	309.1	305.52	307.22	307.53	311.19	308.54	310.93	313.98	306.66	310.95	309.32	308.89	309.14	305.32	305.53	307.07	308.68	307.98	311.31	305.19	308.58	307.51	307.77	310.24
319.65	313.15	312.85	312.2	312.37	313.93	311.54	316.43	309.33	315.13	314.47	315.02	313.56	314.47	311.24	314.14	316.4	310.55	311.46	315.17	316.86	315.09	317.24	310.93	314.75	314.92	313.24	312.42	318.46	314.94	309.39	316.53	317.9	318.62	319.22	315.33	316.9	314.53	313.32	317.11	315.26	311.66	313.47	316.56	309.07	317.87	315.01	315.65	309.46	315.48
302.74	305.83	302.27	306.29	300.9	303.36	305.65	301.07	304.31	301.83	304.86	301.99	305.07	305.59	304.35	302.92	305.16	302.24	306.48	303.02	309.33	306.67	299.87	298.71	306.53	300.54	309.47	303.4	303.43	305.37	303.75	297.54	299.54	304.79	301.41	303.96	303.08	303.66	299.73	303.59	303.67	302.49	306.41	306.06	307.7	302.52	306.73	305.74	302.95	302.11
297.76	294.87	294.43	297.66	301.29	295.94	294.96	299.59	298.31	295.27	296.68	296.17	293.7	291.62	294.31	293.92	297.55	297.54	298.31	297.23	301.48	296.92	291.45	301.57	299.81	294.72	296.51	298.74	297.42	296.39	292.32	297.75	296.04	291.27	293.36	298.73	295.52	300.52	296.11	299.79	292.68	297.77	292.56	296.65	296.68	296.21	291.05	296.6	293.58	295.08
306.65	298.17	300.85	298.67	302.48	305.83	300.2	304.75	303.93	296.57	304.3	301.9	301.16	304.77	303.26	299.35	297.02	299.56	298.11	298.68	302.49	302.62	301.39	302.52	300.59	301.48	303.14	304.52	302.7	305.57	307.38	301.48	300.84	299.05	299.95	303.31	301.34	297.69	302.01	296.3	301.97	303.39	303.34	296.37	303.12	300.44	300.39	300.24	296.93	300.18
309.54	309.75	310.55	310.39	311.6	305.74	307.61	306.16	308.09	309.82	308.46	310.42	304.84	307.58	308.15	306.1	311.32	308.04	304.6	308.14	307.45	306.35	307.59	305.78	312.01	306.13	307.35	308.69	308.66	308.24	307.75	306.46	309.35	305.79	308.11	309.87	307.8	307.05	309.94	307.56	305.52	305.9	309.06	308.89	313.52	303.46	308.85	310.31	305.57	310.26
299.02	296.63	296.7	296.02	299.13	296.66	297.66	294.71	289.79	296.5	294.8	299.05	296.89	295.42	296.03	291.78	297.17	297.33	296.47	295.03	298.26	295.5	296.98	297.37	293.77	295.49	296.24	296.49	297.52	296.45	294.53	298.26	295.29	297.96	292.55	296.93	295.62	300.4	293.95	293.86	299.94	297.02	294.55	294.54	295.22	297.01	303.5	300.96	303.25	295.05
330.15	317.87	324.6	319.59	326.84	327.51	321.71	322.97	328.07	327.44	326.5	321.94	322.31	326.85	327.26	322.81	323.72	324.8	323.65	330.83	326.38	327.58	318.08	328.06	323.06	325.89	323.51	321.74	323.87	329.57	324.5	325.97	328.46	325.41	325.44	323.49	329.56	325.34	324.76	320.84	319.07	328.37	324.84	328.74	323.78	320.57	330.34	329.15	323.1	323.56
318	319.85	318.91	313.74	316.99	322.13	312.37	315.97	316.94	319.07	316.76	315.97	320.36	318.17	314.72	318.31	314.47	317.95	316.12	319.26	316.32	324.5	313.2	322.24	321.5	315.87	315.95	319.26	314.67	319.38	315.31	312.23	317.83	318.47	317.3	319.44	315.77	317.57	317.01	317.71	312.38	319.99	317.1	318.9	320.87	319.03	318.86	313.23	317.51	309.59
306.96	316.03	316.98	314.61	316.23	313.47	315.58	317.43	315.68	314.12	313.4	318.53	313.67	310.06	318.18	312.76	317.91	312.44	316.22	315.72	316.37	310.58	313.99	315.46	314.79	317.58	314.53	315.49	312.13	315.52	315.86	312.14	310.81	315.81	306.9	310.87	311.4	316.64	311.38	312.57	315.02	312.48	314.36	312.84	315.82	315.17	311.1	310.67	317.81	313.38
304.73	307.24	301.88	303.07	300.33	306.17	309.09	304.15	307.24	307.96	302.79	305.36	307.41	297.63	303.09	300.45	305.11	304.25	302.34	304.06	303.5	299.13	305.23	302.38	302.68	301.35	305.01	304.87	307.09	301.76	301.4	306.79	304.61	304.4	304.58	300.33	298.13	302.24	307.13	304.17	306.9	303.3	303.61	301.8	303.11	308.81	306.57	301.91	300.93	303.74
301.58	302.39	305.03	301.79	304.18	302.09	299.32	304.02	307.7	303.31	298.69	300.07	303.25	304.78	304.19	298.98	302.18	301.9	306.52	304.75	300.29	300.89	299.39	302.31	307.04	305.24	306.7	306.73	304.63	302.68	296.23	301.1	296.23	299.01	301.84	300.98	307.39	303.94	306.05	305.67	301.3	305.34	306.03	304.27	298.97	299.44	306.1	304.32	309.7	303.63
314.73	322.38	319.24	315.89	316.38	317.02	316	318.15	318.79	316.22	316.16	321.51	313.44	317.96	317.33	317.48	319.7	313.91	314.71	315.71	315.91	315.51	317.08	315.58	315.21	316.24	315.32	313.34	314.71	322.57	315.73	316.94	320.55	314.59	316.87	322.42	314.71	318.08	320.12	319.15	316.67	319.87	312.41	314.42	317.54	318.15	318.41	315.9	318.06	321.45
301.36	297.62	300.03	301.67	300.57	302.74	297.93	299.02	298.61	296.28	301.87	300.22	296.2	302.25	299.76	298.82	296.98	300.35	301.79	299.59	301.77	301.78	302.26	301.54	300.85	295.05	297.92	300.91	303.51	302.37	305.11	305.14	301.43	301.88	300.99	297.68	303.61	307.97	299.27	305.79	305.78	303.6	301.45	294.51	299.28	298.89	301.46	295.8	295.77	305.03
308.9	309.63	311.18	312.65	305.9	308.09	312.31	307.75	311.9	305.06	313.27	308.41	309.82	309.81	310.6	313.41	304.32	313.64	310.42	304.37	313.38	313.94	309.75	314.26	313.35	308.54	311.45	308.94	306.07	309.85	310.6	304.62	310.74	311.96	310.03	309.55	314.17	302.63	309.97	311.78	308.77	311.97	309.75	313.1	308.28	310.66	305.73	309.83	310.25	308.74
307.03	303.83	304.09	301.26	308.04	304.26	303.87	301.74	302.49	308.59	304.75	297.5	310.61	307.89	309.15	307.05	306.99	302.41	307.93	304.15	300.45	301.76	304.75	306.36	308.54	302.77	308.17	304.36	300.61	303.3	303.96	304.25	308.28	307.89	300.87	308.89	304.58	299.21	302.33	301.68	299.91	302.18	304.41	302.56	305.92	303.83	309.84	306.89	303.71	302.26
304.28	307.58	305.05	300.53	302.03	303.26	306.64	302.89	301.5	303.27	304.4	302.74	304.66	305.98	307.07	304.17	304.66	309.12	305.31	304.12	303.14	310.4	312.31	305.78	305.25	310.48	307.11	304.49	304.68	300.09	304.26	305.98	307.97	303.8	303.92	302.5	309.18	306.98	311.73	302.88	300.3	307.1	306.36	310.35	307.57	302.83	301.92	303.05	299.09	303.62
305.41	301.42	303.26	309.45	306.53	305.41	302.31	305.79	303.48	305.98	303.07	303.68	308.33	305.71	310.93	309.42	308.35	303.49	303.95	309.54	307.04	306.78	310.55	310.43	310.55	303.97	312.16	305.61	307.36	306.57	307.48	303.21	307.96	304.9	308.21	313.92	304.84	305.48	306.24	307.54	308.9	305.47	307.72	309.68	305.61	306.46	309.18	296.59	310.34	307.11
302.43	300.62	305.21	301.93	306.53	306.22	307.11	301.9	301.78	305.02	302.69	302.9	305.7	303.17	304.17	300.75	306.22	306.22	308.49	306.39	308.93	306.01	304.2	299.9	301.06	300.14	304.6	301.3	303.01	307.98	301	306.53	304.72	302.64	304.64	309.24	307.72	304.03	300	303.56	305.5	302.16	302.94	304.87	310.08	307.74	303.61	304.08	308.62	302.67
310.6	307.43	306.67	309.24	310.68	308.31	305.44	305.04	310.1	301.5	307.28	309.34	312.29	310.91	303.56	308.59	311.85	302.95	310.33	304.65	308.84	304.81	307.55	304.61	305.78	307.45	305.98	311.79	307.04	304.1	306.08	307.41	308.4	303.06	308.62	305.86	309.83	308.58	307.67	306.18	305.29	304.62	308.34	300.53	304.83	300.56	305.61	302.26	309.01	301.51
293.39	293.46	299.87	293.73	298.45	297.1	296.67	294.68	296.32	295.91	298.17	296.43	295.12	296.32	293	298.15	289.03	297.99	294.1	294.99	295.56	288.98	299.05	297.84	293.08	298.14	295.71	292.57	294.69	294.89	296	298.66	294.98	288.72	294.64	297.1	295.7	292.18	294.53	297.99	294.26	295.96	297.37	298.19	297.08	293.89	294.25	288.33	294.55	294.07
304.53	304.73	299.95	301.72	308.19	307.77	305.26	305.94	301.56	308.1	305.59	302.07	303.43	302.36	297.72	306.94	307.4	300.92	306.91	300.92	307.26	310.79	302.02	306.53	305.52	299.27	303.56	308.32	307.19	302.62	306.41	304.16	302.81	305.16	305.44	304.33	303.53	305.25	303.69	306.22	299.79	302.76	305.7	303.88	303.36	300.35	304.19	302.47	302.48	298.49
312.03	315.3	321.25	320.95	316.54	313.61	317.23	316.92	314.87	313.14	320.94	323.12	320.85	312.54	312.26	318.73	312.45	315.82	315.9	321.39	321.51	312.08	319.15	314.13	317.54	311.18	312.86	317.28	318.95	323.58	321.92	314.29	316.81	318.11	317.2	320.67	319.86	320.51	317.36	321.5	313.04	321.44	317.62	318.16	316.7	319.48	322.11	323.15	314.44	316.34
306.94	309.64	302.68	304.45	299.41	302.6	301.94	302.82	308.43	301.05	301.97	305.24	301.33	304.69	299.5	307.68	305.18	307.77	301.2	304.13	300	305.22	304.99	306.83	298.91	305.27	311.71	305.92	299.44	296.44	303.52	307.99	304.54	300.03	312.09	302.75	302.16	299.91	303.89	303.23	308.75	305.47	305.29	301.44	308.73	301.37	302.99	300.05	301.62	303.76
304.26	300.45	304.39	304.17	301.86	304.01	301.57	303.11	304.7	300	305.09	301.62	304.11	300.8	305.1	302.29	303.35	304.09	306.71	303.12	302.92	304.84	300.81	307.93	300.84	304.98	304.93	307.89	303.78	301.99	302.55	303.99	301.3	308.43	302.36	304.23	302.19	305.76	306.14	299.5	303.18	303.13	306.12	306.92	300.46	302.99	309.17	300.33	302.19	304.13
309.01	306.56	303.81	305.55	307.73	307.15	305.22	305.01	305.23	303.12	307.05	306.8	306	309.91	301.79	306.02	308.99	304.7	304.46	303.07	304.47	302.29	304.42	305.77	311.76	303.99	308.61	306.2	301.13	304.9	305.49	304.55	308.07	302.98	307.61	304.99	308.46	306.76	304.47	305.39	301.57	302.76	303.19	304.57	308.35	304.42	300.44	303.37	309.49	310.52
290.43	294.73	300.32	296.57	291.57	292.4	300.83	298.59	291.4	290.98	297.05	294.59	291.64	301.72	293.25	296.51	295.38	293.54	293.32	295.17	300.06	295.57	290.66	298.73	296.12	297.85	295.76	298.88	297.08	292.92	287.24	289.55	289.75	296.87	296.38	295.17	296	291.96	296.51	295.94	294.69	291.7	297.44	294.43	296.15	298.17	295.31	295.91	295.46	296.54
299.71	308.81	299	305.46	307.34	299.83	303.52	302.18	305.37	304.99	311.8	300.25	303.66	300.43	304.06	305.18	308.16	306.88	299.8	300.04	302.36	305.16	300.16	304.45	302.55	302.5	301.67	302.75	308.55	303.2	306.41	303.61	304.7	299.92	301.71	301.67	300.88	302.65	306.43	307.74	302.9	304.06	304.63	307.98	305.71	298.72	304.77	304.24	307.41	297.03
305.53	304.47	301.81	302.15	298.24	303.85	306.14	306.18	299.65	303.87	303.54	303.9	300.7	305.15	302.56	303.21	302.7	300.49	308.69	301.84	304.91	302.82	302.94	308.96	303.52	306.92	303.65	301.98	299.42	305.61	299.01	302.79	300.61	304.35	297.77	302.66	299.58	305.29	305.59	302.68	306.39	298.41	301.76	302.06	306.41	301.26	301.83	301.58	303.07	304.37
313.04	313.75	314.9	318.92	316.97	315.65	320.71	318.64	317.58	317.67	318.52	317.59	318.34	314.6	313.66	319.53	313.71	311.28	317.25	316.48	315.82	316.13	315.27	313.5	313.31	317.98	314.6	315.88	316.96	320.39	313.61	316.48	313.72	315.9	318.6	317.57	314.81	319.14	315.82	320.58	313.98	312.62	316.05	322.3	309.62	317.33	312.13	319.48	318.95	315.6
311.07	312.9	314.29	313.16	308.29	314.43	311.89	309.13	315.44	311.44	315.93	307.28	310.07	308.51	308.43	314.21	308.75	310.1	309.78	307.8	311.96	313.32	311.22	308.96	313.3	311.77	310.7	316.26	308.86	314.11	309.25	313.27	306.78	312.87	311.99	309.96	307.04	311.12	310.7	307.1	312.7	311.14	311.84	312.25	317.59	309.13	310.86	311.05	305.77	310.64
308.58	302.59	304.05	301.93	304.97	304.37	302.06	300.52	302.11	301.26	302.35	302.5	304.33	304.31	296.37	300.75	300.39	301.9	303.92	306.61	299.1	299.11	303.32	306.55	303.22	301.44	304.53	297.87	298.6	303.39	301.2	304.47	301.22	303.18	306.29	303.18	301.15	303.5	309.67	308.46	297.11	304.98	303.73	303.39	299.99	302.66	298.38	304.01	301.73	299.76
314.26	311.57	321.84	314.74	315.28	316.14	316.08	319.84	322.81	315.55	319.63	317.17	316.42	317.22	315.57	316.77	317.82	315.75	319.18	320.45	316.12	312.4	315.06	314.34	318.46	314.56	321.76	317.14	320.13	315.43	321.65	321.65	322.65	315.54	318.31	318.19	323.33	313.27	315.82	316.24	315.7	317.86	315.92	312.25	321.16	319.03	316.44	315.08	316.84	316.69
305.54	305.64	307.27	309.21	309.45	304.87	309.43	306.71	308.23	303.25	302.18	305.2	304.26	305.27	307.2	302.35	304.9	304.73	303.11	303.69	306.19	305.89	307.08	305.91	305.4	304.67	305.11	303.98	305.33	308.85	304.53	304.24	305.65	301.56	307.48	306.05	308.11	305.21	302.24	301.95	302.8	301.05	307.14	303.96	305.51	305.01	309.23	307.23	301.98	303.43
294.06	297.94	291.71	297.24	297.51	297.42	297.74	293.95	292.91	295.98	293.16	292.13	297.51	291.25	291.99	296.67	288.88	291.7	292.57	290.47	295.04	293.18	292.06	294.7	295.2	293.67	297.76	298.75	296.95	296.35	296.21	297.64	299.16	290.9	298.92	295.86	296.87	294.21	292.35	293.39	297.9	294.11	294.35	293.8	289.5	292.9	295.34	296.39	294.58	295.19
324.76	323.16	323.3	322.21	317.39	326.48	325.56	330.7	327.32	323.48	330	323.25	326.57	330.65	323.43	328.01	322.98	325.05	329.3	324.98	325.84	322.51	325.25	324.08	326.88	327.44	323.29	326.79	323.11	319.87	325.4	325.55	324.7	329.05	327.08	324.94	323.7	324.98	322.15	326.57	329.35	322.66	323.5	322.15	328.88	321.17	323.72	325.51	325.75	328.13
308.75	307.1	307.92	302.51	306.24	305.42	301.8	305.57	306.14	308.49	305.54	305.32	304.87	308.61	303.73	306.07	299.32	301.68	306.15	305.15	310.05	305.01	305.74	307.17	305.54	311.64	307.63	309.38	306.64	306.54	308.14	304.83	306.42	311.14	302.47	305.34	306.52	310.91	308.69	309.8	303.57	305.15	305.59	303.07	306.81	300.2	311.69	307.59	304.76	307.66
307.85	296.97	300.57	295.81	304.84	304.58	299.15	299.54	299.25	303.74	299.48	297.86	300.27	304.97	298.7	300.47	300.06	304.54	301.27	300.48	296.22	304.77	302.22	298.08	295.62	299.54	306.18	299.94	297.07	303.49	301.68	299.22	301.98	300.26	305.27	297.59	297.52	303.53	298.93	303.97	297.78	297.16	309.22	298.06	296.61	299.89	301.44	299.58	305.06	307.41
311.9	311.34	309.87	315.75	305.87	311.18	310.29	308.7	304.36	305.87	312.56	312.96	312.41	311.85	306.74	308.52	313.1	312.49	314.92	312.23	313.39	307.59	309.99	310.9	308.4	305.78	308.32	308.39	311.95	307.94	308.27	313.88	313.21	310.61	309.9	309.05	310.43	310.43	316.45	304.35	306.99	307.6	308.2	312.9	311.84	313.03	316.25	312.87	313.6	317.2
315.21	316.54	316.65	320.48	318.99	313.47	317.19	315.92	313.77	315.24	318.9	315.19	316.51	320.98	313.11	316.88	320.54	317.4	315.45	314.81	321.67	319.37	316.63	320.66	324.84	317.28	317.97	310.71	317.82	317.71	318.18	318.55	315.05	318.27	316.12	315.25	315.97	314.08	313.45	320.01	316.47	311.97	315.54	311.41	318.79	322.35	319.65	311.98	319.92	314.61
304.46	301.96	305.02	306.06	299.95	303.6	299.73	302.98	299.38	305.06	301.22	299.85	300.54	309.79	308.47	303.13	308.11	299.06	304.81	301	301.64	305.06	301.08	306.38	296.2	304.39	301.72	307.63	305.08	304.79	303.46	300.9	302.58	304.15	301.58	302.07	299.09	304.58	305.12	300.59	310.3	302.89	295.51	300.3	302.06	309.71	306.09	305.24	303.82	306.62
314.88	312.32	310.8	311.04	308.89	309	318.39	309.48	312.09	312.5	309.94	315.5	315.97	316.08	314.21	318.88	312.63	315.73	308.35	311.81	314.56	313.12	310.14	307.5	312.11	307.83	311.34	314.79	306.97	315.87	311.37	310.13	314.85	313.14	314.55	314.37	313.72	312.32	314.42	317.85	309.4	313.14	309.97	307.78	309.25	309.44	318.56	315.58	313.14	317.22
295.12	299.61	303.62	304	301.12	298.1	304.66	303.03	299.9	302.71	301.12	305.21	306.15	303.08	303.5	301.61	304.4	301.46	303.49	302.27	298.05	299.31	303.75	302.81	303.89	302.17	301.74	295.27	298.34	304.07	304.44	304.86	302.29	301.7	300.08	301.57	300.89	305.2	299.75	296.26	304.07	298.59	298.76	302.82	302.81	300.79	298.78	303.99	298.49	300.18
298.47	301.71	304.83	303.77	304.55	308.96	305.06	301.84	304.24	300.3	298.09	298.98	303.22	303.81	306.03	302.7	301.7	300.91	304.43	303.38	303.56	305.96	303.91	298.93	307.06	297.16	301.29	304.43	306.62	306.93	303.73	303.38	302.21	305.95	300.48	300.98	300.41	300.16	301.09	304.58	300.57	307.51	298.22	307.35	302.99	303.6	309.6	307.37	305.85	306.31
316.66	316.12	314.94	318.18	319.78	318.39	317.29	318.1	314.72	319.74	319.62	310.19	310.09	319.08	318.86	315.83	315.79	319.02	313.01	314.83	310.63	317.35	316.61	318.61	314.01	320.44	326.49	314.44	312.28	313.6	309.68	316.61	314.82	317.09	311.95	319.53	311.71	313.46	318.92	313.36	319.99	311.83	318.98	312.51	313.44	315.73	318.35	315.39	316.23	316.81
309.31	317.14	316.52	311.15	313.88	312.96	316.41	311.58	314.42	311.55	316.01	314	317.35	315.43	314.38	317.76	316.19	311.54	317.71	320.26	315.25	316.05	308.91	316.74	312.03	313.5	315.04	315.48	316.17	317.4	317.16	311.67	311.01	312.88	311.88	321.19	313.42	322.9	317.67	311.01	317.77	320.85	317.09	316.75	313.03	313.51	309.8	313.99	316.49	312.56
308.06	300.22	305.03	312.48	308.48	301.45	315.06	302.42	301.83	299.38	304.84	304.97	304.78	304.98	307.91	304.59	309.06	302.44	302.59	305.8	310.16	306.5	304.09	308.03	303.34	307.12	306.07	308.68	306.12	308.11	312.55	306.54	311.18	313.58	312.17	308.59	306.62	305.3	304.59	299.87	310.2	300.21	309.82	303.26	309.94	307.62	302.91	303.68	305.5	303.6
308.75	316.08	315.32	309.48	313.39	313.83	307.48	311.93	306.7	310.63	309.99	310.19	310.8	308.08	315.11	307.3	311.25	311.02	309.82	313.44	314.31	305.33	311.64	311.81	312.06	313.23	310.48	309.3	311.93	309.05	312.08	310.56	312.78	307.26	315.34	311.08	310.39	310.94	317.14	307.09	307.45	308.23	308.31	305.5	307.65	310.08	311.63	312.7	311.35	310.66
292.37	291.85	299.42	295.93	295.1	293.94	294.22	298.51	297.74	294.77	295.82	296.82	295.93	296.43	294.14	296.68	298.26	299.2	294.55	295.01	298.28	296.73	301.05	295.01	294.64	295.44	296.73	300.19	297.59	296.8	298.22	298.9	296.47	291.04	298.77	299.71	294.56	296.64	295.98	300.71	295.22	298.76	294.44	293.87	296.63	299.46	298.15	293.41	297.16	299.8
321.27	315.41	316.99	320.08	314.15	315.42	320.33	323.89	314.11	318.73	318.35	318.55	315.88	316.18	317.31	313.28	315.4	314.85	315.85	314.31	319.17	317.85	316.02	317.33	314.03	317.48	312.66	317.57	315.65	319.26	316.04	313.75	316.86	319.15	317.91	315.91	315.26	314	316.59	318.81	312.13	321.48	311.53	315.7	320.78	316.53	317.59	317.58	318.42	314.71
302.23	302.63	301.76	299.27	300.54	302.37	302.4	298.78	296.46	297.08	298.98	302.47	297.94	306.75	298.35	302.12	302.71	296.94	302.94	298.58	300.61	299.04	300.47	301.38	297.42	301.7	299.69	298.49	302.51	300.09	303.29	305.4	301.34	301.43	297.41	300.65	305.64	302.48	299.72	302.5	294.1	306.32	302.57	299.72	299.84	299.85	299.08	301.03	301.6	302.98
298.47	306.46	303.05	304.9	302.54	308.86	304.74	304.84	306.75	305.04	304.1	301.71	301.74	308.35	305.54	308.9	302.37	307.32	305.6	305.33	304.77	307.41	305.86	308.1	302.62	305.27	303.71	304.34	307.57	311.79	309.21	308.37	302.31	302.9	307.87	302.78	304.14	307.96	303.48	309	306.68	303.41	303.7	297.82	304.66	306.75	306.63	304.39	301.6	302.78
310.01	314.94	306.59	303.11	310.73	308.94	303.07	314.58	315.66	307.87	313.51	309.84	310.59	309.47	309.53	316.03	307.88	314.87	315.15	311.63	305.93	310.28	309.17	308.74	308.89	308.44	308.82	312.16	308.86	309.72	308.47	305.64	308.34	307.9	307.46	309.61	304.85	307.78	305.66	314.93	306.72	305	312.32	314.65	306.98	309.82	314.8	316.22	310.31	319.39
294.12	296.76	296.42	297.84	295.3	295.76	299.4	294.28	296.07	293.98	292.05	290.79	290.09	292.46	295.43	295.17	300.73	293.86	292.9	298.27	296.46	296.32	296.35	295.56	290.98	297.2	291.34	294.71	294.95	295.7	291.07	294.19	299.69	296.63	298.97	293.91	294.33	296.92	295.44	298.18	297.26	292.12	296.7	294.12	292.72	294.5	295.79	295.29	291.71	296.46
311.7	304.25	307.92	315.75	307.46	308	310.79	306.56	308.67	302.72	308.92	311.4	312.12	311.32	306.3	308.16	310.92	307.81	307.04	310.89	307.67	309.66	313.68	310.2	309.58	310.08	306.79	311.47	308.55	312.78	311.98	307.61	309.09	307.11	314.7	307.77	309.43	304.92	306.4	307.68	311.99	309.12	312	312.84	308.73	309.44	307.76	315.96	311.16	314.32
301.6	301.23	298.39	297.99	297.96	295.78	300.41	301.77	300.7	296.55	304.85	299.21	299.18	301.14	299.77	296.14	301.28	301.56	298.31	298.04	299.92	305.54	300.14	297.3	298.26	301.1	298.67	300.15	300.36	296.24	301.82	303.67	299.51	300.34	302.06	296.5	298.95	301.7	298.36	295.43	299.45	300.17	301.12	302.32	297.08	299.26	292.97	299.01	296.31	301.31
305.55	298.36	300.81	304.37	303.08	302.01	300.35	302.16	304.64	304.66	304.12	302.15	298.25	303.98	301.06	301.61	296.41	298.2	302.63	302.96	302.95	304.65	303.31	297.95	301.45	304.53	299.46	301.17	309.16	302.01	306.79	302.97	303.03	304.29	300.96	303.53	301.16	299.61	303.47	308.15	310.2	305.4	305.57	310.79	306.7	302.61	301.55	302.8	302.46	302.26
323.13	313.15	318.43	322.81	320.52	318.54	322.04	313.77	314.04	318.33	316.08	316.6	315.57	315.5	319.86	322.34	317.82	318.3	319.88	322.32	319.91	317.65	317.07	317.13	319.42	319.68	315.67	320.39	314.94	315.29	319.53	321.69	317.46	323.49	323.01	311.8	314.28	320.9	316.66	321.68	325.08	319.31	319.03	317.3	316.81	320.04	320.46	319.01	315.58	318.44
299.43	296.97	296.77	294.23	297.53	292.28	300.19	297.47	295.26	302.65	298.39	293.86	294.12	302.08	297.26	293.39	294.91	299.24	299.46	295.62	295.41	298.35	294.56	295.29	299.29	295.81	301.61	300.86	293.7	300.37	299.78	296.73	297.49	295.76	295.44	298.85	297.45	298.79	293.38	296.64	297.72	296.18	299.35	298.62	293.17	295.38	293.8	300.09	299.5	296.81
301.33	303.08	303.32	302.27	300.24	305.67	299.77	304.81	306.16	300.6	303.65	304.44	298.3	300.75	304.46	302.92	305.81	301.19	305.21	296.38	299.38	303.28	303.81	305.32	301.47	303.78	298.83	304.46	305.18	304.22	305.28	300.74	303.85	300.24	303.22	305.53	304.04	299.91	308.29	298.76	303.66	301.67	301.57	299.09	299.27	306.12	300.11	302.21	302.27	304.11
319.97	309.3	313.94	314.94	315.01	314.68	313.63	318.79	316.21	318.95	320.79	314.18	315.64	316.74	314.87	313.74	315.52	315.95	314.19	317.44	309.46	310.14	316.44	316.16	311.84	317.11	315.67	317.06	311.58	317.58	318.9	313.88	311.59	308.73	315.3	314.33	319.75	316.34	313.08	315.72	318.56	313.96	316.41	310.87	312.81	309.25	316.68	315.22	317.7	315.35
314.81	315.87	320.53	318.35	313.74	320.55	319.39	315.77	316.09	319.77	316.36	316.14	321.01	317.9	318.71	324.89	317.72	317.13	319.44	317.49	317.23	320.03	318.93	317.48	317.14	317.01	321.71	318.42	314.2	313.9	314.3	318.59	320.96	320.77	318.42	315.98	321.08	311.05	321.3	317.37	320.59	318.28	317.15	316.47	318.98	317.56	315.87	312.05	318.51	310.21
298.17	298.18	303.22	300.09	305.54	304.83	307.63	302.54	301.18	308.02	304.3	300.08	299.73	304.73	303.88	304.92	303.67	304.03	303.37	299.61	300.88	302.78	297.09	306.28	307.94	306.99	302.92	300.59	303.48	307.39	303.37	304.73	306.02	308.04	304.12	297.27	303.29	301.77	298.51	307.19	301.34	304.63	306	306.45	303.49	304.51	306.23	305.55	301.23	300.87
301.41	305.5	300.67	307.71	302.91	300.13	295.93	299.99	299.97	307.5	303.37	303.1	301.37	299.57	301.55	294.78	297.73	309.6	302.02	294.62	297.34	304.66	301.77	303.99	296.19	299.1	303.8	299.05	300.88	299.04	296.23	303.33	301.16	305.41	299.64	301.74	304.71	304.55	306.49	298.13	302.64	304.19	303.87	305.14	301.34	302.9	307.98	304.04	303.02	304.1
310.68	312.71	315.38	310.2	316.58	318.28	317.43	311.01	313.79	313.34	312.79	314.32	319.92	311.66	314.45	315.63	309.24	317.27	316.82	314.17	317.92	317.54	314.9	318.43	315.15	317.42	314.88	319.61	314.07	312	316.19	313.75	311.05	311.97	314.72	312.09	314.54	312.59	316.84	313.34	317.05	317.92	322.94	312.38	311.13	318.17	313.35	318.92	316.58	312.96
319	320.56	314.95	320.97	312.2	315.49	313.26	322.54	313.73	313.66	318.97	316.73	311.46	314.75	319.19	313.42	319.41	313.38	315.96	314.58	316.7	315.49	315.83	314.26	316.42	314.02	312.39	317.35	312.1	313.51	314.76	316.89	315.98	316.55	311.29	318.2	316.46	314.1	313.03	315.24	311.2	316.26	312.73	312.33	315.58	314.2	313.6	317.67	307.82	310.03
291.27	296.71	290.75	288.1	292.92	290.71	292.45	297.25	290.62	298.08	292.31	295.44	290.33	294.71	296.15	290.24	292.69	295.81	291.13	296.52	288.98	291.34	294.44	291.98	292.57	292.42	296.98	292.2	288.36	296.14	292.03	291.93	290.82	295.76	290.6	289.75	291.62	293.2	295.09	295.7	299.14	291.33	293.95	293.83	294.71	292.03	291.54	298.86	291.52	291.72
306.18	307.8	305.55	307.79	305.51	305.41	308.04	309.8	311.93	310.64	301.9	304.25	303.49	308.4	306.83	303.54	306.88	307.86	304.3	311.18	304.91	310.71	308.58	304.44	308.94	302.21	304	309.15	309.9	310.62	306	309.18	306.16	309.57	307.14	304.65	305.95	308	308.5	304.43	305.87	307.84	305.2	307.01	307.21	302.52	302.74	307.12	308.16	305.96
305.35	303.23	300.34	304.34	302.49	299.95	308.39	304.16	302.78	303.16	305.18	303.63	303.16	302.38	307.73	302	307.33	303.4	303.34	309.51	305.51	303.11	309.16	300.87	305.42	303.67	303.46	305.2	301.17	302.47	303.95	302.98	300.52	305.3	309.06	297.11	303.81	305.27	303.75	299.3	305.41	299.08	306.64	308.38	304.24	301.74	300.09	305.1	302.5	302.02
319.15	322.71	323.03	323.29	322.02	330.12	319.91	330.78	328.4	326.91	320.6	326.32	327.31	322.28	326.06	323.5	323.93	327.47	325.74	321.03	325.66	323.11	323.58	323.73	326.29	323.4	326.61	323.06	327.75	327.46	327.92	324.08	321.8	324.34	330.95	329.81	326.5	326.35	324.45	325.74	326.86	326.46	326.07	325.5	319.75	322.47	325.38	322.06	326.9	323.78
313.33	311.81	315.22	318.97	314.44	316.98	315.16	318.54	319.94	312.97	315.69	319.14	316.62	312.12	317.07	317.12	318.4	313.93	315.09	312.47	315.52	315.84	318.65	318	322.01	311.16	309.96	318.46	319.95	317.78	314.67	314.69	314.29	315.85	313.6	315.43	313.28	314.36	316.8	312.86	321.61	318.17	315.21	319.28	319.67	308.73	318.3	316.93	314.79	316.31
316.67	314.15	315.96	318.65	314.8	313.9	320.05	311.63	316.34	315.7	311.88	314.87	312.94	314.13	314.65	318.63	318.5	313.66	316.18	317.94	312.05	313.76	315.39	317.28	316.31	316.65	320.1	319.06	316.91	315.81	312.18	312.51	313.78	320.78	310.99	319.99	318.62	319.38	315.24	316.51	318.03	319.48	313.82	315.02	317.01	318.43	315.72	319.23	312.91	317.96
316.74	307.35	316.77	313.01	317.05	313.35	315.28	313.97	310.3	312.41	315.7	311.4	310.47	313.76	313.66	309.5	315.39	315.81	312.61	310.5	314.12	314.03	313.59	313.31	314.34	318.75	311.54	307.15	315.23	315.83	307.78	309.81	310.39	314.1	315.62	312.73	309.93	307.64	308.85	312.79	309.54	308.74	311.73	311.68	308.49	313.84	310.31	314.07	314.36	312.38
312.77	308.07	313.67	309.57	308.69	309.02	310.97	310.57	306.86	313.36	314.87	311.78	312.48	309.74	317.63	317.09	311.33	305.72	310.8	312.2	307.89	310.42	313.44	309.02	310.17	308.78	311.88	311.72	308.89	310.4	310.12	310.27	306.28	311.49	308.19	312.77	315.25	307.46	310.85	310.48	313.79	308.23	311.22	320.11	310.4	317.62	314.38	311.53	306.66	313.22
322.16	319.57	319.96	317.68	317.47	319.49	322.38	316.64	315.81	320.78	320.2	320.91	318.49	321.29	315.67	317.59	322.01	317.52	319.26	319.47	322.08	321.77	316.6	320.67	318.62	316.01	320.36	318.45	317.64	321.59	322.37	316.72	314.7	310.61	320.4	322.25	321.72	322.87	319.64	320.47	317.71	317.18	320.74	319.56	320.26	316.94	316.07	319.79	318.09	321.82
307.03	306.77	301.43	305.16	302.63	300.06	306.32	297.45	302.96	307.03	301.14	305.29	301.69	301.04	299.39	302.42	302.45	308.76	302.19	301.82	307.99	300.09	303.12	304.31	302.01	302.7	304.62	301.85	303	300.2	300	304.25	304.7	300.12	303.92	305.76	303.07	304.49	306.01	306.35	304.86	302.23	305.33	303.44	302.74	302.37	307.9	298.21	307.47	301.17
312.85	312.6	312.52	315.98	316.97	309.3	313.52	317.33	309.08	313.9	312.77	309.54	307.11	309.18	308.65	312.8	310.94	313.05	311.47	311.76	312.42	307.96	311.38	311.05	310.93	310.91	311.15	312.42	313.71	314.84	313.36	309.17	317.36	312.74	313.15	312.48	308.45	308.86	311.79	311.02	311.43	312.8	308.87	310.29	305.03	308.98	319.58	308.66	312.75	311.16
313.66	319.63	313.52	316.3	315.02	312.2	312.43	319.26	315.41	322	316.23	313.48	312.73	318.14	311.54	315.49	315.76	318.34	310.45	319.89	312.78	311.36	317.98	315.08	315.27	311.34	316.93	318.3	316.42	318.07	316.58	314.92	314.51	314.64	315.34	316.14	316.38	321.64	318.14	318.88	319.16	313.7	315.02	319.79	316.13	313.37	316.99	317.1	317.76	319.52
316.02	310.73	312.19	312.75	309.37	312.94	311.44	304.43	312.86	308.95	307.09	313.34	308.76	307.71	309.55	308.49	315.97	310.85	312.41	309.09	313.98	316.97	311.25	312.4	309.95	312.35	312.92	309.48	311.04	307.15	306.62	316.79	314.32	305.63	314.1	313.39	310.45	305.61	312.34	305.41	313.16	313.04	311.53	308.23	310.95	308.79	306.8	311.15	316.16	305.98
302.9	308.32	306.37	298.15	309.61	305.37	308.58	305.3	303.71	308.34	306.47	300.2	300.27	306.41	304.29	306.19	301.32	308.56	308.32	301.91	305.64	306.26	303.29	306.32	309.69	305.63	305.06	305.93	305.44	303.94	304.91	301.32	304.67	299.06	303.15	303.48	301.12	308.3	305.1	308.34	301.71	301.86	304.17	305.63	302.96	303.06	305.53	305.29	306.97	303.11
314.75	320.56	313.76	319.2	316.52	315.97	318.6	318.8	317.9	318.51	316.63	320.7	313.33	315.71	315.1	316.69	316.67	321.03	316.32	320.34	321.86	316.3	316.5	319.56	316.27	319.09	318.97	316.15	321.21	316.35	316.44	317.73	317.92	318.57	316.93	321.49	317.77	309.95	322.37	320.28	312.76	314.97	317.9	311.83	317.36	316.37	314.57	317.76	316.53	315.34
304.09	304.29	305.69	306.11	305.85	312.68	303	306.53	311.69	305.66	303.35	300.46	309.99	303.7	307.82	307.39	302.92	307.05	305.25	306.44	305.08	304.3	305.06	307.09	311.43	304.74	309.46	304.87	309.64	304.1	302.09	305.79	307.66	306.02	304.22	306.08	310.77	301.59	311.14	307.5	302.74	309.06	299.58	306.41	302.82	301.39	305.83	308.55	308.6	303.85
328.25	330.37	327.48	320.57	328.1	328.02	324.98	326.13	329.75	326.12	327.61	325.76	328.9	324.56	331.01	334.14	333.25	325.75	328.71	321.85	324.07	326.01	322.14	329.35	332.05	330.27	330.77	326.46	327.55	327.6	327.18	327.59	327.7	330.94	324.41	323.8	330.45	324	327.54	331.41	331.67	328.22	328.37	330.08	329.87	329.34	326.77	329.02	330.5	328.4
294.34	293.88	298.72	291.79	294	293.16	296.44	295.63	299.15	292.59	292.35	292.28	297.19	297.01	296.6	301.03	292.03	296.43	293.5	292.58	289.84	294.48	291.87	298.12	289.93	295.8	298.24	299.34	291.18	292.74	290.54	296.89	295.67	296.03	297.74	296.44	292.18	297.88	298.89	297.96	295.22	297.41	293.03	289.68	292.19	293.44	290.16	294.09	291.55	293.42
309.11	313.43	308.66	309.51	313.54	317.17	314.07	308.59	311.65	315.6	311.24	316.85	311.98	316.39	311.12	313.44	310.78	309.91	310.53	312.62	310.51	308.69	313.45	316.86	311.87	311.22	314.43	314.67	315.48	309.67	312.06	314.95	313.04	306.31	305.75	317.52	313.51	313.8	317.66	311.25	318.86	314.9	311.36	310.8	307.1	311.99	313.72	312.9	310.41	313.45
293	294.18	295.45	293.64	291.78	295.36	295.48	294.11	294.93	293.37	296.07	296.5	300.12	297.98	291.65	295.94	297.29	291.42	295.42	300.54	291.49	296.58	299.29	293.76	296.48	298.31	295.16	291.67	292.81	296.74	289.71	291.59	295.65	289.18	293.86	295.3	291.83	290.31	294.38	298.66	292.32	294.89	295.47	290.81	292.53	292.84	290.23	296.29	297.27	294.48
313.23	314.23	318.8	317.11	312.66	318.52	315.21	318.53	313.82	311.29	320.93	313.07	314.83	310.99	316.49	310.8	315.92	310.45	313.39	312.59	313.98	315.96	316.11	313.48	315.42	320.67	317.68	314.44	313.74	319.81	316.77	316.08	312.7	316.17	319.09	314.97	316.1	318.4	316.62	316.96	313.17	318.64	316.88	315.09	319.23	315.01	310.58	314.1	312.34	311.52
295.16	293.74	302.52	289.93	296.07	296.81	297.63	293.82	299.14	297.78	298.4	293.19	295.78	298.51	296.76	291.6	294.42	291.99	298.26	299	294.11	301.43	295.66	294.85	294.28	295.63	298.44	295.76	299.35	297.75	294.36	296.12	295.51	292.14	292.94	291.54	294.62	294.06	294.38	290.27	297.06	292.61	288.05	294.95	290.66	297.64	300.51	293.17	291.08	291.48
319.99	319.29	321.48	316.57	319.13	312.53	318.37	318.9	319.61	318.17	320.64	320.02	320.99	319.72	315.21	310.57	318.19	310.48	316.59	317.11	322.75	323.89	319.78	321.79	316.5	317.03	318.67	319.8	315.64	317.41	311.56	321.28	320.15	323.87	318.75	320.92	317.57	315.99	316.15	317.96	320.41	315.14	317.73	309.54	319.14	315.95	319.5	321.24	322.95	314.45
301.98	303.52	301	302.82	300.65	299.25	300.74	302.27	301.17	300.6	292.77	300.69	304.14	299.56	302.13	298.54	298.5	300.98	296.09	300.73	304.85	299.08	299.48	297.64	303.39	299.51	298.28	301.52	302.98	300.95	305.43	293.34	300.48	303.95	300.66	306.53	303.71	300.31	302.15	304.14	297.35	299.76	306.29	304.13	298.01	304.04	300.13	302.55	299.64	302.41
305.72	299.35	298.94	308.2	297.49	305.02	302.9	299.57	303.96	302.85	302.79	300.37	306.14	299.78	304.93	304.62	307.09	306.16	306.83	306.31	302.75	302.83	300.87	301.47	306.85	297.54	298.76	301.87	301.4	304.48	303.91	300.87	303.86	300.96	301.58	304.99	294.02	304.92	301.51	300.52	300.97	298.27	305.85	300.81	303.04	305.65	302.07	305.15	304.94	305.1
304.22	297.47	304.19	303.24	302.11	305.22	300.82	298.34	306.46	301.36	299.53	308.47	303.1	310.18	303.08	304.34	305.51	303.28	309.3	304.08	305.47	306.77	310.67	305.93	303.5	305.51	305.03	305.46	303.42	305.78	305.03	302.82	296.72	304.08	305.18	306.45	300.56	299.01	311.13	302.86	301.35	301.97	306.56	303.63	300.86	298.01	304.75	296.86	302.36	302.48
300.5	304.75	301.13	297.97	297.79	302.74	299.82	301.64	295.54	301.52	297.64	296.63	298.35	302.56	305.82	303.16	298.75	301.17	301.45	309.62	302.55	298.97	298.16	301.36	298.92	303.45	304.02	303.14	301.79	301.25	300.62	298.22	298.79	299.61	301	302.01	304.62	302.95	303.45	300.3	301.88	302.58	294.64	304.01	301.3	300.51	296.83	302.13	301.09	297.34
310.94	305.1	312.68	310.49	313.37	312.8	312.74	312.33	315.11	321.51	313.91	305.32	305.93	312.64	310.26	307.45	306.89	314.69	310.97	311.74	318.47	315.87	315.01	313.08	308.97	310.39	310.64	309.23	320	310.85	312.51	316.36	314.27	312.42	315.52	313.2	312.02	314.22	313.66	311.04	311.45	312.37	313.32	313.58	317.14	315.05	315.22	314.99	315.05	311.25
316.35	316.51	318.56	319.4	312.34	316.25	321.41	317.18	316.82	319.38	318.27	320.06	319.41	312.78	314.68	319.25	321.13	317.15	316.36	322.65	320.79	322.34	320.77	317.27	316.8	320.05	319.12	314.72	312.03	317.3	318.06	320.06	315.55	317.42	315.37	318.56	321.84	317.55	316.74	318.48	316.13	317.09	322.92	311.37	315.31	317.35	316.85	316.75	315.47	318.69
315.69	313.43	316.82	315.99	316.96	316.94	318.26	311.62	310.14	316.35	316.39	310.46	315.25	317.76	312.45	315.52	314.46	313.26	316.57	313.51	316.87	319.66	313.37	317.13	318.94	313.72	312.57	310.97	313.63	317.01	317.78	315.86	307.23	312.11	316.5	313.57	319.01	316.26	313.86	316.42	312.34	315.66	316.52	314.1	315.97	312.32	313.34	314.4	310.37	307.71
319.59	321.68	314.87	319.11	317.34	321.29	314.48	317.66	322.68	318.2	315.79	320.93	315.51	316.88	325.8	317.89	317.65	319.37	314.53	325.26	316.08	321.49	316.4	317.43	321.65	316.5	319.47	316.19	322.62	318.21	315.07	317.57	318.66	316.34	319.67	320.83	316.45	323.03	315.04	316.69	316.86	318.45	315.83	319.21	321.39	317.89	324.81	317.82	318.71	318.21
323.96	324.35	328.45	326.3	327.15	326.2	325.21	332.71	327.94	324.62	327.6	326.45	331.53	326.34	329.46	332.31	331.93	332.57	330.9	330.22	326.67	329.18	329.52	330.86	325.22	324.38	329.31	329.75	326.56	327.9	327.37	326.88	326.32	330.02	330	321.75	327.34	325.67	332.31	334.21	327.71	328.26	324.99	331.83	325.99	327.64	327.95	328.66	328.62	331.82
316.06	319.65	312.69	312.56	310.33	310.97	316.73	311.01	314.32	315.15	316.96	312.4	315.35	318.33	318.27	315.98	319.4	319.04	309.46	317.64	313.39	312.28	313.9	321.45	315.18	313.91	318.73	313.34	313.81	317.76	310.99	315.09	314.22	319.78	313.62	309.55	317.56	316.44	314.1	316.61	316.42	316.09	315.42	312.97	314.7	320.67	315.77	319.02	316.39	313.95
319.33	314.9	312.16	322.77	317.88	319.42	319.35	320.65	319.93	312.11	313.6	313.07	319.23	318.81	315.87	316.04	319.2	315.55	314.88	320.8	312.55	319.49	315.93	315.14	318.14	322.07	318.29	317.53	315.08	317.02	320.7	315.97	319.94	315.57	313	317.07	321.39	318.54	319.76	319.51	310.76	319.85	321.39	314.48	320.8	320.85	317.44	317.96	316.74	319.29
315.9	317.22	314.58	315.76	318.64	312.97	320.83	314.86	316.98	316.12	311.6	313	313.64	313.35	314.33	313.37	309.54	314.14	314.77	314.2	316.27	315.22	314.85	316.47	314.81	315.36	313.75	312.6	316.91	311.35	320.21	313.26	312.16	317.58	316.16	319.41	313.15	318.64	311.68	311.56	316.69	313.93	311.1	316.15	311.67	311.8	313.49	313.54	316.3	315.31
306.88	298.24	304.67	301.08	305.13	302.89	304.48	307.75	303.63	299.09	297.71	305.38	302.01	304.96	300.17	302.62	304.26	304.11	304.73	307.79	303.1	304.45	305.98	306.41	303.83	307.19	299.02	303.83	298.94	305.42	300.8	304.53	303.7	298.88	303.57	302.96	305.68	301.6	299.15	299.31	301.37	304.25	303.66	302.96	303.81	302.69	302.22	300.86	303.72	305.36
321.17	316.84	314.84	319.14	323.4	317.75	316.49	323.2	315.15	319.24	317.49	320.6	319.27	319.94	311.67	318.54	316.9	317.78	317.22	318.97	316.73	320.48	319.45	323.24	319	323.85	322.11	319.31	322.62	324.69	322.51	320.55	320.77	321.56	321.87	321.72	317.22	322.52	318.7	318.3	321.59	320.41	319.74	326.72	318.79	318.54	318.12	316.22	317.45	322.79
306.05	314.34	309.11	311.42	307.04	309.55	308.03	311.55	313.86	314.86	310.14	312.24	313.12	309.33	309.19	309.35	307.01	304.07	312.09	307.5	305.67	309.26	304.78	311.33	308.24	312.38	316.97	311.04	310.42	308.92	307.05	308.95	309.82	306.26	304.58	307.89	309.22	312.82	313.29	312.28	309.55	311.9	304.98	313.4	308.42	312.24	311.93	306.23	311.61	309.05
313.44	315.5	315.52	316.89	312.88	314.29	313.11	313.7	316.24	315.36	313.88	312.26	316.98	312.26	317.99	314.81	321.18	311.11	314.13	315.04	319.07	316.2	311.31	309.46	313.02	313.21	314.29	311.03	312.59	313.71	315.43	310.92	314.05	313.21	315.63	311.66	313.53	317.09	312.85	308.23	313.81	313.37	316.87	316.73	316.62	312.58	312.4	312.7	316.9	311.3
321.71	319.47	317.77	316.12	316.31	312.79	320.67	321.04	321.27	317.68	323.05	319.47	316.6	322.92	319.31	318.66	320.85	314.63	320.02	313.96	318.07	323.79	321.35	320.97	314.79	323.59	323.64	322.44	320.35	322.9	316.97	322.9	318.94	315.66	320.52	319.58	315.79	321.93	315.7	325.56	316.57	314.47	321.39	313.14	321.24	320.79	312.98	320.26	314.32	317.14
308.64	315.59	315.65	317.35	315.84	315.72	315.61	313.38	314.2	312.09	316.65	315.58	314.46	315.04	313.01	316.68	313.77	317.1	314.95	311.18	314.01	311.91	308.15	315.39	317.29	318.76	312.22	316.73	310.83	319.64	312.71	310.89	317.41	312.48	311.03	311.68	312.32	309.98	315.47	313.68	313.36	322.54	314.39	310.47	313.18	311.38	320.31	313.17	312.41	310.32
311.73	313.36	308.14	309.9	306.48	310.56	306.77	311.1	309.59	315	312.62	313.59	314.2	311.89	307.06	311.27	307.53	307.56	312.18	313.23	308.31	309.57	314.62	308.94	305.32	308.12	307.21	313.33	314.11	308.76	312.4	307.73	306.07	310.42	310.88	309.11	312.64	308.23	308.24	308.22	310.06	305.46	312.58	305.16	309.77	309.45	306.83	309.39	304.01	310.69
319.88	318.73	322.05	318.25	317.66	314.39	317.75	318.27	320.07	321.42	321.14	318.38	320.51	317.09	315.18	323.1	317.28	319.55	321.64	320.82	320.72	318.59	321.18	317.77	315.94	320.5	317.74	314.2	320.62	318.04	321.88	314.96	318.65	320.01	316.51	322.4	316.05	318.5	320.54	319.18	318.64	318.2	319.56	316.42	315.62	321.21	316.98	318.76	323.5	312.18
312.52	314.99	310.36	309.52	311.57	315.86	315.3	315.51	314.56	312.77	314.78	315.22	312.11	311.66	316.58	313.43	313.72	315.09	313.67	314.8	310.34	311.65	312.75	308.82	309.2	311.99	306.27	314.5	317.22	314.77	313.54	313	313.62	312.86	310.8	312.27	316.67	309.59	311.75	308.22	313.92	315	311.98	313.41	313.23	308.75	313.44	312.94	315.38	309.91
310.73	306.11	311.25	305.4	305.91	307.16	306.51	306.31	309.84	302.19	309.39	310.33	316.37	302.93	300.83	309.35	303.67	311.63	298.82	308.67	309.69	302.47	310.54	306.67	307.21	307.56	311.81	305.69	302.71	308.22	309.54	307.07	310.39	303.41	307.28	308.11	311.58	305.78	309.97	305.21	304.55	308.33	307.86	314.83	307.24	307.68	310.47	302.75	304.25	311.93
310.47	307.08	306.87	307.07	309.27	312.57	308.64	310.2	302.68	303.78	306.35	305.19	312.01	307.12	310.14	307.8	307.53	309.03	307.72	309.62	309.77	306.17	308.24	303.06	311.02	305.8	309.19	309.36	306.86	308.22	309.58	312.07	305.04	304.97	307.79	311.63	305.48	308.25	302.74	307.92	310.65	306.46	310.98	307.02	305.29	305.31	310.23	305.64	306.14	312.76
300.8	302.9	300.07	303.93	302.63	301.65	301.94	305.78	301.4	298.49	301.8	306.98	301.91	305.43	302.77	302.25	302.8	303.46	304.59	303.75	306.38	299.44	304.91	303.93	301.88	305.67	302.78	301.2	307.02	299.22	303.14	304.55	306.57	307.98	311.79	300.95	300.68	303.46	303.8	301.77	299.21	310.87	306.79	301.69	310.11	304.48	305.73	307.48	302.55	298.72
302.59	301.25	305.5	304.09	306.68	303.66	301.51	304.65	300.54	304.89	304.98	303.93	305.37	302.63	305.99	302.46	300.27	306.76	303.48	304.32	304.54	297.29	308.06	301.38	301.5	304.42	305.33	301.24	303.05	301.53	307.66	303.25	299.44	302.44	299.83	300.07	301.04	304.64	307.13	303.04	305.6	304.7	306.11	303.88	304.39	303.07	303.55	300.82	302.21	307.7
307.38	314.24	318.06	314.75	312.96	315.83	311.17	310.41	312.97	314.95	311.64	317.55	317.22	316.68	313.45	310.53	313.43	311.47	306.94	314.37	313.7	309.89	318.76	313.18	316.38	311.66	314.9	311.48	310.66	306.09	311.83	310.81	313.64	312.36	316.5	310.37	313.63	315.48	309.5	314.54	313.15	318.06	315.14	308.93	312.84	320.99	314.77	316.94	309.49	308.69
295.84	292.79	295.21	294.65	296.92	296.23	292.68	301.22	299.07	291.81	298.78	297.23	301.45	296.88	300.21	297.63	299.16	294.89	304.87	295.17	303.65	296.1	298.37	294.13	292.2	299.56	295.29	297.51	293.87	295.77	296.78	292.86	298	294.15	294.28	304.62	296.36	300.06	293.47	295.03	297.03	301.5	298.14	295.73	295.78	294.24	297.46	297.67	291.18	294.02
[truncated: 150 more columns]
