# Supplementary material for: Genetic dissection of main and epistatic effects of QTL based on augmented triple test cross design
Source: PLoS One. 2017 Dec 14;12(12):e0189054. doi: 10.1371/journal.pone.0189054 (PMC5730204; doi:10.1371/journal.pone.0189054)
Supplement: S9 Supporting Information — (ZIP) [file pone.0189054.s009.zip › z5_1050_0.2_5.csv]

305.8	312.16	310.94	308.15	308.74	312.74	321.05	313.13	315.23	310.82	309.37	315.46	316.57	316.83	316.94	318.36	311.48	318.64	318.17	314.83	312.82	312.61	320.42	308.5	307.4	315.69	316.74	311.4	308.79	312.62	314.51	314.68	307.21	318.67	313.5	318.86	316.72	311.51	306.97	305.44	312.47	309.37	309.68	313.02	311.91	318.33	309.22	313.93	314.3	314.36
324.82	315.65	313.07	314.51	323.45	321.6	318.17	320.46	317.25	316.88	319.72	324.15	316.73	324.79	315.52	311.11	316.68	314.75	313.44	314.12	316.41	322.74	319.43	320.89	321	313.03	317.5	314	313.03	316.27	309.02	319.45	313.94	322.85	315.86	316.85	307.93	310.49	319.02	317.82	314.81	311.48	323.12	319.24	321.26	318.64	313.74	314.04	313.69	317.2
302.66	314.24	307.33	306.59	309.27	313.04	319.23	309.3	315.8	308.98	316.38	308.42	311.23	313.79	305.75	304.02	300.52	302.77	312.03	306.64	312.29	307.58	309	307.6	310.18	305.3	310.92	306.88	310.14	308.8	314.64	306.69	312.8	302.9	312.31	311.24	313.37	303.48	307.47	302.49	309.33	303.03	306.28	310.82	306.74	311.61	312.23	308.33	310.98	307.79
297.14	305.31	312.26	303.77	302.66	304.79	301.15	302.31	299.07	308.69	310.66	303.83	299.01	299.56	304.1	304.95	312.88	304.42	298.56	299.81	300.91	301	301.58	301.03	299.98	300.17	307.53	303.9	306.6	302.56	304.79	308.85	306.78	303.49	298.45	302.93	306.75	305.73	299.23	296.29	302.65	305.39	306.91	295.37	309.88	304.31	303.33	302.78	301.18	297.87
309.94	298.92	306.89	308.94	304.89	306.76	298.05	305.45	305.79	303.83	307.31	305.86	304.93	312.27	307.15	302.1	304.52	307.27	310.1	305.47	301.9	303.03	307.66	307.84	316.06	308.87	306.09	309.49	305.72	303.24	298.12	297.18	303.45	304.2	300.11	297.72	307.28	309.8	301.38	308.93	307.7	302.43	304.38	298.28	307.72	306.9	305.15	310.19	306.76	312.49
300.94	297.8	295.69	295.15	300.76	300.35	299.55	290.32	304.6	296.43	301.04	305.96	303.41	300.17	292.71	304.86	300.46	293.92	302.97	307.51	292.79	302.91	306.03	301.83	300.21	297.3	298.12	294.54	302.16	294.84	302.13	298.97	302.88	301.01	294.23	305.46	298.61	295.68	303.51	296.85	300.6	300.47	288.19	302.93	303.41	295.28	300.59	300.98	297.77	299.93
303.52	306.69	301.61	298.18	300.19	297.75	297.01	302.26	297.17	300.61	301.49	300.04	309.31	298.39	293.54	301.04	301.82	295.24	301.27	297.94	303.79	297.31	302.55	296.16	291.53	306.84	303.08	301.94	299.63	300.52	294.28	301.61	300.6	298.83	306.93	302.92	302.67	302.27	302.83	301.71	295.9	300.45	306.62	300.8	302.88	299.91	304.46	305.43	291.83	302.56
311.44	305.81	317.89	303.1	322.4	303.98	310.87	308.32	310.15	313.23	304.91	304.79	313.35	313.93	314.02	315.66	311.03	317.24	309.5	316.79	310.69	309.68	310.07	312.41	308.87	309.25	314.88	309.78	308.54	311.52	318.56	313.36	312.32	313.22	318.42	316.03	315.78	312.74	309.52	315.56	304.9	305.53	309.61	312.71	312.34	309.66	310.59	314.22	322.72	312.11
297.06	299.51	308.58	307.25	313.45	297.49	307.18	312.73	309.64	300.03	302.11	306.06	311.24	313.6	309.03	310.19	309.33	302.86	311.36	306.97	299.41	304.03	295.42	304.37	305.74	304.51	309.52	308.43	307.87	300.97	309.46	300.93	308.32	304.42	304.07	305.67	304.8	302.45	312.04	309.34	305.89	305.03	308.51	300.44	309	310.16	302.57	310.42	303.72	302.23
329.65	326.9	330.73	320.65	331.4	321.72	329.14	331.02	329.54	322.79	329.58	328.07	327.02	326.89	327.95	330.41	324.07	322.54	330.05	322.21	322.6	331.95	327.57	326.78	328.37	334.38	329.53	332.55	323.47	327.81	324.13	332.12	324.84	325.77	328.61	327.7	328.93	333.58	335.65	330.19	330.45	332.95	322.3	334.64	324	331.52	322.98	319.85	326.58	335.83
330.02	327.24	324.65	333.64	328.48	333.18	324.06	323.38	333.46	326.9	330.9	325.91	330.24	325.83	326.22	328.81	330.18	332.07	332.6	323.33	328.57	323.65	327.37	333.87	328.69	326.61	324.03	329.13	327.52	333.67	326.57	323.46	329.46	339.78	333.66	317.68	327.19	333	332.55	326.18	325.13	327.82	322.23	328.36	326.99	328.16	325.91	334.09	327.58	328.8
316.22	312.4	305.11	311.55	312.26	312.41	315.52	314.8	312.61	314.71	305.61	315.35	316.07	307.21	311.17	310.47	311.34	311.59	315.17	312.12	318.06	316.82	309.35	315.9	316.83	310.28	311.21	315.96	312.06	312.78	318.85	315.06	314.34	314.55	314.81	313.91	303.15	306.77	309.22	304.55	316.95	314.19	315.28	311.04	314.35	316.85	321.26	315.72	311.33	310.01
313.08	318.64	320.1	321.4	315.51	320.82	318.27	322.88	323.59	315.9	317.55	311.29	325.73	322.8	322.95	322.68	317.38	326.03	324.02	316.73	319.1	323.22	315.22	318.07	316.35	324.16	317.73	326.55	323.4	316.59	312.93	323.05	316.91	324.31	324.2	315.44	313.79	321.06	317.89	317.8	317.3	319.49	318.54	316.92	311.37	310.53	313.59	327.73	313.36	318.53
303.85	301.31	303.72	302.2	302.53	307.76	309.08	305.7	306.18	303.9	305.13	302.1	306.59	305.43	300.22	305.64	305.35	308	306.28	304.6	310.49	298.29	299.19	306.47	307.14	309.77	311.68	301.4	312.19	307.21	305.19	308.68	309.7	314.42	305.07	305.25	304.2	302.12	307.21	309.12	299.22	302.85	313.9	310.57	303.22	307.04	295.63	306.41	307.76	306.93
314.17	317.41	315.52	315.34	311.87	315.26	315.87	306.9	315.51	306.25	312.34	309.26	316.03	322.9	312.43	310.19	302.94	322	313.55	308.3	311.05	316.9	317.79	308.66	310.14	311.16	318.69	316.39	314.56	314.53	313.05	314.24	313.34	309.11	315.28	303.21	310.17	316.44	320.51	310.22	318.87	312.97	315.31	304.83	320.29	300.18	315.58	313.62	323.36	315.22
299.65	300.58	300.73	295.54	300.18	309.69	298.57	302.86	308.95	304.1	307.02	304.74	307.75	301.43	305.32	305.83	310.42	299.91	304.3	306.43	304.14	304.05	308.38	299.84	301.15	307.78	303.69	301.6	300.89	306.54	307.06	304.13	302.19	301.81	306.7	302.45	307.29	300.46	297.8	300.6	309.16	299.69	311.06	310.97	301.34	303.92	298.29	302.11	296.75	300.62
303.06	306.54	306.96	309.58	297.18	303.54	299.25	304.06	309.31	304.68	302.06	307.23	305.32	302.18	300.43	310.73	300.02	302.22	310.44	311.08	307.97	306.84	304.66	302.44	303.18	301.21	299.58	307.08	304.64	308.26	299.85	304.2	307.07	297.81	300.77	307.45	300.59	304.77	304.41	304.49	303.64	296.13	296.91	306.27	299.88	304.04	299.81	307.96	294.88	307.49
322.95	314.81	311.73	311.64	316.96	307.65	309.78	308.28	309.7	316.97	313.07	315.04	312.24	318.33	321.01	314.43	311.5	314.58	316.29	315.68	310.36	318.85	317.5	305.37	303.62	310.76	309.8	312.94	313.62	312.5	313.25	315.7	313.37	307.72	310.4	310.61	311.47	323.43	313.55	312.84	309.49	313	306.15	310.98	305.05	309.51	312.92	311.6	319.21	318.22
311.04	312.31	302.56	316.93	310.99	310.35	311.21	312.68	312.62	314.23	315.47	312.74	317.64	303.01	309.65	313.68	312.46	310.51	307.97	305.2	308.02	306.23	311.59	306.98	311.57	308.31	313.73	315	317.39	315	315.19	311.06	318.6	320.15	308.1	313.72	307.59	313.79	306.45	308.14	313.72	304.11	308.45	314.25	318.93	310.48	320.24	311.27	303.86	317.58
290.15	292.54	290.17	295.28	293.65	303.11	291.03	304.06	294.36	300.65	297.8	302.4	298.62	296.72	292.44	292.34	298.45	293.56	295.69	296.14	298.39	300.46	293.85	295.8	286.71	296.17	284.82	295.78	296.97	297.56	293.25	296.28	285.08	288.54	299.43	287.14	296.43	294.58	300.07	298.17	290.69	293.95	301.51	292.63	294.94	296.09	288.09	291.91	295.05	293.56
325.72	327.57	328.54	331.61	329.43	330.21	332.82	332.49	330.57	333.47	337.82	326.5	330.97	325.5	326.88	328.19	320.06	328.48	328.13	321.76	328.25	326.04	327.38	319.49	326.12	331.21	332.55	331.31	328.01	324.43	326.11	322.65	334.76	330.4	319.42	329.3	323.86	327.45	327.83	326.93	323.75	329.95	334.8	327.34	332.4	324.85	321.08	328.99	333.53	328.5
308.37	320.25	309.94	308.51	313.94	311.75	316.71	315.18	310.82	312.81	312.35	306.32	309.63	309.41	315.91	317.3	305.42	312.46	319.56	318.19	311.04	307.61	316.13	313.75	313.66	307.43	319.88	313.32	312.06	313.8	318.11	308.54	312.55	319.91	313.18	315.95	315.86	312.12	314.71	312.01	308.12	318.61	309.13	313	309.85	312.34	312.91	310.19	309.67	311.08
296.45	304.18	297.29	297.79	296.35	303.65	298.01	298.7	303.12	296.88	301.69	303.26	300	307.75	295.71	297.33	302.21	302.39	297.95	300.14	299.78	308.36	298.37	301.31	295.75	294.41	304.54	303.68	296.21	292.36	295.01	302.36	303.25	307.28	293.87	303.2	296.21	293.44	308.73	301.56	302.39	297.85	296.72	301.75	305.54	307.2	303.85	306.33	296.17	308.34
319.77	315.76	323.24	319.95	312.35	313.58	318.51	315.95	312.15	310.69	313.15	313.84	310.35	314.64	318.53	310.2	311.78	308.74	311.31	319.49	312.61	314.18	321.34	311.53	313.91	316.54	317.39	322.03	320.21	318.54	316.53	313.47	318.37	315.84	312.92	312.19	315.65	312.83	322.53	316.91	315.97	307.77	315.78	317.43	312.63	311.23	315.78	319.27	322.87	316.76
301.02	306.38	303.67	304.51	306.01	309.56	310.8	300.07	306.4	312.23	299.44	304.04	310.97	302.66	306.33	312.48	306.55	306.69	300.91	304.02	309.38	306.24	307.57	311.74	304.21	301.88	300.46	311.85	298.83	301.23	307.18	309.54	296.08	307.86	305.29	302.14	307.71	306.4	304.12	306.45	305.62	307.54	303.35	305.9	310.69	302.59	300.93	310.55	299.14	301.01
319.24	312.29	314.87	324.63	314.83	318.96	318.08	312.32	312.38	320.31	318.69	322.01	322.44	315.4	315.95	320.43	319.09	316.81	321.48	318.41	313.91	318.96	314.29	312.47	308.25	320.76	314.31	316.34	315.98	321.42	314.63	316.82	319.25	311.6	323.37	318.66	322.14	324.26	321.75	313.47	316.78	323.69	318.53	322.34	311.81	311.72	319.76	318.73	319.94	310.15
308.46	313.38	312.61	310.98	317.19	311.05	313.42	304.51	307.01	304.88	311.08	314.79	306.76	312.98	307.47	317	311.92	316.36	312.73	312.25	308.93	305.21	314.15	307.73	313.33	316.95	308.63	313.82	309.61	307.55	310.71	311.85	307.03	311.33	311.5	315.92	308.74	304.59	315.12	313.55	317.82	309.65	315.16	307.73	309.57	310.49	316.03	311.74	307.16	313.85
306.35	302.58	304.39	303.58	313.42	305.49	300.55	299.25	305.54	303.03	298.19	306.61	300.19	308.92	302	300.28	304.03	304.55	310.59	312.46	307.75	301.78	299.83	311.55	307.24	304.12	295.83	303.87	305.04	309.95	302.81	300.61	291.54	302.18	305.65	293.36	308.98	299.31	301.32	295.79	307.88	302.03	305.07	301.14	304.61	303.36	299.63	306.29	310.91	302.42
307.57	312.79	312.95	315.11	318.02	308.73	305.91	313.61	317.68	314.84	313.89	312.39	315.99	313.93	311.21	313.36	313.9	314.06	308.92	307.84	310.38	312.47	308.05	310.45	316.11	311.3	307.18	315.15	316.06	311.25	308.89	317.75	311.96	310.17	310.16	320.3	311.13	310.47	317.1	305.42	305.58	312.79	310.25	320.19	311.35	308.47	312.07	316.55	310.42	311.3
319.49	325.64	317.76	320.49	328.44	323.5	318.92	318.63	320.33	319.66	321.81	318.14	307.65	321.31	325.87	316.85	318.42	318.85	316.12	317.89	323.96	325.71	318.7	316.39	314.06	323.57	314.9	313.6	320.51	327.31	317.29	316.41	322.86	318.45	323.64	320.67	321.7	315.62	318.98	320.34	315.47	322.48	325.86	320.11	322.1	319.67	319.79	324.47	323.02	319.28
294.75	294.06	293.25	291.94	287.15	294.56	286.84	295.37	291.85	294.28	291.18	299.06	294.09	285.46	295.09	286.39	301.17	289.33	294.56	294.72	295.4	295.92	294.35	293.22	292.68	292.17	295.53	290.82	291.37	292.71	292.41	286.94	285.54	297.03	294.3	289.16	296.07	301.75	300.58	296.19	288.73	297.23	296.82	294.1	297.21	292.48	300.58	293.13	298.22	293.12
303.64	309.38	302.77	307.84	306.44	305.12	303.93	318.3	307.7	305.14	303.49	308.37	303.77	301.6	305.11	302.27	309.75	305.41	309.3	297.93	303.57	308.49	297.45	297.09	302.74	303.3	303.12	301.94	307.26	308.4	302.97	301.94	305.08	306.71	298.11	306.39	304.41	302.46	306.17	310.91	307.86	304.03	297.53	307.53	300.25	307.87	306.49	304.79	307.16	305.69
311.48	319.03	310.79	307.31	315.81	312.32	317.51	311.58	311.6	314.04	309.8	311.99	315.07	315.73	315.24	320.95	310.73	304.87	310.06	313.47	303.03	317.59	316.07	310.47	314.51	312.84	312.68	312.81	310	307.91	312.12	308.28	312.36	305.17	315.83	310.21	311.26	315.41	315.66	317.03	307.14	304.03	316.94	311.35	316.84	317.11	316.93	314.88	317.19	312.64
304.77	312.43	307.5	308.34	306.62	307.46	309.93	312.29	305.43	316.31	313.15	307.48	306.44	312.46	306.5	312.89	312.01	307.26	308.24	299.49	304.77	317.79	309.7	314.85	312.96	315.76	308.34	306.52	300.04	316.69	310	305.61	301.34	312.03	316.16	301.96	301.03	308.14	308.03	305.07	312.62	310.46	305.32	307.18	313.18	314.96	305.04	311.64	310.78	311.57
300.67	301.38	302.23	305.53	305.16	294.1	301.89	306.33	295.69	301.84	300.33	295.03	295.48	304.62	307.29	304.98	292.73	301.62	303.29	299.34	294.99	299.11	298.8	299.34	302.15	310.31	302.8	304.58	300.76	295.39	300.79	305.48	297.01	288.99	300.73	298.03	305.12	304.33	297.97	299.57	294	305.38	306.67	296.37	303.93	308.29	298.08	306.56	297.98	295.37
291.68	307.9	301.01	300.1	303.05	301.51	300.48	301.59	295.35	305.42	305.98	292.39	304	297.52	304.05	305.43	296.24	303.33	302.83	301.89	302.8	295.87	295.91	298.06	306.95	308.55	302.6	304.12	301.14	310.01	301.56	301.52	308.45	299.26	302.2	302.07	305.46	300.91	296.64	303.7	296.22	303.17	303.85	307.12	301.45	298.62	300.53	302.23	303.8	295.58
300.46	301.47	303.65	300.68	305.51	293.81	303.36	297.77	304.32	304.55	300.86	305.55	300.65	301.31	308.35	296.01	303.39	313.09	306.46	300.31	301.81	298.63	303.04	311.56	304.17	310.57	309.09	310.38	305.46	303.78	305.4	303.49	303.75	297.04	301.69	301.7	304.37	301.33	305.23	298.06	306.28	307.34	297.41	298.97	302.92	305.61	299.05	309.46	301.69	303.18
319.09	311.04	306	323.08	317.57	313.41	312.55	319.27	323.76	315.58	321.6	320.08	309.27	321.67	313.99	312.56	315.31	320.94	319.92	317.98	319.83	310.11	317.71	313.22	314.58	317.66	328.73	316.18	313.51	314.44	315.13	315.16	331.25	314.78	313.89	319.56	324.03	314.93	316.33	315.5	317.48	317.31	322.63	310.72	316.75	320.54	322.97	310.36	321.55	315.65
298.66	300.19	306.68	302.17	301.04	310.07	307.49	301.21	304.04	306.03	296.47	303.07	302.41	306.38	297.48	303.68	309.33	307.03	308.39	304.29	308.97	305.17	308.39	306.6	301.51	303.03	298.33	306.63	307.09	307.03	300.33	302.64	301.3	302.87	308.52	304.42	295.4	306.33	305.27	303.02	298.07	301.63	303.62	304.28	304.31	301.46	301.6	304.5	299.85	301.71
313.29	312.81	313.3	309.47	313.83	302.17	310.12	310.42	310.19	312.88	307.9	305.85	308.42	305.59	314.28	314.48	304.31	310.11	312.75	304.73	317.69	309.38	311.42	308.01	312.11	314.88	308.47	316.26	309.01	311.81	311.59	309.11	314.09	312.37	316.15	305.54	311.5	309.65	316.04	311.92	305.41	313.47	312.27	312.85	314.47	313.32	308.37	312.09	309.57	307.69
317.57	312.34	324.96	311	320.64	318.95	318.05	319.1	317.47	321.04	321.73	312.82	316.66	315.65	317.94	322.74	320.68	316.35	318.42	320.33	315.96	319.24	318.46	321.18	315.84	322.86	315.78	320.61	312	319.44	313.17	315.32	311.71	316.11	314.97	315.41	313.33	316.07	317.57	310.76	325.75	318.58	326.86	314.94	321.3	314.79	315.35	317.56	312.56	318.54
305.1	309.33	305.42	310.71	306.76	303.09	307.29	304.22	295.36	305.46	309.08	303.8	304.39	305.1	304.06	299.1	305.28	306.79	301.97	303.84	299.53	305.69	309.9	302.89	305.2	304.81	308.52	304.23	308.58	305.23	311.11	310.15	305.34	301.26	305.93	312.2	301.44	305.87	298.62	307.69	305.36	305.89	303.52	306.31	311.97	302.17	309.4	296.76	309.4	305.19
316.09	313.47	310.14	315.45	319.61	315.51	315.11	306.16	320.21	321.96	322.8	313.49	314.83	310.22	309.15	312.45	309.57	317.51	308.89	316.75	308.94	309.35	313.56	318.12	313.37	312.56	321.36	319.77	310.96	316.05	316.16	313.49	318.44	316.44	324.37	326.68	311.99	310.31	307.12	318.13	312.14	317.15	309.8	317.45	318.66	313.78	315.7	311.35	322.27	313.26
306.68	308.7	301.5	301.69	313.3	299.26	308.72	303.42	306.9	303.54	301.15	309.74	315.37	300.71	309.73	297.53	304.65	298.21	310.04	306.24	307.26	302.01	307.46	307.59	304.7	307.09	304.11	308.5	311.33	302.27	306.18	301.4	307.47	305.7	307.89	309.7	303.55	306.57	302.56	302.57	307.82	309.98	303.32	314.44	311.84	302.22	302.14	310.03	297.46	307.6
331.51	322.26	319.96	330.56	325.59	326.58	329.35	325.82	328.55	324.56	324.33	321.68	320.95	328.15	324.36	327.43	330.52	326.88	327.16	329.48	320.59	320.41	328.77	328.1	333.99	329.34	322.73	324.34	319	332.58	323.06	326.37	322.69	323.28	323.84	320.07	322.47	320.61	323.34	324.14	328.77	325.11	326.53	320.08	322.38	327.19	323.37	327.24	327.58	326.14
322.38	320.78	317.39	321.27	321.83	321.11	315.83	316.69	316.99	323.2	323.31	315.16	317.71	315.47	316.61	310.81	316.47	320.66	316.71	317.99	315.18	318.28	317.11	321.08	321.21	323.06	316.27	315.9	313.75	311.78	320.57	316.23	315.51	317.46	324.04	310.77	320.7	316.66	318.3	323.72	319.99	319.68	319.2	311.65	317.78	319.9	318.95	321.75	316.59	311.78
292.15	292.71	297.77	294.34	298.48	302.34	289.96	307.42	297.12	299.04	298.23	295.45	296.38	298.28	294.58	292.15	301.64	296.39	303.27	295	298.17	294.68	300.19	303.86	303.77	295.04	301.73	299.42	290.61	298.01	297.5	290.54	300.57	300.09	297.29	300.08	295.92	301.15	298.63	295.34	305.78	291.7	299.95	290.28	299.22	295.6	300.12	290.07	298.87	293.96
317.35	323.43	312.71	317.12	315.93	315.72	309.18	312.59	306.53	319.88	325.28	314.34	319.15	321.73	317.13	321.37	321.3	308.35	316.8	318.38	321.1	313.53	315.16	312.34	315.85	319.95	313.7	318.37	321.97	314.41	308.55	306.19	322.7	322.46	316.42	317.72	320.74	310.49	314.94	316.85	312.19	306.37	311.69	309.98	307.62	312.42	316.64	318.06	321.57	319.2
305.66	306.18	300.97	301.45	302.49	301.15	304.61	296.6	304.25	306.73	300.82	308.05	309.24	309.19	300.64	299.35	308.33	304.63	304.46	306.94	304.29	311.82	297.33	297.92	304.05	301.51	312.06	299.99	299.64	294.95	299.95	302.48	301.47	306.35	313.93	303.04	303.7	304.54	303.01	309.94	302.73	302.96	304.69	312.11	297.79	305.35	302.09	302.38	303.96	296.47
317.07	321.7	319.51	323	322.46	317.79	317.23	320.32	321.66	315.84	318.53	321.05	314.35	316.35	325.87	309.82	314.3	323.18	318.65	316.82	319.36	318.61	321.19	315.15	314.43	316.93	322.11	315.71	320.51	316.83	310.54	315.73	312.84	320.24	324.07	319.41	318.38	319.31	317.5	316.14	319.01	320.42	319.52	317.6	320.65	317.8	316.53	310.82	316.64	313.94
307.45	301.21	299.94	305.15	303.53	304.42	303.6	293.76	300.08	308.03	298.16	297.63	300.97	300.12	307.94	298.3	302.5	304.85	301.12	293.17	303.85	302.26	302.82	303.42	305.31	308.04	307.09	306.48	304.09	300.68	299.47	303.18	302.54	303.83	304.16	299.46	311.56	304.99	301.83	301.08	306.48	296.93	299.9	295.85	296.66	304.52	302.52	299.48	301.3	308.3
301.61	307.45	302.84	299.32	303.95	306.05	305.91	305.23	304.83	304.87	305.06	302.29	303.87	299.74	303.39	308.02	301.86	299.1	304.88	303.63	306.73	303.35	305.54	302.75	308.43	310.63	302.03	304.04	304.61	313.57	303.89	304.87	307.2	301.69	309.26	307.93	304.81	311.73	312.64	300.5	301.36	302.79	309.83	298.83	300.32	309	304.99	310.53	302.99	297.84
319.17	330.71	322.07	332.36	333.45	327.9	334.67	329.46	328.69	328.05	325.68	332.24	333.88	324.7	328.53	321.44	321.25	329.99	325.5	334.32	323.7	326.71	333.06	322.49	332.4	317.1	330.76	325.59	330.92	325.25	330.67	324.18	330.2	323.12	326.34	337.43	329.48	326.98	327.47	321.06	330.08	320.33	326.88	331.18	332.26	323.53	329.59	332.62	322.55	329.5
319.48	314.07	314.03	317.46	316.25	324.85	316.65	318.09	311.4	314.75	312.8	307.68	312.2	315.35	320.43	314.76	320.72	319.13	313.17	313.45	317.26	314.59	315.14	319.2	315.16	310.65	318.78	321.45	317.93	318.67	315.44	313.39	313.88	315.43	313.75	315.53	307.42	316.65	315.49	313.7	317.28	318.04	320.6	317.2	313.51	323.87	315.37	311.64	316.32	311.45
313.15	308.01	310.74	318.43	307.85	311.85	318.62	311.5	300.48	309.51	306.73	311.27	309.46	317.97	309.23	312.74	311.92	312.32	314.17	308.21	316.95	317.97	311.91	318.29	315.04	310.94	308.02	313.88	310.81	310.18	310.72	314.65	308.78	308.81	312.26	314.77	318.32	312.12	303.32	316.28	315.36	308.31	312.52	317.02	315.5	314.28	319.06	311.6	317.07	313.64
300.45	299.88	293.5	300.14	301.51	303.17	300.05	295.46	302.08	300.12	296.26	298.57	297.45	301.24	307.47	305.4	303.42	302.95	295.36	298.14	299.21	306.79	303.16	308.55	293.93	301.74	288.16	298.75	303.57	299.16	306.18	296.51	303.32	298.93	292.35	302.29	303.1	296.15	292.01	300.55	298.57	301.83	295.74	305.13	302.52	304.99	296.71	303.93	309.14	304.02
309.61	314.91	312.26	306.96	317.61	313.31	310.94	317.49	314.3	313.9	315.54	310.35	319.55	323.65	321.57	317.15	318.72	309.75	311.02	314.39	318.15	308.87	317.24	315.57	317.8	316.67	319.12	316.36	310.08	312.51	309.8	318.01	313.57	321.95	315.38	316.84	317.39	310.04	309.84	315.69	313.97	320.61	315.6	308.6	310.45	314.24	322.74	313.82	316.58	316.69
296.19	303.3	294.77	300.33	300.49	299.86	297.76	296.2	297	301.69	298.79	298.52	298.39	295.79	293.78	302.47	297.77	295.91	301.05	297.86	299.19	303.7	303.67	298.31	304.07	292.38	299.54	301.37	298.17	303.14	300.58	296.32	300.69	292.4	300.76	304.12	297.31	293.74	299	305.11	303.39	297.39	296.64	296.91	305.42	303.78	293.8	305.04	297.86	297.81
313.16	310.03	307.75	311.04	313.21	326.09	314.02	312.69	311.35	319.58	317.18	311.71	310.73	312.22	312.47	310.66	311.05	313.64	311.62	315.49	313.18	317.44	310.98	320.94	312.13	316.13	301.31	310.25	321.21	311.47	313.13	316.55	310.75	315.79	308.59	318.88	317.98	324.49	314.09	311.56	315.14	314.02	306.93	318.11	308.4	315.34	309.57	314.01	313.78	321.31
322.85	317.44	321.43	323.98	316.38	311.92	319.05	312.77	317.42	320.52	319.79	314.91	321.21	319.72	318.86	317.1	311.77	318.21	317.07	315.93	315.27	310.9	312.98	314.82	315	314	315.69	323.4	319.94	311.84	316.87	318.8	323.1	317.92	312.75	309.23	320.89	309.12	328.1	315.35	317.05	317.72	319.4	313.07	323.25	320.48	316.62	317.84	316.94	316.01
314.06	321.04	318.68	316.27	317.02	316.68	312.98	320.68	315.67	315.5	314.25	323.34	318	313.61	317.95	324.46	313.56	321.88	313.37	319.29	325.05	316.75	321.99	321.85	310.82	321.91	313.26	320.16	318.09	317.79	310.79	313.79	320.47	317.37	323.07	325.3	319.61	322.4	318.98	319.23	315.25	315.51	316.01	326.19	314.6	323.79	316.31	328.75	314.98	319.31
312.06	313.38	310.25	308.1	318.36	309.2	309.75	313.29	314.68	309.11	316.74	312.08	310.31	315	313.73	316.81	312.61	313.7	311.79	308.15	308.75	305.85	315.09	315.94	311.62	311.55	309.81	315.41	315.44	312.02	318.47	322.71	315.88	320.37	315.78	313.89	309.31	307.1	321.51	308.19	316.07	311.95	310.89	305.96	308.58	320.31	319.21	311.95	312.45	312.81
293.86	296.16	293.83	297.18	292.5	296.08	296.1	293.59	286.83	291.99	297.5	300.14	294.57	297.97	294.46	286.65	297.94	295.39	302.3	292.96	296.11	294.33	295.92	295.71	300.74	287.34	295.17	298.96	292.75	289.49	297.37	298.16	294.7	298.75	295.86	292.44	293.83	301.26	293.59	291.75	288.8	298.77	297.38	298.19	297.83	294.63	297.54	292.81	297.14	290.37
294.02	305.31	309.72	308.98	300	308.03	307.1	302.38	306.35	298.38	306.62	307.77	307.15	309.58	310.61	303.67	296.79	297.07	300.01	299.6	302.02	303.44	305.06	302.55	305.36	306.4	294.35	297.99	299.45	305.79	302.4	302.39	306.27	301.9	300.23	311.04	299.69	299.45	302.05	295.43	303.92	300.32	304.49	301.03	298.97	304.53	306.49	296.93	303.08	296.7
296.77	307.79	305.99	304.93	307.73	308.1	303.18	304.08	305.02	305.39	312.1	300.11	310.6	300.96	302.74	306.03	309.73	305.11	303.61	304.24	299.1	306.11	304.66	299.1	309.99	302.77	307.68	305.05	307.21	301.6	303.9	312.5	301.8	307.75	306	302.97	304.82	302.53	304.98	313.37	305.27	297.85	305.66	303.99	301.54	303.16	299.21	310.15	309.23	313.95
325.9	329.77	316.95	320.46	318.64	328.58	326.98	324.24	323.31	319.39	331.17	321.46	331.78	327.02	332.5	321.93	324.69	323.37	321.83	324.74	325	327.66	318.31	315.2	325.43	326.83	323.43	326.38	328.13	324	331.52	327.22	329.31	328.55	317.62	320.42	325.91	326.92	319.29	322.43	325.53	320.3	321.96	324.49	325.4	324.15	323.17	325.61	321.78	325.15
309.01	303.73	298.38	301.64	307.87	304.96	308.66	303.99	300.66	306.58	299.52	304.95	294.97	300.24	306.07	300.81	305.57	300.51	311.59	305.52	308.95	303.95	313.39	301.17	298.53	302.52	304.99	302.38	313.16	307.84	309.46	306.68	310.94	312.13	301.4	314.21	303.97	305.01	300.02	296.93	300.49	302.69	307.66	300.61	306.54	300.94	303.67	295.66	296.97	300.33
304.31	307.44	302.65	308.56	295.15	304.24	307.81	301.55	297.81	303.32	307.32	300.95	301.48	306.93	304.27	304.2	303.71	304.85	293.04	306.59	306.29	296.34	303.41	303.1	305.29	300.99	303.94	296.69	295.41	304.13	309.02	298.84	306.87	302.97	300.51	295.53	300.19	299.53	305.66	297.39	299.6	303.34	301.03	305.13	299.52	306.71	300.87	298.3	296.96	305.4
317.86	313.91	313.28	307.14	312.8	298.32	313.08	308.01	319.34	310.22	309.95	316.38	308.57	308.51	313.93	309.71	314.97	317.48	309.42	310.7	312.66	310.82	308.45	305.2	311	307.16	319.96	307.7	310.95	308.67	308.21	311.66	307.22	315.86	313.77	311.77	314.61	312.99	312.62	305.76	314.1	318.08	310.86	311.4	316.29	312.77	308.99	310.14	316.56	310.41
297.44	300.54	297.4	298.34	298.34	298.22	306.98	305.56	306.99	301.69	309.48	298.56	307.35	298.05	305.94	305.33	298.03	301.37	308.48	306.8	309.65	297.94	307.88	307.01	303.1	308.73	309.39	292.85	301.64	307.27	305.98	306.24	302.07	299.08	308.04	309.28	306.23	297.7	304.45	304.75	307.21	301.29	305.34	298.15	302.91	302.43	307.43	310.69	304.68	298.2
312.47	315.42	321.94	317.17	312.61	313.9	315.81	314.23	317.39	315.83	310.3	311.93	309.4	311.29	313.92	313.93	313.38	310.98	318.25	313.4	311.65	309.88	316.3	313.93	314.65	316.41	310.97	307.9	319.17	313.21	320.78	315.43	313.04	311.08	315.32	313.86	311.11	309.05	317.17	312.22	313.53	311.16	316.87	316.69	320.23	314.26	308.8	315.29	315.9	312.83
333.54	332.83	334.8	329.27	330.67	339.15	319.53	320.37	327.26	327.41	329.57	329.52	328.42	330.12	326.98	331.76	324.25	327.62	321.92	331.74	328.27	327.65	328	331.6	326.2	330.01	331.87	324.18	326.09	320.25	329.02	328.88	325.35	328.92	332.82	325.23	337.38	332.86	328.37	317.31	319.59	327.63	333.52	331.91	327.27	332.33	333.04	329.94	328.16	326.29
311.34	315.2	317	310.75	306.61	314.13	306.39	306.58	316.01	323.38	312.05	312.51	309.35	305.34	317.27	305.5	311.03	312.13	308.87	316.99	311.35	305.79	314.15	312.74	310.4	310.62	310.66	311.38	310.47	317.2	312.45	311.04	311.1	312.15	310.68	304.87	318.1	316.07	314.99	311.65	306.97	315.78	310.08	314.05	313.41	310.39	316.24	308.54	309.17	311.81
311	306.16	305.64	311.63	306.18	313.15	309.53	310.08	309.93	308.31	317.05	315.34	302.04	309.64	308.75	309.55	307.93	312.74	310.48	312.85	306.77	311.82	313.74	310.8	311.89	313.87	307.65	320.56	310.6	310.74	318.99	313.64	306.68	307.31	313.97	309.6	310.01	312.07	315.91	311.42	308.36	303.06	313.02	308.07	309.26	314.96	312.28	307.17	313.67	313.1
293.41	298.14	297.66	294.08	289.96	296.85	291.49	294.2	284.68	301.71	297.48	300.03	291.58	288.44	297.22	291.37	296.41	291.69	295.81	296.09	295.47	299.22	294.36	295.62	294.81	296.31	302.43	290.11	292.73	293.44	296.15	295.27	293.94	303.83	292.94	294.1	284.6	287.44	298.11	295.7	291.01	294.85	288.62	303.94	287.32	292.47	291.02	290.88	296.74	300.24
314.88	317.22	313.43	319.26	316.09	309.61	310.5	310.37	311.79	315.43	311.36	316.45	315.12	313.21	319.31	310.57	306.17	314.65	315.44	315.75	308.55	317.23	307.47	311.49	313.92	316.48	313.02	322	304.6	306.05	310.56	313.01	316.34	313.57	310.93	310.58	313.22	310.02	315.5	309.36	318.51	314.11	318.3	317.12	309.86	307.19	320.95	309.86	311.2	309.93
313.9	315.25	310.42	308.14	321.68	313.07	313.16	315.21	320.89	305.72	313.42	311.74	314.65	306.56	310.17	312.88	315.38	303.29	315.53	313.14	309.03	305.71	311.13	317.97	310.23	310.57	315.55	315.44	314.11	311.07	314.79	304.79	311.92	307.86	310.27	314.99	316.53	316.53	304.6	317.82	315.98	308.39	315.11	317.87	314.42	311.12	314.41	314.19	314.8	311.5
294.44	294.27	299.15	295.53	292.19	292.73	291.53	292.82	294.27	290.15	291.55	294.57	295.4	295.67	294.37	297.13	294.95	288.8	296.04	301.46	294.52	294.21	296.09	300.91	294.13	290.34	293.51	292.86	295.9	303.64	293.82	294.1	303.85	289.32	295.56	290.33	289.67	290.08	291.07	302.01	294.29	297.39	292.8	297.29	292.7	293.66	292.15	299.1	291.64	297.18
315.67	324.79	323.61	320.29	321.55	318.1	323.97	317.54	316.21	316.94	315.89	316.82	322.85	315.92	316.08	321.09	314.86	323.64	320.51	316.86	327.23	322.43	318.52	320.39	315.61	323.36	323.05	319.3	323.77	322.82	316.43	314.99	319.89	311.75	320.29	315.99	322.16	325.18	319.99	325.64	324.48	317.01	324.52	318.9	316.46	311.68	323.54	313.04	321.95	318.44
321.28	315.95	314.88	317.54	324.77	322.86	317.25	328.88	315.11	321.47	319.33	315.59	315.81	317.13	316.25	322.03	319.79	316.14	325.27	318.44	321.13	322.03	319.75	321.79	323.93	322.11	322.43	325.84	315.85	315.31	317.73	311.17	319.81	324.25	329.21	324.77	317.76	309.83	321.03	320.11	325.22	325.52	321.11	316.21	319.09	325.95	313.99	319.76	321.82	321.53
301.48	306.33	299.47	300.55	299.57	302.68	304.95	307.43	300.75	301.87	302.27	305.69	299.84	301.17	307.62	309.36	303.83	303.36	307.19	305.01	302.5	301.79	306.43	305.81	294.67	298.5	299.62	298.67	299.29	310.56	305.25	310.88	307.86	299.06	296.76	305.3	306.79	300.75	294.73	300.54	305.02	302.49	304.38	305.92	295.35	306.19	306.13	306.37	301.88	303.3
300.46	304.43	299.14	310.55	307.92	310.15	301.07	301.95	304.04	305.18	299.84	303.82	300.91	304.64	303.44	302.16	306.99	309.76	306.98	311.78	310.71	314.92	306.97	311.95	314.56	298.91	301.76	302.95	303.12	312.79	304.09	310.85	307.72	304.82	310.82	311.19	294.62	296.54	308.45	302.37	306.88	306.48	300.68	307.51	299.09	306.88	309.48	304.47	311.44	302.17
315.08	316.84	306.5	314.14	312.97	306.95	312.86	307.02	310.49	317.5	309.86	319.49	306.04	314.78	310.64	317.9	312.91	305.99	305.04	318.54	308.95	317.96	313.63	314.37	310.29	317.34	308.85	307.95	317.22	314.6	313.37	318.12	321.59	310.94	317.73	320.12	315.07	317.67	319.17	315.76	317.99	318.33	317.18	315.3	309.85	315.5	307.79	320.77	318.55	314.98
317.69	311.96	322.42	323.03	317.7	323.99	320.26	321.72	321.92	317.84	317.14	311.03	313.3	313.31	319.99	316.11	310.51	319.74	318.48	321.62	310.92	322.06	316.86	330.67	316.36	320.28	322.84	316.79	315.65	323.53	315.34	320.52	316.09	323.64	314.12	319.47	316.04	314.69	316.9	317.54	321.04	317.93	327.36	316.01	311.66	317.05	307.37	309.96	320.51	316.01
297.62	309.71	299.78	302.34	304.64	298.27	296.85	308.6	307.69	298.64	293.54	306.07	294.75	297.57	300.67	302.56	292.69	306.04	299.98	297.5	301.58	306.07	298.79	305.59	296.96	302.14	301.6	300.2	302.44	298.39	305.28	302.01	302.82	304.39	300.2	307.22	306.23	306.99	300.45	303.98	298.24	297.83	296.95	298.76	294.93	307.59	306.2	300.36	312.99	306
310.94	301.06	308.64	298.9	301.12	310.41	302.93	302.13	304.35	306.06	309.07	301.99	296.93	303.21	306.2	297.77	308.56	301.27	298.14	306.57	302.14	306.58	302.68	302.66	309	305.48	303.49	297.95	307.98	302.97	302.33	308.16	301.9	306.81	300.21	303.78	305.16	300.15	306.2	304.18	298.72	304.09	306.43	296.14	302.11	297.67	302.84	300.03	305.29	300.06
307.93	305.46	318.09	306.18	298.59	304.57	310.17	310.88	312.95	309.04	313.5	310.01	313.16	304.72	306.92	311.97	309.27	311.7	305.88	310.31	315.39	316.32	314.02	314.58	306.94	307.68	312.11	304.62	312.56	308.71	306.71	310.02	308.67	304.56	307.26	305.61	306.04	307.2	311.14	312.51	308.34	304.39	310.02	308.08	307.1	304.22	312.08	311.87	310.14	311.13
314.72	316.27	320.47	311.35	312.01	318.33	318.64	310.19	317.88	322.94	315.33	324.02	316.12	310.02	312.49	316.55	321	316.81	317.22	311.79	311.67	320.68	316.91	320.23	318.39	318.68	313.75	313.07	315.52	311.08	320.24	318.06	305.24	311.52	316.92	317.34	321.29	319.73	309.3	321.24	315.1	307.17	312.3	311.17	306.7	313.39	318.89	312.49	313.91	305.61
313.53	312.31	310.51	316.39	308.84	314.52	307.19	305.1	310.89	309.89	306.56	304.4	306.72	314.67	310.12	314.89	305.81	312.91	308.91	307.07	302.42	312.58	311.93	310.91	305.79	308.15	315.17	315.95	306.41	315.34	306.12	313.27	310.7	303.42	314.04	314.86	311.61	309.2	316.54	306.12	309.32	307.47	313.53	314.67	320.85	311.66	302.82	315.72	305.6	312.23
294.54	298.6	291.41	295.31	296.38	291.3	289.77	286.85	293.08	301.97	296.09	288.51	292.6	291.22	292.52	289.58	299.64	293.71	292.18	290.08	289.66	301.6	290.47	290.22	295.44	298.46	295.79	292.68	293.98	298.33	295.73	294.22	288.91	299.5	291.52	299	298.11	288.54	294.05	292.05	300.9	290.6	296.77	294.45	295.75	295.85	299.43	293.41	289.86	296.44
317.28	324.7	312.99	314.82	310.88	309.73	314.72	314.5	314.47	313.16	312.68	313.99	314.35	312.95	313.76	313.97	316	313.4	319.4	310.02	314.21	309.4	313.21	317.98	315.67	311.88	315.75	309.08	311.86	312.82	307.03	317.37	320.43	306.68	317.58	317.13	322.75	312.9	311.74	321.37	311.27	319.45	319.31	315.6	313.14	317.04	313.04	318.4	306.64	322.88
310.66	311.32	315.11	316.15	319.37	309.57	303.19	315.15	311.93	313.04	312.81	311.68	312.86	312.95	315.35	315.59	317.17	318.18	311.68	323.13	317.45	313.9	313.84	312.58	308.47	320.37	318.94	310.45	314.51	307.32	317.86	312.1	310.53	309.74	317.23	317.4	324.37	314.5	310.03	302.69	315.56	311.83	315.17	311.41	310.09	314.82	312.65	314.99	322.69	317.32
310.31	308.49	302.4	302.87	307.1	300.64	303.4	305.2	306.82	304.25	299.98	307.41	301.87	306.65	304.72	303.92	310.86	307.07	308.28	304.19	299.55	304.56	306.25	305.99	304.24	304.72	306.19	301.69	306.32	302.72	298.46	305.37	310.67	305.64	306.41	299.62	305.33	313.35	302.87	310.09	311.02	309.72	309.29	309.04	301.16	307.96	302.74	303.56	309.79	302.7
320.81	307.41	312.24	314.15	310.57	313.1	318.24	315.53	313.59	319.04	310	315.32	311.73	316.26	318.21	315.6	310.93	313.95	317.54	318.53	321.11	319.07	316.73	315.98	311.05	317.93	311.37	316.02	316.71	313.92	315.93	317.3	305.85	312.06	315.88	312.93	312.4	312.29	316.51	312.04	316.09	322.03	317.23	319.93	313.62	311.5	315.95	312.18	308.63	310.08
314.22	314.98	320.44	310.8	307.58	311.08	309.42	312.2	318.44	307.99	311.25	316.61	318.78	319.33	310.24	321.28	316.06	315.14	309.87	317.96	307.55	318.19	307.81	309.14	313.92	317.56	315.61	313.35	313.74	303.45	304.05	318.5	308.14	316.87	320.19	315.2	316.24	314.88	308.1	320.19	317.1	314.82	307.55	310.24	315.85	305.95	313.17	313.81	310.31	311.69
315.12	311.04	321.55	315.09	319.24	311.53	316.16	325.21	314.01	318.11	318.21	311.97	317.85	325.67	310.63	308.23	313.44	312.29	312.01	316.33	318.14	312.45	321.65	315.03	316.83	313.01	322.35	318.87	315.38	324.21	316.63	317.64	312.72	321.67	315.25	317.49	315.75	316.69	318.65	316.45	317.64	312.49	322.7	316.86	315.43	315.69	323.99	315.16	321.36	320.21
309.81	307.61	301.45	302.17	304.74	295.04	307.31	305.6	310.3	306.14	306.86	298.68	306.33	309.11	310.59	308.19	302.78	305.99	309.64	305.52	304.69	312.83	308	303.79	300.09	302.01	310.61	309.74	305.79	314.4	306.53	304.67	307.6	301.75	302.19	314.25	301.55	312.47	308.07	307.78	307.42	309.81	304.24	302.87	308.69	303.62	304.9	307.57	300.05	302.61
319.77	317.42	310.53	318.94	313.91	318.51	315.54	316.73	319.61	317.62	313.82	319.88	318.38	324.61	320.08	325.28	315.41	310.31	316.36	328.5	322.37	321.26	321.61	312.95	309.32	314.33	316.42	317.51	318.02	315.17	309.29	325.14	319.48	321.85	314.21	320.52	310.69	321.29	321.04	316.77	318.55	314.48	318.98	316.66	319.65	318.9	317.1	311.79	316.47	312.39
295.95	285.8	296.68	297.31	291.27	290.44	289.39	299.03	291.83	299.49	296.9	294.92	298.61	297.9	291.29	297.78	292.29	294.34	286.14	293.34	292.04	295.94	297.68	291.37	294.12	288.89	297.99	291.71	290.45	290.28	296.36	290.89	293.94	291.43	287.34	292.73	295.63	296.02	296.14	290.78	296.06	288.61	292.27	292.63	293.1	293.71	299.26	297.27	292.93	295.39
328.02	336.18	322.01	326.03	321.96	330.84	331.03	328.2	327.83	331.85	333.19	324.3	331.89	330.35	332.58	330.17	324.67	328.93	325.87	325.07	325.46	322.05	320.13	329.17	322.21	328.31	322.33	322.6	318.34	329.26	328.38	321.96	321.27	330.76	327.72	329.67	324.61	329.52	328.9	328.06	329.01	326.71	329.41	328.32	329.98	324.09	337.64	334.01	327.98	330.44
310.09	307.81	310.27	302.59	311.17	311.07	308.66	313.22	307.32	317.38	307.06	312.44	318.71	314.34	313.75	318.4	306.68	307.51	313.05	306.86	313.79	311.46	306.66	313.93	313.91	314.99	319.87	316.21	314.35	314.99	313.02	313.45	309.69	307.53	308.59	312.29	306.29	313.68	307.14	307.4	310.99	314.58	312.07	317.1	306.95	305.58	310.14	309.02	310.08	308.28
319.12	308.54	312.87	311.84	319.12	308.66	320.47	318.22	312.58	309.28	315.64	315.95	311.43	305.26	313.3	314.79	318.57	318.39	315.51	317.1	307.9	310.18	313.49	309.25	312.92	316.48	314.72	312.21	313.96	311.71	315.66	313.87	320.32	310.97	312.59	312.52	314.9	312.39	314.7	310.74	311.74	320.17	309.05	313.32	313.66	307.38	308.05	310.92	312.41	312.59
301.38	303.68	299.78	299.01	295.95	301.35	296.73	306.24	305.29	305.46	299.93	304.32	297.49	298.01	309.41	296.32	302.03	300.48	300.94	301.84	302.25	294.66	298.9	309.76	298.39	303.45	297.09	296.16	303.58	296.68	295.35	300.23	299.53	308.54	304.31	302.07	297.85	303.53	300.16	297.02	303.98	304.07	302.37	294.36	305.75	301.25	295.11	300.78	296.97	303.24
300.39	310.07	308.34	311.33	303.6	306.01	304.52	304.22	309.47	301.62	301.13	306.68	311.09	305.93	309.18	303.96	305.66	303.05	306.12	305.48	305.67	307.03	308.66	304.47	306.95	314.41	312.71	296.47	298.04	302.38	308.12	303	305.23	306.16	307.26	301.8	307.61	302.58	304.35	309.48	303.65	308.73	310.34	311.6	308.78	313.33	307.19	313.06	304.34	308.45
303.08	303.03	301.48	300.95	308.06	307.87	304.83	302.49	307.83	304.53	303.4	305.86	303.79	304.41	300.8	303.91	301.38	305.85	305.38	298.98	303.49	309.72	299.34	308.55	304.75	304.94	310.66	307.32	302.73	305.9	308.91	304.22	302.53	300.59	304.85	299.53	312.67	306.05	300.81	305.97	306.21	302.81	307.77	306.48	304.17	308.81	304.85	303.9	307.97	304.26
299.97	304.45	301.47	298.57	298.93	300.73	303.65	300.82	305.83	302.73	302.72	309.17	307.2	304.04	302.34	308.07	296.62	300.09	301.89	305.24	305.26	297.99	301.48	297.4	301.06	298.86	305.11	305.77	306.29	298.24	298.39	305.76	300.4	309.78	301	299.97	301.35	302.35	298.33	298.47	293.38	308.2	304.25	298.75	301.21	303.78	306.44	301.3	300.32	303.9
315.17	314.87	314.62	313.44	317.73	309.57	308.82	309.77	314.26	318.85	314.16	314.65	313.96	320.93	318.1	316.09	321.57	311.55	316.14	309.19	305.99	312.19	310.33	309.61	317.9	313.54	306.85	312.93	317.52	309.2	313	307.11	304.51	315.14	315.94	319.65	307.71	317.15	315.43	313.34	310.68	306.4	314.54	304.97	313.28	312.78	310.52	309.82	304.03	314.19
321.55	316.87	315	314.44	324.03	315.8	318.55	311.98	312.85	323.45	322.29	320.9	320.43	313.08	314	318.49	321.74	320	313.3	320.5	324.5	308.47	324.39	324.28	311.69	323.69	315.18	314.35	327.41	317.54	317	326.22	311.81	319.77	318.6	317.59	320.54	315.53	318.82	325.85	320.57	320.71	319.75	322.25	318.7	310.76	318.46	323.96	315.9	317.81
294.9	294.54	294.71	297.66	296.24	297.61	293.61	295.38	294	294.05	292.62	295.06	291.89	294.14	295.07	293.11	294.15	299.99	289.08	290.36	293.88	294.55	296.53	295.49	296.46	295.37	298.76	290.42	296.8	299.51	296.95	295.6	299.88	295.22	293.76	288.94	294.1	288.63	288.71	297.38	292.15	291.57	300.76	296.11	292.08	295.93	290.67	295	298.25	295.31
293.63	297.19	296.15	288.8	291.8	296.49	291.59	290.95	293.93	294.17	297.55	292.76	301.83	301.41	292.17	300.91	295.92	295.04	299.23	295.92	295.9	299.45	296.18	297.59	294.46	292.97	286.75	296.89	296.62	297.82	293.93	296.48	292.39	295.43	296.1	298.6	297.78	298.75	295.71	294.1	291.77	294.13	300.3	294.89	291.09	294.51	292.51	293	297.2	294.89
300.69	302.66	307.24	307.52	299.13	306.43	299.16	299.11	302.35	301.53	296.92	297.55	304.08	301.96	306.94	305.55	302.89	294.39	302.84	299.89	305.83	297.62	295.21	307.25	302.16	300.53	305.69	305.57	301.96	303.11	298.38	305.46	299.95	307.68	302.62	307.9	298.73	301.07	305.29	299.19	305.15	296.05	306.6	301.23	299.94	305.47	299.84	302.52	307.86	301.5
312.34	316.15	321.58	315	313.38	319.07	318.41	313.6	314.14	314.47	318.07	311.15	324.81	314.87	315.35	314.47	319.26	315.13	320.07	311.69	311.28	311.33	309.38	314.71	312.87	317	312.19	317.06	319.57	317.62	315.4	317.82	321.29	326.53	305.19	313.63	308.26	312.1	311.46	315.34	315.29	311.25	317.55	321.64	317.48	315.51	314.96	316.65	314.65	314.59
302.41	305.9	305.34	307.6	303.54	309.88	312.32	300.25	309.09	304.46	309.18	303.65	308.78	300.29	308.87	308.29	299.2	311.23	302.47	302.34	302.16	307.42	302.53	306.57	306.34	311.93	308.78	304.52	311.27	307.28	302.46	293.57	304.75	301.3	309.4	304.25	297.7	309.49	312.15	308.65	307.19	303.19	302.52	304.84	304.26	308.59	300.2	307.21	306.56	301.92
305.7	308.87	298.55	303.23	302.24	309.53	300.37	303.96	301.48	303.23	303.83	304.6	308.88	307.47	290.92	311.48	306.66	305.05	305.57	294.99	310.94	303.42	300.69	303.9	287.75	300.78	298.62	302.34	294.56	295.87	300.07	298.67	305.37	301.64	304.24	300.7	299.37	302.37	302.4	300.53	306.02	302.31	300.83	305.96	301.3	305.96	308.77	299.13	302.76	300.23
303.63	299.97	304.46	309.41	308.19	300.51	302.62	312.76	306.9	304.84	299.04	299.01	308.44	295.21	303.55	299.16	307.25	307.07	301.55	308.41	314.57	305.74	307.33	309.19	298.85	306.63	307	315	304.26	301.24	304.54	304.22	314.33	308.35	306.89	309.86	298.53	312.59	305.86	299.69	304.07	302.77	307.79	304.35	299.24	309.82	310.4	305.53	298.2	304.53
304.07	307.91	309.75	303.09	305.42	305.11	315.02	304.42	302.43	299.79	312.56	311.7	308.21	308	303.56	304.75	297.98	305.53	309.41	305.45	305.19	312.36	309.11	304.96	310.17	308.6	303.28	298.04	313.83	299.63	302.55	306.17	314.13	296.62	302.51	311.55	306.5	306.45	308.8	311.97	314.8	306.17	311.51	310.43	308.26	311.32	304.46	311.44	306.04	315.02
325.56	319.61	326.22	325.35	330.01	323.38	324.79	323.16	326.91	318.16	324.1	335.46	318.82	329.39	326.31	327.8	323.02	326.39	327.21	326.17	329.14	330.05	323.09	320.28	323.51	324.89	318.47	326.76	327.18	318.17	325.02	329.61	331.71	328.73	325.98	326.37	314.6	325.9	319.78	328.61	326.04	323.74	329.8	324.61	328.38	331.15	322.42	323.11	324.7	335.21
308.08	314.06	305.19	311.18	304.86	307.81	310.93	309.88	308.48	313.27	311.11	311.69	312.37	314.51	312.69	314.72	313.29	311.01	307.91	309.39	314.65	314.2	314.75	312.97	314.82	314.38	312.96	311.94	307.61	308.86	310.2	316.48	314.06	314.76	305.27	309.3	299.14	307.3	308.61	312.2	313.7	314.62	314.64	312.22	310.75	313.01	305.59	308.37	313.44	309.97
304.32	303.26	295.24	302.9	301.32	301.83	303.29	308.85	303.83	304.36	301.14	302.47	300.43	305.52	301.28	304.44	303.73	295.74	307.3	306.57	300.03	300.76	304.76	303	298.55	296.92	310.99	297.67	301.29	307.31	306.47	312.16	301.19	300.88	299.2	301.62	298.38	297.87	306.26	301.92	305	306.95	292.35	307.12	308.57	303.62	292.41	299.47	303.43	304.18
318.94	310.59	311.85	313.08	317.52	308.53	314.64	319.21	316.75	313.97	314.68	315.73	313.24	313.58	310.93	323.44	326.93	313.01	317.8	316.31	309.59	314.94	318.56	313.89	317.39	319	313.8	313.03	318.72	311.61	317.28	311.18	307.22	313.12	320.05	321.96	312.64	309.41	311.38	316.77	319.07	322.26	307.4	316.01	311.96	321.2	312.92	313.47	316.33	321.95
296.9	299.62	293.53	295.99	296.22	295.92	290.81	301.26	294.57	295.61	302.09	290.51	295.24	284.25	293.35	291.73	293.55	295.54	295.57	288	300.97	293.71	293.48	293.71	299.1	293.31	290.31	288.14	295.43	291.16	294.95	295.44	294.75	285.68	296.94	293.45	289.78	292.1	292.68	288.93	295.13	298.63	299.78	295.67	289.64	293.95	298.95	296.71	288.5	292
305.24	304.94	300.52	299.86	307.12	305.11	307.34	305.3	303.6	308.12	307.3	305.66	303.92	301.34	303.23	306.76	308.04	311.96	305.44	302.52	310.82	305.25	311.52	303.89	306.48	303.87	311.02	301.67	302.84	306.28	299.38	295.85	304.66	298.46	303.81	308.56	299.24	308.33	301.53	312.94	306.86	307.93	301.11	305.12	304.8	305.33	306.28	298.37	308	299.07
307.67	308.6	305.96	302.85	305.75	304.64	301.89	315.53	309.47	301.31	302.49	307.15	310.13	306.13	307.11	312.22	307.26	313.93	314.75	313.9	313.65	311.89	313.42	313.16	300.41	311.53	310.59	306.05	311.02	311.34	313.2	309.16	304.88	310.16	313.84	311.52	314.05	309	307.99	312.24	304.9	306.98	309.57	313.41	312.1	312.42	309.97	311.12	306.46	312.44
303.37	307.23	310.52	307.1	304.35	310.34	311	305.41	311.74	304.8	303.5	310.33	308	307.72	307.92	304.27	304.44	312.28	315.26	314.17	307.91	313.71	314.53	309.72	315.52	314.88	309	306.24	306.79	306.22	312.74	308.77	316.44	311.78	316.51	311.32	308.88	306.73	313.14	314.48	310.02	317.11	308.89	310.52	309.41	305.98	306.51	308.42	304.07	306.34
305.84	304.02	304.16	303.63	312.04	301.94	302.05	314.69	301.03	304.67	301.44	306.57	310.02	302.49	296.45	306.67	303.16	312.33	303.4	299.13	303.97	308.09	307.92	303.6	302.78	305.01	311.18	302.61	306.51	301.05	306.36	308.23	302.88	307.8	302.01	295.98	304.33	304.47	303.89	304.88	301.81	308	300.15	306.59	307.14	297.72	305.22	304.95	304.06	308.03
316.22	315.15	308.82	312.04	311.36	307.37	307.12	308.12	307.25	305.34	307.82	300.89	306.06	312.43	306.14	305.05	302.85	308.01	307.8	313.52	310.55	308.78	304.98	307.34	300.94	308.12	301.15	310.45	307.67	302.99	311.3	314.64	307.65	313.58	306.79	303.4	308.64	312.6	311.16	304.32	304.59	308.01	305.37	306.02	309.23	307.74	301.23	309.59	310.87	307.48
305.41	306.18	306.32	306.49	305.68	304.18	309.61	299.84	309.79	301.4	305.51	302.78	303.33	303.02	306.42	295.89	308.78	309.57	305.17	315.47	312.03	308.34	309.29	311.6	298.57	306.15	308.06	306.16	302.96	302.73	306.2	303.69	302.25	300.6	308.14	302.92	303.8	298.3	303.45	306.62	304.67	313.28	301.14	303.22	297.58	307.48	304.45	317.33	308.64	309.09
327.48	324.83	326.38	322.44	324.63	321.4	325.47	323.9	329	330.77	330.69	327.27	324.27	331.21	322.69	330.09	326.29	323.99	326.87	322.56	327.15	326.02	323.46	323.49	330.43	324.03	327.67	326.7	319.46	324.96	326.08	326.39	325.18	329.5	322.53	326.19	326.56	319.08	324.61	317.59	327.55	332.27	320.86	320.05	323.43	322.63	329.44	328.2	327.02	321.96
305.03	297.07	301.59	295.07	297.42	303.9	300.75	295.51	304.27	302.42	306.35	310.07	307.71	308.78	302.55	306.67	299.97	301.28	301.26	306.2	297.49	302.65	301.77	302.04	304.71	297.64	302.11	300.52	302.88	308.9	301.9	301.96	307.06	294.92	301.4	308.86	301.72	307.4	303.51	309.12	308.77	298.77	300.18	304	306.1	301.2	307.69	295.98	304.36	300.3
298.64	300.17	309.27	303.91	301.13	299.15	302.43	303.47	305.48	305.86	310.61	305.32	309.87	296.87	301.2	308.68	308.1	302.89	301.08	302.27	306.54	297.05	300.97	301.95	305.7	299.46	306.7	302.55	295.53	302.86	299.25	305.91	312.66	294.46	298.16	307.76	308.35	296.08	305.19	306.34	299.26	300.95	304.2	306.37	301.97	299.31	308.57	305.69	297.64	302.45
317.11	311.08	305.51	320.92	311.09	309.95	312.17	311.87	312.48	309.5	317.92	311.54	304.13	311.64	315.2	318.77	309.19	307.8	319.79	315.56	317.53	311.79	309.31	318.87	317.25	311.69	316.08	311.99	317.04	318.63	313.81	305.28	312.75	312.25	305.94	323.31	311.63	309.38	310.52	305.55	310.95	312.9	315.01	308.88	313.65	316.54	308.94	313.41	313.35	316.44
319.62	316.13	321.79	320.09	316.57	323.52	314.44	314.9	320.56	309.7	316.43	320.99	321.95	322.93	317.77	324.19	314.37	315.88	317.87	319.18	309.27	319.94	314.89	317.66	316.37	314.96	322.06	309.7	323.12	324.08	319.53	317.55	321	314.55	316.89	313.1	315.99	318.62	321.73	314.27	317.26	312.17	311.97	320.12	318.76	319.76	322.83	312.11	315.31	322.26
306.92	310.92	311.21	305.35	304.67	310.13	309.08	302.98	304.51	311.36	306.7	300.83	304.78	306.57	303.5	302.85	303.88	307.15	305.55	303.79	306.16	304.76	307.96	305.8	298.83	302.63	303.9	300.59	303.7	301.8	305.05	304.1	298.66	311.03	307.35	300.34	308.57	304.17	307.45	296.29	308.65	299.13	300.82	308.5	306.4	302.62	304.5	306.05	301.23	303.44
301.89	317.05	312.76	312.56	309.98	306.66	314.79	308.34	308.18	313.5	305.91	317.75	312.3	309.23	317.77	315.12	320.79	310.84	312.83	307.92	315.37	309.17	313.18	309.85	312.26	302.48	310.61	309.49	306.72	313.44	314.11	308.64	311.13	304.85	313.51	306.15	314.41	310.44	310.09	313.3	306.26	305.23	310.34	308.77	308.61	314.22	303.55	311.13	310.63	315.48
316.5	321.07	319.25	324.74	309.7	317.1	314.57	317.42	317.13	316.99	320.43	319.63	320.17	324.1	319.96	321.31	313.58	320.58	323.04	319.83	317.18	327.78	324.08	309.98	325.46	312.39	325.31	318.77	314.05	315.8	317.69	313.3	316.05	311.96	315.77	320.68	310.95	325.78	321.12	317.99	321.46	316.37	321.55	314.71	307.69	316.23	317.65	317.86	313.97	319.79
301.46	308.06	307.85	296.73	307.2	306.25	308.28	311.74	303.92	305.72	306.95	305.78	306.11	301.82	306.03	310.92	302.23	306.36	308.16	305.89	303.54	304.17	304.09	314.48	305.15	309.06	305.29	306.88	300.64	304.56	307.07	301.65	307.73	302.22	306.73	305.12	305.33	298.65	306.97	304.07	303.31	306.65	312.15	305.43	309.61	302.32	306.35	306.75	299.01	311.98
314.62	312.86	309.6	319.16	311.86	318.95	314.63	312.56	315.67	313.91	315.23	310.09	314.8	324.28	316.06	308.46	313.4	317.2	314.32	316.41	318.68	314.82	315.44	313.54	316	321.37	313.85	317.02	311.66	319.21	312.23	311.9	315.84	312.3	316.88	315.31	315.78	318.88	312.87	314.06	314.69	316.41	318.91	314.82	310.66	314.96	314.97	311.09	316.45	314.2
301.81	302.68	302.46	295.66	300.71	305.26	303.84	302.22	303.19	303.98	294.67	308.28	307.21	304.15	295.04	304.93	300.79	305.93	304.17	298.71	296.77	297.09	302.47	301.25	300.48	308.88	303.89	304.4	304.97	303.27	302.9	305.88	300.95	303.55	305.18	294.24	301.02	302.42	300.26	293.62	306.08	303.04	308.56	303.37	300.69	301.11	300.45	300.32	308.82	302.58
307.23	307.24	307.48	302.19	303.6	302.91	304.16	301.89	306.15	297.26	314.28	302.21	306.82	307.37	305.98	305.58	304.14	307.1	311.09	301.82	302.12	305.23	309.15	309.22	310.3	303.98	306.03	306.06	309.19	311.04	307.67	309.44	306.9	304.35	302.11	308.27	306.25	305.64	307.43	312.1	305.56	308.53	299.08	299.21	315.35	311.45	307.26	314.33	306.71	307.8
312.04	318.25	319.89	317.98	310.09	319.06	317.91	320.65	311.66	306.98	306.77	314.51	306.94	310.41	315.42	315.03	310.48	317.66	320.96	311.77	312.48	316.89	316.91	310.57	317.82	313.86	316	318.67	307.94	312.84	315.37	316.49	311.38	309.86	315.52	309.07	314.28	310.1	318.91	318	310.41	317.61	318.51	316.32	316.71	313.68	313.06	311.27	308.86	315.43
310.89	310.06	311.75	311.86	316.47	317	311.63	314.8	318.3	311.77	320.22	315.93	321.51	307.52	319.58	305.14	315.85	313.13	307.2	312.16	313.03	307.8	308.97	318.91	314.19	314.05	311.03	313.35	320.18	311.27	320.77	316.96	314.56	310.37	313.08	304.1	308.52	309.5	323.43	309.64	315.65	314.68	316.69	318.29	317.38	310.47	311.15	310.32	321.23	308.57
299.16	305.88	298.04	302.09	297.22	297.92	305.8	305.14	300.41	307.08	302.06	298.49	298.27	298.06	310.97	302.22	290.76	300.98	301.9	304.96	301	298.75	303.56	301.15	297.14	301.1	301.71	305.98	301.08	299.53	294.9	300.77	300.1	304.68	300.55	298.64	298.75	307.26	300.23	298.04	297.22	305.27	300.08	300.58	296.5	302.52	311.4	300.57	300.85	301.65
311.25	305.19	303.75	308	304.38	311.55	303.55	311.48	311.88	310.72	308.41	310.52	305.85	303.48	309.9	310.69	309.94	308.72	308.28	310.76	306.69	308.57	305.29	306.65	305.02	309.12	305.34	306.57	306.26	311.54	309.62	301.98	303.78	304.08	301.77	300.16	304.16	303.62	301.55	307.79	316.14	310.68	309.17	305.73	303.59	299.72	308.65	309.42	312.12	310.43
311.47	312.23	316.17	318.2	326.19	309.76	316.47	319.42	316.92	311.34	310.09	315.69	318.63	317.9	314.28	311.22	312.44	310.15	307.11	312.6	315.56	312.28	311.9	313.76	313.51	322.73	309	319.83	315.69	314.75	313.29	316.2	315.53	307.02	317.89	310.72	315.44	313.43	313.05	310.02	311.07	311.17	307.74	314.5	315.52	319.56	315.65	305.94	314.3	318.81
310.96	312.49	309.66	315.02	315.88	314.1	311.18	312.22	313.28	309.51	312.47	314.77	307.45	306.7	314.16	312.74	313	320.37	316.32	315.75	315.95	316.46	323.85	314.72	313.91	310.4	309.18	318.58	312.04	314.57	316.8	315.33	308.87	311.76	310.78	312.35	308.32	317.1	314.83	319.87	302.09	308.79	311.34	310.6	308.75	315.06	312.02	309.3	321.77	308.45
319.32	325.3	330.09	323.58	322.55	324.71	325.11	320.57	325.49	334.15	324.43	325.32	324.67	322.89	325.6	322.12	320.45	322.82	322.71	321.46	323.45	327.02	327.48	324.65	323.61	324.15	320.64	323.64	322.37	325.16	327.45	323.34	317.41	332.69	326.89	320.63	333	328.33	318.69	329.52	321.89	330.75	326.71	316.19	332.36	323.6	328.62	320.19	330.91	322.93
304.55	304.41	301.78	308.16	307.53	307.18	303.53	295.33	302.03	300.3	304.84	306.39	303.16	302.59	305.69	296.61	295.15	300.06	302.13	303.55	306.13	299.03	306.79	302.57	300.09	306.66	303.04	308.46	306.83	309.89	307.09	304.06	295.42	304.48	308.51	300.85	300.48	301.68	301.58	307.83	301.84	304.64	300.13	304.49	296.98	298	297.49	309.15	304.07	300.08
304.72	305.06	304.17	304.79	304.6	307.68	306.02	307.73	305.08	301.09	302.69	305.91	300.01	294.06	305.05	307.76	300.97	306	301.95	301.27	305.51	300.59	307.44	307.7	301.62	306.68	301.28	310.61	300.49	296.59	303.18	301.58	302.33	306.4	303.16	304.84	306.33	305.69	306.34	300.46	301.01	305.09	299.39	299.5	307.81	306.45	298.37	309.65	302.39	297.5
312.64	306.66	300.81	307.4	308.79	317.61	307	310.72	310.16	306.47	310.28	308.2	309.19	313.41	311.52	307.91	308.5	310.86	304.28	313.98	301.7	315.69	302.85	305.12	308.3	304.65	309.71	313.78	309.64	299.66	306.03	305.7	309.32	307.1	309.46	308.57	309.01	315.13	311.94	311.89	304.29	318.83	304.92	308.09	311.94	310.79	312.73	314.1	308.04	317.49
304.95	313.35	298.3	299.79	310.96	308	300.82	308.79	296.7	300.75	308.22	298.77	308.89	308.31	302.2	300.36	299.85	300.12	301.52	300.07	304.53	314.78	299.71	306.19	311.72	300.54	304.53	307.4	303.5	309.43	308.43	298.54	304.03	306.35	298.25	300.31	306.64	302.69	309.51	303.47	305.51	296.64	305	305.2	305.25	297.08	302.21	303.76	308.46	307.52
307.41	313.99	308.57	316.88	310.47	301.03	318.81	312.96	316.01	310.61	308.76	314.42	307.96	311.85	310.09	310.09	311.28	302.64	316.61	311.33	311.78	322.82	309.8	309.3	314.35	314.3	314.76	307.1	304.24	316.84	319.6	318.14	308.58	312.64	317.4	310.58	316.83	313.41	309.52	314.63	311.71	308.2	315.98	316.66	313.77	305.54	315.59	314.74	313.49	311.34
309.94	318.38	313.42	315.27	317.85	317.66	313.01	311.5	315.36	316.61	320.24	314.29	304.49	315.81	314.48	320.77	320.69	310.99	315.05	312.02	322.41	323.69	320.43	318.88	324.64	319.79	321.68	318.71	315.97	318.17	324.52	314.62	319.59	313.62	319.09	314.19	316.63	315.08	311.33	312.59	318.58	318.88	320.13	311	322.26	317.99	315.32	317.65	319.18	320.87
304.37	305.96	300.67	298.83	298.52	304.57	307.81	304.85	304.71	301.99	305.02	305.06	303.06	298.02	298.67	298.51	304.82	295.65	305.03	302.17	308.52	307.42	305.71	301.98	312.55	311.59	297.07	300.72	305.25	310.71	297.1	304.18	303.24	295.38	303.53	306.36	303.55	300.29	307.12	301.04	301.01	307.24	302.68	303.44	304.27	299.18	307.44	301.6	302.88	298.89
326.43	315.08	321.88	319.56	320.23	307.25	318.9	321.67	317.26	321.49	315.26	319.84	326.68	325.74	316.36	323.42	320.4	324.55	327.46	316.13	315.92	319.14	320.33	314.16	318.92	316.25	318.71	324.93	323.83	321.29	323.04	309.7	316.72	316.69	312.84	324.5	325.04	318.02	316.15	321.31	318.1	317.55	320.9	316.51	321.78	318.49	322.56	318.42	323.84	320.74
312.31	314.38	316.81	316.53	313.64	308.93	309.72	315.63	308.38	314.47	312.16	320.06	308.3	312.77	315.23	307.35	315.7	314.45	316.92	305.16	314.82	314.64	313.89	312.75	318.48	306.81	312.63	306.62	307.46	315.41	306.35	312.35	309.86	308.08	307.96	307.86	311.68	316.8	315.45	304.23	304.15	321.69	313.94	312.6	315.36	311.82	310.19	311.68	306.34	307.78
301.9	304.63	310.71	305.11	308.8	311.28	309.19	309.93	304.23	308.78	315.25	313.31	304.41	303.43	306.88	298.98	303.63	307.4	306.73	308.74	309.68	306.11	311.32	305.5	314.5	311.91	303.65	302.12	306.18	313.97	305.33	312.03	312.23	301.63	300.88	309.11	312.3	312.38	306.6	307.08	299.23	306.75	306.23	312	306.96	304.13	309.17	306.99	305.71	304.16
299.3	300.35	303.69	296.02	303.71	300.52	304.35	302.99	301.64	301.48	304.42	291.77	307.45	301	294.34	300.51	306.34	304.4	295.27	300.22	300.6	296.96	310.41	297.43	303.67	300	294.97	303.78	310.04	304.18	300.67	299.7	297.08	301.48	306.85	295.99	297.76	296.77	296.37	301.37	294.17	300.22	299.69	302.52	300.31	299.5	299.75	304.49	295.09	301.88
325.93	324.78	322.9	324.86	323.96	333.87	323.95	322.32	324.74	320.45	325.38	318.39	320.42	326.7	330.08	323.88	327.09	329.65	320.84	322.11	330.5	320.52	316.23	325.19	323.41	328.61	324.57	325.77	336.54	322.2	328.31	326.94	320.91	325.02	324.82	321.29	326.26	320.02	325.26	322.91	330.67	322.49	323.24	328	319.69	326.75	329.89	330.22	323.85	326.5
314.96	303.96	306.91	307.31	305.9	310.35	296.3	302.85	309.82	299.64	307.61	306.12	297.28	310.27	307.38	305.6	309.99	309.56	307.59	302.05	304.98	306.76	307.93	306.78	306.63	303.06	304.67	301.74	305.95	315.77	310.31	306.13	301.86	308.87	302.96	309.19	302.96	304.46	304.92	304.31	301.8	302.15	307.17	306.65	305.08	308.7	310.67	300.57	304.54	302.18
297.64	315.29	312.72	311.76	315.64	306.58	315.03	317.6	311.41	304.93	311.36	312.77	310.35	312	311.13	305.33	309.16	313.3	312.23	316.04	314.38	314.15	316.28	305.58	310.19	307.82	308.36	313.5	311.71	308.65	315.8	318.53	309.33	313.98	316.88	320.26	311.97	313.62	313.89	308.15	311.87	309.44	309.02	311.48	316.38	307.81	314.79	313.19	318.19	313.07
307.77	305.9	313.39	304.68	308.34	314.52	310.88	305.02	309.21	312.16	310.73	309.26	310.96	309.9	303.65	309.16	308.32	304.5	312.31	306.62	308.67	308.63	306.27	309.1	313.02	308.38	303.12	305.54	307.61	307.51	310.12	307.64	302.13	303.58	309.76	312.89	311.46	310.8	311.75	308.37	310.41	310.84	307.65	303.8	303.63	306.62	311.21	310.79	314.19	311.24
321.9	318.7	324.87	317.88	314.51	322.32	317.51	312.11	321.8	320.32	321.21	317.14	319.32	311.05	322.51	318.56	321.63	317.44	319.39	317.64	319.45	319.66	321.18	313.75	320.17	316.31	314.46	318.31	324.12	317.5	319.3	318.81	329.55	314.99	322.89	325.72	320.77	319.83	320.07	318.07	320.49	315.93	324.84	321.25	317.49	321.06	311.77	317.73	313.24	321.56
297.02	297.55	296.22	293.23	304.31	296.01	293.82	295.76	299.05	301.67	295.76	304.14	296.45	296.7	295.6	293.91	304.57	292.99	293.55	304.7	297.12	297.3	294.96	300.17	299.23	294.73	298.94	301.43	294.33	289.63	299.31	295.09	293.97	300.29	292.93	300.34	295.92	301.78	296.6	293.46	285.19	294.98	294.85	296.58	298.16	290.61	292.98	295.06	300.69	293.69
320.73	315.25	332.09	326.71	326.91	320.08	318.46	324.52	331.98	322.89	320.41	331.37	328.3	325.76	320.34	330.06	327.89	324.54	326.97	322.9	328.71	328.81	319.18	323.41	324.19	326.67	321.09	324.56	323.52	323.14	324.77	333.58	323.19	322.52	316.03	323.37	319.32	312.7	322.82	325.38	322.97	324.02	329.76	320.71	329.17	318.88	318.83	323.06	315.18	324.19
330.29	320.47	322.41	334.28	327.88	321.54	320.69	334.23	326.74	323.25	329.12	329.86	323.68	322.67	329.52	330.15	328.77	324.4	325.56	324.97	327.1	330.16	325.94	324.8	332.52	319.86	329.93	338.95	336.27	331.88	331.41	333.03	331.23	327.95	325.77	328.63	325.56	319.33	330.19	326.6	322.87	321.41	330.6	327.25	326.84	327.31	323.52	328.17	326.18	328.51
306.14	307.75	303.25	307.47	302.27	315	311.77	307.69	306.96	308.43	309.86	303.18	300.54	312.37	317.18	300.59	309	306.35	310.02	311.37	314.77	310.24	309.07	309.56	306.65	309.13	304.37	307.87	303.53	303.63	307.88	309.67	303.51	308.58	308.09	308.83	304.42	305.93	314.54	304.91	302.95	310.37	312.47	310.77	316.62	306.96	309.3	306.96	308.57	310.37
326.98	332.78	334.43	327.62	329.51	323.85	333.52	328.3	331.33	320.14	322.38	324.29	320.26	322.08	322.6	321.72	333.8	319.9	329.75	324.94	320.29	323.99	330.14	332.35	328.99	319.58	325.57	331.93	325.19	330.7	323.91	333.99	331.36	326.55	326.93	324.41	328.41	325.83	328.83	319.3	326.36	334.3	319.25	328.02	327.66	331.75	320.83	331.67	328.88	332.93
310.59	298.08	304.9	304.9	303.39	299.88	306.9	306.38	306.94	294.85	294.76	299.26	298.44	302.25	301.27	304.6	297.87	307.93	306.74	305.37	306.22	299.7	306.02	300.55	300.61	296.27	306.42	303.69	303.98	301.8	298.71	304.36	308.15	304.73	299.86	301.15	306.18	302.93	300.64	305.72	298.89	295.31	304.66	308.66	298.29	302.4	304.39	301.86	301.51	310.98
304.6	309.74	308.93	302.94	313.47	307.2	312.79	310.58	312.17	310.9	313.57	313.16	315.97	314.68	320.28	316.36	302.26	308.95	314.64	320.01	314.61	316.87	310.6	311.3	309.46	308.4	309.08	307.31	305.38	304.17	312.72	315.09	309.38	309.63	308.45	312.11	302.63	314.35	312.08	310.51	306.76	309.94	306.43	312.75	318.19	307.19	315.26	311.72	311.54	311.93
296.12	294.15	291.88	290.89	290.75	296.12	290.22	291.36	301.52	299.23	290.49	292.66	298.06	294.3	292.33	296.04	304.63	298.12	288.4	294.67	293.07	294.54	291.88	289.08	295.12	295.49	301.83	299.78	293.33	286.37	295.23	299.38	293.59	299.53	294.09	292.04	297.38	298.13	290.1	291.79	291.44	290.81	294.18	299.55	297.84	285.03	284.32	299.82	292.87	286.64
300.06	307.83	299.63	301.28	303.83	299.86	292.94	297.71	303.4	302.56	299.52	296.5	303.73	290.15	312.21	299.6	298.89	300.9	302.57	294.82	299.69	306.79	299.78	297.45	299.35	300.81	296.34	296.74	301.46	295.9	302.48	305.24	305.04	303.09	296.86	299.76	302.47	306.3	305.62	304.88	300.84	297.41	301.77	299.98	300.12	295.07	301.26	298.29	302.99	304.23
307.25	305.51	308.12	307.6	296.83	307	306.61	306.82	304.14	304.99	305.42	308.8	299.05	302.86	296.86	300.52	306.12	310.44	307.07	306.71	314.43	307.84	307.95	316.13	299.39	309.94	309.52	303.08	299.21	303.6	306.2	307.49	303.71	307.02	308.37	307.05	307.88	297.53	301.34	296.91	316.28	300.54	306.9	306.76	303.76	302.29	300.6	308.32	304.62	307.26
319.18	317.9	316.26	319.16	314.32	316.64	316.83	319.92	314.79	315.03	312.6	314.41	314.34	305.98	316.6	317.7	323.83	310.91	313.4	315.63	308.58	312.13	316.89	316.51	313.59	318.39	313.27	317.51	315.19	316.97	320.21	311.67	312.92	314.21	318.88	313.84	310.72	315.46	309.99	312.68	319.97	316.08	318.54	319.18	312.77	316.83	320.18	315.67	310.76	318.13
303.93	300.36	306.45	303.93	302.54	305.66	298.9	299.49	306.79	304.6	301.34	306.01	301.41	309.74	306.78	296.68	298.25	306.35	304.33	300.65	305.13	298.41	309.63	300.38	305.05	299.76	300.07	296.54	302.07	303.88	304.01	303.4	299.45	294.39	304.31	295.18	303.43	302.15	303.82	300.36	300.68	303.56	294.94	309.05	310.65	299.06	299.29	304.28	302.5	307.31
298.86	298.94	301.4	298.82	296.74	312.34	305.71	306.24	305.61	311.4	303.01	310.81	304.75	296.84	305.08	306.98	303.61	310.89	305.27	291.24	308.04	301.65	296.42	301.68	304.05	302.67	302.85	304.91	308	296.25	300.51	303.38	303.02	305.28	299.74	303.86	302.77	301.62	301.76	302.57	300.33	311.44	307.78	307.95	303.17	303.9	303.67	304.6	301.41	299.23
311.79	309.25	312.97	311.71	318.58	313.02	308.16	319.06	322.03	315.34	314.35	317.02	310.86	309.67	317.05	313.72	317.63	312.95	311.23	316.37	307.9	317.03	316.54	306.58	312.86	315.67	314.24	304.98	307.68	309.58	304.66	318.37	309.9	313.4	313.82	312.73	307.34	315.59	312.08	315.92	321.68	312.05	308.6	313.1	323.95	316.62	321.36	317.37	316.98	314.07
299.16	280.61	294.63	291.41	297.6	296.45	296.23	290.69	298.07	298.05	296.67	296.45	296.35	293.76	295.18	297.07	298.17	292.47	301.44	301.58	293.96	295.07	295.36	295.79	297.27	291.63	293.61	294.45	290.71	303.44	295.27	292.68	299.65	295.78	297.3	296.99	302.65	297.57	296.44	298.9	293.89	299.43	295.04	298.39	297.2	297.5	294.76	295.56	297.22	291.34
309.13	303.07	308.18	300.21	305.59	309.24	299.86	299.32	309.57	312.93	308.46	300.61	307.72	312.02	312.37	305.62	307.59	306.3	305.94	310.42	306.21	303.04	301.52	306.49	308.57	309.42	308.67	305.21	307.35	302.23	306.07	300.34	304.94	307.48	311.1	299.15	302.78	300.07	305.39	307.8	306.86	306.51	305.29	311.64	309.11	304.02	306.41	303.26	306.43	310.91
303.15	303.83	303.81	313.15	299.81	307.92	303.39	303.48	308.53	299.86	304.72	304.73	305.04	298.88	304.78	296.87	300.11	301.28	314.18	302.81	306.87	304.63	301.23	310.41	303.22	305.27	300.45	301.46	299.79	306.89	303.76	299.4	302.08	294.33	299.03	309.61	308.25	300.34	306.42	305.4	301.9	309.07	306.86	294.04	310.72	301.81	301.56	300.18	308.69	298.67
322.56	323.72	321.34	321.68	310.69	320.39	324.03	322.06	321.42	312.85	316.34	321.34	319.51	311.63	321.12	308.86	319.54	318.87	320.82	325.77	316.33	321.14	315.91	322.21	317.26	310.99	321.62	317.42	313.36	321.12	316.44	316.42	325.91	318.64	312.48	317.92	317.44	320.99	321.81	323.57	314.91	322.19	322	322.43	318.63	319.09	316.79	325.41	310.22	322.5
316.28	324.49	319.74	321.48	319.48	312.54	319.34	315.62	314.48	317.75	314.57	319.03	314.52	316.65	316.14	321.28	323.03	317.22	322.03	325.45	321.56	317.75	321.45	320.64	315.51	317.03	314.11	317.03	316.64	318.46	321.09	316.5	320.17	318.18	316.32	321.27	321.38	321.13	317.88	319.8	316.47	311.75	318.65	320.42	320.52	316.34	321.56	317.49	317.2	314.18
315.3	315.2	311.89	313.24	311.78	304.02	314.52	310.78	311.89	310.34	310.67	322.26	304.27	312.35	313.69	320.02	314.51	307.15	319.46	307.33	318.88	314.8	314.98	311.88	313.12	316.1	315.56	317	311.87	312.34	306.78	314.65	312.61	319.41	311.51	308.06	311.67	314.23	311.26	314.08	310.57	310.63	311.48	312.51	310	312.55	312.21	313.05	312.96	313
316.47	311.26	316.51	313.57	308.77	316.7	306.68	308.94	318.85	312.7	313.15	319.28	310.18	312.36	309.54	309.47	313.46	316.08	315.58	311.59	316.57	310.72	308.06	311.25	323.65	313.57	305.93	313.7	309.37	311.66	316.24	313.03	316.29	314.7	315.61	317.83	315.53	311.59	310.84	312.95	308.73	313.55	312.69	312.97	309.79	309.44	315.76	313.98	315.04	315.94
316.2	305.88	308.83	322.48	316.77	318.98	318.25	316.07	317.02	316.37	316.6	316.91	310.77	307.49	312.94	316.86	321.57	314.22	312.32	312	323.48	317.67	309.34	316.97	317.23	309.81	306.22	319.3	315.71	315.64	319.4	319.03	315.11	316.21	317.52	315.45	308.04	312.89	315.19	318.46	317.3	310.6	317.52	315.4	304.39	316.39	313.72	311.53	316.44	314.3
316.63	313.94	306.78	306.37	319.16	309.71	310.94	319.2	313.33	311.14	312.68	312.51	315.25	314	318.53	321.51	317.06	312.87	313.19	310.21	304	314.8	316.02	312.01	316.16	309.41	313.06	310.03	312.88	316.75	303.33	314.43	311.1	313.84	307.24	309.45	301.07	317.77	312.11	309.87	308.49	313.72	319.59	306.71	309.57	316.84	314.17	312.13	314.74	306.35
324.86	330.16	322.07	329.71	327.28	325.78	325.61	325.68	328.33	319.57	318.68	326.4	324.32	330.93	326.54	336.13	326.93	338.29	331.32	338.84	325.18	331.2	327.85	330.67	333.91	322.78	329.17	330.23	321.3	335.29	329	329.77	329.02	327.85	328.48	333.82	328.18	322.84	324.77	327.6	329.91	326.31	332.92	329.87	332.85	321	325.9	325.59	330.69	333.65
329.6	320.52	325.09	319.25	331.94	327.8	331.37	325.76	323.66	330.69	326.98	324.77	327.59	329.56	328.84	324.56	327.11	329.65	322.31	327.8	322.47	323.15	329.73	313.96	326.33	325.91	333.05	321.84	323.9	323.07	323.27	330.13	325.56	328.97	325.52	314.89	328.96	324.18	326.88	323.27	329.91	328.76	325.06	318.16	322.25	331.36	327.26	323.59	326.78	320.44
317.1	308.65	316.42	316.4	311.63	318.02	314.71	310.65	312.94	321.55	320.88	316.81	311.07	311.45	307.81	323.18	316.45	312.24	316.23	306.09	312.61	308.6	308.13	307.91	317.27	316.31	315.72	318.51	312.89	313.1	317.04	317.65	321.1	312.33	312.36	311.59	314.19	314.83	310.58	318.59	311.33	314.81	319.43	309.33	316.04	320.56	318.05	314.13	310.51	311.32
317.45	311.65	314.2	310.58	315.62	311.31	323.21	318.54	310.92	311.25	315.42	315.07	306.03	313.43	308.34	317.78	310.25	314.16	312.08	315.79	312.25	312.12	317	319.11	316.51	311.24	310.93	307.93	313.02	316.64	313.1	315.22	310.99	308.76	315.49	317.66	312.23	318.32	305.94	308.22	316.46	310.41	317.91	308.66	308	315.23	307.91	309.27	307.43	315.97
312.02	310.77	316.94	316.73	312.46	313.31	311.85	310.5	319.67	311.97	310.13	314.28	317.95	317.56	316.65	313.29	306.33	315.64	311.96	313.57	316.81	315	310.44	311.45	313.03	316.42	312.42	313.5	313.62	314.95	311.49	310.62	316.78	314.92	316.1	317.79	312.84	306.12	314.77	315.73	316.7	318.82	314.59	312.58	315.52	320.52	315.78	313.83	320.3	305.32
302.24	300.92	296.3	296.82	300.32	309.24	294.58	299.97	302.19	303.95	304.91	298.62	299.88	301.83	305.7	302.22	307.67	306.5	303.38	306.92	304.33	302.64	302.02	291.68	296.98	301.63	308.13	306.63	297.73	302.42	299.5	303.87	297.01	302.61	303.51	305.49	304.04	311.1	298.25	305.07	302.46	300.8	303.47	307.9	303.28	296.9	299.1	303.32	297.67	310.26
314.56	316.63	320.02	311.79	314.38	311.73	313.98	317.06	308.5	311.81	316.7	309.22	313.73	313.08	316.21	310.85	316.53	309.52	310.71	309.4	322.98	310.6	313.74	322.99	316.64	308.05	314.65	310.72	312.23	308.73	313.15	314.65	310.79	318.04	317.87	321.55	317.97	318.38	308.41	308.98	312.84	316.59	312.8	311.74	315.16	315.4	305.98	310.67	310.1	315.04
315.79	322.85	315.2	321.64	317.43	314.54	315.12	318.69	312.05	320.37	318.7	325.98	318.2	318.14	321.57	316.88	313.22	319.59	322.99	318.72	316.27	315.38	315.14	321.19	314.09	314.73	316.38	317.32	314.65	314.35	315.05	315.02	326.1	316.83	313.43	310.86	308.92	319.02	311.09	314.72	316.65	321.06	318.72	320.96	309.87	314.34	319.1	319.32	316.59	329.38
316.91	310.79	311.83	311.45	308.25	312.55	311.46	309.96	313.23	315.68	305.75	316.91	311.34	311.52	314.03	311.32	313.15	308.66	317.11	308.72	304.73	305.26	312.51	314.06	313.06	311.34	318.87	316.16	307.57	310.58	305.47	312.09	316	310.98	314.56	307.37	310.51	316.5	309.23	302.12	317.37	315.03	306.37	308.94	316.15	311.84	305.86	311.65	309.06	304.93
305.67	306.52	311.67	313.81	313.62	308.55	303.15	322.92	316.1	312.45	317.66	316.18	312.18	310.29	314.04	317.31	313.29	319	309.28	304.53	314.07	307.8	314.2	316.84	313.71	314.07	318.87	317.25	314.01	311.79	307.6	312.06	319.41	311.72	317.76	310.31	306.15	314.07	311.86	315.44	312.09	307.15	309.22	315.58	309.65	314.8	316.25	314.68	306.89	313.54
326.32	327	322.98	318.56	324.96	324.91	326.14	335.38	321.5	326.68	330.64	325.54	323.21	327.45	325.57	323.03	322.18	324.26	325.99	331.97	328.36	319.85	317.64	327.54	317.62	327.88	319.9	320.47	325.44	329.33	325.86	326.02	321.25	323.96	324.17	329.07	325.9	319.15	325.52	321.4	326.59	324.85	325.13	320.33	322.93	320.55	327.77	319.19	324.1	321.04
292.98	297.66	291.74	292.37	305.67	301.81	297.28	304.98	291.69	301.43	297.04	295.57	300.5	295.62	296.82	308.26	296.48	293.87	294.58	296.21	295.97	294.29	294.51	292.57	301.51	296.2	294.02	297.23	296.61	293.27	292.37	297.54	299.53	295.92	289.39	294.97	294.54	296.36	295.31	309.91	296.82	294.13	292.73	298.95	296.11	294.85	295.4	298.92	300.41	293.05
304.8	301.35	303.83	305.75	299.88	298.78	307.48	303.64	304.08	302.71	307.04	311.22	299.68	308.11	301.72	308.65	301.66	305.29	313.43	305.38	303.78	309.88	301.78	305.33	300.18	309.72	308.43	304.83	298.2	302.79	303.66	304.11	309.37	305.38	310.97	300.1	303.97	306.88	303.55	304.93	302.28	302.78	307.39	305.44	305.89	307.35	300.93	303.68	303.86	296.91
305.62	302.24	306.53	304.22	309.4	305.83	305.46	305.33	296.81	298.29	305.94	307.41	303.71	305.32	301.14	301.41	305.66	306.86	309.63	310.76	301.68	304.47	301.66	306.08	309.82	305.09	302.53	306.87	306.06	300.26	314.89	310.01	300.45	300.97	301.88	305.48	301.27	296.15	296.99	297.94	300.04	302.81	301.22	299.68	295.8	300.15	298.24	292.96	302.96	305.49
299.19	306.29	306.48	309.29	311.16	303.57	305.88	302.46	310.89	310.54	304.11	307.97	296.61	301.08	304.09	305.66	312.19	310.27	309.16	302.04	311.12	302.65	311.9	303.92	312.24	304.18	304.66	307.83	303.89	311.79	303.75	304.16	308.93	311.45	312.11	309.07	303.06	310.9	307.26	310.66	308.89	305.64	302.31	309	312.52	302.77	300.24	304.01	305.48	304.86
300.42	301.18	300.36	303.04	301.68	302.74	294.64	305.02	307.04	297.77	305.36	300.33	302.49	298.55	298.28	308.13	295.77	305.67	303.76	300.56	303.48	300.59	302.75	298.46	308.38	303.97	299.57	300.38	297.24	300.94	301.24	301.4	299.07	297.4	301.66	305.64	296.91	304.47	300.84	301.63	296.54	311.5	300.11	299.23	305.51	301.9	297.09	299.33	298.78	303.32
297.39	306.7	308.64	303.9	294.18	300.86	303.44	303.87	305.49	312.78	303.69	301.37	308.75	304.91	306.03	302.45	296.76	298.2	303.07	309.04	303.9	306.29	304.7	311.26	307.2	302.69	303.17	309.89	308.41	300.09	305.73	309.15	304.62	300.19	299.52	302.73	306.88	304	306.05	307.02	308.07	309.06	306.07	301.69	309.02	301.95	306.28	303.43	303.41	315.44
306.39	305.34	307.19	300.24	305.14	311.01	305.02	297.7	301.91	312.21	314.53	305.06	301.9	301.49	313.46	302.85	295.57	309.27	304.86	306.56	307.7	299	303.69	304.36	307.02	302.16	305.23	301.19	308.58	311.78	302.88	309.87	301.32	299.79	305.09	301.32	303.54	293.8	304.29	305.96	308	300.84	313.78	308.55	305.09	300.1	302.15	303.08	301	296.9
293.19	306.36	308.2	303.09	298.28	301.27	302.51	302.07	299.08	298.68	298.14	297.5	298.69	300.49	293.39	303.27	305.46	306.27	306.17	298.81	308.23	298.16	301.48	302.15	300.07	300.79	303.55	296.22	305.2	307.12	300.01	304.66	300.96	301.24	300.83	297.11	306.69	298.85	291.77	293.32	296.91	289.6	289.29	298.48	302.18	302.26	304.08	302.07	298.47	301.53
328.11	331.96	325.61	329.94	328.04	321.63	327.6	320.76	325.4	326.77	332.92	327.35	332.67	332.72	320.77	333.78	325.14	328.78	334.98	325.51	327.12	328.52	330.69	324.83	332.25	327.34	335.3	330.36	327.5	331.06	333.04	335.66	329.3	330.31	325.7	329.09	331.75	326.63	329.71	324.12	330.36	325.92	325.86	330.18	329.54	326.39	331.56	326.6	329.36	328.2
309.3	311.99	314.3	314.67	313.55	309.32	316.71	315.14	311.63	318.97	312.09	312.8	312.14	311.88	314.4	309.99	311.49	311.02	308.1	312.11	308.02	319.46	315.24	313.88	315.78	310.73	309.64	316.56	308.03	309.76	312.18	312.07	317.2	319.99	310.11	314.6	308.42	308.17	311.78	309.11	316.35	314.49	308.36	322.55	320.82	317.36	314.16	314.73	319.36	318.27
313.65	308.71	310.03	307.75	305.61	312.56	313.03	307.2	315.83	314.09	314.68	317.38	309.66	308.84	309.92	309.5	318.71	308.11	315.9	309.46	314.61	311.71	318.26	310.12	306	308.66	311.8	310.1	312.94	314.49	308.98	315.14	307.07	312.24	306.6	308.08	309.98	306.78	312.78	310.33	320.94	312.45	311.01	306.32	313.18	313.69	317.43	312.19	313.18	309.96
324.14	322.41	325.1	325.16	328.77	327.19	327.19	329.36	325.71	330.2	336.19	326.13	329.39	329.99	324.04	328.44	324.95	333.26	325.86	322.24	327.34	328.58	327.41	334.96	326.14	329.04	327.37	329.88	323.06	330.18	322.55	335.39	330.04	327.26	329.07	329.93	325.73	323.65	326.7	328.15	319.29	323.78	327.48	333.28	327.82	331.24	327.2	326.47	327.69	329.75
305.75	307.8	311.77	315.2	312.83	306.31	305.91	312.48	319.99	315.28	309.56	321.04	306.57	316.45	309.58	317.6	309.99	318.2	318.01	314.76	313.81	310.24	317.41	315.93	321.8	312.39	303.52	317.16	315.56	308.69	322.06	319.71	304.46	309.34	319.7	305.48	301.77	309.73	321.39	307.09	316.48	308.68	311.18	313.14	318.02	312.71	317.27	311.88	311.46	315.45
315.2	305.72	304.07	294.84	310	315.84	301.61	305.11	304.32	307.06	315.35	303.85	311.57	323.05	311.99	304.98	308.67	305.44	308.77	302.07	301.19	310	307.5	311.85	307.7	305.34	303.53	307.32	302.76	311.09	309.29	307.12	304.2	304.94	308.15	301.48	309.29	304.2	310.64	313.87	308.83	307.42	313.9	304.7	315.94	308.18	311.89	308.19	309.65	310.08
300.45	295.94	310.53	301.76	300.26	298	297.32	298.11	304.13	297.25	299.99	307.34	297.38	306.74	301.69	304.15	299.76	297.63	301.43	300.85	303.17	298.65	305.58	301.75	310.82	302.05	312.59	303.62	299.84	298.48	305.29	299.76	300.17	304.34	295.32	298.41	301.49	298.79	300.42	305.92	302.7	295.55	302.39	290.78	301.46	300.05	304.79	299.29	305.8	305.84
319.91	314.07	314.64	316.25	308.01	311.76	308.23	316.08	311.1	305.62	313.77	311.33	307.15	303.88	306.67	307.09	310.26	310.48	319.86	310.41	312.9	314.17	317.51	315.1	311.73	304.01	306.49	309.79	309.42	315.44	316.16	316.63	313.91	311.08	314.33	313.68	316.72	310.2	314.86	306.89	316.84	313.91	307.04	316.93	314.33	310.41	315.6	310.28	318.34	302.1
310.61	310.8	317.87	305.06	310.72	322.06	309.73	312.51	312.32	302.37	312.16	311.61	313.07	314.98	308.93	314.6	310.41	307.01	312.98	309.49	307.54	312.51	320.74	313.47	314.49	314.68	316.16	309.4	309.98	314.33	312.99	311.56	308.29	312.73	307.72	307.39	308.08	310.74	312.51	305.96	308.22	308.23	314.66	311.32	317.36	310.19	309.64	313.89	309.18	313.83
315.11	317.78	308.93	307.75	313.24	307.34	315.38	315.54	315.66	322.02	313.44	311.44	313.86	312.46	313.61	317.07	309.83	310.6	317.84	316.61	312.07	309.81	312.5	313.23	318.28	307.17	320.83	310.17	317.82	310.27	308.74	311.47	316.01	318.44	309.61	315.05	310.71	313.29	315.01	310.82	307.26	310.72	309.76	308.86	311.06	308.93	311.9	315.47	312.32	311.51
298.94	293	296.74	296.54	292.5	300.61	294.48	287.24	293.39	295.75	290.51	296.8	300.24	301.18	292.85	298.42	294.46	296.03	298.26	296.9	291.4	291.83	292.4	295.93	291.34	296.33	298.18	297.45	296.07	294.94	294.81	296.07	291.88	293.47	298.56	294.94	297.26	297.9	302.59	284.82	296.02	296.13	289.78	298.57	294.82	298.65	292.28	286.5	301.24	290.98
308.51	309.31	312.79	302.45	306.57	311.87	313.41	309.61	311.54	303.67	313.03	304.22	308.1	304.87	307.54	307.43	301.44	311.41	300.8	304.57	307.41	314.18	304.81	309.36	310.92	310.09	308.16	307.68	312.07	309.13	302.09	306.09	305.55	303.84	302.9	303.06	313.53	307.67	307.58	313.65	305.46	305.26	320.46	309.41	308.29	304.24	312.63	301.11	310	313.2
294.3	290.7	290.21	299.71	290.86	304.38	296.66	296.36	295.84	291.67	294.69	291.67	298.87	288.16	287.84	304.51	298.36	294	294.3	296.92	291.93	294.64	297.55	299.62	299.42	284.88	292.59	292.71	296.91	289.62	295.15	292.37	293.05	291.7	298.19	283.03	291.06	293.4	294.77	298.75	292.09	292.49	286.35	290.23	298.36	293.33	291.97	296.94	293.46	295.38
306.18	306.3	314.41	308.43	311.41	310.36	309.62	309.45	311.69	308.7	313.42	309.3	311.18	310.62	312.28	322.06	303.69	314.71	307.67	311.26	310.46	310.22	306.43	309.83	308.05	312.84	311.09	302.87	312.57	308.73	309.97	310.89	308.06	313.58	316.05	311.04	310.41	315.67	313.8	322.67	317.1	310.32	311.46	307.08	310.31	313.07	312.68	314.46	313.66	304.85
305.18	311.92	313.7	309.71	316.98	304.84	315.43	310.49	312.34	313.39	308.88	310.34	315.11	310.61	304.92	315.52	319.75	311.77	309.76	311.6	313.75	308.42	310.7	312	314.62	308.98	306.89	308.02	317.31	309.57	317.26	313.94	311.42	308.8	311.51	311.52	311.92	316.32	312.38	306.99	311.21	314.28	308.2	313.75	320	311.08	313.81	312.77	311.1	310.37
319.57	316.02	316.74	315.07	317.75	310.66	304.79	316.62	313.17	316.04	311.91	317.8	316.78	307.83	310.42	314.73	312.67	311.69	306.14	315.86	312.93	314.8	312.52	307.41	314.73	319.3	313.25	318.62	312.83	313.95	314.71	306.39	312.89	316.22	322.56	311.11	309.14	314.18	313.25	316.45	316.33	313.94	317.7	320.66	313.18	309.24	315.32	323.99	311.8	309.74
328.87	321.24	328.29	328.17	330.22	331.65	319.84	329.36	324.19	328.7	325.79	330.16	331.75	329.93	326	330.55	331.64	326.59	329.4	329.33	331.43	328.06	334.62	332.51	325.38	326.4	323.98	326.24	327.32	319.79	327.04	330.07	329.05	323.08	330.55	322.71	318.77	326.4	325.09	326.47	330.67	327.28	326.32	327.24	320.73	333.09	322.09	330.18	327.38	324.32
326.86	328.92	323.31	322	328.56	323.97	331.85	331.5	329.24	325.79	325.58	323.83	323.2	325.28	328.82	329.17	326.1	321.3	332.99	323.95	330.62	330.34	321.53	326.91	332.14	334.05	330.52	332.2	334.05	328.13	324.28	320.66	334.45	332.93	326.07	326.14	329.29	329.9	327.86	329.36	332.56	322.49	331.19	324.75	334.98	325.55	329.38	330.84	331.95	330.44
299.21	294.98	304.18	303.46	300.15	294.75	297.66	307.66	304.75	304.92	302.25	303.35	308.99	310.75	304.04	294.72	299.84	307.31	306.95	302.05	305.75	301.31	304.82	300.77	303.37	305.23	302.18	296.84	303.53	299.48	308.86	301.34	300.26	303.58	302.76	302.4	302.78	301.71	299.47	305.77	299.94	298.14	302.99	306.12	303.75	300.84	296.55	304.27	292.3	303.24
306.69	312.2	310.54	312.79	310.67	308.13	305.72	314.32	315.8	314.19	314.28	314.94	315.57	310.61	312.98	309.65	307.71	308.17	315.95	310.14	311.25	308.41	317.05	314.12	314.16	306.2	310.1	301.9	311.48	309.73	310.66	308.98	316.34	313.53	312.31	313.03	309.65	318.77	305.95	307.08	305.01	311.51	313.44	310.67	305.83	315.5	306.37	311.44	311.08	314.28
300.01	303.78	294.75	303.8	305.67	305.94	303.11	295.99	303.5	297.87	300.1	303.09	307.43	306.06	300.29	302.07	301.4	293.4	302.52	296.03	305.88	303.19	302.77	300.5	305.13	309.99	294.62	308.53	298.24	304.36	304.18	304.4	297.28	297.26	302.45	307.47	304.95	305.55	297.85	305.24	300.24	306.46	300.61	303.36	295.05	305.2	300.28	298.88	304.4	302.15
308.4	320.81	314.04	310.17	311.6	317.18	316.52	317.21	310.31	307.21	319.1	320.05	310.16	311.09	310.56	317.09	310.11	317.31	314.19	311.9	316.11	310.08	322.07	313.2	313.55	318.84	312.93	315.75	312.17	314.83	320.46	320.61	311.54	313.47	313.18	310.35	321.1	313.8	316.76	316.38	315.48	308.68	311.34	312.54	313.89	313.62	318.02	314.62	310.93	316.75
302.63	307.95	301.01	302.39	302.45	299.89	307.36	305.15	296.8	294.24	312.74	310.19	306.06	303.85	299.77	303.93	299.28	301.03	305.92	307.34	309.08	303.13	303.89	302.27	306.9	298.48	300.34	307.16	303.5	296.72	303.62	302.64	300.71	300.18	297.85	305.46	299.11	304.93	303.2	305.15	303.32	305.18	300.09	302.04	303.04	299.22	300.4	301.45	300.61	306.22
303.36	311.97	304.2	302.43	305.27	308.69	300.38	301.28	310.91	300.89	302.82	311.05	310.37	307.08	306.09	307.19	306.45	307.98	313.54	313.51	302.76	302.3	305.6	303.74	312.67	306.17	314.14	310.14	306.89	308.44	307.78	304.62	308.67	308.02	309.75	310.98	294.42	307.74	303.77	310.15	301.31	310.43	305.98	304.25	301.7	305.72	306.76	314.19	307.53	292.35
305.38	298.43	307.28	301.22	298.89	297.07	296.35	298.21	303.28	301.52	298.71	294.44	300.19	304.26	295.98	291.37	308.28	304.43	304.28	296.13	303.72	305.8	299.35	299.32	295.94	298.15	302.81	306.62	296.15	297.84	299.92	294.38	298.75	302.59	304.46	298.08	296.99	303.79	297.83	304.03	304.51	301.69	301.29	291.27	297.98	288.79	307.11	302.62	296.58	303.13
309.23	314.22	307.74	303.18	306.91	314.68	304.14	305.71	304.23	305.5	313.89	307.15	313.1	313.87	311.09	306.76	309.53	312.96	309.67	310.83	307.02	316.02	308.07	312.54	309.1	313.37	306.78	309.85	306.97	316.86	318.5	314.56	311.66	308.07	306.45	310.63	312.3	312.54	309.36	310.69	309.04	314.08	315.4	311.95	307.68	304.41	316.63	309.62	304.56	307.38
324.28	323.68	331.38	331.69	324.61	322.1	325.32	330.17	323.65	326.05	323.77	322	324.69	321.23	326.34	324.89	322.72	322.07	323.57	330.62	326.67	334.62	326.18	325.88	333.73	324.15	331.53	330.55	325.27	326.74	320.19	327.74	326.15	325.59	326.32	326.79	328.75	318.11	323.35	323.97	327.72	331.42	330.93	327.73	327.06	325.26	324.44	325.18	324.9	325.84
304.37	303.78	310.87	311.52	312.49	312.64	308.83	298.08	304.77	300.28	307.83	305.37	307.78	306.75	303.71	309.72	302.56	303.88	301.65	310.35	309.34	303.42	311.53	303.07	309.02	311.75	305.95	300.06	307.72	306.19	301.91	304.28	311.09	310.75	304.96	312.01	307.05	304.36	304	304.61	304.84	300.01	305.79	301.57	308.13	304.64	309.97	306.97	306.08	308.87
322.64	321.36	316.32	318.27	323.15	316.11	313.89	323.08	321.71	322.73	321.18	318.44	314.83	319.96	317.07	313.62	319.13	316.81	314.76	319.99	313.18	321.69	316.61	318.5	313.98	320.41	319	320.24	318.68	320.89	317.45	312	320.7	317.4	317.32	317.17	315.96	319.35	313.51	320.9	318.7	318.24	310.03	316.17	317.89	320.27	318.09	323.28	314.47	320.81
308.34	303.69	297.74	310.7	314.29	306.31	299.33	297.62	295.87	307.41	302.93	309.49	303.99	302.25	293.75	301.94	296.01	303.7	307.59	307.25	300.55	303.34	299.42	297.69	294.55	302.07	302.02	301.79	306.67	298.92	308.94	302.3	301.48	304.47	308.33	303.31	301.19	303.29	304.53	307.37	300.55	307.69	308.41	302.57	299.29	303.16	309.59	305.15	304.14	301.16
320.99	326.58	337.17	321.3	322.67	328.23	329.1	322.04	323.73	325.96	326.18	328.77	329.01	321.21	327.03	324.19	327.49	324.25	329.28	329.72	327.19	328.55	331.83	326.78	329.84	331.61	331.97	330.14	324.35	332.43	325.31	328.22	335.26	329.02	323.91	336.7	328.39	325.71	333.78	328.67	329.33	327.47	330.22	333.12	326.42	327.9	322.63	322.85	325.62	327.57
296.71	300.06	302.07	301.86	298.83	303.95	305.65	304.59	300.16	307.66	300.9	299.35	300.8	299.38	301.67	301.21	302.09	304.86	297.36	298.66	305.6	299.65	304.18	308.8	302.76	300.82	300.38	301.43	297.58	305.38	304.57	303.5	301.14	297.61	304.19	302.65	305.17	308.04	302.77	308.86	304.88	299.52	296.69	302.98	302.11	304.16	303.79	302.36	306.32	292.7
311.82	309.99	310.42	309.75	314.84	309.46	312.39	307.59	305.18	304.41	304.42	302.32	308.02	303.03	313.56	306.78	317.2	314.13	305.33	306.26	302.27	311.53	310.87	316.29	304.06	305.88	301.26	306.66	312.94	310.41	312.34	306.78	303.85	306.62	309.84	303.89	308.57	304.8	307.87	309.73	306.46	314.72	304.86	309.94	305.47	299.81	307.51	310.62	304.74	306.51
302.89	304.64	305	303.33	301.01	306.02	310.54	302.08	302.29	306.98	294.1	304.23	302.41	305.58	303.16	305.19	303.96	301.55	303.08	302.98	297.15	301.31	307.56	309.36	310.22	303.38	306.29	303.1	307.48	300.58	306.87	302.96	307.71	305.4	304.94	305.26	300.32	309.56	304.79	305.95	307.92	310.91	300.32	308.21	305.94	304.29	310.86	305.94	301.52	310.35
321.59	315.7	323.15	325.89	327.01	328.67	317.97	321.61	332.05	323.94	326.79	324.89	322.03	325.98	321.3	324.62	327.54	323.38	324.66	325.35	325.81	327.82	327.76	328.93	324.55	329.82	325.9	322.82	321.99	323.67	324.8	321.17	330.62	329.25	317.54	325.95	321.26	322.49	320.45	315.74	324.21	323.94	325.31	326.84	330.08	328.76	320.74	327.46	332.06	315.16
313.82	310.11	308.85	321.76	319.36	313.41	316.96	313.2	321.5	316.65	323.24	318.89	317.63	315.26	314.83	321.89	324.42	311.79	320.82	315.59	313.62	315.42	320.96	314.82	319.58	311.66	314.61	323.16	315.23	321.5	316.46	316.32	324.82	318.1	321.9	322.57	315.92	319.01	318.14	318.71	319.21	317.33	314.5	321.12	318.63	322.4	314.8	314.94	319.5	315.77
309.09	299.41	303.7	302.11	307.89	295.07	305.8	304.64	307.91	297.58	296.23	303.08	295.53	301.59	302.32	308.91	298.03	303.12	299.84	309.1	301.84	304.52	297.3	296.8	299.39	304.53	304.33	307.72	299.69	311.59	306.24	303.58	308.22	300.61	299.08	307.97	303.64	301.41	313.54	303.62	303.21	306.95	302.37	305.5	302.79	306.49	308.65	307.78	296.76	302.47
323.86	324.09	322.2	318.59	328.56	330.79	335.75	331.55	319.46	328.72	325.4	326.29	315.88	324.06	316.42	318.79	333.31	325.53	323.99	327.5	326.57	326.23	327.61	322.88	328.67	332.28	324.79	330.4	322.19	326.13	325.71	326.89	328.38	330.63	326.69	326.9	323.81	319.91	324.48	323.32	321.5	333.8	323.4	320.27	323.79	324.43	329.01	328.97	319.93	323.45
307.23	307.9	303.68	306.15	309.75	305.73	307.61	305.56	302.25	307.93	308.76	307.5	313.98	305.7	297.66	311.92	308.08	310	305.84	308.97	299.19	304.63	311.63	305.85	309.67	302.18	307.87	305.54	304.29	311.21	307.05	308.69	309.12	302.44	306.75	309.91	307.23	307.35	305.5	304.73	305.89	308.1	309.11	310.92	304.79	306.53	307.97	301.59	306.58	312.12
287.43	304.61	298.99	295.97	290.66	298.83	299.18	288.96	293.11	297.97	295.11	291.78	297.19	295.3	293.53	288.34	297.63	296.32	293.61	287.59	298.32	297.5	291.57	292.58	299.97	293.53	296.93	302.52	297.07	299.94	294.08	305.63	294.77	301.02	294.91	289.2	303.89	292.45	296.78	298.73	294.18	289.73	296.3	292.36	290.83	297.62	300.63	296.22	296.28	297.61
293.32	297.74	302.51	297.56	301.98	299.87	306.08	292.25	293.85	298.03	293.75	293.92	300.37	301.72	296.69	298.33	296.75	288.42	300.05	295.29	294.53	295.6	301.32	294.33	297.08	292.17	290.54	299.2	298.7	301.01	294.58	299.13	299.59	298.14	289.32	298.79	295.72	295.75	296.42	292.53	296.94	296.65	291.04	296.22	294.6	297.63	298.56	296.48	293.29	295.05
300.22	302.74	316.06	302.78	305.05	305.1	304.98	306.13	306.04	298.25	306.57	308.63	305.53	302.06	302.3	303.55	305.92	306.92	301.2	305.48	302.73	301.38	307.66	307.5	300.23	303.21	302.37	305.14	300.7	308.22	305.09	295.04	297.45	305.84	304.03	296.73	309.54	303.75	302.79	305.85	304.77	300.92	306.26	302.02	311.18	308.43	304.85	303.28	306.07	305.53
301.94	305.31	305.63	298.7	310.78	305.03	295.7	308.35	300.15	300.43	302.45	299.06	300.69	296.29	308.47	306.55	311.32	305.95	309.54	301.92	309.42	302.86	302.37	297.13	300.44	304.48	302.48	308.42	303.23	300.51	308.91	294.88	306.02	301.32	307.75	311.36	301.04	306.68	300.91	307.16	300.88	301.01	307.99	303.21	300.69	304.39	305.58	303.46	295	302.17
303.79	297.21	289.46	289.7	290.2	300.66	296.35	294.31	294.8	290.55	290.71	291.33	291.89	299.46	296.2	294.8	287.66	291.06	291.57	295.29	297.09	293.2	297.06	298.98	295.03	288	292.91	296.45	295	293.83	292.05	290.1	292.38	299.81	298.63	301.71	300.85	287.8	298.35	287.72	290.56	293.59	291.6	300.81	298.25	306.23	296.63	295.47	294.05	293.7
304.97	301.99	315.38	306.76	309.07	305.47	303.37	311.64	304.45	308.69	302.8	295.77	306.5	298.24	306.96	302.95	303.12	307.64	305.05	303.46	296.5	306.27	301.83	312.7	300.64	301.09	299.42	303.39	304.11	301.02	307.67	296.44	299.65	310.39	301.04	301.68	302.54	297.29	303.45	310.11	299.98	305.83	305.39	303.98	307.12	308.55	303.76	300.72	310.16	310.53
308.85	313.49	301.59	309.75	306.27	318.6	310.87	310.7	316.08	307.44	309.32	317.37	319.94	305.7	312.88	313.25	309.25	310.94	303.47	309.8	309.29	310.18	307.46	305.72	311.14	316.22	299.93	308.46	311.75	314.33	313.72	309.49	306.59	309.46	312.68	309.51	315.86	306.19	309.26	306.27	310.78	312.39	313.65	308.07	313.8	312.36	317.29	315.52	310.38	309.53
295.59	305.05	305.8	308.36	298.69	309.51	307.77	306.79	303.28	303.91	303.67	307.84	313.86	302.72	300.18	303.95	315.01	297.77	296.68	305.93	302.91	303.97	305.11	306.61	309.46	306.34	302.73	303.39	305.18	301.58	303.67	303.36	309.64	312.87	306.95	305.43	303.11	301.02	310.62	304.01	297.69	300.92	301.22	303.09	308.03	304.25	298.95	305.16	305.75	300.03
303.65	299.53	302.93	302.43	309.19	292.1	300.35	305.29	300.24	307.89	306.99	310.8	303.15	305.05	300.64	302.13	307.53	305.57	305.28	300.69	300.53	310.31	305.94	313.88	305.25	307.91	308.06	308.22	315.79	303.57	303.48	309.83	309.04	309.33	310.35	313.02	297.7	305.51	303.2	308.93	301.39	305.54	312.71	305	304.55	306.44	308.43	308.05	308.92	306.48
314.27	315.87	312.12	318.42	312.51	310.97	314.99	314.86	313.77	311.3	313.75	312.96	317.02	305.94	314.08	308.75	312.42	321.69	315.99	316.36	317.54	316.47	311.48	317.17	313.43	313.85	316.35	319.75	308.93	312.49	321.01	310.59	310.38	314.88	318.32	323.71	312.1	316.03	310.64	319.48	312.96	316.04	308.01	309.81	309.91	308.98	308.23	310.71	311.4	309.42
311.37	310.57	316.27	313.61	316.65	311.74	313.27	323.85	303.18	315.55	313.34	313.7	313.54	316.61	310.9	324.69	316.46	318.34	313.28	315.32	311.17	319.26	320.51	316.94	308.6	306.95	312.24	302.54	314.12	313.87	315.99	312.94	314.26	315.77	320.73	318.1	312.9	323.15	317.82	324.54	313.37	320.42	312.86	314.51	315.98	320.8	313.76	311.68	317.79	311.97
321.2	313.57	321.7	316.73	313.83	328.07	320.43	322.33	323.72	323.83	318.02	323.52	317.29	309.25	315.71	331.26	321.46	318.98	318.05	321.48	317.65	317.61	321.42	317.5	322.59	310.9	326.49	322.35	321.01	324.1	326.36	318.19	324.12	318.12	317.16	323.13	318.38	322.65	319.14	321.84	319.93	315.32	321.03	316.69	323.78	318.47	318.7	318.29	325.02	323.69
315.55	309.36	312.12	306.9	312.69	315.3	310.16	310.07	313.27	311.73	318.39	310.93	304.54	314.41	310.78	313.52	317.85	316.18	305.06	313.52	314.12	311.47	316.57	312.06	313.48	309.94	311.47	309.15	318.07	310.73	314.29	317.48	317.25	311.1	315.92	314.73	323.24	313.17	310.21	313.42	308.09	322.52	311.74	321.87	315.87	315.9	310.11	310.6	314.61	313.77
300.23	308.39	307.36	304.13	305.44	297.36	300.1	305.03	303.79	306.05	310.08	308.88	306.95	304.21	300.26	300.63	303.11	300.18	297.77	302.14	307.85	307.61	295.7	307.07	300.47	301.49	314.22	308.72	302.18	303.96	301.65	296.76	302.31	307.14	302.18	302.88	304.81	306.23	314.28	307.72	304.65	303.8	301.17	307.94	305.7	306.39	296.06	301.53	303.83	304.57
315.96	312.1	311.38	315.14	309.24	319.23	320.58	312.92	310.09	310.61	315.44	313.33	320.43	323.34	308.1	309.86	317.04	313.51	314.87	309.59	307.13	313.53	313.43	317.33	309.48	325.89	315.57	315.95	316.68	316.31	314.68	312.21	321.43	312.52	319.63	321.83	313.48	312.75	318.6	308.96	314.42	312.49	312.51	314.57	315.11	312.55	313.03	309.46	313.98	310.19
311.7	313.11	306.81	322.71	315.1	321.59	313.31	311.94	308.33	313.65	314.29	308.78	308.62	319.82	318.57	317.76	319.04	311.51	318.26	314.81	312.51	310.28	309.88	312.8	326.99	314.56	318.61	311.51	316.4	319.93	312.95	307.15	310.16	315.39	312.76	316.42	309.32	314.64	318.06	316.37	318.64	318.94	314.57	306.82	311.69	312.43	311.74	311.21	308.93	306.82
309.85	308.97	306.11	310.96	313.98	311.28	309.29	309.32	313.31	316.04	315.35	314.68	307.28	300.94	311.18	312.98	302.31	315.39	313.86	314.22	312.04	315.05	307.18	309.61	308.96	312.26	315.78	306.42	311.48	307.89	313.85	314.04	313.88	310.11	312.4	316.86	315.97	306.71	307.97	300.83	313.77	310.81	310.32	310.73	319.35	311.74	310.41	314.89	310.58	313.65
296.94	285.32	296.23	293.81	289.64	298.78	297.6	295.01	293.45	308.13	296.36	291.64	294.18	292.85	296.16	293.55	291.01	287.6	295.99	292.86	295.52	298.78	297.91	296.06	294.07	295.99	291.47	295.08	288.51	291.57	285.46	298.45	300.41	300.06	295.43	292.29	293.47	294.48	294.14	296.22	294.66	297.32	292.25	288.3	294.53	296.46	289.23	296.97	293.41	294.89
303.22	296.53	299.66	305.6	303.26	303.48	303.2	300.24	299.58	307.96	304.83	297.43	302.18	304.78	305.39	297.29	299.88	297.05	311.24	294.75	300.64	305.78	299.63	297.08	298.76	302.67	307.47	300.03	300.19	304.64	306.29	300.24	303.94	300.62	299.65	297.54	300.82	307.75	298.37	306.14	306.6	298.95	299.98	304.9	299.33	307.87	301.64	301.12	307.13	299.93
299.72	296.23	301.32	302.05	309.03	307	298.12	312.16	295.69	299.1	301.38	297.83	302.85	304.35	308.66	297.71	298.84	303.99	305.7	302.79	301.58	301.11	303.39	301.51	299.52	306.41	303.49	301.27	300.15	302.37	300.82	299.51	304.04	303.99	300.21	303.58	305.09	304.28	297	304.81	296.97	304.39	303.96	298.53	309.92	309.38	300.84	304.53	306.86	304.02
303.79	294.23	304.47	301.45	305.46	304.32	305.8	302.97	304.8	309.81	310.35	305.75	306	299.68	303.6	306.8	302.02	304.05	308.66	297.57	303.17	308.03	304.09	307.04	308.12	299.93	303.02	303.84	300.03	304.58	299.2	305.72	299.17	303.86	300.31	305.16	301.24	309.14	305.76	308.37	305.48	302.02	307.68	301.76	308.93	308.68	303.26	308.69	303.34	306.01
313.53	313.12	309.16	314.68	314.54	310.13	314.75	310.02	312.39	313.77	310.39	314.66	313.57	310.4	310.95	310.78	307.06	308.7	311.13	313.31	311.57	314.62	314.58	308.03	313.25	311.39	308.13	314.14	315.88	306.73	313.24	312.68	307.75	317.9	315.72	312.59	310.8	312.25	304.6	309.14	313.22	301.82	312.31	310.4	315.06	316.3	303.99	312.93	306.38	309.77
316.01	312.18	311.46	314.61	308.35	306.14	314.46	312.49	311.01	316.46	316.45	311.94	315.07	314.96	309.9	309.14	318.49	310.81	309.64	315.9	310.84	314.28	315.72	312.4	321.08	312.57	309.86	316.44	308.3	308.6	310.57	317.19	309.95	310.91	315.32	313.76	309.01	316.42	311.29	318.42	310.09	312.43	309.37	315	315.38	312.08	323.1	306.59	316.23	318.07
331.9	331.27	326.64	337.33	328.47	327.26	326.69	323.01	332.2	330.48	329.11	329.71	327.9	331.44	326.32	322.63	321.75	324.74	331.21	327.99	326.12	329.36	334.01	326.8	331.2	329.19	322.63	326.69	330.44	326.12	328.1	331.23	326.54	322.97	324.92	322.49	330.6	334.26	335.21	326.65	325.52	330.4	325.99	324.31	326.27	329.53	322.1	329.66	329.76	327.96
323.15	316.37	321.23	321.96	314.36	324.43	330.51	318.53	319.21	316.29	312.94	316.78	317.38	320.33	320.58	319.23	319.36	324.66	319.61	319.1	318.9	312.78	317.39	310.38	319.83	313.12	320.48	314.3	317.43	320.11	320.99	313.21	324.06	315.82	319.59	315.73	324.36	316.63	318.43	323.71	316.94	313.18	319.09	323.69	310	319.93	313.15	327.12	313.16	314.13
294.18	289.84	291.6	297.24	297.98	291.79	297.49	298.22	292.08	298.32	293.98	287.93	292.77	294.23	291.89	294.23	288.95	292.19	295.57	301.56	294.31	284.5	298.19	291.84	298.03	291.1	290.15	291.1	295.97	294.83	297.7	296.07	292.05	301.15	288.53	295.62	292.32	287.66	297.21	296.84	290.9	287.57	294.36	292.24	296.8	296.18	294.98	292.57	293.12	299.45
328.38	323.45	331.41	320.55	327.81	323	334.65	325.97	335.38	324.84	321.88	328.85	318.99	330.04	326.77	328.8	329.41	323.86	325.04	330.79	325.84	326.91	322.17	326.71	324.98	325.23	331.59	326.78	320.37	318.45	329.89	331.52	329.12	334.02	327.22	322.53	320.22	326.33	331.26	333.61	332.66	330.88	328.96	325.86	327.35	324.07	324.34	329.98	323.42	323.86
298.74	298.56	305.97	305.55	298.71	304.48	297.31	294.56	296.62	303.17	297.39	304.37	302.78	311.67	301.47	303.37	304.38	303.69	299.62	296.77	299.59	300.64	295.95	300.17	304.21	304.49	301.38	303.16	308.9	291.65	307.64	305.84	306.35	306.3	303.45	303.74	305.08	309.11	298.89	306.31	309.57	308.75	303.35	301.92	306.73	300.17	301.79	306.44	300.61	307.25
306.19	307.2	301.31	289.71	290.83	295.68	299.5	304.94	301.77	295	294.62	299.92	308.61	291.11	298.76	300.94	297.31	295.75	297.68	300.8	299.7	303.87	300.89	297.67	298.17	300.1	302.52	297.32	299.01	298.63	300.34	297.94	302.91	299.93	308.76	302.48	296.76	302.78	298.63	299.48	297.16	306.2	299.64	304	297.94	296.14	294.56	298.79	305.73	301.38
322.99	329.06	329.07	319.92	323.35	326.14	330.17	329.85	325.94	325.82	320.16	321.03	330.8	321.69	327.62	322.22	318.6	329.07	322.28	319.9	328.41	324.82	326.54	319.98	325.15	330.51	322.58	326.32	322.28	324.51	321.85	327.25	327.02	333	322.88	333.36	325.34	330.83	327.54	324.69	325.37	319.69	335.27	327.29	323.11	324.91	318.27	325.4	322.33	330.95
318.02	315.7	318.83	314.64	317.12	315.48	320.67	319.03	319.06	316.11	317.36	315.22	312.27	313.15	314.64	316.9	316.87	314.66	317.16	314.31	318.04	325.61	315.92	318.71	308.29	314.36	319.2	318.24	322.61	312.8	311.52	309.94	316.86	320.32	319.14	320.94	318.86	323.75	315.05	319.66	316.12	324.36	324.14	311.06	309.97	315.94	311.23	311.43	326.85	307.7
297.18	306.89	303.28	304.36	296.43	302.78	304.73	295.55	300.35	301.09	306.54	308.67	310.51	303.21	308.2	303.4	297.67	296.86	307.1	291.54	301.52	300.34	300.25	300.56	300.69	310.41	301.27	308.77	305.8	299.4	293.83	298.76	297.71	301.93	303.63	303.79	307.13	302.84	306.87	306.47	304.03	304.1	301.62	299.02	303.12	295.79	300.9	301.24	304.12	300.15
313.07	305.6	311.55	312.28	313.98	313.44	311.47	304.79	312.52	312.75	316.55	319.4	310.35	310.67	311.37	308.94	310.82	306.94	309.9	312.98	307.67	313.26	317.49	317.39	314.9	310.43	312.79	313.54	308.03	315.08	314.43	311.27	318.96	312.67	319.08	307.8	308.79	317.42	315.12	311.04	307.78	307.77	316.9	308.26	315.9	311.68	308.75	315.21	309.53	307.01
314.12	310.3	312.14	313.45	315.77	307.24	320.18	312.7	313.74	314.43	312.31	312.25	315.07	312.26	317.4	313.33	319.45	318.36	313.18	312.05	320.9	317.3	310.03	316.38	318.69	308.99	319.56	307.01	321.87	308.97	309.63	310.27	319.02	317.12	313.23	321.24	313.06	315.47	319.41	311.65	319.24	308.89	315.61	316.46	312.02	319.24	319.24	317.97	315.52	317.21
300.18	299.75	312.97	304.42	298.76	298.88	306.21	300.75	303.51	299.18	307.38	312.13	304.94	309.09	301.6	301.01	307.87	305.81	303.55	298.12	302.29	307.64	300.77	306.4	309.3	301.77	307.54	305.74	298.13	306.82	300.76	303.2	308.44	304.99	303.08	300.81	303.15	297.61	300.2	300.36	302.68	299.54	299.32	304.44	305.95	296.63	308.26	306.26	303.07	299.08
311.51	321.58	312.49	308.7	308.56	314.09	309.29	317.75	315.5	311.3	311.13	312.92	310.58	314.85	308.12	316.99	316.45	313.43	312.32	311.6	319.46	306.66	312.85	316.19	320.24	320.07	316.09	313	318.11	320.74	313.35	314.37	314.76	310.07	313.57	308.34	315.11	312.1	313.29	312.06	311.96	318.5	310.97	310.88	312.19	311.01	315.35	309.62	310.17	316.62
317.25	319.79	314.68	317.54	310.88	314.54	313.81	320.45	313.4	313.63	317.55	313	317.78	319.11	315.98	309.66	318.42	315.5	321.05	316.9	318.98	320.28	314.94	317.43	312.9	310.34	319.66	311.73	312.95	322.65	313.97	317.03	314.99	316.74	317.51	316.84	315.48	313.23	328.42	314.46	310.43	317.76	313.89	314.31	314.97	319.25	313.75	320.76	323.16	305.9
302.24	305.75	303.23	307.89	298.09	309.65	298.25	299.41	296.49	303.32	299.58	303.31	305.87	297.33	300.38	296.45	300.96	307.17	305.06	299.55	305	303.78	299.59	306.38	304.01	295.37	301.72	300.46	299.88	299.4	300.33	300.63	303.18	304.83	307.5	298.93	306.74	297.61	299.86	298.98	297.72	300.65	301.76	308.65	302.53	304.41	308.02	309.33	303.13	300.19
332.39	324.11	333.07	325.67	328.71	325.52	325.7	330.81	332.82	327.07	327.14	329.84	326.54	322.39	329.31	329.18	328.2	328.56	326.52	332.89	329.87	328.29	327.49	328.95	329.55	328.06	333.18	330.94	328.22	329.27	331.77	330.99	330.4	327.78	333.68	330.34	317.78	326.88	328.3	326.95	323.28	329.2	324.62	330.55	327.55	332.66	327.88	324.92	332.25	330.4
313.47	308.96	314.36	317.29	310.8	314.11	311.24	308.77	311.82	307.66	307.7	313.54	312.97	315.61	307.95	308.6	307.1	313.62	315.16	309.6	316.52	310.44	316.11	306.9	313.57	310.32	307.3	313.22	308.9	309	309.2	314.24	315.61	306	302.66	311.25	303.81	314.78	316.71	310.61	309.92	313.9	310.59	310.76	307.62	305.55	317.32	314.01	304.37	315.32
328.69	328.09	323.46	321.99	322.89	329.25	331.22	317.81	327.56	329.82	322.97	326.68	319.91	319.12	328.38	321.33	323	331.34	320.63	327.98	325.6	323.06	321.99	327.52	323.34	328.42	322.49	331.77	330.88	329.51	327.33	321.74	325.75	320.43	321.97	322.02	312.46	325.26	327.84	324.3	335.97	321.7	326.67	329.78	323.77	326.77	324.78	321.53	326.4	325.25
316.32	313.45	311.97	312.61	316.38	317.7	313.26	310.3	311.03	316.87	319.19	311.61	313.93	311.63	310.64	314.36	315.34	312.16	317.03	307.27	316.88	311.26	313.36	311.48	319.38	315.06	310.57	313.55	310.2	310.67	312.57	304.4	316.62	312.31	302.81	313.27	309.77	313.04	319.97	311.25	311.43	315.95	314.49	309.68	305.31	313.99	315.04	313.04	314.07	314.47
303.62	304.84	304.78	307.51	302.3	298.57	303.26	304.17	305.36	307.93	310.23	302.12	299.78	306.97	294.12	302.29	299.56	306.58	309.35	299.31	300.33	296.15	298.6	292.8	301.35	303.94	305.74	305.91	298.08	298.41	297.3	305.36	299.86	304.55	297.54	305.5	308.26	299.17	300.7	302.33	310.18	301.9	299.56	307.25	308.66	296.63	296.54	307.6	305.96	294.55
323.68	317.48	311.35	313.78	313.71	321.47	317.11	316.07	314.64	313.48	317.77	323.99	316.32	314.32	315.18	317.13	317.53	314.47	318.69	317.05	319.8	312.77	315.86	320.97	312.53	321.31	310.98	310.12	313.07	315.24	312.58	313.58	312.16	311.79	316.92	311.18	320.47	317.56	309.98	318.55	315.81	314.09	309.42	317.35	319.35	316.35	311.59	316.97	317.58	322.23
327.24	333.63	331.68	324.37	333.22	327.24	330.85	333.43	327.38	335.66	330.21	329.91	326.48	327.93	324.79	329.63	323.84	327.46	329	334.2	330.76	331.01	324.49	336.68	330.64	323.79	329.95	326.07	328.72	328.13	322.86	321.49	333.04	330.06	329.8	330.52	338.63	328.59	330.54	330.93	325.05	326.93	324.27	323.11	326.15	331.25	328.09	324.8	325.93	325.89
298.7	301.47	298.78	289.98	290.02	295.12	295.27	294.11	295.39	295.41	293.55	289.37	293.97	294.84	300.06	296.61	299.73	291.99	295.05	291.99	291.69	290.9	289.91	287.55	289.98	300.47	297.81	292	300.98	296.35	288.17	292.65	297.09	297.06	297.62	296.79	299.95	299.07	298.92	295.54	299.45	293.49	300.85	304.62	301.78	295.6	296.45	289.06	299.69	296.18
324.48	327.13	323.94	322.68	326.76	338.17	326.68	332.75	323.43	326.75	323.89	326.66	324.4	323.57	322.41	319.56	330.11	329.5	329.5	321.71	327.61	324.28	323.43	325.32	323.46	321.11	331.11	326.98	322.15	322.72	321.69	324.29	322.61	325.35	328.89	317.36	322.48	315.61	325.84	327.3	327.69	324.81	322.3	329.83	325.61	322.99	326.07	320.98	329.47	316.61
322.43	326.14	323.66	332.84	322.07	327.69	330.75	320.9	327.03	329.13	325.93	330.72	321.36	328.04	327.33	322.06	330.53	328.02	326.97	329.83	323.67	329.03	328.41	324.52	324.2	331.6	325.77	325.32	329.57	329.78	330.77	328.56	334.32	326.28	329.37	319.5	330.88	330.32	336.25	327.09	326.42	320.23	330.03	326.45	326.16	329.85	328.95	328.71	330.42	329.53
321.53	327.23	326.01	323.59	334.08	327.22	320.77	332.22	321.13	317.47	324.35	333.7	322.31	324.8	322.74	326.3	319.59	325.9	317.31	322.62	330.17	320.64	327.09	321.12	320.56	321.93	329.15	328.39	320.38	327.98	328.46	330.65	331.03	327.22	321.6	323.42	325.61	329.86	326.36	319.39	321.45	327.47	324.94	315.22	326.52	323.01	321.57	317.79	324.53	324.84
308.11	312.82	310.59	314.45	316.49	309.92	309.89	307.24	318.6	317.45	321.06	317.44	315.65	321.32	314.51	304.06	315.28	311.17	316.87	319.03	315.38	311.96	306.81	316.03	316.6	315.73	321.38	312.27	321.97	319.32	314.06	314.37	310.33	313.32	316.48	319	316.42	318.19	308.65	317.97	314.73	322.76	313.95	311.61	319.73	316.34	311.45	313.84	314.15	316.57
306.26	302.01	305.13	307.81	302.83	303.95	310.48	306.45	296.82	302.11	308.26	307.98	305.91	307.6	304.07	297.66	302.17	300.43	310.29	299.87	303.43	301.6	304.58	300.28	297.04	306.54	305.22	302.67	306.12	301.43	304.18	307.52	306.36	301.99	308	307.11	301.36	305.17	305.13	304.65	302.03	301.03	303.54	303.24	302.75	300.87	301.62	309.07	310.07	308.05
313.96	313.86	323.63	317.26	320.59	317.85	322.77	309.6	310.78	322.25	316.34	320.61	310.71	319.99	312.81	319.62	312.49	316.08	316.18	318.51	313.02	321.12	314.22	320.96	319.03	318.25	317.03	326.28	320.52	317.94	315.54	322.01	317.05	311.81	319.78	312.92	316.5	317.26	323.79	318.92	319.85	325.42	318.04	317.34	315.48	316.02	325.35	314.36	321.4	317.36
323.21	314.57	317.89	320.25	314.94	321.13	314.05	318.68	320.84	323.62	313.92	315.77	312.96	320.51	313.81	312.29	319.91	320.99	314.84	312.5	315.67	317.76	322.1	316.28	312.95	324.31	314.31	312.7	320.07	323.43	321.04	314.3	320.16	320.42	314.17	321.18	322.17	323.33	311.86	314.68	318.71	314.6	314.81	322.19	314.11	316.41	319.93	311.83	317.52	316.62
311.64	312.3	309.03	311.32	307.13	303.75	306.71	314.85	305.42	311.79	310.08	307.67	309.2	310.73	303.47	310.14	315.81	314.29	313.88	313.97	302.69	314.4	308.83	310.05	308.59	306.5	307.67	309.98	316.31	301.23	304.31	306.4	303.31	311.82	308.36	309	303.62	309.9	305.29	306.52	314.77	303.27	307.62	303.07	307.35	309.38	311.31	309.4	303.78	308.84
311.72	304.54	309.64	312.39	308.99	306.93	311.23	310.28	314.01	314.71	312.74	317.89	313.17	306.77	317.82	310.26	307.71	312.24	317.61	311.71	318.56	307.15	314.42	306.94	309.85	313.71	313.48	311.06	307.18	315.86	304.13	313.43	312.11	309.07	313.77	311.74	309.09	311.31	305.41	310.35	318.33	302.58	316.26	313.28	309.46	306.85	316.81	317.31	312.21	314.69
296.43	299.34	300.97	308.75	305.48	304.68	303.42	303.04	308.39	301.71	308.34	302.2	315.31	302.01	295.24	300.62	289.92	300.56	300.42	299.14	309.17	306.29	311.77	296.62	306.77	305.16	297.17	296.37	299.11	295.67	299.48	300.39	310.42	303.1	305.51	299.28	304.47	306.92	311.11	306.37	305.4	298.02	307.46	303.86	304.99	302.52	303.75	304.28	303.69	303.75
318.99	312.77	316.06	319.59	312.16	313.7	308.59	311.45	312.34	314.62	321.96	318.13	321.53	317.28	315.11	320.1	311.77	309.51	312.69	313.72	305.37	314.34	316	306.59	315.3	317.77	311.8	313.63	312.6	312.31	318.06	311.3	323.57	317.7	321.47	310.83	314.56	320.54	319.37	319.95	315.09	310.42	315.7	312.53	322.57	312.57	317.43	313.61	313.77	306.44
306.29	302.33	301.7	302.23	303.76	304.98	305.34	311.8	299.55	301.79	307.29	299.04	308.19	302.29	310.06	300.61	308.79	298.43	299.33	296.92	312.01	306.18	305.28	301.04	298.65	300.81	300.73	304.25	297.49	306.83	302.6	300.36	305.94	303.27	301.71	298.55	308.23	307.72	300.13	304.98	300.78	301.89	306.68	308.36	302.95	301.15	300.95	303.72	304.11	303.3
311.07	316.75	313.86	309.99	316.01	320.54	306.65	317.39	310.42	316.77	312.3	314.14	310.71	313.31	312.5	307.17	312.48	309.27	314.21	303.2	316.15	310.55	317.09	310.96	310.58	314.4	315.41	319.54	320.76	313.09	312.61	320.51	314.69	311.34	310.77	315.67	314.58	309.23	310.53	313.5	314.75	313.81	315.28	307.5	312.53	314.59	313.55	309.62	316.52	314.24
306.58	302.14	303.47	305.51	306.47	306.3	305.11	302.88	306	300.36	301.95	301.91	301.03	304.86	298.61	304.09	304.89	299.3	303.3	309.75	295.38	301.99	301.97	308.22	298.61	294.9	306.39	306.07	309.44	304.16	307.89	304.09	303.75	301.04	302.38	307.36	302.62	306.55	304.84	310.37	302.2	300.6	304.26	303.53	296.73	300.56	297.74	301.64	306.28	309.98
299.36	294.75	292.32	295.48	296.31	295.26	301.08	292.65	292.77	299.31	303.68	298.17	297.82	296.61	283.38	290.65	296.63	297.5	297.66	296.75	297.21	294.55	297.27	291.75	292.9	292.59	287.72	296.98	295.4	290.25	296.62	292.54	292.19	294.39	296.7	294.34	297.14	291.44	296.91	290.06	295.54	291.01	292.31	294.59	292.63	300.9	294.99	297.8	287.37	290.97
312.99	315.98	312.94	303.13	317.14	316.75	311.87	312.48	311.63	314.9	311.95	310.7	311.65	319.83	311.66	309.32	320.58	314.79	306.39	311.72	315.65	312.95	308.22	317.35	310.33	310.07	304.81	314.87	312.03	316.59	315.03	316.03	314.17	314.4	312.54	312.8	314.11	314.81	309.33	306.34	311.81	320.09	303.66	305.62	306.86	316.15	317.56	311.05	314.92	312.33
313.01	314.29	308.24	309.98	313.99	313.65	311.76	311.39	306.36	310.75	313.2	314.22	319.45	307.19	318.71	322.93	311.71	314.96	311.42	313.65	319.85	308.27	307.15	313.19	306.77	311.47	306.03	313.1	310.72	314.71	314.2	316.85	311.52	308.85	314.52	314.67	314.06	319.34	312.18	313.58	311.98	306.53	314.54	312.95	312.87	307.86	319.66	312.09	311.96	316.54
301.67	306.04	304.11	295.86	308.16	311.73	298.56	297.7	303.8	300.87	304.05	302.36	304.11	307.77	293.81	308.11	303.51	304.63	309.06	305.44	312.17	308.02	298.3	312.82	309.99	302.87	309	309.78	308.2	307.28	305.49	304.16	307.18	296.75	303	301.2	303.57	308.57	304.37	306.87	301.81	304.09	300.71	302.66	304.18	306.28	310.86	307.53	301.97	298.43
308.99	312.22	300.62	301.35	303.51	305.26	309.86	299.83	304.61	308.5	306.6	302.16	311.83	306.96	306.87	309.27	304.15	303.53	298.05	314.97	303.16	312.01	310.8	301.39	311.24	315.26	302.71	298.39	303.24	303.42	303.57	304.95	306.21	307.49	306.32	304.77	309.3	299.99	309.32	303.28	306.37	308.56	305.97	308.33	306.1	306.22	306.54	301.51	310.73	310.58
291.6	301.56	301.57	309.69	302.99	301.29	304.52	302.24	306.27	306.33	312.2	302.45	307.17	301.55	304.1	301.3	307.31	308.79	299.23	313.39	305.7	300.74	307.94	305	304.83	309.29	301.05	312.55	305.19	310	298.88	303.55	307.06	304.87	299.65	302.37	311.22	313.42	302.39	298.45	300.42	300.56	303.01	307.86	306.1	310.45	306.44	305.16	303.52	303.46
306.11	304.37	305.78	302.7	304.14	305.77	305.38	300.94	312.21	309.63	308.69	302.48	306.79	312.81	304.3	305.9	307.16	306.27	309.45	309.25	307.48	311.38	304.93	303.22	302.22	301.48	295.33	309.34	304.28	306.74	312.28	303.9	306.25	307.75	304.4	298.61	304.59	310.08	310.04	304.39	310.28	308.9	307.62	313.48	304.25	306.01	310.97	303.89	312.19	305.24
303.98	307.3	310.97	304.28	301.31	307.57	294.88	302.4	304.62	312.34	304.72	303.4	304.2	309.83	310.4	312.34	305.08	307.94	305.34	303.19	302.4	300.51	301.24	311.61	315.2	311.44	307.79	308.03	305.06	303.04	307.77	309.02	310.2	303.09	311.35	308.56	299.16	312.23	302.02	299.31	308.02	309.01	304.59	307.61	303.41	307.43	301.73	302.83	307.29	309.16
309.57	297.72	297.91	300.66	302.58	301.91	309.23	302.12	302.99	305.55	301.42	304.33	299.11	308.74	296.23	302.87	300.51	307.4	297.87	297.14	303.46	304.57	307.65	297.22	302.09	304.5	295.55	301.05	299.59	302.6	304.46	301.63	301.15	312.11	304.35	293.35	306.31	303.69	302.05	306.37	299.74	297.16	301.05	305.78	303	303.69	302.07	299.41	303.16	303.37
301.19	310.18	309.01	310.19	303.49	307.99	305.89	306.32	311.23	306.1	303.77	305.11	304.13	310.64	302.66	302.29	309.51	308.57	302.87	308.3	305.68	307.45	312.31	301.55	306.74	304.68	306.17	297.17	300.32	299.29	300.01	306.16	303.1	301.35	300.59	303.22	307.98	307.43	313.44	301.55	301.65	309.87	302.98	309.01	307.05	306.73	303.51	313.38	309.32	303.39
320.86	308.39	315.43	312.23	324.18	313.07	314.73	307.35	315.68	315.13	320	310.36	314.88	318.56	322.74	319.74	319.66	321.97	316.81	320.61	309.67	313.88	311.54	320.19	319.13	314.91	318.24	312.62	315.04	321.68	311.17	313.37	308.27	318.5	314.03	307.16	314.23	315.44	312.29	320.13	318.2	313.41	311.27	313.7	310.48	314.71	319.34	308.71	311.84	311.53
296.84	303.3	303.36	309.23	303.99	309.56	300.94	301.21	302.44	299.76	308.71	301.02	300.35	302.24	300.16	304.12	300.47	304.01	311.93	303.28	298.53	309.88	296.72	295.47	303.02	303.81	306.19	304.36	301.92	305.61	312.67	301.01	293.88	301.99	311.52	310.12	302.94	303.67	307.81	299.41	298.35	300.6	301.3	302.55	304.4	301.34	297.06	298.86	303.28	303.26
316.35	319.26	317.18	309.67	322.49	316.88	310.33	310.59	316.3	309.36	312.39	316.78	311.82	313.54	311.85	316.52	314.81	316.33	308.79	318.09	313.56	315.44	308.16	316.94	325.14	311.71	313.64	314.41	316.19	315.56	319.45	310.35	318.26	318.38	322.09	317.41	317.37	318.18	320.1	319.5	313.19	313.81	319.63	312.73	312.06	314.58	315.16	323.14	313.8	320.06
295.96	295.37	297.04	287.43	288.85	305.52	290.68	294.34	295.82	292.35	296.65	294.95	293.1	296.26	290.13	291.79	294.83	296.15	290.85	293.97	292.19	290.69	288.76	298.93	290.24	297.77	294.48	297.49	295.31	289.38	291.34	297.88	296.81	296.55	289.61	295.03	286.39	291.05	288.37	295.37	299.23	285.96	294.43	302.13	292.83	296.65	293.04	293.49	289.27	292.97
332.94	332.65	323.68	324.26	329.9	332.48	323.62	334.67	326.56	333.81	323.09	323.7	333.61	323.88	329.9	330.98	329.67	331.3	330.49	333.01	332.31	332.16	331.67	330.13	336.72	331.02	328.12	335.42	328.52	322.87	327.72	325.68	333.51	329.82	330.05	331.17	333.65	326.56	325.79	332.9	329.32	326.27	328.37	328.11	331.19	321.46	324.3	328.5	328.5	329.87
314.5	308.02	312.05	318.19	318.56	315.03	311.58	317.33	312.88	312.08	318.1	318.5	311.07	321.5	311.65	312.35	311.44	303.39	315.12	309.42	310.05	315.44	308.45	314.07	309.38	317.24	319.58	310.49	312.34	315.93	321.09	314.44	311.37	313.32	316.95	316.25	311.58	314.17	311.15	314.38	314.09	303.07	317.9	314.8	311.75	310.34	311.44	316.43	308.43	310.07
320.11	315.02	319.33	317.21	315.93	313.39	321.6	312.35	315.69	319.01	315.53	311.95	313.88	319.55	315.28	313.92	318.34	314.63	318.64	321.44	315.73	316.68	317.64	317.63	321.46	310.46	319.15	314.14	320.73	317.7	319.33	316.85	320.49	316.87	315.03	314.87	309.74	314.7	323.58	310.63	318.16	317.46	316.46	311.78	316.67	310.01	319.17	312.98	317.31	310.58
304.33	298.84	299.37	304.12	306.39	304.71	310.21	308.36	308.94	306.2	300.43	301.34	303.75	304.91	306.06	301.01	303.45	313.33	309.34	301.27	307.45	302.58	307.42	309.93	310.78	301.28	301.76	306.35	308.34	307.86	306.83	302.35	297.25	313.05	301.15	304.87	299.77	303.61	298.59	302.74	308.52	304.85	299.84	304.82	297.33	308.74	303.92	306.68	302.78	302.41
315.45	318.26	315.72	314.82	314.14	317.49	316.62	318.68	313.74	312.88	306.45	308.77	307.15	309.11	313.51	314.92	311.97	311.26	316.17	311.73	308.37	313.07	315.76	309.73	315.19	317.47	319.02	308.33	318.72	319.97	310.75	310.77	312.38	309.39	313.58	309.43	307.74	313.05	314.13	309.4	318.11	313.79	315.85	308.85	321.23	315.74	316.69	317.66	315.93	320.91
300.54	302.55	300.26	303.24	302.46	305.91	306.11	297.15	307.98	300.45	305.92	300	303.07	297.12	296.91	308.83	301.38	302.68	307.62	302.04	305.23	314.62	301.82	305.82	309.04	296.13	303.28	300.62	303.08	308.61	303.86	308.15	300.28	301.66	305.01	297.75	295.62	303.29	307.78	295.64	300.07	303.04	301.04	297.18	300.83	305.71	309.6	302.4	290.46	299.03
297.78	303.85	305.05	303.43	304.85	302.17	306.44	298.21	299.61	307.61	303.79	305.8	305.42	307.99	305.87	305.04	306.29	303.84	304.8	306.32	302.95	304.73	301	303.97	307.21	310.87	307.78	310.55	309.01	305.16	303.03	307.86	297.9	309.75	300.53	314.81	310.59	305.41	302.38	304.3	310.15	303.18	301.79	308.07	302.54	308.05	311.68	310.38	310.57	301.44
323.23	325.2	328.34	321.82	324.39	330.82	327.67	331.88	326.76	325	318.52	325.43	329.46	318.85	322.17	328.88	325.75	326.37	327.91	326.48	321.75	326.21	328.28	319.32	317.67	327.53	322.79	330.29	331.82	325.62	327.44	323.15	330.94	328.37	321.19	324.54	324.91	332.01	327.56	324.18	329.77	323.4	324.07	325.45	327.29	339.19	328.77	326.99	326.39	321.78
307.25	306.49	305.86	305.5	304.55	297.1	305.58	309.82	311.79	302.99	305.29	309.41	309.5	304.94	304.56	306.2	307.51	307.38	310.85	309.44	305.2	305.96	304.26	302.13	305.86	307.85	310.25	304.45	308.67	308.88	307.98	303.65	308.55	307.62	301.46	308.46	300.33	305.62	304.59	301.92	315.06	301.19	300.57	298.39	304.12	310.54	303.33	305.16	297.64	304.78
327.28	328.43	328.72	330.27	333.89	326.41	325.22	324.73	327.13	324.25	323.57	332.29	330.33	328.73	330.6	325	328.34	325.56	326.85	325.55	330.34	327.49	331.7	331.82	331.19	327.73	326.08	330.89	325.67	334.04	324.99	333.35	329.4	326.42	332.55	330.13	331.03	325.53	339.48	330.53	332.43	320.48	325.72	331.42	331.8	329.8	335.98	328.42	333.39	327.28
328.76	330.18	332.96	330.16	324.91	331.1	327.67	322.5	322.87	340.43	326.99	330.17	323.24	335.74	321.29	325.31	320.7	328.98	326.42	337.55	331.72	326.91	330.31	324.13	330.11	317.85	325.88	330.21	326.39	328.73	329.2	329.57	324.44	331.79	324.51	325.8	323.49	332.7	322.45	329.63	324.64	327.45	334.36	326.59	326.24	330.22	321.44	328.21	327.41	332.33
306.2	307.77	311.74	294.77	302.34	293.73	300.11	295.06	298.65	305.18	292.09	298.53	305.48	302.84	299.54	298.65	297.69	294.3	302.49	295.54	294.71	298.3	301.31	302.63	298.61	295.37	304.06	294.14	302.09	307.37	294.11	300.24	296.37	302.55	295.96	293.98	294.56	301.43	300.22	299.62	302.23	298.55	300.96	302.75	302.93	302.04	305.24	296.06	295.89	297.85
314.06	308.38	305.81	312.65	314.77	309.57	313.43	312.22	304	312.9	307.63	315.82	308.5	310.21	315.32	314.23	309.25	313.39	314.5	315.21	314.43	305.72	311.62	312.08	313.74	308.91	306.17	306.22	302.29	308.12	303.67	308.32	307.57	308.66	314.31	319.29	304.38	309.48	317.48	311.1	306.12	310.54	316.85	308.25	312.23	315.49	306.69	317.9	309.47	315.04
306.34	306.49	306.54	301.47	297.12	301.7	309.04	307.79	305.45	303.16	301.06	304.99	295.32	302.6	304.98	308.64	308.62	305.75	298.5	305.08	303.93	300.03	301.08	302.63	301.25	308.15	300.18	300.33	311.82	302.78	304.8	310.23	305.63	298.48	302.28	301.65	299.01	297.86	307.42	307.28	306.7	305.53	303.33	297.35	309.61	311.36	302.12	304.26	317.13	298.67
308.86	313.94	313.11	300.33	301.89	317.34	309.44	314.1	303.09	302.34	305.21	311.12	312.53	305.9	312.35	310.89	309.2	299.08	305.48	305.81	302.17	310.76	308.81	297.86	310.27	302.14	301.33	303.38	318.7	298.63	309.37	306.18	310.14	310.12	305.78	302.23	308.39	304.31	306.06	303.35	298.66	303.69	307.47	303.15	302.52	302.05	307.9	304.57	309.45	298.87
309.74	305.23	307.91	297.23	301.33	302.65	315.46	299.43	305.72	306.96	303.49	301.2	308.38	299	311.83	303.85	297.48	298.81	297.79	300.63	307.25	306.48	304.13	306.58	307.31	298	301.39	302.3	307.4	307.25	306.65	298.59	304.71	312.26	299.5	290.29	306.21	306.42	307.23	304.29	311	306.24	305.03	305.58	302.15	307.3	301.15	301.79	302.45	307.56
310.64	319.28	309.42	307.69	308.16	307.66	318.21	319.31	309.04	312.78	312.67	310.33	308.83	311.23	316.01	314.73	318.63	310.89	310.46	315.6	316.06	315.91	318.5	312.31	309.12	309.01	316.8	315.45	315.06	315.49	318.22	308.1	317.67	309.14	313.22	312.99	312.07	311.89	309.78	315.77	319.13	310.77	314.29	313.1	314.98	310.94	313.48	312.42	314.55	316.59
311.64	313.42	317.97	318.43	311.17	308.82	310.32	314.17	315.09	312.65	311.86	315.68	315.87	318.37	314.41	320.63	314.9	317.87	310.76	313.39	315.43	311.36	312.11	322.46	314.36	317.71	319.94	314.33	320.66	310.28	311.48	314.31	319.53	310.06	316.4	314.32	316.51	312.75	316.59	316.85	313.07	306.56	312.18	309.87	313.73	323.82	322.43	311.39	314.08	316.47
300.41	305.61	307.23	306.04	298.97	301.8	310.94	307.19	308.03	297.97	298.66	302.17	302	304.27	304.9	306.22	307.98	298.51	300.46	308.92	305.09	300.15	300.96	296.83	299.56	305.65	307.03	303.31	310.14	307.62	303.28	306.02	305.27	299.07	297.7	305.46	302.52	309.44	310.43	302.07	300.55	305.14	304.05	310.02	307.97	303.43	300.04	299.59	306.07	309.42
299.53	309.24	310.37	303.72	307.66	302.54	306.84	301.68	304.46	305.46	304.67	301.61	303.95	309.38	310	303.89	305.59	296.81	305.56	302.6	305.84	305.71	305.36	305.35	301.22	302.91	311.51	303.3	306.64	308.66	304.63	304.88	304.17	308.14	302.5	301.77	303.81	299.22	301.54	302.11	300.53	302.85	300.24	306.64	306.85	310.57	303	305.92	299.94	305.53
317.84	315.52	308.97	308.6	309.9	321.24	312.94	317.4	312.15	309.39	305.02	308.62	314.55	313.81	310.89	319.22	312.66	310.81	313.37	311.6	306.98	309.89	319.69	309.33	309.59	307.3	311.91	310.1	312.29	309.82	308.73	310.34	314.26	321.72	315.72	313.91	311.71	308.21	315.95	312.12	311.28	308.39	306.62	309.45	316.48	316.03	312.85	316.8	310.88	310.48
313.7	310.97	308	319.19	316.74	315.2	311.29	319.34	309.98	319.22	313.92	312.12	324.13	309.36	315.93	311.51	309.77	314.33	321.41	312.63	321.24	319.16	319.59	314.25	312.6	312.85	309.83	310.04	317.58	305.48	312.62	312.96	309.87	318.26	316.71	314.67	312.7	307.41	313.85	312.08	305.81	309.6	315.1	310.84	311.62	310.59	313.57	311.14	323.61	310.46
312.8	305.92	294.45	307.62	304.38	301.62	307.09	300.95	298.32	306.16	301.66	302.88	305.06	303.69	308.91	304.93	302.3	307.35	300.54	300.37	306.57	310.12	304.19	296.72	302.89	300.2	305.12	308.71	306.43	302.96	314.7	308.82	300.87	306.17	312.83	299.84	303.91	305.12	309.34	313.47	310.18	298.2	310.44	301.32	306.81	313.85	305.29	304.91	301.44	305.9
309.85	304.21	307.05	300.2	303.53	313.38	307.42	300.24	306.5	300.35	305.36	306.73	300.61	305.34	300.33	302.94	299.85	306.37	302.73	311.83	313.8	300.49	304.84	304.95	302.46	300.77	301.55	303.06	301.51	308.38	304.22	301.43	304.91	310.2	305.53	307.75	306.93	301.06	301.06	309.44	310.46	292.99	301.9	301.3	306.03	312.25	313.36	308.87	300.47	300.84
301.79	301.16	302.24	305.07	302.07	301.67	293.15	295.83	298.23	301.96	303.73	293.24	295.06	303.33	298.72	303.42	298.25	309.59	304.84	298.99	298.08	300.76	296.39	301.21	295.8	303.44	300.17	293.93	302.9	298.4	300.13	297.57	296.71	301.69	306.56	302.5	298.82	299.46	297.41	296.34	296.98	295.35	298.79	290.03	302.97	298.5	300.56	302.23	303.94	302.06
313.94	316.48	310.7	316.21	314.6	312.81	303	312.58	309.69	312.6	304.64	311.5	308.7	306.4	321.06	307.36	310.84	307.72	307.48	312.81	310.51	317.3	315.3	309.47	315.96	301.14	307.56	314.14	312.98	313.52	308.84	302.39	315.65	304.09	311.13	317.57	308	307.96	312.4	305.34	304.4	316.44	313.25	305.6	311.83	313.82	304.06	311.12	308.93	307.35
320.93	317.37	314.01	311.47	307.68	318.26	308.9	315.7	312.95	309.15	316.34	319.32	312.07	309.08	317.64	314.1	317.01	312.45	311.67	311.41	316.85	311.19	318.46	315.64	322.93	303.04	316.38	321.24	313.21	314.96	308.65	315.14	310.12	312.11	314.47	313.44	314.2	307.68	308.69	322.89	311.44	307.74	314.83	304.47	306.72	316.76	317.6	315.09	313.59	311.24
311.65	313.56	321.87	314.11	309.81	308.54	319.81	304.32	311.23	314.95	314.53	311.78	310.69	309.34	309.76	316.3	316.08	309.5	313.88	311.91	312.72	316.73	313.35	311.05	319.94	317.47	312.28	311.01	308.84	316.23	316.92	305.72	310.83	311.66	309.62	312.45	314.1	307.32	317.18	310	310.13	312.45	308.24	315.48	312.87	313.52	313.79	312.21	311.26	314.42
300.68	297.17	300.71	304.57	304.98	300.18	293.3	305.53	298.85	305.52	300.97	292.21	298.08	294.45	305.49	297	304.85	306.47	298.36	305.35	298.12	295.33	301.81	301.45	303.4	304.7	302.82	301.9	306.63	298.15	305.09	304.37	299.19	307.04	305.62	299.4	302.3	300.23	295.32	296.67	303.04	300.83	305.11	300.55	302.9	303.89	303.78	303.33	310.61	301.06
326.82	325.86	314.23	322.44	325.84	325.9	318.07	323.92	326.93	326.35	327.01	323.44	321.67	321.7	322.57	332.62	331.97	319.68	330.48	327.89	328.4	322.7	327.76	330.68	317.35	325.54	328.58	328.92	323.49	333.41	325	330.72	320.55	326.33	326.17	327.47	329.55	327.65	323.96	326.58	322.26	327.56	329.75	325.91	322.42	325.68	326.33	321.45	328.25	325.73
313.08	317.52	306.76	321.15	313.86	319.58	313.55	306.14	319.64	314.23	313.19	314.69	323.79	310.68	312.58	319.12	313.67	312	322.04	307.8	312.48	313.88	319.25	306.09	302.56	305.6	314.67	313.64	314.75	308.93	315.32	315.79	307.79	313.44	310.28	315.63	313.29	312.76	311.68	311.62	318.44	307.14	316.53	313.28	315.89	310.53	308.27	306.02	318.31	311.82
295.84	297.36	300.62	304.91	300.7	301.55	302.84	303.29	304.84	297.05	303.23	289.88	299.82	307.15	296.4	301.68	295.76	302.3	296.84	298.77	295.69	303.25	295.17	300.35	302.01	297.39	299.56	303.11	302.74	297.64	304.5	300.48	298.17	299.76	298.57	296.33	299.51	303.67	297.13	302.6	295.04	298.65	298.66	297.84	294.71	307.18	303.32	302.47	294.24	297.5
304.62	303.55	299.56	304.98	293.37	296.67	303.74	301.58	301.14	297.23	298.95	300.66	303.57	301.14	301.6	298.2	300.63	299.09	298.73	300.99	297.08	301.45	296.22	301.57	300.35	294.85	301.4	298.57	295.28	307.61	297.76	303.62	307.71	300.98	302.03	302.13	304.05	304.3	303.15	296.86	298.22	296.62	297.06	294.09	293.56	300.18	293.79	302.27	296.99	295.3
301.81	298.27	307.67	308.48	305.9	300.81	303.54	307.43	307.45	303.81	306.49	307.9	303.75	303.38	295.92	305.79	303.72	298.12	305.98	305.67	300.61	296.29	305.33	306.65	310.64	309.28	308.64	303.37	304.36	308.52	305.73	305.97	308.22	304.53	305.62	300.61	310.53	303.82	304.89	305.95	315.41	302.83	308.97	297.52	311.01	299.13	309.49	308.83	314.08	308.82
299.56	305.21	304.7	298.96	304.17	308.3	309.59	307.4	308.67	306.18	303.4	307.41	312.91	307.23	303.45	306.2	301.96	306.15	302.83	308.67	312.58	299.01	303.91	312.7	308.32	306.2	311.08	318.68	302.11	307.53	301.9	308.7	306.71	305.07	304.29	303	311.75	302.18	307.65	303.75	306.8	302.62	304.94	305.12	298.99	306.55	305.9	306.25	302.74	300.97
293.88	287.89	295.63	291.34	292.34	293.78	300.33	290.41	297.62	299.53	292.91	288.28	293.33	294.85	290.55	296.15	299.01	292.71	294.52	288.36	290.49	297.56	293.36	296.79	293.36	297.18	293.45	294.99	296.67	288.9	292.32	295.84	302.36	289.12	294.02	290.96	294.02	290.71	300.25	297.03	295.41	282.85	292.48	293.8	292.36	291.62	286.85	295.93	291.84	287.11
296.59	296.42	295.74	292.1	294.63	299.64	303.9	297.67	284.42	299.05	284.05	297.8	292.99	291.47	291.33	294.58	295	297.6	294.69	292.58	294.03	292.38	293.54	295.91	293.98	291.8	297.83	294.02	289.47	285.43	292.4	287.55	295.47	289.56	301.15	293.88	302.3	293.62	292.63	292.35	296.76	291.3	292.37	295.4	291.44	294.06	296.52	299.37	296.99	297.65
329.79	327.43	321.9	333.61	320.82	324.15	323.48	326.66	326.87	320.98	325.37	328.31	314.41	333.05	329.11	322.97	325.48	323.81	324.55	326.07	323.08	322.66	323.39	330.08	325.68	316.38	329.06	324.39	324.58	332.86	322.83	330.07	321.84	324.83	320.76	325.11	317.66	331.14	321.53	326.09	321.05	334.19	323.8	324.01	319.35	324.15	323.79	328.45	325.16	329.03
303.89	305.56	309.28	305.93	308.41	294.87	305.36	308.9	304.64	304.64	303.74	305.78	299.32	311.5	308.16	300.96	304.17	303.87	309.54	304.7	309.33	304.97	305.11	302.37	302.38	304.84	303.94	311.63	306.23	307.11	298.67	309.77	301.23	300.47	307.26	307.35	303.78	307.48	312.48	307.22	298.79	306.52	300.76	307.85	302.6	299.59	300.55	305.16	303.66	306.25
304.52	300.4	301.27	300.3	308.05	300.76	302.31	296.72	297.43	294.1	295	310.01	301.81	292.93	300.37	298.49	303.48	303.17	309.89	296.68	304.1	307.83	302.45	306.79	294.41	301.13	307.23	302.76	292.87	301.03	301.22	295.69	300.83	293.79	298.66	303.76	296.75	304.7	303.99	302.72	307.03	303.5	299.25	301.2	310.71	303.75	304.85	301.75	301.3	300.88
312.48	298.99	308.2	306.23	310.75	304.92	305.72	299.9	304.12	297.65	308.09	312.45	302.52	303.31	311.56	307.62	301.5	307.43	302.53	301.17	302.74	311.09	303.23	308.87	309.01	309.67	304.39	303.97	304.45	309.69	310.25	308.08	312.21	314.41	308.22	308.21	306.78	308.51	296.26	306.62	307.65	309.43	304.94	308.99	300.67	301.79	304.89	309.1	299.52	307.79
311.31	304.81	312.15	313.51	312.9	309.81	306.01	309.16	308.41	310.78	312.84	315.47	308.22	308.82	312.42	315.63	310.67	305.46	308.23	305.23	311.03	312.7	312.07	311.59	317.48	308.08	316.66	307.27	317.17	318.51	313.72	312.63	314.54	318.08	316.7	312.97	311.91	310.51	314.91	315.98	304.68	310.13	308.4	313.17	311.8	311.74	308.51	306.84	320.23	315.25
318.37	315.49	319.62	311.05	317.84	320.54	319.23	319.26	313.16	315.35	319.05	324.21	317.88	319.56	314.9	322.61	315.92	321.08	315.81	317.51	315.56	313.62	322.39	326.04	320.48	320.47	317.34	317.33	322.58	322.72	317.35	317.71	323.22	315.06	319.4	311.07	313.91	323.66	320.51	315.92	312.22	321.16	318.4	314.4	315.67	321.87	317.71	317.24	318.56	325.82
296.19	292.89	299.64	291.18	296.21	294.89	293.3	291.96	293.33	298.78	296.42	292.09	298.19	301.68	294.28	297.01	293.03	295.37	297.43	291.89	296.53	296.32	288.75	294.95	297.11	297.74	286.24	292.65	297.92	300.05	290.89	288.35	295.82	290.73	294.24	302.32	297.89	290.01	291.4	291.76	298.84	296.44	289.79	294.33	295.81	294.89	288.92	284.34	293.1	297.55
313.2	315.07	316.76	314.77	318.11	307.85	309.96	309.06	317.16	306.48	315.23	305.63	311.85	309.36	312.58	304.57	310.2	307.49	314.48	311.76	307.46	313.74	312.71	315.91	314.91	313.72	306.17	318.22	313.07	308.45	312.87	310.16	300.44	308.1	305.81	313.79	309.18	315.03	312.25	310.88	315.87	312.41	315.26	309.09	318.87	313.83	306.66	311.86	315.98	315.67
304.01	312.88	315.87	317.64	311.45	304.77	311.06	311.73	311.31	309	311.17	311.93	310.04	306.77	305.22	308.33	306.85	312.95	315.18	309.69	315.85	320.37	310.45	311.24	312.65	317.85	313.94	308.29	308.72	317.22	306.36	310.89	310.91	314.02	316.47	306.75	306.94	311.81	308.95	312.95	311.5	317.37	314.01	310.57	314.05	310.54	307.82	305.72	314.87	305.8
313.11	313.59	310.44	313.51	307.81	311.87	311.74	315.03	312.26	319.89	308.92	310.31	309.5	312.48	313.42	311.35	309.57	309	312.37	315.3	310.46	314.49	310.29	309.49	313.64	314.53	305.82	312.62	310.04	312.78	310.48	311.84	306.56	313.05	309.17	309.05	311.08	313.01	310.78	309.36	309.38	308.7	318.47	312.66	313.25	306.75	310.07	314	303.3	316.12
308.15	303.21	302.04	300.71	299.91	305.52	302.7	303.8	306	299.85	306.71	300.37	303.29	304.06	303.14	300.45	302.69	296.86	302.14	310.47	303.5	300.16	304.42	312.99	303.69	304.61	304.76	301.48	296.99	310.34	303.29	306.95	305.44	308.28	306.34	304.45	301.79	302.56	304.61	302.8	302.69	305.54	312.73	305.9	311.2	302.98	310.14	297.15	305.63	295.9
309.24	312.95	312.32	308.86	305.81	309.52	307.61	313.44	309.02	305.52	311.03	314.85	316.37	310.8	313.69	313.52	314.12	313.45	315.52	315.09	315.03	310.89	307.1	311.51	312.31	317.58	315.71	307.8	310.86	311.61	309.97	321.07	313.31	316.61	306.38	317.21	311.42	312.27	302.71	316.97	315.52	308.73	316.55	318.72	312.74	310.26	311.69	317.66	308.87	317.97
303.67	297.84	300.27	307.99	301.87	295.24	293.54	298.16	294.26	304.3	300.56	306.12	296.68	295.86	301.84	301.35	294.59	302.04	303.92	308.13	308.59	299.55	311.04	299.62	298.47	300.04	302.79	294.85	302.15	300.12	299.65	305.82	303.15	296.82	292.23	296.88	298.85	307.93	301.18	300.07	305.49	300.92	300.75	303.5	301.46	307.59	300.7	298.03	294.5	299.98
304.07	308.53	305.67	304.81	302.77	305.24	305.6	300.78	305.76	306.44	306.29	302.88	301.33	303.05	306.49	301.58	302.08	302.21	298.65	302.96	307.46	301.14	305.89	299.41	305.09	308.82	298.89	307.53	303.8	298.2	301.01	307.47	302.18	303.4	299.27	299.52	306.33	310.4	303.39	303.83	302.78	305.29	295.72	307.12	306.26	304.88	306.28	307.38	304.29	297.08
308.53	311.64	313.9	304.04	305.39	307.92	306.23	309.24	314.06	312.57	309.45	313.79	308.71	312.16	313.49	302.85	306.13	308.56	313.11	316.26	315.62	314.04	312.47	307.72	316.68	309.87	310.56	306.06	306.48	311.92	312.4	307.14	305.76	302.05	306.59	303.58	305.84	304.62	307.66	303.07	306.79	308.6	305.79	307.63	310.93	307.23	316.02	307.73	311.22	315.49
299.1	299.68	303.34	300.56	308.68	305.77	304.34	309.87	297.41	302.3	297.79	304.22	297.98	299.3	306.08	298.63	305.42	306.13	307.89	302.17	305.72	306.05	306.67	307.64	311.35	300.1	300.88	306.57	308.89	308.21	312.91	298.69	308.64	307.55	304.7	298.32	305.9	305.99	307.16	306.37	300.7	307.95	300.38	297.07	307.79	306.51	302.39	302.17	302.02	303.58
329.86	328.79	320.94	323.25	322.57	330.96	331.01	321.52	335.12	323.38	321.23	327.1	322.79	323.09	324.86	327.51	327.44	321.48	335.27	327.13	323.26	328.75	326.33	327.06	321.55	323.9	324.52	325.91	321.91	325.68	324.04	320.47	325.21	329.86	323.28	323.35	326.38	322.65	323.48	327.53	331.37	326.01	325.78	322.07	320.68	332.47	325.71	324.33	325.97	319.53
303.43	305.47	297.11	305.41	292.12	298.98	302.76	309.07	295.59	300.54	296.74	301.67	298.54	305.22	300.69	302.84	303.39	303.48	299.06	304.92	304.83	296.14	300.79	307.8	300.98	299.84	304.08	303.07	305.54	304.55	303.2	301.2	302.26	303.4	305.21	302.22	301.77	300.89	304.56	304.11	299.89	298.48	302.55	301.99	311.14	305.59	308.27	304.05	307.45	298.96
320.63	328.68	332.51	326.96	324.12	334.03	326.17	331.05	316.72	327.55	324.86	321.43	327.67	332.96	325.39	322.83	336.67	321.1	329.2	329.01	330.62	322.16	326.07	321.09	325.69	324.6	322.31	319.51	322.88	325.47	326.57	322.67	327.06	325.91	324.87	323.35	327.81	326.84	322.68	328.66	319.38	323.16	327.67	331.81	320.49	326.33	326.83	323.93	322.05	328.78
310.03	318.13	307.69	318.03	314.7	314.49	318.05	316.77	322.71	312.39	315.23	311.33	312.38	317.33	318.59	318.33	317.35	323.21	312.28	317.87	317.69	313.42	314.72	315.78	322.46	312.35	313.53	315.13	318.28	314.31	314.97	320.25	312.85	313.55	312.8	311.77	312.93	317.29	315.91	315.61	314.22	310.73	314.39	316.14	313.99	316.2	317.11	312.63	317.34	324.69
314.94	315.61	307.53	310.75	304.44	311.81	309.44	313.96	314.42	317.14	312.98	310.69	310.56	314.14	310.09	306.98	314.44	311.49	310.09	313.49	306.88	309.45	312.95	315.36	316.99	310.01	316.75	306.86	308.72	319.49	312.25	305.12	307.3	316.08	310.66	305.72	301.55	317.59	310.08	319.28	316.06	307.74	309.46	314.15	301.88	312.94	314.59	315.3	318.15	316.05
313.75	312.93	307.48	313.04	316.6	315.97	318.88	312.2	320.11	315.47	319.6	311.66	307.33	319.96	315.28	306.74	307.5	316.1	315.9	314.09	314.3	318.65	312.95	312	310.96	308.71	317.18	314.57	316.98	309.56	322.87	322.09	315.1	317.04	319.69	317.98	314.47	314.53	315.45	317.64	315.07	313.47	307.34	312.14	320.6	316.57	310.94	313.29	312.99	316.74
306.35	307.84	299.2	309.02	304.34	306.79	307.55	308.27	302.84	307.1	309.48	304.19	305.57	314.61	303.05	302.1	311.12	311.33	313.51	311.44	315.76	307.21	304.61	305.51	308.04	309.24	310.2	310.83	307.41	316.06	314.95	304.79	302.95	303.59	304.73	303.72	313.86	310.25	305.77	305.32	300.79	303.4	300.42	305.22	302.23	309.65	306.53	304.19	309.35	311.56
314.29	310.84	308.22	309.1	309.4	312.2	310.75	306.58	307.28	306.15	310.02	313.57	306.58	307.03	312.41	313.26	311.18	309.48	311	317.24	307.52	309.68	307.41	306.91	306.23	312.37	308.81	309.03	315.91	302.35	315.26	318.29	307.39	309.15	305.8	308.88	303.77	310.03	311.64	310.19	314.45	311.3	299.27	308.5	303.86	308.19	304.92	312.61	315.56	315.19
317.38	317.65	319.59	317.64	318.24	311.22	322.28	318.51	314.87	316.8	312.66	316.37	319.8	313.94	315.43	321.55	319.52	314.52	318.95	321.41	318.69	311.1	310.03	316.4	315.92	315.85	323.15	315.92	317.58	324.52	315.93	318.9	314.44	310.27	318.75	314.49	310.39	319.14	315.81	318.72	319.44	314.27	316.58	309.66	317.12	317.82	316.62	312.06	313.81	318.16
308.47	306.53	299.99	305.13	304.34	308.1	306.21	310.62	316.11	302.56	304.83	301.85	310.6	308.29	306.99	299.73	306.93	310.55	312.74	303.58	309.18	303.98	304.53	312.37	307.35	303.29	307.55	295.94	307.06	302.71	305.41	305.52	305.5	300.31	303.49	307.68	304.79	298.84	303.94	307.23	312.72	309.47	305.9	306.42	305.02	310.98	303.77	314.75	304.73	306.31
313.1	314.85	317.25	317.96	317.17	317.34	309.17	307.05	318.46	318.02	317.28	312.19	316.08	318.88	310.16	319.18	311.62	317.01	320.34	313.97	311.36	314.17	312.8	313.99	315.6	318.8	314.39	322.28	319.41	313.07	317.84	315.97	320.04	316.19	312.68	316.72	318.11	318.49	317.64	318.42	313.48	314.93	311.54	314.14	315.08	319.65	317.82	312.37	319.38	321.08
311.49	307.06	304.9	305.5	317.25	307.94	311.48	308.03	315.26	307.08	321.7	312.71	311.27	305.28	309.72	302.45	301.29	305.52	311.25	315.6	312.83	310.09	310.59	307.09	309.11	304.5	307.53	305.68	310.18	303.05	312.71	301.99	304.14	307.45	305.86	314.88	307.01	307.59	311.34	316.84	305.38	312.82	305.48	301.87	316.43	314.36	310.16	309.34	307.98	308.08
300.65	298.84	311.45	305.43	307.72	306.47	301.06	307.67	304.37	307.14	303.5	308.32	300.7	298.91	313.38	302.75	307.26	304.5	309.12	304.01	306.5	309.36	301.33	300.57	307.93	309.97	298.85	297.97	306.11	305.3	303.16	304.7	305.74	303.21	303.91	309.39	309.69	309.88	306.42	306.21	301.71	302.43	309.48	304.99	305.22	297.87	312.67	299.52	305.1	295.77
297.2	305.78	301.72	307.47	309.56	305.68	295.63	302.91	313.07	303.56	302.26	301.63	299.43	307.24	299.1	296.48	302.41	299.75	298.48	298.11	295.52	298.27	307.05	309.9	307.25	301.93	303.97	302.97	306.83	303.98	299.52	297.07	303.87	307.44	302.89	308.72	303.7	302.98	302.72	300.84	305.57	300.56	311.03	305.8	297.73	302.8	304.93	296.93	299.63	293.89
298.54	305.4	308.52	305.9	313.07	308.37	305.08	302.04	311.58	312.64	303.14	306.38	310.31	307.08	302.42	310.23	314.68	305.7	302.49	308.81	308.46	309.96	302.72	299.49	306.54	306.71	303.13	316.25	302.08	309.29	310.63	300.78	309.53	301.79	308.77	311.68	307.52	307.56	306.89	300.31	304.2	303.87	307.9	306.29	307.01	307.51	306.43	312.73	311.47	305.58
309.99	318.51	307.78	311.02	309.42	318.45	315.1	313.43	311.5	308.83	309.27	314.83	322.3	303.8	318.7	305.52	312.56	316.64	315.68	308	314.55	312.91	313.42	309.38	303.74	314.34	303.29	305.9	307.68	308.77	312.7	313.21	303.88	313.7	319.26	315.27	308.04	307.08	310.9	314.24	312.01	303.66	308.44	313.05	313.81	310.77	314.76	310.57	308.18	317.14
294.27	297.05	300.34	310.14	310.47	301.93	303.44	299.71	303.6	303.36	294.53	305.2	301.37	306.53	301.02	303.42	308.61	304.74	305.1	297.94	299.57	305.39	307.73	300.41	307.02	296.53	311.23	300.75	308.22	298.94	307.55	303.65	300.91	300.16	298.66	300.42	301.22	307.99	304.66	301.78	302.96	306.6	311.85	300.15	305.67	304.46	299.13	305.63	299.73	301.37
299.98	298.9	300.52	304.83	297.75	301.39	297.28	295.68	294.58	290.82	288.77	302.78	296.35	299.91	295.04	298.7	295.05	297.17	292.89	301.21	294.35	299.72	302.05	298.78	295.28	294.92	291.4	295.82	286.58	298.27	292.09	293.34	296.22	294.75	298.46	290.02	297.22	300.16	300.58	292.33	293.9	296.83	295.68	297.51	297.32	295.63	300.47	291.82	296.32	298.57
300.76	299.31	305.35	303.42	308.62	306.58	302.36	297.99	298.21	304.35	300.81	294.74	309.4	305.59	305.15	301.97	301.79	304.45	307.97	305.19	304.17	303.99	299.8	301.11	299.55	297.99	301.84	300.46	300.09	304.23	311.92	304.97	300.77	299.66	305.26	306.8	307.13	307.71	310.9	296.26	297.21	304.01	314.02	307.21	300.38	298.38	298.27	308.01	301.82	296.88
311.43	310.85	321.51	311.28	307.1	318.26	311.19	309.01	313.85	308.03	311.81	307.52	310.26	309.37	313.78	309.3	306.64	314.64	309.31	307.17	299.07	310.68	313.54	316.18	308.21	310.78	308.69	308.25	313.25	311.13	316.02	313.98	308.64	307.61	310.05	316.14	317.69	313.77	306.73	315.46	308.96	315.26	309.11	317.55	313.41	315.19	314.94	321.57	311	310.94
308.78	313.36	309.01	312.54	310	310.01	312.2	311.11	312.03	316.73	314.86	305.47	315.14	314.21	313.35	304.05	310.32	317.16	314.91	312.12	311.91	310.23	318.93	314.82	318.12	309.01	315.25	315.81	313.32	312.28	308.88	309.25	313.26	308.87	305.66	310.62	308.25	309.69	310.97	307.79	317.34	313.91	310.66	302.76	309.7	314.93	320.28	314.78	311.48	308.28
305.2	304.28	307.59	302.04	307.77	304.98	304.76	295.51	305.62	300.04	303.46	304.01	302.28	292.42	308.65	297.64	299.31	306.63	304	299.24	306.32	312.32	298.07	310.07	304.25	306.01	300.54	303.85	304.77	310.44	306.91	307.44	309.94	300.25	304.16	310.25	301.24	297.47	309	298.39	293.93	303.57	304.34	308.6	300.86	309.33	310.3	307.22	298.49	299.01
305.26	307.43	293.61	307.72	296.97	300.24	296.72	297.75	297.31	299.22	306.66	308.9	303.75	297.71	296.88	304.41	312.92	310.04	305.1	303.95	302.85	305.27	305.53	305.78	302.09	301.45	306.64	297.56	302.79	300.88	302.25	298.89	302.63	300.52	301.82	309.84	308.3	303.61	299.05	303.54	296.75	299.96	305.61	300.57	298.73	310.09	299.61	299.7	300.92	302.09
313.34	307	314.98	312.71	321.42	305.76	320.14	311.83	317.46	316.38	312.29	321.43	312.85	318.62	311.36	310.48	317.65	308.56	309.51	312.07	311.35	314.33	313	308.75	310.16	310.12	320.69	314.42	309.9	313.03	307.86	308.4	315.01	309.08	312.63	312.82	310.25	319.54	308.95	307.5	309.58	317.9	317.21	315.87	311.37	309.91	306.39	316.7	306.51	313.36
315.96	317.4	321.81	323.99	326.34	313.88	318.28	317.16	315.21	317.17	314.81	320.82	327.63	322.36	320.39	317.97	320.74	322.17	317.41	318.15	322.88	322.59	319.94	319.75	321.69	316.67	319.45	323.66	324.78	318.59	322.57	320.97	323.43	312.88	323.24	309.75	322.08	319.46	314.8	322.47	319.06	319.62	319.87	325.1	328.15	326.31	314.63	320.43	314.96	322.26
306.4	301.24	307.74	302.22	306.63	309	306.44	297.7	303.64	302.92	303.56	301.33	305.6	304.56	296.72	298.04	296.76	304.77	304.56	305.8	298.2	305.51	308.11	303.35	304.33	306.49	303.88	303.25	304.89	298.11	309.41	305.98	307.62	307.66	309.62	294.88	307.48	309.02	306.05	299.42	293.9	298.09	306.15	306.34	304.02	312.1	302.67	306.34	302.97	305.44
292.52	292.27	283.9	300.02	296.82	303.89	292.55	295.42	297.43	296.49	289.35	295.96	300.62	293.96	298.91	299.25	297.99	289.67	292.48	287.8	299.09	291.34	294.15	295.45	290.99	293.2	292.85	289.2	292.18	304.05	290.91	292.44	292.46	296.11	293.57	298.72	287.18	294.52	298.09	287.39	294.03	290.1	292.04	287.54	299.43	294.07	300.54	290.72	288.37	289.18
319.13	322.42	319.34	319.64	325.43	318.62	321.66	318.73	314.06	314.14	314.48	314.32	318.01	320.28	317.13	320.78	313.38	319.99	319.36	324.61	319.25	318.14	323.63	320.39	319.58	314.47	317.33	309.65	321.64	315.56	322.26	320.08	316.49	317.69	317.44	316.88	310.43	324.05	315.23	314.14	321.59	321.08	317.26	310.04	317.64	325	316.16	317.32	311.53	317.2
314.27	319.77	310.92	313.63	318.5	310.79	317.68	311.91	314.58	314.76	313.55	313.78	310.47	321.33	310.18	314.71	308.81	314.19	310.16	314.1	317.79	323.16	310.81	314.66	313.36	316.98	308.97	309.85	309.96	308.8	317.82	309.35	306.48	315.85	308.29	312.38	303.9	316.39	315.39	312.11	311.64	311.3	309.77	307.6	311.78	308.92	315.71	307.98	317.77	313.12
309.37	305.81	310.63	305.67	308.37	306.95	308.52	313.68	310.9	308.66	304.51	315.29	315.1	308.34	314.82	308.52	312.24	307.93	311.12	310.33	311.78	308.85	313.3	317.33	314.49	318.33	312.78	310.54	311.56	308.01	310.34	303.94	306.25	310.41	312.37	311.29	309.84	316.63	317.82	309.9	306.98	308.84	310.34	311.76	304.27	312.92	306.59	310.74	313.24	307.19
299.89	297	309.72	304.82	301	295.51	292.11	308.51	311.57	303.74	304.14	305.23	302.58	305.64	301.7	306.11	307.76	302.55	309.28	300.82	307.88	301.99	303.13	298.96	302.19	303.05	300.62	309.88	312.06	300.95	295.21	298.51	310.9	306.18	302.5	304.26	301.67	314.25	306.7	307.91	299.61	309.17	300.2	305.32	298.53	313.94	308.12	301.98	306.79	304.95
320.13	314.61	316.89	316.63	320.23	311.81	311.42	317.51	318.82	315.67	318.95	318.89	317.41	326.05	312.95	316.83	320.85	318.09	310.5	319.46	317.81	313.53	325.78	328.05	313.66	313.43	319.61	315.06	316.4	311.35	313.73	321.14	313.75	310.42	317.78	316.19	315.8	315.58	319.7	312.96	318.87	310.65	309.91	320.5	312.48	313.83	311.47	318.27	313.72	318.69
322.9	324.82	326.13	322.61	331.12	317.65	327.83	327.81	315.12	317.75	328.7	325.5	318.3	321.97	323.02	323.26	326.83	323.81	320.57	326.26	328.57	313.66	329.29	322.46	319.72	318.1	327.91	324.32	323.56	325.37	326.88	330.32	323.87	327.4	327.52	323.55	323.82	322.37	314.83	319.7	326.02	318.6	323.16	333.02	324.78	324.78	328.43	325.35	317.54	327.13
314.92	313.11	312.38	309.03	310.56	308.47	308.17	304.48	304.01	313.32	306.62	306.34	315.4	313.79	312.66	315.06	315.36	307.55	311.7	313.17	312.1	304.17	300.77	312.01	308.12	312.31	315.7	305.32	310.51	304.46	313.96	311.79	309.2	320.73	315.67	313.71	308.71	309.46	309.34	307.49	314.44	312.56	308.93	297.76	309.89	308.58	303.95	313.82	311.29	317.37
309.95	315.42	305.88	314.18	314.3	308.54	311.05	312.87	304.88	313.41	307.78	310.14	313.55	318.09	314.32	307.15	307.79	312.33	308.03	308.04	313.62	313.13	307.54	308.17	314.11	310.88	317.1	307.12	312.09	315.09	317.42	305.51	315.18	316.81	317.64	316.99	313.97	315.66	309.02	308.86	320.36	315.06	323.08	315.91	319.78	316.45	317.52	303.47	308	311.73
305.58	302.07	303.76	302.36	302.94	297.66	302.1	304.62	293.03	304.46	297.63	304.42	301.51	301.29	296.05	299.83	304.82	306.97	304	310.77	291.95	291.24	298.91	304.31	294.89	297.6	303.77	300.47	300.18	301.58	307.81	308.73	300.83	302.08	302.6	297.68	306.11	301.22	307.67	303.07	297.88	295.26	300.34	297.46	297.32	294.26	298.78	301.17	305.01	301.37
301.06	303.98	304.72	301.18	298.25	303.04	300.88	302.7	305.16	297.36	296.42	298.23	303.96	300.91	300.46	300.33	312.36	297.84	300.81	300.04	308.55	302.72	299.4	299.3	307.01	303.65	309.62	305.73	297.2	302.79	299.64	309.91	300.35	308.36	297.7	308.53	310.15	305.15	310.42	299.29	299.83	301.56	301.85	304.48	302.5	305.08	297.82	304.12	307.5	304.86
321.73	319.59	319.85	319.12	326.98	317.41	319.04	315.46	317.65	320.14	317.43	325.8	317.61	315.86	318.6	319.35	321.17	309.39	315.78	317.35	321.43	311.4	311.76	314.82	315.02	321.78	312.42	318.21	318.17	313.28	320.96	319.45	313.02	311.6	316.68	317.28	315.95	314.99	317.2	322.79	320.89	314.32	311.83	319.15	322.1	318.2	319.57	314.64	316.35	322.54
308.16	314.11	307.7	311.43	308.79	303.38	308.2	311.49	303.99	305.33	311.19	310.76	307.56	310.08	304.29	308.95	309.19	307.24	303.07	306.36	299.39	304	312.3	304.81	301.95	305.99	310.66	304.1	302.16	310.19	306.97	309.39	306.05	312.81	303.44	305.28	303.43	314.46	306.84	315.12	304.92	308.56	294.26	292.79	309.59	304.01	309.7	300.63	301.19	308.87
324	317.53	318.04	318.35	316.56	313.67	320.18	318.28	319.98	314.16	324.36	312.3	322.08	316.82	315.54	322.2	314.28	313.71	321.42	314.93	319.94	318.79	316.84	318.49	314.52	318.56	317.27	316.29	318.94	306.55	318.19	318.01	317.86	324.11	315.77	312.53	311.64	314.15	317	319.25	314.59	313.15	316.3	318.27	316.57	315.05	318.85	326.19	322.38	316.68
307.32	304.8	313.8	312.67	306.4	306.8	308.33	305.98	304.11	311.94	302.86	305.27	304.08	311.88	303.63	310.96	311.94	309.85	305.68	306.41	303.98	305.01	309.75	310.19	307.03	312.52	304.86	302.76	306.76	303.42	311.25	310.08	304.86	305.26	308.93	309.62	310.07	309.32	306.88	312.21	304.23	308.14	310.86	311.06	309.18	304.93	310.31	302.71	306.11	314.31
309.61	293.67	298.48	300.37	293.77	298.57	305.33	304.1	297.94	306.66	305.19	296.47	304.84	302.78	300.34	295.27	301.41	299.23	300.51	296.77	297.08	301.41	305.75	300.26	290.05	304.25	305.14	300.09	300.5	305.01	300.02	298.95	299.24	302.41	301.63	305.23	298.79	296.78	290.98	301.51	297.01	305.08	307.51	300.34	298.13	298.81	298.18	289.93	295.31	298.72
329.58	331.31	332.87	323.69	329.11	323.62	327.47	326	329.05	330.29	328.56	328.09	335.33	326.41	331.13	327.58	327.76	325.73	330.4	331.12	317.68	325.09	328.99	331.25	324.28	331.29	327.82	328.91	327.95	327.72	326.76	330.43	334.81	327.69	334.71	329.77	329.59	330.1	329.03	327.82	329.73	326.88	328.35	326.57	328.48	323.26	337.07	330.21	325.84	325.39
319.82	311.19	312.74	315.08	313.64	317.81	316.95	308.4	312.22	308.39	313.91	313.79	315.05	316.16	313.55	308.98	312.49	312.34	311.68	312.12	308.86	308.54	316.26	313.09	310.36	312.93	310.36	308.55	308.69	311.03	316.46	310.53	311.77	316.36	307.64	312.37	309.72	312.6	317.06	304.68	314.54	318.34	313.82	310.55	309.75	310.14	316.47	313.17	310.19	316.03
296.27	298.93	286.96	293.28	294.01	293.86	296.07	293.19	296.02	290.61	292.71	297.22	292.72	292.34	293.13	295.32	293.27	287.68	292.89	293.06	290.99	296.84	295.67	287.95	287.73	289.04	296.43	294.69	297.77	291.79	297.45	291.58	287.15	293.01	296.78	290.71	295.18	297.24	291.75	291.79	294.01	291.47	298.48	293.77	301.29	295	300.7	290.66	290.07	293.18
318.55	313.67	315.96	314.35	314.18	309.4	314.44	316.34	317.07	315.71	319.77	315.88	312.27	320.85	314.47	315.74	312.06	315.21	315.95	322.25	313.25	304.45	315.31	317.93	316.84	316.43	320.57	316.9	313.9	312.55	318.46	320.42	310.18	317.67	310.94	310.67	314.04	317.75	313.18	315.14	312.43	311.83	310.04	321.67	315.2	312.82	318.4	313.83	315.38	321.01
338.47	333.2	325.09	328.09	333.34	323.3	334.74	331.68	328.51	330.4	330.02	322.95	327.41	331.74	326.12	326.51	329.25	324.03	330.81	321.93	324.09	319.35	332.5	317.63	325.81	328.39	331.06	331.16	327.69	326.81	328.41	322.95	329.46	331.34	326.75	335.12	327.33	331.2	326.83	328.22	328.8	331.18	318.92	330.15	325.37	325.52	323.42	325.11	326.31	329.97
316.06	316.9	314.07	318.99	316.85	313.79	316.48	317.68	315.92	315.35	321.16	310.49	310.15	320.16	319.45	313.99	315.43	318.75	316.7	314.58	317.6	313.55	309.08	313.95	321.75	318.41	321.35	315.2	319	312.48	315.77	317.56	316.92	314.51	314.57	314.64	311.53	320.7	317.09	313.49	320.46	324.31	323	312.88	316.24	320.09	310.44	318.99	315.53	314.92
322.7	313.24	313.74	315.56	308.57	317.64	317	306.91	324.7	322.95	313.86	317.84	319.26	314.76	315.42	321.6	320.27	323.25	322.46	323.46	314.06	324.08	315.18	312.32	318.22	314.06	319.93	318.08	316.07	330.64	311.01	318.89	323.69	315.83	319.9	320.49	320.71	321.59	314.55	317.87	320.77	324.35	316.52	314.92	313.63	315.64	310.44	320.84	319.13	313.98
301.17	299.16	299.08	302.06	300.49	297.49	300.39	303.7	294.79	300.07	297.51	304.45	297.17	292.85	298.02	294.91	290.59	291.92	293.71	293.3	297.85	296.56	303.03	291.07	295.33	300.38	302.98	297.34	297.79	298.1	303.36	299.63	298.68	298.82	295.64	296.75	303.94	294.13	297.52	302.05	305.07	300.2	300.92	298.08	297.93	294.93	294.99	295.86	292.45	301.05
298.94	290.56	292.7	288.84	300.06	298.4	293.92	295.31	292.74	304.04	302.1	300.2	298.04	292.66	292.96	292.61	294.74	296.36	301.28	295.37	298.47	293.42	302.39	292.37	290.25	306.03	297.18	296.51	298.75	296.83	299.44	294.08	293.68	294.37	294.91	302.29	290.51	291.92	297.55	296.4	296.09	301.67	288.59	297.01	293.07	283.95	287.25	292.03	295.01	288.56
308.29	300.77	302.85	298.57	300.16	303.62	306.02	309.8	301.65	299.82	311.03	307.8	303.98	306.9	308.85	304.91	305.42	304.64	307.27	307.19	303.27	302.82	299.55	304.03	307.24	305.85	300.06	305.26	305.76	310.96	306.66	305.87	302.22	305.52	298.6	312.38	304.76	310.38	303.59	309.46	302.33	309.63	301.25	301.1	304.03	307.05	296.18	301.05	304.7	301.43
288.6	295.4	292.2	288.38	289.42	290.61	294.99	291.35	296.37	294.49	298.34	293.28	297.27	291.84	290.88	292.78	303.73	290.7	297.33	296.48	288.87	300.21	292.12	291.86	289.7	289.91	292.31	299.95	294.6	291.01	288.93	292.74	293.14	298.19	295.59	295.76	289.21	288.84	297.53	300.92	295.21	293.66	297.33	296.02	288	287.1	300.22	302.54	300.91	296.62
314.54	315.87	308.63	320.33	315.28	313.23	317.06	316.55	315.57	315.14	314.19	318.05	316.88	316.92	312.99	321.39	315.03	310.68	315.68	315.7	312.79	313.08	311.8	313.14	314.94	319.58	310.38	315.05	319.43	311.06	317.08	312.79	309.58	313.57	314.25	315.29	309.79	317.38	316.23	312.04	307.96	313.07	307.55	315.54	304.31	306.82	316.06	315.14	306.54	314.67
305.46	307.12	305.57	303.23	309.96	306.56	299.49	298.96	301.55	300.93	311.88	302.77	302.44	303.33	301.92	303.73	302.4	299.29	304.71	302.14	310.76	307.45	306.98	308.55	298.03	302.3	305.5	310.23	312.58	303.25	300.95	299.83	297.53	301.11	308.83	300.62	302.24	301.88	304.07	300.75	302.2	306.67	306.3	302.1	305.57	298.32	304.55	309.27	300.5	296.2
302.57	301.66	307.69	297.74	294.9	292.82	298.85	301.45	299.18	307.23	306.51	302.73	307.13	300.2	305.76	302.71	300.71	301.88	294.99	295.68	307.44	296.58	301.51	300.46	303.13	303.51	295.89	305.13	294.71	301.55	307.08	291.98	301.3	295.39	299.88	297.17	296.42	305.93	295.26	304.59	306.57	301.94	305.78	303.81	301.42	294.74	304.16	303.29	293.97	303.68
306.98	309.44	308.5	309.55	297.37	308.88	299.21	299.2	307.59	310.07	308.6	303.71	309.46	299.09	307.39	308.3	304.18	301.68	305.54	298.81	308.46	300.72	304.44	313.96	302.46	310.92	306.36	305.65	304.1	306.17	300.07	305.88	298.73	315.15	296.42	310.76	315.53	301.92	307.63	310.14	306.43	301.36	302.05	309.22	300.89	305.95	301.63	301.03	310.03	301.95
308.55	309.1	305	304.58	306.18	304.13	300.45	303.41	310.84	303.92	310.31	301.66	296.39	305.87	305.26	305.09	307.07	301.99	309.12	294.74	302.49	301.21	301.08	304.74	307.56	299.7	301.31	294.23	303.42	302.74	308.64	301.16	304.28	296.21	298.6	301.45	310.58	303.59	304.32	305.39	305.73	300.14	307.94	309.28	295.44	304.38	301.8	304.94	301.25	302.1
318	309.01	317.68	321.84	318.95	318.18	318.27	313.99	315.78	317.96	315.58	310.74	320.51	317.23	312.83	311.95	316.47	317.39	320.05	320.42	318.23	318.43	314.73	317.84	314.78	317.26	318.28	315.06	319.08	312.24	318.38	313.36	316.31	313.11	316.25	310.75	319.21	314.46	317.15	313.39	322.55	316.78	321.64	313.8	318.06	320.65	318.11	320.51	317.95	318.01
306.6	309.88	310.02	307.09	303.13	305.98	298.44	311.91	307.53	306.55	302.59	309.53	302.05	310.77	305.71	306.5	308.71	303.66	307.24	307.49	304.71	304.68	306.75	313.68	309.19	305.09	305.73	311.73	309.45	309.79	303.28	308.29	307.89	312.64	303.6	306.03	304.47	311.11	310.76	310.04	307.83	309.13	307.68	303.1	308.64	306.99	306.88	310.87	306.84	303.75
316.02	325.29	315.24	319.18	319.72	320.31	314.87	317.2	318.44	326.65	319.14	317.15	324.72	323.57	318.68	318.65	319.16	311.45	314.5	324.48	320.52	316.76	322.86	314.6	320.1	316.52	313.11	321.56	314.24	318.38	322.35	324.74	312.96	320.28	320.35	318.1	319.55	315.42	320.56	317.25	317.33	316.13	313.83	320.96	315.13	319.98	320.06	315.4	316.01	317.65
299.83	299.17	307.81	294.86	310.44	296.39	304.91	304.08	308.07	293.36	291.3	303.2	305.94	308.64	299.9	301.23	298.81	305.92	294.11	304.71	302.49	294.7	301.52	308.22	301.96	300.62	298.94	308.71	306.94	307.24	303.25	299.4	302.23	298.29	296.23	309.12	309.59	300.78	298.04	298.46	297.9	303.62	297.97	295.87	303.89	295.18	304.96	300.15	300.44	299.76
313.16	315.31	319.35	312.92	313.8	313.08	311.07	311.43	317.93	319.23	309.39	314.34	313.35	312.14	310.04	310.06	308.96	309.41	306.14	312.69	311.47	314.37	314.45	309.96	315.63	313.66	319.68	315.03	307.94	314.7	317.5	316.59	312.56	319.46	312.77	316.08	316.77	313.83	318.85	317.3	308.4	309.96	311.6	322.5	309.47	313.72	314.86	305.2	311.27	309.17
300.71	309.21	308.3	306.72	297.1	310.05	311.57	308.94	299.82	305.87	306.25	304.91	309.61	308.55	305.6	311.66	300.78	310.14	299.92	309.66	304.45	308.48	299.63	306.84	303.53	301.14	298.92	303.45	312.57	311.16	301.23	308.47	309.44	310.82	311.46	306.37	303.13	307.57	311.16	309.16	309.9	305.9	310.05	301.38	303.52	308.6	310.15	307.68	310.26	303.65
324.46	328.91	327.6	327.88	329.68	326.89	327.64	319.67	319.36	325.15	321.27	332.16	334.12	334.77	323.21	322.68	330.35	325.74	322.41	334.36	324.75	329.13	322.31	331.21	325.73	336.46	323.6	333.81	326.05	328.31	330.31	326.66	324.18	326.16	326.05	325.57	327.18	328.14	320.03	325.76	327.54	324.69	328.83	325.81	330.01	326.7	324.5	323.46	327.25	324.85
312.32	303	314.21	315.17	315.39	314.02	318.2	316.72	311.53	313.64	317.11	310.15	311.13	312.76	318.33	318.78	315.8	310.1	313.55	318.05	312.57	309.73	319.01	312.82	313.78	313.57	315.48	315.61	311.16	314.07	312.05	315.73	314.49	315.77	311.48	313.54	320.98	307.43	319.79	321.28	315.95	317.51	311.64	315.56	315.24	319.9	322.33	311.48	309.38	321.81
304.07	310.38	308.07	297.18	308.99	308.71	302.63	304.98	302.41	301.14	302.23	317.44	304.29	299.46	296.23	305.19	308.27	299.92	300.39	303.67	304.82	304.55	299.18	303.04	300.08	302.64	306.74	300.22	299.74	309.22	297.24	298.81	306.27	304.22	304.29	294.76	303.7	305.77	292.8	311.02	312.92	303.13	307.84	303.2	301.42	304.11	304.05	302.53	299.56	300.44
302.7	302.65	314.91	316.93	309.08	296.34	308.65	310.09	309.49	311.96	308.97	308.17	309.53	311.99	306.59	309.46	311.68	309.68	308.89	307.26	311.21	307.42	303.69	307.8	317.41	308.92	307.62	307	309.75	307.33	299.64	314.41	315.48	308.3	308.12	303.36	311.99	308.67	312.25	302.8	311.94	310.96	302.78	306.3	307.29	309.22	314.92	299.92	310.17	311.78
303.85	294.99	298.53	298.6	303.34	296.88	291.81	299.61	301.91	296.48	298.43	302.31	304.97	293.19	305.47	300.92	303.62	297.12	307.09	298.86	298.63	308.28	295.27	297.75	293.97	301.34	295.08	304.6	305.24	308.98	298.54	297.82	302.46	297.38	299.53	295.32	295.73	303.04	302.48	297.23	297.81	305.13	301.12	303.64	300.09	305.03	296.92	300.35	296.58	307.89
305.81	303.61	308.93	308.67	304.39	309.09	311.85	301.5	300.06	307.37	302.22	304.36	308.42	307.07	301.56	307.4	309.03	312.11	302.92	302.03	306.58	302.32	302.6	309.77	307.01	313.84	302.86	307.37	304.62	304.87	304.93	309.09	310.45	311.12	308.73	309.19	306.2	303.82	309.1	305.93	306.75	302.91	307.26	307.06	305.39	303.27	306.77	306.68	298.56	303.51
308.03	313.37	309.02	306.91	299.16	306.84	306.27	303.03	306.85	309.45	305.32	300.8	301.31	299.56	305.62	303.84	304.62	297.31	303.56	304.35	304.5	311.79	305.61	309.59	298.76	310.53	306.17	311.61	298.02	306.97	299.76	306.22	308.31	306.76	301.69	304.37	308.24	303.9	309.03	298.32	291.57	305.78	302.8	300.08	307.85	306.22	298.61	306.13	300.06	306.64
325.21	322.68	320.51	327.6	322.42	328.73	320.69	326.45	335.04	325.49	328.81	324.89	330.32	323.59	328.5	324.76	328.06	325.33	328.43	328.44	324.61	329.84	323.13	324	331.83	324.27	332.55	320.59	328.61	329.01	324.9	332.38	326.44	324.81	327.56	332.27	324.26	325.09	334.6	324.8	326.78	329.24	327.96	325.59	327.39	328.84	324.9	329.18	335.79	327.21
300.59	302.6	302.03	305.03	307.49	298.77	310.46	305.55	306.26	305.31	308.99	305.32	310.61	296.5	300.88	296.74	301.38	305.84	306.29	304.02	306.91	302.97	303.94	301.94	301.85	302.64	308.4	301.93	300.81	297.59	298.96	302.74	304.48	315.82	302.25	297.99	300.54	306.4	305.8	305.29	308.08	301.44	306.81	307.12	305.99	297.36	305.82	293.81	306.79	304.14
302.32	311.79	309.38	307.2	310.85	312.55	304.21	310.67	304.79	304.38	313.62	307.93	300.14	308.49	301.33	306.26	315.35	310.12	308.81	305.72	303.62	310.14	306.99	307.61	308.07	301.87	305.14	301.96	313.59	306.42	309.98	305.59	305.59	299	304.12	307.63	307.34	310.07	305.5	309.49	305.9	303.24	308	312.69	304.54	307.4	306.95	310.57	305.92	302.65
301.78	300.25	308.79	301.96	301.41	306.56	301.24	306.58	296.17	301.7	300.25	303.79	309.72	302.51	309.41	307.47	302.95	310	305.21	306.56	298.28	310.41	303.97	307.14	309.02	310.72	307.34	306.17	302.8	308.47	304.81	309.99	306.86	311.44	304.23	307.37	309.07	304.42	306.82	308	310.97	311.04	311.84	296.13	300.89	303.46	298.48	304.31	305.36	303.98
321.2	308.14	314.8	312.21	317.13	318.33	312.29	316.5	315.44	320.36	324.19	315.51	311.01	312.83	320.06	316.79	322.94	324.29	318.28	316.27	317.79	319.57	319.4	320.46	315.49	313.44	323.23	317.88	316.93	317.18	322.5	313.25	316.61	312.44	317.79	317.96	318.4	316.61	322.6	317.79	316.99	314.84	322.94	318.06	313.03	313.06	320.69	319.17	327.56	314.14
311.12	304.34	306.56	307.11	309.42	308.43	304.88	305.97	304.11	302.01	304.91	303.4	307.95	305.22	309.28	303.25	304.64	303.97	311.38	304	303.11	304.05	309.08	306.61	302.7	309.3	302.79	309.41	307.23	303.46	306.28	296.8	297.33	306.19	312.42	307.8	306.15	308.56	304.61	304.46	304.96	304.23	308.62	305.55	301.43	307.78	300.02	308.36	303.83	302.14
308.96	311.32	315.99	318.22	309.17	310.57	309.18	311.95	314.38	314.33	314.09	313.58	309.3	311.59	308.7	320.06	312.71	311.85	310.75	317.79	315.83	313.39	313.68	313.77	303.35	302.01	312.96	310.23	315.74	313.1	311.58	308.19	309.05	311.65	312.62	311.54	309.82	312.56	310.98	313.42	312.03	310.28	318.39	310.98	316.01	314.88	318.79	310.89	321.54	310.88
309.19	312.35	312.23	320.14	313.37	321.4	319.82	317.54	314.19	312.17	316.82	318.66	319.82	311.72	316.22	320.22	311.12	306.45	319.13	316.45	310.28	312.59	315.48	314.65	317.45	315.56	317.84	310.95	314.37	309.66	317.6	316.5	315.22	310.23	314.48	315.02	317.18	315.75	320.19	313.94	316.8	318.44	307.59	313.57	309.17	312.08	315.88	312.55	317.6	311.85
302.33	308.07	311.62	307.42	300.82	313.8	307.39	311.8	307.48	315.53	309.99	311.15	309.05	313.83	299.61	317.86	305.44	312.66	303.01	316.58	310.94	306.86	308.76	310.32	309.57	309.15	306.01	302.42	308.44	316.71	308.33	306.77	306.55	308.28	309.16	306.51	314.18	307.92	313.51	306.46	309.86	312.83	313.17	311.93	314.54	305.85	309.31	307.78	314.44	303.28
331.87	326.1	329.31	331.8	324.66	326.07	332.93	328.83	326.02	329.08	326.92	328.39	319.27	332.15	329.17	328.73	324.04	329.24	328.74	336.64	330.05	330.03	329.86	326.76	328.36	329.87	326.05	324.57	329.5	331.4	321.75	328.42	330.72	329.41	329.95	336.58	330.6	328.28	330.83	325.95	326.46	323.55	323.85	331.71	321.49	329.9	327.49	337.06	331.81	321.32
316.21	316.78	320.26	319.02	322.41	320.94	320.31	310	322.4	323.02	317.42	322.73	327.02	323.8	322.83	307.8	317.86	319.83	318.28	321.92	320.29	320.51	311.83	322.14	317.58	323.54	319.45	321.21	317.34	318.45	320.84	313.96	316.02	307.88	321.63	320.91	322.11	325.91	317.19	315.18	318.51	323.82	319.97	322.99	324.58	319.95	321.91	319.04	318.86	324.35
314.98	313.51	319.16	316.69	317.09	319.33	320.63	308.02	320.84	321.69	314.68	312.85	320.21	314.75	319.06	314.35	320.27	309.99	312.48	313.52	312.44	314.12	316.86	324.24	318.88	319.59	319.54	313.68	315.35	310.98	318.14	314.96	313.06	317.24	316.32	317.43	318.58	319.79	325.57	315.63	323.73	310.92	314.88	319.32	317.12	311.3	318.1	314.27	316.86	319.68
313.47	319.48	321.46	318.02	308.66	316.8	317.12	309.17	316.96	316.1	312.32	311.84	315.88	320.2	321.07	318.85	313.15	318.43	313.75	318.66	317.2	315.17	312.3	306.78	310.13	312.03	310.17	319.14	316.22	317.46	313.05	320.02	313.7	307.44	323.65	316.28	315.23	318.53	317.21	315.57	317.57	315.79	321.93	321.22	315.63	316.34	316.43	314.09	309.25	314.77
332.42	323.71	330.26	331.77	322.9	328.85	326.13	329.78	327.17	325.45	317.87	325.98	324.92	327.22	327.24	325.21	328.12	326.55	331.96	327.04	324.63	327.19	330.99	326.15	325.08	322.63	321.34	327.67	324.24	327.57	324.85	323.91	322.71	327.4	321.6	325.26	323.08	326.12	319.18	329.89	327.9	320.06	326.27	320.4	321.87	325.42	325.18	328.16	329.82	322.44
299.79	306.71	306.43	299.88	310.43	300	305.71	304.47	302.92	308.39	309.32	308.97	322.08	308.42	300.59	305.61	311.68	309.57	303.83	304.5	295.85	303.32	305.52	307.03	296.73	305.21	306.11	305.48	306.97	308.17	300.72	306.37	299.04	298.69	304.38	306.14	304.93	309.53	306.02	311.91	304.69	304.08	307.9	301.17	301.95	302.42	305.97	302.41	309.89	307.54
299.29	296.06	306.12	297.51	300.45	300.16	290.96	301.37	298.92	302.84	295.8	304.75	299.33	297.39	300.53	305.79	294.88	297.6	302.91	297.92	298.48	289	299.5	296.01	298.93	299.99	301.04	298.64	299.48	302.42	300.36	303.29	303.05	295.48	300.83	307.71	295.5	294.44	304.17	298.43	304.1	293.17	304.93	302.08	297.13	301.48	301.73	302.37	294.87	307.32
302.06	307.86	300.54	309.61	301.15	298.64	303.32	302.27	307.07	308.72	301.42	296.72	301.2	302.35	302.62	301.69	302.6	299.62	309.57	306.71	311.34	298.51	307.27	300.04	309.12	309.17	298.03	304.04	305.55	302.19	304.36	299.07	307.04	298.39	301.84	298.99	308.26	302.68	308.77	299.36	307.56	304.46	302.94	304.1	300.42	301.27	302.1	301.82	304.12	301.84
301.69	305.08	301.97	298.15	307.96	304.47	300.38	309.37	298.33	304.95	308.23	298.45	299.92	299.69	302.4	304.2	302.22	305.19	302.51	310.39	308.97	303.02	301.02	306.08	306.45	309.36	301.24	296.05	299.78	300.33	299.71	299.91	304.02	305.36	300.94	300.6	304.95	300.93	297.75	297.19	302.1	306.83	307.01	302.48	304.58	304.12	298.26	302.86	307.37	304.69
309.36	317.45	320.54	314.44	312.17	308.61	313.8	309.96	317.83	310.37	312.37	311.81	318.39	315.64	305.45	312.18	319.04	312.76	318.93	318.09	311.49	316.08	307.9	318.6	318.84	313.04	313.8	315.55	315.09	312.52	323.63	312.15	313.27	316.59	312.34	320.9	309.78	319.1	316.67	309.47	318.41	316.62	315.28	309.83	314.87	323.54	312.69	314.63	313.06	319.82
326.21	329.84	322.57	331.72	325.6	332.92	325.46	333.75	333.25	328.22	330.33	330.17	321.21	328.5	326.58	332.44	332.46	331.45	329.68	338.05	326.96	329.36	327.95	333.81	329.35	335.49	332.22	325.42	334.13	328.02	319.39	321.53	332.52	327.23	330.23	330.39	329.76	330.98	331.02	323.43	327.79	324.93	325.79	331.76	328.62	332.01	335.88	329.62	328.74	326.75
306.42	303.41	302.93	305.28	306.98	298.35	303.97	303.9	300.07	303.12	303.5	303.4	296.85	297.14	301.63	306.78	305.87	304.4	300.84	307.4	298.07	303.64	302.77	305.1	300.87	299.85	308.73	292.23	308.61	308.08	302.62	297.43	298.62	302.99	301.8	300.43	306.07	302.36	302.81	304.12	300.25	310.86	308.39	308.43	302.6	307.65	304.28	309.02	310.45	297.45
296.08	293.86	304.38	297.16	305.25	297.94	302.6	305.64	304.14	303.47	299.55	299.28	291.41	299.78	300.79	302.26	294.13	298.86	301.93	297.59	299.29	303.05	298.27	301.86	298.82	303.78	302.87	302.43	299.13	292.85	309.56	300.37	308.05	296.41	300.6	301.82	306.09	299.95	299.63	301.13	293.21	295.77	300.54	303.1	303.89	306.05	300.43	304.29	301	308.89
311.18	314.41	320.25	311.56	323.27	316.34	315.94	320.14	318.15	318.32	318.86	314.4	323.37	322.96	323.21	312.53	316.71	319.5	314.47	314.12	318.17	314.95	312.39	312.92	318.27	312.78	309.13	315.7	319.83	322.87	312.73	318.17	311.41	310.95	314.46	311.21	313.72	316.5	321.1	316.44	317.03	316.67	316.22	319.24	312.09	318.18	309.87	312.17	320.37	312.62
310.27	314.57	313.47	314	312.42	316.39	312.04	306.24	320.2	316.96	314.15	316.56	308.32	316.11	315.58	313.32	315.17	308.79	309.21	319.45	317.57	305.82	311.55	317.45	309.12	315.39	310.52	323.56	306.22	313.59	320.13	314.08	307.81	312.04	316.13	312.57	315.28	313.91	316.86	316.56	311.93	318.26	317.66	315.34	315.59	309.21	314.01	314.05	311.77	308.88
306.48	312.77	315.14	309.85	307.14	310.72	310.46	308.85	318.67	312.13	313.57	309.17	314.6	313.16	311.5	310.46	305.98	302.95	307.99	313.53	313.4	313.33	312.08	314.34	308.22	310.21	304.78	318.02	309.16	305.46	311.56	302.42	311.86	312.27	310.51	303.9	308.83	316.26	305.57	310.79	318.27	314.59	316.05	305.21	313.48	310.75	307.14	307.83	306.43	309.79
317.17	317.42	326.8	318.52	322.4	325.1	315.37	322.7	322.21	311.78	318.89	323.58	317.54	321.47	320.54	317.65	319.89	315.61	320.46	318.2	317.99	318.18	315.07	318.59	321.45	320.26	322.25	318.01	322.67	316.29	318.58	321.91	307.56	320.43	323.64	322.63	318.37	319.04	316.89	313.69	320.72	319.71	318.18	316.07	320.09	314.08	312.67	315.6	314.95	316.91
318.21	321.96	313.7	313.52	306.96	318.24	312.12	320.38	315.47	315.27	309.08	318.29	308.01	313.38	312.77	314.57	311.27	311.76	315.13	316.07	320.44	308.72	303.93	311.07	311.1	317.75	310.86	314.97	312.07	310.47	311.65	307.63	310.79	309.31	318.66	310.86	314.57	310.42	313.64	315.12	316.11	311.34	313.23	315.04	315.62	310.41	311.29	311.22	312.29	311.78
299.49	305.68	306.4	298.95	306.14	300.53	306.98	307.02	290.49	303.02	308.61	297.35	306.85	300.65	303.7	301.53	307.56	304.99	308.58	303.6	300.08	310.45	298.85	300.12	310.59	302.1	308.46	301.51	304.21	306.48	304.59	299.6	304.3	296.01	304.14	308.1	309.54	306.3	306.92	296.75	305.01	304.61	301.05	304.4	296.99	299.06	302.9	300.55	302.28	303.58
307.73	311.36	309.96	297.17	313.55	304.99	302.8	307.44	304.75	305.95	312.54	308.69	301.27	309.84	306.73	298.11	312.34	315.02	314.02	304.76	307.52	304.09	306.98	300.65	308.9	308.63	310.19	293.45	303.58	300.81	308.24	305.33	312.96	301.67	309.85	310.87	305.34	305.43	300.37	313.09	309.63	314.17	301.11	305.64	309.2	310.06	311.76	307.08	307.62	312.56
307.15	310.28	311.08	309.87	312.04	307.24	314.14	307.77	313.56	311.49	319.98	317.33	314.23	306.64	316.59	307.59	309.54	318.68	314.67	305.43	320.26	314.42	319.41	317.37	313.18	329.72	311.43	319.96	307.05	317.2	319.03	310.3	314.84	313.29	318.31	322.57	310.33	309.02	309.45	314.57	311.1	313.48	306.42	314.67	315.24	310.02	314	314.02	309.81	312.91
322.85	316.21	313.37	319.46	314.41	320.27	316.68	313.3	318.85	322.91	317	323.29	317.02	318.78	316.45	314.02	319.2	317.5	319.91	318.99	317.67	319.06	314.09	316.64	320.99	321.58	315.31	318.7	310.03	321.69	324.03	321.74	328.45	315.76	318.82	307.98	324.64	317.3	316.44	317.99	319.99	318.3	318.92	312.08	315.67	312.32	319.64	317.27	318.55	316.49
297.68	298.52	298.12	299.02	298.81	304.1	293.61	299.51	292.37	298.85	299.38	300.86	294.11	298.62	295.26	288.65	298.01	299.39	294.26	301.13	294.14	289.06	296.08	290.5	289.07	302.12	302.06	305.79	296.61	296.83	293.22	299.33	296.32	288.83	297.14	304.61	296.98	301.72	301.34	300.28	293.12	297.7	297.54	301.47	298.96	301.06	293.25	300.7	296.17	295.68
314.93	318.26	316.05	313.23	318.55	315.69	312.73	314.44	318.87	318.17	318.52	312.2	315.32	324.06	316.52	313.5	311.67	314.1	323.55	310.19	310.46	315.08	311.31	314.97	310.41	306.75	318.54	310.61	317.87	319.54	318.93	309.29	320.72	316.7	317.87	316.67	310.62	311.47	313.64	312.87	313.09	313.39	307.59	320.02	313.03	312.59	316.58	319.41	316.77	309.98
314.97	309.64	313.55	308.49	307.63	312.12	312.69	307.86	323.18	312.85	312.2	312.25	309.53	313.21	316.75	316.43	316.49	310.64	315.63	312.14	316.11	315.4	316.67	315.87	317.81	317.58	317.79	316.01	311.99	317.46	312.97	315.31	312.86	315.41	314.03	315.56	313.63	308.19	318.15	315.57	310.01	311.71	310.59	318.53	315.87	311.87	311.86	311.25	306.77	316.96
315.94	318.2	322.99	317.26	318.24	314.06	311.4	309.62	315.64	311.95	311.88	320.31	315.53	313.38	308.54	314.87	310.36	313.07	316.73	312.13	316.55	314.43	314.47	307.47	317.23	316.68	315.37	314.01	313.64	316.3	317.15	318.82	313.15	318.61	315.86	314.36	313.13	313.8	312.57	313.04	324.58	312.35	313.53	311.6	314.7	312.37	320.56	314.66	317.24	313.32
306.23	306.53	305.48	306.86	310.17	302.25	303.6	307.14	305.39	306.06	305.73	304.21	302.17	300.89	302.54	306.17	308.38	304.9	301.3	306.85	302.26	311.77	307.97	309.04	299.98	309.63	303.41	309.16	302.41	311.79	314.37	315.23	309.74	312.15	304.72	305.33	298.6	305.94	299.66	307.59	300.41	307.47	309.05	306.12	302.85	310.07	300.74	305.33	307.25	304.78
308.54	305.78	300.74	307.56	302.57	300.56	298.99	307.67	298.24	304.21	295.9	302.86	298.68	308.06	302.93	299.71	305.46	302.78	305.98	308.2	299.59	302.59	310.13	294.23	300.06	301.58	310.68	300.1	304.45	307.24	300.48	300	300.62	310.1	303.18	308.69	293.14	298.28	305.66	301.44	299.61	293.08	298	307.35	299.01	295.33	306.63	302.69	304.7	298.42
313.82	323.54	314	315.3	315.85	318.95	314.4	313.89	315.47	312.68	306.56	315.33	314.35	316.2	314.81	315.97	318.03	318.47	317.8	305.12	324.15	315.1	314.54	311.36	316.59	315.07	323.01	315.28	318.08	314.63	309.97	315.14	318.94	305.12	313.94	315.41	319.02	319.02	311.85	316.25	308.47	317.44	313.44	315.36	316.75	317.69	310.92	315.13	306.98	317.35
294.73	303.15	290.94	294.46	295.47	296.71	286.87	293.16	284.29	298.99	297.23	301.84	293.12	294.59	287.76	298.1	289.58	288.65	294.73	297.08	294.09	292.73	291.4	293.45	289.19	291.22	299.22	289.36	298.78	294.42	294.29	298.35	304.16	288.38	298.25	285.7	289.49	292.8	286.53	289.66	294.74	295.36	297.35	301.37	288.1	293.44	298.4	296.54	292.92	298.68
297.38	304.04	296.22	307.22	301.54	303.26	305.47	295	298.42	306.27	302.11	305.89	306.41	305.12	301.88	302.56	305.83	307.81	300.92	307.86	305.35	300.08	300.55	308.91	312.8	300.96	313.37	305.88	310.32	307.91	304.2	297.32	303.8	308.02	297.13	305.29	306.18	306.11	303.37	303.51	306.35	309.39	305.47	300.51	305.17	308.94	309.49	307	303.38	307.88
319	311.44	321.34	312.83	318.23	315.29	320.29	319.33	322	319.65	316.11	322.73	320.66	321.46	316.34	321.12	318.8	323.85	318.55	311.54	315.59	324.97	317.89	323.3	318.13	316.44	330.1	320.33	317.9	317.51	322.34	321.83	315.82	319.78	317.01	317.12	319.93	314.78	323.68	321.06	316.33	317.06	324.56	318.08	312.87	321.48	320.16	312.11	315.34	317.31
313.27	319.73	321.29	313.62	317.81	315.83	309.19	321.9	319.93	311.09	315.29	321.4	325.35	319.51	315.99	316.93	318.08	320.44	314.92	317	323.51	311.14	313.74	315.81	316.8	317.42	315.23	322.19	319.92	313.99	316.78	313.91	306.43	321.76	324.41	319.48	325.19	314.77	318.41	321.11	315.19	312.04	318.88	328.14	317.13	314.85	316.39	313.71	315.55	320.61
312.98	309.66	312.45	317.32	308	312.15	312.25	309.97	308.52	318.53	308.05	303.71	309.63	312.51	311.15	313.76	310.61	311.3	307.83	306.88	307.9	309.52	310.18	310.06	307.88	309.18	305.98	309.99	312.3	313.94	312.06	311.78	316.39	313.94	312.62	306.71	305.59	303.41	315.29	309.79	315.82	314.99	305.86	317.63	316.92	307.91	318.73	316.16	306.31	308.97
312.73	306.83	308.97	316.91	315.33	313.39	317	317.58	309.94	303.5	314.18	310.22	308.74	314.4	303.62	313.82	313.4	305.4	313.06	317.21	309.93	305.48	309.17	302.41	312.79	314.76	305.95	311.94	305.4	307.46	307.78	311.39	313.17	313.27	314.07	310.82	303.79	312.81	310.32	311.63	312.93	312.56	312.59	308.73	324.06	310.27	312.34	306.43	315.52	309.58
299.12	293.51	303.19	300.58	298.75	306.97	302.8	297.11	299.54	301.7	293.7	296.1	300.39	297.71	297.98	293.7	299.55	301.16	305.74	297.32	302.03	303.91	305.53	305.37	292.76	302.4	301.8	306.45	295.78	307.49	297.56	298.6	304.27	305.42	296.3	307.5	302.23	293.32	296.85	296.1	300.29	300.09	298.35	303.3	297.8	300.08	305.56	304.4	302.64	304.47
300.42	299.74	309.77	293.39	305.8	304.84	298.87	303.65	301.91	307.38	304.5	309.64	304.78	304.32	302.59	302.95	306.49	306.33	306.31	302.11	306.8	306.28	305.79	298.74	304.21	312.64	299.75	307.38	302.42	301.9	301.8	306.37	302.55	296.21	299.33	303.96	301.05	300	302.39	309.84	306.36	302.94	303.54	301.78	301	305.64	305.44	305.19	309.22	310.04
304.64	306.53	303.1	310.42	309.58	303.44	308.5	307.83	305.74	305.3	303.6	299.66	296.95	313.18	309.32	307.36	299.28	301.61	311.76	303.7	303.14	299.93	305.95	308.47	310.39	302.69	312.35	311.22	313.59	306.86	297.61	308.69	310.99	299.96	312.89	304.09	304.93	301.96	305.34	308.91	315.16	303.22	308.54	304.28	306.96	308.75	308.86	300.17	306.88	308.73
291.45	299.48	298.33	302.02	290.08	303.31	298.21	305.03	301.71	302.62	298.46	295.85	304.56	302.53	302.48	296.06	304.74	301.2	298.21	300.14	302.45	301.54	296.93	295.91	300.06	303.99	298.38	303.89	296.18	299.91	298.83	304.19	306.85	303.07	302.72	301.12	305.37	301.34	299.49	299.15	305.57	310.96	301.34	303.88	300.19	296.99	305.29	302.52	296.6	289.42
310.94	311.71	310.63	313.1	311.81	306.5	310.05	300.13	303.82	306.44	309.99	303.3	306.56	307.51	308.48	316.39	309.36	311.74	316.23	309.8	310.57	312	298.79	305.79	305.23	312.13	308.98	312.04	309.2	311.95	311.27	316.35	308.69	312.88	311.7	310.1	307.23	308.03	302.36	304.99	312.36	308.81	307.36	309.8	311.46	312.34	303.16	305.9	308.87	311.29
311.65	305.01	307.42	309.83	303.06	317.68	309.55	307.37	309.89	312.77	309.36	308.45	313.08	303.74	305.03	308.18	318.16	314.11	310.17	310.3	310.01	308.92	309.6	311.77	308.94	313.17	306.38	312.27	313.23	313.77	313.8	311.57	314.53	306.82	307.32	308.18	309.7	308.44	313.21	313.6	310.03	305.41	309.08	313.57	315.12	313.56	310.59	307.67	309.25	306.62
316.22	320.47	310.11	317.03	314.46	317.74	310.26	320.79	316.36	321.93	316.47	315.6	315.89	312.78	316.59	311.87	317.73	315.74	317.35	315.38	309.92	313.04	312.75	320.28	312.43	307.49	320.31	307.9	319.69	319.92	314.02	316.92	314.29	315.33	312.06	307.95	320.48	322.21	317.09	321.86	310.7	319.97	317.58	316.14	310.58	316.52	313.12	316.22	320.33	310.74
306.51	312.15	312.6	312.61	307.59	310.82	302.59	314.32	314.12	307.02	319.09	315.55	305.14	315.62	306.28	308.3	313.19	306.41	309.87	310.06	319.9	308.99	310.73	312.1	307.57	313.57	310.65	305.64	304.89	317.85	310.78	308.91	314.41	308.14	308.23	310.55	315.53	306.51	311.43	313.09	305.49	317.28	315.55	310.39	311.26	306.23	317.52	312.23	315.03	315.12
320.31	318.02	314.82	317.42	312.82	327.57	323.82	316.42	315.35	320.77	320.2	316.07	308.17	324.68	320.87	318.58	312.48	316.32	316.69	305.54	321.35	311.56	322.12	317.69	315.13	318.8	325.63	321.7	320.05	315.35	321.75	317.49	316.35	311.84	310.74	323.95	317.06	314.89	314.79	315.92	314.64	317.66	320.93	318.21	312.74	314.8	318.23	315.52	321.07	323.46
303.61	303.87	308.14	314.37	303.51	306.05	304.11	310.54	307.67	303.72	307.08	310.68	308.44	300.79	312.54	315.03	318.51	307.14	304.3	311.76	303.46	312.11	305.6	313.69	315.76	306.1	315.65	318.45	307.38	307	315.45	311.88	306.5	305.23	307.01	307.44	308.91	308.95	310.42	309.81	306.46	309.06	309.42	304.25	312.06	300.94	309.36	311.32	309.1	313.69
305.16	310.11	310.96	310.29	304.71	304.26	306.95	308.17	305.96	301.45	309.82	310.41	304.15	306.56	309.2	313.45	304.53	310.08	311.6	297.02	306.61	307.78	307.97	308.27	303.85	301.01	311.08	305.28	305.21	307.62	306.62	306.56	299.32	309.37	306.36	307.77	303.88	301.25	301.9	309.16	306.7	310.67	306.86	299.42	312.21	308.66	311.89	299.74	301.43	305.24
293.05	300.81	297.86	295.59	296.76	296.57	297.21	294.03	294.55	297.81	291.91	297.15	291.99	295.99	292.43	287.19	296.53	294.18	295.38	294.41	293.02	296.56	297.56	300.3	290.49	295.58	292.06	295.86	296.6	293.97	297.12	295.32	293.91	288.4	300.15	302.4	299.72	286.93	297.99	288.39	290.88	302.71	298.38	300.44	296.25	296.77	295.29	292.69	298.64	295.12
313.27	309.12	298.97	302.48	308.98	302.82	308.08	300.46	306.27	296.93	306.54	306.23	310.85	301.54	311.24	298.77	306	303.59	300.71	311.87	308.73	302.88	311.23	301.68	299.74	308.1	303.02	299.53	303.1	305.81	302.5	302.02	305.56	312.76	297.33	302.34	296.22	310.75	299.39	301.57	312.42	301.93	308.3	299.64	301.3	296.58	298.18	307.14	302.03	297.96
315.98	312.01	319.47	310.83	314.69	317.37	318.66	312.39	316.97	319.13	315.49	313.32	316.11	313.18	312.14	318.54	318.21	319.3	314.48	307.03	314.54	315.93	313.14	313.52	311.31	308.8	313.66	317.02	310.35	320.76	307.35	311.8	311.29	315.6	312.02	314.79	314.41	309.91	304.65	309.95	311.09	311.56	311.26	311.63	310.95	319.75	312.79	320.09	309.19	312.89
294.4	294.15	295.49	295.46	296.97	296.59	298.52	305.19	295.91	302.99	292.31	294.57	298.17	301.66	292.02	293.99	304.37	297.98	295.88	290.24	300.08	294.85	298.48	299.67	295.02	296.47	293.52	302.75	301.43	301.34	295.48	299.06	297.39	293.86	302.61	297.53	298.16	300.17	296.12	300.27	297.62	293.33	292	297.64	289.68	293.31	296.21	302.06	296.05	292.4
298.4	296.6	294.53	296.61	295.84	294.49	298.03	301.9	298.21	286.87	291.54	295.11	299.24	296.94	295.61	298.8	293.29	300.3	297.72	292.73	295.51	297.75	300.22	300.09	297.51	296.63	294.71	300.21	298.05	296.64	299.83	298.89	306.56	290.55	297.32	298.78	293.77	298.26	297.87	297	290.89	298.65	293.28	296.26	295.97	296.96	294.99	296.84	297.26	297.05
301.94	308.86	302.34	302.5	304.33	305.25	298.22	308.81	307.66	302.34	302.57	309.65	304.03	308.95	305.6	304.76	305	302.03	305.4	308.25	310.34	300.41	299.47	303.7	302.09	308.89	311.61	311.54	305.1	304.4	303.92	303.61	304.06	307.2	300.32	297.63	305.23	303.88	308.12	305.7	306.11	310.49	310.21	313.44	300.36	303.72	305.65	308.11	302.94	310.43
303.34	294.77	292.98	292.29	288.92	297.03	292.7	291.17	292.6	292.01	291.84	297.19	297.27	292.28	289.45	293.38	294.93	288.08	297.22	302.58	290.15	297.48	295.78	301.02	295.23	292.97	297.91	294.38	294.88	289.9	293.74	296.21	297.14	303.72	290.87	291.14	292.03	292.67	291.88	289.57	294.58	299.79	297	290.81	297.85	295.33	294.9	299.19	300.82	299.45
300.95	289.8	291.18	286.41	296.91	287.48	296.57	295.14	298.6	289.37	299.08	289.73	296.2	295.28	292.3	295.44	298.78	303.52	296.43	296.78	295.59	293.85	299.53	295.83	290.29	299.06	296.8	293.3	291.11	293.54	286.35	303.31	293.08	297.36	285.72	293.57	287.83	288.88	293.83	284.06	293.93	293.18	286.5	298.11	288.38	290.39	297.18	289.69	287.05	287.48
298.58	297.04	291.74	296.66	297	304.08	291.8	294.23	300.07	294.12	295.57	296.75	302.98	293.26	301.15	282.96	293.66	291.43	293.68	302.57	293.99	300.59	298.72	297.83	300.94	299.19	293.27	298	299.6	290.88	295.16	298.89	297.77	289.8	294.32	298.34	300.66	306.49	299.68	303.6	300.44	293.54	305.21	298.4	298.07	295.98	293.91	292.16	296.23	300.29
313.74	305.73	312.8	309.78	305.4	312.53	315.34	313.36	312.17	315.02	312.01	319.28	319.74	314.01	305.43	315.45	312.81	316.32	309.06	316.74	313.22	313.02	311.75	317.1	314.95	315.55	313.67	317.53	317.4	320.43	319.73	312.52	320.65	316.84	315.37	318.61	313.09	312.69	317.6	310.53	322.08	302.5	319.89	317.93	321.92	317	313.23	318.02	313.48	320.53
315.86	310.26	318.15	311.76	320.23	311.73	316.52	315.54	317.04	311.07	317.93	313.24	322.77	309.63	310.77	311.05	319.6	309.16	312.33	316.59	311.28	313.86	319.57	317.96	317.08	312.85	312.14	318.31	312.39	316.15	313.96	315.33	314.32	316.14	315.84	324.08	310.86	309.36	315.78	315.25	308.75	317.52	313.6	317.58	316.89	314.6	319.63	314.69	314.38	315.75
305.37	303.18	297.96	304.01	303.8	304.03	309.85	301.95	304.39	298.37	310.34	302.8	301.7	302.26	300.94	298.6	303.35	298.21	308.77	304.82	299.7	298.1	303.05	305.63	304.56	303.29	309.09	295.44	296.62	306.09	304.02	307.55	302.83	300.31	306.95	301.05	308.49	292.73	306.67	303.73	302.78	302.53	308.01	301.45	304.08	306.4	304.36	306.2	309.3	297.37
315.1	307.88	305.89	314.26	312.47	310.51	307.52	314.91	311.53	311.66	314.21	321.75	317.79	309.17	311.52	313.1	315.18	312.01	314.9	317.62	314.15	322.35	309.76	304.85	306.08	307.57	312.4	310.23	307.92	314.64	307.53	308.16	317.29	314.88	307.65	309.65	312.31	306.19	311.44	320.76	303.2	305.68	320.88	313.05	311.86	315.78	313.03	315.93	309.91	313.74
311.42	316.71	315.82	318.06	317.51	313.66	309.15	319.26	316.39	317.8	315.75	311.74	310.9	318.11	321.22	310.28	313.6	307.62	313.43	309.98	315.69	309.96	316.91	320.76	308.52	315.8	313.5	310.28	309.69	310.44	308.74	315.36	313	312.54	320.36	317.21	311.78	313.94	313.59	320.91	313.55	306.87	312.61	309.24	319.83	311.65	315.05	309.09	314.92	319.48
309.25	307.84	312.59	306.24	301.04	308.88	309.68	311.67	306.06	306.66	302.72	309.92	306.23	308.67	310.46	306.27	313.81	307.75	306.21	308.83	299.49	311.51	303.43	312.8	306.6	314.12	305.82	314.32	308.8	311.5	314.36	314.7	311.89	304.11	313.47	305.79	311.63	312.02	306.87	311.97	310.9	303.35	305.69	307.93	306.47	309.51	307.97	309.6	311	306.2
308.92	306.63	300.68	301.88	306.74	310.52	301.26	298.47	309.15	295.06	302.8	305.46	306.61	301.95	309.35	304.98	301.31	308.23	297.08	306.63	295.78	299.84	303.88	310.65	304.19	303.29	304.86	307.48	299.6	302.73	311.33	300.26	302.87	302.47	301.16	304.15	306.07	302.74	295.25	302.65	307.89	302.25	296.54	309.02	297.17	306.26	307.56	305.28	309.1	310.15
305.15	320.24	310.15	319.59	303	311.21	314.61	315.23	304.9	313.59	317.02	308.47	303.49	311.33	312.23	307.99	305.68	309.61	305.2	310.92	306.82	301.55	310.51	317.86	307.54	301.89	315.86	308.49	309.36	313.45	307.43	314.87	313.65	303.27	310.89	308.59	310.06	307.99	300.97	309.56	309.92	308.97	303.7	307.62	309.72	307.51	305.57	315.06	311.52	305.49
307.12	303.4	307.47	300.23	302.94	302.05	305.51	300.74	304.24	305.06	308.83	298.69	303.41	309.08	307.58	304.09	308.13	301.63	304.65	311.23	303.34	300.93	300.74	305.56	300.36	305.89	308.18	310.6	299.74	307.69	299.05	307.04	297.39	309.29	299.59	299.52	299.6	303.27	308.31	303.24	305.74	302.26	302.88	304.09	311.82	300.84	299.67	308.06	306.9	299.6
303.93	303.95	308.22	308.36	307.41	311.64	310.28	303.29	308.04	306.67	308.39	304.81	310.43	304.68	298.77	303.23	307.14	306.39	305.94	304.56	303.01	303.4	311.7	305.23	310.12	305.58	302.69	310.43	303.91	307.98	306.67	304.95	305.6	306.03	308.17	308.09	308.99	301.09	306.42	306.56	308.38	306.7	310.56	305.92	304.26	311.66	311.3	315.75	313.63	304.47
313.18	319.18	313.28	309.16	310.99	314.52	317.59	309.98	319.57	313.77	312.78	319.34	315.18	308.27	312.72	309.56	315.2	307.87	308.16	310.98	309.31	311.9	310.45	313.99	309.27	315.76	311.85	308.42	317.16	309.33	310.29	316.93	315.86	307.3	312.6	316.93	317.22	310.73	309.43	312.45	315.88	317.24	305.31	321.06	307.95	309.59	311.92	313.86	311.88	312.92
295.18	303.44	296.74	294.88	306.93	299.38	305.41	300.62	301.34	302.92	299.1	302.41	300.83	299.09	307.64	306.03	306.73	299.85	298.59	307.44	307.83	299.36	304.06	300.17	300.04	305.29	300.09	312.92	302.16	296.6	312	297.43	302.2	299.19	307.25	305.24	304.11	302.79	307.36	300.01	300.75	303.83	301.26	300.58	303.56	303.26	299.4	305.99	299.77	298.04
317.92	311.76	322.13	319.99	326.96	326.78	323.09	313.5	320.94	315.74	313.04	319.11	321.51	316.17	322.37	321.17	319.24	319.82	316.9	316.86	322.67	319.27	316.38	322.06	319.01	316.11	314.49	311.49	318.77	324.21	322.4	314.3	321.12	313.53	318.24	318.05	321.87	318.97	314.45	317.87	318.76	320.36	316.69	321.19	320.75	322.88	315.86	317.55	320.37	315.1
332.1	329.04	333.17	322.31	322.1	325.85	329.91	328.7	324.03	333.53	327.24	330.01	328.3	324.83	330.1	331.12	329.97	324.68	328.62	324.01	330.63	331.63	324.77	321.22	327.99	330.03	323.34	329.27	325.26	327.03	328.26	327.14	329.62	333.04	328.17	324.02	327.89	326.34	329.11	328.74	325.12	328.43	327.48	331.98	326.7	323.33	330.6	324.94	323.49	329.76
315.63	313.49	313.85	306.32	312.46	309.95	315.16	308.56	317.33	314.03	307.29	312.49	313.69	313.48	310.53	312.92	311.59	309.87	314.35	310.34	305.2	311.96	316.06	319.38	306.03	314.03	308.87	308.7	318.71	310.83	307.15	317.38	318.41	309.4	313.02	314.18	316.69	315.12	312.87	321.05	310.4	309.48	314.21	317.43	313.33	313.3	313.62	313.85	311.93	320.23
305.74	311.33	314.98	307.91	305.96	315.88	313.1	312.4	310.09	309.8	313.57	311.69	306.77	313.17	306.09	306.04	306.13	310.32	306.49	307.17	309.59	311.63	314.99	314.26	313.4	304.93	303.98	309.94	311.21	310.93	315.99	314.68	312.19	315.65	310.07	314.95	308.21	312.41	320.65	317.7	309.2	312.53	314.38	309.23	309.44	308.65	309.63	314.97	312.12	310.63
317.01	322.3	319.72	317.18	315.68	309.92	310.42	312.34	312.82	315.33	320.85	317.17	317.48	313.19	320.42	317.32	317.46	307.62	313.15	316.62	310.56	311.56	313.34	312.9	318.62	312.54	312.69	304.97	314.32	313.71	317.07	309.95	314.49	313.53	312.05	312.01	310.61	313.4	309.73	315.87	308.42	313	307.41	315.92	310.6	312.15	311.85	307.88	311.75	318.8
306.11	302.9	299.31	311.8	306.73	304.54	308.39	303.97	306.49	310.57	309.54	304.1	301.19	307.05	310.85	299.28	302.11	306.1	306.5	308.08	303.39	301.51	312.29	310.95	311.04	312.63	310.1	305.49	303.35	304.81	305.15	303.32	308.36	309.25	310.47	304.64	307.24	300.12	306.13	310.11	304.72	305.32	303.27	307.84	309.68	307.19	309.1	300	299.53	302.89
303.71	305.31	306.98	302.79	304.49	311.07	305.77	304.33	306.03	306.38	311.74	303.54	301.1	307.24	304.2	301.48	304.63	305.79	305.38	294.61	302.76	303.7	305.16	309.22	304.91	300.88	303.04	308.24	301.72	310.59	305.93	306.21	303.68	312.67	299.7	308.96	303.29	303.33	303.28	306.49	306.03	302.75	306.37	301.37	301.75	306.98	303.15	307.56	301.74	296.39
296.25	302.02	291.86	299.57	294.33	299.87	302.19	296.28	301.76	307.35	302.91	299.55	300.89	303.16	292.16	297.84	301.38	301.6	294.99	305.57	298.91	298.14	299.22	306.09	299.35	304.1	292.81	303.08	302.81	298.5	303.71	300.72	300.94	307.34	299.82	295.03	294.18	292.51	306.09	300.11	299.46	300.97	299.69	300.07	301.55	301.06	300.02	302.54	300.96	306.96
330.81	329.28	330.1	330.27	333.96	321.7	324.66	327.76	325.59	329.42	334.55	330.38	330.36	318.84	330.24	329.22	324.89	327.68	322.19	334.28	324.42	326.69	328.17	329.75	320.15	330.67	323.2	325.13	334.13	330.25	333.44	322.48	326.13	330.95	328.28	334.02	325.89	325.1	320.51	320.73	328.28	322.6	321.61	330.28	330.19	327.74	330.02	337.55	336.47	327.51
315.42	312.95	315.46	307	315.85	318.21	323.36	320.32	318.76	316.21	316.16	316.37	306.44	321.14	313.12	320.83	312.25	325.36	320.81	318.88	317.77	314	323.5	321.12	317.17	317.2	316.84	312.43	322.2	311.31	311.49	313.66	311.96	318.94	319.11	314.77	318.51	320.21	314.32	320.49	325.42	317.15	319.59	315.12	320.34	321.43	316.41	317.72	323.56	319.05
303.43	309.69	307.92	298.06	302.92	306.3	297.85	304.35	301.95	307.41	310.09	299.63	307.77	304.23	310.79	295.55	306.77	302.44	301	311.76	308.83	302.5	303.46	301.25	302.56	306.63	301.42	301.48	315.38	301.21	302.76	297.96	305.46	301.73	309.31	304.51	304.47	310.28	301.74	313.03	308.36	302.42	308.67	312.71	308.45	313.69	302.4	311.13	310.86	302.9
309.6	294.45	299.64	300.37	299.05	295.5	304.4	295.01	302.36	300.79	290.29	301.21	301.41	306.36	300.77	300.36	298.95	292.09	310.42	304.61	301.74	307.55	301.27	295.94	298.03	296.09	296.4	302.65	298.58	299.67	295.75	297.2	305.59	303.17	298.93	300.82	298.97	297.73	298.71	293.39	300.39	296.66	303.95	294.14	301.21	298.16	302.11	300.8	297.97	301.85
312.18	311.95	307.27	302.84	304.27	293.06	304.69	295.45	306.23	303.14	294.18	311.46	310.61	307.23	300.11	307.37	298.36	307.86	307.41	307.13	306.73	307.79	304.06	305.62	301.34	305.58	304.13	307.6	302.03	304.91	314.36	304.66	306.92	303.71	301.45	305.56	308.76	304.93	303.08	312.8	302.49	302.98	308.85	301	304.15	305.21	301.37	309.87	307.24	305.22
313.08	309.21	324.04	313.25	311.35	311.69	310.33	324.87	304.9	309.64	311.51	309.79	309.28	309.55	314.45	314.22	312.08	311.33	309.71	311.25	316.72	307.08	301.91	316.62	312.97	304.61	307.06	308.78	304.73	313.47	309.35	312.51	316.81	314.79	310.29	315.17	311.63	310.25	307.59	304.53	311.69	309.96	309.54	310.36	316.28	312.79	306.87	317.34	307.6	309.04
319.31	317.6	329.62	315.82	315.01	311.74	316.58	314.17	318.06	325.05	315.15	311.64	318.43	312.55	312.63	319.43	315.4	319.63	316.16	316.65	320.91	315.71	318.94	319.07	311.93	317.11	314.73	312	308.23	312.91	318.25	316.82	316.06	312.49	319.78	313.18	316.74	319.31	309.8	316.1	321	315.84	320.88	319.62	311.46	315.37	322.84	313.6	315.28	316.05
313.64	315.08	312.26	314.72	304.32	310.19	309.01	318.39	313.95	308.23	300.47	313.22	313.11	303.02	312.84	307.97	312.26	313	312.26	314.8	309.77	312.69	304.85	308.25	309.01	312.87	310.03	309.86	308.19	311.3	312.14	312.75	313.98	314.24	312.72	312.82	315.84	304.04	308.21	311.08	310.34	305.84	314.84	307.13	310.77	318.34	305.36	309.29	314.78	318.49
311.58	315.57	320.17	302.15	318.4	313.52	314	313.86	312.76	311.03	307.9	313.52	315.38	312.5	306.3	311.14	310.39	306.05	315.61	310.36	310.23	318.73	316.27	311.63	312.88	311.84	304.52	307.5	310.66	305.29	320.98	310.26	315.91	319.59	307.19	312.2	315.57	316.33	315.11	315.83	319.28	311.55	311.78	310.98	310.94	312.25	307.74	314.36	316.52	305.45
298.31	303.73	304.28	303.94	304.44	304.41	302.16	302.83	299.14	304.64	298.73	306.71	303.52	304.34	307.35	303.7	299.41	302.5	299.39	301.49	307.05	302.62	301.16	300.85	299.85	308.85	304.38	300.17	307.32	292.61	306.19	302.48	296.86	298.63	306.69	308.78	307.24	308.43	305.16	313.21	310.29	301.18	309.43	301.3	292.2	304.29	304.03	303.3	306.79	296.18
325.48	326.44	330.25	328.27	324.38	324.13	332.56	325.1	329.62	331.98	328.48	332.65	319.92	329.76	329.14	327.47	332.13	331.9	330.49	338.34	332.01	327.96	326.75	330.67	337.04	335.29	326.03	332.18	327.94	325.9	326.56	331.2	326.94	328.28	330.67	333.44	327.78	332.07	326.13	324.96	323.36	329.41	330.11	322.92	327.47	324.86	321.63	327.86	324.87	334.33
317.13	312.67	318.29	311.39	319.44	323.08	315.51	314.89	322.54	311.41	321.75	317.39	313.54	322.46	308.4	315.89	315.3	316.4	321.51	315.53	318.3	321.09	323.31	312.64	316.16	322.3	316.61	316.24	316.56	320.25	313.61	321.89	321.22	314.76	306.46	314.52	318.23	320.1	317.12	322.19	322	315.85	321.85	317.49	319.21	312.63	316.08	317.74	320.14	315.44
300.65	311.39	311.32	315.92	309.07	308.47	303.42	317.93	315.08	311.43	309.87	310.53	314.66	311.91	309.18	312.2	307.55	307.64	307.99	305.47	305.85	311.31	309.22	300.68	302.08	309.19	311.52	311	314.74	309.6	308.01	308.66	305.46	315.07	312.77	312.17	307.75	313.08	310.22	313.24	307.26	310.49	311.23	311.35	310.34	312.36	320.49	306.62	307.74	309.09
322.06	328.52	320.43	319.47	327.71	322.77	324.67	321.85	325.57	324.07	323.34	326.83	325.81	322.47	326.38	332.7	318.91	321.47	324.47	327.64	321.81	331.63	320.61	323.51	320.51	322.32	322.05	322.27	330.87	326.49	326.74	326.78	326.94	323.73	328.53	323.97	322.37	326.24	314.38	327.12	319.76	322.63	326.86	331.84	330.51	319.19	322.01	330.49	325.44	323.87
325.29	327.82	329.66	323.26	316.96	322.33	323.69	324.01	328.34	318.82	323.73	319.14	325.08	323.8	324.8	323.69	317.86	320.85	330.22	324.24	323.73	325.12	325.84	319.55	323.2	321.32	324.38	325.54	324.3	322.66	328.13	324.6	320.91	328.04	324.73	322.01	325.14	316.14	321.71	321.72	324.92	327.35	330.89	325.3	326.22	333.21	323.71	320.05	319.78	320.99
312.16	300.53	308.16	312.28	307.48	310.93	304.94	300.89	300.27	309.36	306.73	306.07	305.81	310.89	300.58	309.95	300.05	306.56	306.94	304.07	306.11	308.34	309.35	311.57	312	303.77	307.13	303.2	312.67	304.46	312.82	301.14	309.2	310.24	307.15	299.69	305.16	298.91	306.31	299.93	306.92	312.31	310.45	303.71	310.1	308.39	314.26	308.9	304.42	306.51
312.25	308.36	314.97	298.52	315.13	307.97	307.47	310.57	310.9	317.86	313.69	314.01	308.87	305.8	307.25	308.53	312.19	306.81	310.45	306.94	309.91	301.7	306.85	305.15	304.39	315.36	310.87	302.71	303.95	306.93	307.31	310.13	306.52	308.68	298.57	311.88	303.12	301.52	305.56	305.89	297.59	304.76	305.57	306.33	304.2	304.06	304.21	306.78	307.69	302.29
303.22	313.23	313.95	312.79	317.27	318.68	321.3	316.4	310.59	316.24	313.74	316.04	311.02	311.13	305.55	309.65	318.96	316.2	311.41	314.55	303.73	310.96	319.32	309.7	309.7	313.54	322.59	311.36	318.36	314.08	312.86	320.77	316.47	309.82	310.57	320.2	319.21	320.16	309.09	308.73	316.89	308.29	315.22	306.33	315.37	318.66	311.59	308.94	311.45	312.78
299.34	302.01	301.26	297.58	296.04	303.68	299.72	304.44	303.18	297.27	304.05	310.79	298.37	300.07	300.91	301.43	304.18	296.81	298.19	303.92	303.84	296.71	303.16	296.58	295.83	301.85	297.85	295.94	300.64	304.45	297.78	299.17	298.27	300.09	304.73	307.4	302.56	301.09	294.12	304.69	298.59	301	298.12	299.46	300.46	295.57	293.9	303.8	292.03	306.37
311.69	304.49	309.09	298.28	305.86	301.68	297.95	304.93	303.86	302.54	305.38	309.59	304.36	307.81	307.68	305.03	308.84	305.76	303.23	307.91	302.16	304.45	305.8	302.06	310.81	311.56	306.99	306.27	312.08	300.76	306.13	304.42	304.88	303.88	300.74	311.34	304.1	308.58	298.7	302.49	302.27	301.87	312.79	308.42	299.68	303.53	302.62	302.79	306.03	304.65
302.8	311.89	305.47	309.52	307.7	307.68	305.13	308.52	302.17	309.5	310.53	302.21	302.65	304.15	312.83	303.16	300.38	304.74	294.98	308.87	304.23	309.96	308.67	304.25	301.46	307.27	302.08	300.7	310.83	306.84	302.94	311.81	308.15	311.4	301.91	304.38	302.17	306.37	308.25	301.48	309.52	306.4	299.27	308.63	303.05	306.19	304.1	308.1	309.76	299.39
297.09	298.72	295.09	299.85	299.54	298.19	298.89	306.26	297.53	301.02	293.7	299.44	297.39	298.44	302.88	295.87	296.2	305.35	306.34	297.02	300.92	301.56	305.25	299.12	302.74	302.37	306.66	304.61	301.57	294.53	297.9	302.06	297.59	294.11	297.39	302.01	300.67	299.19	304.21	294.27	303.86	302.49	299.15	299.95	302.46	306.58	293.2	303.74	297.11	304.97
318.51	316.9	310.67	307.63	321.03	318.9	319.04	318.18	314.04	314.83	317.23	321.49	315.15	316.98	319.33	319.93	315.46	320	315.57	315.21	314.74	321.81	314.54	312.72	314.84	312.61	311.77	315.75	311.94	313.86	318.05	317.15	313.23	316.7	305.95	312.87	317.27	319.87	317.01	317.81	315.82	321.27	308.96	310.95	314.27	317.2	326.56	312.07	316.44	313.63
312.05	300.55	306.24	305.45	310.87	307	306.11	310.71	308.82	301.82	313.29	303.24	310.87	311.22	305.63	305.85	303.67	305.17	303.31	304.2	304.68	309.32	314.2	307.92	312.01	310.31	310.1	311.91	307.72	312.18	309.24	308.46	312.72	304.51	308.33	303.34	306.63	309.58	310.06	308.83	303.16	309.64	310	309.9	308.38	307.29	308.29	304.23	310.15	309.24
311.82	317.87	311.41	318.58	315.92	318.58	314.87	322.12	313.87	316.46	315.62	315.7	313.62	315.65	312.04	310.13	316.88	312.16	314.63	315.54	312.96	318.43	317.42	319.31	310.78	315.45	321.62	315.56	311.01	313.01	320.29	315.42	316.65	312.66	322.77	314	314.38	319.32	315.15	315.37	316.1	316.52	309.87	311.16	314.5	317.39	310.34	315.91	316.42	317.73
290.14	294.11	289.3	298.78	302.61	301.08	294.09	294.87	298.44	298.65	301.2	302.76	292.27	296.41	295.51	288.98	298.95	292.51	288.69	296.1	286.07	293.5	299.83	294.7	284.95	297.97	296.47	294.87	295.75	293.68	295.39	295.85	291.35	300.76	295.53	290.86	293.84	296.64	294.04	295.88	293.95	298.11	295.5	291.32	295.47	296.92	291.72	297.67	294.39	303.36
324.95	320.98	318.72	318.97	323.93	320.27	325.11	319.98	313.59	325.63	318.13	321.64	317.1	320.73	320.92	316.33	317.26	323.2	323.66	312.2	324.59	314.67	312.94	315.63	323.78	315.3	319.14	314.07	318.2	323.17	315.03	321.98	307.51	317.86	324.63	314.91	321.82	321.47	321.23	318.93	321	314.48	321.02	318.45	320.4	320.21	317.91	323.17	319.6	322.22
314.17	318.68	317.17	314.25	316.57	315.08	315.99	313.87	317.33	316.56	310.18	317.84	314.36	317.24	313.82	309.91	312.98	309.04	307.72	314.46	311.17	317.83	314.18	315.31	312.63	316.87	313.29	309	318.45	313.57	320.56	309.59	313.47	308.83	315.83	309.3	308.76	315.83	309.01	315.62	313.39	311.45	311.8	315.55	316.29	317.33	309	312.25	312.22	311.54
307.83	315.61	305.46	309.04	312.46	309.63	314.59	308.19	303.79	309.24	307.62	319.01	311.71	316.15	313.71	307	313.01	316.08	312	310.74	308.15	311.81	312.25	312.93	303.83	308.93	304.82	303.95	306.88	308.77	307.92	307.56	321.3	311.61	316.74	314.57	314.88	307.32	306.28	312.23	305.29	312.36	304.94	309.72	306.2	310.18	314.64	310.81	310.1	313.15
303.8	299.87	307.03	300.66	298.42	313.9	303.06	308.77	302.25	302.54	297.94	305.05	306.05	304.04	306.16	305.3	301.51	305.86	308.39	301.39	306.3	299.41	302.43	307.23	311.69	300.64	299.77	306.27	295.1	302.77	293.13	309.55	302.94	307.01	304.06	309.18	297.96	297.59	305.06	304.16	304.35	306.46	299.15	303.18	298.41	307.13	304.69	306.08	300.33	306.15
307.21	303.75	309.43	298.04	303.92	301.96	303.26	301.69	306.87	304.86	311.1	306.17	303.36	306.13	297.24	308.15	309.54	307.42	304.01	311.05	300.98	305.4	303.13	296.48	302.67	297.09	311.78	302.92	303.64	310.59	304.86	303.45	300.45	303.31	302.39	304.48	308.22	307.58	304.79	305.79	304.42	305.29	302.97	298.91	298.15	301.99	304.37	302.65	306.27	304.56
325.82	329.56	317.37	333.38	325.67	326.72	331.04	331.89	325.05	324.19	323.88	319.76	322.62	328.54	326.05	327.79	326.86	326.36	332.57	326.25	326.5	324.99	323.02	325.62	329.95	321.14	323.41	331.34	320.9	330.32	328.31	322.38	327.42	325.58	322.25	328.3	322.96	330.65	313.07	324.22	325.41	323.18	322.03	325.49	327.95	329.22	314.53	338.18	319.56	316.48
310.82	315.82	313.53	311.2	312	316.15	314.25	312.31	318.95	325.53	320.51	307.38	311.35	310.15	316.31	310.78	316.24	312.4	309.58	315.09	319.6	311.6	312.52	322.97	307.72	308.52	308.32	311.85	312.8	318.19	307.64	323.73	313.11	314.37	315.11	305.9	314.88	313.29	308.4	306.98	314.86	319.93	308.88	313.41	312.12	322.22	310.97	310.82	314.89	311.85
317.98	310.42	316.25	308.41	314.76	316.02	311.48	319.36	313.79	310.15	309.36	310.87	312.79	309.66	309.23	316.64	305.28	310.54	311.27	312.43	302.13	305.79	314.64	306.96	304.32	307.5	311.22	312.39	300.8	311.56	308.39	307.21	308.81	314.19	312.54	311.43	308.17	316.91	309.69	310.76	302.31	306.82	312.85	306.39	316.98	318.32	311.93	312.15	307.81	312.04
308.55	306.81	316.09	306.34	314.32	311.61	316.84	313.44	311.25	315.39	313.21	316.07	304.17	305.48	307.23	304.13	313.7	306.21	312.51	312.38	307	312.4	312	306.61	310.87	311.02	305.16	311.01	308.5	307.12	311.4	315.97	305.54	318.18	313.31	316.57	309.68	313.97	310.31	314.88	309.53	307.42	305.22	312.07	313.52	312.02	311.23	318.5	308.86	313.97
291.68	288.52	296.67	294.51	291.64	295.06	293.48	291.96	289.28	290.37	300.71	295.04	291.25	289.65	297.04	296.57	293.24	290.28	295.43	291.66	295.26	293.88	299.3	296.14	291.16	284.19	302.2	297.96	291.69	288.33	297.76	293.55	290.41	297.51	302.22	300.73	292.19	293.25	292.92	299.37	305.31	293.94	293.11	294.21	288.56	296.14	292.28	292.64	287.38	290.84
302.89	300.95	309.29	300.34	309.01	310.75	305.32	308.01	300.14	301.2	304.54	303.05	307.89	305.16	301.52	303.61	307.97	307.92	310.28	304.97	308.35	306.36	311.13	305.11	307.27	303.45	305.77	301.27	307.05	302.02	311.76	302.79	301.7	306.99	300.36	300.99	305.85	309.33	304.72	308.27	307.62	303.86	304.41	303.74	300.81	302.13	308.33	305.75	306.46	297.25
303.56	310.39	302	302.89	305.47	303.62	307.24	299.2	308.17	298.12	302.98	300.63	305.83	305.72	304.15	306.12	309.64	303.86	307.01	312.64	302.28	303.6	312.27	300.72	308.9	301.49	310.34	298.91	301.4	312.33	302.71	307.68	303.1	307.18	310.69	307.39	306.22	309.11	305.18	301.17	308.56	308.96	306.45	306.76	314.41	306.02	296.63	313.7	296.01	304.22
332.04	329.63	325.26	328.63	324.65	327.06	320.77	328.88	328.55	325.72	323.6	326.16	322.25	321.73	325.84	332.29	325.97	320.63	331.95	323.38	329.23	320.94	327.72	330.11	326.55	326.92	324.42	324.68	330.26	328.57	318.15	323.64	327.51	325.59	325.67	324.93	321.28	328.93	328.58	328.23	321.67	322.26	329.89	326.37	326.27	326.38	324.31	325.37	327.91	328.52
333.11	333.39	329.97	337.97	332.6	332.86	326.66	325.49	325.56	326.4	325.39	332.87	322.43	319.76	328.27	323.43	327.59	325.99	328.47	324.1	326.16	328.8	331	325.9	331.26	322.5	327.68	323.06	327.2	330.6	332.36	329.72	325.25	325.54	331.9	327.84	332.7	329.62	326.78	331.84	332.85	323.56	325.41	336.85	329.51	328.39	325.76	323.89	335.46	327.18
313.92	312.99	323.51	318.63	315.15	316.29	312.43	312.2	317.32	319.37	316.17	321.12	309.96	310.58	312.81	315.25	312.99	311.43	318.49	315.21	313.88	317.97	317.07	309.77	313.94	314.49	315.6	314.46	315.36	315.82	318.98	319.44	325.66	313.59	306.17	320.69	317.63	314.05	316.48	314.22	312.59	315.67	318.99	311	316.35	315.5	308.11	311.97	313.4	313.21
322.36	320.15	321.37	313.99	318.71	317.97	322.95	313.12	318.12	310.35	316.91	312.64	321.48	315.34	312.35	316.39	320.3	319.31	312.92	313.87	315.59	319.36	317.75	314.06	321.19	316.56	309.08	317.39	321.09	323.16	314.1	321.6	318.88	317.79	318.14	317.78	320.55	312.73	318.1	313.2	315.16	318.08	308.69	321.21	314.94	313.9	310.81	318.8	316.88	315.69
308.4	310.12	304.64	303.62	303.42	308.57	304.61	308.26	306.14	312.59	302.09	308.82	306.23	304	308.26	302.19	302.12	306.53	303.59	304.89	310.34	294.87	307.5	300	306.51	305.96	310.41	307.65	304.07	301.24	303.36	299.26	310.39	301.08	308.92	307.26	294.4	302.1	306.34	307.15	307.86	305.45	306.92	300.38	304.86	303.87	299.91	307.18	302.65	303.39
321.29	309.85	315.06	312.74	313.92	312.37	307.12	305.19	316.44	314.96	321.21	317.87	311.1	308.17	308.09	317.85	307.31	311.37	310.58	324.24	308.37	308.92	318.55	313.89	321.18	312.11	315.85	312.36	313.12	309.87	309.33	316.85	314.67	312.76	305.29	319.86	306.4	306.31	315.28	317.71	319.46	318.6	311.06	314.18	314.67	308.41	310.81	316.91	312.02	313.29
313.49	317.6	317.91	315.95	310.26	316.33	318.67	311.15	318.82	323.96	306.64	315.81	312.12	318.83	318.9	316.07	313.21	315.15	314.18	313.26	312.62	318.62	323.41	316.72	321.89	315.94	320.35	318.65	314.17	319.01	322.08	312.07	315.11	316.2	314.75	312.03	314.74	314.88	315.97	316.75	314.52	314.49	320.29	319.39	318.48	313.16	313.49	312.75	316.25	318.16
300.76	300.05	303.34	303.25	306.11	312.69	300.8	298.69	297.57	311.6	300.56	298.51	302.05	310.23	299.52	307	307.88	297.93	310.06	301.67	308.45	303.73	301.38	302.06	302.11	297.71	303.95	308.77	311.07	310.23	306.89	301.15	307.53	297.59	305.6	291.85	300.3	302.31	304.52	293.07	303.61	301.76	302.47	304.24	306.81	304.93	295.67	304.67	307.8	307.77
300.23	300.71	302.51	303.38	305.3	302.76	304.63	306.31	298.86	305.7	304.58	301.46	303.43	303.05	304.48	304.38	295.55	303.83	302.28	299.98	301.98	302.5	303.79	299.74	302.3	304.02	304.82	304.54	301.43	302.07	305.97	303.01	300.24	302.5	301.37	308.43	305.83	303.7	305.42	295.91	297.16	311.13	304.16	301.15	306.75	302.62	310.79	308.42	301.51	310.18
301.27	302.17	310.08	302.41	309.29	310.42	304.55	302.6	304.68	302.77	307.1	311.53	308.71	303.02	295.83	302.94	300.04	307.93	302.5	304.93	296.61	303.6	298.85	303.99	302.34	298.82	309.7	298.3	303.66	309.94	304.48	304.35	306.33	306.49	302.15	300.14	305.15	304.77	313.24	300.75	305.63	302.51	302.99	302.46	300.75	307.43	298.47	305.41	305.03	294.73
314.6	315.11	319.14	321.03	319.05	312.61	318.27	314.83	318.55	319.49	320.53	313.47	321.09	314.75	316.8	315.12	311.72	326.04	322.35	318.16	314.24	314.7	310.38	319.07	318.86	323.35	312.83	312.38	310.64	308.73	311.14	317.39	326.69	319.22	312.15	320.47	322.27	320.35	314.97	322.42	313.64	319.52	318.03	320.89	319.58	316.86	316.51	317.74	324.28	318.62
309.08	319.04	309.89	317.02	310.72	311.05	315.89	312.21	313.22	313.04	304.65	308.83	318.36	311.81	313.73	314.83	316.7	321.51	309.14	317.92	313.25	308.32	317.57	307.76	313.06	316.05	312.57	316.11	319.93	312.42	321.35	317.44	314.52	315.9	316.05	318.89	312.63	316.73	312.94	313.06	317.55	320.9	317.5	318.98	314.85	313.88	316.26	318.81	317.58	313.71
299.9	296	309.32	303.97	303.09	301.34	302.19	303.56	306.74	309.75	309.17	305.08	306.2	306.9	305.24	308.19	311.05	305.2	302.06	299.57	302.48	306.87	302.88	309.72	300.97	311.28	304.87	303.74	299.68	308.91	309.16	304.78	306.76	312.35	296.98	300.08	307.8	302.91	306.88	304.52	299.67	307.27	310.72	315.94	301.29	305.09	303.83	309.35	305.19	303
309.51	316.71	312.99	315.85	310.29	313.11	323.32	312.26	307.91	314.85	312.46	315.72	317.06	314.18	312.57	315.37	314.35	305.07	317.89	318.25	310.45	316.47	314.34	315.87	313.74	315.61	313.94	305.84	314.85	314.53	315.19	303.84	322.42	310.27	319.58	321.36	312.46	318.93	311.1	318.72	310.27	324.37	321.7	313.69	314.38	317.05	315.51	312.24	310.9	322.05
317.81	320.7	312.8	325.91	324.35	323.61	307.66	319.6	322	317.75	313.13	320.79	317.96	318.22	317.4	319.01	317.29	310.83	316.98	314.34	319.53	323.12	315.09	317.15	324.65	314.33	314.6	314.2	308.91	309.91	317.42	315.49	314.82	319.03	312.48	317.38	317.3	307.64	315.75	313.97	315.51	321.68	316.16	323.48	321.04	311.54	319.27	325.96	318.89	318.02
300.73	296.65	306.83	305.45	300.4	305.72	302.37	300.63	303.12	302.14	303.96	299.71	306.63	303.25	303.06	310.88	300.64	302.38	304.23	305.43	303.68	308.6	302.97	307.89	303.37	304.13	305.92	302.18	300.32	300.88	305.93	305.4	300.24	308.1	300.11	312.12	298.54	298.07	303.34	308.37	305.44	308.23	304.71	298.38	304.69	296.65	298.68	305.1	300.22	306.37
292.21	291.85	298.99	301.19	296.53	298.72	299.52	293.49	293.41	298.56	291.24	286.18	290.05	293.43	299.15	297.02	290.23	295.21	296.68	298.45	290.63	290.78	295.88	294.88	294.48	298.67	298.33	292.35	300.96	288.68	290.66	293.21	292.14	292.36	299	301.65	293.25	293.57	294.79	294.76	294.52	302.21	298.4	291.52	287.95	300.17	296.07	299.26	293.48	295.84
297.27	303.17	309.96	302.49	302.42	304.09	311.95	303.89	307.06	300.11	306.21	307.5	300.55	304.28	305	301.92	303.79	313.92	308.92	308.76	298.84	303.77	305.18	304.89	305.07	307.99	308.12	304.6	312.05	302.17	307.47	309.2	308.13	305.82	305.23	305.81	307.27	306.18	300.03	305.08	305	296.8	307.72	305.74	311.33	302.58	307.87	306.52	306.46	306.4
317.06	316.85	309.95	310.52	320.89	316.88	316.72	310.7	315.24	318.16	318.74	309.49	315.98	314.11	308.5	308.01	324.45	313.66	318.27	321.53	309.18	313.47	317.05	308.73	317.66	322.82	315.37	318.6	312.24	311.69	309.12	314.57	317	308.41	315.72	311.04	316.49	309.65	315.27	315.22	311.63	313.18	316.55	315.76	313.24	317.54	307.71	316.44	315.7	313.69
328.9	339.91	322.45	328.58	326.95	332.8	328.66	326.2	333.88	325.68	329.25	328.55	323.3	326.27	326.36	328.77	335.4	333.34	328.45	331.05	324.88	329.52	329.25	329.92	315.48	329.54	328.28	330.4	320	326.92	329.55	324.41	325.6	329.02	331.64	325.76	336.87	326.25	332.67	331.97	329.78	322.04	330.44	326.39	329.29	322.57	324.87	328.48	329.25	316.26
298.8	296.76	293.16	297.81	298.65	293.06	288.64	293.59	291.17	291.82	298.05	295.7	297.78	302.29	296.27	293.25	295.18	293.79	297.9	288.42	286.98	293.15	294.17	299.06	299.63	289.82	299.32	292.66	295.47	296.04	298.25	294.86	293.92	297.53	292.06	294.34	292.96	292.97	288.48	294.95	294.31	298.19	293.56	294.53	298.66	301.17	296.18	290.1	297.47	288.04
326.2	321.65	332.17	329.99	325.91	325.49	331.73	328.1	327.03	324.31	340.33	324.57	327.07	329.38	323.75	330.02	328.79	327.49	331.22	324.73	324.1	330.97	323.39	327.41	323.38	331.66	330.19	327.59	331.78	327.23	329.97	323.72	332.5	330.77	331.49	330.88	329.73	329.18	325.27	322.39	332.54	329.83	322.71	330.12	322.34	325.62	327.29	320.64	325.31	332.18
309.97	308.97	303.08	307.42	302.31	299.66	308.75	304.93	306.97	313.75	303.14	302.91	302.31	305.27	300.84	299.27	303.38	304.51	304.99	299.27	311.35	298.36	298.67	309.4	314.86	308.63	305.63	303.96	303.2	305.81	304.79	306.45	308.62	304.35	305.53	307.51	308.55	301.67	309.08	309.95	302.15	302.54	302.09	314.35	301.7	304.26	303.53	305.19	305.88	304.47
312.48	314.38	307.26	304.39	311.57	306.15	315.22	309.24	318.2	307.51	307.98	307.37	305.79	319.04	312	315.37	307.74	316.64	317.05	312.81	314.45	315.05	304.45	303.76	308.92	316.96	304.88	306.03	316.17	317.63	310.9	309.71	318.08	309.57	307.93	312.52	305.01	310.56	312.96	315.95	311.44	311.82	313.58	312	310.48	315.3	314.76	308.69	310.14	309.63
297.74	297.06	303.51	301.42	297.08	310.35	308.03	290.96	295.41	294.02	290.32	301.23	300.38	301.75	303.25	306.82	303.36	294.43	300.71	302.85	304.8	298.18	298.72	308.46	298.97	299.61	301.34	299.97	298.23	296.11	293.27	300.21	297.23	294.33	292.96	303.67	305.78	301.6	307.13	296.76	304.22	299.76	298.58	300.46	294.88	298.26	295.64	307.51	300.59	304.99
311.03	319.97	314.31	316	314.62	316.08	311	308.58	315.86	308.84	309	311.64	305.73	305.92	312.5	308.86	316.37	303.64	306.79	315.83	313.43	307.97	314.37	315.72	312.71	309.85	310.61	313.16	309.35	312.62	315.24	314.29	308.34	312.71	318.17	314.19	315.32	315.13	311.14	312.51	314.4	311.79	315.12	317.9	306.9	311.14	308.15	312.53	311.61	307.83
309.31	309.21	313.74	308.37	312.08	309.48	304.9	312.93	307.43	311.23	308.18	313.21	308.45	306.15	311.47	321.79	312.19	312.37	316.22	314.15	318.05	316.56	302.71	312.9	308.14	306.32	317.06	312.42	313.14	308.98	302.71	314.51	313.47	310.25	309.03	308.34	307.46	302.04	309.97	305.9	311.1	306.99	308.38	308.24	311.56	305.24	312.33	313.96	308.57	307.15
319.52	328.69	327.97	323.28	323.95	329.14	326.82	333.75	325.74	327.95	323.68	330.03	327.61	326.97	330.52	328.41	326.64	332.07	324.44	333.3	326.29	328.35	331.29	325.24	323.19	336.93	328.66	321.32	324.58	326.86	323.92	323.45	328.24	327.62	329.49	328.97	326	336.42	324.89	324.99	330.91	329.7	327	329.24	328.87	327.01	332.9	335.39	332.23	331.22
302.98	295.64	300.25	297.27	302.21	301.02	293.8	289.7	295.9	298.01	300.74	292.7	300.74	296.03	298.98	285.62	291.21	295.77	291.9	298.46	300.64	302.36	296.77	302.4	301.5	295.61	297.24	294.46	295.44	294.94	293.74	290.12	298.79	299.88	297.74	289.49	298.51	296.2	306.15	307.67	296.71	301.96	294.33	295.58	289.77	298.08	299.64	296.93	296.81	299.22
312.23	306.97	308.93	304.82	313.01	308.64	306.75	306.48	312.49	312.52	308.47	309.27	304.82	315.48	305.62	311.16	309.26	310.2	309.49	300.54	315.47	305.55	303.37	307.66	306.9	315.98	309.42	307.76	312.94	306.55	313.12	311.88	308.53	315.43	311.22	305.52	314.57	309.96	313.61	308.42	319.65	309.48	316.77	300.31	312.23	309.01	301.29	311.09	317.27	308.89
294.99	296.5	296.38	295.17	295.37	295.66	302.84	304.7	296.67	293.39	297.57	297.66	300.19	294.08	292.93	299.33	300.2	297.65	296.38	303.52	294.22	297.28	298.74	301.25	292.56	297.55	299.6	296.09	299.79	303.63	289.43	289.46	301.92	291.83	293.29	293.82	297.27	305.28	293.97	296.84	296.41	299.79	297.42	302.49	292.42	297.77	298.85	295.01	295.94	297.33
312.2	317.94	319.77	316.06	314.68	314.19	318.8	313.09	313.81	325.46	313.42	311.08	310.19	320.33	313.86	314.43	313.7	317.41	320.16	321.01	312.34	313.33	317.56	314.39	316.48	313.47	309.29	314.5	312.99	314.3	315.83	323.65	311.16	310.18	316.11	316.03	315.09	314.04	315.99	306.75	312.91	315.66	317.09	312.27	307.1	308.97	316.44	318.48	313.86	317.16
305.22	308.81	307.24	308.57	303.64	306.1	301.99	301.92	298.8	300.95	304.92	302.89	305.39	305.85	309.82	303.69	306.66	303.19	306.79	296.03	310.01	312.04	304.36	303.83	306.91	311.83	306.11	305.3	306.54	311.37	313.29	307.82	312.66	297.58	299.87	306.99	303.51	298.5	301.51	310.93	308.85	302.15	306.13	305.73	305.72	308.8	297.33	307.02	304.12	303.06
312.92	313.72	311.02	317.79	316.54	318.36	320.18	311.36	314.42	314.44	312.01	320.52	311.27	322.45	320.53	320.67	313.97	325.28	315.7	322.43	312.88	315.65	310.22	319.85	313.03	325.24	316.72	310.99	318.5	318.82	315.31	322.56	310.44	324.29	311.15	314.61	313.27	322.1	318.81	317	316.4	320.86	311.94	310.09	318.2	312.64	312.04	321.4	317.35	323.83
306.15	308.16	310.37	313.35	309.38	321.62	311.84	310.28	311.97	320.27	317.05	317.82	314.17	307.52	313.06	310.1	312.42	314.51	311.45	306.09	318.67	304.18	310.5	312.2	310.17	318.27	317.6	316.51	312.18	308.9	311.66	308.43	312.49	321.9	308.18	313.41	318.31	312.58	315.51	305.91	312.11	311.64	318.04	309.85	308.63	318.71	317.82	306.68	312.69	307.47
294.74	296.01	297.48	301.23	292.31	294.36	292.35	290.83	292.44	294.96	288.97	301.64	291.92	298.83	292.22	295.31	294.84	298.08	299.77	289.65	293.18	288.91	289.42	288.75	293.87	294.19	292.19	294.86	294.54	295.33	300.2	300.74	292.06	296.27	294.3	293.18	297.64	290.78	303.38	293.76	304.21	299.94	289.71	287.91	286.77	297.35	291.39	295.67	290.81	293.58
324.07	316.41	326.6	313.74	314.23	310.04	319.19	319.94	322.87	320.84	324.53	310.4	316.16	316.29	320.71	320.58	316.39	323.26	323.12	324.37	320.08	305.11	321.24	324.05	330.82	313.7	320.9	313.28	320.26	310.05	315.48	308.26	323.39	318.4	321.14	321.86	312.99	318.15	319.58	324.43	324.22	322.4	320.25	313.79	319.42	312.89	319.57	310.6	319.93	320.55
304.75	316.33	312.91	309.93	310.16	313.43	311.01	315.85	311.39	318.09	308.83	311.43	312.68	310.44	314.13	312.57	305.44	311.39	314.17	307	313.97	307.41	317.4	309.93	314.37	311.69	307.01	317.35	310.45	304.6	310.99	310.45	315.05	310.48	310.82	311.6	297.74	312.99	301.37	307.23	315.98	306.29	310.57	310.62	305.04	313.2	312.55	308.7	299.18	308.51
313.64	316.55	323.09	320.92	324.85	314.25	318.14	315.55	314.42	316.65	318.3	322.83	311.88	322.68	320.42	319.5	319.35	323.46	317.95	313.98	315.13	321.01	321.15	314.32	309.96	314.91	320.13	316.11	315.45	310.63	321.03	319.6	317.62	313.94	315.61	316.25	324.13	324.47	328.62	315.83	318.59	314.34	317.11	315.51	317.88	318.31	315.74	317.63	321.02	317.11
322.15	321.98	321.99	321.94	320.46	323.92	326.06	325.18	326.28	327.71	323.99	327.86	320.59	331.83	326.52	335.23	328.12	327.23	327.96	324.97	330.3	330.35	331.35	321.03	323.61	328.76	325.76	325.78	323.6	321.04	330.93	320.24	329.39	319.39	324.86	327.25	326.04	331.64	328.63	321.75	330.77	324.28	328.67	329.14	327.34	329.09	326.79	321.61	321.71	326.23
315.95	323.55	318.42	324.24	317.18	314.49	309.3	320.85	320.34	317.17	315.78	313.05	319.96	316.31	318.47	319.58	313.88	305.52	317.02	311.82	313.25	312.01	314.17	314.8	309.11	319.98	317.71	313.73	310.23	320.95	320.71	317.15	307.1	313.14	320.79	314.17	322.93	315.94	320	324.59	318.9	317.45	317.33	329.53	318.45	306.76	314.06	313.04	317.21	322.02
296.58	299.58	299.44	299.01	295.12	305.35	304.42	302.91	298.82	306.86	300.22	299.9	297.29	300.3	302.11	304.58	299.97	303.04	304.99	302.27	300.17	300.71	301.07	299.08	295.03	301.04	298.86	293.19	307.72	305.13	302.22	299.28	306.76	303.31	303.66	300.93	294.28	298.84	299.43	302.51	305.09	301.15	302.6	305.55	301.79	298.99	304.79	297.48	295.43	296.67
315.74	315.81	306.66	313.01	312.41	314.22	319.31	309.05	312.87	320.99	309.19	320.57	305.86	315.79	321.81	311.93	312.11	312.14	318.19	319.22	309.43	311.64	314.62	310.1	310.29	316.85	313.41	318.71	320.34	312.26	318.34	316.94	310.72	316.5	314.27	309.51	320.62	315.11	312.03	308.36	309.66	314.8	309.92	315.5	314.46	322.72	319.88	315.55	310.37	316.41
302.79	304.37	301.79	300.77	302.35	295.91	307.89	307.6	301.36	299.06	303.61	307.17	300.83	297.79	305.16	299.15	307.98	303.63	290.73	307.81	301.44	294.75	300.23	301.86	298.8	300.64	303.56	305.32	299.49	301.13	305.13	305.85	294.91	301.96	306.16	301.96	305.95	295.61	299.92	308.42	298.99	307.72	296.9	291.19	297.14	300.24	305.55	300.37	303.77	303.01
313.65	317.02	311.1	314.64	313.5	314.98	309.63	320.06	323.46	316.85	330.39	320.81	319.58	318.06	322.22	322.5	324.27	316.43	323.79	320.78	309.82	314.16	327.81	317.6	327.04	314.27	326.9	311.61	309.25	316.95	318.16	324.76	315.64	323.3	318.97	320.03	318.72	319.45	317.8	312.39	325.5	315.82	319.52	321.81	313.55	312.99	316.6	321.31	316.29	317.96
329.98	325.38	326.28	329.76	324.35	324.89	331.65	327.71	320.69	324.72	327.06	326.76	329.63	334.24	327.51	333.09	324.19	321.75	323.7	326.89	328.91	326.23	318.2	328.41	326.52	321.91	329.13	326.99	327.09	331.96	331.76	320.35	332.44	338.04	331.48	325.59	323.16	327.1	334.48	328.45	329.53	322.62	327.9	327.96	331.7	324.58	321.06	331.44	329.14	328.1
310.22	308.01	302.35	300.81	296.38	297.62	302.39	313.93	303.23	311.82	302.17	305.07	302.61	305.92	299.96	307.14	304.74	302.54	301.59	302.77	300.9	300.01	310.6	299	307.52	304.13	306.85	309.72	293.33	302.52	308.55	304.28	304.35	307.09	305.19	308.33	304.02	303.32	309.04	311.69	303.33	313.28	296.44	304.87	306.18	308.47	302.59	308.33	305.76	302.2
298.98	304.01	304.82	302.61	301.23	300.19	309.49	304.82	303.07	315.15	308.86	304.6	308.34	302.12	301.5	309.74	307.64	305.2	307.46	306.4	300.61	304.74	294.64	306.31	302.73	300.84	305.4	312.2	299.47	305.86	306.77	319.53	300.31	305.36	308.67	302.9	306.13	309.65	307.31	303.67	302.95	307.49	314.46	302.34	310.21	305.02	304.72	298.11	309.96	306.2
321	311.67	311.55	308.63	309.28	306.99	314.27	311.48	310.51	305.96	312.65	313.44	313.33	315.77	318.79	317.18	308.57	310.04	313.71	312.82	313.4	314.23	317.88	306.49	313.6	316.1	310.32	316.35	309.72	313.18	315.18	314.19	317.43	305.83	315.55	308.4	307.23	307.62	306.87	308.19	310.43	313.92	315.37	315.56	310.68	311.19	314.1	315.03	311.05	308.52
326.31	321.7	318.52	332.47	329.76	332.73	323.71	324.41	331.36	323.79	318.18	320.84	328.43	322.37	322.89	322.15	329.79	317.98	328.13	324.27	328.72	318.24	325.61	328.35	321.76	329.13	322.29	316.38	322.05	321.99	324.33	317.19	326.98	323.28	333.82	331.12	322.52	324.07	323.27	325.54	326.57	325.12	322.12	328.15	330.48	326.43	324.87	323.33	326.27	318.9
291.41	298.87	303.46	296.53	305.25	300.34	305.24	292.33	300.48	307.69	304.28	299.54	300.34	297.51	303	298.76	302.29	300.15	293.73	305.77	301.82	300.94	292.19	305.63	304.27	304.01	291.42	298.79	300.93	294.21	304.98	300.33	302.49	298.85	299.42	302.95	298.48	296.67	297.88	294.94	299.87	300	299.47	297.93	304.88	297.83	298.11	302.35	297.82	307.27
307.8	305.96	316.18	313.07	318.64	317.76	315.74	310.44	309.98	302.14	311.56	316.04	308.12	315.33	312.97	313.03	314.27	305.97	317.61	313.16	316.18	316.26	312.8	316.58	312.72	314.54	311.24	312.06	312.33	317.16	315.08	315.56	319.28	319.12	311.86	314.65	310.53	315.15	306.46	301.89	315.68	318.32	308.33	318.53	316.87	315.68	312.85	312.07	314.91	325.55
307.49	305.43	309.35	303.89	305.81	299.02	305.28	308.6	313.57	306	304.35	310.79	299.37	307.18	306.41	306.81	308.62	300.47	305.66	306.82	313.89	310.87	303.12	309.38	297.57	310.24	303.42	301.3	306.67	307.13	302.57	297.25	303.88	309.33	307.37	304.81	300.02	301.63	303.93	306.09	303.04	304.08	302.07	302.99	305.56	303.56	310.39	312.71	300.96	297.94
314.58	316.42	315.07	300.89	311.59	311.7	309.18	317.11	307.45	321.68	307.54	312.54	313.62	310.67	309.77	310.24	309.78	311.99	318.02	316.36	309.63	313.32	315.67	317.98	313.77	311.7	312.98	307.86	320.54	311.9	314.46	312.24	313.65	323.81	312.81	318.39	314.91	312.3	314.62	314.51	316.12	305.19	311.54	308.36	315.35	307.53	315.16	316.8	316.36	314.71
312.4	308.18	312.83	317.22	317.51	311.37	310.27	321.33	306.73	310.83	316.08	319.32	316.04	307.51	309.11	317.52	307.76	317.41	304.94	310.88	317.8	311.57	309.42	313.85	315.17	316.55	323.57	315.97	313.86	311.34	314	311.97	311.19	318.33	306.84	316.18	310.45	311.69	318.44	313.36	322.3	313.27	319.39	306.33	315.33	314.52	307.41	303.93	312.13	310.76
314.38	314.55	316.4	318.27	312.57	315.96	305.41	310.61	316.71	310.97	310.97	309.51	315.85	318.92	304.59	305.69	314.14	308.26	316.67	314.43	316.95	313.33	316.48	313.42	314.07	311.92	312.36	307.76	311.71	308.02	311.91	316.31	314.83	312.23	313.21	311.65	315.97	317.83	306.66	311.59	314.77	307.61	314.56	316.02	315	314.99	314.73	311.24	319.64	321.2
309.73	311.47	315.75	310	312.21	317.58	314.25	308.75	312.74	313.58	315.55	315.81	307.13	312.22	322.42	311.02	314.94	312.31	310.91	310.09	310.97	323.05	309.72	316.12	320.37	315.14	315.4	311.44	310.65	306.58	315.08	311.98	307.75	306.79	315.48	312.19	313.01	318.75	315.51	307.71	309.5	316.87	312.45	310.7	315.93	309.8	312.04	308.57	316.02	314.99
297.45	299.34	308.63	312.69	299.45	298.85	303.54	301.19	296.21	297.97	304.34	300.43	300.19	289.23	298.73	301.39	302.07	292.31	309.01	302.06	308.39	293.09	299.38	308.61	305.93	297.16	306.58	301.03	295.53	304.12	296.35	306.55	296.75	297.09	300.84	298.75	303.88	300.1	301.69	296.27	302.03	301.19	305.11	294.65	298.52	300.11	303.7	304.95	300.92	303.35
296.78	307.69	302.26	298.69	302.29	300.25	306.54	297.49	302.34	304.82	305.7	303.14	304.82	305.01	300.41	304.12	302.5	303.75	305.13	299.79	302.5	298.07	306.88	305.34	298.68	300.53	295.72	303.71	290.06	305.28	300.74	306.59	305.4	303.21	298.45	297.99	301.22	296.73	301.14	299.31	301.15	299.28	305.21	304.51	305.12	302.6	303.6	301.83	299.7	305.69
293.47	291.33	292.31	293.22	291.52	302.91	298.33	297.2	294.06	293.4	303.91	299.43	297.65	300.71	286.96	292.28	285.08	296.12	299.96	296.21	304.62	304.27	301.93	298.89	286.86	294.88	300.35	301.41	289.21	304.92	300.4	290.27	301.17	300.1	288.41	300.29	298.18	297.66	298.07	294.48	292.42	291.82	292.5	296.34	298.34	285.3	292.77	296.38	293.14	306.96
298.7	293.24	294.53	294.96	294.87	292.83	300.24	289.01	295.41	298.96	298.52	297.92	303.21	291.59	297.1	291.56	293.9	290.45	298.25	293.75	294.61	291.72	301.02	293.69	284.83	301.57	293.13	291.33	298.04	294.36	298.21	295.41	298.15	303.07	291.22	296.17	292.5	295.8	294.69	297.36	297.11	294.82	293.67	299.42	296.89	297.1	298.58	297.83	285.89	293.18
302.58	300.71	305.07	303.54	308.57	310.8	308.12	299.29	302.46	302.68	297.82	301.61	303.72	300.39	311.11	301.68	306.78	302.54	301.75	305.26	306.04	297.04	307.13	303.41	310.13	294.29	301.36	301.91	300.76	306.89	309.07	306.61	308.04	302.23	302.28	304.73	304.57	304.48	309.78	298.9	297.93	308.46	305.3	311.92	302.29	291.28	302.52	308.97	295.29	297.12
302.47	306.08	308.22	304.28	309.86	304.69	300.37	311.88	298.41	302.71	304.27	294.34	307.81	309.84	297.3	301.52	314.33	300.95	302.4	301.48	304.71	309.33	302.54	295.97	309	302.06	304.11	300.04	292.87	308.06	307.29	300.63	297.55	307.77	302.45	303.92	301.6	301.32	299.21	306.88	305.94	303.29	304.16	303.74	307.06	301.73	304.19	308.39	306.74	305.25
300.09	300.82	298.16	309.48	305.45	305.15	305.41	300.84	300.3	294.36	297.3	306.73	301.47	307.03	302.54	297.99	303.47	303.42	304.36	304.55	305.62	307.63	309.54	303.09	307.03	301.12	305.39	305.49	306.96	304.68	303.27	305.09	303.1	304.2	296.03	303.48	299.44	302.45	305.68	297.61	297.57	297.06	307.69	305.49	307.95	301.72	302.82	303.86	303.09	304.92
316.68	305.02	307.81	312.87	315.81	311.8	314.74	309.79	314.03	312.98	313.09	310.71	303.09	314.37	319.39	303.43	318.63	316.12	313.34	314.45	316.38	312.46	323.49	315.61	313.25	322.27	311.88	313.12	302.86	318.44	316.41	314.9	319.68	319.55	306.15	307.58	310.92	311.15	303.41	318.78	307.38	315.59	321.65	319.26	308.6	312.82	313.42	311.45	320.37	308.88
310.4	316.21	319.73	313.07	317	312.43	314.56	317.69	317.26	310.58	314.04	314.47	314.76	319.88	315.18	308.26	310.02	324.44	310.54	309.89	313.62	309.52	311.34	314.91	311.47	311.89	316.17	316.09	309.11	313.78	313.96	314.51	310.94	319.67	312.56	315.49	314.38	312.77	320.63	321.39	316.66	310.86	309.57	318.78	318.88	309.87	311.81	323.06	306.98	315.12
316.16	315.38	315.37	316.08	312.89	305.93	322.38	316.29	313.21	319.46	314.71	315.23	316.14	313.86	318.64	314.75	312.01	305.67	315.28	318.95	311.92	319.52	312.59	313.93	315.59	314.96	315.08	319.67	318.02	311.98	314.88	307	315.22	308.01	317.43	317.88	318.86	313.38	311.51	308.4	316.58	313.12	325.49	309.14	309.49	311.95	313.25	314.76	320.85	312.54
298.85	305.55	298.37	303.85	304.52	300.73	306.04	304.21	305.89	304.7	303.54	303.03	299.95	294.03	298.94	306.16	308.52	299.47	296.38	303.88	300.85	305.18	306.44	298.44	305.8	303.78	301.41	301.93	295.05	306.8	302.69	303.08	301.51	299.04	299.28	294.26	304.74	295.69	301.49	302.01	303.21	299.71	298.01	301.77	304.4	302.15	301.66	306.15	294.59	306.58
302.85	301.2	299.21	308.28	306.74	309.45	299.73	299.86	299.11	297.11	303.97	301.83	300.38	302.06	308.4	307.52	299.2	300.55	301.42	300.85	308.14	303.5	300.18	302.74	304.09	296.03	307.9	303.96	295.09	302.24	296.11	301.15	305.2	301.9	301.83	304.01	303.64	302.68	303.18	302.41	309.49	303.75	299.38	305.04	300.57	297.59	307.25	303.6	302.77	301.92
294.27	296.2	297.35	296.65	301.75	296.78	298.53	298.96	290.74	299.13	296.01	295.08	292.94	294.55	296.97	288.41	289.61	297.17	300.92	289.1	297.53	294.82	288.93	293.67	289.21	287.63	295.36	302.49	298.58	297.26	296.15	295.36	300.49	287.58	300.24	296.16	293.67	298.78	295.92	301.34	295.06	297.93	289.51	300.25	297.23	305.27	302.52	293.11	292.96	293.31
319.02	321.28	323.56	323.33	322.34	315.62	320.54	321.34	319.76	312.03	311.19	318.86	320.43	321.28	314.34	315.63	323.3	316.45	309.17	316.6	308.4	328.62	318.62	322.08	319.75	314.71	317.9	313.4	312.65	316.06	316.45	315.9	320.59	323.34	324.53	318.94	316.31	315.83	313.76	319.22	320.94	316.12	318.66	317.38	315.76	321.68	317.9	310.22	319.97	316.84
319.61	317.29	313.27	316.99	319.77	317.76	316.63	321.59	316.23	314.73	321.68	315.63	319.61	322.45	317.02	315.19	313.55	325.44	321.28	316.48	317.46	316.72	313.34	323.74	314.73	322.89	316.57	314.37	309.55	318.69	307.27	320.13	320.11	323.35	321.58	316.54	320.57	321.08	320.71	320.5	315.11	323.86	317.9	316.02	320.05	322.26	315.14	322.28	319	319.48
306.75	305.1	305.12	302.42	297.73	304.48	301.89	303.98	305.71	301.62	307.42	306.35	303.37	303.99	312.32	313.82	302.56	308.05	300.57	304.11	302.99	307.74	297.87	308.04	304.63	300.37	306	314.34	301.68	303.84	300.44	306.6	301.31	300.49	298.22	307.38	306.87	309.6	301.81	301.14	305.24	303.84	307.72	317.07	306.31	301.97	303.04	308.7	298.82	305.36
320.66	318.06	313.58	310.39	313.24	311.45	307.14	309.97	317.06	310.23	310.29	317.09	315.41	322.55	316.78	313.37	309.45	319.94	317.73	314.2	319.11	315.2	308.27	314.74	312.75	309.86	316.09	321.14	315.43	320.88	319.63	318.58	320.65	319.53	319.02	311.76	318.8	319.66	311.22	311.73	308.64	316.95	321.29	314.1	319.33	315.79	317.97	312.86	308.51	317.06
309.63	303.72	307.45	301.77	301.36	307.49	311.12	304.39	304.87	302.61	300.05	302.62	307.38	307.33	305.84	304.87	305.96	305.48	299.58	305.96	308.72	306.53	308.31	303.78	304.29	302.28	308.75	304.27	301.92	302.97	303.11	302.58	304.84	301.81	300.18	302.67	308.25	303.43	307.52	298.34	300.71	307.46	298.42	305.48	297.42	301.47	303.06	309.55	300.71	300.18
304.14	300.46	296.41	300.75	299.11	299.29	307.7	304.03	302.74	298.7	305.53	304.52	310.05	303.44	309.67	301.24	307.05	306.11	297.35	309.51	300.51	305.27	303.16	310.75	309.1	308.03	299.97	301.71	296.45	304.07	305.46	303.49	306.05	314.07	308.55	307.41	310.62	308.39	305.27	309.27	307.13	304.57	298.65	309.71	307.15	308.23	302.1	299.44	307.27	306.2
314.85	313.62	308.03	312.58	312.5	312.84	308.44	312.16	309.48	306.91	310.8	313.61	307.39	310.51	317.09	315.57	311.37	312.61	309.57	311.05	307.19	303.22	306.04	309.25	318.34	306.44	309.71	311.11	306.92	315.38	312.93	306.28	311.23	307.39	309.28	314.59	312.99	305.2	312.81	305.07	311.95	307.69	308.83	308.92	299.6	311.57	304.31	315.27	316.01	313.11
295.93	295.32	294	307.03	306.75	302.25	300.25	303.44	292.69	309.01	296.9	304.72	306.22	303.57	306.16	299.57	304.88	301.4	292.8	308.82	300.95	294.11	306.05	294.12	303.39	299.47	296.22	302.71	298.87	302.32	298.39	305.53	301.18	300.07	301.21	299.43	298.61	304.17	300.02	302.93	296.71	296.42	304.71	298.58	299.44	296.3	308.43	310.1	289.57	304.96
305.69	309.25	306.97	305.93	305.74	308.4	302.99	298.05	301.99	296.42	302.95	310.17	311.97	301.8	306.1	306.42	300.3	303.46	294.87	300.14	295.3	302.29	302.79	303.09	305.54	304.35	297.12	306.7	307.44	306.54	311.14	306.37	301.12	305.03	302.81	306.66	307.28	307.82	303.5	304.87	299.05	304.44	308.1	294.53	306.68	298.5	299.02	300.6	298.79	302.45
300.98	302.41	312.81	302.99	308.24	307.51	305.39	304.2	310.22	305.52	306.87	304.84	306.85	309.74	307.17	315.05	303.98	301.64	308.51	306.44	305.01	308.56	303.56	306.73	309.53	307.59	299.7	301	310.74	308.49	312.19	304.24	308.74	305.26	305.16	299.14	307.28	306.64	306.5	306.69	304.72	306.38	303.73	307.28	309.04	307.63	306.35	312.02	309.46	302.1
312.12	303.53	309.26	316.34	308.84	316.14	306.77	308.25	312.52	309.93	305.5	312.35	310.31	316.03	309.12	313.15	311.25	308.93	302.93	317.22	311.64	319.11	309.21	308.32	316.35	317.27	310.46	304.19	310.37	312.51	313.99	309.18	310.81	311.36	309.52	315.19	314.12	311.92	309.19	314.76	308.25	311.38	308.75	304.36	308.56	313.67	308.41	315.8	310.92	311.41
314.77	319.06	312.93	322.83	319.82	312.05	322.7	325.26	318.8	314.47	312.08	314.93	318.81	318.77	318.51	315.27	310.41	320.98	313.9	313.76	320.8	312.66	319.52	316.06	308.11	317.9	314.65	316.35	317.77	312.39	316.15	314.85	320.16	314.31	317.9	317.05	317.3	314.52	323.4	320.54	309.81	320.26	312.03	317.71	316.85	313.96	313.13	317.45	315.27	311.92
314.99	313.3	316.25	310.18	305.03	314.56	316.19	310.45	309.44	322.78	313.56	311.85	308.65	316.14	310.95	315.23	310.83	313.5	312.93	315.48	313.9	307.16	312.63	314.65	310.04	308.19	316.05	308.36	312.79	315.35	315.15	314.7	312.47	312.72	318.63	309.64	311.97	312.22	312.61	314.82	313.87	313.35	316.45	315.05	314.85	311.24	314.29	314.23	315.79	317.29
306.02	305.84	310.72	304.22	308.39	303.62	309.82	307.15	300.56	303.31	303.98	298.24	301.34	308.6	304.94	304.52	300.24	308.06	306.41	304.16	311.19	311.64	303.38	295.48	308.94	307.68	314.15	310.56	305.73	303.07	306.2	315.3	310.8	307.67	311.15	307.98	305.82	304.89	305.75	306.68	301.26	302.12	300.06	306.56	305.6	302.1	306.14	307.31	307.34	305.03
308.46	311.57	315.31	320.25	318.07	317.86	312.89	318.24	315.09	313.72	315.29	311.07	316.09	312.37	310.92	306.71	314.93	320.1	308.96	315.03	311.5	319.57	308.58	309.73	312.94	307.03	315.42	308.77	317.83	308.14	312.63	311.19	322.57	315.56	318.95	309.21	309.1	320.14	315.92	318.16	317.16	309.07	312.93	316.84	315.49	310.33	321.23	312.15	320.83	311.68
309.3	310.18	313.28	317.79	318.38	312.63	314.16	307.4	305.65	311.9	313.91	308.77	316.69	308.55	316.61	305.94	308.77	314.08	314.97	316	305.2	323.41	305.42	318.5	310.72	316.32	308.26	315.24	307.87	312.69	308.53	309.05	317.05	312.63	311.42	313.4	311.09	314.11	310.73	305.94	307.88	315.8	311.65	309.1	315.39	318.91	309.85	309.51	311.42	315.95
299.65	294.7	294.32	293.21	297.25	293.5	301.13	296.41	289.42	300.98	297.76	298.68	299.43	297.7	298.03	297.08	290.97	291.17	296.64	295.29	298.47	289.62	292.4	295.07	305.68	296.4	296.22	298.08	296.49	289.67	298.82	300.93	295.92	299.68	301.34	296.72	298.71	293.09	297.4	299.94	297.39	296.29	295.28	296.67	297.73	295.36	292.75	292.53	298.66	303.62
325.01	312.79	323.87	323.15	317.7	319.1	319.92	316.7	318.55	321.88	315.81	314.03	313.13	315.97	322.09	311.74	321.27	318.13	316.04	316.41	316.01	312.73	312.63	318.31	321.61	309.01	321.3	314.95	307.29	312.32	322.63	318.27	317.05	318.32	320.52	314.82	319.94	316.03	317.35	319.54	320.54	324.81	326.38	318.53	318.1	314.73	314.45	316.25	316.26	318.25
318.92	315.97	317.37	318.6	306.65	318.6	318.32	314.55	309.14	318.34	310.26	308.53	314.66	316.19	315.97	314.23	307.08	318.54	313.42	312.71	317.46	315.32	311.42	310.63	314.69	315.94	309.67	304.21	314.55	318.78	308.15	318.84	307.15	309.95	313.6	310.75	308.71	310.84	313.11	310.3	319.02	309.95	315.21	313	313.12	307.7	311.97	309.64	316.42	324.09
314.45	315.67	316.32	308.96	315.18	314.72	310.19	312.2	318.33	307.07	315.01	312.84	317.82	316.92	316.71	313.26	309.18	318.07	309.28	307.45	314.86	312.32	311.33	313.74	318	313.69	316.48	307.29	316.93	315.95	315.66	314.23	308.59	314.27	323.17	312.03	312.82	314.49	310.62	309.64	320.04	316.8	324.92	312.01	315.72	313.93	305	319.35	314.29	320.54
307.49	303.13	302.4	306.67	314.41	303.7	299.51	303.47	301.46	307.22	304.35	312	308.68	311.87	296.06	298.01	305.03	302.06	306.77	297.41	297.91	299.5	306.13	303.24	304.48	297.18	302.87	309.81	303.57	302.94	308.31	300.66	306.51	304.45	303.83	304.35	304.63	299.19	306.78	301.38	308.41	303.97	306.12	299.95	293.74	295.96	300.16	301.24	308.8	307.54
301.79	309.36	311.5	296.87	304.67	302.99	306.17	300.65	301.22	310.33	303.83	304.07	298.73	305.86	301.63	301.82	310.2	307.78	305.38	302.33	300.2	300.42	303.48	305.21	301.95	300.21	305.79	306.86	299.88	310.52	304.69	310.47	301.13	305.99	304.5	303.65	306.05	304.79	303.99	305.65	300.97	313.58	297.78	307.51	306.39	302.61	298.59	302.99	301.31	310.92
314.16	307.75	314.67	307.33	305.62	306.3	306.76	318.32	306.45	311.31	304.12	311.31	309.15	310.05	312.71	316.91	309.53	306.85	317.16	312.59	312.95	306.72	310.63	314.28	303.76	307.72	307.43	311.11	310.89	312.87	312.36	306.87	306.72	311.13	312.27	305.1	305.83	305.08	310.53	317.31	309.17	314.49	308.93	309.68	308.05	311.12	311.07	309.24	309.33	310.45
314.85	310.25	306.31	307.02	313.13	307.25	310.47	309.67	314.32	306.93	302.28	310.08	311.34	309.88	308.08	316.74	309.33	310.66	310.01	314.46	303.21	309.14	307.56	307.97	309.24	299.94	316.86	322.8	308.59	308.25	314.35	314.28	305.1	311.59	304.53	313.21	309.87	311.13	307.2	316.25	310.8	313.45	310.44	317.44	314.47	302.86	309.67	309.1	303.59	313.92
326.75	329.58	331.71	330.91	323.87	338.41	325.77	322.4	328.69	331.05	323.24	332.88	319.92	331.68	331.27	322.36	333.63	331.98	321.29	332.11	328.65	321.97	328.42	326.28	326.09	324.75	332.29	329.46	328.85	339.63	327.33	321.15	326.64	329.56	332.6	323.44	331	325.18	326.83	328.01	328.85	330.88	333.85	331.92	328.37	328	327.11	325.93	328.66	320.35
302.02	305.26	306.35	299.33	311.21	303.52	299.41	310.73	311.2	307.89	307.48	302.3	299.78	309.01	303.28	299.07	309.6	303.24	306.65	300.95	302.82	307.5	304.74	301.27	303.32	310.54	296.56	301.63	304.1	305.69	302.69	303.1	299.01	300.56	298.76	311.8	299.38	306.15	309.3	305.14	308.96	300.91	304.74	305.62	307.76	301.27	312.25	304.65	306.7	308.19
305.97	310.27	303.34	308.26	306.22	301.29	302.21	309.24	299.35	310.15	297.09	299.34	307.88	302.79	304.93	297.16	302.27	299.5	303.62	299.73	307.8	305.12	310.33	306.06	305.99	300.12	308.46	302.1	299.7	303.05	296.39	302.12	306.04	309	312.45	302.83	304.51	309.41	296.3	307.83	302.04	299.91	310.48	305.92	298.87	301.38	304.21	302.56	309.91	310.43
315.66	317.42	317.97	314.42	310.78	319.87	317.72	319.18	319.23	318.24	320.73	314.56	315.58	313.87	314.37	315.95	310.65	311.78	315.71	323.28	314.12	321.34	318.83	318.76	316.82	315.87	320.49	321.32	318.11	312.43	321.76	325.01	318.02	326.58	313.51	315.13	317.44	311.57	320.02	321.73	316.75	312.69	317.41	321.84	320.17	315.74	312.14	322.23	315.79	319.06
299.14	309.32	312.14	304.57	310.87	307.79	314.59	307.91	303.66	305.69	310.28	312.6	307.59	313.86	298.09	308.55	295.94	315.35	307.73	309.05	317.25	311.39	302.59	306.45	303.09	307.09	310	307.22	301.53	307.82	305.03	304.97	302.86	303.75	307.91	302.88	302.27	308.25	310.34	317.82	307.44	303.95	302.04	304.31	301.97	305.94	309.49	307.06	301.19	310.5
298.82	309	305.93	297.61	297.39	302.48	291.57	307.19	302.16	303.13	298.68	304.2	294.88	301.37	302.94	303.72	307.98	308.01	301.83	301.34	299.97	307.77	303.39	307.99	299.93	310.76	306.31	302.49	299.81	301.18	301.81	303.61	300.98	306.83	302.24	301.42	311.5	294.82	300.04	302.64	305.18	302.91	296.66	302.25	302.11	302.26	300.74	305.7	304.52	298.9
294.28	294.88	292.43	294.18	296.29	292.22	294.2	283.52	294.52	294.56	291.13	296.66	300.17	294	292.29	299.28	287.49	298.57	300.02	297.14	295.82	293.35	301.01	300.37	291.54	298.85	298.44	285.91	296.84	301.19	292.66	297.35	292.45	300.64	289.36	298.72	292.33	291.78	294.49	294.16	304.14	291.08	295.43	294.79	298.4	295.82	294.7	289.23	299.68	300.18
314.38	313.42	311.77	313.07	309.95	314.59	315.06	319.81	310.46	310.37	309.36	312.78	310.13	311.01	316.94	314.06	313.29	312.23	314.54	310.15	310.36	312.78	313.81	317.21	309.63	309.22	311.1	311.87	318.53	313.21	314.64	314.17	318.69	311.14	311.31	308.58	308.36	313.17	312.64	313.86	309.76	317.61	313.71	313.57	310.04	317.65	311.9	304.69	311.84	311.48
321.04	316.43	308.92	317.44	309.17	315.36	319.87	315.99	313.84	319.19	314.53	324.23	314.48	319.62	311.78	311.97	317.49	323.82	312.5	318.03	328.03	317.35	311.06	314.16	321.94	311.38	318.65	312.71	320.41	320.64	318.12	310.06	320.11	314.93	319.44	318.14	311.84	318.51	314.38	313.62	312.83	315.88	314.44	311.94	316.37	313.39	313.62	322.24	308.39	316.83
320.87	311.56	316.8	315.84	320.36	320.75	311.94	314.51	317.47	318.93	320.98	317.76	320.95	321.2	317.15	312.52	309.29	320.41	317.23	315.28	317.47	312.56	313.43	320.9	312.63	314.06	319.61	315.25	318.59	321.91	321.11	314.51	315.03	321.92	316.83	313.51	320.51	324.71	318.39	313.79	314.81	317.48	322.03	324.55	315.07	316.34	317.66	324.83	315.07	323.46
291.41	294.57	304.98	290.36	284.14	299.85	287.45	284.4	296.36	300.85	290.46	298.1	289.95	299.21	285.86	296.37	291.5	293.5	293.4	289.37	296.69	290.44	301.38	289.62	293.28	298.44	294.52	296.28	294.97	289.13	288.31	301.71	294.79	295.22	292.79	291.12	288.45	293.77	292.33	301.36	302	292.1	294.38	297.06	291.93	293.94	297.09	296.54	294.64	299.65
306.3	293.48	303.31	301.68	299.03	306.68	299.24	304.05	294.92	300.78	299.43	306.76	301.13	301.47	302.7	301	298.81	307.31	301.46	297.47	301.62	304.82	302.27	303.56	296.82	302.96	302.7	303.48	307.79	302.58	291.56	306.59	306.25	309.21	301.02	295.61	300.9	305.15	308.57	310.54	302.12	307.01	303.13	300.11	305.81	299.25	304.11	304.23	301.87	304.1
315.13	316.09	318.31	320.13	322.18	319.79	317.47	316.27	315.66	316.73	313.5	315.79	318.55	308.25	315.33	319.1	314.86	319.31	317.47	326.24	320.78	317.42	319.59	317.11	316.03	310.62	313.1	310.28	315.42	320.76	324.43	315.88	315.21	316.15	315.74	316.85	317.54	311.84	310.91	322.23	312.4	314.31	324.7	325.37	318.75	316.12	312.36	322.2	320.42	322.16
310.93	311.31	314.98	312.73	316	316.04	315.95	312.85	311.94	311.01	311.32	321.37	314.26	316.08	316.44	309.11	315.19	308.47	310.99	311.27	313.91	312.89	308.68	314.05	316.3	324.08	317.64	317.7	313.74	315.84	317.16	314.88	316.06	311.06	308.38	314.6	313.33	313.89	309.16	318.28	318.81	317.95	321.69	309.25	314.42	311.69	313.56	313.98	315.34	317.08
307.28	313.89	301.83	307.85	316.27	310.79	314.67	316.11	316.06	313.33	312.08	314.4	321.99	316.78	316.38	316.28	317.14	310.06	311.04	313.01	318.46	314.06	311.94	305.73	316.62	304.01	310.77	316.9	309.28	312.13	316.9	309.77	313.8	315.01	316.71	315.89	318.31	321.51	302.51	316.03	304.44	311.34	304.72	313.39	307.7	314.99	311.38	313.01	314.69	313.46
311.07	324.01	321.26	327.74	323.09	308.26	316.27	321.63	318.16	315.56	314.07	317.1	319.05	321.59	320.52	319.54	319.26	318.77	315.57	325.57	312.27	319.66	305.91	315.59	319.78	321.16	323.75	311.35	317.51	316.48	318.58	325.33	319.87	320.67	313.89	322.75	319.74	319.48	312.58	323.27	322.34	316.23	314.47	317.53	319.5	318.32	318.89	325.28	315.4	317.05
320.68	317.68	320.76	318.58	324.43	312.41	316.96	309.07	309.31	316.58	323.69	318.59	316.28	315.42	313.53	314.87	313.96	321.88	316.88	324.7	322.39	310.78	316.97	315.07	314.9	320.61	319.28	318.63	316.54	309.36	319.41	318.56	319.97	317.42	322.16	320.62	319.75	323	312.17	324.47	321.37	319.07	314.54	321.16	315.86	316.28	318.38	319.46	316.58	318.67
309.74	314.42	303.33	300.58	308.94	298.66	297.62	300.73	305.42	300.13	304.97	305.86	303.75	311.86	301.16	302.49	305.22	295.26	303.74	298.27	301.43	297.39	296.78	306.12	300.55	302.21	304.02	298.98	302.66	305.5	305.13	308.36	303.2	302.13	306.71	298.59	313.47	300.51	307.95	301.11	301.73	302.98	298.76	298.2	304.1	300.22	307.26	295.22	296.7	303.84
330.9	331.81	330.33	331.67	327.79	335.27	322.23	325.79	322.13	321.94	325.49	330.06	332.8	331.84	324.8	335.24	325.47	328.73	327.95	330.14	327.84	327.75	333.56	325.55	331.12	321.95	329.33	326.49	333.45	328.54	321.04	326.41	323.5	325.74	328.21	327.67	328.81	327.86	332.34	326.49	329.34	322.68	325.07	325.9	322.61	322.4	326.08	328.96	328.66	333.52
327.83	324.14	321.35	320.46	312.9	322.36	321.06	317.25	308.54	319.27	320.46	311.61	316.51	319.56	312.17	323.36	320.13	317.16	318	322.55	311.77	320.46	317.4	312.23	313.96	321.41	322.08	324.25	323.65	317.61	320.29	320.01	317.66	317.96	322.08	325.22	319.42	313.91	323	317.03	323.67	323.02	310.21	317.52	319.69	315.11	318.94	325.3	317.75	310.27
323.23	327.49	324.17	325.01	329.63	332.45	326.14	333.05	332.77	330.35	324	320.06	326.98	325.19	326.66	334.04	325.98	323.59	331.02	322.34	324.6	334.18	326.67	334.16	332.26	325.91	329.35	322.92	321.54	328.05	326.63	326.19	327.67	325.16	322.91	331.06	331.82	334.14	330.51	326.41	326.53	327.4	322.65	324.82	326.89	325.3	332.19	329.62	326.68	326.98
302.63	302.09	299.5	303.35	307.47	305.91	300.18	303.05	300.62	305.9	302.55	304.25	305.26	312.16	300.08	311.97	305.96	302.88	295.37	292.9	304.88	302.15	302.37	307.79	302.81	309.49	305.36	304.83	307.33	305.9	305.72	304.76	307.46	300.92	311.33	300.45	302.64	299.18	306.85	302.17	303.26	310.53	304.21	295.05	307.41	308.25	296.85	300.99	304.71	310.85
321.1	326.56	317.76	320.34	317.35	312.91	316.01	314.46	320.63	325.53	317.67	321.69	315.25	314.98	324.79	314.8	322.76	323.02	314.55	318.62	313.64	315.01	321.59	312.82	312.32	317.51	320.33	317.26	319.71	317.08	324.05	321.57	316.25	317.74	321.14	325.96	317.42	311.64	320.05	321.93	316.97	316.77	324.93	319.18	318.66	308.2	319.73	320.92	317.35	314.7
292.86	303.24	293.8	307.45	300.76	298.3	303.26	310.31	301.31	305.44	305.65	299.87	301.32	306.54	300.93	295.1	298.28	296.27	301.31	307.94	296.4	306.5	306.9	300.27	302.43	302.03	304.11	298.11	302.07	306.09	309.5	296.4	306.79	301.66	292.37	297.56	296.71	302.7	299.37	302.62	305.67	294.22	305.56	296.4	301.43	292.46	297.72	300.34	303.16	298.82
306.75	303.35	305.54	300.13	304.54	297.75	301.92	306.56	303.21	303.75	302.32	308.42	300.93	300.39	311.91	311.24	302.03	301.88	302.64	309.56	309.47	303.48	319.08	307.84	303.11	304.91	300.57	308.23	298.96	309.76	305.67	302.01	303.32	302.01	304.43	308.83	303.52	311.85	310.69	303.34	305.16	306.94	306.54	302.49	303.81	302.02	307.01	302.31	310.19	296.6
299.18	300.47	300.63	303.54	305.51	307.19	303.79	311.39	302.15	302.41	302.83	304.13	293.09	307.53	307.6	305.28	296.26	305.53	304.49	303.56	304.66	304.76	301.97	303.66	300.34	305.41	306.89	304.42	305.89	301.92	300.67	305.14	302.3	302.09	305.46	304.83	304.67	300.34	299.57	298.27	303.38	305.82	301.21	300.08	303.41	305	308.12	306.01	312.02	308.24
295.48	296.39	294.55	298.28	293.96	296.09	298.02	290.6	292.63	293.86	291.22	293.42	286.43	295.5	293.95	297.03	293.61	294.2	295.07	294.78	289.04	297.67	288.81	301.46	291.79	290.5	286	295.28	289.43	299.02	287.14	299.73	291.06	293.44	299.49	292.49	297.92	303.31	290.29	298.21	298.99	290.12	291.56	295.75	297.32	284.58	295.82	291.48	294.35	293
297.2	293.35	288.41	293.63	296.65	291.01	285.43	297.27	288.12	298.94	286.72	297.79	294.32	296.36	294.88	296.03	300.18	297.03	291.93	296.58	296.53	297.23	297.69	298.31	295.82	291.71	292.95	293.96	300.76	298.95	293.64	296.35	298.74	290.34	300.19	294.23	299.82	293.88	296.98	291.97	301.24	294.82	290.79	295.83	297	300.28	290.45	295.66	286.58	292.68
303.01	308.39	303.18	310.09	303.89	306.32	306.41	307.53	299.29	300.63	305.7	295.78	307.53	309.95	300.65	305.91	306.84	298.94	298.79	307.57	299.1	304.79	313.91	304.13	304	300.97	307.92	300.48	308.15	306.19	304.88	301.09	301.61	302.25	304.85	306.68	298.8	302.19	300.07	304.59	305.31	304.28	303.44	309.9	304.75	299.74	306.28	306.57	302.13	305.44
312.11	324.46	328.89	320.53	319.27	319.58	320.68	313.48	322.6	320	317.58	319.35	316.98	320	313.27	326.27	315.59	317.68	313.37	314.74	320.49	320.88	322.06	310.37	312.74	320.48	319.37	318.12	312.44	317.08	315.77	313.27	320.64	324.02	324.61	311.78	322.38	317.99	321.92	320.62	319.48	321.13	314.91	317.81	316.97	315.6	324.03	311.33	319.15	314.92
324.32	321.27	331	323.28	330.74	323.54	330.85	323.71	319.48	330.43	326.44	325.18	325.45	325.94	327.76	329.99	332.92	326.17	326.5	327.79	329.38	328.54	328.92	329.66	326.07	327.49	331.31	330.92	326	329.85	328	329.51	327.58	330.73	325.18	329.56	323.32	324.43	327.7	329.81	332.54	316.07	329.48	325.08	330.68	324.28	324.28	330.41	329.16	328.11
324.76	324.1	321.74	320.64	317.65	322.87	312.41	319.46	315.68	316.69	321.04	320.35	319.29	319.91	314.5	317.91	319.29	320.3	323.64	311.72	317.12	315.92	315.45	315.71	319.77	322.28	310.77	318.06	313.15	320.58	324.11	321.25	323.73	320.56	322.93	321.68	324.93	324.72	330.06	314.9	327.3	321.51	316.37	313.35	316.26	309.69	320.59	314.62	317.21	328.48
309.13	306.34	302.37	303.44	302.24	310.59	311.18	312.3	302.98	306.93	310.55	305.1	303.12	304.95	311.71	309	304.29	302.8	300.38	306.96	301.4	303.01	304.07	305.52	304.24	302.68	305.09	310.24	305.79	305.11	298.69	312.47	308.99	306.24	306.21	308.68	307.1	303.61	306.67	304.74	309.88	301.31	307.79	299.76	307.34	301.12	295.4	305.84	303.26	304.12
299.64	306.43	298.92	308.33	301.14	311.65	302.91	299.72	304.87	301.82	300.28	302.5	304.84	302.32	304.04	301.77	309.02	313.09	300.19	311.7	297.86	301.08	295.89	302.06	299.14	305.96	300.64	304.38	304.46	309.26	308.32	308.86	310.53	310.05	308.64	302.45	300.73	302.92	302.89	301.77	304.63	304.02	307.35	299.6	295.71	298.45	298.88	305.99	299.7	294.6
319.17	320.73	322.38	317.59	316.22	326.7	320.76	317.66	321.42	313.14	319.39	310.95	319.17	322.07	316.55	314.31	318.63	321.85	316.61	312.65	325.46	322.84	317.72	319.89	316.04	323.25	327	321.86	327.52	316.3	320.4	321.08	319.93	320.15	319.44	318.05	318.6	325.79	325.52	311.68	313.91	318.68	320.7	320.92	317.52	315.6	322.32	316.47	313.1	322.42
309.69	306.79	313.39	307.42	305.37	297.47	303.27	306.83	305.58	312.06	304.12	310.66	309.06	307.17	312.86	303.34	309.6	301.87	310.53	307.98	304.62	304.83	308.35	307.55	305.62	301.95	298.13	303.22	306.6	304.46	302.19	304.45	303.06	301.1	302.54	302.14	313.14	304.98	310.01	298.03	309.37	304.53	307.59	308.99	308.95	306.71	304.8	304.86	305.98	306.33
298.79	306.82	299.95	305.67	300.11	297.24	306.73	306.06	302.45	299.64	308.38	312.73	305.83	305.34	301.2	300.31	307.45	311.53	303.46	302.17	302.62	304.04	307.68	310.34	303.95	301.87	307.66	307.74	308.39	301.94	306.43	307	300.23	298.43	299.67	302.09	303.45	300.29	299.15	313.06	301.37	305.57	306.51	300.54	304.41	289.21	292.27	303.27	298.72	309.93
304.85	313.05	320.39	310.51	309.08	311.62	310.15	312.96	310.24	314.71	319.35	310.93	309.39	313.16	306.15	313.12	310.1	303.81	315.81	313.63	318.28	305.88	305.31	309.31	309.85	312.68	305.14	314.04	315.6	310.91	307.17	299.78	321.36	309.92	304.04	314.64	314.89	312.15	313.44	306.35	311.96	312.41	313.95	311.08	310.5	303.43	305.7	314.09	309.98	316.29
317.23	315.07	319.04	318.84	309.09	311.1	317.75	319.48	315.81	318.2	315.13	309.45	319.52	315.64	314.04	321.31	307.94	315.17	316.03	320.66	308.47	316.21	319.82	317.99	309.78	319.91	313.76	312.97	320.77	314.31	314.91	319.24	310.64	322.22	318.95	317.13	310.35	318.03	315.36	318.02	310.92	318.47	319.23	316.37	312.97	311.89	318.48	317.34	315.49	319.3
299.62	300.9	307.82	302.77	298.15	297.94	303.54	306.73	303.17	301.64	300.97	297.06	303.36	306.57	299.56	303.03	302.11	309.58	302.16	308.52	307.97	304.04	305.04	301.52	305.65	306.49	308.68	303.36	300.14	296.4	305.73	300.78	302.47	313.2	306.53	304.72	299.55	299.25	298.15	305.17	308.48	304.49	299.84	301.37	296.7	296.66	307.73	303.6	307.7	305.25
299.44	293.58	291.72	293.73	293.47	294.46	293.97	299.52	289.62	293.31	292.06	296.03	297.16	297.54	296.21	295.93	291.96	303.17	296.17	298.92	288.5	301.77	291.39	295.86	294.31	294.26	298.97	291.06	291.47	301.63	293.08	301.55	292.4	284.24	291.28	294.57	293.22	287.69	298.7	296.46	291.14	288.31	293.04	294.95	298.97	295.56	296.36	295.65	300.2	294.7
304.75	310.72	314.48	306.48	313.94	312.24	312.91	314.74	316.78	316.11	309.62	316.11	320.94	313.57	313.36	307.56	319.13	317.83	310.71	308.75	310.79	315.9	321.86	321.98	315.2	306.9	315.35	312.94	306.97	315.99	310.08	309.28	311.16	316.09	316.37	310.3	311.38	317.74	317.71	304.84	316.06	310.8	310.09	307.35	313.62	313.34	313.78	304.69	315.03	315.21
331.28	337.73	329.3	330.16	331.67	326.35	319.36	329.34	320.49	321.91	326.24	329.07	328.61	332.32	325.49	327.55	327.67	329.28	322.31	325.73	327.32	325.48	331.79	322.22	323.01	329.2	324.6	332.21	316.58	326.52	337.44	315.38	325.32	331.55	320.97	325.37	331.02	328.65	330.66	333.06	328.79	327.33	332.3	318.28	329.27	325.33	329.04	322.87	323.89	327.77
308.12	308.18	312.13	309.42	304.32	299.29	307.46	308.81	309.17	297.77	309.18	306.87	302.99	305.11	302.54	298.48	311.83	308.75	309.33	297.14	309.59	305.12	300.87	307.99	310.79	304.42	306.23	308.18	302.98	305.19	307.84	308.23	308.28	299.99	306.85	303.18	309	302.32	307.35	301.39	312.61	315.3	309.67	303.48	302.41	311.06	305.18	300.66	308.26	306.11
318.43	316.59	317.15	312.27	315.33	324.31	310.7	315.91	320.76	325.26	313.14	315.29	313.29	318.54	318.37	317.46	312.56	327.03	318.48	310.81	320.71	323.06	329.12	311.85	314.64	309.07	316.63	312.95	316.5	319.03	318.05	313.63	317.05	321.42	306.25	319.37	319.95	315.12	320.77	314.12	325.97	314.09	316.64	306.28	324.19	313.62	315.98	310.45	322.25	322.05
314.55	312.04	313.56	316.86	305.28	318.18	314.44	311.59	314.01	314.2	309.04	316.59	308.45	312.47	315.85	308.26	316.15	310.85	314.14	316.97	323.09	310.54	313.52	307.38	320.22	315.33	312.33	317.2	310.83	322.95	312.11	316.85	305.95	313.56	314.65	313.67	314.32	322.81	313.33	319.05	307.88	313.2	315.6	312.82	312.38	310.63	303	309.89	308.63	314.3
317.69	311.42	311.37	309.55	311.63	321.67	311.27	313.99	319.91	311.56	315.6	310.7	319.11	312.51	317.4	306.56	317.66	306.21	304.06	311.67	320.55	316.96	309.86	319.93	326.15	319.41	320.94	312.09	316.77	317.75	315.2	320.97	311	320.34	321.35	319.09	316.38	318.88	319.76	317.1	310.15	318.84	312.01	314.28	314.05	316.93	316.46	316.61	320.82	306.34
309.73	320.31	311.1	311.86	306.08	310.1	313.62	309.6	312.83	315.39	311.15	316.23	312.37	312.67	309.17	311.16	311.38	310.01	313.72	315.11	313.31	318.72	312.01	313.75	312.73	313.23	317.24	317.99	317.58	312.46	318.58	310.56	316.51	309.13	319.6	309.71	316.5	313.29	317.15	321.13	311	310.48	315.4	315.38	312.1	318.31	313.85	320.29	310.57	314.19
320.7	327.78	330.27	332.23	321.08	327.58	321.75	325.05	326.33	320.57	326.32	330.5	329.3	321.47	326.62	333.74	322.95	325.81	321.33	325.67	325.35	325.53	323.64	324.69	331.37	325.1	320.67	331.2	321.93	326.75	330.89	327.88	323.5	326.77	326.68	328.99	327.53	329.69	323.36	318.35	317.98	322.44	319.59	322.35	327.63	320.03	322.82	331.15	318.89	325.33
295.52	302.45	292.33	295.14	296.49	287.82	293.64	292.98	292.26	296.34	295.07	294.34	296.16	301.87	300.03	288.17	304.08	288.64	295.85	297.73	291.98	292.32	291.35	291.06	298.63	291.26	293.3	289.61	293.94	294.65	300.5	290.83	294.12	291.28	293.58	283.91	286.25	297.19	285.64	291.67	297.67	291.89	297.85	298.01	297.89	304.09	295.47	296.49	296.8	290.57
316.34	313.32	318.84	310.2	317.55	318.14	315.04	312.84	323.27	308.87	311.56	314.83	316.18	314.6	320.28	314.7	317.58	323.55	314.73	313.92	315.05	311.9	306.54	319.85	312.29	313.31	320.1	308.52	311.08	322.73	307.45	314.83	314.35	312.67	314.19	314.37	321.96	313.96	324.86	315.96	320.8	314.31	311.62	312.52	309.97	319.65	312.44	308.58	320.58	316.97
324.78	332.67	321.71	328.52	324.94	325.46	329.79	318.8	331.32	323.62	332.62	329.83	326.51	322.11	330.96	327.25	324.1	325.34	324.08	328.36	328.7	329.5	329.9	326.36	332.58	326.75	326.21	332.36	323	329.97	324.52	322.08	325.27	330.16	322.59	323.39	329.08	330.82	324.51	325.26	323.62	326.29	329.17	323.83	326.47	329.73	326.39	326.07	330.14	327.46
307.03	299.37	305.4	303.08	302.1	307.91	305.11	304.05	308.13	306.58	301.7	303.54	298.11	305.85	298.23	307.13	308.36	303.77	301.03	306.39	304.48	300	304.61	309.74	305.91	304.9	302.51	301.33	305.73	308.25	306.96	306.58	311.28	304.63	301.21	303.06	299.83	297.87	306.05	303.83	298.27	312.33	309.99	305.3	304.33	305.42	297.71	309.09	306.7	312.06
299.27	295.27	302.32	297.9	300.81	303.4	297.33	300.84	298.86	300.39	304.49	301.05	304.48	302.65	299.38	297.47	302.9	299.92	299.58	303.54	300.74	304.49	304.85	300.4	295.12	301.63	302	304.19	304.48	299.71	298.09	300.41	302.01	293.83	301	304.35	300.57	295.08	297.88	298.79	301.62	300.03	299.9	299.22	298.03	293.86	293.42	304.53	299.97	309.24
306.57	300.45	301.67	305.66	302.88	304.25	300.36	300.06	302.04	299.13	302.48	302.89	301.97	305.71	305.74	303.85	303.81	308.92	297.63	299.75	292.77	298.11	302.25	309.1	304.13	297.5	301.19	302	306.94	305.85	301.04	307.49	302.68	303.55	296.55	306.4	297.74	302.12	293.69	303.27	294.04	308.75	304.61	296.29	306.45	299.96	298.47	302.62	301.93	299.08
314.43	316.33	312.54	317.65	307.58	310.33	315.37	307.51	310.04	313.33	311.11	314.68	312.93	313.7	320.24	315.48	320.99	308.63	314.94	312.39	309.9	313.98	309.81	318	313.93	309.76	313.76	317.97	315.23	320.62	311.45	308.58	321.61	320.74	311.47	309.74	316.86	321	314.62	318.06	314.68	314.44	317.01	309.03	315.06	314.32	313.44	316.8	313.25	310.12
315.29	315.14	309.52	314.11	309.91	313.17	312.93	314.14	318.72	308.43	320.02	310.03	307.92	313.37	320.15	315.67	316.85	312	316.07	314.81	310.77	313.93	315.38	315.08	308.49	322.17	315.78	315.13	304	316.11	313.95	314.05	312.76	317.9	314.55	315.98	311.8	317.72	301.75	310.4	311.33	313.1	306.86	316.71	314.47	308.95	323.85	314.14	313.39	315.44
308.06	310.66	308.16	309.96	312.03	313.28	308.09	314.73	313.96	313.8	307.82	312.75	307.41	312.21	305.69	306.91	309.8	317.1	319.28	314.62	310.7	309.04	312.75	312.76	312.18	311.29	308.72	312.18	308.37	315.91	310.81	305.83	313.05	310.64	304.5	315.29	311.65	314.57	316.3	305.47	311.7	310.22	314.45	310.79	308.11	317.28	308.71	317.65	309.69	311.3
311.57	311.52	308.16	309.37	304.32	312.23	305.55	315.16	311.73	304.48	308.61	306.48	307.2	313.33	322.16	304.9	303.71	306.81	315.3	302.84	312.79	314.86	315.07	311.92	306.03	313.78	317.11	302.18	312.46	306.66	315.42	310.48	303.41	303.83	308.4	309.44	306.44	306.05	314.17	313.84	312.11	307.63	314.14	309.44	307.08	316.04	311.26	310.67	309.31	305.68
317.72	320.08	321.04	318.13	317.58	321.93	319.47	326.29	317.2	315.14	322.55	314	320.91	317.85	323.89	321.79	311.82	326.39	316.69	317.9	319.09	318.89	324.01	318.27	310.85	313.43	319.05	310.95	316.99	315.48	319.5	318.69	312.68	316.29	310.5	312.59	316.13	318.19	317.18	320.73	316.96	325.19	320.56	313.67	305.91	319.76	315.82	314.85	309.89	321.58
319.09	324.05	320.2	316.85	318.81	319.7	317.54	320.43	321.43	320.52	317.39	318.34	319.88	313.2	317.28	311.29	325.06	328.77	326.35	323.86	320.22	319.52	319.3	315.86	316.06	321.67	319.25	312.8	319.59	321.76	320.46	319.71	324.33	322.66	320.08	321	317.19	323.33	326.9	319.16	315.82	318.11	317.83	320.45	318.86	316.24	316.37	316.93	318.69	318.77
300.32	302.46	308.24	297	303.31	294.06	299.75	299.07	303.2	303.59	305.78	302.53	308.61	305.74	303.15	300.01	303.92	304.05	291.55	304.43	299.87	302.31	302.2	301.03	307.02	306.94	299.24	309.04	298.49	302.06	303.86	302.39	296.05	298.82	305.33	300.38	299.79	302.91	306.31	305.93	308.95	302.72	300.43	301.79	307.09	300.36	300.37	311.36	305.28	302.56
312.74	309.01	307.69	305.73	312.6	314.5	312.63	313.35	313.98	307.74	313.12	307.46	314.17	314.11	317.8	310.33	307.88	308.7	315.77	314.92	309.21	319.45	311.68	317.62	314.29	313.98	308.87	305.25	311.96	318.59	315.99	311.95	308.05	318.1	312.68	302.87	316.85	311.81	318.61	312.19	310.78	316.74	311.87	315.69	307.17	314.74	316.78	310.12	307.64	309.8
318.51	319.69	315.17	316.08	315.19	320.9	322.33	316.98	316.21	317.17	321.09	318.61	319.6	319.05	320.47	324.85	322.13	324.38	313.54	317.06	315.93	308.85	316.08	320.4	320.56	312.68	322.54	319.93	322.95	320.22	319.01	315.06	320.41	313.52	322.06	324.31	319.8	325.55	318.47	319.8	314.62	320.36	315.83	313.06	318.4	312.64	324.51	310.82	320.74	312.62
336.07	331.32	322.51	327.78	325.46	328.75	329.5	324.2	328.28	333.01	326.34	332.16	321.82	324.86	332.99	324.53	327.56	322.94	329.73	327.41	324.26	323.44	331.43	323.92	328.06	326.93	323.75	326.85	328.02	330	327.48	322.88	322.14	322.97	328.03	334.79	330.1	331.79	328.03	326.12	325.79	322.72	331.39	334.71	328.76	325.24	336.52	326.53	334.67	322.7
327.7	324.65	322.7	321.54	321.89	331.72	324.83	321.05	325.87	325.57	316.25	329.86	320.37	322.03	325.37	322.69	326.71	324.16	328.5	321.37	327.77	318.43	323.45	325.17	334.35	322.57	331.7	324.94	325.9	317.57	321.04	325.39	322.62	323.4	327.58	330.31	324.22	326.78	319.41	322.79	322.82	323.1	326.53	331.01	321.04	322.73	328.07	319.99	324.43	328.87
310.47	298.08	303.03	307.33	306.68	309.31	306.85	303.76	297.92	307.73	302.24	301.55	301.41	302.35	301.93	308.83	299.52	299.3	301.23	303.49	305.47	311.02	304.7	314.12	300.45	304.56	303.23	302.99	297.6	308.52	304.33	305.47	300.46	304.6	308.54	300.61	294.89	303.01	301.82	303.84	300.48	302.66	310.2	304.21	301.64	305.36	310.52	301.83	305.13	305.85
318.23	321.56	327.41	316.17	320.1	314.09	316.82	318.36	315.95	317.42	314.7	315.63	313.92	321.88	317.78	317.18	311.89	312.68	314.13	322.78	312.57	310.81	318.27	325.53	318.29	311.92	321.97	314.65	318.43	321.06	318.71	317.78	324.25	314.81	318.1	323	319.99	311.65	317.98	320.22	316.13	316.29	320.61	313.53	311.9	324.63	318.64	312.42	325.5	316.58
317.83	315.5	318.22	316.36	311.3	303.93	309.67	316.8	311.55	316.84	307.94	311.62	303.97	315.32	310.38	311.08	310.62	310.86	310.2	317.91	314.27	315.74	301.89	314.1	315.08	316.35	312.64	317.21	305.67	312.69	319.18	322.18	310.81	318.58	317.48	315.33	313.2	315.84	311.02	312.11	311.7	320.35	310.61	317.65	312.01	318.48	313.96	309.24	304.4	316.8
304.31	308.96	315.18	320	314.44	311.34	306.04	316.14	312.63	312.28	313.89	313.64	311.93	315.27	313.58	319.78	313.73	313.99	313.42	309.87	314.76	315.2	319.39	317.67	316.76	315.25	313.01	314.46	309.75	313.44	315.33	311.81	313.14	319.94	313.75	321.32	312.33	307.73	309	315.63	310.44	309.95	316.91	305.76	315.45	318.52	318.63	320.3	307.72	312.86
310.46	316.48	320.01	319.51	314.65	312.26	309.57	316.16	317.07	315.89	310.6	315.2	312.27	318.55	305.58	322.21	320.41	312.38	311.27	318.84	310.89	306.56	318.75	309.19	306.92	321.03	315.75	314.84	315.96	312.73	314.59	310.68	320.97	320.09	316.31	313.79	318.71	314.63	316.76	312.21	313.65	315.33	310.55	313.07	313.32	316.53	314.48	314.91	312.96	312.17
323.81	321.49	318.24	309.8	310.2	322.29	318.1	318.89	312.99	325.92	317.23	318.75	315.42	318.05	323.36	321.86	307.76	318.18	321.48	320.59	317.08	317.47	319.13	316.63	323.9	310.69	310.7	321.87	319.56	316.01	314.37	319.25	311.82	322.23	319.88	318.72	311.95	318.86	320	319	323.06	323.06	325.57	319.47	314.41	314.21	315.34	323.51	316.26	320.11
293.86	290.73	289.02	302.2	294.89	301.22	301.54	296.33	295.07	299.96	304.33	293.87	297	304.11	294.83	299.55	297.31	295.69	296.22	302.42	293.24	294.71	287.87	292.46	297.44	300	294.43	294.27	295.62	298.14	297.46	291.34	290.77	300.61	296.22	289.6	303.03	291.21	292.11	302.54	298.89	295.34	293.11	298.75	299.85	305.28	294.16	300.18	300.86	298.67
299.27	300.29	303.06	302.84	305.41	296.39	293.47	301.16	298.68	292.77	305.23	292.76	302.22	296.02	300.81	306.81	302.75	301.09	300.96	298.7	301.24	302.33	297.38	301.16	298.81	298.08	304.15	303.7	296.69	302.52	296.06	304.22	305.05	305.52	298.08	305.18	302.92	300.04	301.25	298.09	303.13	305.32	302.33	300.74	304.43	298.21	305.63	306.25	309.48	302.97
292.96	298.68	291.63	292.89	291.42	296.19	290.82	290.93	291.18	296.83	290.21	294.94	292.78	298.49	295.27	294.64	292.94	297.98	297.05	285.73	295.75	291.48	292.48	295.83	293.21	305.47	292.1	281.56	288.74	300.32	296.57	297.18	290.78	294.02	295.21	286.64	295.12	291.96	283.2	289.55	297.1	292.75	294.24	290.98	291.17	291	296.78	297.87	292.29	295.79
315.28	312.43	312.42	315.79	321.46	307.39	320.21	310.87	306.44	307	311.39	320.75	316.83	312.48	310.36	313.12	307.72	310.42	317.13	314.8	310.22	318.78	313.51	310.65	318.5	309.27	314.03	312.85	314.11	311.77	309.26	316.3	312.84	317.08	317.39	311.78	309.1	313.12	314.87	310.29	311.53	317.61	315.9	311.13	316.17	308.44	307.22	310.99	310.31	315.86
312.32	308.75	310.15	311.66	314.01	304.33	304.07	310.5	312.45	307.12	313.71	313.01	317.37	315.42	309.34	314.64	320.24	316.15	318.97	314.94	310.14	313.72	311.42	315.36	311.64	317.99	317.43	311.58	313.66	315.48	312.08	316.01	309.55	310.61	302.96	308.24	317.42	318.01	318.13	302.61	301.92	315.63	312.08	312.92	311.9	309.43	314.24	313.28	315.55	312.04
299.08	291.62	297.24	293.93	296.08	301.58	298.48	296.61	300.34	294.64	300.57	295.41	300.64	296.82	291.03	297.48	295.36	292.57	286.05	293.84	293.43	301.15	302.57	295.2	293.1	297.03	304.35	296.4	292.7	294.88	298.83	294.95	292.3	296.18	292.07	282.37	296.45	296.71	299.91	302.59	292.94	292	296.1	293.7	295.82	295.55	294.43	296.97	300.5	292.61
308.66	307.68	312.44	298.85	299.88	297.21	309.36	306.16	304.78	310.92	305.34	299.74	305.15	307.26	302.8	302.21	301.25	301.01	311.24	302.11	304.64	307.99	301.11	306.14	309.25	302.78	303.29	299.55	300.04	299.5	307.61	307.14	303.38	295.08	305.11	310.87	315.42	309.93	305.22	303.21	304.24	309.78	297.24	309.69	305.56	313.36	302.36	308.22	303.91	307.78
326.09	331.89	332.58	332.07	331.56	333.2	325.17	329.93	330.25	331.02	330.59	328.41	326.2	326.13	330.14	332.42	331.78	328.53	330.28	335	326.57	332.61	331.76	330.43	328.64	327.91	328.65	330.29	335.44	329.28	327.12	332.64	330.5	328.93	326.73	330.85	332.31	330.49	337.34	327.25	326.97	326.39	331.2	329	327.87	330.8	329.47	323.87	333.19	322.9
304.52	301.75	303.56	310.77	296.98	298.82	306.44	305.93	297.43	298.74	302.13	306.36	312.15	296.64	299.7	302.85	308.33	304.88	305.81	305.6	300.7	302.31	301.19	296.5	306.06	304.8	302.64	305.35	297.54	299.37	306.65	302.53	300.4	302.76	303.87	306.1	301.23	301.84	304.73	297.45	309.66	302.03	301.79	297.08	302.02	301.15	302.92	301.44	299.36	306.54
303.21	307.6	304.37	311.98	303.63	305.36	297.66	305.76	313.23	305.32	306.75	308.4	303.86	301.71	307.4	302.73	302.71	309.9	302.13	306.5	301.94	299.9	307.13	305.75	301.44	303.97	303.82	309.07	303.51	300.13	306.07	313.74	302.03	310.53	307.03	301.15	297.95	306.09	307	307.95	306.08	315.57	303.13	303.02	303.41	304.45	300.22	308.99	306.93	308.16
301.13	294.39	302.22	304.73	298.36	308.99	297.71	293.03	293.2	305	299.6	301.62	294.64	304.17	296.76	300.5	303.08	304.6	298.91	294.87	297.36	295.77	299.91	293.9	299.43	302.03	299.62	295.18	301.84	298.53	301.67	300.18	301.89	302.33	295.36	302.94	301.67	303.45	297.94	296.75	298.61	299.8	301.52	292.96	295.94	294.81	302.72	303.7	306.79	302.22
329.88	326.81	320.74	330.61	328.05	326.59	322.62	326.62	331.17	322.91	325.62	328.33	325.03	324.9	329.98	324.05	325.54	329.48	324.64	328.56	331.4	332.65	326.6	334.21	321.8	328.93	326.31	325.22	327.7	326.21	332.89	325.79	333.76	329.73	324.17	327.58	330.19	330.94	332.12	327.43	324.97	325.72	322.2	315.94	327.74	333.22	332.58	328.09	325.48	326.14
311.37	306.8	304.15	305.34	305.1	304.99	302.08	306.38	302.65	306.02	305.19	302.01	305.5	305.46	301.79	305.9	309.12	312.55	307.46	313.68	303.85	302.17	302.05	300.95	297.55	299.76	298.67	298.18	312.55	298.47	298.75	304.46	298.47	302.58	311.47	300.19	311.13	303.77	301.07	298.35	305.66	304.3	303.3	303.77	302.44	305.97	302.99	308.37	305.86	301.32
311.71	302.49	303.72	301.94	309.2	307.89	304.91	305.94	307.02	308	296.83	305.76	306.96	306.52	308.23	303.27	310.08	311.04	309.31	307.06	317.02	311.77	309.81	307.38	304.17	302.65	317.13	310.66	304.68	303.44	301.33	309.95	304.15	309.82	303.26	306.97	310.37	308.15	307.28	312.05	302.98	311.19	304.42	317.42	308.55	308.34	315.19	310.91	306.7	308.63
314.1	314.29	315.25	319.6	312.01	311.41	305.18	313.84	321.39	316.27	309.37	305.8	306.03	321.32	304.31	312.63	316.42	311.67	317.25	310.91	312.66	311.22	309.8	313.94	309.79	312.4	308.55	307.61	307.62	314.57	313.37	307.68	313.51	312.66	305.07	313.82	314.54	308.75	312.96	310.82	308.81	310.61	314.08	309.82	307.89	315.8	315.4	311.69	314.12	309.84
301.79	306.85	310.74	306.71	297.38	313.06	307.33	295.76	305.63	304.45	301.7	297.58	305.89	302.43	302.57	308.24	302.24	312.93	306.31	304.97	303.99	302.54	301.9	313.26	314.14	310.24	305.53	308.31	301.75	306.33	302.83	303.46	305.06	305.15	300.21	302.14	303.63	309.19	305.68	296.19	306.01	302.51	309.23	304.54	302.85	303.24	305.19	299.23	298.93	304.97
318.24	315.45	316.31	311.28	306.03	312.38	315.58	309.37	313.47	308.94	309.79	316.68	308.36	309.07	306.85	318.9	318.25	314.64	309.92	309.73	311.69	311.02	309.01	313.47	312.33	317.05	317.5	312.88	314.24	311.55	313.22	310.46	309.69	306.53	320.13	309.92	310.04	308.64	317.02	310.22	311.01	309.1	313.24	311.56	310.42	312.63	310.18	316.91	309.17	310.5
325.37	325.22	327.98	321.04	323.07	321.51	323.07	317.72	322.14	328.86	325.16	326.08	329.73	321.45	325.11	324.33	326.62	324.84	326.11	321.89	328.46	324.95	323.4	327.89	328.2	326.97	324.95	323.24	328.91	323.4	321.21	325.72	324.14	331.12	324.27	330.69	332.92	315.78	329.63	324.53	324.06	325.41	323.3	325.51	327	326.56	323.41	331.85	320.45	323.62
311.68	318.06	320.57	320.58	317.4	314.53	317.85	324.33	314.56	317.23	316.17	312.87	317.04	313.32	307.21	312.42	316.57	317.74	315.55	309.1	308.2	323.59	316.55	310.68	317.58	318.53	316.21	310.15	315.04	317.98	314.6	322.58	315.05	316.51	321.33	320.08	314.13	317.18	315.17	314.6	318.87	312.71	320.58	313.15	320.23	318.31	319.97	308.88	313.61	320.33
317.78	303.5	313.64	315.12	313.19	308.87	320.86	311.49	318.36	315.78	313.34	314.88	314.27	315.13	307.07	319.61	317.64	326.44	313.58	310.02	319.47	314.44	317.15	313.51	309.29	320.61	316.17	312.36	308.72	313.01	318	313.61	314.6	314.08	311.91	322.04	316.01	314.8	316.82	316.95	317.3	315.27	313.04	321.01	310.02	306.17	319.51	311.27	313.55	312.92
303.11	307.49	298.11	304.7	302.69	298.29	303.7	298.91	302.55	309.71	297.59	306.78	307.09	305.77	300.97	301.76	305.5	307.85	305.99	304.12	305.37	305.48	308.36	301.02	305.99	298.69	303.93	299.29	298.15	312	298.9	298.55	301.13	297.94	308.08	307.63	304.48	302.74	302.07	303.47	303.87	309.61	306.13	309.18	308.15	302.19	301.9	307.09	308.05	310.31
309.68	307.17	311.2	313.47	299.64	300.86	306.75	298.32	299.41	299.08	295.81	303.97	302.43	304.53	309.86	310.33	307.87	303.02	301.18	315.16	313.48	309.18	311.69	302.12	306.54	303.98	306.07	302.65	305.19	302.17	310.41	303.7	315.51	301.91	308.89	300.31	305.03	306.29	308.58	304.54	308	303.6	305.03	301.24	298.06	303.09	307.68	305.74	312.94	308.55
312.43	314.87	312.61	306.32	306.78	309.48	300.42	311.17	318.37	304.82	309.81	313.25	308.56	314.74	317.2	315.3	306.57	313.52	301.29	308.12	311.14	303.91	313.31	303.17	307.93	306.94	312.67	314.3	304.88	310.33	303.15	306	314.3	307.04	307.12	305.96	305.99	310.17	304.59	309.89	312.62	310.13	318.43	310.02	311.01	309.92	312.36	310.18	302.78	303.17
310.85	316.74	313.28	306	310.21	313.84	318.95	312.72	311.86	310.91	309.7	309.49	314.83	320.21	316.13	315.48	319.46	317.21	310.35	310.75	314.62	309.91	312.09	316.01	316.54	314.07	314.44	311.05	316.32	306.5	310.15	310.69	321.09	316.24	313.83	311.03	313.09	316.96	309.57	321.44	307.27	311.68	315.4	313.72	311.7	315.37	319.62	314.63	313.65	314.18
302.17	306.52	300.33	295.73	304.98	302.29	303.66	296.1	300.46	303.14	304.29	303.58	296.91	303.93	306.14	294.86	297.41	294.55	301.71	303.44	297.99	304.46	303.35	300.27	289.29	308.63	305.82	300.57	300.04	295.96	302.33	306.8	302.29	297.22	295.01	300.24	306.39	302.45	303.79	294.99	300.44	294.42	299.16	309.98	294.18	294.6	298.92	307.19	299.3	298.88
297.83	291.56	297.54	291.65	294.94	292.43	297.48	297.42	295.4	301.05	293.93	297.83	298.4	302.13	291.54	300.88	293.53	299.52	298.47	300.06	295.79	299.66	296.93	294.47	298.37	291.15	299.23	298.03	294.09	294.1	288.13	301.1	292.07	296.56	286.73	296.21	299.34	300.41	290.6	296.1	296.32	300.02	297.57	294.6	288.77	292.35	296.08	297.32	294.95	290.74
302.31	322.14	314.97	306.9	313.31	309.87	321.64	314.36	314.97	317.48	314.4	307.79	314.76	313.83	312.61	312.42	320.18	319.44	313.71	313.48	311.91	319.16	311.91	316.88	315.01	316.1	318.85	316.41	314.18	307.03	311.87	319.83	315.97	309.64	308.03	316.42	311.24	316.41	315.58	315.24	305.1	319.79	314.57	310.86	309.75	310.97	317.56	317.57	316.25	314.65
323.54	324.11	319.85	332.58	320.4	324.59	324.95	329.55	325.35	331.04	318.57	323.98	325.9	328.01	311.17	317.47	327.22	327.81	327.42	333.48	325.83	323.98	322.26	324.36	325.12	321.64	323.31	325.83	324.17	322.51	323.82	322.88	319.26	328.25	318.6	323.56	328.49	327.3	323.86	320.88	320.91	329.26	328.39	328.65	320.51	327.27	326.2	325.39	323.89	327.63
309.47	312.66	316.39	312.97	313.68	306.02	311.92	312.51	307.75	316.21	313.29	311.69	303.24	306.85	309.9	310.71	312.48	306.15	309.62	316.79	314.65	316.45	311.94	305.12	312.96	317.24	311.71	307.28	311.26	304.86	312.21	305.22	307.63	318.36	315.91	314.17	313.65	306.58	312.32	313.95	306.98	307.71	316.57	308.63	313.02	317.28	312.23	311.57	309.81	313.59
315.59	311.48	316.06	310.52	314.29	312.58	316.88	315.31	318.32	320.34	313.69	314.39	312.74	309.96	311.68	312.89	310.77	310.4	319.96	316.74	301.52	314.39	318.81	305.43	311.13	320.78	309.26	314	309.52	314.43	313.37	308.89	318	321.77	316.56	307.8	307.1	321.01	315.07	318.54	316.15	316.09	305.08	308.84	308.74	319.29	316.36	319.03	316.7	318.79
314.21	305.97	316.01	318.08	312.79	310.43	318.46	317.06	314.3	313.23	314.59	310.95	312.75	311.78	313.68	314.32	313.56	316.83	307.69	313.72	313.23	309.43	315.46	324.23	312.16	316.25	308.79	309.96	314.44	315.24	318.49	309.3	319.29	315.37	312.02	313.69	316.16	312.99	307.06	309.18	313.49	309.37	308.65	313.58	311.26	314.97	314.27	313.77	314.01	316.41
297.45	307.94	301.17	302.53	304.73	302.32	297.82	300.08	305.48	300.73	299.16	300.5	299.16	300.88	300.05	299.48	296.61	300.91	294.9	302.74	303.26	302.34	301.37	300.33	298.78	295.13	307.1	301.76	299.41	296.74	299.93	300.56	299.47	299.14	309.68	301.52	292.35	302.5	298.44	298.74	305.74	301.02	299.47	298.48	305.27	308.46	304.91	300.1	298.63	302.41
307.77	304.44	311.46	317.09	312.78	309.74	312.27	312.96	306.37	311.07	317.01	303.49	300.34	310.91	310.46	315.35	309.07	311.24	301.65	308.01	303.54	308.86	311.58	307.14	314.74	310.41	311.5	314.11	302.61	304.77	311.85	307.86	309.53	310.48	315.92	311.14	309.7	308.66	306.98	310.12	308.33	306.55	308.69	304.94	309.89	304.18	307.12	309.51	305.74	300.5
313.39	315.43	314.05	319.39	317.24	315.94	313.41	312.24	306.63	316.44	314.98	307.42	309.69	310.87	312.57	306.84	313.82	315.98	309.57	315.94	316.07	311.57	319.83	316.82	314.74	317.92	306.74	307.24	313.79	312.03	310.36	305.01	312.42	310.07	308.4	311.9	314.29	310.42	309.22	310.74	315.06	317.73	309.54	308.39	313.41	313.38	314.54	314.61	313.66	315.29
310.62	302.46	301.1	305.31	303.92	303.4	297.58	312.74	304.77	305.79	304.93	308.59	307.19	305.74	305.06	300.77	305.41	307.85	302.49	302.74	299.17	310.9	306.65	309.51	301.76	307.33	303.06	303.22	306.66	311.18	298.89	306.63	303.29	302.23	302.27	299.85	302.48	308.94	306.8	302.92	308.19	303.94	302.9	289.15	306.7	297.48	303.48	307.26	302.54	305.39
313.27	313.83	315.33	316.14	312.79	319.16	309.5	315.91	318	310.48	317.41	308.14	304.84	315.56	318.25	311.52	312.61	307.36	316.19	314.79	311.52	313.7	319.58	314.07	308.5	313.78	315.42	312.8	314.26	309.9	315.32	316.74	319.09	314.97	310.9	313.58	312.14	308.14	316.38	313.25	314.91	316.23	321.62	312.54	319.3	310.81	311.3	312.35	309.54	319.02
312.62	317.89	319.59	312.46	314.78	315.5	316.35	313.18	321.27	320.52	318.12	319.27	321.9	323.34	311.16	317.73	320.87	319.41	317.4	318.9	313.27	318.47	320.45	312.14	319.84	314.65	321.29	321.16	325.98	316.77	321.63	318.58	327.86	323.12	321.91	311.32	320.68	317.1	311.87	320.82	325.89	311.02	316.07	323.11	319.84	318.83	314.91	315.44	322.4	320.84
298.63	295.89	295.37	295.08	298.1	301.7	290.45	302.3	304.78	299.03	302.1	297.59	299.86	298.58	302.42	293.77	291.69	302.93	308.17	302.17	304.56	300.62	301.34	300.3	295.73	296.72	296.16	298.56	300.66	297.59	301.27	307.64	303	299.68	297.86	306.03	299.43	306.13	291.3	305.12	300.36	295.49	300.31	295.64	300.67	293.58	296.64	301.06	301.43	296.18
313.21	302.77	303.89	304.96	308.15	306.94	305.93	306.04	307.55	309.08	299.49	309.39	307.17	305.96	306.13	308.75	301.45	310	308.4	317.58	303.92	303.67	300.09	304.82	306.46	304.51	303.31	306.58	299.76	303.04	310.25	305.05	302.81	302.4	304.51	297.65	308.19	306.59	304.82	308.51	303.99	306.07	309.11	309.01	308.18	303.28	305.59	306.82	310.18	306.75
320.74	316.76	328.89	326.29	329.26	327.23	327.73	328.37	324.91	329.5	321.88	330.86	331.49	324.9	322.44	319.97	326.34	324.14	324.69	328.58	327.33	331.83	325.1	324.88	322.31	327.24	323.81	328.62	325.64	327.56	330.76	325.03	338.03	326.65	324.46	320.8	326.08	327.6	328.94	326.92	320.89	328.25	331.92	322.47	323.38	329.98	324.58	325.59	323.69	329.36
308.48	308.13	305.8	306.84	305.15	307.2	312.49	304.99	305.2	305.46	312.66	315.21	304.6	303.16	303.22	301.82	302.16	306.99	305.34	303.22	305.83	306.89	309.22	307.36	308.69	308.24	313.81	300.03	308.52	304.93	307.71	303.45	303.71	300.83	301.68	304.29	305.71	312.77	306.17	308.71	304.53	309.22	312.48	308.98	311.36	311.18	305.71	306.35	300.69	302.83
319.03	314.81	318.75	315.28	320.21	321.72	319.86	315.38	321.55	318.72	327.02	317.67	317.61	318.5	319.47	316.29	319.8	316.63	312.63	321.28	314.67	319.78	313.75	319.95	321.77	313.75	316.23	324.98	324.03	319.3	316.79	324.59	318.85	319.09	324.86	318.04	315.68	317.57	328.83	324.32	314.29	311.96	315.69	330.9	322.49	322.09	317.17	322.18	322.02	320
311.3	318.64	318.58	309.88	315.97	319.93	318.09	317.28	320.09	317.23	316.77	322.09	323.59	315.45	318.28	320.44	322.05	320.79	322.5	319.72	318.77	315.39	324.23	322.01	316.02	311.37	312.84	326.22	320.23	318.16	320.36	315.88	318.85	317.51	315.81	319.93	315.15	324.27	319.53	317.15	314.26	318.8	320.31	318.95	320.87	317.39	319.04	322.39	316.34	319.73
299.55	301.7	299.27	309.41	301.2	301.23	299.55	302.3	297.71	304.96	297.77	296.83	301.67	292.74	305.49	302.43	306.23	304.22	299.52	301.82	304.52	297.07	300.12	298.13	311.71	303.1	299.41	300.2	300.46	304.66	300.31	297.81	306.04	306.43	302.01	301.91	305.52	301.39	307.15	307.08	309.32	300.78	305.46	298.97	301.91	297.78	300.19	300.66	303.79	294.23
318.25	320.74	321.49	317.88	315.1	316.18	325.09	318.8	317.82	322.45	310.88	313.78	307.71	309.91	309.53	316.05	316.98	311.35	317.83	317.95	311.49	312.73	306.89	313.57	317.8	312.05	315.75	309.95	310.64	318.4	316.47	307.12	319.87	315.13	307.48	316.45	310.69	320.01	311.94	311.75	318.22	318.4	313.37	309.34	317.34	316.46	311.97	316.82	313.52	316.83
319.61	315.51	318.55	319.04	318.49	318.57	317.96	316.42	322.71	322.06	314.37	320.81	315.66	319.38	313.09	319.23	318.8	314.4	315.69	318.74	324.69	311.36	312.05	318.01	314.19	324.17	311.13	322.57	320.36	312.53	328.29	317.26	322.56	317.38	321.78	319.61	316.45	319.44	316.72	315.21	319.75	313.46	322.71	319.74	315.55	315.76	320.77	315.48	314.09	322.07
319.91	314.33	322.73	318.56	317.9	312.42	316.78	312.54	314.5	317.91	319.1	317.51	309.88	325.57	321.12	316.99	324.14	307.2	312.3	315.33	317.53	322.45	317.38	319.32	325.2	321.04	316.01	315.48	318.39	314.5	328.56	316.17	316.46	316.28	319.62	324.18	315.65	323.06	325.39	317.87	312.27	313.37	317.42	328.03	326.04	306.79	324.32	320.53	319.72	314.69
305.71	316.74	308.84	309.46	308.91	309.27	310.17	308.63	313.14	315.81	312.9	308.42	306.81	312.32	312.79	318.02	311.46	311.4	318.5	311.64	315.13	306.8	311.88	312.45	313.89	311.5	310.9	307.9	304.56	309.07	310.67	313.64	314.72	312.86	308.96	305.21	311.74	316.22	314.27	317.38	305.91	307.47	311.73	306.42	307.17	313	314.64	316.94	308.94	316.92
307.86	298.12	303.56	299.54	301.17	306.31	299.57	301.38	298.89	307.68	298.06	301.17	301.85	304.88	301.66	305.51	303.63	298.35	299.77	302.84	301.47	304	297.81	304.16	303.67	297.61	301.18	303.43	297.62	302.73	303.23	296.41	296.97	296.46	295.28	300.23	300.34	295.6	300.92	295.53	294.7	295.94	299.67	301.82	299.06	302.39	295.43	301.68	307.86	300.71
314.97	308.99	308.42	306.44	306.66	300.25	306.49	311.93	304.08	301.06	307.87	305.2	306.64	304.37	311.5	299.44	308.12	300.26	303.2	311.15	307.21	301.24	309.49	297.97	299.46	302.89	305.19	306.49	313.19	304.26	308.83	306.17	307.06	312.08	307.09	302.86	308.35	303.8	301.2	314.69	308.03	304.82	307.73	312.48	307.46	311.28	310.81	312.73	307.13	303.83
309.15	312.18	317.95	312.36	317.32	317.13	317.84	311.8	315.95	305.14	311.22	308.61	312.18	313.29	306.67	308.39	313.45	314.03	309.49	308.38	309.59	318.05	309.79	309.99	304.9	315.11	309.42	310.74	305.87	312.92	315.43	314.91	312.97	314.42	311.79	312.3	312.83	310.99	308.28	314.82	306.73	316.14	307.13	313.62	314.76	312.97	317.67	309.35	315.47	315.29
322.12	310.84	311.8	319.22	308.9	322.11	316.63	320.27	310.41	316.71	310.86	315.84	319.24	318.37	314.64	312.76	316.32	310.38	311.04	309.12	315.93	315.98	315.25	312.97	312	313.59	307.39	314.23	311.66	320.58	313.14	308.21	314.68	314.17	314.13	305.57	312.61	315.16	313.43	320.52	309.46	310.1	318.07	311.13	313.95	313.18	315.05	309.65	308.39	307.9
310.83	309.86	317.62	306.41	310.79	317.28	316.57	316.73	312.29	318.22	315.45	306.12	317.1	311.93	310.61	311.73	305.64	313.65	313.06	310.04	310.08	314.37	311.65	317.7	304.4	313.91	309.95	311.46	311.14	313.09	317.63	313.91	310.22	309.3	319.6	313.08	317.38	316.54	310.63	312.47	316.71	315.77	316.91	319.31	315.61	313.7	316.66	317.21	313.57	312.03
321.98	316.48	318.65	316.69	315.35	319.4	319.9	314.26	314.15	322.27	318.77	317.7	313.78	309.9	314.05	315.63	313.68	310.29	317.82	313.86	309.7	313.84	313.63	313.31	320.23	314.92	320.58	319.68	312.18	320.08	316.55	311.15	315.46	313.36	316.17	309.52	319.86	317.23	318.15	315.27	314.82	309.78	317.42	304.24	319.37	314.89	314.8	316.87	311.3	317.78
310.23	312.52	313.62	310.56	322.5	318.06	309.6	313.52	315.38	307.71	318.2	315.14	313.56	321.42	314.1	309.59	311.31	316.2	315.5	311.31	316.83	316.57	315.16	307.29	314.1	309.82	315.03	315.85	309.07	312.2	305.79	316.61	312.76	315.63	319.65	308.55	311.99	313.52	313.01	309.04	317.6	317.02	319.11	317.17	312.78	314.78	307.87	310.91	317.95	309.45
295.84	292.91	293.14	296.35	294.72	296.22	287.08	286.72	288.96	290.44	294.99	284.18	294.76	289.35	295.88	296.65	294.53	293.74	292.94	295.77	295.13	294.58	296.12	292.16	298.02	294.69	291.87	296.19	290.74	293.13	287.94	298.18	287.75	284.77	299.04	296.23	299.56	292.94	292.91	298.43	295.23	284.66	298.12	295	294.08	295.23	299.1	290.18	300.36	292.69
292.06	292.9	298.79	289.7	288.34	292.63	291.8	288.46	294.11	296.85	290.45	292.77	291.89	296.99	290.97	283.5	288.92	294.47	294.35	290.63	292.55	291.49	291.81	284.36	297.61	293.86	294.1	300.55	289.98	292.77	291.38	293.43	290.1	290.89	292.98	301.6	301.93	289.05	292.84	297.21	292.54	295.11	294.88	296.51	289.47	297	297.16	302.11	292.22	296.1
319.86	314.95	318.24	313.4	322.48	321.97	318.79	322.88	315.33	317.01	321.15	313.98	315.94	318.72	314.05	311.9	303.33	320.76	315.94	315.71	320.7	314.32	321.26	317.35	327.95	314.71	318.36	317.08	317	317.15	311	317.75	315.96	319.46	325.28	309.2	317.44	315.1	318.49	314.88	317.21	313.14	324.27	321.01	316.14	320.77	318.88	319.17	316.77	321.62
323.81	316.3	313.62	317.98	319.58	311.51	318.27	317.7	314.12	318.36	319.58	315.57	310.3	313.19	316.91	318.85	312.11	301.9	315.4	314.85	313.68	321.09	314.81	316.87	314.23	315.95	320.95	313.42	314.61	313.58	315.05	320.2	319.46	314.42	318.53	308.74	319.42	314.1	311.72	313.86	320.43	314.12	305.62	314.15	311.08	313.7	311.48	318.63	311.9	314.11
308.81	301.38	304.53	292.36	305.32	301.17	304.74	302.71	300.23	297.82	302.37	297.04	301.64	301.77	302.94	298	293.84	295.96	301.52	303.94	298.07	301.24	299.67	307.28	289.03	297.05	304.77	298.78	304.57	302.64	302.94	306.32	304.22	301.35	298.37	301.4	292.54	300.21	298.36	301.5	300.97	299.91	301.13	306.28	301.21	295.45	295.04	302.48	305.44	302.17
295.71	307.09	310.05	307.26	298.17	302.46	302.01	307.25	306.95	302.86	300.61	302.87	308.11	301.37	308.72	298.77	293.18	304.84	304.34	306.04	304.77	304.42	309.33	302.32	301.37	303.35	305.86	305.56	309.32	300.49	305.18	304.26	304.38	303.8	303.75	303.45	307.45	297.94	302.85	311.46	298.11	294.94	303.16	302.08	297.53	301.67	301.31	303.91	302.13	308.5
305.52	305.02	309.42	310.9	300.29	303.41	302.06	303.09	309.57	305.46	305.96	302.08	303.35	302	296.97	301.84	308.25	304.33	305.52	303.66	312.71	310.48	305.53	302.24	302.68	305.49	294.74	301.6	305.17	306.3	303.73	309.52	299.98	310.59	301.83	301.74	315.38	308.08	308.02	314.24	298.96	298.74	305.99	309.3	306.74	309.59	305.63	308.37	307	295.76
303.17	292.06	291.52	294.96	300.44	294.91	295.86	295.7	304.24	299.01	289.45	300.68	297.57	303.56	297.23	293.77	288.97	286.89	295.02	293.24	289.34	295.7	293.41	298.93	287.75	292.8	298.68	298.94	289.12	291.46	295.03	300.1	298.02	290.62	293.63	295.77	296.17	300.64	295.86	294.08	298.64	295.4	300.35	300.71	286.76	294.99	294.05	300.13	294.1	289.26
315.25	325.19	320.43	323.25	321.23	319.09	321.52	319.78	319.3	320.81	318.6	318.7	316.8	318.85	314.29	311.96	320.75	323.6	316.87	319.01	325	319	318.04	320.9	315.44	321.1	323.53	319.31	329.22	322.45	321.58	318.31	324.45	328.07	324.72	323.81	322.42	318.42	319.48	320.26	319.93	323.05	323.99	317.05	329.55	321.49	317.38	320.27	326.51	318.71
297.92	300.24	296.46	292.84	299.76	293.49	291.66	298.31	296.21	296.5	295.93	285.45	288.03	288.58	288.56	286.3	295.1	298.6	298.1	294.75	292.75	290.6	303.03	294.85	292.24	299.48	295.22	296.76	298.61	292.52	287.73	291.2	293.77	301.34	288.09	293.25	299.48	293.43	293.95	286.21	290.67	299.64	298.51	290.93	293.55	292.12	299.18	296.67	296.27	294.14
302.18	294.41	293.57	293.28	290.15	305.74	291.92	299.47	291.64	293.32	292.77	292.62	295.14	295.22	298.02	292.99	305.23	297.63	294.4	286.72	291.91	295.99	289.28	295.18	289.78	301.37	298.23	297.37	296.11	295.2	292.1	290.29	298.4	298.1	293.82	296.93	292.53	292.28	299.3	291.15	303.29	290.22	290.12	301.18	299.1	299.18	294.87	298.44	290.93	298.23
317.27	313.81	317.5	316.12	309.74	314.79	311.88	309.2	304.56	314.51	320.34	312.51	312.73	315.1	310.56	311.75	307.89	317.85	306.63	315.33	307.78	315.26	312.08	317.17	319.15	306.03	310.94	313.92	311.43	314.68	314.85	305.43	315.83	313.75	311.42	317.1	308.47	316.89	317.28	306.23	316.38	311.84	307.09	317.51	312.18	322.62	304.56	316.42	318.21	316
317.88	308.59	310.88	310.04	312.48	310.74	309.73	313.9	311.62	316.59	317.56	312.62	309.72	309.32	314.1	313.56	314.76	313.49	313.48	324.49	311.51	318.23	318.93	315.53	308.08	314.68	318.25	315.31	317.47	308.78	319.59	311.39	311.9	308.39	312.82	313.67	309.94	310.31	317.08	312.3	306.64	312.35	313.75	316.63	309.89	307.81	313.78	326.72	311.96	315.56
307.68	303.37	304.11	304.39	306.21	301.22	306.74	306.23	304.7	309.89	302.42	305	313.18	307.87	301.78	303.94	305.54	311.07	301.82	306.09	304.9	299.38	301.23	303.29	303.5	306.85	301.24	303.91	304.39	309.72	309.92	306.7	303.47	305	302.1	310.29	304.3	306.52	303.18	306.17	307.68	298.93	306.68	306.43	306.12	302.29	302.8	304.58	304.85	304.36
300.22	305.27	296.84	296.02	307.97	299.95	304.53	306.12	304.51	309.95	304.57	307.24	289.45	296.06	300.98	304.4	302.4	302.29	301.83	302.53	301.23	300.7	304.88	299.41	294.99	303.85	306.49	304.16	304.04	303.67	309.81	298.42	302.57	299.42	304.12	293.53	311.22	300	301.4	300.51	306.57	299.05	299.91	305.99	306.49	298.7	306.77	306.12	297.28	307.42
305.95	314.94	306.43	309.38	308.52	305.33	305.97	308.45	308.26	304.52	310.16	310.5	306.09	304.05	303.45	305.05	310.51	305.59	302.31	306.8	312.42	304.07	306.35	309.53	308.11	306.66	307.55	310.49	312.83	315.01	311.69	304.8	307.54	309.87	314.51	308.13	308.78	304.25	311.22	308.46	307.01	307.16	310.33	307.49	314.36	301.21	312.26	310.86	310.35	305.53
318.78	312.65	316.85	317.38	318.06	320.6	317.3	320.52	323.73	320.04	322.39	316.89	316.05	318.16	311.17	319.67	317.15	319.77	318.98	323.37	315.7	313.06	321.49	316.78	319.26	317.1	322.38	316.75	320.11	317.81	316.35	315.63	318.29	322.05	326.44	326.19	320.94	320.66	316.28	328.95	323.29	314.21	312.96	314.37	320	313.12	316.67	320.9	316.27	315.66
305.27	311.96	304.47	308.54	307.22	304.38	305.61	301.26	307.4	305.98	312.44	311.64	297.38	307.13	301.13	308.21	312.31	307.35	298.83	300.45	308.28	309.72	309.72	308.11	306.47	308.97	309.26	299.84	300.88	301.44	311.63	306.48	307.99	311.43	309.01	307.98	305.3	306.03	301.8	311.25	309.23	309.36	308.48	305.58	309.26	305.13	305.12	300.62	304.68	308.02
305	297.05	297.64	300.23	284.93	299.81	301	296.53	296.25	297.56	292.93	301.25	297.47	298.63	294.05	302.17	292.43	291.76	289.24	291.53	297.23	292.68	303.07	287.43	288.98	299.07	296.46	298.1	295.76	300.69	299.73	305	295.82	297.31	296.95	297.47	291.92	302.25	296.99	298.68	300.01	292.58	301.22	298.31	294.95	296.71	293.75	292.61	292.37	289.69
297.87	296.22	290.19	299.28	294.18	295.25	292.32	294.42	292.39	296.43	299.17	301.16	295.45	295.24	291.69	295.07	293.23	294.63	295.8	296.8	292.76	291.05	291.43	292.64	289.37	292.26	289.31	287.59	298.98	297.4	289.41	293.93	294.41	289.01	290.39	296.31	295.2	296.64	291.53	290.92	293.84	291.53	295.86	294.25	292.31	296.66	293.67	292.04	291.97	294.99
305.17	300.62	303.44	303.89	302.74	304.22	309.36	307.7	303.13	301.76	300.18	301.76	302.22	308.39	305.33	302.32	303.93	304.28	305.01	291.72	301.55	305.54	304.78	302.94	301.35	301.92	302.04	300.34	296.57	300.43	309.75	306.6	302.09	302.87	296.08	302.66	301.37	308.35	298.45	306.7	305.39	300.72	306.79	300.7	300.13	297.63	299.08	304.62	295.89	309.76
332.07	330.04	329.42	323.67	320.94	328.53	332.37	325.33	325.86	329.13	326.06	330.67	328	325.79	327.44	332.81	327.7	333.39	332.5	335.14	324.69	330.85	330.89	332.45	321.37	323.33	327.52	330.51	333.07	331.24	324.57	331.89	326.01	332.81	328.86	328.33	331.61	327.16	322.25	331.59	326.84	325.82	332.51	328.52	332.49	328.99	328.22	325.3	333.88	325.44
313.67	308.67	312.65	316.98	309.34	307.47	310.66	311.89	315.17	314.5	308.79	314.12	318.36	313.22	313.56	308.42	307.16	314.92	305.41	317.94	309.28	309.15	312.16	312.64	307.44	303.42	312.21	318.96	305.7	313.21	306.65	312.44	312.31	311.44	304.57	317.94	304.53	316.4	312.38	311.65	315.14	307.37	314.84	310.7	318.52	304.63	314	306.24	311.13	307.92
318.05	315.71	318.01	313.48	323.46	309.83	319.67	311.59	314.16	320.94	320.31	321.41	315.58	315.73	320.14	317.25	319.87	308.72	319.24	316.96	320.81	318.12	320.47	317.8	323.99	317.73	315.95	317.9	315.42	323.78	325.33	323.41	329.63	319.65	315.32	311.46	314.17	317.58	314.59	314.73	319.56	317.63	314.22	323.16	312.33	319.31	312.6	318.06	320.06	324.47
308.65	310.52	312.23	317.04	310.99	308.64	310.76	308.08	307.35	310.49	311.49	317.53	312.07	313.37	309.62	314.24	309.81	303.17	308.84	306.68	306.21	312.89	314.18	304.91	311.62	308.7	313.37	316.43	304.52	309.71	308.94	312.48	314.01	317.46	305.18	300.1	307.64	306.61	312.55	308.87	309.57	308.93	309.72	303.37	302.99	314.4	309.59	311.95	309.99	305.4
303.77	301.52	301.49	300.08	306.82	304.36	298.74	303.78	305.77	299.35	302.41	305.66	302.84	305.62	309.79	307.48	301.67	302.18	309.59	306.08	309.44	302.87	298.83	301.92	302.65	304.78	309.88	300.92	307.3	300.36	302.54	303.53	310.97	302	295.88	300.23	314.03	296.68	306.07	305.78	307.02	300.06	305.04	304.61	303.95	305.36	305.88	307.27	304.84	301.28
319.02	311.52	322.91	304.61	317.19	308.17	315.25	320.37	311.64	310.03	315.23	312.06	306.99	313.68	305.97	313.47	317.22	311	312.57	313.99	314.92	310.18	312.23	307.89	318.38	318.99	310.3	318.3	313.98	307.48	315.07	315.06	309.9	312.79	313.17	320.54	315.4	314.35	314.05	305.7	311.9	310.26	310.26	317.15	313.89	311.91	317.23	320.75	313.6	309.3
304.66	312.32	307.95	303.32	299.99	311.77	308.7	301.35	303.92	307.32	299.6	308.2	309.78	310.33	307.97	303.21	310.68	306.95	306.73	308.66	300.66	308.57	308.24	305.7	308.21	306.75	309.7	308.05	309.26	303.69	309.96	306.76	295.94	301.44	304.89	299.6	305.64	307.82	311.36	311.97	310.35	308.27	305.68	307.93	298.96	306.18	303.59	307.9	303.57	302.89
323.99	325.69	325.07	319.74	324.05	321.13	326.69	323.98	326.35	329.53	320.96	330.48	331.56	320.54	325.04	324.16	329.31	322.43	322.11	323.31	319.23	328.37	321.45	327.73	321.4	326.42	315.41	324.73	320.03	324.5	326.26	321.83	322.15	326.3	327.6	325.39	324.23	319.91	323.18	319.55	316.73	322.78	331.22	319.54	313.2	326.31	328.65	326.24	321.11	317.86
293.57	302.91	307.94	306.93	300.17	307.86	298.26	299.69	297.15	300.48	301.54	302.09	304.54	298.22	298.4	300.25	305.24	302.3	299.8	305.33	300.85	301.73	306.89	303.31	299.02	302.48	303.59	295.99	304.8	295.9	303.22	300.51	308.21	308.13	304.36	305.49	305.34	300.41	299.37	301.44	305.02	304.06	304.11	302.16	297.44	295.05	296.9	308.59	303.93	290.29
325.5	328.68	321.48	324.31	329.12	326.06	325.71	331.28	321.54	317.75	326.21	331.16	323.78	321.11	329.89	327.36	331.96	325.96	323.91	326.1	327.78	321.27	329.08	326.86	324.76	326.37	332.83	324.97	322.58	320.29	322.72	321.96	329.5	315.82	323.52	322.5	328.05	323.94	327.97	325.01	330.2	326.33	331.88	324.39	327.5	321.16	324.69	325.41	322.01	326.68
315.26	315.64	314.82	314.41	326.35	325.91	318.86	318.83	309.33	316.44	322.96	315.92	312.55	317.28	320.38	315.28	312.13	322.79	314.61	314.81	316.31	312.26	316.83	321.18	308.64	318.05	311.24	312.87	317.51	317	317.03	316.27	318.81	323.64	321.93	313.27	316.15	317.81	314.32	312.58	321.77	318.43	325.84	319.69	316.67	318.6	318.37	321.81	316.06	316.74
317.71	316.96	318.54	314.08	310.39	312.33	313.34	319.5	312.28	312.56	320.55	317.25	316.81	316.05	317.48	309.7	315.25	316.68	315.51	315.21	314.43	320.32	313.92	316.64	304.16	318.58	315.65	315.79	312.54	315.9	311.25	308.68	322.98	308	320.04	314.87	316.97	310.96	320.26	316.68	306.7	308.81	319.41	319.34	317.98	311.39	308.76	316.11	316.55	309.1
298.81	301.96	290.68	302.26	295.68	298.79	299.97	295.05	299.79	294.07	296.51	292.81	289.49	303.36	294.53	295.97	300.64	294.02	296.9	297.93	300.58	305.26	292.65	308.18	292.85	289.74	298.95	292.14	290.92	299.04	299.58	296.7	296.29	299.03	291.93	302.48	296.99	295.47	292.67	291.18	292.31	289.02	297.12	300.34	298.37	288.56	287.59	296.65	301.97	291.16
303.39	312.93	304.59	307.37	306.77	306.89	312.41	307.56	309.13	307.94	308.59	314.58	307.71	313.18	308.54	315.17	307.55	307.57	304.01	310.37	308.6	303	305.12	305.99	316.96	306.19	301.74	305.06	303.57	309.19	302.06	312.08	310.95	314.53	303.45	309.62	310.16	312.61	313.14	304.92	314.95	304.39	304.52	308.75	313.52	310.54	308.82	311.94	307.47	302.67
317.65	311.84	319.4	319.97	316.44	315.04	311.96	319.92	318.48	315.99	314.21	317.84	321.18	313.21	315.15	317.39	319.73	321.85	311.61	315.54	316.05	314.58	321.92	313.12	316.71	319.09	307.57	322.94	321	317.19	320.72	319.25	315.63	319.4	320.03	312.96	321.31	312.14	314.28	315.16	317.63	318.1	317.95	322.08	314.75	321.11	313.8	318.72	314.56	316.95
326.73	331.42	331.73	322.6	328.54	327.77	319.79	325.39	334.23	329.02	328.88	320.47	331.64	325.38	332.02	324.9	324.18	327.74	327.4	329.55	330.29	334.03	332.48	327.87	327.4	321.08	320.7	321.42	321.91	322.97	324.14	335.1	325.28	326.98	327.43	319	329.22	325.42	328.61	324.88	330.25	327.78	322.26	328.23	336.36	327.78	333.45	324.93	328.44	320.2
311.25	320.61	317.34	316.18	322.24	312.4	315.86	316.8	312.58	319.67	311.45	312.9	313.85	319.55	310.17	308.37	312.66	316.71	315.92	315.25	318.33	314.56	313.55	316.54	311.32	317.79	310.48	312.29	311.79	316.31	318.98	309.06	316.62	312.33	312.4	313.91	306.56	309.75	324.03	317.17	316.86	318.75	313.87	314.06	310.97	311.85	316.26	314.27	316.64	320.89
309.18	305.82	303.35	306.31	301.45	312.09	304.77	310.95	304.63	304.72	305.71	299.37	308.88	310.57	305.08	303.52	303.08	297.63	298.76	301.91	300.2	302.24	303.97	299.67	301.62	303.27	312.35	308.37	303.15	302.5	307.55	300.06	307.5	306.52	304.97	304.79	303.55	300.38	295.78	299.87	303.1	303.39	304.26	300.44	306.17	307.17	308.99	308.22	307.95	303.66
290.82	304.11	301.73	298.3	289.11	290.84	291.6	300.41	300.96	291.96	302	301.09	298.29	296.75	293.89	309.13	307.7	296.65	288.63	296.23	287.72	299.05	289.04	307.67	296.83	294.51	297.59	289.88	299.48	301.86	294.56	298.21	304.96	292.3	300.97	295.71	307.73	298.08	301.29	302.08	299.08	295.35	304.05	297.88	296.41	298.2	300.99	295.02	299.03	289.44
291.2	298.59	293.89	298.52	294.27	291.68	299.53	299.56	295.62	297.72	300.88	293.93	298.79	296.34	297.99	295.63	292.37	294.35	300.97	302.2	294.4	299.45	291.56	296.77	300.46	294.18	299.63	298.23	295.3	300.58	289.3	295.1	294.33	297.65	296.8	299.19	290.63	295.4	296.59	296.26	294.68	295.05	297.28	299.64	296.83	296.22	290.94	288.69	296.07	291.97
299.14	300.99	299.57	300.01	308.19	308.43	309.02	301.72	306.46	308.17	303.08	303.31	303.43	302.6	296.18	298.7	306.27	302.57	307.1	298.82	304.02	303.51	301.7	305.69	294.91	303.64	308.52	310.32	300.21	309.88	302.44	299.47	300.78	304.67	307.64	308.18	313.31	303.12	298.97	300.8	297.22	305.94	297.59	305.86	304.21	298.84	303.75	297.7	304.16	304.18
312.16	312.58	317.2	312.32	309.74	315.66	321.8	309.52	309.49	311.25	312.55	324.44	318.87	314.99	311.31	320.36	319.73	314.66	317.76	315.43	319.19	312.91	312.83	312.56	311.71	312.59	314.37	312.52	315.22	315.12	311.62	319.11	317.04	314.5	317.4	320.84	317.89	313.5	318.62	310.76	313.28	310.27	325.13	312.28	308.61	312.54	308.52	315.79	311.82	310.94
326.51	328.07	327.27	334.32	327.57	335.39	337.15	331.24	328.73	333.45	333.1	326.2	333.08	328.14	326.84	330.91	324.76	326.04	333.67	322.43	319.92	332.31	331.87	326.9	327.2	328.38	326.94	332.24	328.35	323.79	330.82	325.44	331.9	330.66	330.98	327.37	325.23	323.92	323.72	332.28	331.89	324.25	334.5	329.44	329.77	323.96	334.92	329.43	328.52	326.67
311.49	309.73	309.86	305.01	310.79	305.55	309.05	310.65	302.94	306.68	303.09	310.44	306.91	305.94	308.62	304.81	307.39	299.54	302.83	306.6	303.69	296.08	306.28	309.89	302.3	303.81	304.42	307.9	307.36	298.14	305.12	307.09	305.7	308.21	299.5	302.17	304.93	305.38	303.41	304.99	300.77	308.83	309.11	300.82	307.45	308.17	303.95	306.2	305.35	301.21
313.06	315.88	323.73	315.89	312.03	320.8	312.08	315.97	314.79	322.75	324.31	310.49	315.25	314.13	321.48	325.61	318.58	312.6	320.65	322.45	323.13	323.71	317.06	313.99	320.7	318.42	322.5	323.33	315.95	314.96	318.45	323.47	319.83	318.24	313.44	325.89	320.45	315.47	325.82	317.4	317.92	320.03	325.21	316.54	311.93	314.93	313.3	317.05	317.25	319.7
305.14	311.76	315.33	309.26	308.62	310.27	305.53	312.82	308.62	312.13	306.04	310.67	304.69	307.65	317.02	315.94	304.41	309.41	307.22	311.9	315.44	305.81	304.66	312.9	307.21	311.75	303.8	306.72	311.96	308.33	308.71	311	314.48	309.84	309.35	315.46	304.52	306.09	304.73	307.79	313.91	316.58	317.54	308.29	311.24	308	306.31	310.95	308.68	309.97
314.98	324.45	313.75	317.07	311.94	317.31	316.32	316.07	319.61	322.24	317.38	319.09	317.8	309.58	313.44	320.49	320.05	315.26	313.15	317.45	318.09	312.31	315.75	316.43	313.79	321.24	319.99	312.14	319.89	317.77	321.44	317.76	320.82	318.47	317.55	316.96	317.25	318.93	318.55	315.04	316.29	320.71	317.34	321.77	317.53	318.99	315.06	312.76	317.59	320.52
315.2	304.25	308.56	311.44	318.06	315.18	309.19	314.69	312.14	308.86	314.5	309.07	310.12	312.15	307.7	310.43	310.2	318.73	308.19	311.28	307.17	307.9	309.67	309.17	310.09	311.8	307.11	305.16	310.41	309.15	309.07	307.09	311.67	313.87	315.86	307.93	309.29	312.19	308.89	302.45	307.2	314.75	306.4	309.07	312.52	308.11	311.83	312.05	307.14	305.32
303.03	304.37	299.68	302.66	304.17	307.37	309.57	300.9	306.03	295.97	309.81	310.5	305.33	297.94	302.92	303.08	296.71	305.58	304.57	310.52	304.39	306.16	302.51	299.77	299.77	293.54	303	296.48	302.16	300.21	299.78	307.56	300.6	296.39	305.79	312.8	302.61	303.15	295.49	304.5	303.39	298.55	298.64	305.79	302.98	307.82	304.34	300.89	307.3	295.35
305.21	294.59	309.07	300.17	306.38	302.94	304.92	292.24	295.75	302.14	301.81	302.09	299.6	304.58	307.69	309.42	300.52	302.74	305.57	300.09	306.67	307.59	311.61	298.17	306.07	302.07	303.39	307.84	307.47	305.75	303.19	309.19	299.72	301.01	307.66	305.41	304.06	301.63	309.05	303.33	304.43	303.5	303.78	308.41	304.68	302.39	305.68	308.9	304.36	306.05
325.69	326.24	318.84	314.73	317.02	321.62	313.2	319.15	324.12	315.06	315.79	317.34	324.67	315.4	315.58	320.49	314.5	319.17	317.75	320.62	320.42	321.09	321.25	319.51	319.03	320.2	320.89	316.8	311.85	328.5	313.25	323.52	316.34	320.3	321.5	320.71	320.08	324.03	312.45	310.57	319.81	321.45	314.17	318.83	312.57	314.45	318.56	317.29	319.93	317.8
299.41	295.45	298.57	299.6	301.11	298.13	303.77	308.8	300.71	300.21	296.28	300.34	298.67	301.85	297.17	298.36	301.37	309.26	305.48	300.86	298.41	292.85	301.36	298.65	304	301.54	301.6	292.04	297.69	297.99	296.75	299.88	309.58	298.88	299.14	303.43	299.21	298.45	302.64	302.5	299.9	301.26	299.32	300.9	297.39	299.02	295.52	304.81	301.88	301.57
317.39	314.58	311.06	318.51	316.84	310.54	318.17	314.64	310.18	316.52	313.51	316.06	316.91	314.94	317.93	317.63	317.43	317.63	310.96	315.99	313.44	316.21	314.14	304.76	317.47	312.57	314.11	318.78	316.4	314.32	319.54	311.86	311.68	305.23	310.67	312.82	305.09	318.3	316.29	315.64	311.04	313.54	305	311.96	306.24	317.74	313.57	315.51	318.41	312.55
316.4	314.25	315.05	315.51	317.79	318.48	320.87	315.83	312.72	324.89	319.69	314.15	326.89	324.08	316.74	323.01	321.52	312.93	319.25	322.62	320.92	314.93	315.82	317.9	315.35	323.42	318.74	315.8	318.8	319.28	315.78	317.99	320.53	317.75	320.81	322.66	313.73	312.58	320.14	314.13	308.99	318.49	321.21	319.58	320.81	321.26	318.5	315.22	320.03	319.09
321.11	316.78	312.87	317.34	320.49	318.67	306.37	314.65	310.38	308.96	313.66	311.72	312.35	312.17	318.96	320.38	318.48	321.38	319.38	322.5	317.39	319.3	317.93	317.27	318.38	317.82	308.59	313.42	317.38	313.33	319.07	315.93	314.23	318.84	319.98	313.16	320.62	309.9	321.34	306.43	319.61	317.37	319.85	318.24	322.39	312.17	311.44	322.35	317.93	316.12
302.91	307.24	306.83	301.28	305.15	294.7	298.1	304.58	306.84	303.13	303.52	302.61	295.28	294.66	302.33	298.85	308.82	307.68	304.19	306.64	306.37	306.86	303.53	297.58	298.12	303.35	297.43	301.33	309.44	303.81	304.37	301.87	305.68	301.37	302.12	302.68	302.73	298.71	300.7	305.26	293.26	303.9	306.55	298.86	307.31	306.61	305.88	297.84	311.22	309.42
319.8	325.13	327.66	320.91	325.71	327.67	322.95	323.78	328.93	322.09	321.98	322.42	322.94	323.83	321.82	324.08	328.17	321.83	323.44	325.66	324.54	325.22	323.49	333.57	327.62	329.86	329.44	334.53	329.59	329.3	316.86	326.13	329.18	320.74	326.17	322.19	325.82	320.96	333.07	327.02	323.91	324.31	330.45	330.58	328.07	323.83	323.27	321.12	325.73	327.17
302.69	296.59	298.09	310.24	308.42	303.97	308.65	307.55	301.21	311.7	308.64	300.96	309.82	309.68	306.37	308.52	299.15	305.29	302.22	308.89	300.63	302.37	307.58	301.55	301.31	307.83	311.88	307.24	304.61	304.66	306.56	304.26	306.02	310.47	306.23	300.73	305.48	302.48	305.57	302.05	304.37	311.96	307.28	301.03	308.15	309.46	304.29	300.15	307.73	304.5
314.07	307.52	313.13	314.66	314.74	309.34	313.19	310.09	304.12	306.88	312.04	315.08	307.1	307.78	305.83	306.62	311.5	312.06	305.16	310.81	307.88	304.54	303.4	305.89	303.88	305.98	307.18	312.8	306.98	312.1	307.6	307.74	312.33	304.73	309.37	304.9	312.82	305.75	313.19	305.77	314.93	312.95	308.66	309.88	309.75	311.74	311.06	312.51	306.89	307.37
297.35	299.03	297.76	297.23	302.23	298.66	297.01	303.73	299.11	290.57	303.49	300.29	298.99	300.58	299.22	295.93	299.5	295.24	296.97	295.47	300.89	302.78	300.68	300.04	296.07	303	302.01	300.34	301.11	294.06	302.75	297.22	292.56	292.34	304.21	304.2	296.49	299.69	297.89	299.59	295.36	299.73	300.51	293.31	303.14	302.09	301.47	304.72	303.15	297.36
297.44	298.55	297.49	293.34	293.86	302.46	300.51	302.47	306.13	300.29	301.79	297.29	293.12	303.41	304.94	298.05	298.07	297.49	302.66	302.77	304.66	298.7	301.44	297.35	308.23	305.74	298.49	302.21	300.18	292.41	301.1	303.52	298.28	300.29	298.11	299.06	307.25	308.58	301.1	303.87	294.96	297.04	288.35	301.77	296.35	307.05	303.9	298.47	297.63	299.25
321.26	308.69	321.83	314.13	322.64	319.64	320.33	321.32	314.66	320.32	326.46	315.53	318.54	318.87	324.07	323.62	319.05	315.96	322.74	326.51	318.34	318.82	316.08	318.52	320.92	322	311.1	318.06	319.58	319.47	317.65	315.52	317.72	315.84	317.92	320.58	314.08	322.89	322.52	320.7	316.75	313.99	321.46	320.8	316.79	318.67	323.1	326.61	317.36	316.33
319.23	315.58	318	306.71	313.38	310.59	313.42	314.37	317.82	317.29	313.24	312.73	316.89	314.08	314.91	317.06	314.59	314.07	324.18	314.23	313.17	315.03	315.33	317.48	314.33	312.47	311.92	310.57	314.76	311.47	311.35	311.05	306.51	311.42	310.83	311.38	317.79	311.34	308.26	308.5	316.31	309.62	311.21	312	308.33	303.9	309.48	315.59	320.49	310.46
300.9	296.64	304.8	300.26	299.44	297.05	295.7	300.44	295.03	305.04	301.65	298.87	302.62	303.3	294.55	305.06	297.75	299.4	303.07	299.02	303.42	294.73	303.86	309.7	303.18	298.45	300.65	303.65	303.59	302.06	288.67	301.07	306.23	299.41	298.11	301.69	300.76	295.9	295.53	306.76	300.88	298.68	299.1	299.96	304	300.74	301.18	295.72	302.57	300.27
300.55	295.86	293.94	302.47	298.51	303.22	302.6	302.3	299.71	311.09	308.23	301.22	303.49	305.83	297.17	297.29	300.14	299.08	307.39	298.73	300.89	298.57	299.99	302.18	292.11	300.91	297.87	304.11	299.61	295.16	303.31	302	295.51	301.44	304.62	300.08	307.72	295.67	301.96	296.05	297.33	305.6	303.12	306.63	300.23	306.42	303.07	298.37	294.29	306.5
308.24	309.42	316.95	311.43	319.67	319.49	311.36	312.33	318.24	311.67	309.27	318.58	319.16	311.1	311.15	317.73	308.32	312.16	303.89	311.34	310.1	312.11	312.19	320.15	309.06	306.56	318.11	310.07	317.05	313.61	307.66	309.88	313.19	309.41	310.7	306.75	307.5	310.15	308.31	313.46	316.37	313.72	312.09	314.79	311.99	318.08	309.33	315.13	326.52	318.67
311.39	311.39	308.04	312.87	312.54	313.27	307.97	309.29	313.21	314.19	313.18	308.95	309.37	314.4	303.91	307.61	305.96	311.6	306.35	308.08	306.72	304.72	308.33	311.22	316.35	313.96	314.81	313.34	310.79	306.6	308.53	310.57	305.62	312.02	314.7	310.86	318.35	309.67	312.05	308.26	319.23	302.22	307.12	311.53	310.75	304.51	310.95	314.45	310.63	310.45
329.66	329.8	331.32	332.29	327.17	331.89	329.7	328.56	331.25	329.7	329.72	318.92	332.7	331.2	328.46	330.16	323.74	326.15	324.66	325.22	325.6	327.81	327.26	328.74	327.75	327.67	326.35	327.93	325.77	329.29	326.13	322.52	326.19	324.31	322.84	333.01	330.53	330.27	333.33	325.91	325.66	328.62	330.25	332.75	328.39	330.59	324.03	329.09	330.04	327.04
303.62	304.22	308.68	307.57	299.38	305.59	304.75	304.9	298.82	307.87	306.62	298.84	302.24	303.59	304.41	309.68	300.93	310.87	319.67	300.63	309.98	303.41	302.96	307.69	303.22	306.6	304.76	296.74	302.93	301.36	304.22	312.28	307.93	304.93	302.6	303.48	305.3	304.92	307.68	307.21	304.55	306.68	308.78	308.55	302.1	308.93	299.65	306.5	305.95	297.9
316.39	314.8	323.72	309.03	313.48	315.01	316.18	316.69	311.42	317	305.3	309.9	316.87	309.97	313.77	313.92	317.45	314.26	311.27	308.43	314.9	311.98	322.52	320.27	315	308.93	315.18	311.28	318	313.4	321.75	316.43	310.46	311.77	318.64	315.7	315.01	313.51	312.11	307.4	315.79	318.81	312.58	309.31	314.11	318.9	313.24	316.19	313.63	312.23
312.06	314.2	317.27	304.4	315.14	311.96	310.74	312.8	319.58	307.46	314.16	316.39	312.54	312.99	312.5	317.42	310.22	309.98	319.43	310.29	312.07	316.31	313.04	310.64	310.31	321.2	315.61	309.22	311.41	306.55	306.32	310.4	301.37	314.93	308.22	308.26	309.89	301.46	314.16	315.86	311.31	317.78	318.49	312.8	314.99	312.7	317.99	309.04	315.49	311.25
322.08	327.42	326.5	328.56	331.46	330.04	322.75	323.83	324.78	334.58	328.2	326.04	335.6	329.64	327.13	327.84	328.29	331.62	330.1	323.53	328.67	323.82	328.75	328.82	333.01	330.33	330.68	325.11	331.55	335.54	323.44	323.68	327.54	326.5	319.11	324.3	320.17	326.02	331.08	330.08	325.79	334.36	330.55	328.58	323.74	323.7	330.56	323.95	330.8	333.11
315.05	317.26	307.25	314.39	319.53	311.04	311.95	314.57	310.33	307.54	309.6	311.99	311.09	312.28	308.56	310.47	315.17	313.66	314.91	316.05	316.55	315.03	306.21	317.19	313.77	318.02	309.77	318.17	314.63	316.44	311.79	312.55	315.65	315.38	313.48	308.76	309.63	315.28	317.76	311.71	309.41	307.83	308.93	318.31	318.08	309.01	316.53	309.04	312.21	312.29
330.35	330.8	333.03	321.17	332.06	329.51	334.71	324.01	321.52	330	326.95	329.25	325.99	327.3	328.88	324.15	326.81	325.35	326.58	323.39	328.92	327.79	325.35	323.81	322.02	334.71	332.23	327.14	328.42	326.9	329.73	321.59	325.32	328.52	332.15	328.52	334.61	329.22	325.21	320.56	331.31	320.98	331.88	325.14	328.86	322.02	320.43	322.33	329.61	334.23
320.34	318.75	326.61	316.87	317.3	320.98	321.59	318.26	318.22	323.03	314.68	319.22	321.85	310.94	317.22	327.87	319.09	320.55	313.16	317.07	315.3	316.41	314.97	317.37	315.21	317.05	329.24	321.62	314.21	313.85	324.62	317.38	313.43	325.69	316.72	321.52	316.08	322.61	327.01	314.49	323.04	321.68	313.43	315.19	323.91	324.39	311.76	320.03	326.05	320.94
320.45	314.43	312.52	317.85	307.17	312.4	314.57	314.42	306.42	310.65	312.33	304.84	304.82	309.16	309.87	314.41	311.7	318.66	310.91	307.52	299.8	313.09	318.95	312.65	315.56	308.5	312.57	310.59	315.79	316.21	316.54	310.93	304.79	310.83	310.88	311.58	309.03	311.28	309.96	313.18	319.57	312.18	314.58	312.78	305.03	312.63	315.17	311.99	309.59	304.68
299.95	304.86	303.4	294.93	302.74	303.55	302.63	299.56	301.65	296.76	296.75	302.1	303.05	301.69	298.65	304.11	304.03	296.28	295.85	305.57	299.79	297.93	309.11	299.7	301.03	293.86	301.84	304.16	306.17	296.05	299.31	306.47	305.54	294.36	301.95	299.23	299.78	297.78	294.15	294.64	303.01	303.4	302.97	300.48	307.96	308	297.21	293.49	301.95	304.16
306.05	304.69	299.62	308.78	305.33	303.56	303.02	307.43	304.82	305.39	304.22	301.22	301.91	309.62	313.75	309.22	308.07	310.21	305.04	306.47	303.18	310.5	308.95	311.01	304.71	304.13	310.74	302.2	307.84	307.45	303.87	300.34	305.32	307.11	302.06	312.25	309.76	305.68	307.38	307.03	308.35	301	303.69	305.72	300.89	304.04	307.6	310.58	302.78	303.01
312	312.01	314.37	306.13	317.94	308.2	316.24	311.72	320.55	315.09	315.71	315.06	315.06	309.96	311.95	310.01	324.57	315.09	320	315.82	312.68	316.76	321.3	313.17	320.48	320.83	310.6	309.36	317.75	309.11	314.67	313.76	314.07	315.25	308.27	312.06	317.3	304.26	310.24	307.16	310.36	303.85	318.3	320.61	324.58	313.28	313.99	319.19	322.12	313.74
309.68	303.98	300.66	306.79	304.3	302.83	301.55	307.01	306.96	304.45	297.96	303.37	313.38	304.87	300.26	301.98	309.52	306.85	300.99	296.53	303.83	309.95	309.73	304.76	309.78	299.51	308.89	309.78	303.3	306.1	299.68	300.93	306.29	299.73	301.09	304.16	306.3	305.79	307.08	301.81	303.77	307.15	303.66	298.64	306.46	301.37	301.19	310.23	302.33	308.08
321.22	317.07	318.57	317.52	320.77	323.05	321.53	316.67	324.63	319.87	319.69	323.67	314	319.4	317.24	314.22	325.02	319.18	323.54	314.68	322.66	313.6	315.8	322.82	317.85	317.46	315.72	324.23	324.04	321.03	322.46	321.13	313.4	322.6	317.61	312.23	316.82	317.06	321.23	327.84	320.9	320.28	316.62	327.01	318.15	320.93	316.67	319.98	320.2	320.62
317.58	312.98	316.69	309.26	308.39	311.78	309.71	308.88	314.32	314.93	309.18	308.02	304.85	316.95	317.25	322.04	311.3	310.19	315.44	318.75	310.29	311.72	306.09	322.73	317.06	309.52	316.6	316.77	309.74	307.55	312.35	305.27	314.45	303.38	309.94	319.26	317.1	312.71	311.5	315.13	308.02	311.66	321.95	312.98	309.56	314.08	311.45	313.7	313.59	315.34
300.97	299.41	295.77	297.91	298.17	290.33	294.7	298.67	291.69	291.9	293.37	296.53	301.4	297.96	293.29	299.73	294.54	294.06	291.91	298.72	291.23	297.67	291.19	292.96	296.69	296.36	304.11	294.17	299.08	297.31	293.86	289.43	291.88	299.46	292.12	294.12	290.52	294.58	296.33	298.38	292.18	294.86	289.06	293.63	292.57	296.57	285.7	296.74	298.97	292.77
313.21	302.97	302.21	302.41	312.16	309.51	311.14	308.46	305.02	303.08	306.84	316.38	306.01	311.26	303.04	306.24	304.7	314.35	308.56	305.76	308.36	310.36	311.11	309.82	306.85	311.34	313.05	303.33	309.32	311.39	305.74	303.76	303.27	304.91	311.97	315.15	313.11	308.15	307.48	301.4	311.65	311.15	314.58	318.03	307.08	314.01	310.7	307.96	309.55	302.7
307.84	310.85	300.48	311.6	303.8	306.59	304.44	314.99	302.42	310.71	300.45	301.69	297.63	300.39	302.36	297.52	304.28	299.56	297.79	297.39	307.14	307.66	303.72	295.71	304.36	302.97	300	297.11	300.74	304	299.95	297.57	306.48	301.85	302.92	296.19	302.7	302.67	295.95	301.27	308	301.5	294.86	305.24	306.71	294.81	301.93	298.88	306.45	296.71
300.38	310.38	299.26	304.97	302.31	307.87	302.66	314.65	298.62	304.13	309.02	314.52	308.46	302.82	305.28	314.06	302.96	303.66	307.22	305.16	305.69	297.22	310.21	313.97	310.12	304.07	308.46	301.54	308.1	303.35	306.96	304.43	304.78	312.99	309.57	302.06	307.73	310.37	301.62	308	315.59	306.19	305.51	316.08	310.04	302.6	308.58	313.31	313.12	312.13
314.72	317.15	325.66	315.5	324.85	317.91	315.94	321.65	313.72	314.83	320.53	315.85	317.2	317.61	325.66	317.24	319.98	322.42	319.68	314.36	316.55	320.61	318.65	319.07	320.74	325.8	318.98	313.25	318.51	315.62	324.34	316.05	309.69	319.2	315.13	318.44	323.02	324.43	317.45	322.17	315.95	322.86	318.25	314.46	314.73	321.15	317.17	322.86	314.51	320.12
297.15	299.56	302.01	301.22	300.09	305.82	301.23	305.22	306.79	298.39	311.52	305.71	306.07	298.66	299.22	305.59	308.37	312.11	304.6	301.55	302.47	303.12	297.5	299.93	301.28	305.78	301.81	303.39	303.29	301.14	300.58	296.78	299.07	304.21	305.27	302.2	300.81	293.94	294.67	307.97	305.49	304.47	298.86	295.41	303.55	300.92	302.14	306.38	303.9	308.56
321.84	327.84	333.31	319.82	330.14	327.48	336.7	324.69	320.15	323.99	335.44	326.13	321.32	332.24	324.84	319.17	327.21	331.51	331.43	333.93	335.81	326.64	328.25	324.08	319.86	328.85	332.99	326.35	328.64	327.03	326.44	320.56	328.51	319.25	323.96	331.82	322.3	323.28	329.12	330.72	328.31	326.92	328.66	327.06	327.3	327.13	326.75	332.06	319.1	325.8
317.74	311.82	320.32	317.86	320.74	314.12	318.93	320	313.19	310.33	319.67	312.78	324.18	318.71	323.18	319.79	309.48	310.1	324.82	317.68	315.93	310.21	316.47	313.43	320.72	309.65	321.01	311.09	308.61	310.4	312.14	314.09	316.45	320.7	300.67	309.18	306.27	315.91	323.71	306.24	314.31	322.22	307.39	318.62	301.22	313.94	313.6	311.67	323.47	317.81
306.35	312.11	316.7	309.94	315.15	318.82	316.62	315.63	311.6	309.52	317.38	316.65	311.39	306.16	311.33	312.25	309.3	314.88	314.71	307.36	313.55	313.33	308.49	315.1	304.92	309.28	310.73	310.86	312.76	313.19	307.95	311.61	305.51	307.94	313.05	313.89	310.04	311.35	311.76	314.16	311.05	322.22	312.57	316.95	308.59	310.55	310.92	317.44	306.69	306.5
308.14	302.77	304.61	300.99	297.45	297.91	300.82	308.47	304.42	307.21	301.17	306.74	309.44	303.74	301.76	308.98	307.3	305.77	300.47	309.3	310.45	308.11	305.51	307.8	304.56	303.83	302.2	300.95	309.29	305.56	305.06	305.67	307.11	302.78	308.16	307.96	310.14	306.51	305.17	313.44	301.3	306.99	303.97	306.97	306.74	303.97	302.54	308.19	304.85	304.13
310.58	305.58	306.92	309.81	310.89	299.58	302.85	304.68	296.44	303.73	300.21	302.15	302.54	304.5	306.31	303.22	309.16	306.24	304.96	303.57	303.82	306.29	300.28	300.34	301.43	303.46	306.85	302.64	303.57	304.85	306.77	306	299.68	299.16	304.55	300.93	299.53	304.23	296.76	306.43	307.1	310.79	296.72	292.93	304.99	301.17	307.38	303.32	301.78	298.06
315	309.83	305.23	316.04	304.68	313.24	307.41	312.57	304.93	317.98	314.33	314.92	311.32	312.78	302.15	306.98	304.44	307.85	308.19	315.73	317.59	305.27	313.59	308.51	309.95	317.73	306.82	319.47	309.62	306.74	319.91	310.76	309.31	308.69	309.61	315.09	311.75	307.7	311.7	307.72	308.55	309.45	312.16	314.02	311.53	300.98	310.1	307.54	314.54	302.75
322.98	324.38	315.77	319.07	319.28	327.85	324.52	324.68	323.46	315.83	319.26	319.64	323.19	321.2	318.4	322.34	326.34	315.81	317.8	321.56	319.5	319.07	319.08	326.8	321.38	313.13	318.44	324.91	316.55	314.2	318.28	318.21	326.08	319.04	315.53	317.87	318.89	317.11	316.56	320.11	316.78	317.73	317.36	319.55	324.65	316.78	326.32	316.63	314.63	315.82
315.09	321.4	313.98	317.56	316.45	320.98	323.95	310.35	320.32	312.09	313.99	314.57	309.44	317.72	323.12	315.07	322.2	311.33	314.15	312.84	316.26	316.1	318.55	312.94	306.62	312.65	316.33	314.84	317.29	317	307.56	316.18	318.78	308.34	316.16	315.34	311.32	315.73	320.14	315.44	315.21	314.21	313.63	311.01	315.96	318.11	312.24	318.55	309.09	311.5
313.1	311.35	317.13	319.73	318.17	313.02	321.36	316.25	313.68	321.54	317.45	310.92	315.87	312.8	318.19	318.72	318.69	328.8	319.65	313.61	324.77	312.99	312.41	319.59	316.39	316.71	318.29	314.82	315.1	314.09	317.2	313.57	318.76	317.2	319.34	315.15	320.9	323.01	311.12	322.32	324.45	315.84	314.26	319.36	313	317.92	310.6	316.01	317.59	311.97
320.31	321.79	316.89	319.61	311.49	318.92	316.78	311.74	320.13	323.87	313.43	315.11	315.31	307.98	314.29	316.01	311.84	310.51	315.53	308.2	323.6	321.29	310.06	308.56	317.21	311.28	318.16	317.06	314.37	315.83	321.62	318.33	317.32	320.22	310.62	316.81	312.46	312.87	312.21	315.86	316.03	312.11	311.86	323.1	317.67	316.19	316.87	311.41	311	314.08
306.26	302.86	306.22	313.7	311.87	306.92	306	309.46	305.2	304.48	308.08	305.1	309.17	309.24	312.12	311.62	314.31	303.98	308.77	309.61	304.78	307.75	310.79	305.67	310.63	308.53	309.31	316.06	309.22	299.71	309.5	310.97	300.02	304.17	312.04	304.08	304.2	309.47	310.11	308.94	314.47	315.51	307.74	317.92	315.76	312.56	301.02	307.13	307.38	304.14
302.76	296.74	298.81	303.72	301.9	294.8	302.22	298.91	305.86	297.56	306.23	308.21	303.24	303.02	307.43	299.05	307.81	307.11	313.41	302.69	304.82	306.05	301.12	303.8	302.21	304.98	306.14	304.29	303.09	300.64	309.55	302.29	304.24	294.47	301.67	297.96	306.86	291.17	305.35	301.75	299.43	308.85	300.01	304.24	300.92	303.42	305.4	306.57	296.55	304.93
306.86	304.71	300.36	306.45	300.11	303.6	308.83	305.24	311.91	309.31	304.61	305.03	308.45	307.04	307.52	313.18	312.75	307.35	302.57	308.78	305.99	299.01	299.5	306.43	307.42	298.67	292.59	311.14	305.65	302.93	301.95	306.61	312.44	305.52	304.04	306.91	299.75	299.8	302.68	308.77	291.95	306.54	305.16	302.38	300.11	310.11	305.42	307.5	306.17	301.32
323.18	312.21	320.34	314.56	322.75	307.29	317.58	309.2	316.7	308.45	318.9	311.27	314.4	310.77	320.72	316.69	318.68	328.04	325.85	319.38	316.39	323.74	315.56	321.1	318.69	316	320.66	322.31	315.42	313	320.7	311.47	315.36	320.16	319.42	322.72	316.48	322.37	320.16	306.93	314.05	309.56	318.1	321.63	318.35	310.29	323.89	319.62	313.46	317.68
313.27	312.36	307.28	310.7	310.57	313.06	317.62	314.12	305.52	316.24	314.72	315.5	306.01	315.69	312.1	321.16	303.9	311.87	324.01	315.65	314.99	315.7	318.1	311.76	312.87	314.94	317.56	315.86	314.24	311.49	313.9	318.1	315.11	313.05	316.49	316.08	317.43	314.16	315.8	314.75	310.04	311.45	316.52	310.24	311.27	320.8	307.74	313.6	305.86	316.37
304.91	307.76	296.14	306.68	299.78	312	304.73	308.44	306.34	304.47	298.66	301.55	306.22	304.24	306.87	307.65	305.83	306.07	301.22	305.1	303.9	307.56	305.23	301.59	303.68	303.85	294.93	301.19	308.2	304.64	305.14	312.97	299.62	305.15	298.51	310.68	295.27	309.1	296.37	297.95	299.6	309.39	296.17	311.18	300.03	300.74	300.06	295.64	301.21	297.8
301.35	313.14	302.5	315.45	308.88	296.65	308.49	309.69	312.09	308.11	300.16	302.48	311.35	312.57	304.69	311.95	309.55	311.03	310.38	313.29	303.57	314.64	307.6	301.47	305.32	310.63	313.1	311.25	302.4	305.5	306.45	311.84	311.35	315.47	309.65	301.52	310.65	304.63	309.79	313.71	307.36	303.39	309.85	307.46	309.01	314.2	307.22	310.67	306.99	309.82
305.58	308.22	303.24	311.36	318.81	318.95	315.03	311.27	316.86	312.15	311.12	315.87	307.65	314.49	318.1	313.07	308.33	309.15	314.03	316.98	319.14	304.61	310.92	313.88	316.5	312.78	310.59	313.85	303.51	309.27	307.25	311.63	310.03	309.65	313.07	307.4	316.12	308.94	304.99	310.22	312.03	307.85	314.74	316.11	313.77	309.81	313.71	317.44	312.6	310.73
296.54	302.8	297.56	294.89	295.22	299.46	304.43	302.97	295.95	291.02	301.49	310.45	298.19	297.4	303.04	298.46	299.8	299.57	293.64	302.63	297.38	296.93	301.26	297.65	302	298.17	306.93	293.13	296.62	299.89	296.35	300.27	305.15	305.59	300.72	299.43	300.87	298.79	299.82	294.09	304.26	302.12	300.4	298.73	300.97	297.43	297.8	289.51	298.77	304.78
313.73	313.53	311.44	312.89	313.21	316.24	310.44	307.6	310.25	314.46	316.36	317.68	317.62	319.75	310.86	316.62	316.84	306.22	312.9	316	318.96	315.42	312.97	312.3	317.95	313.43	317.5	311.37	312.47	316	318.24	317.66	316.04	314.25	309.24	323.82	308.27	312.71	313.66	313.85	310.65	322.15	307.94	312.1	316.32	314.64	314.35	312.07	315.45	317.37
302.3	307.33	303.21	308.1	304.32	301.36	307.13	303.55	298.5	309.58	307.17	303.29	297.22	299.86	299.36	305.09	304.5	304.15	302.98	300.23	312.57	307.03	305.89	307.76	301.12	304.96	302.12	304.77	298.19	302.55	301.91	303.21	303.65	304.37	308.86	305.6	304.8	303.93	304.12	306.81	307.44	295.46	295.14	300.21	304.02	310.83	301.45	309.27	304.83	312.51
312.76	299.47	304.29	305.04	305.96	301.19	303.31	310.25	308.96	312.66	308.24	305.32	304.45	308.36	306.91	304.2	299.84	301.81	302.35	305	305.42	305.03	303.53	302.45	306.36	306.66	304.41	300.67	303.46	307.15	303.06	301.62	304.59	309.52	301.5	302.71	300.86	307.81	294.94	300.74	306.39	309.23	306.56	304.22	309.62	303.87	309.81	306.42	303.46	310.42
309.18	308.38	304.11	311.19	306.74	308.84	310.28	314.76	312.82	311.19	305.02	317.59	310.37	305.68	309.61	312.19	309.59	309.81	310.64	315.18	309.82	307.14	315.03	307.88	304.08	308.35	309.44	307.98	316.14	305.53	307.19	304.68	318.11	311.67	306.23	312.09	310.48	315.14	315.29	305.45	306.3	311.83	319.14	313.11	314.73	307.64	309.21	311.02	311.07	310.24
319.52	319.61	317.23	325.43	321.64	310.83	319.55	322.81	317.49	326.32	320.7	321.67	318.32	324.6	319.32	327.84	325.01	316.75	323.31	320.63	318.15	315.78	316.81	321.21	324.1	317.21	317.81	320.51	322.18	318.81	317.9	315.96	308.62	320.66	319.22	316.43	328.87	319.47	318.49	321.44	320.05	316.58	322.22	315.36	321.47	325.36	310.89	323.27	309.89	318.66
298.78	303.64	304.52	306.18	304.29	304.25	304.47	303.71	307.09	308.74	298.9	310.21	298.67	305.09	310.76	308.46	307.75	305.04	309.67	301.83	310.44	296.35	308.65	306.88	298.91	306.14	304.25	306.52	301.85	308.73	303.88	309.08	304.94	299.59	303.74	308.33	301.97	302.57	308.88	303.78	308.56	312.92	305.3	304.53	307.52	299.19	310.27	306.98	300.46	306.81
309.24	316.02	314.47	311.12	313.35	314.02	310.83	316.27	309.66	312.35	317.37	313.86	318.24	318.52	316.09	307.81	309.63	316.73	307.7	309.93	316.96	313	317.7	314.28	319.85	308.17	319.8	307.14	318.26	316.57	313.36	315.73	318.05	314.2	307.3	311.51	317.34	315.15	309.96	316.8	314.57	317.13	303.23	313.72	309.77	312.85	314.22	310.36	313.67	315.11
295.64	295.15	291.53	293.33	299.17	299.73	293.38	286.76	296.31	302.65	295.32	290.25	296.98	290.47	293.85	291.82	289.89	296.93	289.87	300.82	293.52	290.07	291.1	289.72	291.16	296.81	299.73	297.28	301.31	294.57	291.87	297.29	293.01	299.19	291.73	295.19	301.44	293.07	299.93	296	292.43	302.95	300.57	304.06	295.29	291.57	294.27	300.6	296.98	291.78
308.73	321.2	320.69	313.03	316.3	312.14	311.92	312.31	324.97	309.61	317.99	318.1	317.5	320.57	319.78	316.91	316.53	314.82	316.41	319.16	318.85	322.27	315.9	318.74	318.45	321.54	312.33	317.87	321.49	318.26	319.41	315.56	321.48	316.38	315.8	315.71	316.26	316.45	311.72	317.89	320.11	312.56	322.24	319.76	321.84	311.92	312.2	314.48	322.94	321
306.47	310.72	301.27	311.05	308.75	307.72	310.86	307.65	305.14	299.92	315.53	308.78	310.8	313.48	313.54	308.7	314.05	309.72	315.71	307.55	306.17	308.1	313.86	304.76	304.86	308.39	312.95	308.37	316.86	304.34	308.32	309.91	308.79	311.43	311.06	307.35	312.7	308.82	304.41	306.95	311.86	310.8	305.12	308.97	309.31	315.93	306.72	311.77	305.22	305.92
294.13	296.54	298.45	301.15	301.44	298.28	302.48	297.9	302.04	303.19	298.7	297.67	296.97	300.4	301.35	301.29	304.3	301.09	302.69	296.52	298.05	302.46	301.29	301.85	301.79	306.54	300.05	298.15	299.16	298.72	302.47	308.27	296.52	294.88	295.77	299.35	304.03	303.21	302.86	298.57	298.82	298.25	307.16	304.54	299.25	302.04	306.9	300.64	308.9	304.96
307.07	293.21	299.66	298.08	289.55	295.9	298.27	300.12	300.12	305.06	302.75	303.32	297.13	299.69	298.71	297.03	295.3	306.63	304.36	296.96	296.75	308.38	298.68	302.17	296.16	295.56	301.09	298.81	300.37	296.72	300.47	303.98	300.66	296.15	307.88	297.22	297	301.07	305.14	298.75	295.78	301.02	292.34	299	292.36	296.93	299.9	301.32	300.35	291.62
302.65	298.65	294.43	297.56	307.14	293.36	295.12	303.79	301.24	302.86	295.1	301.6	301.47	296.05	309.55	299.77	304.28	301.19	295.34	297.46	296.66	298.41	299.32	303.37	302.53	304.78	301.7	303.38	307.85	298.13	302.27	295.55	300.49	298.19	299.06	296.79	297.79	298.88	296.83	301.85	295.07	299.85	304.55	297.87	299.48	307.66	300.87	299.27	298.16	305.27
308.42	310.66	311.94	313.25	312.03	313.04	313.38	313.68	311.54	313.93	314.86	317.93	309.57	308.77	315.3	311.83	314.44	306.49	307.52	308.17	314.16	316.73	311.12	315.47	311.04	311.9	309.25	311.38	309.58	319.97	311.87	318.2	304.52	309.19	311.92	310.84	307.91	307.56	318.16	312.24	310.26	311.41	313.79	313.94	313.93	321.2	313.45	309.71	308	314.73
316.08	309.2	314.3	313.01	314.12	312.66	307.46	314.3	312.44	316.83	307.74	314.6	308.42	308.81	314.14	312.22	309.04	312.86	314.95	310.94	309.42	317.09	316.1	318.26	317.69	315.3	305.87	312.87	311.95	315.08	314.87	322.73	313.89	312.24	310.08	313.99	312.17	315.19	316.15	314.97	306.04	311.97	315.15	314.97	311.73	311.33	312.95	318.24	315.36	313.96
326.71	336.55	327.86	320.29	331.95	329.58	332.57	333	324.44	327.31	322.57	331.5	322.57	324.83	327.38	326.34	322.7	338.82	332.87	324.03	330.23	335.35	331.3	327.52	328.29	329.25	333.55	326.7	332.74	331.15	326.57	324.95	329.84	327.26	327.59	330.11	329.29	333.86	335.19	320.66	323.82	327.33	328.59	331.8	333.77	329.91	329.01	327.21	325.54	322.85
301.64	311.24	300.83	311.39	305.61	308.72	304.55	304.46	311.59	308.63	303.98	317.63	308.63	308.05	314.07	305.21	301.43	307.55	302.11	308.74	305.54	302.65	309.98	307.64	304.55	312.93	308.5	303.01	308.61	308.88	304.76	299.22	308.73	306.12	296.82	305.3	305.73	307.34	296.89	305.6	299.77	311.55	300.35	303.54	305.3	301.14	307.47	308.12	310.94	311.69
301.5	312.63	316.52	308.43	316.12	315.39	307.89	315.09	311	317.06	308.15	311.47	309.7	307.85	305.2	313.71	309.32	315.31	314.11	314.49	307.5	315.03	323.02	310.69	308.77	307.84	305.07	313.05	308.17	316.12	313.25	316.5	315.84	312.98	310	309.52	304.55	318.29	313.58	306.16	318.83	313.06	321.27	313.18	309.03	304.89	309.15	312.06	315.24	311.53
313.79	310.86	312.47	313.01	314.37	317.83	311.8	315.75	310.91	316.46	318.96	317.34	316.2	313.89	315.69	314.3	314.96	307.08	314.61	316.9	313.8	311.18	316.39	301.38	310.85	317.3	312.58	309.73	318.73	311.86	312.29	311.12	313.67	310.9	321.9	313.36	311.72	317.93	313.67	310.42	309.02	311.99	312.07	312.96	307.71	310.94	312.32	310.13	316.47	311.82
324.31	323.81	318.35	318.54	319.83	325.82	319.34	321.42	321.97	325.02	317.92	319.46	318.44	318.25	315.01	319.46	319.97	312.47	328.88	315.72	317.27	323.29	317.48	318.64	318.19	316.58	314.03	316.68	314.99	318.6	324.37	313.14	316.1	320.53	314.69	319.03	314.52	315.31	318.54	315.66	314.74	318.81	319.15	318.67	319.54	313.19	313.06	311.77	321.53	318.51
308.51	299.75	312.18	301.81	310.03	310.75	304.49	308.54	307.88	305.27	304.05	308.39	307.57	306.78	306.22	302.56	304.62	305.75	305.96	309.13	304.62	311.38	306.38	308.05	309.41	305.34	313.09	314.1	303.53	314.96	312.1	304.91	306.04	308.24	304.99	311.71	312.73	302.76	308.68	305.72	312.32	310.49	304.19	311.43	305.23	303.92	304.75	305.71	307.1	312.32
313.1	315.71	316.59	314.24	313.06	316.79	314.96	317.55	314.62	319.94	320.68	313.42	314.98	316.3	318.45	321.16	316.76	319.71	317.29	312.76	313.24	317.53	325.64	314.42	312.54	310.88	316.26	315.05	322.19	321.24	321.23	321.77	313.26	317.54	321.77	321.88	323.55	308.63	313.52	315.26	322.14	319.48	314.1	319.13	319.49	323.21	315.14	319.56	316.97	314.57
299.37	300.83	299.62	299.85	301.48	301.19	301.09	297.73	298.9	303.02	299.12	304.5	293.78	300.23	299.48	302.55	299.77	302.2	306.22	298.41	303.04	301.8	298.21	300.98	299.87	293.22	307.42	297.92	301.41	293.32	302.9	300.67	298.72	294.96	299.04	304.89	296.49	304.17	305.38	303.53	296.76	304.57	297.62	300.74	295.73	298.88	303.92	303.67	297.12	296.99
322.15	321.93	318.72	312.1	314.16	318.23	323.7	320.74	319.87	320.95	315.62	318.55	322.24	325.22	322.37	315.81	323.78	322.71	322.43	315.15	316.86	311.61	322.92	322	320.41	321.74	317.23	313.58	315.56	323.38	316.3	318.12	319.84	317.17	318.77	314.19	323.04	321.43	322.7	320.69	321.78	315.09	319.18	318.52	319.64	323.41	322.68	319.19	319.74	313.37
294.42	299.24	290.74	298.69	296.16	296.25	292.02	293.77	298.95	295.36	295.88	293.25	295.86	289.98	297.54	297.08	293.46	288.12	299.07	301.01	299.09	293.88	295.59	296.33	297.68	294.85	294.93	299.35	289.31	297.8	294.82	294.68	296.88	297.89	299.69	287.1	293.82	295.56	282.3	298.06	294.95	292.36	294.38	297.81	285.8	296.64	300	296.66	292.2	294.26
308.04	308.34	306.1	298.99	304.06	301.11	301.83	300.56	299.86	303.8	301.69	301.12	303.34	309.18	305.72	303.76	309.16	306.93	300.79	304.16	306.73	304.6	304.39	301.64	311.03	305.27	306	307.88	307.32	298.04	305.01	306.01	303.17	306.77	302.74	301.44	308.85	306.94	304.45	304.1	302.02	301.26	309.14	310.41	301.59	302.22	310.9	303.27	296.61	297.43
293.72	292.84	292.31	294.88	290.62	296.21	300.88	298.79	293.78	292.87	297.5	292.13	291.42	292.57	292.77	293.21	290.3	290.79	293.24	293.99	292.25	287.26	289.14	299.1	293.38	289.97	298.11	294.82	295.96	300.23	298.17	294.14	298.08	293.48	298.51	294.72	291.38	299.76	297.15	296.7	296.98	296.19	292.74	289.37	303.44	292.14	296.82	293.38	286.4	304.6
296.56	301.63	297.1	296.41	298.26	306.97	304.81	304.41	298.92	300.15	303.89	307.78	300.89	303.34	303.18	298.74	301.69	301	306.16	301.78	297.18	302.08	303.41	301.32	291.31	304.32	310.69	300.38	298.67	297.65	302.68	306.01	302.59	303.92	304.38	305.09	301.85	303.96	305.27	301.11	305.53	306.07	301.75	297.3	302.03	297.7	307.94	296.94	303.34	301.35
310.05	311.82	311.21	308.15	311.77	310.47	305.48	310.16	309.09	306.37	315.91	310.76	313.19	310.21	318.5	311.17	310.89	308.07	313.05	316.32	306.41	306.27	310.83	315.66	306.4	308.42	312.37	314.94	309.43	310.21	321.23	308.71	314.06	304.26	311.95	307.18	305.46	311.13	310.22	310.51	311.03	309.86	308.06	311.99	317.87	307.64	306.09	315.58	307.08	312.18
309.34	310.8	321.46	309.65	312.66	310.67	312.16	316	309.59	313.17	306.8	317.91	305.63	314.64	311.38	317.03	311.99	315.85	318.78	310.62	311.36	308.58	313.74	309.62	321.25	313.15	314.7	313.72	316.96	313.23	316.14	315.03	310.36	314.76	313.75	308.43	314.52	312.54	312.86	306.3	315.58	321.27	315.76	314.91	315.61	307.03	315.72	312.1	316.1	309.9
317.61	316.49	317.16	326.01	314.15	326.15	319.14	319.03	320.88	324.04	316.07	319.16	314.27	315.74	321.53	319.33	321.57	324.04	324.16	316.1	318.49	318.65	310.59	317.87	319.48	318.94	320.22	319.31	323.09	325.51	325.81	316.53	311.67	317.04	320.68	319.09	324.83	319.5	317.46	318.37	315.95	323.48	317.92	318.43	323.05	325.18	320.68	312.9	315	311.92
326.66	328.52	328.84	331.8	333.33	334.34	323.92	334.5	329.71	322.03	323.71	321.94	326.86	335.39	321.84	325.6	337.6	320.75	329.35	321.3	323.55	326.35	328.42	336.2	327.18	322.8	332.62	332.74	326.74	326.9	329.8	322.47	324.87	322.14	326.78	326.67	324.25	321.32	325.46	329.81	325.7	330.6	328.29	324.49	322.88	325.59	330.08	333.01	326.72	324.48
301.62	298.88	295.03	298.69	298.22	300.36	300.83	298.71	307.11	301.18	294.13	298.68	296.34	291.91	288.56	300.6	295.1	296.05	296.92	303.15	298.75	292.81	294	298.68	294.79	295.49	294.43	298.24	296.92	299.58	301.01	296.01	299.51	292.84	285.05	298.93	297.59	298.4	296.61	299.28	296.74	296.09	298.02	298.28	293.19	298.81	300.3	301.06	301.44	299.85
313.55	304.36	305.96	309.94	306.12	309.01	310.18	303.68	309.38	306.27	305.69	301.92	307.99	306.33	306.67	301.32	306.74	305.22	313.04	305.26	307.04	304.14	313.73	323.14	306.39	308.1	301.37	307.08	309.58	306.71	309.62	315.66	317.75	305.12	311	301.84	307.07	308.15	310.82	313.25	307.53	311.93	312.12	307.63	311.18	302.19	307.81	310.34	303.43	314.05
301.5	297.99	299.2	308.22	300.93	302.37	305.77	302.92	298.23	299.61	302.97	307.88	304.48	296.42	307.89	304.77	298.31	303.57	306.34	304.47	295.93	305.99	296.69	298.18	307.46	302.49	302.6	305.72	298.16	302.94	305.39	303.45	305.35	310.36	309.9	299.54	295.22	307.69	294.53	305.32	304.16	301.13	301.24	300.65	292.6	298.05	306.06	302.35	295.63	300.93
298.86	297.58	288.97	303.35	297.58	295.18	293.34	298.76	301.97	289.4	300.2	291.95	292.94	292.28	290.56	298.5	299.62	295.97	297.65	287.54	297.6	293.96	298.09	300.67	304.37	293.72	294.72	293.83	294.25	296.73	293.99	298.55	289.88	300.33	297.63	291.18	297.91	290.3	301.07	289.3	292.47	286.03	293.04	295.24	294.14	285.13	293.55	296.29	290.38	295.95
315.69	317.18	325.58	323.24	322.09	318.49	320.35	317.54	320.96	318.22	317.6	320.79	315.91	319.8	313.81	323.65	319.84	326.23	312.76	315.15	311.12	317.19	313.55	315.35	317.79	320.62	319.44	319.46	318.72	310.37	308.55	314.69	320.89	313.77	317.42	320.09	310.68	316.83	316.57	321.93	318.62	321.31	322.2	319.7	318.48	319.08	315.66	323.97	324.29	313.94
317.07	315.84	315.99	321.31	322.36	319.51	317.08	316.8	329.28	322.03	315.85	312.63	323.26	320.52	317.14	316.05	323.31	321.73	313.58	315.47	320.02	312.56	322.02	315.29	321.98	318.05	315.59	324.32	324.29	326.17	318.1	318.77	311.37	315.15	321.87	320.77	329.43	315.25	320.65	315.46	320.77	316.22	307.82	321.65	314.62	307.65	317.16	317.9	314.4	323.43
302.78	307.22	306.94	304.68	298.58	306.48	305.43	299.6	304.19	303.65	301	311.79	306.99	307.28	308.21	296.94	306.55	299.47	296.43	304.06	303.28	308.89	301.55	305.06	307.28	302.14	303.96	305.3	303.96	309	298.19	304.74	311.81	303.13	301.62	303.42	304.48	302.99	303.79	301.36	303.47	302.69	307.18	305.73	307.54	302.17	298.82	305.22	310.39	302.51
316.66	311.14	308.48	311.3	318.13	320.12	317.31	312.85	309.67	311.05	316.16	316.01	318.52	316.21	316.51	314.16	318	310.6	316.66	312.72	315.28	316.63	313.28	307.62	311.52	317.43	311.24	318.92	319.83	308.12	311.01	314.1	311.55	316.91	308.16	311.23	318.79	310.98	318.47	310.53	317.03	312.65	304.86	324	315.63	311.42	310.22	311.59	313.82	313.69
323.04	315.96	314.2	321.79	316.66	319.28	318.94	316.42	315.25	319.84	316.54	314.42	313.92	313.18	318.21	322.42	321.24	316.96	327.61	318.14	320.6	321.22	318.77	324.29	319.96	319.04	308.09	318.04	317.85	326.51	313.69	317.51	317.23	320.15	317.92	325.01	319.44	311.69	323.63	317.35	321.5	321.69	324.7	310.01	317.91	314.78	321.24	319.21	319.95	324.62
291.8	296.81	291.93	288.91	293.93	295.54	292.21	293.82	287.11	293.65	293.46	297.24	290.13	296.21	294.27	294.71	288.23	299.19	301.18	298.6	297.96	292.88	291.87	298.44	298.71	289.12	292.05	290.06	297.95	299.14	299.82	296.59	295.46	287.81	297.03	293.52	298.35	297.64	290.66	297.17	298.21	293.03	296.63	296.03	302.31	304.41	292.18	287.2	296.27	289.04
299.4	300.92	294.86	296.64	302.23	301.77	300.48	302.26	298.8	297.54	300.33	302.58	299.75	305.68	306.71	300.94	308.92	294.58	291.12	297.23	298.79	299.65	307.88	303.24	300.32	295.03	303.17	298.62	302.29	300.38	297.46	301.69	297.01	299.25	303.82	306.28	297.99	297.82	295.59	299.54	294.93	301.33	288.43	302.71	305.12	301.96	300.92	304.15	300.71	299.62
302.76	305.64	300.77	309.33	303.61	303.41	307.35	305.14	297.35	301.22	303.88	306.26	308.26	295.26	304.14	296.43	301.74	299.63	304.29	304.69	308.11	299.9	301.84	299.89	308.45	303.27	302.39	310	305.09	304.7	295.93	306.13	306.7	301.76	298.57	305.9	303.12	308.53	303.63	298.25	297.45	298.17	304.42	307.97	308.46	300.71	300.74	306	306.1	304.81
310.89	315.5	305.82	310.22	315.42	315.86	313.99	310.34	306.17	309.83	312.45	313.15	311.72	312.43	309.75	309.26	315.63	312.05	308.85	314.35	312.09	313.95	308.81	316.47	313.68	314.46	310.78	311.72	315.18	310.85	312.81	314.68	309.29	309.43	321.26	314.13	322.58	316.24	317.81	313.09	315.81	316.41	309.25	312.97	311.26	311.31	316.44	309.58	308.28	313.43
324.71	324.67	327.08	330.67	331.67	323.57	326.68	331.95	324.62	325.24	327.88	326.64	328.5	331.11	326.43	327.26	324.28	327.98	326.89	326.71	330.22	321.16	326.63	327.71	319.48	326.36	323.86	330.17	328.41	323.01	326.55	323.75	324.74	322.47	318.45	322.33	329.72	323.4	328.92	330.99	326.82	318.64	319.17	324.47	328.43	329.53	324.69	320.84	319.78	334
308.02	309.38	308.06	305.68	311.11	307.98	313.53	309.07	313.24	313.21	302.51	304.35	308.98	307.68	304.16	301.18	306.77	306.77	311.84	304.26	308.72	306.25	313.74	311.16	309.98	307.77	301	308.45	307.03	306.67	306.7	302.45	308.38	315.5	317.24	313.52	303.48	312.67	310.96	308.3	308.5	312.21	307.08	311.89	311.56	306.1	314.49	304.85	309.37	301.59
305.75	305.56	308.24	302.38	300.46	302.97	302.8	305.8	300.08	303.13	305.16	306.51	302.64	301.48	304.49	307.23	305.36	310.32	302.93	303.2	299.47	302.89	308.31	307.29	297.09	309.32	310.55	300.97	307.97	303.14	304.79	304.46	306.83	307.45	308.86	308.8	308.44	310.28	307.17	308.64	301.54	310.49	304.77	307.47	301.1	304.34	310.34	313.04	304.92	309.45
313.45	317.71	314.03	320.41	309.54	307.8	312.14	318.24	315.76	315.28	316.35	313.66	314.93	317.84	316.67	314.42	314.66	317.32	323.86	317.34	318.94	314.64	316.5	313.25	312.65	312.39	319.04	310.02	320.77	312.76	311.41	316.99	318.08	323.76	320.24	318.11	307.83	309.75	313.59	322.06	322.43	322.13	317.38	319.92	318.3	319.73	313.12	314.76	318.56	317.82
303.09	296.05	309.53	305.15	305.21	303.83	309.88	307.84	309.4	310.55	304.84	299.97	304.32	303.35	302.21	301.69	306.3	305.64	302.55	308.33	309.3	311.31	307.76	315.46	297.75	297.7	311.41	309.35	309.72	304.77	304.45	302.51	304.81	300.83	315.58	297.64	301.51	303.75	307.21	304.79	308.79	302.02	310.43	308.25	310.06	303.39	299.28	303.62	306.49	315.81
329.76	325.68	321.35	330.36	328.34	315.55	322.58	321.98	325.9	333.26	323.34	324.37	314.92	323.68	324.83	327.49	319.72	337.67	332.1	325.21	329.89	321.87	325.27	319.69	321.73	333.07	326.4	324.53	324.57	324.24	324.55	318.63	328.64	330.86	324.56	324.58	325.25	325.73	323.03	328.49	330.8	327.68	324.85	324.79	319.6	323.76	333.11	323.1	323.93	313.71
308.62	309.94	310.46	310.89	311.91	303.86	322.22	302.07	306.76	313.39	311.82	304.47	302.88	305.48	308.19	303.73	309.99	309.49	308.14	306.79	308.85	306.52	304.32	317.71	312.04	311.11	301.8	309.37	301.77	313.81	312.3	301.42	315.69	302.77	305.23	305.92	312.26	309.05	312.43	306.62	313.7	306.61	312.87	305.53	315.68	306.51	310.2	307.01	306.53	308.11
337.13	323.62	323.33	330.51	327.94	324.17	325.22	325.11	328.46	326.13	330.13	324.54	318.03	329.57	327.85	327.42	326.94	323.17	322.62	324.88	328.96	328.65	331.45	327.57	326.71	331.28	326.26	324.04	331.27	332.04	325.14	319.33	316.4	330.18	322.63	318.23	315.7	328.16	317.13	321.3	322.44	332.14	326.13	326.52	328.9	319.01	324.24	322	322.16	326.28
303.65	300.95	304.62	304.99	302.31	302.87	304.14	305.55	302.75	300.13	306.15	301.45	310.06	302.48	299.17	304.14	300.53	309.44	307.95	310.92	309.23	305.9	311.41	315.27	306.29	305.8	307.06	297.95	297.87	309.75	308.07	308.03	302.87	309.15	302.78	310.73	306.45	308.31	308.54	292.2	306.21	311.54	303.61	319.26	310.16	302.48	291.02	300.13	310.07	305.09
306.81	314.36	314.51	315.43	319.13	318.43	313.23	315.16	311.43	309.63	313.47	312.76	313.42	321.47	315.13	318.54	317.25	320.01	315.04	318.84	314.61	313.68	317.81	323.57	317.6	321.88	316.17	313.85	311.53	322.21	314.12	317.48	319.04	318.18	310.97	304.94	314.19	316.81	317.53	308.66	311.32	315.47	323.44	314.84	313.8	314.87	313.06	320.77	316.77	314.82
305.21	308.22	305.61	310.61	301.34	309.9	304.7	302.98	301.06	302.14	299.42	301.8	307.79	304.27	305.67	305.21	305.44	311.27	303.07	307.82	304.1	305.54	306.58	300.98	303.24	306.14	308.56	304.06	302.53	304.61	300.84	308.34	304.48	300.98	303.89	304.63	298.19	303.81	303.5	302.48	306.62	305.67	303.74	299.27	306.01	306.09	311.13	309.68	301.9	303.3
334.72	336.74	324.67	331.49	326.61	323.24	326.84	321.76	333.49	326.67	324.5	330.21	327.24	326.78	323.15	320.88	326.01	328.77	325.1	329.26	318.65	335.74	329.59	331.68	329.94	323.82	331.94	327.49	329.41	325.38	328.39	314.1	325.6	334.09	321.49	319.1	328.61	327.6	324.7	326.85	329.43	326.47	329.57	327.66	325.25	327.01	332.06	325.2	317.85	318.22
297.29	308.66	305.58	310.74	303.94	304.67	306.26	303.49	301.01	304.43	312.16	299.48	304.28	309.61	297.72	303.02	309.29	308.74	306.43	309.36	309.67	305.6	297.54	305.29	305.57	301.12	309.14	303.95	304.74	303.51	300.25	306.15	306.88	302.93	301.86	298.34	303.54	302.51	312.5	301.76	303.66	301.08	311.43	297.88	301.8	301.37	304.38	310.15	311.82	302.02
302.25	300.86	300.97	308.18	303.28	301.95	303.13	302.28	300.39	293.58	307.78	304.78	301.29	304.02	302.16	299.66	290.98	303.47	305.92	307.49	300.72	301	300.5	309.04	309.27	303.03	300.92	304.63	295.92	304.27	308.48	301.59	305.23	303.9	305.29	294.76	306.24	302.47	304.64	301.6	305.56	303.54	304.28	304.87	304.46	301.72	305.33	305.23	293.92	304.16
305.67	305.06	312.19	301.74	305.64	306.91	305.96	304.54	306.21	303.8	306.65	299.3	301.36	307.12	301.4	304.63	306.44	303.36	309.19	302.41	298.6	303.79	315.76	295.44	306.92	305.28	302.93	300.79	303.4	308.37	310.23	309.57	300.28	307.02	305.35	306.08	310.95	300.31	303.41	292.2	298.33	308.45	309.19	299.63	303.14	306.04	300.23	303.37	297.05	302.78
312.5	310.2	306.06	305.19	309.67	314.76	314.94	312.78	316.9	309.65	306.64	314.64	306.81	309.04	311.44	312.92	313.36	310.36	311.75	313.48	315.82	303.68	309.96	309.69	309.87	316.83	312.28	311.31	310.19	312.59	305.34	305.49	309.48	309.81	301.86	308.32	317.51	308.75	313.92	310.99	300.98	316.55	304.81	309.14	306.05	309.2	311.6	312.16	306.19	307.66
319.18	333.37	323.1	327.11	327.88	327.68	331.33	329.06	322.26	328.75	328.91	335.91	332.9	330.45	325.24	319.07	330.17	325.28	329.14	328.07	325.55	330.88	326.35	325.54	326.48	330.51	329.65	326.35	324.57	324.8	324.09	328.2	326.74	333.11	334.63	329.23	328.07	326.76	322.76	325.24	324.35	323.98	331.4	330.11	329.78	328.66	330.67	323.81	327.9	329.86
298.9	298.78	310.7	302.39	301.7	304.05	300.06	308.01	299.65	302.5	291.89	303.91	297.81	297.86	299.41	311.91	300.98	301.85	301.68	299.97	304.09	303.56	300.71	300.54	295.88	299.45	302.02	302.22	301.75	302.4	304.33	297.42	293.38	300.35	296.73	298.37	303.11	293.46	299.47	307.01	307.34	301.72	303.91	294.73	301.27	298.93	302.22	302.49	294.3	290.64
297.36	294.3	292.03	293.8	291.88	293.18	292.75	295.73	299.13	292.05	288.9	296.29	293.17	295.39	291.47	288.61	297.9	296.63	292.18	291.77	294.85	291.07	293.62	297.97	296.31	292.07	298.13	297.56	296.58	300.93	301.39	294.95	301.33	293.92	300.28	294.55	295.35	290.73	291.42	292.66	291.01	293.36	297.68	303.93	290.09	302.37	291.17	297.04	289.87	295.5
324.14	326.03	328.95	328.83	321.89	327.49	331.92	327.49	317.98	321.17	328.8	333.1	325.72	321.9	319.62	327.73	329.71	326.79	326.91	331.9	327.37	325.02	326.59	322.44	323.7	322.73	326.06	317.99	324.55	332.31	323.55	324.05	322.94	326.91	326.84	328.04	327.96	320.93	328.35	321.27	329.88	325.73	320.71	321.99	322.48	326.24	326.83	320.72	324.32	324.68
316.11	323.54	315.78	321.09	318.79	314.08	323.56	319.84	315	312.83	324.25	322.32	318.54	315.91	322.17	325.61	322.32	329.08	316.13	322.23	315.51	317.6	315.87	315.08	316.82	320.22	318.31	329.82	317.06	312.51	312.18	319.78	309.01	316.32	320.29	320.07	319.1	318.03	319.86	321.01	325.95	317.07	318.24	318.96	324.17	315.29	317.72	314.76	318.49	316.76
322.84	327.7	319.44	323.09	320.67	328.38	320.67	314.41	320.26	326.97	324.18	320.67	327.08	330.74	321.38	331	319.74	319.2	319.04	326.03	323.89	331.12	318.91	329.06	322.01	319.21	319.24	330.51	320.43	333.46	326.72	328.74	325.35	322.02	322.14	323.06	322.97	327.05	322.03	324.96	327.17	329.03	322.1	326.44	321.26	324.88	329.3	328.46	326.69	318.32
300.08	307.36	302.13	297.18	309.52	305.82	304.76	308.29	307.62	302.2	298.91	304.53	302.78	310.38	312.27	301.6	307.82	299.92	297	308.66	308.62	314.1	298.72	299.27	303.81	301.48	309.63	304.13	302.99	304.65	298.37	300.79	304.43	307.05	301.53	311.52	301.85	304.28	303.46	308.38	305.27	307.06	301.87	309.84	304.82	302.54	306.98	303.54	306.15	306.9
306.13	301.26	304.18	316.86	298.76	307.84	300.42	305.09	301.65	307.03	309.21	307.11	310.45	300.21	308.25	307.83	308.4	300.65	306.95	312.72	311.96	301.14	303.08	308.76	312.08	305.6	305.71	315.25	302.91	300.47	308.91	309.69	305.57	299.51	304.64	303.47	304.43	305.47	304.3	306.86	303.01	303.77	308.95	309.56	301.12	313.52	306.7	309.06	307.83	310.15
317.66	326.12	310.71	316.36	317.42	313.29	320.32	317.06	320.16	315.76	314.52	316.94	315.96	321.26	315.22	316.95	316.33	316.76	315.85	326.59	316.72	312.12	317.83	321.11	317.97	318.44	315.27	312.31	318.87	324.4	322.03	320.84	312.75	320.69	315.5	321.72	319.75	321.07	308.8	321.82	316.81	318.03	308.77	318.87	311.87	317.67	316.62	317.45	314.48	321.67
298.26	303.52	301.36	312.91	304.38	302.73	308.02	307.08	308.63	305.97	305.57	308.62	304.9	306.57	305.66	300.69	305.46	301.6	306.99	302.4	309.98	302.98	302.43	302.23	306.96	305.62	301.26	313.42	305.13	299.98	307.35	299.85	307.32	303.88	304.34	306.13	302.68	304.09	296.41	297.95	304.4	303.34	304.8	307.81	306.7	305.15	305.35	307.4	301.73	304.83
301.56	300.98	307.56	298.5	308.95	305.99	307.17	307.1	306.96	306.15	301.89	307.28	310.84	306.54	294.12	302.55	304.52	303.4	304.9	296.93	295.32	303.18	307.37	297.92	300.83	303.49	298.12	301.59	297.88	298.28	310.48	303.89	307.4	301.4	298	306	305.27	292.58	303.15	305.6	299.27	300.97	298.75	305.99	304.17	303.5	301.5	300.97	308.79	304.31
332.97	328.33	328.15	322.94	323.79	326.82	332.27	327.81	334.42	329.19	321.38	328.65	329.4	324.72	327.61	326.37	321.03	322.33	331	323.67	329.45	328.5	322.92	324.31	326.08	326.65	331.51	320.76	327.01	330.99	322.86	328.64	327.38	318.86	326.2	330.74	329.17	321.64	325.41	328.44	324.81	321.78	324.5	328.48	320.18	325.83	333.1	334.11	332.06	327.55
295.59	293.61	298.34	299.47	294.51	299.19	294.62	287.85	296.96	291.49	294.33	298.98	299.09	296.47	296.41	294.58	292.36	303.17	298.18	294.82	295.62	298.55	287.17	296.46	292.15	288.85	284.3	293.9	299.47	291.67	289.7	291.14	298.54	297.75	295.52	292.54	284.94	292.24	292.1	293.51	300	288.74	301.37	296.67	290.12	290.28	293.24	284.96	289.98	296.4
326.64	319.01	315.85	325.69	327.17	321.22	323.25	324.9	321.83	324.04	326.09	327.57	323.08	328.81	327.51	325.81	328.79	327.2	322.46	322.04	325.84	326.6	325.17	328.45	330.6	321.23	318.71	319.04	321.87	327.34	326.83	324.44	320.54	317.32	325.85	324.22	312.26	325.63	326.56	321.23	330.44	322.97	322.24	327.34	318.85	320.11	328.52	321.53	323.34	319.58
310.09	304.66	314.71	310.18	304.83	311.98	302.36	304.39	311.93	308.96	302.44	317.46	312.78	304.8	307.83	308.47	311.12	302.25	312.75	310.38	305.18	313.07	304.48	300.77	308.66	309.5	309.56	310.15	305	305.04	307.23	309.79	308.17	313.11	306.65	304.26	310.67	304.56	305.17	310.79	315.73	308.64	309.52	311.66	313.29	311.64	312.26	304.45	308.41	313.39
327.68	318.77	325.91	325.11	322.98	322.38	326.41	326.4	327.99	326.33	329	324.12	322.89	325.26	321.66	327.22	326.12	324.58	332.21	331.25	326.71	326.37	324.56	327.06	326.17	314.61	332.15	315.4	321.83	325.06	322	320.94	334.3	330.44	331.05	328.13	333.3	323.49	328.02	334.7	324.55	334.32	324.87	315.91	322.02	319.27	320.84	332.19	322.85	331.3
301.73	301.99	308.91	302.74	307.76	301.58	297.93	299.92	296.51	296.22	298.7	301.73	306.08	294.88	304.58	298.95	302.49	298.7	296.45	302.3	298.9	306.17	299.55	295.91	296.15	297.21	295.48	299.16	298.97	306.44	305.54	304.59	307.98	295.52	304.97	297.09	302.03	301.52	301.12	296.36	291.63	296.23	297.97	298.11	294.3	308.03	304.52	301.93	299.9	306.97
310.65	307.11	301.13	307.18	302.17	297.7	304.78	301.03	300.38	298.13	303.1	298.55	304.64	300.24	309.14	307.34	306.94	297.12	301.45	303.99	300.65	314.24	298.53	302.43	300.49	301.59	298.88	306.72	299.09	302.45	298.62	305.03	293.41	301.47	307	308.42	308.28	302.28	304.64	305.72	301.1	303.06	302.05	297.26	305.18	302.33	298.06	299.88	293.17	303.88
308.73	308.94	307.68	307.45	304.07	313.03	301.56	303.97	306.76	306.64	301.28	310.82	304.12	304.4	303.09	301.98	308.65	304.13	308.03	303.06	307.71	300.92	309.01	306.08	301.9	312.82	308.23	298.81	304.9	310.93	309.09	303.36	309.77	305.05	303.4	298.89	305.27	301.39	305.5	304.63	304.01	308.01	307.42	314.67	308.38	305.93	304.02	306.81	305.94	295.59
309.63	304.16	302.98	311.58	307.62	303.58	310.32	302.85	304.49	309.11	307.64	299.58	313.69	309.34	304.39	308.95	311.63	314.2	307.7	316.18	301.6	306.65	313.49	303.51	305.77	309.78	316.11	306.49	303.53	306.01	310	306.77	306.71	302.53	304.53	308.99	307.4	308.58	314.69	305.1	302.66	304.5	304.97	303.71	308.49	307.53	302.74	311.42	309.22	310.64
296.47	303.19	295.93	303.28	301.46	302.67	302.68	308.41	303.59	305.83	298.15	306.03	304.01	300.8	303.07	307.39	302.11	309.29	305.31	306.25	305.54	302.3	305.64	303.37	299.93	303.64	305.97	300.25	307.11	305.5	295.82	310.23	301.34	302.61	304.32	305.25	303.56	302.56	301.86	298.59	300.71	297.81	306.53	310	304.31	306.42	305.25	300.91	307.23	303.91
316.85	315.87	316.15	322.8	317.98	309.63	308.94	310.31	320.48	316.05	318.57	310.19	316.12	310.39	312.96	318.9	313.54	321.97	307.72	314.28	313.1	310.52	316.25	318.31	314.43	312.02	312.75	316.82	307.89	319.47	320.32	322.48	316.06	320.91	317.04	317.21	316.12	312.68	314.44	309.61	321.99	316.1	317.78	314.32	322.61	313.73	309.48	318.03	315.83	317.49
307.24	311.68	306.23	310.53	299.49	308.86	308.48	307.2	308.63	303.75	306.57	299.37	297.45	309.81	304.72	305.73	307	305.8	308.85	303.53	305.25	304.3	315.2	307.01	299.13	301.99	304.39	300.56	306	302.47	307.62	305.53	307.9	301.02	305.73	304.98	307.83	304.4	307.45	307.73	306.35	307.04	302.5	311.49	303.76	298.72	306.66	306.36	301.56	299.41
297.97	302.36	302.6	302.95	305.98	298.63	304.57	307.68	302.55	301.47	302.4	306.16	304.7	303.77	297.83	302.59	303.58	303.43	298.94	295.17	300.43	304.72	299.49	293.35	297.19	308.51	303.41	301.16	307.97	304.56	302.83	304.2	296.27	302.25	301.29	310.36	303.32	304.72	309.78	312.03	306.57	297.88	297.7	312.8	312.41	300.21	305.37	307.23	311.18	307.43
302.62	299.1	294.83	297.45	292.61	297.89	296.49	297.13	292.86	300.03	296.54	301.85	299.2	294.9	298.47	292.82	294.28	295.33	292.94	294.09	303.11	303.23	301.23	295.94	302.79	300.04	292.13	293.5	298.46	296.21	292.07	292.53	297.92	299.67	298.6	300.99	302.93	301.08	287.51	297.94	297.05	293.13	294.84	297.25	303.31	294.95	296.76	292.65	302.21	302.29
308.59	303.96	297.01	308.09	300.48	303.17	302.92	306.31	303.01	298.79	302.26	308.44	302.49	307.41	303.53	301.84	301.23	300.34	305.12	304.64	302.57	301.03	302.77	308.72	301.99	298.07	305.75	305.12	302.37	297.96	303.57	302.43	298.32	301.96	304.31	296.98	302.12	299.3	297.3	297.43	302.12	302.7	304.71	307.61	306.01	303.67	303.35	299.86	298.03	293.2
326.39	319.5	321.27	323.33	318.05	317.53	311.19	317.11	316.27	318.4	320.65	322.82	318.46	321.28	315.02	321.04	326.94	321.27	320.36	315.23	318.95	323.85	322.61	312.95	312.34	315.44	323.13	312.74	319.81	313.69	322.67	324.7	318.42	315.53	320.46	319.57	313.41	318.51	310.38	319.56	322.63	317.84	317.91	321.91	315.59	314.5	316.09	319.91	322.32	313.74
297.78	299.44	302.46	300.75	304.7	290.36	300.1	293.12	304.6	289.87	299.25	297.72	300.31	300.85	297.69	297.09	291.54	291.5	299.34	294.83	297.65	298.59	295.04	299.24	293.3	292.37	304.09	296.66	295.68	292.1	303.7	299.94	298.08	298.41	293.03	297.97	296.82	304.57	288.83	296.03	294.34	288.88	293.21	296.33	293.35	291.96	295.83	294.3	294.13	298.84
316.03	316.72	320.07	319.14	321.14	317.95	313.27	322.66	321.09	326.71	317.4	310.92	321.41	313.73	319.58	317.04	325.3	319.24	325.77	318.12	318.35	322.94	315.34	316.34	323.9	322.2	316.49	319.87	324.96	323.56	319.37	317.9	315.32	318.57	316.41	318.8	311.34	319.67	317.95	320.41	319.54	312.93	310.67	323.41	317.26	317.54	321.11	317.84	318.39	315.13
321.62	329.62	330.36	323.98	318.14	319.93	329.24	326.64	318.4	322.16	325.54	324.83	322.17	319.86	322.46	324.86	320.26	324.52	325.83	318.15	325.42	328.74	324.12	323.52	317.59	328.53	327.7	325.17	325.69	324.59	325.12	325.17	327.16	323.42	324.27	322.31	322.97	328.47	327.61	322	324.27	327.1	323.68	318.56	318.94	327.2	318.73	319.98	328.95	326.38
304.42	309.01	309.71	302.01	299.68	301.88	303.41	299.27	300.26	302.86	307.65	306.42	306.2	314.87	305.32	311.4	303.7	308.27	308.79	305.14	305.16	308	307.29	307.45	302.9	306.87	309.68	310.28	302.72	308.68	299.19	310.71	304.11	303.31	305.1	298.24	303.7	307.31	309.43	309.36	304.47	305.21	310.55	313.33	307.53	302.69	307.63	308.76	307.5	308.85
318.13	315.41	319.82	306.6	313.45	311.53	313.64	316.34	318.51	316.08	308.7	314.68	309.83	314.91	314.12	308.15	306.09	310.22	302.42	314.75	316.64	317.2	311.65	312.17	315.81	313.74	316.89	309.8	316.53	315.92	310.97	306.91	311.99	310.66	316.53	311.66	305.66	309.92	318.47	313.24	306.38	307.06	311.69	314.76	313.75	314.96	311.28	305.52	311.49	311.94
295.21	292.76	295	295.62	299.07	293.92	301.41	291.5	289.04	303.41	301.14	303.11	291.36	298.57	297.78	286.88	292.92	300.04	303.42	295.5	302.29	295.4	291.59	294.26	293.55	296.56	289.81	296.02	297.3	303.17	293.44	299.97	292.96	298.83	301.6	297.5	300.03	295.06	298.35	289.47	295.25	292.87	300.11	296.18	298.96	295.4	297.65	300.4	298.14	295.6
308.1	316.35	312.59	313.91	312.73	312.08	317.93	318.79	321.82	311.2	317.06	316.54	319.81	316.07	316.73	316.18	319.25	309.71	315.03	307.21	304.61	313.1	314.45	315.85	309.43	312.3	317.31	315.39	313.5	315.91	320.44	315.9	308.7	315.62	314.84	322.71	316.05	315.54	319	310.19	317.4	316.89	322.27	314.69	313.77	322.24	307.28	309.19	314.28	314.53
315.19	315.91	310.57	315.81	314.08	316.28	312.65	311.62	313.87	309.97	313.44	313.42	309.68	316.48	313.2	310.91	317.77	310.24	318.3	314.96	320.4	324.16	301.65	311.07	313.09	313.61	309.1	316.94	311.74	317.8	314.47	316.96	318.27	314.11	318.85	308.17	311.02	317.64	318.46	308.97	318.8	319.7	322.94	314.81	315.88	315.29	316.3	318.83	317.17	310.35
316.04	316.53	320.99	320.02	318.48	319.2	321.75	325.07	307.32	315.63	314.79	315.09	315.19	314.64	308.58	319.91	319.32	318.33	311.52	320.55	309.97	314.91	314.39	313.46	322.79	319.15	308.43	318.11	318.27	318.82	316.13	313.49	317.49	319.18	315.24	310.92	314.63	314.82	320.76	315.91	320.47	326.07	318.88	326.33	320.94	314.29	313.97	322.53	314.95	323.22
309.86	306.35	311.35	307.33	304.62	308.2	308.53	301.54	307.05	313.32	308.65	308.31	303.79	314.47	306.06	311.7	303.23	320.18	306.4	309.59	311.24	308.88	297.99	305.99	311.98	313.08	304.84	309.21	306.27	310.03	306.46	306.93	311.02	311.68	315.38	307.01	309.18	302.23	306.51	304.52	312.82	305.24	305.78	314.76	308.79	308.12	305.52	310.74	310.65	301.83
319.89	319.64	322.79	316.74	312.94	322.71	319.14	321.42	315.65	317.76	322.46	321.61	321.12	314.55	313.13	317.44	322.94	316.81	315.79	319.25	321.25	322.26	314.01	315.45	317.02	319.74	321.96	314.16	310.23	312.62	318.3	323.36	325.24	316.47	319.33	320.5	314.34	321.2	323.08	313.13	319.31	321.16	320.47	326.87	314.11	319.2	314.91	314.5	324.49	318.13
316.17	308.34	320.16	310.87	319.97	314.98	315.06	319.95	317.75	317.63	319.99	315.15	311.66	309.25	304.07	310.23	310.61	314.11	308.76	310.99	313.72	314.01	311.27	314.55	312.47	314.48	317.86	316.04	309.55	324.11	312.9	324.34	322.93	313.17	318.2	320.59	315.33	314.87	316.8	312.79	311.38	318.5	314.57	315.57	313.42	315.63	314.3	312.93	322.91	317.81
314.68	312.61	314.38	312.6	312.88	314.44	316.05	306.57	319.35	307.73	309.62	313.4	319.73	315.58	316.14	306.6	320.68	317.85	309.9	316.25	316.01	312.1	317.31	315.63	317.98	310.33	314.13	312.89	310.81	316.35	318.09	317.03	313.07	316.62	321.34	312.46	318.73	317.02	308.6	315.1	309.07	318.21	308.65	319.43	315.2	313.02	315.3	311.66	321.65	312.35
305.9	314.64	308.15	309.37	306.31	313.88	312.19	312.38	305.51	308.26	309.26	309.61	303.58	305.74	304.19	306.72	307.74	311.86	306.13	309.3	307.67	297.03	309.68	310.68	313.1	303.08	305.18	306.3	300.2	305.44	313.55	312.47	309.07	310.07	305.95	311.25	309.36	308.39	309.83	301.89	312.12	313.18	311.34	303.33	314.22	304.73	306.49	312.48	306.04	308.94
304.19	305.23	308.18	310.49	305.75	307.79	307.64	301.46	302.75	314.71	311.73	307.55	309.95	304.33	308.78	312.05	306.96	305.57	308	307.12	305.42	305.13	310.51	305.63	311.84	302.05	305.01	309.14	315.47	305.06	303.22	307.24	312.58	301.66	301.74	307.06	304.7	312.74	303.55	303.51	307.66	306.67	312.17	303.14	305.96	308.51	310.83	301.35	311.89	304.94
305.36	309.65	308.43	306.66	313.95	309.73	306.55	309.16	311.33	299.72	307.01	307.3	309.51	308.23	307.39	317.46	315.32	314.26	311.71	304.17	308.35	309.79	306	314.85	308.29	316.76	306.72	308.31	317.53	311.88	310.05	310.6	310.18	309.01	308.87	302.95	312.72	310.03	307.13	307.37	304.25	306.14	309.62	306.77	315.99	310.39	304.86	302.27	303.06	315.38
300.2	304.33	306.95	297.2	304.81	299.11	306.03	296.77	298.19	296.61	301.11	304.81	298.29	300.14	300.36	300.83	304.36	307.12	304.79	300.17	300.4	296.28	309.67	305.94	301.69	308.85	301.15	299.39	306.58	298.21	301.69	301.3	304.88	302.23	297.89	307.74	298.58	312.82	307.78	302.58	306.51	310.57	305.58	303.62	304.63	308.29	305.9	301.65	304.09	302.17
316.36	304.09	302.94	299.45	305	300.76	302.82	301.3	306.78	296.67	305.45	314.27	301.78	301.27	307.47	305.86	304.73	307.47	301.55	307.72	300.08	304.49	293.36	302.88	299.34	306.68	305.19	311	299.51	302.37	304.43	302.93	302.43	307.99	299.41	293.61	309.32	301.25	310.1	308.27	302.83	295.99	299.97	310.42	309.93	301.07	301.53	305.83	300.17	302.31
300.67	298.68	296.27	306.29	305.8	301.07	303.56	302.21	307.1	300.87	301.24	301.76	305.45	300.58	307.56	297.6	296.36	304.41	298.84	299.02	302.52	301.86	310.07	301.06	302.44	296.91	298.03	301.67	305.2	307.52	306.91	304	302.43	305.05	296.02	296.31	296.39	299.94	306.79	298.12	299.38	302.93	303.49	308.09	300.29	300.42	310.54	304.37	300.5	305.92
315.41	315.26	313.54	307.38	317.97	319.55	311.4	316.34	321.92	315.49	321.54	312.08	314.08	319.07	319.04	315.1	314.03	306.89	319.55	315.94	320.92	321.21	318.26	322.77	320.24	312.79	314.37	320.54	318.75	315.18	319.74	314.3	317.46	313.9	320.64	322.56	321.67	316.92	324.5	319.71	315.77	321.56	322.38	316.31	319.42	325.2	317.04	319.33	321.53	312.19
313.1	313.27	313.01	314.41	316.19	317.12	314.29	318.38	318.06	318.29	312.26	310.17	315.79	318.28	312.43	308.65	321.13	315.76	315.89	313.39	311.21	315.63	319.63	320.87	318.62	314.13	316.61	315.36	319.53	314.51	314.45	319.49	306.65	310.63	308.45	308.62	318.73	312.79	316.62	316.21	313.38	315.46	318.84	308.33	315	312.62	310.56	315.28	315.34	320.15
303.28	302.31	297.99	310.46	296.16	300.05	306.76	301.63	302.45	305.65	298.03	297.07	297.97	302.48	295.73	302.31	303.06	309.37	302.57	304.16	303.06	301.65	307.02	304.6	306.41	300.75	288.9	303.71	308.76	301.52	301.63	293.84	303.61	300.23	298.67	307.05	310.45	303.33	301.87	308.78	307.35	295.52	306.38	300.76	299.76	303.88	300.61	305.76	302.74	297.27
300.85	300.87	303.23	301.87	303.44	296.44	299.99	307.43	306.88	296.53	304.73	305.14	311.02	300	302.59	305.6	305.07	304.89	296.77	308.33	304.12	306.55	307.6	300.96	298.9	308.57	309.7	308.57	295.62	299.63	306.51	303.14	301.4	302.31	308.12	302.01	298.73	307.89	304.78	307.41	307.14	304.05	304.07	305.34	304.02	307.43	302.32	302.81	310.88	293.27
301.56	298.38	309.04	302.36	302.4	299.42	298.49	294.49	296.48	295.46	302.88	303.21	313.35	296.91	299.55	299.28	298.39	306.95	309.85	306.01	301.21	296.15	305.44	305.81	306.7	303.29	300.48	299.85	304.13	301.92	303.82	304.28	304.55	297.61	299.73	297.63	303.84	311.43	303.45	298.71	298.84	303.17	300.44	295.97	306.09	305.46	302.47	296.7	302	291.27
318.74	316.36	321.83	317.66	315.15	310.38	313.75	313.43	311.88	312.51	312.41	312.88	313.97	314.83	314.93	316.02	318.27	312.53	311.29	320.04	311.08	314.94	314.75	315.26	314.9	310.58	315.76	316.76	315.54	320.24	316.2	322.5	316.04	313.56	315.93	317.83	321.82	321.62	315.48	319.12	312.82	313.77	317.13	320.25	316.81	323.68	314.84	319.46	316.89	322.27
304.81	292.51	297.12	297.41	303.95	298.68	300.92	295.78	303.68	296.65	301.87	296.79	301.95	292.86	304.33	296.16	298.39	296.21	292.21	295.05	297.72	303.58	305.86	298.52	302.36	298.69	297.17	299.85	299.18	295.44	294.74	297.62	300.12	299.95	297.67	304.36	298.5	307.9	301.41	302.56	303.91	299.2	298.31	297.75	295.72	305.38	300.92	300.73	298.72	302.81
311.01	322.19	321.44	310.49	311.84	318.84	320.68	330.6	321.6	323.46	322.33	314.84	313.02	314.36	313.75	319.16	313.2	323.22	315.48	322.4	313.16	311.77	318.22	318.5	321.65	315.61	316.37	315.66	319.06	312.11	322.68	311.88	320.2	322.59	320.83	312.07	315.95	316.94	319.81	322.32	319.04	315.18	324.01	318.41	319.62	316.28	311.22	311.94	326.15	319.2
314.99	308.31	313.82	311.87	309.72	321.25	315.88	325.03	318.41	309.38	309.52	324.14	310.84	312.9	316.89	319.56	313.81	317.17	318.19	313.32	314.08	316.16	320.79	321.92	312.16	322.96	314.72	316.4	314.37	310.63	321.22	313.14	310.48	311.75	321.03	314.77	318.52	314.16	321.81	315.86	315.18	311.91	309.34	313.98	319.76	315.76	316.26	324.11	322.62	307.86
289.15	283.74	293.76	294.89	290.91	296.6	299.26	292.17	289.82	295.22	297.99	299.76	293.28	290.73	304.28	285.06	300.01	291.25	303.63	297.65	293.67	288.17	301.96	300.88	301.24	296.28	294.21	291.64	296.84	285.96	283.89	293.1	293.65	296.71	299.55	292.17	292.23	294.46	291.81	293.79	290.97	292.82	296.5	291.21	296.6	296.86	287.46	298.22	293.98	290.12
308.15	306.59	304.32	300.95	298.85	307.93	308.44	305.91	305.17	301.45	298.79	304.26	309.41	317.05	307.77	294.84	305.47	304.95	301.11	301.7	310.27	303.35	305.74	307.04	307	305.4	305.66	308.78	308.38	303.92	308.5	304.72	307.18	302.43	303.61	307.8	298.82	302.97	310.17	297.66	306.42	315.26	310.77	303.5	309.62	312.28	304.78	301.16	314.79	313.39
324.33	316.23	318.46	319.33	321.13	310.42	319.44	327.46	324.67	326.88	317.34	317.1	318.89	322.8	330.42	320.05	321.39	316.07	319.5	316.46	322.95	304.46	314.96	315.84	321.79	323.3	325.69	318.28	316.61	318.26	309.7	326.52	319.4	319.66	320.55	315.74	321.69	314.9	321.23	314.46	322.93	318.69	321.81	317.45	317.95	320.54	315.56	316.91	320.76	315.8
311.66	317.77	306.97	303.69	310.41	319.54	311.01	316.7	308.58	308.38	312.16	310.53	311.94	317.48	312.93	305.1	307.55	310.22	311.01	313.07	314.78	314.36	307.63	313.39	308.93	310.35	309.36	296.82	305.6	316.61	304.89	305.62	310.77	310.76	311.41	310.28	310.94	310.35	313.42	311.89	318.02	311.47	303.97	308.28	313.44	314.24	313.01	306.01	308.66	311.8
301.62	300.58	296.41	306.83	305.65	307.32	307.65	297.4	307.65	301.64	306.87	301.68	302.75	302.25	301.42	306.01	300.42	305.08	305.72	300	293.97	303.48	302.46	298.17	295.61	298.99	302.64	297.48	310.79	305.25	308.46	305.93	298.82	308.43	307.91	297.17	304.43	307.48	308.81	296.25	298.61	306.79	304.79	298.86	307.14	302.58	307.25	301.79	300.61	307.48
313.17	317.61	317.4	315.47	309.54	313.34	318.77	314.95	318.9	315.98	313.37	308.07	312.97	320.33	303.19	313.73	309.91	320.48	319.7	312.34	314	310.19	310.9	319.95	314.08	310.07	310.3	309.29	311.7	317.39	313.05	315.15	309.73	317.21	310.5	305.88	317.75	314.32	315.24	316.88	312.17	317.22	317	315.02	324.28	309.98	308.85	316.77	314.64	307.2
305.57	309.89	303.05	310.96	309.29	306.95	306.22	306.11	309.72	306.77	302.16	305.51	304.95	311.42	307.64	303.77	301.36	303.58	311.79	302.27	298.6	305.39	311.18	309.96	303.17	310.2	307.58	301.14	305.76	306.9	308.88	311.07	301.19	307.94	300.43	303.82	308.03	306.43	304.93	307.42	301.18	305.6	290.94	300.23	312.06	302.84	311.79	306.42	305.69	307.6
323.7	314.42	326.74	312.39	315.6	314.41	313.88	320.02	314.31	315.96	320.98	321.94	320.51	317.49	318.02	316.44	313.07	316.35	317.19	314.38	313.89	315.84	310.22	317.46	315.11	312.96	311.7	315.42	314.4	311.58	314.4	321.63	318.36	314.01	312.5	321.8	316.53	317.87	312.5	320.37	315.65	322.19	321.72	314.26	316.81	314.26	320.56	314.36	320.13	315.02
300.48	305.98	299.57	307.61	306.76	310.87	293.55	306.87	307.63	307.88	301.21	304.92	306.09	311.22	301.89	305.03	308.07	310.4	311.69	307.29	297.49	301.65	302.34	304.56	301.45	304.36	300.01	318.17	295.92	304.36	299.41	309.25	306.45	307.42	311.45	301.33	307.39	306.29	303.13	302.51	310.07	304.22	307.53	307.45	303.21	305.81	306.26	300.21	305.37	302.31
309.4	319.57	309.07	315.99	308.79	321.72	315.98	311.44	313.87	303.21	307.35	313.21	312.21	306.9	313.93	316.18	309.48	311.33	312.1	313.37	313.09	312.69	311.75	310.3	317.96	310.45	310.3	307.48	317.52	314.58	309.59	316.72	319.9	305.48	312.59	306.69	313.75	306.87	306.83	311.55	321.33	315.71	310.82	304.49	314.91	320.47	312.03	310.19	309.09	316.94
295.89	299.78	291.17	298.79	293.64	295.23	291.05	291.99	290.26	291.51	302.84	289.95	294.57	294.57	297.67	296.45	292.22	291.55	289.86	300	292.56	297.49	303.1	294.58	300.02	295.09	291.55	296.62	294.8	293.44	295.45	295.97	297.04	292.76	291.21	291.16	299.22	295.14	286.81	293.11	296.07	297.2	284.87	293.88	291.77	292.94	291.62	285.8	294.72	292.04
302.39	300.03	302.38	307.82	310.54	298.59	296.65	304.93	305.15	306.7	303.2	299.08	303.12	309.25	310.43	301.01	297.98	303.43	302.22	299.36	309.17	299.13	305.93	302.47	301.35	301.74	305.32	306.58	300.81	304.57	299.12	301.42	300.72	308.47	301.29	302.77	304.15	313.61	310.12	309.46	307.77	305.4	306.14	300.06	300.6	309.5	294.35	306.32	296.57	301.68
331.5	324.19	330.99	332.55	334	324.46	326.38	327.35	325.22	323.52	328.56	323.63	322.35	328.82	327.47	327.75	324.98	325.64	326.47	332.76	325.19	320.91	330.29	327.22	335.02	326	328.49	331.14	326.62	327.36	331.01	336.51	322.77	334.28	325.52	328.89	334.01	329.21	328.23	325.63	330.52	325.46	322.89	328.24	328.68	333.5	333.82	337.4	327.49	328.1
314.86	310.29	306.3	308.03	307.87	309.72	309.23	301.27	311.13	305.88	307.28	302.82	304.31	310.49	310.87	309.24	309.06	313.15	305.48	309.39	306.23	308.61	304.88	305.63	309.3	312.58	318.31	311	299.28	301.4	309.45	308.51	313.47	303.7	305.08	317.56	312.21	306.18	310.13	315.17	302.6	307.58	311.7	312.61	317.99	317.04	308.2	307.89	305.44	313.86
315.88	313.08	303.54	316.14	313.01	310.3	313.93	314.74	310.57	303.3	315.81	309.03	304.96	315.51	311.26	311.15	310.62	317.33	313.07	314.72	312.53	309.58	307.66	318.85	311.1	306.77	306.6	314.7	308.12	313.41	315.14	312.87	315.15	308.55	314.56	312.26	305.95	310.93	321.58	313.9	314.93	320.12	313.4	312.28	316.44	313.82	306.05	311.88	305.28	312.88
304.91	302.12	305.71	302.25	303.17	300.77	305.26	300.29	306.55	303.73	294.55	306.79	306.16	299.08	310.97	303.78	305.36	304.87	297.38	303.92	304.64	304.47	304.67	301.89	304.41	294.79	300.7	304.73	301.53	305.23	303.21	305.22	306.2	307.75	305.56	308.39	300.85	295.49	301.08	303.05	305.6	306.31	302.11	302.89	302.5	301.94	300.33	304.99	302.89	299.9
306.69	304.43	313.39	303	305.51	301.38	302.95	302.31	301.96	296.11	308.49	304.85	305.83	303.22	304.45	302.69	305.86	299.66	304.14	308.94	301.52	302.21	307.02	306.85	298.53	300.86	305.72	300.74	303.45	302.41	302.82	300.57	309.01	308.3	302	305.08	300.53	298.79	310.64	298.6	307.51	309.87	303.49	306.33	306.01	308.3	304.27	294.36	311.67	305.5
305.12	302.7	306.57	311.48	302.53	301.66	306.88	303.02	309.64	300.27	298.26	312.57	296.85	304.9	297.9	309.96	302.58	304.48	304.64	309.23	305.44	311.77	306.03	297.48	306.84	300.86	308.92	309.87	310.48	300.98	301.47	305.02	311.82	302.76	306.42	308.92	311.02	298.31	308.91	299.65	307.27	305.77	309.42	301.58	301.31	301.54	300.38	303.07	304.59	302.83
309.83	306.6	306.02	299.91	307.29	298.55	306.19	297.64	301.62	303.32	306.85	304.53	301.64	307.53	310.19	297.75	304.16	310.05	301.83	308.8	300.28	302.61	295.96	306.84	299.19	291.62	308.9	298.81	300.05	299.89	308.36	309.19	306.09	302.59	300.3	305.3	302	305.55	300.12	301.78	302.19	296.82	308.88	305.93	306.01	303.75	299.83	310.07	303.25	300.4
306.35	305.88	305.57	300.72	302.56	303.81	298.7	292.97	306.06	299.29	307.87	297.33	301.84	305.93	305.59	303.54	308.02	298.88	305.01	306.29	309.7	314.05	305.9	307.7	309.4	307.93	310.19	299.51	310.05	308.38	299.91	306.48	303.96	304.65	302.71	296.69	304.84	303.61	306.21	300.57	303.02	302.97	306.22	304.97	304.65	307.16	293.01	294.23	301.98	305.78
308.87	312.74	315.9	310.25	313.84	318.52	321.61	321.98	313.29	312.87	314.97	323.17	308.9	310.44	317.7	314.75	317.21	312.15	317.48	316.03	315.72	309.1	312.67	315.68	308.57	308.61	308.1	317.09	318.17	313.7	316.18	314.93	318.29	312.92	316	317.01	311.55	321.77	308.06	315.54	312.64	319.79	312.22	315.32	315.02	313.19	315.35	317.46	316.21	314.44
305.48	311.8	310.18	302.79	297.22	297.37	309.92	303.25	301.89	301.29	305.69	303.52	307.69	301.52	310.29	301.11	300.89	303.68	309.91	301.28	307.49	302.92	307	305.24	294.34	311.38	308.45	310.54	308.77	299.1	314.04	305.38	304.74	302.15	302.51	309.98	305.38	302.73	306.47	307.37	304.4	309.05	302.21	313.98	304.74	318.27	304.75	308.03	301.79	301.18
322.78	332.29	337.61	322.06	322.93	330.16	327.9	333.58	330.38	328.73	334.13	326.27	333.16	339.84	328.07	330.84	326.02	334.19	319.96	335.85	326.45	322.86	322.45	331.3	335.79	324.38	330.97	328.89	327.89	326.86	324.84	333.48	319.65	322.69	324.06	330.23	334.5	330.33	336.49	324.69	330.9	328.3	328.53	326.75	325.7	325.81	329.63	319.79	323.06	328.4
322.04	316.07	314.89	314.53	315.4	323	315.48	322.93	320.58	319.82	319.35	322.29	320.3	313.34	318.59	316.04	311.75	320.78	314.66	317.05	315.2	307.74	309.96	320.2	306.75	318.33	320.2	318.78	318.99	317.98	315.18	315.47	306.2	320.42	326.94	319.36	319.55	315.91	312.25	315.63	319.07	317.76	321.2	317.48	320.32	320.14	317.39	318.29	315.68	312.7
299.46	306.69	298.13	306.92	303.15	298.45	309.27	304.05	309.42	293.89	297.91	310.44	302.98	301.31	300.23	306.18	301.89	301.09	307.3	298.56	302.4	307.41	305.49	301.78	305.69	300.08	304.69	307.4	303.39	307.31	300.09	301.77	294.24	297.26	306.1	306.66	302.47	304.83	304.3	303.95	301.89	296.05	308.21	302.95	304.31	299.71	302.48	305.49	298.28	299.98
317.23	311.5	304.75	308.02	309.68	303.44	303.15	305.52	309.15	317.49	304.25	304.36	306.96	311.18	317.42	303.96	306.28	304.99	305.55	306.84	304.19	305.92	306.09	304.71	317.38	307.82	300.97	305.43	306.42	310.75	308.85	308.39	303.43	311.87	308.19	310.93	304.18	310.67	302.01	312.81	306.17	304.36	303.47	305.04	311.68	304.58	300.71	302.97	304.95	308.23
301.43	291.79	287.09	295.74	291.71	301.93	296.09	294.27	296.89	290.05	291.49	297.26	292.26	300.6	293.47	297.08	288.38	292.58	293.09	298.1	294.9	297.01	289.94	304.57	289.19	305.02	296.45	299.08	297.37	295.68	297.37	300.14	290.93	297.4	303.22	297.02	293.52	297.88	296.63	299.38	291.28	289.1	296.48	298.98	302.66	295.81	302.94	295.81	299.06	299.68
308.1	312.62	313.09	305.56	311.08	297.61	310.23	303	313.05	306.73	315.49	304.82	318.15	317.26	310.84	311.71	308.36	313.93	312.7	309.55	306.51	317.07	315.17	308.49	306.42	307.01	300.99	311.77	308.98	309.72	306.82	311.79	303.11	309.5	308.39	306.7	316.35	311.02	309.85	305.56	308.26	306.84	305.19	307.97	319.15	308.06	314.43	310.41	306.84	310.05
306.67	303.64	308.94	301.93	308.29	306.1	310.6	298.68	311.86	303.12	303.27	309.34	304.92	306.92	301.26	305.24	309.18	298.21	305.35	301.42	303.17	301.68	312.58	299.59	300.58	301.59	301.85	306.02	299.5	302.9	298.83	299.7	307.52	311.67	295.31	305.3	298.36	309.94	303.39	305.89	304.45	302.87	309.08	307.02	299.02	309.25	308.38	301.02	312.15	307.28
306.44	305.68	302.59	302.76	305.46	306.08	297.88	307.18	307.2	305.65	305.01	300.19	306.96	300.94	303.35	305.46	306.09	297.89	300.25	305.26	305.33	309.1	298.79	297.46	302.02	301.11	307.45	306.46	308.73	304.42	302.65	296	308.62	306.4	302.04	300.18	299.29	298.43	305.52	301.09	303.4	302.75	302.22	304.9	297.46	312.25	306.51	305.33	305.44	306.07
306.34	300.45	303.52	294.62	308.15	297.23	306.68	296.91	307.06	308.21	305.94	307.63	300.59	310.52	304.1	303.97	308.8	304.73	312.58	303.57	307.41	307.77	313.16	302.01	300.99	305.05	302.87	302.59	299.44	308.09	304.54	302.48	305.58	306.3	295.87	306.32	302.5	304.41	315.74	305.96	310.43	300.49	301.66	299.79	299.87	310.56	301.02	309.07	306.77	301.77
332.33	322.74	330.54	331.07	333.9	327.79	328.5	327.46	326.13	327.15	330.12	325.58	323.05	331.59	328.41	332.39	320.78	337.02	327.34	324.25	327.72	330.36	329	330.26	331.42	325.97	330.05	330.19	325.37	325.49	322.77	322.98	329.81	330.42	330.58	328.83	327.28	329.87	323.06	325.22	322.2	328.88	333.2	339.89	330.43	329.55	332.22	322.5	325.07	334.34
303.79	306.44	301.91	308.81	302.48	304.83	303.06	307.19	301.81	299.95	298.97	304.09	300.82	311.4	299.18	307.62	298.02	300.27	300.92	312.45	304.06	310.73	300.95	308.31	300.46	308.27	310.04	300.34	302.27	301.16	302.4	297.12	299.75	307.07	305.1	293.42	302.09	303.27	306.45	300.95	305.56	303.91	300.01	305.38	302.84	301.7	304.71	308.08	310.24	305.51
319.92	323.51	318.09	326.63	321.81	328.7	326.36	330.77	321.97	316.7	323.07	323.98	319.22	323.98	325.68	326.48	327.08	332.54	326.39	322.71	321.01	327.35	327.28	322.56	325	325.11	322.12	319.55	315.79	321.57	330.38	329.57	329.57	322.66	329.23	323.16	334.61	325.69	324.16	320.91	317.93	322.9	325.95	324.23	322.78	330.6	325	324.88	326.53	328.41
320.8	334.2	323.87	322.47	335.2	326.52	325.26	335.94	326.71	325.5	324.9	331.45	335.87	326.92	325.61	321.97	331.69	331.55	325.83	326.8	332.23	326.73	329.91	327.76	333.66	325.93	325.52	330.31	329.83	325.04	326.45	317.88	328.41	327.11	330.11	331.13	328.72	324.09	326.06	329.3	328.83	325.34	325.12	334.38	326.12	327.61	326.57	330.4	327.21	319.83
314.46	317.11	310.37	317.14	310.5	319.96	315.23	304.83	315.16	318.89	319.07	316.38	314.42	314.08	318.42	306.2	317.63	319.43	309.05	319.09	307.78	319.2	318.43	326.27	312.03	316.2	317.44	312.8	319.52	315.55	320.35	318.94	313.62	306.66	310.01	319.32	316.11	315.18	318.26	315.13	319.7	317.55	319.99	314.42	325.1	316.72	319.03	314.52	305.38	320.58
302.82	295.6	311.14	305.64	312.16	292.42	303.54	305.19	301.2	300.54	307.23	302.98	299.52	302.85	298.83	304.03	298.59	300.62	306.29	303.72	303.76	301.82	297.27	303.21	296.58	303.7	307.67	305.34	305.1	303.14	300.53	297.78	303.56	299.32	302.15	304.6	301.78	300.37	301.55	310.33	296.63	302.4	304.12	300.02	300.15	306.04	298.58	306.41	301.76	309.37
319.96	312.72	320.84	318.07	316.4	325.48	320.1	322.38	324.68	321.61	326.36	322.39	320.77	319.67	320.75	323	316	310.06	324.65	321.75	318.87	322.76	323.62	323.93	319.05	323.5	318.13	318.99	323.09	316.72	319.37	319.09	316.65	316.07	316.19	320.23	323.58	325.45	320.81	318.3	316.02	323.26	313.81	313.38	313.65	316.15	322.42	316.57	314.31	324.4
306.09	299.51	309.62	299.3	300.87	303.69	309.82	297.95	307.29	293.13	300.98	298	301.81	302.1	303.82	308.39	297.5	307.52	309.74	300.34	299.38	302.17	309.17	308.3	306.39	305.03	302.43	305.93	305.59	307.94	302.74	311.65	313.17	299.34	304.96	303.17	301.83	303.98	305.08	303.63	300.19	304.41	297.3	310.3	304.96	306.18	299.86	307.14	300.24	300.16
297.77	296.95	296.93	297.22	295.43	298.62	299.83	300.72	304.39	301.2	299.11	293.36	303.46	305.51	303.65	300.38	308.99	297.27	300.66	292.95	298.16	295.07	301.85	294.71	299.63	308.73	301.2	306.75	294.4	300.63	304.78	309.05	306.38	300.08	306.47	301.22	300.24	299.14	300.74	306.18	288.91	303.46	303.04	302.61	299.52	300.73	299.64	305.23	299.82	306.62
301.5	299.39	303.15	300.17	306.19	303.62	308.2	302.34	306.25	301.97	309.46	302.66	312.49	307.64	299.25	302.74	302.68	303.69	300.5	300.64	307.6	305.24	300.01	299.24	301.71	303.07	296.34	306.71	305.7	302.81	299.87	304.3	305.07	297.96	304.88	299.42	302.87	306.91	300.54	309.32	300.79	302.22	302.28	301.75	299.04	306.5	297.14	306.28	302.86	305.74
316.87	316.71	323.92	321.09	307.49	312.39	313.78	320.85	311.2	318.83	311.11	320.42	317.56	311.17	308.38	328.58	321.4	320.89	322.36	306.37	319.41	317.87	318.21	317.96	314.01	316.73	312.62	313.4	312.35	323.59	316.73	316.92	316.07	318.48	316.25	323.1	312.23	313.75	318.62	312.35	323.21	315.06	318.72	317.76	319.25	316.87	319.15	317.59	312.96	318.43
[truncated: 150 more columns]
