# Supplementary material for: Genetic dissection of main and epistatic effects of QTL based on augmented triple test cross design
Source: PLoS One. 2017 Dec 14;12(12):e0189054. doi: 10.1371/journal.pone.0189054 (PMC5730204; doi:10.1371/journal.pone.0189054)
Supplement: S9 Supporting Information — (ZIP) [file pone.0189054.s009.zip › z5_1050_0.5_10.csv]

292.66	293.99	292.08	294.3	292.68	295.58	293.06	293.41	296.2	293.71	293.94	293	292.35	294.87	289.89	295.19	294.83	297.33	295.16	296.89	295.81	294.4	294.71	293.14	295.52	293.78	291.94	294.42	294.89	294.25	294.83	295.89	292.13	294.93	295.65	293.94	297.12	294.84	292.51	294.74	296.21	293.54	292.64	293.42	291.92	293.22	295.29	292.77	297.04	293.5
316.59	313.8	314.56	315.7	314.02	313.83	315.61	316.03	317.75	314.56	313.73	314.89	313.87	314.69	315.17	313.92	316.32	314.78	315.38	315.19	314.89	315.17	316.33	313.75	311.95	315.32	313.09	316.48	312.11	313.67	316.12	317.36	314.71	314.99	315.4	312.11	316.64	315.54	315.22	313.67	315.69	314.86	314.41	315.03	316.43	317.13	313.9	312.47	315.36	314.91
299.86	299.87	299.58	299.38	302.8	302.32	303.42	298.14	298.43	301.26	299.38	302.69	298.32	299.79	299.11	300.21	298.76	303.14	300.21	300.6	298.73	301.2	299.91	302.93	302.43	302.25	300.79	299.99	302.72	300.04	298.67	301.62	300.78	300.27	300.05	301.63	300.59	300.43	299.48	300.56	299.85	298.89	300.03	299.9	298.1	300.4	300.8	301.22	300.23	301.27
300.33	299.68	301.05	300.14	301.87	305.22	303	299.91	300.86	301.78	300.91	300.7	298.27	300.08	299.74	302.77	303.31	300.71	298.91	300.49	300.44	303.41	299.97	300.06	301.82	300.13	302.05	300.65	300.9	299.61	304.82	303.57	301.62	301.11	301.55	299.48	300.54	300.72	302.07	299.24	298.97	302.18	300.16	302.29	300.3	301.18	301.69	301.53	300.07	302.05
310.69	311.31	310.61	313.1	310.89	313.4	310.06	310.92	309.72	309.41	312.03	312.21	310.87	311.7	310.89	309.76	313.1	308.46	309.77	310.23	312.12	312.2	313.36	311.97	310.86	311.48	312.63	311.23	309.12	312.83	311	309.97	310.26	310.98	309.14	311.45	311.12	310.04	310.06	310.32	309.94	312.18	310.47	310.85	310.29	313.58	311.1	313.14	311.11	310.2
326.81	328.77	329.97	326.41	328.33	327.6	327.66	328.96	327.72	326.59	325.01	327.47	324.66	328.27	327.72	329.21	328.41	326.66	326.76	328.8	327.84	328.02	328.27	327.76	325.22	331.18	326.61	329.47	328.53	329.74	326.66	330.35	329.15	327.28	328.85	327.52	327.95	326.82	327.64	327.09	328.98	329.7	328.13	326.16	327.22	327.37	327.19	327.66	328.12	329.04
316.19	313.93	316.28	313.66	317.23	314.56	313.84	316.25	316.12	316.81	317.1	315.05	314.23	316.46	317.68	314.44	313.71	314.49	315.5	314.9	312.83	315.43	316.69	317.44	314.44	313.55	313.82	318.22	317.39	314.56	315.7	315.38	315.96	315.08	316.09	316.43	315.45	315.11	315.74	316.89	315.4	316.4	315.02	317.81	317.25	313.9	315.25	316.92	316.45	316.9
301.23	301.05	298.84	299.59	302.67	299.34	299.58	302.18	299.84	302.32	300.29	301.88	300.91	301.87	300.69	301.36	301.37	298.32	302.53	302.24	301.34	301.2	299.1	300.87	301.23	300.78	302.57	303.98	301.32	302.89	301.55	300.18	303.22	299.19	303.85	300.16	300.4	299.83	301.66	301.53	301.91	300.08	298.68	301.63	302.27	298.4	302.58	299.45	301.75	298.95
301.03	304.68	303.23	301.68	303.76	306.1	303.07	302.06	302.32	303.67	303.77	302.18	301.03	305.99	304.85	302.6	303.33	303.92	302.01	303.14	301.58	300.5	303.19	301.87	302.83	303.56	301.09	301.58	300.8	304.38	301.52	301.91	302.19	303.59	301.79	301.75	302.59	305.61	302.47	300.34	305.51	302.1	302.88	302.93	302.55	301.09	299.01	302.41	301.36	303.49
312.28	311.41	314.71	312.34	311.8	311.59	313.27	311.59	309.51	310.99	310.87	311.92	314.28	313.74	312.75	315.14	314.54	312.96	314.67	310.28	315.57	314.25	313.86	314.27	312.35	311.33	314.76	313.73	313.81	314.68	311.79	312.37	313.56	312.53	312.27	314.87	315.66	311.75	312.79	310.67	311.51	313.51	312.13	310.67	312.46	314.01	312.65	313.31	310.83	312.27
304.21	306.44	305.65	305.11	306.94	304.12	303.65	305.03	305.38	305.39	306.4	303.51	305.19	304.56	304.91	303.95	306.3	306.41	306.98	308.01	304.92	305.72	306.36	303.55	303.07	304.37	304.32	304.37	305.95	305.73	303.8	304.24	306.93	304.18	303.76	305.4	301.24	306.32	304.76	305.84	304.12	308.81	306.78	304.6	306.81	302.51	307.55	305.5	305.05	306.1
325.31	323.85	323.45	325.09	325.47	324.14	327.05	324.57	324.98	324.59	325.2	326.8	324.2	325.76	325.42	325.98	329.47	325.12	325.97	321.89	326.38	324.19	325.36	323.56	325	324.4	326.49	326	326.15	325.88	327.18	323.67	325.36	325.45	325.86	326.79	323.72	323.18	326.07	324.53	326.85	327.88	324.68	324.08	326.55	326.05	325.28	327.67	325.47	323.63
303.67	302.53	303.98	303.52	302.65	299.39	302.74	302.92	300.99	303.39	303.54	301.67	302.62	302.99	302.19	300.52	302.33	301.15	304.63	301.5	301.39	305.53	303.07	304.66	302.73	302.93	301.74	302.69	301.84	301.35	302.91	303.95	302.45	302.11	304.91	303.55	306	302.62	305.02	302.46	303.37	302.94	300.66	302.06	304.04	303.56	302.29	303.91	300.26	305.52
304.74	307.05	307.13	307.73	305.26	305.28	304.85	305.89	303.76	305.24	308.78	306.81	302.4	306.78	304.7	303.75	304.72	305.34	304.57	306.79	303.14	304.57	308.11	305.26	304.03	307.72	304.73	306.71	303.41	305.68	305.54	306.39	306.49	305.94	304.61	305.33	304.33	303.82	305.03	303.21	303.01	306.79	307.71	303	305.5	306.11	305.53	303.47	308.32	303.71
302.79	306.41	303.97	304.1	302.43	304.95	302.86	305.29	305.52	300.96	304.97	305.14	306.6	304.03	302.28	304.15	303.23	307.1	305.93	304.41	305.62	303.8	304.1	305.65	304.16	305.15	304.14	306.36	305.46	305.99	306.05	305.25	303.97	304.58	305.02	304.54	305.23	303.17	303.4	304.56	305.23	303.95	304.73	305.15	304.82	304.23	303.27	301.12	300.79	303.56
314.21	313.43	313.2	315.75	315.47	315.17	313.42	314.19	313.33	314.89	313.74	312.31	314.84	315.14	311.47	314.99	312.85	316.54	313.08	313.28	310.82	315.59	312.64	313.84	312.46	314.74	316.25	311.28	313.66	315	313.46	314.66	315.19	313.46	315.56	312.67	315.86	313.02	313.37	313.42	314.74	311.41	315.39	314.31	313.18	315.8	311.35	314.5	315.62	313.83
301.04	298.69	300.39	299.73	300.84	300.41	299.17	301.44	301	303.44	301	298.45	297.36	298.56	298.11	300.06	300.27	297.5	300.33	298.46	300.61	301.28	299.93	299.41	301.21	301.89	300.24	298.92	301.03	297.73	300.22	301.17	301.07	298.55	300.53	300.25	299.56	298.9	299.81	301.03	300.5	298.04	299.52	300.96	300.17	300.12	299.57	298.61	297.51	300.48
302.53	304.43	303.35	304.22	304.49	302.58	302.32	300.82	305.28	303.28	305.13	302.87	302.22	305.06	303.36	302.78	304.01	303.41	303.99	304.47	304.33	303.76	303.44	305.11	302.47	302.64	300.32	303.39	302.63	303.2	306.37	306.89	302.3	302.27	303.49	303.77	303.02	303.3	304.75	302.73	304.6	301.71	303.43	304.01	303.56	302.12	303.94	301.1	304.37	303.99
312.08	314.15	315.69	313.28	313.36	316.38	316.79	313.26	316.67	314.02	314.87	314.7	313.99	314.6	312.66	314.5	315.58	312.49	314.95	315.6	312.33	311.6	314.65	316.74	317.48	314.8	312.14	314.72	314.69	313.02	312.89	315.77	311.06	315.99	311.62	314.59	312.49	316.25	313.41	314.78	313.77	313.87	312.53	313.81	314.91	314.42	314.61	314.26	314.84	315.07
316.79	318.57	316.81	315.97	314.94	318.65	319.32	319.9	318.01	317.51	317.96	317.06	316.27	318.04	318.7	319.2	314.37	318.14	316.35	317.74	318.29	316.52	320.16	319.74	317.39	318.03	320.98	318.51	317.7	319.23	317.91	318.02	318.46	317.69	317.41	316.47	319.4	316.54	317.47	317.13	316.67	320.01	317.78	320.58	315.94	316.43	316.65	320.13	317.23	316.88
315.91	315.75	315.39	316.56	316.76	317.76	317.56	317.14	318.53	314.78	316.14	315.72	315.45	318.87	315.37	319.2	319.45	317.05	316.89	317.66	317.04	317.88	319.4	317.35	315.51	315.01	315.53	320.27	319.76	317.07	318.25	315.57	316.34	314.64	315.6	316.68	315.43	316.65	317.53	318.54	314.55	317.46	318.01	316.19	314.85	315.86	316.21	316.5	315.92	317.59
312.34	310.11	313.67	311.26	311.96	312.2	312.02	312.84	312.27	313.67	313.86	312.69	312.68	314.06	311.43	313.41	310.22	315.25	311.79	310.35	313.61	314.3	313.17	313.5	314.13	314.18	316.11	314.5	313.42	313.51	314.05	310.29	313.06	312.84	313.52	315.63	312.02	311.08	311.01	310.58	315.45	312.13	311.7	314.05	313.21	313.32	313.58	316.39	312.52	310.24
307.21	303.57	306.28	306.27	307.24	303.85	305.36	304.91	305.69	303.81	305.94	308.61	304.42	304.73	304.6	306.06	306.25	304.14	305.34	306.81	306.68	305.3	307.07	304.4	304.89	307.74	305.8	304.21	302.64	306.58	307.92	308.89	307.65	306.49	305.3	304.83	305.45	306.78	303.69	307.6	305.5	307.05	305.14	305.54	304.92	307.78	303.07	306.8	307.13	305.7
318.02	315.37	317.39	318.32	317.34	315.6	316.36	316.99	317.28	319.11	317.5	317.14	318.92	314.55	316.35	317.86	315.09	319.19	317.36	318.27	319.69	318.44	317.96	317.81	317.81	317.85	316.36	316.47	317.93	318.12	317.47	317.33	315.17	316.08	322.64	317.93	316.51	317.63	317.78	314.52	316.51	317.68	316.2	317.78	317.62	319.51	318.97	315.1	316.06	320.78
302.13	301.33	302.49	304.35	302.98	304.14	303.7	307	302.96	304.08	303.11	300.76	302.98	303.35	305.43	304.2	303.06	303.48	304.29	301.3	302.02	303.63	301.27	302.69	303.48	303.6	300.93	304.32	301.43	304.59	303.92	303.19	302.78	302.25	302.09	303.25	303.44	301.54	303.95	303.17	305.35	304.31	303.31	302.38	304.31	302.37	303.22	302.83	301.8	301.53
304.58	302.47	299.91	303.99	301.48	303.83	304.05	301.28	302.14	303.2	304.9	303.62	302.71	304.69	302.36	303.04	303.44	304.51	304.49	301.72	303.58	302.43	303.72	305.33	304.68	303.3	305.61	304.13	301.83	302.68	301.68	303.49	304.38	304.49	302.32	303.41	303.02	303.48	303.21	301.06	304.1	305.48	302.37	304.56	301.6	303.12	302.27	306.41	304.17	303.68
313.84	311.51	314.51	313.17	315.64	313.09	317.21	314.32	313.39	314.13	314.74	313.11	315.21	311.33	313.4	315.97	314.92	313.3	315.44	312.5	315.28	315.14	314.4	315.5	311.95	313.76	314.11	317.48	312.47	310.79	313.67	313.98	315	314.8	312.59	314.96	313.85	312.29	314.29	311.97	313.17	315.18	313.33	312.56	313.6	313.8	311.37	312.23	313.31	314.49
310.66	313.11	313.73	312.41	311.03	311.83	311.5	311.44	311.88	315.2	312.76	315.22	312.16	312.05	312.87	312.47	312.32	313.39	311.11	313.64	312.81	312.99	309.65	310.43	311.75	311.42	312.45	312.34	314.09	311.07	311.53	315.33	314.78	313.19	312.52	313.52	311.48	311.8	311.15	312.93	312.2	311.85	311.98	311.61	311.35	312.1	313.2	312.4	311.26	313.23
314.19	313.59	313.42	315.11	315.25	312.35	313.63	314.19	316.96	316.77	313.48	314.05	315.87	313.99	316.43	317.5	313.42	315.05	314.72	315.43	313.72	315.18	315.62	314.02	317.21	316.16	314.17	313.41	315.43	313.81	315.52	314.07	314.51	315.2	315.78	315.53	315.18	315.46	317.32	314.57	312.69	314.73	316.23	317.35	314.55	312.36	314.27	316.02	315.21	314.27
302.47	301.49	303.35	303.5	303	300.96	303.09	304.47	303.38	304.14	302.3	302.87	302.05	301.4	301.19	302.93	301.31	301.88	301.66	303.07	304.4	303.53	302.05	302.91	302.65	301.11	304.05	300.96	303.27	304.23	302.95	303.74	302.85	304.14	304.05	300.64	303.91	303	301.94	300.34	303.66	302.26	306.32	302.91	302.7	301.15	302.13	302.06	305.87	303.32
296.01	294.92	290.75	292.3	294.38	296.48	293.62	296.06	293.43	295.01	294.26	295.24	293.39	294.6	293.69	294.54	294.61	293.81	294.96	296.71	292.05	293.46	293.99	295.48	293.08	296.82	292.03	293.2	293.89	293.92	292.97	294.97	293.73	294.59	294.13	293.23	291.18	293.29	294.92	296.04	296.38	292.75	293.82	294.28	293.28	294.31	292.24	295.26	294.64	293.89
316.35	316.06	314.99	316.32	312.23	318.25	317.11	314.74	315.68	313.59	315.78	315.95	315.09	313.58	317.02	317.44	313.41	315.75	316.61	313.82	316.89	315.77	314.64	313.65	315.62	316.18	318.62	319.31	317.61	316.86	317.11	316.37	316.42	314.85	315.4	317.37	314.79	315.66	316.49	316.65	313.68	316.24	315.2	314.9	315.18	315.15	315.97	316.48	314.85	317.1
317.59	320.56	319.77	320	321.46	317.98	317.32	315.48	319.31	316.47	320.07	318.2	318.49	319.1	316.13	317.59	322.37	320.29	318.08	320.37	319.82	318.11	320.15	320.2	317.29	319.74	320.58	318.91	319.8	319.68	317.72	319.03	319.93	318.34	319.92	318.38	317.82	316.17	320.22	317.19	317.95	317.05	318.38	317.1	323.03	318.53	316.1	316.9	320.55	320.96
303.81	306.72	305.6	307.81	303.93	305.77	308.24	305.97	306.65	304.95	303.88	303.31	304.35	303.85	304.57	305.2	306.56	306.03	306.29	304.66	306.08	303.81	306.15	304.47	305.66	302.04	304.65	306.81	307.37	302.74	304.24	305.15	304.04	305.89	304.61	302.57	307.92	302.84	304.82	303.94	306.11	305.31	305.75	306.1	304.65	303.53	304.64	302.63	304.31	307.5
294.84	295.79	296.32	295.23	295.61	293.6	294.95	294.8	292.67	295.68	295.73	295.63	296.78	295.02	293.19	296.52	295.16	298.13	297.1	295.35	292.59	295.97	296.67	294.44	294.11	295.42	293.53	294.75	294.06	295.24	294.71	294.88	294.27	294.53	296.76	291.86	292.16	293.08	293.88	294.76	296.03	292.58	297.54	295.82	293.6	294.39	294.76	298.07	298.33	298.15
315.32	314.96	316.58	315.23	314.42	315.42	314.73	314.75	314.71	316.86	315.2	315.45	316.49	314.06	312.38	312.5	313.84	315.78	315.17	313.28	313.63	313.22	313.98	315.72	314.9	312.77	314.98	317.15	314.96	314.29	312.21	312.77	314.42	313.9	315.8	312.95	316.26	315.44	316.11	316.09	314.01	316.04	315.78	314.17	312.61	312.72	315.75	312.33	318.06	314.43
303.92	304	302.01	303.88	303.52	303.91	303.93	301.93	302.26	302.57	302.04	303.58	304.84	304.71	302.85	304.09	303.23	302.8	302.88	303.82	304.84	304.11	301.78	303.31	304.26	302.61	302.37	303.97	304.64	305.36	302.07	307.56	302.48	300.36	305.34	304.27	304.28	303.08	305.79	305.29	305.34	303.06	304.37	300.96	301.41	302.98	303.16	303.41	304.41	302.79
308.1	306.39	306.11	306.04	307.1	306.8	305.47	306.99	306.74	307.53	305.83	307.79	305.26	307.59	307.44	306.95	308.15	306.37	305.5	306.65	303.42	305.11	304.95	304.42	303.74	306.45	307.16	304.02	306.77	306.09	304.78	306.46	303.98	305.76	306.63	305.25	305.7	306.85	307.17	305.4	307.38	306.37	307.02	303.74	306.71	308.7	305.85	306.48	306.5	307.33
313.94	315.15	314.24	313.39	314.16	313.02	314.03	314.42	312.21	315.25	314.22	312.33	314.22	314.1	312.05	314.69	316.67	314.42	313.93	312.35	311.72	314.52	314.8	313.09	310.59	314.09	314.12	311.34	314.98	311.11	314.21	315	313.48	314.49	314.45	316.27	314.47	311.64	313.76	315.71	311.57	314.51	312.4	312.69	313.17	316.23	312.52	313.89	311.85	313.48
303.81	303.79	304.11	303.5	305.04	302.76	303.03	302.51	303.16	304	301.22	304.4	306.58	301.69	303.08	304.67	303.16	303.91	304.58	304.96	304.04	305.99	304.43	306.6	303.01	302.99	303.54	304.99	303.91	301.37	303.39	302.69	301.24	304.11	303.66	303.99	303.72	305.16	303.54	300.65	299.83	302.98	304.19	306.75	304.03	304.33	302.67	302.49	303.33	303.05
309.17	309.89	313.49	312.08	312.09	311.21	309.16	310.07	310.87	309.39	308.66	310.62	311.45	311.09	311.86	310.64	311.7	312.96	312.69	312.58	312.26	310.05	311.95	311.81	310.58	312.46	311.37	312.42	308.76	309.3	312.91	310.39	311.83	313.16	310.89	309.32	312.2	311.42	311.98	311.24	308.87	310.83	309.08	312.64	312.71	312.94	309.7	311.65	310.85	311.07
301.31	303.3	303.97	302.22	302.46	302.45	301.76	300.52	303.18	302.81	304.03	303.95	302.27	301.44	304.67	304.56	302.32	301.8	302.69	300.85	303.01	305	301.9	306.21	303.62	300.02	302.28	304.62	301.55	304.2	301.07	302.99	305.01	304.41	303.26	302.93	306.27	301.93	302.13	302.23	302.8	302.38	303.83	303.93	302.75	304.35	303.94	304.77	301.08	302.35
291.96	293.42	292.82	293.62	294.99	293.04	295.15	297.47	294.38	293.74	296.49	296.23	292.54	294.51	290.26	291.44	295.1	294.15	295.08	294.62	293.29	293.8	293.8	296.78	292.76	293.38	292.25	293.78	292.38	293.07	295.56	295.71	294.22	293.95	294.06	292.92	295.4	293.23	294.22	292.31	294.32	295.07	293.29	296.58	296.37	294.99	290.9	291.86	292.65	294.72
314.3	313.56	315.26	315.02	313.13	311.07	315.8	315.03	313.28	312.11	312.97	314.45	310.57	313.57	312.74	309.98	314.47	311.76	311.34	312.72	314.75	313.5	311.88	313.58	315.15	312.89	314.52	313.12	313.43	311.17	313.61	311.74	312.53	312.27	311.33	312.65	311.34	312.04	311.91	311.96	313.93	312.87	311.48	312.55	312.35	313.43	313.56	314.63	313.81	311.47
328.88	328.45	328.54	324.81	327.05	327.05	327.26	329.91	328.69	328.94	326.79	328.22	328.46	328.28	325	328.41	329.27	327.08	326	326.8	329.98	328.83	328.98	328.76	326.6	329.4	328.57	327.53	327.1	329.25	329.28	325.78	326.96	327.85	327.19	326.39	329.22	331.5	326.07	327.63	326.81	326.98	328.97	327.14	327.71	327.65	328.95	330.63	328.94	325.97
311.72	314.45	315.17	314.03	311.55	312.52	313.83	315.19	315.4	316.92	315.86	313.46	315.91	316.66	312.37	313.27	315.18	313.77	316.9	313.08	315.45	314.31	315.89	314.55	315.93	313.14	315	313.1	316.14	314.15	317.55	311.96	314.98	313.48	315.42	312.52	311.51	312.98	313.26	315.67	315.25	313.58	311.61	315.38	315.36	313.92	313.42	318.55	315.7	316.56
306.3	307.33	308.18	305.97	304.79	309.9	305.39	308.98	306.5	307.51	307.55	309.18	306.19	306.57	305.56	306.96	304.54	304.46	307.53	307.13	307.29	306.61	309.48	307.9	306.59	306.28	304.94	308.32	308.07	305.57	306.27	305.81	305.18	306.64	304.2	305.41	306.96	306.35	305.53	308.03	307.82	307.18	307.09	305.74	306.57	306.34	307.24	305.17	305.4	307.82
311.29	314.78	313.81	313.12	310.66	314.14	310.63	311.7	311.62	312.96	314.7	313.28	313.87	312.69	310.4	311.7	310.62	313.36	312.3	311.93	311.27	313.42	310.15	315.1	310.63	311.12	310.14	313.82	314.9	313.54	312.33	312.43	312.35	310.5	313.76	309.82	312.78	313.28	313.51	313.61	313.36	311.53	311.66	310.16	314.56	311.62	312.05	315.29	311.69	310.63
304.47	302.78	302.61	303.24	302.39	302.46	305.76	302.58	304.69	302.56	305.9	303.83	303.55	303.3	303.65	303.39	304.4	302.75	305.16	305.65	302.41	303.2	302.58	303.69	304.51	303.01	302.67	302.99	304.94	304.21	305.05	303.89	302.04	304.62	303.98	304.73	304.36	304.28	302.58	301.57	304.23	305.27	305.7	303.06	302.28	304.4	303.92	305.77	302.06	302.67
300.41	302.49	301.85	303.15	300.4	301.28	302.54	299.86	302.49	301.72	302.73	297.54	301.96	302.1	300.7	300.33	300.14	302.18	302.14	300.63	300.1	300.95	303.38	302.21	298.9	301.69	300.61	300.11	299.12	299.92	300.3	300.14	298.82	299.51	300.98	302.92	301.28	300.12	297.74	302.16	301.42	299.72	300.01	301.04	302.29	301.98	299.05	299.34	301.95	300.25
305.77	304.22	305.12	306.24	303.29	303.88	305.22	303.27	306.1	307.02	301.73	301.53	306.23	302.95	305.69	302.32	305.08	305.36	302.32	303.68	304.11	305.37	302.85	303.6	305.07	303.08	304.27	305.92	303.08	305.03	304.6	304.19	304.84	304.88	303.36	306.94	307.49	304.04	307.46	304.52	302.27	304.68	304.9	305.98	305.82	303.92	303.93	303.56	304.33	303.53
316.96	315.45	315.71	318.74	314.42	315.81	316.06	315.84	317.75	317.93	319.69	314.21	317.9	318.3	316.88	315.5	318.52	315.33	318.7	317.43	317.33	318.97	316.57	316.13	318.5	317.19	313.16	318.34	315.32	318.95	317.95	316.94	316.49	316.43	316.25	317	316.65	315.1	314.16	317.49	318.37	313.23	315.45	315.64	316.42	317.02	316.66	314.48	317.33	320.59
305.93	304.63	307.17	305.32	306.29	306.3	307.03	304.43	305.83	307.4	305.51	305.91	306.72	306.39	306.52	305.68	304.97	305.95	304.49	307.29	306.32	302	305.85	305.46	306.56	305.15	306.78	305.13	306.05	306.53	305.82	307.05	306.98	305.09	306.5	307.03	303.75	304.83	307.73	307.16	306.13	304.4	306.07	305.22	308.48	304.16	305.63	305.25	304.77	308.31
312.31	313.08	311.43	312.48	311.78	311.99	311.67	311.66	310.6	308.67	311.93	310.3	311.3	314.32	311.25	314.97	311.29	314.27	313.63	311.4	309.21	312.39	311.75	313.49	309.99	312.03	310.81	313.42	310.68	311.38	311.79	312.27	311.67	311.94	310.69	309.41	310.87	312.09	311.93	312.21	310.54	312.62	311.35	311.81	310.98	313.36	312.42	312.82	309.45	308.2
312.15	315.69	309.84	314.33	313.96	312.72	313.76	313.81	312.3	311.72	311.14	313.22	313.11	315.23	310.93	311.55	311.82	310.05	312.12	314.07	312.82	310.16	309.56	313.45	312.78	312.39	313.52	312.82	309.98	310.37	313.98	313.05	312.83	312.27	313.51	312	311.04	310.74	312.53	313.37	314.13	311.68	311.93	311.48	309.02	312.56	313.41	313.02	312.24	313.89
318.19	316.76	317.65	319.1	317.71	319.11	317.79	318.72	318.68	320.39	315.93	316.27	319.39	318.71	317.23	316.35	317.09	317.71	317.52	317.75	318.04	319.74	319.57	318.72	318.51	319.78	317.21	317.74	319.31	320.89	320.43	319.39	318.38	318.14	318.11	319.69	319.39	318.54	318.73	318.01	320.18	317.85	317.32	319.4	320.63	319.38	320.38	319.97	318.78	319.69
316.7	319.67	318.33	319.09	318.73	319.43	319.01	315.83	316.31	317.14	317.46	319.2	318.55	315.44	320.03	316.15	320.58	320.5	317.54	319.4	317.43	316.39	319.99	319.85	316.18	319.31	316.91	317.7	319.27	317.03	318.31	318.35	319.43	318.4	320.05	317.91	316.46	315.4	315.66	317.83	318.3	317.4	316.34	316.44	315.93	318.55	318.77	318.43	319.16	319.53
314.31	316.07	311.71	316.58	315.95	311.77	314.44	314.94	316.41	313.24	314.15	316.06	314.57	314.07	318.26	315.77	313.64	312.75	314.83	316.39	313.96	313.51	314.22	316.08	315.59	316.82	315.28	316.78	315.06	315.34	314.99	314.74	313.19	315.91	314.5	313.97	316.35	314.85	314.53	314.28	314.03	311.87	312.78	315.51	316.08	313.1	313.67	313.77	315.02	314.03
306.39	302.88	305.33	306.78	305.27	306.09	306.85	306.64	308.43	305.93	307.27	304.29	305.72	305.1	306.65	305.1	306.63	306.68	303.6	303.96	307.55	306.32	307.71	303.63	306.29	305.58	306.13	305.07	304.66	304.33	307.74	302.65	303.1	304.51	307.78	306.53	305.37	306.13	307.57	305.54	306.17	303.89	304.31	306.73	306.67	304.04	304.81	303.91	305.83	305.14
304.76	305.2	302.94	303.71	301.15	305.29	302.96	299.83	301.93	304.19	303.87	304.53	302.33	303.65	303.15	302.81	302.6	304.57	300.67	303.51	302.64	304.48	304.29	301.11	305.04	303.55	304.95	302.42	302.91	302.33	304.7	306.05	304.16	304.26	303.98	304.25	305.64	303.96	304.44	302.8	304.29	304.67	304.51	304.81	300.93	303.85	304.51	303.33	303.53	303.99
308.88	307.07	308.53	306.77	308.58	307.59	308.56	308.81	309.55	307.89	309.02	308.87	311.1	307.44	311.04	309.87	310.7	309.28	308.54	309.92	308.26	306.05	307.97	308.94	307.35	305.93	310.14	307.02	309.23	310.92	311.66	308.84	307.25	308.04	308.21	306.28	309.99	309.7	307.34	307.56	309.77	309.38	309.41	310.51	310.65	308.74	307.97	309.38	306.63	309.37
305.87	306.3	303.23	304.79	305.73	303.12	304.58	305.79	305.85	303.96	304.97	306.51	304.89	304.95	302.17	303.96	304.88	306.46	305.35	304.67	304.49	303.47	304.78	306.6	306.06	303.49	304.88	302.96	305.02	308.1	304.21	303.44	305.52	304.61	303.64	306.72	305.63	306.16	304.72	303.7	306.09	304.26	303.31	305.89	303.36	305.19	304.78	306.28	306.69	306.39
312.02	314.08	315.12	314.73	314.7	313.62	314.09	314.1	314.39	315.34	314.9	317.22	313.79	313.85	316.4	314.53	313.03	316.45	314.28	314.45	314.1	312.52	312.67	313.91	314.51	312.07	315.27	312.33	311.66	313.48	312.75	314.5	313.81	313.94	312.27	315.59	314.23	313.34	313.63	314.05	313.84	314.19	313.33	314.27	312.23	313.09	312	314.12	313.64	311.76
325.5	326.08	327.46	324.14	324.83	325.57	323.78	326.33	325.04	326.18	324.06	323.14	326.71	324.34	327.24	325.15	324.35	326.23	326.8	323.81	324.53	326.66	325.54	323.99	325.25	325.61	325.53	324.52	325.18	326.43	327.32	325.92	326.44	327.04	323.98	323.9	328.5	323.64	322.09	323.65	325.77	324.38	324.87	326.3	326.14	326.21	324.03	324.09	323.22	324.06
294.71	295.73	295.46	293.96	293.43	295.7	295.18	295.18	292.4	293.72	293.03	296.33	291.65	297.87	292.87	295.23	294.57	294.04	296.15	293.64	296.38	292.87	295.08	296.35	294.23	292.64	294.81	294.91	294.54	296.98	295.87	295.93	294.44	296.05	295.51	295.53	294.27	293.98	295.46	294.9	294.91	295.91	293.74	295.63	296.97	293.8	294.87	296.28	295.9	296.19
326.52	327.54	328.09	328.34	329.84	327.63	330.93	329.18	328.44	329.04	326.83	328.9	329.22	324.74	330.01	328.41	327.18	328.91	329.4	330.22	326.51	325.09	329.72	326.5	326.75	328.12	327.4	328.24	329.14	327.32	327.7	326.85	329.44	327.73	328.37	327.81	326.68	325.8	326.69	325.85	327.59	327.92	327.7	327.3	330.08	328.15	330.88	328.23	326.84	328.85
305.48	308.86	305.91	307.08	309.47	307.96	306.67	307.13	307.27	305	306.77	308	306.69	304.48	305.62	308.03	307.3	307.79	308.35	307.35	307.41	310.61	307.37	305.46	308.62	305.63	304.74	308.62	306.55	307.95	304.57	311.1	306.93	306.33	305.85	307.9	309.46	306.84	306.32	306.96	307.62	306.93	308.22	307.6	307.72	305.66	310.43	306.47	306.6	307.91
310.3	309.39	310.82	309.17	308.55	310.14	310.24	308.2	312.42	310.92	310.72	311.64	309.47	310.56	308.47	306.54	309.89	310.11	312.93	308.68	313.14	309.72	309.49	311.7	310.74	313.14	312.17	310.42	309.79	312.33	311.64	310.7	310.08	313.09	311.08	309.45	310.39	309.92	311.48	310.08	307.9	313.09	310.36	312.87	310.13	310.9	311.33	311.41	308.22	310.6
311.19	314.31	312.4	313.26	311.75	311.83	315.78	312.38	313.47	312.1	311.99	312.68	313.81	311.65	310.66	311.61	312.88	312.83	313.69	312.05	313.49	312.43	311.72	312.36	311.18	315.3	313.27	314.72	311.59	311.51	312.67	314.29	313.22	311	312.96	313.74	309.84	314.7	312.17	314.1	311.63	310.86	313.96	311.7	313.84	313.6	311.3	313.64	314.17	310.47
293.83	293.68	293.99	292.99	292.76	291.32	294.2	293.89	294.99	292.78	296.06	293.47	296.49	294.99	295.85	297.68	293.34	294.76	294.08	297.4	295.17	294.32	293.42	291.96	295.11	293.58	295.45	293.29	295.62	292.81	293.04	291.96	295.8	293.27	293.56	294.33	294.72	293.67	293	290.54	293.39	294.2	295.64	292.78	295.02	294.15	293.54	294.47	293.45	293.56
306.41	305.34	307.29	306.09	309.3	306.72	309.8	307.2	305.56	305.97	308.74	307.27	307.68	306.09	307.91	306.72	306.94	307.74	306.76	306.23	307.69	306.45	309.05	305.87	307.09	305.4	310.66	305.59	307.85	306.23	305.92	309.96	307.85	308.57	307.84	306.18	305.01	307.16	307.78	309.61	306.34	306.63	304.7	305.98	305.13	306.69	309.59	306.5	309.97	309.03
326.47	322.08	323.89	327.05	327.43	323.12	325.36	323.91	326.13	323.81	324.64	325.3	326.21	324.04	323.05	322.82	324.46	324.32	325.71	324.8	325.05	322.38	323.61	326.23	325.29	323.15	326.4	325.09	328.09	324.53	325.68	325.62	323.61	326.99	322.19	325.8	324.86	324.5	323.86	326.38	324.89	323.69	323.87	325.59	328.17	324.43	323.66	326	324.83	326.51
304.67	304.4	307.77	303.58	306.5	304.74	305.96	305.99	306.8	304.21	305.57	305.59	305.51	305.15	304.54	302.72	305.48	301.32	302.51	303.46	303.96	307.5	303.86	306.18	304.83	305.69	305.33	306.23	305.68	307.2	304.38	303.85	304.21	304.54	304.35	305.83	304.05	306.49	304.83	306.88	307.78	303.98	305.74	304.97	304.17	306.34	306.08	303.56	302.77	305.75
316.2	315.24	318.43	318.1	315.53	314.63	314.65	317.73	316.98	317.97	316.37	317.45	314	317.82	318.96	317.82	319.49	316.31	313.98	316	316.97	317.15	316.32	317.75	318.51	314.74	315.41	314.25	316.06	317.1	318.07	316.92	316.31	315.95	317.69	315.59	318.3	315.8	316.93	317.2	315.6	316.76	316.67	317.91	315.73	316.13	316.65	316.61	318	315.79
313.48	314.22	312.1	313.34	310.81	311.97	312.62	311.87	314.28	313.34	314	313.79	314.15	314.47	313.76	312.25	311.83	311.73	311.91	310.1	311.9	310.91	312.26	313.66	312.03	313	314.12	313.66	312.8	311.39	311.13	312.7	312.17	312.48	312.01	310.66	312.31	313.05	314.05	311.57	311.56	313.84	311.55	312.49	310.84	314.05	312.73	312.72	311.43	311.62
309.51	308.49	309.85	308.94	306.89	308.27	308.97	309.2	307.97	309.5	310.03	312.08	306.7	310.97	310.15	307.69	307.17	308.76	309.96	310.39	310.24	308.97	307.36	309.9	308.24	306.06	309.82	307.22	308.65	310.19	308.41	308.04	309.82	311.94	309.75	308.44	306.41	307.08	307.7	309.35	311.7	311.36	308.48	308.47	309.78	310.31	311.48	311.84	308.86	307.4
306.89	304.25	304.48	306.9	304.51	303.55	306.42	303.44	302.94	306.27	307.06	303.36	305.08	306.7	304.58	305.33	303.62	307.6	306.08	306.3	305.05	306.22	304.57	303.78	306.29	304.85	305.34	305.31	305.41	306.49	304.02	304.15	303.46	304.81	305.22	303.67	308.76	304.47	305.23	302.23	306.93	305.75	303.95	306.79	303.98	305.49	305.97	306.82	305.9	304.81
306.27	307.52	304.57	306.29	306.81	307.11	307.14	305.36	310.53	306.47	306.84	307.42	303.03	304.44	306.13	306.92	305.77	304.94	304.69	305.45	306.56	305.51	305	306.22	306.22	305.35	304.71	306.34	307.57	306.17	306	306.41	307.31	303.7	307.21	305.75	306.39	306.01	308.32	305.49	307.61	305.59	304.95	304.87	305.26	307.29	307.04	305.05	305.59	304.14
316.32	318.27	318.03	319.07	317.01	319.08	317.43	316.41	317.97	316.88	318.39	316.38	318.9	318.9	316.92	320.38	319.37	318.12	317.82	317.6	318.11	317.69	318.43	320.11	319.08	316.43	317.9	319.13	316.16	318.88	319.74	318.71	318.21	318.04	318.51	319.14	317.64	318.82	317.09	316.6	315.89	319.67	319.33	318.54	319.37	318.92	317.98	318.45	317.84	318.78
314.92	311.42	311.9	315.79	315.96	316.7	316.22	313.74	315.37	313.9	315.19	316.25	315.65	314.78	314.52	314.82	314.88	313.59	314.22	315.8	312.97	317.32	315.7	316.82	315.2	312.23	315.46	314.67	314.92	314.32	315.87	313.66	316.74	314	313.54	314.98	316.54	317.78	314.93	314.58	313.54	314.4	316.34	315.4	312.93	314.9	314.91	316.23	317.61	314.85
329.9	329	328.33	326.98	325.86	326.73	328.47	327.42	329.6	326.84	329.72	328.56	328.82	329.98	327.13	326.36	328	327.39	329.25	329.02	329.12	330.33	329.98	328.13	326.71	329.25	327.78	328.61	328.7	329.73	327.73	328.19	326.52	327.14	326.38	326.09	327.99	324.54	327.66	326.1	325.21	327.5	329.86	326.76	330.3	326.1	329.79	328.12	327.28	325.38
316.77	317.36	318.86	320.77	319.02	318.19	318.37	316.96	317.03	318.62	317.53	318.96	320.91	317.4	320.88	318.05	319.41	316.09	316.33	318.96	318.61	320.53	315.77	319.62	317.97	317.8	318.12	315.45	317.76	315.02	315.25	316.03	317.63	318.38	317.58	316.79	319.02	316.8	319.31	319.16	317.54	318.45	319.37	316.83	317.79	319.69	318.92	321.23	317.42	320.1
317.5	319.09	317.96	315.72	316.73	316.25	315.75	318.59	318.06	315.89	321.33	317.5	318.6	318.31	318.22	317.35	320.05	317.68	318.83	315.57	319.51	316.9	318.51	317.71	319.69	318.63	317.68	319.77	318.37	316.79	317.99	316.43	319.56	315.38	319.07	318.32	318.41	316.19	316.47	319.03	319.04	314.13	316.9	320.24	317.15	319.21	318.4	318	320.83	318.69
305.57	310.92	308.23	309.81	309.64	310.04	311.45	309.26	309.5	309.35	309.38	309.07	310.54	308.11	308.43	309.58	309.1	307.41	310.38	307.52	309.76	310.95	310.76	311.14	309.37	306.86	308.54	306.43	311.66	311.73	309.9	308.07	310.11	307.76	305.46	305.96	311.05	308.48	306.56	308.03	307.94	308.91	307.79	309.09	307.55	308.67	308.72	307.98	309.46	309.91
303.85	301.05	300.36	304.77	302.71	304.02	304.79	303.96	306.2	302.96	303.68	302.13	306.33	303.82	304.65	303.44	304.03	302.59	305.55	302.72	303.49	302.72	304.97	303.22	302.72	301.99	303.6	303.89	303.91	303.26	302.37	303.1	303.51	304.32	302.4	302.47	301.73	303.12	303.14	304.61	305.73	303.14	306.45	304.05	302.21	302.2	304.1	303.96	304.26	304.98
308.28	309.69	313.41	309.62	307.77	311.72	308.76	307.36	310.58	310.11	309.2	308.81	306.28	309.69	308.82	309.25	310.52	312.27	309.97	312.92	310.66	311.99	307.84	308.54	310.33	309.14	308.66	310.1	310.32	307.59	311.88	312.73	311.95	310.21	309.65	309.54	307.65	310.51	308.38	312.03	311.71	309.38	310.42	311.33	309.16	311.1	309.08	309.83	307.91	310.15
304.24	302.06	299.11	302.71	304.03	301.44	305.57	303.24	303.52	304.35	301.74	301.69	302.37	301.87	303.39	301.11	303.84	303.55	300.94	303.43	303.38	301.91	300.95	305.09	302.87	304.27	304.51	302.98	303.06	304.19	301.68	301.66	301.72	302.08	303.08	302.71	302.56	306.74	302.82	302.15	302.85	304.13	303	305.01	305.29	302.56	304.24	302.92	303.76	302.89
304.59	305.54	307.1	303.59	305.77	306.81	304.67	304.7	304.63	307.82	304.12	305.17	303.89	304.38	309.58	303.56	302.06	304.41	302.91	305.8	303.44	305.52	303.87	306.14	306.06	304.5	305.42	306.33	307.5	306.61	303.21	303.38	304.55	305.07	306.37	306.54	304.91	303.53	305.63	303.62	305.08	303.04	306.18	302.7	305.49	305.86	306.1	302.65	304.68	305.96
302.57	303.46	301.78	304.48	301.41	305.42	304.05	303.16	302.36	304.7	303.83	303.39	304.22	304.84	302.58	305.01	304.17	303.39	303.84	302.63	301.77	300.23	302.99	304.03	305.48	304.32	303.59	303.29	305.97	303.88	301.18	304.85	305.98	304.41	303.06	302.38	302.95	300.81	304.71	301.13	304.24	302.2	302.01	305.61	305.3	306.39	304.34	303.75	300.63	303.93
321.84	316.83	318.57	316.96	319.01	319.45	318.9	319.34	317.26	318.72	317.65	317.78	317.22	319.82	319.55	317.01	319.34	317.53	317.04	318.39	317.07	318.21	319.92	320.8	321.78	318.14	320.57	317.84	317.77	318.72	323.11	318.11	321.15	319.35	320.03	322.27	319.81	320.82	319.27	320.3	320.22	321.24	321.01	320.27	322.14	321.47	322.87	319.3	319.55	318.97
305.01	303.21	306.95	302.6	308.88	303.72	304.62	306.23	306.58	304.85	302.96	305.23	305.58	306.57	305.63	304.77	304.99	304.27	303.87	308.44	303.54	306.57	303.66	305.01	305.73	305.27	304.66	305.13	304.69	305.6	306.82	304.41	306.66	306.27	304.27	305.28	305.69	305.03	305.27	304.11	306.26	305.58	304.81	309.08	307.03	303.86	307.42	306.15	307.48	305.81
306.43	308.32	306.01	304.94	301.78	307.17	307	306.62	306.07	308.73	308.63	303.73	306.62	306.21	304.2	308.63	306.88	306.51	306.73	307.79	304.07	306.43	310.41	308.77	308.37	305.81	304.82	305.58	305.01	307.69	306.84	306.75	307.07	306.94	307.64	306.5	306.28	309.47	306.99	309.33	304.23	307.44	305.77	308.36	308.51	308.45	308.4	307.3	306.39	307.87
306.22	307.17	309.41	309.46	310.04	309.02	309.2	307.16	309.58	311.97	308.69	310.41	308.87	309.41	309.98	307.72	308.46	308.59	307.26	308.78	306.11	310.44	308.26	308.84	310.03	307.91	307.99	307.32	308.25	306.94	309.03	307.26	308.16	310.03	309.36	309.53	310.09	306.89	308.66	307.9	308.36	310.84	308.95	311.52	309.64	308.56	309.38	308.59	310.47	307.27
301.98	303.39	302	300.33	300.19	301.18	303.72	303.72	299.82	303.6	301.75	300.25	301.16	302.22	301.15	301.36	305.43	303.23	302.71	301.32	302.23	300.78	303.35	300.67	302.34	301.24	303.65	303.66	303.51	303.46	300	304.85	303.55	302.36	303.48	300.36	303.96	303.85	300.79	300.5	304.86	300.43	302.57	302.67	304.35	303.03	301.44	302.08	302.6	303.66
310.61	310.77	309.99	310.63	308.35	308.35	309.18	310.92	310.63	309.08	309.85	308.5	310.76	310.3	309.18	309.72	311.11	307.94	309.09	311.22	307.62	310.53	307.58	310.77	309.91	310.89	309.12	309.69	309.36	309.04	308.06	309.1	309.58	310.06	309.03	308.98	310.21	311.16	309.1	310.97	310.83	309.55	310.49	309.73	309.71	309.72	310.12	309.07	312.57	310.77
300.35	300.07	300.68	301.38	301.5	301.98	303.28	301.05	302.92	300.56	301.4	299.33	299.32	300.27	300.82	299.91	297.83	299.36	301.24	302.1	299.89	300.17	298.48	302.61	302.24	300.69	301.6	300.74	300	302.17	302.22	300.88	300.06	302.77	304.18	301.55	300.3	299.69	302.94	301.37	299.85	300.56	300.18	300.83	300.81	303.68	300.56	300.12	301.72	303.44
312.97	313.36	313.93	312.17	313.79	314.01	313.79	313.85	315.87	312.87	313.15	313.77	313.38	309.78	315.33	314.12	312.48	315.19	313.14	315.24	315.41	314.95	312.22	314.15	313.83	312.06	314.29	312.62	317.32	315.91	315.64	312.7	311.83	315.36	313.33	316.43	315.46	312.84	310.97	313.46	315.27	314.83	313.11	312.23	315	313.37	313.51	313.99	311.88	312.28
300.63	300.3	300.76	300	300.2	300.57	301.41	299.23	301.41	299.33	298.54	298.85	301.09	300.73	299.58	299.75	302.05	300.28	299.94	299.66	301.61	299.99	299.52	298.93	302.4	299.9	300.84	299.51	302.71	300.54	298.78	302.61	301.49	300.29	298.42	298.03	300.84	299.79	301.03	298.91	298.57	301.85	301.25	300.08	300.07	300.02	298.14	298.93	302.39	299.53
309	306.95	303.51	306.28	307.53	306.81	307.78	304.82	305.86	306.37	304.24	307.2	305.6	304.57	304.66	306	306.61	306.33	302.41	303.64	307.23	305.91	305.25	305.01	307.15	305.47	307.58	307.05	306.83	304.85	304.16	307.49	308.63	308.1	306.92	304.35	303.71	305.01	307.3	306.45	306.37	305.09	305.35	304.89	305.76	306.7	305.58	308.28	306.34	306.29
313.07	312.88	311.51	312.67	311.81	311.96	312.85	310.91	314.29	313.22	311.04	311.32	310.09	310.94	314.44	311.27	310.65	313.98	311.61	311.97	313.03	312.46	313.05	312.37	308.96	311.15	314.09	310.21	311.64	313.42	313.48	311.47	310.91	312.38	312.16	309.9	313.28	312.21	314.62	310.25	310.86	309.51	312.63	312.62	311.38	312.13	312.13	314.05	313.11	312.6
310.81	312.02	311.71	310.83	309.89	307.43	310.92	310.54	309.26	310.26	309.76	311.8	311.62	308.98	312.99	310.74	311.45	307.8	307.6	310.93	310.55	311.27	311.15	310.99	312.21	310.91	313.08	312.95	311.37	309.09	309.89	309.4	309.91	310.23	309.23	309.44	308.49	309.68	310.58	312.73	310	311.13	309.29	314.23	312.2	312.26	310.56	311.25	310.64	312.59
304.19	303.89	301.41	302.95	301.98	302.85	302.44	304.53	304.64	302.7	301.99	304.26	303.77	301.96	305.2	304.64	301.68	302.91	304.46	303.59	304.19	304.24	303.89	300.3	301.54	304.09	304.2	301.84	301.92	301	302.62	305.02	304.47	303.81	302.89	303.01	302.56	303.36	302.99	303.52	303.57	304	306.1	303.37	302.79	302.39	301.53	304.2	301.44	304.41
313.54	317.08	314.51	310.47	313.63	313.17	314.54	312.61	313.08	315.04	314.29	314.42	313.52	313.19	313.96	315.47	312.78	312.3	315.83	313.37	315.54	310.95	312.4	314.95	310.39	311.77	312.68	314.63	314.49	314.39	313.53	312.22	314.79	312.38	313.58	315.66	312.19	314.32	313.29	312.49	314.45	312.46	313.63	313.44	314.87	314.22	312.6	312.08	313.39	312.35
315.38	317.46	313.75	312.76	315.03	315.23	314.6	312.91	317.67	313.73	313.16	313.22	311.55	311.06	314.36	314.13	315.62	312.58	313.88	314.76	311.53	311.36	313.02	313.48	314.86	312.75	313.97	311.12	314.74	315.4	313.17	313.27	313.45	314.63	313.08	313.33	311.42	311.49	313.3	313.69	312.59	312.06	313.42	315.06	312.77	315.16	310.77	314.17	311.97	313.33
307.2	306.42	306.95	305.14	304.24	306.21	307.48	304.52	305.46	307.56	301.83	306.2	303.77	304.36	302.8	304.97	305.05	306.78	306.61	304.66	307.57	307.34	307.7	306.69	308.35	305.29	305.12	305.47	305.53	305.25	306.51	304.79	306.46	304.34	303.97	306.63	306.77	306.76	307.22	305.13	304.11	305.39	305.82	305.21	306.06	306.92	307.9	305.25	306.17	305.25
328.22	327.44	325.69	326.08	326.18	325.34	326.47	327.72	328.68	325.76	330.03	326.12	325.7	326.44	326.15	327.37	328.42	328.83	327.39	327.16	325.82	326.66	326.34	329.09	326.41	326.25	327.84	326.47	325.88	327.26	325.6	326.63	327.13	327.04	326.12	325.91	326.71	327.85	325.15	328.51	323.64	329.72	327.57	327.83	328.21	326.32	327.08	325.56	326.28	329.71
314.46	312.95	314.61	314.64	314.18	311.62	313.16	313.89	314.62	316.07	315.33	313	311.37	315.25	315.29	314.92	316	314.06	312.56	313.77	314.35	314.68	312.27	315.49	317.16	313.09	314.51	313.64	313.4	314.41	314.49	315.63	314.49	314.4	314.22	315.2	313.86	312.75	314.04	311.87	314.09	314.24	314.95	314.95	315.54	312.68	315.15	315.28	314.54	312.74
324.59	324.32	325.01	325.03	323.56	326.87	324.87	324.21	323.21	325.98	325.21	324.05	324.45	324.28	323.6	324.03	325.34	324.86	327.78	325.45	325.9	323.17	324.7	325.35	322.71	325.77	323.14	324.88	324.37	324.37	324.4	325.96	323.49	322.91	325.71	327.53	325.32	324.04	326.71	322.26	325.08	323.54	321.89	324.9	323.5	324.75	326.83	323.2	322.75	324.81
303.42	302.24	302.27	306.52	301.79	304.6	304.78	303.73	302.68	303.13	303.74	303.39	303.71	305.13	305.32	303.59	304.23	305.99	304.15	305.1	302.47	302.42	303.53	304.11	304.31	304.36	304.58	302.1	304.11	306.24	303.35	305.9	305.75	304.46	307.15	302.88	303.01	303.92	305.14	303.59	306.27	302.92	304.19	306.44	303.35	302.84	305.02	302.88	301.77	305.26
319.68	320.37	318.78	319.88	320.43	318.73	317.41	319.43	319.66	320.07	316.56	317.95	319.98	318.14	317.72	319.76	319.27	321.09	317.86	318.59	318.04	318.21	317.92	317.86	318.42	321.58	319.52	317.51	319.98	318.39	316.11	317.31	318.64	317.74	319.58	318.57	319.05	317.92	316.75	318.75	320.34	319.73	317.37	318.78	319.23	319.22	318.64	319.66	320.51	317.86
298.83	305.49	304.29	300.93	301.42	301.76	304.83	304.74	303.48	304.42	302.59	303.51	302.06	300.98	303.7	301.44	303.18	303.6	303.3	303.62	301.96	303.57	301.59	303.35	303.49	302.06	303.08	301.21	303.17	305.56	303.54	301.59	302.71	301.9	301.43	301.09	306.21	303.17	304.29	301.07	302.04	303.03	301.71	303.74	302.76	302.55	304.21	302.1	301.84	304.54
302.03	303.54	301.02	305.75	303.35	302.5	304.72	304.44	300.5	301.37	302.43	302.51	302.2	302.55	305.78	299.88	298.98	300.69	303.96	301.33	303.17	299.74	301.07	303.09	302.57	304.76	301.99	299.93	301.13	307.06	302.23	304.06	302.29	299.65	302.45	302.27	302.53	300.77	302.87	305.33	303.73	303.04	303.27	304.9	302.66	302.81	299.1	303.89	301.72	301.81
316.92	319.3	317.93	316.87	318.02	317.88	318.14	318.31	317.74	317.04	318.78	318.54	320.16	317.8	318.53	318.17	319.2	316.51	318.13	317.12	317.66	317.18	317.27	319.86	317.96	317.3	317.34	315.92	314.05	316.03	317.43	316.18	315.18	318.4	317.85	317.53	319.75	317.73	313.9	316.87	315.74	318.85	315.09	318.78	317.02	315.71	318.08	318.09	317.62	314.04
308.92	311.12	313.03	310.43	309.35	310.95	311.19	308.97	311.81	311.06	309.56	307.42	308.52	309.67	313.58	313.27	309.95	309.89	309.6	307.96	313.1	310.09	311.2	308.88	309.42	309.2	310.57	309.83	310.8	309.83	310.81	314.1	310.95	311.15	308.14	311.05	310.53	308.21	310.51	309.93	310.34	308.27	310.07	310.96	311.22	310.62	312.06	311.78	308.48	307.9
327.53	326.1	329.96	328.02	329.46	329.23	329.1	328.95	327.54	326.57	326.77	325.64	326.96	328.6	329.09	328.06	327.26	327.14	327.79	331.07	328.06	326.65	327.6	329.75	328.28	328.57	329.29	333.17	324.84	324.76	328.12	329.8	328.16	328.69	328.63	327.48	328.53	328.65	324.77	325.72	326.12	325.55	328.05	328.65	327.77	325.34	327.4	326.6	325.6	329.8
308.92	311.16	309.65	310.24	310.4	310.34	312.81	311.54	311.07	311.56	310.98	311.82	310.95	308.46	309.96	311.12	312.6	310.19	310.43	307.93	311	310.71	311.11	312.1	310.17	310.84	311.55	310.5	310.93	308.46	312.94	313.06	311.13	310.93	308.97	311.55	310.39	312.57	310.28	309.01	311.23	309.57	311.6	311.07	311.72	312.54	309.76	312.76	310.01	313.78
328.19	329.5	326.83	331.34	328.16	329.54	329.87	324.25	331.69	327.38	328.9	328.55	328.15	329.39	331.01	327.67	328.44	328.39	330.09	330.03	326.05	330.21	328.39	328.6	328.24	326.26	330.23	329.99	330.45	329.4	329.57	328.82	327.8	328.27	327.73	327.24	329.53	328.44	326.94	326.81	330.2	331.06	330.08	328.67	327.1	328.07	327.59	331.19	328.87	328.6
301.52	300.18	301.47	296.92	301.74	302.37	299.2	302.45	300.52	300.93	302.57	301.14	301.38	302.83	301.04	302.35	301.21	301.36	302.16	300.25	299.79	300.81	301.47	300.32	301.27	300.52	302.47	299.55	300.18	302.08	300.53	301.26	303.67	301.69	301.42	302.84	304.05	301.33	302.88	302.19	302.59	303.29	299.48	301.84	299.93	301.93	298.39	305.46	301.2	300.95
326.64	327.06	326.52	329.6	328.55	327.42	325.42	327.34	328.55	329.74	328.37	325.43	327.52	327.41	327.64	328.08	326.01	326.3	328.98	327.69	327.42	326.5	327.48	325.99	329.76	326.63	329.54	327.47	327.79	326.49	328.33	325.19	325.21	328.6	325.68	326.38	326.58	328.7	328.92	325.65	329.53	326.62	326.82	328.59	326.83	328.46	327.15	328.63	325.76	325.57
305.05	307.38	307.06	305	304.67	306.42	306.62	303.22	304.15	306.49	304.4	304.59	306.73	306.96	307.06	305.29	307.9	305.9	306.55	306.23	307.12	305.27	303.75	307.53	305.79	303.49	305.68	303.65	307.55	304.33	305.23	306.57	305.35	305.1	306.04	305.2	303.39	307.21	307.18	303.69	302.77	305.97	306.66	306.06	305.89	305.95	307.94	304.69	303.72	307.59
308.39	310.61	309.19	309.46	309.39	309.28	310	313.27	311.01	308.67	309.79	309.39	307.48	306.11	309.63	309.19	310.37	309.99	309.31	310.24	310.53	309.96	309.18	310.32	308.59	307.96	309.18	310.11	309.39	308.97	309.76	311.65	310.35	305.44	308.2	310.64	308.35	310.37	309.74	309.55	309.1	308.45	308.06	310.34	306.59	310.04	308.19	310.19	311.3	311.32
312.5	314.98	313.91	312.93	311.73	314.46	315.39	312.79	313.24	313.67	313.87	317.32	311.98	313.89	310.25	316.32	312.55	312.31	311.76	315.82	311.71	312.99	313.14	313.03	315.05	314.01	313.22	313.34	310.73	314.02	314.65	313.17	313.59	313.67	312.8	311.48	314.54	314.57	314.09	314.19	314.78	313.92	312.18	314.92	313.52	314.76	313.07	315.5	313.44	311.52
312.47	316.68	313.62	313.56	314.4	311.66	314.82	311.5	311.63	312.82	315.08	313.2	314.51	315.32	311.43	313.12	313.54	314.44	313.19	310.91	313.08	311.13	317.87	312.05	312.51	313.64	312.25	317	313.68	312.97	311.28	312.37	314.44	313.47	314.37	311.37	313.68	310.3	313.95	312.46	314.13	313.64	312.69	313.64	311.37	311.76	313.84	311.19	310.4	314.8
306.08	307.1	302.09	304.72	305	304.57	308.49	303.31	301.47	303.92	302.77	304.7	305.35	308.27	307.41	303.43	304.66	304.32	304.39	304.38	304.32	305.16	303.98	305.26	303.08	305.52	304.98	303.51	304.23	304.52	306.41	304.05	305.71	305.85	301.25	303.68	302.85	304.7	303.24	303.86	304.09	302.67	304.28	306.53	305.17	303.67	304.01	303.56	303.3	303.57
326.18	325.92	325.72	326.08	324.75	326.89	325.77	325.85	323.8	324.72	322.76	325.58	324.6	324.91	324.7	322.33	325.64	326.59	325.81	324.24	323.76	324.93	322.98	327.93	324.75	325.61	325.24	324.87	324.01	327.73	325.59	325.82	326.35	325.27	323.14	326.52	325.53	326.32	322.96	325.71	324.32	323.8	322.88	324.39	324.84	326.86	327.22	325.82	325.85	323.94
314.74	316.06	310.25	310.5	312.05	314.17	310.98	312.59	312.23	313.62	313.16	313.3	311.77	312.5	312.02	310.61	313.2	313.18	313.31	311.49	310.69	312.3	311.91	311.53	311.68	313.99	310.27	310.62	313.88	311.37	309.99	314.07	312.84	310.68	309.07	313.57	315.04	314.36	314.31	309.44	313.18	310.58	312.65	311.79	313.67	311.61	310.8	308.68	312.75	313.98
304.32	306.31	305.95	304.37	305.18	306.9	305.59	305.68	303.84	306.24	306.26	306.08	305.27	305.38	303.65	305.73	305.33	306.16	306.6	304.3	305.56	307.11	308.88	304.12	305.98	305.43	306.32	306.24	303.58	306.25	305.17	303.76	302.83	307.43	304.37	304.52	306.57	308.99	304.22	304.31	309.26	307.85	305.89	303.16	305.65	306.06	308.62	301.91	306.83	304.67
297.17	301.61	299.27	299.62	300.1	299.06	300.78	300.8	301.6	300.46	298.41	298.9	298.16	299.91	301.74	299.59	299.67	299.13	298.53	300.78	300.3	299.85	300.15	301.36	298.93	301.37	299.65	300.03	300.88	301.68	300.53	299.86	300.33	298.85	300.75	297.74	301.52	302.9	302.39	300.57	296.92	301.07	300.66	301.04	299.49	298.56	300.65	300.33	302.2	296.98
307.73	310.26	311.54	309.49	308.95	310.45	307.51	308.15	309.37	308.21	309.69	307.75	310.34	311.76	310.28	308.65	309.39	310.52	309.1	309.89	309.56	309.15	308.79	306.49	310.75	310.09	307.5	306.18	310.43	305.78	307	308.25	310.22	307.41	309.27	308.92	309.62	309.4	308.64	308.19	308.9	311.14	307.81	308.86	309.53	311.31	307.39	310.14	307.89	310.76
304.31	304.97	303.1	303.17	303.23	305.48	301.48	301.4	300.76	302.7	303.55	303.63	302.28	301.26	305.06	303.93	301.6	301.83	301.87	302.24	304.45	300.3	303.29	301.54	303.04	302.26	303.48	302.53	301.59	302.45	303.25	303.77	303.5	303.29	304.41	302.07	303.85	301.27	301.47	303.24	305.5	304.12	304.11	304.21	302.81	303.15	301.9	303.45	300.61	303.49
304.52	304.93	304.51	302.79	305.81	300.88	305.51	302.52	303.15	306.2	305.41	303.68	301.87	305.09	302.26	301.08	302.18	303.75	303.4	303.7	300.76	302.69	302.54	302.11	301.24	304.02	304.57	302.66	302.97	300.57	299.79	299.65	302.84	300.81	302.54	303.26	303.49	302.76	304.02	305.19	304.7	302.86	302.55	302.74	306.3	304.97	303.2	302.46	303.38	301.99
294.14	292.52	291.91	294.55	292.02	293.2	295.7	294.68	294.17	293.31	296.52	293.11	296.07	294.12	295.38	293.62	294.3	295.48	294.8	294.61	295.41	294.78	295.13	293.5	294.81	292.91	296.44	293.15	291.65	294.65	293.12	294.51	294.46	293.71	293.66	293.39	293.54	292.32	292.9	292.71	292.31	292.53	294.86	296.09	294.2	295.13	294.86	296.96	294.27	296.95
318.41	319.54	317.95	316.15	316.7	318.57	318.17	317.21	317.74	317.9	319.29	316.76	318.39	318.59	317.89	321.44	319.3	316.74	320	316.72	318.74	318.09	320.58	317.93	318.36	318.49	321.59	316.39	316.93	319.65	318.57	320.02	318.04	318.3	315.28	316.78	317.4	320.5	315.87	318.82	320.42	316.76	322.09	317.99	319.08	321	318.91	318.61	316.75	318.03
312.81	312.31	313.7	314.1	314.28	315.09	314.04	314.12	314.17	313.13	313.76	313.53	313.23	313.92	314.74	315.57	313.24	313.75	311.5	316.26	313.15	314.42	312.37	314.29	315.61	315.4	314.18	316.64	314.13	313.28	314.75	314.91	314.39	313.58	311.94	311.76	315.65	312.73	313.75	313.87	311.85	315.46	313.21	313.67	314.12	314.27	316.22	314.85	310.74	313.22
312.16	313.53	316.28	311.52	315.87	313.51	311.68	312.61	315.83	314.47	317.74	313.4	314.66	312.9	314.38	313.73	313.23	315.88	313.7	313.8	314.73	313.64	314.54	315.52	316.33	315.29	315.86	314.59	311.62	315.17	312.73	315.76	312.4	314.69	315.37	315.92	314.78	312.97	314.89	315.43	317.61	314.8	314.43	312.07	315.72	317.52	313.02	314.39	314.39	316.73
314.56	312.39	312.45	314.47	312.87	314.45	314.53	316.54	313.85	314.77	315.72	316.41	314.05	312.38	312.74	313.23	313.68	313.27	313.42	310.41	313.4	313.57	314.83	314.06	314.77	316.07	314.02	315.07	312.94	311.82	314.68	313.87	314.4	314.7	316.41	311.63	314.33	312.26	315.83	313.59	316.13	315.3	314.27	313.4	314.94	314.69	313.74	311.58	313.89	315.16
310.1	313.41	312.06	314.6	315.22	315.37	312.83	313.14	314.11	312.72	312.42	311.69	313.7	312.41	313.3	310.42	311.62	310.06	312.85	314.48	310.35	312.74	315.02	313.18	311.72	314.67	312.93	312.69	313.08	312.79	311.52	310.74	312.93	313.25	311.58	313.28	312.96	315.1	312.45	313.7	315.96	314.64	311.9	312.09	310.13	309.57	313.61	314.28	315.25	309.69
314.35	317.59	314.63	314.32	315.35	314.05	315.06	314.54	316.37	314.39	316.09	315.23	313.98	313.67	314.35	317.53	315.03	313.72	313.42	315.56	312.94	315.21	315.2	312.2	314.57	312.01	311.88	315.69	314.26	313.79	315.89	314.64	313.89	315.63	313.81	317.36	315.1	318.27	312.76	315.47	316.28	314.6	316.96	315.92	314.13	314.21	314.12	313.76	314.17	316.49
316.74	318.1	315.38	314.58	314.78	316.95	315.27	316.49	316.24	317.36	316.95	317.49	316.17	317.3	316.6	316.44	315.1	315.53	316.19	314.35	313.99	317.85	316.86	315.62	315.89	319.19	319.36	312.16	313.71	314.72	318.31	315.2	314.21	315.16	316.77	317.18	318.08	315.69	315.52	314.78	315.4	314.89	315.52	316.02	313.54	313.83	315.78	313.39	317.82	315.68
302.86	303.45	305.14	302.71	304.33	306.02	305.84	303.89	302.77	303.76	304.76	304.95	304.38	306.7	305.78	303.29	303.36	304.27	302.56	305.17	307.87	305.19	303.64	305.23	304.65	306.3	304.25	304.93	303.86	306.54	304.01	301.65	303.88	306.05	303.55	302.7	303.46	303.35	308.66	304.4	303.68	302.92	305.12	305.06	306	301.91	304.41	305.06	305.3	303.63
304.91	305.06	305.72	305.53	304.11	307.08	305.4	304.86	306.04	305.82	306.77	306.21	305.36	301.23	305.66	305.43	303.64	306.1	303.12	304.68	305.46	306.1	304.41	304.86	303.83	305.17	305.31	304.23	306.14	306.38	305.54	305.58	306.54	303.27	304.12	305.2	303.68	305.54	302.06	306.81	307.28	308.36	302.94	305.37	307.84	305.85	304.51	303.85	301.9	305.88
324.84	326.33	324.6	323.47	323.82	324.61	325.61	323.31	322.81	323.42	324.64	322.86	325.65	325.1	327.22	323.26	320.96	326.03	328.32	326.32	325.72	325.78	324.6	324.08	326.35	323.13	322.98	324.25	324.63	325.15	323.58	325.81	323.53	323.41	324.12	323.77	323.2	323.94	323.9	323.03	325.38	324.98	325.43	325.78	324.42	323.85	325.84	325.42	323.87	322.57
318.5	318.41	318.15	316.88	318.97	316.59	316.07	316.43	316.76	315.92	320.54	315.92	317.33	317.25	317.31	314.71	313.93	317.28	315.58	317.98	315.37	316.06	319.84	314.6	317.95	315.83	316.39	314.68	315.34	319.69	316.84	317.08	315.75	318	318.02	317.29	316.65	316.51	317.66	314.82	314.89	316.26	317.07	316.29	313.95	315.62	315.74	315.67	316.65	315.78
315.99	313.71	313.77	314.56	317.42	316.22	316.15	316.44	314.61	314.21	313.68	313.74	313.66	316.18	314.01	312.79	313.11	316.29	314.33	314.3	312.92	313.37	315.83	315.32	315.03	314.55	311.92	315.27	315.59	314.24	314.2	315.48	313.28	314.06	315.59	316.14	314.15	315.04	314.15	316.55	315.67	317.51	314.03	316.71	315.71	310.48	315.27	315	317.12	316.05
304.85	306.95	302.67	303.28	304.54	302.25	303.54	305.31	303.65	301.29	303.38	303.99	305.15	300.73	301.5	304.62	304.71	306.16	305.15	305.68	304.43	300.85	304.56	303.38	301.96	301.5	303.8	302.65	304.7	300.56	303.76	303.66	303.48	303.17	303.11	305.03	304.34	302.69	303.37	303.27	303.23	303.17	305.09	302.9	302.93	303.66	300.92	304.98	303.12	304.34
306.07	303.7	301.71	303.31	301.47	305.91	304.16	303.84	304.53	306.85	305	301.45	304.53	304.16	304.88	303.7	305.34	303.74	306.39	305.22	308.13	303.66	305.98	303.61	304.72	303.9	303.16	302.36	304.2	303.54	302.21	305.68	304.72	302.07	304.02	305.12	302.4	304.78	302.84	304.21	305.72	302.26	305.77	303.42	304.86	305.4	303.95	303.29	304.66	305.06
313.77	314	312.31	310.9	313.54	310.31	308.94	312.49	313.88	312.97	310.74	312.68	314.7	312.65	313.64	314.09	310.12	311.87	311.16	312.28	310.94	314.38	312.46	310.96	312.78	312.73	313.23	312.75	312.32	310.03	314.67	314.6	311.82	313.66	312.27	311.86	312	311.21	312.09	313.56	312.42	312.25	311.98	313.98	313.03	310.89	313.38	316.02	313.12	309.49
308.6	311.09	311.1	311.44	309.71	311.03	310.52	313.03	312.62	309.14	309.73	313.6	313.93	311.39	310.9	313.2	309.51	309.88	312.69	313.83	309.5	309.49	310.31	311.47	310.4	312.75	309.4	310.2	312.51	311.59	311.7	312.65	312.79	310.78	311.96	309.55	313.78	310.89	313.52	309.86	311.52	312.59	312.01	309.91	313.2	310.82	310.66	310.6	309.59	313.09
306.06	304.65	304.65	305.55	306.47	304.96	307.36	302.91	303.6	306.4	305.95	304.25	305.52	303.79	306.04	305.88	305.07	302.76	304.89	306.95	304.89	305.51	302.82	303.33	304.35	303.27	305.24	303.25	302.92	305.48	304.73	303.33	304.39	305.78	303.39	302.42	306.16	303.22	305.29	305.75	305.15	305.11	308.51	305.84	303.66	302.94	307.84	305.59	305.27	303.75
305.85	306.04	303.64	307.46	306.01	305.31	307.63	305.6	305.99	305.42	306.23	307.6	303.92	306.05	302.58	306.26	307.5	307.97	303.63	304.92	305.1	304.26	302.65	305.83	306.58	304.66	305.49	308.32	304.08	302.57	304.82	307.17	306.11	308.28	304.62	307.85	307.52	303.72	306.71	305.99	304.66	306.08	304.83	308.01	306.7	302.8	306.73	301.59	305.78	306.28
306.05	301.1	304.92	302.6	302.56	303.38	304.02	303.36	303.4	304.21	303.72	304.35	304.62	302.06	302.13	303.95	305.43	304.17	305.2	305.78	304.87	302.74	303.54	304.11	306.44	306.46	304.72	304.23	304.06	304.26	306.23	306.27	302.33	303.58	304.12	302.71	302.91	303.23	303.21	304.55	303.36	306.29	305.4	303.04	304.15	301.58	306.45	305.85	304.49	305.99
316.11	315.77	312.85	315.33	315.61	315.07	315.49	314.89	311.38	314.94	316.49	314.57	314.92	314.82	315.6	317.19	314.37	313.29	316.52	315.98	314.44	316.17	313.8	316.36	316.43	314.67	315.98	313.46	316.24	314.31	313.49	315.99	313.91	315.52	314.45	314	314.68	316.04	315.13	316.99	318.02	314	313.99	311.2	316.01	314.03	314.75	315.43	314.24	316.97
305.91	303.44	304.29	304.3	302.97	304.38	303.45	303.23	304.64	304.74	302.33	301.35	303.01	302.36	304.76	303.55	303.38	301.59	306.17	302.97	302.84	303.33	300.1	302.19	305.17	304.86	301.59	303.74	304.17	304.82	301.44	304.17	304	302.86	303.83	303.1	304.85	304.53	303.42	302.75	302.2	306.24	303.35	301.12	300.26	304.08	302.42	305.62	302.02	304.24
308.2	311.01	310.85	312.76	311.44	309.2	311.59	310.3	312.81	310.44	311.95	312.66	310.95	312.02	313.28	310.84	312.47	311.14	312.29	313.5	312.02	311.56	309.29	310.04	309.11	312.95	311.24	313.65	311.5	312.46	310.11	308.42	313.21	311.21	310.17	312.63	311.79	312.63	311.16	311.21	310.23	312	308.65	308.8	312.19	311.23	313.68	311.02	309.58	310.62
301.48	301.25	300.68	300.84	300.1	300.33	300.11	300.67	301.2	298.52	301.4	301.96	296.91	300.91	302.54	302.04	300.55	303.58	303.67	300.09	299.51	301.56	300.27	300.78	301.06	300.17	300.29	300.7	299.53	298.93	299.92	300.91	303.34	302.41	301.1	296.84	303.47	299.48	299.89	302.4	304.18	303.86	302.26	300.21	302.32	301.63	299.89	302.22	301.86	300.52
310.11	307.91	309.19	306.37	310.68	307.48	310.72	309.97	309.26	309.38	310.11	309.48	308.34	308.46	307.7	310.18	309.88	309.35	310.64	309.79	307.53	309.81	308.38	308.55	311.37	307.73	308.55	307.83	307.2	307.68	306.3	311.18	309.59	307.92	309.05	307.03	309.74	310.19	307.38	307.1	308.48	309.6	307.42	308.78	311	309.73	310.26	307.28	310.52	310.04
304.11	302.41	300.14	302.75	300.82	304.06	304.98	303.89	301.29	304.55	302.19	304.77	304.67	302.26	305.07	304.42	303.96	304.9	305.21	301.35	301.11	300.5	300.61	303.85	303.71	303.93	303.21	306.74	304.45	304.74	301.21	303.98	303.28	303.93	301.9	305.09	303.48	301.45	303.89	304.14	301.43	303.52	302.24	303.29	303.44	302.37	303.37	304.53	303.91	301.28
303.55	305.19	302.21	301.5	304.83	302.45	303.79	303.26	297.32	303.25	303.55	303.85	302.99	303.71	302.02	299.92	304.42	300.46	303.26	302.52	301.92	301.58	303.38	303.33	303.73	305.19	304.44	300.9	301.94	302.68	303	303.43	300.96	302.23	303.67	302.67	299.81	304.46	303.83	302.54	302.18	303.64	302	304.78	303.06	303.34	301.97	303.66	301.8	301.92
303.37	301.43	302.29	304.63	307.14	304.41	302.98	304.93	303.62	302.02	303.52	301.83	302.91	302.15	303.11	303.62	303.97	303.37	303.76	305.98	303.77	302.79	304.33	305.19	303.66	304.47	304.23	305.77	301.84	300.42	305.51	302.65	305.88	302.93	304.84	302.12	302.32	302.92	304.52	303.53	304.4	305.14	303.44	301.96	302.84	305.08	304.01	303.93	304.7	302.47
298.11	295.23	298.5	293.26	298.47	294.41	296.41	298.23	294.92	295.82	296.25	297.43	295.8	295.37	296.79	296.51	297.19	298.21	296.98	296.8	297.34	296.8	293.69	297.17	298.57	297.21	297.01	297	295.99	297.79	296.08	298.34	297.73	298.6	297.52	296.95	297.86	297.94	297.29	298.51	294.45	298.07	294.72	298.2	298.8	294.7	298.39	298.15	297.86	298.32
293.28	293.26	294.2	293.27	292.36	295.12	295.36	295.32	294.27	295.53	294.46	294.83	293.35	295.46	291.98	296.63	292.56	292.79	293.43	294.38	294.28	295.07	295.15	295.4	294.91	294.27	294.77	294.21	295.51	294.57	294.11	293.6	296.45	293.73	295.36	291.82	294.24	293.8	296.34	291.48	296.03	294.69	297.08	295.35	293.48	294.96	293.53	294.77	296.63	294.71
312.92	313.93	312.96	312.83	313.22	315.61	313.77	313.07	313.56	314.18	310.82	313.3	311.12	312.66	310.68	314.34	311.65	314.13	311.68	314.02	311.9	312.13	313	312.92	313.02	312.24	310.3	313.31	312.96	311.46	313.21	312.33	311.17	310.41	315.34	312.54	312.95	312.99	312.74	309.88	311.15	312.99	314.51	312.59	311.31	313.17	312.12	314.58	311.72	313.39
303.88	304.48	302.42	304.15	305.26	304.24	303.53	302.47	303.21	302.13	305.1	303.29	304.23	302.82	304.58	301.8	303.92	304.72	302.78	303.98	307.07	304.29	304.54	304.37	301.26	305.72	304.09	305.19	303.06	302.79	303.14	306.76	303.06	303.09	303.64	303.91	303.2	303.8	304.97	305.23	303.98	304.79	303.97	305.01	304.13	302.93	304.8	305.08	305.55	304.5
324.42	323.63	324.49	322.42	324.18	323.35	323.46	322.86	324.65	325.73	323.64	322.73	324.28	323.85	325.21	324.68	324.71	323.53	324.1	324.42	325.27	322.91	322.64	323.19	325.13	326.16	323.49	326.24	325.78	323.27	326.27	324.73	324.05	323.32	326.53	325.57	324.11	322.97	325.89	324.4	325.13	324.93	324.92	323.29	325.48	324.72	325.94	322.5	325.65	323.53
296.25	294.99	295.74	296.97	298.75	297.95	296.31	297.07	296.08	296.16	295.32	296.95	300.08	296.29	295.89	295.59	296.76	297.73	298.2	297.18	296.21	298.11	297.28	297.43	298.85	295.09	296.41	295.98	297.53	295.87	297.66	297.21	296.43	296.56	298.18	297.11	294.3	293.74	298.13	298.55	298.5	296.57	298.73	295.99	293.96	298.97	300.35	299.62	296.7	297.63
295.86	294.81	290.71	295.35	290.7	295.73	292.21	294.79	294.24	291.23	291.53	292.81	293.97	293.93	295.5	294.78	295.12	293.14	291.94	294.44	292.65	293.09	294.54	295.8	292.59	293.9	294.34	294.87	293.25	295.7	294.04	293.05	294.83	291.04	294.79	292.44	296.04	294.62	293.66	294.37	293.94	292.95	293.84	297.38	294.33	292.95	296.04	293.39	294.05	295.51
317.26	317.68	314.99	316.01	316.34	317.12	314.82	316.24	317.56	318.58	315.79	316.13	315.88	316.76	317.95	320.69	316.23	313.66	317.59	317.3	318.28	317.6	316.64	315.2	318.52	318.65	319.34	317.51	317.3	316.5	317.68	316.05	320.26	314.71	318.09	316.68	314.68	316.81	317.38	317.63	316.94	316.82	316.48	315.26	316.26	317.52	314.88	315.7	317.37	317.14
309.25	312.86	309.8	309.31	308.84	311.59	311.37	310.52	311.4	309.11	309.06	310.52	310.23	310.36	311.06	310.46	308.67	309.09	308.41	309.09	311.33	309.61	309.43	309.39	311.12	309.16	311.12	308.71	310.78	311.67	311.32	309.31	310.37	312.31	310.69	311.71	312.78	311.6	311.74	309.42	310.52	309.55	312.51	311.09	310.22	309.94	309.02	311.08	309.89	311.77
300.28	302.1	301.54	303.98	304.21	303.52	300.73	301.47	301.9	304.5	307.25	302.05	302.27	303.39	304.26	302.72	300.86	301.33	301.72	302.67	302.88	304.56	305.24	303.91	303.17	300.38	302.85	304.35	301.39	300.07	302.45	301.42	303.85	302.67	300.45	301.82	301.19	302.45	303.23	302.06	302.03	303.54	304.06	302.16	303.32	302.75	301.87	303.52	300.74	304.13
313.2	314.58	313.83	310.75	315.79	311.18	311.43	315.93	313.44	311.53	315.05	314.68	315.46	316.27	312.23	313.73	314.1	313.8	313.41	313.75	314.97	316.08	313.17	312.91	313.18	315.86	314.58	314.22	316.6	313.02	313.29	313.97	312.84	313.67	314.06	311.77	314.42	314.56	314.38	315.94	313.15	314.55	313.73	312.63	313.92	312.29	312.85	313.88	311.32	314.48
313.06	310.89	313.93	311.86	312.53	312.98	312.05	313.2	312.64	315.1	312.55	312.36	311.81	311.43	310.54	311.69	314.15	312.19	312.76	313.96	309.73	310.87	311.8	312.77	312.67	312.33	311.16	312.7	313.08	312.78	309.43	311.29	315.26	310.89	313.95	313.05	312.38	312.44	312.61	314.08	310.8	313.6	311.47	311.09	312.99	313.24	309.75	310.48	310.45	310.37
302.79	300.8	301.92	301.94	300.53	300.08	299.9	302.79	299.54	302.92	302.45	303.33	301.2	304.07	300.68	303.8	301.18	299.17	302.05	300.6	300.85	298.6	301.41	301.77	301.05	301.01	301.43	299.55	300.74	299.63	300.85	301.31	301.97	301.13	299.82	299.68	298.65	301.8	299.54	300.42	301.32	302.23	301.93	301.06	301.28	301.01	301.32	299.98	300.22	299.9
307.7	305.38	309.62	307.27	304.63	307.93	309.53	303.87	308.37	306.7	307.75	309.61	307.41	306.53	305.97	306.24	303.73	307.1	307.98	307.42	309.71	306.8	306.27	304.17	308.38	307.41	306.72	308.06	308.48	304.95	306.32	306.1	305.72	305.05	306.49	305.88	308.61	305.53	306.47	307.95	310.22	307.75	307.55	308.96	308.07	306.42	306.91	308.67	308.81	303.61
312.79	313.52	311.06	313.27	314.69	311.15	313.38	312.33	313.19	316.76	312.85	310.1	311.62	310.2	313.93	314.66	312	311.59	312.96	312.95	311	310.5	313.59	311.73	313.32	312.07	314.76	312.91	313.09	310.51	312.81	311.45	312.81	311.57	311.05	314.14	311.81	309.86	312.51	310.12	311.45	313.18	314.04	312.97	311.08	310.65	311.44	311.26	311.53	311.97
304.14	307.15	303.59	304.46	303.56	306.04	304.2	304.48	305.28	304.47	305.8	303.04	305.63	301.54	305.63	305.75	303.72	303.63	303.42	305.76	304.21	306.17	303.64	305.03	305	305.73	302.72	304.89	306.54	305.11	306.51	304.42	304.57	303.44	304.36	303.89	303.63	303.87	306.05	304.19	303.87	305.59	305.94	305.89	303.83	308.28	304.8	306.55	303.82	306.13
300.53	301.77	300.27	299.35	301.8	300.39	301.25	302.66	302.23	300.88	303.17	301.78	302.08	302.51	301.43	300.92	303.88	302.24	302.49	302.73	303.47	302.32	301.04	299.8	300.37	302.32	301.04	304.51	302.18	303.03	300.63	301.23	301.88	300.73	299.12	302.25	301.07	302.91	301.72	302.39	300.92	301.49	302	300.26	301.06	301.92	301.62	300.55	305.84	300.46
302.03	303.88	304.05	305.15	305.61	305.44	306.11	303.51	305.04	301.57	304.32	302.39	302.1	303.61	304.48	307.04	304.76	304.13	303.74	304.61	304.48	303.09	304	305.72	303.3	302.06	303.25	303.9	302.77	303.17	303.29	304.66	301.7	304.62	302.24	303.27	304.01	302.92	305.1	304.73	303.79	303.79	303.4	301.52	302.62	303.52	305.53	304.37	302.49	305.15
320.01	318.93	319.81	319.37	320	317.71	317.24	319.92	318.34	318.22	318.45	319.33	318.52	318.89	318.12	319.58	319.8	317.92	319.69	316.6	318.34	318.64	320.11	318.81	321.74	318.55	314.25	316.97	320.55	314.35	317.88	318.47	317.28	318.44	317.54	317.33	317.01	317.32	318.53	319.48	315.17	317.92	317.87	319.59	318.75	318.47	316.52	317.89	315.81	319.28
300.97	302.19	301.56	302.87	300.7	304.5	304.53	303.92	303.81	305.37	303.03	302.04	300.99	305.82	302.81	301.22	303.48	302.8	303.51	305.29	302.25	300.96	300.95	301.03	302.68	301.81	302.49	302.42	304.62	303.94	303.85	303.09	304.63	301.08	304.61	302.61	302.74	302.77	305.2	304.31	303.21	303.61	301.95	303.2	303.68	303.87	303.51	303.82	303.6	303.29
302.59	303.54	304.24	304.29	304.27	300.95	300.89	303.63	303.42	301.8	299.7	301.77	301.54	305.65	303.38	303.96	301.8	303.71	304.38	303.55	301.15	302.49	302.74	303.58	302.4	302.61	302.74	304.46	303.86	300.42	303.77	299.92	301.5	304.2	302.42	300.38	301.71	303.15	303.96	302.66	304.33	302.67	303.92	302.11	303.35	302.16	303.38	300.93	300.95	302.64
307.39	305.05	304.6	304.32	303.06	305.83	305.37	304.15	305.68	303.54	305.95	304.5	306.62	303.81	304.98	305.36	302.84	301.61	304.35	305.59	303.9	304.15	302.94	303.67	302.31	305.39	307.19	303.41	305.19	302.71	301.08	306.07	305.42	305.05	303.03	304.97	303.08	305.27	303.24	303.2	300.48	303.42	303.25	304.52	303.13	303.05	305.5	304.04	305.33	307.05
327.31	329.27	327.37	328.16	327.69	326.8	326.7	329.47	326.86	328.1	328.8	329.86	325.5	329.47	330.37	326.89	331.38	327.29	326.67	329.67	327.66	329.65	329.29	329.22	328.31	327.57	326.93	325.92	327.23	326.98	328.09	326.45	325.6	325.09	326.44	328.03	326.96	327.62	328.62	326.09	328.62	329.68	326.25	328.12	325	325.86	328.17	328.25	326.77	329.19
316.37	313.64	313.28	313.99	314.08	312.06	314.23	312.17	314.75	313.62	317.46	316.36	314.03	312.28	313.05	312.89	311.84	312.35	315.37	314.37	312.03	315.64	316.5	314.33	313.3	313.79	314.12	313.34	315.68	312.43	315.19	312.67	314.23	314.75	312.99	315.66	313.98	314.24	315.53	313.11	314.15	313.53	315.7	312.64	315.45	314.45	314.09	313.59	314.03	312.32
301.02	300.21	298.11	299.55	299.99	302.36	301.61	298.62	300.28	296.32	297.92	299.24	299.93	300.71	300.39	298.43	302.87	299.15	297.57	299.27	301.65	300.13	299.11	299.59	299.02	299.1	298.09	297.45	297.14	299.65	301.59	299.01	299.86	299.56	302.19	299.97	299.25	302.31	299.54	301.04	301.97	298.73	297.3	300.51	300.98	302.75	301.4	300.96	299.21	299.52
296.87	297.9	297.8	298.71	299.68	296.32	297.99	295.85	297.27	294.63	296.77	299.44	299.31	298.55	297.1	295.38	297.94	295.85	297.51	296.03	297.81	296.93	295.51	295.53	295.32	296.09	295.49	299.8	296.77	297.41	295.11	298.87	295.05	298.13	296.02	294.08	296.24	298.34	295.85	296.36	295.32	294.34	297.38	297.72	296.94	297.17	299.45	299.44	297.41	294.86
313.23	313.46	312.15	312.71	312.51	315.74	312.95	313.62	311.34	312.27	310.84	312.86	312.49	312.66	312.47	314.58	314.27	314.15	312.18	312.71	313.27	315.03	310.63	312.86	314.46	311.68	311.89	312	314.18	312.13	315.27	311.82	312.96	312.98	311.5	313.84	314.71	313.91	314.29	312.6	312.32	311.92	312.38	313.96	312.2	312.92	312.2	310.98	312.21	313.05
309.84	309.22	308.9	309.79	310.14	311.25	312.36	312.75	313.12	311.36	312.26	310.17	309.85	309.28	311.74	311.28	309.94	310.31	310.76	311.9	311.45	308.98	310.05	311.01	311.45	311.48	314.05	310.79	311.46	310.26	310.31	312.19	309.84	309.71	308.64	310.72	309.74	309.18	310.54	308.46	311.29	310.49	310.62	311.57	306.86	310.19	310.97	312.4	310.71	310.91
304.71	306.9	305.21	306.24	308.7	305.99	307.45	307.38	308.89	306.78	308.23	307.11	307.32	308.8	306.98	304.16	306.95	306.56	307.39	307.48	304.99	306.95	307.42	305.69	306.32	303.88	304.81	309.79	303.49	306.14	307.7	306.4	309.02	303.54	307.39	307.67	308.11	306.8	306.79	307.77	308	307.77	307.02	308.55	306.2	308	307.22	306.86	306.86	308.72
312.86	313.29	315.51	314.45	312	313.6	313.52	313.59	315.53	312.59	312.55	313.57	314.6	314.79	312.05	313.62	312.49	318.54	312.61	315.5	314.2	312.48	310.79	312.43	312.18	313.05	312.4	314.61	314.08	312.35	314	312.54	313.76	313.62	312.02	312.02	312.36	310.31	313.48	312.3	315.83	311.4	313.38	314.49	314.13	313.09	312.25	313.21	311.03	313.73
317.17	316.35	315.15	315.44	315.27	315.85	314.59	314.24	313.98	315.13	314.73	316.57	316.21	316.34	314.1	314.97	316.22	313.42	315.2	316.85	316.19	314.29	317.09	316.81	314.82	316.69	315.07	316.6	315.55	314.13	315.54	317.44	315.92	314.6	315.53	316.93	317.51	315.85	317.49	318.03	318.38	316.2	317.32	314.18	314.72	315.17	312.4	315.66	312.42	318.32
312.81	314.34	313.93	316.67	313.18	313.59	315.45	315.41	317.51	315.19	311.44	316.23	316.7	313.93	313.98	317.31	312.38	314.77	314.11	317.32	314.91	314.39	315.58	312.84	313.68	316.05	314.43	315.83	314.71	312.2	316.05	315.38	317.66	315.85	316.28	314.59	316.65	316.81	313.85	312.29	313.7	313.42	316.1	314.46	315.8	316.18	315.68	314.46	313.57	313.77
327.82	327.8	328.34	326.8	329.19	328.46	329.7	328.8	329.63	329.92	328.22	329.76	328.15	327.09	329.13	326.4	329.1	330.32	328.07	330.93	328.17	327.57	328.44	330.21	328.83	325.68	327.46	328.19	328.49	328.56	330.8	327.55	328.84	326.6	331.69	327.63	330.8	328.66	328.85	330.92	328.59	327.31	329.59	326.36	326.69	329.68	330.68	325.31	329.68	329.43
306.72	309.67	308.8	311.03	309.48	308.36	310.08	307.58	306.13	305.64	307.97	308.85	309.52	308.62	308.02	312.06	306.13	306.88	308.62	308.73	307.46	309.16	309.55	310.58	308.53	308.43	311.01	309.42	309.83	310.22	308.71	306.96	308.7	307.97	306.81	306.62	308.4	309.06	306.96	304.43	305.8	309.19	308.2	310.09	308.22	307.67	311.46	309.55	306.6	309.56
305.91	305.58	304.71	305.39	305.65	307.68	308.89	306.8	305.02	307.15	302.47	306.83	309.48	304.69	306.93	303.01	305.71	307.93	305.9	306.72	306.32	305.23	306.76	307.21	303.03	307.92	306.55	307.1	305.83	306.76	306.96	305.8	305.42	305.89	305.14	304.66	304.95	304.89	304.32	308.6	308.11	303.26	305.88	306.59	305.22	306.31	303.99	306.49	304.57	306.31
300.73	297.6	301.76	299.65	298.59	299.69	300.28	300.28	299.45	299.4	301.36	301.22	299.91	298.56	299.84	300.99	301.16	301.66	300.19	300.13	301.37	300.46	299.63	297.16	301.52	298.83	298.35	299.81	297.83	298.01	301.79	298.66	302.8	299.17	300.46	300.43	297.68	300.13	299.31	298.72	299.16	301.68	301.04	301.35	298.57	298.72	300.06	301.86	300.77	300.23
302.18	301.4	300.35	303.05	299.8	301.51	301.19	301.67	301.96	300.48	301.72	302.2	301.87	302	302.07	299.91	301.64	303.02	299.78	303.4	301.74	302.19	301.06	299.48	300.24	301.52	300.42	299.37	301.15	298.89	298.47	301.04	298.05	298.61	300.14	301.13	302.64	301.08	301.63	300	301.91	298.79	302.79	300.65	301.44	301.82	301.49	302.64	302.29	300.8
314.45	317.23	317.23	316.06	316.83	318.26	316.66	317.39	316.86	318.87	319.45	320.13	317.78	315.81	315.85	318.57	319.02	317.53	316.75	315.17	316.33	315.76	318.67	315.42	317.84	316.26	317.95	318.8	317.46	315.34	317.82	317.74	318.28	316	317.21	315.36	318.3	318.74	318.1	318.97	318.19	317.03	319.32	318.02	315.78	320.56	317.31	314.37	318.15	318.88
328.47	328.21	326.36	328.01	327.2	329.32	328.39	327.83	327	329.08	329.3	325.49	327.39	326.94	324.69	329.07	328.35	327.25	331.68	327.13	329.07	325.81	328.62	328.22	327.27	327.67	328.82	328.5	326.91	328.96	328.64	325.04	332.2	327.74	326.27	331.49	328.71	327.51	326.96	328.4	327.25	328.05	325.77	326.83	329.95	325.92	327.56	328.87	326.5	327.93
294.82	296.14	294.36	293.09	298.23	298.67	295.51	293.86	293.1	296.31	295.05	293.11	294.53	292.69	294.68	295.55	291.9	294.97	295.8	296.54	293.59	296.95	294.78	295.02	293.05	296.12	294.84	296.25	293.72	296.04	296.46	294.38	294.09	295.95	293.42	295.26	295.54	296.63	294.29	296.75	295.16	295.58	294.97	294.14	294.32	296.08	293.63	295.04	294.95	292.74
324.82	325.96	325.02	326.78	325.54	323.08	322.71	325.5	323.91	325.25	321.4	326.71	325.56	326	325.45	326	324.66	325.24	324.96	323.27	326.35	325.46	325.12	325.43	325.15	325.68	323.05	323.82	323.09	323.48	324.14	328.19	324.99	324.62	326.61	323.95	325.28	323.49	324.25	323.18	322.63	327.06	321.87	324.07	325.69	325.06	323.39	324.94	324.88	326.12
303.08	302.2	302.86	302.45	304.91	306.22	304.74	302.6	302.91	302.02	306.21	304.33	304.82	303.3	304.05	300.36	302.85	300.88	304.12	300.33	303.33	305.55	304.29	304.02	302.19	305.12	303.08	299.07	302.5	303.1	303.94	302.05	301.83	302.68	303.44	300.73	302.86	303.35	303.83	303.1	300.23	303.97	302.44	304.22	301.03	303.51	302.83	302.04	302.58	306.27
315.69	315.3	316.48	316.53	318.02	314.31	315.19	314.86	316.45	313.53	315.56	314.54	314.61	315.05	312.17	313.78	315	313.95	316.05	313.92	314.35	315.9	315.01	314.01	316.26	314.8	313.04	314.91	313.42	314.13	314.51	316.38	316.3	314.42	315.11	315.33	314.03	315.46	315.4	314.81	318.03	315.55	311.98	315.21	315.61	315.06	314.99	311.95	316.16	314.54
305.36	306.73	308.41	307.45	305.48	306.4	304.68	308.85	306.24	307.91	308.01	306.32	308.77	305.54	307.45	306.64	306.94	305.85	304.75	305.02	306.81	304.35	307.48	306.69	306.07	308.22	306.67	306.74	307.39	305.78	308.37	306.64	308.99	304.07	307.93	307.34	306.77	308.37	305.24	305.18	305.4	305.51	305.71	307.63	305.07	308.02	307.49	303.93	306.52	306.44
316.35	317.59	315.76	315.12	314.89	315.2	317.97	316.97	316.27	313.6	315.65	315.68	317.43	315.2	316.8	315.97	317.2	314.23	318.44	317.75	315.17	314.83	314.61	317.03	316.24	315.88	315.8	316.07	316.97	314.9	315.33	315.41	316.84	318.67	315.3	317.95	315.77	316.16	317.35	315.19	316	314.71	313.67	316.41	317.29	317.84	317.06	319.34	315.19	319.4
298.33	294.86	297.46	300.7	295.5	295.57	295.32	298.02	295.94	297.7	296.97	297.33	298.11	298.11	297.31	297.9	295.85	297.3	293.69	297.47	297.77	297.8	296.14	297.92	297.9	298.8	297.71	297.66	297.84	294.41	295.13	296.67	296.75	295.69	297.32	296.24	297.62	296.39	298.33	295	296.32	297.83	297.56	298.21	296.9	298.05	293.57	297.38	296.05	298.12
312.33	314.59	315.86	311.78	313.79	313.59	313.71	313.51	316.44	311.7	313.67	314.99	313.42	313.44	313.2	313.63	314.23	313.06	315.4	315.93	313.67	313.01	315.64	313.82	314.41	313.49	312.46	314.54	312.91	312.11	313.59	315.05	313.52	315.7	315.23	313.6	313.45	314.33	315.08	314.5	313.82	313.27	314.07	311.82	313.14	314.27	313.25	314.09	311.69	316.25
305.4	306.67	307.05	306.72	306.31	305.99	305	308.07	307.18	307.55	307.7	305.13	305.45	308.92	307.8	306.13	307.04	306.42	304.3	305.24	308.08	305.52	306.81	306.79	305.3	306.98	305.81	307.05	305.53	304.12	303.91	307.45	309.45	303.95	307.85	307.69	307.66	307.89	305.85	303.78	306.94	305.81	305.62	307.17	305.25	305.42	305.38	307.32	307.07	306.95
318.15	316.23	316.15	317.43	318.03	315.69	314.16	317.46	317.7	315.55	317.53	314.25	317.44	317.09	316.44	317.36	318.55	317.15	316.27	317.33	318.27	319.28	317.59	317.54	315.28	318.36	315.52	316.78	316.21	318.44	315.52	316.34	315.73	314.73	316.95	316.38	318.69	319.77	319.6	317.65	316.99	319.08	319.8	315.24	317.36	316.13	316.71	318.67	317.49	315.36
330.64	326.5	327.39	329.16	329.09	328.81	325.94	328.71	327.97	327.74	326.78	327.5	326.48	328.05	328.52	329.48	325.24	328.09	325.2	328.77	327.82	327.04	330.71	329.85	327.77	326.34	325.02	327.57	330.6	327.66	326.46	326.62	327.31	328.89	328.32	328.04	327.6	329.41	326.59	327.36	327.69	328.61	327.54	329.65	327.33	326.04	328.63	328.18	327.8	326.92
303.86	304.49	304.92	303.23	303.54	305.26	305.46	305.66	303.32	301.91	306.51	304.43	304.36	304.49	303.78	305.58	303.18	304.9	302.39	303.66	305.47	301.23	305.17	305.97	303.58	304.13	306	303.85	303.76	303.41	302.75	303.79	303.97	301.87	305.48	300.49	304.34	305.45	301.59	303.05	306.23	303.46	303.65	302.87	304.07	307.26	305.34	303.23	306.43	305.69
314.87	316.62	311.57	313.84	313.83	313.43	314.02	314.47	315.55	313.15	313.75	313.24	314.09	313.03	313.35	312.36	313	315.47	316.3	312.05	315.13	314.82	312.72	314.86	315.29	313.68	315.85	311.44	313.44	315.61	314.86	313.95	316.27	312.39	311.84	317.04	311.91	313.64	314.37	316.5	313.96	312.36	313.56	316.02	312.59	313.65	314.89	313.71	316.7	313.78
309.05	306.88	309.92	307.92	309.97	309.34	307.22	311.5	309.23	309.96	307.87	308.22	309.9	309.47	307.7	307.09	307.6	309.64	309.92	305.36	309.56	306.5	309.52	307.33	309.46	307.8	310.28	310	312.53	309.62	308.72	310.9	307	310.63	307.28	310.47	309.6	307.04	308.91	309.98	309.51	306.84	311.08	311	310.43	306.83	311.04	307.96	306.77	311.66
300.15	300.38	300.95	298.48	301.33	300.93	300.67	300.42	302.25	298.07	299.92	301.57	299.19	303.07	301.44	302.52	301.41	300.8	302.69	301.02	300.83	301.82	300.63	302.61	300.37	300.56	301.9	301.37	299.41	299.25	301.06	300.88	299.99	302.55	300.67	300.39	298.97	299.15	299.94	302.9	297.26	301.3	300.67	301.23	298.98	298.97	300.47	302.79	301.99	300.27
301.76	306.27	304.88	302.26	304.05	304.22	304.32	302.86	304.2	305.82	304.86	305.18	304.4	304.1	304.53	302.39	305.84	306.08	308.36	305.69	303.67	304.14	304.72	304.89	302.7	305.63	303.36	305.11	305.28	302.94	304.03	304.47	304.34	305.23	306.69	305.01	307.25	304.48	305.53	303.21	305.86	303.41	304.51	304.53	304.74	304.93	303.28	303.49	302.46	306.33
310.92	313.34	312.43	311.8	313.42	315.53	313.33	312.15	310.91	312.39	310.87	311.3	312.34	311.41	312.82	312.13	311.28	313.36	313.41	313.53	315.09	310.74	315.15	313.49	312.02	313.28	310.89	314.37	312.53	312.41	312.94	313.31	313.75	313.78	313.54	313.91	314.2	314.15	313.36	315.01	310.47	312.61	315.27	312	311.85	313.81	314.12	312.24	312.03	314.01
305.45	304.6	302.59	300.62	304.69	302.62	306.7	305.52	303.2	305.31	303.61	301.4	304.46	304.33	300.55	302.08	302.85	303.25	303.11	304.44	305.68	304.79	302.9	305.91	303.75	302.77	302.41	304.19	303.53	305.27	302.58	303.25	304.82	304.83	305.35	303.22	302.63	302.45	301.63	302.16	303.26	303.58	304.17	306.74	304.23	305.41	303.42	305.19	305.08	304.1
327.27	328.13	326.02	329.33	326.38	326.77	327.79	326.4	328.33	329.1	328.33	328.02	328.74	326.95	328	325.5	328.41	327.06	326.81	327.32	327.49	326.32	325.84	329.28	325.45	325.96	328.71	327.92	326.5	327.14	326.65	325.1	328.33	324.77	325.43	328.87	327.81	328.94	327.43	326.33	328.43	330.35	327.96	328.38	328.53	325.47	326.12	330.29	328.23	328.26
327.08	328.97	329.94	329.19	329.54	327.84	326.46	329.65	328.1	330.06	327.56	326.19	328.18	329.86	327.3	328.49	327.2	326.77	328.79	328.88	326.47	327.42	326.16	328.8	328.76	328.89	327.76	328.72	329.48	327.21	328.82	328.17	327.89	327.55	329.6	329.26	325.77	329.08	328.11	327.03	325.71	325.65	329.2	324.64	329.19	327.76	327.23	327.32	328.4	326.99
315.05	311.38	313.78	312.48	311.69	314.3	311.58	313.79	312.68	310.11	313.52	310.2	312.39	310.96	314.78	314.97	315.93	315.47	314.33	313.41	311.18	312.83	311.09	314.28	313.46	312.85	316.39	311.75	311.4	311.61	313.79	313.88	312.3	314.6	312.85	311.32	311.66	311.28	313.35	314.18	314.31	311.36	313.36	310.89	311.97	314.53	312.86	312.99	312.19	312.43
317.55	317.22	314.01	312.61	315.39	314.26	314.96	312.97	316.35	317.15	312.76	315.91	312.77	315.54	314.23	314.05	315.73	315.84	314.89	318.03	314.53	315.61	316.17	316.1	314.54	314.95	317.61	314.51	315.81	315.04	315.03	314.46	313.94	314.63	313.22	317.54	317.09	314.82	313.88	316.62	314.2	317.58	312.88	316.78	313.49	312.43	313.67	315.71	313.17	313.56
312.92	313.81	313.77	313.98	313.18	313.52	312	314.52	313.32	312.78	311.51	315.66	314.01	310.4	314.05	313.27	313.02	309.32	312.94	313.35	310.69	312.47	315.92	310.68	312.26	311.68	311.09	313.12	314.61	313.34	312.54	312.92	313.37	313.86	313.1	313.34	315.06	312.85	314.61	311.84	313.14	314.08	313.53	313.86	311.45	313.97	311.98	313.09	313.26	311.95
317.6	317.14	318.25	319.44	317.56	318.83	317.61	321.26	319.88	316.52	318.14	317.37	318.56	319.93	319.34	320.03	318.11	316.64	318.79	319.37	318.63	317.27	317.97	317.26	319.07	317.97	317.72	319.95	317.04	318.93	316.89	317.43	318.5	320.01	317.8	317.41	314.79	319.36	320.03	318.93	317.94	320.5	316.46	317.2	318.02	320.01	319.35	318.49	318.51	317.62
314.56	313.38	313.55	314.44	318.1	316.65	314.83	316.21	316.84	316.04	315.05	317.45	315.15	313.68	318.76	316.49	316.77	315.01	314.7	317.9	317.48	316.51	317.02	316	318.11	316.4	313.99	312.51	314.17	317.39	315.29	313.87	315.26	314.05	317.11	315.5	316.57	316.65	316.78	316.59	314.76	315.37	314.68	316.94	315.63	316.04	314.09	314.19	317.17	313.72
313.36	315.41	316.7	313.91	316.68	317.28	312.35	315.71	314.45	316.79	313.08	313.79	317.75	315.28	315.46	314.27	314.94	314.99	317.31	315.53	314.92	316.72	315.76	314.43	313.62	313.58	315.77	317.6	315.7	317.8	315.47	316.35	313.52	315.14	316.5	315.19	312.9	315.1	316.28	315.87	315.59	317.46	317.12	317.33	314.31	315.61	315.8	314.42	315.9	314.52
299.12	300.4	301.12	302.54	300.16	298.97	301.88	299.46	298.82	301.27	299.65	302.13	302.5	300.33	300.06	300.98	299.23	296.82	303.26	302.03	302.61	300.74	299.05	300.3	301.15	302.02	303.01	301.44	301.22	301.32	299.96	300.16	299.98	301.51	302.99	303.91	299.41	300.66	300.1	296.3	301	302.33	304.82	300.44	301.13	299.1	302.9	303.46	300.01	302.42
315.92	317.4	318.24	318.86	319.17	317.51	319.26	316.69	317.67	317.32	317.78	319.49	318.44	317.58	316.73	319.54	318.53	316.93	316.6	318.8	320.86	317.53	318.28	318.48	317.82	318.65	316.06	317.75	317.26	317.13	316.49	317.94	319.18	319.19	316.12	318.43	318.67	319.96	319.22	319.24	320.13	317.91	318.89	318.75	319.16	319.71	317.32	320.06	319.79	318.45
302.39	304.34	303.26	305.03	303.51	301.7	302.17	303.39	306.73	303.72	304.36	303.62	305.34	302.03	300.65	304.32	304.28	303.88	303.31	303.49	304.19	304.8	302.47	302.07	301.52	302.24	301.47	307.53	303.68	302.83	304.13	302.91	302.7	303.59	306.36	304.72	303.39	303.38	303.95	305.07	301.92	301.7	305.4	299.27	303.06	301.52	303.43	301.81	301.17	304.8
304.99	306.58	308.16	306.5	305.02	304.05	305.98	307.83	307.48	306.21	305.97	306.75	305.16	306.68	304	303.24	306.86	307.05	304.64	303.76	304.88	304.45	306.19	303.43	307.4	305.11	307.17	305.33	306.39	306.23	303.61	308.04	304.91	308.41	303.96	304.58	305.64	306.46	305.68	305.2	308.52	305.53	305.01	306.87	308.2	306.92	307.1	307.03	305.12	304.66
327.4	324.87	327.87	331.2	327.58	328.97	326.68	326.83	328.46	328.09	328.89	328.64	328.73	329.55	327.98	332.46	328.86	331.38	327.79	328.21	325.09	329.15	327.85	328.16	329.2	328.35	329.93	328.85	330.6	328.49	329.59	329.45	328.23	327.07	327.99	331.08	328.09	326.97	328.81	327.18	329.96	326.73	329.73	328.1	328.04	328.86	327.47	328.92	329.73	330.71
327.21	329.5	325.49	328.43	328.7	325.8	327.9	326.35	325.72	327.42	329.09	330.54	324.82	325.38	326.02	329.02	329.99	329.15	327.02	327.32	329.5	330.26	328.46	328.84	329.48	328.02	328.92	324.46	328.17	327.74	327.81	328.84	329.01	328.66	328.37	328.52	326.51	328.44	327.84	328.61	327.24	327.71	326.91	329.24	326.55	326.2	327.32	329.93	326.09	326.96
327.63	325.34	327.8	327.04	327.44	328.65	326.05	325.81	328.81	327.02	326.95	330.55	327.77	328.14	326.95	327.35	326.07	325.82	326.76	328.84	327.8	324.33	325.02	331.8	327.33	327.89	327.64	329.4	328.35	326.11	329.89	325.99	330.72	327.68	325.03	329.48	327.74	327.65	325.89	330.01	327.5	328.56	328.66	329.18	329.09	328.99	329.33	328	327.37	327.22
303.99	303.17	306.18	304.79	303.98	302.52	303.02	304.65	301.84	303.89	302.93	304.48	303.96	303.9	303.51	305.17	302.94	304.59	303.42	303.84	302.91	306.14	304.84	305.26	303.48	304.26	304.08	304.56	303.97	303.39	301.34	303.62	301.61	304.07	305.84	303.46	303.81	305.04	304.59	303.91	303.11	303.15	302.8	306.28	303.44	301.89	302.51	305.07	303.35	301.89
312.36	308.5	312.78	310.97	310.87	312.77	312.68	309.63	311.69	310.89	310.88	308.67	312.96	311.24	312.07	309.85	308.76	311.98	307.73	309.58	312.35	311.49	310.99	313.27	309.61	310.01	312	308.36	310.26	309.49	312.08	310.57	313.24	310.58	312.51	311.32	311.76	309.4	311.84	309.89	313.44	312.58	311.66	310.96	310.63	311.26	310.28	313.02	312.67	313.85
310.3	312.68	311.7	312.5	313.35	313.32	309.47	313.9	313.45	311.27	310.12	311.97	309.87	312.37	312.12	311.73	310.09	309.71	310.19	310.34	312.24	311.76	311.49	311.36	311.22	309.31	311.65	312.26	312.87	309.45	312.79	311.86	311.84	310.3	312.88	310.61	310.48	310.89	311.83	312.18	312.03	310.93	312.67	313.71	311.6	313.49	312.96	310.57	313.66	312.29
314.19	313.4	315.95	315.93	314.93	313.54	315.47	313.02	313.01	311.01	313.35	314.09	313.6	310.46	312.25	311.72	313.1	313.86	313.12	312.99	311.17	313.3	311.17	313.23	312.89	314.53	314.38	314.32	312.38	314.9	311.95	312.36	314.2	312.21	314.16	313.62	315.33	314.89	312.21	314.36	313.44	313.72	313.94	311.95	313.5	312.3	311.6	315.32	314.01	314.64
303.15	303.52	302.06	302.37	304.31	302.33	302.9	303.84	301.78	300.32	302.31	305.19	300.86	302.42	303.77	301.67	302.33	302.11	303.13	303.94	303.37	300.99	303.4	302.08	302.55	303.15	302.28	303.11	302.6	303.59	301.98	302.88	301.91	303.2	300.88	304.41	300.99	303.01	299.41	299.95	300.7	303.39	301.27	301.95	303.08	300.85	302.13	303.94	303.39	302.45
293.62	293.89	292.86	294.45	296.19	294.08	296.72	294.79	296.61	294.47	295.33	295.61	295.78	292.44	294.22	294.09	294.08	293.69	295.1	294.74	297.51	295.59	293.53	296.44	295.26	295.91	293.97	295.5	294.23	296.28	294.79	293.56	296.18	294.62	294.51	297.62	295.26	294.73	294.68	296.21	296.1	294.95	293.23	295.03	295.45	296.31	295.58	295.99	295.54	294.37
317.28	315.39	316.74	313.55	315.36	317.51	314.61	316.61	312.67	312.72	317.69	315.2	315.7	316.41	313.97	313.56	312.62	314.56	313.99	314.89	312.79	313.66	315.78	314.06	313.8	315.58	316.12	313.74	315.21	311.94	313.37	315.23	314.44	316.71	315.09	315.89	314.25	316.34	315.84	314.93	313.91	313.65	317.57	316.47	316.2	315.16	314.72	318.51	316.31	313.32
299.74	300.76	298.42	298.95	301.53	301.13	298.16	298.34	302.03	298.01	298.56	300.79	300.48	298.47	303.03	300.25	302.56	302.59	300.89	300.73	300.99	300.46	300.17	297.11	300.36	301.55	298.71	299.07	299.17	300.28	302.48	298.15	300.21	299.47	299.59	302.61	299.96	302.06	301.73	297.72	302.63	299.4	298.29	301.62	299.14	301.84	300.86	301.85	301.98	300.93
305.6	304.4	304.77	304.3	302.75	305.32	304.43	301.9	304.19	306.18	303.45	300.16	302.3	304.38	304.52	299.21	304.44	305.04	301.94	305.2	302.17	302.71	306.74	304.15	301.91	303.83	302.25	303.46	302.29	301.43	304.43	303.07	305.01	301.88	304.8	304.23	304.29	304.04	302.03	302.54	302.98	304.12	304.45	303.08	301.48	302.27	301.53	303.49	303.77	305.4
313.48	311.44	314.29	312.6	310.53	315.45	313.7	308.12	314.75	315.11	312.16	313.69	312.31	312.55	313.23	314.63	313.02	312.69	314.67	313.53	314.44	314.44	313.68	314.66	315.53	314.01	314.65	314.28	309.82	315.85	312.42	313.83	311.91	312.19	314.12	312.69	313.67	312.96	312.92	312.24	313.17	312.4	312.71	311.44	313.36	313.86	312.39	311.81	312.89	314.92
311.81	314.74	312.36	315.93	313.12	313.6	315.56	312.69	314.74	314.61	313.35	315.84	312.84	315.06	314.34	314.98	313.59	312.31	315.36	314.37	312.15	315.06	312.63	316.97	314.34	311.36	313.68	311.53	314.49	312.53	313.78	312.22	313.74	313.27	313.52	313.21	312.2	314.71	316.32	311.71	313.67	313.34	312.39	314.4	312.94	311.95	314.16	311.61	315	315.06
325.95	329.23	325.44	326.94	327.21	329.34	330.58	328.17	326.55	326.31	327.3	327.22	325.63	323.58	328.41	328.07	327.05	323.67	325.09	327.59	324.71	327.72	329.04	327.06	327.16	328.71	326.52	327.36	325.94	324.87	327.68	325.11	327.78	330.04	327.63	326.54	325.52	329.11	326.74	324.39	326.1	326.79	326.65	329.07	327.56	331.08	326.48	327.66	325.44	325.75
325.24	323.75	324.53	323.58	325.85	321.72	324.34	324.82	326.71	325.32	326.09	324.96	325.66	326.05	323.59	325.74	325.93	322.86	324.6	325.81	324.28	326.2	326.14	322.76	324.46	322.94	325.8	325.46	328.16	324.01	324.58	322.48	325.38	323.96	325.61	325.89	326.41	324.37	325.65	324.66	325.87	326.54	322.9	324.26	324.99	323.2	323.13	325.45	322.74	322.25
304.49	304.56	302.36	303.12	301.61	301.49	303.68	304.15	300.09	302.46	302.83	302.44	306.2	304.32	305.63	303.23	302.99	301.55	302.04	304.42	303.54	303.89	301.27	302.79	302.52	302.83	304.03	301.46	307.08	303.24	302.81	303.09	303.43	305.72	303.45	303.37	302.23	303.25	303.79	302.72	302.69	303.83	305.72	302.1	304.82	303.26	305.02	304.64	304.33	302.06
314.18	315.38	315.82	314.15	316.44	316.46	316.25	317.14	317.2	315.42	313.73	314.32	314.51	316.71	313.64	314.88	318.06	315.5	316.97	314.95	315.76	315.39	312.76	315.41	317.29	312.54	314.02	317.27	315.88	317.01	313.44	315.88	313.52	316.96	318.14	316.93	316.32	315.94	316.05	316.58	313.28	317.12	313.81	312.91	313.37	316.28	314.01	314.71	315.78	315
317.92	315.63	318.9	316.18	318.3	317.91	317.41	317.53	318.43	316.29	317.14	316.69	318	313.98	320.16	316.88	315.01	315.61	317.15	315.54	314.42	316.46	316.15	315.77	315.22	316.07	315.37	317.79	314.29	316.04	319.31	316.17	315.66	318.13	316.17	315.74	315.31	315.12	316.29	316.13	318.21	317.33	316.22	315.74	316.61	316.26	315.92	315.05	318.34	314.57
303.96	304.9	304.54	303.79	303.23	302.9	303.92	301.43	302.58	305.33	305.39	304.01	304.68	301.57	300.81	302.57	303.66	303.74	301.01	303.38	304.17	304.21	302.11	302.88	303.8	304.62	303	300.68	303.3	305.17	303.15	303.78	305.47	302.62	303.12	304.4	303.49	302.68	303	302.97	304.99	302.19	301.84	302.84	303.96	304.05	304.94	302.21	300.79	302.25
325	326.34	327.29	325.95	326.44	325.56	325.97	326.21	325.91	326.33	324.83	325.72	328.24	327.53	329.37	328.84	325.32	328.82	327.14	328.27	327.85	328.05	328.24	328.61	327.89	327.38	326.23	324.84	325.51	325.73	329.25	329.84	326.66	323.06	325.11	326.05	329.49	325.72	326.55	326.45	324.04	327.43	326.66	325.08	327.72	327.42	326.85	326.03	327.11	325.31
317.52	317.73	315.98	316.4	319.86	317.5	317.59	317.88	317.26	315.72	317.33	317.4	316.71	318.58	320.2	317.84	318.81	317.35	318.04	316.33	318.73	318.89	315.36	316.34	319.69	318.56	317.54	318.48	319.65	320.08	319.44	318.23	317.69	317.66	318.27	317.14	319.06	319.83	318.95	317.64	320.13	318.37	317.09	321.16	318.43	318.58	316.91	317.53	318.21	317.68
299.99	301.77	299.63	299.53	299.42	296.97	299.64	300.14	302.82	300.89	300.92	302.08	298.85	299.83	298.78	299.5	300.12	302.5	298	301.62	300.03	300.94	300.54	299.13	298.54	300.16	298.01	298.74	302.14	298.8	300.69	298.49	300.21	299.34	299.09	299.18	299.33	299.48	299.93	299.42	299.25	300.56	300.8	299.59	301.57	298.28	298.83	301.13	299.14	300.09
314.92	316.92	317.25	312.41	313.21	313.82	314.78	317.5	314.36	314.9	316.52	312.18	315.07	315.52	316.2	316.8	314.61	315.88	314.73	314.58	315.19	317.13	314.84	313.56	314.32	315.13	313.31	316.64	314.34	317.14	313.96	315.59	316.08	315.64	314.23	315.05	315.24	316.1	316.28	315.41	314.35	314.78	312.31	315.46	315.91	313.32	313.62	313.83	314.45	318.46
309.17	310.82	307.52	312.38	310.67	309.25	308.8	312.33	309.56	308.62	311.59	308.73	308.83	313.01	310.92	310.58	310.87	310.94	311.25	311.02	311.9	311.15	311.24	310.64	313.16	311.75	311.69	312.6	311.99	311.99	310.6	310.72	310.6	309.46	311.55	311.77	312.21	311.26	310.85	309.51	313.87	308.12	309.6	311.15	310.92	308.48	309.87	311.66	310.9	309.68
309.13	309.91	309.42	312.18	309.57	309.78	311.96	308.71	306.37	309.94	308.76	309.44	309.06	310.37	309.45	307.99	312.06	308.94	311.06	311.26	308.42	308.09	308.41	310.99	305.29	306.52	310.01	307.73	309.66	309.88	308.52	310.13	307.54	313.39	310.93	310	309.65	307.16	309.23	309.34	308.31	307.47	306.86	308.42	309.05	308.92	311.28	311.21	308.57	308.77
307.91	308.37	308.99	308.74	311.13	311.64	309.3	308.67	312.17	307.02	308.91	310.26	311.19	309.18	310.96	309.31	309.41	311.99	310.47	309.44	308.04	313.31	306.88	309	311.24	309.83	310.73	308.66	307.05	309.23	310.39	308.54	311.86	310.57	309.69	309.53	308.43	309.61	312.77	311.58	307.71	309.95	309.43	310.7	311.71	309.91	309.91	309.44	311.42	311.35
317.66	315.49	315.99	315.45	319.64	316.02	315.2	315.5	315.89	316.4	315.85	315.56	315.83	315.79	316.72	314.99	313.35	314.94	316.51	315.01	315.44	315.72	317.05	316.7	316.55	316.99	315.94	316.09	313.81	316.08	318.37	315.89	316.47	313.47	315.9	315.54	313.68	315.69	314.5	313.43	314.1	317.86	317.05	317.82	314.92	315.69	312.33	316.11	317.62	318.32
295.47	294.67	294.18	295.72	294.85	295.16	298.27	294.54	293.11	293.99	295.08	293.31	296.5	292.26	295.28	296.79	294.41	295.12	296.41	296.34	292.76	292.66	296.56	292.16	293.5	294.05	298.12	296.43	293.26	292.71	293.3	294.83	295.03	294.04	294.28	297.77	296.66	296.4	295.1	294.23	294.85	293.49	294.2	293.4	295.85	296.99	292.27	295.11	291.15	293.97
309.92	312.02	312.62	311.08	311.03	313.28	312.83	312.36	312.99	313.15	311.6	310.72	309.57	310.95	310.9	310.74	310.81	312.04	309.16	311.05	312.39	312.01	310.94	311.22	311.45	312.25	315.79	310.98	312.69	308.82	312.67	311.79	311.89	311.77	310.41	308.6	313.46	311.59	309.98	312.22	313.2	310.87	311.1	311.01	310.11	312.65	309.59	311.24	310.25	311.2
316.66	316.66	315.01	316.45	316.57	315.95	313.9	315.31	317.36	317.4	316.48	315.36	314.91	316.77	313.32	316.44	316.78	314.81	315.74	312.21	316.97	315.75	313.24	314.12	312.04	315.67	313.41	314.04	314.35	315.23	315.07	315.21	316.53	318.27	317.06	316.37	315.78	314.92	314.49	314.28	317.05	316.82	316.48	317.88	315.03	314.86	314.57	316.46	314.06	315.15
300.36	300.28	299.05	301.2	299.34	299.98	299.6	299.45	297.53	301.8	297.71	301.46	299.88	300.19	300.29	299.74	303.17	302.27	300.54	298.65	299.35	300.61	298.5	300.89	296.48	300.39	302.1	298.16	300.22	298.83	300.35	298.06	299.34	300.14	299.57	299.02	298.03	298.91	299.97	299.66	300.01	300.59	301.52	300.37	299.59	302.77	298.54	302.67	302.55	299.96
311.09	311.72	310.36	312.85	311.26	313.77	310.85	312.52	312.62	310.62	310.12	312.99	311.25	309.68	312.84	309.4	310.89	311.43	310.56	312.71	311.21	312.95	309.96	311.5	309.17	310.41	311.56	312.54	309.77	312.81	313.68	311.28	310.87	312.61	313.51	313.16	315.1	310.44	311.49	311.66	311.31	313.6	310.65	312.66	313.71	311.16	310.03	312.2	311.93	310.79
310.93	311.51	313.11	310.43	311.75	313.6	311.95	314.13	311.51	313.03	316.28	313.46	314.96	317.32	311.45	312.05	311.92	311.96	316.16	314.85	312.64	313.16	312.28	313.78	314.52	313.81	311.97	310.43	312.92	315.03	312.65	315.23	313.88	316.34	315.26	312.76	313.89	315.21	312.85	312.74	312.09	315.83	313.18	315.37	315.7	313.19	312.52	313.62	313.59	313.4
311.99	310.44	312.42	312.35	312.26	312.79	311.16	312	310.81	311.48	312.33	309.39	312.77	312.07	310.56	309.66	310.08	312.69	311.96	311.87	311.21	312.21	309.65	311.46	314.22	308.71	308.8	307.94	311.68	309.87	311.57	314	312.68	312.54	309.9	313.38	311.61	308.39	310.55	310.28	309.89	309.95	312.46	309.27	310.86	309.24	310.79	312.03	309.54	312.05
325.5	323.9	324.32	321.22	324.99	323.62	324.41	325.18	322.02	323.4	324.92	323.84	324.25	324.23	324	323	324.77	323.75	326.51	323.74	325.42	324.42	322.72	326.04	326.12	323.06	325.44	323.78	325.26	324.05	326.1	326.55	326.93	324.11	324.38	322.54	326.94	325.61	324.65	324.24	326.11	324.69	324.57	323.05	324.92	325.07	325.61	324.69	325.12	324.72
320.22	316.99	319.44	318.9	320.03	318.23	317.81	318.96	318.96	318.89	319.32	319.87	316.83	318.24	319.45	318.09	315.92	320	319.61	320.81	319.87	317.72	315.53	319.98	319.29	319.54	319.06	317.35	321.03	318.21	319.65	317.36	317.29	319.43	315.98	316.67	318.42	319.22	318.2	317.58	319.72	319.07	316.67	318.95	319.4	318.46	318.8	316.94	317.82	319.19
317.85	318	316.2	314.69	315.98	317.79	314.96	319.21	318.45	318.29	316.29	318.26	316.25	315.37	317.4	317.33	316.6	318.64	317.06	318.19	320.43	318.7	315.17	316.42	316.48	315.06	318.12	315.51	317.33	318.13	317.86	317.97	316.3	317.66	320.1	316.16	317.19	316.41	314.95	317.81	319.91	315.45	316.67	317.83	314.71	317.45	319.62	317.21	316.11	316.97
303.21	304.46	304.47	302.23	304.97	303.9	304.53	303.79	306.48	303.92	305.16	303.06	302.55	303.8	302.81	303.9	304.29	305.51	305.14	304.8	306.37	305.11	306.82	303.42	305.15	305.45	306.18	303.82	304.61	306.28	304.39	306.07	304.36	305.97	304.53	307.05	303.16	306.65	305.39	304.2	302.7	304.23	304.54	303.74	305.2	305.27	306.22	303.89	306.53	304.77
310.19	310.83	310.69	309.03	310.38	312.54	310.35	311.07	312.16	311.89	310.46	310.18	308.42	310.4	310.78	309.67	310.43	310.09	311.37	310.65	311.95	308.9	308.71	311.47	311.73	310.32	309.94	310.13	310.39	312.8	309.43	308.1	310.45	307.65	309.56	309.56	312.54	309.24	311.48	311.51	308.18	310.56	312.28	310.82	314.35	312.13	310.49	310	314.83	310.02
294.25	296.48	294.5	291.47	295.4	296.53	295.04	293.8	294.93	297.38	293.8	294.01	295.96	295.1	295.65	294.99	294.61	296.24	292.95	295.41	293.35	292.59	295.89	297.88	298.53	293.69	294.01	295.76	292.99	294.46	295.34	293.22	298.94	294.73	298.06	295.63	294.98	296.02	293.95	295.99	293.95	294.82	295.34	297.01	295.51	294.86	295.47	295.67	295.41	297.38
305.98	303.28	304.33	308.7	306.81	308.06	306.58	307.13	306.12	302.22	308.72	306.82	304.07	306.44	305.55	306.61	306.47	305.69	306.72	305.34	304.68	302.22	305.52	307.09	305.94	307.03	306.61	306.35	306.92	303.79	305.95	306.81	307.42	306.53	305.26	307.65	304.95	305.52	305.75	306.36	304.64	306.29	306.32	307.66	303.67	306.1	303.7	306.47	305.82	304.92
319.33	317.6	317.96	320.71	318.75	318.19	321.55	316.75	319.58	315.93	319.29	318.02	317.16	317.25	317.24	318.32	318.18	319.2	317.37	317.57	318.24	318.1	318.3	319.24	316.66	316.53	319.18	317.69	317.32	317.75	315.36	319.59	318.34	321.14	316.76	318.95	321.16	319.44	317.72	319.05	318.36	314.97	316.71	318.09	318.92	319.13	317.62	319.03	319.12	316.82
316.06	317.08	317.19	315.85	314.64	314.44	313.48	315.44	315.39	314.1	313.68	312.54	315.37	316.48	313.84	318.32	315.31	314.01	313.69	317.72	314.67	316.55	315.77	315.38	313.78	310.31	311.95	315.85	314.11	314.17	315.77	316.28	315.85	313.64	313.85	316.71	314.89	316.99	315.96	314.49	317.21	313.68	310.86	314.51	314.41	315.63	316.24	314.73	314.33	315.91
294.18	297.72	295.38	296.96	297.41	297.71	295.67	294.97	297.52	298.95	296.43	294.39	296.88	297.11	297.47	297.49	297.73	296.05	296.23	295.1	297.44	294.32	297.12	298.68	297.19	297.92	295.88	293.33	295.52	297.96	296.69	293.62	295.49	298.21	296	297.15	295.14	296.41	296.23	297.78	298.63	295.93	298.21	296.2	296.2	297.22	297.08	300.99	296.68	297.33
312.24	315.82	312.73	315.48	313.45	312.68	316.3	315.94	313.24	312.74	310.74	314.03	315.83	314.99	312.52	311.77	312.59	312.27	313.47	313.23	313.72	314.48	311.02	313.85	312.89	311.19	313.16	314.57	311.61	315.43	311.93	312.41	313.42	314.86	314	315.32	313.47	312.21	314.41	312.55	313.82	311.46	313.98	313.63	312.96	313.83	314.59	316.08	314.09	313.37
313.9	311.13	312.31	313.82	312.17	312.35	312.54	313.62	311.48	314.59	315.93	313.53	311.76	311.23	310.92	312.09	311.16	310.97	312.55	312.5	312.64	310.99	312.43	311.16	313.09	310.89	311.07	310.62	310.81	312.23	313.43	311.7	312.93	312.26	311.29	312.33	308.09	314.09	310.54	311.21	312.73	312.68	311.5	311.47	312.17	311.38	313.69	312.75	313.18	310.89
312.94	315.07	312.86	316.11	317.13	316.16	316.33	315.43	315.28	314.48	314.47	314.04	313.77	313.3	314.33	314.76	317.8	315.14	316.84	314.4	316.75	315.8	316.56	314.5	316.67	315.38	315.52	314.65	315.72	315.64	315.08	315.71	315.65	314.28	315.85	314.57	315.22	313.83	315.9	315.62	316.07	315.22	315.09	316.44	316.19	315.06	313.29	314.79	314.5	317.64
316.5	312.61	314.48	313.48	311	313.57	312.37	312.88	313.83	312.21	312.83	312.96	313.46	313.02	312.13	312.9	310.89	314.48	315.19	311.57	314.13	310.11	312.57	310.62	314.39	313.24	312.14	312.31	313.58	313.03	316.43	311.46	313.39	312.68	311.21	313.25	313.79	312.88	312.12	315.44	315.27	313.82	312.87	314.57	311.21	313.66	312.36	312.25	316.25	315.8
300.18	298.92	301.93	301.19	300.27	300.43	299.61	299.35	301.07	301.14	303.44	301.37	300.25	299.84	301.33	299.44	301.37	300.57	302.98	301.79	302.87	301.37	300.89	300.6	303.69	300.97	301.07	300.51	301.18	300.3	299.11	299.22	301.91	302.23	298.96	303.83	298.97	301.17	301.75	302.97	300.78	303	301.14	302.39	300.19	299.38	301.03	300.85	302.59	300.81
308.74	309.86	310.26	309.57	311.31	307.92	306.91	308.1	308.99	308.15	310.44	308.24	307.78	308.75	310.95	308.83	308.68	310.07	308.66	309.87	309.53	307.98	312.15	309.77	310.05	306.68	306.34	308.56	308.21	311.7	309.07	308.62	309.9	307.14	309.55	306.51	308.95	308.25	308.4	307.12	307.93	306.95	310.72	311.07	311.64	306.5	310.92	308.05	307.69	310.82
311.24	309.78	312.85	311.66	312.82	311.88	311.76	313.14	313.47	314.09	314.43	310.97	311.33	311.18	312.23	313.41	313.19	310.54	310.96	309.42	311.53	313.61	311.07	312.56	313.57	312.56	311.06	313.44	311	311.48	313.55	312.45	312.63	311.11	311.62	310.2	313.08	312.06	312.34	311.46	312.33	309.44	311.18	310.76	313.63	314.23	313.19	310.42	309.91	313.6
294.46	292.9	295.66	293.36	296.68	294.76	296.28	294.58	296.12	295.16	298.26	295.98	295.21	295	293.91	298.3	294.41	295.37	294.45	293.44	295.46	297.46	296.74	291.68	296.98	295.76	296.12	295.86	295.69	294.57	295.25	293.5	293.2	294.9	297.17	293.73	292.9	296.27	293.3	293.14	295.26	292.41	296.77	295.88	296.51	295.32	295.41	295.39	292.95	297.5
322.61	317.61	320.03	321.9	320.54	319.53	318.53	318.14	319.16	320.8	317.99	315.73	320.28	320.6	319.98	318.34	318.38	317.73	317.56	318.47	320.5	318.45	322.34	320.72	318.36	321.4	319.3	319.43	320.17	319.41	318.84	319.78	320.3	321.18	319.65	319.75	319.46	319.81	321.33	318.65	318.17	319.05	321.15	316.49	317.66	319.04	316.3	318.63	318.7	319.84
307.85	309.26	312.93	310.26	312.65	308.74	311.09	308.33	309.14	310.15	310.75	310.49	312.31	310.69	311.99	309.44	311.36	309.48	308.58	310.61	311.45	311.02	309.47	309.68	309.93	309.52	306.63	310.4	311.6	306.84	310.79	309.1	310.54	311.43	311.54	308.37	312.48	310.51	311.54	309.29	310.27	309.1	306.05	310.65	309.34	309.37	309.34	308.54	310.8	311.29
304.26	305.64	303.92	306.96	306.01	304.25	306.06	302.61	303.74	303.9	304.7	306.43	306.87	304.45	305.55	304.38	306.39	305.61	305.37	307.1	306.65	304.62	304.22	303.26	306.26	303.44	305.94	307.86	304.54	305.97	308.02	305.25	306.34	306.53	302.81	305.16	305.73	306.53	304.66	302.96	305.08	306.18	302.85	305.43	302.83	304.03	303.7	305.27	303.94	305
302.74	302.18	303.4	304.01	303.17	304.66	303.29	305.1	304.03	302.45	305.24	299.8	301.93	301.86	303.99	304.16	304.05	303.58	302.53	305.27	304.23	303.9	302.98	304	304.24	300.97	305.78	304.27	303.99	304.13	303.97	302.59	305.56	302.4	303.99	302.62	302.34	303.88	302.94	302.15	304.48	303.4	304.87	303.8	301.47	301.18	303.66	304.04	302.94	305.94
308.86	308.91	312.08	310.45	311.09	309.85	312.59	311.86	311.81	310.09	312.48	310.15	310.62	311.15	312.55	311.03	309.05	311.38	312.97	314.22	310.66	311.14	308.98	310.89	311.84	312.26	312.47	314.98	310.89	310.86	309.17	312.69	312.43	311.61	310.11	312.28	311.59	308.96	313.53	312.62	312.7	313.57	310.82	308.91	313.23	310.74	311.29	310.55	310.94	311.45
292.96	296.19	293.81	293.76	293.79	291.61	294.89	295.7	296.15	293.36	294.47	294.39	292.76	294.49	294.24	294.84	292.01	291.99	293.18	295.39	293.09	293.51	293.86	294.79	295.77	293.78	294.04	294.54	296.68	294.92	294.46	291.6	294.08	300.24	293.17	292.69	294.09	295.15	297.59	291.44	292.57	296.5	294.03	291.66	295.06	293.61	294.25	292.05	293.02	292.13
312.6	309.19	307.91	309.6	309.49	309.3	308.89	309.6	309.48	309.1	309.35	310.41	307.83	309.89	308.55	309.83	310.82	311.03	309.79	308.34	310.7	309.92	310.33	308.95	311.13	311.64	309.27	309.37	309.85	310.5	310.26	311.82	310.4	309.41	310.05	309.84	311.68	309.01	309.03	309.61	310.89	308.17	310.17	310.85	308.69	311.21	310.62	307.77	309.92	309.71
309.46	307.22	309.51	307.67	309.43	308.06	311.64	309.51	310.39	308.83	308.32	310.13	310.24	310.72	310.78	310.25	311.61	308.34	308.42	308.34	307.79	309.51	307.62	308.98	310.42	308.31	307.64	309.54	310.69	308.07	311.8	308.2	308.97	308.38	307.32	310.27	308.36	306.74	310.64	308.49	309.55	307.18	308.36	306.72	310.46	309.45	308.79	310.63	307.94	308.76
302.52	301.73	303.81	304.97	301.34	302.93	301.27	303.34	301.22	301.65	303.39	305.39	302.44	304.1	303.98	302.55	301.67	302.52	302.99	302.35	302.22	303.62	301.71	300.92	299.23	302.97	301.98	301.62	298.9	303.78	302.19	304.34	302.21	301.4	302.77	302.6	301.36	301.68	303.46	305.39	302.25	303.09	303.73	302.52	303.11	303.56	299.92	301.1	304.18	303.73
300.34	300.24	302.45	302.41	302.95	304.2	302.85	300.85	303.33	303.02	302.12	300.97	305.65	303.29	303.99	304.93	304.45	302.74	302.9	303.51	302.21	305.6	304.76	302.76	302.93	303.3	301.61	302.85	304.53	303.62	301.62	302.83	302.78	305.05	304.25	300.97	298.24	303.12	306.83	303.88	304.57	303.09	305.69	305.35	304.37	306.68	302.71	303.16	303.73	300.92
304.21	305.98	303.9	304.43	304.11	304.26	304.69	303.94	304	305.76	304.3	304.94	303.46	303.56	307.5	304.69	306.63	304.65	303.38	302.09	305.77	305.11	302.05	305.96	302.62	302.17	305.26	303.74	304.48	303.8	305.71	305.74	306.76	306.32	303.96	305.71	303.97	302.69	304.91	303.05	305.54	305.48	304.33	303.46	304.12	304.63	303.44	303.74	306.05	306.25
328.04	327.84	326.65	329.57	326.12	327.83	324.39	327.18	326.42	327.18	329.94	327.9	329.65	326.78	328.3	327.68	327.51	328.22	328.34	328.65	325.88	325.48	326.32	325.05	329.73	330.39	325.83	327	327.34	327.66	325.63	328.2	329.1	326.05	329.51	326.95	327.03	327.13	326.82	326.61	327.68	327.24	327.94	325.48	327.28	327.02	326.91	327.52	329.1	327.37
292.65	294.61	295.85	294.85	294.31	294.34	294.99	293.42	294.62	292.79	295.45	295.94	295.13	295.37	296.31	295.26	296.66	293.32	296.8	295.81	296.68	293.74	294.65	295.41	294.33	297.89	294.33	294.4	294.21	293.27	295.35	297.14	297.23	297.29	297.08	294.52	297.18	295.84	294.51	295.25	299.42	294.05	296.41	295.51	297.01	294.13	295.86	293.71	293.83	293.87
315.67	318.13	315.8	315.09	315.69	317.54	315.96	316.3	317.83	315.88	316.23	315.17	313.32	316.2	314.65	316.34	316.24	318.86	316.68	314.29	318.17	313.93	314.96	313.74	317.8	316.39	315.08	316.28	316.66	314.07	315.17	316.38	314.75	313.65	313.47	316.13	314.45	316.22	316.75	316.85	315.54	315.63	315.85	312.44	314.75	313.87	315.34	316.08	314.82	314.63
319.97	318.36	318.82	316.55	318.13	319.59	315.72	321.42	320.21	319.36	319.87	319.44	320.09	318.11	314.09	318.43	319.6	316.78	321.25	318.91	317.1	319.11	321.62	316.74	318.94	315.98	318.88	317.36	318.18	316.79	319.4	319.84	317.09	320.49	318.44	315.9	318.18	318.19	317.3	320.54	318.26	319.21	319.08	319.03	319.66	320.49	318.22	319.14	318.87	317.85
313.37	312.98	313.38	312.29	313.38	311.9	312.74	313.39	312.69	314.21	311.99	313.94	311.06	312.24	314.05	313.85	311.97	312.69	312.59	314.09	313.56	312.8	314.76	311.1	313.47	314.35	313.78	314.56	309.24	312.43	314.93	311.1	312.14	313.08	314.73	311.81	312.65	314.66	312.24	313.34	311.88	315.04	312.01	313.25	309.79	313.5	313.59	314.61	311.83	312.45
300.74	303.07	301.84	301.91	300.91	299.73	300.89	303.43	303.14	301.94	300.52	303.09	301.37	301.68	300.98	304.02	301.84	302.14	300.24	303.12	302.25	301.85	303.07	300.2	301.84	302.83	303.4	301.86	303.03	302.81	301.27	301.98	301.38	302.5	302.15	301.36	304.69	302.07	303.31	304.11	304.21	301.15	303.23	299.41	302.72	302.33	302.86	300.22	303.48	303.17
309.11	311.75	311.52	314.75	311.53	311.94	311.75	313.65	310.5	310.18	313.35	312.45	311.34	313.74	313.49	312.41	310.64	314	312.92	313.8	311.59	310.27	311.32	314.42	311.76	313.12	313.32	313.17	311.34	310.89	313.08	315.31	314.46	313.88	312.03	310.26	313.72	313.42	311.24	313.51	310.19	311.75	311.28	313.07	315.55	315.18	311.08	313.53	313.75	312.81
303.96	301.78	302.5	304.78	304.03	301.78	305.12	302.14	302.11	303.67	303.94	304.5	304.1	305.59	302.52	302.18	301.1	301.94	302.09	304.3	302.96	305.2	301.04	302.77	301.44	304.4	304.1	305.72	303.89	302.15	302.03	305.18	302.97	303.77	303.38	303.69	303.57	304.13	303.35	304.59	302.96	302.59	302.58	304.74	303.92	303.84	303.55	304.57	304.7	300.07
307.37	302.1	301.72	305.36	304.12	304.12	301.31	304.96	305.24	300.74	302.74	303.15	302.4	302.17	302.29	304.97	302.75	303.88	303.43	303.85	304.42	302.78	301.9	303.64	304.39	304.64	304.35	302.18	303.47	302.56	304.09	303.17	302.47	302.73	300.96	302.24	303.03	301.61	302.1	304.38	304.86	302.29	304.63	303.22	303.26	300.06	303.45	300.82	303.96	302.6
312.82	308.84	313.21	309.4	313.77	313.79	311.29	310.53	313.08	309.9	311.44	311.43	311.95	310.2	311.1	313.51	307.1	312.77	311.99	311.05	312.39	310.07	312.48	311.44	311.44	311.51	311.87	310.55	310.45	311.63	311.41	312.33	309.89	311.52	308.31	310.87	310.65	310.16	313.35	310.3	312.62	309.08	311.61	311.77	310.8	311.31	311.41	310.65	311.99	308.73
308.94	304.16	308.27	306.74	303.44	305.78	305.34	306.4	306.3	307.74	307.93	307.06	305.57	307.71	306.93	307.52	304.98	304.66	307.31	306.93	307.21	305.38	303.84	306.06	304.85	304.36	307.65	310.1	305.59	304.82	305.65	306.5	306.92	306.99	306.83	307.53	308.58	305.97	308.62	304.5	306.18	305.97	302.66	304.35	305.04	305.96	305.26	306.87	308.84	307.97
315.37	315.44	317.68	315.75	316.02	315.43	315.5	315.85	315.61	317.2	314.52	312.68	315.22	314.45	314.32	313.18	314.81	316.23	315.52	315.94	316.78	316.55	315.37	317.62	312.33	315.58	312.85	318.27	313.48	315.95	314.51	316.89	312.72	317.54	315.86	313.85	317.27	313.21	316.4	314.99	317.46	313.4	317.53	316.82	312.87	313.55	313.86	311.91	315.4	316.93
301.3	300.22	302.13	301.34	301.65	303.84	303.26	302.93	301.65	304.64	299.27	303.96	302.4	302.6	303.21	302.32	302.63	304.03	300.2	301.37	302.78	301.89	302.69	303.27	299.57	303.82	303.54	304.27	303.09	305.69	302.07	303.07	302.57	301.38	303.24	301.93	302.59	303.81	302.65	303.5	303.63	303.46	302.89	302.55	301.68	300.71	302.22	302.26	304.79	302.68
305.43	303.25	304.28	302.55	304.07	304.99	304.77	304.96	305.03	304.85	305.55	303.27	306.34	304.08	304.95	303.89	305.64	306.57	305.41	301.09	303.44	304.75	303.24	304.36	305.53	304.96	304.06	304.83	304.18	303.79	305.51	303.3	304.77	305.66	304.61	306.22	306.32	305.7	305.76	304.09	306.2	302.49	305.74	304.44	304.72	305.54	305.71	305.55	304.8	305.47
298.17	300.84	299.24	299	299.95	301.98	297.58	301.32	297.86	298.58	300.08	298.04	300.5	299	299.56	298.76	299.4	300.77	301.35	299.87	304.61	301.1	302.32	298.66	299.74	300.72	298.76	299.32	299.37	298.42	300.25	298.39	300.55	300.73	301.86	302.53	301.44	301.2	302.51	299.86	299.65	300	297.84	298.86	301.46	301.77	299.87	300.73	299.95	302.08
308.39	306.24	308.14	306.87	308.46	307.23	308.64	306.97	309.47	311.02	309.31	307.64	308.66	307.6	310.55	309.77	310.72	309.54	307.71	309.4	309.23	307.61	308.91	308.34	307.18	311.7	310.28	310.46	312.62	306.54	307.23	309.8	309.61	310.13	307.14	310.9	308.67	307.72	308.43	310.78	304.3	308.93	308.6	307.83	309.36	309.36	310.77	309.43	308.71	309.18
304.07	304.46	303.69	304.7	306.9	304.53	306.42	306.04	302.78	304.56	302.69	307.74	303.99	304.5	305.54	305.03	305.02	305.41	304.68	303.03	303.65	304.72	303.91	306.39	303.32	305.74	304.41	306.29	305.32	305.07	305.58	303.98	308.04	304.48	306.6	303.97	305.29	304.96	306.65	306.37	303.28	303.85	303.1	303.7	305.25	302.93	302.53	305.94	311.52	302.42
320.25	319.52	317.56	318.12	316.34	318.39	318.16	318.2	320.25	319.16	317.31	316.61	319.23	318.09	316.4	318.34	319.33	318.17	318.92	316.29	316.35	322.29	319.19	315.46	317.94	317.55	318.03	317.39	315.43	318.78	318.54	319.98	314.66	316.41	319.23	315.87	317.31	318.15	316.77	318.19	318.79	316.74	319.59	317.88	320.13	318.82	318.06	316.93	317.37	319.43
317.65	318.23	321.01	317.28	319.05	317.18	320.17	320.89	318.51	320.75	318.08	318.4	318.24	318.54	320.68	319.39	317.8	319.27	317.41	318.11	319.7	318.64	319.72	317.57	318.27	321.46	322.38	318.97	318.25	319.53	318.8	319.53	318.94	318.28	316.99	319.86	319.03	320.81	320.88	318.49	318.7	321	318.54	318.58	321.68	317.5	320.48	320.1	320.21	318.69
309.36	309.18	309.3	311.36	312.12	309.61	311.98	311.03	312.26	309.76	310.14	310.97	313.76	310.06	312.41	312.7	310.83	310.01	309.47	312.21	311.23	313.43	310.48	311.06	309.65	312.4	311.27	308.66	308.84	310.91	310.58	308.3	313.11	310.24	313.3	308.74	312.69	311.8	311.28	310.24	310.88	309.11	310.05	311.43	311.82	312.03	310.33	311.86	309.08	311.54
299.46	298.02	297.55	292.86	298.93	294.98	297.41	296.61	295.83	294.86	295.91	296.51	295.66	297.81	297.95	295.05	297.29	295.79	296.7	298.42	297.38	296.67	295.44	296.83	297.03	296.27	298.24	295.13	297.87	299.68	299.35	297.57	299.03	296.61	297.05	297.31	296.67	295.82	294.71	296.95	295.73	296.97	294.68	296.02	296.36	299.85	297.89	296.91	298.57	296.82
325.03	328.99	326.08	326.8	326	323.82	324.08	326.17	324.48	324.84	325.7	326.6	325.27	323.44	323.93	327.79	324.91	324.01	324.33	324.96	328.09	324.72	324.4	325.56	323.48	324.84	325.17	327.4	324.03	325.13	326.83	326.24	325.39	324.88	324.13	325.79	326.87	326.04	326.63	325.64	323.3	328.63	326.73	326.32	324.07	326.53	324.23	324.93	325.91	326.29
314.9	317.46	315.87	316.06	316.92	316.52	318.3	316.79	313.94	316.68	319.02	319.93	320.2	316.18	314.89	317.78	315.96	319.14	316.24	315.64	315.89	317.06	315.13	314.55	318.71	318.62	316.6	317.81	317.17	315.82	316.41	316.25	316.93	314.59	320.74	316.13	318	316.51	317.28	316.54	314.67	316.73	317.43	315.04	317.04	318.13	318.14	316.44	316.96	316.41
313.49	310.56	311.52	308.5	313.45	313.41	310.51	311.93	310.45	310.62	310.78	309.68	310.43	310.87	308.63	309.79	310.3	308.14	311.47	312.32	309.07	313.93	308.02	308.82	312.05	310.91	311.84	309.7	311.08	309.54	311.24	310.02	309.62	309.82	310.26	311.18	312.85	310.97	312.26	311.02	308.17	311.67	309.4	310	311.16	308.49	307.2	311.7	311.18	310.72
327.24	326.08	326.89	328.28	326.34	326.61	326.35	328.12	325.73	328.08	325.29	326.31	327.94	325.94	328.14	328.02	328.44	326.75	327.21	324.63	323.54	327	327.57	326.76	326.29	325.2	326.2	325.76	324.89	327.59	326.91	327.05	328.6	327.69	328.7	327.37	327.79	327.76	327.62	325.86	326.95	326.45	325.13	325.85	326.53	326.61	325.44	326.61	327.72	327.24
317.31	314.31	315.33	313.36	314.58	316.74	315.87	315.68	316.78	315.76	315.37	314.49	316.55	316.4	316.51	315.97	319.83	317.64	315.47	316.64	315.37	313.47	316.07	313.81	314.47	313.04	316.01	317.36	317.05	315.21	314.73	314.18	316.56	317.69	315.6	314.76	314.2	314.61	316.58	315.53	314.27	313.43	314.91	317.41	317.63	317.63	317.29	314.61	315.69	315.8
306.49	308.17	308.18	307.48	304.57	306.63	307.42	306.5	305.16	307.39	308.97	304.54	307.55	306.78	306.04	308.09	307.44	306.43	307.92	306.49	305.74	306.06	307.7	307.38	308.9	307.23	306.83	307.97	307.44	308.68	305.48	308.6	307.09	307.16	308.84	308.14	308.49	308.54	309.27	307.52	308.95	306.62	305.65	307.56	307.3	305.52	307.99	308.52	308.03	306.11
305.6	304.59	304.51	302.47	301.45	302.41	302.13	302.99	302.94	300.63	304.06	299.84	305.56	304.37	304.59	304.77	302.35	303.77	301.53	303.6	303.81	302.6	303.37	305.1	303.21	303.47	303.56	304.51	303.8	303.69	303.1	304.7	300.38	302.92	302.62	301.63	302.55	303.81	302.2	302.07	302.25	306.99	302.64	300.68	303.37	303.25	303.84	302.57	302.33	302.95
304.29	307.24	307.22	306.13	308.83	304.9	305.42	306.74	304.85	307.11	304.15	305.88	301.43	303.94	301.56	304.69	304.71	304.71	304.93	304.85	302.61	308.58	305.63	305.56	305.13	304.57	303.94	307.64	305.87	305.65	302.58	304.99	304.5	303.23	305.58	303.86	305.54	307.36	303.7	303.38	305.86	303.82	303.97	306.21	305.4	304.45	306.78	306.36	306.51	306.49
318.62	317.62	316.94	316.04	316.12	317.5	318.03	316.6	317.04	317.44	315.53	316.1	318.75	317.15	318.54	316.12	318.99	315.35	318.34	315.93	316.99	319.18	316.44	317.41	317.52	315.37	318.26	317.93	316.08	318.98	315.83	319.44	318.28	319.3	319.66	317.64	317.67	314.36	317.28	318.78	318.11	316.83	315.47	315.68	317.4	320.14	318.78	316.83	316.8	317.19
308.42	307.33	305.01	308.09	305.97	306.26	307.73	309.56	307.29	305.65	309.84	306.72	307.34	305.67	304.83	307.86	307.54	309.12	308.1	307.33	307.69	307.02	307.23	308.38	307.33	309.88	308.68	305.9	306.03	307.66	308.31	308.02	309.34	306.29	306.5	308.44	306.38	307.12	306.79	306.66	307.66	309.01	305.7	307.48	307.13	308.3	307.2	307.6	306.43	308.33
309.99	308.39	307.11	309.15	309.18	306.52	309.07	310.92	308.49	308.04	309.97	309.57	309.25	309.66	308.46	310.11	307.2	309.91	307.87	307.57	309.66	309.2	313.63	309.79	311.65	308.76	306.73	308.48	308.07	306.22	310.7	309.4	307.95	308.59	306.47	310.37	308.46	306.6	309.27	307.62	307.75	308.59	307.08	308.19	309.8	310.05	307.95	305.96	310.1	311.05
310.76	313.98	315.31	311.29	317.38	312.83	315.97	314.11	316.09	314.39	314.06	311.3	313.41	312.9	314.45	313.51	313.33	311.2	311.19	313.5	313.18	312.23	312.22	314.63	312.91	313.1	313.1	314.73	315.76	312.38	313.01	314.11	315.34	313.45	313.58	315.8	310.53	312.97	311.43	314.55	314.84	311.97	314.24	315.78	311.76	313.58	314.68	313.79	312.62	313.01
308.93	309.73	309.99	308.71	310.82	311.39	310.42	308.84	310.21	310.28	307.52	308.48	307.26	306.6	306.76	308.3	309.37	311.07	310.87	308.39	306.32	309.05	308.49	308.84	309.44	309.28	310.05	310.68	308.48	309.65	311.43	308.39	310.06	306.02	309.55	310.37	307.1	309.8	309.18	308.67	307.78	309.06	307.47	308.72	308.12	310.64	306.72	308.86	308.68	311.45
318.8	316.64	318.51	317.55	317.18	318.92	319.74	317.09	317.2	317.34	320.24	320.58	316.54	318.05	316.95	319.72	319.97	317.13	319.79	319.25	315.7	316.03	318.09	320.7	319.11	317.77	318.21	319.12	316.7	315.48	320.83	319.15	317.94	317.06	322.07	319.41	317.46	319	317.66	320.47	318.28	320.39	315.88	319.84	319.31	316.4	318.34	316.25	319.49	318.5
309.35	307.53	309.57	310.06	308.36	310.83	308.43	308.76	311.25	307.5	306.86	308.99	310.89	307	309.05	309.24	307.55	307.75	309.99	310.66	311.53	308.24	309.29	307.28	310.21	310.06	307.99	310.65	307.94	310.1	309.11	309.75	309.37	309.42	306.48	309.05	308.84	309.53	306.94	308.8	309.52	307.79	311.64	308.84	309.65	305.96	310.93	309.1	310.76	309.03
294.04	294.05	296.25	294.1	294.36	291.36	296	294.77	291.61	292.86	295.36	296.37	294.29	294.2	294.72	293.51	295.12	296.17	294.5	294.49	294.4	292.46	295.46	292.01	294.34	292.66	296.91	295.7	295.22	295.23	293.55	294.76	292.66	292.83	292.75	295.81	292.59	293.81	293.89	292.2	294.72	292.93	294.55	294.94	294.18	296.36	296.07	293.02	294.6	293.74
315.34	314.88	314	313.76	313.77	312.17	314.5	313.77	313.27	315.06	316.15	315.18	314.1	315.11	315.51	314.67	314.69	313.8	312.27	313.29	313.45	314.17	314.09	314.54	314.59	314.34	311.97	314.75	311.45	314.36	314.4	314.31	314.03	312.79	314.42	314.96	314.03	315.96	315.04	315.08	310.81	314.46	315.06	314.08	312.57	315.02	316.11	313.73	314.52	313.02
314.49	311.88	311.87	314.07	312.16	314.6	312.24	314.77	311.12	313.35	313.05	314.6	313.81	313.5	313.27	312.06	314.94	309.43	315.06	311.44	310.2	314.34	311.14	310.12	312.66	314.99	313.1	312.51	313.44	313.42	313.93	313.43	313.15	312.15	312.41	314.26	315.09	313.47	313.87	314.25	312.61	313.87	314.94	311.74	314	316.48	312.85	311.47	313.37	314.73
326.63	325.01	326.77	327.52	328.15	326.31	326.21	327.26	328.78	330.27	328.72	328.37	327.43	325.45	327.97	328.43	325.8	325.52	326.88	327.36	327.45	328.56	327.81	329.21	327.44	325.19	325.97	325.96	327.64	329.32	326.38	326.26	327.16	327.48	326.81	325.07	326.33	327.3	326.03	328.63	327.04	327.5	325.82	325.36	326.86	328.99	329.55	326.08	328.47	327.62
301.96	301.26	302.49	300.18	302.25	301.57	299.75	299.93	298.24	301.94	300.94	301.45	302.4	300.85	300.26	302.96	301.59	299.65	300.35	299.4	300.82	301.58	299.8	300.08	301.81	299.32	297.73	297.44	299.1	297.69	301.13	301.35	301.57	300.57	299.08	299.73	302.19	302.29	300.31	299.52	300.38	299.39	300.7	301.55	299.23	300.86	300.15	296.6	299.17	302.07
314.52	311.88	315.28	312.94	315.17	313.41	313.85	316.52	314.72	316.5	316.09	316.42	315.43	311.42	314.52	314.55	314.14	315.39	315.91	312.75	312.82	314.06	313.72	314.32	315.47	315.08	313.21	312.22	311.81	315.85	316.69	316.8	315.54	313.24	314.35	313.34	312.1	311.23	315.21	313.82	313.55	311.29	313.63	317.65	313.88	312.05	313.23	313.28	314.11	314.29
294.15	296.92	295.85	296.04	295.07	296.27	295.19	293.61	296.36	295.87	294.73	298.62	293.77	294.8	293.56	294.2	296.35	297.28	294.39	295.7	295.44	293.03	294.3	293.67	294.5	294.62	293.16	296.11	294.41	295.17	294.58	292.07	295.19	294.17	294.34	297.25	293.97	293.85	294.44	294.12	295.05	295.31	295.76	295.23	297.09	294.39	294.41	294.74	295.88	294.45
317.94	320.7	317.78	319.35	320.28	320.27	318.88	318.16	317.15	317.36	316.91	317.43	318.57	317.57	317.31	318.17	318.47	317.68	317.42	319.05	318.36	319.47	317.66	318.5	321.1	318.74	318.23	317.53	318.64	318.05	317.59	316.45	317.88	318.39	318.92	318.23	318.46	316.01	318.03	317.9	317.25	319.59	319.34	317.21	317.09	320.24	319.16	318.91	317.84	317.85
326.98	327.63	327.71	326.6	326.54	326.03	325.69	327.97	329.36	328.17	326.79	324.53	327.74	325.09	325.39	326.72	330.11	327.06	328.4	326.52	325.86	327.6	326.67	326.36	327.82	326.59	327.13	328.08	326.7	325.6	328.47	327.5	327.26	327.76	329.17	326.48	326.24	327.95	326.86	326.47	328.58	328.81	326.37	326.3	326.35	330.06	329.04	326.56	327.13	329.47
292.1	294.34	295.68	291.92	291.05	294.92	294.53	292.36	293.74	294.05	296.53	293.27	292.88	294.35	293.24	295.6	293.95	292.97	295.01	293.38	294.78	293.05	294.22	293.81	295.87	293.55	294.87	294.88	293.03	295.32	294.78	295.82	294.33	292.1	291.84	294.25	294.47	293.19	294.86	294.64	294.46	297.09	295.88	298.6	295.57	293.37	292.02	291.68	293.94	296.78
304.6	307.38	303.11	303.01	303.96	305.18	306.01	303.83	301.79	303.16	305.35	302.19	305.01	306.63	306.46	302.63	303.12	306.78	305	304.89	304.38	304.72	305.02	304.47	304.16	306.99	307.33	305.28	302.44	304.55	305.14	306.74	304.54	305.05	303.6	303.91	302.51	305.14	305.35	302.96	301.3	304.11	306.85	303.41	305.99	305.51	304.71	305.02	305.2	303.16
303.99	303.49	303.41	305.54	301.91	302.12	304.77	305.2	301.3	303.64	304.41	301.12	304.58	304.09	303.56	304.13	306.29	302.11	302.74	303.65	304.64	304.72	303.73	304.56	304.78	301.35	305.73	301.26	302.55	304.13	305.34	302.92	301.76	303.5	304.22	304.96	305.46	302.7	303.51	302.2	305.96	302.46	302.37	303.66	301.41	304.76	302.61	302.91	304.96	304.98
311.24	311.78	313.64	311.12	310.54	308.43	309.29	311.15	310.44	309.33	310.05	312.82	311.63	308.35	310.19	310.16	310.25	311.68	308.55	309.34	310.55	308.95	309.22	311.24	309.83	312.06	311.1	311.01	311.17	310.64	311.63	310.48	309.76	310.87	310.57	311.73	310.89	310.8	311.35	312.47	310.72	309.95	309.38	312.01	308.81	308.16	309.66	313.1	312.64	309.16
310.79	311.21	312.82	312.4	312.27	314.34	312.49	314.24	311.67	313.43	313.6	312.27	313.75	313.15	312.71	312.66	311.46	312.31	312.53	311.22	313.84	316.28	314.54	311.51	312.73	312.68	310.57	311.36	309.96	313.06	313.27	310.45	313.26	312.59	310.87	311.48	311.41	311.55	312.87	313.26	314.15	314.9	312.33	310.65	313.86	313.8	314	312.75	312.23	314.16
303.3	304.28	302.68	301.98	302.8	301.95	303.31	302.28	302.45	301.7	302.42	306.46	302.23	301.51	300.85	303.26	304.8	305.12	304.34	302.5	304.71	302.11	302.6	304.49	301.82	301.95	302.19	303.15	304.18	301.68	300.7	302.32	303.98	305.65	302.95	305.25	304.44	302.76	303.32	305	302.78	304.45	303.33	303.13	303.49	300.81	304.52	303.77	299.91	301.72
303.33	299.15	299.86	301.1	298.26	300.11	299.03	300.73	301.32	298.9	299.43	298.88	302.37	299.16	300.03	299.23	298.51	301.4	298.18	299.99	300.29	301.54	297.41	299.53	300.36	302.52	299.31	301.77	300.96	300.48	302.01	299.3	298.28	300.81	301.22	297.53	299.63	298.91	297.03	299.46	299.19	300.11	298.88	300.43	300.58	299.16	299.57	297.95	302.36	300.7
295.37	294.45	293.48	293.77	294.81	295.71	296.49	295.59	296.02	295.51	294.32	295.18	294.97	296.5	295.35	295.53	295.61	295	295.81	296.23	296.02	295.53	292.18	295.08	293.17	294.01	295.25	297.63	294	293.7	295.5	296.2	294.55	293.56	294.78	294.13	293.06	292.95	293.5	294.68	295.36	296.07	294.93	296.82	296.74	293.94	296.84	296.05	297.2	293.65
314.89	314.05	315.09	316.68	315.69	316.07	317.01	312.64	317.18	315.4	317.13	318.37	316.09	314.93	313.81	316.4	316.3	317.04	315.46	316.69	316.16	315.14	313.98	314.67	315.43	315.82	316.64	318.02	315.31	318.04	316.97	316.27	315.96	313.54	316.92	313.75	316.18	316.88	317.52	319.21	315.47	315.3	315.89	315.13	316.94	316.47	315.82	316.73	316.36	314.55
302.38	300.38	299.31	299.13	303.67	300.86	298.33	299.67	300.27	302.79	299.61	302.37	301.78	303.18	301.15	300.5	301.11	301.3	299.96	301.21	301.54	302.63	298.72	302.79	300.43	300.58	301.73	302.33	302.93	299.74	301.12	302.3	303.07	299.41	301.64	299.67	301.32	301.2	298.28	301.21	299.12	299.6	301.33	301.75	301.33	300.05	300.95	300.11	300.62	299.86
304.27	307.15	303.85	308.52	304.22	306.05	305.35	303.57	305.36	307.5	302.66	306	306.01	307.5	305.55	303.44	306.93	303.63	303.39	305.03	303.46	305.47	303.19	304.77	305.41	303.5	303.91	303.06	304.16	306.02	306.6	304.88	304.27	302.49	305.28	305.6	306.7	304.53	304.94	303.81	303.57	308.19	306.39	307.77	305.36	305.19	306.12	304.46	306.25	304.07
301.06	304.69	304.47	302.57	299.98	303.11	303.83	304.36	304.38	301.38	304.18	305.23	305.86	304.82	303.91	303.5	301.11	302.38	303.64	301.43	302.17	299.97	303.17	304.29	304.28	303.65	303.95	301.87	302.09	303.79	303.36	302.27	298.99	303.04	302.76	304.47	302.62	301.5	300.82	300.29	305.27	303.41	303.64	302.62	303.28	300.68	305.02	305	302.27	301.03
315.95	313.52	315.55	313.12	314.78	316.64	314.35	313.46	314.5	316.47	315.74	315.92	312.98	314.2	317.89	314.44	313.25	314.81	316.34	315.97	315.76	315.27	312.93	318.64	315.94	316.61	314.78	316.36	314.6	315.04	314.22	316.05	315.51	315.8	317.07	315.13	316.76	316.51	315.37	316.86	318.5	314.66	316.05	315.7	316.73	314.88	314.7	316.79	313.95	313.44
302.95	298.53	303.99	303.27	304.68	303.75	303.86	302.74	303.92	303.77	302.88	302	302.47	302.5	303.54	302.61	302.88	301.13	302.21	302.8	302.8	302.61	302.12	302.51	299.86	303.84	302.24	302.91	302.12	303.36	301.98	302.77	300.32	303	304.26	302.53	299.35	303.75	301.35	301.53	303.14	302.32	303.36	301.02	301.85	303.4	303.53	302.18	304.13	302.68
326.78	327.43	327.01	327.28	326.71	328.41	328.02	326.5	326.03	325.97	327.39	326.68	330.71	325.74	326.37	328.02	326.92	325.26	325.57	327.43	329.11	327.6	327.23	324.37	328.71	326.79	325.69	325.3	328.4	326.1	327.55	326.07	327.23	326.59	324.91	326.16	327.73	328.74	327.04	328.54	330.63	326.19	327.27	327.18	326.46	329.28	325.89	326.35	326.94	328.58
303.59	304.66	303.29	306.07	305.87	302.83	306.48	305.21	302.77	303.4	305.34	304.87	305.43	303.28	305.9	303.69	304.19	303.54	304.29	306.44	304.43	301.7	304.68	303.18	304.82	303.18	304.6	305.07	301.99	305.64	307.64	305.39	303.5	304.08	303.32	303.85	302.92	303.01	305.45	306.2	305.12	305.95	307.22	303.14	304.95	304.95	303.09	304.48	303.77	305.26
326.78	325.72	324.71	324.2	324.96	324.02	324.99	322.37	324.37	324.17	325.16	325.33	326.59	324.59	327.03	326	325.08	324.99	323.72	325.75	327.27	326.41	325.76	324.73	326.83	322.06	326	326.13	323.76	325.36	322.49	327.19	327.2	324.69	325.52	327.03	328.79	325.53	324.66	324.82	323.13	325.56	326.31	326.16	323.2	324.37	327.47	325.02	325.91	326.91
303.04	305.99	302.8	307.28	305.11	305.1	304.95	303.21	302.69	301.73	304.73	304.29	305.02	304.54	305.49	303.41	304.72	302.12	305.63	306.42	302.78	305.71	303.33	304.37	304.54	303.29	300.65	303.37	306.06	303.66	305.35	304.91	303.58	303.11	305.08	304.58	303.75	302.48	305.65	304.91	304.72	306.5	305.76	303.04	303.32	304.2	303.12	304.57	305.35	301.36
303.32	303.1	301.63	300.26	302.42	301.54	302.4	302.63	302.51	300.35	302.26	302.32	303.78	302.31	301.32	299.75	303.34	303.46	302.15	302.41	301.09	304.27	301.21	303.91	302	303.94	302.39	301.47	302.28	300.59	299.79	301.99	302.29	305.09	301.59	299.43	302.37	303.24	302.22	303.84	302.84	301.54	302.82	299.96	301.67	302.26	301.71	303.8	303.48	301.27
315.34	311.74	311.69	316.73	310.5	314.23	311.98	314.55	314.06	313.1	314.7	313.22	312.23	316.93	314.41	316.25	314.04	315.78	315.94	315.54	316.56	316.08	313.91	314.41	316.75	316.86	318.2	315.6	314.77	315.43	314.47	316.16	315.84	314.72	313.67	314.81	313.83	314.91	314.35	313.26	315.54	316.58	312.98	315.61	316.92	315.9	315.02	314.14	314	313.99
314.67	311.9	312.24	313.93	316.86	313.35	311.95	313.74	313.28	314.5	311.06	313.96	313.94	312.28	312.1	312.17	312.88	310.65	314.3	312.47	314.07	309.51	313.37	313.15	311.32	313.02	313.05	312.26	313.06	314.42	310.3	312.93	315.85	311.94	311.91	311.07	313.82	311.87	311.84	311.8	312.81	312.88	310.37	311.86	316.14	312.27	311	312.78	309.87	311.43
319.43	318.46	319.38	317.73	315.95	319.99	317.11	316.58	317.65	315.79	319.42	318.14	318.94	320.05	319.65	318.98	318.26	317.29	317.76	319.52	320.36	317.64	319.57	318.01	319.31	320.73	321.4	318.9	318.67	316.88	317.2	317.14	316.68	315.91	318.77	318.52	317.01	317.54	315.63	319.27	317.31	316.3	318.96	319.19	319.03	319.61	320.46	317.74	318.12	318.29
312.24	311.48	314.6	314.57	311.79	314.89	313.54	312.65	315.88	314.81	313.37	313.27	314.81	311.64	314.62	313.94	314.96	312.77	312.79	310.45	312.42	310.94	312.36	311.87	312.7	311.86	312.23	313.09	313.28	314.48	313.29	312.38	313.74	312.06	311.63	312.29	312.59	311.19	312.23	314.45	314.91	313.43	314.19	312.82	314.98	311.85	313.8	313.4	310.72	310.68
307.05	306.02	305.13	306.63	303.85	304.67	308.16	304.18	305.01	307.97	305.58	303.96	306.81	303.57	305.3	308.78	305.1	303.24	305.2	307.13	308.97	303.96	307.1	307.12	305.97	306.59	305.86	302.01	308.44	307.69	304.58	308.32	307.01	302.8	307.09	306.55	306.85	306.67	306.48	309.53	307.52	303.83	306.1	305.88	304.37	306.78	307.63	305.08	307.51	304.93
302.67	302.36	305.04	302.04	304.02	302.51	303.86	304.25	303.79	304.46	304.45	301.71	302.14	304.8	305.31	303.18	306.62	301.27	302.95	304.29	301.36	303.21	302.72	306.54	301.93	302.56	301.52	303.95	302.81	303.4	301.66	300	302.8	304.37	304.25	303.57	304.24	303.05	304.26	303.03	304.4	305.01	303.02	303.94	304.67	302.84	305.16	306.21	301.99	301.19
312.51	315.97	315.57	315.1	314.58	312.02	317.83	311.81	315.1	315.01	313.83	316.79	313.85	317.44	313.79	315.11	317.05	314.55	311.97	312.9	313.55	314.6	316.03	314.01	314.35	312.16	312.79	317.14	315.29	316.31	312.29	313.43	315.66	315.96	316.63	312.55	315.46	314.01	313.75	316.58	314.73	313.04	314.34	313.03	315.35	313.9	313.01	313.15	311.6	314.09
316.53	316.92	316.17	315.06	319.65	316.2	317.67	318.14	318.01	317.58	316.69	316.98	316.15	320.48	317.74	318.26	317.52	319.4	319.04	317.95	317.99	316.48	316.1	317.6	318.39	316.84	318.24	317.53	317.64	316.34	317.36	319.44	317.1	319.14	316.46	315.04	319.14	317.72	316.26	316.85	317.79	316.52	315.59	317.73	320.56	317.58	319.43	318.59	313.78	315.53
293.22	295.05	296.47	293.7	295.63	294	294.94	293.16	291.98	293.05	294.38	294.22	295.03	296.4	295.17	294.59	294.63	294.95	294.02	294.4	294.92	292.18	297.44	293.51	293.21	294.09	294.58	293.74	293.18	293.37	293.22	292.5	294.85	296.75	291.84	294.25	296.45	292.02	294.02	292.8	292.89	292.79	295.5	292.65	292.89	291.94	295.37	293.66	293.81	296.06
314.81	313.14	313.41	317.91	316.13	313.89	312.63	313.75	315.78	314.59	315.64	313.26	314.21	312.32	315.17	315.66	314.1	315.93	315.34	315.72	314.45	316.12	316.69	314.22	316.99	314.3	313.5	316.43	314.7	316.14	315.55	314.6	314.91	314.29	315.47	313.67	314.3	314.93	313.38	315.43	313.57	315.61	313.3	314.91	317.49	313.92	314.05	313.22	314.45	314.42
303.39	303.61	302.17	300.41	300.82	302.96	302.75	303.02	302.13	304.24	301.4	306.24	303.53	303.8	303.4	302.94	303.98	303.4	304.58	304.69	304.61	305.19	303.31	303.12	305.43	302.91	302.77	303.16	301.11	305.49	304.13	304.32	304.58	304.23	302.79	304.33	304.92	301.41	301.34	302.97	303.93	303.17	303.58	303.04	300.85	302.66	301.07	300.68	303.23	303.47
316.61	312.73	312.89	313.67	316.97	310.41	313.99	314.58	314.8	316.68	311.88	313.86	314.24	314.82	317.6	314.67	314.61	313.49	315.98	314.83	313.89	315.6	315.46	315.23	314.9	314.31	311.3	313	314.79	315.64	314.28	313.15	312.98	313.82	315.13	314.23	312.72	317.1	312.59	315.51	315.7	314.16	314.66	312.84	314.61	314.07	315.57	313.65	314.92	313.97
303.97	305.27	304.55	307.51	305.81	306.59	308.61	305.77	307.42	305.55	304.66	307.56	304.48	304.86	308.49	304.87	305.37	307.03	306.25	307.81	304.89	307.66	307.69	305.7	305.5	308.25	307.8	305.04	307.42	304.51	304.59	306.01	306.34	306.1	307.93	304.64	304.32	303.43	306.4	307.93	308.71	305.9	309.36	307.53	306.02	307.47	305.01	305.45	308.15	307.78
303.64	300.77	301.85	303.54	303.62	302.24	302.11	305.79	302.18	303.81	298.78	301.8	299.63	303.34	302.76	301.08	303.49	301.36	301.1	303.13	302.53	303	302.83	304.72	301.6	301.74	302.12	302.1	301.55	303.32	302.22	301.11	301.18	303.52	303.41	301.95	303.97	303.62	304.36	300.04	301.6	304.26	302.68	301.84	303.3	301.68	301.81	304.8	304.06	302.24
317.3	317.51	317.46	316.22	317.14	316.94	317.18	317.03	316.91	317.31	317.03	315.02	316.97	314.63	313.52	316.73	316.18	316.78	313.83	318.16	318.76	316.18	315.89	315.79	316.7	317.68	316.31	318.1	316.21	313.08	316.87	317	316.45	316.89	319.17	316.52	315.02	316.64	317.15	318.01	317.99	316.09	317.34	318.23	316.19	319.19	315.27	315.35	314.33	317.24
327.36	328.68	327.25	325.44	328.54	332.23	330.92	327.03	330.28	329.16	328.37	327.49	328.73	330.28	327.34	328.42	327.64	325.77	327.93	327.28	327.79	329.31	327.68	328.33	329.17	327.67	325.61	326.44	327.59	330.36	327.46	328.14	328.28	329.17	327.77	326.47	328.71	329.23	328.43	328.18	328.09	331.08	328.1	326.69	327.33	328.16	327.25	330.49	330.15	325.93
297.26	296.24	299.2	296.05	296.33	297.45	297.79	300.95	296.16	299.13	294.58	295.11	296.02	296.43	296.45	297.51	295.67	294.97	296.85	295.14	297.77	296.11	296.86	295.98	296.56	298.19	296	297.65	294.86	297.16	296.94	297.99	296.87	294.67	298.5	295.03	299.3	295.7	295.78	294.94	295.58	296	299.61	296.99	296.47	296.86	296.44	297.35	294.35	298.11
314.38	313.29	312.88	313.12	314.72	312.26	315.16	313.76	315.7	314.53	313.71	313.81	313.27	312.62	315.25	312.51	311.91	313.84	312.58	313.62	314.54	316.72	315.18	313.09	313.26	314.98	314.45	315.9	313.9	315.6	314.86	313.23	313.45	315.24	315.16	312.33	314.98	312.73	315.68	312.79	316.26	314.65	314.23	313.52	315.2	312.91	314.96	315.98	311.82	315.1
312.04	313.54	311.42	311.51	311.02	312.35	312.64	310.58	313.62	312.57	314.37	312.31	314.72	312.84	314.84	315.22	312.58	314.16	312.74	312.8	313.5	314.36	314.47	311.04	312.42	313.12	311.94	314.29	313.38	312.45	312.56	313.56	313.94	312.72	309.94	312.94	312.92	313.69	313.52	313.03	313.76	312.01	313.94	311.31	314.24	314.56	312.53	313.1	312.12	311.59
294.97	294.04	296.22	297.56	296.07	298.62	297.54	299.66	296.03	296.62	296.93	298.67	296.8	301.39	296.69	295.58	295.69	296.62	297.91	297.7	296.73	294.88	298.29	294.88	296.19	295.3	297.85	294.32	297.03	296.88	299.21	294.65	295.61	293.62	298.97	295.82	296.69	295.4	295.94	295.2	295.53	297.7	297.79	298.26	296.83	295.49	296.41	297.05	297.47	296.03
314.22	312.55	314.79	317.66	313.6	314.3	313.62	316.43	315.54	313.93	316.88	313.34	316.67	316.79	313.74	316.12	314.66	316.19	318.71	314.95	314.79	313.82	317.13	314.84	315.32	313.42	314.6	315.86	314.37	316.62	314.5	314.38	315.98	316.15	317.54	316.26	314.19	313.2	316.08	316.34	316.13	314.88	314.39	314.49	316.11	314.6	313.69	314.61	316.28	314.25
325.93	326.72	325.99	327.52	326.53	328.26	325.69	327.5	327.12	326.08	324.88	327.75	327.63	323.44	330.2	329.09	328.22	325.75	328.66	324.31	327.18	325.18	329.65	326.78	326.51	325	327.69	328.54	326.82	327.87	327.91	327	327.02	328.14	327.63	325.83	327.07	326.58	326.38	326.33	327.84	326.91	326.74	327.81	328.04	326	326	325.54	326.43	326.87
327.26	327.47	327.54	326.3	329.08	328.91	327.05	326.55	324.72	326.24	327.51	331.05	325.4	328.82	328.47	327.26	325.08	326.1	327.43	326.93	326.69	325.74	325.47	327.3	325.4	324.12	325.77	328.77	328.56	328.56	327.61	327.63	325.78	327.45	328.44	326.67	325.27	328.27	326.51	325.32	327.78	326.84	328.45	326.34	325.89	326.05	327.09	326.18	328.1	328.7
314.64	314.95	312.53	314.39	312.25	313.5	315.29	315.5	315.89	316.13	312.17	311.91	315.22	313.24	313.97	314.07	316.24	314.95	316.56	313.58	313.44	314.44	316.9	317.09	313.35	315.26	315.89	316.27	314.33	314.91	314.91	313.33	313.13	315.33	314.36	314.82	315.67	314.11	313.26	315.47	314.78	315.02	316.53	316.08	316.39	315.5	312.48	315.53	312.62	315.25
315.77	317.3	318.47	318.99	316.68	312.55	318.51	315.79	316.49	317.51	319.51	314.88	312.96	319	316.03	316.62	316.42	319.15	315.48	318.47	316.14	317.19	317.01	316.26	318.25	316.64	315.53	316.11	315.68	315.65	318.52	316.52	316.22	318.24	318.99	314.33	315.81	317.05	319.76	317.95	316.72	317.75	316.87	320.42	318.13	318.12	316.18	314.71	317.09	317.22
303.57	303.67	303.34	305.5	302.16	304.1	304.48	301.89	303.45	303.47	304.52	307.82	303.57	305.32	302.46	307.03	304.59	303.17	302.39	304.6	304.51	303.1	304.69	304.88	305.71	301.33	305.99	307.04	305.65	304.23	304.38	303.12	305.66	306.15	305.38	303.61	303.47	302.26	304.49	304.51	304.03	304.77	303.47	303.48	302.3	303.48	305.34	302.53	302.57	303.54
313.82	313.76	313.55	312.36	312.73	312.04	312.76	314.2	312.19	315.72	313.05	313.27	312.9	315.38	311.63	314.72	312.26	315.6	311.94	317.56	311.9	315.67	314.81	314.46	314.48	311.65	313	313.99	311.98	312.48	313.66	315.11	313.45	314.19	313.85	312	315.84	313.43	316.11	313.04	313.64	315.73	315.22	314.01	311.9	312.31	312.84	313.37	314.72	313.89
321.11	317.65	318.9	317.65	318.98	319.69	320.12	320.27	317.54	316.77	316.29	318.35	319.71	317.72	317.43	319.67	319.58	317.88	317.05	319.55	320.19	318.85	317.63	316.18	321.41	319.03	319.71	318.78	318.39	317.4	318.53	320.02	316.99	320.83	318.62	319.52	317.41	320.15	315.76	317.63	318.33	318.78	319.91	317.41	319.45	316.57	318.09	320.14	319.34	317.61
302.7	303.42	303.29	302.32	302.75	305.19	303.36	304.21	302.27	305.82	300.7	302.2	302.58	304.23	302.69	305.73	302.96	305.7	303.02	303.11	305.37	302.27	302.18	303.02	304.09	304.38	302.92	305.8	302.81	303.98	303.31	303.45	304.12	302.48	302.17	304.87	303.53	302.71	305.1	305.61	304.33	301.27	304.9	301.55	303.7	303.45	303.54	303.67	306.11	301.54
312.22	311.04	311.76	313.87	311.94	312.32	312.47	315.57	314.85	314.27	313.4	314.02	310.22	312.49	311.63	312.75	311.78	313.96	312.26	312.36	313.09	312.13	313.22	313.78	313.14	313.22	310.87	313.78	312.57	309.72	313.03	315.05	314.77	312.53	311.46	315.14	311.43	313.85	310.7	311.75	313.91	314.66	314.24	311.8	315.1	313.67	314.26	310.81	310.99	313.74
300.72	299.58	300.48	301.33	300.93	301.03	300.11	300.62	298.94	301.22	300.14	304.22	301.97	299.85	301.43	300.37	298.43	302.5	301.66	301.07	300.53	300.89	302.6	303.14	299.56	300.68	301.41	300.41	301.06	300.96	301.84	298.97	302.37	301.87	302.16	300.55	303.13	302.51	300.14	299.04	302.46	299.91	301.07	299.37	303.14	300.57	300.4	301.64	301.45	302.24
301.8	301.58	306.57	302.79	304.52	303.43	302.94	302.57	304.02	304.53	304.22	300.83	302.41	303.22	303.72	304.94	304.28	304.04	302.3	302.54	301.4	303.32	301.84	302.92	304.32	305.05	301.95	299.3	305.4	305.68	304.74	301.87	304.41	305.89	305.34	304.16	304.18	304.32	302.27	306.49	303.96	303.94	302.88	303.08	301.56	305.01	304.28	302.15	304.05	306.25
300.63	305.07	301.17	299	302.71	302.2	300.37	301.17	303.55	302.39	300.93	302.38	300.36	302.79	301.89	299.99	303.48	302.73	302.39	304.18	302.52	302.67	302.96	300.32	301.09	302.99	303.75	301.89	304.28	303.8	300.94	298.24	302.87	305.49	303.7	301.97	302.04	304.4	302.72	299.91	301.36	301.99	305.07	303.51	301.96	302.32	302.73	304.35	302.01	301.01
302.02	302.39	302.14	303.46	302.57	304.99	303.55	301.58	301.43	301.64	304.65	302.01	303.77	303.99	303	300.42	300.44	302.25	302.65	301.41	303.62	300.46	303.22	303.5	304.43	303.92	304.92	302.88	302.98	302.43	303.73	303.8	306.14	304.48	301.44	305.34	301.85	301.83	305.44	302.16	303.77	302.51	304.03	305.9	303.17	303.53	304.38	303.74	303.75	302.56
304.55	307.68	305.56	307.22	304.82	302.55	304.35	305.06	304.72	308.8	306.52	305	307.94	305.49	305.12	303.92	305.09	306.27	305.58	304.19	305.47	304.71	305.67	304.85	303.19	305.78	302.3	304.66	306.21	306.97	303.05	304.38	305.21	302.54	305.29	304.97	304.35	307.39	307.17	305.8	305.53	305.26	305.43	304.52	305.92	303.6	305.7	305.49	305.77	307.64
304.66	303.04	305.21	306.21	302.75	304	302.07	303.68	302.54	303.92	303.21	305.49	304.72	303.16	305.65	302.96	305.8	301.72	302.54	304.81	304.54	302.48	305.58	304.95	306.32	302.32	305.68	305.07	306.84	304.28	302.94	305.07	303.52	304.77	302.69	304.4	302.07	303.88	304.93	301.62	306.14	302.72	305.87	305.36	304.55	304.14	305.27	302.75	299.09	305.38
313.22	310.72	313.14	313.75	312.86	314.55	311.83	314.62	315.47	315.24	312.7	313.74	315.08	314.6	312.53	315.55	313.06	314.05	314.3	312.64	314.43	314.13	314.55	314.85	313.89	313.38	312.98	316.08	313.42	312.75	314.46	312.65	313.88	314.1	314.46	312.11	314.14	314.11	314.5	312.61	312.43	316.46	312.61	312.68	315.52	315.19	312.92	315.51	313.51	315.54
320.23	320.26	317.86	318.25	318.37	319.11	319.28	321.37	318.56	320.64	321.52	317.12	318.13	317.25	318.98	320.12	316	318.33	317.96	319.01	316.71	319.48	318.78	316.11	316.44	319.35	317.16	320.25	317.77	316.06	318.35	320.24	317.63	320.19	318.52	316.39	317.92	318.28	317.84	317.03	319.39	318.37	318.85	316.34	319.85	317.99	317.49	319.99	319.86	319.65
305.56	305.46	303.16	305.81	303.12	304.31	303.94	303.6	305.1	305.54	302.75	304.17	303.7	305.9	304.31	306.1	304.95	306.05	302.3	304.04	302.73	303.49	306.49	306.53	302.65	306.28	302.29	304.7	305.66	304.05	304.86	305.26	304.01	303.16	304.23	303.91	304.06	304.18	303.34	304.88	305.26	305.85	303.04	303.91	302.6	305.35	307.05	302.51	306.59	305.26
328.88	329.99	330.22	330.73	327.2	328.96	328.92	331.12	329.91	330.02	328.58	328.7	327.65	330.85	327.71	329.18	329.07	327.34	329.56	329.08	330.7	328.36	329.87	330.49	329.37	328.68	329.15	328.29	327.42	330.5	329.54	329.48	330.25	325.96	328.29	329.56	327.67	327.29	328.18	328.6	329.57	329.18	330.63	328.02	328.54	326.97	331.79	324.95	328.37	328.06
296.03	294.08	297.23	296.54	299.25	296.03	296.2	298.46	297.13	296.69	296.54	298	296.22	301.21	296.76	294.58	296.96	296.3	297.83	298.12	293.86	297.06	298.5	296.3	295	297.8	296.74	296.5	299.46	296.69	298.43	296.31	294.47	294.14	297.28	296.83	294.39	294.46	295.39	296.99	296.38	296.58	297.63	294.94	296.78	296.37	295.58	296.31	296.96	296.32
309.58	310.22	311.38	310.34	311.26	312.11	310.39	311.27	310.73	309.13	312.31	310.16	313	309.38	309.67	310.14	311.11	309.99	309.79	311.58	310.84	311.86	310.83	309.91	312.4	308.74	311.43	309.55	313.4	312.98	311.03	312.37	309.75	312.66	308.33	312.95	308.84	310.61	312.45	311.98	312.87	311.89	314.3	310.52	310.25	311.93	309.74	312.37	311.8	310.75
315.1	316.19	316.59	314.33	316.05	313.09	313.75	316.21	314.43	316.23	313.33	314.01	314.61	314.93	318.07	315.61	315.15	314.35	315.08	315.51	314.22	314.39	316.26	315.58	313.78	313.2	312.3	315.82	314.42	314.95	313.26	314.88	316.14	316.16	316.03	313.64	315.28	316.95	315.6	315.03	315.02	317.76	313.52	313.92	313.81	316.48	313.27	310.32	317.72	314.46
298.45	298.29	299.46	300.75	301.59	301.55	301.14	300.6	301.01	296.9	299.96	300.28	298.5	299.14	298.73	298.81	299.45	299.15	300.41	301.14	301.57	300.03	301.01	301.09	298.62	300.75	298.49	298.65	301.55	301.04	301.65	299.92	301	299.79	300.74	299.04	298.99	302.29	299.13	299.44	299.64	301.39	296.56	300.32	303.25	298.84	299.96	298.72	299.02	302.62
304.63	305.08	304.7	304.83	303.88	306.55	303.74	307.25	304.97	308.27	302.46	305.53	308.61	308.62	305.6	307.11	307.6	303.62	307.23	305.42	302.91	305.72	306.93	304.24	305.39	305.05	305.56	307.26	303.78	308.36	307.97	304.8	303.3	305.02	304.96	305.2	304.07	304.52	306.14	305.53	305.22	305.97	305.21	307.52	305.71	306	304.6	303.52	306.07	304.55
317.03	315.42	314.65	317.04	315.63	314.16	315.11	315.04	317.69	314.33	317.01	315.65	313.92	313.8	314.23	315.9	314.21	314.88	318.02	313.76	313.58	314.52	314.81	315.69	315.38	313.84	313.91	315.94	314.82	316.63	315.82	315.18	314.02	315.14	314.59	313.74	316.45	314.17	315.21	314.87	313.64	316.94	313.93	316.78	315.69	315.86	315.25	312.58	315.41	313.76
313.05	315.37	315.05	314.92	316.58	314.77	315.78	316.83	314.92	313.05	313.59	313.12	315.58	315.16	315.56	315.81	316.2	312.95	313.53	315.62	316.17	313.15	314.48	315.94	314.5	314.32	315.41	314.46	315.32	314.53	315.39	314.5	313.31	315.9	315.02	315.52	315.45	315.89	315.23	316.47	315.25	315	316.15	314.84	315.8	312.72	314.65	316.98	316.79	313.98
311.52	313.22	311.69	312.66	311.85	311.99	311.91	311.04	313.79	314.42	314.15	312.97	311.42	312.27	312.02	311.21	314.27	312.79	311.97	312.44	314.57	313.7	313.79	312.6	313.16	313.47	311.03	311.23	313.16	312.36	313.8	314.71	310.89	312.1	312.82	312.03	311.54	311.18	311.08	312.45	314.17	311.4	309.71	313.53	311.43	314.73	314.24	313.85	313.65	315.57
306.07	307.14	305.4	305.83	306.25	304.58	306.44	307.04	305.49	303.53	305.68	303.4	306.04	304.14	307.3	304.95	303.52	305.5	305.02	303.76	307.38	304.81	305.29	305.87	305.81	304.99	305.01	305.23	303.77	304.64	304.21	305.42	305.45	305.39	304.11	305.7	305.93	303.4	303.44	304.15	305.04	305.34	306.87	303.47	306.9	306.07	307.17	304.16	306.65	305.93
301.96	299.08	300.27	301.85	301.39	302.58	301.87	303.64	301.48	301.19	301.69	301.19	298.46	302.56	300.39	302.01	300.24	301.17	298.61	300.38	299.68	298.18	300.95	302.14	303.16	299.95	299.12	301.79	301.51	299.74	301.21	300.63	300.73	300.7	300.7	301.44	302.83	302.43	300.52	299.84	302.16	301.19	302.59	299.81	302.52	302.65	301.83	300.75	302.78	300.63
315	313.66	313.08	314.17	315.72	313.04	314.56	313.41	313.17	316.34	314.7	317.21	313.05	315.77	314.53	313.84	314.06	314.26	314.4	313.81	314.67	314.26	317.97	313.38	316.06	314.98	314.92	313.72	312.88	314.35	314.39	314.72	313.91	317.17	314.42	315.27	314.13	313.83	316.42	316.25	317.29	313.36	316.53	315.25	316.16	315.44	313.91	315.67	315.27	315.16
303.02	299.77	299.93	299.68	301.71	300.92	301.39	298.61	301.37	302.7	302.57	304.1	302.74	302.07	300.68	302.77	298.63	300.99	301.9	299.66	300.34	302.66	299.72	300.13	302.67	302.51	300.98	300.09	300.97	300.12	301.97	302.41	301.62	303.29	302.29	303.07	301.3	300.1	300.31	300.3	301.83	301.31	301.55	302.93	301.05	298.68	299.68	300.65	299.37	300.41
308.21	305.42	305.98	307.78	307.09	308.68	308.02	307.68	306.62	308.81	306.65	307.75	308.52	305.56	307.33	309.1	307.35	306.68	309.95	308.1	306.41	308.14	308.1	308.57	307.83	307.55	306.42	307	306.03	308.69	308.82	307.11	308.68	306.82	307.56	308.86	306.55	307.62	304.86	308.46	306.24	308.13	307.42	309.77	304.77	304.75	306.75	305.28	304.04	306.07
311.87	311.66	311.04	311.34	312.2	310.75	313.68	310.47	309.74	310.11	309.92	311.77	310.14	310.58	310.18	311.74	309.29	308.26	311.47	310.22	309.56	307.99	312.38	310.74	312.7	309.33	309.99	311.39	310.16	311.35	310.89	312.99	311.57	312.71	311.46	313.23	311.3	311.09	309.29	311.9	310.96	308.8	310.19	310.39	309.37	308.71	310.63	310.58	310.15	309.43
311.97	310.52	310.91	312.98	310.25	311.8	310.38	308.38	311.27	314.11	310.94	309.01	310.57	311.98	310.22	312.9	310.99	311.97	311.58	312.85	309.77	311.01	311.78	313.03	312.47	310.22	310.97	312.68	311.4	309.78	311.77	309.44	311.83	312.98	310.83	311.73	311.14	311.73	314.51	311.3	310.37	309.43	313.22	309.87	308.27	309.87	313.52	311.66	309.73	310.15
327.19	328.1	327.42	326.6	328.69	327.75	328.01	326.8	326.66	327.18	328	324.84	330.45	330.6	327.67	328.34	325.88	327.93	326.41	326.21	327.6	326.87	326.7	327.83	326.49	327.42	324.98	326.16	330.18	328.2	325.22	324.24	328.45	327.11	328.14	326.39	328.66	327.95	329.31	327.25	326.44	327.45	327.01	328.24	326.62	325.86	326.79	328.81	325.05	326.78
324.73	326.51	327.35	328.52	327.19	327.64	326.26	327.23	329.03	329	326.9	329.7	327.17	328.99	325.75	327.54	328.96	329.55	328.89	328.94	327.39	328.96	327.86	327.26	326.39	327.27	330.29	329.71	327.48	329.41	329.33	326.89	327.44	327.63	328.4	327.76	325.59	326.06	326.13	327.14	328.36	329.76	326.62	327.11	326.55	328.15	327.81	329.31	326.49	326.64
304.29	305.53	306.69	304.44	307.95	306.23	308	305.73	307.22	306.35	305.34	306.11	304.19	307.57	305.74	309.18	304.72	302.89	305.55	303.91	306.91	308.3	304.72	305.13	308.02	306.16	306.23	304.21	306.09	307.51	308.63	305.98	306.45	308.13	308.45	306.24	306.16	304.53	308.9	307.33	306.76	309.53	306.33	306.98	303.37	305.53	306.24	307.04	307.12	307.19
295.84	294.01	295.86	292.73	295.94	294.45	294.97	292.79	295.14	293.79	292.22	296.7	295.69	295.07	295.61	298.28	293.38	295.36	294.55	295.92	294.7	294.43	296.22	297.79	295.69	294.34	293.08	293.23	296.77	293.64	295.48	296.73	293.63	296.07	294.84	296.43	293.49	294.03	294.13	293.49	294.05	295.97	294.43	295.2	295.05	293.95	295.9	295.2	294.6	291.84
319.58	319.45	316.93	318.85	320.33	317.61	320.82	320.38	318.16	317.87	318.34	319.72	317.86	320.18	317.84	321.8	316.48	316.52	315.77	319.44	319.64	318.85	318	317.1	317.61	319.88	316.64	317.88	320.15	317.95	318.64	320.49	319.18	317.71	318.46	320.71	318.67	319.55	321.1	320.87	319.16	318.1	317.68	318.74	319.61	322.18	320.17	317.36	321.5	318.18
310.7	311.21	312.89	309	312.59	311.73	310.98	312.5	311.71	308.69	310.38	310.35	309.1	309.34	309.75	311.75	310.35	311.76	309.53	309.12	309.84	308.16	308.12	309.99	311.29	311.74	307.97	311.03	312.32	311.47	311.03	309.71	313.2	309.93	312.17	312.65	313.32	313.18	309.91	310.3	309.13	310.46	310.39	310.21	313.78	311.33	310.31	311.88	311.46	311.13
300.87	299.21	304.17	302.24	300.27	301.65	299.98	303.74	302.47	303.14	301.88	303.37	303.63	302.51	303.48	300.17	302.55	303.48	302.13	302.63	301.07	300.61	305.22	302.27	301.6	300.69	302.34	302.18	303.46	302.88	303.27	302.26	301.8	303.64	301.9	300.68	302.81	304.25	301.03	303.28	303.73	303.41	299.43	299.12	302.58	304.25	302.27	304.11	303.34	303.28
294.44	293.52	295.9	294.42	294.29	295.37	294.74	295.86	292.18	294.17	293.53	293.55	295.48	296.46	295.03	295.11	293.76	297.28	296.85	296.34	294.23	295.12	295.23	293.36	293.16	293.98	294.56	293.95	292.48	295.47	294.71	293.45	297.75	295.98	294.72	296.82	294.27	294.11	294.89	296.21	295.84	295.74	292.96	295.81	294	294.64	298.05	295.11	294.95	294.77
295.68	291.96	296.98	294.98	294.86	294.21	294.15	295.97	294.29	294.45	294.73	295.49	296.53	296.28	295.54	297.65	294.49	294.22	295.45	295.32	295.02	297.11	294.88	291.58	293.21	295.14	292.09	294.58	295.53	292.25	294.39	297.75	293.72	293.9	294.51	295.66	292.31	294.98	297.13	295.49	293.74	294.1	294.54	295.32	295.49	296.32	291.81	295.97	294.84	296.02
306.31	300.45	304.34	303.81	303.32	306.54	305.36	304.35	304.07	303.76	304.28	302.79	304.48	307.28	304.44	302.66	301.33	303.43	306.75	306.55	304.34	303.03	306.86	303.19	305.14	304.87	303.57	302.11	303.7	306.67	303.04	303.51	304.24	304.23	303.72	303.71	303.56	305.21	306.37	304.68	304.44	306.46	302.35	305.2	304.26	304.2	303.34	305.53	304.83	305.46
299.59	298.19	297.15	297.33	299.73	295.85	298.11	298.74	295.79	295.8	296.36	296.83	295.51	297.12	298.57	297.07	296.4	297.24	296.02	297.57	295.87	297.65	297.02	297.83	295.86	297.62	296.25	298.65	295.02	296.24	299.13	295.32	295.41	295.18	295.71	298.07	297.85	296.48	297.4	296.02	298.54	294.86	295.64	296.2	296.1	296.72	295.67	295.45	296.79	296.69
300.6	302.69	302.42	304.04	304.11	304.15	302.53	304.42	302.93	303.23	301	302.22	303.93	302.89	299.55	301.38	303.48	305.17	303.21	301.59	302.44	304.67	305.15	303.43	303.7	302.46	303.34	302.22	303.95	306.37	302.37	303.19	302.8	302.38	303.41	305.99	302.17	304.26	304.34	303.71	303.22	305.2	300.8	301.27	301	301.78	303.34	302.48	303.31	303.34
319.59	314.39	319.66	316.2	317.59	315.79	319.01	319.23	317.93	318.63	320.31	321.22	318.33	315.57	318.72	315.82	317.97	319.22	318.59	318.57	320.26	318.93	318.18	317.85	317.98	321.26	317.55	317.99	317.14	318.89	318.33	317.89	319.08	316.96	318.88	319.47	317.02	319.22	318.68	318.19	318.93	315.76	319.72	318.21	318.37	318.9	317.7	317.96	317.98	319.96
305.06	305.93	304.09	305.93	305.48	301.19	305.18	306.7	306.75	304.83	306.22	306.15	307.63	304.07	305.92	305.86	308.05	305.08	303.65	306.67	305.16	306.08	305.75	306.68	307.62	307.99	305.37	305.44	309.05	306.59	305.28	305.93	303.24	306.15	305.3	305.65	302.79	307.65	308.16	306.67	303.89	306.3	305.41	309.25	308.18	306.95	306.17	307.3	306.63	306.04
325.43	326.12	325.55	326.67	325.43	326.17	325.89	325.48	325.74	324.16	327.11	325.4	324.38	324.57	327.32	325.09	323.25	326.88	327.45	322.92	323.44	327.82	326.07	325.98	325.6	326.98	327.49	325.42	322.72	325.82	324.68	325.78	325.31	327.02	325.98	324.98	324.26	326.34	325.72	327.11	326.71	324.79	325.1	325.68	324.99	325.7	324.74	323.14	325.55	322.96
317.39	318.21	319.09	318.75	318.98	316.81	318.8	317.81	318.41	319.41	317.04	317.74	316.89	318.68	316.58	317.86	318.34	315.58	319.94	319.01	318.73	316.9	315.03	319.3	320.04	319.45	317.53	317.78	319.3	318.86	317.08	319.37	320.19	317.46	315.16	317.49	319.42	319.19	317.14	319.01	320.17	318.77	317.31	317.17	318.72	315.33	315.74	318	316.58	317.05
308.64	308.37	309.09	305.4	309.39	310.06	308.42	309.07	309.77	309.6	307.88	307.37	308.19	307.84	309.72	311.1	308.95	304.75	310.13	306.48	309.44	311.99	310.21	307.9	310.76	308.17	310.12	306.11	308.43	310.09	309.77	309.12	311.31	309.57	311.25	310.8	310.23	307.8	311.57	310.47	309.95	309.93	311.4	309.22	309.82	309.15	308.72	307.55	308.4	307.25
311.25	311.57	312.66	311.59	312.37	311.31	311.48	312.01	311.89	311.88	310.75	312.3	311.67	310.76	310.8	310.73	309.42	311.15	314.17	311.53	311.05	311.71	310.97	313.54	311.68	314.59	313.61	312.03	313.75	309.89	312.29	312.42	310.64	311.72	311.77	311.88	313.18	309.06	311.45	313.67	309.46	310.88	311.48	312.54	311.54	311.58	311.9	314.68	311.63	311.61
305.63	305.82	306.75	306.62	306.44	306.56	303.64	305.14	305.33	305.98	304.84	306.78	306.17	306.17	306.02	306.93	305.38	308.42	304.84	307.87	302.72	307.42	306.71	304.85	306.82	304.38	309.25	304.43	305.24	306.88	305.78	305.18	304.66	305.92	304.56	308.46	308.08	307.82	307.36	308.74	305.28	308.03	310.5	306.76	306.59	307.7	302.66	306.79	305.93	302.79
305.93	304.64	305.71	304.79	304.64	305.89	307.38	307.16	307.89	304.82	306.19	305.27	305.97	304.3	306.65	308.28	307.94	307.76	304.47	307.59	306.27	305.09	308.11	306.43	306.68	305.83	307.61	307.13	306.51	308.2	305.36	307.44	306.04	303.41	306.24	304.01	305.87	304.96	305.5	308.41	305.38	307.37	306.55	304.53	307.2	307.39	304.87	306.61	307.12	305.19
302.23	301.13	303.2	299.92	305.39	303.9	301.64	301.36	301.95	302.1	301.61	302.68	301.85	301.99	300.49	301.69	300.56	300.24	300.39	302.34	305.79	304.2	300.04	301.9	300.2	303.77	303.86	301.92	302.53	303.53	302.4	303.28	301.34	302.55	302.89	301.95	300.03	302.67	301.57	303.16	305.31	301.54	303.09	301.7	304.46	303.19	302.72	302.59	300.71	303.14
291.8	292.51	293.63	296.11	292.64	290.16	292.7	294.34	293.68	293.53	291.82	294.73	295.66	293.88	294.74	294.31	292.19	292.13	294.65	296.73	294.54	293.62	292.39	294.97	291.66	293.39	292.12	297.99	292.4	295.93	293.18	293.73	295.69	294.32	289.8	293.11	293.59	294.35	294.33	293.81	293.59	295.07	293.48	294.64	293.2	293.66	295.46	292.96	293.27	291.94
318.13	317.1	320.94	319.1	320.25	317.52	317.55	320.08	320.27	317.19	317.37	321.24	319.39	320.99	317.64	322.17	320.11	317.6	317.26	319.28	319.47	319.57	315.38	317.38	319.25	317.51	318.83	319.3	317.73	319.33	319.15	318.42	319.41	317.9	317.95	320.14	318.38	319.41	317.31	319.46	317.48	319.19	314.71	319.1	317.49	317.87	321.28	318.73	316.35	317.51
312.56	312.1	313.89	310.97	313.09	311.29	309.95	313.77	311.36	313.91	312.02	312.39	311.05	312.5	310.66	309.96	313.52	311.27	313.08	313.19	312.92	310.5	312.53	309.46	312.2	312.21	310.94	311.68	310.76	313.52	312.99	313.31	312.63	311.96	312.42	314.03	311.86	316.29	312.47	313.35	314.37	313.68	312.9	313.92	313.49	315.23	312.05	313.61	314.27	314.04
303.6	304.9	302.45	301.42	302.83	308.28	305.07	302.88	303.49	303.7	303.81	302.27	304.38	304.16	304.41	303.81	303.54	304.11	304.4	303.8	305.15	303.65	305.11	304.43	304	305.43	304.33	303.27	305.34	303.92	303.43	303.22	305.08	304.78	304.56	307.11	302.4	304.27	305.03	303.44	302.92	302.93	301.76	304.01	304.34	304.29	300.5	304.23	304.51	305.47
304.08	304.72	304.06	304.4	307.41	305.17	302.92	305.96	303.26	304.02	305.17	306.32	303.13	301.97	303.61	303.01	303.65	304.98	303.65	305.34	303.61	304.47	306.17	302.36	305.75	302.34	304.78	301.01	306.55	304.15	305.32	303.7	303.97	305.49	306.17	304.76	301.83	304.38	303.95	304.26	301.62	304.17	303.93	304.25	302.42	303.4	300.77	302.88	302.29	306.33
304.7	301.71	302.52	303.18	302.26	306.95	304.39	302.23	303.29	301.9	305.15	302.8	301.06	302.13	304.41	301.27	303.47	304.36	303.94	303.32	303.61	302.86	304.06	305.05	303.27	303.23	304.3	302.24	305.52	299.9	305.95	303.8	302.41	302.67	302.29	304.59	302.59	304.38	304.36	302.87	303.64	302.09	301.68	305.59	304.51	304.15	303.33	302.34	302.2	304.4
303.32	304.56	305.38	306.7	306.13	304.42	303.68	304.08	306.17	305.37	304.69	307.32	305.22	304.39	304.64	305.99	305.15	306.07	305.14	304.26	307.5	305.9	307.85	305.81	303.26	305.11	304.73	305.11	302.79	305.8	303.85	304.38	304.31	305.95	304.49	302.39	303.75	306.17	304.33	300.14	303.2	304.29	304.47	306.28	306.01	305.17	306.41	302.68	305.31	303.91
315.63	317.7	316.09	313.73	315.99	313.66	314.59	314	313.37	315.03	314.94	315.43	317.55	315.06	312.22	314.5	314.3	315.65	316.49	316.03	315.57	315.9	315.16	313.37	312.43	314.4	314.71	313.92	313.57	314.65	316.65	317.55	313.19	317.1	314.87	315.05	316.31	315.59	316.37	315.16	315.03	313.17	316.5	315.11	317.62	316.88	314.82	313.48	314.41	316.04
293.21	294.54	292.63	292.55	292.61	297.06	295.73	294.28	296.53	294.76	295.55	292.76	295.93	293.67	294.37	297.14	295.94	296.02	293.87	295.97	295.12	294.51	293.78	293.33	294.58	292.22	295.14	294.59	294.8	294.87	296.37	295.8	294.24	294.49	297.43	296.36	295.39	293.94	294.92	295.13	292.63	294.92	295.47	293.91	294.23	296.71	295.03	293.23	298.37	294.87
311.81	313.48	313.78	316.55	314.77	312.79	315.12	309.88	313.32	312.72	313.28	311.34	311.44	312.36	312.97	313.99	311.27	312	314.34	313.89	314.86	314.24	315.15	312.9	312.45	311.6	312.92	313.9	313.25	312.29	311.44	314.78	313	310.99	312.57	312.4	313.93	310.87	314.87	315.07	310.12	310.89	312.49	312.42	313.73	314.4	312	311.19	314.55	313.38
327.16	327.61	326.47	327.06	327.95	328.89	327.89	329.72	327.42	327.39	330.52	326.18	328.98	327.39	328.41	328.43	329.09	326.89	327.01	331.08	327.52	327.56	327.45	326.47	328.16	326.35	328.25	330.63	326.91	327.97	326.28	327.92	327.53	327.4	327.81	328.87	328.43	327.9	327.09	328.23	327.87	329.88	324.68	328.41	328.17	326.93	328.06	325.41	329.45	326.25
297.57	296.52	297.39	298.94	297.22	293.74	298.46	296.4	297.26	297.48	296.73	296.35	295.83	296.85	295.1	297.72	295.62	296.45	294.7	299.56	296.99	296.84	297.29	297.76	296.31	296.95	295.58	296.03	297.81	295.02	297.31	298.77	297.84	297.09	298.08	297.3	295.21	295.79	298.79	297.87	297.1	295.4	294.29	297.66	297.75	297.85	297.99	297.42	298.11	298.88
318.75	319.61	315.44	315.99	315.66	314.63	314.18	318.02	317.1	317.71	316.82	316.12	319.27	316.72	317.08	318.96	312.48	315.21	318.95	321.17	319.39	321.81	319.03	316.76	317.31	317.36	319.81	314.73	316.86	318.96	316.6	315.3	319.63	313.95	318.27	316.91	316.11	314.9	320.9	315.36	317.89	318.07	315.41	317.63	318.05	319.76	318.37	318.24	318.04	317.62
303.33	300.21	302.73	303.93	303.9	301.45	303.96	302.51	301.25	302.86	303.83	303.05	302.78	303.56	302.41	300.9	304.45	301.55	300.62	303.96	302.9	302.55	303.49	302.68	301.79	302.04	301.88	301.74	302.8	301.42	303.18	302.53	302.45	302.88	302.78	303.13	303.38	302.82	303.13	303.08	300.67	301.03	304.51	303.85	301.29	304.03	301.28	302.43	301.7	300.62
327.98	327.07	327.99	328.05	328.42	327.12	328.05	327.51	327.68	328.03	326.36	328.24	328.62	328.74	325.73	327.28	330.2	329.82	329.49	327.02	330.59	326.91	326.65	330.6	327.03	327.47	328.84	326.99	329.81	326.68	328.3	327.09	324.57	328.4	327.66	329.28	329.46	324.43	329.68	329.03	327.09	326.35	326.67	328.22	326.34	328.03	329.51	330.03	327.46	327.85
301.41	300.27	299.69	301.15	299.56	299.81	299.96	299.65	298.14	300.93	299.6	299.47	300.19	297.76	301.07	300.6	301.41	299.68	298.36	300.92	299.76	297.9	299.44	298.08	302.44	300.45	298.54	299.86	299.45	298.84	300.49	300.39	299.42	299.74	299.92	300.9	298.54	297.92	299.28	300.47	300.13	300.26	301.34	300.98	299.66	298.54	299.69	301.33	297.45	296.83
292.84	292.99	294.06	293.59	293.71	297.4	296.62	297.8	295.41	294.36	292.23	293.39	296.25	293.34	294.18	295.09	294.94	297.64	296.96	294.05	295.71	295.41	293.66	295.88	295.62	292.65	295.74	294.04	292.69	293.63	296.33	296.78	294.51	293.46	294.58	294.86	293.38	296.01	297.56	293.51	293.36	296.68	292.53	295.96	294.34	296.08	293.39	295.37	296.94	295.39
325.57	326.82	325.2	326.28	325.68	324.85	323.81	324.3	326.29	326.13	325.24	325.27	322.38	324.04	322.14	323.31	323.83	324.12	325.26	326.18	323.81	325.14	325.21	323.76	321.58	322.34	325.76	323.25	325.56	326.79	326.82	323.57	322.47	325.63	325.56	324.4	325.5	324.99	325.92	326.54	323.87	325.45	325.2	325.57	325.53	323.74	328.11	324.93	321.92	323.07
303.86	303.58	303.03	301.9	304.64	300.85	303.89	300.06	303.79	300.53	300.61	300.77	303.66	303.26	303.09	301.04	303.2	301.67	302.21	301.3	301.18	300.51	300.39	302.33	300.84	304.06	302.78	302.92	301.05	305.12	303.95	300.87	301.26	302.73	303.37	300.26	300.12	302.26	302.07	302.87	302.15	303.01	303.24	302.33	301.86	302.86	300.99	302.11	302.6	301.38
301.82	304.45	302.44	302.91	303.61	304.92	301.97	302.74	300.49	303.68	302.79	303.91	305.9	300.83	303.61	302.67	302.61	301.68	300.28	301.91	302.63	302.74	301.09	300.12	303.23	302.33	303.46	300.81	302.65	302.62	302.24	302.3	302.84	301.71	300.19	303.41	303.42	302.12	304.12	303.54	302.01	303.73	302.64	303.02	304.49	301.05	302.3	303.44	302.7	304.22
305.72	307.3	307.46	307.73	310.48	307.17	305.36	307.88	305.1	304.48	306.61	307.93	304.32	306.46	306.59	307.41	307.97	307.58	310.39	307.99	306.68	305.47	307.67	307.54	309.89	307.95	306.24	306.32	305.72	307.72	306.72	308.24	308.34	307.96	307.23	305.21	306.32	306.46	306.36	308.93	305.6	307.56	306.68	307.92	308.15	306.87	307.85	305.65	307.84	304.84
302.32	305.14	301.81	301.34	300.85	302.56	305.6	302.86	305.91	301.68	300.2	302.71	303.16	302.95	301.24	304.36	304.3	302.41	304.9	303.38	302.56	303.37	301.93	302.62	300.88	302.18	305.08	303.12	302.08	303.2	303.26	303.27	302.31	299.94	304.6	301.48	300.37	304.39	300.16	302.47	302.65	303.58	302.63	304.81	302.98	300.64	301.98	301.74	303.87	301.8
328.22	327.65	325.91	326.76	327.11	328.77	326.36	328.66	325.86	325.46	325.58	327.1	326.03	326.6	326.16	326.83	328.54	329.64	327.27	327.03	326.93	329.36	326.35	325.96	324.9	329.52	327.98	329.5	328.87	325.22	321.9	326.04	327.53	325.21	324.57	327.18	325.69	326.22	328.97	328.12	326.09	325.86	326.99	324.22	329.38	326.21	325.43	328.45	329.25	326.44
313.45	315.17	318.03	315.39	316.04	313.4	313.75	316.22	314.27	315.21	312.29	315.25	316.45	312.42	312.48	315.65	316.2	314.96	313.32	313.41	314.53	314.03	315.01	315.49	312.03	315.36	314.52	315.05	316.53	315.9	315.83	315.33	312.38	315.65	314.69	315.26	315.85	314.24	316.02	315.85	315.14	315.5	315.36	316.29	312.5	317.5	315.74	314.48	318.22	317.07
315.61	316.24	316.85	314.84	314.04	314.52	315.8	316.06	317.91	314.4	311.13	313.15	314.54	315.38	313.34	314.9	316.11	316.63	318.67	316.5	316.99	316.94	315.79	317.2	315.32	313.51	314.55	315.09	312.11	317.94	314.12	314.22	317.05	313.29	312.96	315.88	317.2	314.53	317.85	316.58	316.73	314.48	316.34	314.81	316.97	316.41	315.54	314.85	319.01	316.12
316.36	314.89	316.2	317.22	317.25	314.19	316.55	317.64	315.32	318	315.17	317.88	316.46	316.98	313.69	313.39	318.28	316.66	317.34	316.16	315.65	317.67	315.81	318.2	317.67	316.48	315.23	315.91	317.62	316.23	315.77	316.69	317.02	315.71	316.62	318.18	315.72	317.15	315.22	317.89	316.48	320.28	317.25	316.06	318.52	317.89	316.72	319.69	316.27	317.79
310.07	310.59	310.79	308.99	310.01	309.01	309.18	309.5	311.58	311.26	310.02	311.41	310.46	308.87	310.85	307.78	308.88	309.04	309.46	310.21	310.9	310.69	312.61	311.31	309.68	311.89	309.48	311.66	310.43	313.05	312.09	311.91	312.03	309.45	311.34	310.12	312.08	313.93	310.65	311.15	312.12	307.82	310.1	309.57	310.77	306.94	311.1	310.79	308.74	308.65
305.04	303.88	302.86	306.06	305	303.41	304.27	302.97	305.05	302.65	303.75	305.09	304.07	304.16	304.11	305.21	306.11	306.06	303.14	305.97	303.73	303.12	304.68	303.83	303.72	300.05	301.91	302.89	307.01	302.94	304.08	303.57	304.71	303.67	304.81	305.36	302.85	305.49	306.82	304.23	304.39	304.82	306.07	305.1	302.42	303.72	303.2	302.33	303.51	304.9
307.9	310.65	309.51	309.03	310.62	310.01	312.42	312.59	308.95	309.86	307.73	311.36	309.63	310.95	308.82	309.14	309.77	309.63	313.49	313.49	310.79	309.41	310.45	311.73	313.36	311.67	310.96	312.99	311.89	310.41	311.67	311.1	313.51	309.17	311.88	310.61	309.69	309.37	309.48	309.63	312.56	310.92	310.95	309.47	311.71	310.81	311.46	312.1	312.35	309.58
295.72	295.28	297.89	298.54	295.16	295.83	295.41	298.23	294.61	295.4	296.65	295.46	298.64	296.42	298.53	296.55	296.33	296.2	295.04	296.94	297.91	299.37	296.12	298.09	299.58	292.53	295.94	297.18	297.22	297.79	297.9	297.55	294.89	294.51	295.65	296.47	296.98	295.96	296.01	296.73	296.83	296.62	297.19	296.41	297.24	297.07	296.39	296.96	297.02	295.74
294.91	294.6	298.08	296.76	295.93	297.69	298.31	297.53	297.15	293.4	297.27	295.37	297.67	296	299.69	292.14	294.14	297.34	297.29	295.06	296.95	294.14	300.19	296.19	297.91	301.92	295.54	297.36	297.75	297.78	298.44	299.21	297.03	295.35	296.66	295.3	297.54	296.85	297.81	293.84	297.46	297.36	296.38	297.42	297.88	297.41	297.11	297.32	298.45	298.57
297.31	299.67	299.32	299.8	300.04	299.57	300.8	300.88	302.34	299.01	297.69	299.03	302.27	298.87	299.06	300.24	298.98	299.53	298.03	300.93	298.9	301.54	298.43	298.73	297.19	302.63	299.65	298.61	302.16	298.45	297.91	302.14	301.86	301.79	298.64	301.48	301.37	300.05	297.7	300.74	299.54	298.43	302.04	299.11	300.01	300.03	300.24	301.11	298.9	299.94
314.43	314.6	314.55	314.79	314.88	315.41	312.63	313.87	315.31	314.02	315.4	314.38	313.41	313.95	312.24	316.76	316.41	312.34	312.86	318.76	312.29	315.27	313.19	312.87	313.57	314.54	313.72	315.37	315.2	313.11	316.27	314.76	312	312.01	310.68	313.32	315.23	311.88	314.7	316.29	310.8	314.95	314.71	315.08	313.88	313.5	316.1	312.6	312.59	315.15
317.63	314.93	314.15	316.74	317.12	314.44	315.99	313.97	313.89	315.32	314.94	316.85	314.19	314.52	315.02	315.23	316.72	315.21	317.35	316.68	316.22	316.97	314.12	317.14	315.69	314.84	315.59	313.88	315.96	314.13	314.61	313.95	318.2	316.91	314.35	314.13	317.66	318.65	314.35	315.2	314.08	315.77	319.58	316.34	317.85	315.87	317.74	317.35	316.48	314.43
304.32	304.92	307.09	304.23	305.37	304.72	305.59	305.19	306.76	305.66	307.6	307.77	306.94	305.58	305.26	304.81	302.75	304.95	306.01	304.27	306.53	304.37	304.3	306.11	305.38	305.73	306.47	305.69	306.17	306.57	306.77	305.33	306.59	303.87	307.52	304.7	302.46	307.48	307.6	306.07	304.17	305.52	305.44	305.21	306.27	305.77	306.75	304.57	304.66	307.29
314.83	312.63	316.42	316.43	314.68	314.35	318.54	314.34	316.05	315.26	314.92	315.97	314.32	314.06	315.53	315.7	316.17	316.23	316.1	314.79	317.71	317.22	316.36	314.64	314.42	314.89	318.6	315.94	315.07	316.43	316.85	314.59	317.27	317.49	315.92	315.17	317.6	315.4	316.44	316.84	316.63	316.31	319.05	315.03	317.81	316.67	316.4	316.93	317.39	315.68
317.92	319.26	315.93	317.21	317.61	317.12	319.34	319.27	316.85	321.12	317.93	315.72	317.1	317.89	316.41	317.1	319.5	317.65	316.16	318.93	316.94	316.97	317.34	318.91	316.51	316.36	316.96	319.77	317.6	320.31	317.91	318.95	319.26	316.06	319.75	318.29	318.71	317.19	318.6	316.6	317.43	318.92	316.09	319.94	318.31	321.18	315.7	318.45	318.26	320.46
303.4	309.15	307.08	307.8	309.98	308.56	306.85	308.07	307.41	304.65	308.65	304.1	307.95	303.16	305.56	307.28	307.83	303.13	305.58	306.24	306.59	307.41	306.68	305.78	305.55	306.86	305.59	306.24	306.28	306.49	305.15	305.35	303.47	306.18	306.05	306.64	308.84	304.58	307.35	302.28	307.44	308.52	304.21	305.75	306.81	307.14	305.65	307.91	306.14	305.45
326.85	327.64	327.2	327.36	325.83	328.67	327.18	325.1	327.61	328.24	325.6	324.57	327.97	326.91	325.5	328.59	324.51	328.14	326.98	326.02	327.47	327.77	326.38	327.68	327.61	326.55	327.11	325.65	327.35	326.41	326.02	328.06	327.42	329.7	325.84	327.94	326.65	325.9	327.05	327.85	326.95	328.96	329.33	325.55	324.19	326.43	328.33	327.72	325.9	325.8
317.27	317.3	317.47	316.25	317.06	316.05	315.99	316.35	316.75	318.42	314.22	315.93	317	312.9	314.61	314.97	316.98	315.64	315.1	316.63	316.09	316.94	315.11	316.15	317.69	313.75	315.99	314.32	315.05	314.57	314.12	316.38	317.64	317.17	315.97	315.03	313.35	317.42	316.29	315.08	317.69	316.14	317.13	313.32	314.79	315.29	316.06	317.1	315.65	316.73
299.42	298.53	299.5	300	299.47	301.17	299.48	299.65	300.8	299.56	301	300.43	300.71	300.02	299.19	300.8	299.56	301.13	301.86	300.05	298.64	298.83	301.67	299.8	298.9	301.99	298.96	300.27	299.83	299.82	300.5	301.77	296.8	301.8	302.79	300.08	302.09	300.18	300.98	299.05	300.35	298.46	299.3	301.66	301.2	300.24	299.75	302.39	299.56	301.21
307.01	302.67	305.27	304.23	302.29	304.02	304.53	304.13	304.19	303.48	305.64	305.91	301.67	307.42	303.91	305.68	303.85	304.72	303.86	306.9	304.24	305.69	303.09	304.27	303.48	305.24	303.41	305.19	303.67	305.93	304.87	305.09	302.39	302.94	305.62	306.41	307.1	304.03	303.67	305.8	303.61	303.78	304.89	306.99	304.13	304.3	304.33	304.72	306.83	304.08
312.33	314.15	313.03	315.91	313.06	312.57	314.44	311.53	312.85	314.43	314.18	312.36	314.02	312.5	312.99	312.86	312.22	313.94	313.82	313.63	313.08	311.24	316.02	313.75	312.18	313.8	313.6	316.57	313.81	310.87	314.04	313.11	314.27	312.94	314.04	314.95	315.5	311.64	312.06	314.71	313.69	311.89	312.96	312.69	312.33	311.87	313.53	312.16	315.23	313.82
325.33	328.33	328.41	328.42	328.3	330.11	328.57	327.13	325.79	327.29	328.81	326.7	327.74	329.15	327.97	327.43	328.18	329.92	326.12	324.15	328.99	324.08	324.6	328.64	324.36	327.71	325.19	324.96	327.52	328.02	328.49	324.97	327.4	326.42	329.3	325.21	325.61	326.47	327.56	325.43	326.62	330.66	327.65	328.36	325.4	327.98	327.21	325.67	327.25	324.97
316.83	313.36	310.67	314.45	312.13	314.64	313.75	312.91	309.78	314.71	315.2	315.42	312.98	315.93	314.34	313.79	313.17	312.41	312.14	315.14	312.48	313.08	312.23	310.95	315.06	311.04	316.32	315.79	313.5	311.71	312.72	315.56	311.5	312.79	314.34	315.58	313.79	314.38	312.96	311.71	314.52	312.54	312.25	317.72	315.2	314.78	313.09	313.74	316.32	312.45
310.54	311.05	309.42	311.4	312.35	308.86	307.64	313.61	310.22	309.09	307.84	310.85	314.29	311.08	309.88	310.69	311.68	309.85	311.67	309.11	312.41	309.72	308.93	311.15	310.59	311.27	310.18	310.45	309.24	309.31	310.84	310.2	312.27	306.97	310.76	310.19	312.15	308.67	310.71	312.71	312.04	307.41	310.66	311.52	311.16	310.41	312.26	311.7	311.59	310.11
303.05	303.93	302.25	303.7	303.53	302.26	304.44	303.82	300.84	306.61	306.04	304.83	302.6	305.53	301.1	304.09	305.1	304.54	306.83	304.47	302.07	305.66	302.26	303.53	304.14	304.56	303.54	304.96	303.69	301.04	302.64	304.37	304.31	305.18	305.67	304.95	303.77	302.3	303.61	303.4	303.22	302.59	304.62	304.51	302.25	303.99	305.03	304.07	304.62	302.99
301.44	303.3	302.57	301	303.68	303.37	301	301.93	302.67	303.07	302.32	300.45	303.5	301.34	301.22	302.51	303.15	302.98	303.24	302.61	302.87	303.07	301.49	302.76	301.63	300.64	301.17	304.21	303.46	300.83	301.89	303.9	300.84	303.29	300.71	303.3	302.66	301.39	303.09	301.54	301.86	302.89	304.12	301.39	302.36	304.01	302.66	304.33	302.5	302.55
318.51	319.56	317.9	320.14	319.8	319.46	319.2	316.94	315.98	316.91	317.05	318.58	320.4	318.97	315.95	320.3	315.3	317.17	321.1	321.11	317.33	317.58	319.93	317.3	317.16	319.71	315.7	320.27	319.3	319.61	317.31	316.66	317.96	317.63	320.18	318.95	319.88	318.47	318.19	318.35	319.27	319.26	320.81	321.3	318.7	315.62	318.11	320.54	315.99	317.46
313.4	313.77	314.33	315.96	311.98	311.28	312.88	313.86	313.79	314.39	312.59	313.34	313.05	312.25	311.66	315.9	312.63	312.51	313.94	312.99	312.66	311.26	313.75	313.38	315.71	312.72	312.83	310.36	311.01	313.16	315.12	314.15	313.23	316	313.43	313.08	312.42	307.99	311.51	313.43	312.73	311.78	313.73	313.65	313.48	313.55	311.86	314.35	315.67	312.83
295.31	292.42	294.32	295.79	294.74	292.27	294.01	294.34	295.68	293.3	294.51	292.28	296.44	291.21	294.72	296.49	296.16	293.05	292.89	291.72	293.2	291.23	292.89	293.27	290.85	291.16	292.28	291.67	294.17	289.48	296.93	293.24	295.08	294.82	296.3	292.88	292.92	296.29	293.91	295.57	293.91	295.83	294.81	293.7	293.41	295.43	294.27	294.42	293.51	293.69
295.84	294.47	294.7	294.72	296.39	292	296.27	293.26	293.09	294.42	294.21	295.08	293.77	294.63	292.86	295.21	294.3	295.16	291.68	293.05	295.99	290.59	292.95	294.08	295.3	294.82	291.99	292.92	293.36	293.18	290.85	292.42	295.73	291.52	293.94	292.92	292.51	294	293.75	295.22	292.5	297.36	294.68	295.03	295.64	292.78	294.63	295.53	296.86	293.51
313.21	315.38	311.57	313.07	311.46	312.35	311.37	311.69	315.87	312.99	311.48	309.68	310.89	312.32	316.3	312.95	312.24	314.74	316.18	317.01	312.64	310.86	315.11	310.73	312.74	312.8	309.12	316.22	312.83	314.63	312.62	314.1	313.9	312.05	313.28	313.55	313.68	314.51	310.99	311.28	311.28	313.28	310.64	312.44	312.22	314.47	313.13	315.11	312.74	311.74
293.83	294.6	294.88	297.84	296.3	293.23	295.53	295.87	296.95	295.8	293.2	295.7	294.15	293.11	296.55	295.31	292.15	296.24	293.34	294.34	294.89	295.67	296.37	295.1	294.33	295.21	295.13	293.97	295.24	297.63	294.31	297.06	296.27	295.74	298.12	294.41	293.34	296.22	295.64	294.17	294.15	295.07	294.58	292.15	294.42	293.7	295.88	295.19	293.99	294.78
318.62	318.69	320.17	319.12	317.93	317.83	317.13	318.09	316.25	318.69	319.55	316.59	315.87	318.84	318.17	316.71	322.18	320	318.44	316.87	317.12	319.87	318	318.48	318.9	317.64	319.52	318.5	319.38	315.58	318.39	319.04	316.99	319.18	315.76	320.45	320.64	318.73	318.78	317.25	317.71	317.06	317.71	315.98	318.69	318.7	318.82	317.26	318.41	320.05
291.59	295.62	295.42	292.88	295.44	293.22	293.71	292.79	294.28	295.45	293.93	295.93	292.53	292.34	293.67	296.58	294.53	293.59	297.25	293.84	292.64	295.04	293.91	295.18	293.18	293.71	291.96	293	292.82	294.24	293.5	293.32	294.51	292.6	291.22	295.09	293.03	293.3	294.53	293.62	297.26	295.28	293.48	294	295.84	295.63	291.98	294.84	291.91	292.4
296.36	296.62	300.12	299.47	295.4	298.61	297.88	297.52	296.53	294.84	296.37	295.24	295.85	295.81	295.08	298.21	295.36	298.29	297.23	297.39	298.29	294.83	298.02	297.27	295.92	296.2	297.46	296.11	298.2	295.98	297	295.05	296.35	298.9	295.12	295.72	296.69	295.96	298.49	298.02	299.42	298.15	296.43	298.92	295.33	297.44	295.72	300.31	295.72	295.34
306.53	302.81	301.97	303.38	301.78	304.49	306.84	304.44	308.12	303.04	302.8	303.66	302.24	302.73	303.43	303.07	305.06	306.71	302.67	305.24	305.01	301.36	306.06	304.06	301.38	303.47	307.47	303.27	301.9	304.17	302.84	301.64	304.44	306.07	305.48	301.64	304.25	300.99	307.6	305.34	303.74	304.75	304.29	303.09	303.8	301.98	304.47	301.03	299.44	303.85
313.68	311.08	310.52	311.71	311.91	309.71	313.55	313.38	308.42	309.28	310.23	310.48	308.91	308.79	311.8	309.77	312.85	310.52	309.54	310.05	310.24	309.73	311.2	310.47	310.09	312.73	311.57	311.3	310.37	313.27	311.36	309.03	310.4	310.81	310.57	309.96	311.9	312.33	309.2	312.78	311.57	312.49	308.72	311.03	311.57	309.71	312.75	312.28	311.11	310.34
299.06	297.88	300.44	299.48	302.42	301.48	296.83	300.74	299.2	300.63	300.1	297.38	300.11	303.14	300.02	298.97	299.89	299.71	301.86	299.46	299.42	301.46	300.29	298.89	299.31	298.39	301.62	299.53	301.67	299.28	298.2	299.49	302.66	300.96	299.77	298.11	301.86	299.25	301.07	298.91	298.24	300.07	300.87	297.98	301.43	301.7	297.72	298.08	300.68	297.6
311.54	313.1	314.37	310.81	310.87	310.41	312.12	311.19	313.19	312.57	314.69	312.88	310.95	312.98	310.18	310.26	311.61	311.16	311.3	310.28	310.56	310.69	312.78	309.45	312.73	313.43	311.31	312.66	312.06	310.57	310.56	311.26	313.12	307.59	312.99	310.65	312.76	308.53	314.13	312.75	310.82	313.57	310.43	311.81	313.62	311.15	310.9	310.97	309.91	313.45
304.78	304.06	304.23	305.6	306.26	306.04	305.23	305.05	306.85	306.89	306.95	304.69	304.78	305.58	303.86	305.07	306.34	307.63	307.94	305.59	305.51	305.28	305.19	304.84	303.53	304.96	307.69	305.59	305.95	306.61	304.49	305.89	304.08	304.25	306.78	306.43	306.1	305.63	304.86	304.46	304.85	303.44	305.78	306.5	302.71	305.28	304.83	304.53	302.47	307.45
317.66	318.26	316.55	318.02	318.86	319.3	314.41	320.66	317.84	319.39	317.18	317.77	316.05	318.87	316.4	316.99	317.99	318.48	318.8	318.48	318.27	317.19	320.4	319.69	317.91	320.21	318.7	317.98	316.88	321.28	318.6	319.35	320.39	317.45	319.83	319.43	318.09	320.42	315.91	318.13	320.24	318.28	318.41	317.42	317.77	318.38	317.93	317.16	316	317.7
304.67	302.34	302.98	301.65	302.42	302	304.9	304.4	302.09	305.28	305.05	306.43	304.02	303.66	304.43	304.46	302.28	304.01	304.2	302.85	303.21	303.66	304.44	304.11	300.51	302.06	302.08	301.84	305.03	305.15	305.14	302.27	302.99	306.28	302.71	302.57	305.76	304.17	304.92	302.78	304.85	302.47	304.04	303.85	305.48	303.02	301.98	303.69	302.49	305.49
305.03	303.65	306.83	307.95	308.47	304.67	308.2	305.66	304.54	306.65	305.95	305.16	304.64	304.38	306.09	306.42	305.48	305.8	305.66	302.02	307.19	307.4	305.79	306.97	305.76	304.9	305.08	304.82	305.67	304.5	303.77	306.66	303.32	306.64	304.56	303.39	307.83	305.49	304.79	306.57	306.91	308	305.84	306.46	307.24	303.72	304.19	306.36	306.52	308.69
327.84	328.38	327.89	325.76	329.26	326.62	326.86	326.35	328.51	327.37	327.65	327.98	328.39	326.4	328	328.48	330.31	329.17	327.83	327.59	328.36	329.35	329.31	328.11	325.27	327.74	324.89	328.08	329.17	330.07	328.29	331.15	326.5	327.71	327.89	330.62	326.75	327.88	326.22	329.7	328.9	329.01	328.04	327.9	328.19	329.65	327.68	328.69	327.61	326.07
298.92	297.44	299.4	300.87	298.09	298.87	300.64	301.82	301.11	297.45	301.95	300.22	300.91	300.09	300.03	299.61	300.38	302.04	296.68	300.32	299.45	300.52	300.74	298.92	300.75	302.16	299.76	302.3	300.54	300.31	301.99	301.7	301.41	300.87	301.61	301.8	299.04	300.52	300.48	300.53	299.57	301.41	301.64	300.21	302.43	303.51	299.35	299.8	302.83	301.32
313.3	314.41	312.7	312.07	312.89	313.12	314.65	313.76	312.13	315.34	313.39	310.6	311.79	313	313.08	312.65	311.8	312.33	311.84	312.87	309.36	315.07	311.58	312.34	314.2	313.89	310.89	311.25	314.28	314.38	313.05	313.77	314.82	314.27	309.86	312.43	312.18	311.05	312.67	311	310.38	314.31	311.47	310.86	312.52	315.37	314.17	311.82	316.97	315.34
310.51	311.49	310.67	314.39	310.06	309.84	309.22	311.98	309.64	314.01	311.87	309.05	312.13	309.5	313.46	313.02	311	314.61	313.32	309.42	312.28	311.61	310.34	310.24	311.37	311.38	312.62	312.38	312.6	310.54	310.36	312.8	311.8	312.34	310.06	311.47	311.39	310.93	312.03	311.95	311.03	311.87	312.62	312.51	311.57	312.24	313.03	311.16	310.94	311.94
318.84	317.54	316.68	317.97	320.22	317.35	317.79	317.2	319.48	316.57	317.77	318.42	321.06	317.83	318	317.49	318.39	321.2	319.5	317.56	319.4	314.59	319.32	321.55	318.54	319.91	319.99	317.11	318.55	319.22	316.9	318.85	316.34	318.03	315.98	317.66	315.55	318.76	318.4	317.46	317.03	318.54	317.48	318.03	318.19	318.21	318.39	317.14	316.71	319.35
313.66	313.59	314.01	314.54	319.35	314.77	315	316.5	313.73	315.61	318.58	316.79	314.8	317.31	315.61	318.46	315.1	315.98	315.06	314.01	314.62	316.1	315.8	316.94	314.82	315.39	314.67	317.15	316.84	318.07	316.92	316.58	317.32	314.24	315.13	316.71	314.71	316.71	316.33	314.85	315.96	317.76	314.63	317.17	316.73	316.09	316.08	317.78	316.91	314.77
302.03	305.66	308.76	306.92	303.01	307.7	305.63	307.38	302.83	304.33	302.19	305.03	303.61	304.27	304.85	307.16	303.14	302.48	305.55	305.25	302.93	303.96	303.56	303.2	306	303.25	303.82	308.26	305.81	305.87	301.8	304.89	306.23	306.44	302.52	303.44	302.08	306.94	306.97	303.14	306.56	306.23	304.87	305.36	305.1	305.86	303.83	305.09	307.18	302.51
304.92	302.88	305.52	302.81	303.39	303.35	305.26	302.49	300.44	304.23	306.01	303.48	303.65	303.79	300.71	304.9	305.56	300.91	303.75	303.45	304.01	304.94	303.72	301.99	301.45	302.75	305.52	304.84	303.24	302.87	302.38	303.46	305	305.05	301.71	301.58	301.84	304.7	302.39	303.84	302.94	302.63	304.33	304.59	303.17	302.95	302.66	302.31	305.1	302.86
298.12	301.39	301.55	300.69	300.92	301.52	300.69	301.55	301.66	299.23	300.68	301.68	298.79	301.7	303.36	302.3	299.26	303.06	300.98	302.95	298.05	300.09	301.61	301.11	301.51	304.02	301.25	302.76	301.33	301.35	301.18	301.38	300.66	303.02	302.53	299.03	300.22	300.44	299.99	300.99	303.08	302.41	298.59	300.29	301.31	300.05	299.52	302.17	300.57	303.2
328	327.96	329.97	326.3	325.58	328.11	326.52	328.11	328.88	327.09	325.8	330.01	328.67	329.07	328.9	328.19	327.6	327.66	329.35	326.11	327.71	325.71	325.53	323.15	328.67	325.73	327.17	328.17	324.62	330.04	328.72	326.24	329.16	329.56	327.39	329.1	327.32	328.67	326.01	327.48	325.69	327.54	327.63	327.61	328.66	328.57	327.8	327.6	324.24	327.6
327.09	325.63	327.93	325.91	327.46	326.48	329.92	328.24	325.39	330.13	329.34	327.46	328.86	326.2	328.22	328.21	325.99	327.84	326.83	328.5	327.02	326.26	326.44	327.57	327.86	327.92	327.49	326.9	327.11	326.78	329.62	326.58	327.94	325.82	328.4	326.93	326.92	325.87	330.13	326.08	326.65	328.97	327.78	328.67	330.52	328.79	329.97	327.78	328.33	327.41
318.89	315.43	318.41	314.01	317.98	316.79	316.74	317.83	318.48	315.94	319.53	319.79	321.46	318.87	318.54	318.53	319.89	318.61	318.72	317.21	317.08	319.92	316.38	319.2	318	319.11	320.21	316.27	314.79	317.77	317.16	319.12	320.48	315.03	319.72	317.8	317.9	316.76	317.84	319.09	318.39	317.68	316.8	317.09	318.3	320.3	316.67	317.19	319.42	318.16
321.83	318.92	320.87	320.84	319.59	319.91	317.14	321.27	317.24	317.65	321.25	319.43	319.08	322.49	318.97	320.16	317.93	319.45	322.09	320.82	319.26	318.91	317.5	319.9	318.02	317.05	319.58	320.38	321.12	320.27	319.38	319.86	317.89	319.66	319.41	322.97	318.96	319.86	317.41	319.94	320.56	320.26	320.97	320.8	320.98	321.18	319.38	318.27	319.6	319.71
305.47	304.48	302.93	302.62	304.5	301.15	304.61	306.5	300.8	300.16	305.16	303.08	302.42	305.28	304.93	302.48	305.58	300.63	303.02	303.06	302.81	302.4	303.61	303.64	307.26	303.93	302.93	302.39	302.45	304.51	302.54	304.84	305.35	304.64	304.65	304.85	303.01	304.74	302.87	304.79	304.07	303.26	303.35	304.73	301.99	302.13	303.77	301.98	303.9	302.76
312.73	313.02	312.63	314.67	314.82	313.22	314.02	311.5	316.53	314.25	312.05	312.5	313.5	314.49	312.57	312.21	312.11	315.89	313.32	316.55	312.42	314.69	312.8	314.75	314.49	312.84	313.84	312.96	314.5	313.15	313.45	314.66	313.69	315.57	315.9	313.04	313.18	314.45	314.83	313.32	315.04	312.02	316.03	315.04	311.59	313.78	316.43	314.36	313.66	314.37
318.7	317.92	317.68	318.01	316.89	317.28	316.93	319.68	318.23	316.45	316.22	317.84	317.81	315.92	317.68	318.06	319.56	318.06	317.06	316.65	318.11	318	318.21	319.25	316.49	318.22	317.07	320.08	316.05	319.04	317.79	318.4	316.7	320.17	317.79	318.53	321.09	315.36	319.31	319.81	316.75	315.55	319.19	317.3	318.36	318.65	318.24	318.94	320.77	315.85
316.11	314.92	313.26	314.44	317.41	316.87	318.26	314.64	316.51	315.63	315.1	317.34	315.62	317.08	315.07	316.49	314.78	317.65	316.47	316.59	317.34	316.95	315.85	314.36	314.3	313.05	317.85	318.19	316.65	318.15	316.83	318.58	318.27	318.37	314.74	316.21	317.91	318.29	316.47	316.3	314.33	318.04	316.16	314.51	316.67	315.48	317.22	314.76	312.93	314.83
318.06	316.93	316.54	318.2	318.08	317.14	318.87	317.75	318.15	319.63	318.06	319.37	317.21	319.93	321.4	319.51	317.17	320.06	317.62	317.89	318.65	318.22	316.61	320.27	318.68	318.64	318.02	319.25	318.66	316.49	316.91	320.59	317.74	319.81	318.77	319.46	317.93	316.6	316.82	317.96	319.78	320.2	318.6	318.89	317.99	317.47	317.42	319.57	317.99	317.79
295.04	295.34	293.11	291.4	292.96	292.83	293.23	295.97	294.65	292.71	293.31	295.11	293.58	293.76	292.72	293.87	295.1	291.87	296.59	295.22	294.27	291.17	293.63	295.12	294.36	293.53	294.72	291.93	293.13	294.74	293	295.46	293.9	296.99	295.34	294.57	294.47	292.69	295.75	292.59	291.72	292.07	294.26	295.95	291.92	294.86	294.86	291.97	292.82	295.64
318.04	313.84	315.78	316.63	315.9	313.88	314.27	315.05	316.86	314.37	316.22	315.84	315.93	313.53	317.9	313.72	317.88	315.93	314.35	315.03	316.49	313	313.39	316.07	315.6	315.21	316.23	316.15	315.52	315.26	317.11	313.47	318.57	316.36	316.59	315.11	313.9	315.97	313.1	316.11	317.57	316.67	319.05	317.1	316.01	318.49	314.69	314.96	315.81	313.08
306.17	304.57	308.08	305.09	306.01	306.13	305.93	305.79	308.16	305.19	305.56	304.32	306.57	304.83	306	303.12	306.27	304.61	304.41	305.2	303.71	306.07	306.16	305.47	307.2	309.27	305.26	307.13	307.3	304.78	308.17	304.46	307.8	304.45	304.86	308.27	306.2	308.02	304.54	305.42	306.09	304.19	306.19	307.03	306.67	307.82	305.97	305.94	306.25	305.54
307.42	310.12	310.49	309.16	306.12	307.39	307.06	308.23	310.37	306.82	308.65	306.33	310.74	309.23	309.53	309.53	310.02	307.59	310.62	309.36	307.72	310.08	308.68	307.48	313.68	306.74	311.12	307.66	307.74	308.69	309.82	308.61	307.78	307.7	309.17	310.8	308.75	308.11	309.82	308.88	308.74	307.53	308.88	308.6	308.13	309.9	307.42	308.24	309.37	306.52
308.47	306.11	305.68	303.56	305.85	306.48	307.89	304.05	307.57	306.68	308.89	306.26	307.49	307.45	304.79	306.5	307.91	308.41	304.89	309.57	307.92	308.1	307.15	307.4	308.6	305.16	307.33	308.43	305.69	307.5	307.75	306.93	309.89	305.53	305.76	305.94	308.5	305.84	307.69	307.56	308.28	306.73	307.69	304.94	307.42	306.79	307.5	304.11	306.45	308.46
313.41	317.44	318.29	316.46	314.84	315.9	317.69	313.52	314.96	316.08	316.92	313.37	313.91	314.65	316.48	315.47	312.68	316.77	315.86	312.83	318.9	313.51	316.46	314.7	318.88	315.37	314.83	316.79	314.27	314.6	315.77	313.46	315.25	317.41	315.7	316.87	315.89	315.62	315.2	314.93	316.13	313.83	315.82	315.94	315.42	314.31	315.18	317.24	315.92	314.48
310.75	310.95	311.47	313.29	312.39	315.08	314.42	311.77	312.41	313.03	314.11	313.77	313.3	311.6	311.04	313.81	313.33	313.88	313.29	310.73	314.42	312.61	313.78	311.2	312.1	314.52	314.3	312	315.68	311.89	312.73	314.46	312.5	312.57	312.73	314.4	313.22	311.97	311.85	311.86	309.94	313.49	312.56	313.42	312.62	314.5	314.45	311.28	312.89	311.63
310.26	314.31	317.71	311.93	314.54	311.91	313.12	314.92	312.47	314.02	314.56	314.43	311.64	314.14	311.34	314.78	315.24	314.29	315.82	314.74	314.38	312.53	312	312.98	315.79	316.56	313.46	313.96	313.47	313.22	315.83	316.7	315.14	311.25	312.4	313.81	314.72	314.95	313.84	313.15	314.98	311.25	314.42	314.04	313.07	312.56	313.98	311.77	315.49	314.6
303.19	306.02	303.44	302.76	303.94	306.17	304.98	303.69	301.48	302.69	303.67	307.05	303.48	303.97	306.03	304.49	304.57	303.72	303.79	300.19	307.76	304.73	302.5	303.59	305.98	304.74	304.42	306.88	304.85	303.31	308.03	305.92	305.38	302.85	302.17	304.74	302.18	304.11	304.79	303.02	303.79	302.48	306.19	305.25	304.89	302.22	306.81	306.31	302.88	303.49
306.74	309.23	307.76	308.44	308.76	310.36	307.57	309.38	308.51	307.41	310.11	308.26	308.51	308.69	309.43	309.63	309.75	308.91	311.2	308.96	306.12	310.87	308.49	307.73	307.94	308.47	308.24	308.19	307.78	310.57	306.61	309.59	311.81	305.74	311.81	310.51	308.45	310.37	310.31	309.21	310.39	306.73	307.85	308.16	309.31	307.99	308.39	310.19	310.19	309.22
319.49	321.68	320.6	319.51	320.64	320.01	318.89	320.52	318.78	319.79	319.26	320.89	320.07	316.61	320.06	318.7	318.81	319.02	320.94	319.57	321.02	316.2	319.05	318.52	318.62	319.26	317.74	318.77	321.03	319.2	321.07	315.59	319.73	318.62	319.15	320.41	320.61	318.7	320.9	318.7	319.89	318.86	321.28	318.68	322.47	318.76	322.81	319.98	316.46	316.53
311.18	310.02	313.57	309.42	309.96	309.29	309.55	311.11	310.85	311.79	307.27	310.82	310.38	307.12	310.74	311.3	309.22	311.16	310.26	311.17	309.7	309.07	307.56	308.47	310.27	312.57	309.63	309.58	310.57	311.15	310.55	311.05	310.18	309.45	309.62	309.45	308	313.63	313.26	312.33	311.57	307.88	310.45	311.71	309.65	310.6	309.88	309.85	309.23	309.83
303.97	300.95	300.47	298.64	301.54	300.31	305.45	300.46	302.71	302.03	303.69	302.53	301.99	303.8	301.81	303.46	301.77	301.07	301.85	301.67	299.89	302.12	301.47	301.87	301.07	304.06	303.96	304.33	301.11	301.57	303.48	304.42	303.77	305.39	302.22	299.24	302.13	301.27	302.86	303.53	303.84	302.55	302.82	301.5	301.77	301.07	302.08	300.73	303.93	299.96
310.39	311.23	313.64	312.04	313.69	311.65	311.9	314.25	312.57	309.99	311.76	314.1	312.34	314.38	311.19	312.12	310.66	313.85	313.16	310.88	313.34	313.61	312.24	314.69	314.63	312.67	311.66	313.79	313.82	313.38	315.55	311.75	313.63	312.38	313.42	311.8	313.36	312.16	313.07	314.11	313.52	313.94	311.58	312.65	312.63	312.62	311.33	313.38	310.2	313.08
308.05	303.81	306.44	308.21	305.62	305.41	307.81	307.08	308.69	305.41	307.14	307.67	306.61	305.12	304.86	308.03	308.62	307.34	303.2	308.06	305.5	307.77	308.15	306.78	307.98	306.2	304.79	307.02	307.73	307.34	307.37	305.66	305.25	306.4	306.87	304.9	308.73	307.63	308.9	307.9	304.2	304.04	308.23	308.79	305.31	305.46	306.3	307.85	308.96	307.19
316.68	316.4	317.34	317.15	317.58	315.82	315.81	318.59	316.69	319.16	318.48	317.67	318.01	316.76	315.85	317.71	317.4	317.27	318.49	316.75	316.25	316.69	317.54	315.72	317	318.89	318.52	317.44	317.5	317.81	318.97	315.47	318.88	316.65	316.32	320	316.57	317.81	317.57	314.72	316.63	318.72	319.09	316.67	317.44	317.13	320.41	319.42	315.09	318.17
329.55	329.87	327.68	327.37	328.13	328.93	328.83	327.44	328.74	326.41	326.85	330.02	328.64	328.89	326.25	326.84	328.69	330.34	328.41	330.06	330.17	330.6	329.37	328.44	326.44	327.9	326.19	327.96	330.42	327.82	328.15	328.94	327.94	328.58	328.18	329.48	329.02	329.48	328.45	325.95	325.96	329.12	330.62	327.64	330.69	330.49	329.02	328.63	329.57	328.07
309.9	309.45	308.37	307.99	309.37	311.05	309.57	306.99	309.95	311.07	309.27	309.12	308.94	310.19	307.78	309.47	306.63	309.28	309.59	311.11	308.25	311.24	305.8	309.93	309.24	309.62	309.17	308.79	307.89	309.46	307.71	307.76	306.81	308.68	307.87	310.84	306.94	308.61	308.93	309.66	307.99	309.46	309.54	309.9	309.76	308.48	309.99	304.63	311.12	309.22
316.98	315.32	314.91	314.08	314.79	314.31	315.47	316.56	316.11	317.19	316.05	315.22	314.93	316.57	314.26	315.73	313.73	315.23	316.09	314.09	315.64	317.34	313.8	313.46	316.41	314.32	316.2	313.83	315.1	316.42	314.73	316.64	314.47	312.99	314.81	314.62	314.9	314.2	314.81	314.71	315.9	316.34	312.06	313.14	314.81	313.45	314.23	313.91	315.81	316.02
314.21	314.95	314.57	315.44	313.76	314.14	312.89	313.88	314.9	315.79	315.49	312.2	312.03	311.02	312.82	311.85	315.96	315.81	312.2	314.87	314.93	311.63	314.42	312.69	315.02	314.46	312.37	315.65	313.55	312.02	314.99	312.85	313.89	315.01	316.38	316.7	313.19	310.84	314.07	314.43	313.29	312.45	313.44	314.42	315.73	313.65	314.57	313.55	312.81	312.75
293.17	292.97	292.62	293.25	293.62	295.95	295.43	292.1	293.95	293.96	294.53	296.82	295.28	291.43	293.45	294.43	295.29	296.08	294.79	294.97	292.86	294.32	295.88	293.35	292.29	295.12	295.06	294.44	294.03	293.8	292.8	293.8	295.82	292.49	294.34	293.06	293.98	294.1	293.55	292.97	291.74	296.71	293.81	293.69	292.75	294.95	294.21	295.59	293.78	295.69
304.19	303.55	304.4	306.5	306.27	303.86	305.68	307.45	304.76	306.61	303.19	306	305.38	304.09	305.11	305.65	303.84	303.85	303.85	304.29	303.72	305.53	303.19	304.71	303.96	303	303.73	303.77	307.97	305.5	302.07	303.98	302.81	305.52	303.9	306.63	304.56	305.27	305.65	302.65	306.59	301.38	305.54	301.73	305.41	302.25	306.09	304.57	304.14	302.64
309.2	310.65	310.54	312.68	310.74	313.16	311.85	312.26	312.48	308.2	313.02	313.48	312.04	311.97	308.91	311.03	309.26	310.45	310.02	311.36	309.82	310.8	309.76	309.45	309.71	310.39	311.65	310.56	310.07	312.22	310.21	311.85	309.18	309.48	312.4	313.61	309.67	311.57	310.08	310.86	311.5	309.77	313.43	310.15	311.21	311.71	310.68	310.39	312.57	311.31
307.35	304.87	305.86	304.95	310.21	306.69	303.05	305.88	308.51	306.49	305.52	305.85	305.47	306.9	303.45	307.03	307.72	304.99	308.26	308.82	308.47	306.71	306.34	308.2	308.76	305.56	304.95	303.23	308.13	305.25	305.15	305.02	306.13	306.84	303.33	305.61	305.32	306.77	304.95	307	308.52	304.93	305.64	308.1	306.96	304.74	308.28	305.49	306.7	304.73
314.8	310.4	312.9	312.59	312.16	311.69	314.98	312.08	314.76	312.79	315.17	311.41	311.09	311.3	313.47	314.12	312.58	312.72	313.36	310.79	313.54	312.96	314.29	315.37	314.86	312.33	313.62	315.23	314.65	314.09	312.72	315.26	311.59	313.47	313.4	317.38	311.83	313.13	314.23	312.6	311.97	314.39	312.68	312.18	314.74	313.73	312.49	314.77	311.94	315.21
304.51	306.03	304.28	304.31	305.19	306.73	304.47	303.9	306.32	304.08	303.57	305.74	306.87	305.21	306.61	305.82	303.33	304.46	306.39	306.14	305.14	304.51	306.43	304.1	304.25	301.95	307.62	309.16	306.23	304.81	304.91	305.27	304.16	306.34	303.95	305.28	303.64	301.86	303.47	304.81	306.01	306.19	306.58	306.33	306.18	304.99	306.46	303.43	305.54	306.77
306.55	307.97	305.11	304.2	308.94	304.1	306.48	306.18	305.27	303.99	305.82	305.32	307.23	305.42	308.29	307.9	307.53	306.94	308.69	308.14	307.49	308.97	307.18	306.53	306.86	307.64	308.03	306.12	308.84	307.4	306.35	309.46	307.1	307.42	308.5	305.51	307.68	305.22	307.56	306.72	306.47	306.38	307.49	307.17	307.29	308.85	308.45	307.78	306.22	309.15
301.25	300.82	296.72	300.03	300.95	298.73	300.73	299.71	300.25	301.35	301.62	300.77	299.1	300.12	300.23	302.72	299.48	300.49	297.81	302.21	298.58	299.06	299.42	300.37	301.58	300.6	299.61	297.21	300.58	300.82	299	298.04	301.57	299.45	298.32	302.69	300.94	300.77	301.21	298.87	297.48	298.56	299.65	298.79	298.51	302.08	296.97	298.96	300.53	303.64
298.39	298.55	299.94	300.43	301.27	298.57	298.45	299.18	300.28	298.18	299.07	300.94	301.32	300.91	299.77	296.27	300.46	299.01	299.47	300.45	299.97	298.38	301.91	301.02	299.51	298.48	300.22	300.23	299.62	301.49	302.55	299.35	299.37	297.81	300.79	299.25	300.44	302.06	302.01	301.94	299.92	301.37	300.35	298.52	301.02	299.46	299.65	297.6	299.62	300.63
302.35	304.94	303.81	303.82	305.97	305.62	304.68	304.59	304.24	306.69	304.48	306.34	306.21	304.67	305.52	304.91	304.6	303.06	306.28	304.2	302.26	305.12	306.92	302.25	305.43	307.31	304.62	303.52	303.66	303.49	304.47	304.3	304.51	302.15	305.85	306.51	305.65	307.3	303	305.15	302.41	307.34	303.2	303.69	302.99	305.15	303.66	304.82	304.25	306.56
306.86	306.34	309.59	307.13	305.24	306.17	304.4	304.95	306.12	307.44	306.04	306.63	307.24	304.72	308.04	308.15	308.04	307.89	305.76	307.67	306.29	305.98	307.75	309.08	306.45	308.25	307.28	307.04	304.75	306.71	307	307.15	306.24	307.8	306.56	307.26	307.24	306.51	305.94	306.55	307.61	307.61	307.38	309.41	307.36	308.6	307.22	306.54	305.61	305.77
306.94	311.99	312.75	311.33	309.24	310.65	307.31	310.24	309.2	308.41	308.17	311.23	309.54	311.76	310.35	308.93	311.23	307.53	309.79	308.71	313.63	311.48	311.36	311.99	311.88	311.47	311.66	310.22	310.42	309.33	311.92	309.89	310.82	310.33	309.61	310.29	311.41	311.13	310.36	310.75	308.77	312.61	311.06	310.76	311.61	310.31	309.68	310.38	310.69	310.37
327.13	327.88	326.32	327.9	328.13	327.42	328.43	326.51	328.43	329.2	325.9	324.36	328.54	327.18	324.88	328.06	327.31	327.53	324.8	325.26	328.36	327.29	327.03	327.56	328.57	328.36	324.87	326.5	329.43	327.67	325.07	328.04	326.9	328.01	327.76	326.85	326.79	326.51	328.39	327.3	327.13	327.23	327.94	326.53	328.4	326.57	325.28	328.52	327.72	326.62
314.51	314.71	315.73	313.81	315.9	316.46	317.48	312.88	313.64	317.77	315.69	316.14	316.4	316.18	315.91	316.3	318.62	314.96	313.38	315.1	313.84	317.15	315.89	317.4	314.36	317.34	315.04	312.87	314.17	315.59	315	314.95	316.08	316.89	317.86	314.58	316.1	316.88	316.51	316.22	316.69	316.3	317.2	316.28	315.81	316.19	314.59	316.85	314.88	315.51
308.22	307.41	308.11	306.67	301.68	306.33	304.91	302.76	306.5	305.25	305.07	304.02	307.97	304.92	308.34	304.84	306.07	305.84	307.36	303.77	307.35	305.83	304.77	309.84	307.35	306.59	304.62	304.85	306.4	308.64	306.6	305.4	307.67	304.4	307.9	307.04	307.03	305.1	306.9	308.84	306.63	307.6	306.85	307.38	305.49	306.46	307.53	304.94	308	307.33
310.82	312.03	312.47	312.05	311.73	309.05	311.05	310.08	311.13	310.29	309.18	312.78	309.98	309.79	309.56	311.68	310.94	309.08	310.02	307.48	311.07	307.82	312.09	309.37	310.97	310.02	310.13	309.38	310.06	309.87	312.62	312.13	309.58	312.06	310.08	310.29	310.84	310.79	311.46	307.32	310.61	311.76	311.82	307.49	309.16	311.5	311.36	310.86	310.11	307.55
294.31	295.46	292.11	294.76	295.11	295.77	295.47	294.88	293.71	295.27	296.33	294.58	294.61	296.5	294.41	294.54	293.32	298.9	293.59	296.18	294.55	292.45	296.58	292.84	292.31	294.63	295.7	296.84	295.33	292.97	295.51	292.81	294.29	292.57	297.34	296.23	294.97	294.51	296.12	293.11	294.51	296.95	296.02	295.6	296.17	292.65	296.21	294.63	293.85	296.04
300.69	299.81	301.28	299.13	297.87	300.57	299.88	300.25	299.26	300.96	299.54	299.48	300.6	300.26	302.12	302.44	302.17	303.15	302.36	298.35	297.8	300.38	301.18	300.76	302.61	302.42	301.72	299.78	302.53	303.34	301.81	299.43	303.4	298.3	301.13	299.98	299.7	300.31	300.96	299.2	301.54	302.28	299.46	301.07	301.55	299.74	299.36	301.78	300.45	300.62
311.14	313.97	314.35	312.36	315.33	311.55	312.33	314.74	312.88	314.06	314.4	314.96	314.1	314.87	312.03	313.39	313.27	312.79	313.67	314.63	313.29	313.37	312.82	312.27	313.25	314.45	312.48	313.96	313.83	317.72	313.9	314.62	312.4	314.34	313.02	315.22	312.29	315.26	315.47	313.06	313.18	313.72	312.76	313.65	315.99	313.96	313.81	313.65	314.13	315.84
326.83	327.94	330.12	331.27	328.25	325.73	327.15	326.06	326.75	328.75	326.33	326.73	327.04	325.7	328.65	327.36	328.15	328.54	326.13	326.77	329.06	328.15	327.06	328.24	327.79	325.8	328.42	327.48	327.12	327.69	327.09	329.42	326.46	329.97	331.02	325.92	329.44	328.98	329.2	329.22	325.6	328.54	327.46	328.26	329.74	327.77	329.25	327.28	330.41	328.87
307.93	307.67	308.02	310.98	307.67	309.32	307.31	307.69	310.71	310.08	309.73	309.97	308.85	308.86	309.73	309.45	307.87	310.58	307.65	310.67	306.58	308.13	310.55	310.29	308.27	308.06	308.94	310.38	308.27	310.02	307.29	310.09	307.76	309.53	306.81	309.43	309.9	309.37	311.13	309.86	311.38	309.24	309.33	308.93	307.48	308.85	308.44	309.84	308.88	308.83
303.11	300.96	302.23	303.39	303.54	300.53	304.44	303.08	303.5	306.03	300.89	301.49	302.16	303.27	304.5	303.53	300.15	302.51	301.27	303.17	301.26	302.78	301.42	302.01	302.13	304.78	300.86	300.39	301.71	303.65	302.83	302.61	304.48	301.1	300.55	304.24	303.02	302.28	303.57	301.09	303.79	301.84	302.22	301.26	303.79	302.77	302.18	300.63	300.68	305.99
293.97	293.82	298.34	295.2	294.7	294.63	293.62	295.86	297.47	293.72	295.48	293.89	297.22	295.74	293.61	295.95	294.39	293.69	296.68	297.62	292.7	294.92	295.66	297.07	296.66	297.25	293.29	293.63	295.63	297.11	295.38	296.01	298.16	296.76	292.05	293.24	296.05	293.31	296.72	295.22	295.53	295.47	295.11	295.61	295.1	294.75	296.97	297.21	295.95	293.62
314.63	316.01	315.1	314.56	315.86	314.46	316.06	313.78	313.38	316.04	318.74	314.8	315.5	314.58	314.74	314.98	312.53	315.01	316.43	313.83	315.48	317.08	315.4	315.44	316.12	316.1	313.71	316.79	316.36	312.42	315.89	310.37	312.58	314.61	313.38	315.42	315.76	314.33	315.86	314.93	316.22	316.78	316.46	314.47	315.56	313.53	314.77	315.07	316.27	312.99
314.41	313.05	315.77	313.87	315.49	313.01	314.7	315.52	314.85	315.45	315.54	315.11	314.08	316.13	314.41	315.74	317.58	314.71	313.47	314.25	314.22	315.83	314.36	315.62	316.49	314.87	313.68	315.13	312.76	313.88	313.97	312.52	315.76	314.53	316.35	316.38	315.15	316.64	314.94	315.02	314.59	315.9	315.92	313.05	314.85	316.2	314.63	313.54	316.28	310.81
302.7	303.02	304.53	306.31	302.97	304.53	302.95	302.94	304.72	304.26	304.27	303.55	306.39	304.24	302.4	300.68	305.43	303.89	303.46	303.15	301.87	304.7	301.99	302.45	304.25	302.57	303.03	304.7	303.74	305.69	302.99	302.11	304.1	304.12	304.41	304.63	304.82	303.33	300.75	304.42	303.59	305.9	305.44	303.87	303.92	303.57	303.98	307.04	303.89	303.92
306.98	305.39	309.77	309.78	309.99	308.41	310.61	307.18	308.83	309.43	309.18	307.87	308.38	308.33	310.25	307.64	310.78	310.9	310.69	308.89	310.61	309.84	309.1	308.46	308.24	310.02	307.36	309.22	307.1	308.48	308.9	309.26	309.05	307.35	310.35	309.27	309.42	307.82	308.58	307.63	307.38	308.88	308.88	306.31	307.95	309.92	309.19	309.54	308.56	307.06
326.62	327.51	326.2	324.45	325.99	322.94	325.32	325.15	324.8	324.41	327.45	325.81	325.32	324.65	326.22	323.89	324.76	324.87	325.33	325.06	324.27	323.79	328.05	324.6	325.37	325.21	325.26	325.4	323.89	325.46	323.18	328.25	325.48	324.81	325.28	325.73	326.38	323.86	325.96	327.88	326.06	325	323.86	324.05	324.71	324.68	325.01	322.51	326.65	325.59
302.16	301.9	303.81	305.29	300.36	300.29	302.66	302.3	300.72	303.38	304.35	302.76	301.61	305.22	306.82	301.03	303.2	303.43	302.82	304.04	305.92	304.31	304.94	303.84	301.28	304.32	302.25	301.93	303.01	303.9	306.63	301.3	301.65	302.34	302.91	304.19	303.93	305.03	303.09	302.16	306.69	302	303.97	302.66	304.28	304.83	303.9	302.49	303.8	303.54
313.73	315.34	313.99	316.14	314.53	313.26	312.42	312.86	314.43	316.9	313.95	314.99	315.72	314.52	314.11	315.71	315.69	315.69	313.49	315.54	314.43	316.36	315.62	315.09	314.9	313.31	313.74	314.38	316.38	315.29	317.99	315.48	314.25	313.4	314.7	316.57	317.19	315.56	312.74	315.47	313.16	313.92	316.95	315.45	312.33	313.54	315.66	314.8	313.23	314.2
325.27	322.42	324.76	326.89	324.22	323.15	324.97	324.47	321.59	325.29	324.71	325.6	325.49	323.85	323.29	325.96	323.91	323.96	327.9	325.06	324.91	325.45	326.23	325.17	325.19	325.05	323.66	325.1	324.98	325.63	322.96	324.6	323.53	324.35	325.83	325.35	322.04	325.17	324.28	326.06	322.48	323.8	324.5	324.65	324.11	323.82	327.34	323.28	325.89	324.04
326.13	326.93	325.79	327.09	327.22	326.2	324.9	328.77	324.67	325.82	327.01	327.42	326.51	327.43	326.03	327.37	325.16	326.9	326.57	329.02	327.85	327.81	327.05	329.32	326.39	324.93	327.28	327	325.76	325.45	325.27	328.91	328.88	326.02	326.91	328.02	325.39	325.53	325.95	324.96	327.67	325.89	325.99	327	326.94	327.44	327.16	325.26	328.56	326.68
313.91	311.95	314.71	311.41	311.81	314.66	313.66	314.78	312.93	314.84	310.75	313.46	313.32	313.79	313.94	311.89	313.86	312.41	313.26	314.53	314.05	315.7	310.02	313.47	314.1	312.79	312.23	315.74	313.69	312.74	311.37	310.99	313.33	312.25	312.37	311.96	314.37	313.95	314.17	313.19	313.39	312.72	313.95	316.23	311.92	312.41	314.29	315.22	314.4	311.36
319.98	318.25	316.44	318.4	318.68	316.34	318.16	319.64	319.81	319.29	317.61	316.86	316.98	318.01	317.43	316.8	320.27	316.15	317.36	317.9	317.75	317.65	321.38	318.15	316.84	318.29	319.12	318.48	320.24	322.5	318.02	318.28	319.17	317.73	318.97	320.12	317.74	317.71	318.24	317.65	316.22	319.79	317.66	317.13	319.99	320.3	319.22	317.68	318.36	319.39
314.93	313.73	314.19	313.53	315.35	311.84	313.97	312.35	312.61	312.96	312.2	314.75	314.55	315.43	313.36	313.99	314.37	316.85	312.58	314.08	313.36	313.24	312.38	314.39	313.61	313.61	316	313.85	312.17	312.85	312.29	313.25	313.95	315	316.13	315.64	314.06	313.12	314.11	313.77	314.77	313.07	313.54	312.84	314.02	314.16	312.78	315.19	313.85	314.47
326.82	327.36	326.85	327.89	328.43	329.02	326.65	325.03	327.75	328.14	328.85	328.06	326.55	326.91	327.01	329.93	327.3	325.68	326.72	326.38	329.85	329.13	326.68	326.69	328.57	328.9	327.36	328.59	329.2	328.69	329.08	328.3	327.79	328.46	328.53	328.71	327.25	327.38	328.13	328.53	328.96	327.29	327.35	328.16	327.71	328.71	326.77	328.68	327.53	325.13
303.54	301.97	300.55	303.16	303.31	302.41	304.91	303.11	302.32	300.95	301.28	303.44	304.55	303.01	301.17	304.37	304.14	303.76	305.87	302.51	301.22	304.9	303.36	300.65	303.15	303.31	302.91	305.38	304.44	303.53	302.66	302.24	304.09	303.52	302.14	301.32	305.43	304.2	303.06	303.56	302.95	304.04	303.35	302.08	303.68	303.28	300.57	302.31	304.32	304.43
317.43	318.42	318.1	316.64	314.16	317.74	320.22	315.12	318.88	317.49	316.93	316.09	317.13	317.88	318.87	314.64	318.19	319.42	313.56	318.96	316.87	316.82	318.46	316.47	318.16	316.91	316.22	318.29	316.21	316.79	318.55	316.8	318.98	317.66	316.77	317.23	316.36	318.24	316.63	317.42	314.75	317.73	316.88	316.77	317.29	316.26	319.21	318.99	316.89	316.5
298.95	301.77	302.53	300.37	298.65	299.77	301.59	300.33	302.56	298.93	299.26	301.08	304.98	298.44	300.66	300.99	298.09	300.38	301.41	299.89	300.43	300.8	300.51	302.69	298.59	301.65	299.82	295.59	299.68	302	300.23	299.7	300.01	301.46	298.46	302.16	300.49	299.17	300.15	299.75	300.53	301.08	299.98	301.82	300.69	299.94	298.37	300.37	299.14	302.39
321.73	319.36	317.26	318.35	317.66	319.69	319.07	317.3	318.83	316.46	317.51	316.72	316.81	315.77	316.53	317.63	317.25	319.07	319.92	317.14	316.01	318.89	320.97	317.36	318.76	316.84	318.07	316.94	318.39	316.78	320.86	318.14	319.24	317.94	319.38	317.6	317.36	317.07	318.19	317.74	317.88	319.31	319	320.14	318.7	316.59	320.53	318.32	318.24	318.69
311.67	312.17	311.2	313.29	311.2	311.95	312.59	309.04	313.09	312.09	312.64	312.48	312.29	312.55	310.82	312.72	311.19	313.29	310.46	312.62	308.01	310.67	312.12	311.7	310.09	310.65	313.84	314.2	311.99	310.42	314.04	315.48	311.2	312.01	311.41	310.52	311.18	312.24	311.11	308.19	311.63	309.19	311.94	309.79	313.45	312.71	312.91	311.71	309.79	310.3
303.35	303.88	303.02	302.43	304.55	303.47	305.04	303.97	301.16	302.1	304.61	303.56	302.49	304.66	303.19	302.84	301.41	304.88	303.44	303.38	302.43	303.2	302.42	302.99	301.17	305.12	304.05	302.94	303.89	303.15	304.84	307.2	302.2	304.69	303.48	302.16	302.68	304.26	302.17	301.82	303.27	304.52	302.57	303.32	302.74	304.74	306.21	302.65	304.14	300.96
318.46	317.47	317.98	319.24	316.89	318.23	316.67	316.79	316.54	319.08	317.91	316.91	317.94	317.96	316.48	315.98	317.64	314.52	318.77	318.1	317.69	316.51	315.07	315.76	316.8	317.03	316.76	317.02	317.78	315.04	315.28	318.38	317.47	318.55	316.9	316.98	317.37	314.94	317.6	318.01	318.39	316.8	318.39	315.26	318.02	316.47	318.47	316.83	318.98	314.93
325.75	329.41	327.99	327.64	328.42	325.47	326.8	327.7	328.61	326.5	325.68	330.05	326.75	326.45	329.99	326.83	326.37	329.26	329.93	325.88	328.84	325.58	327.19	328.91	327.99	323.99	327.12	327.16	327.43	328.38	328.7	329.54	329.77	328.31	329.56	329.61	329.66	327.48	329.24	328.13	327.44	327.18	330.18	328.69	325.62	327.74	327.63	325.95	325.92	329.42
316.29	313.93	312.92	315.2	314.15	317.04	312.97	314.51	314.19	317.39	316.76	315.97	315.29	314.82	314.23	314.17	316.18	315.68	313.51	315.48	314.21	315.41	314.31	315.14	311.37	312.68	315.03	316.81	317.27	315.35	316.14	313.58	313.16	313.94	313.12	313.86	315.35	315.75	314.87	313.88	315.92	311.97	312.52	314.55	314.37	314.82	315.3	312.59	316.54	314.96
327.23	326.22	327.1	326.57	329.46	326.02	327.13	330.2	328.53	327.28	327.4	329.12	327.01	326.24	328.3	329.97	330.28	328.48	328.39	327.7	327.41	328.33	329.74	328.98	325.38	326.91	327.74	328.99	327.02	326.76	327.64	326.69	326.3	327.94	328.61	325.18	326	328.95	327.41	326.24	325.95	328.28	326.28	330.74	327.91	327.68	325.31	329.63	330.06	326.95
313.08	314.62	315.78	313.14	314.06	315.75	316.35	314.21	314.68	313.19	315.42	313.56	312.75	314.59	315.12	316.4	314.73	314.07	314.35	314.35	314.95	315.48	314.31	313.61	314.5	314.99	312.27	313.11	315.53	316.12	314.64	312.81	316.19	312.78	313.89	317.18	316.42	314.41	313.75	313.37	313.98	313.7	315.7	316.59	316.19	313.24	316.6	315.05	316.18	315.54
305.7	306.04	306.58	307.63	306.26	304.62	304.94	307.87	305.65	306.78	307.66	307.53	307.92	306.8	307.97	307.42	307.4	307.59	307	307.53	304.7	306.92	307	307.46	306.44	305.43	306.06	309.51	304.67	309.72	306.82	303.98	305.36	306.99	308.11	306.1	306.7	306.68	305.62	306.56	306.85	304.26	304.06	306.47	305.7	309.31	304.83	307.14	308.01	308.92
301.11	303.87	306.18	305.36	304.94	304.2	302.76	301.82	303.34	304.5	305.55	305.65	305.49	302.54	305.02	303.34	304.65	302.43	304.4	303.08	304.19	301.5	302.41	302.79	304.19	304.41	302.35	304.36	302.46	305.21	304.39	302.19	305.03	302.21	303.78	304.79	302.82	304.68	306.46	300.71	301.53	301.11	304.43	302.23	303.83	303.41	304.31	305.75	302.86	302.59
305.53	306.65	307.34	307.11	304.38	305.11	307.17	305.44	306.23	307.81	307.8	306.03	304.63	306.64	306.71	307.29	308.86	306.16	305.68	305.75	305.69	308.04	309.37	307.89	304.02	305.39	309.19	304.67	306.28	305.04	305.59	304.76	307.58	303.67	306.68	307.19	305.9	304.23	308.24	307.85	306.63	308.34	308.25	307.23	307.8	308.62	307.84	307.44	306.77	305.95
308.94	307.82	305.89	307.14	308.55	306.94	305.63	309.05	307.14	306.98	306.3	306.37	306.01	303.78	304.64	306	307.86	306.58	306	305.64	305.74	306.57	306.2	305.62	307.76	304.08	308.17	307.27	306.02	306.74	307.58	305.99	306.42	306.28	308.86	307.62	306.31	304.88	305.39	306.52	308.45	307.48	309.16	311.01	305.46	308	307.33	307.23	306.71	307.52
304.9	305.18	305.22	302.17	303.32	306.29	306.51	307.81	304.35	306.5	304.59	305.62	305.7	306.48	304.22	301.47	305.27	306.39	304.41	303.06	306.22	305.91	303.52	304.03	303.97	305.81	306.52	304.98	305.72	306.75	302.39	303.43	304.95	308.02	306.78	304.4	307.25	304.88	305.87	306.83	305.04	306.38	303.98	305.42	306.52	304.12	305.27	307.36	307.29	307.43
302.76	302.31	303.84	305.14	302.54	305.34	302.82	302.49	305.34	304.07	300.79	304.31	306.01	302.83	304.31	305.6	301.89	304.89	304.54	303.15	303.53	303.7	302.8	299.74	302.51	302.58	304.03	303.11	302.82	303.38	303.69	303.88	304.96	303.89	303.61	304.13	303.97	303.85	301.86	304.97	305.14	305.27	302.76	305.21	305.99	299.91	306.71	304.87	306.33	301.2
297.99	296.74	297.86	297.15	295.55	296.91	296.63	294.72	295.78	296.81	297.16	297.93	301.02	294.51	299.65	297.5	296.15	294.99	296.44	297.05	296.39	296.28	298.09	296.29	295.7	296.54	296.82	297.18	297.04	295.53	294.54	298.34	295.59	293.63	298	297.69	298.97	299.98	296.59	297.4	294.4	297.52	298.28	294.84	296.86	296.47	294.22	296.56	297.96	298.33
320.02	317.13	317.73	318.98	318.43	318.77	316.29	317.49	319.18	317.55	318.13	317.95	316.52	317.94	318.8	318.11	319.64	316.69	318.78	318.13	315.75	318.35	316.58	320.82	319.78	318.23	316.84	319.04	318.93	316.74	319.87	316.99	317.38	318.13	318.91	318.8	316.82	319.6	317.52	316.66	317.28	319.88	318.72	319.83	318.16	317.78	317.6	319.39	317.96	316.25
310.31	312.31	313.95	310.28	313.63	311.57	308.7	311.21	309.37	311.83	310.61	313.03	310.51	309.91	314.05	311.25	311	311.84	311.53	310.54	312.2	313.35	311.22	309.38	311.85	312.21	310.91	310.87	310.56	310.09	312.32	312.31	313.72	312.46	309.95	310.97	307.89	311.4	311.47	309.52	312.56	310.65	314.18	310.93	314.27	311.58	312.65	310.41	313.43	314.16
294.18	293.79	293.58	291.92	295.33	293.77	294.96	295.44	292.72	290.25	293.75	290.81	296.14	292.06	292.29	293.25	291.8	295.53	292.54	295.92	294.13	292.37	294.62	294.41	295.04	296.87	294.43	292.42	295.2	295.32	293.87	293.01	293.02	292.51	294.41	291.29	291.33	294.93	292.76	293.32	293.03	294.25	294.08	292.84	294.69	292.75	293.3	295.53	293.25	293.28
328.15	328.69	328.69	328.56	329.26	327.18	328.72	326.27	326.96	325.92	325.46	328.04	328.72	329.52	328.67	329.04	326.34	328.32	327.99	326.8	326.3	328.31	326.33	325.84	326.71	325.61	328.18	327.93	326.66	331.05	328.4	329.14	327.24	329.08	328.33	325.99	325.91	325.92	325.99	326.66	329.41	327.71	328.43	328.16	326.54	327.87	327.96	330.11	328.67	326.23
318.18	318.62	317.42	318.5	317.33	314.96	320.13	318.22	317.9	320.23	317.51	319.65	318.26	318.85	317.61	318.31	318.85	316	318.54	316.94	317.97	319.08	317.8	319.01	320.4	318.71	317.89	317.79	314.5	317.71	315.73	318.72	317.61	316.92	319.46	319.61	317.87	318.89	316.01	317.89	317.33	316.11	318.45	318.64	317.38	320.51	319.67	315.82	317.27	317.57
315.88	311.75	310.39	314.74	312.79	313.38	311.43	314.89	312.12	313.89	310.18	313.3	316.1	312.04	313.02	314.64	314	314.45	311.72	312.77	312.73	313.43	311	313.25	311.58	311.63	309.2	311.14	313.62	313.84	313.15	312.88	314.48	311.59	313.26	312.45	310.98	313.49	311.99	311.76	312.46	312.68	315.14	313.83	312.74	315.3	311.07	313.26	310.24	313.85
296.84	298.41	296.24	298.9	294.24	297.32	297.27	297.85	295.01	297.74	297.5	298.86	296.75	297.08	298.8	296.07	297.43	296.61	297.31	297.95	296.28	296.23	297.66	295.81	297.32	295.98	293.03	297.49	298.82	297.91	296.46	296.81	294.56	297.58	294.81	296.4	297.32	297.33	297.58	295.54	297.79	296.09	296.88	297.53	296.33	295.71	295.86	296.73	294.85	295.52
318.51	318.24	314.9	318.23	320.24	316.3	318.59	319.81	319.32	317.77	317.96	318.9	318.13	316.75	315.56	314.4	316.46	317.25	319	317.3	318.06	316.07	319.4	315.24	318.02	317.95	316.03	317.39	317.3	315.41	315.53	317.16	316.89	317.83	316.44	317.98	315.39	317.22	315.77	316.02	316.01	319.7	315.8	317.11	316.94	315.88	319.17	317.06	318.84	317.52
301.72	300.45	302.36	302.31	300.25	299.73	298.11	299.99	302.53	302.77	299.1	301.93	301.09	302.38	300.81	300.46	301.67	300.49	301.92	300.04	300.11	298.87	297.96	300.56	301.16	300.29	298.87	301.52	301.15	301.35	302.41	301.98	299.86	302.7	300.91	301.1	302.11	300.72	301.74	299.03	299.97	303.81	300.05	300.35	301.25	299.68	302.89	301.07	301.22	303.07
302.17	300.98	300.81	301	299.81	301.15	301.62	300.76	301.24	301.64	301	298.96	301.92	299.23	300.48	303	301.15	301.66	301.24	301.41	300.01	302.9	301.5	298.39	300.72	301.2	298.5	301.63	298.95	301.7	299.95	301.28	298.99	299.78	302.42	302.13	304	300.06	299.94	299.35	298.6	302.54	301.93	299.36	301.79	301.82	301.17	298.74	301.36	301.55
303.42	300.89	302.37	303.72	301.71	302.25	302.58	302.3	304.77	302.93	303.1	303.29	303.97	301.55	300.58	302.56	301.83	304.86	302.01	302.66	303.22	301.94	307.06	301.76	304.08	303.04	304.46	302.07	302.94	302.38	302.63	301.24	304.93	302.35	302.64	304.79	302.98	302.08	301.84	301.81	304.58	301.02	302.13	304.27	301.18	300.6	302.77	300.28	302.01	301.3
327.74	329.44	326.8	324.63	329.03	327.67	329.09	327.62	326.42	329.31	329.9	328.36	329.25	327.38	326.85	327.05	326.59	327.6	327.27	329.63	326.13	327.02	328.64	327.68	327.02	328.41	327.61	329.51	327.42	326.28	328.77	327.73	328.74	329.19	326.98	332.38	327.65	328.17	329.67	327.31	326.18	328.28	323.47	327.11	328.16	327.6	326.61	327.99	328.74	328.04
307.59	307.3	308.63	308.41	304.55	308.08	308.27	301.84	305.13	303.92	306.28	305.98	306.09	306.56	304.7	305.94	307.26	308.58	306.08	306.7	306.36	306.13	304.49	307.1	306.64	308.16	304.05	306.17	306.14	307.24	305.85	304.34	303.3	308.43	307.83	305.15	305.47	306.37	308.26	308.24	308.92	304.9	304.96	308.3	308.14	305.09	305.03	305.81	307.34	306.25
330.96	327.38	330.3	327.16	328.76	329.05	328.96	328.91	326.75	326.02	328.12	328.62	328	326.56	328.59	327.89	327.33	327.79	329.21	326.21	326.73	328.46	329.55	326.84	331.67	327.89	325.71	326.75	325.22	326.04	327.96	329.45	327.45	326.59	328.46	326.76	326.14	326.99	329.57	330.35	327.01	327.82	327.64	327.4	326.09	328.56	328.4	327.72	328.5	325.43
303.67	300.18	302.99	302.04	302.28	301.97	300.99	300.39	300.52	301.16	298.96	302.16	301.01	301.51	299.82	299.61	300.38	302.54	299.5	299.41	300.22	300.98	303.59	302.37	302.04	301.6	302.17	303.5	302.83	302.84	300.97	299.5	300.37	300.11	303.77	299.98	300.49	299.48	302.26	300.93	302.05	301.68	301.54	299.09	301.5	300.54	301.39	300.58	302.58	301.7
302.29	303.93	308.22	303.64	305.29	302.3	303.12	306.41	305.11	306.73	303.12	306.68	304.94	303.92	305.07	302.89	304.43	304.01	305.08	303.88	307.08	304.52	308.47	306.27	304.4	306.73	306.65	302.48	305.47	304.25	305.9	306.17	310.27	303.16	306.15	305.7	303.84	304.67	303.81	307.4	304.47	307.41	305.54	304.45	304.56	304.8	303.39	303.97	303.14	304.28
304.59	305.71	304.87	304.06	303.66	301.16	303.78	303.74	303.35	305.36	303.7	301.57	301.67	301.55	302.38	303.64	303.33	301.16	302.62	304.02	302.15	305.97	306.33	302.67	305.65	301.5	304.31	302.52	305.33	306.23	300.76	304.11	303.21	303.65	300.43	303.33	305.97	300.57	301.53	305	300.96	303.92	305.67	302.07	305.13	302.29	302.31	306.14	302.44	304.03
297.05	298.7	294.83	298.53	300.21	296.14	298.22	295.3	296.76	296.84	298.2	295.92	299.28	298.15	295.38	297.96	298.05	297.6	295.63	297.09	296.47	297.88	296.08	297.5	297.19	297.1	297.41	298.75	295.09	296.36	297.1	296.77	297.41	295.51	296.49	296.64	299.52	297.67	298.05	295.26	297.92	297.15	295.01	297.35	294.8	297.79	296.25	295.01	298.22	297.72
315.37	316.02	313.55	315.68	313.3	316.05	314.01	315.44	313.89	315.14	311.35	316.18	313.19	314.32	315.21	318.49	315.59	315.7	314	312.73	314.07	315.07	315.79	315.85	313.7	314.63	313.92	318.31	314.32	312.27	315.28	313.75	316.48	317.04	311.91	315.02	314.57	317.83	314.42	315.94	315.63	314.95	315.41	312.29	313.22	314.96	314.91	316.94	315.23	313.95
302.73	304.14	303.29	305.08	302.48	304.59	306.14	302.59	306.39	302.25	307.59	305.23	304.69	306.76	305.97	303.5	304.55	304.21	308.79	305.36	304.55	304.02	303.11	307.58	306.26	301.09	306.2	303.22	305.26	304.46	302.85	304.03	305.23	303.62	306.81	305.11	303.52	303.7	303.58	304.76	305.11	303.1	304.04	300.93	304.69	305.89	303.59	306.57	306.05	307.39
297.57	300.91	300.07	297.88	303.22	302.27	301.93	301.14	299.18	298.38	298.61	300.23	299.74	299.78	298.91	300.71	301.37	298.33	298.89	303.01	298.38	301.55	302.2	298.43	301.16	300.29	298.99	301.02	298.34	299.18	300.44	298.78	299.93	300.64	298.26	300.31	301.97	298.83	300.68	299.45	297.04	298.98	300.64	300.61	301.92	299.75	299.39	299.56	299.17	301.8
314.47	312.27	315.85	314.53	315.35	314.07	315.47	313.77	315.46	315.93	313.57	318.57	314.98	316.43	317.03	314.4	316.2	311.6	316.22	316.18	315.64	314.36	315.46	316.75	317.51	315.04	316.77	313.58	314.59	317.51	315.12	313.89	314.04	313.16	314.91	313.62	315.15	314.21	312.09	315.23	314.05	315.62	315.8	315.77	315.05	314.04	317.16	315.08	312.87	312.76
306.29	304.3	304.96	305.39	307.5	309.05	307.92	305.92	306.85	304.67	305.72	305.98	307.36	307.01	306.21	307.49	306.21	306.61	305.12	306.16	306.12	303.71	305.37	307.44	307.67	307.19	308.15	306.89	305.92	306.47	303.76	304.08	306.49	306.21	304.05	306.1	308.01	304.65	306.08	309.3	304.61	302.88	305.38	307.96	308	307.38	301.51	302.49	305.96	307.29
306.59	305.84	306.74	304.34	306.57	307.64	306.5	304.52	306.71	304.6	304.83	304.89	309.24	307.14	306.83	305.47	305.11	307.69	305.37	305.09	306.42	307.82	306.41	306.53	305.22	303.87	308.4	303.45	303.43	306.41	306.85	306.4	307.09	304.68	307.43	306.52	306.05	305.7	305.96	302.97	308.88	306.89	305.83	303.37	306.42	305.85	306.75	306.05	309.06	306.47
300.12	303.03	298.52	299.23	301.64	300.05	297.76	302.21	301.68	299.51	299.33	300.35	300.31	300.86	299.8	299.33	301.38	301.83	299.14	300.68	296.56	298.59	299.97	298.53	298.69	297.46	302.75	298.86	301.23	300.04	302.08	300.89	298.06	300.78	299.43	300.45	302.93	299.48	301.78	298.68	299.73	300.47	298.44	299.72	300.31	299.83	299.25	301.45	299.34	298.5
316.74	312.04	315.21	315.43	312.55	314.68	312.95	313.65	314.41	312.74	315.43	315.39	311.65	313.22	311.88	314.61	312.49	315.07	314.13	313.61	311.7	314.39	310.14	313.29	312.78	313.48	314.38	313.19	313.47	310.67	312.47	314.23	314.62	313.6	313.85	313.82	313.22	314.42	313.82	315.17	311.04	313.81	315.52	311.88	314.03	314.39	312.93	311.61	312.88	315.16
311.56	313.35	312.05	309.85	310.8	311.27	313.92	313.44	312.5	310.74	312.37	312.94	310.29	311.21	312.47	311.85	314.2	312.9	310.39	313.81	310.36	311.47	311.49	313.47	311.24	310.77	310.28	313.44	311.66	312.05	313.45	314.46	309.9	310.56	311.28	311.86	314.22	313.65	309.68	313.39	312.08	310.34	312.53	310.91	310.17	312.44	314.36	312.34	313.72	312.94
320.75	318.17	319.87	318.66	318.67	320.71	319.34	322.21	320.52	320.81	318.52	317.8	320.09	318.96	321.48	319.15	321.02	317.01	318.13	319.76	319.75	320.36	320.52	319.15	318.54	320.17	319.89	318.9	319.93	319.49	316.92	320.27	316.65	319.89	318.92	319.23	320.04	321.7	319.89	318.5	320.67	318.18	319.48	321.83	318.26	319.49	320.15	319.53	319.37	315.08
301.16	301.46	300.87	300.72	300.59	301.37	304.28	302.3	302.34	301.54	302.06	302.7	299.7	304.16	302.46	302.26	299.67	298.26	299.92	301.51	301.1	300.54	299.16	299.66	300.87	300.46	300.15	301.1	302.23	300.9	301.74	302.15	300.79	302.81	299.49	300.07	300.98	300.25	302.23	299.85	299.56	301.95	302.19	300.19	301.31	300.41	301.8	299.96	300.8	300.82
314.2	313.78	312.25	311.37	312.07	314.59	314.68	311.88	313.47	312.95	311.04	311.4	312.22	314.09	312.68	312.49	312.7	313.05	314.35	311.86	314.4	313.18	313.3	311.66	310.9	314.34	312	310.68	312.93	313.88	313.06	313.76	315.05	311.92	313.55	312.31	311.51	313.56	311.85	312.03	312.08	311.19	312.48	314.15	311.21	310.68	312.57	314.58	311.65	315.17
318.19	317.95	314.43	314.81	314.45	318.2	318.67	317.88	316.26	319.42	314.72	314.61	317.75	318.41	314.91	314.64	314.85	317.23	315.3	316.03	315.16	314.93	315.6	314.19	315.97	318.26	316.17	315.92	314.61	314.98	317.73	316.63	315.88	316.71	316.91	316.62	317.79	314.32	316.76	320.01	317.82	316.23	316.85	316.62	314.62	314.82	316.39	314.18	315.99	317.11
313.87	314.1	312.74	313.36	311.64	313.56	312.83	313.32	313.87	312.9	313.05	314.18	313.56	314.61	313.33	314.22	311.52	312.63	313.95	310.82	311.8	316.29	315.13	314.98	313.13	316.06	312.58	312.18	312.75	315.02	312.11	313.58	317.07	315.6	311.86	313.19	312.09	314.06	312.93	313.59	312.91	314.6	312.68	313.44	313.44	311.17	314.96	313.79	315.51	313.63
312.05	310.17	312.5	314.32	315.05	311.02	310.01	313.53	311.12	312.77	311.97	313.02	312.81	315.41	310.68	313.35	313.01	313.48	313.71	310.53	311.93	311.13	310.38	311.51	313.87	311.3	313.15	314.79	312.37	312.33	309.99	310.58	312.44	312.9	312.88	312.48	311.74	311.41	312.88	313.1	312.5	309.44	313.39	310.32	313.17	312.22	314.54	311.41	311.83	312.56
299.39	299.99	298.69	302.17	299.43	300.38	298.14	298.34	300.82	300.35	300.13	300.15	300.03	299.14	298.73	298.39	298.43	303.16	299.68	301.65	300.42	301.69	301.04	301.35	300.35	298.06	300.49	298.99	299.5	298.77	301.6	299.35	300.97	300.29	298.72	301.05	299.3	299.1	299.73	299.01	300.34	298.62	297.47	299.58	301.29	300.58	302.11	297.71	302.16	299.94
311.24	311.63	311.88	311.31	313.12	314.27	312.01	315.14	313.28	312.81	312.74	311.12	310.36	313.86	312.87	314.09	313.78	310.57	312.28	312.91	314.73	313.17	310.2	314.59	311.26	311.66	310.89	312.74	310.76	312.64	314.62	313.1	312.38	311.48	313.72	311.96	312.47	312.32	310.66	313.19	312.31	311.38	311.12	310.88	314.28	312.94	312.43	312.23	310.55	312.55
302.23	303.37	304.51	305.67	305.21	301.02	304.27	303.72	305.02	302.81	302.35	302.07	303.92	300.89	304.54	301.45	305.55	301.01	302.03	302.56	303.52	301.31	303.29	301.41	301.23	302.3	301.37	303.76	304.13	304.6	302	305.34	301.41	305.16	301.98	302.01	303.33	303.5	304.22	303.57	305.13	303.38	305.67	302.79	302.8	301.36	302.23	303.2	300.5	302.51
323.49	325.22	324	324.68	324.57	323.18	323.15	323.19	326.57	325.11	324.88	326.19	326.45	324.68	322.27	323.1	323	323.45	325.51	325.28	322.42	325.21	324.02	325.78	326.01	325.72	325.32	322.65	323.57	325.42	321.92	322.52	324.64	324.75	325.74	327.82	328.62	323.14	322.5	326.37	324.15	324.42	324.17	324.63	323.51	324.26	323.07	324.63	325.72	325.9
299.64	300.41	303.12	300.69	300.76	300.71	303.23	301.44	300.53	302.66	302.8	298.93	299.16	301.07	299.6	302.77	300.12	299.12	302.59	300.49	298.93	303.28	301.01	301.43	302.36	300.14	301.44	300.04	300.12	299.53	299.08	301.16	301.81	300.83	300.48	299.33	300.23	302.78	302.55	299.35	302.16	299.85	301.86	300.64	303.22	301.15	304.18	302.95	301.18	300.58
297.27	296.89	296.74	298.53	294.84	294.27	296.87	297.27	297.94	297.5	295.23	294.21	296.19	296.5	298.35	295.4	295.06	296.47	296.04	297.66	296.66	296.94	298.35	297.95	295.2	296.55	298.47	297.38	295.64	297.35	296.09	298.3	296.86	297.82	295.71	297.09	297.09	297.12	295.54	298.2	295.9	297.68	298.19	296.88	297.87	299.83	295.01	294.43	295.98	295.27
304.09	305.41	307.08	310.28	307.95	307.71	305.09	303.15	308.2	307.12	305.11	308.76	307.48	306.48	306.78	306.17	307.88	308.21	308.02	307.53	308.72	308.5	306.82	306.46	307.84	306	308.52	306.18	307.55	306.83	305.2	304.55	307.73	307.61	304.89	307.6	307.04	305.55	306.17	308	310.9	303.82	309.25	309.77	305.83	307.7	307.32	305.92	306.68	304.97
326.35	327.4	328.01	327.69	328.02	329.85	327.22	327.78	328.45	326.11	327.47	328.43	326.49	328.48	328.3	326.45	327.75	330.58	327.3	326.54	330	327.48	326.74	325.49	329.04	326.34	330.78	328.11	326.27	327.72	329.29	329.84	326.76	326.5	328.53	330.51	328.5	330.76	329.03	327.89	328.32	328.51	327.48	329.34	329.41	326.15	327.54	327.08	326.8	327.3
305.97	305.32	306.73	301.65	306.12	306.8	305.53	305.01	304.29	304.22	306.66	305.98	305.52	306.04	301.61	304.5	303.39	306.5	307.4	305.23	304.74	305.61	303.41	301.64	305.75	301.62	303.63	303.98	304.85	303.77	301.46	307.09	305.46	304.3	305.19	304.61	304.71	303.7	305.72	304.31	304.91	305.22	305.45	305.12	307.01	306.5	305.62	303.42	305.16	305.53
296.34	297.18	298.86	296.73	295.16	295.86	295.89	299.85	297.42	298.33	295.59	296.18	296.53	295.3	297.15	297.39	299.3	299.23	296.63	299.04	297.52	298.15	296.66	296.54	294.61	298.37	297.13	295.34	298.09	296.15	297.38	297.42	295.99	295.69	298.09	296.55	296.47	296.02	299.22	295.39	297.24	294.3	296.75	295.38	297.94	299.27	297.96	296.7	295.5	297.26
301.09	298.11	300.4	299.42	300.63	302.49	301.99	303.36	299.68	304.25	298.82	300.96	301.56	301.36	301.14	298.52	299.09	300.2	301.06	302.78	302.72	300.86	302.75	300.02	302.02	299.95	300.6	298.73	301.04	300.55	300.81	301.36	300.4	299.89	300.85	301.94	301.1	299.97	300.23	300.95	301.33	300.45	303.3	302.17	300.18	300.52	300.01	299.69	301.93	302.69
307.27	307.09	309.09	309.97	309.99	309.2	309.77	311.99	312.03	309.29	309.89	309.49	308.95	309.95	308.53	308.55	310.08	311.17	312.22	306.54	309.34	306.65	311.04	308.49	310.84	310.76	308.51	311.53	311.17	308.27	310.56	308.71	308.42	307.64	310.57	310.19	310.63	309.82	311.24	308.23	307.52	310.35	307.14	307.93	309.63	308.85	309.22	308.31	310	311.06
299.89	296.86	297.11	295.31	297.61	296.09	296.06	297.12	297.48	297.15	296.04	295.13	293.49	294.53	299.52	295.81	298.34	296.21	298.98	298.57	294.91	294.79	296.95	294.19	297.79	297.77	296.63	296.2	296.69	296.9	295.92	295.79	296.88	295.66	296.34	296.76	295.75	296.36	297.05	298.06	294.34	295.86	294.78	296.85	296.4	298.31	297.9	295.64	294.35	298.79
311.35	313.23	311.76	311.76	309.78	310.91	310.71	310.98	312.07	313.95	310.94	311.84	309.13	310.3	311.51	311.84	313.37	312.69	311.35	309.25	311.63	313.11	311.92	310.92	312.29	310.95	309.51	311.89	311.4	311.35	312.36	311.65	312.53	311.95	313.87	312.26	311.58	310.14	310.31	313.1	310.94	310.73	312.37	312.4	314.44	309.14	310.52	314.43	312.7	311.09
311.64	309.54	309.46	312.24	314.97	312.31	312.28	312.49	311.49	312.01	311.91	310.75	311.53	313	310.89	310.17	310.61	309.39	311.33	312	314.02	310.29	311.44	311.15	310.83	311.61	312.54	311.64	308.77	312.75	312.8	313.49	310.07	312.11	311.81	313.42	309.23	312.56	314.01	309.9	311.53	314.93	309.18	312.01	310.93	311.02	313.04	311.66	311.93	313.05
312.89	312.77	313.59	314.87	311.8	315.2	312.16	315.39	310.73	313.36	312.87	315.36	314.63	313.18	315.68	312.99	312.08	310.19	311.49	311.58	317.45	313.88	314.32	313.82	313.48	314.86	314.15	313.74	316.54	314.06	313.09	316.91	316.17	312.71	312.05	313.99	314.44	315.13	314.62	312.87	313.23	312.38	309.13	314.74	313.12	310.03	311.67	311.78	312.73	312.94
312.51	313.5	315.94	314.02	314.65	315.41	313.18	314.09	314.92	314.19	318.5	313.78	314.33	315.97	316.56	316.57	314.44	317.04	312.62	312.34	314.88	315.31	313.92	317.01	315.2	315.41	313.64	316.88	315.19	315.77	317.21	317.17	314.23	316.12	312.88	314.34	315.12	310.76	317.49	315.32	314.27	311.52	315.61	314.74	315.91	313.64	314.09	313.91	316.36	311.12
309.3	310.18	310.12	311.55	309.3	310.76	309.04	308.86	308.41	309.87	307.75	311.64	310.35	309.88	308.48	309.38	310.61	310.75	309.64	309.49	308.62	310.4	310.9	310.29	308.16	311.18	308.42	310.24	309.94	310.07	311	310.34	309.37	311.2	310.55	309.53	309.54	309.57	309.72	310.69	310.13	308.31	310.27	311.14	309.38	308.51	310.24	309.43	310.19	312.32
292.79	292.86	295.71	295.71	293.4	294.23	295.43	292.59	295.89	295.23	293.65	295.02	296.17	294.22	293.91	292.73	293.94	292.68	296.38	292.5	296.07	292.78	293.54	295.74	295.15	295.34	291.28	291.62	290.64	292.08	298.16	295.79	293.06	292.43	295.16	294.03	295.96	294.73	293.23	295.55	293.75	295.07	293.39	293.62	295.04	292.25	294.61	296.02	294.42	293.34
302.28	306.61	305.14	304.52	303.3	304.43	304.28	302.34	304.64	304.29	304.34	305.6	305.23	305.05	304.94	303.84	304.96	305.66	303.6	305.17	303.82	303.83	302.21	306.74	307.16	307.4	304.86	306.88	306.88	305.03	300.21	306.41	305.01	305.73	302.58	302.28	303.4	308.26	305.28	304.41	304.16	303.81	302.75	307.06	304.72	303.87	304.16	304.38	306.37	304.01
313.86	313.49	315.26	313.94	315.51	312.17	313.11	312.11	313.85	312.11	313.17	314.2	313.53	312.65	313.16	314.5	314.14	313.52	313.34	311.07	313.22	315.3	313.59	314.13	315.34	312.27	312.52	314.2	313.61	312.01	315.18	311.21	316.04	314.11	313.57	313.51	313.45	313.61	315.82	316.36	314.63	316.8	312.38	314.72	315.87	313.02	314.22	313.65	314.06	314.56
314.52	314.97	316.41	316.39	314.95	315.51	313.85	314.43	317.35	316.54	315.53	315.73	317.79	314.58	312.18	316.39	316.28	315.89	315.32	315.33	314.31	316.2	315.05	318.78	314.27	315.1	314.49	315.02	315.22	315.85	316.09	314.6	315.21	315.16	317.53	313.84	315.28	317.01	315.15	315.93	314.2	315.33	316.54	316.06	317.69	317.44	316.33	315.78	314.72	318.34
317.45	316.37	321.4	317.02	315.79	317.63	318.12	317.29	320.43	317.06	317.4	320.63	316.79	317.31	321.07	318.04	317.15	316.94	318.19	317.31	317.6	317.52	317.31	318.06	318.96	320.52	317.84	320.56	319.92	316.57	320.45	317.85	320.7	318.4	318.33	316.18	317.23	315.21	321.56	318.78	316.55	318.53	316.75	318.88	318.12	318.33	316.94	317.02	319.51	315.75
315.51	316.75	319.02	320.46	316.84	318.06	317.42	319.31	317.53	316.75	317.82	318.37	322.1	319.82	318.45	317.3	317.31	318.37	319.12	320.58	319.92	318.68	317.11	320.62	317.66	321.7	318.91	318.45	319.46	319.8	317.65	318.56	321.09	319.22	320.09	318.53	318.17	320.46	318.07	317.13	318.36	317.28	317.86	320.85	317.96	317.28	316.94	317	318.57	320.63
311.46	314.65	312.52	313.65	311.11	312.12	311.33	312.11	312.71	310.97	312.53	316.96	314.36	314.24	312.55	313.85	312.36	311.73	312.22	313.43	313.71	316.13	313.62	312.4	315	311.27	312.61	311.19	313.74	313.62	314.46	311.92	313.89	312.05	311.49	312.49	312.28	312.74	311.67	313.27	313.55	312.86	314.05	314.49	315.86	313.58	311.75	315.66	310.71	313.93
316.82	315.79	315.08	315.7	315.35	316.29	315.25	314.48	314.84	315.9	315.61	314.99	316.45	317.19	314.7	315.39	315.43	316.79	315.22	315.89	316.49	317.07	316.84	316.19	315	313.07	319.82	315.55	315.09	315.29	314.01	315.73	315.56	317.65	316.27	314.56	317.16	315.58	313.59	314.57	315.69	317.4	315.59	316.02	317.32	318.49	317.53	315.18	316.91	317.3
328.35	331.38	326.91	326.41	330.75	329.29	328.13	326.44	327.29	328.21	328.93	328.97	328.79	328.36	327.56	328.16	329.22	327.02	328.62	328.79	327.1	329.38	330.75	328.59	329.23	329.36	327.36	328.6	329.54	328.63	329.12	329.45	331.44	326.55	328.22	330.33	328.43	328.12	329.99	329.14	325.91	330.34	328.31	328.56	327.27	328.75	328.69	327.2	329.3	331.12
320.72	318.23	317.9	319.17	319.93	317.35	320.31	318.53	317.97	318.9	318.44	315.55	319.52	318.73	317.92	321.27	320.46	321.34	318.79	318.44	319.6	318.33	321.94	317.75	318.93	319.33	316.21	316.31	322.26	318.44	320.12	319.17	318	317.31	318.25	319.74	318.83	317.48	320.02	318.51	317	319.5	318.26	322.03	318.37	323.35	319.48	319.76	319.95	319.93
312.38	312.85	309.53	308.77	308.62	312.46	312.97	309.11	310.16	313.14	310.25	308.34	311.21	311.88	308.81	310.82	312.3	308.43	308.52	312	311.41	310.42	309.64	309.78	310.96	309.08	311.98	310.09	312.4	309.6	309.8	309.84	307.62	311.56	312.72	309.95	309.32	311.02	311.94	310.16	309.42	311.76	310.55	312.17	311.25	311.01	310.31	311.15	312.69	312.44
303.46	305.36	304.68	306.01	302.22	303.52	304.34	305.02	304.46	307.97	305.03	305.37	303.93	306.16	304.78	306.23	303.1	306.02	304.18	304.87	306.08	305.11	303.76	305.14	306.44	306.22	307.57	306.08	303.85	303.06	304.78	305.93	306.31	304.8	305.76	303.57	304.34	303	304.21	304.32	303.37	303.82	303.6	304.49	306.16	307.02	306.65	306.5	305.42	303.52
302.17	303.93	304.67	302.04	300.55	301.2	301.68	302.8	303.2	303.98	303.37	304.1	302.61	302.6	302.71	300.62	305.35	301.22	300.57	301.83	302.74	302.76	303.7	302.63	302.38	300.5	303.11	303	301.5	300.66	301.57	302.72	305	304.63	302.66	301.84	301.94	303.76	301.53	303.07	300.04	300.68	302.95	301.96	299.57	300.2	305.4	303.59	303.23	301.52
317.31	318.22	315.23	317.66	315.85	319.42	318.28	317.38	319.44	317.01	319.2	320.67	317.74	317	320.64	320.05	314.87	321	316.09	320.31	318.34	318.06	317.87	318.31	320.55	320.91	320.8	318.49	320.24	317.49	316.85	316.89	317.25	316.6	320.1	318.88	318.39	320.54	317.83	318.64	317.98	320.64	320.43	317.06	319.31	317.06	317.97	319.65	318.87	317.37
295.67	296.44	295.12	299.34	295.97	296.4	297.53	296.3	296.27	296.75	297.49	296.74	298.11	293.59	297.9	296.19	297.08	296.75	297.34	297.23	296.57	299.2	297.33	295.14	297.88	295.7	298.68	295.92	298.09	298.49	296.08	296.23	297.84	298.98	293.58	298.36	297.28	300.72	297.55	297.4	296.71	299.07	297.55	297.33	297.77	296.21	298.08	295.67	294.49	297.48
311.2	311.65	313.23	310.52	312.96	310.73	311.27	313.63	310.42	311.9	314.18	309.8	310.96	313.01	311.3	308.89	310.69	311.31	313.77	313.06	312.62	313.14	311.82	308.19	313.07	311.22	313.19	310.99	308.66	310.22	309.81	313.3	313.75	312.6	308.83	309.44	311.91	312.31	312.81	311.11	311.04	308.65	312.19	314.22	311.24	313.75	312.53	313.09	312.59	314.92
313.26	318.42	315.85	316.78	318.07	312.1	318.13	315.17	314.95	315.18	314.1	315.93	315.23	316.95	315.08	316.05	316.32	316.94	319.43	315.38	315.35	316.79	316.51	314.12	317.46	316.76	314.8	316.12	316.1	314.75	314.2	316.33	315.19	317.04	313.49	314.87	317.81	316.79	314.39	316.45	317.95	317.33	316.71	315.97	316.4	316.27	316.74	317.07	315.51	315.14
294.62	294.71	291.46	293.84	294.44	292.38	294.97	292.69	292.91	294.97	293.47	292.61	294.68	295.02	295.28	294.92	293.81	293.09	293.09	295.84	291.81	294.98	294.82	293.26	293.06	293.59	290.67	293.06	289.83	294.28	293.67	293.88	296.23	296.35	294.23	291.25	294.47	292.41	291.42	293.02	296.12	293.47	296.35	292.73	293.57	295.37	293.46	295.92	295.37	292.85
313.47	309.88	311.98	315.75	312.3	313.26	311.14	311.76	311.86	311.19	312.93	312.84	314.49	311.72	312.89	313.12	312.41	312.49	311.81	311.71	312.16	313.05	315.56	311.87	310.81	313.26	312.27	312.93	311.78	313.17	312.03	310.02	313.19	312.69	312.57	312.08	312.63	312.5	313.58	312.28	313.73	314.25	314.21	315.83	314.03	311.57	314.14	311.44	312.92	311.48
305.21	303.88	304.22	299.93	301.15	303.13	303.69	304.19	303.73	305.6	302.3	301	305.39	301.36	303.44	305.25	305.74	300.61	302.15	305.26	304.64	303.36	304.47	302.79	303.39	304.13	303.02	303.2	305.74	303.32	302.69	302.32	301.92	302.17	305.94	302.33	302.58	302.02	303.52	300.37	303.48	302.55	304.54	303.33	305.43	305.69	303.02	304.99	302.95	302.17
294.28	297.7	294.62	293.79	294.75	292.32	292.9	294.93	295.82	297.19	296.74	298.15	297.62	294.64	296.55	294.32	294.47	294.74	293.09	295.79	295.63	293.46	296.63	294.35	294.77	294.9	295.38	295.44	295.65	296.36	299.33	296.26	292.74	295.09	294.67	295.4	291.55	293.79	294.96	295.26	294.03	297.14	293.68	294.73	298.02	297.4	294.56	293.82	294.06	295.46
310.94	315	312.09	313.99	312.72	311.67	313.84	313.31	311.05	311.37	310.73	312.38	314.57	313.65	312.51	313.1	312.95	311.89	311.77	314.41	314.41	314.31	313.13	311.23	314.29	311.07	312.95	309.99	314.87	313.97	313.02	313.93	310.51	310.52	313.65	312.13	313.57	310.49	311.05	312.22	312.29	313.45	311.57	313.18	311.45	311.38	311.85	311.73	311.78	316.34
303.71	301.77	301.2	302.17	301.99	300.42	302.2	303.17	300.56	301.84	303.54	302.74	302.35	300.73	303.6	303.5	305.26	302.72	304.86	301.66	302.12	302.44	302.16	302.22	302.64	301.75	301.38	302.33	304.91	304.31	300.43	303.27	302.08	303.34	300.85	305.17	301.49	301.44	300.7	303.99	301.91	301.37	299.41	304.27	302.5	303.63	300.43	300.89	301.42	301.67
295.24	295.02	295.84	292.42	295.48	294.39	293.87	293.48	296.4	294.92	294.35	296.59	293.55	293.7	297.1	293.4	293.58	293.13	293.71	294.12	295.97	291.86	292.43	292.7	293	296.89	293.61	296.65	293.98	293.54	296.14	294	293.7	293.74	294.9	293.77	294.42	293.84	293.94	295.48	293.77	295.62	295.67	294.19	294.13	295.55	293.43	293.11	294.92	294.61
317.66	313.68	315.95	315.92	315.97	318.31	314.47	315.95	314.68	317.26	315.07	318.13	312.76	317.41	316.2	317.79	316.91	317.1	314.73	314.73	317.47	318.63	316.06	317.17	314.74	319	316.42	315	317.39	316.73	317.55	317.41	317.93	313.92	316.07	315.61	315.95	317.39	316.5	315.47	315.67	316.95	315.08	315.4	316.27	315.73	315.49	315.8	317.6	317.64
304.98	305.36	305.88	307.72	306.89	304.21	305.81	306.42	306.33	307.68	304.55	305.91	304.11	307.8	304.43	305.85	303.8	303.18	304.04	309	303.05	305	303.5	304.46	304.98	305.55	305.62	307.23	304.82	303.66	304.49	306.32	306.01	303.85	302.58	306.55	306.72	304.6	306.42	306.86	303.77	306.13	304.92	305.42	306.37	306.06	304.87	304.8	302.92	304.41
298.86	296.6	296.88	296.19	296.23	296.2	295.93	294.74	293.74	295.2	295.34	294.32	293.87	295.73	295.39	294.22	294.78	293.34	296.52	292.86	295.41	295.87	295.18	292.74	295.77	294.8	292.92	294.78	295.7	295.64	295.3	294.43	295.89	295.51	295.68	296.33	296.55	294.67	294.72	294.7	296.08	295.99	296.21	294.09	294.61	294.53	294.41	293.29	292.82	297.17
293.32	297.73	295.93	296.34	293.75	294.82	295.8	295.91	297.44	296.14	295.36	295.27	293.14	294.81	294.96	295.66	294.66	294.74	297.61	295.04	295.26	294.11	295.04	292.46	296.5	294.82	295.24	294.72	296.1	296.46	293.95	294.95	296.83	296.56	294.24	292.5	295.14	293.72	297.62	294.06	294.11	298.08	295.53	293.51	293.5	294	294.36	295.73	294.25	295.18
306.92	301.48	303.21	304.78	302.5	301.91	302.18	307.15	302.86	304.09	303.07	305.4	304.15	302.7	304.05	302.55	302.77	304.06	304.34	303.13	302.99	305.65	306.18	302.11	303.72	307.73	302.73	303.65	302.68	303.17	304.2	302.99	303.76	301.96	303.93	305.07	305.22	302.8	303.81	305.53	304.55	302.65	303.25	300.07	303.55	302.85	304	303.94	305.39	304.76
326.03	330.52	329.78	325.83	325.98	329.1	326.24	330.19	329.52	325.03	325.72	327.73	326.11	327.69	327.49	325.07	326.01	327.46	326.17	327.05	328.12	325.68	327.92	328.4	324.35	325.44	326.96	329.68	325.85	326.23	327.3	328.89	327.61	328.3	324.97	326.02	326.49	325.51	326.82	327.1	329	326.65	329.59	326.71	326.39	327.57	327.1	324.55	328.25	328.14
315.54	313.15	315.11	314.66	316.76	315.44	313.4	315.96	315.13	315.4	315.38	315.56	313.76	311.77	318.69	314.56	315.31	313.73	316.97	314.35	314.02	317.07	314.59	312.61	315.77	313.07	312.76	317.75	315.55	315.19	316.52	316.28	316.06	315.79	315.32	313.24	312.74	315.8	316.17	314.71	315.34	313.65	314.16	316.34	316.48	313.38	312.8	316.1	313.55	315.55
312.19	312.97	312.57	312.66	314.23	314.3	312.52	311.42	310.27	313.07	311.51	313.81	310.96	312.26	314.12	312.59	310.49	311.06	311.35	311.79	313.38	313.13	310.44	311.3	314.67	311.91	312.8	316.35	314.37	314.83	311.3	312.03	312.93	312.15	312.33	310.99	311.31	315.36	313.58	312.67	312.78	313.3	314.17	312.68	311.5	311.7	313.78	314.14	313.88	312
303.38	305.26	305.08	304.91	305.84	305.34	301.44	300.62	300.91	304.91	304.53	305.28	303.83	300.48	303.77	307.16	305.02	306.05	304.97	307.58	306.98	304.05	304.4	303.91	304.47	306.76	305.35	303.71	305.33	304.63	302.43	305.03	303.96	302.59	303.97	303.01	304.51	304.15	304.09	306.17	304.98	306.43	303.6	305.92	304.41	301.9	304.76	305.67	305.3	304.21
293.13	292.98	295.64	294.78	295.83	293.8	292.71	291.82	291.41	294.59	289.86	290.93	295.95	296.13	294.31	294	293.74	293.81	293.14	293.81	293.68	293.66	293.77	293.1	296.39	295.46	294.11	293.21	294.81	293.7	293.58	293.56	296.24	291.39	294.83	293.15	295.12	293.49	295.24	290.56	294.8	294.68	295	293.1	293.99	296.36	294.69	295.45	289.93	292.49
300.99	299.51	301.82	302.08	301.86	300.67	299.53	300.75	299.81	298.15	303.18	298.5	301.47	298.89	303.03	299.67	301.73	304.17	300.38	301.84	299.2	301.25	301.67	303.07	299.71	300.56	299	302.76	302.41	300.76	301.96	300.83	298.67	301.03	303.76	299.9	298.82	300.56	300.95	301.58	300.74	299.96	299.55	299.74	300.87	300.08	299.61	300.45	299.48	305.46
302.39	299.82	304.89	304.43	304.28	302.58	302.99	301.73	300.98	302.47	303.31	302.63	306.43	302.5	301.93	303.56	302.25	303.63	305.12	301.76	301.45	300.97	304.45	298.73	303.91	300.51	303.84	301.61	300.72	302.37	300.36	300.86	303.76	305.53	302.6	302.93	303.18	300.27	302.6	303.07	302.04	306.07	304.62	303.63	303.08	301.12	299.34	303.29	304.85	303.93
293.68	292.87	293.45	296.18	296.59	294	293.65	292.63	294.27	292.22	293.41	294.49	294.48	293.2	291.57	296.78	292.7	292.98	293.58	294.28	293.81	293.78	294.93	291.96	295.02	294.39	293.37	295.88	294.54	291.91	291.23	295.54	296.92	292.51	294.88	294.82	292.21	293.86	293.84	294.66	293.37	294.18	295	292.64	292.79	293.07	293.39	295.56	294.76	294.04
314.97	317.59	317.72	317.05	317.03	317.92	320.05	316.51	313.64	315.39	317.35	317.54	318.12	316.66	317.29	318.33	316.57	317.74	319.48	315.93	317.43	316.23	316.67	316.79	317.73	317.5	318.26	317.72	315.08	318.84	317.17	315.3	314.7	318.59	317.27	317.56	318.17	316.8	317.69	317.86	315.68	315.54	317.77	315.77	316	317.61	316.45	316.08	315.15	315.79
304.92	305.11	308.78	308.31	302.05	306.67	305.3	305.76	305.71	306.47	304.95	302.57	304.86	304.11	307.46	304.48	307.26	306.7	306.65	302.48	305.1	304.31	306.76	304.58	303.61	306.43	304.62	306.34	306.27	307.63	305.57	305.63	304.63	306.83	304.52	305.25	307.02	305.22	306.07	307.35	304.39	305.86	306.7	306.92	304.79	306	306.79	304.5	303.42	306.47
302.67	299.17	300.1	300.16	300.01	301.03	300.85	302.24	303.01	301.08	299.96	301.58	299.02	303.39	302.41	300.91	297.46	301.5	302.25	301.54	301.88	302.53	301.19	298.97	301.3	302.72	303.94	299.68	301.48	302.37	301.56	301.13	301.46	299.79	300.43	302.86	301.32	301.75	300.51	301.5	300.86	298.85	298.77	302.51	299.72	300.21	304.07	300.49	300.86	299.56
308.61	308.1	308.94	307.01	309.15	311.43	309.8	306.97	306.79	310.64	310.61	307.46	309.08	308.22	308.1	308.01	308.65	309.27	309.24	307.45	305.91	308.12	307.87	308.61	309.98	308.82	311.52	309.38	307.85	308.8	309	308.21	307.64	308.99	308.23	310.43	307.15	307.32	310.38	308.43	309.93	307.77	309.13	309.5	309.08	307.36	308.13	307.42	309.36	312.15
302.19	302.71	303.1	304.28	302.67	303.4	304.76	304.41	302.25	301.83	304.49	301.59	302.93	304.35	305.05	301.18	305	305.02	305.18	302.89	302	305.63	303.81	303.81	303.99	301.9	301.95	302.29	302.43	302.64	303.2	302.81	303.17	303.81	303.84	304.45	302.27	302.87	304.73	306.52	304.11	306.12	303.93	303.44	304.56	302.45	304.01	303.24	305.09	303.11
313.99	314.24	317.21	315.22	316.27	313.93	313.35	317.72	316.3	314.03	312.35	315.81	314.36	312.74	312.9	313.95	313.06	314.96	313.09	316.12	318.26	315.25	316.72	316.14	311.28	311.79	313.64	313.49	316.46	314.44	315.47	313.61	314.64	313.5	315.54	312.8	311.73	313.14	316.21	314.99	316.97	313.54	317.79	317.3	313.28	312.95	316.16	311.52	314.87	316.85
314.69	315.4	315.75	314.79	316.45	316.71	312.72	316.61	314.67	317.29	314.5	314.88	312.88	317.5	316.41	313.67	316.48	313.99	314.52	316.13	316.57	313.51	316.26	317.45	316.06	315.91	315.09	316.41	318.04	314.31	314.03	316.48	317.03	315.48	319.3	316.6	314.81	314.25	317.14	315.01	316.03	317.45	314.48	316.61	315.08	315.03	314.99	315.71	314.92	316.78
323.04	324.97	325.13	325.47	324.91	324.93	324.68	323.99	324.34	327.89	324.41	320.72	323.02	326.26	324.37	322.85	327.37	326.06	324.97	325.04	323.29	327.75	325.08	323.65	324.34	323.67	323.69	323.72	325.94	324.01	322.05	323.55	324.76	324.19	327.96	325.83	325.19	322.65	323.09	325.64	324.17	325.89	325.79	324.54	322.64	322.93	326.04	324.05	324.41	325.62
299.18	300.44	301.02	303.8	300.89	299.79	300.77	297.02	300.11	298.26	299.14	303.45	303.42	300.09	299.9	301.46	300.26	302.21	300.8	297.47	302.64	299.34	301.92	299.94	298.4	301.62	300.92	298.61	300.86	301.17	298.86	301.25	300.37	302.69	300.51	302.46	302.47	302.49	300.5	301.79	304.4	301.96	300.72	300.36	300.4	301.75	302.47	301.43	303.58	300.18
305.43	308.28	307.77	307.56	308.51	307.17	308.07	310.14	307.21	309.34	307.49	310.26	307.6	306	306.95	307.02	308.09	305	309.01	306.88	307.07	308.07	306.49	308.25	304.52	308.31	309.1	306.11	307.36	308.23	306.84	306.74	307.37	306.93	307.87	306.43	309.79	307.19	306.28	308.15	309.86	308.3	304.14	306.86	308.19	308.84	310.69	307.84	305.18	307.41
302.62	301.06	303.24	300.29	300.17	301.3	300.58	301.1	300.09	301.69	302.15	301.51	299.87	301.21	301.23	300.16	299.24	301.7	302.74	300.25	299.78	297.92	301.96	298.31	299.68	304.12	303.46	301.97	301.65	300.28	301.09	301.03	299.77	297.61	301.3	301.39	300.42	301.49	298.92	299.2	304.13	301.54	303.46	299.29	302.98	298.85	301.51	299.07	299.57	303.8
295.73	294.81	296.65	293.81	295.86	291.41	298.32	295.27	292.78	295.33	297.06	293.45	296.23	295.28	296.02	296.58	294.06	293.98	295.69	296.69	295.92	295.88	293.91	293.05	294.11	293.38	294.89	294.22	294.09	295.42	295.29	294.92	294.47	293.87	294.94	293.82	292.16	295.41	296.43	295.14	295.78	293.83	293.95	294.78	293.46	293.76	295.67	295.57	295.83	295.74
309.98	309.44	307.96	310.59	313.27	309.49	310.38	310.91	308.2	313.31	309.92	310.45	312.28	309.59	309.54	311.49	310.04	312.36	308.82	310.97	310.78	312.68	311.77	311.07	310.51	309.78	308.4	313.21	313.28	312.03	310.38	311.14	308.59	310.12	311.63	310.31	311.12	312.29	310.92	310.93	308.18	310.48	311.46	309.68	311.35	312.1	311.65	310.82	310.06	308.5
312.8	311.45	312.34	313.32	314.58	314.49	312.54	312.55	314.87	314.28	311.85	314.95	311.48	313.11	312.68	313.19	312.43	313.65	311.41	310.6	310.47	313.06	313.94	313.32	313.65	309	314.21	313.1	312.24	309.86	314.77	311.74	311.9	313.95	312.74	311.4	312.48	314.09	312.07	313.13	310.51	312.45	313.52	309.74	311.69	313.91	312.7	312.23	311.19	310.96
315.95	317.49	312.98	315.9	314.03	317.24	313.62	315.82	313.04	314.73	314.95	316.9	315.05	313.67	314.58	315.43	317.23	313.41	313.93	313.28	316.11	314.73	316.15	313.84	312.33	314.59	311.49	315.47	312.94	316.34	315.55	317.24	313.76	312.97	316.37	313.38	315.29	313.1	314.37	312.04	313.96	317	314.27	315.21	315.95	315.61	314.03	316.82	315.15	316.38
301.92	299.74	301.68	302.65	302.42	302.84	302.98	302.86	304.21	303.4	302.9	302.4	305.31	299.66	302.42	299.2	302.99	302.4	303.24	299.69	301.16	301.07	302.78	301.89	302.5	303.48	301.73	303.07	299.83	303.49	300.44	302.91	300.84	300.74	303.45	302.67	303.9	305.08	302.64	301.73	300.48	302.91	301.97	300.48	303.25	302.46	300.75	303.36	301.2	303.49
319.91	318.73	317.79	315.94	317.01	315.94	315.76	317.94	319.2	317.85	317.1	317.48	319.6	318.57	319.56	316.22	316.96	317.65	319.52	318	317.17	318.65	319.5	316.21	320.51	318.42	318.77	317.83	318.78	317.46	318.78	315.33	319.02	317.72	319.18	316.89	320.01	317.52	315.74	319.32	317.64	317.9	316.19	321.64	319.35	317.48	317.36	316.28	319.45	318.33
301.52	301.69	300.62	299.08	302.18	299.38	299.6	299.33	300.39	299.41	300.3	302.19	300.27	301.39	299.56	299.82	303.4	300.09	299.8	300.03	300.39	301.29	302.19	302.01	300.87	299.05	299.44	305.31	300.3	301.62	300.36	302.57	301.84	300.12	301.04	299.59	299.1	297	300.92	300.67	302.22	300.95	299.97	303.1	301.91	302.79	301.13	302.5	298.47	301.74
327.14	329.47	327.47	326.96	327.92	326.98	327.46	327.24	324.35	327.14	325.24	329.96	325.09	328.77	326.48	326.88	329.96	326.03	326.62	328.84	328.56	327.14	328.04	328.68	326.79	326.38	326.38	325.17	326.3	328.61	328.07	329.95	327.48	329.13	328.19	327.19	327.53	328.08	329.42	329	326.59	327.5	329.89	328.69	326.11	326.57	326.81	325.73	328.03	327.82
312.6	314.56	313.86	314.55	315.63	314.17	312.94	311.78	313.38	313.63	313.82	311.36	313.02	312.85	314.08	314.85	314.02	313.85	314.43	312.33	313.84	314.73	312.31	314.99	312.35	313.75	313.22	310.91	312.25	314.49	312.84	314.07	312.76	312.56	314.04	313.91	316.34	311.65	314.32	313.84	312.51	311.22	311.22	312.74	313.8	310.82	315.35	312.69	314.53	312.98
328.75	327.68	330.44	329.8	328.98	328.61	328.7	331.44	330.22	331.06	327.43	328.9	329.98	326.72	330.41	327.8	327.88	327.14	328.93	326.31	328.76	329.57	329.96	329.75	328.58	328.84	327.18	326.44	328.88	326.99	329.49	329.95	329.28	329.16	330.2	326.15	328.78	327.33	329.35	328.71	328.13	327.37	331.51	329.11	330.77	327.5	330.28	327.57	327.98	329.95
301.58	303.95	302.61	302.34	303.52	302.05	303.87	301.64	301.23	303.31	304.86	301.67	302.7	299.17	300.17	302.05	301.98	301.51	302.55	303.32	301.39	301.87	302.07	302.03	301.93	303.69	301.14	299.97	301.03	302.04	303.93	304.63	304.92	301.46	300.38	301.01	304.03	303.16	303.1	303.72	304.1	303.86	306.15	302.08	303.36	304.34	303.71	300.3	302.35	302.83
296.43	298.01	294.81	298.82	297.62	295.09	295.47	296.78	299.4	298.71	295.07	297.85	296.15	295.68	294.69	298.17	295.56	297.27	295.08	297.09	299.57	300.62	295.65	297.11	296.65	297.36	293.58	294.19	296.47	297.21	297.69	295.62	297.9	297.06	297.75	296.64	297.49	296.2	295.89	294.47	295.92	299.04	298.01	296.88	297.29	295.03	299.03	298.03	296.94	296.17
319.08	316	317.17	319.04	317.74	318.83	318.52	317.43	318.02	317.4	320.06	317.38	319.2	318.08	320.52	317.87	317.31	317.89	316.07	316.96	318.98	317.66	316.28	318.57	318.41	317.08	319.81	320.89	320.62	319.05	317.64	319.67	319.62	317.35	317.77	317.14	319.51	316.74	316.97	318.63	317.53	318.56	319.33	319.73	319.38	320.27	319.49	320.28	318.64	318.73
304.74	300.27	299.89	302.94	300.12	303.58	299.97	300.05	299.84	301.01	299.83	299.35	300.17	299.47	300.1	301.84	298.99	301.1	299.68	299.72	301.33	298.24	301.95	302.43	301.06	302.8	301.21	301.09	299.98	300.55	301.85	300.15	298.55	299.43	299.9	302.11	298.41	301.17	300.25	299.54	303.57	302.39	299.05	302.41	299.06	301.95	301.84	300.77	301.25	298.43
304.07	306.55	306.33	306.09	304.99	307.75	303.93	304.93	304.71	306.5	306.78	305.75	303.46	304.29	305.06	307.48	303.9	305.47	304.44	304.12	303.94	306.01	307	306.01	305.67	304.97	303.9	305.68	303.42	306.1	306.84	307.01	304.98	306.69	305.19	307.78	305.1	304.72	307.6	305.51	303.64	306.36	306.55	305.09	306.04	305.22	305.01	304.86	304.17	304.7
317.53	317.43	318.2	318.26	316.94	316.47	317.97	318.1	318.93	319.68	318.18	315.02	317.56	318.29	316.44	316.89	316.48	317.08	316.93	317.65	314.58	317.42	317.74	317.57	318.76	317.48	317.45	316.32	318.95	315.06	317.77	317.43	317.77	320.76	315.89	316.64	318.6	317.74	317.33	320.46	319.4	316.86	318.67	316.33	317.15	318.88	319.19	318.83	317.98	315.73
314.18	317.13	316.34	315.98	314.49	313.7	313.79	314.41	314.6	315.09	311.35	313.57	314.78	312.4	313.03	316.33	313.4	312.05	314.15	315.11	312.72	313.71	312.14	312.97	314.97	315.04	314.59	315.32	315.87	314.92	312.61	314.26	311.44	313.97	316.69	315.2	315.52	313.55	313.54	315.44	315.25	311.31	311.52	315.92	314.9	315.25	317.27	313.64	313.98	315.95
310.03	310.27	311.39	311.23	310.78	310.97	309.28	311.69	310.78	312.64	312.07	311.74	311.82	312.34	311.63	309.94	311.81	312.56	310.9	311.19	309.21	311.77	311.47	311.55	311.83	310.3	311.02	310.06	312.83	310	311.64	313.07	310.63	310.19	310.65	310.12	310.83	311.19	309.52	309.84	310.95	310.83	312.23	315.57	311.01	312.97	310.95	306.53	314.26	311.36
304.99	305.21	303.82	305.93	305.34	305.98	307.21	306.81	306.59	307.52	302.46	306.34	307.96	303.94	307.01	304.44	305.07	308.82	306.32	308.77	306.63	306.93	306.52	306.43	307.39	306.91	306.12	303.87	308.84	303.59	305.38	305.34	305.71	308.19	306.66	307.85	305.44	305.8	304.54	306.75	306.21	306.51	304.29	305.58	307.46	304.22	306.35	304.69	305.78	306.82
307.41	309.41	308.41	309.33	307.41	311.62	308.37	307.08	307.47	307.71	308.85	307.71	309.87	309.9	309.61	308.84	305.27	308.96	310.33	307.87	308.22	309.77	308.76	309.25	306.71	310.82	307.06	308.26	308.5	308.99	307.64	306.76	308.69	307.4	309.93	309.34	306.93	308.27	307.22	307.83	309.57	308.92	312.09	310.76	307.87	308.86	305.16	307.96	309.23	308.38
314.7	312.36	314.47	314.75	313.54	315	315.51	315.14	313.47	315.44	315.37	313.91	315.65	313.41	316.33	315.28	315.71	317.31	311.7	314.41	312.51	315.72	312.77	313.39	315.38	312.92	316.28	309.38	313.66	314.81	312.44	315.65	313.76	312.78	313.1	313.56	312.73	314.98	311.26	315.12	314.54	312.44	314.78	312.83	312.95	315.21	311.7	315.27	314.04	316.02
329.95	328.12	331.4	327.33	329.69	326.94	327.56	329.04	328.76	329.13	328.29	328.4	328.2	329.79	327.85	326.7	330.76	328.76	327.99	330.89	328.85	330.01	328.35	329.48	327.19	328.41	327.79	327.84	325.1	329.67	328.86	329.63	327.66	328.08	329.57	328.48	326.68	328.92	327.2	329.78	326.85	328.21	329.32	330.07	328.64	330.6	326.93	329.67	328.56	327.73
301.84	305.39	301.46	303	303.33	303.08	302.19	303.42	303.02	302.99	301.69	302.99	300.81	303.2	301.84	305.36	302.81	302	305.18	303.73	304.92	304.13	303.58	301.82	305.29	305.23	304.94	302.13	306.67	303.01	305.26	300.73	303.64	306.27	304.56	303.11	302.83	303.31	303.87	306.45	303.14	305.56	302.32	302.15	303.22	304.22	304.44	303.08	303.77	303.49
327.74	327.48	326.72	327.8	329.11	329.28	328.69	331.03	323.05	328.17	329.58	327.41	328.17	325.2	327.89	327.11	326.64	328.43	329.4	330.09	327.03	329.99	327.97	327.63	328.48	328.71	328.63	327.94	326.28	326.21	327.42	330.41	329.74	327.88	326.81	325.96	327.3	326.42	328.47	327.25	327.22	328.66	328.33	329.1	325.14	331.1	327.31	328.43	329.8	326.58
300.91	300.89	302.68	300.52	300.85	297.59	301.11	300.68	301.98	301.09	302.78	302.41	300.5	301.33	300.94	299.13	300.51	300.72	301.22	300.11	300.67	301.02	302.67	302	300.76	299.8	301.14	300.6	300.68	301.4	302.66	303.12	302.34	301.85	300.97	301.5	302.6	302	300.36	302.25	301.28	300.48	301.46	302.15	300.06	301.26	300.6	301.72	302.28	302.41
317.37	317.82	317.23	317.3	314.74	319.96	317.36	315.71	316.78	319.46	316.9	316.8	315.56	317.21	318.03	318.32	318.2	318.42	317.85	317.08	318.29	314.43	313.68	316.66	319.46	316.56	318.65	317.72	318.55	317.39	317.5	316.42	317.87	316.57	317.53	317.45	317.64	316.17	316.39	318.25	316.15	316.38	320.41	317.89	316.04	317.04	319.2	316.21	315.18	317.41
316.74	318.62	316.8	317.56	318.45	315.87	318.57	315.55	318.08	318.07	317.23	318.21	318.97	319.84	319.04	316.5	317.49	318.33	317.68	317.43	318.54	317.99	319.21	318.83	318.07	319.14	318.54	319.79	317.75	315.31	318.48	319.22	317.71	318.44	318.53	315.06	315.64	317.35	318.09	315.84	317.13	318.77	319.48	319.99	314.75	319.89	316.59	319.03	316.64	316.35
305.62	305.91	305.1	305.5	306.36	306.5	306.83	301.92	306.14	306.58	305.68	306.12	307.81	303.24	306.72	302.58	305.74	302.7	305.36	303.34	306	307.59	302.63	305.43	304.73	306.18	304.76	306.78	305.88	305.63	304.91	305.58	306.15	306.99	305.62	305.17	306.23	305.21	305.13	307.11	301.43	305.43	303.44	305.72	305.29	304.64	303.53	306.23	303.4	303.62
311.81	312.98	310.83	312.63	312	313.44	313.38	312.98	311.15	310.84	311.25	313.48	312.29	314	312.15	312.86	313.81	312.85	312.83	313.27	311.78	317.76	311.01	311.07	312.53	311.74	312.11	313.54	313.06	313.76	312.95	313.27	313.72	315.31	313.54	315.86	313.95	312.85	312.25	310.74	313.05	313.9	314.53	313.55	312.34	315.19	311.28	313.17	312.59	310.98
305.37	304.02	304.61	306.38	305.39	308.88	304.73	304.97	305.83	306.32	307.26	305.42	303.53	306.18	304.24	304.68	302.36	307.06	304.49	309.38	304.71	306.26	305.02	307.48	306.57	306.72	302.85	303.45	301.66	307.07	308.41	306.23	306.63	302.82	304.07	303.24	304.53	302.94	306.5	304.32	305.09	306.53	302.38	306.68	306.1	304.96	304.08	307.04	304.94	303.83
315.52	316.34	315.46	314.71	314.52	315.07	316.57	318.01	313.03	316.96	314.55	315.25	316.83	315.46	313.68	317.1	315.13	315.93	315.79	317.87	317.55	315.95	314.75	315.57	316.45	314.13	317.05	314.44	312.41	315.21	315.45	315.17	314.58	313.45	315.79	316.95	318.06	315.45	314.64	315.22	314.89	315.54	315.41	315.27	318.19	317.1	316.62	315.38	316.69	314.11
290.52	295.24	292.82	290.83	295.2	295.91	296.64	293.34	293.78	293.17	294.64	294.49	294.01	290.58	294.93	293.06	292.74	296.16	293.4	295.53	294.45	295.71	296.49	293.43	296.26	293.13	293.25	293.04	293.77	295.95	294.54	293.36	294.49	293.14	291.88	291.49	294.03	294.31	294.69	293.02	294.68	292.78	292.79	293.43	295.34	294.18	295.32	292.3	295.79	292.96
323.18	325.57	323.45	325.43	324.89	324.89	325.93	326.21	325.19	325.9	324.33	325.81	325.59	323.03	325.21	323.74	324.21	324.2	322.31	319.52	327.19	325.79	325.75	326.37	324.3	324.65	326.78	327.04	324.55	325.2	324.63	325.68	321.81	324.65	326.69	323.62	324.05	324.38	325.25	320.9	327	323.16	322.82	323.46	324.51	325.33	322.98	324.75	322.87	323.21
307.64	306.38	309.9	303.48	307.02	306.04	307.33	306.62	306.9	305.41	305.34	307.33	308.12	306.47	306.94	308.18	308.25	307.66	303.56	306.4	307	306.37	308.67	306.57	304.27	306.29	308.32	305.58	308.3	308.2	306.9	305.22	307.77	305.9	306.59	307.81	307.32	306.73	305.93	307.86	304.54	305.85	304.16	308.44	306.85	309.78	307.48	306.25	307.39	306.47
316.45	318.65	319.16	316.44	315.76	318.07	315.61	317.75	318.79	318.06	320.38	315.64	317.76	317.44	317.53	317.9	318.22	319.27	320.15	319.28	320.14	319.1	317.05	318.36	318.69	318.6	318.85	321.09	318.28	319.27	316.45	320.04	317.48	320.44	317.97	318.35	318.57	318.87	315.71	318.02	319.84	316.86	319.2	318	317.7	319.22	318.41	318	317.67	317.72
316.67	315.76	315.38	315.29	315.59	318.12	317.27	314.61	316.54	316.93	316.45	318.41	312.11	316.36	315.48	316.43	317.75	316.59	319.81	314.82	314.12	315.23	318.09	316.81	317.87	317.18	316.86	316.03	315.29	317.54	315.66	317.16	317.97	317.54	315.06	318.29	316.07	316.68	315.53	314.88	315.97	313.67	316.89	317.26	315.97	317.56	316.86	316.32	318.32	316.23
304.95	305.61	303.08	302.32	303.84	301.56	302.29	301.24	302.76	303.55	303.89	300.48	302.13	305.48	302.91	301.3	303.27	302.09	303.19	301.36	301.05	302.81	302.74	303.71	303.62	305.57	301.6	302.44	303.17	304.21	301.94	302.31	300.46	301.68	302.91	301.4	301.95	303.34	302.31	302	302.08	302.19	305.34	303.13	306.54	303.97	301.92	303.81	302.18	304.35
294.34	293.22	296.52	296	293.57	293.1	294.36	294.3	296.16	292.44	295.82	296.2	292.68	294.29	293.64	293.54	294.26	297.61	295.45	300.07	293.65	293.11	294.86	295.92	295.59	296.95	293.85	294.97	293.44	294.23	293.68	295.62	293.77	296.43	294.87	295.74	295.26	296.73	293.16	295.01	296.49	295.65	297.45	295.74	296.78	296.11	295.73	295.27	296.23	292.89
313.57	313.48	315.3	317.1	314.79	311.16	314.67	315.86	314.78	314.3	313.64	315.43	313.06	312.64	314.4	318.53	316.22	312.06	315.67	314.65	315.96	314.12	313.64	315.77	315.59	314.63	312.11	313.36	313.57	312.95	313.25	315.6	315.5	315.6	312.96	316.58	314.09	316.2	315.22	314.55	315.47	312.68	315.49	313.44	315.66	316.34	314.14	315.45	314.64	311.35
308.71	306.42	304.79	307.3	304.56	304.23	304.76	307.74	306.88	305.76	304.83	305.45	304.74	305.88	305.59	302.97	307.11	305.26	306.71	302.15	304.31	303.64	304.71	305.17	308.31	308.89	303.83	306.51	306.31	305.06	306.08	305.02	306.06	306.25	304.25	304.71	304.45	304.7	305.3	304.49	305.85	304.73	304.55	304.84	304.73	307.14	306.72	307.93	307.52	306.73
302.04	301.89	304.27	304.4	301.65	300.68	304.84	301.21	301.9	302.89	302.6	300.72	305.01	302.7	300.94	304.15	304.22	300.42	300.9	300.25	301.61	304.2	301.82	305.1	304.61	302.87	303.84	302.12	304.31	303.08	303.9	305.35	303.1	301.97	302.69	302.31	302.45	305.09	302.7	305.26	303.52	301.42	303.42	304.26	302.14	302.36	303.21	300.24	303.07	300.05
303.7	305.19	307.5	304.61	304.5	305.09	302.36	303.91	302.56	303.09	304.96	304.25	306.68	305.13	303.6	303.94	303.43	307.37	302.53	305.12	302.71	304.12	306	305.61	302.86	303.38	304.09	303.05	302.21	300.88	303.42	303.66	304.94	306.68	304.18	303.5	303.23	304.51	302.23	303.49	305.83	305.59	304.56	304.93	305.22	304.87	305.84	303.74	305.88	305.04
314.34	315.59	314.89	314.86	314.38	314.71	313.08	313.28	315.94	313.28	313.71	314.98	315.6	314.63	316.04	315.76	315.09	315.71	315.35	312.21	314.56	316.75	315.32	312.79	313.94	313.91	314.69	315.71	314.41	311.76	315.56	315.06	315.22	314.29	314.62	312.1	315.87	314.17	313.9	316.93	314.01	311.9	315.37	314.09	314.49	315.52	314.76	314.52	318.14	316.28
319.37	319.12	318.25	319.38	315.92	318.92	319.16	319.03	316.17	317.53	317.7	319.27	316.99	317.6	318.87	320.02	317.45	318.11	318.09	317.22	316.84	317.34	318.6	318.25	319.17	317.1	316.72	319.2	319.42	318.32	316.45	316.23	317.3	315.09	317.75	318.33	318.04	320.51	320.47	320.66	319.22	320.92	318.6	318.38	318.42	315.04	318.23	320.34	317.97	318.83
326.99	329.27	329.05	330.39	329.13	329.11	328.46	327.44	327.33	329.23	329.03	329.67	329.25	327.92	327.91	327.93	329.54	327.44	328.54	327.33	328.47	329.84	327.08	329.59	327.65	327.4	329.88	329.16	331.28	328.9	330.1	328.44	329.28	327.37	332.88	329.11	328.43	328.23	327.93	328.79	327.04	329.52	329.15	329.76	328.27	328.5	328.53	327.35	330.85	328.86
317.45	317.63	319.2	318.61	316.43	318.05	319.38	317.34	316.4	318.84	320.97	318.11	318.37	318.13	319.72	316.81	318.78	317.56	318.14	316.9	318.79	318.86	316.53	318.77	317.99	319.37	317.02	317.98	316.24	314.94	319.27	319.18	317.98	316.72	316.97	317.34	318.56	319.55	317.47	316.75	319.98	319.32	317.49	319.75	319.35	321.05	319.6	319.21	320.4	316.08
300.14	301.44	297.49	302.19	298.04	301.13	300.61	301.02	299.63	300.29	301.88	301.14	299.12	302.23	298.11	298.35	299.63	300.94	297.52	299.41	300.35	298.34	298.46	300.49	301.21	299.08	302.26	302.52	297.81	298.21	300.02	299.27	299.14	299.23	300.54	299.44	296.55	300.65	300.98	301.47	301.16	300.35	299.19	300.71	299.57	298.53	298.05	301.09	299.41	297.33
326.44	325.15	324.05	325.08	324.63	323.78	322.27	323.89	322.58	323.16	324.79	325.1	323.85	325.02	325.03	324.7	325.97	324.38	322.48	322.29	326.73	324.24	324.62	325.75	323.72	325.69	323.05	322.73	324.48	325.56	324.05	326.06	323.23	324.06	325.03	322.94	322	324.91	324.81	324.99	325.6	320.39	327.41	325.33	325.32	325.2	325.76	326.51	326.02	327.39
315.34	312.71	313.63	313.73	315.94	316.21	315.63	314.58	313.9	311.78	315.41	311.62	312.8	313.96	314.19	313.59	315.61	313.91	312.45	311.89	314.27	314.54	315.8	313.69	314.85	313.88	311.03	313.26	314.43	314.47	316.57	314.58	312.82	314.45	313.63	313.3	313.73	314.14	313.83	311.81	313.72	313.47	312.98	313.77	313.33	314.4	314.83	313.33	311.17	314.02
327.84	327.9	329.48	329.36	326.11	326.01	330.59	326.55	327.92	329.62	326.83	326.98	328	327.6	325.62	329.23	328.96	328.33	326.51	327.28	325.54	328.88	329.29	327.89	325.12	330.85	324.37	327.14	326.32	326.32	326.04	328.82	329.56	330.03	327.48	330.2	327.14	328.35	329.23	325.93	329.08	326.4	327.86	327.61	330.25	329.29	331.27	329.14	328.24	329.36
313.45	312.82	317.89	312.51	316.26	316.87	316.35	315.55	314.63	314.2	313.73	314.61	311.92	316.61	315.04	312.4	311.23	312.68	314.3	312.85	314.72	313.96	313.47	315.39	314.51	314.98	317	315.04	312.2	315.32	314.99	313.97	315.67	315.07	314.16	314.45	314.32	314.96	314.08	314.89	314.76	315.62	313.15	315.1	316.2	314.67	312.18	316.66	315.11	313.74
298.79	300.28	300.38	301.57	298.42	301.14	300.11	297.27	300.85	299.82	299.6	299.58	302.05	300.67	297.71	300.53	300.81	299.43	301.1	298.58	301.42	299.94	299.66	299	297.36	299.6	298.65	301.96	298.79	300.47	301.8	299.46	297.97	302.21	299.45	301.4	300.72	301.08	297.78	301.21	298.79	301.88	300.58	300.27	300.33	299.82	297.71	301.84	300.06	300.09
306.74	306.44	306.12	304.48	306.79	306.48	305.89	307.43	303.59	305.42	306.58	307.36	305.36	305.07	306.29	303.94	307.57	308.77	304.91	308.23	305.82	306.05	304.69	306.13	308.21	308.34	305.44	306.87	306.7	305.12	304.74	307.66	307.01	306.43	309.52	305.15	304.1	305.54	305.89	303.15	306.52	307.53	307.2	306.42	305.32	306.57	307.23	304.83	307.6	306.59
306.17	307.13	305.52	304.79	302.86	305.27	304.15	303.04	303.47	303.52	307.89	305.51	303.42	305.6	305.83	303.94	304.06	304.4	305.54	302.4	304.22	302.94	306.47	305.32	307.46	305.02	304.51	304.9	305.75	307.09	305.58	305.2	306.37	307.05	305.28	304.27	305.26	305.61	303.84	304.35	306.11	305.67	305.01	306.82	305.7	303.18	304.53	303.22	301.84	304.88
302.77	303.48	305.18	303.14	301.36	300.83	304.15	305.87	305.58	302.57	303.78	301.91	303.34	302.08	304.59	304.24	301.92	302.57	303.06	302	303.55	301.56	304.49	300.83	303.96	302.89	303.56	300.31	305.15	302.95	306.73	303.52	304.44	304.96	302.41	303.67	303.04	305.39	302.64	302.2	301.03	303.31	302.81	304.69	305.27	303.13	302.18	301.8	303.72	305.35
298.73	300.73	300.2	300.86	300.64	298.99	298.92	298.71	299.81	299.11	300.27	301.58	300.1	299.98	298.84	299.73	298.24	297.41	300.13	301	300.4	300.47	300.62	300.05	300.15	300.64	298.92	299.82	299.25	298.46	299.42	300.44	302.16	298.34	300.57	301.44	298.99	298.09	302.32	302.21	300.78	301.35	300.72	298.17	302.17	298.62	301.69	300.44	300.16	299.09
297.23	297.06	295.92	293.86	297.03	297.1	297.49	296.67	295.84	295.75	294.41	294.09	296.22	295.63	295.21	298.58	295.2	299.5	298.31	298.16	297.94	295.63	297.96	298.26	297.8	295.83	297.91	294.51	297.51	295.77	295.01	296.86	296.61	298.52	297.71	298.87	295.8	298.41	297.56	298.17	298.11	297.22	295.03	295.19	298.54	295.87	298.76	296.11	293.6	295.54
318.73	317.03	314.94	317.03	317.41	317.97	315.61	316.11	314.86	316.39	314.95	315.64	314.86	319.3	316.24	316.63	317.6	316.72	316.52	315.36	317.69	315.37	315.94	319.9	316.21	314.78	316.29	317.7	317.6	315.59	315.06	317.67	315.99	316.78	316.65	315.91	316.05	314.71	315.74	316.55	317.06	316.62	313.05	319.28	317.6	316.28	316.26	316.19	316.77	317.08
296.32	292.69	295.22	294.25	292.84	292.69	292.13	294.81	294.54	297.14	295.78	296.43	294.63	294.96	292.89	292.93	291.99	293.06	292.49	292.65	296.14	294.27	292.5	296.66	296.19	293.63	294.77	293.67	295.55	292.57	294.62	295.21	293.53	294.01	290.27	295.13	294.21	292.69	295.34	297.11	293.45	295.24	293.31	294	293.85	292.61	294.21	293.9	293.27	295.49
319.21	317.28	316.63	318.22	316.09	316.77	314.24	318.04	315.88	316.65	315.95	318.87	317.04	318.96	317	317.03	316.75	318.42	318.05	316.26	315.13	316.5	314.55	314.96	317.97	318.09	316.46	318.26	316.65	315.24	316.19	315.94	316.36	317.52	318	315.06	315.57	315.7	316.21	318.03	317.11	317.32	316.19	318.86	318.54	317.26	316.7	318.31	318.49	318.81
293.58	294.09	294.86	294.33	292.83	292.27	294.31	293.99	293.48	293.53	295.54	297.01	295.45	294.11	294.11	295.27	294.97	293.38	294.56	295.84	295.93	294.07	295.07	294.67	292.13	294.9	294.1	293.29	293.11	295.47	295.81	293.13	292.43	294	295.25	291.19	292.74	293.2	293.19	295.88	297.52	294.77	294.09	295.89	294.02	294.09	294.23	293.99	292.63	295.14
313.59	313.96	313.19	313.99	311.76	313.13	313.2	313.65	314.33	311.48	314.06	315.59	312.49	313.59	313.83	311.48	312.99	312.12	312.38	311.57	311.92	312.79	313.57	313.74	311.19	313.44	313.61	312	312.43	312.83	311.55	314.72	312.89	309.78	312	312.49	311.39	313.41	312.15	312.92	313.23	314.92	313.24	313.6	311.42	313.19	311.67	314.07	313.81	315.76
323.69	324.28	326.87	325.32	326.44	326.48	325.43	328.09	327.96	324.25	329.33	325.63	325.38	324.63	323.51	323.75	326.35	327.2	324.85	323.46	326.42	324.39	325.2	324.16	324.72	324.5	323.19	326.51	325.24	325.31	324.91	323.71	325.8	325.3	326.29	321.51	326.58	327.36	326.87	324.07	325.99	323.8	325.72	326.73	322.79	325.84	326.7	324.37	324.82	326.21
302.68	303.69	302.01	305.12	300.4	303.74	301.29	303.99	304.88	303.89	301.03	303.39	303.13	303.83	301.84	303.39	302.74	301.96	303.49	301.73	303.7	304.16	301.27	302.74	302.89	301.39	304.61	300.7	305.07	303.3	303.2	300.99	301.48	304.37	303.87	303.39	299.75	303.05	303.73	302.96	303.41	305.06	302.16	302.74	303.81	305.4	303.7	303.71	304.32	302.66
311.13	314.29	315.72	313.05	312.53	313.71	313.79	315.06	313.76	313.92	314.89	314.38	313.67	313.42	312.48	310.31	315.68	315.75	313.2	314.08	314.15	315.4	315.55	317.38	315.94	312.94	315.64	312.03	313.15	312.66	314.54	312.89	316.07	314.9	315.58	312.82	316.38	315.44	314.14	314.43	315.72	314.57	314.8	316.55	310.75	316.19	315.22	315.28	315.38	315.19
315.39	317.13	315.09	315.62	314.65	315.48	313.97	312.35	315.46	315.69	313.48	314.84	316.1	317.31	313.85	318.93	314.07	314.99	314.65	317.26	315.6	311.02	314.05	312.83	314.66	315.55	316.1	314.6	315.01	315.88	316.12	315.3	315.75	316.26	312.8	315.23	315.71	314.01	314.43	314.95	312.97	315.11	313.82	315.73	316.4	315.83	317.37	315.76	315.37	313.21
316.82	319.44	319.04	317.91	318.47	317.82	317.71	317.25	317.93	315.73	316.65	318.91	320.37	317.98	317.72	315.09	317.88	316.91	315.85	319.28	316.23	318.52	317.22	320.07	319.67	316.87	316.29	319.16	316.85	316.98	318.63	320.47	317.67	319.87	321.36	319.3	318.65	317.53	319.09	318.68	318.07	318.78	317.44	316.06	316.62	317.92	320.91	315.43	317.38	319.63
304.82	307.42	306.54	303.11	304.96	303.43	301.11	304.43	305.9	302.62	305.69	306.42	306.78	304.27	307.15	306.26	305.3	304.98	307.96	305.43	305.01	306.04	303.34	305.81	305.12	303.46	305.75	307.39	302.66	303.22	303.41	304.17	304.58	302.61	308.12	304.51	305.14	305.9	305.95	303.44	303.71	304.51	303.54	303.8	303.9	307.06	305.81	305.12	305.85	303.65
291.6	294.26	297.12	293.02	293.78	292.48	292.5	294.28	296.06	292.97	292.78	292.8	295.23	291.73	293.24	296.14	293.55	296.16	294.36	291.18	294.97	293.32	293.98	292.09	294.51	292.42	295.24	292.08	295.08	292.25	295.18	294.62	293.34	293.82	294.53	294.75	292.3	293.47	294.26	293.57	294.05	294.1	294.32	294.16	294.93	294.65	293.18	296.3	294.73	292.68
303.96	301.14	302	301.05	303.88	301.73	303.58	301.07	300.65	301.98	302.03	301.21	302.45	301.92	303.74	300.31	302.25	301.79	304.15	301.26	304.8	303.09	302.37	303.06	302.59	301.94	303.2	302.38	303.03	300.95	301.07	300.89	302.42	303	304.23	302.73	300.4	305.98	302.53	303.96	302.36	303.17	302.09	300.15	302.96	301.48	299.87	303.33	303.56	304.97
309.79	308.24	307.91	306.19	310.66	308.88	306.51	305.65	310.04	308.56	309.95	306.83	310.22	311.52	308.91	308.99	309.67	311.1	308.85	307.42	305.87	307.74	307.31	309.7	309.67	306.21	308.36	308.52	309.7	309.16	309.38	309.14	311.09	307.91	308.11	309.03	310.27	309.86	307.47	307.38	305.86	309.39	310.78	306.64	307.69	309.4	314.05	306.35	310.42	305.28
314.93	314.39	314.96	315.97	314.67	314.77	316.63	316.33	315.54	315.68	314.48	316.31	313.01	314.17	313.34	318.52	316.37	315.46	315.13	314.66	315.21	313.18	316.79	316.8	313.53	313.62	313.76	314.66	315.24	317.22	312.29	315.23	317.95	314.11	318.53	316.73	313.11	313.34	314.25	314.85	315.15	314.59	315.49	314.22	316.83	316.94	315.36	313.84	314.03	315.36
323.21	323.99	325.5	326.08	324.54	323.49	325.75	326.42	326.29	322.6	325.22	323.49	322.72	326.21	326.75	324.38	326.95	325.74	326.86	323.87	327.45	324.58	328.49	324.72	326.88	326.42	323.42	322.59	324.4	323.29	324.48	324.17	325.67	326.22	326	323.56	327.62	322.91	325.11	325.02	325.7	324.96	324.33	326.81	325.36	323.82	322.7	324.19	327.03	323.95
328.64	329.14	326.31	327.99	328.05	326.39	324.58	324.89	326.96	328.84	326.74	328.13	326.53	328.07	325.9	326.46	327.35	327.34	330.21	328.97	324.81	325.75	329.96	327.63	326.99	329.15	328.14	328.48	325.73	326.99	327.03	327.35	326.72	328.32	328.35	327.38	329.13	327.7	326.68	327.34	329.4	329.77	327.62	327	326.38	327.22	328.92	327.11	325.47	329.84
314.16	317.19	315.72	316.15	313.71	317.52	314.77	314.7	316.65	317.51	315.3	315.56	315.6	316.27	314.87	316.5	315.88	318.05	314.73	314.51	313.67	314.97	314.77	313.63	314.22	313.8	315.73	315.7	315.45	318.01	315.01	315.35	313.36	315.02	315.95	314.56	314.23	314.93	315.04	317.9	313.09	314.48	313.4	315.38	315.24	317.08	314.72	315.26	313.69	313.53
316.11	314.52	314.89	316.39	315.68	314.78	313.05	313.15	315.56	312.89	312.99	313.04	312.41	314.57	311.42	312.8	314.53	314.04	316.49	315.88	314.23	311.26	312.75	315.1	312.48	311.32	316.18	313.07	311.58	314.52	312.64	313.82	313.68	315.51	312.83	315.61	314.02	311.74	313.56	314.1	313.66	313.25	311.89	312.43	316.06	313.16	312.55	316.03	314.01	315.86
302.74	302.18	303.9	301.32	304.41	304.65	305.01	302.43	304.12	299.75	303.58	303.82	302.03	301.3	304.06	301.94	301.73	302.07	301.58	302.86	300.8	304.24	301.49	305.97	301.57	301.4	304.72	304.05	303.98	302.8	301.52	303.23	302.92	301.47	300.82	302.56	302.61	300.76	304.49	302.54	300.3	303.89	302.51	300.86	301.6	302.76	301.86	303.35	300.04	302.24
303.48	307.11	304.35	305.62	306.56	305.38	303.62	306.8	304.75	304.19	305.74	306.73	306.37	305.66	306.32	305.72	305.61	305.2	307.69	306.22	306.44	306.7	305.67	305.14	304.29	307.94	304.73	307.04	304.54	305.33	303.93	305.58	306.33	307.62	302.16	305.21	305.44	305.55	307.26	302.76	305.42	306.18	304.61	303.87	304.76	304.87	303.63	304.7	306.08	304.59
312.08	312.28	312.52	312.56	312.94	312.8	311.88	309.94	312.02	310.87	312.87	312.34	311.13	309.8	311.17	312.85	311.34	310.47	313.14	311.43	312.71	308.93	313.74	312.75	312.16	309.18	309.59	312.98	313.3	310.33	309.55	313.75	313.37	311.94	311.21	312.34	312.32	312.27	310.89	311.29	311.63	311.23	309.72	310.63	312.04	313.15	308.65	311.84	311.94	312.11
308.42	307.26	305.21	307.8	306.58	305.23	308.12	305.67	307.91	309.44	305.05	306.81	308.18	306.64	308.27	306.79	306.08	307.93	306.82	307.65	307.12	305.7	309.46	305.76	307.85	306.66	308.5	308.14	308.12	307.13	306.93	307.5	308.28	305	306.05	306.23	305.03	308.74	306.05	307.45	306.24	307.95	305.34	307.5	306.5	306.64	306.52	308.87	310.08	305.79
306.22	306.38	305.31	305.16	305.13	304.61	305.05	306.77	307.14	306.37	306.8	307.75	307.12	304.62	304.29	305.23	303.6	306.25	304.66	305.29	304.47	305	307.18	305.14	305.25	307.6	305.39	305.58	305.12	303.69	305.92	306.57	304.58	306.82	306.52	305.67	305.98	303.72	306.22	305.9	305.8	305.36	304.95	303.69	304.31	305.59	303.27	308.25	305.5	306.85
292.43	293.87	291.66	295.59	294.84	294	292.62	292.24	293.7	295.46	294.65	292.99	294.52	293.29	289.9	293.49	293.38	295.23	294.07	295.67	296.22	293.71	293.3	292.67	293.19	295.39	292.7	291.72	295.36	293.91	293.36	293.61	293.49	294.39	295.14	294.72	294.68	294.85	291.87	295.08	295.15	292.57	295.05	294.04	293.46	292.51	293.65	290.45	294.65	296.22
315.78	313.88	318.94	320.46	315.73	315.43	316.64	314.58	318.92	317	318.95	316.59	314.99	315.65	315.54	319	316.39	316.02	317.68	317.73	315.47	316.43	317.17	316.11	317.88	319.75	315.25	317.26	318.45	316.43	316.24	316.51	317.16	315.94	317.7	317.28	315.5	317.82	316.09	317.33	317.6	313.62	317.97	315.25	319.69	313.71	320.39	317.79	314.52	317.29
329.21	327.92	333.95	327.86	330.11	327.16	326.9	327.78	329.2	327.5	329.6	329.25	328.81	328.69	325.66	330.66	329.88	328.34	328.26	329.73	327.18	327.19	326.7	328.49	325.87	327.52	329.3	327.97	328.85	328.71	328.13	327.69	329.91	330.23	327.78	328.73	328.15	329.63	328.17	328.19	329.17	326.85	328.55	325.4	327.9	327.82	328.12	326.32	328.63	328.14
313.08	312.18	312.82	314.03	311.94	314.13	312.83	312.79	312.34	312.18	311.33	310.5	315.33	314.56	312.02	311.47	310	314.25	314.24	315.72	312.88	311.12	312.92	311.95	311.06	314.14	310.59	311.36	314.1	311.34	312.62	312.84	312.94	314.56	314.27	311.63	314.33	315	312.83	310.15	310.57	312.52	312.99	314	308.62	313.6	313.99	313.24	313.29	312.69
314.77	315.62	312.12	314.99	315.08	314.15	314.68	315.98	315.06	313.52	313.87	316.42	313.19	312.3	315.35	314.85	313.43	313.86	315.77	316.18	316.92	313.54	313.48	315.48	316.86	313.78	313.15	314.45	315.71	313.26	312.91	313.59	317.38	315.74	314.11	315.23	316.33	314.64	313.7	318.46	313.32	316.07	315	316.3	313.1	313.75	312.36	315.02	316.38	315.5
320.07	319.16	318.47	317.93	321.03	320.49	319.84	321.93	320.33	319.63	317.32	323.87	315.86	318.55	318.94	321.01	317.96	319.78	320.09	319.8	320.02	319.69	317.09	319.86	320.07	318.56	318.85	321.68	322.28	320.53	319.21	319.29	320.16	318.75	317.5	318.75	320.2	318.59	318.47	321.21	318.73	317.99	320.85	320.6	320.23	318.01	317.88	314.96	319.81	321.1
301.69	300.15	301.12	299.33	302.27	300.5	300.64	303.93	297.71	302.16	301.19	298.63	301.26	301.08	302.01	301.03	300.66	302.7	301.31	300.38	300.34	302.29	300.86	301.7	300.06	299.89	302.52	301.53	301.16	302.02	303.23	300.54	300.56	303.4	298.85	300.85	301.23	301.39	302.13	299.64	300.44	299.66	300.57	303.12	300.75	302.44	301.82	300.31	299.28	298.24
301.64	303.15	299.74	299.69	298.94	299.95	299.13	297.93	300.75	301	301.15	300.54	301.25	301.14	302.15	302.08	300.65	300.9	301.96	302.23	299.73	299.56	297.52	300.19	301.35	301.64	301.9	298.32	301.6	301.86	301.82	300.37	300.15	301.22	298.86	299.41	301.14	301.22	300.67	301.5	301.4	300.56	300.78	301.02	302.86	300.04	301.05	300.15	299.87	304.7
315.68	313.89	314.46	314.7	312.76	313.9	313.75	312.43	315.2	314.76	314.85	311.75	315.87	315.94	312.56	314.75	312.59	313.9	314.76	314.53	313.05	311.3	313.87	311.63	312.92	313.28	313.36	312.45	313.74	316.58	314.74	315.42	313.85	311.06	316.19	313.98	315.12	312.71	313.72	313.62	315.36	314.72	312.71	313.41	314.34	314.74	314.67	313.83	314.95	315.13
316.73	319.74	316.54	319.09	321.22	318.73	317.2	318.29	319.04	317.88	319.57	317.72	315.77	319.07	320.52	318.61	321.19	317.75	317.93	317.01	317.77	319.22	319.19	321.28	317.41	319.84	317.82	318.43	317.6	318.09	316.49	317.31	319.5	320.76	318.24	318.98	317.62	319.83	318.83	319.63	319.09	319.35	319.08	317.37	317.65	316.18	320.07	320.37	318.88	319.19
314.76	312.63	312.68	315.87	310.62	313.76	311.27	311.65	313.2	313.78	314.41	311.61	314.42	312.22	312.4	313.1	312.81	313.34	311.65	314.43	314.8	313.6	310.65	312.86	311.32	311.29	314.2	314.51	315.19	313.79	314.07	313.72	315.82	310.71	311.94	312.73	313.51	313.16	314.56	315.8	312.58	312.28	313.13	313.41	312.24	310.95	314.39	316.35	311.25	314.02
300.89	301.92	302.94	300.88	304.83	303.26	300.1	300.29	303.31	300.26	302.89	306.03	303.21	302.33	305.38	302.17	301.97	301.3	302.23	302.99	301.55	303.24	302.05	301.9	304.36	303.06	300.28	300.25	304.36	304.11	304.58	302.46	305.37	303.05	301.76	301.99	301.48	301.72	301.66	302.59	303.09	302	300.05	302.53	305.36	301.43	303.39	302.68	303.41	302.88
324.6	323.6	328.22	325.12	326.48	324.86	326.96	324.51	327.44	324.34	324.84	324.44	325.69	322.42	326.69	326.59	326.28	325.8	326.18	324.81	325.99	323.53	323.61	322.64	325.7	324.24	324.64	323.9	325.14	324.08	324.65	321.41	323.87	323.44	326.64	320.71	325.78	325.38	322.48	324.66	324	325.5	322.21	325.57	323.44	327.7	325.02	327.25	326.81	324.47
310.84	310.89	307.93	310.66	311.45	312.08	309.48	309.86	313.47	310.46	311.76	312.18	309.46	309	309.56	311.24	312.1	312.7	312.08	308.87	309.56	310.79	310.01	311.16	311.3	309.6	310.84	311.36	311.8	313.02	308.46	309.28	311.58	308.63	309.57	312.44	310.75	309.87	311.4	312.78	311.32	312	310.32	310.58	310.27	311.14	312.25	310.46	310.92	308.42
317.78	316.62	314.7	318.38	319.96	316.48	318.48	317.39	318.27	317.53	316.11	315.67	316.88	317.54	317.19	315.17	317.19	315.32	316.84	316.68	318.23	319.34	315.94	316.89	317.08	317.07	317.78	316	314.86	316.62	314.91	319.14	319.47	315.7	316.77	317.38	316.09	322.18	317.16	318.88	315.68	319.38	317.21	315.75	316.08	315.34	318.28	318.94	317.15	316.49
329.23	329.69	328.93	328.41	329.54	329.4	327.91	330.27	328.49	329.49	330.22	326.15	329.52	330.37	327.22	330.83	326.81	330	329.51	327.11	329.06	328.82	327.88	329.12	327.31	326.79	327.41	328.9	328.5	327.25	328.14	327.49	327.48	327.47	328.79	328.58	327.84	328.18	329.22	328.53	329.83	327.21	330.07	330.22	327.84	326.35	326.7	329.05	326.35	326.08
303.38	304.13	302.98	304.09	306.12	304.41	304.09	304.6	305.98	302.74	305.48	306.15	303.78	303.77	301.83	300.75	305.43	305.57	303.97	304.01	307.02	305	304.09	303.39	302.56	305.84	302.28	304.25	302.71	305.09	305.46	304.4	303.62	304.18	304.92	303.87	305.19	302.95	304.77	304.91	305.61	301.79	303.93	304.05	304.01	304.36	305.68	304.1	307.34	307.56
318.95	317.78	315.6	317.55	319.13	318.06	315.57	316.47	317.11	316.11	318.12	317.92	316.15	319.28	318.04	319.41	317.48	317.27	314.55	316.4	316.26	316.59	317.18	318.7	318.14	316.85	317.29	317.67	317.86	318.4	318.37	317.25	315.5	316.03	319.05	315.7	315.23	319.5	318.8	317.28	314.9	317.14	317.77	317.91	318.65	318.42	316.28	321.17	315.49	316.97
326.82	325.93	326.53	325.95	327.55	327.79	325.64	329.31	326.94	328.27	327.85	326.07	326.5	329.6	325.12	325.87	327.42	328.24	328.01	327.79	326.31	326.63	326.44	326.63	328.54	325.63	327.99	326.72	327.8	328.1	326.84	326.97	326.37	327.51	328.53	326.18	325.46	324.75	326.45	329.75	329.58	328.8	327.82	328.28	326.61	328.21	328.35	325.85	326.95	328.33
319.24	320.62	316.65	319.02	319.35	318.75	318.5	317.98	318.46	320.63	316.67	319.94	317.75	317.81	318.5	321.18	315.92	316.77	319.07	319.57	318.74	318.07	319.66	318.5	318.78	318.63	319.82	320.37	320.3	317.37	319.1	320.01	321.75	320.77	321.48	319.07	317.29	319.97	317.56	317.63	317.71	320.85	318.97	318.26	319.57	320.07	318.73	316.93	321.78	320.96
309.84	308.8	309.58	309.69	311.08	313.52	311.34	312.72	309.88	309.1	311.58	311.17	311.2	311.05	310.3	310.86	312.07	308.51	310.25	309.98	310.4	310.89	309.2	312.59	308.98	308.4	306.99	312.62	309.3	309.81	310.64	308.41	311.85	311.5	308.11	311.17	312.61	313.13	310.08	311.67	311.44	309.12	309.1	310.71	311.77	309.9	312.55	310.59	312.18	311.53
302.46	306.17	303.43	306.95	305.59	303.27	302.1	304.55	306.16	304.49	305.53	303.84	304.72	304.19	304.13	306.17	305.75	303.45	304.17	304.3	306.09	302.83	305.51	304.18	304.72	307.59	303.7	306.02	302.92	305.63	303.94	305.51	303.3	304.93	304.45	306.01	304.66	302.78	302.93	302.74	304.53	308.28	304.7	304.04	303.94	304.69	305.81	303.66	305.42	304.42
307.48	312.47	310.27	312.43	310.7	313.37	311.03	311.91	310.55	307.38	312.34	310.36	311.93	311.99	310.07	312.25	311.41	309.88	308.91	310.6	310.24	310.29	311.12	309.87	311.15	311.03	311.7	309.99	310.77	312.31	311.76	311.8	309.34	312.32	311.27	307.54	311.31	310.86	308.73	311.98	309.17	311.35	309.97	312.36	310.3	309.82	311.73	310.22	309.86	308.33
300.64	298.45	302.53	301.38	301.03	299.24	299.78	298.72	301.73	301.16	301.26	301.38	298.66	301.03	301.99	297.47	299.49	300.6	301.46	302.07	300.98	300.08	299.05	299.89	300.32	300.01	299.91	298.83	299.36	302.14	299.02	299.94	300.33	300.61	301.25	301.21	298.89	301.79	300.43	300.75	303.56	300.17	301.3	300.44	300.21	299.98	300.69	297.88	300.31	300.22
300.93	302.87	300.92	299.85	302.15	301.96	300.07	299.58	300.63	298.72	303.06	300.87	297.68	300.71	300.22	299.3	301.57	301.89	304.53	302.2	302.24	297.62	300.03	303.82	300.4	301.9	304.35	303.84	301.48	300.83	298.82	302.03	300.99	300.27	298.09	301.72	300.87	301.24	302.11	300.18	300.28	303.08	299.31	302.32	301.09	299.96	300.27	299.2	301.19	302.01
301.33	302.15	302.97	301.2	299	298.02	301.67	297.62	303.01	301.15	300.17	299.66	301.21	300.69	300.68	301.45	299.74	300.8	301.41	303.84	298.15	300.19	301.9	300.68	303.48	300.32	300.27	302.64	301.38	298.82	301.43	298.66	301.43	302.25	303.41	299.92	300	300.97	302.08	301.85	300.94	301.73	301.29	300.02	300.31	299.78	300.42	301.22	302.44	299.27
308.97	307.59	308.18	308.98	308.62	309.53	309.41	309.2	308.1	309.27	309.6	306.49	309.9	307.56	309.24	307.25	309.9	310.74	305.72	306.65	309.66	309.79	306.83	307.99	309.54	309.4	304.98	307.22	309.65	309.88	308.62	307.2	309.19	309.67	308.94	307.05	308.13	307.2	306.09	308.72	308.22	308.21	307.6	307.1	310.09	307.37	309.89	307.56	310.69	309.72
304.05	304.27	302.18	299.74	303.72	302	303.95	302.58	303.2	303.86	303.37	305.05	305.01	304.26	303.89	305.23	303.87	304.45	303.93	304.01	305.25	304.76	304.35	301.51	300.88	306.32	302.87	301.7	302.96	304.33	303.51	304.72	302.05	302.71	302.82	305.55	302.87	303.13	303.62	303.44	302.9	304.21	302.88	301.62	301.79	301.1	304.3	302.48	304.21	302.85
292.82	295	295.09	293.98	295.05	295.44	293.55	291.75	295.43	292.32	294.05	294.37	295.62	292.29	292.17	294.43	295.96	293.34	293.25	292.19	294.92	296.79	294.18	293.73	293.27	295.16	296.46	292.94	293.65	293.66	292.62	294.9	294.11	292.59	294.83	292.15	294.22	292.9	294.33	296.73	297.67	294.56	296.66	294.52	292.89	294.33	294	293.44	295.65	295.87
304.84	302.28	304.02	302.39	299.93	304.18	303.41	302.72	302.39	302.59	303.27	303.88	302.71	303.99	302.41	301.33	303.69	305.38	302.4	300.62	302.3	303.95	302.85	302.75	303.92	301.76	302.96	303.26	303.06	304.38	303.57	302.45	300.16	303.57	304.79	302.47	300.63	300.94	303.48	306.37	300.78	303.81	303.64	304.12	301.37	301	301.45	300.84	305.23	303.12
304.85	307.58	303.6	309.51	304.46	308.31	305.58	307.36	307.1	305.21	305.69	305.55	307.66	306.75	305.53	306.06	304.83	305.27	307.05	307.57	304.02	306.89	306.22	307.58	305.78	307.88	304.51	306.78	308.09	306.61	305.05	305.41	306.86	307.33	305.16	305.8	306.42	307.35	308.16	303.8	306.65	308.96	306.78	307.07	307.09	305.15	308.53	304.97	305.79	304.51
305.05	306.44	305.06	306.19	304.1	307.66	303.83	304.89	307.86	302.63	305.53	304.67	305.27	305.51	302.69	307.04	305.91	303.52	306.79	305.16	304.85	303.89	306.08	303.48	305.67	305.74	304.73	308.09	303.62	306.73	304.32	306.87	304.39	302.09	304.82	306.18	305.16	307.5	305.44	305.54	305.9	306.39	302.8	305.27	308.12	305.52	304.1	307.86	304.18	305.97
314.49	309.98	314.59	314.3	310.74	313.07	314.8	313.6	314.54	314.89	316.1	313.35	313.61	312.35	310.58	314.01	315.91	312.28	311.01	313.85	313.71	312.97	311.7	314.16	313.04	313.19	310.5	312.22	311.35	313.44	311.25	312.73	314.46	314.27	313.78	314.98	312.45	314.12	312.3	312.78	312.27	312.07	312.06	313.15	312.49	313.15	312.35	313.81	310.87	313.5
300.41	301.97	298.35	300.4	299.57	298.93	299.3	300	297.48	299.71	302.76	298.66	300.56	299.94	301.97	299.62	299.95	298.84	297.05	300.38	299.07	301.36	303.18	299.39	300.68	300.42	299.91	298.98	301.43	298.89	300.83	299.38	298.99	299.33	298.05	299.42	299.71	303.28	299.45	296.71	297.04	300.51	297.64	300.97	296.68	297.21	299.19	300.07	298.93	298.15
310.16	309.34	308.52	309.99	307.14	308.24	307.98	307.54	308.89	307.55	308.46	307.24	310.05	307.9	308.62	309.35	310.53	309.19	309.95	308.23	308.89	309.3	308.42	307.46	306.94	308.43	306.19	308.88	307.11	306.09	309.74	311.95	309.9	309.65	309.11	308.07	311.6	308.08	309.28	307.95	310.34	311.92	309.08	308.46	307.54	308.4	309.76	309.02	308.16	307.57
311.99	314.44	313.12	315.49	310.41	311.2	311.14	312.98	313.48	311.11	314.54	310.71	315.89	311.52	311.31	312.31	312.82	311	313.42	313.07	315.45	309.54	312.74	312.48	310.64	311.6	314.69	310.09	311.06	310.75	314.84	313.63	313.01	312.54	313.83	313.32	313.04	310.98	311.95	310.68	311.59	309.64	312.88	312.31	312.76	312.69	311.85	313.39	314.11	311.86
323.11	323.84	324.44	324.74	323.07	323.77	324.43	323.85	325.42	327.31	322.38	326.2	324.76	325.12	324.29	326.71	324.2	323.65	326.41	327.22	325.46	324.65	323.28	324.24	323.08	323.64	325.02	323.51	326.77	324.2	324.9	324.93	324.04	324.7	323.81	323.72	324.75	326.06	322.96	323.98	326.16	324.67	326.61	323.97	323.51	325.7	324.37	321.21	324.89	327.79
326.49	328.55	325.28	329.11	325.17	326.49	324.95	327.57	326.29	325.1	326.26	328.57	328.2	327.88	326.1	328.13	325.57	327.14	326.96	327.17	325.28	328	329.25	325.57	327.84	326.63	327.13	327.6	327.47	325.15	324.63	329.39	325.52	328.4	327.69	325.29	325.78	325.02	326.77	328.67	326.61	327.96	329.23	326.9	327.86	327.32	328.73	326.25	328.65	328.45
313.91	314.71	316.06	315.07	316.13	316.75	317.16	316.15	318	314.33	319.08	315.82	312.88	316.02	315.08	317.9	317	316.24	315.68	315.55	317.1	313.06	317.31	316	313.93	315.07	315.29	317.88	317.31	316.98	314.57	315.3	314.83	314.13	316.91	317.28	318.56	316.7	315.65	314.29	317.36	317.97	313.39	314.77	313.59	317.37	314.2	314.17	317.85	316.26
314.11	313	315.01	314.56	313.07	314.16	312.94	313.73	313.4	314.24	312.65	312.96	313.84	316.24	315.48	315.21	312.65	315.06	314.51	313.1	313.57	312.75	314.38	313.74	311.52	311.34	313.73	314.03	315.04	313.22	314.61	314.15	315.26	313.18	313.52	313.78	313.06	314.34	311.96	313.58	315.1	316.55	315.6	315.59	315.35	312.8	314.28	316.71	313.47	314.46
317.88	311.61	314.89	318.52	315.55	314.01	313.52	313.31	316.2	313.95	314.67	313.47	316.43	316.44	314.52	314.19	316.42	315.62	314.21	316.3	313.73	313.31	314.64	317.33	316.63	318.71	314.25	315.95	314	316.68	316.89	315.29	313.75	316.14	315.45	314.13	313.51	315.91	314.91	314.11	314.12	315.22	317.23	318.89	313.43	315.98	313.35	315.1	315.36	316.64
316.74	319.17	319.37	319.68	318.7	318.22	317.45	319.15	318.14	317.72	320.18	319.51	318.57	319.88	319.23	315.49	319.53	317	319.87	317.93	319.05	319.18	319.76	318.29	320.99	317.86	319.7	320.03	319.4	318.97	319.35	316.92	320.16	318.18	318.87	316.87	319.54	318.59	315.91	319.53	316.96	317.57	320.57	316.23	317.08	316.73	316.76	321.34	319.22	318.6
303.27	299.26	305.04	302.31	302.85	304.57	303.36	303.71	300.4	301.62	302.07	302.9	302.29	303.83	303.71	301.21	302.74	303.5	301.89	301.85	306.12	304.25	304.4	302.27	302.18	304.2	304.74	302.8	301.26	301.78	303.67	303.83	304.66	303.08	303.07	302.84	303.13	301.63	302.68	304.68	304.05	302.93	302.6	301.34	301.97	303.06	304.48	305.62	302.76	300.54
303.87	303.41	303.47	304.61	305.47	305.53	302.19	305.08	307.22	305.38	303.78	305.11	302.46	302.28	305.22	304.66	304.68	304.27	306.29	301.78	305.83	305.31	305.21	306.62	302.18	303.41	305.41	302.52	304.35	304.64	302.16	302.87	304.57	302.53	303.24	304.86	306.56	301.6	305.02	302.63	304.34	303.94	305.51	303.53	306.29	303.09	305.22	303.24	304.39	305.53
329.56	326.76	326.64	327.58	327.07	328.13	327.23	327.95	329.28	327.97	326.82	329.11	328.8	329.79	329.11	327.24	327.79	329.04	326.52	327.98	326.93	327.47	331.68	328.19	327.53	327.17	326.05	327.38	330.81	325.15	326.15	326.93	329.92	326.42	326.65	327.04	328.41	327.24	328.4	328.46	329.98	329.58	329.13	324.78	329.34	331.42	328.98	329.79	328.41	326.74
315.77	315.75	314.7	312.01	317.4	313.42	315.58	313.91	315.59	314.04	313.4	312.77	315.22	315.27	315.13	314.82	313.73	315.04	312.03	316.56	314.4	315.32	312.17	314.14	316.37	314.26	315.91	314.08	313.84	314.56	315.91	315.49	314.38	314.3	313	319.2	313.13	315.51	316.11	315.1	312.12	313.54	314.31	312.99	316.83	316.98	315.33	316.51	312.34	313.88
297.92	296.4	296.32	298.4	296.58	295.42	296.59	297.55	295.86	296.48	297.97	298.72	299.76	298.52	295.44	295.49	299.69	295.75	296.43	297.86	297.75	295.26	299.86	295.62	298.64	294.29	297.63	295.14	297.12	297.81	298.26	298.18	297.32	296.7	299.08	297.73	295.67	297.29	298.76	295.94	296.35	295.85	299.89	298.14	297.42	297.46	298.84	294.26	297.28	299.95
302.98	303.55	304.22	302.84	307.22	306.8	303.19	303.91	304.03	307.13	306.56	305.74	305.16	302.37	305.41	305.26	307.66	307.09	303.34	304.15	305.07	303.36	306	305.99	305.16	304.27	304.33	301.94	304.15	304.46	304.06	304.14	303.89	304.08	302.97	306.25	304.65	305.46	302.95	306.28	304.11	307.03	307.87	303.13	304.48	304.93	302.27	307.02	304.27	308.42
317.71	319.67	317.48	317.79	315.59	316.6	318.3	318.35	320.19	316.11	317.83	318.19	317.1	318.19	319.12	319.17	318.16	317.25	319.5	316.07	315.88	318.79	317.11	317.46	316.42	319.34	320.46	318.27	319.26	318.91	319.87	316.26	320.32	316.51	319.64	315.42	317.56	317.28	317.14	316.06	317.74	317.76	318.61	317.26	320.38	319.06	318.71	319.48	320.12	317.54
315.22	316.33	315.55	315.16	316.47	316.94	317.28	315.53	316.19	315.09	314.52	317.62	316.6	315.78	314.33	312.53	316.42	316.54	316.59	314.64	315.3	316.44	315.07	316.27	314.92	318.37	316.3	315.89	315.57	317.4	316.73	314.05	316.76	315.72	316.2	317.24	316.47	314.6	315.27	316.63	317.14	317.18	315.05	314.2	316.55	314.01	317.21	315.76	317.84	315.68
296.67	296.29	296.92	296.63	293.68	294.01	296.4	295.29	294.89	294.66	294.55	294.45	297.12	296.15	295.49	294.38	296.28	295.12	294.29	292.37	295.46	295.24	296.57	297.27	295.52	296.09	293.56	296.98	296.14	296.46	296.47	294.08	295.68	293.88	295.02	293.68	296.56	296.44	294.48	295.61	294.39	297.36	296.3	295.64	295.27	296.69	295.31	295.48	292.8	295.4
302.4	303.16	302.64	303.42	303.68	305.54	304.55	303.99	301.86	304.71	305.43	304.47	306.63	305.06	303.27	305.66	305.21	304.12	305.05	302.37	302.52	303.07	301.84	306.9	306.04	303.37	305.27	301.25	305.57	304.07	304.64	304.73	304.12	303.73	304.25	306.53	301.79	304.29	304.15	304.28	304.82	302.54	305.38	303.45	304.8	304.92	303.37	305.55	305.54	304.33
325.25	325.76	326.89	323.66	327.48	324.78	327.26	326.79	326.7	324.75	325.21	324.38	323.01	323.72	325.19	324.77	325.97	323.78	323.9	326.98	324.88	325	324.79	323.52	326.13	326.46	325.93	323.2	326.81	323.97	325.07	323.09	323.11	326.83	325.25	327.17	325.02	325.03	324.88	324.88	325.04	325.07	324.8	324.78	324.74	324.84	326.39	326.69	325.63	326.26
312.9	313.78	317.12	313.62	312.62	313	315.17	314.14	312.47	312.2	315.66	311.48	313.89	313.9	316.2	312.9	314.13	314.06	316.65	313.74	310.31	310.9	314.59	313.48	315.32	312.61	313.48	312.25	315.43	313.75	313.68	313.4	315.48	312.4	313.8	313.8	313.92	312.69	314.1	315.59	315.23	313.75	313.88	315.4	314.17	314.41	315.24	314.27	314.95	315.65
318.51	316.25	317.55	319.2	318.58	320.34	317.91	319.34	318.29	317.27	317.37	320.97	318.78	319.12	318.07	318.85	318.16	318.53	321.02	316.49	319.41	318.53	318.45	317.56	318.96	317.84	317.01	320.01	320.42	315.58	318.62	318.33	319.43	318.96	316	318.37	318.84	320.07	318.64	319.51	319.76	314.99	316.76	319.23	317.65	317.63	319.24	318.1	317.77	318.75
317.83	316.64	317.99	316.06	316.34	318.9	314.43	317.4	316.03	318.03	319.75	315.9	318.54	314.36	317.85	316.63	317.1	317.38	315.98	317.49	316.6	315.91	316.46	314.81	317.04	317.02	319	319.65	317.26	319.95	315.85	320.09	318.82	317.32	316.62	318.58	317.65	317.06	319.09	314.32	316.26	316.78	318.2	317.26	317.25	318.72	315.26	317.19	319.41	316.69
318.19	317.04	317.09	318.28	316.41	316.31	318.28	315.35	315.86	317.17	318.47	316.63	315.91	316.68	316.79	318.43	316.71	319.68	316.12	317.47	317.6	316.41	317.22	318.65	318.21	314.73	317.59	317.02	317.05	316.73	316.98	318.33	314.41	318.95	318.21	318.89	316.36	317.11	315.38	315.4	316.18	317	317.53	318.14	315.93	316.65	319.79	318.15	315.21	316.34
315.52	315.71	315.99	314.55	314.78	314.3	315.7	315.68	316.32	313.94	317.12	315.31	315.27	313.92	315.89	314.28	314.91	313.18	318.71	318.19	315.49	313.96	315.25	312.05	313.35	314.77	314.44	313.73	313.4	315.4	315.98	315.68	314.32	312.04	314.6	314.22	313.69	316.95	314.7	315.15	315.19	316.76	315.03	313.79	312.98	314.89	314.63	314.46	315.13	316.05
308.31	308.65	307.25	310.14	310.67	311.59	306.87	310.65	308.87	306.47	310.21	310.02	310.76	309	310.94	310.2	308.86	308.6	308.12	308.49	307.31	308.92	312.72	308.79	308.7	307.46	308.71	312.14	308.33	309.14	306.71	309.13	308.7	310.78	306.52	310.86	307.92	310.69	311.29	308.15	310.11	307.4	308.59	308.84	308.56	310.41	311.27	307.97	308.1	307.47
314.08	316.72	315.62	315.51	312.19	316.99	313.9	315.45	314.42	314.58	313.99	314.47	315.68	317.25	315.86	312.65	314.48	313.37	314.09	315.96	316.49	313.3	314.42	314.53	315.65	313.79	316.05	314.39	314.23	314.1	315.39	315.23	315.94	315.65	314.06	315.11	313.02	314.95	315.48	317.1	314.87	316.71	316.02	314.6	312.63	314.2	315.7	313.64	312.88	311.96
312.31	313.6	310.94	313.98	310.96	311.62	310.29	312.01	313.96	309.97	312.63	313.16	311.4	312.07	312.03	312.59	312.13	311.72	309.9	312.4	311.09	312.53	310.27	310.83	312.13	308.11	313.39	309.35	311.6	310.63	310.36	309.19	308.01	310.93	311.78	311.22	309.7	312.91	311.9	311.25	312.34	314.5	310.54	310.69	310.59	311.34	309.9	313.11	312.87	310
295.35	297.58	296.48	295.11	296.11	298.85	296.98	295.87	296.74	297.52	298.15	294.35	297.16	297.45	295.46	294.59	297	297.76	297.41	295.6	297.63	298.65	293.41	296.17	298.62	297.35	298.59	296.57	296.96	295.21	297.64	299.65	297.48	296.02	292.46	298.76	297.18	298.28	297.62	295.54	295.45	295.61	298.16	296.92	299.23	296.54	297.95	298.43	297.6	297.1
316.35	316.92	313.6	316.72	316.96	318.05	313.07	319.23	315.38	319.02	316.85	315.82	317.74	319.65	316.51	318.47	318.06	317.64	317.8	316.97	319.26	313.14	317.25	317.66	318.19	318.12	318.43	315.4	314.64	315.4	317.03	319.46	316.37	318.12	317.13	316.01	319.05	315.99	313.32	320.57	314.29	316.27	320.4	317.7	318.17	318.13	318.32	316.74	317.5	317.45
318.74	319.15	317.83	316.47	320.35	318.23	318.44	318.57	318.31	317.98	318	318.75	318.66	320.55	321.04	316.02	319.35	318.05	319.24	319.1	318.58	317.42	316.84	318.54	317.64	317.64	319.66	318.72	322.05	316.53	319.32	320.13	319.31	316.79	320.28	318.55	318.47	319.47	318.84	317.72	317.47	320.75	320.51	318.64	318.38	317.46	319.28	317.1	316.08	317.85
300.8	300.89	304.52	302.19	301.17	306	303.84	302.32	300.53	304.19	301.93	304.92	302.39	302.85	302.49	300.52	304.65	303.88	300.06	302.59	304.02	301.55	301.58	302.76	303.04	301.63	303.11	303.03	303.06	305.88	302.04	304.42	301.84	301.64	303.08	305.42	302.39	303.73	300.94	300.76	302.82	303.47	301	301.78	306.12	303.63	301.57	303.47	300.86	302.37
305.27	302.67	304.78	304.9	303.23	305.28	301.54	302.48	304.81	305.56	303.81	304.51	305.47	304.56	306.55	303.92	303.57	304.09	304.28	304.55	305.7	305.95	306.31	305.66	306.03	304.02	302.04	302.61	307.57	302.27	307.68	304.6	305.39	304.78	303.18	305.07	301.91	306.39	305.59	302.34	305.01	304.39	305.89	302.38	303.28	302.37	303.83	303.84	304.87	306.14
311.83	311.55	311.59	310.89	311.63	311.25	310.35	313.12	314.32	311.04	311.85	309.68	311.66	310.67	312.2	314.54	310.86	311.6	313.76	312.73	311	311.33	312.59	312.41	313.78	312.33	310.78	311.58	310.93	309.76	312.5	310.54	311.45	309.92	312.64	311	310.87	311.31	312.84	311.19	310.29	311.16	313.57	311.72	313.6	313.4	311.83	310.5	310.89	311.18
305.96	305.01	305.56	303.86	306.58	306.4	305.9	304.99	305.2	303.91	304.68	303.85	306.24	308.48	304.52	305.72	303.58	302.85	305.92	304.53	308.46	306.07	303.62	304.79	304.83	303.81	306.14	307.35	307.14	306.94	306.63	305.72	306.81	306.96	307.33	304.46	307.14	305.2	305.69	306.87	305.08	305.68	306.04	309.59	305.9	305.7	305.1	308.51	304.33	305.2
303.62	304.38	301.95	300.69	305.76	302.62	303.18	301.95	301.3	304.06	302.97	304.13	303.07	303.75	302.62	303.67	301.52	302.42	302.81	301.95	304.1	301.07	302.2	302.33	303.81	304.11	302.53	301.34	302.04	303.61	306.43	304.6	306.89	305.91	301.85	303.22	300.38	305.89	302.66	302.5	302.53	307.05	304.49	303.49	302.44	302.45	301.26	302.71	301.48	300.58
298.5	302.17	299.92	298.28	299.12	299.65	299.36	299.5	301.54	298.78	300.43	300.34	299.09	300.93	300.86	298.58	301.86	302.48	301.11	299.42	301.05	301.01	300.21	299.9	299.78	301.74	299.75	299.06	300.25	299.83	300.77	300.56	296.01	299.8	299.93	301.23	297.97	300.91	300.52	301.38	299.41	302.62	298.77	300.03	304.78	299.7	300.44	302.1	298.56	297.79
304.76	304.33	306.79	305.29	302.04	306.14	305.58	309.38	305.53	301.86	306.49	302.07	306.27	304.37	305.04	305.13	305.29	307.4	306.38	305.77	308.33	304.43	305.1	307.94	305.97	308.36	306.79	303.14	306.43	302.61	307.05	309.64	304.01	303.63	308.32	305.22	304.23	308.05	305.47	304.19	306.17	306.51	306.95	304.37	305.1	303.39	307.1	304.89	306.06	305.88
300.69	300.39	300.53	302.45	297.84	299.75	300.4	304.56	299.36	300.63	301.64	301.06	300.97	301.18	301.26	300.63	300.37	300.46	302.32	299.82	300.6	302.52	303.8	299.69	301.71	300.43	299.71	298.87	301.94	300.34	301.54	300.24	298.95	304.1	301.16	301.95	300.89	300.64	301.15	302.3	301.55	301.92	300.02	301.41	300.51	300.86	300.33	300.96	301.95	299.64
328.4	327.25	328.28	327.07	327.01	327	326.68	327.4	326.16	327.07	327.83	326.87	328.88	327.37	327.78	327.54	326.53	327.74	326.02	328.16	328.1	328.52	325.58	326.81	327.19	326.73	327.68	328.17	327.19	328.87	329.74	328.23	327.92	327.37	329.63	327.79	325.73	331.93	324.71	326.64	325.91	325.51	326.19	328.79	328.8	327.06	329.29	331.29	329.27	328.57
305.83	303.68	303.38	306.29	305.04	305.85	303.18	307.75	305.52	301.48	305.9	305.83	305.75	304.48	305.85	305.76	304.17	304.61	304.27	304.93	304.69	306.6	304.95	303.54	302.31	304.86	304.39	303.48	306.14	304.13	304.16	304.19	302.57	302.61	302.75	304.26	304.84	305.07	305.55	303.78	304.66	305.68	306.16	304.23	306.89	303.77	302.97	302.76	306.12	304.51
313.83	313.3	315.13	316.57	317.69	316.57	314.06	316.31	313.9	313.6	314.76	315.27	316.43	315.53	314.23	313.71	316.99	315.41	314.92	313.9	316.89	316.1	315.43	315.68	314.77	314.08	312.55	316.56	316.61	311.58	316.27	313.87	316.36	312.16	317.81	313.14	317.32	316.36	314.85	314.75	316.16	314.8	315.13	313.63	315.78	313.79	316.96	314.3	317.35	314.52
317.33	317.55	313.48	318.04	315.57	315.62	315.5	314.01	317.41	316.8	316.24	316.12	316.83	314.72	318.23	315.58	316.83	316.87	315.91	317.01	316.75	317.61	316.5	315.1	316.18	318.78	313.44	318.7	316.08	314.1	317.02	318.79	316.72	314.4	316.76	314.27	315.8	318.03	316.21	316.87	316.04	314.35	314.46	314.65	316.56	317.29	315.74	315.1	315.58	314.71
313.44	315.45	313.41	315.37	311.44	313.55	311.11	313.22	313.84	315.11	314.46	315.31	314.06	310.77	314.25	314.68	314.34	312.84	312.72	314.1	313.01	313.54	312.44	313.77	312.07	313.94	316.68	315.71	312.72	314.18	311.2	313.95	313.9	312.2	315.89	312.93	312.91	315.78	313.9	312.83	313.42	311.55	314.88	310.87	314.95	314.79	315.02	313.02	313.22	312.89
302.22	300.78	301.29	302.73	301.41	301.02	302.17	303.62	300.1	303.58	301.01	299.76	302.55	301.91	303.7	303.44	303.14	299.74	302.37	304.49	299.48	300.58	302.33	302.16	303.16	304.26	302.87	304.25	301.69	300.98	301.62	300.4	302.1	302.27	301.57	302.92	300.96	303.62	301.72	302.99	300.72	303.1	304.86	303.62	306.14	303.14	302.46	301.43	302.16	305.08
311.65	311.87	311.49	311	312.16	313.09	314.77	313.5	311.76	312.03	312.02	315.28	313.23	313.12	314.71	312.43	311.51	314.34	316.14	313.61	314.4	314.5	313.99	312.04	313.81	313.77	311.07	311.38	313.96	309.96	313.78	313.11	312.46	314.3	312.56	313.72	312.5	313.46	315.97	315.44	312.57	313.9	314.96	314.02	314.13	313.29	311.45	312.01	315.93	314.73
326.98	325.85	325.63	327.56	324.68	323.16	323.9	323.53	328.82	323.82	328.46	325.07	323.48	325.9	323.15	324.51	323.64	325.42	326.1	324.34	325.45	324.23	328.35	323.55	327.94	324.33	327.02	324.46	323.49	326.41	324.18	323.59	323.82	325.28	324.73	327.7	326.16	324.99	324.64	323.6	326.16	325.19	321.84	323.41	325.91	327.32	323.51	324.13	323.25	326.13
315.73	313.63	314.01	315.04	315.26	313.25	313.68	314.12	313.01	314.68	312.77	316.92	312.59	315.59	314.74	315.38	315.67	314.01	316.33	316.36	313.34	312.92	316.33	313.94	316.15	313.56	315.02	316.48	316.86	314.95	314.11	315.29	313.63	315.62	316.41	313.71	317.37	313.75	316.58	314.47	316.04	315.68	315.16	312.77	315.02	314.3	316.17	313.02	316.41	314.13
304.11	301.57	302.56	304.65	306.18	304.97	306.83	303.6	303.79	301.53	302.12	303.17	305.52	303.8	304.34	304.75	303.29	303.73	302.94	302.93	302.46	302.47	304.44	304.68	305.2	303.89	303.51	302.52	304.19	304.81	303.47	303.06	304.25	306.63	306.61	303.46	307.21	303.77	303.4	303.53	303.67	304.76	301.13	304.38	306.77	303.67	302.57	302.84	304.07	305.61
301.37	303.28	302.56	304.56	302.1	304.81	303.96	303.5	302.97	302.01	304.64	301.87	304.94	302.27	305.48	304.14	301	302.77	303.41	304.58	302.57	304.1	301.63	303.76	300.92	303.3	302.83	304.45	304.01	303	302.14	303.05	301.6	302.72	303.4	300.79	302.4	303.82	303.68	303.15	302.04	302.2	301.64	303.88	302.4	301.96	304.26	303.04	303.36	303.58
304.02	305.95	301.63	307.43	305.28	304.55	302.69	302.08	306.41	305.16	304.89	303.29	302.76	303.03	305.78	305.08	303	303.98	302.41	305.61	303.4	304.73	303.33	304.75	302.4	305.63	302.03	305.37	303.58	306.7	304.18	305.25	305.8	302.76	304.8	304.88	304.37	304.46	305.38	304.68	304.87	305.85	306.51	304.43	304.75	304.72	302.18	304.69	303.41	305.84
313.99	312.84	313.68	312.53	313.65	312.76	312.06	314.87	312.76	313.87	313.95	311.39	311.89	313.93	312.59	317.11	314.18	313.08	315.13	311.28	312.28	314.75	313.65	311.17	313.19	311.17	314.39	312.19	312.3	315.12	312.86	311.65	313.32	314.02	311.6	312.69	312.38	313.25	314.29	313.68	312.92	311.11	314.34	312.31	315.51	312.21	312.2	312.6	314.36	312.26
301.54	298.28	294.6	297.27	296.86	296.79	297.66	296.75	298.15	295.36	297.33	298.75	294.77	296.19	295.17	296.03	296.41	296.45	294.2	295.39	296.13	294.64	297.01	297.52	300.15	297.12	300.22	297.55	296.31	296.22	298.84	298.44	296.29	297.69	297.45	295.71	295.91	296.55	297.98	297.11	295.67	296.13	296.47	297.7	299.32	297	297.79	296.29	296.76	295.87
311.08	308.95	309.81	308.79	309.48	309.14	310.21	308.43	309.12	311.28	309.17	307.14	308.63	308.74	308.34	307.05	307.5	310.12	307.56	308.23	310.07	311.59	308.94	310.78	307.03	309.05	308.9	309.59	312	312.98	308.06	311.74	309.18	308.67	307.77	306.71	306.3	309.57	311.53	309.72	309.03	306.59	308.91	310.55	308.36	310.73	310.84	307.83	309.8	310.51
307.86	303	305.06	306.29	303.81	305.43	303.39	303.43	303.3	304.96	306.03	307.15	302.98	306.22	304.96	307.58	304.05	303.83	307.82	306.6	301.92	303.52	305.32	305.53	304.46	303.61	303.58	304.34	305.34	303.07	303.41	304.34	305.37	306.18	306.23	307.08	303.06	303.51	306.56	302.86	304.83	303.88	303.48	302.55	308.38	304.9	306.41	306.12	302.04	306.58
319.21	318.26	319.41	320.03	321.11	317.51	317.92	318.34	320.45	321.04	322.12	319.33	320.67	319.03	317.77	321.37	321.24	319.03	320.61	319.71	319.08	319.92	317.94	319.71	320.01	320.56	319.4	317.31	320.49	320.17	321.12	320.82	316.53	317.33	322.13	320.81	318.26	319.61	319.94	317.01	319.16	319.89	318.69	319.59	318.58	317.91	319.21	320.26	321.16	319.49
310.43	311.88	308.76	310.56	308.62	307.09	308.64	310.04	310.25	310.43	312.17	308.66	309.82	309.49	311.32	311.55	309.72	307.84	309.55	308.21	309.01	308.55	309.55	308.68	311.1	307.82	311.56	307.7	307.1	308.21	311.24	311.73	309.17	309.61	308.49	311.36	310.58	309.67	309.95	310.32	307.87	308.32	310.62	308.74	309.07	308.69	309.66	308.4	309.68	309.41
323.2	324.89	325.75	326.62	325.28	322.74	325.69	324.81	325.04	327	326.71	326.33	325.02	326.46	326.29	325.52	326.73	322.83	323.47	325.95	322.99	323.39	326.99	328.03	325.91	323.64	325.91	323.17	324.72	323.31	326.38	324.8	325.71	323.9	324.07	323.99	325.16	327.5	322.45	324.15	326.64	326.05	324.17	325.27	324.28	326.19	327.93	325.75	326.43	327.36
298.62	300.07	301.21	296.21	298.52	298.12	299.9	300.23	301.21	302.64	298.75	298.96	299.18	299.82	300.46	299.22	302.39	299.85	300.22	299.58	301.25	299.1	299.91	297.88	301.38	302.21	301.08	301.51	300.46	302.1	300.68	299.04	300.7	299	298.06	299.78	301.64	300.39	301.74	300.27	300.53	302.62	297.37	297.31	298.19	300.22	297.05	299.71	299.4	300.56
303.32	304.08	303.85	303.55	302.31	304.39	304.38	304.48	300.07	303.84	303.34	303.93	303.98	303.05	303.16	303.22	302.55	304.44	303.59	304	303.18	304.09	302.8	303.88	304.61	303.32	305.29	304.65	305	303.41	300.06	303.18	302.65	301.54	304.62	303.54	302.75	303.48	300.64	302.7	303.25	302.44	303.11	302.49	302.21	303.16	301.58	303.9	303.44	303.61
313.17	316.77	314.58	314.32	313.6	312.47	313.83	314.15	314.45	311.77	316.49	314.87	314.53	314.95	314.8	313.91	316.83	315.41	315.72	311.8	313.73	316.54	314.63	313.96	313.69	315.98	313.01	316.19	314.91	315.48	312.42	312.07	314.96	317.25	315.57	314.22	313.79	311.34	315.33	315.38	315.39	314.54	314.77	312.02	317.47	313.85	316.07	313.55	318.6	314.62
328.26	326.56	325.51	327.11	326.64	324.11	327.63	328.56	327.37	327.89	329.89	327.08	325.49	326.63	325.36	327.1	327.2	326.69	327.86	327.63	327	327.21	323.99	325.67	326.18	324.82	325.97	327.22	324.57	328.37	327.22	326.12	326.38	326.33	326.98	326.68	328.9	325.68	326.35	325.39	326.59	324.96	328.23	325.24	326.05	326.72	326.41	326.69	326.81	325.59
300.66	303.64	304.83	304.52	304.03	299.94	304.44	306.24	301.61	305.7	303.76	302.99	303.53	302.87	303.8	304.08	304.75	304.01	302.44	302.86	303.63	300.68	300.43	303.32	304.65	304.16	302.88	304.45	304.69	303.22	302.86	303.9	302.77	302.84	302.65	305.23	302.83	302.78	305.38	302.48	303.47	302.92	303.12	307.56	303.3	302.73	304.5	302.79	303.16	304.12
328.03	326.72	328.45	328.35	329.78	330.89	326.38	326.48	325.55	328.04	326.96	328.59	330.01	327.2	327.89	327.41	328.77	329.11	329.04	327.42	326.49	328.82	328.55	328.52	326.58	328.02	328.52	330.3	328.82	328.44	327.59	327.55	326.16	326.75	327.01	331.75	325.38	328.37	328.5	326.29	328.73	328.65	326.86	327.85	328.44	327.45	326.04	327.76	327.47	328.48
304.64	308.82	306.47	307.42	306.81	304.4	305.03	305.18	305.71	305.5	309.12	306.39	306.24	304.49	305.54	304.65	306.33	306.41	307.14	305.73	303.44	304.9	308.05	303.87	306.66	305.31	304.41	307.28	305.47	305.4	303.29	306.23	305.09	305	307.03	305.03	305.56	303.35	305.83	305.59	306.61	305.33	306.71	305.83	307.51	305.98	304.67	305.31	304.68	308.03
310.58	310.68	313.96	310.23	310.46	309.84	313.03	311.33	310.5	313.55	310.89	307.94	314.37	311.69	314.64	313.37	311.78	308.47	313.87	311.97	311.27	311.13	310.18	311.97	310.86	312.62	311.92	310.64	311.24	311.7	312.33	310.83	314.42	314.09	310.24	311.02	310.82	312.07	310.04	310.26	309.81	310.55	310.45	313.25	312.24	314.11	311.31	312.1	311.27	309.96
303.91	304.26	305.03	304.29	304.02	308.8	306.83	308.01	303.7	305.59	305.98	306.19	309.57	305.57	305.05	304.97	303.66	305.66	305.32	303.49	304.74	305.66	305.45	305.38	306.32	304.41	304.92	305.37	306.74	305.74	306.59	305.83	303.62	306.34	304.42	304.91	303.75	305.62	307.76	307.96	305.64	306.42	303.37	304.82	303.94	306.11	304.43	305.43	307.77	306.85
305.17	304.94	304.32	303.24	304.37	305.7	303.38	303.17	302.1	303.34	305.65	304.43	303.24	302.82	303.27	305.2	304.12	304.44	304.36	303.43	305.73	307.03	305.7	303.19	306.13	303.56	305.11	305.61	304.5	303.28	307	305.8	304.85	302.1	302.85	304.78	306.37	304.63	303.26	305.91	305.09	304.09	304.45	302.83	303.89	304.44	303.09	305.42	305	305.86
311.35	309.67	311.56	313.17	311.29	309.7	310.68	309.68	310.64	313.26	311.74	309.86	309.37	312.03	311.17	313.62	312.26	309.42	311.58	311.25	309.69	309.66	311.44	310.88	311.27	309.25	312.16	311.18	309.28	309.32	313.17	312.57	311.22	312.19	309.53	309.21	309.67	309.98	311.67	308.39	312.01	311.37	311.14	313.23	309.01	310.71	310.23	311.11	309.33	311.14
316.36	317.02	313.89	315.04	317.33	315.62	315.98	312.53	317.25	314.51	316.34	314.6	314.53	315.6	314.49	315.55	313.99	316.26	313.05	316.7	317.28	315.66	314.29	315.26	315.33	314.79	315.84	315.14	317.04	317.03	314.24	315.21	315.81	313.35	313.74	315.97	313.04	313.91	315.5	313.75	315.16	313.79	316.34	313.65	315.21	314.61	313.64	312.52	315.35	313.01
317.82	315.89	318.94	317.53	316.78	317.73	315.96	318.01	317.03	320.78	316.91	316.42	316.94	316.54	318.19	318.96	316.92	316.93	315.66	317.59	316.19	316.04	317.31	317.66	318.48	320.72	316.15	316.48	315.97	316.86	315.06	317.26	318.12	317.82	317.91	316.87	317.6	313.92	316.83	319.86	319.09	317.27	319.91	318.03	317.67	315.07	317.31	316.93	315.31	318.35
310.89	311.84	312.01	312.36	314.41	313.43	312.23	313.52	313.76	310.53	312.19	309.52	309.08	313.54	310.42	312.26	314.52	310.78	312.64	313.18	311.44	313.37	311.36	313.42	312.12	311.26	310.69	312.29	313.75	310.95	313.22	311.35	310.59	313.25	314.17	316.39	312.14	312.23	312.16	313	313.26	312.34	312.45	312.46	310.66	313.88	312.16	309.48	309.33	312.97
296.19	295.91	295.82	299.03	295.22	295.86	297	298.26	298.07	297.13	293.94	296.78	295.54	296.48	296.17	299.56	296.74	296.23	296.49	295.81	298.85	297.67	295.39	299.42	297.84	294.22	297.53	296.79	295.48	295.31	296.67	297.21	293.51	297.9	296.23	296.87	296.98	298.92	295.95	296.35	297.67	296.8	296.02	295.55	297.98	295.24	297.92	297.52	296.71	296.19
300.95	302.78	302.3	299.92	299.5	301.77	301.69	303.55	303.43	300.01	300.13	298.06	303.23	300.84	302.03	302.51	299.8	301.72	299.91	299.83	301.98	302.32	300.91	300.08	297.4	301.3	303.88	302.04	303.14	300.57	301.44	300.95	299.54	299.22	299.78	303.31	300.44	302.4	302	300.69	301.15	303.44	301.08	300.34	302.09	299.9	300.38	299.04	300.74	299.3
318.5	317.06	316.47	317.05	318.81	317.43	319.06	319.02	317.6	319.7	319.34	317.62	318.95	319.71	319.09	316.88	319.93	316.26	317.2	317.23	319.36	318.07	319.1	318.2	318.79	318.56	316.63	319.33	318.86	318.64	318.82	318.44	320.14	321.4	318.89	317.27	318.51	318.98	320.19	317.14	319.36	318.73	317.06	320.37	318.32	317.12	319	318.71	319	319.86
313.11	315.41	315.65	312.1	314.38	313.54	315.08	315.08	315.66	313.51	314.08	315.19	314.95	312.07	313.29	313.99	315.55	315.39	312.42	315.34	314.39	314.3	314.44	315.42	317.4	314.98	315.7	313.86	316.08	314.47	313.65	313.64	317.26	314.66	315.52	316.59	315.28	314.77	315.34	314.41	314.31	314.38	314.74	313.14	312.98	314.66	315.57	314.74	315.64	313.9
313.05	314.49	312.26	311.98	310.28	313.7	312.26	310.1	313.14	314.13	310.98	313.29	314.11	313.08	314	312.95	315.87	314.03	313.35	314.95	312.45	313.92	315.96	312.39	312.4	312.28	315.13	313.48	313.64	312.37	315.02	312.11	314.43	313.99	313.22	313.9	312.79	316.14	312.59	315.8	313.38	312.06	315.74	311.72	311.32	314.38	313.85	311.33	314.89	314.31
313.44	310.77	309.3	311.23	310.85	311.51	309.72	310.39	310.38	311.73	313.87	311.22	313.81	311.72	313.4	310.67	312.39	312.09	310.09	309.21	308.63	311.54	311.35	310.71	312.45	311.88	312.32	310.35	314.02	309.1	312.16	311.71	312.92	313.26	311.2	312.58	311.86	311.67	310.34	312.52	310.09	311.33	313.08	312.01	313.12	311.79	312.65	311.62	312.55	308.95
311.15	313.7	311.28	309.37	311.85	311.97	312.77	313.22	311.18	312.83	314.23	313.38	314.69	312.89	311.88	312.17	312.74	312.69	314.06	313.67	313.7	311.34	312.67	312.82	312.05	310.08	311.27	313.3	310.42	315.31	312	313.01	313.42	311.2	314.17	309.41	312.28	312.66	315.61	311.02	312.39	313.35	311.22	309.9	310.35	312.91	313.72	311.6	312.21	314.61
301.67	298.66	301.75	302.52	301.32	301.24	303.62	302.49	302.45	302.94	299.32	299.2	300.35	300.24	299.1	302.96	300.57	301.83	301.61	302.77	302.74	301.66	298.33	300.64	301.12	302.5	299.98	297.65	301.65	304.69	301.27	301.22	299.04	301.24	303.17	301.74	299.33	304.12	300.99	301.21	297.64	299.58	302.79	302.03	301.9	300.2	302.04	300.31	300.32	298.62
315.96	319.94	317.25	317.51	317.44	318.69	318.07	315.63	315.8	316.33	317.93	318.07	313.02	316.2	317.49	316.42	316.22	319.59	318.56	317.45	319.02	317.21	318.14	316.68	313.87	319.55	318.32	319.23	316.81	317.79	315.75	317.59	315.71	321.1	316.68	317.02	314.93	316.12	315.65	319.81	317.9	316.32	317.04	316.24	317.26	317.12	316.36	315.72	318.29	320.1
317.87	316.37	312.89	315.22	316.13	318.31	318.22	315.55	315.36	317.67	314.97	317.04	316.23	318.11	315.95	316.03	315.41	319.66	314.96	316.21	318.04	316.65	316.31	315.83	316.06	319.61	316.84	316.19	319.05	317.35	317.33	317.91	316.77	317.13	317.11	317.13	318.89	317.93	318	315.96	316.39	318.25	318.75	316.91	319.58	317.54	317.06	316.3	314.3	316.22
315.81	315.97	315.12	314.93	313.05	312.56	314.96	316.63	313.82	312.93	312.57	314.52	312.49	317.93	315.53	315.25	316.68	313.93	313.48	314.17	312.49	315.55	317.62	316.5	314.86	314.48	315.35	315.27	316.23	313.17	314.51	315.79	313.98	315.58	313.02	312.41	315.63	314.14	315.54	313.58	316.01	315.02	314.43	310.21	316.52	317.18	314.91	313.15	317.37	316.19
304.4	306.78	305.95	301.79	304.05	304.25	306.34	302.36	304.86	302.94	304.95	303.32	305.44	302.88	305.83	303.71	303.63	303.57	305.8	306.61	305.95	304.18	305.2	303.23	304.03	305.64	304.6	303.9	304.41	305.66	305.12	303.97	306.89	305.43	305.51	303.72	307.8	302.67	305.3	306.64	305.97	305.06	300.88	305.08	304.52	305.23	303.55	304.24	305.28	304.14
296.43	300.58	299.06	302.35	300.91	297.81	299.96	298.12	300.52	298.67	298.62	298.17	300.45	300.56	301.81	299.95	300.54	298.66	299.31	300.84	295.79	299.47	298	301.84	300.21	299.03	300.75	299.1	299.45	300.51	298.84	297.82	298.22	297.91	299.97	301.28	299.5	300.2	301.46	299.44	300.05	296.95	300.2	299.83	298.48	300.1	299.31	300.91	298.93	299.39
307.16	306.87	306.99	311.17	308.88	307.34	310.31	306.61	307.14	308.67	305.24	307.77	305.27	307.03	304.71	306.54	307.47	307.44	307.68	305.62	309.1	308.03	308.62	307.93	306.94	308.63	307.79	308.62	305.38	309.31	308.78	308.02	307.82	306.43	306.8	307.49	310.12	307.3	305.36	309.05	309.4	309.05	308.36	308.55	310.91	307.24	305.61	305.53	308.15	304.84
304.27	302.1	301.54	302.38	303.29	301.67	303.24	301.34	302.1	304.38	300.89	302.59	302.27	303.37	302.76	300.72	301.41	303.33	302.05	302.13	302.5	302.17	303.83	302.53	303.91	303.23	298.67	305.37	301.39	301.96	303.39	303.33	301.73	304.06	304.74	302.73	302.71	302.16	299.96	300.55	302.6	301.13	302.04	304.73	299.69	300.9	302.76	301.52	305.03	302.71
311.18	314.48	313.67	312.21	313.4	311.96	311.87	312.91	313.22	312.46	311.44	312.04	313.22	313.46	314.93	312.29	312.39	311.51	312.2	314.98	315.63	309	314.72	313.33	311.81	312.83	310.06	313.34	308.54	316.67	314.95	314.18	315.69	311.34	312.74	313.15	313.72	315.14	308.97	313.01	314.84	312.1	314.14	312.51	315.25	312.76	312.4	311.99	310.31	310.76
303.43	301.77	304.47	303.14	304.16	303.63	301.7	301.7	302.23	302.51	301.77	304.39	304.18	304.32	303.9	303.55	301.26	302.05	301.76	300.41	303.72	303.77	302.87	306.24	303.51	302.65	303.24	303.13	303.53	303.77	301.02	305.9	303.38	301.9	303.73	302.93	302.67	300.67	300.4	303.02	305.53	301.71	303.79	302.55	302.6	300.93	303.26	301.23	301.41	300.49
315.74	308.69	313.71	315.67	315.94	313.3	314.99	315.82	314.68	315.4	315.5	313.83	313.7	312.69	314.77	311.42	315.31	312.75	315.92	314.82	314.77	314.07	314.74	312.78	314.59	315.61	314.26	312.91	310	314.76	314.18	313.57	315.25	314.78	311.76	313.7	315.34	316.26	312.85	313.83	313.46	311.92	315.15	312.81	313.81	311.02	312.44	316.96	314.2	315.2
296.73	291.6	294.51	295.54	294.77	295.17	294.7	297.76	294.3	295.76	295.71	294.72	294.33	294.09	294.61	295.57	298.32	294.06	296.91	294.5	296.84	296.39	294.86	295.87	295.72	293.9	296.62	295.05	294.9	295.07	294.8	294.77	296.74	292.5	296.68	296.34	294.15	295.01	296.62	293.63	295.27	295.22	297.57	296.61	292.8	294.38	295.71	294.08	297.26	296.51
306.96	306.91	308.27	310.3	306.09	307.42	309.01	306.98	308.46	307.03	306.15	308.62	306.07	307.2	305.91	308.81	306.96	305.67	307.45	305.83	309.61	307.86	308.21	307.19	307.14	307.97	305.37	305.29	308.17	308.03	308.29	307.44	307.86	304.33	308.19	305.54	306.94	307.12	306.48	307.11	307.92	306.95	309.48	307.99	308.81	310.67	304.96	309.36	307.77	309.69
303.3	305.65	304.29	304.42	305.43	305.83	304.33	303.88	304.24	303.98	304.89	306.13	302.74	306.21	303.84	303.56	304.28	305.02	306.4	305.64	304.74	303.38	304.1	302.91	303.85	303.14	306.01	304.45	304.47	303.03	303.12	305.25	304.97	306.09	305.7	305.61	303.97	303.74	303.19	304.93	304.45	304.96	306.26	304.71	302.63	305.64	304.84	302.67	305.21	306.74
306.24	306.16	307.01	306.95	305.52	305.62	304.5	305.79	302.64	306.89	305.22	305.72	305.87	307.1	307	308.24	303.29	303.34	306.65	308.5	305.2	306.26	304.73	306.68	307.33	306.12	306.39	304.96	302.59	306.87	305.83	305.79	307.14	302.65	306.02	306.32	303.63	302.31	307.34	305.37	305.86	305.52	303.66	305.57	305.8	306.51	305.14	305.19	305.61	306.74
325.98	328.65	327.26	328.28	328.44	328.97	328.99	325.81	328.19	327.32	327.53	328.16	325.32	329.24	326.22	327.86	327.79	325.38	327.64	329.36	329.5	327.25	329.61	330.06	327.45	329.44	323.95	326.78	327.57	328.97	329.44	329.95	328.75	328.32	329.07	326.3	327.83	324.34	326.45	325.42	327.48	326.47	325.81	328.54	329.96	324.91	328.83	328.3	328.87	330.09
313.09	314.26	313.58	313.92	313.73	312.21	312.7	313.53	315.3	310.85	312.94	312.86	314.63	314.33	311.66	310.89	313.04	309.83	313.86	315.27	314.37	315.69	313.11	314.5	314.41	313.6	315.01	311.9	311.27	314.11	314.91	312.53	311.82	310.78	313.79	312.46	314.29	313.12	314.9	313.71	310.79	314.97	314.15	315.11	314.31	314.03	314.81	312.84	314.63	311.27
298.87	299.79	300.39	301.48	299.95	299.6	299.8	300.25	296.56	300.55	299.53	298.71	303.49	298.17	299.56	298.61	299.54	301.4	300.11	298.63	299.65	299.54	300.81	299.53	297.85	300.28	300.64	301.65	303.22	299.56	300.19	296.38	299.09	301.33	304.15	301.15	299.33	300.06	298.61	298.62	298.97	299.96	299.08	301.8	301.15	299.14	301.05	300.16	298.39	299.83
293.35	295	294.64	295.8	295.7	293.88	295.07	296.13	294.5	294.13	294.55	296	294.94	292.91	294.01	293.62	295.95	295.05	295.83	294.39	291.91	295.09	294.22	296.72	296.55	294.81	296.84	292.15	293.83	295.34	295.47	294.77	297.39	293.41	295.89	296.41	297.03	295.07	295.37	292.62	295.58	295.63	294.08	295.39	294.11	294.51	296.66	296.8	295.55	292.47
318.65	313.97	315.3	318.14	318.3	318.27	319.37	320.73	318.4	315.2	317.99	316.52	318.3	319.17	318.57	318.33	315.01	317.95	318.14	317.93	317.77	319.06	318.57	319.83	315.64	318.2	315.41	315.43	317.55	317.46	316.55	316.18	317.91	319.3	317.99	318.04	315.46	316.05	316.9	319.19	319.55	319.45	317.89	316.06	316.13	315.56	318.81	315.39	318.75	320.12
317.07	317.02	314.4	314.99	313.68	314.8	317.99	314.62	316.43	314.78	314.19	312.63	315.46	317.32	312.54	315.4	315.71	316	314.69	315.58	316.1	313.56	316.39	314.52	313.87	315.32	314.98	315.57	313.36	315.94	315.16	313.14	318.04	314.55	315.33	314.63	315.89	315.25	315.32	314.97	315	313.93	314.86	312.19	314.18	314.22	316.21	315.22	312.95	313.71
304.19	303.6	304.2	305.78	303.84	306.16	305.86	305.25	305.02	304.23	304.07	303.11	304.22	302.9	304.27	304.87	305.3	304.98	301.98	303.95	305.05	301.43	307.15	303.73	307.38	305.76	304.52	304	304.5	303.77	303.38	305.93	304.04	303.7	302.18	304.25	304.22	305.76	303.42	302.85	305.09	304.79	301.65	304.65	306.96	304.71	304.05	303.85	304.62	303.64
318.34	318.86	317.79	318.15	316.8	318.11	315.79	319.68	319.83	317.26	318.43	317.06	315.5	314.82	318.51	317.84	316.02	317.42	317	317.76	319.15	318.37	320.9	318.06	319.43	317.1	317.67	316.64	319.55	318.04	319.78	318.04	317.06	319.55	316.44	318.29	317.55	318.54	317.35	318.04	316.6	319.51	316.86	316.1	317.57	319.55	320	315.23	318.07	318.89
299.56	299.18	295.95	297.22	297.34	294.8	296.76	297.23	294.99	295.75	295.73	294.23	294.99	298.2	297.4	296.22	297.6	296.35	297.67	298.22	297.2	297.27	299.67	297.75	297.26	295.85	296.55	295.13	300.33	296.66	300.27	295.07	296.57	298.02	295.04	295.79	298.51	296.67	297.53	296.55	295.48	297.98	296.11	298.42	296.9	297.32	298.2	298.46	298.03	295.6
294.15	290.55	294.03	294.2	294.14	294.99	295.82	295.57	295.97	292.69	293.22	293.35	292.9	295.45	295.37	294.17	294.91	291.2	294.25	294.78	296.02	293.76	293.19	295.03	292.62	290.97	293.07	295.19	294	294.03	292.64	294.42	296.75	294.82	293.89	293.85	293.73	294.38	290.55	292.23	293.05	293.85	295.66	291.76	297.02	295.07	296.32	294.42	290.46	296.98
315.56	315.26	315.09	316.8	316.02	315.02	316.8	313.82	314.94	316.86	314.54	313.17	313.43	314.02	314.13	315.92	314.85	317.45	316.03	315.68	315.51	314.23	312.85	316.68	315.67	313.77	316.33	316.32	316.03	315.29	317.55	315.22	314.4	314.41	315	317.36	314.88	316.26	315.3	313.95	317	312.96	315.03	316.6	316.16	314.67	317.01	316.59	315.28	314.49
304.02	301.67	303.76	303.68	303.63	305.18	300.86	303.58	303.32	302.22	305.41	304.3	304.06	303.85	302.62	303.2	304.47	301.91	303.33	302.58	301.1	302.8	302.25	302.21	302.1	306.25	304.5	304.68	300.37	302.83	301.93	302.56	304.03	303.86	302.91	304.07	303.45	303.97	303	305.03	304.86	305.42	302.55	301.87	303.8	302.96	302.05	302.56	302.26	304.5
299.43	303.01	301.51	299.92	298.72	303.48	299.49	301.53	301.09	299.89	303.29	300.95	300.24	299.53	299.4	299.53	300.32	302.29	299.64	297.51	303.87	300.35	301.03	298.25	303.02	300.87	300.98	302.15	300.24	302.21	300.09	299.5	300.74	300.23	303.74	298.62	300.36	300.31	302.78	300.41	301.03	301.17	301.01	299.02	300.37	298.79	302.48	301.57	304.45	300.59
311.07	310.18	312.64	308.83	312.71	311.77	311.02	309.95	310.73	311.52	313.21	309.72	313.63	311.71	312.68	309.64	311.53	310.09	310.05	310.57	310.48	310.54	311.51	313.59	312.19	311.79	310.83	310.4	311.13	312.67	312.28	309.88	310.17	309.22	312.42	312.89	313.28	310.77	310.25	313.96	311.83	310.27	313.28	312.61	310.37	311.4	314.11	312.97	309.32	311.1
314.5	312.47	316.47	311.53	313.03	312.7	314.59	310.86	312.39	313.06	316.51	313.62	312.83	311.85	313.75	313.34	316.66	314.55	313.58	313.84	314.63	313.53	311.38	313.2	316.22	312.82	314.02	314.12	313.54	317	314.52	315.5	313.3	314.62	315.57	314.52	313.79	313.94	313.6	317.64	311.08	315.61	312.95	314.6	314.51	315.01	313.29	314.32	315.59	314.75
293.55	294.73	295.45	293.99	294.57	294.36	293.9	295.7	291.63	291.82	293.85	294.04	292.61	292.88	297.39	292.8	297.29	296.19	292.87	293.39	294.97	293.66	296.11	293.92	293.05	295.51	295.41	294.04	294.64	296	295.06	292.82	293.2	294.06	292.53	293.71	292.63	293.67	294.44	292.52	295.67	290.33	293.67	292.81	293.9	295.13	295.37	293.61	294.02	294.33
295.57	292.46	295.6	294.97	294.9	295.13	296.43	295.65	294.34	294.16	294.76	295.31	295.78	298.18	294.4	296.44	294.08	295.89	295.44	294.07	297.31	297.75	294.4	297.88	294.56	294.25	294.05	294.99	296.13	295.01	294.62	296.11	294.18	296.87	292.29	296.34	295.04	294.46	293.45	294.88	294.13	296.86	293.36	294.67	295.46	295.61	295.05	296.92	296.44	294.72
313.89	316.49	314.62	311.07	315.34	312.79	313.73	313.52	311.52	314.51	313.88	312.86	311.31	313.6	313.17	312.62	311.66	315.63	314.32	313.88	314.17	314.69	312.93	313.68	316.77	313.18	313.03	315.26	313.58	315.83	311.55	315.09	314.77	314.65	313.38	311.77	315.41	313.62	313.14	314.35	313.93	314.89	314.13	312.51	313.8	314	314.53	312.37	312.87	315.11
319.32	319.07	320.43	319.49	316.92	318.78	319.37	317.81	318.57	318.74	319.3	320.91	319.11	320.26	319.76	320.28	317.98	319.35	318.57	318.96	319.49	320.47	321.37	320.73	320.23	317.37	320.54	318.06	318.87	319	319.32	319.55	318.74	318.69	318.73	318.65	317.87	319.43	317.66	315.19	321.17	316.29	318.28	318.5	317.68	317.23	316.69	318.99	317.72	318.84
303.77	304	302	303.81	300.97	300.88	302.56	302.05	301.78	302.5	303.04	302.84	303.87	301.25	303.11	304.37	302.06	302.02	301.93	303.67	302.47	303.89	302.14	302.79	303.97	305.13	303.93	304.26	304.62	303.92	305.2	302.17	302.91	302.66	304.95	300.7	303.29	304.19	303.56	303.54	303.11	302.26	306.83	303.78	302.16	304.21	300.76	302.55	305.29	303.79
301.69	303.95	302.24	303.07	302.1	299.8	303.53	302.38	302.04	301.7	299.52	302.8	303.3	300.82	302.49	304.1	301.24	303.82	301.85	304.7	303.59	302.84	300.52	303.17	301.88	300.86	302.26	304.47	301.21	301.57	301.65	301.9	303.34	301.67	304.15	298.94	303.43	302.1	301.53	303.18	301	301.56	302.6	302.3	299.25	302.35	302.85	301.92	302.28	302.66
311.39	307.31	310.67	307.79	313.09	312.61	309.67	308.71	310.72	309.85	309.58	308.48	312.16	311.27	311.42	310.87	311.55	309.66	311.53	310.14	311.59	309.6	310.04	309.91	310.12	310.02	311.77	308.49	310.98	311.94	311.53	312.75	309.95	312.27	310.39	311.08	309.97	310.68	312.19	312.07	309.88	311.64	310.87	309.54	311.14	308.33	309.57	310.46	309.31	309.08
318.41	320.45	319.32	318.34	318.95	319.93	320.43	321.08	317.84	322.95	315.86	320.51	319.09	318.32	319.18	320.94	320.71	317.84	321.33	313.87	320.61	319.51	319.7	320	318.89	319.52	320.59	321.02	320.12	318.52	317.36	320.28	318.37	318.54	316.64	321.38	319.42	318.51	320.71	320.28	319.21	319.3	317.2	319.43	321.89	321.09	320.68	320.98	320.64	320.6
301.96	304.94	302.95	304.37	301.79	301.62	302.64	301.44	304.37	303.18	305.02	299.49	302.08	302.54	302.81	303.41	301.75	303.9	302.8	301.15	306.19	303.72	303.64	302.41	303.97	301.61	303.03	303.15	301.01	302.28	302.99	302.83	300.85	304.38	301.33	301.12	303.69	300.06	303.94	302.12	302.49	303.72	301.11	302.36	302.4	301.34	303.48	302.53	301.54	301.22
315.74	314.99	316.29	317.36	317.89	315.7	316.92	316.55	316.97	318.66	318.85	319.09	318.91	317.46	317.04	321.03	316.17	315.74	318.91	319.13	318.97	317.48	318.07	318.93	316.06	314.86	318.63	318.54	316.13	316.88	318.94	318.48	316.27	317.66	316.74	317.7	314.03	315.51	316.64	317.29	317.84	316.54	319.27	318.35	316.46	318.84	317.18	316.56	317.93	317.32
302.73	300.87	299.51	300.73	301.21	301.59	300.51	299.72	298.02	300.89	299.84	300.82	300.13	299.95	299.92	298.28	298.55	300.89	299.25	299.74	300.76	300.8	300.22	300.39	302.53	300.39	299.97	301.13	299.95	301.43	298.65	300.13	302.43	298.1	299.39	298.21	300.29	302.62	299.6	297.75	299.42	300.99	300.89	301.77	301.01	298.04	300.85	300.1	301.75	300.36
301.04	299.93	299.33	298.89	299.46	300.91	301.19	300.23	300.33	304.38	299.83	300	301.97	301.66	303.87	301.52	301.02	302.14	303.12	300.2	300.84	300.8	301.92	300.79	300.1	302.53	301.6	299.85	301.96	299.72	301.72	301.22	301.7	301.63	300.65	300.82	299.47	301.05	302.27	303.2	297.39	298.72	298.74	301.17	300.56	300.67	299.43	299.04	302.1	301.18
303.83	302.87	301.05	301.02	300.79	302.04	302.42	303.17	302.71	301.47	300.36	302.22	301.85	303.45	303.6	301.68	304.99	302.9	302.9	304.93	303.5	302.16	304.87	302.75	302.2	303.87	301.65	303.25	302.31	302.86	303.41	300.31	302.06	302.27	302.54	303.38	305.08	304.29	300.84	302.95	301.67	303.89	305.01	306.61	303.49	303.76	303.06	302.99	302.87	304.48
303.13	303.01	306.37	303.37	302.25	304.01	303.39	305.43	304.96	306.65	302.2	301.27	303.29	302.25	303.61	306.42	306.97	304.85	303.18	304.42	304.48	303.67	306.28	304.98	305.52	303.55	306.74	305.59	305.38	305.45	304.98	305.14	304.68	304.12	307.3	304.44	303.51	306.58	303.12	306.9	305.5	303.21	306.37	303.55	300.67	305.15	303.63	304.36	306.09	303.9
328.27	328.04	325.87	328.12	328.59	327.37	330.07	328.59	329.63	328.93	328.81	327.71	327.03	330.4	330.84	326.51	329.86	325.81	327.8	329.78	327.39	327.23	328.83	329.54	326.49	323.7	328.87	330.1	328.72	329.95	329.43	327.78	327.97	328.39	330.2	328.55	329.3	330.61	327.2	327.23	326.66	329.64	326.34	329.71	327.92	328.43	328.24	327.87	327.69	327.55
313.84	312.13	314.66	312.47	314.53	312.33	314.02	315.38	314.69	316.57	312.47	316.59	313.78	316.41	315.65	314.39	313.37	315.2	316.12	315.78	315.77	314.89	311.08	314.99	314.29	315.88	314.45	317.09	313.81	315.85	313.6	313.01	313.93	315.54	315.33	315.54	316.31	314.35	316.02	313.2	315.88	316.41	315.28	315.12	314.01	315.19	312.2	315.29	313.89	316.38
306.23	310.32	303.72	307.75	304.17	307.13	307.01	306.64	305.9	304.69	306.48	304.79	304.98	306.85	305.13	306.24	306.85	305.9	306.87	305.77	309.74	306.55	304.37	303.88	307.97	305.99	307.11	306.71	303.61	306.83	307.38	306.08	305.75	307.62	308.39	306.18	304.11	306.58	306.09	307.75	306.93	307.29	301.93	308.22	306.17	304.77	305.22	307.01	308.96	307.51
314.44	314.42	317.69	316.82	314.5	315.44	314.35	316.48	315.21	314.16	315.61	315.78	317.31	314.55	315.1	314.75	317.02	316.01	314.94	316.98	316.08	314.35	317.32	315.15	317.47	319.57	315.45	317.57	314.89	315.3	316.52	316.43	312.61	313.54	316.47	315.12	317.99	315.7	315.37	314.88	315.96	314.91	315.51	315.4	316.23	313.75	314.28	317.04	317.07	315
309.27	309.81	312.21	310.04	309.21	311.58	311.37	310.14	310.11	311.54	313.57	311.84	310.31	311.54	310.9	310.87	312.41	310.42	314	311.03	310.19	311.85	311.66	310.32	309.31	313.04	312.23	311.37	312.51	308.69	311.09	311.97	310.61	313.78	311.98	311.08	310.76	312.01	310.96	309.86	310.52	311.97	312.63	313.31	313.33	310.72	312.76	312.23	310.23	310.9
313.3	313.81	313.65	314.55	312.31	314.08	313.89	311.73	311.87	314.69	313.92	313.46	312.23	315.41	315.21	313.2	314.79	313.47	316.5	313.51	313.01	314.8	313.44	311.02	315.7	315.38	312.96	314.1	314.45	313.92	314.27	312.95	312.58	314.67	314.08	315.95	315	312.96	313.79	313.76	313.04	314.17	314.57	313.9	315.66	312.3	311.16	313.92	313.8	314.48
316.19	316.58	317.24	317.03	317.99	317.03	317.98	315.61	318.32	313.94	317.22	317.82	316.53	318.42	316.09	315.65	317.67	315.66	315.99	316.21	315.67	317.08	316.58	313.8	317.32	314.57	317.75	316.38	317.38	318.19	317.06	316.51	316.32	315.52	317.9	314.59	317.46	314.12	315.3	317.63	316.44	314.89	316.95	317.04	315.6	318.03	315.67	316.39	316.67	314.43
303.26	305.02	303.59	307.82	305.65	306.55	304.55	305.12	306.58	307.08	308.36	305.23	306.42	304.91	304.94	305.4	303.85	306.77	306.71	304.28	306.73	307.62	307.68	305.87	305.69	306.22	307.29	306.56	305.21	304.8	306.05	303.6	305.79	304.18	305.36	305.35	305.54	304.17	308.89	309.4	308.43	306.71	304.9	307.49	304.93	308	303.89	308.5	304	307.32
305.53	308.33	305.99	305.37	305.88	305.87	305.42	305.23	303.49	305.32	304.92	303.13	306.16	305.57	304.18	305.64	304.38	305.95	307.5	303.53	307.73	305.53	303.62	307.99	304.96	305.18	307.87	304.38	304.1	306	305.52	304.32	303.78	304.43	307.93	304.41	305.89	307.65	306.08	305.1	305.53	307.4	303.44	305.45	304.06	305.39	307.27	307.1	305.89	306.09
315.41	315.7	313.79	315.02	314.32	317.17	314.55	313.11	313.17	312.36	312.6	314.56	313.24	312.88	315.58	313.72	314.81	314.33	315.04	311.91	312.91	313.73	314.51	315.88	311.44	315.43	312.21	313.41	313.16	313.95	311.81	317.16	311.8	314.05	312.08	314.03	313.44	315.43	314.56	314.24	312.74	312.38	313.42	313.25	317.32	314.07	315.07	314.15	315.54	314.78
300.5	299.36	298.62	300.4	300.89	302.24	299.61	300.23	300.34	302.07	296.63	301.62	298.8	300.69	298.48	300.69	298.76	300.25	301.85	301.06	298.37	301.88	298.57	300.37	300.15	297.13	298.01	300.89	298.05	298.97	299.3	302.19	301.82	299.56	300.86	300.06	299.21	302.14	298.19	302.88	300.48	300.76	299.15	300.44	299.35	299.01	298.54	299.93	299.67	302.64
315.34	313.3	312.39	316.43	314.2	315.1	313.12	316.19	314.52	315.14	315.45	314.79	314.49	315	314.13	313.83	313.41	316.77	312.53	312.45	317	312.74	317.35	316.29	312.2	315.72	315.96	315.8	315.01	313.68	312.09	314.09	317.96	315.39	316.78	315.87	313.26	315.01	315.04	314.32	316.99	317.6	314.26	315.05	314.94	314.24	315.02	315.79	314.63	311.6
296.04	295.48	292.01	294.16	296.23	295.63	295.93	295.31	294.33	296	294.23	295.24	295.14	296.52	293.65	294.14	293.57	296.58	297.24	295.44	295.05	293.48	293.97	291.96	294.68	294.01	294.07	293.03	295.18	294.64	296.18	296.02	296.1	294.89	294.79	297.45	297.69	297.08	296.35	292.04	294.88	294.56	294.19	294.32	295.2	297.89	295.02	296.54	293.86	295.52
303.16	303.97	300.84	302.59	301.27	302.47	302.26	304.19	302.16	303.14	302.29	303.89	298.86	304.05	303.76	304.53	303.21	302.86	302.13	301.8	303.71	301.08	303.25	304.57	302.61	301.49	303.25	305.43	301.61	301.22	302.04	302.62	304.36	303.05	303.75	301.54	303.45	303.24	302.16	303.02	304.64	297.67	304.45	303.29	302.21	302.33	302.21	304.17	300.91	301.74
305.6	302.5	302.29	301.36	303.28	302.28	300.11	305.17	301.56	303.17	304.96	301.99	301.31	304.59	304.56	305.47	302.46	302.16	304.12	304.36	306.54	302.87	303.54	302.94	307.51	304.86	304.28	304.64	302.32	302.93	303.48	304.15	302.84	306.3	303	303.99	301.73	303.61	302.52	303.28	303.56	303.41	303.44	303.34	303.75	304.6	301.56	303.94	299.85	302.09
303.69	302.71	302.4	301	303.1	301.72	301.01	300.34	302.8	302.9	302	301.17	302.25	301.65	303.29	300.85	304.1	301.03	303.62	305.8	302.99	305.18	305.11	303.51	302.84	304.89	300.47	305.61	304.45	302.49	301.93	302.48	300.79	303.97	300.79	301.79	301.12	304.35	300.94	304.13	302	302.7	301.27	303.63	303.04	302.76	302.34	303.75	301.46	303.27
318.93	321.17	318.53	318.32	319.06	318.62	317.68	316.64	316.17	318.27	320.86	319.37	320.18	318.26	318.81	320.06	320.75	320.37	322.42	320.7	320.67	319.07	320.32	319.16	316.91	319.16	318.47	317.42	318.51	316.96	318.99	318.5	320.82	317.95	319.32	319.13	316.18	319.16	319.68	319.52	322.38	321.09	317.08	321.06	320	320.77	317.98	319.81	318.74	320.29
312.76	312.81	315.71	314.38	312.97	315.68	313.03	312.91	312.91	315.45	311.88	314.81	312.99	311.54	313	310.88	312.44	311.08	312.49	312.92	309.75	312.62	312.28	312.95	312.7	314.56	312.09	315.02	313.75	310.87	314.74	314.69	314.09	313.03	313.88	310.41	311.68	313.07	311.67	311.8	312.37	311.28	313.71	313.63	311.7	312.96	312.31	309.31	312.32	309.9
293.13	295.3	297.8	299.53	297.38	295.14	297.35	296.47	298.13	296.38	298.17	299.7	295.93	294.67	296.78	296.69	297.65	296.74	296.04	297.39	294.36	295.62	296.21	298.46	297.96	296.39	297.5	296.6	296.18	296.49	296.94	297.47	296.76	297.64	297.08	297.31	300.87	295.14	296.96	294.41	296.9	295.47	299.25	296.07	297.94	296.28	296.3	296.29	296.24	296.87
306.97	306.79	306.87	305.02	306.96	304.94	308.79	303.33	309.73	309.2	305.55	305.62	307	305.85	307.72	308.35	305.58	308.65	303.83	306.42	305.57	305.96	308.1	306.69	305.34	304.94	309.02	305.49	307.82	305.24	308.14	306.72	308.62	306.92	307.05	307.07	306.75	307.98	306.17	307.79	307.78	306.8	307.2	304.6	306.85	305.82	306.4	306.73	307.62	307.99
304.04	301.65	303.07	300.34	301.25	304.26	300.63	304.69	303.27	305.42	301.42	300.4	301.12	303.05	300.73	300.65	301.54	304.07	302.35	302.3	303.66	304.97	301.51	301.49	302.4	300.95	302.28	302.43	302.6	303.06	301.97	301.17	304.03	303.29	302.05	303.27	301.29	300.47	304.43	303.28	303.84	302.91	300.16	301.85	302.09	302.73	304.31	304.29	302.83	300.29
329.58	329.99	327.45	329.6	329.06	326.08	328.3	325.52	329.6	329.3	326.15	330.93	326.6	327.19	329.37	328.7	329.54	328.55	328.71	329.3	328.59	326.14	326.57	329.64	328.53	329.12	329.8	328.61	327.88	330.53	328.26	324.94	329.34	329.23	326.58	327.65	325.9	329.69	326.56	327.92	327.35	325.89	324.72	329.95	326.88	328.82	326.22	328.7	328.01	326.4
325.51	327.87	329.31	328.43	329.81	327.58	326.78	325.56	327.78	325.91	326.47	326.53	325.4	327.3	325.54	325.76	328.16	328.3	328.7	328.06	329.22	329.71	326.23	327.37	327.17	329.5	326.95	328.71	329.94	329.44	328.34	327.84	328.58	330.21	327.78	326.78	329.08	327.51	328.01	327.15	329.98	330.17	328.57	328.68	328.94	329.31	330.6	326.96	326.11	332.3
308.64	308.98	308.61	309.73	306.45	309.11	308.62	308.36	310	307.5	310.2	310.25	310.2	308.02	308.34	310.92	311.45	309.4	308.93	307.94	311.04	310.83	311.26	309.93	307.35	309.32	310.51	307.97	310.67	309.48	308.97	309.46	308.07	310.04	309.41	309.32	307.55	308.91	308.29	308.53	310.02	311.04	309.27	308.47	309.6	307.77	308.86	309.17	309.45	311.11
310.75	309.01	310.67	311.93	308.39	308.87	311.31	309.38	308.88	310.87	311.67	307.14	310.98	307.85	310.78	311.23	308.84	309.86	310.56	310.88	310.6	310.06	312.46	310.92	311.56	310.35	311.51	310.53	312.89	310.59	311.09	311.15	309.8	309.66	308.4	309.35	311.11	308.25	310.29	310.38	310.14	312.67	310.99	313.42	310.27	309.14	312.04	311.23	309.58	309.93
315.28	316.37	313.44	313.95	312.12	317.55	317.53	314.39	315.97	315.55	312.98	314.5	315.75	316.01	319.21	316.44	312.42	316.65	314.14	314.33	318.21	315.51	316.78	313.24	315.9	314.46	316.28	316.01	316.81	316.7	315.65	315.57	316.65	314.19	316.98	317.47	313.42	315.55	315.18	313.54	317.98	316.29	315.41	313.84	316.23	316.27	316.82	317.14	314.15	316.09
327.96	330.13	328.71	325.46	330.65	329.25	328.33	327.66	323.1	329.57	328.32	327.3	327.9	326.68	325.89	326.82	329.1	328.93	328.89	327.11	326.72	328.01	327.68	328.56	330.65	328.18	327.81	325.95	325.15	328.68	327.07	324.9	327.7	328.09	327.99	328.42	327.63	326.25	329.45	328.98	327.99	327.19	327.23	329.32	326.16	328.47	328.01	330.09	326.9	327.1
294.62	293.15	293.18	295.39	295.31	293.01	292.52	296.18	295.8	294.8	292.64	296.59	294.19	293.54	295.47	292.33	292.52	295.28	294.21	294.55	294.84	292.4	297.45	295.15	293.34	294.72	296.47	295.87	293.41	294.39	295.84	295	293.01	295.07	295.89	294.19	294.7	297	297.08	292.63	294.06	295.99	294.26	292.29	294.44	297.88	295.64	294.59	296.22	294.52
313.17	311.44	314.59	312.73	313.09	313.36	311.53	314.2	313.75	313.12	311.63	313.74	313.12	313.54	313.11	313.37	313.59	314.08	312.93	314.71	311.45	313.63	313.87	312.75	313.62	312.85	312.85	312.96	316.18	312.68	312.82	312.8	314.97	312.38	314.73	315.59	315.69	313.63	316.56	313.59	313.86	314.29	314.01	313.37	313.74	314.06	312.65	313.92	310.86	313.51
305.9	304.33	305.33	305.09	301.87	305.04	305.36	304.52	306.56	302.01	304.98	304.18	303.98	305.14	305.05	304.89	305.92	306.34	306.52	306.54	301.66	302.49	305.28	306.62	304.89	305.76	305.81	304.59	304.31	305.83	305.92	308.12	307.62	302.44	305.14	305.21	305.37	304.17	306.98	303.55	305.93	307.14	306.15	305.3	305.31	306.85	303.95	303.81	305.26	304.55
300.5	301.12	299.19	300.91	302.66	302.85	299.3	302.58	302.17	301.09	299.18	302.19	300.67	300.45	303.36	301.54	302.04	301.92	299.13	301.04	298.65	302	300.49	299.11	301.65	299.68	301.32	302.33	300.46	301.35	300.79	302.47	302.18	299.57	302.29	299.06	301.3	297.92	300.05	300.01	301.75	301.04	301.37	303.42	298.23	301.18	299.17	301.12	298.52	300.2
325.14	326.16	324.46	323.16	327.57	322.14	324.58	321.92	323.35	325.7	325.48	324.22	326.26	324.95	322.54	323.59	324.17	324.21	324.05	325.42	323.4	322.84	326.5	325.91	324.3	324.12	326.03	324.46	324.49	324.5	327.11	326.19	325.27	324.73	323.67	326.69	322.88	326.25	324.03	325.45	324.06	323	324.61	325.56	324.84	325.35	326.62	325.52	324.89	325.47
316.72	315.36	313.54	312.17	314.8	314.06	315.68	313.66	316.97	313.89	314.3	315.43	312.4	314.57	315.52	314.79	311.79	314.71	313.24	314.44	314.25	312.38	311.29	313.86	314.73	316.58	317.05	312.47	315.72	316.62	312.39	317.35	312.7	315.94	316.45	314.62	314.62	312.58	312.46	314.13	315.62	313.32	315.19	317.83	318.02	313.6	314.57	316.16	316.45	312.75
311.87	313.62	313.57	313.84	312.03	313.28	313.43	312.3	313.42	312.77	315.08	314.3	314.84	312.93	314.18	314.2	313.97	315.16	313.41	312.27	314.07	312.68	313.85	313.4	311.56	312.78	313.71	313.28	313.73	314.52	312.09	313.18	311.85	312.2	314.11	313.16	312.11	314.36	313.27	314.05	312.79	311.91	314.37	314.18	313.06	311.68	314.14	315.02	314.96	311.96
319.45	320.47	318.92	317.91	318.02	319.04	320.95	320.37	317.95	319.23	320.26	318.42	319.94	319.37	318.82	320.62	321.07	320.83	319.43	318.53	320.01	318.66	319.15	320.94	315.81	319.99	317.65	319.36	319.26	319.5	317.84	319.27	318.66	319.14	318.9	320.49	319.56	317.28	317.94	320.14	318.77	318.99	319.79	320.09	318	319	320.2	320.03	318.63	319.75
314.42	318.71	315.61	318.18	317.54	317.37	316.44	319.45	317.17	316.86	315.38	318.38	316.29	317.15	316.01	317.61	315.31	318.95	319.97	317.76	318.62	318.11	318.06	318.58	315.38	320.34	317.46	314.03	315.8	315.05	318.11	316.79	320.03	318.63	316.99	316.58	317.77	316.28	316.3	316.17	315.29	316.95	319.59	317.88	315.99	320.13	318.07	319.33	315.9	315.97
295.17	294.1	296.07	295.32	296.06	296.95	293.1	295.18	295.25	294.45	293.31	294.27	293.46	292.7	294.55	295.05	294.61	295.09	296.8	295.2	295.79	294.79	299.26	295.6	293.93	298.75	293.91	295.69	294.81	294	294.04	296.1	297.87	293.77	294.49	294.72	294.74	294.87	295.22	292.55	298.2	298.47	295.84	298.7	297.04	295.35	294.54	293.19	292.59	294.6
311.54	310.51	310.51	310.76	310.42	311.15	311.08	309.96	310.23	313.44	311.21	312.29	310.16	310.7	308.49	309.7	308.86	309.03	310.9	308.12	311.49	307.75	311.75	312.32	309.58	307.68	310.46	310.22	311.26	310.38	310.23	311.5	313.02	310.36	312.18	310.55	313.54	311.94	310.21	310.66	312.14	310.36	308.77	309.65	310.94	310.76	310.17	310.6	309.97	310.95
317.7	320.51	319.5	317.53	319.74	316.82	316.37	316.25	319.34	319.12	316.57	319.31	317.62	318.53	319.1	321.75	319.74	317.18	319.45	317.49	319.22	317.04	320.07	317.58	321.74	318.34	318.05	317.38	320.72	317.93	317.89	318.75	320.48	320.5	318.99	318.4	319.17	320.08	318.92	318.86	316.39	317.19	316.96	320.36	318.2	320.65	317.11	317.27	318.79	318.57
305.82	306.52	307.63	306.94	307.62	305.11	301.47	306.11	306.96	304.55	306.31	306.81	303.5	305.74	307.83	305.85	304.04	306.49	306.39	305.72	308.96	305.47	305.25	304.92	305.17	305.71	307.94	306.36	309.54	306.5	305.38	304.64	307.94	308.68	304.08	305.65	306.46	307.3	302.76	304.05	304.96	306.96	305.28	304.79	306.4	306.75	308.28	304.47	303.9	305.19
329.24	326.47	327.19	326.22	327.3	329.37	326.02	323.67	328.27	327.24	325.83	327.52	327.11	329.05	327.66	328.43	330.65	328.28	327.04	328.79	327.52	326.94	325.37	328.47	327.52	329.58	327.64	328.33	325.71	328.18	326.47	328.32	328.59	328.27	327.82	328.54	327.77	330.52	327.87	328.63	328.25	328.99	328.46	330.04	328.24	326.37	331.49	326.72	328.19	329.2
312.8	313.05	313.49	313.17	309.41	312.44	311.32	310.17	312.78	309.43	309.74	312.64	312.66	310.69	311.71	309.98	311.25	311.31	311.63	309.8	309.3	311.6	313.42	313.23	312.69	310.31	313.73	310.06	314.19	309.4	311.59	316.26	311.27	310.97	307.57	310.55	311.53	310.38	312.97	311.52	313.02	311.58	309.77	311.77	311.4	313.59	313.38	308.66	311.56	312.48
316.46	312.99	314.73	313.22	313.34	315.25	314.58	314.31	314.15	315.09	313.6	316.44	312.82	312.06	312.85	314.49	316.05	313.34	312.82	315.3	311.41	315.05	314.09	315.57	312.31	314.35	311.76	313.98	312.46	315.12	313.64	313.96	313.44	313.36	313.74	314.75	314.82	313.88	313.22	313.23	315.65	313.04	315.33	316.29	315.24	313.25	312.69	313.17	311.94	317
299.58	298.38	300.75	300.61	297.1	298.7	300.4	298.41	299.18	300.27	299.43	298.39	297.78	301.54	299.83	300.1	298.98	299.71	300.84	299.77	301.96	301.86	301.53	300.56	299.9	300.95	300.47	301.23	300.03	302.75	299.22	300.48	300.04	299.79	298.03	299.84	301.54	301.47	301.89	302.08	300.6	300.02	300.32	301.79	299.62	300.15	298.29	301.27	299.78	301.7
309.67	306.7	309.49	309.97	309.92	307.95	309.09	309.08	309.74	308.69	311.06	308	307.22	309.58	307.1	311.28	308.27	307.74	311.87	309.76	308.26	306.43	309.89	309.22	307.89	309.57	308.26	308.68	308.51	310.85	311.03	308.37	307.53	309.02	309.36	308.33	309.04	309.51	306.71	310.03	306.79	308.96	310.39	306.49	310.34	309.57	307.09	309.28	309.26	308.52
304.97	307.56	307.04	304.21	305.78	305.93	305.7	306.8	307.41	303.97	308.7	305.47	305.01	306.53	304.47	304.34	303.31	305.15	307.52	305.48	305.53	307.26	306.08	309.32	307.49	304.28	309.4	303.71	305.16	303.11	306.58	308.02	306.55	308.26	306.98	304.6	306.52	307.29	305.04	306.24	305.65	306.16	303.53	305.23	308.26	308.32	307.65	305.68	305.19	307.15
318.44	320.41	316.87	317.67	317.81	318.78	315.08	318.5	318.23	318.78	320.34	319.76	317.95	317.27	316.12	319.62	319.02	318.91	316.15	318.43	318.35	317.73	316.46	320.67	317.72	319.12	318.4	315.49	317.83	319.48	321.85	320.58	319.14	317.54	319.64	318.19	317.59	316.12	318.17	318.86	317.74	318.73	321	315.9	319.18	319.88	317.98	317.07	316.38	317.42
312.97	313.49	314.04	312.47	311.82	312.66	315.56	313.08	316.23	315.83	312.94	312.96	316.63	314.63	314.06	312.49	312.92	313.5	313.16	311.72	312.35	316.93	314.29	314.99	313.62	317.41	312.27	317.5	312.94	311.36	314.19	313.8	314.62	312.89	313.36	314.35	313.54	310.77	312.96	312.52	312.21	314.07	314.53	314.78	312.78	315.79	315.16	314.68	314.91	316.26
316.82	315.77	317.97	315.1	317.72	317.1	318.05	317.23	316.15	319.38	320.82	317.2	318.96	315.36	318.68	316.89	315.57	319.97	318.41	318.19	316.66	316.46	319.37	317.77	315.42	317.21	318.72	320.03	320.08	315.4	315.72	316.95	315.85	318.37	316.15	320.98	317.53	316.93	314.89	317.07	315.01	318.62	316.58	316.5	315.94	315.65	316.91	316.7	318.12	316.73
312.06	310.33	305.57	307.62	306.18	307.1	309.08	310.26	309.41	308.53	311.21	310.08	311.94	309.34	309.28	310.75	309.78	306.38	307.84	309.08	307.38	311.89	311.03	307.45	309.78	308.62	308.91	309.03	310.59	308.12	309.73	310.87	311.82	307.72	311.01	307.01	309.63	309.42	310.37	307.62	308.05	310.28	311.17	309.66	309.75	309.51	308.4	310.26	310.18	309.9
303.04	305.15	304.02	305.83	304.87	304.2	302.4	303.64	303.84	305.74	303.76	303.74	302.56	303.03	305.62	302.92	303.09	305.48	301.2	305.1	304.86	304.25	304.75	304.41	302.19	305.21	303.19	304.15	304.51	302.98	303.98	306.83	303.72	304.51	304.32	305.73	304.32	305.33	304.34	303.49	304.36	302.66	301.54	304.56	304.69	302.53	303.1	303.43	303.25	303.7
325.83	326.59	325.43	326.85	325.78	328.32	325.16	324.13	326.54	324.16	327.24	328.44	327.09	328.97	325.84	328.43	326.84	328.03	324.66	327.39	328.17	330.04	328.36	328.04	326.11	324.33	325.82	329.43	328.91	325.64	327.67	324.07	326.77	326.78	327.75	328.8	325.69	328.92	325.18	328.87	330.43	326.68	328.26	329.48	327.44	324.74	328.6	326.84	327.23	329.24
307.04	309.64	307.55	308.62	306.57	309.86	305.69	308.74	309.35	308.45	308.1	311.58	309.17	308.92	308.39	309.48	308.14	309.05	308.88	309	309.23	310.8	310.16	310.06	308.86	306.04	311.96	310.67	310.28	306.91	307.91	308.8	308.14	310.87	310.64	309.39	308.41	307.94	308.26	308.73	308.93	310.45	310.06	308.82	310.15	307.38	311.63	309.85	310.45	310.76
308.97	304.3	306.35	307.35	307.02	305.83	305.7	306.9	304.85	306.9	306.6	306.45	308.37	309.53	308.37	307.63	304.69	307.35	305.68	307.75	304.62	307.86	306.49	306.5	306.28	307.08	308.88	305.56	305.55	304.52	306.47	307.78	307.17	307.94	309	309.07	307.16	306.52	308.96	307.26	306.3	306.06	304.31	308.1	307.35	307.54	306.33	307.81	306.99	306.71
300.76	303.42	299.66	300.62	300.13	300.52	301.54	301.63	302.89	302.83	303.93	302.06	300.75	300.68	302.1	302.67	300.02	303.8	300.86	302.22	298.38	299.91	302.35	300.38	298.61	303.6	302.75	303.23	301.72	303.21	301.89	301.75	301.08	301.29	300.52	301.8	300.56	301.35	302.75	301.63	301	302.7	300.35	301.35	299.56	300.67	302.08	301.43	297.64	302.39
294.27	294.95	293.47	292.75	297.31	294.49	294.98	293.94	296.2	296.46	297.34	295.43	293.72	294.65	296.89	295.07	294.28	294.52	295.42	296.97	295.24	296.3	291.89	293.48	294.46	294.19	295.48	295.79	293.69	296.75	293.29	294.57	292.92	296.34	294.96	297.63	293.64	294.51	297.51	296.48	295.8	294.88	295.71	294.72	293.6	294.46	296.16	294.01	295.56	294.81
317.97	315.99	313.93	316.3	314.59	315.87	317.13	316.25	316.11	317.82	315.24	314.27	315.1	317.6	317.8	313.54	317.07	317.47	312.94	315.63	315.13	316.24	318	316.71	315.02	314.21	317.76	318.48	315	316.32	315.01	315.42	317.37	317.8	314.75	313.47	314.34	313.57	316.09	317	315.35	315.84	315.62	312.94	316.4	316.75	317.2	315.23	315.86	316.94
303.4	301.42	298.05	299.03	298.64	301.82	301.01	298.85	298.46	300.04	298.74	299.65	299.05	300.63	302.69	298.85	300.62	302.25	298.89	298.77	299.02	300.61	300.74	297.91	300.96	298.9	299	300.51	300.81	299.49	300.24	298.53	302.31	298.75	300.39	298.57	300.51	300.01	303.15	299.64	299.82	298.76	299.5	300.16	302.25	300.81	300.96	300.44	298.59	299.09
303.19	300.61	304.51	304.22	303.64	301.34	303.28	300.52	300.77	303.89	302.69	302.35	303.45	301.52	303.28	300.98	303.96	303.38	302.08	303.34	302.99	304.65	302.82	301.09	302.33	303.93	305.27	303.85	305.74	305.81	302.65	302.82	304.66	301.55	304.18	304.96	301.37	301.47	303.65	304.78	305.93	300.28	304.34	303.31	303.01	301.93	302.99	301.49	303.25	304.75
314.78	315.45	316.29	316.01	316.13	316.1	318.89	314.51	317.05	316.05	316.05	315.5	313.66	314.95	314.66	312.3	316.45	314.27	314.7	316.32	314.32	315.19	312.2	315.76	311.84	314.19	313	316.57	315.85	313.04	314.35	316.6	316.94	316.35	315.37	313.46	315.44	312.43	315.29	315.78	315.46	314.3	316	315.08	315.16	317.18	317.36	313.51	314.66	313.93
310.03	311.45	308.86	311.07	312.23	312.76	308.4	310.43	311.17	310.28	310.47	311.58	309.56	310.53	309.48	310.4	308.37	313.43	310.07	314.04	312.38	310.51	309.33	309.25	312.62	313.14	310.85	312.75	312.66	309.94	312.72	309.85	308.22	311.69	312.39	310.32	311.47	308.4	309.34	308.69	312.01	309.26	310.15	312.09	310.91	310.45	311.8	307.64	311.63	309.36
303.67	303.04	304.93	301.25	303.69	306.02	303.22	304.69	303.19	301.61	304.4	304.82	304.57	304.5	301.61	304.43	299.48	302.42	304	303.19	304.51	302.69	302.28	305.01	304	301.58	303.72	303.86	302.98	305.61	303.79	304.03	300.71	304.32	303.44	305.63	302.77	304.58	303.38	303.67	300.46	304.01	303.84	303.4	305.52	302.59	304.26	303.64	301.73	306.29
293.76	293.36	295.78	294.23	295.42	294.61	294.3	297.57	296.82	295.25	295.59	293.01	295.39	292.55	293.32	296.3	294.04	295.28	295.26	296.53	294.32	293.05	294.98	295.24	295.58	294.1	295.64	292.28	292.42	294.47	298.56	297.05	296.55	292.84	294.86	295.56	293.9	295.49	296.68	293.72	294.79	294.84	296.96	294.63	294.32	293.75	297.16	294.89	293.2	294.13
295.38	296.58	292.39	294.89	295.19	291.81	296.47	291.59	297.58	295.07	291.96	295.05	296.05	293.67	292.93	294.94	294.21	294.31	295.73	293.48	293.91	293.2	292.47	292.23	294.38	292.97	292.03	294.58	293.53	292.86	292.97	293.33	293.03	294.73	293.52	294.76	292.71	293.71	294.1	291.81	294.53	292.41	295.16	294.03	291.33	295.75	293.93	294.92	295.18	293.9
313.21	311.21	311.55	309.28	312.87	309.04	309.71	310.91	310.83	310.1	310.54	309.74	312.4	310.47	312.65	311.43	311.44	311.7	312.37	313.59	311.42	312.06	311	311.61	312.9	309.36	312.28	309.4	314.52	310.73	311.71	310.88	311.57	309.32	310.66	309.38	308.86	309.65	310.24	309.2	310.95	314.01	307.98	309.09	309.37	312.59	308.75	310.63	310.17	310.84
301.45	304.86	302.91	303.97	303.77	305.5	304.63	303.85	307.77	303.82	303.97	303.94	305.3	302.4	304	303.63	305.79	305.91	307.81	304.35	304.81	305.55	305.26	306.22	303.72	306.57	304.49	305.02	303.99	305.21	302.8	305.23	304.17	305.86	303.71	306.66	302.81	305.66	303.54	304.97	304.25	303.9	301.94	306.17	303.98	305.83	303.6	303.53	302.08	304.94
320.09	316.35	321.83	317.41	320.03	315.9	317.53	317.8	319.3	318.85	318.39	318.79	318.46	320.05	317.91	317.38	318.54	317.28	319.33	318.67	319.09	320.6	319.01	318.06	317.18	319.06	318.93	318.58	319.54	318.73	321.31	320.11	318.99	318.76	320.04	319.43	318.44	318.31	317.19	319.88	317.46	318.25	316.09	318.25	315.96	318.2	318	320.06	316.96	319.2
306.38	300.85	303.7	304.19	301.93	300.57	303.05	304.42	305.49	301.18	302.1	303.18	301.6	302.68	301.17	302.27	303.47	303.87	302.03	301.58	301.71	302.31	304.06	304.62	303.16	304.39	303.65	303.3	303.4	301.77	302.97	303.76	301.33	300.96	303.75	303.71	304.44	301.77	304.59	302.05	301.79	303.82	303.8	301.65	303.67	303.51	301.5	306.58	305.5	301.9
303.04	302.83	305.48	304.69	301.12	303.35	303.66	302.45	304.29	305.09	306.3	304.33	303.23	304.13	303.66	302.64	304.68	304.47	303.18	304.32	304.79	302.21	305.82	305.04	301.65	306.15	305.26	301.74	304.16	305.71	305.56	305.5	305.77	305.86	306.27	303.92	304.81	303.97	305.21	304.72	303.18	305.7	305.3	304.54	302.84	306.46	302.92	303.75	304.24	304.04
304.16	302.74	302.93	305.05	303.06	302.4	301.93	304.74	304.11	303.82	302.85	304.25	302.5	303.91	306.05	301.13	303.01	301.72	303.7	306.4	302.41	303.12	302.55	303.2	304.14	303.14	302.3	304.31	304.02	303.41	302.66	303.55	303.05	302	302.42	302.84	300.66	301.85	303.64	300.37	300.01	304.25	302.98	302.39	303.91	304.95	303.45	302.54	303.43	304.61
305.9	306.86	306.82	306.35	305.11	303.47	306.95	305.19	303.44	303.42	305.68	305.55	309.19	308.24	307.2	305.68	305.87	303.93	307.8	308.3	306.88	305.16	305.39	306.02	307.74	307.65	306.46	306.33	306.79	306.95	306.37	308.26	307.97	306.74	305.03	308.68	306.06	307.76	306.77	306.81	305.62	308.25	306.57	306.3	308.11	306.27	305.7	305.44	306.17	305.01
305.41	305.96	303.56	306.05	304.23	307.66	304.52	305.42	304.6	304.97	304.15	305.19	303.98	306.77	304.04	305.8	307.51	305.37	303.88	306.38	301.42	302.56	307.24	304.09	304.45	302.15	305.25	304.73	304.12	305.93	305.59	308.92	305.75	303.64	305.07	302.38	305.3	305.24	303.17	302.13	302.81	304.99	304.42	307.88	304.92	305.41	301.12	303.49	304.18	304.33
306.66	304.7	308.81	302.77	304.47	305.06	304.54	303.34	305.96	304.81	309.17	304.61	304.14	303.37	305.19	307.39	306.94	305.33	305.38	305.8	304.45	304.25	306.13	305	308.56	303.22	307.7	305.08	306.76	306.15	305.63	307.91	302.93	307.1	306.42	305.19	306.82	306.15	303.43	303.81	305.81	306.63	306.71	305.65	304.89	307.39	304.91	307.37	304.23	303.22
327.25	327.52	328.92	326.53	326.74	329.17	327.91	329.34	327.52	328.78	328.66	329.46	327.19	328.1	328.59	327.28	330.86	326.91	327.83	328.93	327.26	329.41	327.24	326.76	328.21	330.01	329.2	327.31	329.34	327.68	327.42	328.74	329.07	328.07	326.4	328.96	328.74	327.22	324.83	326.44	326.83	327.49	329.17	327.64	325.46	325.21	326.91	325.79	325.85	327.87
314.99	315	316.64	313.15	315.71	314.8	312.41	315.6	311.95	315.06	314.78	317.43	314.47	315.17	313.26	312.8	314.41	314.5	315.34	314.76	313.3	317.06	312.75	312.82	313.03	313.41	316.09	313.39	315.81	313.49	314.46	316.39	315.78	315	314.74	314.5	311.94	313.12	315.8	316.67	316.51	315.46	315.9	314.28	313.89	315.41	314.64	312.96	315.62	314.37
324.89	325.16	324.11	324.98	322.75	322.84	325.4	326.18	323.19	327.01	324.06	324.14	325.01	324.59	326.37	325.3	325.4	325	326.02	323.11	325.31	325.8	325.93	327.05	323.23	326.49	322.78	325.52	323.62	325.99	328.91	326.43	324.82	328.32	322.45	326.57	323.9	326.47	326.87	326.94	324.41	323.29	325.66	326.34	324.86	325.22	325.22	328.29	325.22	323.57
328.75	326.43	326.42	325.08	327.2	330.18	327.67	325.55	330.46	325.09	328.46	328.25	329.48	329.55	328.43	325.87	328.96	325.81	327.21	327.03	326.76	324.64	328.74	327.79	328.62	328.41	327.73	328.34	330.35	324.66	326.81	331.01	327.96	328.23	327.56	326.12	327.72	329.14	328.02	327.93	328.05	325.29	328.1	328.11	327.53	325.46	327.64	327.59	329.2	327.74
313.59	315.15	314.36	314.1	316.92	316.47	313	314.59	312.9	313.33	314.4	315.7	315.2	314.18	314.92	314.81	316.46	316.95	315.43	315.49	313.63	315.46	313.24	315.88	314.36	315.25	314.37	313.96	315.64	312.19	317.2	314.98	314.99	313.2	312.33	314.93	315.48	315.6	314.97	317.92	316.39	316.79	313.84	314.96	316.31	313.27	316.65	314.62	313.51	315.32
302.57	303.1	302.38	303.64	303.43	304.1	301.89	302.38	302.04	302.16	301.23	302.82	302.62	303.21	304.43	304.83	302.43	301.13	300.39	302.96	302.08	303.98	302.66	303.47	302.1	302.41	300.54	301.02	299.66	300.64	301.81	303.49	305.46	302.44	301.3	303.3	302.25	303.67	302.76	299.83	305.15	303.27	302.36	302.36	303.7	304.07	300.32	302.8	301.71	301.19
314.74	315.92	313.42	317.19	316.86	313.89	313.81	316.11	314.18	314.57	315.58	312.76	311.98	313.3	317.35	315.43	315.39	315.27	315.43	316.1	313.97	316.73	313.7	318.06	315.8	317.43	314.33	314.01	316.88	312.02	313.2	318.13	314.63	315.42	312.3	316.88	314.64	313.84	317.86	314.45	314.02	315.2	312.89	317.47	314.26	313.43	315.33	313.11	314.81	315.35
309.36	312.32	310.53	313	311.84	309.68	310.08	312.63	308.08	309.99	310.28	311.57	310.62	311.24	312.42	310.14	312.03	311.92	314.38	313.36	312.24	309.71	311.47	310.76	311.33	312.07	309.34	310.89	308.86	311.29	313.07	313.68	310.18	309.18	309.41	311.45	309.32	308.95	312.57	308.91	310.76	311.29	311.01	309.55	309.57	310.15	311.25	311.36	308.08	310.45
305.17	302.77	300.87	301.18	302.6	301.48	301.68	303.64	304.4	303.01	301.65	300.84	301.32	303.95	302.49	301.77	299.6	303.4	303.1	302.62	305.52	304.57	301.15	301.21	300.61	301.31	301.2	300.21	303.47	301.54	300.89	305.19	302.02	302.97	302.65	300.8	303.86	300.78	299.84	300.25	304.61	301.85	300.22	301.59	302.52	302.02	300.07	303.19	300.84	304.64
314.81	313.03	314.53	313.54	312.34	313.76	313.38	313.82	314.36	311.77	313.62	311.21	312.35	311.88	313.94	312.69	311.05	312.88	313.82	310.87	313.5	315.01	314.02	310.84	313.6	311.9	313.38	312.79	312.48	312.22	311.43	315.75	314.32	311.45	311.42	313.59	311.72	311.13	313.79	310.69	312.65	312.9	314.2	312.84	308.2	311.1	314.68	312.51	313.59	312.81
295.96	293.71	294.07	294.82	294.71	294.48	295.21	290.48	293.58	292.75	292.28	293.7	294.66	293.15	292.1	293.77	293.26	292.12	293.46	294.9	294.55	292.56	296.27	293.6	292.36	295.47	293.67	293.1	293.01	294.97	293.52	294.68	294.75	294.39	293.81	293.95	294.69	295.52	293.8	297.13	292.48	292.02	295.93	293.97	295.22	293.33	296.01	293.15	296.54	292.87
300.54	299.97	300.53	300.47	302.95	303.07	303.16	302.51	300.09	301.59	302.72	303.44	301.54	303.6	304.87	304.79	302.25	302.75	301.84	301.68	303.74	302.83	301.21	301.24	302.4	304.88	301.69	301.33	301.59	302.35	302.18	301.95	303.25	300.23	299.68	303.55	304.64	302.37	303.19	302.65	302.4	301.06	304.43	302.58	301.63	302.63	300.22	302.5	301.24	304.22
303.12	305.22	305.25	306.05	305.72	306	305.44	306.52	305.79	305.21	303.49	307.66	304.17	304	305.72	304.07	304.41	304.59	306.33	302.01	304.27	306.74	304.51	301.32	304.29	306.43	305.63	303.08	305.66	304.97	303.25	303.58	305.45	306.67	304.68	303.85	307.72	303.66	304.52	305.93	303.41	303.65	304.16	307.75	304.89	304.79	305.92	305.96	303.2	303.37
314.12	312.18	311.22	313.97	313.45	313.44	313.62	312.35	312.78	314.97	312.29	314.06	311.03	312.25	315.11	312.99	313.19	313.19	313.5	313.84	313.22	313.21	312.28	311.06	312.15	309.65	315.99	313.93	313.49	311.07	309.98	312.77	312.46	312.32	312.32	313.42	312.28	312.28	311.79	313.98	313.44	312.9	312.73	314.06	310.78	313.06	311.04	313.22	313.08	312.14
315.64	315.16	316.17	316.19	318.68	316.54	318	317.36	315.71	318.02	318.92	316.39	316.79	319.01	317.62	317.02	317.05	316.19	316.29	314.75	320.62	316.44	318.43	319.43	320.06	317.96	318.65	316.41	316.03	319.51	315.16	316.2	316.45	316.22	317.46	317.73	314.47	315.78	318.88	318.06	318.56	318.98	316.32	319.17	318.38	315.69	317.24	318.3	318.45	320.38
307.62	308.29	306.76	308.01	302.91	305.79	306.07	306.24	308.02	307.65	307.75	306.91	306.22	304.63	305.16	306	303.24	305.12	307.08	305.8	307.01	305.32	305.04	305.78	307.79	306.02	306.5	307.51	306.77	308.22	307.92	306.44	306.31	304.29	305.11	305.1	309.57	304.81	304.12	307.31	304.94	305.16	305.95	306.89	304.08	308.6	305.27	306.87	306.81	305.07
328.9	327.11	328.13	329.62	329.39	329.75	328.83	327.42	327.09	326.69	327.09	326.14	327.61	325.37	327.82	330.44	328.92	326.62	327.21	327.87	327.69	328.34	325.9	329.81	327.34	330.89	328.4	327.05	325.92	325.74	328.06	325.77	328.37	329.03	328.57	329.41	327.03	327.14	325.75	325.89	328.28	327.84	328.56	329.51	325.3	327.36	327.2	329.28	327.48	328.29
314.38	309.06	309.83	312.23	312.5	314.38	310.14	310.66	310.91	308.16	309.88	311.27	308.73	309.99	312.24	309.09	311.14	310.03	311.27	308.7	310.4	308.95	311.99	309.43	310.97	307.85	312.62	310.37	310.63	307.51	311.05	310.47	309.73	308.97	313.68	311.39	311.98	311.28	312.95	310.14	308.29	307.55	313.81	311.49	310.16	310.46	310.8	309.02	312.41	314.63
305.85	302.74	304.69	304.18	301.69	302.46	305.59	304.18	307.43	307.15	305.85	305.31	305.23	305.49	304.94	305.72	304.47	307.2	303.96	301.45	307.31	305.38	304.12	304.6	304.41	303.78	304.8	305.06	305.15	302.03	305.66	303.37	307.11	308.2	305.54	302.83	302.89	303.75	305.87	306	307.25	305.7	304	305.62	304.9	304.44	307.55	305.65	304.82	304.64
319.09	318.01	315.93	316.46	315.87	317.46	319.32	317.5	319.42	316.51	318.73	319.84	318.82	316.09	319.28	317.78	318.35	319.3	314.78	317.61	318.56	315.25	318.83	319.46	320.15	320.08	319.4	318.5	317.24	318.93	319.72	317.28	316.87	318.92	316.57	318.74	318.86	319.09	319.34	318.22	315.55	316.79	317.28	319.34	318.25	318.05	317.07	316.81	318.17	318.9
296.07	293.55	296.41	293.27	296.59	297.54	294.49	295.07	294.21	295.38	290.91	295.8	294.56	295.81	294.17	294.62	293.86	295.61	293.09	291.78	295.01	296.12	294.91	293.98	294.45	292.61	294.97	292.96	296.51	295.4	292.78	295.34	295.98	296.55	296.64	294.06	295.08	293.52	296.28	295.05	295.43	295.05	295.42	293.61	297.89	295.6	295.88	298.27	296.45	296.82
303.72	303.5	303.58	304.92	302.22	306.02	305.35	304.32	303.19	305.53	304.3	304.29	303	304.05	306.11	303.91	305.7	306.45	306.09	304.91	304.97	306.48	307.29	306.79	303.39	304.84	303.43	306.52	306.54	306.83	304.93	304.61	304.76	305.34	307.34	304.5	304.2	303.91	305.63	307.09	305.65	303.51	305.94	303.56	307.93	302.92	306.97	305.55	303.82	305.51
313.48	313.16	312.98	313.5	315.22	315.27	314.51	312.15	315.01	315.23	316.51	314.09	315.3	313.1	314.2	313.35	313.82	315.36	313.64	315.64	313.81	315.11	312.98	315.22	313.71	313.54	316.42	315.94	312.13	316.71	310.9	315.67	312.84	312.25	314.27	314.92	312.43	314.62	313.17	313.47	315.65	314.29	314.03	312.2	314.5	313.69	313.47	311.8	315.07	313.29
307.7	307.68	304.89	305.79	307.18	305.38	307.23	305.41	306.15	308.69	305.29	305.7	306.62	306.43	305.97	307.45	305.81	308.39	308.41	305.11	303.16	305.66	306.27	305.42	305.96	306.29	305.18	307.2	306.47	306.31	303.33	307.69	306.28	307.11	309.1	306.99	305.68	304.5	306.04	304.12	307.53	306.21	307.27	303.41	307.48	306.13	307.33	305.62	303.92	305.72
315.69	314.84	315.29	317.59	318.51	316.27	315.88	317.6	315.78	316.16	316.45	315.86	315.94	316.38	315.92	316.29	318.81	314.5	317.49	316.07	315.6	315.18	317.68	316.38	316.79	316.16	317.67	319.72	316.56	315.39	317.03	315.08	315.53	315.71	315.74	317	316.94	316.59	316.89	318.36	315.89	316.63	316.72	316.93	318.22	317.25	317.93	314.96	315.74	316.03
315.99	314.02	313.18	313.9	312.17	312.79	316.06	314.54	312.97	315.79	315.87	313.8	315.98	315.29	314.87	313.71	312.47	315.14	313.87	312.56	313.2	316.26	315.18	315.83	313.75	314.14	314.88	312.92	313.55	315.07	316.33	314.7	315.76	314.6	312.26	312.93	314.26	314.88	313.71	311.69	315.24	315.44	314.39	313.71	313.21	313.15	314.4	315.02	313.3	315.56
323.23	326.54	327.58	328.26	328.19	329.66	325.55	327.68	327.56	329.46	330.42	327.45	327.28	328.75	325.81	329.05	327.58	327.09	328.36	328.41	327.56	326.73	327.24	328.68	329.13	327.89	329.18	327.62	329.06	328.2	328.12	324.92	327.51	330.8	328.57	326.57	326.27	327.15	327.28	330.1	328.83	326.03	328.18	327.38	328.32	327.67	330.39	328.61	327.81	326.42
297.44	292.96	293.32	293.57	292.62	293.27	294.22	292.81	295.15	294.11	293.32	294.61	295.7	294.5	294.22	294.38	292.38	293.77	294.33	296.03	290.78	293.62	297.07	293.86	292.51	294.84	294.72	293.57	295.85	295.05	292.44	294.91	293.5	293.84	290.19	291.39	292.73	289.68	294.41	295.04	294.28	295.09	296.93	292.54	294.26	292.96	293.98	293.26	296.35	298.54
307.15	306.22	306.84	305.66	306.62	305.28	305.51	307.47	306.5	307.39	307.9	306.64	304.89	306.17	306.24	306.15	305.27	305.03	304.42	304.32	306.18	308.1	305.15	304.27	306.98	306.82	307.37	306.21	305.9	306.18	303.38	307.29	309.4	308.19	306.12	305.92	307.01	304.5	308.58	306.52	305.12	303.98	306.52	307	305.43	307.11	307.32	306.26	306.98	304.72
314.92	316.14	317.06	315.45	315.99	315.4	315.65	316.15	315.23	316.98	314.47	316.12	314.75	318.35	316.86	316.55	315.03	315.99	315.63	315.59	315.6	315.23	316.18	313.95	316.42	314.97	315.12	316.64	315.57	316.75	316.51	315.13	318.09	315.8	317.16	318.21	316.24	315.61	317.33	316.31	316.08	316.53	315.1	315.93	315.16	314.34	316.79	316.3	317.26	314.37
329.62	328.65	328.94	326.98	326.55	327.1	328.53	328.68	327.06	327.66	326.9	328.51	326.78	327.02	330.46	327.82	326.08	327.79	329.7	329.09	327.49	330.78	330.14	328.26	329.84	330.18	327.49	328.51	330.05	326.22	327.39	327.18	328.07	328.89	329.32	326.72	326.5	328.6	328.33	328.99	326.83	327.69	325.7	328.57	327.51	329.68	327.29	326.88	329.57	326.63
301	299.63	301.54	304.4	301.12	303.77	302.74	299.16	300.7	300.52	302.74	301.4	299.52	302.86	301.52	297.8	301.08	303.97	301.36	300.74	301.87	300.76	300.55	301.19	304.49	299.58	300.76	298.73	301.78	298.93	299.56	301.74	302.34	298.41	303.35	302.39	303.1	298.39	303.4	298.75	300.4	301.42	300.47	299.6	302.72	299.62	299.88	301.62	299.32	302.31
311.54	312.37	316.08	310.42	312.58	311.8	310.55	315.26	313.68	313.11	312.6	309.71	313.42	310.76	311.01	311.17	313.96	311.35	311.64	313.36	314.15	312.82	312.52	311.83	310.7	313.17	312.18	313.13	314	311.03	312.73	311.39	313.49	311.61	313.2	312.58	312.51	313.42	312.46	311.33	312.56	313.01	312.06	314.42	314.56	314.38	312.2	310.57	310.14	312.78
319.28	317.42	318.62	316.4	318.14	319.42	318.63	316.9	317.67	316.6	316.71	318.1	317.5	317.24	316.87	318.55	320.6	317.24	319.48	315.4	317.34	319.52	316.17	318.28	320.87	317.71	318.55	316.6	317.74	315.13	320.48	317.49	319.81	317.6	319.71	317.51	318.4	318.67	318.86	318.51	316.86	318.46	318.88	317.82	318.46	317.05	318.12	318.15	318.59	318.08
317.04	315.83	314.31	314.62	314.08	317.27	315.79	315.37	313.38	315.7	313.53	312.52	315.84	313.96	317.24	318.5	315.63	316.37	316.46	315.37	314.45	313.86	316.25	316.01	316.25	315.06	316.19	312.71	314.36	314.98	316.56	314.27	316.45	315.06	314.87	313.83	315.23	315.52	314.65	317.54	317.95	316.41	317.31	314.94	314.78	315.4	313.74	318.86	315.34	315.77
305	305.5	304.3	304.54	304.81	305.13	304.38	306.54	304.27	308.52	302.68	304.7	304.5	301.86	306.27	304.56	303.73	306.2	306.48	302.65	307.52	304.56	305.74	306.03	301.79	303.22	304.67	305.2	305.64	306.83	303.71	304.78	307.5	303.02	305.85	304.92	304.25	303.39	304.39	303.99	303.83	303.81	301.18	304.68	303.03	304.33	305.12	302.01	300.59	303.81
314.48	313.38	314.06	318.45	317.02	316.25	316.42	314.94	315.7	318.53	314.87	315.48	315.3	318.47	316.47	317.49	315.3	317.58	314.76	316.23	318.78	316.77	315.6	315.18	316.68	316.71	314.24	316.13	317.2	315.47	315	315.33	316.99	315.48	314.09	315.53	317.8	316.22	316.67	315.88	317.2	315.36	314.61	314.43	315.09	316.75	316.04	315.87	315.69	311.78
312.45	309.53	311.95	308.18	311.13	308.66	308.91	309.72	308.8	310.68	309.67	312.53	309.09	310.74	310.75	313.92	311.62	308.82	308.29	309.57	309.15	309.86	309.7	308.94	309.93	309.25	309.54	310.05	311.05	312.81	310.57	309.24	308.48	311.34	310.52	310.63	310.98	308.66	308.91	309.77	309.46	309.14	309.84	309.61	313.26	308.52	309.78	306.38	310.25	309.47
305.31	306.72	301.8	302.43	305.92	303.58	303.24	301.38	304.97	303.99	302.71	301.22	304.69	303.97	304.63	301.51	303.37	303.7	300.73	303.8	302.28	305.72	303.06	302.73	303.31	304.61	302.69	304.82	303.85	303.2	302.73	302.08	304.35	304.66	306.81	302.02	303.71	302.86	303.47	304.11	302	303.52	303.32	305.53	303.32	305.72	300.72	301.84	301.07	299.12
305.13	306.12	305.61	305.67	304.34	306.9	305.13	305.04	304.63	307.45	306.26	305.29	304.09	304.06	306.12	306.27	305.73	304.67	305.66	307.43	305.28	304.42	307.7	306.52	304.17	305.38	308.08	304.06	305.57	305.17	305.91	303.48	308.41	304.76	306.01	306.06	305.17	308.45	304.57	306.61	304.58	304.81	305.08	304.59	305.74	303.03	305.46	302.13	304.18	306.16
303.64	303.27	302.39	304.41	303.65	303.27	302.86	301.33	303.36	304.9	304.17	303.86	303.26	305.29	304.43	304.68	304.16	303.37	303.49	303.27	300.83	305.06	303.7	304.48	302.93	304.46	302.57	303.17	304.17	300.53	302.66	302.87	301.27	306.27	303.15	303.42	303.07	302.13	301.89	304.9	304.62	307.21	302.34	301.8	304.75	303.15	304.93	303.99	302.5	301.93
316.5	315.66	314.82	316.87	314.96	314.63	313.52	317.88	315.91	314.99	318.92	315.32	312.5	314.76	319.1	315.39	314.87	316.66	313.7	315.79	314.49	317.62	314.89	315.69	315.18	316.14	314.3	315.55	316.49	317.85	313.84	314.97	317.16	316.08	316.11	315.2	317.81	314.37	316.46	316.57	316.24	315.87	315.06	316.91	315.64	315.81	316.27	315.08	317.53	313.26
311.82	314.18	311.6	310.78	312.94	313.45	313.3	314.77	311.26	315.01	311.21	313.47	312.98	313.2	311.55	311.56	313.17	313.68	314.7	312.4	312.22	313.43	312.59	313.2	312.66	312.12	313.26	311.21	312.48	310.63	313.49	314.79	313.9	311.75	313.28	312.71	312.96	313.01	313.67	311.2	311.9	311.81	310.22	313.7	313.24	314.67	312.66	312.32	311.97	311.79
318.66	315.54	313.09	317.22	317.38	319.69	318.97	316.36	317.68	315.98	315.9	317.39	318.04	318.6	318.53	315.98	316.57	317.03	317.03	317.03	317.67	316.52	321.26	317.44	317.38	317.2	315.84	319.09	320.06	315.32	316.43	318.15	315.8	316.84	316.53	319.66	315.86	320.48	318.51	316.61	316.97	318.19	317.1	317.4	318.91	317.16	319.19	319.63	315.5	318.23
307.11	303.94	304.99	304.36	303.76	303.18	306.89	304.14	306.19	304.23	304.03	306.63	308.03	304.54	304.89	303.21	305.15	305.21	302.78	302.64	305.96	306.08	305.69	306.57	308.71	307.78	305.28	302.82	304.59	304.58	305.75	307	306.77	303.57	303.33	303.83	304.68	307.73	304.9	304.91	304.8	305.49	305.7	305.91	305.49	304.83	306.49	304.5	303.78	303.84
327.65	329.03	328.28	332.08	326.88	330.42	327.83	329.74	329.93	327.41	329.69	327.91	326.85	331.14	329.05	325.83	327.89	327.72	329.02	330.01	330.44	328.22	326.67	327.77	328.12	331	327.5	327.89	328.47	329.63	328.9	328.63	328.67	330.72	328.98	328.93	327.55	329.88	328.88	328.81	328.62	329.6	329.59	327.3	326.13	333.39	327.94	330.74	326	327.07
296.22	298.18	297.85	294.95	295.54	296.73	298.03	293.89	293.39	297.54	298.39	297.8	294.84	296.48	298.27	296.8	297.2	294.09	296.45	294.66	295.8	295.39	295.1	298.53	296.35	296.05	295.29	297.6	294.71	296.64	296.21	295.1	296.47	297.45	297.95	298.36	298.55	296.06	297.3	296.59	299.59	297.16	296.66	297.9	294.27	295.33	294.56	295.67	297.79	295.53
327.09	327.86	327.21	328.5	329.53	331.06	327.52	327.34	330.33	327	328.18	328.19	326.61	324.92	328.66	324.84	327.7	330.95	328.65	330.1	324.36	326.27	326.28	328.32	327.33	326.75	329.67	329.44	326.01	325.17	327.75	327.09	330.41	327.45	326.68	327.25	325.54	328.11	327.13	325.6	329.69	329.5	327.57	325.64	325.68	327.53	325.84	322.92	327.66	328.8
313.1	310.98	312.88	313.28	314.22	311.65	312.27	313.9	314.34	311.86	314.65	312.94	315.52	313.69	314.02	313.22	313.87	312.99	311.59	313.27	314.59	312.36	311.77	312.8	314.18	313.26	312.33	313.34	313.69	311.65	311.8	311.94	314.53	312.47	312.97	314.2	314.78	314.64	313.42	310.92	313.14	312.23	311.77	313.14	313.32	313.34	310.03	315.41	313.73	313.49
310.71	311.82	311.6	313.64	316.44	312.02	312.98	311.6	312.1	310.96	314.28	310.38	313.59	310.81	314.86	310.29	312.25	309.73	314.38	310.07	311.96	311.22	311.23	311.2	312.38	311.97	310.82	312.35	311.08	310.64	312.27	312.2	313.97	309.35	311.34	313.97	312.38	315.16	312.81	312.27	311.44	310.83	311.95	313.18	311.03	310.4	313.48	313.12	311.75	311.7
309.97	309.58	311.87	310.48	313.37	311.95	309.29	311.68	311.1	310.32	311.64	311.1	317.03	312.82	312.71	312.15	311.73	310.97	311.29	311.25	310.42	308.48	313.83	312.27	313.06	315.13	313.27	310.85	309.91	313.09	311.73	311.87	308.84	310.5	308.89	312.03	313.79	312.72	310.89	312.02	312.85	309.9	311.32	311.89	310.97	313.53	309.79	309.76	311.58	313.26
300.61	297.83	303.31	302.84	302.62	303.07	300.18	303.52	301.64	299.24	302.2	299.47	300.94	302.91	300.64	301.08	300.84	300.11	302.46	302.31	303.04	301.66	300.76	303.03	301.7	302.23	300.57	299.3	301.46	302.22	302.75	300.77	300.37	300.3	303.99	300.14	299.88	299.8	300.45	302.25	300.1	302.44	299.22	301.57	300.29	299.63	299.91	299	300.47	299.84
[truncated: 150 more columns]
