# Supplementary material for: Genetic dissection of main and epistatic effects of QTL based on augmented triple test cross design
Source: PLoS One. 2017 Dec 14;12(12):e0189054. doi: 10.1371/journal.pone.0189054 (PMC5730204; doi:10.1371/journal.pone.0189054)
Supplement: S9 Supporting Information — (ZIP) [file pone.0189054.s009.zip › z5_1050_0.5_5.csv]

302.73	302.53	298.63	303.37	301.82	302.36	303.87	303.67	300.69	298.96	301.48	304.28	299.85	302.43	301.47	306.8	303.53	304.04	300.4	305.19	301.69	305.89	302.72	303.34	303.99	304.84	301.25	304.58	303.6	302.64	303.71	305.46	303.96	304.08	300.9	300.09	304.18	306.48	303.52	302.24	300.14	305.3	302.49	301.09	303.98	299.71	301.32	301.82	305.81	297.3
311.99	310.06	311.7	313.62	315.09	311.89	313.33	311.28	315.26	313.64	310.92	316.53	312.56	312.67	312.14	314.2	311.29	316.84	310.69	311.17	311.66	312.57	310.37	313.79	314.87	313.63	318.75	315.05	312.32	317.07	314.42	309.93	310.26	313.21	315.26	313.22	310.44	308.7	314.78	312.65	312.38	311.34	311.95	314.97	316.24	311.79	311.78	309.89	313.61	313.09
313.62	316.13	315.54	314.73	315.51	314.54	313.96	313.72	315.32	317.3	314.7	312.38	314.45	315.4	316.67	313.63	311.11	316.39	314.58	316.29	319.24	315.2	312.64	313.27	314.26	313.96	312.67	316	313.31	316.84	314.66	316.05	313.33	317.13	316.91	309.86	314.21	317.6	315.74	314.95	315.86	315.5	314.28	314.74	315.05	313.34	315.37	312.67	311.31	313.93
295.67	294.72	292.37	291.69	293.07	294.07	297.29	293.78	295.45	291.81	295.61	296.4	293.06	291.59	296.21	294.94	295.01	291.69	296.13	297.24	294.47	297.57	293.53	293.24	294.76	297.7	292.7	296.12	291.64	293.47	295.86	293.07	294.76	292.96	295.97	296.28	297.15	292.34	295.64	296.89	291.95	289.55	296.68	294.08	296.67	293.36	293.72	297.64	297.16	295.31
301.03	300.32	303.19	301.85	297.3	301.93	296.73	298.15	300.63	299.19	298.54	300.09	301.13	299.1	304.31	302.14	302.04	300.03	301.07	300.1	301.84	302.34	298.55	299.25	298.39	299.71	302.67	299.18	298.81	304.57	302.87	301.9	298.46	300.05	304.97	301.24	299.45	302.53	300.66	302	301.32	301.96	304.23	300.09	299.69	300.24	298.36	299.42	300.47	299.86
315.1	313.58	316.26	317.25	314.19	316.7	318.13	313.69	315.92	313.16	313.69	314.72	314.74	315.27	318.78	314.95	315.98	315.02	317.39	314.92	314.25	317.5	317.94	315.82	313.83	317.33	312.1	313.83	316.43	311.8	315.4	314.94	314.76	318.91	315.7	317.93	315.57	315.63	318.49	312.36	314.13	316.63	313.45	311.75	314.73	318.4	313.82	313.77	319.49	316.78
306.1	303.98	304.93	308.71	304.01	305.29	302.94	303.16	309	308.22	302.76	304.86	305.69	304.96	307.54	302.18	305.35	304.86	306.07	304.19	303.55	303.26	303.28	303.77	305.24	306.43	306.29	304.13	302.75	304.17	307.83	305.9	306.14	303.43	304.16	301.43	305.02	301.69	303.38	308.28	302.71	310.96	305.43	303.98	303.35	309.44	304.56	299.9	304.53	308.66
319.15	318.5	318.89	323.21	317.41	320.92	323.39	317.76	318.15	317.05	318.56	318.03	318.97	316.7	318.34	317.25	317.2	318.63	315.85	315.13	316.23	317.69	315.26	318.78	318.22	317.15	315.66	321.07	322.4	317.07	320.24	317.55	317.05	320.22	320.33	321.23	317.37	319.02	318.84	316.44	320.39	318.12	316.88	315.09	319.27	318.13	319.54	318.3	315.33	321.53
317.34	314.59	319.12	314.43	316.83	316.39	317.72	316.83	316.04	318.97	314.92	315.24	313.24	316.87	318.43	318.06	321.34	316.85	317.57	315.85	317.49	314.65	316.2	316.72	317.35	315.3	316.52	316.5	317.06	320.06	316.09	315.45	315.86	316.77	319.59	316.26	315.59	320.12	316.67	318.71	315.38	320.04	316.67	313.5	317.9	320.37	315.29	315.38	316.64	323.43
294.7	296.36	292.32	292.33	296.06	297.41	293.27	295.67	294.13	293.34	295.36	296.19	295.6	298.55	296.52	294.67	295.7	292.63	296.29	293.9	293.22	295.97	294.46	292.98	292.76	296.12	295.49	293.8	296.33	294.41	294.09	295.48	292.21	296	297.39	292.48	295.28	295.29	295.03	295.55	293.52	294.28	293.21	296.48	292.49	293.56	293.84	293.77	290.42	293.41
301.17	305.19	304.34	303.32	302.5	300.58	301.61	301.93	305.58	300.75	299.71	302.11	302.16	303.58	303.77	303.59	302.78	302.97	306.26	301.78	303.9	306.53	302.51	301.92	305.26	300.27	300.57	308.58	299.84	299.32	303.59	303.88	301.32	306.71	304.65	304.56	298.57	302.04	301.47	304.4	300.69	302.54	303.6	301.18	303.85	302.14	302.71	302.01	301.03	299.44
329.3	329.48	327.55	330.77	328.99	326.46	328.79	330.72	326.86	326.63	327.41	324.68	327.85	327.95	327.48	328.54	329.36	326.34	326.39	327.73	325.33	327.2	326.87	326.97	327.25	328.53	327.18	328.3	330.21	325.36	329.36	329.33	327.69	326.64	327.25	324.32	328.87	327.38	327.01	326.34	326.82	326.32	325.66	325.38	331.18	325.25	330.58	329.56	329.41	329.22
308.16	311.94	311.99	312.83	310.52	309.28	311.3	312.65	307.89	309.7	313.89	308.34	312.94	308.35	312.89	307.06	312.76	312.6	312.03	312.4	312.69	310.69	308.25	310.53	311.41	309.28	308.76	312.02	309.21	312.64	311.35	314.29	308.57	311.01	310.82	312.99	309.57	310.3	312.16	309.61	310.07	308.76	310.55	311.02	309.31	311.32	309.04	309.9	309.8	310.62
312.66	309.51	315.41	309.17	314.48	312.54	314.51	312.71	314.74	314.56	310.65	313.41	312.84	313.85	309.99	313.01	312.25	314.48	315.42	315.01	314.34	315.44	311.79	313.88	311.13	310.37	315.11	311.15	310.66	311.2	311.54	310.55	312.82	315.4	307.5	316.63	313.55	313.89	310.63	309.74	315.22	313.63	314.32	312.27	315.38	308.73	312.35	313.84	314.97	312
305.18	304.79	303.79	303.14	305.22	303.36	305.37	305.18	304.31	304.31	307.47	305.2	304.6	304.17	302.12	305.83	306.69	305.98	303.18	306.12	302.93	302.89	305	303.21	304.09	301.89	304.11	306.82	306.3	304.39	302.92	307.25	301.75	300.09	306.36	300.43	304.73	307.14	303.29	300.46	305.9	304.67	303.91	305.33	308.23	304.94	309.65	304.39	306.71	302.99
324.17	325.77	325.98	326.45	325.56	324.36	325.39	325.36	323.38	320	326.91	323.95	327.26	323.06	321.31	326.07	324.43	321.84	321.07	322.23	325.65	324.93	329.03	324.51	325.98	323.38	323.7	320.6	322.96	326.65	326.34	323.56	324.57	326.82	325.52	322.33	320.52	325.04	324.23	323.71	328.32	324.97	322.81	324.09	322.02	325.35	324.82	321.92	321.59	323.88
314.52	312.83	311.42	314.31	313.57	310.03	310.33	311.95	312.7	308.7	318.24	311.34	314.82	310.29	314.65	311.01	313.98	314.76	317.99	313.63	310.96	312.06	314.61	312.12	313.71	313.92	310.07	314.8	315.71	313.44	313.74	315.83	313.36	311.13	312.56	312.61	314.56	312.14	311.28	310.03	312.3	312.45	313.4	313.66	313.17	312.2	311.87	313.12	308.48	310.28
302.63	307.76	306.37	307.14	307.83	311.16	306.8	306.39	301.57	305.82	304.64	302.96	305.89	304.66	301.38	304.61	306.93	303.24	302.68	306.14	304.8	302.55	301.62	305.96	304.2	303.6	304.9	306.73	305.97	310.6	306.21	306.68	306.14	302.26	308.84	305.02	306.29	308.62	304.2	306.32	306.55	303.59	308.23	306.55	302.7	305.13	301.71	306.09	309.41	308.26
317.2	317.5	316.2	318.07	314.85	315.62	320.02	318.18	319.86	320.38	319.9	320.28	320.19	316.69	318.2	316.68	317.66	317.05	318.12	315.61	313.89	316.35	317.05	314.73	316.34	318.44	319.24	320.52	317.32	315.37	317.61	316.42	317.56	318.29	320.19	318.62	317.85	316.33	317.75	318.87	315.66	319.1	314.65	318.29	318.34	318.69	319.29	317.23	318.29	316.43
307.21	305.52	307.77	308.12	301.87	308	303.51	307.17	304.64	305.33	305.06	303.5	307.62	305.35	304.65	307.55	305.61	302.42	307.93	304.22	306.38	306.39	308.79	303.57	305.64	304.96	305.64	307.29	306.06	306.25	302.39	307.24	306.37	304.95	304.23	305.93	305.62	303.37	306.65	305.58	304.13	305.69	307.05	303.14	304.2	305.93	305.34	303.25	308.34	303.18
310	313.09	311.37	308.77	313.69	313.87	309.95	309.93	312.49	311.47	309.36	311.09	310.44	311.03	310.74	314.52	314.59	312.18	310.82	313.56	313.04	313.45	313.83	312.44	307.1	313.38	308.13	312.75	311.12	309.82	312.33	314.82	307.71	311.84	308.42	314.15	311.89	311.51	311.65	314.05	310.36	312.46	311.23	312.56	310.71	311.29	309.83	313.43	311.48	310.16
298.52	298.65	300.49	299.21	298.57	301.43	299.9	298.49	296.59	298.38	299.74	298.51	301.18	303.5	299.79	299.44	298.68	299	300.55	299.51	300.73	299.54	300.53	299.42	301.39	300.7	298.56	300.21	300.79	301.17	302.31	296.44	303.07	302.66	302.5	298.41	304.2	302.81	299.82	301.58	301.73	298.55	300.57	299.37	298.59	298.94	297.65	299.88	302.3	302.04
313.87	314.07	314.73	311.28	314.56	313.34	311.24	315.32	313.05	314	311.01	312.99	314.31	311.11	312.99	312.68	313.65	313.08	314.17	311.8	313.25	315.67	311.23	312.12	309.93	313.38	315.73	315.45	311.39	312.15	312.68	314.19	313.68	310.09	314.05	313.1	316.39	313.22	311.46	312.2	312.94	315.68	312.71	316.53	311.08	316	311.03	308.53	310.4	315.08
309.77	307.48	306.67	307.51	310.45	311.78	308.46	311.63	308.18	309.18	308.71	308.76	308.9	307.97	305.49	307.14	308.99	306.6	308.89	306.31	307.79	311.43	310.29	306.22	308.34	308.04	310.34	308.78	308.19	309.88	309.05	306.73	310.09	308.71	304.99	309.52	307.22	308.72	310.78	309.27	309.23	307.31	308.27	309.26	311.09	307.98	312.14	313.31	309.61	307.7
316.03	313.71	312.77	314.7	316.04	314.08	314.61	312.5	314.96	316.98	315.73	314.36	311.21	313.71	316.44	315.37	313.36	311.61	315.16	314.75	313.5	313.67	316.81	313.9	314.95	314.74	315.43	311.79	314.91	313.5	313.92	310.61	313.91	313.13	315.25	307.54	312.34	315.93	316.43	314.75	310.91	317.89	313.08	316.46	315.4	315.43	312.88	311.48	310.81	317.17
316.8	313.52	315.78	312.3	310.86	313.95	310.46	315.63	312.98	312.78	313.27	312.51	311.26	313.58	310.59	314.16	307.91	312.31	309.43	314.38	312.1	314.75	312.05	314.99	311.57	314.6	315.61	313.8	313.73	314.9	314.46	313.76	310.46	312.27	310.01	314.52	316.67	310.94	314.12	314.37	312.76	314.32	313.12	313.64	314.13	314.06	311.35	309.31	315.12	311.48
328.51	324.25	323.01	324.94	324.18	326.17	323.59	327.22	327.09	324	324.98	327.16	326.34	327.05	323.73	325.23	330.34	325.72	326.6	322.47	325.14	322.75	324.78	324.89	324.17	328.18	323.74	324.86	320.31	325.67	321.29	326.17	324.58	329.27	324.67	325.4	327.96	326.73	324.91	327.01	324.16	325.81	325.96	325.48	325.64	326.1	322.27	324.77	325.91	323.12
293.91	296.17	298.99	294.26	293.04	294.48	295.52	295.96	296.28	297.74	293.77	298.35	293.05	294.29	293.09	296.38	293.15	296.19	295.64	295.63	293.94	296.89	298.32	294.91	296.5	292.09	294.13	295.57	291.24	294.56	295.54	294.78	294.93	295.28	295.56	295.46	293.08	297.83	296.56	295.54	297.66	292.88	295.29	293.59	293.77	298.33	297.88	293.07	296.44	294.71
303.4	302.66	301.43	302.74	304.62	305.53	303.26	302.37	302.44	303.33	299.73	305.73	302.55	305	306.63	304.18	298.56	300.89	305.38	302.16	303.63	304.16	300.65	307.62	305.72	300.1	306.69	306.42	303.55	301.11	303.46	302.4	303.87	302.7	300.15	304.22	301.21	305.46	302.2	303.06	301.23	302.33	301.76	304.82	300.53	302.12	305.67	305.22	301.15	302.65
316.27	315.62	313.58	314.19	311.44	313.89	313.92	317.62	314.11	316.99	315.18	315.22	317.7	315.24	315.93	313.09	313.97	314.2	313.57	315.51	313.06	315.14	314.79	314.78	314.2	315.94	315.77	312.94	315.43	315.42	318.29	316.74	319.29	315.65	313.7	319.73	315.97	315.02	310.78	317.03	316.93	315.56	316.3	312.45	314.04	314.23	313.8	314.08	318.41	316.43
313.53	313.1	315.43	310.84	315.32	316.26	313.7	312.32	310.5	314.5	313.61	315.07	314.47	311.83	311.08	314.35	311.28	312.02	312.39	313.59	315.36	316.34	310.71	313.17	315.37	313.85	312.28	313.96	316.09	314.3	311.66	312.21	313.51	313.04	310.72	315.49	310.54	307.62	315.53	317.88	312.78	312.6	311.47	316.36	312.94	313.11	312.08	310.42	313.14	314.61
316.05	312.21	314.64	314.83	315.93	314.32	311.85	313.59	314.98	315.31	312.36	317.55	315.04	316.59	313.58	314.81	316.09	313.49	311.98	314.35	316.02	313.92	315.37	313.42	314.04	316.59	315.78	314.88	311.98	312.67	316.77	314.26	316.2	317.09	314.5	317	310.86	313.16	311.62	316.64	315.07	315.67	311.41	314.14	314.36	315.03	311.73	311.66	311.93	316.61
305.42	306.14	304.94	301.12	306.83	301.48	306.02	304.93	307.45	303.21	301.94	302.58	304.74	302	302.51	302.65	304.59	299.16	306.77	301.13	306.41	302.13	302.56	306.77	303.24	303.48	298.74	303.15	305.67	298.1	303.53	301.83	305.48	305.22	302.92	303.5	306.05	302.15	304.81	300.59	302.72	300.95	301.08	305.91	308.4	303.55	304.91	301.6	305.44	300.97
309.99	310.81	312.05	314.07	308.4	304.09	308.12	308.74	310.51	309.23	309.25	311.87	310.46	307.11	313.06	305.64	308.5	309.44	312.14	308.46	310.28	311.09	310.65	309.23	307.92	316.12	311.17	313.64	312.5	307.41	307.97	310.71	309.99	308.16	310.37	306.94	309.61	313.17	307.41	311.1	312.24	309.44	312.42	310.3	309.77	307.6	314.13	310.48	309.82	306.42
315.07	314.84	312	311.55	313.51	313.72	315.99	311.48	314.19	315.67	313.87	306.5	312.82	311.93	315.36	315.77	313.69	313.26	311.18	311.37	311.7	313.29	312.7	312.19	316.1	313.1	313.15	311.01	313.43	314.63	313.85	309.95	316.42	312.16	310.39	311.11	315.16	313.58	310.11	316.94	314.12	311.06	316.35	313.4	316.61	313.14	316.11	313.47	312.63	310.32
312.02	314.26	313.46	310.19	313.33	310.22	309.76	309.73	310.32	313.1	315.4	312	313.66	311.58	314.47	312.77	315.72	314.97	311.37	312.38	316.24	312.87	314.39	311.63	311.2	312.45	312.48	311.05	312.81	316.33	316.3	313.15	312.5	313.65	313.35	312.76	314.67	313.51	312.04	312.36	314.12	314.42	310.13	313.9	308.73	313.26	314.44	314.73	311.52	311.28
314.73	309.74	311.2	314.06	311.19	310.97	312.04	311.47	310.99	311.34	310.32	311.25	313.93	314.7	314.58	311.32	312.07	311.21	311.87	310.07	309.88	312.94	312.51	312.3	309.03	313.08	311.64	309.56	312.21	312.3	311.96	310.49	312.52	313.23	308.62	313.11	307.44	308.51	309.73	309.3	311.24	311.9	311.4	315.86	308.41	312.79	310.63	313.05	312.01	312.9
311.6	314.67	317.53	317.56	316.51	315.01	316.86	320.7	317.63	317.2	316.6	314.32	317.83	318.68	314	314.69	316.5	318.61	314.16	315.83	315.59	315.31	316.09	317.26	315.57	315.87	312.42	318.25	316.96	317.29	313.79	314.02	315.06	314.9	316.95	316.87	319.51	312.37	315.02	319.34	315.81	315.97	317.8	317.52	316.13	314.18	313.44	313.31	320.15	317.63
303.1	306.12	305.03	300.95	308.34	305.62	304.03	299.8	305.66	305.02	302.76	301.95	305.47	302.76	305.63	305.11	304.54	305.15	306.13	304.55	306.52	301.3	307.44	303.76	305.74	307.04	303.36	305.65	301.76	304.27	306.61	303.53	305.12	306.07	298.86	302.96	304.28	303.8	306.01	303.67	305.58	300.55	306.77	304.35	304.65	305.71	304.27	307.33	304.31	305.41
314.24	317.69	311.59	316.46	320.35	315.6	314.43	314.82	311.73	317.21	315.19	314.52	312.68	320.41	315.58	314.13	314.02	316.42	313.46	315.31	316.35	314.92	316.9	314.08	314.9	314.12	315.19	314.04	316.66	312.96	314.61	314.58	317.62	313.96	315	315.52	309.06	318.75	316.37	314.65	316.09	311.57	310.84	314.77	312.93	313.69	318.33	313.65	314.33	312.5
304.63	305.01	302.63	300.74	302.23	304.02	307.72	303.52	308.47	302.21	304.18	304.39	302.67	305.9	305.14	302.03	304.83	305.49	306.46	305.6	301.96	306.64	302.52	305.08	303.73	301.24	303.84	303.44	304.38	302.98	304.15	304.08	303.11	306.3	306.59	303.12	304.11	302.19	305.73	303.39	306.89	303.35	307.07	303.02	301.47	306.54	304.77	301.79	308.14	309.19
311.48	314.4	315.47	312.11	314.06	308.46	312.3	308.27	309.68	312.38	313.55	313.83	311.73	313.73	311.54	316.99	315.06	315.67	312.5	313.82	313.84	311.42	310.04	314.14	311.35	314.22	312.28	313.39	312.2	314.35	312.29	316.11	315.13	310.1	314.83	310.03	314.6	317.62	314.79	309.02	314.83	311.82	313.56	314.12	311.46	310.02	312.26	313.23	310.2	312.28
314.06	313.58	313.32	319.74	314.03	316.42	314.85	314.93	315.85	312.82	317.7	314.71	313.21	320.23	318.48	312.63	310.81	313.07	316.75	313.75	310.56	315.87	317.79	316.09	312.91	315.31	318.12	316.73	317.47	314.11	314.1	313.11	318.45	314.48	318.64	314.2	313.46	314.41	314.91	318.58	312.77	313.93	312.61	314.39	315.58	316	315.3	314.87	314.88	314.57
309.02	315.33	310.38	311.46	314.86	315.35	314.41	311.77	313.78	312.93	313.31	314.21	313.62	314.12	313.94	315.84	315.81	314.34	313.51	316.02	316.13	314.63	312	311.02	311.19	314.32	312.75	311.59	312.77	313.74	312.75	309.22	312.81	311.69	315.64	312.92	313.62	315.03	321.02	320	312.15	314.25	310.84	311.26	311.64	314.97	314.2	316.55	314.81	310.35
316.82	313.23	312.7	317.65	313.55	316.09	312.12	311.08	313.57	314.64	308.51	310.14	314.67	311.09	314.49	312.93	314.14	312.38	312.85	313.22	313.08	310.18	316.63	316.15	314.27	312.74	309.39	311.51	313.76	313.44	314.62	312.41	314.2	312.94	315.34	314.28	312.14	317.2	316.4	315.3	311.45	315.03	309.29	310.66	309.99	315.87	316.43	313.1	311.63	313.35
310.99	311.81	306.59	306.56	306.33	307.21	307.25	305.65	306.11	307.8	308.91	305.92	309.04	305.93	303.38	307.73	307.65	309.67	303.73	307.52	306.98	307.89	309.83	306.48	305.05	306.26	306.3	301.77	305.92	306.26	305.63	308.34	304.36	308.27	311.03	306.52	306.14	304.05	304.45	308.08	303.8	311.76	308.02	306.73	305.9	308.01	304.15	309.41	304.33	307.18
312.8	314.14	314.29	309.56	312.07	314.43	313.92	314.05	310.23	310.38	314.29	311.94	311.66	313.14	309.44	311.52	315.14	310.23	313.71	313.82	312.15	309.94	311.71	313.45	310.64	312.58	312.29	309.98	310.37	310.66	312.25	312.46	311.44	311.65	310.4	310.75	313.95	314.3	311.65	311.26	310.72	315.52	314.26	312.56	313.11	313.17	313.99	311.84	312.83	313.18
304.05	303.61	305.71	306.3	301.63	307.9	306.39	302.8	305.76	305.25	303.1	307.79	307.92	305.08	307.13	306.95	302.74	304.98	308.04	306.35	302.25	307.49	306.81	304.65	305.42	305	309.92	307.28	306.21	304.26	307.32	306.56	308.65	307.4	304.75	306.14	307.07	307.32	307.17	303.52	308.23	305.14	305.44	306.24	304.95	307.35	306.39	306.08	301.67	307.69
314	313.36	313.02	314.47	314.47	312.81	316.85	310.41	315.21	312.81	314.7	313.84	315.86	312.56	314.95	313.44	315.46	312.99	314.34	310.17	314.39	311.02	317.72	315.45	315.83	315.49	315.07	315.81	316.41	312.09	314.95	312.86	316.07	314.09	314.18	312.48	311.37	316.8	315.16	312.76	313.59	309.5	313.57	317.27	313.79	311.1	316.89	310.8	314.35	312.02
302.39	303.67	302.5	302.25	302.49	303.01	299.76	305.4	298.23	299.43	302.81	297.87	303.74	303.26	302	303.32	302.88	302.54	305.63	305.16	305.97	303.31	301.64	301.7	303.94	303.62	302.82	302.52	302.73	300.55	304.54	302.93	303.04	303.13	300.45	302.38	303.91	300.14	301.44	300.88	307.23	301.5	305.01	302.95	302.68	303.93	304.86	303.27	300.05	302.82
310.54	307.76	308.53	310.8	305.78	310.96	307.93	312.3	312.35	311.8	311.11	308.37	311.18	313.08	312.17	309.82	313.75	315.56	311.91	311.69	308.65	309.71	308.88	309.62	314.39	313.8	307.7	312.42	310.2	311.86	309.56	309.73	312.65	312.81	308.6	309.33	308.39	313.82	309.18	314.84	311.03	310.78	310.59	308.63	310.49	312.39	312.8	309.65	309.85	309.74
308.56	308.41	311.46	310.3	309.82	308.94	305.36	306.43	309.21	309.44	304.74	308.39	306.98	310	309.89	310.07	305.96	308.65	310.34	308.71	309.08	308.48	309.05	306.87	310.36	307.26	308.47	308.39	310.36	308.04	311.29	307.87	308.57	304.64	307.96	309.83	307.2	308.11	307.22	307.8	311.16	309.46	310.58	310.64	308.92	304.2	309.19	307.42	311.5	306.52
307.02	307.61	305.03	303.43	307.52	305.43	304.6	304.53	306.17	310.5	304.04	307.04	308.18	308.23	305	307.34	307.31	305.34	307.4	308.13	303.71	305.44	308.23	306.72	303.54	306.07	305.71	305.41	305.97	307.13	304.41	304.1	305.38	307.06	306.66	305.54	309.21	305.72	307.26	305.71	306.05	303.71	306.57	302.56	303.42	306.64	303.3	304.73	300.92	307.32
305.41	307.9	304.45	304.08	306.56	303.46	302.22	303.07	303.18	302.98	305.83	301.78	305.08	305.87	304.75	301.16	305.37	301.95	303.09	306.2	307.76	305.61	302.66	303.47	307.9	305.02	301.98	303.3	304.41	304.11	305.15	306.79	305.06	303.58	302.26	304.31	299.8	307.68	307.68	301.99	304.15	303.39	305.85	305.58	304.88	305.13	306.44	303.41	303.79	307.14
302.66	303.96	306.22	303.59	305.68	305.65	306.01	302.86	300.11	302.3	305.67	303.68	302.78	303.04	306.38	302.44	303.08	302.12	304.89	300.26	303.8	303.28	308.27	304.9	301.94	305.71	305.52	305.05	303.86	303.67	303.86	303.93	301.31	301.48	302.82	302.6	305.18	303.94	305.56	303.69	300.9	303.71	301.57	305	301.84	305.21	305.7	303.39	304.96	306.11
313.1	315.97	317.71	312.78	313.17	313.22	315.53	313.7	315.08	315.19	315.74	314.45	315.25	316.71	319.09	314.72	315.37	312.84	312.89	310.44	316.25	316.25	320.82	315.11	314.48	314.61	314.96	314.75	316.78	317.25	309.49	314.39	315.93	315.11	313.09	316.62	311.97	313.44	315.48	314.29	312.51	315.83	313.3	314.94	313.94	314.17	314.39	316.62	316.06	312.11
318.27	316.79	313.29	314.98	313.28	313.68	314.24	314.86	314.77	314.13	313.74	311.74	314.75	315.29	318.09	315.21	317.09	317.12	312.98	314.92	316.67	321.23	313.39	314.4	314.08	312.41	313.21	313.84	317.55	316.08	318.67	311.71	316.5	318.14	313.95	315.51	316.72	315.44	314.05	314.94	313.32	313.52	318.68	316.89	317	318.28	317.15	314.48	314.39	313.35
303.43	297.31	299.59	300.73	303.15	299.95	297.44	299.31	301.49	299.68	299.87	300.49	301.21	301.19	299.46	300.1	303.39	302.25	301.78	297.71	302.01	303.51	302.79	300.83	296.88	305.18	302.27	301.28	297.05	302.94	300.95	297.86	303.08	301.79	303.47	298.69	302.33	301.03	300.39	301.02	302.01	299.47	301.2	299.81	302.26	301.35	302.51	302.21	301.77	303.97
305.6	306.7	305.65	303.66	303.93	305.08	304.95	303.79	304.48	303.41	303.59	308.8	304.42	304.5	305.34	306.72	306.05	305.62	305.65	300.17	305.57	305.95	307.2	305.32	306.24	305.16	307.1	304.61	306.19	302.72	309.05	303.84	304.55	303.87	305.2	306.64	303.46	301.84	305.19	304.82	302.84	303.7	305.38	305.92	306.32	304.04	308.03	305.59	306.51	306.25
301.53	306.27	304.53	304.17	302.69	303.1	305.23	305.9	298.92	300.95	307.28	300.93	302.63	301.82	301.42	305.11	307.29	303.18	301.71	304.29	302.86	301.98	303.69	304.32	301.47	298.95	304.15	306.02	304.1	306.65	303.64	304.55	303.34	305.47	306.47	300.97	300.14	304.97	301.97	302.29	299.86	303.55	305.62	306.86	303.43	302.74	305.81	304.37	303.35	302.22
315.37	316.43	313.62	315.62	314.5	315.07	319.18	314.72	317.63	310.67	319.49	320.4	315.52	318.33	317.55	316.41	314.38	317.68	318.35	315.68	320.39	319.02	319.73	316.65	318.89	317.63	320.6	317.29	316.89	317.08	318.88	317.45	319.2	316.35	313.66	316.16	316.75	319.58	317.69	315.53	317.97	318.81	315.54	317.43	316.78	319.25	316.89	314.56	315.16	312.78
313.07	313.65	311.18	312.22	313.87	316.12	315.57	313.39	317	310.81	311.44	315	313.86	314.43	316.48	311.95	310.44	312.62	311.96	313.45	311.94	316.49	314.14	318.08	310.53	312.42	311.76	313.66	311.91	311.85	313.37	313.21	313.82	310.94	314.66	310.58	316.04	314.81	312.98	312.9	314.61	310.57	315.44	314.51	312.15	315.14	315.1	312.71	315.75	314.23
302.5	301.33	299.12	300.67	299.83	299.64	300.34	297.57	297.1	304.41	303.24	299.6	301.9	301.6	300.64	302.66	304.09	301.2	301.32	300.32	302.05	300.02	297.47	297.89	299.13	298.99	300.06	300.35	302.3	303.45	301.18	299.87	297.56	301.87	301.19	299.64	302.98	303.51	301.79	302.93	298.47	301.42	298.23	302.94	300.98	303.42	300.75	300.97	302.09	300.03
302.9	302.77	301.21	302.08	306.41	300.62	307.04	305.36	300.34	301.58	303.74	299.78	303.15	303.88	305.89	303.12	302.23	301.81	302.67	304.12	303.83	303.14	298.98	305.53	302.02	303.07	300.32	302.01	301.73	305.14	303.36	299.56	304.52	306.67	304.12	304.23	304.77	298.86	304.25	305.11	304.27	302.44	299.49	300.94	302.79	302.85	304.33	303.1	305.29	303.53
316	313.07	314.56	312.75	315.67	315.53	316.42	316.53	314.87	315.41	313.11	316.01	320.43	312.26	314.6	314.82	316.98	316	315.49	316.19	313.24	315	314.08	315.17	313.06	315.51	315.07	316.53	313.44	315.03	313.98	319.14	315.07	314.93	311.25	312.48	315.55	315.01	315.82	313.87	313.53	315.61	310.84	315.74	316.38	311.38	315.57	314.38	313.44	315.52
308.12	302.44	300.48	310.62	305.24	301.78	302.22	300.82	308.73	300.12	300.32	304.51	304.04	305.15	303.05	303.54	303.29	306.05	304.42	300.83	304.65	302.04	305.65	305.72	307.8	305.61	304.62	303.01	303.24	309.53	304.6	301.32	301.92	306.95	305.08	305.23	304.78	303.12	309.05	304.56	304.37	305.69	307.12	306.52	306.2	306.66	307.24	303.59	304.15	304.01
302.53	298.44	298.91	301.12	301.43	298.85	297.95	300.01	299.84	303.17	300.08	302.09	299.87	299.91	304.73	300.47	297.9	298.23	299.35	295.74	300.19	298.74	301.47	301.71	300.15	300.09	299.28	299.07	298.84	300.8	298.51	302.83	303.2	301	298.11	299.29	298.42	301.92	299.14	300.9	299.4	302.02	300.92	298.37	303.16	300.32	299.85	299.03	299.5	297.38
303.23	304.8	299.71	306.4	303.69	304.19	300.97	301.4	304.36	302.1	300.64	301.35	303.6	301.63	303.33	304.51	301.24	303.09	303.84	303.08	302.17	300.94	304.99	303.29	301.81	302.48	302.58	302.48	301.83	301.24	302.07	299.4	303.77	304.23	298.08	302.8	303.04	300.77	302.29	301.68	307.76	301.67	302.77	303.79	303.38	299.38	298.5	304.88	306.34	305.53
292.36	292.63	295.77	294.66	295.02	294	295.51	293	295.72	291.66	294.6	294.24	292.1	290.42	292.87	295.93	294.71	296.35	293.62	294.81	294.44	297.94	291.84	291.75	294.64	294.57	292.24	293.84	295.62	295.65	292.42	291.62	294.9	294.64	297.47	291.55	297.08	296.42	292.42	295.23	296.77	293.81	292.74	298.17	292.82	293.32	294.63	292.31	293.91	292.98
301.83	309.05	308.14	307.24	307.72	308.6	308.58	303.78	307.9	308.41	306.19	311.24	304.89	308.42	307.29	307.35	305.13	305.64	308.6	307.21	306.39	307.07	303.72	307.13	308.22	306.63	306.58	307.74	308.92	309.54	306.4	309.28	307.97	305.74	311.87	309.79	305.25	306.98	306.98	306.94	306.59	303.83	304.1	309.62	308.26	307.34	307.01	306.69	304.88	306.84
312.5	316.58	318.62	313.3	316.32	317.03	315.95	314.48	315.02	315.29	315.4	317.19	315.66	313.97	312.57	312.71	317.21	313.19	317.47	314.05	315.91	317.92	314.02	317.19	316.97	316.21	318.5	315.48	315.83	316.78	315.19	314.05	314.58	317.17	315.27	316.52	316.93	315.67	316.07	314.55	313.23	316.29	316.93	313.99	316.13	315.23	317.3	316.55	316.51	312.21
314.05	313.57	311.24	310.16	313.81	310.01	308.23	312.58	311.08	308.31	308.57	312.52	312.41	310.62	309.86	309.86	313.26	312.9	310.45	309.1	314.1	312.96	313.06	311.01	311.99	309.05	310.39	307.71	308.62	313.09	305.58	309.45	308.33	310.24	312.23	312.58	312.17	310.96	308.22	309.84	310.57	310.69	310.67	307.62	309.4	310.83	310.04	312.35	313.32	308.99
300.94	304.88	306.48	305.79	303.25	300.99	302.06	300.28	303.75	300.79	302.94	302.53	303.74	300.68	303.29	300.97	305.26	304.88	299.93	303.75	300.97	303.26	304.41	306.88	306.63	304.68	303.75	300.63	304.89	302.45	304.05	306.41	302.21	302.85	304.7	303.51	303.24	302.52	304.52	305.53	305.36	301.51	301.68	304.07	303.12	305.43	302.32	303.62	305.53	300.55
319.25	320.48	315.49	320.83	312.09	316.61	318.31	315.95	317.49	317.74	317.41	319.57	318.26	317.17	318.92	318.32	316.57	317.74	318.04	317.8	314.17	318.08	320.95	316.69	316.21	316.91	312.55	316.33	316.49	318.51	319.54	318.36	319.09	318.83	323.9	318.7	317.73	314.76	317.87	319.08	316.37	315.63	316.69	318.89	319.22	318.29	313.89	318.24	317.34	317.11
319.8	318.95	317.05	321.41	321.05	316.74	321.03	318.25	317.15	320.97	321.09	319.17	318.08	318.72	317.85	319.02	316.85	318.66	317.7	317.96	318.97	318.64	316.82	321.6	319.76	315.86	315.02	316.51	314.6	322.22	317.39	316.25	315.69	319.74	319.07	315.96	317.62	316.28	316.23	314.49	319.32	316.74	318.2	320.26	318.58	319.95	317.95	318.27	317.48	321.11
294.3	296.42	292.91	292.19	295.96	296.24	294.26	293.68	296.71	295.18	297.8	294.88	293.87	295.63	292.27	294.24	291.72	292.89	295.34	293.4	292.03	295.47	296.36	292.42	293.43	293.22	291.56	291.41	294.09	295.19	293.03	291.48	294	296.18	290.12	291.55	295.52	289.29	292.06	294.35	294.2	294.65	293.59	296.98	291.62	294.13	292.45	292.91	294	295.56
306.7	303.29	307.64	303.06	306.33	306.62	307.43	304.19	306.94	307.13	306.95	304.69	306.46	306.31	306.97	306.68	306.4	303.39	309.93	306.08	307.13	311.12	304.66	309.17	306.5	308.18	309.53	304.17	307.51	305.36	306.16	305.27	309.48	307.05	305.27	303.43	306.15	306.68	306.88	308.67	306.73	307.86	305.98	308.51	308.9	307.17	307.81	307.57	308.57	308.13
301.78	302.42	303.89	300.06	298.18	306.24	302.53	301.81	305.63	301.07	304.47	300.58	302.75	303.89	302.78	304.11	305.51	303.58	300.9	306.11	303.52	303.85	305.42	304.64	302.37	303.52	299.8	301.06	306.49	301.85	302.99	301.37	304.39	302.23	300.92	301	304.44	301.97	301.86	299.6	302.25	302.5	303.64	304.12	306.22	307.02	302.97	303.92	299.81	302.95
313.4	314.68	316.75	312.09	317.94	316.58	314.33	314.51	313.2	317.53	315.56	310.51	319.08	317.23	312.64	313.08	316.13	318.39	315.6	313.36	312.82	315.09	314.65	311.36	312.98	315.2	314.65	310.65	315.8	313.82	313.07	315.26	316.61	313.21	313.55	313.45	313.6	313.72	313.58	313.68	312.2	313.64	313.82	312.15	314.49	313.87	314.96	317.22	313.31	316.49
311.84	309.87	313.48	311.78	310.06	310.18	312.21	312.25	308.75	309.92	309.21	309.11	309.37	311.99	316.03	313.12	313.29	310.02	314.92	308.6	312.14	311.52	311.03	311.8	311.51	309.16	312.43	312.27	316.85	308.02	312.94	315.75	309.88	311.9	312.32	312.45	312.46	307.16	312.52	311.3	312.29	314.39	313.15	310.97	310.2	310.03	309.9	311.33	315.98	314.01
305.81	305.96	300.51	304.84	304.09	308.02	309.39	306.7	306.53	304.72	305.94	304.22	306.81	311.29	305.92	306.71	305.07	305	303.36	309.02	304.88	309.96	306.39	308.71	305.77	307.01	304.28	310.31	306.13	306.52	307.59	306.54	309.03	305.34	308.92	306.87	305.79	306.88	308.08	311.08	304.35	303.84	306.07	307.36	306.29	306.28	305.82	302.98	304.98	305.41
315.88	317.96	316.88	317.31	318.57	322.22	318.58	318.21	320.52	317.86	315.13	317.64	316.66	319.16	320.74	318.54	315.67	318.26	315.67	317.81	318.54	316.89	317.95	317.93	318.13	314.94	320.51	316.39	320.65	317.92	319.89	317.84	319.51	317.4	315.33	322.09	318.58	318.91	315.33	317.04	319.11	317.81	315.74	319.74	317.15	318.47	316.51	318.15	320.55	318.75
317.05	312.72	312.69	313.05	312.73	316.18	314.09	316.62	312.86	311.75	312.88	310.48	311.86	313.96	317.58	316.67	312.58	315.24	313.3	314.62	313.63	316.06	313.51	316.11	316.55	312.47	314.28	313.19	313.53	312.2	308.71	316.22	314.03	313.24	317.48	314.01	317.7	313.76	312.4	314.95	316.16	314.04	314.38	313.76	314.06	315.46	315.66	313.36	313.15	314.01
315.8	317.68	318.8	317.01	317.74	320.65	320.86	321.8	318.37	320.41	319.75	320.84	317.95	321.75	322.57	320.58	320.75	317.37	320.92	319.11	318.5	317.36	320.61	318.23	320.04	319.36	320.15	315.49	321.19	321.88	322.44	320.04	316.2	320.33	315.27	317.22	321.98	320.21	320.45	316.76	320.02	319.03	319.89	319.5	318.81	313.86	318.18	318.64	319.81	318.22
296.64	299.86	298.05	295.28	295.9	297.54	293.44	293.3	297.06	293.37	298.29	299.25	297.34	296.05	297.32	295.37	301.37	301.18	296.97	298.1	295.65	298.99	298.19	295.86	296.59	296.07	295.41	295.9	296.52	291.56	296.38	295.39	297.14	299.83	297.26	296.97	298.3	297.17	298.6	294.19	298.08	295.08	297.66	300.61	297.8	297.34	297.86	297.99	296.12	293.59
311.5	312.55	313.63	318.2	313.94	314.09	315.52	317.69	315.69	315.92	310.75	313.03	314.6	313.75	311.83	316.31	310.18	314.08	310.93	313.01	313.75	311.27	314.04	313.06	310.06	315.24	315.09	309.95	314.45	312.13	310.95	309.89	313.55	311.44	312.74	311.84	312.24	312.88	316.53	310.74	311.92	312.55	315.13	312.22	314.18	309.61	312.33	315.54	312.49	311.42
312.26	311.08	315.57	313.03	315.08	312.59	314.01	313.64	312.05	314.96	316.7	314.63	316.92	314.32	317.56	313.21	314.21	312.96	311.34	312.94	316.77	313.45	313.06	314.5	314.68	314.56	315.33	310.87	311.74	314.39	310.82	315.91	312.72	315.81	312.43	311.76	315.14	312.91	310.27	315.57	313.63	312.73	314.06	314.95	311.74	315.7	308.13	314.22	313.38	316.36
320.78	315.24	316.34	322.08	320.28	320.36	313.29	319.84	319.92	319.62	321.39	321.29	316.44	315.21	317.69	320.07	318.84	316.99	319.94	317.21	318.52	320.56	321.55	318.54	317.93	321.25	317.09	320.47	317.49	316.38	318.65	322.07	318.53	318.37	321.71	316.28	320.33	319.48	317.38	313.16	315.54	319.28	314.55	319	321.17	317.68	317.12	321.14	314.55	317.6
296.11	293.8	294.7	295.51	295.22	294.19	295.72	295.53	295.21	295.5	292.84	295.98	296.64	297.58	289.97	294.2	297.99	295.31	295.1	293.04	293.34	291.24	296.44	292.23	294.65	294.91	294.67	294.55	294.91	294.64	295.07	294.86	293.82	293.96	293.17	295.97	293.65	294.97	294.89	289.45	293.34	292.41	297.29	294.85	290.81	294.89	295.23	293.44	294.98	292.58
317.71	316.15	316.86	316.22	317.32	317.69	318.64	317.35	313.95	320.45	320	317.86	316.31	319.17	323.46	316.2	318.23	317.2	317.53	322.46	320.33	316.31	317.65	317.91	320.72	320	318.68	315.88	317.27	322.92	322.81	315.62	317.91	317.47	321.13	318.45	316.82	316.85	316.34	316.04	320.04	314.72	318.85	316.91	321.59	317.69	317.83	314.54	315.94	317.02
304.35	304.06	304.44	304.77	303.16	299.62	303.35	301.41	303.85	303.41	302.11	305.68	302.6	304.46	301.65	302.38	305.15	307.36	304.77	305.4	305.64	302.9	304.31	302.01	304.78	304.67	303.7	302.49	302.14	304.12	301.95	306.69	301.44	303.62	304.47	303.64	303.81	301.61	303.4	302.46	300.91	306.05	302.24	306.05	305.92	302.71	301.67	306.44	302.92	305.29
294.75	294.94	302.28	300.73	295.93	298.97	295.07	295.63	293	297.29	300.19	298.93	296.58	296.02	299.5	294.61	293.03	297.97	297.4	299.78	295.68	296.21	295.37	295.18	298.44	297.59	296.42	293.61	296.78	296.57	291.87	296.35	293.06	299	295.58	297.75	297.04	293.84	297.89	298.7	297.42	297.11	301.08	297.86	299.69	296.85	297.28	297.24	294.83	297.37
314.75	310.68	312.63	314.97	309.85	312.49	313.06	315.62	313.28	317.31	309.7	313.21	311.01	315.22	311.27	314.67	312.87	313.15	311.73	313.54	314.52	312.22	315.31	310.53	312.6	310.56	312.85	309.39	313.13	312.25	315.97	314.73	314.44	312.27	313.51	314.83	310.41	312.05	308.23	313.94	314.83	314.01	315	316.92	312.75	313.96	313.46	312.8	314.61	312.16
305.38	300.71	301.89	303.17	301.38	303.32	303.4	302.79	306.05	302.45	304.01	302.98	303.36	301.86	299.44	305.1	302.47	301.77	304.54	305.17	302.64	301.02	303.06	302.75	302.48	299.96	301.37	303.04	303.54	305.71	305.69	304.53	300.82	299.48	301.81	303.48	303.06	302.93	302.01	308.1	303.46	305.55	304.91	303.26	304.65	301.7	302.11	306.05	303.59	298.86
314.78	312.44	314.25	313.34	314.22	315.76	310.37	313.58	317.3	315.67	310.87	313.8	313.21	314.14	312.14	311.87	312.79	312.79	316.51	311.55	311.47	310.2	314.58	314.21	317.87	312.77	310.65	311.53	314.88	313.64	313.93	312.17	314.35	310.11	312.63	311.2	310.72	314.47	317.2	310.76	312.75	311.9	317.18	310.44	312.12	312.43	313.57	310.7	314.71	315.9
295.12	291.93	297.76	291.59	292.05	292.39	293.5	296.2	295.07	294.14	294.29	289.57	293.69	292.71	295.57	294.24	292.01	295.61	293.35	290.94	293.98	294.78	295.22	293.85	291.77	291.4	293.79	289.5	294.34	291.74	292.13	291.92	292.56	294.51	293.8	295.02	292.53	294.37	295.2	292.49	290.18	293.96	298.25	295.86	294.08	290.36	295.55	291.14	293.39	294.73
316.53	320.05	315.66	317.62	321.46	319.19	317.3	316.58	319.77	317.87	316.15	323.41	318.21	315.26	317.64	317.13	320.48	319.06	320.3	318.81	318.35	321.66	316.45	321.42	321.67	316.83	321.7	321.74	319.6	317.85	318.22	314.54	316.12	318.22	318.57	320.94	315.39	314.78	318.12	318.6	317.02	317	317.03	316.47	319.28	316.97	317.35	320.67	316.98	320.21
328.95	324.71	326.74	325.78	327.91	327.15	325.97	327.2	326.39	330.16	327.4	329.51	330.9	329.72	326.86	328.4	327.4	327.88	328.35	327.16	327.25	330.8	329.64	330.37	331.48	328.45	327.94	329.75	331	327.62	327.28	330.27	329.74	324.41	327.82	328.88	328.11	326.32	330.66	328.69	326.01	327.41	327.45	329.94	329.31	325.76	326.5	327.26	325.57	326.53
312.5	317.65	318.56	313.66	315.61	315.11	317.1	319.17	314.69	313.79	313.72	313.03	313.66	314.75	315.93	317.33	314.81	317.54	317.27	313.56	314.39	311.36	314.83	319.15	312.82	314.85	315.63	316.39	317.21	312.65	316.36	315.75	315.52	314.76	315.2	314.23	316.69	315.82	317.62	314.77	316.51	316.03	319.46	313.75	316.41	316.97	315.58	313.21	318.19	313.26
310.1	309.52	309.83	309.45	307	309.64	308.64	307.42	309.33	313.08	310.06	304.88	309.54	310.06	307.96	312.23	307.78	307.44	308.82	308.23	311.6	309.37	307.43	311.81	311.65	311.76	312.46	308.11	310.39	313.29	307.53	311.6	310.43	309.44	310.14	310.13	305.78	309.72	308.43	309.61	307.52	312.05	308.53	310.58	312.36	307.93	311.52	307.13	308.58	308.27
312.45	309.36	312.72	311.07	312.6	311.43	312.12	311.08	312.08	309.73	313.46	310.73	312.07	313.18	310.84	316.2	312.59	309.09	311.54	314.73	311.79	311.46	313.67	315	313.96	314.41	312.91	311.37	312.97	311	311.16	314.96	314.57	310.13	314.75	314.9	306.9	313.41	315.16	314.42	312.89	309.94	312.52	312.62	315.71	309.09	314.14	315.71	312.6	308.04
316.21	310.15	314.13	309.84	312.69	312.33	312	312.17	314.14	316.05	310.69	312.04	315.2	310.86	310.44	310.8	315.37	313.01	314.84	313.01	313.67	315.45	313.3	312.66	313.11	314.1	310.71	312.1	311.88	312.82	314.32	317.55	311.36	314.42	311.32	309.33	313.11	312.44	317.57	311.46	311.52	311.82	316.07	315.04	311.38	312.17	310.91	311.8	310.84	312.35
318.97	317.41	318.47	319.75	317.49	315.35	317.46	318.52	313.42	318.07	315.82	314.05	316.77	317.53	318.59	311.93	316.68	316.33	314.63	315.98	315.57	317.45	316.71	312.47	317.29	318.01	315.95	316.91	315.98	317.86	314.39	320.71	318.92	321.64	314.4	317.85	313.77	317.14	315.16	315.13	317.2	313.62	315.27	319.43	314.35	316.64	316.91	317.64	318.45	318.1
310.78	313.98	315.07	314.88	314.51	315	318.33	310.61	314.77	313.27	312.82	317.56	315.26	312.85	313.78	310.71	312.14	315.97	314.21	315.68	312.67	315.91	310.89	316.36	315.95	315.43	313.21	314.27	313.43	310.6	311.51	312.63	315.97	313.74	314.6	311.88	312.69	310.96	313.54	311.45	316.63	315.4	315.06	317.03	318.82	312.91	317.15	311.64	313.54	312.2
305.91	306.67	304.17	308.25	310.09	305.13	308.38	304.15	303.83	303.75	306.09	306.99	307.44	307.86	303.56	304.74	305.3	306.78	304.83	309.75	302.91	306.05	307.11	305.74	303.94	304.53	304.38	306.97	305.73	305.18	304.32	305.03	304.35	302.65	308.99	304.92	302.95	305.38	306.95	307	307.25	304.54	306.76	304.04	311.1	302.95	303.43	306.11	303.21	301.4
316.87	317.3	311.39	314.63	317.28	317.19	317.57	317.19	316.24	313.63	318.54	316.39	318.3	318.01	315.61	317.58	317.94	313.77	317.72	313.45	321.21	315.96	317.21	318	317.19	317.15	317.2	315.6	319.02	316.66	316.79	317.39	319.19	314.09	317.59	314.92	317.31	315.64	319.19	317.4	317.85	318.14	317.46	316.01	318.56	314.63	317.48	316.87	311.66	316.3
330.95	332.87	327.01	326.63	331.58	324.1	330.07	328.74	325.82	326.79	328.76	331.47	328.63	330.45	328.81	327.32	328.12	328.87	330.43	329.07	328.71	329.94	327.15	328.62	325.83	329.09	325.69	327.85	326.63	331.79	330	327.59	326.86	330.12	326.45	327.29	326.56	326.51	329.5	328.01	326.27	330.2	327.5	330.38	328.03	328.37	325.53	328.33	333.24	327.8
325.89	326.16	326.78	326.02	325.48	323.64	323.76	323.29	321.84	323.87	322.79	326.29	325.45	324.3	325.2	326.9	327.45	323.42	322.56	324.68	327.34	328.73	328.16	324.81	328.25	321.63	325.89	327.88	323.03	322.02	325.11	322.19	324.47	325.53	324.68	323.99	326.12	326.71	322.33	323.37	324.96	326.26	324.26	322.51	326.49	318.76	323.67	323.28	323.67	327.1
313.77	311.11	313.22	316.17	313.32	314.02	312.5	314.36	312.07	312.37	313.29	310.16	311.81	311.22	310.22	311.83	311.61	314.88	309.8	312.25	316.25	315.29	315.85	315.97	311.8	309.58	310.48	314.45	311.64	309.59	315.93	313.03	311.43	314.39	313.63	311.61	314.44	318.79	312.43	311.67	312.78	315.89	311.33	310.64	311.74	310.44	315.53	314.31	312.36	311.85
320.18	316.87	319.04	318.17	313.87	320.26	320.74	317.61	318.51	318.82	316.15	318.36	319.14	318.01	319.15	320.71	317.83	319.82	315.7	317.08	320.01	320.13	318.73	319.58	318.71	314.19	317.62	317.21	317.45	320.23	322.42	321.14	319.63	315.8	319.33	319.15	317.81	315.1	319.55	316.77	316.84	315.26	315.92	316.61	316.61	317.52	322.02	316.76	317.63	318.26
301.32	300.72	301.7	300.37	301.09	299.65	297.9	300.86	300.29	300.28	301.21	298.81	300.66	300.58	298.26	301.27	302.83	298.29	297.48	300.19	297.75	297.69	300.62	301.48	297.77	301.84	305.97	301.15	300.03	300.22	301.68	303.5	300.55	300.19	298.81	297.73	298.39	301.51	299.75	300.54	299.24	296.47	302.6	300.39	297.21	299.16	302.04	301.32	300.98	299.04
293.99	296.28	294.48	293.81	296.25	295.99	294.88	295.98	293.31	296.43	291.94	296.12	295.12	294.31	297.6	294.32	297.32	295.05	301.6	293.23	295.05	296.23	293.29	294.5	292.48	298.18	296.58	294.21	291.5	291.63	293.16	293.09	296.96	294.19	294.68	292.14	295.32	294.64	294.63	295.22	294.37	297.74	298.14	297.78	291.42	294.83	293.56	290.14	293.99	296.48
297.99	300.34	296.98	297.09	297.04	296.84	296.69	296.94	296.87	296.08	296.3	300.28	295.33	302.09	296.81	296.72	299.99	299.2	293.76	296.68	298.42	298.03	295.66	296.29	298.39	292.45	295.11	298.99	297.14	296.23	295.99	297.31	301.27	294.57	299.43	298.65	296.38	299.03	297.99	297.02	296.69	295.46	296.82	294.3	298.94	294.03	297.24	298.31	296.12	296.54
321.55	319.45	323.5	321.92	317.64	317.71	315.15	316.18	319.08	317.72	321.41	318.52	317.13	319.19	319.22	314.53	320.16	318.71	314.54	318.04	318.3	319.42	318.26	317.15	318.62	319.06	319.32	320.2	318.52	319.18	314	317.28	318.84	316.57	319.54	318.41	319.89	317.46	317.68	316.18	314.68	318.71	318.43	320.22	323.06	318.3	317.77	319.85	319.69	318.78
312.58	315.87	315.58	314.43	313.5	314.53	313.22	316.02	316.47	315.27	315.74	317.89	318.1	313.94	310.09	317.01	313.83	315.51	316.3	314.42	311.27	314.27	314.08	314.05	312.51	315.91	311.3	314.7	312.2	315.08	315.03	314.26	316.81	314.11	314.19	314.3	317.6	312.37	317.43	312.52	317.82	314.76	314.68	316.57	315.71	313.69	314.16	312.55	316.55	318.44
315.04	315.71	315.91	313.53	311.64	317.94	311.94	313.29	312.96	314.25	310.76	312.91	314.14	313.29	311.71	312.76	317.16	313.96	314.4	313.63	316.68	312.67	314.6	311.48	313.9	315.23	313.5	310.64	311.57	314.7	314.81	316.18	315.88	315.63	312.78	315.33	314.05	311.7	314.52	315.41	315.43	316.21	313.03	312.38	314.05	315.34	312.83	313.66	311.83	315.19
314.1	314.85	315.09	317.78	321.67	319.47	318.44	317.06	318.6	318.37	313.89	317.46	315.38	317.58	319.32	317.74	321.08	316.66	312.87	314.56	314.02	318.02	322.11	318.65	314.98	318.95	316.11	320.29	316.96	316.23	319.39	316.63	315.59	316.78	320.51	315.84	316.99	317.78	315.52	319.32	314.67	316.52	317.13	318.34	317.6	312.85	317.9	318.02	314.45	317.81
330.06	327.11	326.5	327.66	329.32	331.01	320.58	326.82	324.72	326	329.37	327.46	326.06	327.02	327.58	326.83	325.48	328.45	327.63	327.57	326.92	325.98	327.88	326.44	329.24	323.82	324.51	326.86	328.31	327.79	325.66	327.2	328.98	327.62	327.4	325.06	326.61	327.26	331.45	326.2	325.91	324.22	324.57	327.78	323.76	327.16	329.41	324.69	331.16	323.03
311.95	315.26	317.85	312.06	316.2	309.07	312.73	316.88	310.65	308.87	310.42	311.27	316.15	311.53	309.75	313.98	309.38	312.49	311.43	311.56	314.99	313.44	313.8	313.15	316.6	317.63	314.29	314.35	313.92	315.76	316.65	311.89	313.11	312.27	311.16	313.59	315.57	313	313.07	313.79	315.29	310.38	311.24	315.07	308	308.41	309.4	313.37	317.11	314.83
313.32	314.08	316.17	313.63	315.57	313.41	312.57	310.53	313.83	316.56	311.02	316.46	314.76	310.65	311.04	309.18	314.88	309.89	310.15	310.75	315.53	312.52	309.69	314.79	313.88	313.98	312.13	313.92	316.41	313.48	313.01	312.74	311.5	315.47	313.27	311.68	313.31	312.76	313.1	313.84	311.75	315.82	311.11	314.89	313.55	309.56	315.61	312.01	313.66	314.32
312.53	313.11	313.57	312.65	315.4	311.53	311.83	313.1	312.17	309.54	316.43	316.05	312.13	313.93	313.92	310.72	314.97	312.5	314.13	314.04	313.78	314.71	312.39	311.57	311.21	311.82	313.89	312.29	314.96	312.51	315.28	313.07	315.64	312.18	311.17	316.62	315.84	310.4	310.48	313.24	309.89	311.63	311.64	311.68	312.91	311.15	310.73	312.51	308.13	315.16
304.05	305.13	301.49	302.03	300.77	298.42	301.78	305.24	303.5	302.75	302.34	303.75	301.8	302.08	302.47	303.3	301.48	299.81	298.43	300.28	304.02	299.46	302.06	303.01	303.27	303.54	302.72	302.52	303.84	298.7	301.46	300.88	302.93	304.68	302.22	302.63	305.67	304.32	300.08	300.39	304.13	303.05	305.36	301.48	300.82	297.08	301.96	303.74	300.17	306.76
301.4	301.66	300.22	302.64	303.75	301.42	300.6	301.57	301.31	303.22	302.54	303.32	301.85	301.87	301.57	299.86	302.69	304.15	304.05	302.1	307.77	302.38	301.95	301.87	301.82	302.16	300.2	302.12	301.35	300.99	303.1	304.37	301.17	307.38	303.24	301.42	303.48	303.22	303.34	300.71	304.58	304.58	306.86	303.9	303.06	299.25	302.09	303.48	297.66	300.74
302.94	301.38	306.9	304.57	308.57	304.67	302.9	303.32	304.51	304.5	303.79	302.91	304.67	301.1	303.99	301.62	307.38	305.8	304.56	305.89	306.32	304.72	305.41	305.08	303.04	305.55	308.79	306.25	304.03	306.18	304.82	306.94	303.08	301.75	300.92	306.1	303.45	304.39	307.29	306.37	301.72	304.43	306.29	306.5	304.13	307.08	305.94	298.91	304.83	304.82
304.46	304.02	305.07	307.53	308.49	306.27	302.01	300.96	305.54	303.54	304.31	302.84	305.9	303.5	303.41	306.73	303.85	303.84	307.97	304.77	303.63	303.01	303.4	305.16	304.94	303.78	303.13	304.51	306	301.77	302.45	302.88	303.5	304.72	306.2	301.51	307.04	305.69	305.32	307.73	300.98	303.74	303.83	305.51	304.67	304.97	307.99	301.84	303.52	302.45
293	296.21	296.67	293.95	295.91	296.72	293.45	295.64	294.37	296.88	294.32	293.9	297.23	298.57	296.54	296.17	295.41	292.95	295.64	295.61	295.75	294.97	296.94	297.07	295.05	295.93	295.5	295.41	291.42	294.91	292.19	294.67	296.02	296.75	292.37	296.6	294.83	295.71	289.98	294.82	293.28	291.66	296.26	291.9	294.33	294.11	296.08	296.42	293.87	295.05
303.41	300.9	303.02	304.34	304.78	304.98	302.24	303.03	304.63	305.37	301.46	304.59	301.23	301.38	304.75	304.38	302.67	304.43	301.51	304.24	301.98	300.01	304.93	302.67	303.68	300.98	306.07	304.65	303.86	302.62	308.27	302.75	303.17	299.27	308.38	306.04	301.48	303.02	301.72	298.76	305	301.5	301.92	305.26	305.09	305.53	306.15	304.61	306.11	303.33
313.59	314.27	316.25	315.45	313.78	313.91	317.22	312.08	315.07	314.64	314.31	316.03	313.66	316.28	313.72	317.26	315.56	311.46	317.17	315.41	312.81	315.73	317.55	311.73	315.71	318.01	314.25	310.45	316.01	313.79	312.9	316.25	319.55	313.48	315.04	312.63	316.17	313.94	317.38	311.04	314.82	313.2	316.91	316.54	310.69	311.81	316.11	313.42	313.16	313.09
311.74	315.53	312.96	311.16	312.03	311.95	314.4	314.02	310.68	312.39	312.96	311.65	314.26	312.9	315.22	316.26	314.2	312.31	313.97	314.21	311.8	313.96	312.71	313.64	312.9	312.72	312.21	310.58	313.18	315.57	317.38	315.02	314.86	314.02	312.11	313.2	312.17	310.74	309.75	314.25	313.94	310.91	310.14	314.57	311.77	311.33	314.57	311.61	314.3	311.34
321.97	322.86	326.67	324.06	324.36	324.1	324.47	324.23	325.27	324.17	324.65	326.61	328.51	325.12	324.46	325.68	325.76	324.48	326.1	323.28	321.18	327.15	322.35	325.25	325.37	323.57	326.27	324.98	326.19	325.93	323	323.63	324.65	321.44	326.43	327.28	323.87	327.21	322.55	322.04	324.62	324.2	326.4	323.86	321.75	324.22	323.09	327.54	321.12	322.3
302.83	305.42	304.06	305.42	304.98	304.99	301.17	306.31	308.64	306.24	304.32	303.68	306.77	302.47	305.92	305.27	306.33	305.86	305.73	301.06	302.8	305.96	304.4	305.99	304.61	305.51	303.51	306.85	303.26	305.02	305.11	307.88	304.65	305.19	299.57	305.07	307.76	301.82	303.95	303.22	303.2	303.15	305.41	301.21	307.01	307.15	306.44	304.47	307.85	308.7
311.14	305.09	307.93	307.18	311.56	307.51	304.61	306.33	304.3	306.54	309.33	310.58	306.85	308.62	304.69	312.55	307.24	309.91	306.22	309.95	303.64	307.87	309.07	309.75	310.3	308.84	308.67	307.52	309.3	308.58	306.89	307.76	307.83	303.81	303.6	306.57	309.32	306.1	308.92	305.89	312.79	311.67	307.43	306.91	306.57	309.53	306.31	305.17	307.63	310.29
315.68	315.32	314.08	316.43	318.7	314.92	319.14	317.21	317.82	316.34	318.07	316.84	318.86	318.67	319.91	316.94	314.47	316.33	317.56	317.37	313.45	315.43	316.8	318.93	317.3	315.96	314.15	315.37	316.28	311.76	315.58	316.61	315.06	319	315.38	316.01	315.08	315.95	315.15	318.33	316.68	320.31	315.87	321.91	313.73	314.84	315.06	320.18	317.32	314.7
311.21	311.32	311.2	313.77	312.26	313.63	311.35	311.79	309.78	311.63	312.04	313.31	315.98	312.28	315.64	314.31	317.38	314.68	314.93	315.42	313.04	312.82	308.51	313.46	313.27	313.8	313.86	313.47	314.09	317.4	316.22	312.38	310.95	310.86	310.43	316.93	310.59	310.5	314.6	310.49	312.13	312.13	310.49	313.31	313.86	312.69	313.59	311.7	313.83	311.88
300.48	306.08	303.47	301.28	307.46	304.21	301.01	300.67	303.06	302.67	304.02	300.8	303.94	303.93	301.97	299.65	301.62	300.5	301.07	298.08	301.58	301.44	303.52	304.94	303.66	299.84	300.89	300.38	305.14	304.12	303.19	303.83	306.25	304.58	302.93	304.19	301.55	305.76	305.8	302.21	303.21	301.59	300.46	303.74	300.33	305.21	305.32	301.25	304.35	305.31
310.95	316.72	315.87	316.76	317.75	318.37	315.79	321	317.72	316.74	318.4	314.54	317.71	318.8	312.77	316.14	318.44	318.46	317.69	315.07	319.8	319.73	316.43	318.8	314.24	316.31	318.1	316.75	313.69	315.99	319.5	316.81	315.76	321.41	315.37	315.39	317.69	314.98	315.9	316.77	315.36	315.39	315.06	316	318.71	318.46	315.77	317.22	314.62	316.62
305.42	304.58	304.32	301.62	304.22	301.76	304.97	301.54	306.24	304.17	304.11	302.56	305.38	304.07	305.15	302.01	304.41	304.39	304.89	303.27	301.36	305.44	303.44	304.35	300.9	305.71	303.83	304.47	301.69	303.31	296.95	305.8	304.43	304.86	303.84	302.65	302.63	304.02	303.73	302.22	306.26	303.57	305.11	300.48	300.47	305.38	306.99	300.13	307.72	301.34
295.6	292.41	291.3	293.89	296.08	294.45	295.91	289.6	290.81	292.89	292.48	291.26	292.59	294.73	295.36	297.87	295.5	295.51	294.34	294.29	291.9	292.78	294.23	290.25	292.85	295.81	293.24	292.24	297.6	293.04	295.63	293.65	295.08	292.34	293.77	295.6	292.87	295.34	293.57	289.95	293.79	294.79	298.26	292.31	292.51	293.88	293.69	292.72	289.12	296.12
316.86	316.54	313.46	316.11	315.13	319.59	318.4	315.33	316.24	313.97	315.51	316.5	317.11	314.77	315.14	318.87	317.5	315.19	318.99	314.35	314.25	316.55	315.84	318.52	317.37	315.13	317.32	316.51	320.17	314.25	316.69	318.57	320.26	315.85	312.45	316.64	316.25	317.65	317.28	319.37	315.17	318.95	315.45	314.34	316.58	315.67	316.9	317.52	315.43	313.51
313.02	314.71	314.75	312.36	312.98	312.12	312.14	312.47	312.72	312.97	308.67	312.19	315.57	314.68	313.74	314.39	314.08	312.85	312.91	315.26	313.37	312.55	312.6	310.25	313.71	313.18	313.02	311.18	313.5	313.75	317.16	311.46	310.27	311.72	310.54	318.18	313.31	313.95	310.94	314.96	313.96	312.26	311.21	312.7	311.74	313.4	308.36	312.59	311.85	310.06
300.34	302.1	300.79	299.75	299.15	300.1	300.86	301.14	300.8	303.23	302.91	300.65	304.48	303.76	297.93	298.55	301.22	301.59	299.55	301.68	300.62	301.43	299.61	304.68	304.9	301.44	300.8	302.06	304.45	303	304.34	302.6	298.83	303.85	303.72	304.12	303.35	300.93	297.61	301.09	297.83	298.71	299.27	301.8	298.91	300.84	301.68	300.84	303.34	304.3
320.48	321.14	319.45	319.66	321.14	319.36	323.69	319.17	322.81	315.86	318.73	318.44	319.55	319.62	322.02	319.05	319.81	320.25	320.08	319.4	319.95	317.14	319.63	321.29	318.86	316.42	321.65	319.15	318.42	318.83	318.22	319.6	322.21	320.14	316.67	319.77	319.19	317.19	317.45	318.41	315.57	317.48	317.03	320.3	320.14	316.92	315.13	319.29	322.8	320.65
293.36	295.07	293.11	296.73	292.87	295.6	297.03	293.2	294.85	295.5	292.82	294.28	295.45	297.21	291.04	294.93	296.82	298.53	297.61	293.15	296.2	294	292.45	295.06	296.25	295.58	293.34	294.04	294.67	295.34	293.13	296.57	293.7	297.54	293.1	294.69	293.41	293.88	292.75	295.33	296.08	292.58	292.19	298.35	295.54	296.47	294.23	296.2	293.43	293.82
328.92	327.58	327.76	326.72	325.93	329.02	325.35	327.57	328.14	328.72	325.9	326.26	332.57	327.68	325.44	328.18	329.75	328.37	328.85	330.17	328.84	329.19	329.17	327.67	328.73	326.55	331.38	327.74	328.7	329.56	327.52	325.7	330.52	328.24	328.79	326.79	326.97	328.18	326.67	328.28	329.22	328.38	329.43	329.71	326.81	324.91	330.82	331.5	330.38	327.14
305.91	303.23	302.04	304.62	302	301.25	302.87	304.62	304.46	303.27	302.44	307.68	305.26	305.64	305.48	305.48	303.51	304.95	305.11	304.86	301.75	306.9	303.48	301.48	301.5	302.61	302.86	301.09	307.88	304.96	306.55	299.63	304.35	300.52	303.99	304.49	304.43	301.46	304.01	303.29	304.94	305.21	303.64	303.98	303.74	303.72	305.57	305.69	303.36	305.58
302.48	309.7	303.48	303.98	301.19	302.96	302.66	304.5	302.66	301.06	303.04	304.15	302.26	304.35	308.04	302.32	302.41	301.7	301.76	303.51	304.78	302.75	301.92	303.64	300.93	304.33	304.92	304.2	307.41	302.49	301.49	301.52	301.7	302.95	304.31	301.04	303.44	304.81	302.39	302.41	303.77	303.99	304.94	303.91	306.12	302.63	303.32	306.26	304.42	300.92
316.21	316.71	318.16	317.91	316.52	316.83	317.25	315.4	314.26	317.45	313.96	317.79	314.34	317.65	317.18	316.54	316.17	314.67	316.72	320.53	318.93	315.44	316.71	317.23	312.21	318.82	317.32	315.22	315.11	316.71	315	317.61	311.73	316.77	315.66	315.18	319.1	314.33	314.03	314.9	316.52	318.55	317.77	315.03	317.56	317.84	313.26	315.68	319.87	311.92
304.16	301.45	300.13	302.28	301.7	296.63	301.58	304.05	297.94	298.23	304.04	301.18	300.62	302.16	303.67	301.46	301.67	298.99	301.25	300.88	302.23	300.76	304.34	302.15	302.58	301.29	301.3	304.07	301.31	300.3	304.3	299.81	298.92	305.37	299.47	301.29	300.26	300.92	300.95	296.4	301.38	302.94	300.89	299.34	298.37	300.97	300.5	302.29	300.28	297.83
300.02	299.04	299.75	298.41	298.84	296.03	300.84	296.67	295.85	299.25	297.19	299.99	301.43	300.48	299.59	301.71	299.53	298.9	302.13	299.44	297.5	299.36	297.77	301.17	299.21	300.38	300.56	297.68	299.5	299.25	299.8	298.92	300.95	300.29	301.74	297.54	299.1	299.31	302.04	299.24	304.31	297.06	301.22	298.85	300.77	300.53	298.12	301.06	301.78	303.09
311.01	305.25	309.38	304.13	308.13	304.47	308.15	306.93	306.47	309.09	307.1	305.81	305.19	305.14	306.56	308.98	305.38	307.96	309.05	303.74	308.27	303.37	308.33	307.03	304.33	308.1	305.4	306.72	306.79	306.83	305.78	307.74	302.96	305.12	306.22	309.39	306.9	306.51	309.72	307.97	305.77	309.55	305.44	307.29	307.6	309.09	309.76	306.36	306.86	307.31
311.89	314.84	314.02	314.18	313.49	313.81	314.43	310.32	312.38	312.2	311.48	312.52	312.37	317.69	312.34	315.65	310.92	311.97	312.5	313.57	310.77	314.32	313.88	314.06	315.95	314.36	310.64	312.21	313.9	318.67	310.78	311.49	317.05	313.77	319.1	314.31	315.59	310.44	314.55	310.48	313.71	313.84	312.44	315.46	312.64	317.4	314.04	314.65	311.94	316.64
310.67	317	312.27	312.59	311.08	310.69	314.97	313.58	309.57	311.87	315.32	310.23	312.21	314.17	313.76	312.07	310.26	311.92	311.97	313.06	314.32	316.01	313.73	309.74	310.53	314.68	314.88	310.83	313.93	308.74	315.79	313.48	309.51	314.54	312.47	311.1	311.58	308.44	313.77	314.35	311.96	309.29	312.54	313.53	313.26	312.4	314.51	313.72	313.4	309.34
317.51	319.7	318.06	316.81	319.79	313.56	317.5	317.26	316.65	316.04	321.37	316.74	316.89	315.75	313.16	320.54	317.41	323.8	316.79	316.01	320.52	317.75	317.83	318.19	318.91	320.19	320.44	319.97	317.22	317.06	317.84	320.12	318.7	319.54	316.96	318.03	318.77	317.05	318.79	315.98	314.73	319.16	317.59	315.72	317.17	316.24	319.86	319.09	318.17	316.65
311.87	308.73	311.56	312.16	310.95	311.52	311.4	314.81	311.64	314.36	312.19	313.48	307.03	312.63	308.63	309.62	311.34	309.82	307.27	309.79	312.74	315.06	308.74	312.06	308.01	309.2	311.82	309.69	310.46	312.05	310.43	311.72	312.87	310.78	311.82	309.62	305.69	307.25	313.27	311.55	310.19	310.15	310.02	308.31	314.2	311.49	312.85	311.68	312.42	309.77
305.24	302.86	304.22	303.98	304.7	302.74	303.28	304.77	303.07	305.25	301.45	301.43	303.84	303.43	301	302.99	303.38	303.65	301.18	300.96	307.93	300.97	304.72	304.07	302.68	300.1	301.14	305.4	296.4	303.73	304.45	304.22	304.1	304.82	304.18	307.75	303.32	303.23	304.23	307.71	302.35	302.23	305.76	302.63	301.27	303.83	299.63	301.33	300.6	302.87
322.29	328.53	329.98	326.22	328.01	329.82	324.24	330.82	326.36	327.21	329.5	330.31	327.43	326.46	325.66	325.41	330.02	326.79	326.34	328.56	329.61	328.29	327.21	324	327.74	326.05	331	330.25	331.11	329.71	325.14	328.95	325.17	327.63	326.07	328.89	330.58	327.16	327.52	325.08	329.2	329.92	326.28	331.65	324.8	323.17	328.46	325.53	325.13	327.93
299.32	294.21	295.22	298.48	298.12	298.15	296.57	295.07	296.67	297.21	296.86	293.83	296.94	296.61	296.27	295.67	293.98	296.17	297.41	297.86	296.28	294.82	300.48	297.22	295.17	296.92	295.5	299.47	297.53	295.75	299.03	294.95	300.31	298.64	296.84	294.48	293.57	294.08	295.95	292.7	296.65	298.21	295.93	293.12	296.52	296.7	294.2	298.2	294.94	298.67
312.94	313.12	314.11	313.07	313.04	315.43	314.56	314.39	313.92	313.36	313.46	314.14	313.63	313.24	313.7	316.15	312.84	312.38	309.13	311.95	311.74	314.15	313.83	311.82	312.41	312.25	311.92	318.47	311.22	312.57	314.93	317.54	316.96	315.21	315.5	311.24	311.77	314.42	314.2	313.67	312.87	311.6	318.31	314.93	315.61	313.71	311.29	312.54	314.45	315.37
301.22	304.79	303.48	305.96	302.55	301.55	304.57	306.61	301.71	299.08	303.56	303	307.38	301.02	301.31	299.68	302.04	304.02	300.48	304.56	306.11	302.25	301.44	304.35	302.41	303.95	303.75	305.01	301.99	302.54	305.91	305.75	301.66	304.06	304.32	301.03	299.6	303.64	304.84	302.44	302.21	307.59	304.67	303.96	305.74	303.37	306.62	299.64	300.63	304.87
295.25	303.05	300.47	299.65	298.62	300.04	301.08	301.99	303.87	301.11	299.61	300.27	299.75	299.31	299.25	300.57	297.51	300.8	300.47	300.57	298.94	300.92	299.25	302.41	298.54	299.28	299.46	299.8	303.02	300.63	301.67	299.01	300.13	298.04	302.94	302.66	301.15	299.16	302.44	299.29	301.79	304.23	298.03	299.98	299.84	301.79	299.55	297.74	301.45	298.29
292.78	290.61	294.24	296.03	295.22	292.81	294.52	293.36	292.43	292.13	296.9	297.07	294.67	296.05	294.41	296.22	296.67	296.23	296.07	295.32	295.84	296.3	296.34	295.39	295.17	292.48	294.66	297.91	294.24	294.86	292.68	297.78	293.82	294.43	293.4	292.18	294.12	292.83	292.02	290.94	296.82	295.99	297.7	297.48	296.53	295.29	295.24	291.29	295.46	295.56
301.94	297.99	303.15	298.27	299.7	296.65	301.07	301.32	299.22	302.06	301.11	297.41	297.83	300.65	304.73	300.82	301.61	298.44	302.65	298.42	302.88	302.6	299.74	305.14	304.19	301.02	300.2	301.03	300.09	303.3	297.79	297.74	297.92	299.13	296.53	299.33	300.21	296.2	298.66	300.65	299.12	302.68	301.04	298.15	297.76	299.09	301.05	300.36	300.07	300.12
317.44	318.96	315.88	315.62	314.82	314.92	319.89	318.75	316.9	312.45	314	312.93	314.62	316.45	313.91	312.29	314.48	316.69	310.78	312.65	316.22	318.59	315.54	311.69	315.87	316.09	314.99	314.71	316.04	314.4	317.66	317.15	319.97	315.32	318.65	316.6	316.76	314.34	315.91	315.58	313.37	314.24	316.31	315.08	314.49	316.06	311.71	316.01	314.17	313.69
311.04	308.03	306.79	307.69	310.52	307.46	307.17	307.76	309.22	308.02	312.17	310.82	310.94	311.13	308.57	306.39	312.52	309.25	312.74	308.99	305.44	309.43	308.66	308.95	305.62	310.11	307.28	308.72	308.42	309.62	309.54	309.19	310.88	310.04	306.5	309.21	310.16	309.92	305.77	306.07	308.68	307.5	308.61	311.73	305.52	307.95	304.82	305.18	308.19	310.75
310.9	309.47	309.53	306.36	310.47	310.51	308.43	310.02	308.43	311.88	311.3	309.78	310.86	310.96	309.81	312.77	310.94	310.44	309.92	311.59	308.15	311.84	311.52	310.44	308.23	311.28	310.74	311.87	312.42	310.9	308.55	311.11	311.85	308.95	309.68	314.15	312.49	309.16	308.98	310.93	309.82	312.36	313.32	311.53	311.8	309.16	309.77	311.03	308.47	308.58
314.96	314.01	314.01	316.48	315.43	313.15	314.13	315.05	314.48	314.48	310.02	315.36	314.98	312.28	314.77	313.56	313.08	314.03	313.37	314.65	314.76	317.99	314.03	311.35	313.33	312.8	315.37	312.88	312.77	312.54	313.57	314.43	316.4	311.53	312.58	316.17	311.73	312.52	316.8	315.54	320.15	311.98	315.21	315.33	313.28	314.07	318.07	312.43	315.1	310.93
293.92	293.53	293.97	294.82	296.33	289.64	295.81	298.88	296.01	293.39	291.12	293.4	296.45	295.12	298.53	294.87	295.47	294.35	294.7	295.71	293.58	295.49	297.25	295.13	291.85	293.83	294.01	297.35	295.67	292.16	296.43	295.35	293.51	291.26	295.17	295.4	293.06	294.06	297.74	295.22	295.66	295.11	294.6	291.61	292.06	296.3	294.55	295.68	297.19	293.84
306.8	304.53	307.48	308.24	305.09	307.64	306.97	306.84	305.46	305.2	301.97	307.58	304.49	307.53	304.67	306.13	304.79	307.78	306.57	307.23	306.15	303.75	303.59	305.68	307.54	304.74	303.75	306.95	303.1	306.81	304.58	304.62	309.35	305.84	308.45	301.89	306.09	307.46	305.43	306.32	307.2	306.66	305.59	304.09	308.19	305.32	306.72	305.93	304.69	304.18
304.2	302.69	306.77	306.06	303.58	306.89	304.13	301.77	301.14	303.65	304.56	302.9	307.11	301.9	303.62	306.95	306	303.73	303.39	305.55	306.79	304.62	303.49	305.59	305.61	304.13	305.49	304.03	304.84	305.3	300.87	305.89	301.06	306.17	306.21	306.91	304.45	304.85	304.85	306.65	306.35	303.06	305.06	304.81	306.59	303.87	307.32	300.89	305.76	302.81
306.02	305.38	305.77	304.66	304.02	306.18	304.21	307.77	304.63	308.21	308.94	304.61	306.52	306.02	304.2	305.32	304.77	304.98	304.58	300.92	302.84	303.43	306.34	304.58	306.15	303.12	304.24	302.48	303.28	305.92	303.02	305.06	305.22	302.09	305.51	303.55	302.89	302.78	305.47	306.48	302.74	302.45	306.7	305.36	306.31	302.75	305.43	303.46	304.32	305
329.86	324.76	328.8	325.22	332.92	327.86	330.97	329.18	326.37	328.95	328.84	329.86	327.86	329.12	328.92	330.07	326.31	325.66	328.17	327.17	326.77	325.46	325.86	325.94	328.62	329.72	326.84	328.05	329.55	329.09	327.56	327.32	324.38	326.21	330.49	329.41	327.63	325.94	327.94	326.29	327.53	330.19	329.13	324.75	332.78	325.68	325.65	330.27	328.36	327.55
312.87	314.12	314.24	311.28	309.8	309.74	308.35	315.08	313.15	312.13	312.4	314.06	311.8	311.55	308.6	313.2	309.38	311.62	310.77	314.55	313.83	316.08	317.16	313.99	314.73	316.3	314.18	308.62	314.78	315.6	314.35	311.48	309.36	316.11	314.29	312.68	316.06	312.15	312.8	313.24	310.29	314.44	317.22	313.22	316.29	312.15	313.03	311.37	313.45	312.22
304.92	309.43	304.87	306.87	306.83	302.12	305.09	306.95	307.2	307.12	305.85	309.41	308.37	302.66	304.51	306.3	303.97	307.18	304.62	307.34	305.88	302.95	306.79	307.96	305.89	305.53	304.89	307.82	305.48	306.92	303.1	305.67	304.86	304.18	307.83	305.42	310.25	307.62	305.51	305.84	304.42	306.2	306.94	306.23	308.59	307.67	304.95	306.77	309.68	307.53
303.1	304.92	304.83	303.57	304.1	305.59	307.49	305.35	302.96	300.57	302.99	306.19	305.97	303.31	308.91	301.78	304.11	301.73	302.24	301.85	302.2	304.59	306.47	303.28	301.17	304.83	304.82	304.93	306.88	304.35	304.79	306.6	306.88	303.86	308.9	304.78	305.45	303.43	308.05	304.2	301.89	305.42	307.64	306.14	300.53	306.05	302.56	307.65	303.85	303.01
317.1	317.69	316.32	313.49	320.9	316.13	317.14	319.99	316.6	317.81	318.58	317.06	317.72	320.26	316.92	318.74	315.77	319	315.42	317.67	317.2	316.88	318.45	324.87	320.17	319.11	320.49	320.07	320.59	322.32	320.82	317.08	315.81	319.83	311.74	320.53	317.41	319.95	319.25	312.76	319.46	319.95	320.2	319.62	316.54	317.34	318.8	319.88	314.24	316.05
314.33	311.64	313.31	314.59	309.63	313.78	311.89	312.29	314.96	314.13	310.5	311.86	312.99	312.4	308.52	308.91	311.28	311.52	313.79	314.74	309.7	314.55	313.52	314.99	313.56	311.96	313.26	312.35	310.51	313.58	311.97	313.68	310.25	311.16	311.77	310.01	310.73	315.84	309.68	310.07	313.83	309.67	311.18	310.01	312.96	309.15	310.47	310.85	313.5	308.63
313.52	312.88	309.92	317.22	311.51	311.32	313.81	314.66	312.67	313.16	315.88	309.69	308.36	310.76	311.31	311.32	316.5	316.38	314.27	309.57	309.44	310.66	309.99	311.98	312.19	312.89	315.09	309.72	312.4	311.95	314.86	314.74	314.5	316.24	310.9	311.67	314.09	314.19	314.35	313.31	312.41	316.07	311.64	318.24	312.89	313.42	314.38	312.55	311.95	310.26
303.38	301.74	305.61	303.23	301.72	305.38	301.87	302.76	303.4	307.12	304.63	303.68	306.05	304.25	305.44	302.81	303.13	301.7	305.52	303.78	301.28	302.7	299.37	302.22	303.06	304.23	305.68	304.58	306.25	302.13	302.26	301.07	303.26	302.5	303.84	303.22	303.11	301.21	300.6	301.68	305.57	301.71	304.57	302.03	304.4	304.67	303.23	300.62	306.7	306.06
330.15	324.95	327.43	324.7	323.99	326.05	323.34	325.46	320.72	325.24	321.52	325.3	326.87	324.05	325.33	327.28	327.16	323.32	324.09	322.36	326.09	323.72	326.5	328.03	325.49	323.11	325.36	323.28	326.6	327	327.36	325.54	325.16	321.08	324.61	324.4	326.37	326.62	328.75	324.83	326.86	324.12	321.51	325.7	328.41	325.38	326.16	321.2	326.71	326.34
318.2	318.71	318.68	319.08	319.28	316.89	319.03	319.67	315.63	315.52	318.65	314.39	318.15	316.63	313.77	322.54	316.97	315.54	317.2	315.68	317.32	316.38	316.68	315.63	318.21	313.86	317.43	317.81	317.75	315.86	315.82	321.84	311.64	320.57	317.22	318.93	315.76	321.19	317.91	315.27	317.24	318.08	320.14	318.12	314.4	317.17	315.6	316.67	320.19	319.81
319.75	321.93	316.53	315.79	318.15	319.47	315.67	319.98	317.02	317.33	316.19	313.86	318.01	319	317.17	318.9	321.66	320.17	317.28	317.51	319.96	317.88	316.87	320.39	317.05	317.03	314.31	317.61	318.72	321.9	317.99	312.5	318.72	318.13	320.02	318.41	314.43	318.9	316.76	319.03	318.62	322.66	318.91	319.48	318.74	318.19	316.26	321.17	319.35	319.98
312.44	316.8	310.48	316.1	313.96	313.44	307.99	313.93	312.46	313.8	315.63	310.71	313.84	309.14	315.25	311.94	312.46	312	315.11	313.9	314.3	311.94	313.33	311.35	316.21	313.63	315.35	311.03	314.58	311.5	315.03	309.2	311.02	315.27	314.48	315.15	316.69	314.58	312.8	314.44	313.68	314.1	313.98	311.12	313.02	312.66	313.6	311.8	314.66	312.63
317.63	317.1	314.59	312.64	313.58	319.05	316.33	315.46	313.12	314.22	314.59	312.73	316.52	319	313.6	313.2	313.57	317.54	314.41	313.85	314.75	315.89	321.68	315.35	315.3	316.26	317.43	313.4	314.43	316.71	315.85	315.34	316.26	315.05	317.74	317.41	314.9	313.91	317.34	315.57	314.87	313.07	314.09	312.92	314.9	313.32	315.58	315.91	318.87	311.47
319.77	318.11	316.22	320.41	314.36	323.14	316.87	318.52	313.94	318.9	320.14	319.08	314.9	319.3	318.67	316.95	319.71	321.36	320.59	318.29	322.08	319	316.55	317.44	318.89	320.39	313.12	323.01	318.96	313.94	315.87	317.21	316.96	320.89	320.22	318.7	315.32	316.93	318.98	316.68	317.52	318	318.63	318.41	319.96	315.63	315.44	315.88	317.03	317.64
307.56	307.35	303.41	307.11	305.25	307.7	307.98	303.86	308.06	305.17	307.94	304.85	306.82	303.15	306.15	306.45	308.12	305.59	311.06	303	306.72	306.31	309.89	306.07	306.12	304.14	305.5	305.79	302.54	308.99	308.74	303.02	303.96	305.97	305.74	304.55	306.88	303.57	303.99	305.46	307.98	306.18	305.27	307.34	308.17	303.03	304.06	309.71	302.59	306.45
310.14	316.42	310.03	311.15	311.67	314.63	312.63	313.38	311.86	311.32	316.67	312.9	312.87	315.01	311.32	309.37	314.96	315.41	312.73	312.15	311.66	313.4	316.83	313.5	314.35	315.78	316.88	311.99	311.04	312.69	314.81	315.08	312.47	312.49	315.78	312.96	309.98	312.25	311.93	312.56	311.07	313.07	314.17	309.95	312.45	312.22	314.21	314.7	309.91	312.88
311.66	317.54	312.34	314.07	310.41	315.48	315	310.82	319.08	310.09	313.17	312.73	314.72	314	314.44	313.06	312.71	314.64	315.76	316.4	315.59	316.71	312.82	314.08	313.15	313.89	310.54	313.5	312.59	313.77	313.89	313.49	314.49	315.62	315.23	311.82	311.82	314.03	315.84	313.53	314.29	313.09	311.54	316.55	314.96	311.95	315.77	314.08	314.09	314.61
314.96	320.86	318.86	318.84	319.08	319.3	317.49	317.69	318.28	316.69	318.56	316.59	318.53	316.78	318.87	323.11	318.6	317.88	317.35	322.94	319.57	314.72	316.99	319.81	321.12	316.35	317.46	317.66	316.94	312.93	317.23	316.47	321.19	318.64	316.89	319.48	317.91	315.54	320.27	316.79	321.2	314.73	314.45	316.94	318.2	317.16	315.65	320.05	315.46	319.69
318.17	313.85	318.72	315.27	313.49	317.96	319.17	314	317.78	317.57	316.38	314.75	319.03	315.56	315.46	312.54	315.79	315.43	315.16	318.52	317.76	316.77	315.61	316.57	314.77	316.61	318.17	315.11	316.1	317.97	316.31	316.92	315.67	319.01	314.75	314.41	314.99	317.13	317.71	314.5	316.51	314.14	317.83	314.26	316.41	319.21	316.05	320.15	316.71	318.19
302.45	304.77	300.6	299.42	303.23	305.14	302.27	303.49	300.78	302.32	302.49	301.2	301.34	305.24	302.65	303.55	305.02	300.32	303.32	302.37	301.32	303.8	305.22	300.29	302.84	303.9	304.04	299.58	304.66	302.41	303.24	300.79	304.33	302.76	301.44	307.04	301.22	301.31	301.02	301.86	306.47	302.32	304.14	304.31	305.01	298.32	302.04	302.84	304.9	301.92
328.86	325.17	328.88	330.01	328.31	328.78	329.92	329.81	330.97	327.67	327.32	328.93	330.87	327.21	329.68	325.48	329.37	329.4	326.63	325.57	329.44	325.42	328.5	325.93	325.66	327.37	329.05	328.26	332.21	332.38	327.49	325.57	326.12	329.67	326.97	331.02	327.31	324.01	328.64	325.44	326.33	327.43	330.56	330.72	327.46	327.52	330.24	327.05	330.67	326.88
301.35	303.94	304.87	299.93	305.5	301.83	300.8	303.01	303.88	299.99	299.26	299.43	300.39	301.62	300.34	303.49	302.54	300.52	304.5	302.61	304.64	300.25	300.43	301.64	301.95	305.08	301.26	302.23	299.35	303.52	303.14	303.08	300.11	298.82	304.06	302.25	302.35	299.7	300.23	303.24	302.3	302.91	302.15	303.13	303.52	303.14	302.03	299.79	307.49	304.58
310.75	313.93	313.54	314.35	310.81	313.81	307.66	313.67	316.39	313.38	309.1	315.29	311.43	314.03	312.64	310.79	313.83	313.92	313.31	312.83	313.14	312.22	312.38	312.18	310.46	313.04	313.87	314.92	310.28	313.16	312.07	310.79	309.85	308.48	309.08	309.33	311.88	313.84	315.12	311.23	308.68	310	310.53	310.11	313.69	314.39	315.01	311.16	309.92	312.74
329.23	330.4	325.8	322.31	327.28	327.28	331.43	330.32	330.56	329.22	328.34	329.98	327.1	329.68	326.93	325.77	324.93	329.03	328.28	332.73	327.44	327.04	328.39	327.32	325.22	330.51	325.9	328.07	324.55	328.14	327.24	329.65	329.54	329.95	326.13	325.91	330.27	326.5	328.93	327.63	328.11	324.35	330.9	328.43	331.02	327.24	327.42	328.08	326.67	327.39
307.1	306.4	302.39	303.96	303.04	305.67	302.15	301.1	305.26	306.18	307.72	305.82	305.81	305.09	305.58	303.76	300.62	301.81	302.62	304.11	303.03	302.06	303.63	303.35	304.66	303.78	303.59	300.25	306.91	300.78	302.59	306.43	303.83	306.56	304.09	303.92	303.29	303.42	307.04	306.38	304.54	307.54	304.49	307.78	301.61	307.15	305.57	302.46	304.32	302.55
330	322.85	329.19	324.51	328.38	328.88	329.29	327.2	329.94	327.36	324.07	326.18	327.57	327.73	325.47	329.36	327.06	326.15	324.33	326.3	326.31	324.42	325.22	326.51	324.84	329.12	328.78	329.23	327	328.11	328.25	328.77	329.39	327.1	328.85	329.83	325.62	325.75	328.64	327.38	329.32	327.64	329.72	328.71	326.64	327.03	329.98	327.68	329.7	332.15
329.79	328.95	328.16	332.05	328.46	329.16	328.53	330.03	328.11	328.32	328.27	328.14	329.71	329.77	329.42	325.71	330.73	327.06	327.65	326.52	328.14	331.6	325.25	331.04	326.32	327.74	329.59	330.04	327.1	328.73	329.32	326.69	329.95	327.56	326.66	328.09	325.19	329.26	328.09	328.46	329.03	329.95	326.58	328.96	329.2	328.12	326.85	327.83	331.53	325.91
313.04	315.05	313.69	313.6	315	314.75	315.82	315.97	315.35	312.23	312.94	315.11	313.82	320.21	315.21	313.86	314.85	311.64	312.57	314.27	314.91	317.47	313.34	316.03	314.48	316.08	313.13	314.27	313.52	315.03	312.52	315.22	313.33	316.12	311.93	314.84	320.89	312.62	313.32	312.12	316.19	315.83	315.32	318.88	313.78	313.38	313.99	313.04	315.32	315.74
300.41	306.74	306.86	302.38	305.53	302.37	302.15	307.02	301.25	305.57	305.28	301.12	300.1	303.62	303.17	303.12	301.99	303.73	305.46	300.55	303.97	301.35	304.7	302.6	302.59	302.95	299.56	304.44	297.79	303.31	302.95	304.56	306.97	302.3	307.03	302.18	304.65	303.04	302.16	304.59	306.64	301.43	304.49	303.4	304.62	303.47	300.6	299.73	303.72	303.03
309.72	313.76	314.11	312.59	311.01	311.77	315.97	311.83	311.29	315.09	309.84	310.77	312.64	309.85	312.88	313.57	311.77	311.68	310.42	315.69	312.71	314.34	312.94	312.12	311.01	313.28	311.91	311.66	309.64	311.64	312.67	313.94	309.87	312.85	314.87	311.97	313.13	314.39	316.18	313.28	310.78	310.4	311.67	313.55	314.81	315.12	312.35	314.12	313.67	311.62
312.48	315.87	314.93	319.55	316.8	314.75	312.38	315.5	318.58	315.69	313.2	315.8	313.65	314.75	312.45	316.26	312.57	315.03	315.27	318.61	310.65	316.41	315.48	316.38	313.4	314.42	316.06	311.94	313.67	316.09	315.83	315.74	317.05	313.84	314.84	313.93	314.47	316.38	316.51	315.93	312.95	314.85	315.31	313.95	317.92	313.76	312.25	317.6	316.37	317.69
311.38	312.39	309.62	312.08	309.86	311.3	310.21	312.5	307.96	310.64	310.74	313.4	312.53	315.73	311.26	310.52	310.98	312.74	309.1	312.18	309.6	311.03	311.85	313.3	308.96	309.18	312.58	308.39	312.4	308.52	313.36	310.53	313.03	309.99	305.26	313.47	310.13	311.83	312.46	312.16	308.32	309.19	310.64	308.69	310.97	311.02	310.19	310.81	313.1	309.04
304.09	305.36	305.61	306.63	304.32	303.76	301.96	304.99	305.58	307.49	304.62	303.19	304.78	303.45	302.73	303.81	307.37	304.68	305.55	302	308.38	309.18	302.41	306.7	306.11	302.75	304.24	302.99	307.14	303.53	306.79	306.45	306.85	305.77	305.18	301.39	306.36	307.01	303.93	308.76	305.29	305.14	306.06	306.5	304.21	305.84	306.77	305.38	301.5	306.79
302	301.63	301.31	301.96	300.61	296.18	295.37	297.73	297.96	297.21	298.93	297.44	299.18	303.32	297.86	301.13	300.77	300.25	300.16	300.66	299.79	301.56	300.54	297.78	300.81	299.74	297.66	303.32	301.06	298.41	301.47	296.82	297.13	300.25	300.51	301.4	297.07	300.09	300.43	301.85	297.68	296.57	298.19	300.39	301.22	298.4	301.16	298.6	301.37	299.84
325.75	324.39	327.03	327.91	327.81	323.45	328.76	329.56	327.02	328.27	326.2	325.07	328.78	323.64	329.38	323.63	325.56	325.55	327.44	323.47	325.95	330.57	326.04	328.12	328.24	327.67	324.18	327.94	323.99	328.32	323.41	325.8	325.43	327.88	324.21	326.22	329.28	326.98	327.72	326.49	326.62	326.65	329.62	326.41	329.79	329.29	325.57	327.04	327.24	324.58
312.66	314.84	311.33	314.53	314.97	315.18	314.06	312.14	316.32	314.16	314.79	312.05	311.46	314.03	313.84	313.23	310.46	310.32	313.1	314.54	311.08	314.83	313.33	312.06	314.36	312.88	314.77	315.56	313.28	313.66	310.29	311.97	313.16	317.64	313.76	313.44	313.13	313.87	308.92	312.99	311.22	315.87	314.43	314.7	314.01	308.28	315.07	312.44	317.25	312.39
318.7	320.48	316.45	316.84	320.92	315.82	316.77	321.28	317.86	316.36	314.61	315.85	318.15	317.35	318.68	317.51	319.42	318.05	317.9	315.17	320.34	319.9	317.11	318.72	315.14	317.38	318.61	314.83	320.72	314.9	315.6	317.5	316.9	316.52	315.94	312.68	319.4	316.98	317.11	321.54	319.74	316.48	319.78	316.53	317.78	318.29	316.86	317.49	322.52	316.74
296.41	293.81	297.91	295.01	295.59	291.85	295.9	295.01	295.45	296.54	293.91	291.93	298.09	291.55	295.75	295.28	295.12	293.97	293.84	292.14	295.99	293.46	297.2	291.08	291.73	293.1	293.95	296.7	294.12	290.64	293.83	293.64	293.29	295.61	297.89	293.49	295.56	297.22	297.4	295.35	297.05	295.4	295	293.38	292.92	294.25	296.89	296.19	295.27	295.78
307.47	305.64	303.59	299.76	304.23	306.36	303.2	305.21	308.08	306.3	305.06	305	304.87	302.72	304.08	305.06	305.6	301.75	301.28	303.38	307.94	304.61	301.93	304.74	304.02	302.67	304.05	301.19	304.28	307.36	305.07	304.38	303.75	303.19	299.19	303.88	303.07	304.51	301.67	302.66	303.54	305.47	308.2	302.62	300.95	303.19	303.6	309.02	304.37	306.19
329.53	326.15	327.79	327.59	326.47	324.67	324.04	329.12	327.47	326.64	328.31	326.29	328.37	328.83	330.68	327.18	325.79	327.15	325.13	327.57	327.76	325.98	326.98	325.49	325.22	327.85	323.69	329.04	327.93	327.53	329.19	326.12	325.79	329.41	326.5	326.62	328.25	331.64	329.54	328.06	327.28	324.03	326.47	328.78	327.62	326.81	327.49	331.1	323.97	328.79
329.51	328.57	326.77	326.02	327.61	326.82	331.7	326.45	329.04	328.54	326.87	329.22	328.55	328.34	329.98	325.72	329.24	329.12	330.88	325.09	328.59	326.77	329.93	325.96	325.73	325.87	325.37	330.19	328.42	328.32	328.29	326.8	331.57	326.22	327.83	328.18	328.37	327.09	329.38	324.24	327.12	326.42	329.35	326	327.7	327.75	323.94	327.54	325.83	327.38
319.07	319	317.12	320.29	316.28	321.06	320.32	319.37	315.86	319.49	321.34	318.2	318.04	315.56	313.92	319.88	314.25	318.26	317.86	316.39	317.67	318.64	316.85	315.77	320.82	319.63	317.82	320.64	317.12	316.07	315.08	316.88	318.07	317.61	317.59	318.67	316.78	321.75	316.93	319.66	318.81	318.67	319.79	318.51	319.35	319.72	318.47	318.24	319	319.32
304.14	305.54	304.52	300.44	306.91	303.27	306.96	304.04	302.21	300.59	303.72	302.21	304.75	305.4	307.69	306.57	304.73	305.31	307.1	303.08	305.62	302.03	298.56	310.01	306.39	304.67	304.96	304.86	303.04	304.46	304.7	305.17	306.56	304.92	305.08	305.41	303.13	304.23	308.9	303.68	303.98	304.04	305.68	306.33	302.81	304.18	304.06	302.94	306.64	305.4
314.62	312.15	308.56	311.6	314.71	319.49	311.67	312.29	312.69	316.09	313.07	314.85	311.31	316.41	314.44	314.85	312.58	309.99	311.65	313.1	313.59	315.53	314.06	317.68	313.05	310.05	313.41	311.17	315.31	313.65	309.55	314.36	314.03	312.71	309.38	310.91	311.65	313.01	313.4	314.48	313.23	314.2	311.51	309.33	311.75	309.09	312.47	313.33	315.3	318.23
308	305.13	303.63	306.17	307.63	306.35	301.81	304.68	304.67	301.03	304.54	302.44	306.71	303.43	303.59	305.37	305.96	304.76	302.82	302.34	303.63	305.04	304.28	305.12	305.96	302.97	303.05	305.69	303.24	302.83	303.74	303.11	304.86	301.2	302.31	308.51	302.42	304.89	304.75	304.08	304.51	302.39	302.01	302.88	301.94	302.36	304.21	303.56	297.15	304.8
313.42	310.11	311.99	313.6	316.2	311.72	317.61	311.04	313.73	311.74	309.86	313.38	314.53	312.75	310.57	309.56	310.21	312.35	312.08	311.91	315.94	311.64	312.03	313.07	314.32	311.41	313.15	314.26	311.45	309.28	313.45	312.93	315.66	311.77	313.48	317.2	312.1	310.39	310.64	316.48	310.94	313.9	311.52	313.62	313.75	313.04	314.81	313.12	311.95	312.42
313.95	316.31	318.63	315.59	318.2	317.05	319.44	317.22	314.21	316.16	316.91	317.77	314.08	316.01	320.17	318.54	316.83	314.01	319.33	319.44	318.75	314.45	317.14	318.29	320.65	315.3	316.77	318.96	315.04	318.52	317.26	318.38	317.27	316.62	317.82	314.93	315.49	318.74	318.5	317.99	316.56	318.21	322.27	315.36	322.21	319.35	316.17	318.5	314.43	312.25
325.87	328.18	330.41	326.58	329.59	329.57	325.03	332.38	328.91	330.28	326.07	330.16	328.54	327.38	325.14	326.21	330.99	328.71	325	326.07	328.85	328.76	324.81	329.75	329.44	329.61	329.56	330.7	324.85	328.81	329.42	329.67	329.47	324.33	330.42	323.57	324.75	328.93	325.58	323.58	327.36	328.82	327.29	328.07	326.38	327.55	326.85	326.64	324.01	328.41
328.86	329.33	327.18	329.97	329.43	330.94	325.43	328.79	329.46	333.5	329.03	328.45	330.13	330.12	326.15	327.97	327.83	329.12	326.83	327.86	330.36	329.79	330.21	326.4	332.41	325.8	328.63	327.77	329.63	327.34	326.14	329.13	329.07	327.98	329.3	327.12	327.94	327.01	333.62	327.4	327.72	326.86	330.13	328.95	326.35	329.25	329.29	328.43	329.8	330.03
312.21	305.62	311.75	310.04	310.44	310.18	310.98	312.34	314.15	310.19	310.67	311.15	312.24	316.97	311.43	314.19	311.18	309.4	312.26	309.54	313.75	310.7	312.74	310.91	314.03	308.31	314.03	312.47	308.46	313	312.59	311.51	313.37	310.74	315.51	315.75	314.82	313.47	313.27	311.65	313.01	308.82	313.99	312.72	309.24	311.08	314.38	312.1	312.12	314.01
310.61	317.31	312.43	313.84	313.34	317.23	312.06	312.54	315.02	316.08	316.25	309.82	313.35	313.55	309.12	314.76	313.03	312.55	310.99	312.4	311.19	315.79	312.28	311.93	310.18	315.49	313.26	316.83	312.23	311.15	312.4	315.95	308.63	315.76	312.77	315.19	313.11	315.02	314.61	312.74	312.47	316.25	314.44	313.92	313.15	314.27	312.43	312.29	313.12	314.37
305.87	306.2	303.86	306.02	306.84	304.03	306.87	303.16	306.13	304.28	305.75	301.76	304.64	304.88	303.95	304.02	303.24	304.7	308	302.51	305.39	302.07	302.39	305.58	306.16	303.6	302.8	305.34	304.81	307.3	307.24	302.01	302.92	305.42	303.91	301.07	308.78	306.75	306.34	304.63	306.99	306.04	307.35	304.29	303.68	301.65	306.74	302.15	307.4	306.57
316.08	315.96	315.07	314.25	317.06	317.85	316.03	316.75	316.22	316.09	320.14	314.53	319.46	315.09	317.56	314.82	312.47	315.97	316.56	317.04	315.49	316.38	313.14	317.31	314.08	316.05	317.25	316.19	314.05	316.7	315.92	313.76	317.67	316.37	317.88	310.57	317.21	316.15	317.62	312.21	315.63	320.02	315.12	318.27	314.03	311.55	314.14	314.94	315.93	317.67
315.01	318.67	317.03	311.95	313.92	312.84	315.62	316.94	315.08	317.99	312.63	316.59	316.34	313.81	314.27	315.67	319.82	317.57	313.31	317.14	314.29	314.57	312.11	315.86	316.94	313.23	316.72	307.28	317.4	316.56	315.84	314.79	314.93	317.74	315.44	313.55	316.29	314.53	313.03	314.7	315.21	313.1	314.73	313.39	313.59	317.94	314.82	315.71	314.21	316.27
319.92	317.34	317.23	315.23	316.39	315.32	317.84	321.61	318.76	316.04	315.25	319.3	318.75	317.75	319.69	321.8	317.32	320.03	320.86	317.32	317.56	318.68	320.79	314.99	319.32	321.08	320.81	317.82	319.11	317.88	317.55	320.78	317.01	320.61	316.27	321.31	320.77	319.35	318.63	319.15	320.05	320.82	317.63	320.46	319.33	317.31	319.31	318.68	318.42	318.15
328.98	329.68	329.22	326.98	326.89	329.83	331.77	326.99	328.01	326.59	328.85	332.51	327.48	325.97	329.72	329.93	331.93	326.77	326.89	327.59	325.95	330.18	328.01	328.19	330.75	331.54	326.57	325.21	326.77	327.95	331.82	328	330.01	328.93	329.01	328.98	328.11	329.56	329.3	332.57	328.66	330.42	330.42	328.96	329.55	331.25	328.16	328.46	329.39	328.85
328.85	325.9	326.08	327.59	326.95	327.77	326.99	328.74	326.48	327.94	325.09	327.81	327.81	331.59	323.53	326.02	326.45	324.44	328.25	329.26	325.37	331.25	321.09	328.22	324.48	329.15	326.38	325.13	327.5	328.62	327.39	328.26	327.38	327.72	327.23	324.95	329.53	329.51	326.8	329.31	324.57	327.36	326.49	327.18	324.73	328.74	328.66	326.3	324.85	329.53
311.98	309.78	307.63	310.14	313.23	308.81	312.56	310.52	309.46	310.48	308.21	310.15	311.33	310.47	310.28	311.01	312.67	305.45	307.03	313.81	315.4	309.26	311.05	312.37	314.47	311.01	308.49	311.68	312.2	310.66	309.33	310.08	309.61	308.51	312.5	312.03	309.22	312.42	308.35	310.2	308.97	307.82	308.96	305.21	311.82	308.93	310.38	310.22	311.58	313.44
303.12	301.74	303.49	302.46	304.81	304.23	302.97	303.62	307.99	300.82	302.07	303.57	303.98	302.31	305.36	303.68	307.04	305.51	302.97	305.18	300.9	302.46	305.19	299.39	304.5	303.8	305.05	301.37	301.31	304.9	300.25	306.78	300.77	307.67	300.21	304.46	300.87	301.77	306.57	301.3	301.33	304.24	302.92	300.97	304.59	305.26	306.1	304.46	302.57	300.5
305.12	306.92	303.4	303.78	304.02	304.94	304.94	309	303.71	306.06	305.68	306.55	304.95	306.97	305.11	311.37	302.78	301.4	305.51	301.64	303.55	305.98	306.8	306.18	303.86	303.01	305.94	302.4	303.77	307.91	301.57	308.01	307.72	304.62	303.6	305.62	306.81	306.67	302.33	306.84	305.57	304.46	306.56	304.68	303.9	305.61	308.79	307.07	303.99	304.77
311.11	313.03	312.15	309.06	310.95	309.1	307.77	307.82	310.23	315.04	313.44	310.95	309.07	312.04	309.57	311.21	311.6	312.53	308.23	311	311.44	312.8	312.52	309.97	310.96	313.17	312.3	312.24	311.66	310.88	311.91	311.02	312.49	312.43	310.48	306.74	311.82	310.68	305.65	313.77	312.71	311.8	311.22	310.74	310.8	307.68	308.17	311.31	308.72	309.8
301.51	300.55	298.82	300.28	302.03	297.99	299.65	302.05	297.79	298.49	300.82	299.69	294.88	301.63	300.52	301.85	302.34	298.61	298.84	296.11	302.58	299.43	300.36	298.67	302.3	299.86	301.82	300.95	303.81	299.82	297.03	296.13	303.91	301.14	300.83	299.91	300.2	298.05	301.5	301.81	301.06	299.5	299.26	299.63	300.37	300.16	300.74	301.1	300.14	299.49
313.91	314.71	319.81	316.37	315.84	315.74	316.64	315.31	315.7	317.32	314.54	315.2	316.98	318.49	316.35	313.96	316.65	311.01	315.34	318.3	315.59	316.14	318.28	316.54	314.99	316.76	318.49	317.19	317.5	314.81	318.96	316.38	315.45	316.28	312.85	315.58	316.03	318.53	312.45	316.8	318.55	316.06	314.62	315.84	315.5	317.31	315.85	314.31	316.36	317.98
315.23	308.65	311.11	311.67	312.13	315.31	314.6	313.18	312.62	312.39	312.49	310.47	312.64	313.23	315.31	313.54	312.09	314	314.82	311.18	319.4	311.44	317.03	314.03	313.01	311.21	312.33	312.24	310.09	316.04	312.49	314.53	314.72	311.76	311.56	311.24	312.39	314.85	311.9	311.91	311.6	313.25	312.22	309.03	313.84	314.24	312.2	314.93	310.54	313.98
327.84	327.67	328.26	325.01	323.42	326.61	328.1	327.07	325.75	324.24	326.31	323.59	327.42	327.19	326.24	325.01	326.43	326.78	328.04	331.67	326.46	327.78	327.28	324.84	323.32	325.26	324.94	324.06	324.44	328.13	329.04	328.19	327.82	328.46	325.06	329.01	326.35	325.4	325.31	330.38	328.74	325.7	326.07	328.76	327.93	327.28	328.04	328.42	328.27	323.07
308.69	310.28	311.54	311.03	311.11	312.15	311.3	309.07	313.63	310.35	309.55	310.43	313.92	312.29	313.81	308.28	311.97	311.87	312.72	313.96	312.39	309.91	311.05	308.73	310.44	308.65	311.95	310.12	310.24	308.04	311.45	310.78	312.43	308.32	313.29	314.4	310.42	307.68	312.06	310.19	310.91	310.87	311.15	311.94	308.23	312.86	310.76	310.5	311.83	310.61
313.76	309.1	315.42	315.81	314.26	312.28	311.42	312.87	309.23	314.37	312.67	312.61	314.23	316.37	315.98	311.83	311.51	312.1	312.39	312.6	310.98	316.93	315.58	314	316.68	312.45	314.67	311.65	310.06	310.86	315.36	314.7	311.87	314.46	315.86	309.47	314.26	311.54	310.36	310.56	315.98	311.61	314.06	309.62	310.06	317.24	312.31	313.86	313.71	313.84
307.49	311.81	312.98	312.96	309.91	312.04	306.44	310.04	309.26	308.71	311.28	310.41	309.5	310.43	309.13	309.7	308.72	311.58	312.55	310.28	311.29	311.79	312.17	310.81	308.53	310.7	311.03	312.72	312.17	312.44	314.61	309	312.49	311.48	310.19	313.84	306.75	313.91	310.35	310.85	311.31	311.55	310.89	309.73	310.5	308.01	310.19	312.03	311.65	312.2
304.81	302.75	303.48	307.17	303.87	307.37	300.51	300.84	300.47	302.67	308.37	301.81	303.29	305.57	305.12	304.78	305.74	304.92	300.56	306.06	305.57	302.57	302.98	303.2	301.88	300.58	300.76	304.67	303.43	303.14	303.78	303.71	303.26	299.83	305.01	303.06	306.59	302.06	303.58	305.85	297.88	304.3	302.71	305.55	305	305.38	306.8	302.64	307.2	304.06
302.56	298.58	302.62	300.59	300.98	302.35	300.4	304.64	305.38	301.41	300.74	302.87	301.08	300.95	298.27	297.77	303.21	302.76	300.7	302.23	303.52	303.16	300.45	304.34	301.24	299.71	303.5	301.71	302.18	299.35	301.39	302.15	299.92	298.77	300.95	300.46	301.99	297.9	305.7	297.27	298.74	298.36	297.78	302.62	302.03	298.58	298	300.78	298.04	305.2
326.17	327.96	325.95	325.76	329.98	325.07	325.69	326.29	324.34	324.52	326.18	324.96	325.51	325.41	325.91	323.45	323.3	328.76	326.74	324.36	323.25	326.31	324.55	324.87	322.46	322.55	322.03	325.91	326.77	323.45	322.99	323.73	328.98	328.51	328.05	326.33	323.95	322.64	324.69	326.11	323.32	326.8	328.58	326.71	326.49	325.04	327.11	323.21	323.76	324.97
329.16	326.77	325.05	323.68	324.63	326.15	328.36	327.55	330.94	328.83	326.99	326.58	325.7	325.11	328.98	326.81	328.98	328.77	328.06	328.89	328.79	328.22	325.78	325.57	327.18	326.35	326.7	329.87	324.72	332.19	326.18	330.58	327.89	324.71	330.69	326.9	328.78	328.17	327.06	325.58	330.22	326.46	326.51	331.9	325.9	326.33	324.62	329.77	329.3	327.87
293.01	294.26	291.06	294.58	294.64	292.02	292.99	293.55	291.51	293.25	292.42	294.64	295.35	292.21	294.36	291.16	292.01	293.65	291.11	294.73	291.4	295.22	294.51	297.53	292.45	293.06	291.84	297.94	294.1	295.21	291.67	294.1	292.29	292.5	290.37	294.27	295.01	296.35	294.05	291.6	290.08	295.36	292.84	295.66	294.45	296.31	294.08	292.57	292.55	293.21
319.16	317.63	317.67	318.66	319.19	317.05	319.45	319.63	318.45	321.05	318.16	319.27	320.31	317.74	325.3	320.15	320.3	318.54	320.67	320.28	320.26	319.4	319.65	322.09	321.09	321.53	320.72	318.52	324.11	315.88	321.4	317.47	319.4	321.05	318.03	323.47	319.84	322	319.04	319.83	320.13	318.69	318.72	319.1	318.89	316.61	315.83	322.14	318.09	315.17
329.89	326.28	324.01	326.99	327.29	327.93	329.66	329.55	326.29	328.93	325.05	327.17	327.7	326.61	331.08	327.65	321.34	327.2	327.1	327.68	324.69	324.47	327.59	326.86	324.62	323.19	328.15	325.78	325.38	327.85	329.03	328.97	326.5	332.28	325.41	328.41	327.6	325.59	327.09	326.15	328.52	327.41	325.87	326.75	326.89	327.91	328.92	327.29	327.51	325.23
314.09	317.12	317.97	315.52	318.36	315.56	312.7	317.06	316.28	317.72	319.71	316.01	316.26	317.09	316.97	319.26	316	315.68	318.36	318.38	316.75	317.66	318.53	316.57	316.97	316.61	314.91	314.22	317.74	316.24	317.57	317.01	317.88	315.7	314.75	316.27	316.93	317.76	316.11	321.01	318.71	314.52	316.71	315.75	318.7	315.65	317.54	317.54	318.95	320.54
305.08	306.29	304.65	308.74	304.66	304.43	303.5	308.38	304.26	306.92	302.54	306.89	308	303.99	306.41	306.8	304.95	300.44	305.26	306.87	303.74	307.39	305.12	304.8	305.12	306.09	303.02	304.99	305.61	307.63	305.6	305.5	303.5	305.18	306.02	305.88	306.56	302.48	305.25	302.1	307.43	307	302.53	304.02	304.39	304.86	306.86	304.92	303.38	303.38
302.12	302.39	302.77	302.02	299.52	303.61	296.22	302.25	301.37	305.98	302.34	303.71	299.28	302.69	304.74	302.02	300.78	304.08	302.27	301.85	300.58	300.82	304.09	300.73	304.4	307.44	303.54	304.36	302.61	303.1	304.6	304.44	302.05	306.21	303.59	306.31	304.89	300.73	303.85	304.1	305	302.26	303.83	301.77	300.33	305.03	302.44	303.22	301.82	302.25
310.81	310.11	313.21	312.09	311.3	312.87	315.16	312.21	312.84	308.77	312.25	312.18	311.33	311	309.46	310.45	311.16	310.41	313.16	311.16	313.95	314.13	310.96	313.33	316.04	311.18	310.23	310.41	311.69	311.45	313.66	316.37	317.92	313.12	311.86	314.62	309.92	308.55	312.01	313.01	311.84	311.56	314.74	312.97	310.23	310.87	313.93	309.36	312.47	315.2
308.57	306.58	310.44	311.24	304.13	311.93	306.91	308.06	305.5	310.45	309.25	310.92	306.76	310.42	305.21	305.78	305.49	311.22	307.98	306.47	311.58	309.67	309.39	308.9	309.51	310.94	309.46	307.16	307.96	313.95	308.75	306.11	311.3	308.82	311.01	309.98	309.47	305.25	306.69	310.74	309.67	308.8	304.76	308.78	306.52	307.91	309.69	310.56	309.7	308.03
321.44	321.92	319.13	318.37	317.76	320.01	321.72	318.92	319.2	321.85	318.58	317.83	319.06	320.89	317.75	317.07	320.15	314.9	324.32	317.26	319.65	320.65	315.57	320.71	321.87	320.65	322.86	321.09	317.58	321.56	319.48	322.14	314.94	317.06	319.04	318.46	320.09	320.41	319.33	316.98	319.79	319.06	319.87	320.01	318.07	315.94	319.7	319.72	317.8	314.81
313.86	315.04	313.52	316.15	313.32	318.38	318.64	314.03	320.91	313.95	315.56	313.53	318.57	314.37	315.22	317.58	315.73	313.47	315.39	316.02	323.64	314.64	318.76	317.2	317.64	317.84	316.83	319.98	316.44	314.19	316.28	312.76	316.69	318.81	317.83	316.8	315.69	313.37	316.78	313.26	319.93	314.56	317.56	313.79	315.25	315.89	314.21	314.22	318.42	314.86
302.75	300.89	303.99	303.41	303.3	302.33	302.65	304.34	301.82	303.42	304.42	303.17	300.07	303.87	301.18	303.7	303.18	304.72	300.22	302.08	304.14	306.21	305.38	304.95	303.14	300.61	303.92	301.72	306.81	303.23	296.67	300.66	303.19	304.6	303.55	305.07	299.94	300.12	305.06	304.56	302.11	300.55	303.44	300.03	303.27	300.55	303.68	299.63	303.11	305.46
307.27	304.28	303.46	306.51	306.11	304.69	305.62	301.74	303.06	304.11	306.43	305.01	305.22	307.97	306.89	305.09	304.24	305.43	306.94	306.08	304.4	304.92	307.37	303.15	307	307.37	304.37	307.87	302.51	305.75	304.26	306.59	305.78	305.27	303.07	306.1	306.45	306.74	308.57	304.33	310.74	304.5	303.75	305.24	306.42	305.85	306.41	305.08	303.04	302.65
299.74	296.65	295.77	291.19	293.96	294.15	293.05	295.13	299.59	295.33	292.72	295.18	291.69	296.94	298.01	294.97	294.38	296.31	295.31	293.27	297.67	294.62	296.2	293.76	294.53	295.23	298.13	296.56	294.97	293.81	291.18	295.38	293.9	295.29	297.52	297.39	293.39	294.8	293.79	296.85	296	293.9	297.63	298.74	296.78	296.29	294.03	294.3	294.56	292.32
318.68	313.51	312.44	313.89	316.16	313.37	312.3	310.34	314.47	319.62	315.38	315.18	313.84	313.41	316.91	317.46	315.42	315.49	314.71	314.52	312.94	316.74	315.28	316.68	314.85	312.99	312.67	316.98	316.31	312.33	315.13	314.61	314.51	315.79	318.16	313.79	316.86	316.28	310.77	315.45	314.68	313.31	315	316.29	313.99	314.2	318.07	314.69	317.59	318.84
309.77	314.01	312.88	311.29	316.11	315.91	312.11	314.89	314.45	319.29	309.35	312.44	309.8	311.57	317.04	311.35	316.11	312.84	315.44	312.42	310.89	315.02	313.83	314.03	312.39	311.67	311.41	314.19	315.28	317.67	314.71	312.77	311.66	317.83	316.14	313.24	316.37	310.21	315.12	313.31	308.96	310.15	312.03	311.07	312.19	311.57	312.88	312.13	314.93	312.72
320.13	318.8	320.63	320.53	321.38	321.34	316.74	322.81	319.46	317.16	319.36	322.2	319.5	317.75	317.85	319.15	321.38	317.52	316.64	318.16	321.61	317.41	318.94	321.72	319.01	318.15	318.17	318.36	319.7	321.24	323.77	320.45	321.96	318.84	319.28	319.75	318.84	318.66	318.59	320.06	317.87	317.28	320.55	322.31	317.36	320.82	321.57	320.46	318.98	319.91
321.39	320.66	320.6	319.01	317.56	320.85	319.04	317.97	318.44	318.94	319.46	319.81	318.74	321.35	318.54	319.2	316.93	313.82	317.87	320.67	318.38	318.03	319.43	319.31	317.58	316.03	319.74	318.05	319.9	318.83	317.99	316.59	318.55	317.82	317.94	321.51	318.06	320.84	319.9	320.64	319.79	319.74	317.48	317.42	317.15	318.59	317.13	316.04	318.54	317.14
328.93	328.6	329.68	328.59	329.51	327.82	326.38	329.3	325.47	327.21	328.16	327.46	329.83	331.34	330.78	328.83	329.55	327.35	326.68	328.53	327.39	324.92	329.07	329.4	326.47	328.67	328.53	327.15	328.54	329.47	328.05	327.77	330.02	329.1	333.08	328.28	328.8	329.38	327.03	328.47	328.95	327.26	328.62	326.86	327.65	327.91	330.41	326.88	327.47	329.22
300.73	304.57	297.85	299.64	304.6	303.29	299.17	297.67	299.98	297.52	300.83	301.14	302.28	301.73	299.18	304.67	299.31	298.51	297.81	300.05	302.11	300.09	299.22	301.04	300.81	302.97	297.44	300.3	301.05	300.51	301.12	299.62	299.09	299.51	300.9	304.52	302.01	298.43	302.38	298.17	303.48	302.77	299.91	301.39	303.32	301.59	302.88	303.8	303.45	302.96
317.45	318.06	313.79	317.74	316.68	314.62	315.98	314.74	315.11	316.75	317.27	318.46	321.63	315.34	316.07	314.62	316.49	314.42	316.95	317.82	317.79	315.13	314.61	315.08	313.25	318.92	315.57	311.92	318.69	313.95	314.8	313.41	312.21	314.95	312.88	317.37	313.08	319.92	313.28	315.15	313.86	312.57	315	320.53	316.9	316.58	315.72	315.7	314.16	316
309.67	312.66	308.17	311.22	308.7	309.28	310.56	309.68	312.84	311.61	307.89	310.92	308.59	308.69	310.41	313.01	310.51	310.5	311.98	313.29	308.32	311.28	307.79	311.86	311.27	311.33	309.08	311.54	311.15	311.36	309.87	310.2	307.58	313.01	309.32	310.05	310.25	313.13	307.39	310.94	308.24	312.93	310.1	309.32	309.37	312.09	312.25	308.89	311.58	310.31
305.96	303.9	303.61	302.82	304.59	304.13	303.97	303.69	302.67	305.72	303.99	303.07	303.69	305.87	303	305.37	306.57	303.84	306.07	304.32	306.17	307.04	301.64	307.45	305.63	305.79	306.33	304.52	304.84	304.76	307.53	304.12	303.41	301.74	305.56	303	302.72	306.93	303.54	301.46	307.57	306.75	301.52	306.82	301.73	300.12	303.04	303.78	301.74	304.1
323.49	319.98	320.68	317.49	319.71	321.46	315.82	319.11	314.48	317.28	319.54	317.91	317	318.36	314.7	319.65	323.37	317.86	322.35	320.92	317.41	319.39	319.96	319.26	317.71	321.76	318.83	313.38	320.1	318.28	318.02	318.17	320.42	319.16	317.8	320.03	318.28	320.21	319.42	317.89	320.29	317.19	316.42	318.5	318.01	318.88	321.28	318.41	319.86	319.23
319.6	315.79	316.93	315.61	315.07	317.32	317.84	314.76	317.29	314.72	318.83	322.3	317.73	319.14	317.49	317.39	318.17	321.59	317.98	318.23	318.58	318.39	317.88	320.75	318.71	319.12	317.18	319.11	317.05	319.56	322.18	318.81	315.84	318.32	316.83	317.33	315.17	317.24	313.55	319.45	318.65	316.74	320.31	315.07	317.39	317.86	314.92	314.35	315.7	314.5
311.33	308.88	313.26	313.29	309.73	313.75	312.09	309.89	313.21	310.55	311.02	311.37	311.51	308.11	311.66	310.9	312.52	312.31	310.02	311.18	315.34	309.57	311.56	309.75	314.49	311.09	314.44	312.94	313.96	312.64	312.45	311.2	312.61	310.54	311.64	309.32	310.51	311.74	313.6	311.85	314.56	310.19	311.25	309.57	310.52	316.42	314.59	312.94	311.93	311.78
298.38	298	300.67	300.31	302.08	297.42	298.9	304.96	301.51	302	299.3	298.59	301.43	302.78	302.92	298.97	301.8	299.83	300.11	301.99	297.52	299.83	302.77	306.63	298.16	301.39	298.67	302.76	299.86	297.82	303.67	301.94	301.79	300.09	296.84	302.1	304.2	301.09	300.52	301.58	301.11	304.79	298.93	301.26	299.42	300.68	302.2	298.06	302.3	299.47
305.75	310.14	309.98	308.13	309.1	307.06	306.23	303.22	303.21	305.54	307.02	302.83	307.01	307.45	306.9	306.17	307.33	305.9	303.85	302.83	302.86	305.55	308.49	305.74	306.31	303.2	305.81	307.03	305.79	304.46	305.09	305.33	308.74	308.11	301.06	306.61	305.95	302.8	303.5	307.37	304.68	308.49	304.1	308.75	302.7	311.1	304.22	306.31	307.39	305.17
303.4	305.73	302.98	306.66	306.87	307.04	303.34	304.43	307.18	305.01	306.71	305.25	302.04	306.91	305.16	304.15	305.22	303.53	306.04	306.79	303.91	304.41	306.37	311.93	303.37	304.57	303.45	310.69	307.74	306.43	303.68	306.79	306.96	305.56	303.96	304.89	303.47	307.15	305.18	306.28	311.95	303.83	309.28	305.91	304.49	304.37	307.88	306.59	306.02	307.04
310.77	309.53	310.09	310.6	307.7	310.5	305.6	310.74	306.91	310.62	313.17	310.67	307.71	309.16	312.16	308.69	314.43	312.26	313.34	307.24	310.1	308.73	312.33	308.68	310.84	306.35	307.57	312.85	306.4	312.33	308.42	308.79	309.4	309.08	310.58	310.84	309.48	311.46	309.57	309.31	309.4	313.68	311.45	310.23	309.78	312.78	307.73	312.33	310.81	306.89
317.85	318.57	316.28	317.36	318.59	317.66	317.6	317.93	320.53	321.93	320.23	320.57	318.49	316.95	316.94	321.35	317.83	321.98	318.26	317.26	319.73	318.04	322.22	318.28	319.68	317.85	320.39	320.54	317.47	316.03	316.04	321.19	318.17	314.46	316.74	315.85	322.7	316.89	315.22	316.49	318.82	316.73	317.93	319.5	319.57	321.56	319.49	316.05	317.97	318.11
302.64	302.87	304.03	303.98	300.97	301.72	303.18	302.46	304.37	303.82	304.55	302.7	305.42	306.17	305.45	301.16	301.84	301.07	303.59	304.14	299.32	309.05	303.93	303.63	304.66	302.73	303.41	306.88	303.36	304.51	306.86	304.83	304.8	304.96	303.85	302.24	308.54	302.19	302.84	306.1	305.22	305.72	302.69	304.06	306.83	305.72	301.8	304.16	299.54	303.72
306.04	307.5	307.13	308.61	307.89	305.34	303.98	305.52	308.16	309.59	306.44	304.58	305.95	304.86	304.31	301.34	309.08	307.67	308.52	303.88	302.59	304.32	309.42	307.03	311.16	307.82	307.38	309.37	309.13	307.94	302.64	305.9	304.8	306.33	306.97	305.33	306.29	306.93	303.92	305.42	306.07	306.99	309.36	307.48	307.51	309.34	306.61	306.94	304.48	306.15
331.17	328.55	328.79	322.36	325.44	333.23	329.85	329.74	330.75	323.14	329.61	325.72	327.77	327.88	325.54	327.55	327.5	326.46	326.76	330.4	328.9	329.72	326.07	329.34	331.8	325.01	325.25	329.08	326.69	328.98	330.67	326.5	328.72	331.69	325.99	328.67	328.14	330.3	327.49	324.06	327.62	329.38	328.58	326.93	329.52	331.68	327.98	328.29	328.02	328.88
303.27	304.32	304.79	306.05	303.16	304.98	302.43	304.76	304.02	304.94	304.37	305.74	305.94	302.56	302.5	297.93	304.63	302.65	306.86	304.14	306.27	306.02	302.73	300.46	305.82	306.36	305.75	307.59	306.78	308.22	303.11	307.77	300.9	307.83	307.89	305.92	300.06	301.4	304.4	303.74	300.49	307.63	303.74	306	304.18	304.92	305.34	306.34	306.89	306.97
313.21	314.44	317.02	315.34	315.35	315.52	318.09	311.33	312.9	314.24	313.21	313.48	316.69	315.86	314.61	318.84	313.32	317.05	316.36	314.33	313.09	315.7	316.33	315.95	315.51	314.67	316.83	312.12	314.25	316.01	312.92	316.07	313.87	316.87	312.63	315.63	315.73	316.77	310.49	317.2	311.63	313.97	315.7	316.51	312.23	317.34	315.29	319.84	316.04	319.13
315.26	316.18	316.02	314.1	316.68	320.11	313.38	319	316.29	315.25	315.51	317.61	311.9	314.93	316.7	315	313.35	318.06	315.56	316.58	311.17	314.61	317.51	313.96	314.95	313.21	316.3	318.79	316.6	320.13	317.07	313.45	316.1	316.5	316.7	315.69	317.31	316.55	319.48	315.25	315.65	319.78	312.47	311.25	316.97	316.62	318.74	313.96	312.57	316.97
320.47	316.89	319.7	317.7	317.27	323	315.79	318.62	314.99	317.34	317.34	319.32	318.39	318.4	318.64	321.96	316.71	316.21	318.56	320.81	316.98	317.63	317.56	319.79	317.7	317.73	317.22	320.53	318.95	318.54	318.75	317.72	316.82	318.66	316.3	323.55	316.92	317.16	316.73	318.33	321.33	317.24	318.5	314.41	315.87	317.97	322.18	316.83	318.07	318.69
303.78	304.43	302.45	305.15	303.46	304.9	306.29	302.28	303.03	303.54	301.11	304.75	298.8	303.77	302.76	302.81	301.2	305.68	301.45	306.34	305.51	306.55	304.12	301.69	302.81	302.21	306.73	301.76	301.08	304.61	304.82	302.1	308.39	303.45	307.31	302	305.71	306.7	301.77	301.31	304.66	299.23	305.28	303.2	302.34	304.35	305.47	300.74	305.63	304.74
306.26	306.22	303.11	304.97	303.41	304.65	302.27	301	300.09	305.2	300.45	300.28	301.71	305.13	305.16	299.86	305.58	306.75	304.33	304.14	306.12	303.82	305.84	303.29	305.6	300.74	305.8	300.63	304.84	301	303.77	302.75	302.05	301.59	304.39	304.62	303.26	305.55	297.98	304.47	305.73	304.92	305.71	307.95	302.14	301.86	301.98	303.51	304.52	306.06
315.09	315.73	316.2	318.62	319.45	318.21	319.38	317.39	318.78	317.6	320.13	315.8	317.16	317.68	318.15	312.7	317.53	319.26	320.4	319.37	318.25	316	316.84	317.72	318.46	317.74	320.82	315.4	313.95	320.86	316.01	316.75	317.26	318.36	312.16	320.31	318.74	318.14	319.5	316.84	321.04	316.88	314.13	316.95	317.27	319.16	317.6	316.33	317.54	319.46
295.71	296.17	293	290.53	293.46	294.18	293.25	295.1	296.34	295.21	296.27	294.83	288.93	296	292.25	294.45	291.29	290.26	298.24	295.34	289.5	295.8	294.07	291.23	293.77	294.06	292.02	293.72	292.9	293.56	291.09	293.17	294.17	292.65	294.49	292.67	295.02	293.73	293.5	292.93	293.24	297.64	295.08	293.3	294.52	290.89	298.39	291.74	295.1	296.4
306.91	308.27	307.18	308.62	309.76	308.09	305.33	304.2	303.46	306.82	306.43	305.98	306.75	308.9	304.23	307.46	309.02	303.1	306.74	305.21	305.07	306.01	304.74	302.99	301.25	304.66	306.82	306.57	306.52	305.62	307.35	305.38	304.2	306.7	304.31	306.91	307.21	305.2	308.94	307.66	307.72	306.52	304.61	308.57	305.06	304.29	304.44	305.63	303.4	304.1
312.28	315.25	313.75	314.82	315.79	316.42	309.78	313.68	310.31	311.27	313.08	312	311.23	314.56	309.87	311.28	313.3	312.34	312.39	315.57	313.01	312.5	314.32	315.38	312.84	310.24	310.94	310.37	313.59	312.62	312.28	311.85	311.38	309.76	311.1	312.8	313.13	310.17	313.61	311	317.26	316.34	310.73	312.52	310.04	313.41	310.72	314.49	314.73	310
310.66	313.59	310.41	312.31	314.87	311.75	313.8	313.64	318	313.05	312.78	313.44	314.94	316.08	311.18	311.25	315.99	315.43	313.04	315.21	312.39	313.06	313.98	312.16	311.45	312.72	314.42	312.51	315.2	312.11	314.4	313.72	315.39	309.83	315.52	310.2	313.34	313.9	308.3	312	314.41	310.86	309.37	315.44	307.92	317.22	314.88	315.53	310.7	313.56
309.81	315.6	314.95	313.55	313.11	314.11	313.43	315.09	314.62	313	312.92	311.87	315.77	316.04	314.51	315.3	314.86	312.58	314.59	316.77	315.98	312.33	314.63	316.17	315.1	311.69	317.21	315.52	314.86	312.04	313.01	316.18	313.39	311.39	312.82	310.78	311.5	312.93	311.42	308.17	310.29	311.06	309.82	311.01	313.53	312.68	315.66	311.97	313.03	312.9
314.04	312.96	317.88	316.08	315.86	320.11	317.27	312.73	315.66	314.92	315.88	316.83	315.63	319.53	312.52	314.19	316.4	319.13	312.71	319.43	315.03	316.69	314.72	314.04	315.32	311.45	316.29	317.94	315.82	314.5	313.74	315.34	317.98	316.74	318.51	314.29	317.15	315.95	313.15	312.78	319.72	314.94	320.91	316.18	314.33	318.72	315.02	316.15	321.19	313
319.91	321.87	324.42	324.79	322.81	328.15	323.05	325.03	324	322.64	325.34	323.49	325.83	326.19	323.84	326.28	324.46	323.57	321.94	325.24	326.89	326.29	327.04	324.42	326.67	323.78	323.26	324.13	329.29	324.03	324.38	323.4	328.67	324.32	326.38	323.58	324.75	328.2	326.14	325.09	322.62	323.67	330.49	323.44	323.15	325.14	326.71	322.4	326.41	326.21
302.33	305.6	302.21	303.93	305.9	300.56	301.69	306.29	299.16	304.16	302.04	302.09	303.45	306.01	305.76	303.94	300.47	303.84	302.46	298.95	301.12	305.09	303.67	304.6	307.44	301.42	303.7	303.46	301.93	307.2	304.81	305.93	304.62	305.21	301.52	301.45	301.93	300.21	302.13	306.89	300.37	302.53	305.89	300.03	304	299.1	303.4	301.33	301.16	303.22
311.22	313.24	311.73	317.26	311.74	315.01	311.21	312.9	312.25	311.42	310.23	313.7	310.18	316.41	313.81	311.57	312.22	312.53	309.63	313.58	312.66	311.4	311.45	311.58	315.43	315.25	316.06	311.94	314.29	313.99	315.43	317.04	314.28	314.08	318.17	315.84	314.13	314.27	313.92	313.37	314.04	315.93	313.88	317.09	313.35	314.88	314.78	316.59	311.29	314.75
325.65	324.08	326.87	326.81	323.36	328.68	327.47	326.35	328.27	327.82	326.94	326.07	325.8	326	326.98	327.23	328.35	327.15	326.46	328.02	324.2	326.73	326.8	328.54	327.36	325.71	326.6	325.88	326.96	324.85	329.25	326.87	326.03	327.32	326.34	327.42	326.67	326.7	332.14	326.44	323.3	325.06	325.17	330.16	326.7	325.42	326.4	326.14	328.7	328.01
319.51	312.59	314.62	315.18	314.03	314.27	314.26	315.63	313.49	314.09	314.29	315.41	312.43	314.25	312.92	312.24	316.09	314.53	315.88	312.89	317.69	314.03	311.26	312.64	315.07	312.38	316.16	311.8	317.08	312.27	313.3	311.61	312.29	311.94	313.35	312.88	313.53	318.4	312.51	312.93	317.57	313.79	313.26	312.05	311.44	313.24	314.08	314.97	313.69	314.86
316.5	313.21	314.17	318.59	314.41	311.81	314.61	314.78	314.07	314.63	316.2	313.65	315.13	316.48	315.7	310.88	316.68	314.62	312.33	314.08	316.38	319.29	310.85	315.42	314.83	315.75	313.04	315.42	312.35	314.51	315.24	311.07	313.63	313.7	313.98	313.44	314.95	314.88	312.55	313.39	315.04	317.3	315.98	315.46	315.95	315.25	318.56	315.87	313.22	316.16
310.43	313.36	314.93	313.38	311.14	312.98	312.94	310.45	312.34	314.29	308.78	309.8	308.25	313.52	312.5	313.4	310.28	313.87	313.68	315.13	313.87	310.95	314.14	313.93	311.51	313.08	313.69	315.69	308.64	313.39	314.33	314.52	312.26	313.64	310.37	313.13	313.5	311.59	315.77	316.55	309.87	313.98	312.32	309.6	310.94	314.14	312.39	313.51	309.81	307.82
314.68	316.62	319.48	313.62	314.51	316.86	316.46	312.82	312.03	312.5	314.41	313.8	314.75	314.21	317.59	315.68	315.85	309.33	315.57	311.45	313.47	314.65	315.55	316.92	314.19	316.51	314.39	312.95	312.44	315.49	314.44	315.14	312.58	316.5	316.88	314.61	318.52	318.09	310.27	315.56	315.68	311.76	316.54	314.62	313.98	317.88	315.93	311.22	316.31	313.36
299.18	302.52	302.58	302.34	301.52	296.85	299.78	302.24	302.29	299.7	297.16	299.29	298.98	298.01	299.98	301.65	297.09	303.79	299.96	300.82	299.85	299.41	303.64	299.63	298.38	296.71	299.58	299.49	298.61	301.85	297.53	300.23	296.56	302.97	297.64	299.97	301.88	303.53	299.86	300.82	298.98	299.51	298.66	299.52	298.48	297.74	300.33	300.13	300.63	299.29
304.83	303.33	307.37	304.92	305.56	303.59	301.64	302.4	305.14	304.51	303.61	306.06	308.31	303.85	304.84	306.98	305.23	305.98	303.22	308.45	304.13	303.6	306.55	308.38	306.78	305.56	306.59	305.36	305.2	307.49	305.93	306.59	306.57	309.34	304.38	307.97	305.81	306.02	306.67	307.89	305.84	307.57	305.22	304.91	301.95	305.9	302.25	306.52	304.5	303.93
309.25	307.54	309.99	312.91	312.34	314.99	313.82	313.6	312.49	311.52	311.48	313.22	310.28	312.05	313.06	307.13	314.57	314.17	308.82	311.46	311.4	309.22	311.27	314.87	309.45	310.13	313.07	310.6	314.24	312.9	312.3	314.88	312.56	306.85	311.54	309.69	312.57	310.19	309.4	311.17	311.85	311.2	310.56	314.08	313.11	308.03	310.45	312.94	309.46	309.86
294.51	294.65	295.85	299.08	296.01	293.93	299	295.94	296.91	294.86	297.6	295.44	295.88	299.57	295.11	294.88	297.42	298.28	294.71	297.51	295.93	297.41	297.22	297.96	298.34	300.6	298.84	296.82	295.95	298.01	301.48	298.85	300.04	296.13	298.38	294	294.44	297.17	296.5	298.39	296.12	296.06	295.57	299.97	297.16	297.63	297.92	294.14	298.17	298.09
292.85	295.29	296.99	294.08	293.3	292.3	290.98	294.09	290.81	295.62	296.39	292.56	291.56	294.92	295.86	294.2	292.53	290.98	295.7	294.16	291.98	292.85	293.07	294.17	293.39	293.84	295.9	292.18	296.2	295.25	297.91	294.17	295.67	293.9	293.59	294.06	296.42	295.46	293.86	293.66	292	295.9	292.73	293.03	292	296.24	291.1	295.12	290.79	294.94
301.96	304.97	301.8	307.34	303.73	307.17	303.73	302.07	305.93	306.4	305.53	303.63	303.21	306.98	306.48	303.55	303.55	302.65	304.85	306.32	302.19	307.9	305.2	304.37	302.65	307.2	304.12	304.35	299.7	301.93	305.74	305.53	304.44	303.35	302.32	309.17	304.86	305.91	305.18	307.64	303.38	305.64	303.96	305.75	301.79	305.39	305.3	305.17	303.58	304.11
317.22	322.13	318.51	317.59	317.78	313.85	316.46	317.01	314.32	322.46	319.34	319.45	317.6	318.1	318.23	316.83	318.94	319.66	318.34	317.37	318.42	316.97	319.5	318.07	318.95	322	318.68	318.57	317.04	319.79	316.54	318.52	320.42	320.97	319.4	318.78	317.8	318.16	319.14	315.67	315.64	320.44	318.31	320.38	318.06	316.61	317.39	317.52	320.8	315.53
301.52	301.63	302.21	302.28	299.21	301.01	297.41	302.42	302.22	303.87	302.54	302.41	301.22	304.14	302.78	303.08	305.1	302.98	303.43	303	303.5	301.86	304.81	297.96	300.65	304.63	302.31	302.54	303.48	300.46	303.5	304.43	301.02	303.7	298.55	303.86	304.79	302.88	304.65	303.28	301.73	299.62	301.83	304.48	303.61	302.49	305.33	304.99	302.04	303.91
326.64	324.95	328.07	324.12	324.15	329.52	326.37	325.05	327.42	322.66	323.68	324.01	328.68	326.68	326.08	324.7	323.04	323.41	323.39	324.13	324.03	323.82	323.78	325.26	328.97	325.66	327.96	328.01	326.29	321.45	324.84	328.4	324.72	324.56	322.05	325.58	325.11	326.05	327.94	325.95	325.88	324.7	327.5	322.74	321.95	325.77	326.79	326.46	323.59	322.74
319.43	320.42	318.65	315.7	316.64	314.59	319.73	320.61	317.74	316.58	315.05	315.35	318.51	318.94	315.15	315.53	317.96	318.32	322.3	317.17	317.87	316.18	317.8	317.58	322.72	320.9	318.5	316.01	315.64	321.47	318.16	318.83	317.36	317.18	318.96	316.85	316.94	317.4	319.5	319.31	322.19	318.37	320.32	317.31	317.95	318.3	318.36	321.33	317.99	320.57
316.69	317.74	311.84	314.99	314.79	316.02	317.18	315.18	312.72	314.58	310.8	314.71	317.9	314.9	313.66	317.79	313.43	313.73	313.41	315.63	317.74	312.71	315.14	315.05	311.83	312.06	318.22	314.99	314.75	315.04	312.28	314.17	314.99	311.78	315.28	314.45	313.26	316.03	313.98	315.32	318.18	317.11	317.07	313.63	314.79	313.73	314.99	311.31	315.34	317.81
307.46	304.8	310.32	308.88	307.74	305.59	306.81	307.85	306.47	308.23	307.5	307.19	305.32	306.02	308.49	307.29	306.25	305.19	305.73	307.84	307.39	307.39	309.68	303.48	307.4	307.27	307.81	307.83	305.98	305.83	306.37	302.79	305.58	304.08	307.12	305.4	305.48	309.3	300.57	304.83	308.81	306.39	306.13	306.28	305.68	305.81	306.3	305.84	305.91	307.15
306.06	306.46	305.8	304.5	309.43	307.33	307.56	306.11	308.63	307.56	302.85	305.95	307.37	306.31	305.4	303.34	303.85	305.12	306.22	306.46	307.64	306.41	308.11	303.99	307.83	306.16	309.24	304.25	305.84	306.13	308.87	305.55	307.98	307.84	306.32	306.81	306.17	305.26	302.09	305.02	308.13	307.07	309.69	306.82	307.98	308.1	305.24	304.6	306.52	310.13
297.32	295	291.7	292.89	291.32	295.51	295.6	289.39	293.75	293.38	293.8	295.68	294.78	293.71	295.42	295.48	295.83	292.31	295.49	290.51	293	292.38	294.21	295.43	296.16	292.32	290.39	292.66	293.96	293.54	294.44	291.92	293.57	295.14	291.32	294.9	294.16	292.64	293.15	295.12	293.93	290.2	296.8	289.07	294.65	296.12	294.75	294.07	292.22	291.79
315.87	313.65	314.18	312.93	311.74	312.34	315.77	315.28	315.9	309.91	314.45	314.59	313.34	314.13	310.58	315.63	317.04	316.64	317.09	313.87	311.56	312.76	317.05	316.29	315.3	313.53	312.65	315.68	314.16	312.84	313.5	311.53	313.06	311.93	311.96	312.66	314.6	313.87	311.53	310.66	312.07	315.63	315.4	311.94	314.54	311.36	314.57	315.97	313.56	313.84
304.4	303	301.18	298.39	302.99	302.13	306.46	300.85	306.53	301.28	304.47	303	305.9	303.24	307.47	302.35	307.9	306.96	306.91	303.36	302.46	302.52	300.77	302.36	307.54	307.4	301.24	301.78	300.41	303.4	303.65	303.4	307.3	302.05	303.1	303.18	301.67	303.9	305.58	304.55	303.71	302.57	304.67	303.47	302.24	305.62	301.16	301.58	303.16	304.57
301.29	299.14	300.52	298.58	302.49	302.1	302.81	301.09	303.77	300.9	299.3	301.87	302.75	301.27	299.85	302.45	304.19	300.36	300.03	299.39	302.56	298.18	301.92	304.99	305.5	302.31	303.52	301.08	300.18	301.52	299.48	300.83	300.99	302.81	303.08	299.93	302.13	302.22	301.8	302.4	299.2	298.72	299.87	301.51	302.3	302.19	303.39	298.09	298.87	301.93
317.52	318.39	319.18	315.85	319.39	320.02	318.46	317.96	317.74	317.48	318.93	317.71	317.14	318.1	317.13	316.8	318.74	317.96	318.15	320.66	317.8	322.51	316.18	317.9	317.13	319.95	315.24	317.38	319.89	319.16	314.68	319.18	317.52	318.74	316.13	319.9	316.65	315.3	323.58	316.7	319.77	319.05	318.4	317.2	320.8	322.13	316.08	317.73	317.62	320.49
298.92	301.94	296.58	300.48	301.85	296.72	299.41	298.63	301.15	300.12	300.78	298.31	301.83	299.87	302.94	297.58	303.35	300.28	299.53	296.97	302.79	299.11	298.65	301.66	301.06	300.39	297.55	298.98	301.9	303.79	300.26	302.25	298.23	298.28	301	298.8	300.34	297.85	302.2	296.23	298.47	301.86	299.78	301.35	301.77	302.53	298.66	300.35	302.94	301.41
305.08	302.49	306.18	308.38	304.57	305.05	303.92	305.36	307.75	304.39	304.62	306.51	309.82	304.57	305.28	305.73	304.65	308.15	309.82	304.74	309.79	306.46	309.06	310.33	308.33	301.57	304.85	303.75	306.39	307.22	306.35	304.19	304.92	304.9	308.58	305.25	306.07	307.75	308.3	306.61	308.2	305.56	309.9	309.64	306.03	307.74	303.88	305.49	306.46	310.66
293.71	294.42	293.89	292.28	292.93	297.75	299.42	294.07	297.48	291.73	293.58	297.23	295.13	295.85	292.26	290.78	290.86	295.92	296.35	294.53	294.38	294.66	293.26	295.9	294.94	297.84	291.65	294.13	296.88	297.66	293.94	298.2	292.61	296.28	293.7	296.26	296.24	295.26	293.42	294.77	297.62	295.15	296.11	295.13	290.85	295.61	297.64	301.02	292.88	293.88
317.06	309.92	313.34	315.99	313.75	310.51	310.89	314.1	315.53	312.11	313.42	312.66	315.77	311.28	312.16	314.29	312.27	312.63	311.69	314.57	314.86	315.33	314.06	313.97	312.36	310.72	311.98	314.44	313.44	313.56	312.49	314.86	314.92	307.93	309.35	313.07	312.66	313.94	313.48	310.74	312.05	311.67	312.69	310.5	312.35	315.27	311.58	314.91	312.67	312.52
323.53	325.25	321.57	329.31	327.47	324.6	323.82	324.17	328.45	323.57	324.12	326.59	327.35	322.31	325.19	322.71	325.96	324.56	323.07	330.27	326.49	323.95	323.31	326.98	327.63	324.07	324.77	326.23	329.21	324.9	325.98	327.85	322.91	323.35	326.04	321.6	323.21	326.07	322.31	322.7	325.11	325.03	323.62	326.55	327.23	324.33	325.71	324.77	325.8	326.68
321.89	315.62	314.79	316.55	318.44	317.82	316.61	321.09	316.76	319.37	317.56	317.5	317.61	319.36	319.44	314.5	316.43	315.54	320.7	314.07	316.06	317.14	316.56	318.53	313.45	318.04	318.09	320.71	314.82	314.01	315.75	316.54	315.82	317.64	314.14	316.04	318.2	315.19	317.06	315.74	319.37	318.55	318.26	318.02	317.8	317.39	315.47	316.4	315.81	318.94
305.61	299.98	300.22	300.64	302.13	297.22	298.08	301.35	299.49	301.01	299.21	300.91	300.19	300.7	301.15	296.76	299.89	300.29	300.21	299.68	298.81	301.5	302.43	299.85	300.06	299.18	299.9	300.09	298.09	303.09	297.56	300.28	298.7	299.46	298.86	299.12	298.38	299.39	300.03	298.36	295.95	303.98	304.08	299.77	297.88	300.01	296.36	302.24	301.57	298.94
309.45	304.23	304.32	310.1	306.27	306.38	307.31	306.65	304.5	311.25	303.94	305.59	307.13	307.11	306.83	304.89	304.31	307.87	306.99	307.86	306.77	306.7	305.1	309.17	306.91	307.38	304.06	306.2	305	307.55	305.57	306.1	306.87	305.72	305.69	306.03	303.02	306.76	305.18	309.17	304.93	308.76	309.7	304.81	306.11	309.25	302.61	308.17	307.85	305.29
310.33	315.36	308.37	308.03	310.72	309.44	306.1	311.32	310.06	313.03	310.97	307.75	308.63	308.58	312.28	311.49	312.41	312.64	311.17	313.18	311.57	312.32	309.77	314.66	307.87	313.66	310.72	309.83	309.93	311.81	309.29	314.47	311.22	310.46	312.09	311.47	311.79	308.26	311.74	306.31	313.99	310.33	309.03	312.53	312.08	310.46	309.43	312.14	309.08	308.23
299.64	300.39	298.18	300.12	301.19	299.41	300.34	298.02	301.82	302.19	300.14	302.29	298.51	299.09	301.14	298.99	300.52	301.22	300.29	302.33	300.87	304.36	300.43	302.8	299.61	299.99	304.41	298.68	297.11	300.79	302.14	303.83	300.11	300.79	301.19	299.31	299.69	299.73	300.87	298.06	301.43	298.9	302	300.52	297.85	301.72	297.93	300.4	300.11	294.88
310.83	307.53	304.39	308.4	310.03	307.65	309.78	313.31	307.23	306.65	306.77	308	308.95	310.41	307.96	306.02	310.26	310.39	309.49	307.41	308.19	309.48	311.44	309.73	311.67	310.7	308.45	308.51	306.49	311.18	310.22	305.78	309.88	302.96	310.46	309.43	310.53	308.82	307.97	311.16	307.85	312.18	307.48	314.14	308.67	308.93	308.82	308.89	307.02	308.84
304.69	303.23	301.23	305.39	303.58	300.44	303.53	302.78	306.04	301.77	307.71	304.29	303.02	302.83	302.65	301.8	303.62	302.1	304.39	303.26	304.2	304.39	307.89	300.57	303.08	301.05	302.59	306.1	302.79	301.98	305.84	303.32	301.97	302.09	302.46	301.47	302.71	303.66	304.82	306.06	307.25	303.93	303.04	301.69	301.95	304.99	303.97	307.36	304.41	303.01
299.58	303	302.73	305.42	305.26	308.4	305.7	304.62	302.02	304.44	303.04	300.15	303.33	306.8	303.04	305.39	304.12	308.34	302.91	302.14	299.37	301.65	300.4	307.37	301.33	302.9	301.92	305.65	303.21	307.12	305.04	300.14	303.47	300.49	307.58	305.77	302.69	308.61	303.76	304.56	303.07	306.77	305.27	306.75	302.69	301.68	304.2	303.47	305.92	303.37
310.95	309.04	309.61	311.19	310.2	308.06	305.43	310.84	310.73	310.58	306.63	305.09	306.58	308.34	310.64	309.51	311.61	307.36	309.6	308.31	306.86	308.24	307.46	311.75	307.43	309.87	305.53	312.72	306	311.37	311.85	307.61	308.92	309.4	309.76	309.18	308.37	309.18	310.52	308.6	307.89	309.12	306.47	309.05	309.77	306.71	306.34	307.97	308.94	310.93
304.34	301.42	304.69	303.69	300.36	306.43	300.84	300.58	303.23	302.34	301.12	304.73	301.62	305.25	302.35	302.41	304.24	304.42	303.11	304.68	304.59	302.76	304.16	304.21	303	302.57	303.84	305.48	303.08	299.66	302.24	303.24	304.77	303.53	305.07	302.28	303.39	301.11	302.54	300.88	307.74	302.78	303.45	305.85	306.38	303.45	303.14	304.01	304.1	304.6
317.86	311.64	317.68	312.09	310.22	316.11	314.2	314.15	311.23	313.43	313.15	312.18	312.63	314.08	309.79	313.11	311.04	314.75	316.16	312.37	311.46	313.77	316.12	313.77	313.06	313.61	313.81	312.03	315.41	313.54	316.07	312.33	315.18	314.24	315.18	317.32	313.19	313.47	315.88	316.77	314.3	312.19	313.75	316.1	313.51	313.51	309.24	313.02	308.57	312.23
297.03	298.11	295.35	295.27	295.56	298.14	292.54	299.4	295.73	301.21	300.11	294.49	295.61	294.44	295.68	297.6	296	299.39	299.76	298.47	298.76	296.94	294.49	297.59	299.69	298.82	296.29	297.99	297.85	295.99	298.95	296.59	299.15	295.11	297.65	294.75	295.03	299.88	294.19	296.18	296.45	295.25	298.46	298.49	297.08	296.68	292.96	298.11	298.33	295.78
298.18	293.93	294.84	295.51	294.93	291.67	294.94	291.73	293.01	293.35	299.58	293.3	291.59	295.2	291.36	289.41	290.26	295.26	298.02	294.71	292.45	298.26	295.33	295.42	295.2	297.09	295.64	296.17	294.83	291.43	291.73	294.53	295.76	294.38	294.14	295.45	296.08	295.83	293.52	295.42	297.16	295.13	291.22	295.85	294.65	291.98	293.62	295.27	295.96	291.19
300.3	293.45	293.39	291.07	295.68	293.44	295.39	296.97	293.21	291.3	295.41	291.5	294.17	295.8	295.07	295.92	296.39	297.12	293.47	292.88	292.26	290.54	296.02	296.03	296.83	293.84	298.17	295.91	294.36	295.96	291.72	297.52	297.07	294.08	293.26	299.94	294.57	295.38	294.57	294.28	294.09	296.37	296.23	297.9	294.16	294.16	295.85	293.29	293.52	298.08
316.16	313.47	319.62	313.02	318.16	315.59	314.22	315.44	317.44	314.52	318.35	319.11	316.78	317.22	313.77	308.9	319.47	312.35	314.79	315.84	314.02	314.6	319.27	317.59	317.42	318.46	315.76	315.28	313.43	316.51	318.45	315.64	316.02	317.59	315.73	312.97	314.63	315.43	316.23	311.43	312.88	317.75	310.14	319.45	316.1	315.52	312.69	314.45	314.41	315.71
300.33	301.68	300.09	299.64	302.45	299.91	298	301.84	304.63	301.63	297.07	302.23	301.24	299.45	297.82	301.39	298.95	301.33	302.67	298.11	299.87	300.22	300.16	302.05	302.72	300.79	299.06	302.92	295.83	300.1	298.98	303.31	297.69	296.68	297.66	297.93	299.09	299.84	298.69	303.99	298.76	300.85	301.37	301.65	302.72	298.83	298.11	299.2	301.75	301.23
314.63	318.97	315.79	316.77	316.35	319.41	317.06	318.55	318.66	315.67	319.4	315.54	318.36	318.11	316.25	315.79	318.85	319.17	313.17	321.19	315.38	316.71	319.29	316.57	315.19	318.07	315.11	316.03	317.22	317.41	316.97	316.36	319.01	316.59	317.43	318.73	317.18	318.49	314.4	318.79	318.09	315.61	318.61	321.91	317.59	317.13	317.1	315.95	318.84	313.36
302.75	296.9	299.84	302.77	298.04	300.76	301.24	301.63	301.66	297.43	297.04	303.14	299.99	300.54	297.98	297.87	300.46	300.37	301.31	300.03	302.16	301.04	300.92	301.59	300.51	299.87	302.64	299.36	300.94	300.83	299.42	299.99	298.96	303.12	295.85	297.21	297.59	303.03	301.49	302.01	298.33	301.17	299.63	299.39	302.55	302.52	299.79	300.06	298.04	297.44
314.1	308.94	314.18	313.83	312.61	314.97	315.23	308.06	314.68	311.53	313.3	311.33	313.84	311.46	312.76	309.46	314.03	309.94	311.9	312.38	309.71	311	308.94	311.35	309.35	314.59	312.89	311.13	315.9	313.14	314.87	311.6	311.45	308.74	312.83	310.87	310.79	312.58	312.57	312.26	313.99	311.23	315.48	314.43	312.09	316.36	311.37	314.47	311.83	314.61
317.25	316.85	320.54	318.81	318.01	319.44	320.64	317.8	318.06	318.92	318.84	316.12	321.46	321.34	318.21	317.45	318.51	315.31	319.81	321.95	315.41	319.05	318.7	317.19	317.18	318.16	317.13	320.15	316.77	317.36	319.4	320.97	317.82	319.24	316.91	315.46	316.04	317.01	320.3	319.61	317.05	320.46	317.96	318.72	318.54	318.94	314.52	318.43	316.03	318.8
311.04	313.71	311.2	314.56	310.43	312.67	311.17	310.79	312.27	309.54	313.37	311.39	312.61	309.24	312.43	314.91	313.72	311.12	311.91	315.05	312.25	312.18	314.25	310.42	310.95	311.4	315.17	311.86	314.28	310.87	313.38	313.85	312.47	314.35	312.95	312.48	311.95	308.8	315.42	311.03	310.95	311.24	317.49	310.66	311.41	313.05	310.87	309.4	310.38	314.7
300.87	301.93	302.69	301.77	300.96	301.11	305.79	301.29	307.92	300.35	302.56	300.3	305.58	302.84	301.11	299.76	304.8	308.4	302.62	305.3	304.24	301.43	303.04	301.14	304.79	303.02	302.21	307.71	305.5	305.58	302.56	302.02	307.8	304.23	302.52	301.48	304.6	304.46	305.58	304.2	303.08	303.38	302.46	303.79	300.55	305.28	304.49	302.89	301.98	302.79
318.19	316.05	313.43	317.93	314.46	315.28	312.61	312.18	315.91	314.55	314.35	314.79	312	312.18	317.47	315.92	316.3	313.84	317.4	316.6	311.54	313.97	315.34	318.01	315.56	313.51	316.22	313.72	310.62	316.55	317.14	314.45	311.19	313.2	315.53	314.45	315.55	312.53	311.24	314.96	319.07	316.73	313.62	316.53	314.61	315.92	315.64	313.05	315.51	313.15
309.05	308.57	305.44	309.37	307.41	309.06	306.97	307.09	307.93	306.7	308.65	308.21	306.15	306.77	307.11	309.96	307.95	310.09	305.51	308.16	307.14	309.18	306.89	306.01	308.49	305.78	306.78	307.24	308.51	309.84	308.51	310.54	306.35	309.35	306.36	304.95	306.64	308.72	312.25	307.99	308.47	308.26	308.99	307.23	309.88	310.03	309.91	308.83	308.34	312.48
312	313.53	313.33	314.34	311.53	312.64	309.86	315.86	309.96	309.75	314.1	313.55	312.76	310.66	315.79	316.23	311.77	311.97	310.1	313.58	311.24	314.69	312.49	312.76	315.57	312.08	311.12	316.68	312.85	312.49	310.16	311.11	312.93	310.85	313.52	313.84	317.66	314.48	311.72	314.01	315.08	312.1	312.56	313.2	313.01	317.29	312.65	312.98	310.22	314.3
302.05	303.2	303.21	303	302.96	301.81	302.45	303.19	300.59	301.33	296.91	305.24	300.5	303.77	300.32	302.35	304.51	304.35	303	301.76	300.27	306.32	301.2	305.79	302.18	303.7	304.71	298.84	299.56	301.98	303.27	304.55	305.04	302.55	301.65	300.92	301.79	302.84	302.38	304.87	301.42	306.14	303.28	303.29	302.01	304.04	303.72	300.77	302.7	304.2
305.88	306.68	304.25	309.83	305.93	304.77	307.09	306.34	306.04	304.62	303.29	306.49	303.16	303.8	301.74	304.57	304.58	304.51	303.36	309.1	300.29	305.42	303.54	308.33	307.24	308.12	301.22	305.32	305.86	307.07	309.19	308.54	304.72	305.38	306.57	303.91	307.38	304.44	309.07	303.45	304.65	301.8	304.93	304.26	303.17	302.29	303.64	307.36	306.4	305.74
318.67	316.15	312.28	312.09	311.84	315.82	315.43	317.26	310.89	316.48	310.16	318.31	316.04	316.21	314.02	316.15	312.2	314.97	315.82	314.81	315.24	315.27	317.22	314.29	314.04	312.1	316.69	314.34	313.94	315.54	311.39	311.53	312.65	311.63	315.82	317.13	312.81	312.51	314.95	315.25	320.01	314.11	314.12	316.38	313.37	315.31	312.1	316.23	312.99	315.85
307.81	311.49	313.05	310.33	312.78	311.1	314.3	311.61	312.06	309.04	312.89	309.92	313.54	310.5	314.01	311	310.64	309.5	311.71	309.55	310.59	311.43	308.18	309.09	311.27	312.35	310.62	311.78	309.5	316.9	313.67	313.95	309.73	312.8	314.29	312.3	311.18	309.8	308.68	310.14	312.43	312.63	310.53	309.12	308.68	312.88	313.78	311.47	310.66	314.81
297.69	293.18	297.28	298.09	293.91	297.97	295.76	295.2	295.5	295.33	294.2	293.77	295.38	294.7	295.05	294.91	296.03	298.77	292.55	292.49	293.35	297.66	295.77	295.7	298.78	295.08	295.26	295.05	294.92	298.97	295.34	294.52	294.48	295.27	293.76	295.66	295.15	296.87	291.81	298.15	295.44	295.8	296.35	291.48	295.18	293.82	295.32	298.26	294.08	290.61
317.84	321.09	318.42	315.3	320.46	317.43	317.08	317.87	315.88	319.89	316.71	317.94	316.81	320.99	312.3	318.64	318.68	314.97	317.3	315.75	321.23	317.6	315.21	314.94	314.78	317.49	318.28	319.31	316.19	319.03	312.88	321.61	319.5	318.36	318.07	315.41	319.01	317.24	321.55	315.28	321.69	317.49	318.02	320.1	315.94	317.76	320.14	322.09	313.65	318.18
329.78	329.8	329.16	329.36	329.12	328.38	327.48	326.8	328.39	329.69	327.77	329.02	329.33	327.62	324.34	330.79	326.94	327.71	329.55	330.55	328.21	329.1	330.21	330	332.19	326.79	327.86	328.28	332.6	326.63	329.12	327.94	329.73	329.82	326.98	328.85	329.17	325.34	328	326.37	327.61	325.96	326.85	329.32	329.2	331.23	330.61	329.23	329.38	328.85
305.47	303.8	301.68	301.35	304.62	298.95	301.09	304.44	303.89	307.1	303.18	305.78	301.97	304.29	305.21	300.48	304.01	302.78	306.92	299.69	306.98	306.99	301.38	301.94	302.82	303.28	299.76	306.08	304.27	302.19	300.75	305.06	302.88	306.3	303.78	307.65	307.11	305.54	303.01	303.93	302.1	302.78	303.58	305.42	303.36	303.08	301.07	305.13	302.26	305.16
303.66	304.26	302.57	305.04	301.92	305.21	304.49	303.45	305	304.89	304.06	304.16	307.48	302.33	305.4	303.99	304.93	303.79	307.06	301.64	304.77	304.78	304.46	304.98	302.68	305.74	302.68	304.05	303.78	305.68	306.01	305.5	306.35	304.23	302.91	304.83	303.35	303.54	303.81	306.23	302.96	304.93	306.91	304.8	304.14	305.59	304.38	303.03	307.8	307.69
315.92	315.65	320.44	320	314.37	317.88	317.11	318.5	320.16	314.66	319.18	317.66	315.89	316.5	316.86	317.24	315.8	318.16	322.42	316.86	320.13	315.51	319.6	318.55	321.07	319.94	316.85	319.49	318.27	315.22	316.35	315.38	320.84	320.48	318.07	319.3	316.79	318.68	317.98	320.78	320.12	318.61	317.77	317.59	318.15	316.75	317.14	318.65	320.05	317.14
293.09	298.32	293.49	295.1	299.75	296.8	293.7	294.98	295.38	299.01	294.97	294.27	295.99	298.02	294.24	296.78	292.75	295.75	295.76	293.64	294.96	296.88	294.27	294.12	296.61	300	297.62	292.91	292.06	293.83	298.52	298.03	296.14	295.15	294.55	294.01	294.87	295.62	296.49	296.47	294.79	295.56	297.4	290.88	290.79	291.3	291.01	293.92	297.22	291.24
301.84	297.29	301.82	301.66	299.01	301.36	301.8	299.44	298.51	298.53	300.46	305.29	303.36	301.85	300.16	299.51	301.82	296.34	299.58	298.69	301.11	301.35	301.53	297.59	301.68	298.45	300.51	301.57	299.01	301.42	301.03	303.54	301.9	302.19	300.69	299.28	302.64	302.76	297.83	296.56	300.73	301.89	302.06	300.72	296.02	300.67	301.77	301.61	302.83	302.47
300.99	304.83	301.79	304.29	303.33	305.9	301.9	301.77	302.6	303.15	301.1	301.37	303.36	301.05	303.78	302.51	300.68	302.12	303.58	304.34	304.49	304.29	301.17	304.55	306.61	301.04	301.86	300.61	307.07	300.76	300.36	305.03	299.03	301.96	306.15	301.48	301.81	302.31	303.4	302.87	300.26	299.59	303.63	303.54	302.93	301.52	301.26	304.24	303.62	303.48
310.98	311.23	313.1	314.06	311.43	314.38	313.51	312.29	315.19	314.52	315.29	314.86	311.38	311.97	313.64	312.9	314.84	316.46	312.36	311.46	311.45	309.41	314.15	312.99	313.48	311.91	310.67	316.63	311.05	315.22	312.37	311.45	313.31	312.4	315.45	313.16	313.65	313.21	316.41	314.41	313	312.26	315.22	312.77	312.3	313.74	312.72	316.13	312.41	314.25
306.29	305.6	310.17	309	311.29	310.81	305.58	306.77	305.65	310.84	308.89	307.13	307.95	307.05	309.94	309.67	310.7	308.52	308.09	304.66	304.89	307	311.81	307.86	306.55	310.09	310.43	307.6	308.51	310.55	307.62	307.6	308.12	308.6	306.06	309.28	308.54	312.05	309.28	308.23	309.19	307.27	307.37	311.23	308.62	307.97	305.51	311.67	305.84	306.86
319.59	317.68	312.6	317.09	315	318.54	315.04	319.67	316.88	319.04	318.23	317.56	318.47	316.79	319.68	318.56	314.29	315.95	316.22	316.48	319.89	317.21	315.14	315.29	317.75	320.29	318.96	317.32	322.31	321.97	315.81	318.62	314.96	319.71	316.55	315.38	316.16	317.3	319.47	314.65	317.32	315.06	321.36	316.62	319.16	314.62	318.03	315.37	317.44	318.86
327.52	324.68	324.82	328.91	330.54	326.96	327.17	326.99	326.25	328.44	326.94	326.75	328.35	326.73	323.87	325	327.04	329.29	325.47	325.76	326.8	325.51	326.25	326.12	325.15	328.18	327.48	327.89	331.6	328.25	324.84	327.07	328.35	324.75	331.41	330.17	325.26	324.47	325.7	324.79	327.85	326.54	329.87	326.98	325.88	327.3	326.14	328.22	330.6	323.22
304.74	307.29	307.42	308.1	301.3	306.07	303.53	307.42	304.07	302.55	304.34	302.49	306.17	302.82	310.28	304.25	302.84	307.57	306.85	303.92	306.54	308.62	306.05	304.6	306.23	303.76	301.71	304.56	304.18	304.08	307.88	301.67	307.68	308.1	305.83	306.28	307.62	303.89	303.61	302.01	307.89	305.4	306.59	307.6	304.97	305.14	305.59	302.56	307.81	305.23
293.76	294.93	298.35	297.14	299.41	294.56	296.53	295.17	293.98	293.03	296.12	297.26	299.36	298.88	296.8	297.11	297.03	296.63	295.72	294.92	296.79	296.85	296.65	296.03	297.57	293.98	298.94	297.23	295.25	294.64	295.23	298.13	298.99	297.13	300.42	297.33	300.79	297.91	292.96	300.31	298.5	297.59	296.76	296.44	297.42	296.08	292.13	298.27	295.29	295.05
299.95	300.29	297.42	298.88	296.8	302.09	301.5	301.72	299.66	300.25	301.62	299.28	301.53	297.69	300.79	302.41	302.53	301.01	302.38	302.83	299.13	301	301.72	301.84	301.65	302.92	300.14	301.86	303.4	300.05	301.21	301.69	302.53	300.19	301.35	301	301.5	299.43	301.34	302.06	300.59	301.5	307.34	300.93	300.32	304.86	298.47	300.28	301.77	303.86
304.53	311.25	314.62	308.14	314.26	314.35	308.6	307.9	312.24	312.38	311.75	307.6	307.49	307.83	308.61	309.31	315.01	311.83	310.16	309.16	309.48	309.75	310.57	309.26	312.73	311.29	309.98	306.53	309.87	311.87	312.98	307.63	311.15	310.35	312.45	313.28	314.44	309.93	310.26	309.76	310.12	309.83	313.12	312.78	311.49	307.6	311.1	311.28	308.05	306.5
299.55	305.04	304.37	303.02	300.34	302.06	304.5	300.89	301.59	302.26	302	301.91	307.01	304.24	301.29	303.78	304.39	304.45	300.99	297.51	303.81	305.25	302.82	302.88	302.65	303.44	306.4	303.86	304.13	303.46	305.38	300.37	299.75	301.16	298.63	302.58	302.16	303.87	302.18	303.99	301.99	306.47	299.53	300.46	300.45	300.56	302.5	300.63	302.65	304.15
301.29	301.09	303.21	300.73	302.48	299.7	304.73	305.14	304.13	299.19	298.01	299.76	302.61	301.91	298.05	302.35	301.39	304.64	299.18	304.1	300.23	302.78	301.98	301.16	298.81	304.99	299.62	299.82	305.11	303.11	302.52	303.77	302.97	304.54	303.79	299.98	301.02	297.48	301.71	303.15	301.48	300.48	300.7	301.44	304.3	303.97	299.12	299.76	302.91	301.85
329.21	327.47	327.37	326.94	325.61	329.18	327.28	327.22	328.05	329.42	327.01	326.75	326.65	328.32	325.65	331.04	324.47	328.06	328.38	326	326.84	330.12	327.44	327.05	326.48	333.63	325.8	326.31	328.14	326.36	326.35	328.54	327.84	328.32	328.74	328.51	325.04	325.14	329.14	329.57	328.02	326.47	332.01	325.15	326.78	326.8	326.87	325.72	328.23	330.37
299.35	301.53	299.42	298.63	304.61	299.53	297.18	302.16	299.81	300.38	298.45	298.02	301.33	300.58	297.96	303.44	299.61	296.73	297.47	295.6	301.91	299.03	302.86	299.93	299.4	300.6	298.7	303.76	300.61	304.34	298.9	299	301.52	301.03	300.12	300.68	298.41	298.38	303.18	299.4	299.8	299.51	299.19	301.18	294.14	299.75	299.6	297.27	301.6	298.56
298.44	303.87	300.92	299.78	305.71	301.84	305.88	304.56	302.46	300.68	299.94	305	303.36	302.4	304.82	297.66	299.52	302.35	305.6	304.16	302.63	300.61	304.28	303.39	303.4	301.16	301.69	303.29	303.11	303.46	302.19	304.16	301.16	304.69	299.91	299.28	305.77	304.67	299.67	303.97	302.85	303.73	303.72	302.05	301.1	303.61	303.8	301.83	305.42	303.01
306.61	307.38	302.82	303.66	306.03	307.26	307.79	302.41	307.37	305.49	304.2	305.99	305.91	306.86	307.8	302.94	302.5	304.94	303.72	305.91	304.77	305.45	306.44	305.74	308.62	306.02	307.1	305.13	304.44	305.92	302.98	303.88	303.29	304.51	304.17	304	308.44	306.4	305.27	306.59	302.39	306.92	305.12	302.38	307.23	305.1	306.89	302.44	311.27	303.83
316.69	313.74	316.11	318	317.58	314.42	316.35	317.17	316.58	315.91	315.36	316.07	316.7	314.58	310.64	317.24	318.46	316.76	317.15	315.47	315.98	319.32	316	314.62	314.27	314.31	320.12	317.59	315.08	315	314.94	317.18	316.32	313.81	316.56	315.62	314.95	315.21	318.08	315.59	316.74	317.92	318.46	313.98	316.02	313.69	316.31	315.32	315.51	317.03
310.11	307.19	308.82	306.08	312.05	310.19	312.15	307.37	308.97	311.46	308.78	307.22	307.42	308.12	308.79	309.57	307.28	312.18	311.8	308.04	310.47	310.2	311.1	309.86	306.3	307.43	309.24	309.42	307.91	306.15	307.61	311.51	310.01	308.98	307.22	305.66	309.89	309.94	309.96	309.47	305.75	307.98	305.58	306.77	312.94	312.68	309.45	305.93	310.6	310.31
318.72	317.28	322.74	320.73	320.08	319.94	321.04	316.52	316.44	318.43	319.69	319.14	317.43	317.42	319.09	319.56	317.68	315.37	319.16	323.72	314.7	318.63	319.69	320.62	318.33	323.34	319.64	319.62	317.88	318.7	320.38	319.26	322.47	319.05	318.35	320.25	321.95	319.23	321.02	317.81	320.87	320.38	315.7	319.1	317.96	319.66	320.01	317.27	318.24	320.87
294.58	292.77	293.49	292.12	293.39	295.31	293.92	293.44	295.32	291.95	295.31	295.61	297.44	294.56	292.93	296.41	292.82	295.31	292.69	295.61	295.44	299.83	296.03	295.77	289.97	294.86	293.35	296.35	294.12	294.13	292.53	294.51	297.46	299.74	294.46	294.43	293.09	294.38	293.09	293.88	294.68	295.77	292.93	295.49	294.45	293.75	293.01	295.43	294.68	295.76
306.2	305.87	305.61	304.59	307.1	304.88	305.47	307.77	302.83	305.44	301.81	302.79	303.38	306.06	306.62	306.41	304.55	303.79	303.46	306.31	306.63	305.76	310.65	303.77	304.26	303.3	306.73	306.37	307.2	306.87	306.77	307.65	304.5	304.2	304.78	305.1	306.94	307.3	307.44	305.18	307.41	305.99	305.77	303.39	308.22	306.48	305.57	302.64	308.57	307.91
301.15	304.31	304.65	303.42	301.46	302.92	302.91	304.58	303.76	301.33	302.84	302.23	302.16	299.72	302.25	300.8	305.51	303.7	300.19	303.61	300.54	302.17	302.07	301.86	302	302.58	305.66	306.01	302.24	300.32	303.21	302.47	302.93	300.31	303.82	303.13	303.43	303.69	302.43	304.94	300.62	304.82	305.65	301.89	304.54	301.63	300.9	303.22	305.49	302.62
308.06	312.18	310.85	307.78	310.55	310.11	310.66	308.29	309.02	309.28	304.1	308.35	309.26	306.21	311.17	310.26	308.32	307.38	306.07	305.92	310.27	304.99	310.01	308.33	310.91	308.91	309.02	307.27	305.05	307.73	309.15	310.58	307.17	302.7	306.99	307.58	309.5	310.95	311.08	307.44	309.89	313.14	308.28	310.25	307.47	310.41	308.8	306.71	307.25	308.09
303.27	305.45	302.63	306.95	304.6	305.79	300	303.75	298.16	303.87	304.19	304.02	300.55	301.28	301.77	300.99	305.15	304.6	299.83	301.21	305.05	303.75	303.31	301.53	304.17	303.2	306.26	302.67	305.34	303.65	302.1	304.83	303.25	304.35	302.43	301.63	303.04	305.47	305.71	303.49	304.17	305.49	302.39	304.68	301.76	303.99	308.11	302.01	303.05	302.47
317.24	316.65	318.85	313.78	317.64	316.4	312.98	313	315.03	315.81	317	318.9	318.41	318.49	318.5	315.19	320.13	318.03	317.39	316.02	315.85	315.29	316.64	314.19	315.84	312.9	309.13	318.17	315.03	314.37	316.14	317.2	316.38	316.62	317.04	314.93	313.47	318.96	318.07	319.95	317.89	315.02	313.21	314.8	310.05	318.95	314.53	315.13	316.93	314.19
306.81	308.98	310.86	307.57	304.47	310.61	305.62	310.58	308.79	310.34	309.75	309.98	308.56	308.53	307.86	309.46	308.09	307.48	305.55	310.01	307.96	308.14	310.93	308.08	305.99	310.62	309.54	307.92	306.36	306.74	308.14	303.69	311.73	308.37	307.4	305.9	308.22	308.34	310	306.25	307.81	307.71	308.53	306.38	308.6	311.57	312.65	309.49	310.4	307.64
306.66	305.57	305.18	305.2	307.8	311.48	306.05	311.14	305.01	302.1	304.4	307.25	305.11	304.47	306.37	310.69	307.35	304.66	310.21	306.47	303.89	304.5	307.09	303.28	305.99	308.95	304.18	307.62	302	304.06	303.9	308.79	307.64	306.42	306.48	306.11	305.67	304.86	309.58	307.91	309.47	305.45	309.12	306.86	307.94	306.23	303.7	308.69	305.5	308.13
302.22	300.76	301.03	304.62	306.11	303.1	303.38	301.93	300.57	302.33	301.66	303.82	302.67	301.5	301.55	302.23	300.81	304.39	302.52	302.79	302.85	304.69	300.18	306.19	302.13	301.48	302.92	300.95	303.61	303.02	298.86	303.22	303.98	301.99	304.26	302.87	303.99	302.72	302.49	302.75	298.68	302.41	302.14	303.71	305.55	297.95	304.57	297.55	304.11	303.47
328.63	327.94	327.01	330.8	329.57	324.23	327.63	328.24	329.1	329.01	332.15	327	327.01	327.45	329.96	328.56	330.47	325.42	329.35	328.02	326.22	327.82	330.15	327.1	326.72	321.67	324.95	328.46	330.75	326.58	326.15	327.54	330.32	330.06	326.07	328.45	327.47	327.42	327.63	327.76	324.12	328.08	329	329.53	329.68	328.86	327.32	326.64	327.4	328.23
312.99	316.16	316.65	314.8	318.02	318.25	316.3	313.94	317.88	316.45	314	311.77	314.51	314.72	317.02	313.11	313.88	316.45	313.48	316.21	317.52	315.28	315.48	315.46	312.35	314.48	316.2	314.61	314.58	315.21	317.6	313.81	314.5	314.51	314.7	313.05	313.97	314.53	315.86	312.45	317.93	314.17	318.24	321.17	312.49	317.71	311.53	317.16	318.2	317.82
315.16	314.93	316.29	317.14	319.42	319.32	315.49	316.82	314.53	319.63	315.71	312.91	315.27	318.95	318.92	315.75	312.66	319.7	317.26	319.58	317.93	317.54	319.18	319.58	315.2	314.81	319.8	318.89	315.08	317.15	318.26	316.25	316.03	316.48	318.47	317.9	315.82	315.22	319.04	316	318.22	319.02	317.71	317.97	317.48	318.19	313.9	321.13	319.59	321.06
323.88	328.96	327.71	325.43	329.82	331.53	333.39	330.24	326.96	327.39	331.71	327.99	327.9	329.85	330.64	331.93	331	330.8	326.83	330	324.74	327.63	325.7	327.36	325.5	325.89	327.89	332.14	327.85	326.09	325.87	331.58	327.68	325.65	322.72	329.49	332.09	327.24	327.95	327.2	329.58	329.24	330.57	330.5	328.92	326.3	327.54	327.66	328.72	329.89
314.71	314.37	310.07	313.65	317.11	311.56	317.22	316.02	313.23	313.59	312.82	319.02	315.28	318.37	315.61	314.92	317.92	313.55	313.4	314.11	313.36	310.85	315.6	313.68	316.16	314.63	314.26	314.04	318.07	313.7	317.28	314.08	315.42	315.12	314.11	312.74	313.15	313.36	315.45	314.79	311.18	315.33	316.04	314.33	316.88	314.44	316	313.45	312.75	312.35
319.14	317.44	315.91	319.83	316.57	316.1	315.7	318.93	316.48	316.95	317.84	321.03	318.38	316.16	313.26	315.27	316.18	318.32	320.9	313.04	318.21	318.4	314.29	315.34	315.57	317.95	319.1	316.75	318.38	319.16	315.27	318.68	319.18	319.08	317.24	316.45	316.14	316.69	316.19	319.84	316.27	317.99	316.92	318.68	314.37	316.89	319.5	319.71	315.95	318.71
306.77	307.05	305.05	306.11	308	304.46	303.64	304.54	303.56	310.06	306.46	306.98	307.48	306	305.73	307.57	307.42	305.14	303.99	308.37	304.25	304.81	305.51	301.47	307.72	306.17	307.56	303.81	305.98	304.85	303.76	309.51	303.67	307.55	308.4	305.72	305.56	308.38	304.94	308.59	305.44	304.57	308.62	309.05	299.95	305.11	305.92	303.58	305.07	307.59
305.34	308.01	306.68	305.71	303.6	304.2	305.77	307.37	308.22	307.8	306.63	306.95	305.01	309.43	307.06	304.71	304.62	306.64	306.94	300.35	307.98	305.71	307.03	306.28	307.16	307.09	305.3	302.88	308.56	308.69	306.1	305.7	307.12	307.34	306.52	304.38	307.02	303.59	306.28	308.44	306.94	306.1	304.66	310.05	309.32	305.86	304.59	305.86	305.64	304.85
308.88	308.49	310.55	306.89	309.13	309.94	311.26	308.52	307.77	311.77	307.43	313.25	310.98	311.37	312.55	307.98	308.52	308.81	309.91	312.41	311.41	311.25	307.68	311.93	312.57	309.63	309.34	312.16	308.93	314.49	307.51	306.37	308.93	309.3	309.25	311.08	310.53	312.05	310.98	311.46	309.7	313.27	310.43	307.97	311.08	309.42	307.42	309.47	307.29	309.77
310.19	305.42	304.78	302.02	303.16	306.71	304.75	304.72	307.36	304.51	303.56	308.34	301.46	310.13	304.12	306.62	305.12	307.51	306.59	303.64	310.19	304.15	304.46	301.79	305.35	306.05	307.17	301.64	304.74	304.16	304.03	306.29	305.84	306.52	302.47	303.3	306.89	306.67	305.94	302.64	305.88	304.72	303.38	305.86	305.19	304.39	306.28	306.96	308.3	306.31
312.17	316.26	311.28	317.49	311.91	313.1	309.02	311.71	312.82	315.06	311.71	314.28	312.12	314.22	316.83	310.8	315.38	312.13	316.83	314.94	312.27	313.58	312.5	308.59	311.96	311.17	315.14	316.94	313.63	313.02	311.32	312.18	315.23	312.5	314.76	313.46	311.27	314.89	314.56	313.21	315.73	311.48	315.61	313.47	312	314.52	312.78	312.81	310.05	311.87
303.59	307.33	305.9	305.25	301.9	304.65	305.13	301.98	307.1	300.5	304.18	306.36	306.75	301.1	305.89	303.11	303.38	303.09	303.26	307.13	303.59	304.16	309.24	305.95	304.97	308.15	305.51	305.07	307.22	300.74	302.94	304.09	304.89	302.6	305.52	303.79	307.42	306.5	302.71	305.55	302.6	303.35	305.65	303.14	306.94	306.79	302.67	304.97	302.57	306.71
308.75	318.69	315.74	312.39	308.3	314.2	313.03	311.36	310.59	313.95	313.23	310.57	313.12	313.72	312.97	311.62	311.6	311.17	311.46	312.76	315.5	317.78	307.65	314.42	314.5	313.65	314.42	311.9	312.4	311.71	308.59	314.24	312.13	309.81	318.35	310.83	313.87	315.57	314.63	315.7	315.02	315.27	312.29	313.43	313.28	314.39	311.28	311.2	315.39	309.98
310.34	306.67	310.45	302.14	305.83	308.58	307.24	305.91	305.97	307.37	304.76	306.22	307.42	306	305.87	303.01	308.59	305.61	306.53	305	308.42	307.76	304.19	301.89	308.36	303.67	303.65	301.84	303.82	304.55	308.42	308.45	308.39	307.05	307.1	304.77	309.42	305.79	304.9	306.86	305.22	306.13	304.72	306.85	306.73	307.15	305	305.19	309.6	304.67
310.18	308.91	309.63	315	311.21	312.1	310.02	309.7	308.37	310.34	312.5	310.6	311.48	307.44	310.58	312.7	311.54	309.83	313.5	313.08	312.68	309.61	309.36	309.71	316.06	308.52	316.2	307.53	309.44	310.3	309.25	308.86	314.09	310.39	313.72	307.74	311.94	307.64	311.32	312.25	309.38	313	307.38	314.71	308.39	311.25	311.58	311.24	310.47	313.86
303.49	300.23	303.94	301.73	302.34	301.4	302.87	304.64	303.82	302.32	303.24	303.62	301.89	301.49	304.3	301.4	301.83	299.28	300.98	302.13	301.05	300.83	304.11	299.76	302.43	302.5	302.99	304.29	304.32	300.51	300.04	305.91	301.93	304.78	303.39	304.16	300.72	296.61	298.86	300.97	298.69	304.31	301.74	303.37	300.48	301.54	302.78	303.88	299.95	302.03
308.49	307.2	306.7	307.33	306.68	306.84	309.4	305.44	302.78	304.76	306.64	307.67	305.23	304.55	306.8	302.11	307.83	307.77	307.09	304.9	308.24	305.32	307.51	305.62	306.37	305.96	303.72	304.3	302.26	306.21	303.76	308.49	307.1	308.24	303.95	307.4	307.27	304.7	304.68	305.36	306.56	307.04	304.3	306.8	305.02	306.11	307.96	304.62	308.38	305.81
311.81	313.54	311.97	313.27	314.16	314.59	314.07	315.45	311.86	313.93	313.24	312.92	316.64	312.1	313.07	318.83	311.53	314.8	317.9	315.31	312.22	313.09	315.61	315.66	315.05	317.11	317.28	315.43	315.21	315.19	315.25	316.99	313.06	315.2	317.92	317.13	314.55	315.16	316.26	316.15	314.21	314.61	317.04	312.52	317.02	310.9	318.74	312.92	309.94	315.11
302.64	303.07	302.53	303.59	303.94	303.88	304.49	303.44	304.75	305.4	299.96	303.82	304.62	301.19	308.05	302.61	303.05	306.21	300.89	303.83	303.57	302.63	302.31	303.78	299.11	301.61	301.85	302.7	302.76	302.12	299.82	302.9	304.09	307.96	304.41	303.06	301.55	304.31	301.05	304.42	302.19	304.08	301.36	304	303.65	305.26	306.23	306.01	303.02	301.63
314.67	315.06	318.36	313.54	317.85	313.05	313.13	313.14	313.15	315.72	315.19	313.81	315.31	316.29	317.36	315	313.04	309.61	313.51	314.46	316.32	315.77	312.9	314.98	315.38	313.9	315.46	310.12	312.61	314.99	314.33	311.36	317.13	311.17	309.78	313.61	315.17	314.42	310.1	315.72	312.67	306.74	312.68	312.52	310.71	314.5	316	314.75	314.72	313.28
303.97	300.95	297.27	302.76	301.99	301.25	297.94	299.9	301.03	299.96	295.26	295.97	304.52	298.69	298.53	299.22	303.37	298.1	297.68	303.99	299.11	296.18	302.28	297.72	298.52	299.37	300.74	298.2	298.43	298.78	299.67	300.01	300.91	298.07	300.65	301.69	300.36	296.81	300.46	300.55	296.74	300.32	298.79	301.6	299.93	301.82	303.54	297.16	296.88	299.18
305.82	301.59	306.01	303.04	301.34	307.43	299.39	305.71	308.42	299.92	301.13	304.48	303.96	300.89	302.1	305.94	301.29	302.37	302.79	302.3	301.37	303.13	305.82	302.01	303.02	307.83	304.13	302.4	301.2	302.37	304.56	302.91	304.11	303.41	303.04	303.91	301.69	305.43	303.79	300.31	305.27	304.93	303.56	302.5	305	304.11	304.27	299.06	302.58	300.75
327.77	329.02	328.07	327.05	327.56	322.79	326.07	329.98	332.17	328.75	330.93	328.1	326.34	327.17	329.2	327.34	327.55	330.78	329.43	328.61	332.22	325.9	326.16	325.7	327.61	324.69	328.27	328.01	329.97	329.42	325.76	329	327.23	330.5	330.66	330.68	329.37	331.51	330.76	322.22	328.75	328.63	330.14	329.04	325.98	327.85	329.84	328.4	329.11	328.29
305.82	306.37	306.73	307.52	304.9	305.55	303.88	305.56	305.07	304.11	302	307.28	304.76	305.17	305.31	310.4	305.53	305.07	301.71	308.98	306.17	306.69	304.61	306.61	305.18	303.56	309.84	306.17	306.87	308.79	304.33	305.33	304.75	308.97	302.08	300.38	302.5	308.43	303.13	306.87	308.03	304.9	305.23	305.47	304.08	304.07	304.22	304.87	305.92	306.45
306.71	305.11	305.57	309.46	309.11	307.35	307.42	305.9	311.14	304.66	308.1	307.5	307.29	306.96	307.93	312.59	308.15	308.8	306.79	307.49	306.33	304.66	306.81	308.57	305.95	306.65	305	306.7	306.34	306.7	306.34	307.32	306.24	308.34	307.47	308.35	312.49	308.76	306.02	307.35	306.84	309.78	304.14	304.77	305.7	309.13	308.38	306.21	311.2	307.07
313.89	311.76	314.08	312.84	309.64	310.87	314.73	314.05	314.99	313.09	308.2	314.03	313.53	317.83	314.58	315.1	311.8	314.42	314.31	315.58	313.22	312.51	311.94	313.61	315.72	313.73	308.64	313.82	313.8	318.01	315.74	314.23	311.5	313.86	313.98	314.09	313.87	313.86	314.96	311.72	312.19	311.93	311.15	312.15	314.11	315.62	313.86	313	312.01	311.92
326.16	322.61	326.6	325.54	326.53	325.87	324.77	329.78	329.74	328.55	328.68	325.37	324.89	325.3	326.46	327.09	329.97	325.76	328.7	322.25	332.31	326.01	327.64	328.13	325.88	329.29	327.74	329.9	326.71	325.46	327.82	328.54	327.58	325.51	326.5	329.8	327.71	328.53	327.64	329.52	329.07	328.5	330.73	328.24	326.04	328.91	327.49	328.49	328.29	327.8
302.73	299.59	303.59	299.27	302.53	302.21	303.43	303.78	303.38	303.85	303.7	300.44	305.52	303.44	302.8	302.11	304.7	306.49	303.4	304.29	304.2	302.93	303.08	302.51	302.15	306.04	304.38	302.07	300.61	301.63	299.21	301.63	304.05	301.52	302.98	303.75	299.72	302.94	301.28	302.18	303.52	299.52	302.08	304.83	304.71	302.05	306.86	301.06	303.73	306.49
316.56	315.37	317.33	313.67	311.1	315.28	316.36	313.81	314.51	313.07	312.64	317.8	314.77	312.77	312.97	315.38	316.1	312.34	312.46	315.08	312.05	313.6	316.04	313.96	311.18	313.28	312.06	314.66	314.66	312.48	312.79	317.78	311.67	315.51	317.13	313.15	311.94	312.42	310.99	314.07	313.19	315.67	311.44	314.26	314.14	314.49	314.23	313.35	313.66	313.79
326.93	328.52	324.69	326.57	325.97	326.57	324.55	327.84	327.82	330.4	328.78	328.39	327.25	329.2	325.47	329.52	325.55	325.84	326.53	327.53	327.3	325.29	330.7	328.36	331.01	326.4	327.64	325.43	327.04	324.66	329.11	326.18	328.55	327.05	327.01	328.29	328.07	329.42	327.07	325.84	330.29	330.19	324.61	326.81	329.33	329.28	328.71	328.59	325.65	328.97
314.96	320.74	316.83	318.74	318.3	319.92	316.35	317.35	315.29	319.32	314.11	319.2	318.58	316.23	316.55	314.84	319.62	314.62	315.95	317.28	319.03	314.95	313.72	316.2	319.52	316.16	319.63	318.63	320.02	318.83	315.45	318.05	314.79	317.15	318.14	314.54	316.81	315.05	317.46	319.66	317.87	320.83	319.12	313.91	317.94	315.14	314.22	317.22	313.82	314.39
316.61	315.05	313.09	313.79	315.38	313.44	316.17	313.79	312.84	314.98	311.86	309.16	311.77	313.51	314.15	315.8	316.13	314.68	315.19	314.1	313.29	315.59	317.04	314.69	316.92	313.36	311.67	312.53	317.26	312.97	312.71	315.01	314.02	312.57	315.07	313.77	317.59	314.82	316.31	315.51	316.59	314.5	315.9	312.85	314.45	310.42	316.27	316.14	315.23	315
303.75	300.08	301.29	302.88	303.64	306.47	304.48	303.38	301.64	304.98	302.04	304.71	304.75	302.18	301.96	303.07	304.25	302.62	305.11	302.82	303.51	302.84	301.79	304.12	300.7	303.52	304.24	304.77	306.09	300.43	307.97	304.83	302.98	305.84	302.55	300.49	302.11	306.18	302.23	309.32	303.91	304.47	303.88	299.32	302.87	306.84	305.23	306.66	306.12	303.39
312.38	316.73	317.78	314.79	317.88	311.55	316.15	318.16	315.25	316.93	319.18	316.8	314.77	316.2	315.91	312.48	316.48	315.21	316.48	317.51	316.29	316.06	316.24	315.52	315.48	316.82	313.3	315.11	316.98	311.88	315.88	315.57	313.56	313.45	314.52	313.96	314.27	316.79	316.47	316.44	314.33	317.57	316.57	317.91	314.17	315.01	317.14	316.55	317.37	314.36
322.55	323.21	323.08	323.28	323.73	326.69	325.56	324.18	327.86	323.93	324.12	323.26	323.07	327.81	324.38	324.77	324.59	323.98	326.9	322.32	324.28	323.48	324.24	323.15	324.79	323.41	326.28	325.53	323.8	325.08	325.82	321.91	325.72	322.36	322.79	323.5	326.33	325.46	325.08	323.03	325.6	323.02	323.12	322.55	325.2	323.08	323.9	321.87	329.1	323.68
313.98	316.05	316.22	317.22	318.02	314.17	317.78	312	313.56	319.71	314.14	317.19	317.75	316.59	321.48	314.1	313.7	316.54	316.1	314.07	315.17	316.11	315.69	316.8	317.33	315.58	319.81	312.14	314.79	315.11	314.26	317.64	317.93	316.17	317.95	315.04	315.44	318.44	315.92	315.19	311.4	316.31	314.26	316.11	316.68	314.15	319.78	319.83	316.53	317.88
324.78	328.3	326.1	327.66	332.79	329.07	327.77	323.53	329.72	327.41	327.65	328.97	327.8	328.39	325.61	328.86	331.26	326.86	328.27	326.09	328.89	325.22	330.67	329.27	328.18	332.23	326.26	326.78	327.91	328.17	327.04	330.85	327.71	331.31	326.76	327.05	326.14	330.22	327.76	328.12	327.54	327.84	328.88	328.6	333.3	328.45	331.39	324.91	328.77	323.55
307.47	304.91	307.05	302.25	304.29	304.93	308.12	305.47	306.62	306.72	305.09	308.36	305.34	311.11	308.69	304.06	304.93	308.3	306.91	303.21	308.2	304.57	307.11	308.03	304.4	307.31	301.55	306.11	306.3	303.45	307.02	307.23	308.27	304.11	305.2	307.12	304.5	307.48	304.52	304.12	304.25	303.39	304.96	303.49	306.41	308.31	306.45	304.84	305.53	305.56
318.81	320.49	321.06	320.76	317.71	317.86	319.14	317.24	320.94	318.44	317.39	318.2	320.08	320.93	315.56	319.35	316.74	317.75	319.42	321.81	318.24	316.95	320.17	318.4	315.49	316.75	318.92	317.59	319.24	320.9	314.9	319.78	317.41	317.85	316.89	317.37	321.92	323.06	316.81	316.93	319.29	319.2	319.44	316.4	317.63	316.86	313.3	319.7	315.23	317.21
306.1	302.67	301.78	305.55	304.84	304.59	304.99	299.32	304.68	301.91	303.57	303.83	304.21	301.91	307.38	300.48	307.21	305.19	301.76	306.62	305.06	303.36	303.54	301.16	301.51	301.76	303.06	303.47	301.08	301.44	303.2	300.74	302.68	305.41	302.39	303.38	303.81	301.1	299.41	299.12	301.9	304.3	300.62	300.57	302.77	301.64	304.56	305	299.05	302.6
305.45	303.68	305.91	306.1	305.06	303	304.78	306.06	300.88	300	304.58	303.8	304.46	305.55	306.2	301.75	302.18	303.74	307.04	302.44	303.84	308.81	306.24	301.59	300.93	305.63	303.89	303.19	304.4	304.19	304.37	305.63	302.56	299.4	305.43	303.54	304.44	307.58	305.13	301.44	305.62	304.32	302.1	306.42	303.73	305.56	300.79	303	302.42	303.09
311.77	311.39	315.16	311.71	315.27	312.9	311.23	310.94	313.15	312.74	307.82	312.68	314.9	315.43	313.13	315.98	311.6	313.42	309.04	314.06	315.14	315.4	314.6	314	314.59	312.71	313.7	312.04	312.02	311.83	316.41	312.13	314.91	315.6	314.26	316.4	311.54	315.57	312.16	311.86	313.94	314.29	310.79	314.46	312.76	313.7	312.87	314.78	313.61	313.4
293.39	299.59	290.18	294.6	298.88	291.16	296.36	292.5	294.1	290.09	291.09	296.5	297.74	291.92	294.53	292.3	296.29	294.33	293.93	293.58	298.1	294.3	292.14	292.65	296.82	296.33	296.17	295.44	295.08	294.54	295.44	292.83	293.89	295.13	295.49	293.55	294.91	296.54	297.94	298.42	295.64	294.6	295.84	293.49	292.17	296.11	294.96	296.29	296.38	300.67
301.94	302.77	302.18	303.46	307.56	303.6	305.28	302.85	302.18	298.96	306.29	304.69	304.08	302.17	302.53	301.25	301.6	305.43	305.34	302.79	303.68	298.04	303.41	305.66	299.77	306.88	303.66	305.57	301.62	303.94	302.58	304.34	302.69	305.6	303.92	301.65	304.9	300.94	303.7	301.33	302.43	300.14	302.68	302.36	302.46	300.33	304.69	305.26	306.5	302.51
297.65	296.25	298.86	295.24	301.2	297.29	297.93	293.91	296.64	296.83	296.91	297.15	295.61	299.21	293.61	298.19	295.96	296.32	297.26	297.86	297.52	297.98	295.91	299.37	294.8	292.26	301.28	294.44	296.04	300.08	295.31	297.62	295.33	299.93	297.32	298.02	294.99	297.95	297.58	301.83	293.75	295.29	298.33	297.96	293.35	295.37	299.8	294.12	296.41	295.38
302.48	303.75	306.82	306.03	304.56	302.18	305.54	307.64	305.66	304.61	310.87	303.83	309.07	307.11	307.93	309.13	304.53	308.68	304.76	306.04	306.52	308.87	304.6	304.25	302.97	303.33	308	308.79	304.96	307.81	308.38	303.78	302.92	309.54	304.26	305.33	307.36	302.42	307.22	306.65	304.92	306.15	304.42	304.24	305.08	307.59	307.2	305.09	306.06	303.04
325.09	323.9	325.07	321.23	325.05	321.87	325	325.01	325.57	325.98	322.26	324.43	322.74	323.97	326.98	323.42	325.73	321.41	327.16	327.69	325.14	324.05	325.09	327.01	324.2	322.86	324.06	324.31	322.61	325.99	325.46	324.68	322.28	319.8	324.05	326.87	322.39	324.59	326.29	325.63	324.89	325.83	327.77	324.01	322.81	324.41	325.19	323.57	324.31	321.07
311.89	308.87	307.05	309.99	311.23	310.35	309.52	305.95	308.6	310.89	307.3	304.9	309.1	308.66	308.56	308.14	310.19	311.77	311.47	309.38	308.32	308.85	305.22	311.16	308.18	309.5	308.01	309.06	307.12	307.64	309.11	305.4	309.34	307.95	308.57	307.57	309.68	308.82	311.27	308.12	306.9	308.44	309.91	305.26	308.38	309.74	306.81	310.82	308.69	309.57
321.78	320.58	323.43	327.33	326.64	325.21	328.11	324.67	325.09	327.02	324.4	323.86	322.5	324.94	323.76	323.72	325.26	324.16	325.12	324.58	324.28	324.16	326.52	322.4	322.07	325.05	324.53	320.75	326.53	323.27	326.18	323.68	325.4	324.64	323.64	327.74	322.85	324.31	327.06	326.27	322.35	329.43	323.09	326.53	324.49	324.14	322.95	324.54	322.78	320.77
295.9	295.19	297.96	295.86	295.17	296.45	289.47	295.96	296.98	291.07	293.97	296.89	296.44	291.92	296.6	295.2	295.79	295.22	290.58	295.32	296.78	298.37	294.88	295.62	293.04	291.65	291.22	295.2	293.27	291.51	292.43	298.05	293.7	292.88	294.22	293.24	295.12	296.3	294.11	296.89	292.68	292.3	296.5	295.65	295.59	296.12	297.3	296.68	297.23	292.61
292.56	291.61	294.7	299.04	290.53	295.69	296.7	295.12	292.55	295.07	293.39	295.64	290.46	293.99	294.54	291.86	294.78	297.37	293.47	292.38	294.69	290.82	294.77	296.24	296.76	294.26	296.76	292.95	297.77	294.08	296.76	293.24	294.95	293.43	295.51	294.16	294.62	293.09	295.78	294.96	295.35	293.71	294.76	293.01	295.03	295.62	292.58	295.79	294.25	291.83
304.03	301.35	302.66	304.85	299.31	301.34	300.23	303.78	300.21	300.24	302.91	302.53	303.34	302.43	302.61	298.77	299.29	303	301.69	302.04	301.82	298.26	299.97	301.65	301.67	301.82	302.83	302.63	302.63	295.5	303.29	301.58	300.37	299.4	301.22	301.26	301.98	305.71	300.55	301.88	302.02	304.61	304.33	301.73	298.68	300.66	302.28	302.64	305.47	298.73
314.74	314.52	314.09	319	314.19	314.46	314.35	318.57	315.68	314.11	313.38	313.74	318.08	314.39	315.44	314.84	315.39	317.86	316.39	314.18	317.75	315.22	314.44	314.9	313.09	313.32	315.21	315.88	314.07	316.18	314.02	318.21	314.89	313.23	314.5	315.52	314.74	314.21	314.1	312.67	317.24	313.24	311.98	314.07	315.58	317.14	316.26	315.1	313.03	315.64
303.68	304.35	304.65	306.24	305.58	306.55	305.33	304.08	305.91	305.02	303.65	306.79	307.84	310.77	307.22	307.28	307.55	304.97	306.92	304.74	302.89	305.64	307.63	311.33	305.08	308	306.19	304.73	307.61	307.18	300.84	307.67	305.97	306.65	309.08	309.3	304.42	305.42	308.39	305.4	308.17	309.82	306.57	306.77	309.06	305.8	307.28	307.73	305.26	305.34
312.99	312.15	311.82	314.04	313.12	311.51	313.19	309.83	314.58	314.49	311.92	312.47	316.34	314.26	312.66	311.02	314.03	315.04	314.71	311.12	310.48	310.96	313.67	312.56	310.96	313	312.93	312.18	315.37	307.24	312.19	311.14	313.53	312.94	313.45	312.87	313.45	309.41	311.74	311.82	311.82	312.65	310.8	314.26	310.97	310.72	309.89	312.43	312.26	310.82
317.19	317.28	318.2	322.7	318.54	319.21	320.94	317.12	317.94	319.78	318.89	314.89	315.73	316.68	321.77	317.31	316.04	319.56	317.1	315.02	317.76	317.88	320.17	319.83	321.2	318.31	317.62	315.02	316.44	316.27	318.35	315.19	315.43	319.84	319.94	314.95	317.93	318.62	319.81	317.27	317.56	317.56	320.68	316.31	315.65	316.41	317.01	318.91	317.31	317.93
302.54	305.65	300.74	300.24	303.67	304.91	305.49	303.28	300.79	306.11	301.3	302.93	299.76	300.61	302.51	297.88	303.58	302.72	302.66	301.98	305.8	302.23	303.2	304.77	302.27	303.23	302.52	302.26	303.09	306.37	303.39	299.81	303.03	304.43	303.6	303.45	302.98	301.68	305.17	302.14	306.43	302.32	305.22	303.11	302.94	304.58	303.31	302.14	304.76	302.85
295.6	294.54	300.12	304.77	299.12	300.03	301.42	301.72	300.23	299.64	299.97	300.12	298.77	300.09	298.98	297.18	299.55	298.16	299.56	297.96	300.88	300.44	302.83	299.63	305.66	298.17	300.68	300.7	301.07	301.94	299.97	302.28	301.61	297.44	297.22	296.06	299.85	297.19	299.3	299.42	299.61	298.23	299.08	298.89	300.34	301.48	300.14	299.14	296.77	302.41
312.01	317.41	317.34	311.73	314.77	315.43	315.39	313.18	310.4	314.55	314.74	314.74	317.94	314.23	315.24	314.23	314.14	312.78	311.89	313.18	311.75	312.23	315.1	315.74	312.5	315.57	315.68	316.96	315.96	313.32	315.06	314.64	315.17	314.19	313.13	315.51	314.39	313.33	314.75	314.3	315.06	314.29	311.81	315.31	317.37	318.02	317.74	315.93	312.6	317.3
313.15	315.03	309.78	315.49	313.63	310.47	311.95	316.5	311.76	312.37	312.3	316.15	313.03	315.65	314.53	313.07	314.37	313.05	313.02	312.41	312.65	315.37	311.98	313.37	318.33	318.46	311.64	312.6	310.33	315.46	315.2	311.42	307.61	310.11	315.2	315.16	310.49	317.08	315.43	313.87	315.7	311.57	314.12	313.25	311.29	311.59	311.13	313.53	308.58	311.96
326.72	324.05	330.13	325.66	330.38	330.47	327.77	329.1	329.95	328.46	330.34	328.77	328.58	325.55	327.15	327.16	329.21	329.35	325.62	330.76	331.39	331.19	327.73	328.96	326.12	324.35	329.48	327.43	328.01	325.21	327.96	327.69	326.86	324.26	327.46	326.87	331.89	331.25	327.37	327.5	330.28	328.72	326.64	326.34	326.04	325.42	327.07	328.86	327.85	328.81
311.27	311.06	307.7	312.92	311.54	307.88	309.62	311.25	309.61	309.1	309.96	310.44	311.56	311.67	311.6	311.28	307.42	312.22	311.44	311.66	314.2	309.8	311.43	308.77	308.72	309.48	311.23	311.35	306.07	311.59	314.01	308.33	311.7	310.43	311.12	310.82	311.03	312.81	310.64	311.96	309.31	312.27	311.63	311.33	310.35	311.14	313.35	307.81	307.68	314.28
308.42	309.27	313.28	312.46	313.03	312.69	306.78	309.77	310.78	309.33	309.26	312.05	311.08	307.45	313.47	312	312.12	317.33	310.88	311.09	310.7	316.49	313.86	310.16	310.66	310.61	306.49	309.64	311.18	311.15	311.66	311.61	312.95	307.8	309.35	311.01	311.32	311.46	312.96	309.95	310.61	312.22	315.34	311.59	307.71	307.69	311.24	311.11	309.7	310.82
315.91	315.49	318.24	314.89	316.91	313.85	316.96	319.29	316.34	317.72	316.22	319.06	315.87	314.33	319.16	313.88	314.75	311.52	316.38	315.27	318.24	317.35	317.48	318.62	314.3	319.68	318.85	317.2	318.59	319.15	312.9	318.85	316.98	314.11	313.21	314.65	315.8	314.4	316.15	319.05	318.39	320.53	313.85	317.05	315.42	317.71	318.31	317.51	317.22	319.72
318.23	319.68	315.71	322.82	319.62	321.53	316.06	317.23	322.94	316.44	317.25	317.53	320.44	313.72	315.56	319.23	314.22	317.22	314.54	312.22	322.03	316.14	321.45	314.77	318.05	317.75	316.91	314.09	321.22	318.16	319.42	317.01	313.08	319.41	317.09	318.87	319.54	321	319.61	316.11	317.54	318.7	316.14	319.24	318.08	314.38	317.49	319.16	322.19	317.52
313.62	313.15	314.26	312.84	315.12	313.16	314.05	314.76	309	308.09	314.47	315.88	314.43	314.1	314.48	312.96	311.59	317.46	311.22	314.63	313.75	314.88	310.62	313.48	315.88	311.66	312.36	311.99	311.77	311.75	314.64	312.24	310.89	316.05	313.85	315.75	313.5	311.14	312.58	313.35	312.84	312.4	314.93	312.53	313.33	315.39	312.52	316.48	311	311.36
316.26	315.49	311.28	313.39	313.75	313.83	313.81	311.06	311.62	311.93	313.58	312.81	313.33	312.95	307.66	312.24	314.79	315.13	313.06	314.82	313.2	314.05	315.35	314.51	310.63	315.77	311.5	312.79	317.8	316.92	311.73	313.57	314.07	314.35	313.83	312.89	310.44	313.69	313.77	312.74	312.46	313.62	314.67	308.74	313.85	314.04	311.53	314.07	310.05	311.18
298.52	303.09	298.24	302.76	303.27	301	298.71	302.59	300.75	300.39	299.01	303.72	301.99	297.2	300.62	299.72	298.89	300.3	298.02	304.19	299.55	300.53	300.73	302.47	300.78	302.76	302.46	299.87	297.41	299.29	299.77	297.04	300.35	302.37	301.75	301.33	302.69	301.45	298.46	302.32	303.51	300.08	297.2	298.04	299.45	297.87	300.78	302.5	301.1	300.31
312.28	310.66	310.56	312.14	310.71	310.16	308.92	312.37	314.65	310.63	316.47	314.32	314.98	313.76	312.13	313.28	309.69	313.45	308.65	312.85	310.39	311.06	309.31	309.02	316.51	309.71	314.92	312.74	313.68	310.67	310.43	312.32	312.16	309.06	316.38	306.99	314.64	310.57	310.85	312.33	313.05	312.18	308.57	311.88	310.02	311.06	312.36	313.53	308.46	310.26
310.04	307.85	308.47	305.99	309.95	306.79	308.38	304.4	307.22	307.13	310.5	309.35	307.83	306.29	306.5	309.88	307.4	308.65	305.01	310.54	308.88	307.36	307.31	309.1	309.54	306.28	313.59	310.18	307.98	305.51	308.15	311.06	309.65	305.24	309.96	305.9	311.02	307.5	306.36	310.16	312.45	308.86	307.92	306.13	308.06	310.52	306.48	311.96	308.17	306.75
312.29	317.07	316.33	319.31	312.83	314.32	312.19	314.88	314.53	315.35	318.96	318.36	317.84	316.26	315.27	314.12	313.41	315.14	314.76	315.7	311.05	315.58	313.53	317.5	313.13	311.4	314.11	317.94	315.96	312.03	313.23	311.35	315.88	312.34	316.44	315.05	316.09	315.03	313.85	317.11	314.5	312.87	314.24	313.69	316.53	311.19	316.92	315.24	312.89	315.61
319.87	317.01	316.29	315.62	318.94	317.85	316.86	317.13	319.33	318.45	316.88	319.42	314.6	321.34	316.05	321.13	317.11	317.21	318.13	313.08	315.9	316.69	315.17	315.7	320.2	315.73	314.34	318.7	319.29	318.18	316.56	316.04	320.06	319.37	317.28	319.06	319.28	316.83	315.97	318.97	315.77	319.82	316.33	315.99	320.47	317.13	316.54	316.73	319.59	317.31
297.09	297.21	294.76	294.73	299.88	299	296.71	296.45	300.78	297.8	298.96	296.66	296.47	296.58	297.37	298.24	297.81	298.74	295.87	298.7	295.83	294.75	297.88	293.97	293.87	300.48	299.28	302.18	298.46	295.72	296.58	295.12	297.29	297.95	299.44	298.43	299.42	295.22	295.39	294.74	298.87	295.78	294.62	297.88	296.7	296.51	297.46	295.27	301.28	297.59
308.16	306.19	306.67	304.08	304.58	309.63	306.62	305.77	304.89	305.64	303.31	307.15	305.29	304.81	306.73	304.72	301.27	302.15	305.79	305.21	304	304.75	305.82	305.1	306.31	307.53	303.78	302.45	308	304.81	307.1	305.95	306.87	303.34	306.76	307.07	302.52	303.76	303.25	303.41	302.49	306.91	305.07	306.61	305.31	306.95	308.84	306.5	307.03	304.91
304.66	301.98	305.62	302.13	304.11	302.75	301.65	306.11	299.57	303.76	302.34	303.72	301.75	303.43	303.69	299.97	305.09	299.05	305.88	305.28	302.71	305.2	304.48	304.45	304.22	305.47	303.62	301.19	305.08	302.58	301.34	300.13	300.81	302.42	302.2	301.43	306.57	303.3	304.68	300.92	302.56	302.91	304.6	305.14	303.78	306.65	302.68	301.63	303.86	304.78
307.79	308.53	307.42	311.79	308.22	307.23	308.25	311.29	310.13	312.54	310.29	312.46	308.17	312.94	311.05	310.91	307.71	311.78	310.7	311.78	311.88	311.83	311.27	311.11	307.86	309.27	310.3	312.93	310.58	312.17	310.72	309.36	308.45	307.09	307.61	311.05	308.09	309.35	308.91	311.15	307.53	309.69	307.84	310.74	308.06	311.44	313.16	312.66	312.97	307.4
307.24	301.62	305.12	305.58	306.93	305.83	306.84	307.67	306.92	303.96	308.53	308.77	305.17	309.09	307.4	308.77	306.31	309.83	306.36	309.15	310.07	306.89	306.14	306.31	306.88	307.72	308.89	306.62	306.58	307.28	304.6	308.46	306.32	306.45	310.28	311.55	303.92	307.75	307.26	311.02	310.19	307.63	310.91	307.78	305.27	306.65	306.71	304.83	305.11	305.57
315.86	313.11	313.31	310.25	311.01	314.58	313.12	314.47	315.26	317.69	315.76	314.31	314.95	312.22	312.28	312.28	312.52	312.95	311.86	311.65	315.48	313.49	311.9	313.12	314.21	312.91	310.67	314.28	314.17	310.39	314.5	311.4	318.67	314.73	313.16	314	313.83	316.16	313.36	313.74	312.69	309.98	313.35	311.84	315.59	312.99	309.87	312.61	314.64	315.96
316.84	320.09	317.96	317.34	320.85	320.99	315.94	319.27	316.74	318.31	321.16	316.66	319.47	320.97	318.51	318.16	319.43	314.84	321.6	320.96	316.5	316.86	317.59	318.41	318.5	313.5	318.8	323.87	315.69	317.7	317.56	318.08	317.56	318.55	319.63	316.27	317.65	318.45	318.96	323.38	318.79	314.86	317.39	316.04	319.96	319.85	319.24	318.53	322.1	322.3
309.28	308.35	309.1	310.01	309.78	307.61	308.34	307.71	306.69	309.41	308.04	308.73	308.05	309.73	309.54	304.83	307	308.59	308.62	309.46	308.54	313.18	309.58	311.17	306.54	310.77	309.34	310.01	305.84	310.07	309.7	308.11	308.11	309.46	307.16	309.25	309.53	310.94	313.01	306.2	311.93	307.7	310.33	310.31	311.68	311.67	312.06	310.73	308.1	306.35
314.05	318.38	318.9	318.72	315.05	316.92	320.16	321.07	317.32	316.59	317.02	319.55	321.25	318.31	320.08	315.76	317.58	316.54	318.16	318.21	320.98	318.82	317.09	320.12	319.17	320	319.21	319.72	318.37	318.85	315.4	317.49	319.02	319.43	319.02	317.61	320.91	318.98	321.62	317.75	319.67	318.88	317.09	317.88	320.98	316.19	316.6	314.54	315.97	320.23
307.35	304.51	305.55	305.85	306.14	305.51	304.94	302.06	302.76	305.59	305.37	305.76	298.09	305.94	302.68	302.09	303.89	303.83	301.29	305.12	306.32	305.45	302.51	306.34	307.16	302.44	302.05	305.18	305.37	302.58	301.74	304.76	308.53	302.28	303.87	303.14	301.73	303.87	299.65	302.82	305.98	300.26	304.06	300.59	301.03	301.63	306.22	303.04	303.33	302.62
301.75	305.28	302.43	304.57	306.86	305.32	301.07	305.76	304.63	306.65	301.98	305.11	304.99	307.97	302.16	304.74	306.94	302.15	306.51	304.42	305.75	307.32	301.81	300.92	307.81	304.01	305.28	305.63	309.09	305.01	302.42	302.83	308.13	308.05	303.52	304.64	304.9	305.14	305.19	302.37	303.88	304.24	301.62	306.11	306.57	300.03	303.3	304.07	303.7	308.26
312.04	312.23	315.74	311.8	311.46	315.92	311.62	313.51	313.84	308.1	313.94	314.2	312.04	313.25	314.07	311.28	311.43	312.17	313.79	313.15	309.09	317.07	313.33	313.06	313.34	311.24	309.83	314.77	313.82	314.78	316.67	312.99	314.48	311.43	311.63	312.48	313.37	313.08	313.76	314.98	315.78	314.78	311.01	309.21	313.13	314.97	313.55	313.76	315.91	313.45
298.35	300.38	297.39	299.61	300.68	303.27	300.3	299.97	299.25	300.11	300.48	302.8	299.06	301.1	302.31	296.94	301.91	300.62	299.11	300.2	302.54	301.12	299.55	303.51	297.95	299.44	300.88	299.65	300.54	298.95	300.75	298.77	301.97	299.53	295.84	301.25	300.49	299.63	300.11	300.65	298.59	300.07	301.27	303.8	297.48	301.28	297.11	299.87	297.27	303.51
307.93	313.32	313.97	313.33	309.85	309.73	312.77	309.72	315.52	314.5	315.73	314.48	311.34	313.72	312.72	313.18	310.87	314.2	312.63	314.65	309.51	313.81	314.58	311.83	311.85	313.77	310.5	315.02	315.41	314.77	310.16	312.12	311.17	311.87	312.43	313.17	311.33	314.69	312.49	315.79	309.42	311.87	313.23	317.96	313.61	307.18	315.37	313.87	306.47	309.51
294.98	294.97	296.91	296.77	293.45	294.37	294.66	294.76	295.46	295.15	297.93	292.08	293.12	293.52	294.66	297.96	294.05	301.14	294.39	291.35	294.05	294.07	295.28	293.56	295.63	292.06	293.58	296.14	293.14	294.64	295.2	301.18	295.6	294.05	294.6	295.19	295.15	289.48	294.99	291.29	294.91	293.55	296.43	292.06	294.08	295.93	294.47	297.72	297.81	293.73
314.55	313.69	314.06	317.38	312.62	315.71	319.44	318.46	314.16	316.21	314.93	313.8	316.41	316.54	314.33	314.34	313.8	315.38	316.04	311.44	318.19	309.04	314.08	314.29	317.7	315.37	313.34	317.3	312.53	315.11	319.6	316.63	311.71	318.17	314.61	315.12	317.96	315.97	313.85	315.19	313.83	313.45	315.24	314.78	315.18	314.05	309.88	315.68	318.67	313.91
305.9	303.38	307.12	306.56	307.96	306.84	307.09	304.83	304.35	304.66	302.4	307.13	304.79	307.61	307.03	308.37	303.2	305.3	307.71	306.56	304.46	307.29	308.7	305.98	304.92	303.87	306.6	306.33	307.88	305.95	300.78	307.74	304.44	305.83	303.03	305.19	307.85	307.8	309.38	309.06	304.74	303.33	310.07	303.06	305.97	302.55	307.65	310.48	304.98	308.83
306.52	302.72	303.75	303.78	305.87	307.91	308.82	304.62	304.22	303.37	302.01	301.88	305.86	304.24	306.82	306.74	305.77	305.82	306.32	308.45	302.39	305.03	304.23	306.26	305.76	303.05	300.79	305.93	303.43	303.04	304.95	305.97	302.19	303.29	305.56	305.08	303.23	309	307.65	307.67	302.68	305.11	304.93	303.89	302.45	304.39	304.51	304.34	302.86	304.46
302.63	300.19	301.85	299.73	300.02	299.15	300.44	306.09	300.06	302.02	297.43	299.9	299.97	305.33	299.45	300.58	301.37	301.16	302.99	300.68	299.93	303.19	299.77	304.28	302.25	299.15	300.03	299.77	300.54	301.19	300.84	300.11	299.94	298.42	300.28	299.12	300.56	301.58	299.52	299.59	298.74	296.43	299	301.65	305.75	303.04	298.95	300.79	300.38	302.65
325.57	327.71	327.8	330.05	328.13	327.85	327.09	326.92	327.6	325.5	328.35	327.38	324.5	327.57	328.29	327.89	326.45	328.45	328.48	324.94	327.12	326.3	326.07	326.1	328.5	325.72	327.75	324.72	328.26	329.42	325.99	326.5	326.76	328.02	329.21	328.17	327.6	326.53	324.05	326.22	322.05	326.84	326.88	328.18	327.42	326.22	324.84	328.27	326.93	328.9
299.55	304.9	302.37	303.3	301.9	300.5	297.62	304.36	300.88	304.14	303	304.2	306.42	303.3	301.69	304.85	300.85	301.79	300.78	301.98	299.19	303.6	304.36	303.76	303.74	303.22	304.03	301	298.88	301.9	301.8	298.73	304.56	302.59	300.23	301.48	301.23	303.83	301.99	298.21	299.06	306.02	301.3	302.89	302.63	305.06	301.94	306.56	300.38	303.43
312.55	315.5	312.79	315.3	316.9	317.76	315.96	315.8	318.88	317.88	312.48	313.5	315.38	312.89	313.44	315.31	314.03	313.33	317.65	314.8	312.77	316.65	313.6	313.9	310.98	312.5	311.91	315.3	316.37	316.57	315.52	312.27	313.39	316.25	316.2	317.7	314.59	316.39	314.17	316.5	313.29	311.66	314.62	315.4	314.4	314.6	313.38	315.86	314.83	314.38
311.81	311.84	313.14	313.42	312.4	314.62	314.45	313.09	313.64	315.46	315.45	309.51	310.62	310.25	312.22	311.74	308.39	311.83	313.93	313.8	314.61	314.53	312.02	314.29	314.36	312.75	312.8	307.47	314.15	313.35	309.68	313.88	311.51	313.45	308.59	309.6	309.95	311.07	309.68	309.68	310.19	311.16	312.46	313.41	309.53	314.47	312.33	313.65	311.8	307.71
297.16	295.97	292.15	296.3	296.55	293.76	292.82	298.22	293.77	301.28	296	297.61	295.19	294.8	295.62	295.45	297.34	294.1	293.36	298.24	294.2	294.42	296.61	297.42	294.24	293.06	294.16	293.37	297.61	293.6	296.76	293.38	297.05	296.97	295.6	295.62	292.89	295.18	289.85	292.78	296.36	291.24	294.38	297.94	293.77	298.67	295.28	291.25	298.43	294.99
302.9	303.77	305.93	304.19	304.29	302.95	303.06	304.84	299.97	306.1	302.2	302.75	304.97	303.24	303.09	304.62	306	303.23	301.03	302.92	302.2	302.68	302.99	302.56	307.07	299.38	300	303.79	303.73	301.03	303.41	304.05	303.99	304.82	303.59	301.99	301.43	301.9	305.73	305.24	304.28	305.4	305.26	300.29	307.92	302.68	300.66	303.37	303.43	301.46
295.8	297.55	298.89	297.17	295.86	295.68	298.5	292.63	298.07	295.09	297.02	299.81	295.79	298.12	294.79	297.18	297.5	295.85	298.49	299.06	296.94	298.57	297.81	295.68	294.45	297.96	298.41	297.32	293.92	293.7	295.85	299.86	300.54	297	296.18	296.58	293.54	296.17	296.48	298.55	298.55	297.57	300.02	297.98	297.62	295.89	299.4	296.91	297.01	300.18
304.72	306.26	302.47	304.4	304.58	305.7	306.8	305.04	305.01	305.36	305.78	304.86	306.13	307.38	306.81	307.03	303.67	304.66	303.95	308.79	304.72	306	309.76	303.01	305.74	306.17	306.73	303.43	307.07	305.66	308.61	306.8	301.53	308.15	308.44	306.77	306.82	309.15	308.04	308.27	304.57	303.16	307.51	303.16	305.34	304.1	304.75	305.17	306.01	305.7
311.94	313.54	313.1	312.28	314.75	312.64	312.13	312.97	310.89	315.34	312.36	313.35	310.29	316.94	315.37	313.56	311.59	311.93	316.14	314.66	311.19	315.46	312.37	315.44	311.24	312.13	312.36	313.78	314.23	314.26	314.06	312.62	313.78	314.81	314.5	309.79	313.13	312.57	310.93	312.05	312.65	315.08	313.55	313.76	313.64	312.47	313.15	311.27	314.31	312.82
309.31	311.7	310.77	307.43	312.76	312.56	310.35	306.36	310.15	309.01	310.02	308.76	313.03	312.86	308.6	307.49	309.38	309.74	311.6	303.9	311.1	312.47	311.81	308.95	312.28	306.24	310.43	312.89	308.72	311.18	309.43	311.06	311.18	311.3	306.65	309.64	311.99	308.71	308.59	311.57	311.87	310.52	309.62	307.69	308.86	307.14	308.03	307.27	308.92	314.31
312.6	309.66	312.63	313.96	311.98	311.46	310.25	311.37	310.51	311.62	310.89	310.08	311.52	312.87	310.27	312.82	311.15	313.35	315.3	312.8	313.28	311.8	313.59	310.87	310.17	313.03	312.58	310.24	315.99	315.49	313.43	311.04	308.73	311.1	311.21	311.89	315.12	311.94	316.4	310.44	312.61	313.6	317.08	309.66	311.03	309.21	310.05	313.95	311.37	314.85
307.5	305.25	305.19	304.17	306.03	301.83	303.45	305.58	303.75	302.53	303.03	303.74	305.73	303.72	303.01	307.08	304.72	304.17	306.74	303.9	306.74	305.46	303.54	307	304.72	305.47	306.77	304.92	307.41	304.12	307.37	302.98	305.45	304.68	304.6	309.98	304.35	301.86	304.69	305.09	308.63	305.39	302.47	306.06	306.04	304.62	307.32	307.5	305.6	306.57
311.44	307.13	308.84	312.18	306.66	311.24	309.65	309.63	309.12	309.85	311.27	307.78	309.74	308.85	307.69	311.03	308.26	308.57	310.41	311.63	310.4	310.81	308.79	310.52	310.06	310.64	311.57	308.81	306.39	309.29	308.48	311.96	307.28	309.48	309.02	308.46	306.79	305.25	309.87	308.76	312.19	309.98	309.12	305.97	309.67	307.99	308.52	306.37	311.64	308.45
312.21	315.73	316.12	311.34	313.22	312.22	313.75	315.91	314.51	311.14	314.63	312.37	312.28	312.21	312.29	310.07	315.21	314.02	310.73	311.16	311.98	313.28	313.23	313.83	314.85	312.77	313.58	312.63	314.25	313.18	314.16	311.76	310.91	310.99	315.15	311.14	312.52	312.76	314.01	312.85	310.76	309.97	314.28	312.57	313.35	311.59	313.87	310.69	312.35	317.06
297.99	297.59	299.28	300.18	302.82	300.58	297.85	297.11	298.45	299.81	301.71	300.96	302.42	300.3	300.14	299.66	299.5	297	302.91	297.47	298.33	299.01	297.71	300.99	300.25	300.66	298.61	300.48	300.85	299.02	303.6	300.48	301.04	301.39	299.07	302.44	298.38	301.42	295.81	301.2	298.41	299.17	300.53	297.18	303.3	299.18	300.45	303.09	296.56	298.39
314.91	319.42	315.87	313.8	316.41	317.24	316.52	319.79	319.97	316.52	318.11	321.52	314.19	318.56	317.44	319.19	319.44	321.62	318.58	320.98	313.01	320.85	317.13	320.55	316.56	318.22	316.24	317.14	322.8	313.94	316.99	318.55	320.47	320.69	320.63	322.62	317.63	320.39	314.24	317.53	317.22	319.75	319.22	321.66	316.12	314.99	316.87	318.68	316.63	318.32
293.94	298.39	298.75	298.51	297.09	292.79	298.96	294.47	295.45	297.17	295.58	293.88	298.65	298.44	296.53	293.67	301.21	297.08	296.2	296.56	292.77	295.59	295.88	294.36	297.8	291.35	294.65	295.92	296.46	296.73	295.99	294.74	298.58	294.81	296.68	296.55	296.71	295.91	298.16	298.45	296.75	299.23	297.29	297.39	296.04	293.36	298.89	298.16	297.16	296.19
312.96	314.48	317.14	313.91	313.55	317.5	316.4	312.75	314.79	313.07	317.34	317.63	313.86	315.55	316.15	311.35	317.29	316.57	316.7	314.53	312.94	315.34	313.97	312.59	317.61	315.89	310.63	316.08	315.18	312.12	315.63	314.07	316.52	316.79	312.53	314.1	313.29	316.85	316.91	316.03	314.93	313.09	310.57	314.99	313.4	313.09	312.45	315.63	314.87	314.21
305	303.26	307.17	305.95	301.43	305.64	307.34	303.05	306.63	306.13	305.14	305.61	308.89	301.11	304.13	303.47	306.3	307.42	308.28	307.3	301.17	306.93	308.16	303.27	304.16	306.87	308.24	305.07	304.63	302.69	302.48	304.75	307.82	303.48	302.64	303.8	305.05	300.71	304.02	302.63	302.74	306.24	305.59	302.84	307.7	303.05	303.6	305.09	305.17	303.54
306.94	310.19	308.09	305.91	305.25	308.22	307.38	306.68	309.32	307.78	306.24	308.7	308.72	307.38	306.7	305.01	306.5	308.56	308.33	308.85	301.23	304.63	306.76	306.22	307.51	306.99	306.48	306.24	306.2	304.92	308.1	304.18	308.22	308.32	304.72	304.44	302.18	306.05	306.32	306.7	309.66	303.17	305.78	306.29	309.34	306.39	308.33	308.32	307.56	308.16
326.58	324.26	325.64	328.78	322.42	322.65	321.12	324.11	323.41	324.95	326.06	328.42	325.35	321.86	324.57	327.71	324.07	321.96	323.81	324.68	323.78	326.07	324.66	322.87	321.68	322.1	323.84	323.42	324.07	323.2	325.54	323.55	324.6	323.08	325.83	324.13	323.84	324.5	325.2	324.25	322.99	324.32	322.04	323.58	326.3	326.71	324.2	322.99	326.96	327.15
313.51	310.24	311.09	312.52	313.64	312.04	312.23	310.72	313.27	311.49	310.66	310.42	315.25	308.89	313.92	312.79	310.68	311.94	314.66	312.14	312.97	316.75	310.11	312.29	312.15	312.16	313.69	308.76	314.33	314.4	312.32	311.49	310.96	311.68	311.59	314.59	310.78	313.12	315.06	311.35	311.88	314.49	311.17	313.58	312.67	313.86	312.02	317.19	312.14	314.36
310.07	315.8	313.33	314.54	311.49	311.46	312.85	315.34	311.4	309.31	314.83	310.42	309.88	312.62	313.38	315.17	315.29	312.57	313.93	312.33	313.01	311.09	313.17	314.21	314.65	312.02	311.42	314.17	308.45	313.36	311.14	311.05	313.18	310.71	311.35	309.47	314.63	311.6	315.17	312.06	311.81	315.66	315.26	314.46	314.77	312.17	314.37	315.45	315.28	310.46
310.87	309.29	306.55	306.56	310.85	308.17	310.12	308.81	307.55	309.5	306.85	308.03	311.88	311.28	312.69	304.07	309.67	310.15	307.86	310.24	308.72	310.62	308.6	310.45	309.69	307.54	307.03	307.62	308.09	305.27	308.59	309.99	309.16	306.98	308.78	307.5	312.52	308.47	305.34	309.36	306.18	310.19	314.06	309	309.78	308.55	310.76	312.45	310.55	309.19
310.02	314.79	314.93	307.96	309.9	312.73	315.25	313.33	313.3	313.19	312.46	311.92	311.28	313.97	313.75	313.34	313.73	313.97	312.29	312.81	312.15	310.76	314.51	314.24	310.93	310.59	308.9	313.97	315.15	312.24	311.73	309.89	312.87	320.45	312.94	313.89	313.99	311.62	310.62	313.95	311.22	311.98	313.73	311.93	312.71	311.94	312.5	315.75	310.9	311.12
297.29	297.94	299.5	292.66	298.21	292.73	296.4	298.47	294.51	296.15	295.95	296.19	294.17	299.35	296.46	297.84	295.93	297.32	300.68	292.87	297.79	296.9	296.89	294.31	297.35	294.13	297.41	298.1	296.7	297.96	294.82	292.77	298.7	297.49	297.5	298.24	297.73	299.18	298.77	301.81	297.2	296.89	298.24	297.92	299.36	295.14	297.15	296.8	296.05	299.46
296.8	295.92	294.24	296.37	295.37	292.27	292.64	294.38	294.11	293.62	296.19	290.33	291.22	298.86	294.57	295.7	291.49	296.71	298.55	292.47	292.91	292.92	294.84	294.21	294.54	293.04	294.94	292.94	291.83	290.75	295.17	297.4	294.95	296.29	294.32	296.47	293.88	293.38	292.91	294.1	292.41	295.34	292.41	293.57	294.69	292.43	292.72	293.86	293.47	294.78
303.77	302.17	305.49	302.47	303.24	300.1	301.97	304.16	299.5	300.76	303.55	305.1	304.51	304.34	302.35	303.78	299.84	303.47	301.39	305.77	302.1	299.86	300.88	302.33	304.42	304.06	299.96	299.64	306.62	305.27	303.14	304.22	300.91	305.28	303.58	303.76	304.61	300.57	300.49	305.36	305.28	304.57	302.65	303.84	301.9	300.55	301.23	304.37	303.12	305.28
304.28	302.81	305.61	303.49	305.55	304.33	306.62	305.98	304.34	308.04	304.84	310.68	302.93	308.42	307.6	306.61	306.88	303.25	306.09	303.56	305.2	304.36	304.52	306.93	305.96	302.78	309.26	301.72	304.09	303.19	305.02	307.54	304.68	302.29	305.82	303.51	307.24	304.31	306.33	307.68	303.43	307.39	300.37	305.2	305.61	305.02	303.99	302.71	304.3	303.39
308.65	306.68	312.79	312.21	310.26	311.76	311.41	311.09	311.66	306.62	310.94	313.22	309.28	308.9	311.36	314.24	310.73	310.39	310.28	308.69	311.39	310.82	308.66	311.25	310.54	310.15	309.67	311.2	311.4	309.19	310.76	313.8	314.63	314.49	305.55	311.01	309.14	311.98	313.12	308.65	309.43	310.58	312.89	309.25	312.83	312.19	314.55	310.39	309.45	310.13
296.82	294.39	295.13	300.13	294.94	296.28	296.59	296.79	295.78	299.39	298.43	297.17	296.99	301.6	295.9	298.37	297.01	293.66	296.1	294.24	297.82	297.1	298.98	297.78	297.76	299.95	295.28	298.87	298.26	295.23	298.9	298.02	296.01	294.86	295.46	294.07	296.1	297.7	297.73	299.36	298.8	298.05	295.69	299.18	296.45	299.31	295.78	297.92	293.66	294.9
314.12	319.01	321.79	316.62	316.95	316.88	315.42	313.24	320.47	318.19	317.11	317.83	313.08	319.05	317.18	317.83	318.64	311.12	316.07	318.97	316.08	315.98	318.41	318.05	315.67	316.64	318.01	315.85	321.08	320.55	312.88	315.78	314.04	322.44	318.75	319.24	315.98	313.62	315	321.19	315.97	318.11	316.39	317.2	322.3	317.22	319.58	318.13	318.78	318.8
313.78	311.7	312.62	314.31	317.02	313.25	317.13	317.78	316.64	315.69	316.55	314.47	317.36	317.44	317.29	315.29	315	318.98	315.62	318.44	316.54	315.79	316.25	320.97	313	315.99	315.53	314	318.61	312.39	314.49	318.82	320.42	316.69	313.34	314.21	313.51	315.43	313.19	313.87	317.56	312.44	316.71	319.85	315.76	316.64	315.59	318.83	312.74	311.79
303.7	302.26	308.37	302.74	302.41	306.83	303.3	304.65	304.31	307.4	304.07	302.1	301.72	303.27	301.14	306.07	307.74	305.67	303.06	306.44	303.79	304.31	306.56	303.29	300.49	305.3	303.95	304.48	305.71	304.43	304.62	304.76	301.59	303.88	304.57	303.13	305.76	306.51	304.7	303.51	305.44	301.73	301.38	303.81	306.23	303.6	303.98	304.29	304.29	303.84
326.67	326.79	325.05	325.93	325.53	327.86	326.87	326.66	326.94	327.2	327.67	327.68	324.26	325.72	322.51	326.34	322.57	326.79	328.94	330.7	320.04	327.9	322.66	324.21	326.05	328.25	322.37	328.04	325.37	322.72	325.84	322.77	327.13	325.95	322.7	324.47	324.3	322.74	325.16	323.48	326.9	324.67	327.85	324.14	325.69	322.01	328.15	324.76	325.67	326.84
315.31	312.94	315.4	312.94	313.34	313.79	315.2	315.49	312.53	315.81	311	316.03	314.41	311.37	318.21	313.32	314.43	311.26	314.88	310.73	314.32	309.73	312.48	312.51	315.1	311.7	312.12	313.69	312.85	309.53	312.46	312.79	314.26	313.71	312.63	309.68	314.65	313.87	312.71	310.11	315.55	311.29	312.07	312.71	310.66	310.51	315.09	315.89	317.47	310.65
319.56	314.63	320.02	315.5	313.06	318.4	318.44	319.9	319.2	318.24	313.15	316.29	320.07	316.75	318.67	320.6	318.66	318.35	316.22	314.71	315.17	318.22	317.61	318.16	316.18	321.11	320.54	320.45	320.29	319.64	320.82	315.24	315.87	319.54	313.75	315.83	314.59	320.74	318.11	317.41	314.18	317.26	317.51	313.71	315.08	317.35	318.62	316.86	316.91	319.93
328.95	328.56	328.9	329.54	329.66	328.2	329.32	328.38	326.04	327.81	328.81	326.23	327.64	327.16	326.76	328.63	325.34	325.76	330.43	327.57	327.98	327.62	327.68	326.26	327.16	328.37	328.17	329.34	323.36	326.79	329.04	326.3	324.67	328.01	328.38	325.24	327.01	327.18	330.7	329.2	329.09	324.98	327.1	328.05	325.92	327.68	326.75	326.03	325.66	328.95
307.72	306.75	302.99	302.43	303.96	304.22	305.48	303.54	302.98	304.38	303	304.12	302.17	301.39	303.75	306.1	306.23	304.51	302.62	303.06	304.72	303.93	303.61	304.3	306.37	300.45	301.88	301.58	303.31	304.32	303.58	304.25	301.09	303.62	302.71	302.26	306.46	305.1	305.7	301.57	299.78	303.73	304.62	306.4	305.55	304.92	302.64	303.24	302.22	302.58
312.96	313.6	311.76	313.93	309.72	314.1	310.5	310.78	311.46	316.12	312.51	312.47	312.95	311.27	310.64	314.29	313.08	308.54	313.64	313.09	309.34	311.07	316.24	311.97	312.78	310.6	309.55	312.02	310.87	308.72	311.01	315.07	312.48	313.04	315.28	317.79	314.05	310.31	310.16	313.26	314.34	312.42	313.36	312.33	309.22	311.19	312.33	312.42	313.41	308.21
300.44	303.55	304.24	302.04	300.98	303.69	306.46	298.94	302.67	300.41	305.58	306.5	301.92	302.28	302.97	303.29	304.66	303.36	301.3	304.89	304.92	302.94	303.15	300.86	303.84	302.43	302.03	301.94	304.86	305.95	302.57	305.97	302.7	303.25	302.75	300.2	301.53	305.13	302.23	302.94	301.5	302.25	301.11	305.27	304.58	302.51	301.87	302.02	301.88	304.71
318.86	319.97	318.6	315.08	326.04	320.06	321.55	316.77	316.39	317.53	320.14	317.46	317.51	315.71	318.78	313.39	316.45	317.26	317.8	318.45	316.47	317.95	314.57	316.22	318.9	316.21	319.7	319.16	321.41	321.44	318.29	317.78	315.31	317.21	319.23	320.93	321.37	322.56	313.89	318.8	316.6	319.73	317.32	317.62	315.06	320.26	318.67	316.56	321.98	318.71
315.35	313.14	311.83	311.77	310.78	315.58	319.29	317.32	314.53	316.2	311.7	310.88	315.02	314.38	316.67	311.02	314.28	311.18	310.33	314.71	313.78	311.92	317.35	312.15	319.72	312.39	312.26	313.66	314.09	309.84	310.75	307.85	314.29	315.62	314.33	314.51	314.15	315.26	314.84	311.07	313.45	313.74	310.99	313.47	312.36	313.21	312.17	313.51	317.66	316.54
309.44	306.83	301.67	302.51	307.71	309.84	306.24	304.96	302.9	306.85	305.97	304.66	299.89	304.99	304.15	307.2	308.84	307.64	301.21	305.97	304.58	305.06	307.95	306.39	305.16	302.62	304.22	301.05	306.09	308.26	306.15	304.83	304.71	307.69	308.53	303.12	310.26	304.71	312.57	307.7	306.16	303.46	307.05	306.57	306.67	304.14	306.1	302.23	305.47	307.44
326.24	325.17	325.98	322.67	326.7	327.31	323.14	329.37	327.69	329.67	324.95	329.28	325.32	330.28	326.68	325.67	326.5	324.52	324.63	326.47	326.29	325.94	326.4	329.31	329.79	327.9	332.25	326.48	324.39	329.61	328.15	329.34	325.26	328.58	327.56	326.56	328.49	330.38	325.34	325.32	326.07	327.62	328.22	328.29	327.12	324.21	328.44	328.79	325.67	325.49
318.04	317.74	318.76	320.4	314.83	322.14	317.37	316.5	317.63	315.38	319.42	317.4	317.94	315.37	320.73	320.64	318.37	317.97	317.36	316.18	317.25	317.57	317.86	319.42	318.63	316.58	318.38	318.9	318.34	320.59	319.77	322.64	318.08	316.48	321.15	318.29	316.81	313.8	318.73	319	316.14	318.33	321.46	319.95	316.68	316.06	317.44	316.3	314.52	321.25
308.42	310.07	310.79	308.8	311.32	304.71	315.29	308.37	310.76	309.02	310.36	308.93	315.99	310.16	309.99	309.74	307.04	312.01	311.48	312.49	310.41	308.65	311.75	309.44	311.5	307.44	312.85	311.17	310.38	310.8	311.64	309.75	310.18	312.88	307.56	309.94	312.54	308.09	312.26	308.19	310.11	308.73	309.66	312.23	313.02	310.88	309.74	312.56	312.22	310.96
316.52	316.59	319.68	319.47	314.83	314.66	316.14	317.48	314.91	315.39	318.65	316.59	313.78	312.07	312.33	316.38	313.29	313.34	316.53	313.86	312.77	314.46	316.95	314.6	315.69	319.39	313.05	314.59	315.4	314.73	312.48	315.37	315.86	315.71	318.75	311.13	316.66	314.26	316.69	314	310.45	315.33	313.63	317.31	315.39	315.45	316.59	315.06	314.1	316.17
328.92	332.03	327.73	331.53	330.48	329.42	329.82	320.92	331.49	331.07	331.55	327.57	326.32	326.6	326.21	327.68	325.15	328.82	325.61	329.57	326.87	329	329.04	326.84	324.03	329.7	327.14	328.5	327.18	329.61	329.62	326.87	328.84	327.99	327.94	328.53	328.18	326.5	329.55	330.22	327.72	325.08	326.87	327.95	329.88	330.08	325.64	329.6	328.27	325.44
297.69	293.03	290.7	295.82	298.71	294.52	293.14	294.4	296.04	291.37	294.54	295.09	294.84	291.49	295.47	293.71	293.25	296.84	292.84	294.42	291.74	293.51	291.64	296.41	294.79	293.3	292.12	293.64	293.71	294.68	295.92	292.39	295.05	294.28	293.85	295.59	294.16	292.61	294.55	297.16	295.54	295.07	295.36	297.1	291.72	294.76	293.46	290.84	295.73	293.05
307.5	304.28	304.82	308.42	304.04	303.27	309.86	306.59	307.32	306.1	308.64	309.9	308.41	306.98	304.78	309.34	304.42	305.32	304.5	307.35	305.2	308.37	303.15	305.27	308.17	308.54	304.11	305.96	302.78	305.7	303.15	306.47	308.44	306.03	308.49	308.58	304.12	307.27	307.23	305.98	305.16	303.6	304.98	305.06	308.58	302.85	308.17	307.67	303.16	304.74
305.26	304.11	309.83	304.38	308.23	306.28	305.92	309.17	306.82	309.4	306.17	304.69	305.66	308.69	306.79	307.52	305.15	308.15	307.38	308.88	303.71	306.17	308.19	306.42	307.81	307.88	305.18	306.21	310.32	308.4	307.1	306.99	306.26	306.7	308.61	306.65	310.11	309.78	304.91	304.36	307.62	307.72	311.55	309.89	308.15	307.64	308.31	305.29	307	305.35
313.02	315.81	313.59	313.41	312.99	312.18	312.13	315.16	313.89	315.02	315.37	311.1	311.95	315.03	312.26	313.65	315.37	314.13	311.98	315.07	312.6	314.01	311.95	314.89	315.68	315.55	311.95	314.72	318.3	314.84	313.82	314.63	311.73	314.91	314.57	314.27	308.84	311.83	314.86	313.36	310.39	312.57	313.32	312.37	313.58	313.05	310.93	314.06	313.46	312.56
321.21	319.2	320.67	322.23	319.23	315.79	321.27	319.24	318.25	320.83	318.12	316.62	323.78	317.53	317.01	321.12	320.36	318.4	320.27	315.63	316.81	320.07	318.93	319.53	318.05	318.56	322.03	319.75	318.71	317.45	319.99	320.5	319.48	315.29	316.29	320.89	324.15	320.41	322.3	321.02	320.01	315.92	320.1	319.66	316.98	321.93	315.81	315.53	317.78	317.21
301.72	305.43	305.69	304.7	305.98	304.69	300.57	304.43	301.39	301.78	305.74	304.59	306.22	304.19	299.94	305.16	301.34	305.8	304.32	305.5	301.83	303.83	306.08	303.36	300.17	302.81	304.9	307.36	307.15	305.42	308.69	303.13	302.98	305.33	300.94	301.71	306.14	302.77	305.36	304.71	301.74	302.81	305.58	305.45	303.69	303.29	305.44	302.29	303.8	303.35
304.14	305.43	308.42	306.47	303.12	308.12	305.53	307.42	304.34	300.91	308.61	305.12	305.23	302.77	303.34	307.78	304.46	306.71	303.81	304.71	306.52	306.52	303.69	304.35	308.35	306.04	303.96	304.24	300.11	304.37	305.86	305.37	303.68	303.46	303.39	304.38	306.76	304.27	301.28	305.03	304.51	304.51	305.16	304.56	303.31	307.09	306.53	307.75	303.85	306.06
313.13	308.99	310.9	318.4	310.88	314.9	311.85	313.08	312.84	316.5	311.33	312.27	311.91	309.6	315.16	310.3	311.95	314.89	311.81	311.94	313.68	308.6	312.07	313.29	312.02	309.83	313.55	312.66	310.06	312.45	313.37	311.83	312.35	311.92	316.4	309.03	311.84	311.65	310.37	314.02	313.54	312.54	310.28	312.04	312.38	314.32	314.95	314.63	311.46	314.98
308.29	309.55	312.49	312.67	312.1	310.88	311.71	315.13	312.72	311.19	307.11	310.45	311.52	311.77	310.68	307.01	311.13	311.66	312.69	310.1	308.45	312.18	313.74	309.34	313.92	310.26	308.61	311.17	309.18	309.07	313.7	311.01	313.32	310.73	314.95	308.74	313.25	312.18	313.03	310.32	312.71	310.7	310.73	312.42	309.27	309.4	314.51	309.66	312.12	311.09
298.23	295.81	296.23	294.67	292.87	296.41	294.65	292.83	292.28	294.35	295.57	294.39	294.88	296.31	295.58	294.25	295.14	293.04	292.85	293.56	295.24	296	295.24	292.94	295.19	292.44	297.65	298.41	292.78	296.17	297.44	295.96	299.95	293.54	296.01	296.89	296.05	295.64	295.27	295.18	293.8	296.57	295.68	296.26	294.53	295.52	297.2	294.83	295.48	296.87
327.48	326.06	325.05	329.38	328.78	326.47	327.89	326.33	326.08	324.97	328.91	325.88	325.46	328.95	328.46	327.86	324.25	326.34	326.36	325.36	325.93	326.84	330.33	328	327.38	326.57	327.32	328.29	328.5	324.24	326.59	326.71	325.27	325.53	327.26	329.64	328.78	327.43	328.32	325	325.68	326.53	325.76	327.48	327.75	326.22	324.78	328.18	324.67	327.81
326.67	325.89	326.87	325.62	331.2	322.12	326.98	323.29	328.45	323.78	331.11	331.06	327.28	330.59	326.67	326.47	327.63	324.8	328.26	323.37	329.52	323.03	326.66	323.7	325.58	327.22	328.76	331.32	327.4	327.26	328.29	325.43	329.15	322.24	326.88	327.62	327.08	327.76	326.73	330.01	329.56	324.24	325.59	325.26	327.6	326.35	328.14	330.19	328.24	327.65
290.43	296.72	295.31	293.83	291.53	294.52	293.98	293.83	296.95	292.82	295.12	296.68	295.91	294.77	292.91	297.09	293.62	291.59	295.43	292.09	292.69	295.28	290.41	295.77	297.26	296.14	295.39	295.14	292.73	291.22	295.31	293.38	293.34	292.3	291.14	294.88	295.72	294.17	296.15	292.06	290.57	291.56	291.87	293.63	295.51	294.04	292.96	291.77	295.67	295.1
314.18	314.55	315.19	314.65	316.81	318.4	312.87	315.06	313.29	317.69	314.32	313.09	317.5	314.73	313.4	314.51	311.41	317.81	315.41	314.84	316.72	311.5	317.79	312.72	316.34	312.15	314.48	313.95	318.05	316.48	314.27	315.28	316.58	316.2	307.47	314.54	314.27	314.32	315.55	317.76	313.43	316.63	316.45	315.47	318.02	313.89	315.88	317.41	316.26	312.63
304.55	306.1	300.58	305.45	300.43	305.18	302.99	305.24	300.84	302.95	302.91	299.79	303.34	301.32	305.12	305.27	301.55	303.03	300.72	301.81	305.46	300.81	302.53	304.62	303.8	301.36	302.9	304.02	303.21	300.79	302.17	300.27	300.5	306.68	303.58	304.18	305.08	303.14	301.98	304.32	304.59	302.4	301.85	304.5	304.65	303.74	300.68	302.61	302.31	302.29
305.61	305.07	303.32	303.69	301.07	305.72	305.82	303.71	304.89	307.61	303.32	303.95	304.28	303.95	303.16	304.06	304.86	303.33	303.18	303.28	304.54	307.24	303.87	307.23	304.86	309.1	301.99	302.73	304.94	301.01	302.5	305.31	303.71	304.36	305.56	304.94	304.01	301.5	301.18	303.63	303.07	303.19	303.33	306.49	303.85	299.57	305.43	304.34	305.25	302.3
302.62	303.89	306.71	303.37	307.14	304.51	308.09	304.46	305.63	305.66	309.33	300.44	302.4	304.83	305.62	303.41	303.45	307.76	308.21	301.45	307.26	307.39	303.13	305.42	305.2	307.97	308.02	300.65	308.89	301.96	303.78	304.74	301.95	305.56	306.52	307.02	306.95	304.89	307.69	305.53	307.75	307.58	305.49	307.85	308.56	306.59	304.55	305.09	303.57	304.95
323.33	316.91	322.06	319.09	317.98	317.53	316.71	317.74	320.1	316.43	316.23	319.74	318.8	321.28	320.6	318.55	317.67	316.05	316.5	319.04	317.13	316.69	319.97	319.85	318.06	320.17	319.55	317.94	320.76	317.1	318.85	315.63	318.14	318.44	320.34	320.11	316.48	318.41	314.67	318.66	316.85	318.45	319.67	315.37	318.26	317.39	318.48	320.75	317	316.91
298.15	304.44	304.55	301.9	303.59	301.95	301.8	301.89	303.61	299.59	302.27	304.44	302.9	301.79	303.48	306.23	302.84	304.99	302.82	300.55	303.77	300.71	301.39	305.42	303.95	301.37	300.92	302.91	304.42	298.5	302.42	306.37	301.33	304.55	303.24	299.9	303.48	305.18	301.91	305.54	303.78	301.07	301.56	300.03	303.01	301.98	300.38	304	301.36	303.27
326.01	325.22	327.14	325.21	324.95	326.42	322.83	326.77	326.68	326.51	323.96	326.23	324.39	321.01	324.87	329.35	328	322.36	328.36	326.97	322.75	321.64	326.7	327.27	328.17	323.03	318.93	324.45	325.25	326.64	329.2	324.57	323.98	324.43	322.86	327.03	328.82	327.73	324.72	323.56	325.81	325.02	325.11	323.34	325.36	323.9	323.74	323.48	323.38	324.57
304.79	308.28	308.2	309.61	310.59	310.94	307.34	310.46	311.61	308.2	309.51	307.47	310.01	309.4	309.16	307.4	309.03	309.65	306.82	310.69	308.68	308.3	309.43	307.3	306.36	310.47	308.46	309.42	308.75	309.52	309.82	305.3	307.82	308.87	305.91	305.74	310.72	310.54	308.9	307.41	307.95	305.03	309.98	310.12	308.6	307.29	311.89	312.55	309.83	306.75
304.16	302.89	300.71	301.14	301.92	300.41	304.5	301.61	305.84	303.52	305.96	304.05	302.34	302.65	304.2	307.59	306.47	302.72	303.97	304.93	303.99	304.73	304.56	305.66	303.86	305.32	304.2	307.51	304.51	303.4	304.86	303.9	301.61	304.65	304.77	304.61	303.65	304.35	305.88	303.35	308.21	308.15	304.3	305.3	305.06	307.67	302.64	305.23	305.49	304.41
306.76	304.84	303.62	303.57	305.78	302.45	304.34	305.17	303.99	305.09	302.78	308.2	305.85	305.57	309.19	308.32	307.76	306.15	308.24	307.23	304.5	308.23	304.54	308.42	305.04	306.08	304.44	304.53	305.62	305.47	305.45	307.4	306.97	302.7	305.3	303.13	307.18	301.6	303.9	306.04	304.12	304.94	307.07	304.9	303.06	304.91	305.41	307.89	301.63	304.24
322.74	324.37	324.07	326.83	323.19	325.97	323.08	325.34	323.64	322.81	325.56	325.49	321.89	325.81	326.18	327.33	325.17	322.95	330.33	324.55	323.78	324.2	324.97	326.43	326.01	326.72	325.04	325.86	323.26	323.99	325.72	329.33	322.72	324.66	327.81	322.22	324.61	327.88	326.74	323.37	326.22	321.16	327.13	322.9	325.78	327.32	324.37	326.64	325.49	325.82
304.04	304.59	301.72	301.57	301.61	302.7	302.15	305	300.95	302.76	297.25	304.25	303.47	304.29	301.8	300.97	303.65	304.51	304.92	298.56	302.03	301.94	299.61	299.32	300.98	304.3	302.63	300.79	302.48	305.63	304.55	304.15	304.93	302.1	303.77	302.67	301.23	303.15	302.39	305.85	306	304.65	304.18	307.06	302.19	306.02	301.58	302.29	300.46	303.39
295.81	292.19	296.91	292.64	297.14	292.98	297.81	296.1	297.08	293.62	297.67	290.23	291.74	295.29	295.43	296.05	293.47	296.93	295.99	295.88	293.54	293.65	296.2	294.52	291.77	295.71	293.14	296.68	294.94	294.2	298.9	294.75	296.46	297.1	295.95	292.94	293.01	293.28	292.52	294.04	294.97	295.28	298.81	294.6	292.96	295.37	293.41	297.52	296.81	294.84
293.73	294.46	296.61	295.49	294.56	293.37	295.94	293.14	290.61	292.49	293.32	292.53	291.85	295.02	291.19	294.23	294.04	293.38	293.83	295.35	293.01	295.16	291.99	292.79	293.59	293.99	295.6	293.03	289.97	291.48	296.24	291.96	292.06	296.36	291.58	296.14	293.3	291.59	295.46	295.35	294.64	294.23	297.18	296.09	293.13	294.21	293.12	295.67	292.71	296.38
311.82	310.56	312.26	311.64	309.96	310.4	312.22	309.95	313.92	307.16	309.68	310.98	310.74	314.06	310.93	311.83	310.61	313.31	310.61	314.98	311.02	312.5	310.3	311.01	310.15	309.69	309.38	307.45	311.47	310.03	308.8	310.74	308.63	304.71	309.31	311.13	311.93	310.3	314.08	313.87	311.17	312.45	309.38	310.57	309.39	311.24	310.3	310.8	309.56	308.75
297.3	300.47	303.76	304.01	300.34	304.09	297.92	298.07	301.07	302.08	306.59	300	300.13	303.29	301.14	302.2	303.44	300.84	303.99	301.92	301.97	300.69	301.95	301.27	296.86	301.8	299.77	299.6	296.84	303.92	301.16	299.49	297.63	300.29	301.83	303.88	302.03	299.34	304.11	300.4	303.05	301.72	301.07	302.29	300.17	296.54	303.73	301.59	301.74	304.27
311.49	315.02	312.48	313.94	316.62	310.45	314.09	311.05	311.2	314.72	311.66	313.94	314.89	312.95	311.47	313.41	309.65	313.96	315.14	312.9	313.46	311.15	313.89	311.16	310.98	311.77	312.45	311.51	311.2	308.16	312.95	312.89	312.21	314.76	311.39	314.81	313.19	314.5	311.88	312.1	315.38	313.43	313.52	312.07	314.41	309.87	318.82	312.42	314.58	312.46
328.44	327.69	327.11	328.9	324.43	328.01	326.01	327.44	328	327.39	326.55	331.69	326.18	329.61	327	327.83	328.48	326.76	330.77	327.39	326.84	326.61	328.96	326.76	326.94	324.52	328.52	327.45	326.98	325.34	329.13	326.08	330.01	328.42	329.62	329.55	326.2	328.54	328.22	329.32	328.14	329.6	325.99	329.53	326.91	330.43	329.2	327.57	327.33	327.4
299.8	297.96	299.19	297.92	298.79	301.39	298.79	300.92	298.96	301.83	300.69	297.09	301.22	299.89	299.94	302.94	298.01	300.93	300.89	300.69	299.06	301.11	298.6	295.87	297.32	303.11	297.27	300.22	299.03	298.91	299.74	303.67	299.96	295.21	302.46	298.33	300.7	301.05	302.05	299.38	302.19	297.58	300.2	302.32	303.07	301.75	299.72	298.38	300.28	301.27
295.12	296.8	295.95	297.37	296.13	297.04	296.54	295.45	296.47	294.25	294.67	296.2	299.18	299.27	292.44	298.66	296.77	297.7	297.06	296.47	297.36	295.03	296.22	298.04	294.64	295.4	297.39	297.04	296.15	297.41	295.88	298.65	295.83	294.19	300.05	298.8	296.43	299.27	292.39	297.99	300.41	296.31	292.85	297.43	297.72	297.65	296.36	296.89	295.08	296.71
306.15	307.73	307.94	308.36	304.3	306.61	306.44	307.35	306.9	307.08	306.31	304.06	310.62	309.29	303.56	305.33	307.12	308.82	303.7	305.29	305.81	304.74	304.2	306.56	307.96	306.36	306.21	309.45	309.17	306.73	302.87	303.96	308.6	304.77	306.89	308.12	304.94	306.38	308.33	305.15	308.45	303.41	304.51	305.21	306.32	309.88	308.1	306.56	308.79	308.13
320.43	320.91	319.07	315.23	321.13	319.08	317.94	317.37	317.93	315.46	317.71	318.53	316.72	321.92	321.52	318.92	315.06	317.26	313.85	317.05	318.77	317.76	314.48	321.96	319.04	317.97	317.98	315.94	317.2	320.51	319.2	320.98	316.32	319.83	319.78	319.9	320.25	319.09	318.83	318.35	317.05	318.39	320.61	318.93	319.43	318.57	316.89	320.44	318.94	318.74
306.39	303.82	305.34	303.57	308.26	305.71	300.96	305	307.91	306.2	306.73	306.32	302.66	305.29	304.62	302.9	304.83	310.23	305.58	305.87	305.47	306.61	308.54	304.68	305.6	302.82	308.49	304.96	304.6	305.04	307.04	307.05	304.87	307.49	307.14	306.69	304.56	306.13	301.68	309.84	305.42	307.21	305.92	302.68	304.27	302.11	306.22	306.07	307.4	305.28
326.1	327.15	326.92	329.54	326.89	329.51	324.56	327.56	325.46	325.41	327.36	325.93	330.76	331.17	328.93	328.14	329.38	331.44	328.81	327.82	330.15	328.64	327.17	329.46	329.56	330.84	329.62	328.47	327.65	326.3	326.41	324.58	329.31	328.74	324.14	331.34	327.37	326.21	329.82	328.5	327.49	326.35	326.66	331.07	327.99	330.12	331.32	325.61	328.88	326.84
316.83	320.68	316.03	318.28	313.73	318.65	319.04	316.36	318.84	320.34	319.48	317.77	317.14	314.37	315.3	319.01	323.04	317.65	317.96	316.5	317.74	312.09	317.84	316.36	318.86	316.66	314.86	318.46	317.53	315.23	318.28	317.76	316.68	315.78	317.13	315.36	317.09	316.38	315.85	317.55	317.57	318.36	319.78	315.62	317.86	312.54	318.1	316.3	315.07	316.67
303.64	300.85	302.66	302.25	305.97	308.55	306.34	302.37	304.12	304.73	303.48	302.25	304.94	302.54	307.39	303.35	305.72	306.78	301.77	303.38	304.41	303.38	305.23	304.23	304.27	300.6	307.16	303.51	302.65	301.1	305.2	300.75	304.02	303.72	303.7	302.61	299.44	304.18	303.14	305.34	302.38	304.77	304.11	303.27	306.1	301.75	303.87	306.37	303.73	302.22
301.96	305.93	306.71	304.07	308.59	303.93	304.07	305.7	305.25	310.4	304.28	306.96	304.8	303.47	304.61	306.34	304.45	309	305.92	302.88	305.55	306.53	304.8	308.84	302.75	305.62	306.53	301.54	308.46	305.18	306.34	305.88	306.41	310.29	302.65	304.6	304.43	305.35	304.03	305.84	302.69	304.39	305.57	303.68	303.18	307.24	301.88	302.82	304.49	303.1
317.45	319.21	316.47	317.18	320.97	319.86	318.66	318.57	318.95	318.19	317.38	319.47	316.86	318.56	316.8	320.24	319.44	316.53	317.98	320.9	317.69	317.4	316.78	315.99	316.35	321.44	320.26	319.97	314.62	317.39	317.43	318.47	319.65	318.2	318.39	318.71	316.83	317.78	318.52	317.31	317.99	318.28	318.5	318.2	314.67	316.56	316.12	321.06	320.38	318.64
307.21	303.99	300.92	305.03	301.73	305.79	304.6	305.55	304.54	303.61	302.11	300.86	307.86	301.2	303.23	304.19	303.11	304.76	309.27	305.42	304.12	303.64	305.83	301.32	307.03	302.26	305.83	302.59	301.09	303.3	303.48	304.85	301.84	305.14	305.09	304.33	301.8	305.24	304.8	306.67	303.38	305.4	301.32	307.61	302.65	298.88	300.94	303.18	303.71	306.58
313.19	316.13	315.2	319.15	319.64	316.06	320.86	316.74	320.41	317.98	315.1	318.57	317.64	317.3	315.49	316.76	316.4	319.13	316.64	316.8	319.28	319.83	317.91	316.8	321.93	314.93	317.7	318.16	317.09	315.14	319.69	314.55	319.6	314.61	318.51	318.02	318.91	321.18	317.14	317.76	319	317.7	319.32	315.85	317.8	316.15	317.99	317.65	312.87	317.69
311.97	317.84	312.81	319.9	318.25	315.61	313.77	316.71	317.19	319.45	320.04	317.28	316.26	313.43	317.23	315.08	316.44	315.91	317.84	318.11	317.74	316.78	315.7	316.45	316.97	317.73	315.63	312.83	316.18	316	314.91	314.71	315.76	319.13	315.27	317.62	316.25	318.98	316.82	318.22	317.17	315.39	315.64	321.13	316.47	317.75	316.95	314.86	315.7	319.66
306.23	304.99	306.6	306.86	303.96	309.51	304.5	301.69	305.21	304.22	305.19	306.92	305.04	307.84	304.88	306.44	303.17	304.41	305.72	307.16	307.15	306.9	305.31	308.39	302.95	304.6	309.6	306.43	306.28	304.58	304.78	308.6	306.43	306.62	306.41	305.29	308.65	309.47	304.83	307.11	304.04	306.5	305.55	304.98	309.02	306.94	306.47	306.44	307.77	305.09
318.8	320.56	316.4	317.43	318.83	318.72	320.14	317.51	320.49	319.61	315.85	316.03	316.45	321.71	315.69	317.89	317.51	318.98	320.1	319.34	319.36	316.83	317.08	318.09	318.1	321.47	319.76	322.96	316.12	317.96	317.36	321.12	316.5	321.01	318.22	318.85	318.56	320.33	317.15	322.64	315.42	315.19	317.59	318.77	316.69	315.84	318.77	317.76	314.66	321.51
320.33	317.8	321.2	318.68	320.59	323.43	322.7	319.68	321.14	319.17	317.03	319.66	319.55	319.34	315.03	321.99	322.25	321.53	316.74	319.55	319.16	319.94	321.46	317.53	322.13	319.3	317.89	320.79	320.31	317.61	315.9	320.47	318.68	321.11	318.85	316.51	318.9	321.32	318.58	320.13	319.36	320.39	316.64	321.77	321.36	317.37	316.79	318.56	322.17	317.87
316.16	319.08	320.27	319.04	319.3	315.56	322.02	319.32	318.89	320.02	318.89	320.44	316.12	317.41	316.5	318.78	320.97	321.05	316.29	317.02	320.05	318.95	318.69	319.25	319	317.92	316.43	320.31	320.9	318.61	318.98	315.62	316.96	318.96	320.28	318.35	321.42	318.63	317.89	321.63	314.89	319.04	322.16	323.93	320.36	316.3	319.63	316.43	321.14	317.07
303.4	301.25	302.33	306.68	300.96	306.69	302.35	300.29	301.55	300.99	308.24	301.31	298.95	302.55	304.6	302.49	303.62	302.98	301.17	303	301.69	302.32	298.21	304.21	302.28	302.69	306.19	304.36	305.47	305.38	303.45	305.81	303.9	303.54	302.9	306.11	299.23	300.72	300.34	299.44	304.6	301.22	302.45	302.26	304.12	303.64	302.7	303.42	305.36	303.03
327.16	324.97	328.12	329.64	328.23	325.13	324.41	328.57	324.93	327.87	323.62	320.14	326.87	327.33	325.32	324.1	326.18	327.64	324.84	323.44	326.02	325.99	324.21	326.56	328.44	324.77	327.75	326.66	323.24	325.72	325.31	324.73	325.32	325.78	328.48	324.72	325.72	324.7	324.96	321.77	323.56	323.78	329.32	324.4	329.3	321.77	324.11	328	325.65	322.98
305.86	310.03	304.45	307.04	307.53	302.12	306.88	306.76	305.64	306.68	307.55	307.81	307.48	305.86	302.08	304.41	306.72	305.56	305.15	301.79	306.55	305.32	307.08	308.53	305.71	307.44	305.71	304.2	305.14	308.15	308.32	308.33	305.36	308.62	307.5	307.82	304.81	303.46	306.19	307.52	303.8	304.09	306.35	305.43	305.21	307.75	307.43	306.94	302.91	303.57
301.32	298.2	302.6	300.38	300.31	299.56	298.13	303.66	299.73	305.07	303.07	301.26	299.97	300.29	299.84	302.66	298.91	300.49	302.38	301.19	302.67	301.55	300.83	304.53	302.93	300.54	300.37	302.04	296.46	301.01	298.48	300.74	299.88	297.5	301.37	300.64	299.37	299.91	303.04	302	303.06	303.58	299.19	296.4	302.94	302.04	301.53	298.81	302.97	301.97
310.16	311.79	306.36	312.54	310.1	307.93	311.28	308.36	307.36	310.79	308.06	312.13	307.46	310.05	307.94	310.16	311.25	311.24	313.81	312.86	309.28	308.1	311.49	307.45	313.07	310.29	311.32	310.81	311.35	311.56	308.68	308.8	310.81	311.9	312.07	311.01	313.07	313.36	309.68	310.84	310.74	310.73	313.64	312.98	310	306.2	310.33	312.82	307.04	311.02
317.87	318.19	319.66	317.42	318.52	315.11	315.12	317.76	315.03	316.24	318.06	315.23	317.49	315.93	316.78	313.37	314.84	318.53	317.57	317.09	313.78	316.86	315.88	317.61	315.68	315.42	318.67	320.51	313.81	318.65	311.59	313.29	315.19	320.96	316.75	317.67	313.68	317.03	317.49	319.75	319.51	319.89	317.19	316.06	318.1	319.72	318.5	318.02	315.23	315.29
317.74	311.09	315.14	314.59	316.67	317.46	314.48	318.65	316.44	316.65	313.72	316.81	313.19	314.13	313.76	315.91	315.74	313.25	314.13	314.24	314.1	317.01	315.76	318.39	314.4	314.02	314.25	312.06	313.55	316.51	319.05	315.02	318.08	311.53	319.13	315.53	314.14	313.66	313.03	316.26	315.45	311.46	313	316.96	313.86	310.54	315.41	318.66	314.83	313.15
306.76	305.97	307.33	301.54	306.64	307.67	304.85	305.06	309.57	304.42	307.03	302.72	305.49	306.92	307.8	305.98	304.98	309.9	308.23	311.26	308.26	309.47	307.18	308.57	303.69	303.92	307.1	308.28	306.11	310.01	310.93	305.57	305.52	305.35	307.45	301.73	303.17	304.81	305.46	306.95	305.61	307.91	305.32	308.26	305.83	306.56	305.59	309.54	303.63	306.53
311.2	311.92	311.15	313.18	311.47	313.43	312.5	312.16	312.1	310.9	311.17	314.04	313.02	313.56	311.34	313.87	315.57	311.33	313.16	311.23	312.71	312	319.42	316.43	310.02	314.46	313.27	311.61	310.49	311.38	312.32	312.97	309.87	311.85	311.57	312.74	311.63	311.91	312.99	310.58	312.11	311.07	310.07	313.45	309.88	312.46	313.36	313.42	311.56	310.11
296.36	295.75	294.87	295.76	294.69	294.47	293.05	295.36	300.05	297.9	295.02	295.37	293.3	295.19	294.93	295.54	293.98	299.07	296.07	292.8	295.05	292.45	294.7	294.58	294.54	294.12	293.14	295.19	295.28	298.38	296.05	295.56	295.43	294.04	295.58	297.53	297.74	294.98	293.7	295.17	294.89	295.45	294.16	294.52	295.97	298.3	292.21	293.21	293.65	297.6
302.99	302.85	301.39	303.88	300.07	306.29	305.22	305.88	302.94	303.28	302.26	302.77	307.15	304.13	306.01	305.93	305.65	299.76	301.96	305.79	302.89	305.31	302.21	306.94	304.18	303.42	300.98	306.73	304.2	301.81	306.87	302.21	301.43	302.33	304.13	303.54	303.52	301.67	300.99	305.57	301.66	307.29	303.82	303.78	305.03	305.99	304.28	307.61	306.21	304.15
305.37	302.76	305.36	300.73	300.28	301.98	306.98	305.87	301.66	301.86	303.25	303.82	303.65	301.55	304.51	302.55	303.48	307.61	304.05	303.35	302.52	307.38	303.44	305.55	301.15	301.98	302.81	301.13	303.18	301.09	302.55	301.75	301.14	307.15	302.42	302.53	302.98	301.83	304.17	304.01	303.2	304.93	304.46	302.77	301.98	300.97	305.8	304.78	298.99	304.38
315.17	313.83	316.31	313.16	316.04	313.03	314.67	316.43	314.62	315.64	311.59	316.91	315.71	315.18	313.05	316.23	313.6	315.09	315.76	314.85	314.26	311.76	314.7	315.42	319.34	315.74	314.16	314.41	316.22	314.39	316.15	313.12	311.93	317.67	312.58	314.26	316.76	319.53	317.31	312.8	315.84	312.29	312.14	316.65	312.82	315.39	315.77	314.88	317.43	314.27
315.03	315.38	314.72	313.03	313.72	313.45	310.64	311	313.75	314.86	313.42	311.52	311.41	312.09	314.87	313.64	313.32	315.63	311.23	310.74	314.79	312.13	315.92	312.77	307.61	318.19	315.77	310.65	315.19	313.14	314.23	311.23	317.83	315.59	313.95	312.81	317.14	317.85	315.09	314.76	313.24	313.86	313.97	313.94	311.75	312.32	313.45	309.54	314.84	313.16
303.6	305.43	304.51	305.85	302.01	305.84	303.43	304.65	301.3	304.11	304.12	306.99	299.3	303.11	302.43	305.31	303.36	304	304	303.29	298.12	301.28	302.12	303.1	305.92	301.63	302.74	302.01	302.76	305.51	301.64	305.96	303.14	305.95	304.02	304.36	306.63	304.46	305.46	303.09	305.09	303.09	303.64	300.32	303.75	306.31	303.85	303.19	303.92	308.84
306.42	305.54	309.94	307.41	307.98	308.95	306.37	309.08	303.89	308.18	306.2	307.4	309.47	309.68	304.84	306.58	308.54	306.95	307.88	309.57	307.64	306.85	308.28	302.57	307.15	308.13	307.09	308.47	305.49	311.09	308.05	306.65	305.76	310.26	306.26	307.21	303.67	306.24	307.08	304.62	310.15	308.84	308.58	306.02	305.92	306.25	306.95	305.99	309.34	305.75
307.21	302.56	300.1	306.29	304.63	306.29	307.18	309.13	306.83	298.17	304.48	306.16	309.17	308.55	306.57	308.83	305.31	308.87	305.04	306.81	303.5	306.42	303.89	307.69	303.73	306.26	306.73	303.38	302.75	303.52	305.11	305.63	305	306.09	302.76	306.81	306.28	305.58	307.43	306.24	305.98	310.05	307.18	303.97	302.66	306.45	302.46	306.22	307.72	305.84
327.96	323.48	327.1	327.48	327.9	326.68	325.79	325.2	324.94	327.38	324.93	324.25	326.18	327.63	326.78	322.96	325.76	323.07	323.25	326.33	324.94	324.14	325.03	327.61	324.53	325.41	325.54	325.03	323.94	324.92	323.63	326.57	324.7	323.82	326.7	322.57	321.64	322.6	329.58	327.79	326.85	325.37	321.57	329.22	327.84	327.47	327.43	324.66	324.14	325.53
317.58	320.76	316.17	314.91	317.27	314.89	318.98	315.89	317.85	314.39	322.43	316.79	319.6	317.27	315.97	317.66	317.6	315.7	317.98	319.01	320.1	312.61	314.51	314.93	319.42	318.12	317.66	317.2	317.85	318.66	317.55	315.37	315.99	317.85	317.01	322.19	317.02	316.22	318.26	317.13	315.36	313.37	315.35	318.22	318.77	313.95	315.47	316.43	317.57	313.79
302.12	305.05	305.45	302.5	307.2	304.59	306.03	301.76	306.6	306.94	308.21	305.35	307.13	303.06	307.79	305.73	307.9	299.83	308.83	302.37	309.04	305.1	307.73	308.84	305.44	308.52	306.2	303.42	304.99	301.05	304.24	302.47	304.74	308.99	306.02	302.89	304.9	309.63	303.61	301.99	303.91	306.23	303.87	307.39	302.71	305.39	306.11	306.32	305.74	304.47
311.65	315.41	313.67	313	311.16	314.68	314.71	313.51	312.63	314.53	309.23	311.54	312.42	313.05	315.09	313.81	316.17	313.38	312.26	309.78	313.17	313.07	313.54	314.2	310.81	311.59	311.2	314.04	313.68	312.75	311.85	314.01	312.02	311.97	312.25	311.45	309.87	310.21	312.51	313.59	314.66	316.08	312.82	316.89	315.27	313.47	314.92	313.95	312.77	313.98
295.66	303.48	303.46	303.85	299.43	298.89	302.34	299.09	304.1	298.09	297.95	298.08	297.65	299.47	298.65	300.52	296.93	302.42	299.55	294.6	297.77	297.96	297.66	302.32	300.01	298.21	303.86	300.27	304.31	299.82	301.66	297.13	302.01	301.79	297.58	298.81	300.57	301.77	302.38	303.38	304.27	301.96	300.14	300.99	302	299.1	299.92	302.03	301.56	300.58
314.48	312.19	310.94	308.72	312.64	305.77	310.01	310.77	307.49	311.16	309.88	305.72	309.62	308.03	308.22	308.62	308.8	312.21	311.4	311.7	311.91	311.85	310.89	312.65	308.2	307.66	308.45	310.25	310.34	311.2	307.74	308.66	309.86	310.5	308.88	313.48	308.84	309.74	307.98	310.19	309.55	310.87	311.34	310.96	310.22	309.58	307.21	308.12	308.51	310.73
302.63	301.88	303.73	304.95	301.11	302.22	303.7	302.44	302.12	304.29	303.97	300.55	302.86	304.27	302.64	303.02	300.24	301.87	304.01	300.56	305.43	301.8	302.09	302.59	305.13	302.31	303.68	302.88	300.8	298.13	305.92	302.48	300.72	303.07	302.33	305.08	305.72	301.35	301.32	302.17	302.85	299.27	304.18	300.49	302.98	302.14	299.93	304.06	306.78	301.2
296.61	301.33	300.52	303.94	302.86	298.88	299.6	299.08	296.41	303.53	297.1	302.6	296.42	303.78	298.12	297.95	298.71	302.01	301.92	303.47	303.91	300.6	300.91	298.8	301.63	301.39	300.55	301.57	297.86	297.42	299.29	301.05	296.54	299.24	301.78	298.3	298.03	299.69	300.32	299.19	300.36	298.68	301.72	298.19	301.01	299.71	301.02	299.16	302.68	298.88
311.2	314.3	315.33	313.25	312.46	312.22	315.91	311.36	310.75	313.95	311.69	312.66	316.87	313.92	313.4	312.69	310.87	313.27	312.17	313.55	313.01	313.62	311.25	312.82	313.6	314.62	312.86	315.97	313.01	309.22	310.87	312.31	316.96	314.9	315.97	316.69	313.01	310.92	312.45	310.45	316.75	316.12	309.65	316.32	312.02	316.32	313.07	314.56	315.38	311.12
304.17	302.32	308.05	305.03	303.01	303.71	305.62	304.74	300.72	303.47	302.33	305.51	307.3	303.14	302.41	303.2	299.54	306.09	306.91	305.35	303.98	303.78	304.19	306.13	304.76	304.52	304.39	304.18	303.84	302.91	310.55	304.37	301.5	306.27	305.41	303.09	307.94	306.61	307.4	300.19	307.19	305.59	304.3	303.55	302.13	302.88	302.36	304.15	305.65	304.46
306.88	306.13	307.61	308.77	307.46	308.37	308.38	305.34	309.68	308.82	306.93	309.72	305.39	308.3	309.72	309.4	308.87	310.54	309.47	311.22	309.69	309.04	308.18	309.51	308.77	308.12	309.59	309.29	308.79	312.79	308.1	310.58	310.72	308.35	307.79	304.1	313.14	307.7	308.5	311.54	310.07	308.81	307.01	309.02	307.19	311.52	308.17	310.26	307.04	306.9
302.9	301.8	299.84	304.37	300.98	301.36	299.47	301.96	300.64	304.71	299.97	300.73	298.64	302.78	301.11	299.2	297.8	303.76	304.15	299.57	303.54	304.04	302.65	300.57	297.44	303.88	300.69	300.99	297.55	302.04	302.34	298.58	302.29	301.3	302.31	297.76	300.64	301.76	300.61	300.95	299.69	303.44	302.48	297.37	302.3	298.08	298.38	300.46	300.47	303.17
314.68	311.15	311.91	312.15	306.08	307.28	311.71	309.89	311.44	310.63	309.69	313.23	310.08	309.77	308.42	310.23	305.88	312.14	310.39	310.78	309.37	310.55	312.52	311.99	310.11	311.37	311.96	309.09	309.03	310.23	311.37	310.82	310.3	309.98	311.81	310.24	309.76	309.62	310.6	309.9	308.92	311.28	308.28	309.89	311.95	309.8	310.91	310.85	311.06	311.32
331.31	326.5	331.53	328.47	326.85	326.31	327.3	329.17	327.91	329.02	327.01	327.19	328.36	326.78	331.42	329.7	327.93	328.52	330.86	329.78	327.33	329.82	325.53	329.57	328.26	325.96	327.64	325.99	328.32	326.54	329.02	327.03	330.08	328.12	325.73	328.6	330.26	327.75	325.85	325.96	324.91	329.18	326.59	326.23	325.59	331.8	325.05	325.8	328.21	327.63
323.08	319.32	317.92	318.12	322.25	322.07	317.11	321.86	319.86	319.74	319.62	322.36	316.82	320.8	318.28	316.14	323.67	319.42	322.68	316.58	314.83	319.44	320.03	321.6	321.57	318.48	320.2	318.76	317.39	318.84	319.9	320.54	319.45	318.61	317.83	321.64	319.28	319.54	322.04	316.88	317.13	317.96	318.9	318.12	319.39	319.4	319.19	315.53	321.83	317.45
327.76	324.48	329.51	325.95	324.68	325.53	328.75	328.33	326.19	323.97	324.56	331.88	327.59	330.74	327.6	330.52	327.28	327.73	330.18	324.63	326.9	327.05	330.39	328.68	326.15	327.14	327.16	326.61	327.65	328.36	327.13	326.86	324.88	328.41	326.89	328.44	325.89	328.29	326.64	327.42	328.31	323.21	325.74	329.22	329.4	326.91	330.29	327.45	327.36	328.12
315.43	313.68	314.86	313.04	318.71	316.17	317.52	315.12	317.34	317.54	313.86	314.43	313.23	316.33	317.86	317.28	316.08	315.41	311.62	312.41	313.26	313.47	313	314.52	314.32	316.32	316.95	315.45	314.97	317.11	312.33	316.06	314.98	316.63	316.59	315.39	314.12	316.78	314.52	314.12	316.63	315.01	318.57	317.2	316.13	314.6	314.9	316.57	314.09	312.62
305.59	305.21	303.57	302.95	306.54	303.36	301.93	303.82	301.64	306.18	302.86	305	306.99	303.96	307.06	304.11	305.19	306.93	305.61	304.91	303.77	304.8	304.98	303.93	302.87	303.9	302.26	306.9	305.74	304.8	306.82	306.11	308.21	306.5	307.45	304.02	306.93	300.71	306.07	307.78	304.25	303.93	304.31	301.52	306.2	305.85	307.72	306.45	304.14	305.92
323.48	329.97	329.69	329.62	330.74	325.22	326.58	326.93	325.41	328.1	326.48	326.35	325.9	329.09	329.22	324.74	328.25	329.11	324.77	330.86	327.79	330.56	328.98	325.07	325.22	328.6	325.13	327.17	322.9	328.03	331.64	330.73	322.1	327.79	324.86	324.38	326.77	328.21	329.04	328.61	327.11	329.22	325.17	327.39	330.43	326.58	327.56	327.84	327.89	331.1
308.39	308.65	309.49	312.74	309.92	310.12	307.33	308.52	308.59	308.9	308.2	313.62	309.13	309.56	312.46	309.7	309.51	309.05	307.76	308.24	310.28	315.54	309.93	312.33	313.83	305.12	312.25	310.27	310.39	310.34	309.65	309.04	308.45	313.31	310.09	313.38	309.85	309.17	309.94	310.38	309.61	314.01	308.57	309.58	311.3	315.3	307.99	311.21	311.17	313.88
304.75	302.22	306.88	304.57	309.15	310.19	304.94	305.59	306.1	306.61	305.29	302.02	306.95	305.13	307.36	303.94	305.96	301.92	301.89	306.45	305.99	309.28	306.27	305.08	307.29	304.61	304.5	304.53	304.32	307.99	306.11	307.1	305.53	306.48	306.3	308.3	303.13	308.28	305.52	307.97	302.72	305.25	304.27	306.86	303.56	303.46	308.85	300.92	306.12	306.94
306.72	307.91	312.5	305.27	306.67	307.09	309.73	309.01	305.16	308.4	315.1	305.91	305.48	305.78	312.3	308.04	309.92	307.74	306.48	305.59	311.18	308.1	309.03	309.02	309.87	308.92	308.91	310.98	309.04	306.18	310.14	309.85	308.24	308.48	311.21	312.05	310.6	311.41	313.39	306.54	310.45	307.62	307.77	311.4	311.01	306.5	310.14	307.64	311.26	308.29
306.37	308.86	309.8	305.93	311.79	309.76	312.15	307.16	307.24	305.2	307.68	305.99	309.61	309.21	303.8	309.17	307.27	309.07	307.02	309.1	311.61	312.35	305.69	310.2	305.7	309.25	310.47	312.17	308.98	308.5	311.03	307.92	311.15	308.43	308.15	309.18	309.66	309.35	311.94	310.66	313.2	305.96	307.06	306.51	308.26	310.84	308.95	307.38	305.92	310.1
307.77	308.69	310.37	308.88	304.98	311.58	307.5	309.53	304.84	304.11	306.36	308.17	308.64	308.78	307.59	306.65	310.4	309.81	307.62	308.3	309.86	307.7	309.21	308.09	311.71	308.06	308.89	308.28	307.48	310.45	307.74	311.1	307.58	307.89	308.56	308.3	310.57	314.33	305.56	307.08	311.38	306.71	309.68	309.83	307.89	309.91	311.26	307.14	307.92	309.87
310.46	309.66	308.78	306.73	309.99	313.2	307.73	308.89	310.65	310.6	305.84	310.09	306.37	309.62	312.2	309.08	312.41	306.08	309.61	309.13	305.22	310.42	309.81	311.25	307.49	305.95	308.61	310.54	308.69	307.7	308.42	312	310.88	306.86	308.69	313.8	311.11	309.07	309.02	312.98	308.37	309.42	308.82	307.45	307.98	310.68	310.25	308.84	308.37	308.46
314.91	311.11	312.4	316.02	313.71	311.22	317.47	317.28	312.77	314.07	316.88	310.25	315.53	312.34	307.49	314.64	308.62	309.68	314.92	315.82	312.91	315.45	311.28	315.09	315.43	315.15	312.18	317.55	313.27	315.64	314.03	315.5	317.52	311.54	315.41	312.8	311.94	314.63	314.07	313.93	312.09	313.9	317.14	313.77	311.96	315.47	317.04	311.74	313.79	311.45
301.24	303.24	302.83	303.32	300.06	304.99	302.7	302.3	298.88	299.65	303.49	302.39	300.28	303.14	302.17	304.59	297.57	300.69	301.52	302.98	300.16	302.82	301.14	300.74	300.58	302.15	299.98	299.03	298.05	299.22	301.6	301.98	301.63	300.4	303.5	298.02	298.1	304.2	299.68	300.91	301.03	302.77	301.15	299.49	300.11	300.1	297.36	301.99	303.66	301.35
314.14	310.43	312.55	311.15	311.92	314.18	315.66	312.92	311.59	311.98	310.87	312.18	313.75	312.11	311.03	313.19	312.73	311.5	313.97	310.23	314.42	313.6	314.69	312.25	311.55	312.12	314.07	310.91	312.91	313.71	314.85	312.08	311.29	310.93	308.06	313.81	314.63	315.14	309.65	313.43	310.47	315.41	309.91	309.32	310.1	314.31	314.09	314.98	315.18	315.58
303.76	303.77	304.86	305.09	303.96	308.25	303.18	299.51	305.61	305.5	305.24	302.84	301.33	302.58	305.85	306	308.88	305.54	306.89	308.72	300.58	306.9	300.63	307.06	304.02	307.73	302.63	305.84	306.56	303.99	305.18	303.94	307.02	306.54	304.68	303.62	306.4	306.61	306.81	307.38	308.37	305.6	310.91	305.59	306.45	303.59	305.15	304.27	303.36	307.02
299.89	301.43	297.17	296.53	299.55	303.52	304.55	300.78	303.02	299.87	301.47	298.79	300.22	304.62	298.74	299.44	298.83	299.07	302.51	298.86	301.64	296.8	304.23	302.59	299.7	298.06	300.38	300.96	300.05	301.64	302.29	299.99	296.82	300.23	300.87	301.76	299.92	302.81	302.45	302.7	299.88	299.24	302.38	301.14	296.65	302.94	299.69	301.02	298.28	299
311.99	316.67	311.28	314.01	312.08	311.03	315.66	316.35	312.28	314.65	313.67	314.26	313.55	313.41	314.12	310.64	314.9	312.24	313.53	308.14	315.48	312.16	310.83	313.13	313.16	313.92	309.69	311.01	316.08	312.48	313.49	312.21	311.2	313.05	309.02	313.76	315.84	315.47	311.07	314.91	316.06	312.45	312.47	311.18	313.27	314.83	313.49	312.49	314.06	313.88
309.56	308.14	312.21	307.58	311.68	310.91	307.73	314.8	305.84	305.49	311	307.45	311.15	310.14	304.27	311.71	309.28	311.62	310.83	311.23	308.75	311.68	308.27	313.34	306.2	310.82	310.71	309.26	307.45	309.22	306.17	312.49	305.78	310.54	308.51	312.83	309.61	307.66	309.4	309.8	315.08	308.96	306.99	310.33	309.56	308.59	310.48	309.12	309.39	305.37
304.16	306.44	307.33	303.42	301.87	299.7	305.21	301.07	302.8	308.68	300.4	303.35	304.85	303.37	305.61	302.11	304.35	304.62	305.21	302.66	304.18	301.78	298.89	306.64	301.25	302.12	302.52	303.02	300.23	301.69	304.42	305.96	303.7	304.44	304.9	304.05	305.89	303.85	301.74	300.82	305.37	301.36	302.64	300.18	303.72	302.68	304.17	302.14	304.71	303.36
314.23	316.01	311.99	311.89	314.72	314.8	312.46	312.24	315.01	316.63	317.56	311.46	317.7	316.6	315.48	313.99	314.2	316.76	314.46	314.73	315.38	313.88	313.61	312.43	311.31	316.27	317.63	315.4	311.94	315.69	313.86	314.29	313.48	313.94	315.81	313.15	318.3	319.36	316.05	315.43	314.6	317.02	314.65	313.98	315.69	317.01	311.52	313.71	316.16	316.71
305.64	308.81	312.12	311.12	306.41	308.97	308.49	307.61	309.09	306.12	308.28	312.02	308.69	308.43	307.24	306.24	307.39	307.77	310.57	309.49	309.59	308.69	307.5	307.65	311.46	307.43	307.23	308.14	311.25	309.39	306.33	307.93	310.53	310	309.6	309.84	310.5	309.03	308.69	309.4	309.78	308.47	307.39	310.86	307.95	305.49	309.67	308.58	309.13	306.33
307.62	304.89	306.94	307.67	305.64	309.57	307.39	304.49	305.43	303.93	306.09	306.64	303.96	307.9	305.4	302.94	305.6	308.12	306.17	304.91	311.63	308.12	306.3	307.72	305.98	307.18	306.97	303.84	306.34	303.85	306.21	308.43	305.74	305.24	305.22	306.82	304.18	303.35	306.68	305.67	303.39	310.63	308.57	303.97	303.54	303.91	305.06	307.8	305.93	307.4
303.72	300.35	308.05	300.66	302.52	302.01	302.64	302.27	299.71	303.71	302.97	304.43	303.48	302.02	304.34	300.19	300.97	301.48	301.34	304.25	303.3	301.91	299.08	299.42	302	301.17	302.64	303.15	303.64	303.16	302.56	300.47	298.21	304.89	302.3	297.87	303.21	300.87	301.65	300.5	302.81	303.07	302.73	303.98	300.59	299.76	304.29	304.4	301.58	303.65
315.7	317.51	315.9	310.67	314.17	316.61	316.23	315.03	316.05	311.93	314.72	313.89	317.07	314.95	318.51	313.5	314.66	317.39	315.75	318.62	317.2	315.53	314.95	316.23	316.21	317.35	315.51	316.68	317.84	319.17	313.25	313.81	315.9	315.28	314.07	313.99	312.91	315.9	316.5	312.95	314.78	315	316.95	316.01	317.06	313.37	319.13	314.1	319.04	318.84
300.32	299.79	304.12	302.15	305.9	301.16	301.43	303.72	300.68	302.23	302.76	304.92	299.8	301.21	299.44	301.33	302.91	300.21	298.25	300.66	301.59	304.25	299.97	304.2	303.1	302.98	299.78	303.29	301.15	297.62	300.53	301.11	300.1	303.74	299.83	305.1	299.71	300.6	299.49	302.96	299.55	301.51	301.69	302.24	298.5	301.36	301.57	300.27	298.87	301.18
312.48	313.51	310.3	310.65	313	312.45	311.44	312.88	312.52	312.7	313.39	309.77	311.63	314.51	312.45	312.22	309.83	313.03	306.79	312.57	310.87	313.7	315.61	315.1	312.09	312.78	311.28	308.76	310.42	306.68	310.17	312.64	311.45	313.81	313.86	309.62	309.53	313.36	313.65	313.71	312.8	310.67	309.69	314.43	311.77	313.47	314.63	311	313.16	312.39
327.21	329.19	329.37	325.6	323.97	327.59	324.25	326.78	325.1	320.23	324.93	325.22	327.01	327.66	320.46	324.45	325.01	325.24	326.94	324.65	324.55	324.06	322.27	323.47	324.61	325.46	327.94	328.75	322.98	326.89	323.67	322.2	324.77	325.76	325.24	326.44	322.53	324.45	328.68	326.05	326.65	322.75	325.78	325.1	325.3	322.38	320.53	327.96	322.85	323.36
304.88	302	305.02	306.54	305.38	303.14	303.87	301.77	303.67	303.37	303.23	306.38	302.66	303.29	300.62	306.53	302.31	309.06	305.79	305.52	307.68	303.18	303.68	305.37	306.19	303.5	306.08	306.22	306.74	306.37	305.57	302.44	304.57	306.9	308.84	306.24	304.83	306.28	304.47	303.69	304.98	302.65	303.27	307.22	306.91	303.6	302.94	302.4	304.15	304.4
299.94	299.63	300.46	297.26	300.58	299.14	297.28	299.73	297.52	299.71	302.56	299.24	300.17	302.84	299.65	302.37	298.21	301.87	297.33	301.13	296.55	298.98	300.18	294.97	301.29	300.84	302.97	301.92	298.68	301.51	299.31	301.87	301.14	300.58	300.63	299.49	302.12	299.75	302.16	299.79	298.07	301.99	298.02	302.37	299.17	299.78	300.63	297.12	299.71	301.81
309.21	305.07	309.12	303.01	305.62	303.56	304.99	307.53	305.77	307.77	306.99	302.05	307.16	302.35	305.67	305.63	307.02	303.55	306.74	303.17	304.91	302.45	304.22	305.15	304.62	305.75	307.36	304.47	306.48	302.04	306.29	304	305.85	306.62	303.65	304.93	305.69	305.67	302.29	305.57	303.34	306.31	305.13	306.74	309.1	303.84	303.48	306.55	303.69	304.35
310.81	312.1	308.95	307.74	309.22	310.49	308.28	305.8	309.03	308.52	310.41	308.88	308.82	309.07	308.26	309.7	310.03	311.06	307.08	308.6	309.29	306.23	306.28	309.44	307.6	310.54	308.74	309.45	312.46	309.64	308.69	308.32	308.59	309.82	309.35	305.93	310.96	307.35	310.18	309.26	310.38	307.64	310.22	306.68	307.04	310.62	306.78	308.71	309.45	307.29
319.51	317.05	317.39	315.28	318.33	314.78	313.45	314.76	317.43	316.6	318.69	315.31	313.67	314.67	314.93	315.44	315.63	315.35	317.08	318.95	312.38	312.81	318.65	313.62	315.13	315.91	311.13	314.83	314.43	318.42	314.16	318.5	314.22	314.02	313.96	314.08	320.07	319.18	316.72	318.75	312.69	314.67	315.49	313.21	314.08	317.14	315.92	312.36	314.37	313.48
325.82	328.95	324.67	331.63	325.97	327.36	325.92	325.74	327.19	325.3	328.01	328.22	327.98	329.39	327.37	329.14	328.6	329.03	328.88	328.64	326.71	331.16	327.14	328.37	327.86	324.84	328.86	326.17	330.81	326.95	327.33	323.4	324.78	325.7	328.2	326.39	327.48	327.48	329.22	328.55	327.02	326.82	325.54	326.24	325.87	326.49	331.26	324.87	325.55	327.84
318.32	316.45	315.12	316.3	319.63	313.96	313.57	314.77	317.04	312.57	315.23	316.28	317.23	314.36	314.15	315.25	316.41	315.42	317.02	315.17	315.69	315.83	315.53	314.32	316.55	318.32	313.23	313.99	318.97	317.81	314.19	316.59	318.3	315.67	314.74	314.78	313.82	315.72	317.74	317.67	315.88	318.04	315.34	315.91	316.87	311.09	316.47	312.76	315.45	314.78
303.69	304.75	302.8	301.43	303.81	303.35	306.59	304.38	300.42	297.78	302.08	305.55	301.55	301.86	303.07	302.28	302.12	300.83	301.12	302.08	307.67	302.99	303.02	300.62	301.96	305.25	301.87	301.9	303.55	303.2	302.37	304.77	300.69	299.97	300.32	306.13	302.19	303.35	301.6	303.6	302.3	303.43	305.36	307.83	303.4	303.09	298.24	303.96	302.39	305.37
309.02	310.25	310.25	314.13	312.04	314.27	310.05	312.62	314.36	313.33	314.14	314.43	314.46	314.34	313.68	311.11	312.71	313.71	311.39	316.47	312.9	311.08	312.61	313.33	310.35	311.33	314.29	312.98	313.66	309.93	314.18	312.93	310	310.48	310.35	310.75	313.56	310.31	311.13	311.26	315.09	310.84	312.86	310.27	309.32	311.52	310.81	309.98	313.57	311.09
329.13	330.42	329.92	326.6	329.48	329.91	329.99	325.32	328.19	328.32	324.56	330.09	331.57	326.66	328.36	326	326.03	326.81	328.34	326.18	326.32	329.51	329.94	328.09	329.17	330.83	326.74	329.83	327.34	328.32	325.85	326.61	327.61	331.71	329.92	327.97	324.95	329.43	326.95	328.73	327.94	327.44	326.77	330.31	328.35	329.58	328.15	327.29	328.93	328.21
319.35	321.07	316.35	316.38	317.3	312.95	316.23	319.34	314.66	316.86	318.15	315.14	319.05	319.41	316.76	319.99	318.66	317.21	316.19	318.05	317.2	320.63	319.22	315.31	318.38	318.6	319.72	318.68	320.47	318.96	315.47	320.19	314.41	317.94	314.64	319.17	320.16	315.42	321.1	316.43	319.6	319.15	318.8	319.63	317.07	317.04	317.79	319.76	319.72	321.5
306.24	299.95	302.56	304.38	303.2	303.74	300.87	301.65	303.73	302.35	304.17	303.05	302.5	304.57	304	302.36	303.23	301.19	302.12	302.61	303.6	303.18	303.75	308.32	303.86	301.03	307.59	299.38	301.75	305.6	309.51	306.32	302.48	303.19	306.01	301.26	305.42	303.36	303.88	301.14	303.6	297.93	302.4	303.18	303.86	306.12	303.12	306.66	307.54	299.43
304.41	303.98	305.66	303.36	305.38	306.89	304.96	304.8	308.2	306.95	306.78	305.24	305.94	304.83	306.07	307.26	305.17	304.47	305.61	305.02	303.45	303.8	300.95	302.98	305.73	306.33	305.89	306.43	304.83	308.22	310.08	307.28	307.03	302.27	304.93	302.85	305.8	303.89	306.61	304.83	305.88	303.42	301.22	305.35	306.84	303.75	304.64	303.65	303.79	307.06
310.07	314.33	310.69	315.5	316.53	313.25	311.97	313.92	315.56	315.27	313.52	313.06	313.44	312.7	313.06	315.64	311.48	311.04	314.65	312.27	312.82	314.9	312.28	311.82	317.25	312.65	311.44	314.62	312.22	312.72	311.82	311.39	309.7	310.74	313.57	309.32	314.3	312.05	309.59	317.72	311.05	308.7	313.97	311.83	312.32	311.52	312.47	311.94	313.39	311.61
330.96	325.2	327.52	329.18	326.97	328.08	327.19	325.8	326.92	325.85	329.61	327.39	327.89	326.97	331.66	328.14	327.75	327.59	325.3	329.36	330.31	328.27	329.02	324.16	327.56	327.86	326.93	326.16	325.6	327.52	327.59	333.49	329.82	324.85	327.56	327.28	326.05	327.84	321.56	325.24	326.43	326.76	326.3	325.86	328.88	326.47	325.42	326.35	327.88	325.84
312.7	312.36	311.74	314.67	313.72	314.62	312.02	313.69	311.57	311.85	310.56	311.67	311.24	317.1	310.33	312.28	308.45	312.78	312.7	313.02	311.37	310.29	309.97	310.49	313.78	306.58	309.47	310.8	311.74	310.32	314.81	313.25	311.46	315.52	314.27	314.76	312.38	307.37	312.44	311.5	313.21	312.83	311	310.63	308.45	311.44	314.58	313.22	315.72	311.8
327.96	331.66	328.12	326.26	326.6	326.36	328.87	329.68	329.35	327.42	331.02	328.34	331.21	327.8	325.86	326.62	328.35	329.43	332.66	327.04	326.96	330.38	330.82	327.2	328.99	326.28	327.48	329.27	326.35	329.35	328.5	330.25	333.63	329.05	329.04	329.85	329.94	330.27	328.2	327.03	330.43	331.85	330.8	326.94	326.46	326.36	328.96	331.56	326.26	327.63
310.71	311.42	310.19	309.14	308.95	309.95	311.63	309.18	310.15	308.29	310.53	312.74	312.67	305.54	308.64	310.82	311.45	307.62	312.71	306.84	308.97	306.58	308.43	311.27	309.64	306.39	313.47	308.66	308.01	311.59	309.7	307.69	308.75	310.71	309.56	309.2	312.33	305.05	308.86	313.64	307.29	306.99	312.81	307.81	311.43	310.84	308.17	308.91	311.28	309.49
306.68	305.94	308.75	311.72	307.3	310.87	310.14	309.25	307.15	310.61	307.7	307.99	308.56	313.54	311	309.98	311.83	310.67	307.27	310.89	307.25	311.38	309.78	308.87	307.99	309.19	310.64	310.79	310.34	309.06	306.95	309.22	308.61	309.69	309.56	310.75	309	310.07	311.44	307.26	307.3	307.95	308.84	310.81	309.89	307.36	314.92	312.55	310.9	310.93
330.83	326.9	325.7	327.37	327.1	328.11	327.83	324.02	327.35	326.05	325	325.11	327.86	325.28	327.54	326.67	324.18	326.05	324.9	325.63	330.64	325.06	328.61	326.67	325.6	329.28	331.7	327.26	329.69	324.23	328.55	326.6	327.58	326.6	327.55	327.07	331.17	325.06	324.67	326.95	328.17	329.69	327.19	327.43	327.11	325.43	328.06	330.14	327.43	326.87
300.7	302.78	303.68	300.3	300.88	303.25	301.17	304.26	298.57	304.72	305.95	304.66	304.17	300.77	302.94	303.97	300.58	304.56	299.03	301.46	303.13	305.06	296.34	309.84	303.91	303.97	303.51	301.93	304.49	299.75	303.16	300.77	302.67	303.85	300.88	301.34	304.13	304.31	298.69	302.15	305.34	302.46	302.18	302.45	303.8	306.62	297.69	305.1	305.97	303.79
310.35	310.1	305.98	309.6	309.45	308.03	307.46	307.39	310.11	307.38	308.3	310.52	311.68	309.22	303.24	309.63	309.79	309.57	310.2	305.45	308.57	306.27	309.21	305.45	309.53	308.71	306.28	308.56	306.65	309.04	311.05	310.11	308.1	306.77	310.57	305.97	311.26	310.19	308.71	309.7	309.99	312.37	311.98	309.35	308.16	308.34	307.56	310.01	306.68	309.81
310.65	315.11	311.16	310.23	315.66	309.69	312.25	312.92	314.88	312.59	314.47	313.61	310.92	313.37	313.72	314.44	320.25	311.53	309.46	314.73	312.54	308.27	312.63	316.77	310.92	311.64	312.85	312.68	308.89	316.66	311.76	309.1	313.04	311	316.8	313.55	310.87	313.48	316.16	316.56	313.63	315.54	310.67	314.17	313.65	313.82	311	312.52	315.16	313.29
327.14	330.16	326.7	328.19	330.39	326.44	328	329.36	328.39	331.03	325.21	326.42	326.42	331.3	328.96	328.68	327.15	330.22	327.88	328.09	326.2	329.72	328.97	329.49	328.05	324.35	329.36	327.98	326.77	327.78	332.12	323.88	327.93	327.58	329.38	327.72	332.75	326.35	330.35	328.95	325.07	326.56	327.29	325.98	327.78	326.97	329	328.47	330.7	327.72
326.92	326.48	329.25	326.86	324.21	331.1	331.91	332.2	326.66	324.69	328.87	329.94	328.08	327.86	330.14	326.3	325.37	324.77	325.78	322.99	326.18	328.87	329.92	329.13	326.31	326.06	329.66	325.88	327.12	328.08	329.11	327.65	328.9	325.6	325.36	324.99	328.51	328.22	327.88	327.58	326.67	328.08	327.22	329.86	326.82	325.28	325.48	329.41	329.35	327.89
324.55	324.1	332.05	329.73	326.77	330.91	329.86	328.21	326.44	328.15	326.94	328.66	329.3	327.04	328.94	329.87	331.67	328.52	332.13	327.38	328.49	332.46	330.5	331.21	329.2	327.75	328.08	333.85	327.13	329.19	328.61	327.71	328.62	328.57	329.11	326.49	330.63	329.55	327.71	330.25	331.08	332.38	332.18	326	329.62	331.33	326.7	330.97	326.95	328.12
328.73	330.34	325.62	327.79	327.76	330.2	327.87	326.14	325.93	327.76	326.13	329.46	328.73	329.45	327.96	327.11	328.45	328.15	328.21	325.55	328.06	327.1	329.53	328.72	329.45	330.2	327.45	323.56	328.1	325.71	326.36	328.09	328.54	327.35	327.77	325.66	325.83	329.63	324.57	322.29	327.26	328.28	324.48	327.23	328.45	326.57	331.75	330.31	330.92	330.55
301.98	308.66	308.01	308.48	305.3	300.71	306.49	307.19	305.11	309.48	304.13	306.65	306.63	302.29	306.36	304.97	308.42	307.76	307.05	307.47	307.68	305.91	305.83	303.36	305.38	310.58	305.97	308.26	306.09	304.29	305.8	305.96	303.19	303.89	305.32	308.14	306.02	303.23	304.81	306.5	308.12	308.37	303.61	304.26	310	307.6	303.41	305.3	307.4	305.54
310.49	309.67	310.28	311.18	312.16	312.51	310.83	310.08	313.42	312.35	313.29	311.09	314.12	307.8	310.08	308.08	309.79	311.83	312.78	312.46	314.66	308.34	310.07	314.37	311.71	310.24	311.07	313.77	309.86	310.17	310.11	310.22	312.22	313.66	314.02	311.5	311.05	312.28	312.54	314.57	313.93	312.34	308.01	314.13	315.78	316.58	310.36	307.35	315.32	312.53
303.44	300.98	304.35	300.91	304.33	303.93	300.55	302.17	304.43	301.9	300.4	300.48	302.7	303.76	302.1	299.98	304.92	300.69	302.14	302.88	303.4	301.7	303.49	305.07	305.39	302.83	303.89	303.18	305.34	301.14	301.71	299.68	301.46	306.64	301.41	304.42	304.53	301.13	301.71	305.82	306.23	307.31	303.15	302.23	301.84	302.53	304.49	304.34	298.81	298.77
326.71	328.83	327.18	329.36	328.14	331.36	324.33	331.12	327.12	329.01	325.52	330.31	328.2	327.08	326.31	326.24	330.56	330.26	329.88	326.45	331.23	328.05	328.73	328.14	329.76	329.66	329.91	328.71	331.03	329.68	328.96	325.54	328.86	328.68	328.55	328.44	323.94	328.42	329.3	330.68	326.11	329.54	327.64	327.67	327.5	327.82	328.61	333.84	329.62	326.96
315.89	315.58	318.14	316.7	319.14	315.99	318.08	317.6	316.06	319.28	319.94	316.71	318.01	315.31	319.35	314.45	318.28	314.8	316.41	314.66	316.67	314.96	316.07	319.54	317.36	316.87	313.69	316.01	318.33	315.99	319.3	319.06	316.12	318.36	316.13	314.88	316.69	315.64	313.9	316.72	316.25	315.81	318.11	316.57	314.77	316.25	316.81	315.99	315.04	315.58
315.28	313.45	315.62	311.89	316.13	315.58	317.47	313.82	316.71	315.53	311.54	312.2	311.23	315.16	315.98	314.16	315.6	314.43	313.35	316.05	315.08	311.54	317.18	313.53	312.3	314.49	308.92	313.09	314.28	313.2	313.41	316.26	316.04	314.03	314.33	317.41	318.13	311.54	316.19	313.85	314.18	314.91	312.14	311.71	315.53	312.15	310.14	310.66	316.02	313.3
292.49	292.73	295.29	291.94	291.64	294.01	293.48	294.38	293.39	293.13	294.79	294.71	297.75	295	294.73	294.73	292.18	294.73	300.62	291.76	293.82	291.51	297.15	294.74	297.87	293.54	295.8	294.06	291.92	297.96	292.61	296.01	292.35	294.14	294.81	293.41	290.48	292.92	291.53	291.7	295.26	296.91	294.81	291.59	291.62	294.63	293.33	295.97	291.37	290.67
296.63	302.18	300.69	300.42	300.13	302.82	297.54	305.27	300.56	298.89	296.57	296.08	304.08	300.46	301.75	300.82	301.95	300.28	302.45	301.14	299.99	300.09	299.75	301.42	301.79	304.44	299.13	297.12	296.64	300.03	299.28	299.51	301.64	298.28	300.44	302.59	300.13	301.79	305.07	302.18	299.97	299.34	301.2	301.05	303.14	298.97	303.29	301.76	304.4	301.27
305.99	305.61	306.12	306.32	307.89	306.75	304.8	303.99	305.53	306.2	308.64	306.28	304.01	307.17	306.01	302.46	306.5	305.83	305.61	307.08	302.09	304.64	301.92	307.14	307.36	304.79	306.68	308.16	307.68	307.76	305.5	305.92	305.42	306.32	305.01	307.26	305.45	307.39	306.36	308.31	306.63	306.04	304.4	308.18	304.79	304.93	306.6	303.03	306.69	304.31
308.75	308.68	310.24	313.67	309.86	307.34	308.6	310.24	311.06	309.61	308.16	309.63	309.22	310.12	312.73	310.33	309.36	311.06	312.34	310.46	313.64	311.77	311.21	310.1	312.56	312.27	309.63	312.03	310.53	309.09	311.52	310.44	309.93	313.08	314.4	312.62	311.85	307.54	312.97	313.02	310.74	310.69	312.92	310.62	310.13	311.23	308.85	311.96	310	311.9
307.97	310.06	307.67	309.6	310.44	312.69	309.57	311.86	311.27	309.41	311.4	312.54	307.07	308.29	308.58	311.46	306.74	311.51	311.86	309.31	313.16	313.49	311.05	312.45	313.1	310.06	309.82	306.68	306.67	310.31	311.88	309.15	307.31	312.63	307.82	311.9	310.55	308.13	311.15	311.94	311.71	310.71	310.82	312.23	311.37	307.51	310.51	306.39	305.09	312.7
308.14	306.38	308.28	311.07	302.37	309.12	307.38	307.49	305.01	308.41	307.37	305.47	307.74	305.18	304.25	306.89	307.19	307.8	304.9	307.82	305.44	307.74	305.71	305.77	310.14	307.7	306.64	306.29	306.31	308.67	306.24	308.7	305.02	307.7	307.33	307.79	304.9	306.97	306.74	307.85	303.16	304.24	307.86	305.77	308.81	308.88	305.92	310.15	302.98	307.99
305.32	302.67	303.38	305.26	301.31	304.26	300.56	300	298.91	301.8	305.67	304.04	302.16	301.72	306.68	304.16	303.47	301.22	304.62	300.92	302.47	299.82	299.6	302.31	299.38	303.41	306.27	303.17	299.75	303.11	306.46	301.21	305.76	300.79	301.61	303.91	301.17	300.81	304.2	304.83	300.2	304.82	304.12	300.23	304.03	305.65	302.74	301.84	297.97	300.44
310.77	312.43	311.67	311.04	314.36	311.17	311.15	308.22	309.68	310.45	310.13	308.74	310.75	311.63	308.71	311.2	308.5	305.77	311.01	309.14	316.56	309.21	310.45	312.04	307.83	308.56	309.91	311.72	310.02	306.01	311.31	310.39	311.69	307.07	310.07	311.91	310.26	309.46	306.89	309.4	314.46	309.39	309.57	309.21	309.71	311.29	309.12	306.95	313.33	310.4
296.24	292.52	298.11	297.67	296.45	297.22	297.73	297.15	297.06	295.05	296.74	298.03	297.57	300.35	299.15	295.02	298.29	295.14	297.83	295.61	297.49	299.01	293.99	298.94	295.96	297.94	298.28	298.15	297.03	296.09	294.98	295.68	298.22	298.09	297.32	298.12	300.73	297.5	295.13	299.2	295.2	297.27	299.91	297.27	293.74	293.4	297.29	298.75	297.83	295.9
317.82	316.16	318.66	320.81	316.87	318.59	320.49	321.92	320.81	317.94	315.92	315.73	317.29	318.58	319.38	317.78	318.19	319.51	319.74	317.9	316.21	318.81	318.05	320.55	321.96	318.12	321.36	318.72	322.47	317.95	318.01	319.79	319.7	317.46	317.97	317.11	318.27	319.29	318.12	318.38	317.49	320.29	315.89	317.5	318.82	318.51	319.64	318.94	318.22	318.73
302.31	302.67	297.29	299.81	296.9	298.73	299.49	303.28	298.49	301.09	298.33	301.7	300.13	298.76	302.34	298.68	297.99	299.79	302.37	302.8	301.55	300.7	301.42	302.25	301.92	301.36	299.31	297.33	299.52	302.25	299.24	303.9	299.04	301.07	299.23	302.58	297.45	299.48	298.85	300.46	298.58	302.22	298.64	300.28	300.88	303.18	297.96	299.6	302.21	302.36
302.63	303.63	305.41	305.25	304.33	306.27	306.69	302.29	304.93	305.2	304.1	305.14	303.47	300.71	306.34	307.77	304.31	299.67	304.64	304.47	306.95	307.09	305.08	304.24	305.35	306.59	308.15	301.32	308.62	305.12	305.66	303.65	304.98	307.21	306.21	304.01	309.63	302.04	305.73	303.8	305.59	300.47	304.98	306.65	308.2	306.53	306.69	306.39	303.1	306.52
315.31	315.51	314.43	317.08	319.54	312.52	315.94	316.18	315.92	314.94	316.72	315.99	315.49	318.9	314.17	314.28	314.08	313.06	316.63	316.45	314.91	312.65	317.24	314.42	313.2	314.64	319.51	314.96	315.67	319.39	319.23	314.4	312.57	317.74	316.02	316.88	312.33	316.67	316.41	315.66	315.18	317.86	314.7	314.14	315.4	313.82	316.66	317.94	319.03	316.79
314.47	312.21	311.23	310.17	317.27	310.71	314.47	312.32	315.29	314.77	312.14	313.89	311.65	312.89	316.33	316.64	315.4	309.39	319.12	314.63	313.81	313.06	315.03	316.12	315.83	316.87	315.53	314.36	313.72	315.76	315.29	312.49	313.93	314.37	317.44	319.99	316.23	314.59	314.89	317.14	309.06	318.08	313.14	315.12	315.16	313.7	314.25	317.79	316.35	316.02
315.36	315.41	313.37	317.64	313.17	317.23	316.17	318.65	311.93	314.95	314.52	315.11	312.25	314.48	313.91	310	315.01	313.8	313.28	316.49	315.4	317.08	316.88	316.95	317.01	315.03	311.75	313.91	316.68	313.07	314.42	313.47	314.96	319.29	315.35	315.21	314.29	312.59	313.31	312.29	315.7	313.13	315.46	313	316.63	316.37	317.81	315.83	311.2	311.25
312.93	310.84	315.07	314.23	309.16	311.61	314.77	308.07	312.4	314.56	315.3	313.99	311.87	315.13	314.43	316.51	313.29	316.57	315.77	310.58	312.79	314.27	315.92	314.69	313.22	314.31	313.14	313.91	312.31	314.96	314.53	316.37	314.13	316.95	312.5	313.42	314.67	317.16	314.42	310.57	317.95	313.34	311.89	316.95	314.42	310.15	313.68	313.91	316.44	315.13
305.27	303.91	303	305.13	305.48	305.58	303.14	301.43	300.86	302.71	306.45	299.4	302.53	300.75	304.68	302.63	302.62	300.69	301.93	302.36	303.99	305.33	303.34	305.12	304.17	304.1	299.61	298.06	302.89	304.16	305.48	304.56	303.66	299.15	299.16	298.67	302.36	301.78	302.37	303.79	306.68	303.32	301.28	303.39	302.75	300.35	302.75	305.15	304.22	303.63
305.6	304.55	304.02	306.09	307.17	305.49	301.85	302.25	305.19	304.63	304.45	304.4	305.68	304.57	298.99	306.03	305.17	304.26	303.76	301.72	305.01	301.55	305.12	302.84	301.75	301.88	305.34	299.26	306.51	304.79	303.31	304.51	304.19	305.26	303.94	302.57	303.48	307.19	303.66	302.38	299.34	302.92	301.17	304.52	304.82	306.82	304.13	303.99	300.71	305.12
301.96	312.14	307.45	304.96	304.31	303.32	304.14	305.99	307.06	303.11	306.47	305.86	306.06	305.62	306.06	312.29	307.42	304.67	305.69	306.89	307.38	306.57	304.95	307.98	301.83	306.17	305.27	307.08	303.34	300.03	305.28	306.73	306.53	305.53	304.62	306.83	309.45	305.71	306.08	307.73	304.7	306.6	306.4	303.56	305.63	306.42	302.25	307.8	303.63	307.22
300.65	298.94	298.52	298.45	301.51	297.73	297.98	297.31	301.19	298.13	298.55	299.72	299.79	302.95	299.2	301.09	301.9	299.93	297.68	303.03	296.37	301.81	299.36	301.73	300.21	301.84	298.59	300.29	304.4	301.28	305.82	299.47	300.57	300.28	298.38	304.2	297.47	298.19	303.15	303.41	300.12	300.95	297.33	301.78	299.99	299.22	300.85	298.31	300.94	299.07
311	312.9	313.07	311.55	313.22	314.5	315.27	314.87	310.87	312.63	315.7	310.62	311.88	315.57	310.99	311	310.28	316.37	310.96	310.2	312.91	311.62	311.91	311.46	314.61	310.93	312.06	312.31	313.04	314.66	312.57	316.44	307.56	312.31	312.39	313.32	312.53	316.35	312.22	313.68	309.16	308.8	313.76	310.16	312.15	314.55	308.67	312.86	313.34	313.14
293.29	297.71	294.11	295.45	293.56	297.04	292.06	293.37	300.62	295.92	294.71	293.74	296.84	299.08	297.28	297.46	292.22	295.36	292.43	294.02	293.35	294.24	293.91	294.3	296.5	294	292.74	292.98	295.1	295.24	296.52	291.71	294.49	295.29	295.99	294.5	292.11	296.77	293.17	296.38	298.47	292.05	299.02	298.86	296.49	294.75	294.07	293.46	296.27	294.22
312.59	309.86	309.63	312.27	308.81	309.04	311.59	310.44	307.99	310.79	312.58	311.7	313.07	309.48	309.22	311.93	309.77	311.84	312.41	308.99	313.12	312.47	309.29	310.89	313.49	311.26	310.93	313.88	310.72	312.2	310.15	314.04	312.86	311.31	309.53	311.35	310.73	309.95	307.48	311.45	314.2	309.1	313.92	310.99	309.51	312.71	308.97	310.96	311.25	308.99
317.08	320.48	315.97	318.66	319.66	314.56	320.4	317.55	320.91	319.92	318.97	321.9	319.87	318.96	323.15	318.69	319.94	319.88	318.83	320.26	319.36	318.34	320.06	318.74	317.38	319.75	316.82	320.45	320.86	324.35	316.71	319.13	318.38	319.84	318.48	319.58	319.82	318.78	316.92	318.7	319.06	313.89	318.85	314.24	315.95	318.59	317.97	319.14	320.53	316.77
300.26	303.15	301.61	305.25	304.62	303.14	300.34	304.91	304.66	302.62	302.34	302.85	301.75	305.07	303.83	305.56	301.33	301.06	302.2	305.86	304	301.24	302.55	302.54	305.62	301.96	300.66	302.77	302	303.42	301.88	304.17	302.59	302.58	307.27	304.32	298.47	303.87	302.28	302.51	298.56	302.77	299.95	301.67	304.08	304.93	305.77	300.91	305.03	298.6
310.09	305.48	305.65	307.12	304.54	306.72	305.34	305.75	305.46	307.07	307.88	305.91	304.68	308.39	307.54	303.13	303.73	307.31	310.04	303.8	303.93	306.95	308.38	306.51	306.43	308.48	302.59	302.85	305.37	309.2	307.04	305.86	305.68	309.38	307.23	307.39	305.85	306.36	304.84	307.4	305.13	302.52	305.25	308.7	306.93	305.91	309.39	303.57	307.43	304.94
315.86	313.22	315.09	314.97	316.37	315.84	313.69	311.98	318.36	311.85	311.98	312.23	314.82	313.89	316.34	315.8	314.88	315.06	314.41	313.86	312.29	313.72	315.37	313.53	316.45	314.83	317.22	314.34	315.95	312.96	320.64	315.97	315.52	314.66	315.21	315.17	316.11	317.79	315.12	314.83	312.21	313.96	315.28	314.35	315.62	316.7	315.38	315.08	316.93	316.08
295.52	295.3	295	299.47	295.77	295.74	295.98	295.45	299.17	298.63	298.71	294.87	296.17	295.19	295.11	296.71	299.45	296.38	298.4	296.53	295.18	296.89	296.34	294.28	300.19	295.57	300.86	296.18	293.56	297.04	296.48	298.68	296.33	293.58	300.33	294.66	296.85	295.86	296.49	294.28	295.5	295.4	298.93	293.31	300.87	291.64	298.04	300.29	295.04	297.01
298.74	296.54	295.13	293.76	294.43	293.67	298.63	292.54	294.89	294.2	297.27	297.47	295.39	295.34	293.02	297.46	295.43	295.63	296.28	296.23	295.6	295.92	296.75	298.14	296.48	295.85	290.99	294.74	294.62	293.01	292.3	295.2	292.62	291.91	293.65	295.49	297.56	295.14	295.4	297.59	292.14	292.85	295.76	294.17	294.89	290.99	293.04	296.6	297.17	293.43
318.26	319.05	319.88	317.53	317.19	318.71	317.8	315.48	316.91	315.33	315.11	315.27	319.49	318.65	319.43	320.12	316.68	311.38	317.16	313.09	317.39	317.37	316.79	317.65	320.69	317.28	317.06	315.44	316.63	315.41	315.67	319.77	315.72	320.75	315.16	317.22	317.57	319.84	317.2	317.89	316.52	316.49	317.98	318.76	316.15	318.84	319.59	316.85	319.34	318.36
311.38	312.28	311.25	309.06	311.55	309.95	311.19	314.17	313.97	308.91	309.43	312.9	310.92	315.4	313.61	311.6	309.32	315.11	312.38	312.57	314.92	314.33	313.2	311.77	307.72	315.38	310.72	310.3	314.92	314.44	311.97	314.46	311.36	311.29	312.63	314.06	313.9	310.45	314.84	313.14	310.66	312.49	312.39	314.5	308.07	315.51	314.11	311.23	313.03	313.76
303.07	302.92	304.83	302.06	305.73	302.83	306.81	301.57	302.88	305.46	305.16	302.58	304.95	303.4	304.95	305.88	306.53	303.42	303.25	303.42	301.27	301.6	302.86	304.13	305.83	302.51	302.08	304.81	303.3	302.06	302.49	303.57	306.56	304.09	306.5	301.88	306.69	302.54	304.75	303.95	300.67	301.24	304.36	304.77	304.21	302.65	304.68	305.24	305.58	307.44
303.79	304.19	304.99	306.07	301.98	304.74	301.12	304.12	305.5	304.81	306.92	302.54	304.68	299.26	304.5	302.82	302.48	300.43	299.68	302.47	302.77	304.44	306.78	304.55	305.12	300.88	302	302.38	303.42	299.87	305.43	301.3	304.3	303.59	302.83	304.2	308.79	306.56	303.66	302.56	303.09	302.71	301.07	301.64	304.91	302.75	304.94	303.02	302.63	301.67
316.06	316.15	316.65	314.27	318.4	315.83	318.54	318.99	315.69	321.79	316.91	319.74	312.52	317	315.03	314.49	315.27	316.1	319.12	315.45	318.56	317.88	316.46	317.89	317.02	319.02	314.98	318.14	318.29	315.08	317.74	321.24	316.34	318.18	316.72	317.44	318.17	319.9	317.83	318.57	317.9	316.22	317.38	319.14	320.39	316.71	313.88	318.33	313	317.73
304.87	307.43	305.42	303.81	303.97	305.58	304.23	303.63	308.03	307.35	305.37	303.12	302.28	304.94	303.52	306.21	303.56	301.07	306.48	305.31	303.46	305.62	302.45	306.17	301.75	303.43	302.66	301.73	305.38	303.12	304.08	304.74	303.95	308.68	304.99	302.02	305.54	305.34	305.26	301.98	302.77	301.66	304.3	307.04	304.12	304.8	301.36	304.67	305.31	305.69
311.19	312.33	315.09	311.29	312.83	312.59	313.13	313.88	315.26	309.54	313.52	315.97	314.65	314.23	315.21	311.52	316	315.83	311.55	314.65	313.07	314.3	313.27	313.18	311.3	310.92	311.41	308.75	317.65	315.5	314.33	313.91	314.41	313.05	311.54	311.94	309.32	313.89	310.89	313.14	310.4	316.63	314.31	310.92	310.63	312.99	311.88	314.59	312.36	310.83
310.35	310.48	304.71	311.17	308.03	304.85	312.27	306.48	307.72	304.12	308.68	307.9	311.74	308.74	309.61	310.92	305.48	308.61	310.66	310.07	306.32	311.32	308.61	308.18	307.94	309.58	309.37	306.74	309.78	310.79	312.19	309.88	304.46	311.28	305.9	307.47	310.78	309.35	308.67	308.55	308.34	306.79	312.6	307.8	306.77	308.84	309.5	308.56	310.4	305.29
313.31	312.52	315.95	313.92	316.27	316.48	313.21	315.26	313	313.46	316.35	314.26	313.66	311.63	315.85	317.06	313.54	314.67	314.75	317.57	317.56	315.4	314.89	313.1	314.8	316.97	315.93	313.45	315.44	316.98	318.71	312.83	314.53	315.69	314.08	316.05	313.61	313.96	316.93	315.91	315.86	312.73	315.98	317.08	314.9	314.3	313.49	317.2	313.81	314.3
302.9	303.85	305.76	301.53	303.53	306.57	305.51	297.3	302.55	299.54	299.41	300.06	301.26	301.47	301.94	303.17	303.36	300.1	300.87	301.73	299.42	301.14	300.83	302.54	303.47	303.24	302.53	302.97	302.15	303.31	301.4	299.17	300.58	299.93	302.47	303.86	302.92	301.72	304.25	306.68	301.77	301.17	301.94	304.31	300.48	304.51	301.67	302.66	309.95	304.45
325.14	326.22	324.98	324.18	322.25	325.62	324.53	321.89	327.21	324.88	324.9	323	324.37	323.69	328.79	324.26	324.43	325.67	326.32	324.84	327.98	327.51	326.85	324.37	324.39	324.9	324.62	323.34	328.52	329.33	327.87	324.45	322.36	325.8	322.97	328.8	323.79	324.55	323.43	328.99	325.71	323.07	325.89	323.89	323.59	325.6	325.16	322.36	324.71	327.79
319.87	319	317.24	318.38	318.27	317.46	320.02	317.78	315.64	320.55	317.34	316.08	315.62	316.82	319.62	318.32	319.21	321.98	319.5	316.86	318.17	317.67	320	320.56	317.9	316.78	318.55	316.27	318.11	316.19	318.03	316.8	320.84	321.14	318.3	317.63	315.37	317.84	315.81	317.66	316.54	320.16	316.51	318.07	321.91	318.21	319.5	319.55	317.75	320.73
305.89	306.57	303.06	306.42	302.97	308.6	310.66	306.67	307.24	305.39	306.03	304.69	302.87	308.78	305.22	303.05	307.34	306.22	305.71	304.77	304.82	308.02	304.25	306.77	310.91	308.35	307.63	304.33	308.55	302.16	309.26	306	305.58	307.75	305.11	306.91	308.01	306.75	309.67	305.79	308.99	306.72	305.18	308.4	308.13	308.59	307.66	310.1	306.32	307.19
327.06	332.4	330.25	332.59	331.99	332.67	329.52	329.42	329.78	330.95	329.19	328.45	329.65	328.47	326.67	331.08	330.61	326.76	328.72	329.51	325.42	332.98	328.1	325.51	329.56	326.42	331.43	327.18	330.78	325.52	330.56	323.76	330.04	327.37	331.3	329.17	328.2	327.28	331.6	327.96	327.81	329.34	326	328.99	327	326.5	327.41	328.9	328.8	324.44
306.85	305.37	308.93	308.72	304.86	308.38	304.27	306.32	307.34	309.08	309.69	307.99	306.16	309.73	301.65	309.31	309.48	308.66	308.53	309.04	306.35	304.45	307.72	307.82	306.33	303.66	307.56	307.79	308.74	308.57	306.27	308.46	309.28	309.69	308.43	307.12	306.13	308.78	307.25	307.73	305.75	306.59	309.3	303.39	308.18	309.08	304.78	308.31	302.17	307.51
305.33	301.79	304.24	306.11	299.25	304.79	306.18	304.15	303.02	303.36	304.81	304.37	306.06	305.92	306.93	303.42	303.01	306.68	304.95	300.81	303.24	304.1	304.35	302.32	302.11	305.51	304.86	307.97	302.62	304.74	302.85	306.79	305.11	303.18	303.62	308.79	302.92	305.12	302.78	305.16	306.48	303.14	305.34	306.06	301.69	304.69	302.39	305.33	304.93	303.5
305.38	307.17	303.4	302.7	307.14	303.49	308.21	307.68	307.34	302	303.44	303.95	304.35	304.7	306.68	307.37	311.51	307.51	305.42	305.34	308.7	301.72	305.19	307.17	303.24	305.06	304.54	306.37	303.46	303.67	305.3	304.56	304.12	303.72	302.8	304.67	301.99	306.37	306.71	300.39	305.01	306.82	306.18	309.37	303.37	308.43	307.73	303.94	306.17	306.94
304.65	300.93	303.32	304.87	305	300.5	304.25	301.12	303.73	303.12	305.97	304.31	304.53	305.75	303.25	301.99	302.46	303.12	301.57	304.35	304.85	304.5	301.75	303.95	302.01	304.21	304.01	299.09	305.51	303.88	303.41	304.43	299.16	300.26	301.24	303.31	302.79	298.72	300.76	302.45	303.98	307.52	309.45	298.17	298.11	301.77	303.17	305.32	306.42	302.44
312.99	317.19	315.06	314.16	311.79	315.59	312.45	311.55	315.79	314.18	314.45	318.59	312.56	316.2	312.22	315.07	312.6	315.61	316.1	315.64	312.56	313.94	318.24	317.94	316.23	314.1	315.56	314.42	316.4	311.99	316.16	312.41	314.21	313.87	313.45	315.38	317.29	314.63	315.94	315.11	314.59	314.37	314.74	315.8	315.77	314.46	311.68	314.18	316.11	316.9
330.23	330.52	328.92	327.4	327.84	326.94	325.43	326.84	328.87	326.56	329.98	328.94	330.52	331.15	326.48	330.76	329.7	325.5	328.23	330.52	328.24	328.44	326.23	325.53	328.2	326.61	328.34	329.54	329.48	328.99	326.04	325.99	330.18	328.87	330.94	328.47	327.56	327	330.24	327.58	330.11	329.93	330.09	329.34	327.07	330	327.03	326.41	328.75	329.03
310.63	309.51	310.79	311.57	306.23	307.07	307.68	310.53	312.65	307.36	307.18	311.28	309.59	308.82	305.74	309.09	310.41	309.4	308.8	311.48	306.77	308.51	310.45	307.54	307.25	308.45	311.04	307.62	310.28	310.93	308.31	307.27	309.32	313.12	312.23	309.02	307.69	308.82	305.91	304.42	307.72	308.14	309.58	309.18	306.11	308.56	310.48	305.21	308.09	308.66
326.29	326.08	325.89	328.36	324.43	326.06	324.93	328.88	326.36	325.01	328.38	323.36	328.48	328.89	327.24	325.27	324.05	326.32	330.01	324.23	325.6	329.11	326.46	327.23	330.26	329.3	328.13	324.04	325.47	326.71	325.59	325.72	324.33	327.03	325.38	326.4	328.45	326.66	323.7	327.89	327.96	324.85	326.54	328.02	329.32	327.85	329.89	326.89	328.53	323.95
316.44	320.74	317.84	318.87	318.91	320.61	318.89	318.57	317.55	315.14	318.67	317.28	317.36	317.23	317.67	318.71	317.45	317.69	315.8	316.28	317.12	318.5	315.76	318.8	318.32	318.71	317.34	318.18	314.21	317.64	315.96	317.5	317.67	318.22	319.96	317.36	319.94	317.11	318.79	319.44	316.43	317.56	318.52	319.02	316.51	318.89	320.47	319.85	318.52	318.21
307	306.86	306.18	307.43	307.18	305.15	308.41	305.37	303.56	309.27	306.33	305.72	305.98	307.79	308.32	306.84	301.7	304.34	308.03	308.24	310.87	303.89	304.32	307.69	305.43	308.93	306.72	305.78	309.15	306.07	309.1	305.87	303.26	307.68	308.2	307.27	309.55	309.83	309.06	309.54	306.53	306.44	309.62	307.89	308.18	307.03	307.91	307.66	307.36	307.17
303.65	300.38	301.92	300.6	302.69	298.86	299.88	303.81	299.6	302.08	299.11	305.23	300.21	300.56	303.92	302.23	300.42	299.6	300.46	300.62	302.45	300.47	302.55	303.23	300.18	301.59	300.59	303.13	303.55	300.87	303.96	302.07	298.95	302.8	302.31	301.47	301.9	304.99	304.11	301.67	299.58	298.13	302.91	302.95	303.49	300.2	300.73	298.63	300.73	299.64
299.04	300.11	299.54	302.49	300.03	298.61	299.09	301.39	300.31	301.03	300.1	303.93	300.77	301	300.16	303.88	298.11	301.78	298.98	299.55	299.81	297.23	300.63	300.6	300.03	299.77	299.63	297.64	299.82	296.92	306.35	298.22	301.89	302.21	298.53	301.7	300.22	300.97	303.63	300.4	299.31	296.62	298.81	299.5	299.76	303.17	298.29	302.7	299.46	299.97
314.61	311.05	310.25	311.09	311.7	315.57	311.33	310.7	309.69	311.54	311.77	312.9	313.41	313.79	314.48	312.75	311.05	310.6	313.48	310.94	313.37	309.85	309.91	315.02	310.98	309.26	312.53	312.32	311.61	311.46	313.21	316.09	309.83	314.29	308.82	311.78	314.89	309.42	310.88	313.64	317.16	312.32	311.37	314.25	313.73	312.88	313.52	310.25	312.84	309.4
313.65	309.9	311.17	317.16	313.61	312.82	308.95	316.96	314.71	313.33	312.93	310.57	307.94	312.04	311.8	313.02	307.9	310.81	311.64	310.64	312.59	312.94	312.54	315.66	310.53	311.07	313.54	308.46	312.77	309.9	315.7	313.85	312.32	310.51	312.96	310.62	312.87	312.38	311.82	310.67	312.28	312.82	313.11	313.49	311.15	315.11	313.33	312.23	307.39	314.1
292.74	293.91	291.29	294.02	291.85	293.23	293.66	294.44	294.37	293.53	294.33	294.23	297.5	294.31	294.61	293.88	291.77	293.08	294.6	295.21	291.19	295.53	295.46	291.06	297.22	294.78	287.8	294.14	294.95	295.21	293.01	295.43	293.97	296.29	294.72	293.31	294.53	296.25	296.68	294.86	296.71	295.69	295.3	292.26	295.55	297.01	295.53	295.22	290.91	294.49
301.86	301.95	304.48	302.55	304.27	303.8	304.29	298.25	305.04	303.41	303.88	303.49	307.75	302.19	303.75	306.7	302.96	306.06	301.53	302.87	302.91	303.65	302.24	304.73	303.49	302.3	306.08	303.59	302.79	304.79	306.07	306.39	302.38	303.71	307.14	301.52	304.19	299.37	306.1	302.36	302.95	303.8	301.82	303.41	304.9	301.41	303.29	300.39	299.54	303.03
314.39	315.07	312.95	320.26	312.7	313.91	313.77	315.95	314.26	313.34	317.89	313.88	313.99	314.46	316.83	318.33	319.03	317.83	317.57	317.96	315.72	312.58	313.98	316.33	316.59	316.46	317.24	315.46	318.46	316.98	314.97	319.37	316.6	318.31	314.73	316.5	318.05	315.26	315.01	310.31	316.89	315.83	318.45	316.68	317.61	317.75	314.24	315.44	315.06	315.3
301.17	298.28	300.32	298.65	300.95	300.71	303.08	303.98	300.49	299.02	301.69	301.53	299.04	300.87	299.32	300.7	302.96	300.99	302.5	306.02	299.21	301.14	302.98	303.12	301.19	301.41	304.17	299.51	301.86	299.74	302.66	300.18	303.05	300.21	299.33	301.56	298.46	300.45	300.78	297.72	300.71	301.82	300.55	302.54	303.52	302.52	302.17	301.18	303.21	300.29
297.28	294.22	296.28	294.12	293	295.82	296.56	290.93	294.79	292.5	295.41	298.34	293.94	298.5	298.87	295.57	292.58	291.45	297.61	295.33	295.84	295.77	295.91	295.11	297.37	296.04	296.24	295.06	295.09	292.75	292.65	294.71	294.38	290.63	293.02	292.73	292.68	292.46	292.39	292.93	293.44	294.21	294.95	295.34	292.22	293.6	295.9	296.88	297.94	295.76
297.24	291.3	293.12	298.18	295.61	294.5	293.65	291.79	293.88	293.38	294.33	295.59	298.32	290.16	294.83	292.9	302.53	293.26	293.55	292	292.8	296.97	291.6	294.49	292.91	293.13	290.37	292.78	291.72	296.42	293.36	294.97	294.16	293.8	296.1	295.87	293.04	295.6	294.17	293.85	294.6	294.42	293.9	296.85	291.04	295.89	294.99	293.35	292.33	292.02
300.44	301.8	302.3	305.77	303.2	304.14	304.17	300.16	306.26	305.48	305.69	301.05	304.12	303.67	302.28	302.46	306.12	307.35	302.97	304.19	302.49	300.97	305.7	304.41	301.24	306.7	303.64	303.78	304.24	304.46	305.12	303.28	302.36	300.72	300.77	305.51	301.77	302.27	301.07	301.2	303.44	301.5	303.46	302.46	302.96	303	300.27	302.75	304.12	300.18
315.7	319.9	312.53	319.5	315.14	316.83	312.25	320.5	315.64	319.03	312.7	317.21	318.25	316.95	315.6	315.07	318.73	318.37	314.52	314.4	312.42	316.63	318.16	314.98	315.47	317.79	316.67	316.04	316.36	315.69	316.59	314.41	317.4	315.14	313.57	317.46	318.17	315.09	315.3	315.5	319.98	318.49	314.7	315.78	314.31	315.94	317.26	319.13	315.74	320.21
291.17	294.95	293.49	293.97	294.92	292.06	290.69	295.43	297.36	295.71	294.28	295.59	294.91	292.41	292.26	296.58	291.94	296.2	295.47	293.64	294.32	290.85	296.3	293.89	293.75	292.29	292.7	294.37	295.02	291.8	289.43	296.37	296.37	291.63	293.8	294.6	295.94	291.91	291.05	297.51	297.93	293.69	297.83	293.18	291.8	292.58	295.8	295.53	292.2	292.88
302.58	307.45	301.78	303.99	301.63	302.1	302.52	302.33	302.42	298.83	306.15	299.86	302.31	302.66	304.84	301.41	305.81	303.18	304.46	303.46	303.13	303.25	303.79	301.59	301.98	302.75	303.27	302.62	303.17	303.69	305.13	303.66	305.79	302.52	299.33	304.39	301.33	299.9	300.75	297.56	303.62	305.99	303.17	301.73	302.32	306.35	303.57	301.98	303.25	304.14
305.21	304.09	307.07	306.13	305.17	303.65	308.11	304.45	308.13	306.57	308.17	304.44	304.81	305.23	307.97	307.93	309.86	303.65	308.21	307.35	303.67	307.89	306.11	305.57	307.74	305.95	305.48	308.08	309.46	305.36	307.66	305.76	304.66	307.28	308.27	305.78	306.26	306.69	306.52	304.04	308.25	303.99	306.41	306.34	302.7	305.94	304.33	304.65	310.05	307.02
302.6	304.19	304.82	304.91	300.82	304.44	302.54	302.37	305.01	305.08	305.26	301.74	304.97	302.7	303.4	304.31	306.03	304.34	304.58	300.83	304.07	300.32	304.65	302.91	303.85	302.3	307.62	307.25	303.57	304.56	304.84	302.16	302.99	303.7	305.21	305.38	305.73	308.31	301.66	307.58	303.98	301.68	307.62	305.66	308.23	305.34	306.72	302.93	303.03	305.21
304.07	304.79	302.77	303.17	303.27	300.42	301.3	304.19	303.9	302.34	302.78	302.55	301.96	300.36	305.46	301.05	303.65	301.77	303.14	305.73	300.77	305.3	300.67	304.52	303.43	301.2	303.71	303.71	298.98	303.61	304.57	301.29	302.2	305.5	303.62	301.19	302.77	305.85	305.19	303.4	302.11	304.37	307.53	301.15	300.05	301.44	303.68	302.05	303.19	304.6
292.29	291.17	296.87	296.69	293.41	291.08	296.13	292	293.41	291.59	290.78	292.7	295.63	293.18	295.59	295.13	295.54	296.24	293.35	291.09	293.02	291.83	295.45	295.01	293.35	294.17	294.09	292.96	292.75	294.22	291.17	292.6	292.92	295.36	295.76	293.89	293.99	294.89	297.14	295.19	293.78	293.6	292.88	293.75	292.73	295.57	292.93	294.24	293.59	292.59
305.2	302.72	304.71	300.93	302.4	308.04	298.88	300.35	306.82	304.66	305.49	304.34	302.19	300.11	300.98	302.46	306.03	303.56	303.69	307.35	305.01	304.51	301.47	300.53	306.07	304.1	304.28	302.44	303.95	302.55	302.1	301.69	302.13	302.25	302.1	303.1	303.09	300.05	302.14	302.06	301.85	303.78	302.41	303.36	302.13	302.36	300.98	302.83	301.25	303.77
304.85	309.8	306.08	309.9	311.37	311.23	307.47	306.7	315.33	307.43	309.22	309.91	309.28	309.02	310.92	309.63	310.41	310.52	313.18	308.23	308.02	307.32	306.75	310	309.2	310.98	306.33	306.25	307.66	309.66	306.74	309.43	306.26	307.56	307.11	311.74	309.86	308.97	308.89	307.48	314.36	310.66	308.16	312.81	309.18	307.41	309.8	309.31	308.08	305.53
301.85	300.74	301.82	297.04	299.51	299.69	301.49	302.47	299.48	299.65	300.19	298.06	301.89	300.53	303.2	298.05	300.43	300.6	300.04	295.62	298.15	300.57	303.58	297.35	300.57	301.81	299.89	300.09	299.37	299.49	301.38	301.04	299.98	301.49	299.46	298.03	300.17	298.2	300.08	301.05	301.7	301.91	300.42	301.69	296.97	299.39	301.04	301.06	302.17	302.45
315.91	315.15	314.12	315.24	312.58	312.99	311.73	312.04	314.01	314.26	315.68	313.25	317.12	313.38	313.28	315.24	311.42	312.46	310.33	315.28	311.31	314.87	316.08	313.97	313.44	313.75	311.5	316.29	312.03	315.66	311.58	314.49	313.15	316.06	316.16	315.41	312.44	313	315.19	313.21	314.19	312.5	311.57	313.53	314.84	312.07	312.45	314.74	314.45	312.72
319.48	316.47	319.73	318.81	315.09	318.25	315.01	318.69	321.42	318.99	322.11	321.52	318.35	314.24	320.47	314.47	315.09	319.12	319.92	317.72	314.95	319.77	321.38	316.02	317.42	318.61	315.08	314.89	317.62	315.44	320.45	316.6	315.81	319.8	316.14	320.22	315.6	315.12	319.46	320.57	322.66	318.57	320.29	318.06	317.53	317.76	318.64	314.93	320.17	315.85
310.97	310.97	314.03	309.2	310.78	315	312.59	311.37	313.99	311.39	313.7	312.58	311.46	315.26	312.81	312.85	310.95	311.95	310.39	311.13	312.97	309.66	314.35	309.69	313.56	315.17	309.79	316.04	308.66	313.35	314.18	309.93	309.96	313.13	314.06	313.38	311.32	314.22	312.33	311.07	310.15	312.78	313.85	308.21	312.17	311.28	312.81	311.16	312.33	312.31
312.14	314.76	316.83	315.82	314.68	311.8	314.07	313.31	313.24	314.72	315.45	316.05	318.65	315.64	313.65	317.39	317.43	317.22	316.79	318.19	314.37	308.98	316.1	318.34	317.97	317.02	315.51	315.07	318	316.32	317.05	312.44	317.99	314.76	314.82	315.56	314.19	316.5	315.7	314.91	314.31	317.88	316.89	315.86	315.55	314.82	320.92	314.85	316.06	314.32
315.31	312.07	311.84	312.51	316.11	311.18	317.8	310.45	312.5	310.81	318.85	315.67	314.71	313.16	309.59	311.68	313.5	315.1	312.21	311.57	314.32	313.66	315.31	316.61	311.47	312.1	313.88	311.87	311.65	313.95	312.06	312.81	312.64	317.15	309.38	316.97	313.99	313.73	317.39	313.33	310.77	311.42	310.61	306.66	312.81	311.79	312.56	314.75	314.66	310.6
312.18	310.18	309.65	306.12	311.9	309.19	308.55	311.11	313.64	305.58	310.63	311.95	311.91	308.79	311.82	310.93	308.11	309.81	311.6	312.02	311.58	312.54	308.75	308.34	311.97	310.93	308.79	310.62	312.25	314.07	313.36	312.49	309.42	311.39	310.21	307.8	312.46	307.7	314.26	310.04	312.5	312.15	312.04	307.9	308.04	309.72	309.9	311.25	308.69	310.99
325.24	319.93	320.33	324.86	324.48	323.26	326.72	324.57	323.3	324.37	322.99	321.82	324.57	325.35	322.34	324	325.75	324.99	322.96	320.3	326.78	325.53	325.27	323.12	325.56	321.67	323.07	324.91	323.64	325.25	323.37	325.04	323.22	328.63	321.55	322.92	319.23	325.86	325.23	324.91	322.71	326.18	324.42	325.88	323.47	324.92	323.23	324.78	321.89	323.74
306.83	303.48	305.57	301.99	304.55	302.83	309.78	307.4	304.13	305.1	302.97	304.82	307.05	303.4	301.09	304.5	302.93	305.41	302.78	308.22	303.34	304.85	303.94	307.11	306.71	299.51	305.62	306.95	304.73	305.86	303.26	303.73	306.48	303.01	301.11	301.45	304.67	302.51	308.71	303.79	307.74	304.27	304.67	306.96	305.39	305.46	306.26	302.32	304.07	304.78
314.52	314.49	319.57	316.33	314.57	319.13	310.65	319.8	317.14	315.48	315.29	313.74	315.17	313.18	312.94	315.29	319.43	313.63	314.9	317.1	315.85	318.33	317.82	317.28	316.71	319.2	315.87	314.71	316.14	314.76	317.39	316.13	318.45	316.58	314.92	314.48	316.42	315.31	315.88	313.97	317.93	318.81	319.81	316.12	315.6	314.1	314.25	312.19	314.33	317.64
304.87	303.98	304.43	302.66	305.5	305.8	305.27	301.13	305.97	303.57	305.83	302.13	303.16	308.38	303.91	306.91	300.79	304.68	304.56	302.85	301.3	301.7	303.07	305.62	303.03	303.95	301.29	302.84	303.21	305.24	303.87	303.98	305.38	305.08	301.47	305.25	304.88	302.55	302.44	304.25	304.07	305.67	303.09	303.96	304.86	303.68	304.35	304.49	303.76	301.6
312.39	313.15	310.02	309.6	312.93	310.05	311.94	310.91	307.02	313.52	309.73	310.57	313.65	313.38	313.85	307.44	309.93	309.6	312.32	312.28	313.03	315.25	313.81	306.97	310.29	311.83	309.23	310.34	311.47	311.31	310.59	308.82	310.26	313.36	309.6	311.28	312.49	309.6	312.53	312.43	309.49	311.34	312.97	310.47	309.21	312.33	315.52	313.06	310	310.13
303.66	305.78	304.82	303.31	300.62	303.4	305.75	306.1	306.59	309.68	306	305.06	305.39	300.97	304.42	304.81	304.94	304.96	305.9	306	306.48	304.72	301.49	307.31	303.78	307.32	307.12	302.75	304.46	305.08	307	307.36	303.79	305.02	306.62	301.87	306.13	309.01	305.37	302.95	302.57	302.35	306.61	307.78	302.21	308.16	305.51	306.71	303.76	305.38
302.64	305.64	302.16	302.66	303.47	301.03	307.86	305.47	298.59	308.1	303.96	302.83	304.88	304.58	305.49	306	306.05	306.06	302.85	303.57	303.46	303.07	303.64	304.79	306.19	305.7	305.53	305.32	306.43	300.57	301.61	307.45	303.82	302.71	303.38	305.86	302.47	304.73	302.46	305.29	305.59	306.49	307.52	307.36	308.38	300.91	305.54	302.57	303.18	301.6
311.32	313.36	315.61	313.12	314.15	311.07	314.58	307.79	315.7	312.52	314.21	314.83	314.74	316.67	310.52	312.4	312.27	315.51	314	315.05	315.31	317.87	313.31	313.76	312.89	313.75	313.18	314.16	312.18	316.47	311.36	311.57	311.1	314.07	311.97	314.19	313	313.26	314.04	312.52	314.47	316.26	314.43	312.54	311.76	309.59	310.77	312.25	313.52	312.61
305.57	311.18	303.74	307.15	305.68	308.17	309.24	301.92	300.14	305.8	305.59	307.06	304.28	305.48	305.5	305.09	304.49	304.98	308.78	303.34	304.39	305.78	304.54	303.98	306.77	304.29	305.07	302.72	304.58	305.59	307.15	305.13	308.1	303.14	307.84	305.22	302.95	307.09	307.38	304.59	306.08	304.22	305.22	309.79	305.38	304.38	304.58	303.89	303.29	301.86
315.14	312.6	315.67	315.36	314.39	312.36	313.82	313.83	312.54	310.3	312.04	310.51	314.5	311.34	311.75	312.94	315.66	312.68	313.5	313.15	313	314.28	311.26	313.67	313.41	315.08	315.5	316.71	313.4	313.21	314.15	315.74	319.04	314.58	312.48	312.23	311.65	314.94	316.47	312.68	316.15	315.84	315.97	311.7	312.4	312.31	312.41	311.51	310.97	313.16
315.04	315.13	314.97	314.09	316.63	313.6	317.01	315.69	315.36	312.92	316.74	315.84	310.52	311	316.53	319.03	313.5	318.47	316.19	313.92	313.31	312.17	316.36	315.3	317.4	314.47	316.3	312.99	315.78	314.61	316.74	316.01	316.25	314.81	316.37	314.78	314.62	313.16	319.33	313.16	315.21	314.39	312.19	312.93	313.72	314.91	312.6	317.84	314.58	316.52
310.25	308.95	306.52	309.11	310.53	308.66	305.1	308.67	307.08	307.3	306.87	305.53	308	306.62	304.4	309.95	308.47	311.41	313.14	306.4	307.17	306.78	309.36	310.67	305.54	307.27	305.8	307.01	303.34	306.07	310.83	309.83	305.65	303.18	306.67	303.92	307.69	308.63	304.1	307.62	307.38	305.89	308.04	307.85	311.26	311.2	307.28	308	307.34	308.77
313.82	311.75	314.54	313.2	312.96	308.12	311.32	310.89	311.61	311.71	313.57	310.47	307.33	313.31	314.79	309.89	311.69	310.94	310.79	308.91	310.72	313.04	310.14	310.63	310.75	310.61	312.96	310.21	311.75	308.26	310.01	313.37	312.49	308.53	310.4	309.09	312.74	313.83	309.48	310.15	310.99	309.96	312.95	307.34	310.9	310.5	313.12	310.86	312.28	311.72
304.12	310.57	311.71	309.88	308.35	312.1	311.95	309.26	311.04	310.56	311.17	315.78	312.31	311.62	310.36	311.5	312.25	312.96	311.42	312.1	307.55	308.19	308.61	313.35	310.97	309.31	313.12	311.86	311.93	310.84	306.69	311.56	312.94	311.33	310.64	308.3	312.71	313.19	313.19	310.03	309.67	314.53	312.88	313.24	309.09	315.15	312.32	309.64	310.79	306.61
316.9	314.01	315.75	316.48	315.86	314.96	317.07	312.18	314.41	314.75	315.88	312.5	318.75	317.11	314.92	312.96	314.29	317.29	317.07	318.55	318.07	314.26	316.7	318.48	310.83	313.06	319.14	311.42	315.41	318.12	313.96	317.59	315	314.79	310.97	313.39	313.85	314.56	312.08	317.97	318.67	316.75	314.77	314.76	315.62	316.93	316.11	313.72	315.61	315.44
319.6	316.5	315.62	317.07	317.88	315.45	317.12	314.37	317.63	320.03	317.58	319.75	313.95	315.67	316.71	321.1	317.52	318.49	316.95	316.39	318.22	319.7	318.98	317.12	320.86	319.2	321.06	318.01	318.46	316.06	319.87	319.29	315.66	316.18	316.16	314.8	317.49	318.11	319.46	319.18	316.87	318.32	318.51	318.31	314.77	315.75	317.82	315.04	318.54	317.42
310.91	308.83	312.45	309.37	316.16	310.46	313.29	310.05	309.73	308.29	314	306.34	311.76	310.33	310.22	306.57	310.87	311.7	311.55	308.77	307.81	308.21	310.13	310.82	311.99	309.34	310.28	311.66	309.07	311.68	309.46	308.6	307.2	309.66	312.52	309.11	309.39	313	308.87	310.06	307.89	311.37	309.79	312.17	314.41	312.16	310.76	310.62	308.72	310.9
304.63	303.55	304.01	302.78	306.01	304.19	299.98	300.63	304.45	304.35	301.66	301.55	302.3	306.15	300.03	305.19	303.72	300.66	301.95	304.22	303.5	301.19	299.81	303.62	303.58	301.9	305.58	303.82	305.34	304.08	303.26	306.03	306.43	305.46	305.52	301.33	298.76	303.96	301.61	301.8	302.77	302.24	302.1	301.23	303.35	301.86	301.39	306.43	302.03	302.87
313.13	315.75	311.27	314.13	316.02	312.32	311.62	310.03	310.67	313.06	314.03	315.22	316.1	314.38	313.73	314.83	314.57	315.36	313.5	317.41	318.1	311.81	317	315.86	316.97	314.39	317.89	314.96	313.17	313.76	315.43	318.66	309.32	313.93	311.88	308.95	316.23	316.93	312.95	312.54	316.73	311.89	312.16	313.35	313.97	313.75	311.72	315.99	315.1	310.57
302.4	299.83	300.57	302.05	300.65	299.72	301.81	301.65	301.94	302.65	301.19	297.97	300.73	295.29	299.64	297.49	300	299.8	300.03	306.04	300.01	297.3	298.58	301.99	302.26	302.27	298.85	301.91	298.77	296.42	299.44	298.45	299.49	300.9	300.45	301.36	301.08	301.13	298.53	300.21	301.92	301.62	299.46	299.88	299.08	299.91	298.3	300.2	300.69	298.83
329	331.11	328.25	333.25	330.03	321.56	327.96	329.3	326.06	327.53	328.55	331.29	329.36	329.81	326.29	328.14	325.94	327.93	327.61	329.3	324.88	325.68	327.82	329.26	328.8	326.47	327.81	330.39	326.63	329.55	328.93	327.51	329	329.14	330.34	327.27	328.15	328.75	328.32	328.53	327.18	328.4	327.24	326.98	323.89	325.92	325.72	328.32	327.09	328.78
312.93	314.34	313.39	314.47	312.36	313.52	313.27	308.69	314.79	313.96	315.04	313.1	313.79	313.61	311.4	311.89	311.94	311.56	312.07	314.84	315.55	314.1	312.83	310.79	313.84	312.21	312.59	314.16	312.66	311.83	310.99	310.51	312.08	312.28	312.82	317.07	315.97	311.22	313.58	312.02	313	312.41	311.83	313.86	313.56	309.28	315.47	312.56	314.87	307.35
313.87	315.92	313.89	307.78	313.97	314.07	309.37	314.31	316.3	313.29	311.69	312.97	313.38	310.99	310.12	317.43	312.03	315.88	312.73	313.48	310.56	312.47	316.71	314.65	312.68	313.23	313.29	310.02	313.26	312.55	313.16	309.8	309.4	308.43	315.64	316.81	312.46	313.94	310.28	313.84	317.47	315.74	309.81	314.41	312.89	311.92	313.78	314.22	311.36	311.88
327.23	325.76	322.96	325.25	324.54	323.18	327.54	326.18	323.91	323.34	322.88	323.82	322.07	327.13	323.17	326.99	322.93	326.98	326.37	326.39	328.92	326.11	325.33	323.09	324.84	325.56	327.09	328.73	327.88	325.53	324.59	325.66	327.42	323.98	325.36	320.82	329.1	327.85	322.81	324.87	328.7	327.87	324.84	323.93	324.3	327.03	322.89	325.56	324.33	325.75
304.6	307.07	304.4	307.63	304.89	306.54	301.55	305.62	308.63	306.31	307.16	304.43	304.07	302.42	309.23	304.42	307.93	304.56	309.51	305.77	304.36	306.13	307	309.3	298.94	305.88	302.05	305.31	306.2	305.5	303.48	304.65	307.49	305.34	307.11	307.41	308.54	310.09	305.11	303.38	303.55	302.68	303.88	304.87	305.22	305.4	304.82	307.92	306.09	304.01
329.58	327.67	324.8	331.19	327.79	329.19	328.56	329.53	330.07	327.99	328.19	325.68	325.11	326.96	330.22	328.14	327.54	324.73	328.48	327.1	329.03	330.21	324.08	323.46	325.05	325.4	331.69	326.81	327.14	328.49	327.45	330.11	327.84	327.65	328.21	324.38	330.17	327.02	332.72	325.6	329.14	327.92	328.08	326.9	328.94	326.01	324.31	325.28	328.48	329.21
313.1	312.5	315.17	313.29	318.08	312.88	311.79	312.32	310.36	311.43	314.64	312.4	312.44	312.33	313.01	315.09	310.76	311.77	311.26	310	312.19	314.46	311.63	313.31	310.36	314.64	310.24	310.95	314.12	313.11	309.79	306.93	313.52	311.81	311.91	310.98	316.71	311.03	311.17	313.66	311.4	312.49	310.54	314.26	312	311.8	311.29	312.8	312.12	317.65
312.93	314.36	314.94	315.48	317.28	319.78	316.84	313.04	319.58	319.74	316.62	317.43	316.54	317.6	318.3	312.92	316.87	313.89	317.68	317.13	317.9	313.95	317.07	315.95	317.41	316.86	315.56	317.55	316	322.12	314.44	315.16	322.04	317.58	316.15	317.3	317.82	317.05	315.01	315.91	320.64	319.16	316.15	318.52	315.82	316.63	314.49	316.47	319.33	316.26
300.19	304.41	304.05	303.02	302.87	305.45	301.81	302.69	302.1	301.35	304.09	301.36	302.36	303.26	301.73	301.03	301.9	304.01	301.55	305.2	301.82	303.77	301.13	300.37	304.57	304.76	301.2	305.62	306.45	299.53	302.36	302.9	302.24	300.47	302.07	299.41	303.16	306.31	305.17	301.88	300.31	301.09	302.76	301.65	304.79	306	303.47	303.39	299.4	301.85
324.32	327.25	323.83	325.8	325.47	325.78	326.01	323.6	324.38	326.61	321.73	328.65	326.88	326.87	323.48	324.7	329.57	328.13	324.65	328.45	327.15	325.89	325.11	325.62	324.01	324.1	327.6	322.15	325.3	325.96	325.37	327.2	325.18	326.7	326.12	325.62	323.57	324.97	325.29	326.39	327.94	323.87	327.19	329.21	326.67	324.98	328.41	326.8	323.87	325.73
317.93	316.63	320.58	317.21	319.28	315.96	317.57	318.82	319.74	317.77	315.42	320.23	318.12	319.76	315.82	318.45	320.09	320.1	319.4	317.89	321.91	319.72	316.24	315.9	319.26	314.17	315.13	320.6	318.19	317.01	316.92	319.12	318.51	314.61	317.24	320.82	319.78	315.95	320.23	319.39	316.18	320.11	318.21	315.25	313.56	318.75	319.25	317.15	322.28	318.61
309.11	312.05	311.86	310.75	306.47	308.93	308.69	309.31	311.97	307.45	311.71	308.32	309	308.52	311.35	312.61	308.89	313.37	310.65	310.09	311.79	309.17	309.47	311.92	310.19	310.51	310.08	307.29	311.39	305.64	309.44	312.67	312.23	310.94	308.56	310.82	309.86	307.79	308.42	310.53	307.32	308.71	309.61	307.26	311.71	308.01	306.3	309.85	312.43	311.16
329.69	325.15	328.45	325.52	329.11	326.93	326.88	327.26	324.21	324.58	328.6	328.08	323.64	322.71	328.7	325.83	324.23	326.62	326	325.62	328.77	326.33	324.76	329.07	325.23	327.75	327.44	325.64	328.72	328.55	328.06	325.32	327.99	327.36	327.19	324.81	325.9	325.63	326.38	324.14	327.92	327.3	326.72	329.46	328.27	328.02	324.51	326.53	329.26	325.51
301.27	304.48	302.55	302.25	305.6	302.68	304.46	302.01	304.88	303.26	305.61	305.79	301.86	304.27	302.78	304	301.27	300.77	301.73	302.44	300.44	308.56	301.51	299.93	300.72	303.12	303.11	302.1	300.15	302.22	306.33	304.61	302.64	308.13	300.48	301.14	302.79	307.48	304.1	301.71	303.65	301	302.73	302.85	304.67	302.63	304.87	306.36	306.11	302.73
312.94	314.06	311.9	313.96	310.58	310.96	314.42	312.8	312.49	313.76	312.16	312.02	312.27	310.77	314.11	312.81	314.94	312.52	314.67	313.68	311.98	315.62	309.95	314.54	312.56	309.97	314.93	313.74	312.46	312.85	311.66	313.97	311.01	312.28	312.34	314.54	308.7	312.52	311.5	316.22	312.66	313.97	311.96	313.21	310.95	309.74	312.46	312.18	316.67	310.25
304.33	302.78	303.53	303.37	301.4	303.36	306.05	302.19	301.68	305.54	301.63	301.85	302.05	300.77	298.49	301.59	306.27	303.52	302.9	302.29	302.97	302.96	303.69	302.01	300.46	299.87	303.1	302.52	304.35	302.54	306.18	303.87	300.57	301.17	300.22	300.24	304.85	299.21	306.33	302.95	300.36	306.86	298.03	301.83	301.82	298.14	305.45	302.94	302.26	299.85
298.32	298.52	300.92	302.72	301.25	303.19	301.85	299.61	301.41	302.02	300.59	302.79	300.1	303.17	302.63	302.74	299.29	300.28	299.89	300.71	301.63	299.66	301.14	304.04	299.29	307.78	300.98	302.53	301.52	299.81	301.05	302.68	306.4	303.6	302.35	298.2	302.35	300.66	301.15	300.4	300.6	300.59	299.68	302.13	300.5	299.23	303.2	301.5	300.99	299.69
311.42	317.78	313.24	315.59	312.91	315.13	312.03	313.86	312.32	312.77	313.45	315.81	313.63	313.16	316.89	311.79	312.81	312.99	313.28	314.6	317.73	313.81	313.95	313.46	314.12	314.76	314.47	316.29	315.43	315.95	314.4	315.08	314.58	316.64	315.9	317.66	317.44	312.56	317	313.56	318.88	314.16	312.81	315.38	312.17	315.33	314.35	316.09	320.19	310.82
315.46	319.75	314.77	318.76	315.58	315.9	316.21	318.48	318.4	321.33	320.76	313.14	320.08	318.97	319.19	316.33	317.8	317.66	317.27	317.75	318.2	320.2	318.84	317.75	318.66	320.37	319.07	319.61	318.71	318.95	321.3	320.74	317.78	321.69	316.78	317.37	317.67	319.67	316.15	317.07	316.48	318.78	317.09	321.83	317.6	317.69	317.38	315.98	316.86	320.35
304.49	306.93	303.92	304.51	305.94	306.49	303.8	303.59	306.97	305.7	305.52	306.88	304.28	305.25	303.5	305.26	304.44	304.85	306.99	306.18	303.67	301.51	303.76	302.12	303.94	303.54	302.73	307.11	306.08	306.56	301.89	302.9	305.32	307.75	304.84	308.66	304.29	305.51	305.82	303.09	302.44	303.44	305.94	306.2	306.95	306.65	304.27	303.92	300.1	305.12
311.98	308.84	311.9	314.71	317.27	314.18	314.83	313.53	313.71	312.7	312.83	315.38	310.63	313.61	310.9	312.68	315.29	313.12	312.46	310.96	312.14	310.27	315.22	315.38	315.69	314.76	313.16	312.58	313.11	314.91	314.72	313.29	313.09	314.09	312.16	314.15	314.96	314.54	310.32	313.57	311.91	311.54	312.44	315.22	311.93	314.88	314.42	311.91	313.88	310.3
306.45	308.03	311.28	308.24	306.58	307.33	310.94	306.59	307.48	306.31	307.91	304.44	306.34	309.67	310.78	306.71	306.12	303.19	309.98	307.88	308.31	304.9	306.03	308	305.68	306.28	309.33	308.23	306.59	308.71	306.57	303.36	306.55	306.97	305.98	307.12	305.88	306.32	307.54	306.86	308.92	305.7	308.27	307.59	307.6	307.1	303.82	305.27	307.7	306.44
292.64	296.1	295.76	295.13	296.86	294.73	296.9	297.19	296.07	297.56	297.73	294.84	298.33	294.6	296.13	295.84	297.21	292.59	295.99	295.14	296.78	297.22	296.86	298.63	292.54	301.9	294.11	294.01	297.44	298.91	295.25	302.41	296.39	296.93	296.38	298.76	299.15	295.24	296.72	296.33	299.67	294.12	297.1	299.96	295.99	300.26	298.13	296.84	297.34	297.36
324.25	328.18	328.12	324.49	324.76	326.27	324.32	324.31	327.49	325.23	325.23	322.32	324.4	325.71	327.5	327.09	327.8	322.6	327.74	326.38	322.17	323.49	327.86	325.93	321.31	322.22	327.34	325.51	324.56	323.41	323.69	326.92	326.04	323.65	324.64	323.66	326.06	326.01	325.47	325.83	323.56	321.69	323.52	324.95	320.37	325.48	325.16	325.85	323.96	323.83
311.26	312.65	315.47	314.33	316.07	312.12	315.32	311.56	311.72	316.12	314.24	312.15	310.85	313.21	314.45	312.37	313.02	318.12	315.81	313.54	313.56	314.09	313.58	316.73	316.15	309.11	312.61	314.76	315.31	311.26	312.17	315.69	313.93	311.72	315.24	311.2	312.73	315.61	312.87	313.89	314.89	312.12	309.41	312.7	312.84	313.55	314.75	309.17	316.26	311.82
303.93	303.81	307.71	305.89	300.29	304.74	304.5	301.94	306.69	300.86	302.03	302.96	302.97	304.74	301.37	303.94	307.32	300.36	304.67	300.66	300.61	303.15	302.71	300.42	303.77	304.19	302.8	302.54	301.57	306.03	302.9	303.2	305.35	301.26	304.33	301.55	306.12	302.87	304.44	301.91	300.29	303.29	302.87	301.92	302.48	303.55	299.78	304.9	300.83	302.72
293.36	296.07	292.36	296.43	296.49	296.68	295.95	294.72	291.63	293.95	293.88	294.09	295.98	298.14	293.67	295.46	293.76	298.43	292.09	295.33	294.64	293.37	297.57	294.44	295.56	297.28	295.42	296.22	294.84	296.79	297.82	297.09	292.7	292.92	293.91	297.82	296.91	295.19	296.79	294.46	295.66	294.25	295.17	298.37	295.42	298.71	293.68	295.39	293.14	290.89
300.6	304.3	303.38	304.87	303.74	302.88	298.41	302.15	299.26	305.06	303.4	302.19	298.02	303.46	304.94	303.06	303.71	300.58	305.25	303.29	305.63	302.59	303.91	305.73	305.64	309.29	302.42	301.7	304.81	302.03	301.76	299.61	302.85	300.88	305.3	302.82	301.72	303.26	305.12	299.32	302.29	301.06	301.45	302.91	302.96	303.82	304.89	305.33	299.95	302.5
328.32	327.44	329.68	329.33	329.63	328.67	328.07	328.6	326.73	327.54	327.59	329.64	329.3	326.39	326.73	328.75	324.71	328.51	330.52	329.66	325.23	323.71	327.07	329.61	328.58	325.27	325.15	326.67	328.09	328.64	324.98	327.54	327.27	329.9	326.31	328.09	327.39	324.07	326.97	331.89	326.49	330.77	326.99	326.96	331.55	326.73	329.07	326.79	327.57	329.62
330.88	326.86	328.53	327.18	326.77	326.08	326.19	328.11	326.7	327.14	326.08	332.38	330.86	327.16	332.81	327.8	329.57	327.8	327.67	329.65	329.14	330.64	331.27	327.56	331.23	327.16	329.79	327.9	327.11	333.07	328.73	328.1	327.58	328.49	329.23	325.84	327.59	329.88	326.59	329.88	326.82	328.04	327.85	329.94	329.68	329.93	328.85	328.4	328.91	330.7
304.4	301.56	300.35	303.33	303.13	305.33	301.7	303.07	302.71	305.07	300.84	300.76	303.23	303.76	304	303.99	305.74	305.7	302.32	303.58	302.52	300.4	302.1	301.73	305.27	300.13	301.07	301.44	301.42	299.64	306.27	303.03	301.28	301.17	299.44	301.91	303.68	300.42	305.99	303.28	302.14	300.19	308.14	303.62	300.83	302.66	301.14	298.27	303.01	300.22
303.71	305.42	305.85	306.8	304.06	303.74	305.58	305.26	300.06	304.58	304.61	303.58	305.97	302.81	303.87	305.36	303.76	302.91	303.5	306.01	302.8	308.2	302.95	303.72	302.55	300.53	303.95	303.2	304.88	305.79	303.95	305.65	304.66	300.41	306.32	301.33	307.51	299.02	309.15	306.27	305.48	304.24	306.47	305.16	303.77	303.59	307.35	303.26	301.77	306.24
309.97	311.62	310.83	311.87	313.73	315.17	310.47	314.55	313.09	309.86	311.7	314.31	311.34	313.83	318.96	314.05	311.55	317.7	315.83	311.55	310.22	311.86	312.93	312.91	312.65	312.53	313.06	312.06	313.12	311.31	312.93	310	312.1	314.55	315.05	313.13	310.21	307.88	316.24	311.25	312.9	316.86	314.91	313.57	310.63	308.75	313.08	313.63	315.81	315.5
318.53	318.53	316.58	316.59	315.73	314.68	317	316.32	313.61	317.97	311.55	318.13	312.98	318.35	315.58	319.29	315.12	318.81	317.12	315.01	312.25	315.56	318.3	316.13	315.46	313.89	321.51	313.36	314.27	315.6	316.85	315.63	316.36	314.77	320.16	320.7	313.72	315.26	316.15	317.93	312.81	313.9	314.88	316.4	313.36	316.12	315.62	316.58	316.75	314.75
315	317.14	312.29	317.52	314.48	316.64	311.74	315.41	310.25	316.12	309.75	318.1	313.21	315.52	314.13	310.96	315.48	314.89	312.49	313.74	318.31	314.82	312.76	314.76	315.58	316.54	313.5	313.39	314.08	314.51	314.1	314.09	312.25	312.41	311.06	317.85	315.92	313.59	317.93	316.02	313.79	313.09	312.25	310.2	314.45	317.59	312.4	314.04	312.34	315.57
305.79	303.59	307	302.81	303.92	302.49	303.7	306.96	304.91	300.92	305.56	306.66	301.43	301.64	303.12	304.39	305.18	304.01	301.47	306.59	303.72	307.14	307.46	303.39	302.32	301.33	307.08	302.73	303.27	303.79	303.2	306.8	304.4	302.86	304.14	304.63	306.44	307.04	304.68	300.6	309.26	308.21	308.56	305.81	307.26	304.44	304.66	302.96	304.29	304.61
306.34	303.74	307.81	308.85	305.44	306.61	304.65	306.19	305.12	309.35	305.67	309.09	306.36	304.32	305.21	306.36	301.55	306.92	305.35	304.32	305.08	308.49	309.92	306.23	305.77	303.12	304.29	304.09	304.12	306	304.2	304.04	303.87	305.71	306.83	307.81	305.34	303.92	303.75	305.53	308.9	304.11	303.45	307.04	299.92	305.08	305.64	305.32	306.65	303.6
312.91	309.22	312.1	311.17	307.08	310.62	308.31	312.22	307.85	308.85	311.71	309.25	308.59	311.39	313.76	310.34	309.63	311.73	311.62	309.61	311.66	313.26	310.67	314.18	310.65	307.49	311.08	306.59	311.7	308.28	308.69	310.79	314.42	313.97	304.82	311.88	306.55	307.13	308.1	308.93	307.73	309.47	307.22	308.44	308.29	312.69	310.26	311.04	310.15	311.56
311.49	313.61	312.2	314.66	313.96	315.51	311.05	312.68	310.86	314.69	313.51	310.71	309.58	310.68	312.58	310.56	313.18	314.53	310.6	315.43	313.97	311.53	313.32	314.24	317.07	316.19	314.28	314.68	313.67	309.37	314.55	311.22	312.6	311.22	315.91	311.27	314.97	313.93	315.02	313.28	313.71	311.08	309.95	312.87	316.05	314.9	315.8	315.59	310.36	314.96
294.41	296.23	295.88	297.15	294.4	295.35	293	295.73	297.63	295.47	299.34	298.43	296.67	296.62	296.49	293.77	291.63	292.21	293.69	293.28	294.06	294.42	296.47	295.95	297.56	294.03	296.02	295.38	294.1	291.86	297.61	297.63	295.43	298.34	296.19	294.8	298.02	294.84	296.5	294.52	295.05	297.5	294.9	295.78	296.03	294.06	294.71	293.43	295.38	296.27
309.02	303.87	303.82	303.45	302.46	304.89	304.41	302.5	300.55	307.08	304.82	303.57	305.38	305.5	305.36	304.34	306.05	304.22	305.58	304.37	299.83	301.83	304.81	303.35	303.55	306.19	301.95	303.56	303.07	303.9	306.25	306.41	305.92	309	307.33	305.16	305.32	302.46	302.18	304.19	305.12	303.43	307.33	305.64	305.04	304.11	303.03	303.45	309.11	306.83
297.71	294.63	294.73	292.35	297.96	293.1	298.05	294.91	297.21	295.65	294.1	293.3	295.33	293.33	294.18	295.45	294.7	294.95	298.12	294.33	296.07	293.96	295.94	294.73	293.69	295.74	295.84	294.52	294.51	296.48	292.01	294.2	294.19	298.02	292.53	294.84	297.27	296.68	295.44	293.71	294.47	293.67	294.6	293.79	296.96	299.38	293.89	291.24	295.06	295.07
301.63	304.59	300.48	303.34	299.12	305.23	301.47	303.89	299.58	304.35	299.87	304.82	302.68	300.31	299.89	302.34	301.81	305.34	295.96	299.37	304.61	302.48	301.45	299	305.18	304.64	304.05	303.12	301.48	303.42	306.03	301.39	301.24	303.75	300.93	301.48	299.93	303.95	302.88	303.77	301.06	299.32	301.63	303.75	303.63	298.32	301.89	300.56	304.15	301.32
315.78	315.57	313.07	315.97	315.32	314.24	314	314.68	315.93	311.95	314.46	317.86	315.13	312.9	313.74	311.59	313.57	314.39	315.7	315.98	311.32	314.77	315.18	317.77	314.65	314.51	315.19	315.34	314.09	314.84	315.87	314.76	317.02	314.46	314.16	314.55	309.63	314.28	315.54	316.35	310.33	319.32	316.35	313.96	312.45	311.44	318.08	314.9	314.31	316.13
306.87	305.36	305.37	305.7	306.21	302.13	303.55	306.31	308.78	305.98	307.13	309.81	306.98	305.62	306.34	306.08	302.79	306.22	306.58	308.32	304.11	306.32	305.75	304.36	304.46	306.16	307.41	303.05	308.79	309.37	307.77	305.28	306.77	305.42	307.1	305.5	303.8	305.18	304.39	308.59	308.49	307.41	304.9	307.1	305.46	307.67	306.96	304.67	307.18	306.83
329.58	325.27	328.06	325.46	325.13	326.91	324.01	326.29	328.95	327.18	326.46	327.05	330.2	328.67	326.22	326.66	325.54	327.51	327.28	325.68	328.34	330.61	327.54	325.69	329.09	327.3	326.7	324.36	329.85	323.23	330.45	327.35	329.06	326.91	324.28	327.89	326.98	327.1	324.73	327.86	326.53	325.43	327.2	325.44	327.94	326.28	325.07	327.84	328.43	323.13
314.79	312.42	312.78	317.02	309.97	312.11	312.16	314.49	313.67	316.03	311.68	311.05	313.48	315.96	311.13	311.04	314.52	310.85	311.38	312.14	314.06	314.66	311.32	314.53	315.02	314.03	314.56	312.55	320.14	314.68	311.31	313.64	310.8	311.32	313.15	311.52	313.54	314.96	314.37	316.13	312.46	314.9	314.2	311.52	313.64	311.68	315.98	312.8	313.39	310.4
303.25	304.3	303.72	302.9	302.33	305.19	302.03	303.3	305.3	305.34	306.69	301.47	305.87	305.5	304.33	303.19	306.43	302.99	302.8	307.2	304.32	301.69	304.89	302.24	302.03	304.46	304.1	300.69	306.29	306.8	308.03	304.07	302.98	305.56	303.58	303.99	304.84	304.12	304.46	304.87	303.13	306.33	303.33	304.59	306.81	301.73	305.46	300.8	305.01	307.14
324.31	331.31	329.28	330.98	326.45	330.16	330.79	329.13	328.14	329.94	326.96	331.75	328.87	328.83	326.92	330.01	328.21	329.17	329.55	331.05	328.71	329.47	326.69	324.36	331.23	329.92	327.94	329.9	327.53	328.3	328.4	329.68	330.1	326.75	330.65	324.83	326.57	328.67	326.77	328.21	325.29	329.35	327.21	320.29	328.35	329.82	326.07	329.25	327.6	328.51
313.13	316.27	314.5	317.05	314.37	314.47	313.19	315.95	318.19	316.44	312.42	313.66	313.39	318.23	312.63	317.4	314	311.22	311.08	315.27	315.77	315.28	313.83	313.6	316.48	311.69	315.63	316.64	316.29	316.52	316.26	317.02	313.7	316.31	312.75	314.33	314.25	316.85	312.5	316.84	311.56	315.71	314.19	319.1	315.19	318.17	313.6	310.61	315.83	317.53
308.37	309.3	306.74	311.06	309.68	306.78	304.28	311.48	310.3	309.46	309.11	307.21	311.01	309.24	306.74	309.38	307.32	310.93	307.66	308.66	310.54	306.07	307.87	309.54	308.21	305.53	309.62	309.97	308.89	308.15	308.44	310.96	308.91	305.88	306.83	308.85	308.43	310.78	309.13	309.89	308.78	308.11	309.88	312.83	310.46	309.14	309.31	308.48	311.1	312.01
305.75	309.12	310.39	310.57	308.94	310.48	311.09	307.84	308.68	309.86	306.99	308.08	309.47	311.32	311.12	311.82	310.64	311.36	309.72	308.56	307.52	308.94	308.45	306.06	307.62	304.82	311.25	309.59	310.83	309.03	307.07	309.44	306.43	307.64	307.34	308.23	309.66	306.36	311.83	307.89	306.86	310.82	307.02	308.27	310.9	308.21	311.27	311.9	306.41	305.59
314.17	312.24	310.77	311.5	309.56	313.29	311.88	313.73	313.39	313.69	310.07	314.74	316.8	312.69	309.39	309.86	313.75	316.57	313.69	312.04	313.12	312.24	311.05	311.96	307.73	314.72	311.88	311.85	312.73	313.13	314.93	309.09	312.3	311.07	314.34	314.99	312.83	313.24	310.51	311.99	312.66	308.78	312.14	314.13	314.05	313.85	311.27	313	309.1	313.24
307.8	307.92	306.86	305.42	307.84	307.52	306.56	310.34	306.2	304.56	305.17	307.12	309.01	306.17	307.77	305.05	308.1	308.87	304.89	306.16	307.04	307.42	306.55	305.97	308.87	307.13	306.34	305.04	307.44	306.29	309.23	308.26	306.23	304.72	312.72	304.45	309.88	309.09	309.77	308.68	305.53	307.17	305.91	309.41	309.6	309.54	308.25	308.85	304.67	306.66
303.67	305.31	303.93	304.19	305.43	299.98	307.71	304.93	309.32	306.35	303.83	304.22	306.65	302.84	302.34	308.18	304.75	307.75	303.43	303.82	305.66	303.66	305.64	305.71	307.53	303.58	307.31	304.58	306.43	307.94	303.24	306.04	303.28	306.64	308.13	306.94	305.83	309.49	309.42	302.44	304.26	301.6	309.97	308.37	307.82	304.74	302.18	303.72	306.22	306.04
297.27	292.38	297.17	295.86	294.89	298.68	294.75	293.93	292.64	294.67	296.6	293.17	293.71	294.83	292.79	293.71	296.23	293.5	291.26	292.58	295.02	293.83	293.61	292.31	298.42	293.01	294.97	291.91	293.07	296.23	294.69	292.47	296.59	292.55	294.79	292.4	289.72	294.48	292.84	290.82	294.63	293.96	293.83	293.22	297.78	291.55	294.46	293.41	294.82	293.22
305.89	305.84	305.71	304.56	302.43	305.77	309.16	306.13	304.51	303.85	308.03	304.37	303.55	307.22	305.71	303.61	309.83	301.18	307.02	307.96	305.11	303.17	306.86	303.35	307.44	304.73	305.49	307.19	309.85	305.73	302.46	303.31	304.1	306.45	307.33	304.6	305.45	305.94	303.62	310.98	308.15	308.04	304.56	303.71	305.75	305.87	303.95	302.12	302.28	304.77
311.01	311.39	310.65	313.83	313.95	312.72	311.58	312.2	309.2	311.34	311.82	313.37	311.89	311.68	311.93	313.7	310.14	309.58	311.21	315.33	311.01	311.73	309.54	312.69	312.67	312.87	310.63	306.92	310.59	315.22	309.59	313.67	311.38	311.02	313.13	312.29	313.48	313.1	310.88	311.2	310.54	312.88	312.62	307.05	310.41	311.35	313.69	311.25	311.24	314.52
318.68	318.2	323.47	318.39	317.25	324.76	319.13	320.63	318.7	318.35	322.41	320.6	316.2	318.79	324.03	318.3	318.26	316.93	317.23	320.38	316.43	319.16	318.52	319.31	320.27	319.22	320.04	320.27	316.61	318.27	320.67	318.27	322.81	322.07	319.07	319.37	317.06	320.91	315.36	316.96	315.96	318.31	316.86	321.59	316.32	323.42	319.05	318.41	317.84	319.36
322.48	319.51	319.69	320.19	320.01	319.95	320.43	320.56	320.06	319.68	318.66	319.63	315.5	319.79	322.45	317.55	317.22	322.72	316.45	317.48	321.24	320.64	319.81	318.99	320.22	318.2	320.98	320.28	320.86	316	319.65	317.95	321.2	317.12	321.48	320.23	320.88	322.45	318.67	319.92	323.73	317.67	319.72	317.29	320.99	317.42	317.05	318.26	317.84	317.31
293.85	294.26	293.34	295.66	296.89	295.97	298.49	296.37	291.72	292.96	290.64	295.26	293.98	292.92	293.51	296.45	295.3	297.5	296.72	296.44	297.35	296.15	298.51	297.06	295.86	297.33	298.1	294.95	294.57	294.4	295.1	292.33	292.98	296.33	295.03	292.83	295.76	292.36	295.14	294.66	295.09	295.62	294.65	295.52	296.55	295.72	295.32	295.58	291.5	297.59
312.33	315.81	315.86	313.63	316.76	314.65	313.87	314.24	316.26	316.09	314.43	317.5	310.86	314.7	315.35	313.43	312.99	314.4	315.93	312.94	318.31	313.62	314.06	318.21	318.12	316.26	313.01	314.57	319.62	316.84	315.31	314.2	315.39	318.17	315.03	315.59	312.45	314.75	313.51	313.36	317	319.25	313.38	315.61	316.83	316.46	312.52	314.98	317.69	318.67
311.91	314.55	312.03	316.33	315.44	316.05	314.02	315.24	314.79	312.09	314.71	313.7	311.56	314.68	315.52	315.74	312.6	315.17	311.5	312.88	315.36	318.1	315.08	312.16	314.21	315.77	314.72	316.67	316.16	314.12	313.42	312.9	312.32	313.98	313.73	316.11	313.81	314.67	311.07	318.53	314.56	313.17	315.73	313.59	315.19	313.47	312.55	312.28	315.54	315.18
309.78	304.82	308.08	306.02	307.41	306.49	303.66	306.09	307.28	301.83	307.16	304.22	304.17	305.35	303.78	306.86	305.34	306.63	309.35	305.09	304.59	308.11	306.98	306.86	306.8	306.83	305.73	306.38	305.41	306.12	305.92	304.32	307.43	304.94	306.25	302.21	306.28	308.1	301.91	303.57	303.02	305.69	305.87	304.15	304.57	309.89	304.42	306.66	308.41	306.11
323.52	324.69	328.77	326.29	327.75	326.09	330.47	327.12	327.79	328.62	327.69	324.39	329.17	324.78	328.5	323.87	328.94	330.27	329.6	326.94	326.98	328.6	324.77	327.96	326.3	324.54	325.33	328.07	329.66	327.63	328.95	328.46	326.56	327.47	325.59	326.69	329.49	326.91	328.61	327.29	325.89	329.9	329.5	328.04	327.99	327.79	328.33	329.54	326.15	325.84
303.9	302.4	303.76	301.94	304.22	304.47	303.96	305.02	303.3	304.12	303.91	304.97	304.49	300.79	305.37	302.48	300.86	302.44	303.69	303.13	302.02	300.93	305.54	307.47	301.86	303.1	305.28	304.39	300.12	301.65	303.53	305.77	302.94	302.12	303.18	303.64	299.18	301.2	301.3	301.42	305.05	306	302.87	303.04	304	300.36	302.13	302.7	303.14	303.07
314.28	312.98	315.55	315.21	311.1	317.38	318.85	312.85	318.64	316.77	313.62	316.83	313.86	313.59	314.03	314.15	313.83	312.44	314.28	317.51	316.26	312.83	315.12	315.69	317.1	314.67	313.43	312.02	313.73	317.03	310.5	315.55	313.03	316.21	315.86	315.04	314.66	316.69	312.14	314.37	316.64	315.36	316.94	316.03	312	316.72	313.91	311.78	313.04	316.65
317.2	315.63	310.65	316.63	313.1	313.53	315.81	313.69	317.05	317.39	312.45	313.95	313.19	311.84	317.15	317.49	313.29	313.58	313.49	312.17	315.41	315.09	315.47	314.04	314.07	312.99	315.5	313.59	315.98	313.04	313.73	309.87	313.54	313.66	312.75	312.2	313.12	317.54	311.6	314.61	313.91	312.76	312.51	315.54	314.85	311.57	313.6	313.27	315.62	310.6
303.94	302.93	302.86	301.28	303.3	303.93	301.76	301.08	304.18	302.89	302.05	302.62	301.89	302.34	302.06	304.71	303.37	300.9	301.47	301.36	304.84	301.78	302.36	302.37	303.83	306.05	306.7	303.22	301.18	303.94	305.21	301.34	302.67	300.44	303.41	305.41	303.22	301.23	305.21	301.94	301.76	305.89	299.3	299.23	302.59	303.66	300.76	302.17	302.74	304.29
316.21	315.05	316.73	311.5	313.04	313.96	311	315.67	316.05	318.02	313.9	316.1	312.68	313.97	310.66	313.3	313.9	312.22	313.1	313.33	314.91	309.99	312.7	312.67	314.3	315.78	312.99	310.24	317.92	316.66	315.21	313.33	313.15	310.49	314.93	315.55	314.2	315.77	313.92	316.46	318.16	311.44	316.21	314.69	315.09	314.02	316.17	310.39	315.9	312.66
303.88	298.7	301.16	302.8	299.23	305.15	302.5	302.5	302.12	298.39	298.55	300.86	302.51	299.27	299.16	300.52	302.26	301.94	298.82	300.4	299.6	300.7	302.17	298.06	300.17	301.98	303.82	301.12	307.82	301.51	302.52	299.11	300.97	299.91	299.71	305.15	299.6	300.27	301.96	299.91	300.83	302.05	302.01	301.76	300.74	300.22	301.61	299.75	297.14	300.97
294.8	296.22	293.72	299.16	298.84	298.54	296.65	296.81	295.45	296.97	293.18	297.3	296.82	298.7	294.92	297.63	301.06	294.41	294.73	296.5	296.41	297.09	297.62	294.47	299.65	293.17	298.73	298.25	297.05	297.7	299.35	298.67	296.08	293.5	295.88	294.17	297.23	295.98	294.13	295.02	295.08	294.52	295.7	294.83	296.4	295.37	295.02	294.53	298.81	295.14
302.61	302.4	302.34	301.76	303.41	302.39	299.54	301.84	304.64	303.55	301.94	304.1	299.32	299.83	301.89	303.63	305.67	300.97	300.21	303.14	301.81	307.84	301.54	301.61	302.04	302.19	301.91	304.18	299.1	302.83	306.66	303.7	300.98	299.51	300.9	300.36	303.3	304.85	303.71	308.71	298.83	304.77	304	301.11	305.02	302.31	304.39	302.09	305.18	302.05
303.81	300.5	303.55	306.56	305.39	300.81	303.81	307.93	306.48	302.04	305.84	301.63	305.51	304.6	304.68	305.66	305.93	303.64	301.73	303.7	302.97	304.11	305.57	306.51	301.32	300.08	299.71	303.03	300.01	303.2	300.81	308.25	303.37	306.34	304.29	301.89	302	301.12	303.42	301.12	306.85	304.91	303.04	303.47	303.98	303.31	303.23	304.77	306.43	301.4
310.7	306.26	306.32	310.05	310.8	310.26	304.88	308.61	309.73	308.33	309.14	311.75	307.77	312.05	312.73	307.16	312.42	309.98	314.27	309.56	310.27	317.09	311.23	311.86	310.83	310.54	310.3	307.62	307.67	313.27	308.2	311.2	311.56	310.48	308.32	311.25	310.46	310.63	309.53	308.03	307.89	308.37	313.27	313.07	310.82	311.29	310.07	311.75	309.32	310.35
301.56	303.91	303.12	301.06	308.17	300.75	305.08	301.53	302.83	302.46	303.31	302.49	303.28	305.94	303.53	307.07	309.13	304.59	305.06	304.98	306.14	300.88	300.55	303.63	304.46	303.22	302.2	305.33	304.77	306.58	307.04	305.89	305.09	303.02	305.41	304.89	300.93	301.69	302.39	303.32	303.5	303.51	305.91	304.44	303.48	307.02	304.79	304.95	307.15	302.29
308.44	312.62	313.05	313.32	314.31	312.91	313.53	314.72	312.12	315.52	315.95	312.21	313.56	314.18	313.59	312.25	311.4	315.67	313.22	311.8	313.77	314.09	312.19	313.25	312.62	315.65	314.35	311.94	312.21	311.67	309.43	312.12	312.51	312.27	316.79	315.75	313.43	312.99	310.01	313.73	312.53	313.86	316.43	315.56	312.5	315.46	313.75	315.33	313.53	314.78
310.03	311.25	306.22	307.05	309.21	312.15	307.6	309.5	312.4	310.73	307.97	310.33	310.35	311.61	308.89	309.93	308.3	310.67	305.37	305.26	308.38	306.82	308.3	312.98	311.09	307.29	308.58	308.95	309.14	308.99	308.96	313.65	308.72	308.06	308	309.03	310	310.83	304.15	307.85	310.38	307.48	308.44	308.52	309.01	309.96	308.67	310.6	306.22	306.95
317.12	314.81	315.42	313.62	317.3	313.11	314.59	313.37	314.08	314.8	314.17	316.38	314.7	314.06	313.53	314.72	312.87	317.45	311.73	315.52	310.57	312.24	316.06	314.94	313.8	314.63	314.66	312.54	314.69	311.72	311.89	313.46	314.02	312.82	315.09	314.7	315.77	314.25	316.72	313.64	315.04	312.27	316.28	312.45	314.57	320.2	315	314.94	314.82	311.34
299.27	303.09	301.48	301.12	303.4	300.02	301.21	301.39	299.38	302.45	303.92	302.62	299.57	302.6	301.06	301.13	302.66	300.16	301.42	301.72	303.04	301.27	301.53	296.99	304.35	301.96	301.57	298.35	299.67	300.04	301.02	301.9	300.63	297.01	299.79	301.86	300.57	305.37	301.59	301.83	303.92	302.57	301.98	300.24	302.35	298.95	296.51	302.12	301.68	298.65
316.53	315.26	310.89	312.52	317.85	314.47	316.37	313.89	313.67	317.58	313.32	315.67	312.27	316.8	310.37	315.35	313.86	310.93	314.12	312.48	313.71	314.98	316.05	314.42	316.96	316.9	315.54	312.1	316.96	313.19	318.2	314.33	316.5	314.44	315.13	313.66	311.6	316.29	311.73	319.58	314.14	316.9	313.93	316.13	312.56	318.47	314.69	312.07	314.92	316.11
314.03	316.05	314.56	315.93	314.71	314.32	314.52	315.14	318.06	315.17	314.82	317.13	315.62	315.98	313.57	317.7	314.33	316.03	316.49	314.77	314.12	317.16	315.12	317.49	316.13	314.48	315.09	318.11	314.64	319.06	316.62	314.27	315.26	314.66	317.43	312.44	318.09	316.57	316.65	317	314.77	313.74	314.48	314.47	311.64	312.86	317.53	316.03	312.56	311.96
310.19	310.01	310.4	310.57	310.29	308.85	306.87	307.9	310.18	309.3	308.68	304.63	308.49	310.05	306.07	309.56	308.48	308.6	307.58	305.66	306.89	310.35	308.15	308.7	311.04	307.11	306.93	309.49	308.58	304.99	306.97	308.19	308.05	309.28	306.22	309.4	306.57	310.26	308.1	310.1	308.84	305.54	309.25	311.48	308.98	310.31	309.92	309.4	312.46	308.21
316.93	311.23	311.01	309.8	314.59	310.87	310.21	312.52	309.52	310.42	308.43	310.74	311.92	308.44	311.37	312.25	314.52	307.93	309.68	312.95	307.31	309.01	313.29	307.66	308.95	310.38	309.5	307.95	311.51	311.12	313.11	310.07	311.51	308.95	309.79	308.98	310.93	313.11	312.28	309.17	309.78	308.75	310.81	311.79	311.18	311.64	312.15	313.07	307.69	312.7
316.81	318.4	316.98	317.89	315.74	314.91	315.76	313.32	317.18	316.86	318.37	316.69	314	316.53	313.92	317.9	316.21	312.5	315.26	320.51	317.33	315.35	314.89	314.17	318.46	315.43	315.27	314.88	316.66	314.01	317.35	316.39	318.01	316.64	315.15	315.78	317.16	316.1	315.19	314.38	313.97	317.49	317.59	316.53	321.51	314.04	319.13	316.35	314.23	315.59
317.55	312.09	313.74	312.56	315.67	316.58	319.13	316.32	318.74	317.39	316.63	314.25	317.89	317.25	315.82	315.4	317.02	314.27	313.3	319.57	315.77	315.24	315.83	315.04	314.18	315.15	315.4	316.87	314.47	314.76	315.05	316.99	317.54	315.3	317.31	315.16	312.93	317.9	312.48	314.1	315.32	316.99	317.49	315.72	315.06	317.86	320.77	316.69	315.76	317.25
296.64	302.28	301.58	303.67	299.64	302.39	303.01	298.21	299.32	299.61	298.98	302.7	300.42	300.81	300.35	300.96	298.66	299.22	299.63	299.35	297.83	301.35	300.74	301.62	299.73	299.75	304.53	304.02	298.26	301.49	297.67	303.24	300.15	299.67	299.3	301.05	298.86	302.88	301.31	301.7	304.08	301.6	298.65	302.42	298.04	299.55	298.48	301.6	299.83	305.05
308.62	306.04	308.58	305.74	311.37	306.13	310.05	310.84	307.7	308.02	307.89	308.74	309.66	309.1	310.04	305.34	306.21	308.29	310.2	309.57	309.19	307.54	309.49	305.27	307.88	308.37	305.75	309.61	307.58	311.07	312.23	306.4	309.4	310.84	307.45	310.96	309	308.93	306.68	311.61	309.76	306.72	306.83	311.65	307.03	309.99	312.77	309.2	309.64	311.58
294.88	297.32	292.17	292.34	293.43	296.25	292.56	296.98	291.1	291.28	293.44	292.47	293.97	295.79	296.31	293.47	295.38	296.46	292.11	292.29	296.13	293.97	296.41	292.72	293.32	297.47	291.51	293.48	297.27	290.03	293.48	292.53	294.35	296.99	294.73	290.9	291.97	294.03	291.44	294.43	293.78	296.28	292.14	292.02	292.78	291.49	295.58	295.49	292.09	295.81
305.36	307.35	302.7	302.81	306.39	301.69	306.78	302.72	301.74	303.92	300.96	306.1	306.41	304.74	300.65	305.54	305.27	305.6	303.69	302.8	304.81	308.11	303.5	305.77	304.74	304.19	305.04	305.74	305.89	307.38	305.35	305.43	305.7	302.82	302.22	302.99	307.58	301.46	302.97	305.74	306.16	303.68	304.74	303.54	308.23	301.09	302.35	304.62	304.77	306.27
313.65	311.45	312.42	312.25	312.86	312.01	310.14	313.56	306.61	313.31	313.88	311.64	315.03	308.75	316.81	314.94	312.94	313.94	316.06	311.21	314.48	312.82	310.79	311.17	312.61	313.47	309.42	317.93	311.2	313.93	309.28	309.95	311.99	314.65	312.9	311.49	313.6	312.51	313.46	314.47	313.62	313.71	310.68	314.8	314.8	315.43	313	313.36	314.23	314.27
314.66	315.64	314.98	311.73	311.48	313.27	314.48	314.33	312.47	315.28	313.51	313.9	313.03	312.58	313.64	317.77	316.53	314.71	314.6	314.02	310.25	314.4	315.99	313.56	309.24	311.57	312.36	314.05	315.68	312.15	317.57	312.5	310.67	309.7	315.87	315.36	315.18	312.33	313.9	312	308.36	312.22	315.95	316.66	312.73	315.36	313.34	313.23	314.82	312.83
310.83	308.65	311.06	313.94	313.92	315.44	312.44	312.27	312.73	311.24	311.92	312.23	315.5	310.68	310.76	311.94	311.76	312.81	314.07	315.94	317.89	315.25	311.52	316.49	311.42	310.82	316.44	313.27	309.88	315.74	312.01	310.09	311.53	313.39	310.93	310.75	310.46	310.95	310.88	311.94	314.02	314.9	310.78	315.19	314.09	311.64	316.39	315.02	315.91	314.06
316.95	310.36	312.53	316.77	316.6	312.51	312.2	314.16	316.78	309.84	313.42	310.8	315.3	315.82	315.62	312.16	312.8	314.75	312.69	316.3	317.88	312.33	317.97	316.08	315.41	314.64	317.16	312.02	320.19	311.55	312.9	314.81	314.66	313.23	314.44	316.43	312.98	317.82	314.48	316.14	311.27	312.24	315.47	315.54	313.61	312.44	312.4	315.41	313.23	314.4
309.28	310.3	311.2	311.35	309.27	310.99	307.86	310.74	311.31	311.64	306.61	309.59	312.08	308.97	314.64	308	309.49	309.24	310.27	314.67	309.22	307.88	309.72	308.13	309.82	309.1	312.42	309.77	308.02	314.52	311.54	311.36	311.07	310.89	310.39	312.77	314.59	312.65	311.8	309.25	314.8	310.41	312.99	308.79	311.49	312.12	309.43	312.34	312.59	308.98
290.3	293.22	293.15	292.98	288.89	292.97	297.26	292.46	292.58	293.7	297.3	292.5	295.17	296.27	297.39	292.87	293.42	293.69	293.46	293	296.88	295.07	292.22	291.92	295.01	291.87	295.76	295.34	293.78	293.57	293.8	293.79	295.4	298.06	292.06	296.43	293.82	297.68	292.16	291.56	293.26	292.06	294.14	292.77	294.56	293.47	293.44	291.89	291.77	297.78
311.42	301.75	302.98	304.36	307.19	308.9	307.14	304.35	306.64	306.9	303.85	304.42	306.8	301.53	303.07	306.5	306.73	306.8	304.93	299.52	303.62	303.9	303.63	308.6	306.29	305.41	307.16	302.58	304.34	306.66	308.75	305.15	306.17	304	308.31	305.35	305.71	304.38	307.33	305.43	306.25	305.4	310.22	305.62	303.38	308.01	305.22	302.13	303.61	303.21
292.29	292.33	294.49	295.94	293.62	291.73	294.25	296.7	296.82	293.27	293.36	291.38	291.32	295.52	293.86	294.33	294.72	290.61	295.41	293.37	293.92	291.72	291.71	292.88	295.81	291.46	294.08	292.84	289.9	295.8	294.41	294.93	293.69	292.21	291.94	295.27	298.99	296.22	294.69	295.63	297.11	296.44	294.45	296.16	296.95	296.08	291.08	293.93	294.48	295.57
313.85	315.34	310.76	315.78	313.64	313.7	314.57	313.43	314.43	315.04	312.19	313.03	311.43	316.7	316.13	315.66	313.04	312.46	314.73	315.88	315.53	314.59	316.89	316.41	312.04	315.46	315.59	313.69	312.12	314.24	316.12	313.58	311.29	317.28	312.12	310.21	314.73	314.9	315.72	314.48	313.42	316.31	315.91	315.47	312.73	315.89	315.84	312.4	317.76	314.06
311.73	311.64	306.41	313.84	310.48	311.31	315.54	310.28	310.71	314.66	310.97	310.45	308.49	310.6	308.73	311.49	306.88	308.67	311.77	312.3	311.02	312.43	307.56	310.87	312.76	310.69	312.73	311.41	305.29	310.47	311.18	313.82	310.75	311.06	312.25	309.81	308.56	314.78	309.82	308.63	313.05	313.29	311.14	311.55	307.08	314.68	307.66	312.26	309.81	315.14
304.41	304.89	305.32	301.03	302.59	305.45	306.34	306.74	305.79	303.54	307.4	307.19	303.37	299.54	302.85	306.73	307.04	306.37	305.65	306.16	307.59	304.87	304.78	303.63	305.1	303.18	306.94	302.09	301.92	304.34	306.74	303.8	304.72	307.75	303.94	304.95	306.58	303.9	304.71	306.22	305.75	302.93	306.61	304.43	309.87	308.34	307.55	303.98	304.63	303.86
303.2	304.92	301.93	302.39	297.32	301.53	303.13	303.55	301.41	301.92	304.49	301.67	304.41	304.23	303.97	303.19	301.62	308.51	306.05	302.34	303.76	302.05	300.04	299.49	302.82	304.34	301.2	300.68	303.74	302.1	303.31	303.15	300.47	304.24	306.62	304.44	304.33	305.29	303.35	303.1	304.05	307.96	304.31	303.68	304.4	302.11	303.3	306.04	303.41	303.11
318.05	314.04	315.7	315.58	318.95	317.42	319.45	316.55	314.67	317.01	316.94	317.36	319.25	317.66	313.64	314.87	316.79	313.77	316.78	321.59	316.52	316.47	315.78	312.66	315.8	315.48	317.16	317.22	317.26	319.15	314.98	314.62	316.37	314.54	316.78	313.28	314.69	318.67	314.54	315.55	316.28	314.05	318.34	313.1	318.32	315.22	316.57	320.72	315.55	314.42
305.31	301.42	306.71	303.02	305.86	304	302.43	299.22	303.43	305.25	301.86	301.47	303.76	303.21	304.45	303.31	304.9	305.6	304.13	306.72	305.96	302.13	305.73	301.96	303.47	299.11	304.06	304.89	301.15	299.95	301.26	305.49	302.5	302.52	305.34	303.11	304.36	305.5	297.81	303.68	301.25	303.25	306.26	305.82	306.39	303.04	303.88	301.17	301.71	303.57
297.93	301.15	297.54	300.89	299.33	298.23	301.12	300.52	300.9	300.46	301.39	300.43	299.7	303.72	299.39	299.44	301.42	300.49	301.55	299.54	302.27	300.49	297.98	302.74	296.65	299.13	297.48	300.63	296.33	301.17	297.08	300.12	295.57	301.74	299.73	300.69	297.55	299.9	301.95	301.39	300.45	299.41	300.37	301.26	299.04	301.24	298.73	302.21	299.87	299.97
304.55	308.68	303.48	306.27	309.27	301.24	304.95	303.26	302.41	307.04	306.28	303.52	304.74	304.62	302.54	307.41	304.9	305.01	305.38	306.13	305.21	302.8	303.24	303.59	308.75	304.17	300.73	306.12	303.59	305.05	307.31	303.53	302.82	302.42	304.9	302.23	306.76	299.96	306.85	307.13	307.85	304.56	305.44	303.18	304.81	300.54	303.79	302.44	301.25	302.68
317.85	320.86	317.58	320.69	316.17	317.55	319.14	318.47	321.03	319.03	319.2	317.27	317.11	322.27	319.43	315.42	317.3	314.3	321.92	321.2	319.03	320.53	323.5	321.29	320.6	318.12	319.11	324.05	318.08	318.59	321.22	322.21	320.53	315.97	316.74	319.27	321.59	321.18	319.39	319.23	318.76	320.8	317.95	318.34	320.49	318.28	319.96	320.4	318.69	320.69
308.44	302.58	304.24	306.08	305.94	304.21	307.08	308.35	304.12	305.22	305.15	307.1	306.52	301.48	305.68	305.86	307.52	306.13	304.64	302.77	308.33	303.94	304.22	303.53	303.62	303.2	304.47	304.95	303.53	307.77	304.46	304.93	305.12	304.53	305.94	304.25	306.72	303.52	307.31	307.38	304.1	307.92	306.15	306.86	306.47	307.93	303.76	306.17	304.38	301.53
298.61	303.73	301.44	303.82	300.78	302.27	302.75	306.64	301.32	303.4	306.54	302.19	303.97	304.07	301.03	302.2	300.7	301.61	303.72	306.63	302.21	302.43	304.65	303.03	304.12	304.63	304.85	300.34	302.11	303.6	300.48	305.17	300.96	301.32	301.81	305.7	303.35	299.57	305.96	305.78	300.91	302.98	300.98	303.39	300.95	299.4	302.38	302.56	301.73	302.91
290.8	293.39	293.26	288.93	296.8	293.39	294.08	292.37	295.01	293.62	295.37	294.34	291.47	293.33	293.44	296.16	294.69	294.27	294.77	292.38	293.72	292.38	293.51	293.03	298.36	292.93	293.52	292.99	299.16	292.5	292.59	294.26	292.96	296.64	293.54	295.45	296.67	291.87	294.69	297.57	290.61	295.52	295.03	292.38	291.89	293.86	293.14	296.11	289.94	294.12
304.49	303.91	303.6	304.55	308.86	306.99	305.82	307.04	305.16	309.9	306.01	308.42	304.46	309.35	308.37	306.99	305.74	301.39	309.08	305.19	305.23	305.54	307.91	304.44	305.6	306.72	307.04	307.71	309.09	308.63	306.79	307.28	303.37	304.56	307.85	309.01	309.58	304.01	304.71	308.82	304.47	304.9	302.86	303.17	304.93	305.87	303.94	306.43	306.02	308.09
304.21	303.43	305.02	304.77	300.38	302.43	300.65	306.22	307.48	300.39	303.34	303.11	302.56	303.76	300.35	304.39	304.91	305.58	302.98	301.78	301.6	304.35	303.09	303.57	305.62	303.1	303.51	306.08	303.91	306.17	301.97	307.56	301.51	301.64	303.09	302.21	305.69	302.28	303.21	302.43	301.54	302.35	304.54	301.56	303.36	303.24	307.57	303.27	300.93	301.13
319.28	322.32	319.87	317.52	320.24	318.9	319.96	318.5	314.95	318.83	317.19	320.91	315.32	321.54	319.88	317.15	319.46	318.01	319.86	318.15	317.73	317.7	319.45	320.29	318.7	318.97	318.34	316.87	320.03	318.35	317.63	321.27	318.19	319.03	317.44	320.72	316.75	320.59	317.53	318.66	315.49	319.45	314.35	315.46	322.26	316.59	316.5	316.53	320.63	319.63
301.03	301.17	304.43	302.71	304.69	296.92	305.72	301.28	299.05	303.85	305.29	299.59	300.73	301.16	305.58	304.86	304.78	299.03	305.62	304.48	301.78	302.45	303.99	300.97	302.81	302	303.09	304.9	303.49	307.27	302.47	304.9	300.79	304.26	302.29	303.82	302.79	304.53	304.66	302.06	302.24	303.12	302.3	302.33	301.73	300.95	300.25	301.55	308.03	304.24
303.69	309.39	307.28	308.27	306.13	312.2	306.42	307.96	311.18	309.6	309.62	311.88	308.23	308.77	308.39	309.92	309.96	311.31	307.55	312.62	307.45	304.9	309.33	312.29	310.25	308.59	307.22	311.08	308.65	306.93	308.93	310.75	310.85	312.82	308.75	308.82	310.33	309.27	309.55	304.95	307.96	310.42	309.75	310.68	306.71	308.16	311.02	310.75	307.76	309.37
298.05	300.4	300.66	300.27	300.69	300.26	299.16	297.54	298.02	301.66	299.95	301.22	299.74	298.73	298.56	299.92	301.41	298.73	302.71	296.15	302.66	301.59	300.12	298.04	301.4	298.96	300.54	300.29	299.84	302.51	301.9	301.53	299.46	301.16	300.25	298.5	301.53	300.35	302.59	298.86	301.75	304.43	302.08	302.55	300.94	301.23	298.15	301.28	297.67	301.04
311.99	316.74	312.82	312.97	316.19	315.17	318.23	316.57	314.08	316.89	312.34	312.36	315.08	315.82	314.23	316.22	312.42	312.37	317.04	310.68	316.61	312.62	314.12	314.36	314.63	313.03	310.89	316.27	315.63	320.77	316.03	312.85	311.94	313.84	314.21	315.67	311.9	314.62	312.61	316.4	308.89	316.03	314.68	314.76	311.85	313.37	313.06	317.37	314.38	314.3
317.84	317.2	313.72	320.16	320.52	315.69	317.68	315.06	315.36	318.63	316.78	316.6	319.09	314.84	314.8	314.74	316.07	318.65	322.25	316.48	321.55	317.02	316.52	319.36	315.04	319.31	318.96	316.82	316.32	316.82	319.76	315.27	314.58	317.9	318.76	319.14	315.63	319.06	317.49	317.34	315.99	319.42	319.61	318.27	314.67	316.14	314.52	315.33	316.7	319.96
320.3	316.12	319.33	319.02	317.62	321.84	319.46	321.9	319.36	321.15	317.8	320.93	319.17	319.49	319.84	318.91	318.35	317.45	317.57	316.79	314.37	318.52	322.57	320.18	319.04	318.33	318.92	317.36	318.72	321.75	318.11	317.69	319.95	318.03	320.46	317.92	318.67	322.53	318.77	319.03	317.17	318.41	319.05	317.89	318.17	319.15	315.95	318.35	319.39	319.92
298.04	291.36	296.24	298.24	298.3	293.8	296.51	296.72	294.5	297.49	294.07	299.25	296.32	298.06	296.14	297.08	298.54	297.14	300.3	298.58	294.52	294.24	294.08	296.8	299.58	298.93	296.59	293.49	299.31	295.96	295.39	296.26	298.16	300.8	295.38	300.38	296.73	297.66	299.52	294.02	295.15	293.11	296.44	296.71	297.78	296.3	297.21	295.28	299.48	297.19
301.55	303.95	304.64	302.21	302.52	302.43	304.58	304.73	305.32	296.89	301.93	303.8	304.79	303.6	302.74	301.33	299.54	304.18	303.85	305.11	305.31	305.98	302.45	304.9	303.37	306.25	302.84	304.57	301.51	301.09	301.9	300.72	299.6	305.59	302.68	302.84	301.85	304.98	302.72	300.84	302.55	303.52	302.03	304.06	307.39	306.68	300.12	299.57	303.91	299.99
316.8	316.84	314.43	317.64	316.32	318.39	317.11	314.93	316.78	316.55	316.51	315.28	316.58	313.68	319.22	314.17	318.46	316.82	316.12	318.34	315.63	317.73	314.9	317.54	315.04	313.37	317.13	319.43	315.55	315.98	318.74	317.8	312.61	315.93	316	314.01	314.5	314.99	317.49	312.87	316.61	316.82	319.11	319.1	313.99	320.51	316.63	316.93	317.73	318.34
317.74	317.74	319.55	321.09	315.21	318.84	314.33	319.09	317.56	315.95	314.94	317.66	318.1	317	319.04	319.02	313.42	315.67	319.42	316.56	316.32	318.24	320.79	317.88	315.09	315.99	317.44	318.42	314.59	316.76	319.05	318.1	315.16	314.26	316.97	318.74	316.03	314.4	315.11	315.38	318.13	320.12	317.29	316.85	318.48	316.34	319.07	316.51	314.23	316.05
303.46	305.12	308.31	306.26	304.19	307.22	305.88	302.77	308.04	304.05	303.82	305.78	307.57	304.57	303.48	303.7	307.36	303.05	304.44	303.33	304.46	302.61	304.72	305.4	305.84	306.66	306.04	302.43	308.51	302.61	305.03	302.14	303.25	307.43	300.43	305.33	302.86	303.57	302.78	303.74	305.46	304.13	308.6	304.06	302.77	306.92	304.57	301.4	303.02	303.03
313.93	317.76	316.09	318.6	314.83	313.03	312.99	312.06	316.55	313.03	314.92	313.91	317.89	316.43	315.62	315.43	314.61	313.75	313.2	316.51	316.33	316.72	314.54	313.84	312.71	317.93	314.55	317.47	315.24	315.02	315.54	314.78	313.13	318.22	319.48	315.3	316.01	310.79	318.31	314.83	315.19	315.69	313.57	312.3	312.8	319.06	313.85	312.62	316.33	318.6
318.13	313.47	312.91	314.01	315.94	315.65	317.66	312.76	316.17	314.47	315.79	315.3	312.9	312.46	312.23	316.59	310.76	312.92	313.82	316.91	310.78	315.62	315.86	317.31	315.24	316.4	318.27	315.9	317.75	313.36	312.6	317.9	315.24	315.88	318.28	315.03	312.89	315.93	314.53	313.89	312.66	311.92	315.87	318.48	311.4	313.1	313.69	313.98	313.83	315.5
316.07	311.73	311.94	314.59	310.79	317.59	313.27	312.1	310.57	311.89	310.48	311.23	309.86	312.9	311.32	311.65	308.4	310.86	311.94	311.26	312.59	311.92	314.09	311.32	313.41	309.93	311.98	314.03	310.58	317.42	314.95	314.55	311.29	312.61	309.61	312.87	311.96	313.71	309.7	312.64	309.92	309.71	313.8	310.97	311	313.84	310.64	314.3	311.32	314.55
317.56	319.41	317.04	315.13	314.94	316.52	317.22	317.06	315.63	319.32	316.63	315.18	319.86	312.83	316.76	317.05	316.02	315.17	318.28	316.02	319.03	313.96	312.97	316.19	320.73	318.32	318.34	318.58	313.33	314.99	314.81	320.98	317.14	317.36	317	312.36	317.23	318.28	318.14	314.51	310.82	317.81	313.48	316.42	317.09	315.49	310.24	312.83	316.91	316.22
315.23	317.58	313.06	316.97	314.74	317.43	312.61	312.93	315.54	311.44	318.61	315.4	313.79	311.38	309.52	313.42	310.95	314.33	316.48	317.14	314.92	315.83	314.72	315.14	312.35	314.47	316.23	313.17	314.65	314.96	316	311.95	315.54	316.34	312.23	315.07	314.42	315.33	317.04	316.42	317.32	316.52	314.96	314.94	313.73	315.59	314.08	313.43	312.3	313.8
315.67	315.8	319.96	312.91	317.84	319.76	315.2	314.56	315.83	315.96	317.4	317.59	316.82	318.04	314.52	318.19	319.16	316.36	317.96	320.35	320	315.62	314.22	314.24	318.79	317.53	316.82	319.15	315.85	316.83	311.28	318.17	313.89	315.95	313.75	316.59	316.7	316.52	318.55	318.61	314.96	317.32	315.71	317.06	319.04	317.45	316.48	317.01	316.32	316.96
316.47	311.53	317.79	315.49	314.04	313.92	315.84	314.31	315.36	314.21	318.02	313.71	317.1	314.65	316.54	314.11	312.93	314.63	315.91	316.3	318.45	313.56	316.17	315.48	316.81	315.66	313.78	314.65	316.03	316.94	318.78	314.47	317.34	315.86	317.65	315.96	314.96	318.52	312.98	311.98	313.18	316.68	317.43	316.87	317.8	312.83	315.77	316.26	316.4	313.61
316.37	315.34	313.84	318.42	316.49	316.87	316.45	314.16	318.06	320.13	317.38	315.44	313.56	313.02	317.9	313.71	314.42	317.75	314.34	316.47	315.66	314.89	316	314.74	313.97	315.36	316.01	314.2	319.79	318.4	315.03	319.24	315.71	317.87	314.6	317.26	314.88	315.45	318.48	313.92	316.2	317.12	311.99	317.44	319.47	316.14	314.49	316.5	314.26	315.44
304.8	306.94	303.42	306.44	302.9	305.58	305.46	304.7	304.22	304.6	305.9	307.19	306.39	304.58	299.71	305.48	305.73	303.79	308.27	305.76	301.89	304.71	305.33	303.28	304.45	305.15	304.49	305.68	309.44	308.81	303.07	304.77	304.31	309.16	303.68	303.46	308.31	303.76	302.98	304.98	305.46	303.49	305.17	305.12	302.61	305.96	305.61	307.49	303.06	308.95
313.93	314.85	316.15	315.81	318.04	311.7	317.1	312.81	316.03	311.86	312.61	314.43	316	314.73	317.11	315.1	317.27	312.79	317.37	316.41	312.98	314.51	313.8	312.42	315.18	316.58	314.25	316.85	314.68	315.01	314.13	315.15	314.75	316.48	312.63	309.88	318.12	315.09	314.59	313.63	320.13	317.48	315.02	315.35	316.3	314.8	313.85	314.73	314.09	313.19
304.93	302.71	301.49	299.99	301.56	300.11	302.14	301	301.31	303.03	302.78	300.66	302.71	306.64	303.24	303	305.93	303.36	302.42	302.32	304.08	302.17	299.91	304.69	302.35	303	300.55	302.67	304.49	302.19	305.3	300.6	300.48	301.54	305.67	301.73	302.36	304.24	299.09	302.54	304.87	301.78	302.61	303.76	301.18	306.55	303.63	303.85	301.92	302.52
317.03	315.25	317.29	316.87	321.63	322.77	319.76	316.5	318.77	320.49	319.41	319.9	317.43	317.18	315.53	318.13	319.85	315.53	316.22	314.77	317.69	319.43	318.64	314.19	316.99	316.59	313.12	318.06	318.14	317.3	319.45	319.64	314.52	314.48	318.42	316.08	318.13	309.82	316.28	316.18	318.25	314.57	317.14	313.23	313.31	318.47	316.2	317.08	320.45	314.94
317.1	318.33	314.88	313.56	317.94	312.76	315.36	314.63	316.99	318.28	313.98	315.24	313.04	314.97	317.63	314.56	315.53	317.56	312.35	314.89	316.66	317.12	311.35	316.48	319.71	316.33	315.47	313.29	314.98	316.45	315.02	315.9	313.4	313.49	316.02	317.07	314.17	318.24	318.28	315.26	311.99	317.91	313.53	312.88	315.15	313.26	317.84	314.14	316.01	314.66
318.91	321.81	319.88	318.94	316.06	315.75	318.66	319.45	314.12	315.93	317.12	317.73	319.1	318.21	320.75	315.86	317.21	320.06	319.43	319.56	319.73	317.57	317.01	318.71	318.79	316.22	315.65	319.06	319.15	318.82	319.35	319.27	317.53	318.3	320.31	319.07	315.14	318.79	315.74	318.48	316.37	320.34	316.88	316.62	317.31	320.29	316.82	319.44	318.55	320.2
318.65	317.93	314.91	317.37	321.51	318.07	318.35	319.82	317.47	319.4	317.42	321.6	317.32	319.98	317.94	316.73	320.44	315.63	318.03	320.61	316.95	315.21	318.65	318.26	317.84	320.07	317.73	315.23	319.63	322.12	320	316.6	319.77	320.18	318.51	316.23	318.48	319.51	317.8	318.72	313.45	318.7	316.74	318.77	319.4	316.98	321.9	318.79	317.95	319.49
307.67	304.83	303.4	303.46	301.31	303.47	304.49	304.45	304.2	306.14	306.33	306.4	307.76	306.25	305.87	305.69	305.58	304.73	302.91	303.45	302.86	302.09	304.62	304.69	304.72	303.13	303.97	306.87	306.24	306.12	305.07	308.36	303.73	305.98	305.25	305.47	306.7	303.37	304.9	305.8	302.73	308.48	307.61	307.68	307.11	304.18	304.28	302.99	303.93	303.84
302.89	306.42	305.7	306.44	302.34	307.3	309.75	306.98	303.3	306.69	305.46	307.12	307.24	305.05	304.92	303.1	305.44	307.68	306.26	304.5	301.8	304.15	304.51	302.52	307.39	305.63	306.34	304.59	305.48	302.49	302.35	306.38	304.65	306.68	309.35	303.12	304.95	306.41	306.75	306.34	304.09	305.66	305.58	304.36	309.77	303.61	302.3	305.65	307.53	303.16
291.28	293.8	297.35	294.04	293.26	294.7	294.68	293.6	293.61	293.39	293.71	296.03	292.58	295.4	292.33	292.97	293.14	293.84	294.11	291.02	294.34	292.81	296.7	292.95	294.75	294.68	291.49	293.08	295.54	297.46	292.9	293.03	293.84	296.17	298.28	296.63	293.63	291.9	291.8	291.36	293.22	292.36	295.29	289.86	291.51	293.84	296.84	294.83	295.87	293.72
315.67	315.95	314.44	315.13	314.2	314.58	318.13	318.21	317.96	316.6	317.3	316.2	315.81	316.89	317.62	315.05	316.2	317.38	317.21	317.79	319.09	314.35	316.48	315.26	317.04	316.72	311.75	318.91	320.68	316.35	317.65	318.38	318.37	317.57	315.72	318.48	315.07	320.18	316.15	316.92	315.9	318.26	316.02	316.66	313.34	316.68	314.17	315.99	316.96	316.7
310.68	314.6	316.37	312.04	312.57	315.33	314.63	312.12	313.08	310.92	311.83	311.8	311.65	314.39	312.53	314.02	313.52	314.12	310.73	310.65	314.49	315.56	312.93	310.8	315.52	316.54	312.89	314.53	316.4	314.72	313.88	313.59	314.88	312.95	312.62	310.46	312.13	314.21	313.2	315.05	313.49	311.54	313.31	311.84	313.65	315	310	316.11	316.65	312.27
302.93	303.84	300.09	300.51	304.39	304.19	302.27	303.01	301.63	303.01	304.8	304.34	306.25	305.89	305.28	302.7	303.51	301.6	302.95	302.62	303.36	301.05	304.28	304.53	308.58	303.25	302.78	300.44	304.2	301.8	304.01	302.53	298.51	306.03	303.21	301.7	303.29	301.5	301.69	300.55	303.11	302.54	302.64	304.27	300.01	301.88	300.15	303.62	299.24	301.27
322.9	329.24	327.95	328.61	327.91	329.16	331.03	328.51	327.65	327.85	326.41	322.74	328.25	329.7	329.1	327.64	331.17	328.55	327.11	326.82	328.61	326.6	327.64	326.39	322.93	328.62	329.62	328.39	326.26	328.62	325.49	328.29	331.22	330.73	324.29	329.07	328.55	328.79	330.1	327.56	330.42	328.81	327.7	327.64	330.33	329.08	327.41	326.31	325.5	327.86
305.18	307.47	312.03	307.83	304.26	306.5	309.19	310.22	306.64	309.37	307.08	309.91	308.26	305.79	309.19	308.43	305.43	313.38	308.5	307.99	310.6	305.13	306.66	306.19	310.47	307.6	307.86	306.82	305.09	309.73	306.89	307.9	311.56	311.48	307.9	309.45	307.81	311.21	312.65	312.95	311.14	307	310.93	308.12	311.22	310.38	308.66	311.83	306.56	309.11
311.31	316.68	313.82	310.39	309.94	309.33	313.09	311.92	313.12	310.49	312.5	313.75	312.65	311.8	309.87	309.93	314.36	312.54	310.86	314.71	311.59	310.88	311.36	308.98	308.24	310.07	313.38	310.59	315.74	309.77	310.82	311.71	313.14	311.13	316.63	313.01	316.33	314.4	310.43	313.76	311.86	310.99	312.54	312.61	311.59	315.94	311.84	311.97	307.69	313.83
323.44	324.66	327.48	324.94	326.43	327.05	323.06	319.65	326.8	320.87	325.24	324.13	325.21	324.67	325.92	323.96	326.07	326.36	322.62	326.37	326.81	326.21	325.15	323.62	322.75	324.76	325.04	321.65	327.39	325.3	327.68	326.4	320.2	327.37	325.52	325.02	321.64	321.44	323.65	323.78	326.34	325.86	324.35	322.05	323.63	327.56	324.54	323.7	324.54	322.71
326.87	326.05	327.56	324.62	326	326.72	329.39	329.21	322.93	329.65	325.54	328.27	328.58	328.08	323.51	325.94	327.75	329.89	325.03	322.9	327.93	328.84	325.64	327.51	330.44	327.93	324.3	325.13	330.73	327.77	327.35	328.59	326.53	326.74	328.88	327.82	326.1	326	329.03	328.64	327.22	324.86	324.23	332.47	329.91	328.57	326.95	328.14	324.29	326.38
292.56	295.4	295.28	292.69	293.16	293.23	295.2	294.13	294.67	292.86	292.67	294.62	292.58	296.11	293.08	293.95	292.33	292.8	292.92	294.16	296.97	294.05	295.97	294.06	293.64	296.96	294.17	294.55	294.4	292.12	295.43	297.13	292.66	294.53	291.24	294.31	293.14	294.47	294.8	290.14	295.15	297.63	293.91	293.96	291.64	292.72	292.94	293.65	294.65	292.51
302.03	300.39	305.59	300.89	301.38	302.95	299	299.63	301.9	303.41	304.12	302.86	301.61	303.7	301.54	303.06	303.9	302.99	302.22	304.09	303.21	300.7	304.64	302.45	305.35	300.51	304.77	303	302	301.85	300.54	300.1	300.76	302.18	300.69	303.72	302.71	304.35	306.75	302.27	298.97	303.59	304.14	300.65	301.48	300.37	302.8	305.27	302.9	301.04
309.08	309.19	313.05	313	314.15	313.56	308.86	311.47	312.08	313.44	313.21	311.43	315.41	309.49	314.1	312.97	315.87	312.52	314.26	310.51	310.29	310.77	316.63	312.97	314.32	315.44	312.29	309.5	312.95	314.02	312.82	310.68	313.55	313.66	315.35	312.21	313.7	312.83	312.01	313.74	311.2	314.59	313.48	313.06	310.51	314.43	312.81	312.13	314.71	312.98
302.97	301.65	305.25	304.22	303.56	305.3	303.09	300.65	306.43	307.14	303.38	305.41	303.71	301.03	307.57	297.98	300.13	300.72	305.72	300.59	302.35	305.93	303.54	303.75	303.76	303.18	304.98	302.28	303.94	302.31	301.7	302.85	305.87	303	304.32	303.73	305.45	305.54	302.22	300.79	304.9	305.78	304.47	305.28	304.1	304.11	298.33	305.62	302.73	304.93
305.72	308.87	303.02	306.13	306.31	305.09	304.63	304.23	306.82	305.82	303.79	306.49	306.15	307.96	307.65	305.23	305.31	303.74	303.79	302.1	306.02	305.11	302.02	304.05	302.69	304.24	305.01	301.54	301.54	306.45	303.97	307.13	305.59	305.92	306.47	307.98	304.83	303.32	312.25	307.82	304.79	303.81	305	302.65	307.81	303.23	304.56	309.27	305.49	306.56
316.48	317.02	316.87	316.79	318.11	314.95	319.35	316.32	316.31	317.97	315.7	316.07	317.99	318.5	316.72	317.56	314.64	319.92	317.62	318.54	318.16	318.42	317.18	315.24	318.86	319.49	315.95	318.19	318.51	318.17	316.68	318.34	314.53	316.19	314.74	313.91	314.16	316.79	316.96	320.15	314.36	317.44	318.47	316.02	318.87	317.78	314.93	317.19	316.43	315.56
316.73	318.33	317.07	318.28	314.66	317.79	317.76	316.69	319.98	320.47	316.22	320.31	318.45	320.21	320.46	318.27	317.78	318.35	318	319.26	321.62	318.05	318.31	318.04	318.09	318.57	315.48	316.69	320.12	318.54	318.28	317.99	321.48	318.4	318.87	321.59	316.36	315.53	318.89	320.31	316.61	320.68	317.76	316.66	316.97	315.66	322.39	319.06	317.64	320.23
316.44	316.75	313.87	312.23	315.19	314.22	317.09	315.41	312.85	309.28	315.44	308.76	311.14	312.4	313.35	310.07	313.74	316.6	314.53	314.6	312.93	313.35	310.19	312.35	309.27	316.25	313.24	314.76	313.12	315.1	313.88	312.91	312.87	313.65	309.85	312.54	310.49	311.94	313.56	314.09	311.77	313.61	313.74	311.46	312.32	312.69	314.25	312.92	312.08	314.33
311.24	307.26	307.52	309.96	310.92	310.06	308.25	308.63	310.41	310.07	309.2	308.19	309.16	311.92	308.51	308.97	308.08	307.97	310.06	305.51	311.99	307.46	310.71	307.03	305.5	307.96	304.92	306.84	311.18	310.6	307.25	307.58	314.47	309.01	308.37	308.37	312.09	307.19	307.07	305.11	309.54	310.42	312.86	305.16	310.21	306.95	308.92	310.12	310.35	307.16
309.5	307.05	308.36	309.57	310.86	309.05	312.98	308.72	303.24	311.44	308.72	309.25	310.54	306.89	308.77	312.42	308.69	309.15	312.21	309.24	314.15	309.87	306.07	310.94	313.01	310.19	309.77	313.33	310.25	310.73	309.49	309.53	309.32	309.6	311.42	311.35	308.82	311.68	309.92	309.97	309.32	309.56	310.25	306.16	312.04	311.74	308.47	309.45	309.51	307.41
308.44	314.67	309.53	313.12	311.81	311.2	313.51	312.22	310.09	312.84	314.17	313.43	313.7	310.72	311.34	314.03	312.65	313.32	316.49	310.19	314.27	312.46	310.73	314.4	313.06	311.01	311.48	314.99	311.28	316.82	311.26	314.67	311.32	311.53	310.15	313.49	311.78	314.76	313.77	317.99	311.44	312.52	313.29	313.47	311.93	312.65	312.92	313.18	311.65	309.82
302.85	306.29	306.35	305.37	304.7	306.63	308.31	309.57	309.21	308.06	305.71	306.38	308.49	304.91	308.16	307.9	310.69	304.6	310.49	308.49	309.17	303.92	304.02	309.26	305.91	309.99	306.28	307.31	303.72	309	306.82	311.77	307.41	304.75	307.12	307.91	307.37	308.7	306.09	308.63	306.62	304.03	308.51	307.34	307.7	309.62	306.12	307.3	307.47	305.75
300.29	302.14	301.45	302.08	299.41	302.87	301.38	305.07	298.92	304.47	301.53	302.47	302.52	301.39	299.69	305.16	299.63	301.54	299.4	300.6	298.46	301.58	300.18	300.44	302.51	303.05	299.52	301.94	305.08	304.56	299.84	300.12	298.39	304.05	298.99	303.22	300.66	295.05	301.23	301.83	302.81	301.56	302.95	299.22	299.97	300.03	297.66	299.41	297.17	296.48
302.75	302.38	305.93	302.46	301.6	303.47	302.74	302.29	304.07	302.11	300.69	299.92	304.05	305.37	300.62	302.31	305.07	303.97	298.22	303.6	306.19	303.57	303.76	300.01	300	301.2	301.52	306.03	301.51	300.38	304.27	305.35	299.01	301.87	302.75	302.84	303.62	304.26	307.57	301.98	303.3	302.01	302.07	304.88	305.99	300.12	304.79	304.41	301.2	301.05
301.13	302.75	302.34	302.72	301.84	300.78	300.79	305.3	303.02	302.03	302.46	302.51	300.64	304.7	300.21	300.41	303.77	302	300.1	301.52	300.77	302.52	305.19	301.37	304.82	302.15	305.67	303.35	297.93	304.84	302.77	301.61	300.33	305.16	301.31	304.49	301.83	301.95	302.51	300.85	303.63	303.01	301.27	300.84	301.54	304.79	306.77	300.73	305.64	304.87
305.57	305.64	306.83	302.64	306.88	303.82	302.8	304.74	304.96	306.28	306.44	303.38	304.45	304.79	306.65	304.7	304.03	307.43	307.1	303.32	305.06	307.05	307.04	306.04	304.72	306.61	307.57	308.55	305.3	307.83	306.98	306.16	304.49	304.32	303.55	305.94	305.61	305.47	306.25	303.32	305.75	307.96	306.87	304.84	308.75	307.79	305.67	303.31	308.62	305.15
330.51	327.94	327.32	324.87	326.61	329.59	325.73	328.48	328.1	328.77	328.3	323.17	325.41	326.16	328.14	324.72	328.8	330.42	326.65	328.74	328.06	329.56	328.03	325.65	333.15	329.51	327.43	326.71	330.49	327.64	328.54	326.91	327.66	330.33	327.96	324.9	326.14	330.19	327.95	329.39	324.36	326.86	329.84	324.12	325.27	327.78	329.99	324.98	329.27	327.68
328.84	325.58	330.56	329.11	328.18	329.76	328.73	325.57	325.99	326.29	326.88	330.01	328.65	324.35	333.23	329.13	327.42	334	325.05	326.21	325.64	327.57	326.59	329.42	327.6	327.47	325.9	328.16	328.12	331.16	330.55	331.01	327.23	328.01	330.55	326.54	327.25	325.97	327.78	330.49	331.33	328.16	324.15	326.44	331.68	328.58	327.13	328.33	329.97	328.31
301.71	304.68	301.99	302.85	305.04	306.75	305.16	303.56	302.51	306.58	303.38	304.79	304.2	303.36	300.28	303.11	301.92	302.49	302.26	303.55	302.02	305.11	304.28	302.44	303.29	306.11	303.99	304.52	305.57	303.87	304.07	303.3	301.58	302.95	307.52	300.92	306.44	305.73	304.61	301.72	303.89	306.06	304	304.94	305.73	301.78	298.24	304.62	303.23	300.4
312.52	305.88	304.72	307.02	308.45	309.87	307.83	308.31	308.46	310	306.02	308.89	307.84	304.94	309.29	305.8	308.78	308.29	310.41	307.09	312.32	310.23	306.69	308.91	310.73	311.79	307.58	305.73	308.62	309	308.23	308.56	309.4	310.28	310.58	307.28	306.55	309.82	305.7	307.98	308.17	310.41	306.65	308.26	309.94	308.92	308.25	311.98	311.5	309.28
307.56	310.37	309.87	310.24	314.41	309.28	310.85	309.68	307.89	308.61	310.3	307.05	311.12	309.48	314.3	307.58	308.76	312.15	309.44	308.9	307.1	311.11	311.48	313.23	307.94	309.34	307.05	309.36	309.44	309.77	308.78	308.79	312.81	309.66	310.47	309.44	311.52	311.78	309.81	308.7	312.22	310.95	307.92	307.57	311.61	313.34	310.83	307.53	311.94	312.16
327.38	326.74	325.38	325.14	327.19	326.63	326.42	327.8	326.9	328.03	324.36	329.24	324.95	323.82	324.39	326.03	325.16	329.06	328.12	326.67	326.26	326.81	328.9	326.92	324.71	326.71	325.32	328.07	332.17	327.28	327.77	327.11	326.18	326.52	327.27	328.36	329.33	326.61	326.76	329.36	329.91	326.18	323.34	330.05	326.34	327.16	327.43	326.8	324.57	324.85
302.53	305.93	299.37	304.75	304.73	303.93	307.45	306.33	303.15	303.38	297.89	299.43	303.06	302.03	305.83	301.4	299.9	301.67	301.4	302.82	300.82	302.6	300.1	300.44	303.82	303.12	301.79	302.12	303.08	303.72	301.86	301.56	301.11	303.93	304.03	302.41	304.14	301.03	302.57	299.15	300.55	301.84	302.99	303.94	304.95	304.25	304.7	300.03	302.7	299.28
300.59	303.73	300.44	301.76	299.17	300.84	301.24	298.43	299	300.53	303.5	300.6	304.75	301.69	301.27	299.99	302.59	299.97	303.05	303.23	300.48	298.72	300.58	300.88	300.1	300.51	299.35	298.51	302.05	302.55	299.04	300.41	299.41	301.45	299.28	303.02	301.6	299.93	299.83	302.34	299.36	301.87	301.5	299.43	300.16	302.41	304.6	302.15	299.83	301.75
312.46	313.45	312.1	311.06	311.07	315.04	311.33	316.05	311.11	316.25	313.93	314.31	314.48	311.07	314.73	312.36	314.58	311.08	311.91	315.78	311.33	313.12	313.76	315.67	311.8	315.04	316.63	312.55	312.12	312.41	314.43	310.54	314.82	312.28	313.21	310.88	315.47	313.55	308.96	312.94	309.55	311.88	315.15	316.55	314.93	311.93	312.52	313.5	314.14	312.3
317.39	318.11	316.2	316.91	313.89	316.18	316.72	316.49	317.28	322.03	315.75	315.38	319.35	316.24	316.69	314.85	312.72	318.9	312.47	317.64	317.91	314.98	317.01	314.14	319.12	316.07	316.58	316.58	318.74	316.89	315.52	314.9	314.96	317.26	317.92	316.22	317.8	318.49	319.62	318.57	318.39	321.22	317.13	313.47	318.52	314.44	319.87	314.53	316.01	316.36
302.46	300.29	300.36	302.13	301.16	300.64	303.05	308.42	303.25	298.76	301.97	301.92	301.54	303.62	300.4	302.23	299.96	301.22	301.09	301.78	302.34	298.31	301.94	300.89	303	303.52	302.97	303.53	301.29	303.6	300.36	302.24	299.41	303.66	302.87	300.96	298.62	301.65	302.66	301.79	301.29	296.81	302.39	302.86	301.21	297.48	304.25	301.84	301.45	297.93
313.03	314.75	313.7	315.55	315.75	314.34	315.18	313.85	315.59	315.13	315.46	312.26	314.66	317.81	318.56	312.08	313.47	317.73	316.86	311.95	312.79	313.9	317.9	314.27	315.11	313.3	315.44	317.45	316.39	314.27	314.68	315.68	313.22	314.13	317.61	311.9	312.79	316.97	316	318.18	313.14	313.28	313.36	318.61	311.82	313.46	315.13	315.09	313.88	315.79
304.64	306.43	305.42	306.3	302.25	302.04	301.75	304.52	310.93	303.22	304.78	301.92	300.7	306.91	303.07	304.07	304.47	308.26	301	302.58	302.68	303.09	304.46	301.39	302.24	303.24	301.35	302.37	301.96	305.64	304.49	307.58	308.28	301.28	301.22	305.21	307.19	302.05	299.97	302.03	303.29	302.71	303.14	299.98	303.74	302.32	301.26	307.6	301.59	307.11
291.01	298.72	292.57	295.98	294.14	296.83	296.84	293.16	296.61	294.92	293.31	292.41	295.37	292.85	292.27	296.11	292.07	295.24	295.47	294.78	291.58	294.62	297.52	295.41	298.61	296.99	294.73	295.05	297.73	294.22	298.28	297.71	296.97	292.41	294.5	294.61	294.59	294.69	293.22	293.9	291.44	296.54	296.33	293.34	294.56	294.32	295.25	297.47	299.82	298.53
317.04	319.06	319.03	319.21	318.79	319.69	315.61	317.09	317.16	315.75	319.39	319.28	316.48	319.06	317.48	317.09	313.13	319.08	318.43	320.43	319.07	316	316.85	319.5	319.28	317.16	315.85	319.04	315.98	319.45	321.11	318.21	319.92	321.6	316.68	317.34	319.93	316.79	319.71	317.84	319.05	315.36	319.89	316.81	315.73	317.79	316.35	320.53	317.08	315.74
305.89	305.57	303.29	312.44	303.1	306.02	304.04	307.75	303.82	303.75	309.01	305.25	303.56	309.66	307.87	301.01	304.03	306.58	304.01	307.16	306.19	306.71	307.1	309.01	305.6	308.99	305.84	305.69	306.92	306.52	304.64	306.17	305.42	305.47	301.41	307.97	307	308.87	304.7	307.08	307.19	304.06	307.17	305.05	308.75	307.29	302.44	306.88	302.67	307.84
306.04	304.06	306.25	308.59	307.71	304.93	304.25	305.18	302.25	305.34	308.85	306.61	308.89	308.71	309.5	304.39	305.04	303.77	308.46	307.4	305.82	307.64	304.08	305.81	304.07	304.67	305.34	306.05	310.19	307.41	307.03	307.52	305.07	307.72	304.66	301.56	306.99	308.25	308.95	305.76	305.82	305.5	306.04	308.63	306.06	304.49	306.59	302.94	306.16	302.87
317.54	314.72	317.61	318.5	316.55	314.09	318.8	317.81	316.64	320.37	316.55	317.83	319.69	314.44	320.35	318.21	322.2	315.41	318.39	320.38	318.39	318.62	317.74	320.17	317.4	315.19	317.73	317.08	319.09	320.18	319.86	317.16	317.54	315.93	322	319.64	318.73	319.64	316.86	319.76	316.79	318.26	317.72	320.6	318.48	318.31	317.26	318.54	317.42	318.92
316.36	314.79	317	312.67	314.69	314.25	315.23	317.32	312.19	318.18	315.78	310.56	315.23	314.72	313.97	314.22	315.61	312.53	312.82	314.04	315.73	313.42	313.23	313.9	315.6	316.75	311.45	316.18	318.1	310.26	315.4	314.8	313.61	311.3	315.8	314.15	311.61	312.61	315.01	313.38	316.16	313.8	315.97	313.72	314.63	314.44	312.78	314.63	312.96	310.46
311.83	311.32	311.86	310.57	313.12	315.53	308.64	315.18	310.57	312.26	316.24	315.68	313.51	313.49	313.84	312.31	317.99	313.33	310.86	312.56	313.31	315.48	314.44	314.91	310.68	314.27	314.94	308.75	313.01	315.94	315.25	314.94	312.47	308.85	317.66	312.72	314.1	315.76	316.81	310.62	314.22	310.68	313.62	315.51	314.58	313.85	311.95	314	312.34	315.03
303.33	303.15	307.6	303.91	300.97	304.71	301.76	302.54	301.26	300.65	302.03	303.2	302.43	301.62	301.75	299.2	305.53	302.55	302.33	301.11	302.89	303.49	302.77	300.24	301.37	302.02	298.53	304.75	303.42	303.71	302.71	303.59	303.26	300.67	301.39	304.51	299.66	302.03	303.24	304.18	302.76	301.46	298.34	300.4	304.26	302.09	304.02	304.53	305.13	301.05
325.8	328.19	325.06	325.32	327.01	325.25	323.12	327.48	327.01	323.26	325.27	321.97	324.15	323.51	325.58	326.07	320.77	325.53	322.03	327.3	326.23	331.12	330.19	325.8	323.37	325.62	323.97	324.99	328.74	325.13	321.38	323.66	325.69	325.42	323.99	325.15	323.55	322.29	325.7	324.11	324.53	323.21	322.98	328.61	325.36	325.51	326.42	323.91	324.06	325.62
298.56	300.48	296.68	301.43	300.71	298.71	302.2	298.91	300.68	303.11	302.54	301.18	299.82	303.64	299.58	298.52	302.1	299.81	301.01	300.36	302.79	298.58	302.16	300.58	296.59	302.36	304.46	300.42	303.94	301.16	301.77	299.17	298.2	299.42	298.99	303.3	301.67	299.53	297.01	298.41	303.43	304.37	301.28	300.72	304.51	302.24	298.76	301.49	298.81	301.28
312.51	313.11	314.79	313.64	313.84	314.23	312.64	311.93	313.46	314.84	309.09	314	318.37	313.06	313.28	311.05	309	312.49	311.32	313.09	311.51	312	317.14	313.76	314.91	316.27	312.57	315.27	313.88	309.97	313.41	310.02	314	310.53	312.38	311.39	312.82	311.56	316.4	309.71	309.99	316	314.82	313.27	313.26	316.45	313.53	312.42	316.68	311.86
313.87	313.37	314.42	314.26	314.53	314.87	316.08	316.45	315.72	311.82	315.56	314.88	316.71	314.62	313.87	315.92	316.19	319.17	313.55	318.24	312.68	312.55	315.07	313.79	313.99	316.01	315.14	316.12	314.21	315.99	312.84	317.32	314.9	318.53	312.1	316.01	314.25	313.61	317.67	315.13	319.96	316.34	313.69	314.79	313.78	313.85	310.58	313.83	311.76	315.1
304.51	305.16	305.3	306.15	304.45	303.79	300.69	305.81	302.9	303.76	304.96	302.72	304.86	308.15	302.59	304.09	303.37	305.88	300.75	305.79	302.63	302.08	305.52	302	302.2	299.94	302.09	304.33	302.25	304.48	302.36	300.97	303.24	304.02	307.81	307.35	305.04	301.74	305.73	306.94	305.61	305.78	304.23	306.81	303.96	303.91	304.68	304.75	304.37	302.25
305.15	305.43	304.37	302.93	306.14	303.7	303.09	308.28	307.77	308.91	303.28	309.83	308.04	307.72	306	309.15	306.45	306.31	305.74	302.85	306.26	306.1	305.35	305.16	308.22	306.97	306.39	305.42	304.98	307.4	307.29	305.04	305.93	305.91	307.43	302.95	307.66	306.72	304.76	306.82	309.62	307.14	308.23	306.25	305.91	303.85	309.05	300.76	308.15	305.56
300.31	304.59	304.73	298.81	299.06	301.69	302.23	303.7	303.24	301.98	304.28	301.1	302.94	307.22	304.3	302.18	299.77	302.1	305.82	301.02	302.95	302.68	304.84	307.03	300.15	306.75	302.51	303.46	302.87	305.07	301.6	300.66	301.69	302.22	308.36	301.83	300.9	300.43	303.2	302.06	302.96	303.73	303.09	303.78	302.61	306.3	302.15	305.02	303.81	304.23
316.58	319.17	317.69	316.66	317.89	319.27	317.07	313.71	318.98	314.34	315.88	317.81	312.31	317.33	317.73	314.34	317.8	316.89	320.37	317.96	317.85	319.36	318.83	316.86	320.04	315.37	316.56	316.95	316.69	321.56	314.72	318.28	312.8	314.79	317.18	319.7	312.57	318.76	315	316.95	318.17	317.61	316.21	315.99	313.87	316.88	320.32	315.45	317.04	319.13
314.67	321.35	317.35	314.72	317.37	316.3	319.31	316.26	315.56	314.46	314.12	316.94	317.87	313.51	316.48	319.34	317.26	321.16	316.64	317.74	318.32	316.41	317.19	314.74	319.26	314.43	317.14	318.77	315.04	315.38	312.13	312.59	318.36	314.43	319.69	316.75	315.23	313.51	319.58	314.07	316.09	315.71	317.62	315.86	313.94	315.91	317.54	316.72	314.37	317.2
308.23	312.82	310.19	310.38	307.29	309.27	310.56	309.32	311.43	310.6	311.95	311.13	307.85	314.21	311.76	308.82	313.87	313.9	311.54	312.29	308.78	313.14	310.91	306.98	312.19	311.72	307.68	309.13	311.25	311.15	310.08	312.38	311	311.29	310.68	310.86	308.48	307.77	311.03	310.25	310.77	308.92	310.54	311.07	312.56	309.18	309.55	312.4	311.26	309.66
300.56	299.63	303.43	301.19	298.4	300.11	298.19	300.58	304.82	304.78	300.63	299.26	296.45	299.94	303.61	300.97	297.99	302.48	295.9	303.13	305.46	302.06	299.14	300.97	298.33	301.5	300.63	302.06	299.45	302.14	298.49	304.23	300.69	300.33	299.9	304.43	301.71	297.61	297.99	302.7	299.49	300.52	298.73	302.05	303.69	302.48	302.35	299.95	302.85	300.1
304.66	303.8	302.81	303.08	306.64	303.64	301.33	302.78	304.65	303.53	301.87	305.12	305.7	305.01	305.09	299.17	300.05	303.75	301.51	305.97	302.1	301.54	304.33	304.04	304.58	302.17	301.13	307.74	302.88	302.15	300.08	304.83	298.33	301.37	302.63	300.51	299.87	303.52	301.67	299.64	304.91	301.14	304.29	303.9	303.96	305.33	300.46	302.54	302	303.61
296.85	295.47	297.08	295.32	293.46	296.34	297.88	293.62	297.51	295.29	298.42	297.38	297.76	298.3	296.96	298.07	298.76	298	295.62	294.91	297.94	298.67	300.08	298.34	299.44	294.75	297.39	298.12	296.1	295.02	295.51	296.56	297.45	295.85	299.01	296.95	299.74	297.53	300.24	295.28	298.48	298.28	294.86	298.09	297.03	298.66	295.01	294.35	298.54	295.57
302.96	306.49	306.78	307.96	306.77	303.41	304.3	302.67	306.53	305.07	303.46	302.37	309.29	306.5	303.5	302.85	304.55	307.32	303.66	308.03	305.67	306.09	308.82	308.62	305.7	307.35	307.01	308.49	303	304.15	306.6	305.56	303.07	304.29	304.32	305.65	306.68	304.15	305.65	305.74	301.82	305.88	303.86	302.93	304.41	306.78	305.56	305.04	308.08	303.21
313.47	316.75	317.7	311.67	310.75	315.31	314.38	315.27	315.53	310.6	313.24	317.36	316.13	316.96	314.89	311.02	314.11	315.67	310.62	312.35	315.76	314.59	318.99	314.79	314.26	313.66	314.12	310.08	312.94	313.58	316.38	315.6	314.13	313.88	316.16	311.91	312.23	314.94	316.11	312.71	317.63	316.97	316.36	314.34	312.36	314.4	312.97	315.06	317.48	314.49
302.74	303.12	303.96	304.82	303.17	300.62	302.89	306.71	302.86	302.74	304.13	301.91	299.9	303.38	304.18	304.23	302.21	304.06	303.08	305.11	302.06	303.99	300.96	303.39	302.67	305.57	302.39	302.21	302.9	304.47	305.38	303.75	306.02	302.47	304.48	304.4	301.75	303.41	306.39	304.62	305.33	303.05	306.88	300.9	304.93	299.89	305.02	306.59	301.04	306.66
314.75	316.74	314.87	310.89	312.79	313.44	319.11	314.46	314.66	314.34	315.17	314.56	313.06	313.88	315.27	315.8	310.65	316.37	315.33	317.84	316.77	315.68	313.22	311.92	315.86	316.27	316.75	318.95	315.87	314.41	317.97	316.99	313.18	315.48	317.88	313.19	312.39	314.91	317.14	316.54	313.99	313.3	315.59	314.76	313.84	315.38	316.45	316.58	318.45	315.67
298.55	302.29	297.3	296.47	300.99	298.92	297.19	300.43	298.45	300.31	302.05	303.52	300.66	297.42	301.67	299.39	299.21	302.17	299.44	301.07	304.36	300.43	298.3	296.69	300.16	300.95	300.73	298.95	298.04	299.41	300.8	299.5	299.84	302.91	303.17	297.6	301.31	299.21	302.02	299.58	302.12	300.98	300.2	301.76	302.1	299.14	298.8	301.27	298.95	300.31
328.28	327.98	323.38	326.26	327.85	327.88	332.03	322.7	326.02	325.59	324.59	328.28	327.2	325.91	326.97	320.52	333.46	326.39	324.88	326.67	325.89	326.65	325.12	328.8	327.34	326.79	324.38	325.01	327.03	330.58	323	324.36	329.46	326.57	328.17	331.86	329.72	328.17	325.5	326.72	330.56	328	330.75	325.01	328.21	326.99	326.37	323.07	327.14	324.19
321.38	328.64	324.69	326.83	322.86	325.86	325.22	326.06	324.29	327.74	325.06	326.7	325.62	322.86	325.59	324.61	319.16	323.69	326.43	320.91	320.99	323.98	321.78	323.29	327.03	324.09	320.38	324.49	325.21	325.41	324.61	324.42	322.57	322.65	321.36	325.94	324.59	322.28	323.67	322.79	324.67	326.41	325.28	325.26	324.49	324.19	326.15	328.42	327.23	326.33
319.17	317.29	311.95	316.86	318.31	312.5	318.42	314.4	316.31	313.89	315.67	314.87	317.16	315.67	313.04	317.22	313.12	318	314.71	314.31	316.22	315.81	315	310.41	313.54	317.58	316.85	318.35	318.93	313.28	315.32	314.59	313.61	314.02	314.85	313.11	317.15	314.25	316.86	313.56	316.41	316.77	317.52	315.03	314.68	317.03	313.41	316.07	314.49	312.16
300.15	301.53	298.99	298.83	302.06	299.41	296.59	297.86	298	299.31	301.53	300.07	300.71	298.32	298.69	305.1	299.11	296.93	298.08	301.35	303.15	304.44	302.92	302.76	300.25	299.46	298.46	298.92	300.77	303.89	298.51	299.1	296.25	298.78	301.12	298.48	295.69	304.79	300.67	299.52	296.11	302.36	300.77	297.53	293.48	298.97	298.57	300.59	301.29	297.9
297.94	299.12	298.64	292.17	297.76	297.48	296.97	297.37	295.29	297.51	295.5	298.73	298.82	296.54	298.65	298.71	298.42	298.52	295.27	298.79	296.95	296.81	297.3	292.52	297.4	298.52	299.18	298.44	296.67	296.82	297.45	292.88	296.36	302.21	295.03	297.7	297.15	296.73	294.82	300.63	295.43	298.06	293.34	296.38	298.21	297	298.04	296.89	296.9	299.04
313.64	311.26	310.54	312.59	315.29	311.28	312.49	311.47	315.15	314.12	313.34	313.02	310.06	315.59	310.77	313.5	312.82	313.75	315.37	313.57	314.14	310.11	315.94	312.1	315.33	313.33	312.82	315.07	311.5	316.06	310.17	310.98	310.93	315.77	312.69	315.12	312.03	312.53	312.16	311.97	314.72	315.88	312.8	315.52	315.01	312.57	312.86	313.75	309.79	314.52
315.22	316.17	313.21	318.8	315.22	317.91	315.48	317.15	315.52	317.52	318.14	312	313.96	313.37	315.22	315.91	313.48	313.14	316.18	316.85	318.29	315.27	316.14	316.88	313.13	318.04	317.18	317.01	314.69	314.27	316.43	318.96	315.21	314.63	317.95	316.08	314.79	312.25	315.36	317.3	313.98	316.2	315.88	313.43	317.92	317.79	317.38	316.49	313.18	316.93
306.68	308.57	311.05	310.63	314.15	311.86	310.17	311.03	307.79	310.3	308.18	307.39	308.05	308.06	308.51	309.61	306.6	310.44	308.69	308.59	306.91	309.37	308.75	309.43	307.19	310.18	308.48	311.29	308.59	310.74	307.42	311.06	308.02	307.75	302.64	310.28	307.72	309.99	310.52	311.18	311.7	307.9	311.14	305.32	309.91	309.15	311.54	308.84	307.74	309.3
302.37	303.6	302.89	304.96	305.38	304.41	303.34	305.03	304.71	302.8	305.65	303.6	304.81	305.53	305.85	306.2	307.92	302.98	304.44	305.42	301.64	310.37	310.03	309.4	304.46	302.19	308.03	306.4	302.09	305.49	302.44	305.42	305.21	302.96	303.92	305.07	307.64	302.88	304.23	302.04	304.6	302.95	303.95	305.7	304.87	305.57	308.18	300.32	306.08	302.81
325.23	324.84	325.47	321.55	329.27	324.12	324.6	327.77	325.4	325.18	325.1	326.26	327.69	325.84	321.54	326.95	329.21	323.61	327.71	327.29	326.28	327.03	329.31	324.62	325.8	326.31	325.53	322.6	327.33	327.97	329.43	328.46	324.94	322.69	323.84	330.75	322.48	326.71	321.17	322.55	320.93	324.17	325.51	325.94	324.77	324.89	322.77	322.29	325.9	325.54
303.66	301.36	303.09	302.35	303.58	302.19	302.81	302.22	303.02	303.4	298.78	301.57	297.05	304.9	302.64	302.33	303.35	300.7	301.6	300.97	304.89	300.37	299.54	300.28	300.95	302.63	304.14	304.04	302.81	301.11	302.35	302.99	307.25	297.68	300.98	300.65	301.65	300.96	304.75	304.21	305.44	305.68	306.54	305.45	302	301.7	303.51	300.93	302.04	306.31
299.5	307.87	306.04	303.07	299.3	304.04	299.38	301.81	299.29	304.17	304.94	302.18	302.1	302.41	302.33	300.76	300.59	301.86	305.64	300.99	303.5	302.24	298.96	302.79	303.15	303.83	302.36	300.34	301.18	300.84	302.83	302.95	303.61	303.81	300.4	302.91	306.03	304.63	299.98	302.57	301.45	302.95	303.37	304.98	303.48	303.93	299.25	302.53	301.58	302.75
295.92	297.25	294.74	294.67	293.42	295.95	296.96	296.38	299.56	299.38	294.75	293.67	294.18	295	295.63	298.52	295.85	293.86	297.14	298.89	295.05	295.25	298.19	294.62	299.51	295.52	294.18	296.25	298.36	296.4	297.16	295.2	294.94	295.82	295.09	300.65	296.76	294.38	295.32	295.6	297.05	297.11	295.21	294.45	298.9	297.81	298.99	297.63	298.22	294.19
304.77	300.24	305.95	302.69	307.12	306.33	306.01	304.45	303.23	306.11	301.88	305.95	302.94	304.35	305.09	303.38	305.68	305.76	307.41	306.7	302.53	304.44	302.9	303.23	305.79	309	302.53	303.24	306.19	307.22	310.14	306.25	307.88	299.95	303.01	303.9	303.58	307.83	302.76	305.98	305.23	301.13	298.97	303.97	302.84	303.55	305.87	302.67	305.6	307.93
303.26	301.41	302.65	301.05	302.92	300.99	305.2	304.14	299.86	302.02	303.03	304.1	305.89	303.32	301.69	302.14	302.4	305.11	300.4	299.19	302.25	301.65	299.1	301.16	300.38	304.14	300.35	303.4	304.41	299.73	304.35	304.19	303.83	302.52	304.88	299.94	301.56	301.8	300.58	305.94	301.66	303.2	300.39	302.74	299.97	305.55	302.73	304.22	303.71	302.83
299.86	299.72	299.29	302.16	302.09	301.44	305.78	302.1	303.48	301.6	301.8	304.98	302	303.45	302.15	302.83	302.82	301.84	298.66	302.95	303.84	300.51	303.44	303	298.74	300.43	300.28	310.06	301.85	298.55	302.33	302.4	304.31	300.88	301.58	303.62	297.3	300.55	300	299.78	304.33	299.98	301.94	305.2	301.66	302.84	303.24	301.3	300.66	300.81
306.1	303.02	304.68	307.56	303.08	306.8	304.32	304.92	304.83	304.97	303.57	304.23	306.01	303.53	307.16	304.78	306.95	306.4	302.53	308.07	307.99	303.65	304.89	306.37	307.64	305.95	308.84	303.07	304.45	307.2	306.67	304.29	304.51	306.92	305.42	307.61	302.97	307.36	303.29	306.56	304.01	305.6	300.65	302.73	303.79	302.69	306.58	304.6	302.62	304.73
307.9	304.67	307.54	306.88	305.2	306.61	309.56	305.52	305.27	305.21	301.99	303.75	304.26	302.81	303.4	304.67	303.79	304.33	305.78	305.04	309.72	307.13	304.69	304.25	305.52	306.6	307.66	306.8	303.8	304.37	306.81	306.96	305.97	308.43	308.61	302.34	301.29	308.39	303.33	305.07	305.91	307.2	305.5	305.25	304.89	302.94	306.13	304.21	305.8	305.47
307.3	309.14	307.65	310.41	305.45	311.82	306.37	307.6	301.15	307.81	308.99	309.02	304.8	302.8	307.67	305.34	304.42	304.66	312.3	307.27	303.27	307.67	306.18	306.01	304.13	307.43	306.08	307.59	302.22	305.5	306.24	302.74	308.39	307.23	305.85	305.56	305.91	304.87	305.26	303.82	303.42	307.45	305.33	304.4	305.27	304.87	309.28	309.53	308.13	303.54
304.36	303.69	301.51	302.49	298.47	302.01	304.43	302.57	302.9	298.77	300.74	304.82	304.82	303.16	304.39	302.22	304.78	301.75	301.86	303.67	303.82	301.13	301.91	301.02	301.07	301.76	300.22	302.11	303.42	303.87	302.68	302.61	302.96	303.89	303.07	300.78	299.23	302.21	303.61	301.54	304.52	303.82	303.76	306.21	300	302.47	302.63	301.19	300.34	303.32
310.54	312.59	312.33	316.35	315.25	311.34	314.83	314.24	313.71	312.64	308.52	315.77	313.57	314.67	312.21	314.13	313.35	313.77	310.25	312.76	309.7	312.76	313.44	311.53	309.2	312.92	314.6	314.68	312.07	311.24	311.34	312	313.4	311.9	311.82	310.17	313.63	311.95	314.51	309.28	315.58	311.69	317.04	312.92	313.47	316.4	312.2	314.48	314.41	312.29
314.85	313.94	315.45	314.98	318.48	315.81	313.55	312.03	317.82	314.96	315.43	315.36	315.99	312.88	315.65	315.18	314.99	315.34	315.68	316.33	315.96	315.72	317.11	320.58	318.03	314.27	320.33	316.67	314.83	317.52	314.58	311.43	318.59	313.57	312.96	319.22	315.49	316.06	313.61	313.73	314.38	315.1	311.32	315.33	314.68	311.02	315.36	314.54	318.05	315.44
314.44	315.52	316.31	316.54	313.36	315.88	315.72	317.05	317.38	313.4	314.88	318.09	318.14	312.89	312.31	313.77	314.16	315.42	314.54	310.2	315.26	310.08	316.4	311.07	312.13	314.44	309.82	316.97	316.2	317.31	314.75	314.65	313.27	312.53	315.29	313.54	313.57	317.41	315.41	314.28	313.49	315.99	314.65	315.85	312.86	311.27	314.09	310.38	314.5	314.05
306.89	305.89	305.1	306.88	305.04	306.37	304.76	307.05	309.79	304.6	308.01	307	308	305.53	307.54	305.41	306.27	305.26	311.01	304.87	305.75	305.14	305.59	308.43	306.79	307.23	303.98	306.84	303.26	307.23	306.61	309.51	302.65	306.84	302.57	305.48	305.8	306.57	304.27	309.37	307.73	306.74	306.72	305.57	301.55	305.39	305.82	304.28	305.17	305.18
315.51	317.67	318.66	317.62	319.7	319.88	314.76	319.61	317.58	316.51	317.62	317.38	318.09	317.73	316.63	317.37	316.99	317.84	319.4	317.01	316.4	318.08	317.77	320.6	316.39	319.67	316.63	317.51	315.93	313.59	315.28	318.5	319.99	317.34	317.16	317.6	319.02	315.98	318.22	316.08	313.89	319.44	318.35	316.64	319.21	318.89	317.42	317.39	316.73	318.48
302.66	308.06	305.81	307.67	302.54	300.65	303.72	304.99	304.21	306.34	306.85	303.33	304.57	303.92	304.04	304.43	305.41	304.49	309.54	305.23	308.05	306.11	307.08	306.85	304.48	305.45	305.27	308.17	308.9	306.78	304.91	305.37	303.42	307.88	305.43	304.73	305.11	305.41	302.5	302.2	306.8	307.7	301.66	307.58	308.15	302.84	306.1	306.02	305.49	304.05
307.28	312.96	307.16	309.81	313.69	310.3	310.65	311.76	312.48	310.7	310.05	309.32	310.99	311.99	312.53	305.88	308.95	311.11	311.48	308	309.89	311.93	310.2	308.48	310.76	309.84	308.44	308.26	308.25	309.79	311.54	309.37	311.55	307.83	305.22	307.2	309.12	308.81	307.47	309.59	307.42	307.71	309.06	309.54	308.19	308.27	310.26	308.8	308.91	305.01
293.78	295.9	295.47	295.95	297.07	295.96	293.77	295.91	294.43	296.26	294.44	298.74	296.31	296.39	296.61	295.8	297.91	298.03	297.33	294.33	296.16	295.43	293.31	294.67	295.25	294.12	294.51	296.29	296.2	294.15	293.64	295.27	294.76	297.01	293.8	298.15	299.98	294.57	294.55	299.76	298.45	295.19	293.47	298.2	295.51	294.13	295.09	294.9	291.4	295.91
319.08	319.6	312.67	316.15	315.52	314.8	318.61	319.71	319.53	317.99	320.94	316.52	316.95	313.3	318.05	316.09	317.14	319.91	318.73	316.62	316.61	313.9	317.09	315.73	314.13	318.32	321.14	318.21	321.48	319.65	318.88	316.01	320.99	316.77	320.9	315.93	317.08	318.47	314.11	320.18	317.19	318.59	318.58	317.34	317.8	319.71	318.67	317.25	318.38	317.06
316.98	315.24	318.87	314.2	314.89	314.33	318.71	319.2	319.49	312.16	313.84	317.7	315.81	313.66	312.83	315.85	314.59	316.09	315.18	313.31	315.99	315.9	316.81	314.12	313.46	317.43	314.71	314.56	314.82	310.98	319.02	317.38	314.44	314.12	313.48	318.37	314.34	315.6	313.91	317.69	317.13	313.34	316.99	317.97	314.89	316.01	315.87	317.87	316.3	315.81
302.39	301.33	299.71	301.91	299.99	299.53	301.53	299.3	302.01	301.39	300.38	295.54	303.06	298.59	302.18	301.78	302.98	297.94	303	297.79	304.32	302.13	302.16	300.58	300.62	302.94	302.06	300.64	300.82	302.35	301.9	303.62	301.5	302.8	300.84	301.76	304.72	299.59	301.93	299.14	300.65	298.23	302.63	299.34	301.09	301.29	303.9	303.55	300.32	300.31
310.12	311.1	313.09	308.67	310.51	312.45	308.21	307.86	308.17	311.25	308.87	310.52	314.41	311.36	308.54	310.56	312.35	308.3	312.76	305.7	310.08	309.83	309.2	311.22	309.8	312.54	309.19	309.69	310.2	313.8	313.96	315.12	308.27	310.45	308.85	307.88	310.8	310.79	310.88	310.1	309.18	308.59	310.09	307.71	312.71	310.26	310.38	313.31	308.44	310.59
325.82	327.94	324.32	327.32	326.42	323.9	321.68	323.24	324.16	323.85	324.52	326.41	325.55	326.36	324.76	322.37	326.77	322.52	325.24	328.96	324.77	325.54	326.18	324.58	324.96	326.08	323.61	326.96	328.75	323.63	325.14	318.4	328.23	326.1	327.03	323.23	328.13	325.89	325.14	322.91	327.18	324.45	322.93	324.68	324.27	324.49	325.75	326.44	324.5	324.9
313.35	316.04	315.77	315.59	316.2	318.51	318.2	321.3	316.98	314.69	320.1	317.73	317.94	316.39	314.17	317.49	318.85	318.78	318.93	319.56	312.08	316.61	316.84	317.59	319.97	321.2	318.46	316.79	318.85	317.69	313.46	320.77	315.69	318.9	316.66	318.12	319.89	315.3	314.21	318.98	315.97	321.4	319.64	316.79	315.54	317.79	321.13	315.58	317.08	317.31
312.24	315.27	316.81	312.97	313.44	314.05	315.83	312.9	314.41	311.25	313.77	316.21	313.33	312.66	311.92	310.37	312.58	313.24	309.57	317.73	313.87	315.2	312.9	308.16	314.78	311.15	311.93	315.96	315.38	316.64	315.65	314.12	314.09	308.7	311.26	314.99	312.03	312.93	313.49	314.39	313.63	313.54	314.26	311.44	312.74	312.03	312.27	313.61	316.99	310.26
304.85	304.73	301.21	303.03	304.17	303.8	301.88	301.43	306.11	300.86	306.27	305.43	298.95	304.11	302.74	302.63	305.18	302.23	301.73	302.45	307.29	300.75	305.54	305.94	300.88	302.67	304.05	302.7	305.41	301.98	303.48	299.45	302.03	301.28	306.15	305.2	300.49	303.85	302.9	303.72	302.02	300.23	303.6	302.64	303.82	300.73	300.27	301.44	301.33	302.09
312.79	313.33	312.13	313.15	313.83	310.18	309.76	314.27	314.67	313.62	312.15	314.33	307.87	313.2	317.01	313.41	315.29	311.89	310.99	312.3	312.17	312.46	313.9	316.51	315.46	311.95	313.85	311.13	310.17	316.1	311.79	312.77	311.27	313.85	312.67	311.88	315.75	313.51	314.35	313.47	313.27	313.03	310.23	311.05	312.71	314.22	314.78	314.43	314.15	312.29
306.19	302.32	306.68	302.65	304.61	305	307.3	302.51	306.94	305.49	305.17	308.17	304.98	303.83	304.04	303.4	301.79	299.61	304.01	306.2	302.48	305.91	304.68	304.79	303.01	305.05	303.88	307.3	304.07	302.89	303.83	304.02	307.93	306.13	301.35	303.4	299.54	307.14	304.63	301.94	307.77	300.71	306.78	305.14	302.6	304.35	305.11	306.73	304.52	304.34
299.71	301.19	302.05	302.75	301.3	298.72	299.45	302.6	299.61	301.15	301.81	303.44	299.78	300.8	301.11	298.62	296.29	302.54	304.36	299.16	298.24	302.73	300.93	299.02	300.48	301.27	302.17	301.18	301.26	299.68	295.2	299.05	300.82	299.48	300.31	301.79	300.65	300.48	299.29	301.18	299.22	302.63	302.48	298.54	303.89	297.69	301.21	298.08	302.25	299.71
316.88	308.89	314.84	311.7	313.17	313.21	312.67	314.59	312.98	311.96	313.14	314.59	313.11	313.74	317.2	316.66	315.61	313.76	315.59	314.1	312.43	315.8	313.82	317	312.88	311.98	314.85	311.55	312.1	313.03	313.51	312.3	317.39	313.2	313.28	315.81	312.21	315.52	312.09	314.88	314.1	315.26	314.99	313.89	314.43	311.44	317.08	312.41	314.3	313.84
313.13	314.18	313.07	314.48	315.31	316.98	309.88	316.33	313.39	314.81	314.32	312.99	314.49	317.24	314.46	312.94	317.32	314.75	312.07	314.79	318.55	317.56	318.09	317.75	316.64	315.56	317.33	315.36	311.94	313.47	315.24	313.74	313.92	313.85	313.38	314.08	316.51	314.26	315.16	318.07	315.11	313.3	311.26	315.25	314.06	318.12	312.81	315.7	316.91	314.25
317.48	316.55	317.67	316.12	314.42	312.81	315.61	317.33	316.78	319.52	316	315.71	313.13	317.48	319.24	315.9	318.15	318.26	316.8	314.69	315.99	316.17	316.54	316.7	312.21	317.03	316.89	314.79	316.8	315.49	316.04	319.6	315.7	317.89	316.5	315.1	316.4	318.97	315.75	314.45	316.77	315.27	317.67	314.64	315.52	315.85	317.65	319.85	318.25	317.08
318.15	318.07	317.58	316.65	317.01	319.37	314.1	318.65	316.5	319.37	318.42	316.81	316.25	320.29	316.31	319.02	319.32	315.54	322.19	317.53	313.44	318.32	318.42	315.07	321.91	314.59	320.14	314.77	314.52	317.49	317.5	317.76	318.6	315.66	314.43	317.16	317.49	318.39	317.96	315	318	319.62	314	312.98	317.1	315.71	319.52	316.03	316.4	316.48
301.57	302.82	307.13	301.25	305.11	301.97	304.91	303.36	299.92	303.39	303.93	304.38	302.26	301.73	304.08	304.16	302.65	300.56	303.68	299.92	303.7	303.18	303.67	301.22	302.11	302.54	300.37	301.35	300.52	299.84	301.58	301.01	301.18	301.07	303.78	306.9	302.5	301.86	304.31	303.76	304.31	302.08	300.87	303.2	298.77	305.42	303.44	304.24	303.62	306.19
294.88	294.71	301.98	296.61	298.45	299.44	301.55	295.51	296.95	296.03	297.24	293.49	299.05	297.61	299.25	297.95	294.65	298.56	297.83	295.23	297.48	295.91	298.98	297.19	298.81	296.42	295.09	296.66	296.1	299.85	295.98	298.94	293.65	297.24	294.86	298.5	298.34	297.85	293.74	294.03	298.21	295.44	296.18	298.02	295.76	296.74	295.41	299.17	296.12	295.07
297.03	302.11	296.58	301.7	299.65	299.38	298.59	300.55	298.46	301.86	299.4	300.74	298.57	298.67	301.43	300.96	299.08	300.8	302.19	299.33	300.03	301.17	303.51	301.76	297.94	300.5	298.68	299.29	299.45	300.56	296.32	298.25	301.05	299.8	298.44	302.17	301.58	300.77	303.47	301.82	300.36	297.67	298.11	301.33	300.54	302.28	296.93	304.62	301.37	301.6
304.66	300.34	304.68	302.12	299.08	299.11	299.81	299.28	302.08	297.5	297.68	299.5	301.04	301.88	304.39	302.65	301.59	302.28	303.5	304.58	301.77	299.8	298.89	301	301.9	301.75	300.93	300.32	301.96	303.04	300.01	299.73	300.95	303.23	300.46	298.8	301.1	301.84	304.89	297.81	300.26	301.54	301.47	302.99	300.16	300.24	303.53	298.79	298.28	302.53
309.62	309.78	312.29	306.47	310.12	306.47	306.12	310.61	310.3	308.29	308.53	306.7	309.85	306.87	309.56	308.12	310.63	310.21	309.89	309.49	311.09	309.35	310.32	308.67	309.4	306.9	307.29	310.43	312.12	310.61	310.83	309.78	311.87	308.29	310.72	306.87	311.54	308.74	308.7	304.5	307.28	309.48	311	307.79	309.68	306.78	308.24	310.66	310.02	307.59
315.58	314.42	317.43	320.29	318.88	319.26	315.07	316.96	316.56	319.23	314.63	314.52	317.07	317.45	320.59	318.7	319.19	317.86	317.24	315.49	316.64	319.34	320.37	316.45	317.04	316.53	317.65	316.25	313.97	320.15	319.88	316.45	318.57	322.86	317.16	318.42	316.58	316.48	314.35	318.61	319.54	317.02	311.73	318.17	315.49	315.32	316.92	319.05	318.72	313.32
311.52	312.69	311.53	310.52	311.98	312.58	310.31	311.53	307.95	311.25	308.27	311.03	310.07	313.27	310.93	310.48	310.23	310.37	310.97	313.61	310.52	308.61	308.07	309.49	312.94	312.62	312.6	310.88	312.72	309.89	311.1	310.9	311.62	311.3	310.29	312.67	308.36	310.41	310.26	314.12	308.95	315.06	309.19	311.07	312.74	311.6	307.84	308.57	310.17	312.95
303.38	307.47	298.61	302.84	303.71	304.84	303.7	301.16	303.54	303.55	304.87	302.75	305.66	301.34	305.29	303.92	300.77	303.07	300.64	303.05	306.1	304.46	303.98	300.76	304.39	300.09	307.26	305.02	305.86	299.59	304.39	301.98	303.56	301.01	303.22	300.89	305.5	302.73	300.77	302.77	305.19	301.45	305.48	301.36	303.31	302.39	304.29	306.13	304.79	303.87
305.69	305.95	300.69	301.4	303.75	302.44	306.28	305.04	303.16	306.17	306.4	304.92	303.33	308.07	306.45	305.77	301.23	305.98	305.07	302.32	307.88	305.25	304.17	305.28	299.97	302.35	305.97	303.44	303.27	304.18	305.99	305.46	303.44	308.46	304.44	305.63	298.82	305.85	303.97	305.34	304.85	303.71	306.95	304.65	300.57	303.89	303.85	301.75	304.15	304.04
313.03	316.41	314.21	317.35	311.98	315.34	314.39	312.22	315.62	314.33	311.35	312.73	314	315.17	313.69	313.43	312.36	313.9	312.37	310.63	313.09	310.28	312.6	317.71	313.45	313.39	313.4	314.52	315	316.13	317.34	317.82	314.18	314.4	313.31	314.9	315.54	314.5	311.87	311.51	316.84	316.63	311.49	310.82	311.27	314.07	317.07	315.47	315.52	313.35
312.12	317.09	316.49	310.75	315.53	317.81	315.66	312.56	311.72	315.27	313.91	316.3	312.34	315.6	318.13	311.82	316.35	315.72	313.2	315.73	315.04	319.51	312.98	315.46	311.55	314.18	315.58	315.43	314.9	314.08	313.32	317.66	315.6	315.46	313.81	317.5	316.42	314.48	313.63	312.18	319.23	315.63	314.32	315.75	312.64	314.52	314.52	315.71	314.81	313.28
306.78	304.71	308.65	305.22	303.72	302.14	304.09	305.52	306.11	304.87	304.75	303.09	299.8	301.01	304.32	305.18	301.36	301.9	306.98	304.7	302.85	304.81	301.46	301.34	304.15	300.77	301.02	302.91	305.38	303.7	303.53	304.85	304.78	303.15	303.27	302.27	308.44	305.46	302.58	306.95	304.95	301.97	305.92	304.42	302.72	303.13	306.1	306.91	304.96	303.27
299.63	303.22	305.96	301.78	304.12	307.06	301.99	302.18	305.53	304.2	303.4	301.49	308.64	306.19	305.41	303.57	306.02	302.29	302.71	305.05	301.17	304.13	304.06	304.14	306.42	302.25	308.58	304.13	304.92	306.64	302.7	303.07	306.61	303.78	305.21	304.19	304.69	306.2	305.8	304.04	302.68	309.58	304.22	300.74	305.3	305.25	302.3	306.85	299.54	304.32
301.85	303.99	300.05	301.36	304.46	304.64	304.76	302.76	304.06	304.73	301.97	300.33	300.55	304.21	302.43	305.23	303.84	300.45	299.91	300.26	306.8	300.14	301.67	301.82	306.18	302.77	300.66	302.3	302.7	305.28	301.53	300.46	300.4	302.23	304.31	303.79	302.17	303.91	302.07	303.35	299.48	308.1	302.93	300.17	304.45	302.12	301.08	301.71	301.03	302.77
316.99	313.72	311.98	314.61	311.93	315.91	314.42	313.37	314.75	315.41	316.49	317.24	313.39	314.58	310.43	314.58	313.34	315.08	312.45	312.14	316.11	312.05	315.62	317.55	314.38	316.18	317.52	314.77	314.38	315.51	315.65	314.88	314.51	314.51	312.61	313.78	312.79	317.69	317.32	315.29	317.79	317.5	316.06	315.11	318.09	317.57	314.59	318.23	316.86	317.47
305.17	301.35	301.59	302.81	301.39	300.31	301.37	304.14	302.86	306.29	303.65	303.96	303.89	302.13	303.8	303.81	303.3	303.22	302.27	304.31	300.68	302.86	302.3	303.83	302.49	302.66	301.16	302.94	304.51	303.68	301.66	302.65	304.71	301.39	299.32	304.29	301.63	303.54	301.86	301.56	303.96	300.87	304.81	300.03	303.67	304.06	300.5	300.08	301.04	301.76
302.05	302.53	300.37	300.06	305.08	304.04	298.51	299.08	302.51	302.44	296.31	298.93	303.57	306.66	303.08	300.93	301.66	302.11	306.48	301.68	304.76	300.9	303.69	303.02	306.34	302.41	303.01	304.27	305.98	300.99	304.66	301.51	298.82	302.21	302.94	297.27	301.21	303.77	306.68	301.58	302.72	300.95	302.47	302.23	302.78	297.92	304.85	301.85	301.61	303.75
314.93	319.22	317.31	322.68	319.03	318.29	313.4	320.11	315.68	313.25	319.37	316.22	315.66	316.26	315.62	317.78	317.24	316.81	316.17	315.82	319.7	317.44	316.73	319.26	321.5	314.78	319.73	318.25	316.21	318.1	312.49	319.1	319.3	319.55	315.77	321.81	318.99	318.73	322.74	316.94	317.99	315.16	319.5	318.17	318.3	317.57	315.88	314.4	317.21	319.77
305.71	299.92	301.33	304.84	304.54	305.33	303.56	305.02	306.14	304	306.14	302.09	304.55	303.82	302.97	306.88	300.93	302.68	301.09	305.57	301.51	302.6	303.41	301.75	301.41	306.55	305.02	302.95	300.04	304.21	301.77	303.27	302.11	299.79	307.56	304.28	302.25	302.68	301.64	302.69	305.72	302.52	303.88	302.85	303.62	300.48	303.98	303.38	302.62	306.91
296.02	295.76	298.32	299.55	298.67	296.11	298.44	298.3	297.47	295.12	297.11	296.94	296.92	296.51	292.9	296.21	295.93	300.45	297.98	295.34	297.11	295.63	294.84	298.03	299.31	297.75	300.05	297.37	295.11	296.41	297.67	295.26	299.64	298.18	295.78	296.7	296.41	294.86	296.15	299.91	295.02	295.44	294.95	296.16	299.92	296.6	299.41	299.15	296.39	295.86
304.09	305.48	302.95	312.15	304.27	308.72	304.59	306.7	304.51	306	304.45	304.72	307.01	306.14	304.85	308.44	310.32	303.96	307.63	302.92	307.01	304.54	305.21	305.44	308.09	306.28	307.08	301.95	301.85	308.03	305.94	310.29	305.26	304.65	302.66	303.54	304.35	302.16	304.3	303.63	306.97	305.06	308.82	307.21	304.41	303.22	301.05	304.54	304.58	305.34
305.07	306.27	302.17	303.09	303.4	302.36	305.49	303.41	302.85	305.13	306.45	307.61	306.15	302.89	302.82	307.43	305.43	305.15	305.48	309.09	306.66	304.6	306.16	302.76	304.99	304.94	302.03	304.3	308.07	306.33	304.75	304.04	304.39	302.77	304.36	302.43	304.9	303.31	301.62	304.53	305.79	301.42	305.11	304.97	300.24	301.27	305.89	304.32	303.38	304.97
316.91	317.25	315.88	315.56	313.76	316.9	316.89	320.52	315.61	318.57	318.15	317.29	317.46	315.41	315.31	315.84	316.34	316.39	315.7	318.68	316.01	315.17	317.34	315.15	315.82	316.57	317.29	315.96	317.55	317.43	318.39	318.31	313.57	315.65	313.9	317.98	315.13	318.32	314.51	318.44	316.75	316.23	316.34	316.94	316.9	313.91	313.87	314.48	314.66	319.67
319.87	315.55	314.49	319.14	314.91	318.14	317.38	316.55	318.53	316.48	320.24	318.88	316.29	315.02	314.68	316.09	318.96	318.26	315.26	318.91	316.49	317.23	314.41	315.21	316.8	317.22	317.78	321.15	313.34	313.88	318.48	317.58	313.44	317.75	316.75	317.88	315.06	312.78	317.74	318.01	316.33	315.85	318.04	316.17	316.13	316.11	319.17	313.84	315.82	314.76
323.81	325.72	326.67	327.16	323.77	324.87	323.23	320.36	321.31	327.91	325.83	328.92	324.83	321.81	326.32	325.33	323.4	325.69	323.01	325.36	325.66	325.69	322.74	326.33	324.15	321.87	326.51	327.04	323.26	325.11	325.93	327.15	327.11	323.63	321.62	323.67	323.44	325.01	324.9	326.67	325.81	324.99	325.27	325.61	327.01	326.13	329.93	325	323.45	322.33
301.93	304.42	304.27	305.4	304.73	304.83	302.36	304.84	301.58	300.01	303.23	299.6	300.97	303.41	301.76	306.69	304.35	307	303.44	303.19	305.15	302.55	300.76	304.32	306.14	304.44	303.03	302.73	302.04	306.02	299.57	304.03	301.65	300.83	301.85	306.93	304.09	308.05	301.32	303.74	303.91	307.68	303.8	303.28	302.44	302.13	302.2	305.48	303.94	302.25
315.22	312.24	313.97	316.33	312.65	314.38	315.83	314.89	313.77	310.44	315.01	312.85	316.05	314.97	313.8	311.72	316.3	312.8	313.68	312.4	312.34	313.42	311.72	313.32	318.25	314.62	313.16	311.99	314.61	307.99	314.29	313.05	312.86	312.43	316.48	311.87	311	315.76	315.53	315.77	313.61	316.38	311.94	315.07	314.59	310.16	316.2	312.67	316.07	313.67
294.92	299.21	295.56	297.02	298.72	295.89	297.02	296.43	296.39	293.66	294.15	297.36	298.96	294.93	295.99	296.95	299.7	297.27	296.59	294.69	298.67	294.73	302.29	297.33	297.06	298.68	297.65	295.04	294.27	295.72	298.08	297.53	292.11	296.59	299.29	297.17	296.48	297.31	296	295.39	297.23	295.14	295.87	298.73	296.57	303.53	296.61	299.33	296.22	297.38
313.68	314.5	314.47	310.97	313.01	311.94	313.16	313.14	313.68	309.21	310.69	315.55	310.83	310.3	313.53	313.53	316.05	311.32	312.72	312.8	310.77	311.05	315.26	312.53	311.41	314.42	309.81	311.65	311.53	311.81	307.06	313.5	314.03	310.43	312.37	310.78	310.31	312.85	311.05	312.55	312.93	309.98	313.1	315.89	315.15	314.82	315.33	313.4	312.67	313.22
302.79	303.13	307.2	305.06	306.74	302.22	304.38	304.97	303.16	301.89	309.91	302.35	308.78	307.79	304.97	304.54	303.03	305.2	305.79	304.96	301.77	304.02	304.96	307.46	302.53	304.67	305.82	309.26	306.07	304.67	305.1	301.1	303.42	301.18	299.19	305.89	305.67	308.3	310.23	303	306.54	307.1	305.92	304.15	306.86	303.02	309.93	306	307.23	301.48
318.94	309.47	316.45	313.18	317.04	312.75	315.72	314.41	313.35	314.81	317.98	314.86	315.61	310.11	317.71	311.45	315.97	320.73	315.41	314.67	312.98	315.84	313.07	318.06	314.1	315.98	314.08	315.58	316	313.79	311.93	314.62	313.6	316.15	318.53	314.12	316.29	316.77	316.04	310.73	319.73	317.64	314.43	318.09	314.72	314.16	315.96	314.21	317.37	314.52
315.33	315.76	316.99	319.25	318.78	312.68	318.41	318.64	318.3	314.33	315.03	313.49	315.49	317.21	314.13	315.78	313.2	316.21	318.9	313.84	316.12	315.09	316.28	313.07	317.45	316.85	313.73	311.75	315.88	317.59	315.06	316.52	314.78	313.83	315.63	315.2	318.51	315.52	316.94	317.86	312.59	315.75	317.76	317.95	317.38	317.58	316.15	315.45	316.7	317.28
326.2	323.73	326.21	326.86	326.38	324.03	325.34	326.5	325.29	324.54	327.46	329.26	324.51	324.69	325.94	323.61	327.36	325.53	326.6	324.3	326.33	325.4	325.53	326.78	327.24	323.86	327.07	324.94	328.2	324.04	322.97	323.79	321.73	326.62	322.76	325.26	325.86	325.6	324.84	324.1	326.05	324.77	325.55	325.43	327.77	323.84	323.55	324.14	324.99	324.24
314.35	314.88	314.98	313.86	316.7	313.24	313.58	313.07	311.37	311.08	314.61	312.55	312.82	315.07	313.29	314.53	312.97	310.57	319.05	312.16	313.89	314.34	313.37	317.11	311.13	309.57	312.23	314.57	310.36	313.61	313.55	311.25	312.41	311.84	312.24	314.17	313.43	315.27	314.07	314.87	312.27	316.95	312.71	310.98	312.38	314.14	311.01	314.43	313.78	314.47
303.16	300.94	304.71	302.22	302.66	300.17	301.68	303.2	306.35	303.7	303.8	303.72	304.37	302.07	300.4	300.97	301.66	301.67	302.18	301.41	300.36	305.28	300.46	299.76	300.67	304.84	302.27	300.86	302.53	304.89	302.43	303.79	305.1	299.55	302.34	302.49	297.2	300.79	301.61	303.42	299.17	306.3	300.86	301.17	303.26	299.67	299.97	300.29	302.35	305.57
294.15	297.41	295.85	294.59	293.97	297.47	295.91	292.86	293.04	293.28	292.02	295.03	295.35	292.84	294.65	292.62	293.93	293.61	296.09	294.71	294.86	292.47	292.85	295.97	295.63	293.25	294.3	292.25	292.07	297.25	295.25	293.4	295.56	297.31	294.29	293.39	294.24	292.11	291.8	290.52	294.91	294.52	291.95	293.21	295.58	297.78	290.3	291.72	289.65	296.05
302.9	307.02	304.39	302.85	303.77	304.52	307.37	302.86	304.9	306.75	306.57	306.57	306.94	302.83	303.51	303.03	303.77	306.83	303.72	303.48	304.71	303.63	307.6	306.42	308.54	307.67	304.01	308.92	303.96	304.04	304.28	304.08	305.45	301.44	305.51	303.99	306.24	308.23	305.86	308.68	304.39	303.29	305.95	305.31	307.37	307.11	304.18	303.12	302.56	305.31
310.33	308.8	310.13	311.93	313.67	312.92	308.91	309.61	309	309.35	309.84	309.31	309.56	307.42	309.05	309.98	307.99	305.55	310.01	310.19	308.87	310.55	308.86	309.04	314.86	308.49	309.9	309.44	306.49	308.37	306.42	313.41	310.54	308.97	311.83	311.02	309.43	310.82	308.43	308.45	307.25	307.07	306.25	310	307.22	309.7	309.59	311.04	308.74	314.07
323.07	323.36	320.53	318.83	322.32	319.19	320.6	318.76	317.6	316.03	317.59	317.8	318.28	318.51	317.98	317.6	318.37	314.14	323.17	317.86	316.75	316.11	317.13	316.88	321.15	317.93	316.01	320.51	320.63	320.69	317.97	316.81	320.44	319.54	317.26	317.09	315.64	317.59	316.18	323.85	321.77	321.18	318.64	321.98	322.54	319.46	317.21	320.49	317.75	317.8
304.31	300.92	303.83	303.88	304.85	303.76	301.86	301.21	302.16	300.25	305.98	300	306.21	305.11	303.49	303.44	305.56	303.04	304.88	301.26	300.18	301.5	302.09	302.63	304.15	303.46	302.9	302.57	304.11	300.03	304.26	300.67	303.14	300.73	304.69	304.33	298.77	303.57	302.98	302.71	301.96	304.88	300.04	300.59	303.68	301.26	303.07	303.2	305.28	302.2
[truncated: 150 more columns]
