# Supplementary material for: Genetic dissection of main and epistatic effects of QTL based on augmented triple test cross design
Source: PLoS One. 2017 Dec 14;12(12):e0189054. doi: 10.1371/journal.pone.0189054 (PMC5730204; doi:10.1371/journal.pone.0189054)
Supplement: S9 Supporting Information — (ZIP) [file pone.0189054.s009.zip › z5_1050_0.8_10.csv]

304.02	303.96	304.89	304.18	304.61	305.02	302.98	304.31	304.72	303.79	303.79	303.9	304.77	304.34	303.61	303.7	304.05	305.17	304.38	302.91	303.21	304.38	304.19	303.37	304.46	305.13	303.89	304.13	302.54	303.71	302.42	303.87	304.57	304.23	303.71	305.14	303.95	304.62	304.32	304.17	304.28	303.83	305.51	303.37	305.51	304.11	304.03	303.52	304	304.56
313.8	312.97	313.52	314.29	315.38	314.21	313.46	312.97	314.46	313.74	313.64	313.48	313.39	314.61	314.13	315.56	313.7	313.87	314	312.94	314.2	314.41	313.77	314.72	313.33	313.07	313.92	314.03	313.73	314.24	315.35	313.4	314.62	313.8	313.7	312.87	314	313.01	312.74	313.72	313.51	313.12	314.87	313.54	314.13	313.4	313.83	314.74	314.26	314.95
318.31	318.75	318.39	317.77	317.92	317.41	317.95	318.12	317.49	318.74	318.37	317.07	318.28	318.41	318.33	318.68	316.86	317.44	318.55	318.52	318.48	318.55	317.8	317.89	317.04	317.81	318.49	317.56	317.13	318.4	318.56	317.97	317.98	318.22	318.4	319.43	317.61	317.43	318.3	317.39	319.45	317.94	318.91	318.74	318.99	317.98	318.14	317.33	318.17	318.37
311.93	312.07	312.76	312.51	312.24	311.97	312.02	311.87	312.7	312.34	312.15	311.62	311.62	312.49	313.23	311.55	312.97	312.42	312.64	312.54	312.3	312.28	313.33	311.4	312.39	312.52	312.47	313.03	312.31	311.47	311.19	313.71	312.19	311.75	311.95	313.08	312.76	311.71	312.67	311.59	311.56	313.16	312.17	312.4	311.96	312.12	313.24	312.68	314.26	311.46
316.53	317.02	315.99	316.47	316.7	316.34	318.44	317	318.01	316.45	317.61	316.92	317.43	317.39	316.39	317.51	317.08	318.27	317.44	317.11	316.72	319.06	316.44	316.6	316.8	319.03	317.67	317.16	316.83	317.07	317.88	316.32	317.45	317.21	317.04	317.76	318.87	317.49	316.6	317.54	317.59	317.93	316.62	316.01	318.42	317.2	317.6	316.37	317.75	317.69
312.19	312.77	312.57	312.32	313.28	313.15	313.39	312.25	312.34	312.52	312.74	312.42	313.17	311.91	312.11	313.03	311.25	313.33	311.82	311.62	313.17	313.51	312.94	311.64	311.37	312.52	313.29	311.66	312.88	313.16	313.87	312.26	312.34	313	313.41	312.14	313.34	312.04	311.88	314.2	313.28	312.17	312.85	313.28	312.42	312.88	312.55	312.36	311.74	312.7
315.08	315.06	316.43	316.72	316.74	315.73	315.43	316.73	316.02	315.34	316.31	315.01	314.86	316.16	315.72	314.38	314.15	315.1	315.52	316.24	315.4	316.1	316.51	317.26	315.62	315.41	315.88	315.61	316.68	315.3	316.61	314.9	316.68	315.18	317.16	315.47	314.91	315.4	314.61	315.54	315.43	316.11	316.07	316.79	315.18	315.64	315.65	315.19	315.57	314.68
304.08	304.06	303.89	304.28	303.32	304.14	304.1	304.01	303.02	305.05	304	303.63	304.36	303.22	304.02	303	304.55	304.39	305.4	303.62	302.79	303.6	303.93	303.29	302.68	303.46	302.81	304.77	303.36	303.15	301.92	304.46	303.47	303.92	303.46	303.32	303.47	303.22	302.85	303.29	304.1	303.71	303.65	302.47	303.38	303.88	303.36	303.45	303.69	304.13
318.94	319.21	318.2	318.22	316.8	318.5	319.02	318.25	319.44	318.16	318.02	317.88	317.8	317.75	318.44	318.57	318.45	319.53	319.15	319.58	318.09	318.17	319	318.12	320.26	317.69	317.48	317.19	318.63	317.46	317.58	318.97	318.59	318.25	319.04	317.01	318.31	317.99	319.66	319.58	318.21	318.06	319.47	318.25	318.93	319.38	319.98	318.78	318.42	318.27
303.63	304.83	303.89	303.43	305.03	304.32	303.86	305.9	305.8	305.77	305.74	305.25	305.8	304.17	306.34	304.19	305.03	303.43	305.3	304.21	304.64	304.68	304.15	305.89	304.03	304.51	305.48	304.4	304.92	305.08	305.5	304.65	306.73	304.58	304.95	303.87	305.42	305.32	305.42	304.14	304.71	304.27	305.73	304.72	304.5	305.66	304.86	304.97	304.67	304.36
302	302.09	302.38	302.89	302.75	302.61	301.84	301.73	303.07	301.65	302.43	302.51	302.7	302.73	302.03	303.01	302.23	302.16	302.2	303.38	302.9	302.76	303.29	301.58	302.68	303.8	302.7	302.19	303.04	303.36	301.85	301.62	301.6	302.19	301.82	302.3	302.22	303.98	303.22	302.88	302.44	302.73	303.44	303.15	301.43	302.45	302.37	302.65	303.19	303.22
301.55	299.4	301.14	300.4	301.8	301.48	299.94	301.47	301.5	300.81	300.86	300.33	302.27	300.61	300.68	300.72	300.15	299.97	302.9	300.96	302.41	301.65	300.68	301.38	301.02	299.91	300.39	300.74	301.24	301.59	299.97	302.39	300.11	301.31	300.93	300.93	300.34	302.3	300.55	299.68	301.08	300.2	301.83	302.05	300.68	301.74	301.47	302.56	299.93	300.62
318.42	318.55	318.25	316.83	318.36	316.59	317.73	318.25	316.71	318.56	317.73	318.44	319.57	319.09	318.48	318.58	317.68	318.68	317.25	317.32	317.26	317.27	317.97	318.44	318.92	317.2	317.65	318.13	316.77	317.75	319.19	318.03	320.63	318.26	317.69	318.09	319.27	318.21	319	317.09	318.01	318.95	317.61	319.88	317.56	318.04	316.92	318.69	318.78	318.98
309.2	310	307.75	308.62	308.51	308.13	310.37	310.12	309.17	307.88	309	309.35	308.66	307.96	308.74	309.5	308.2	308.69	309.25	308.28	309.59	309.53	308.23	310.35	307.81	309.05	309.11	308.54	308.98	308.78	309.44	307.5	307.42	308.93	308.91	309.85	308.39	309.63	308.92	308.12	309.44	308.35	308.14	308.72	308.63	309.66	309.65	309.46	308.59	307.93
312.65	312.98	313.02	311.95	312.51	312.56	312.61	312.68	312.51	312.64	313.55	312.43	313.26	312.18	312.97	312.64	313.3	312.51	311.44	313.9	312.39	313.35	313.14	312.95	313.81	313.19	313.43	313.57	312.41	313.21	312.67	312.78	312.27	312.84	312.88	312.11	312.34	313.89	312.46	314.23	312.5	312.32	311.54	312.82	313.97	312.46	311.27	312.8	312.45	311.77
304.14	302.96	303.46	302.76	302.75	302.88	302.28	303.92	303.48	302.93	303.09	301.87	300.6	302.46	303.34	302.4	302.2	301.92	303.63	303.28	302.85	304.44	303.51	302.35	303.19	303.39	301.88	302.39	302.24	303.55	302.7	302.3	304.29	301.51	302.85	302.96	303.36	302.55	303.11	304.71	302.41	302.64	302.8	302.66	301.94	303.05	302.52	302.83	304.36	302.14
326.87	327.22	327.75	327.58	328.58	329.43	328.32	327.51	329.13	328.69	327.17	326.64	326.17	327.51	328.2	329.4	328.13	327.93	327.41	328.21	328.23	328.31	328	326.66	328.15	327.85	328.37	328.11	327.99	327.33	327.41	328.99	327.83	327.42	328.32	327.76	328.05	327.84	326.81	327.79	328.31	328.43	327.82	329.38	328.99	327.84	327.16	327.46	328.56	327.38
316.73	317.97	316.68	317.34	317.4	317.28	317.49	317.32	317.43	316.84	316.96	317.48	316.7	317.92	315.91	316.63	317.17	317.65	318.27	317.05	317.92	317.81	317.2	318.01	317.17	317.36	316.76	316.26	317.27	316.6	318.38	317.42	317.6	315.79	317.2	317.66	316.04	317.58	316.77	317.44	317.82	317.91	317.16	318.06	318.38	316.98	316.11	317.7	316.25	316.31
307.93	306.07	305.93	305.43	307.17	306.69	306.11	306.12	304.94	306.07	306.76	306.47	306.91	307.01	307.19	306.85	306.07	306.34	307.15	307.31	306.62	306.46	305.06	305.54	306.43	305.53	304.41	306.95	305.57	305.18	306.11	305.91	305.78	305.15	307.24	305.57	306.89	306.26	305.59	306.5	305.39	305.93	304.88	306.31	306.12	307.22	307.42	306.99	306.8	305.36
302.99	302.72	303.14	303.3	301.26	303.28	303.67	302.63	303.52	302.1	301.93	302.43	302.61	302.17	301.91	302.37	302.22	301.42	301.81	303.24	302.78	302.46	302.92	302.32	303.43	303.93	302.87	302.36	301.59	302.16	302.12	303.35	302.66	303.76	303.4	303.68	303.54	303.84	303.89	302.77	302.92	304.34	302.65	301.68	303.65	304.32	303.52	303.84	303.68	303.59
304.2	303.37	304.57	303.2	304.71	303.3	303.59	302.97	303.85	304.23	303	303.65	304.47	303.89	303.06	303.7	303.96	303.23	303.97	303.81	303.48	304	304.21	304.09	303.2	303.57	304.05	304.08	303.5	302.36	304.31	303.47	303.29	303.07	303.68	303.17	304.12	303.9	303.63	303.55	302.16	303.07	302.66	304.33	303.78	303.64	301.7	302.72	303.85	303.39
319.08	319.11	318.94	320.25	318.49	318.79	319.36	320.42	318.88	318.99	320.04	319.29	320.38	319.22	319.3	319.04	319.12	319.86	320.11	318.77	320.08	319.42	320.84	319.11	319.62	318.88	319.57	319.82	319.34	320	318.73	319.14	317.3	319.53	318.73	319.43	319.59	320.2	320.07	319.13	320.05	320.3	319.97	319.4	319.21	318.14	319.82	319.59	319.13	319.15
301.49	302.21	301.87	301.4	302.22	302.08	301.87	303.48	301.92	302.65	302.59	302.18	302.26	302.62	302.7	301.49	302.24	301.75	302.21	302.88	302.66	301.98	302.96	302.13	301.3	301.76	303.05	301.04	301.94	302.76	302.86	303.1	301.61	303.18	302.54	301.72	301.83	302.64	302.08	303.33	303.26	303.21	303.61	303.47	301.98	301.32	302.67	302.98	302.45	302.07
315.45	315.59	315.86	316.03	316.1	317.6	316.57	316.47	315.83	316.18	315.26	316.27	314.96	315.96	316.21	315.92	315.99	317.06	316.08	315.05	315.83	315.98	315.92	314.92	316.92	317.04	317.12	316.05	316.15	315.2	315.71	315.4	314.74	314.54	315.83	315.85	315.53	316.35	317.28	315.97	316	315.45	313.81	315.84	315.78	315.12	316.96	316.36	316.3	316.62
327.37	327.12	327.95	327.32	327.74	326.47	327.76	327.38	325.58	328.15	328.55	327.4	327.02	327.63	327.24	328.05	326.97	326.16	327.42	327.39	325.71	327.21	327.57	325.18	327.02	327.56	327.75	327.8	328.32	326.82	326.64	327.8	326.02	326.15	326.59	327.33	326.54	326.8	326.66	325.92	327.35	326.02	327.19	326.62	326.75	327.43	326.95	327.84	327.17	328.14
304.18	302.78	302.82	304.46	303.81	303.52	302.98	303.08	303.57	304.2	304.74	303.11	303.46	303.15	303.93	302.61	304.01	305.69	304.96	303.5	302.21	304.21	304.09	304.94	303.48	305.16	303.51	302.93	304	303.18	304.79	304.22	304.59	303.37	304.28	304.1	303.73	303.66	303.34	305.06	303.32	303.77	304.69	304.7	303.72	304.78	304.41	302.95	304.7	304.59
293.53	293.46	294.54	294.02	293.7	294.57	293.24	294.63	294.39	294.43	294.17	294.33	293.8	293.9	294.53	295.56	294.59	294.46	294.19	293.7	294.74	295.08	293.9	294.67	294.73	292.72	293.54	293.38	293.28	293.97	294.86	293.79	294.1	294.19	294.17	293.65	294.43	295.62	292.76	293.36	294.95	294.18	294.48	294.75	293.62	294.11	294.63	294.44	294	295.82
314.51	315.72	314.32	314.81	315.86	313.5	314.4	314.22	314.25	314.82	315.38	315.37	314.48	313.97	314.01	313.75	315.85	314.47	315.21	315.31	314.72	314.56	314.2	315.04	316.04	315.02	315.81	314.58	314.72	315.28	313.96	315.08	315.91	315.62	313.87	314.56	315.42	314.19	315.24	314.74	315.09	314.92	315.17	315.21	313.91	314.91	315.5	313.71	315.25	315.14
314.56	313.53	313.47	315.39	313.99	314.41	313.96	312.3	313.92	313.26	312.89	313.23	312.63	312.53	314.25	312.73	312.91	311.98	313.27	312.77	312.7	312.45	312.85	314.36	313.8	312.09	312.28	312.84	312.57	311.77	313.83	311.98	313.13	312.63	312.15	313.12	314.31	312.9	314.43	313.17	313.84	313.93	313.73	313.53	312.22	313.86	314.75	313.62	313.18	313.25
329.1	327.94	330.13	330.55	328.45	328.48	329.11	328.83	327.88	329.73	328.81	327.73	327.98	328.93	326.3	328.98	329.1	328.38	329.05	329.99	328.73	327.38	328.73	329.4	328.82	329.17	328.23	328.32	329.15	327.71	328.42	328.28	328.48	328.66	327.33	328.61	328.56	329.05	329.38	327.67	328.5	329.47	328.94	328.25	328.16	328.65	328.64	328.98	328.66	327.15
302.07	302.53	302.95	303.73	302.95	302.73	303.26	302.37	302.79	302.3	301.81	300.57	301.52	304.33	302.95	303.49	302.49	302.89	302.96	303.19	301.76	303.16	302.09	301.75	302.31	302.15	301.24	303.44	302.69	302.22	302.85	302.39	302.64	301.63	302.36	302.67	303.04	301.8	301.69	303.5	303.03	301.52	303.05	303.36	302.42	303.19	301.41	303.16	302.72	303.46
293.37	293.9	292.38	293.87	293.17	294.89	295.01	294.14	294.36	293.84	293.64	293.23	294.26	293.04	293.18	293.83	294.86	296.09	293.43	292.81	294.58	294.28	294.16	295.32	294.45	294.69	293.93	293.41	294.16	294.53	293.1	294.64	293.23	294.5	293.1	294.37	295.37	292.99	294.72	293.42	293.75	293.38	294.37	293.79	293.75	293.47	293.85	293.36	294.68	293.89
301.29	301.51	301.41	300.46	300.64	301.46	301.4	300.94	301.84	301.38	300.45	301.41	301.8	301.49	302.56	301.05	301.34	300.29	302.11	300.09	301.62	300.87	300.48	300.27	301.33	301.51	301.68	300.47	301.22	302.25	299.68	302.59	301.77	299.97	301.15	300.72	300.02	301.75	301.33	300.25	301.85	301.53	300.69	301.79	300.59	301.29	300.07	300.71	301.99	300.69
302.65	303.08	302.47	301.55	304.04	304.81	303.37	303.32	304.63	303.42	303.51	303.84	303.54	303.54	303.44	302.87	303.77	302.78	303.61	303.64	304.11	302.06	302.88	304.41	303.73	302.6	302.51	303.36	302.92	303.02	303.12	303.44	303.08	303.32	304.94	301.87	303.13	303.43	304.12	303.08	303.4	303.6	303.77	303.54	303.11	304.2	303.65	302.11	303.26	302.34
313.29	313.88	313.65	312.32	312.55	312.01	313.19	314.27	313.03	312.06	313.32	312.88	312.56	313.25	312.57	313.29	312.84	312.92	312.77	311.55	312.01	313.42	312.46	311.84	313.74	311.89	312.18	312.32	313.37	314.31	313.38	313.23	312.06	312.85	311.86	314.25	312.6	311.71	312.99	313.63	312.44	312.91	313.27	313.58	313.58	312.23	312.66	313.64	312.67	313.78
317.92	319.29	318.23	317.59	318.15	319.58	319.39	318.63	317.35	318.97	318.37	318.48	319.36	317.95	318.94	317.55	317.34	319.2	318.51	318.47	319.3	318.09	319.05	319.23	318.7	318.97	318.6	318.8	319.28	317.71	320.09	319.08	317.17	318.51	317.57	318.56	318.83	318.69	318.97	318.87	319.12	318.22	319.12	318.51	318.55	318.75	317.15	318.81	319.29	319.01
312.2	312.35	314.89	313.11	314.06	313.39	313.3	312.66	313.03	312.31	313.37	313.1	312.18	312.61	314.24	313.11	314.67	313.33	314.68	312.81	312.8	312.94	312.94	313.36	312.52	312.86	313.42	314.56	312.87	312.56	312.78	311.69	313.94	313.52	312.35	312.36	312.01	313.92	313.43	313.46	312.1	313.71	313.26	312.91	312.63	313.2	312.32	314.06	314	312.42
306.02	305.35	306.13	305.32	305.76	305.38	305.26	305.91	305.23	305.47	304.5	305.29	304.19	306.99	304.58	304.38	304.58	304.81	305.72	304.18	304.37	304.66	305.05	305.12	304.34	304.86	305.64	305.32	304.57	303.5	305.47	304.82	305.15	305.02	304.95	304.63	305.13	305.8	303.76	304.63	305.38	305.99	304.27	305.88	305.51	304.06	305.28	305.96	305.85	304.28
300.09	301.28	301.15	300.6	299.94	300.73	299.71	301.91	300.31	300.92	302.07	300.92	300.11	300.04	301.07	299.96	301.17	301.88	302.1	301.57	301.02	300.58	300.88	300.84	300.82	300.96	300.93	301.76	300.69	300.16	302.4	301.3	300.69	300.65	301.11	302.29	301.31	301.14	301.47	301.61	302.3	300.6	301.93	301.63	300.74	300.85	301.01	301.01	301.11	301.22
314.72	314.14	314.59	314.03	313.9	313.62	313.99	313.73	313.44	314.72	314.54	313.84	314.33	313.08	313.08	314.24	314.26	313.06	315.79	314.45	313.45	313.57	315.58	314.65	313.75	314.72	314.32	313.98	314.74	313.43	314.21	314.2	314.32	314.53	314.82	314.27	314.6	314.35	315.32	313.26	313.38	313.81	314.24	313.86	314.25	313.75	314.75	314.73	314.02	313.65
301.72	302.87	303.72	300.96	302.24	303.03	303.04	301.67	302.9	303.75	302.03	302.63	302.74	302.85	301.93	302.46	302.04	302.15	303.71	301.73	302.27	301.07	302.99	302.52	302.85	302.35	302.6	302.06	302.67	302.8	301.69	302.69	302.34	302.99	302.83	301.4	302.73	301.82	301.58	302.44	301.08	303.77	303.05	303.13	302.47	301.35	301.69	300.55	302.86	302.37
307.13	306.19	306.6	307.25	305.82	306.52	306.57	306.94	306.25	306.21	306.96	305.79	305.91	307.13	306.45	306.69	307.06	308.03	306.31	305.98	307.45	305.67	306.83	306.1	306.53	306.75	306.77	306.89	306.08	304.86	307.04	307.85	306.3	307.32	306.65	307.57	307.83	307.53	305.45	306	305.16	306.73	306.17	306.58	306.8	307.05	307.64	305.87	305.97	306.74
296.57	298	296.45	298.1	297.45	296.96	296.82	296.9	296.9	296.14	296.84	295.81	296.36	297.59	296.89	297.1	297.8	295.91	297.07	296.67	297.7	297.7	297.06	296.17	296.15	298.65	296.56	295.33	297.8	296.68	298.04	297.62	296.72	296.88	296.84	297.32	297.13	296.97	297.95	296.8	297.67	296.57	296.06	296.61	296.74	296.6	296.33	297.44	296.56	295.79
310.99	310.9	310.07	310.15	310.77	310.61	310.89	310.27	310.12	310.93	311.92	311.43	310.93	311.86	311.52	310.71	309.92	310.31	310.41	309.84	311.66	310.21	310.12	310.4	311.84	312.15	311.48	309.72	310.81	310.73	311.34	310.52	309.51	310.66	310.14	310.66	309.62	310.18	310.61	311.49	311.22	311.29	311.03	310.89	310.32	310.13	311.15	311.57	310.02	310.95
312.36	310.59	310	310.51	309.7	311.49	310.12	311.14	310.74	310.77	309.57	310.33	311.93	310.39	311.97	310.07	311.17	310.62	309.99	310.85	310.09	310.62	311.02	308.69	311.63	309.57	310.65	310.08	310.91	312.44	311	310.68	310.74	309.94	310.65	309.41	311.5	310.09	311.16	310.1	311.3	310.31	309.55	311.6	311.18	310.84	309.97	310.57	310.61	309.08
302.05	303.59	301.59	302.66	302.99	303.96	302.93	303.99	303.56	303.05	303.38	303.36	303.55	303.14	303.7	302.42	304.52	301.91	303.03	303.5	304.42	303.76	302.52	303.01	303.13	303.59	302.96	303.42	302.83	302.85	303.82	303.19	302.67	304.37	303.36	303	303.57	303.14	302.81	304.34	303.06	303.59	303.39	304.8	304.45	305.02	303.49	302.77	303.99	302.86
306.94	306.19	308.21	305.58	306.94	307.57	308.06	307.3	307.54	307.93	306.86	306.71	306.02	308.37	308.13	307.31	308.58	306.88	306.74	308.37	307.68	306.91	306.73	307.19	306.95	307.63	306.73	308.78	308.17	307.55	307.55	307.04	307.61	306.1	307.6	307.5	307.15	307.15	306.36	307.22	307.97	307.11	306.79	307.8	307.24	307.75	306.64	306.71	305.68	305.87
302.74	303.01	301.73	302.94	304.02	302.17	302.63	302.85	302.18	302.41	301.89	302.58	303.89	302.88	302.38	303.92	302.7	302.18	302.74	302.09	301.92	303.66	301.97	302.75	301.97	301.87	302.05	302.29	301.33	302.1	302.39	302.32	303.56	302.59	303.89	302.31	302.8	302.7	301.73	302.18	302.41	300.81	302.56	301.24	303.26	302.42	302.27	303.17	302.7	303.64
294.1	293.68	293.3	293.55	294.16	294.34	295.47	294.77	293.16	294.02	293.92	293.56	293.52	294.31	292.8	294.99	294.3	294.41	293.38	294.07	292.97	294.15	294.09	294.35	294.72	294.25	294.72	294.49	294.12	294.67	294.27	294.06	295.13	292.86	294.31	294.42	295.02	293.18	293.93	295.5	293.85	293.83	294.17	294.22	294.73	293.49	294.09	295.15	294.06	294.38
315.77	316.34	314.98	315.44	316.37	315.86	314.61	314.94	314.55	316.27	316.56	315.32	316.63	316.77	315.72	314.89	314.24	315.8	315.49	314.39	314.93	315.22	316.36	315.01	315.4	314.61	316.55	315.37	317.14	315.4	316.22	314.82	315.67	316.05	316.36	315.37	315.69	317.16	315.94	313.88	313.74	315.67	315.74	314.39	315.18	314.41	317.15	315.59	315.76	315.93
326.46	326.69	326.33	327.09	326.61	326.68	327	328.16	327.32	327.5	327.59	327.27	326.57	326.51	325.5	327.53	326.47	327.01	326	327.33	327.35	327.51	327.24	326.63	326.25	327.74	327.02	326.22	327.38	326.35	326.92	326.57	326.79	326.89	327.59	327.47	325.42	327.98	326.46	327.05	327.76	327.47	327.04	327.57	325.58	326.59	327.07	326.53	325.76	327.3
305.29	304.01	305.54	304.64	305.1	305.13	304.7	304.64	304.2	304.37	305.59	304.64	304.59	305.5	304.15	304.2	304.69	304.57	303.78	304.6	304.44	305.19	304.54	304.86	304.35	304.86	304.62	304.86	304.8	303.93	303.8	305.48	304.75	304.05	305	305.19	304.35	303.89	304.44	304.11	305.29	303.76	305.58	304.98	303.87	305.11	304.34	303.01	305.07	305.87
312.35	312.99	312.76	313.55	313.32	313.08	312.89	311.66	312.72	313.21	314.13	313.03	313.57	313.31	312.65	312.87	313.74	312.9	312.92	312.34	312.88	313.58	312.69	313.39	312.46	313.17	312.54	313.48	313.16	313.45	315.18	312.08	312.46	312.05	312.7	313.61	313.65	313.93	312.75	312.85	313.09	314.01	312.67	313.26	313.86	311.94	311.89	313.12	312.83	313.64
304.02	303.68	302.58	302.51	303.14	302.31	304.49	303.63	302.61	304.16	303.04	302.88	303.35	303.98	302.9	303.06	303.85	303.52	304.06	304.12	303.56	304.35	303.77	303.51	303.63	302.92	303.22	303.99	302.16	303.41	303.67	303.24	303.93	302.42	302.76	303.54	302.61	303.77	303.43	304.81	303.72	304.01	303.29	303.21	302.97	303.36	303.66	302.02	303.75	303.2
314.51	315.33	314.59	315.18	314.3	314.56	314.89	315.35	316.05	314.34	314.79	314.39	315.46	314.73	313.94	313.99	314	314.6	314.54	316.73	314.57	314.39	314.25	314.81	314.63	314.25	315.02	316.02	314.53	315.3	314.32	314.65	314.47	314.05	312.84	314.66	314.56	314.8	315.21	313.5	314.74	313.77	313.88	314.27	314.35	315.12	315.25	314.34	314.63	314.58
292.71	293.85	294.9	293.84	293.22	292.8	294.94	294.73	294.32	293.69	294.84	295.34	293.8	294.01	292.76	293.57	293.71	294.56	294.02	294.58	294.13	295.26	293.64	294.47	293.9	293.5	292.67	294.1	293.33	293.64	293.69	294.12	294.72	292.69	294.46	293.68	292.55	294.74	293.99	294.23	293.63	292.92	296	294.09	294.35	293.53	294.43	294.06	293.87	294.04
325.37	324.57	324.65	324.38	324.47	325.15	323.84	325.47	324.47	326.18	324.67	324.39	324.29	324.58	324.62	326.14	325.76	325.66	324.98	324.65	325.32	325.68	324.94	325.94	325.32	325.62	325.78	325.3	326.57	325.97	324.77	324.33	325.12	325.95	325.43	325.4	324.14	323.93	325	326.02	326.2	325.19	325.41	324.35	325.56	325.34	325.12	325.64	326.64	326.98
314.59	314.12	314.07	315.59	314.37	315.16	314.17	314.01	315.13	314.85	315.25	314.43	315.5	315.34	314.12	315.02	314.84	313.75	315.38	315.17	314.34	313.68	314.25	313.8	314.55	314.27	314.53	314.71	315.24	314.4	314.58	314.03	314.42	315.08	315.28	315	313.89	315.07	315.09	316.11	314.42	314.06	315.1	314.11	314.78	315.21	314.39	315.52	314.12	314.68
295.24	294.74	295.16	294.58	295.06	296.27	294.71	295.44	294.37	295.17	293.79	294.24	294.79	294.64	294.69	294.35	294.52	295.91	294.81	295.02	295.32	295.83	294.72	293.85	294.55	294.97	294.79	294.18	295.07	295.33	295.02	295.36	295.76	295	294.88	295.09	295.72	294.94	294.84	295.13	294.43	295.78	294.22	294.36	295.68	294.96	295.23	295.01	295.03	296.23
305.46	305.92	305.78	305.01	304.76	305.22	305.64	305.78	304.81	306.17	305.34	305.69	306.67	305.5	305.31	306.02	305.74	305.7	304.62	305.85	304.13	303	305.32	304.85	306.01	306.09	304.81	305.48	303.33	304.84	306.18	304.3	306.13	305.24	305.14	305.52	305.07	305.33	306.34	305	305.83	305.44	304.98	306.54	306.59	307.16	305.69	304.94	306.48	305.71
318.21	318.07	318.77	317.79	317.01	317.4	317.66	317.79	318.34	318.03	318.14	317.26	316.91	317.8	318.13	317.84	317.16	318.19	317.53	318.22	318.41	316.57	318.39	318.59	318.78	318.01	318.18	317.68	317.59	317.23	317.19	319.24	316.8	318.07	316.99	318.45	319.06	318.01	317.88	318.64	318.41	317.52	318.21	318.22	317.91	318.75	317.71	317.58	319.81	318.3
316.21	317.85	316.72	316.44	317.23	317.49	317.39	317.93	315.79	317.95	317.37	317.32	318.04	317.75	317.77	316.77	317.59	317.57	316.75	317.48	317.18	316.95	317.69	317.2	316.65	316.74	318.12	316.63	318.16	316.95	316.69	317.36	317.14	316.99	317.61	318.02	316.66	317.8	317.42	316.37	316.45	316.54	318.07	318.12	317.19	317.29	315.85	317.23	316.92	317.7
306.98	306.89	306.03	305.37	305.98	306.59	305.95	306.46	306.99	304.89	307.21	306.08	307.1	307.24	305.73	306.8	305.86	306.97	306.27	305.86	305.27	306.92	306.33	306.15	306.16	306	305.56	306.19	305.12	306.07	305.18	306.47	305.76	306.83	307.1	305.37	307.51	306.15	306.22	305.42	305.82	306.4	306.66	305.84	306.6	306.14	306.87	307	306.31	306.27
310.66	309.52	310.65	309.19	309.1	308.74	307.6	308.29	309.72	309.7	309.14	307.79	309.44	309.06	309.01	309.27	307.87	309.05	307.84	309.72	309.77	309.52	309.4	309.13	309.9	310.29	307.96	308.56	309.01	309.29	307.82	310.27	307.62	308.97	309.51	308.86	309.4	308.91	308.18	308.54	308.56	310.13	309.35	306.99	308.15	308.32	309.71	308.26	309.02	309.87
304.88	302.38	303.52	303.21	303.77	303.2	303.64	302.33	302.83	303.68	301.98	302.82	302.67	303.29	303.16	303.51	303.58	302.35	302.41	302.71	304.41	303.46	303.92	302.69	304.12	302.37	302.86	303.65	302.48	303.65	303.4	302.24	302.68	302.91	303.02	302.98	303.1	302.5	303.3	302.54	302.64	302.35	303.03	303.08	304.06	303.34	301.83	302.25	301.3	303.19
304.1	302.94	302.85	303.39	302.29	304.01	303.93	303.75	303.53	303.82	304.44	303.67	303.02	303.34	303.55	304.08	304.02	304.03	303.81	302.69	303.27	305.58	302.9	303.97	303.03	304.07	304.2	304.94	304.65	302.87	303.98	304.04	303.12	303.67	303.67	304.45	304.8	304.16	304.35	303.67	303.72	303.8	304.01	303.59	303.66	303.86	303.51	303.79	303.48	303.89
326.25	324.22	324.57	324.95	324.35	324.31	324.94	324.26	324.85	324.83	323.6	324.39	322.97	324.78	325.6	323.3	325.1	324.56	324.85	325.03	324.25	325.06	324.5	323.67	326.02	323.6	324.72	324.31	324.75	323.5	324.04	323.04	323.39	324.96	324.06	324.7	324.4	324.83	324.77	324.3	324.8	324.19	324.17	324.5	325.01	325.42	324.82	324.99	324.49	324.47
310.05	309.06	309.76	311.34	309.32	309.2	309.95	309.95	310.1	310.88	311.24	309.45	309.81	310.63	309.51	310.17	310.41	310.5	311.09	308.92	310.53	309.74	310.06	310.35	310.1	310.49	309.94	311.01	310.81	309.4	310.28	310.8	310.35	310.06	311.25	311.13	310.27	309.56	311.42	309.7	309.94	311.16	312.06	310.09	309.45	310.65	310.05	309.54	311.6	309.71
308.54	309.79	308.02	309.28	309.4	309.58	309.25	308.9	309.85	308.89	308.79	309.77	309.21	308.95	309.62	308.27	309.61	309.55	308.46	308.59	307.88	308.6	309.25	308.59	309.09	308.49	310.74	309.34	310.08	309.23	309.81	308.52	309.18	309.08	307.8	308.78	308.97	309.59	308.96	309.24	308.44	311.66	310.14	308.82	309.19	308.54	308.77	309.51	308.25	308.12
314.45	314.45	314.55	314.17	314.35	314.58	315.08	314.87	316.61	315.38	315.86	314.39	314.97	314.54	314.59	314.73	315.1	315.13	314.18	315.81	314.62	315.2	315.64	315.38	315.22	315.36	315.94	314.74	313.77	315.13	316	315.48	315.46	314.84	314.45	315.01	315.14	314.68	314.1	315.29	315.68	313.86	314.34	314.43	314.48	314.84	315.45	314.53	313.83	314.44
305.58	306.34	305.38	305.6	306.56	307.02	307.3	305.56	306	305.94	306.97	306.53	306.18	306.27	305.8	305.3	304.73	305.87	306.16	305.41	305.77	305.81	305.97	306.51	304.75	305.41	307.67	305.18	306.65	307.31	304.44	306.73	306.36	306.79	306.05	306.46	305.52	305.79	305.35	306.77	305.45	306.71	307.34	305.52	308.09	305.63	306.19	307.5	305.46	306.45
315.36	315.5	314.99	314.12	314.9	313.49	315.17	316.18	314.42	314.68	315.4	314.52	314.49	314.58	316.93	314.73	314.14	314.71	314.18	315.42	315.97	315.31	314.19	314.8	314.09	314.93	314.26	315.1	314.72	315.22	313.79	314.34	314.57	313.86	316.06	314.84	314.95	314.13	314.89	314.18	315.54	314.35	314.54	314.54	314.77	314.12	313.65	314.16	315.25	312.98
301.87	300.43	301.4	300.39	300.91	300.61	300.35	299.76	300.49	301.65	301.71	301.52	300.95	301.54	301.05	300.17	300.95	302.39	301.89	301.1	301.27	301.22	300.59	300.23	301.85	301.33	301.3	300.53	302.3	301.15	301.9	300.61	299.69	300.78	300.61	300.37	302.58	301.34	300.91	300.96	301.44	300.9	301.5	300.88	301.39	299.84	301.31	301	301.28	300.99
296.62	295.89	297.49	296.74	295.95	295.97	296.95	295.95	297.9	296.6	296.58	296.79	297.12	297.13	297.42	296.78	296.89	297.52	297.7	296.41	296.73	297.08	296.86	297.56	296.72	297.35	296.79	297.05	296.57	296.21	297.32	297.83	296.55	296.33	296.35	297.55	295.2	297.25	297.3	297.43	295.95	296.31	297.22	295.97	295.86	296.96	297.91	295.69	295.9	297.47
327.65	327.27	327.57	327.21	327.52	327.4	327.31	327.75	328.34	327.5	328.05	327.35	327.43	326.87	327.77	328.73	328	327.42	327.81	327.15	327.5	327.36	328.93	327.69	327.89	326.83	327.62	328.42	328.1	327.68	327.02	326.85	328.08	328.5	327.9	327.18	327.96	328.02	328.26	328.36	327.61	327.98	328.63	326.95	327.75	328.51	326.52	327.8	328.75	327.43
302.2	302.55	301.57	302.52	301.41	303.51	301.13	301.06	302.25	303.83	302.74	302.38	301.83	301.78	302.46	300.9	303.27	302.13	301.48	303.15	301.98	302.85	303.37	302.57	302.17	302.45	301.48	303.18	301.42	302.6	300.93	302.31	303.21	302.52	302.54	302.11	301.65	302.76	304.01	302.83	301.99	303.77	301.81	301.56	301.39	303.85	302.08	302.14	301.91	302.44
304.06	304.73	304.59	305.96	304.62	305.27	305.12	304.76	304.06	303.97	304.27	304.29	305.28	304.64	303.16	305.85	306.53	304.38	304.38	304.58	303.81	303.94	303.58	304.15	304.48	304.25	304.92	304.73	304.28	304.64	305.05	303.97	303.56	303.39	304.3	304.14	304.13	304.8	304.43	304.33	304.91	304.42	304.69	304.5	304.15	304.07	304.69	303.12	305.02	304.29
303.78	304.2	302.97	301.66	303.44	303.11	303.59	303.11	303.56	304.64	303.37	303.63	303.38	302.66	303.53	303.36	304.9	303.41	304.06	304.45	303.38	303.88	304.54	304.34	303.96	304.16	304.24	303.53	304.44	304.68	304.06	304.26	304.71	302.98	303.76	303.89	303.63	303.3	304.25	304.04	303.13	304.18	304.22	303.37	303.94	303.43	303.75	304.82	304.32	304.48
305.94	308.7	306.85	307.92	306.03	307.21	306.96	306.62	306.99	307.71	308.11	308.11	307.37	307.46	307.59	309.04	308.44	307.48	306.54	307.28	306.97	307.24	306.63	308.51	306.77	308.39	306.85	308.01	307.49	306.86	306.82	307.93	306.75	307.7	307.16	307.71	307.92	305.84	307.29	307.28	307.07	307.7	307.8	305.62	307.92	308.21	307.58	307.48	307.37	306.46
319.52	318.94	318.97	318.03	318.34	318.29	318.65	317.73	317.93	318.91	317.92	317.96	317.24	317.76	317.71	319.2	318.26	317.08	318.06	318.81	317.58	317.56	317.34	318.43	317.12	318.34	317.23	317.46	316.43	318.4	318.73	317.33	318.81	318.19	317.32	317.83	316.86	318.32	317.85	317.76	317.93	318.58	317.51	317.81	318.5	318.6	317.93	318.21	318.78	318.41
313.99	314.25	313.53	313.5	312.93	313.48	314.42	314.13	314.89	314.34	312.64	313.87	313.46	313.66	314.15	312.85	313.94	313.71	313.42	312.79	312.44	314.81	313.87	314.63	312.4	314.31	313.39	313.48	312.78	313.68	314.64	314.08	313.88	313.34	314.64	313.27	313.17	314.09	314.16	313.56	314.31	313.74	312.67	314.42	313.11	313.65	313.96	314.43	313.56	315.24
318	318.99	317.73	318.66	318.67	317.35	317.7	318.63	317.65	319.14	317.11	318.85	317.59	316.5	318.71	318.02	317.98	318.33	318.04	318.92	317.98	317.16	317.46	318.38	319.2	317.72	318.51	317.66	319.89	317.01	318.75	317.16	318.15	318.3	317.75	318.09	318.03	316.73	319.16	317.7	318.64	318.53	318.83	318.34	319.14	317.92	319.74	318.04	318.5	318.62
294.77	295.65	294.53	294.74	295.49	294.82	296.3	294.75	293.78	295.51	295.23	294.38	294.63	294.54	294.78	294.82	294.73	295.27	294.38	295.84	295.57	295.94	296.21	294.4	294.25	294.7	295.47	294.82	294.22	294.69	295.18	294.43	295.24	296.1	293.08	295.69	295.87	295.79	295.72	295.59	295.35	294.93	295.68	294.62	295.42	294.86	295.71	295.21	295.11	293.87
306.25	303.43	303.81	303.75	304.7	304.83	303.7	304.12	304.11	305.29	304.51	304.33	304.32	304.34	305.62	305.19	303.87	304.73	304.69	303.3	304.73	303.09	304.23	305.07	304.35	303.84	305.22	304.68	306.23	305	304.3	303.61	304.25	304.65	303.98	304.91	305.05	305.32	303.01	305.19	305.2	304.61	304.89	304.16	303.75	303.74	304.89	304.52	304.16	303.53
315.74	315.08	315.14	315.01	314.44	314.88	315.53	314.56	315.64	315.79	315.23	315.01	313.99	315.58	314.07	314.05	314.92	314.88	315.09	314.18	315.9	313.95	315.96	313.75	314.81	315.99	313.31	314.79	315.19	314.27	315.05	315.43	313.8	314.85	313.94	314.73	313.2	315.7	314.51	314.09	315.27	314.35	316.33	315.66	314.66	315.8	315.24	314.13	315.09	314.44
313.38	312.51	314.8	313.74	313.45	312.67	313.19	312.89	313.92	312.5	313.17	311.84	312.83	313.06	312.82	314.25	313.99	313.29	313.69	313.3	313.26	312.51	312.99	313.98	313.3	313.18	314.5	313.46	313.48	313.86	313.8	314.44	312.66	312.79	312.57	313.06	313.61	313.25	313.88	314.26	312.24	312.28	313.22	313.35	313.19	312.59	314.19	312.34	312.54	313.76
316.5	316.39	317.01	315.36	315.97	315.71	316.57	316.58	316.16	316.13	318.07	316.37	316.19	317.24	316.22	316.29	315.69	316.11	317.24	316.82	317.22	318.19	316.9	317.05	316.72	316.24	316.18	317.69	317.01	316.68	318.56	317.37	316.28	317.3	315.82	317.63	316.5	316.46	316.72	315.67	316.74	316.85	316.02	316.45	316.31	316.75	317.04	316.45	315.96	316.67
296.23	294.91	294.87	294.41	296.09	295.09	295.31	293.97	294.38	292.83	295.3	295.2	294.47	295.23	295.29	295.26	294.28	294.81	294.19	294.6	296.28	294.63	294.81	293.66	294.51	295.19	294.89	296.64	295.47	294.29	294.95	294.76	293.56	294.31	296.18	295.41	294.32	294.23	294.73	294.59	294.07	294.83	295.65	294.21	295.54	295.39	294.49	295.54	294.79	294.55
299.45	299.65	299.81	300.99	300.16	300.4	299.88	299.22	299.77	300.51	300.2	299.15	298.8	300.1	299.07	299.46	300.5	301.01	300.42	300.37	300.11	299.01	300.66	299.52	299.51	300.58	299.73	301.24	299.37	300.94	298.62	300.1	299.91	300.34	299.19	299.72	300.43	299.4	300.12	299.97	299.5	298.94	299.95	298.73	299.26	299.47	301.02	300.39	299.95	300.68
304.54	304.51	304.22	304.06	303.31	304.41	304.18	304.16	304.68	304.97	304.1	305.02	304.09	302.74	305.74	304.68	304.22	304.67	304.2	305.38	304.4	304.71	303.88	304.84	304.2	304.63	305.5	304.29	303.9	303.64	303.65	305.35	305.43	304.06	305.57	304.51	305.03	305.44	306.41	305.1	304.07	304.61	304.08	304.83	303.83	304.47	302.81	304.43	304.61	304.82
309.61	308.95	309.93	308.29	309.57	310.68	308.98	310.58	308.78	310.6	309.49	309.22	309.36	310	308.72	309.53	310.51	309.7	309.06	310.35	309.77	310.79	309.51	309.55	310.4	309.65	309.87	310.61	310.12	310.5	310.67	309.01	308.91	309.84	310.29	308.71	308.89	310.5	309.92	309.92	309.82	309.63	310.87	310.66	311.16	309.22	310.6	309.57	309.89	309.34
319.71	319.99	319.52	319.33	319.26	319.48	319.61	319.3	319.6	319.36	317.37	319.75	319.46	320.42	319.34	318.67	319.7	319.4	319.09	318.39	319.85	319.96	319.57	319.19	319.1	319.33	319.13	319.29	318.75	320.1	319.83	319.28	319.03	318.75	318.71	319.59	318.5	320.35	319.71	319	320.4	319.85	318.93	319.44	318.03	318.6	319.67	319.03	318.92	319.13
315.84	314.84	315.83	316.36	315.28	315.15	313.15	315.44	316.09	315.02	315.29	314.56	315.45	314.96	315.65	314.08	315.44	314.42	315.62	315.23	314.1	315.21	315.43	315.81	315.13	315.02	315.43	315.03	314.92	314.83	315.12	315.33	315.17	314.24	314.68	314.88	314.43	313.67	315.65	314.9	314.83	315.48	314.52	315.6	314.47	315.54	313.47	315.53	315.04	314.8
294	294.41	293.08	294.12	293.41	294.42	293.23	293.16	295.38	294.7	294.78	293.93	294.83	293.83	294.28	294.01	294.02	294.64	294.38	294.53	293.93	294.65	293.75	293.26	294.62	293.83	294.5	294.23	293.37	294.12	294.94	294.48	295.16	295.06	293.81	293.23	292.83	294.69	293.98	293.84	293.47	294.18	293.36	295.36	293.82	294.08	294.17	294.56	293.84	294.25
311.06	311.28	312.33	311.64	311.4	311.04	311.33	311.96	312.04	312.01	310.98	310.93	312.06	310.78	312.29	311.16	311.14	310.11	311.66	310.72	311.84	311.61	313.26	312.7	311.1	311.58	311.13	311.93	311.85	311.43	310.12	311.67	312.41	311.8	310.89	311.36	312.59	312.37	312.22	311.28	310.43	310.62	312.14	311.47	310.63	313.16	311.87	311.68	311.1	310.33
310.41	311.85	311.7	310.76	312.34	311.81	310.69	311.65	311.55	310.86	308.64	310.38	310.1	310.56	309.44	310.23	311.23	309.97	309.36	309.77	311.86	310.49	311.56	311.03	310.72	310.75	310.53	309.97	311.22	311.66	311.37	310.26	310.76	311.02	310.27	309.62	311.34	309.35	311.11	311.3	309.94	309.93	310.79	310.35	310.68	310.21	310.58	311.5	310.68	311.4
312.18	313.43	311	312.5	312.55	312.13	312.14	312.63	311.59	311.87	312.51	312.34	312.53	312.83	312.21	312.69	311.55	311.34	311.52	312.23	313.98	312.7	312.06	311.85	310.68	312.14	312.33	313.3	311.78	312.76	312.75	313.43	312.13	311.86	311.88	312.62	313.11	313.17	312.79	310.67	312.59	312.22	313.27	313.48	312.16	311.81	312.12	312.29	313.27	313.83
300.23	299.34	300.66	300.52	300.32	300.18	300.13	300.44	300.29	299.82	300.25	300.87	299.94	300.78	299.85	301.04	300.37	300.52	300.19	300.99	299.72	299.3	299.94	300.56	299.62	299.81	299.71	300.6	300.45	299.73	299.65	298.86	300.41	299.62	299.98	298.63	299.76	300.36	299.68	300.61	301.58	299.44	300.29	299.51	300.52	299.56	300.85	299.61	300.02	299.78
306.3	304.38	305.97	305.19	305.36	304.94	305.91	305.95	305.91	305.56	305.52	305	305.52	306.39	305.02	305.44	305.06	305.1	305.18	303.51	305.95	304.86	303.68	305.22	305.1	303.75	305.67	305.12	306.08	304.84	304.1	305.02	304.68	305.04	303.71	306.02	306.27	305.17	305.76	304.71	304.76	305.99	305.03	305.41	303.37	304.53	305.63	306.26	305.38	305.77
316.07	314.83	314.74	314.66	314.45	313.89	314.87	313.93	314.32	314.68	315.12	315.75	313.84	313.41	314.69	315.19	314.42	314.78	313.57	315.51	315.36	314.79	314.59	313.58	315.49	315.25	315.07	315.02	315.39	314.62	314.44	315.04	315.05	314.64	315.17	315.03	315.66	314.59	315.66	315.06	314.81	314.05	312.75	315.58	313.97	314.03	313.6	316.86	314.9	315.41
299.99	300.34	299.02	300.5	300.02	300.89	299.96	301.22	301.47	299.27	300.39	300.77	299.31	300.19	300.34	298.94	300.63	300.28	300.22	299.25	300.74	299.67	300.44	300.19	300.73	299.92	301.02	298.94	300.29	299.3	300.13	300.01	299.7	300.63	300.61	298.88	300.15	300.29	299.84	300.22	300.31	300.06	300.26	300.63	299.53	300.31	299.67	299.58	299.3	299.9
308.63	307.33	306.77	306.89	308.59	306.89	306.73	306.71	306.28	307.06	308.12	307.85	307.43	307.05	306.87	308.38	307.08	308.17	307.52	307.66	308.73	306.9	306.88	307.49	306.79	307.06	308.1	307.08	307.08	307.49	307.09	308.41	306.55	307.9	306.98	307.18	307.67	306.38	308.16	307.31	307.06	307.64	307.24	307.83	306.74	305.99	308.43	307.27	307.01	306.7
294.36	294.38	295.76	295.34	295.26	294.38	295.67	294.76	296.05	294.95	295.19	295.16	293.84	294.88	295.51	294.91	296.03	296.35	294.84	294.93	294.9	294.69	294.93	295.47	295.21	295.14	295.74	295.47	293.79	295.78	294.39	294.04	294.46	295.08	294.79	294.86	295.04	295.41	293.39	294.47	295.21	296.25	294.54	295.85	294.99	293.69	296.07	294.47	295.19	293.84
294.71	293.32	292.54	294.33	294.28	293.29	295.09	295.06	293.3	293.82	293.72	292.87	292.88	293.08	293.22	294.47	293.23	293.02	293.15	294.05	294.31	293.98	293.15	293.35	294.62	293.34	294.8	293.41	293.27	292.45	294.14	293.91	293.14	294.62	292.94	293.72	293.39	294.39	294.28	293.04	294.05	293.45	293.68	294.56	294.31	292.77	294.11	294.25	293.93	295.66
305.28	305.97	306.35	305.84	305.34	305.84	306.41	305.54	305.81	306.98	306.73	305.76	305.65	305.43	306.14	307.24	305.18	306.43	308.58	305.25	305.87	305.53	304.86	307.62	306.37	306.43	306.48	305.65	305.22	306.8	306.68	307	307.01	305.21	305.96	308.2	304.89	306.32	306.28	307.73	304.01	307.76	306.07	305.72	305.54	305.44	305.92	305.39	305.22	305.52
311.32	308.95	311.11	310.17	309.39	309.73	311.09	310.4	310.88	309.94	309.98	310.26	311.25	308.37	310.06	310.98	311.5	311.32	310.46	310.84	310.86	310	310.91	311.45	310.46	310.62	309.31	311.68	310.54	310.98	310.29	310.65	310.95	309.66	310.63	310.96	311.1	310.35	310.46	310.63	309.88	311.03	312.05	309.28	310.09	310.87	309.94	310.35	311.1	310.11
309.68	308.78	308.82	309.76	308.9	310.33	308.66	308.81	309.12	309.14	307.97	307.82	309.42	308.5	309.51	307.97	308.75	307.9	308.8	309.11	309.56	308.49	309.1	307.7	308.44	308.76	309.82	309.93	307.75	309.65	309.31	309.29	309.41	308.23	308.89	309.31	308.37	309.95	309.1	309.14	309.14	310.47	308.26	307.79	309.87	308.71	310.07	308.47	308.48	308.88
318.27	318.89	318.87	319.82	318.08	318.03	318.02	317.56	318.22	318.78	318.48	319.02	319.73	318.65	319.05	317.68	318.82	319.81	317.55	318.74	318.07	318.6	318.85	319.83	319.74	318.42	318.94	318.99	317.98	318.49	320.43	318.71	318.08	318.38	318.59	319.18	318.73	318.83	318.52	317.99	319.43	319.83	318.86	318.2	319.03	318.37	318.54	319.79	319.2	317.95
305.65	303.91	304.52	304.92	306.21	304.67	305.78	305.51	304.63	304.66	304.85	305.95	304.08	303.6	303.65	305.25	305.03	303.92	304.62	305.73	303.03	304.85	304.04	304.56	305.27	304.47	304.89	304.44	305.4	305.2	304.03	304.98	305.2	305.99	304.67	304.54	305.52	305.59	304.73	304.2	304.4	304.35	305.2	305.49	304.87	304.52	305.24	305.34	304.58	303.65
319.13	318.01	319.2	318.27	318.58	319.15	319.13	319.15	318.96	318.35	319.06	318.72	318.78	317.93	318.14	316.84	317.54	318.39	318.52	318.98	318.44	317.78	318.93	318.19	318.11	318.89	318.49	319.28	316.47	317.63	318.64	317.57	318.52	318.58	318.39	317.22	318.5	319.08	318.55	318.48	317.68	317.78	318.93	318.89	317.95	318.26	319.01	318.64	318.88	318.81
308.44	308.37	307.12	307.96	308.39	308.6	308.59	309.71	309.06	309.18	307.32	309.61	308.3	309.51	309.27	309.44	308.9	309.58	309.1	307.52	308.67	309.54	308.53	308.55	310.25	308.64	309.44	308.82	309.31	309.62	308.12	309.11	309.2	308.42	308.03	308.36	308.63	308.19	309.07	307.42	308.66	308.89	309.08	309.37	308.23	307.86	307.71	307.94	308.63	308.89
313.28	312.14	313.21	314.1	312.9	313.91	311.42	312.22	312.3	313.17	312.74	313.36	311.79	312.75	311.99	313.86	313.21	313	313.91	312.66	314.32	312.22	313.08	313.65	311.86	312.45	312.37	312.66	312.45	312.91	312.47	313.54	312.56	311.49	312.24	312.96	313.14	314.17	312.34	313.34	313.85	312.89	314.15	311.88	313.45	312.69	312.17	312.34	312.71	313.41
313.89	313.41	314.56	313.84	312.76	314.35	313.48	313.56	314.51	314.23	313.81	313.72	312.8	313.71	313.42	313.08	313.63	312.93	313.51	313.19	313.14	313.36	312.51	312.01	313.71	313.19	314.2	313.56	313.3	313.73	314.28	314.5	312.55	313.29	313.35	312.67	313.82	312.98	312.76	312.84	313.04	312.68	313.56	311.91	313.28	312.43	313.88	313.77	313.61	313.08
294.64	293.68	293.55	294.29	292.54	294.24	294.61	294.38	293.77	293.07	292.88	293.49	293.47	293.02	294.68	294.3	294.65	292.81	293.52	293.72	294.33	293.45	293.7	294.61	294.22	293.91	294.61	293.37	294.44	293.82	293.55	294.45	292.84	294	292.93	295.19	295.32	293.63	294.04	294.27	295.2	293.2	293.34	294.07	294.36	294.48	294.58	294.83	294.87	293.63
303.16	302.31	303.83	302.87	303.05	303.18	303.41	303.58	303.91	303.66	302.95	301.23	302.47	301.9	303.77	303.85	302.37	302.36	301.8	302.15	303.09	303.29	304.32	302.7	303.47	303.04	303.04	302.22	301.32	303.15	302.22	304.04	302.71	303.4	302.77	303.3	302.63	303.6	302.8	303.19	302.93	303.96	302.3	302.05	302.82	302.28	302.75	302.53	302.13	302.4
303.88	303.22	303.88	304.56	304.66	304.72	305.12	304.55	304.31	305.07	303.83	303.39	304.07	305.29	304.37	305.57	304.54	304.67	303.49	304.77	304.38	305.17	303.16	303.75	303.81	306.46	304.95	303.43	303.48	304.32	305.32	303.59	304.58	303.74	304.88	303.47	303.55	304.04	303.75	304.55	304.79	303.95	304.59	304.86	303.35	303.71	305.03	305.25	305.36	303.82
315.42	314.7	314.92	314.78	314.29	315.26	316.23	314.73	315.41	314.23	315	314.82	315.34	314.8	316.43	314.31	314.66	315.56	314.36	314.29	315.5	315.06	314.93	316.11	314.83	315.25	315.35	317.19	314.87	314.74	316.01	314.96	316.16	314.55	315.07	314.71	314.94	315.05	313.65	315.37	315.08	314	314.98	315.36	315.91	313.84	314.36	314.35	315.39	315.2
300.97	300.15	299.95	300.51	300.24	300.96	301.19	301	301.27	300.26	300.99	301.76	301.27	300.43	300.01	302.27	301.91	301.2	299.96	301.39	302.49	300.1	301.3	300.84	300.11	300.55	301.42	300.78	300.98	302.01	300.91	301.79	301	300.89	301.58	301.24	301.48	301.75	301.9	301.51	301.26	301.83	301.73	302	301.81	301.92	301.6	300.89	299.93	300.84
319.6	319.52	317.95	319.81	318.45	318.62	318.76	317.84	319.34	318.59	319.5	319.39	318.9	317.54	318.62	318.94	319.38	318.04	319.07	317.72	319.51	318.88	318.38	319.11	317.85	319.21	318.85	317.93	319.95	318.15	318.08	318.83	318.45	318.98	317.79	317.8	318.35	318.95	319.44	319.49	319	318.35	318.01	318.02	317.48	319.81	318.08	318.21	318.82	318.99
319.65	319.34	318.62	318.49	317.63	319.21	318.38	317.9	318.84	318.55	319.01	319.53	318.77	317.62	318.65	316.43	318.48	318.8	319.38	319.13	318.99	318.7	319.44	319.16	318.38	319.48	318.34	318.35	317.59	318.51	318.23	319.28	317.38	317.96	319.19	318.23	318.53	319.42	318.99	317.44	318.44	317.76	318.84	318.95	317.85	317.56	317.72	318.56	319.71	316.78
301.91	303.23	302.63	304.85	300.88	302.9	302.93	302.69	302.54	303.31	303.44	302.39	305.11	303.64	303.24	303.36	302.2	303.44	302.81	303.08	301.65	303.03	304.57	302.63	303.31	302.35	302.91	302.41	303.48	304.1	301.76	303.47	302.09	304.17	302.05	303.34	303.29	302.59	302.65	301.79	303.34	303.23	302.25	303.23	303.44	302.75	302.63	303.75	303.15	302.49
303.72	303.89	303.51	303.96	303.72	302.38	302.93	303.99	304.59	303.77	304.56	303.79	303.62	304.19	303.53	304	303.61	304.21	304.25	304.4	302.88	303.89	302.9	303.44	304.15	303.86	302.19	303.32	302.94	302.76	302.25	304.22	303.43	303.79	301.9	303.68	302.74	303.07	304.48	303.39	303.81	302.99	304.09	303.7	302.78	303.75	302.69	303.23	302.43	302.68
304.23	303.1	303.17	302.56	304.41	303.44	303.66	302.86	303.33	302.94	303.06	303.9	302.38	303.89	304.22	303.42	304.26	304.14	303.28	303.95	302.26	302.15	303.32	302.9	303.98	304.24	303.17	302.3	302.4	302.97	303.94	304.07	302.26	303.39	303.86	304.17	302.76	303.74	303.27	303.94	302.52	302.92	304.67	303.63	302.83	304.08	303.69	302.26	302.94	301.99
313.24	314.33	314.68	313.88	313.49	313.55	314.55	314.33	314.27	314.03	314.27	313.22	313.55	314.88	313.22	313.97	314.61	313.61	313.53	312.08	312.3	314.04	313.71	313.75	314.93	314.77	314.48	313.65	313.92	313.36	312.61	313.84	312.94	313.41	312.6	312.81	313.53	314.8	312.83	313.79	314.5	313.88	315.41	313.56	315.33	313.41	313.61	313.57	311.69	313.76
318.39	319.55	317.4	318.34	319.36	319.55	319.27	319.61	319.25	317.99	318.76	319.28	319.16	318.01	320.06	317.78	320.03	319.91	317.5	318.89	317.83	319.29	318.36	319.77	318.32	319.08	319.47	318.45	318.8	318.99	319.32	318.85	320.61	317.83	319.59	318.61	318.96	319.18	319.91	320.37	318.5	318.27	318.6	320.29	319.71	319.7	318.06	318.83	319.16	318.51
317.06	316.42	317.22	317.48	316.14	316.57	317.21	316.87	316.8	316.97	316.33	316.76	316.3	317.54	316.41	317.12	317.63	316.42	316.94	316.71	317.22	317.66	316.43	316.53	317.21	317.44	315.84	316.84	316.89	316.6	316.36	316.52	316.78	316.95	316.62	316.22	317.01	317.43	315.57	316.37	318.42	316.23	316.34	315.61	317.24	317.74	316.83	316.04	316.45	316.32
306.4	304.95	304.44	305.19	304.69	304.75	304.58	305.17	304.69	305.99	305.61	304.59	304.71	305.53	305.45	305.15	305.09	305.06	304.76	305.22	304.76	304.52	304.5	303.83	305.5	305.56	305.89	304.6	304.51	305.11	304.47	304.26	305.04	304.36	305.58	303.9	303.94	305.96	305.26	303.68	304.47	303.55	304.91	303.71	303.33	304.03	304.66	304.44	304.93	304.83
304.81	304.86	305.48	304.38	305.45	305.47	305.57	304.94	304.31	305.62	304.01	303.91	306.26	306.43	305.17	304.99	304.37	304.91	305.37	304.36	306.72	305.8	305.22	306.55	304.8	305.14	304.28	305.33	304.75	304.4	304.57	306.5	305.15	304.79	304.94	305.8	305.86	304.86	304.61	306.99	304.68	305.27	305.41	305.57	305.47	305.68	304.2	305.13	306.34	304.78
296.14	297.3	296.26	298.09	296.71	296.72	297.37	297.82	296.84	297.19	296.81	296.41	297.88	297.79	296.94	297.55	295.4	297.07	296.59	296.2	297.2	297.58	296.38	296.14	297.68	297.38	296.18	294.75	297.15	296.29	297.39	296.61	297.9	297.66	297.25	297.32	296.23	298.03	296.33	296.89	297.02	296.6	297.72	296.52	296.57	296.93	295.73	298	296.46	296.07
300.87	300.32	300.23	300.16	301.07	301.29	300.13	301.62	301.35	301.39	300.39	301.16	301.04	301.09	300.28	301	300.98	301.05	301.11	300.57	300.99	300.62	299.82	300.42	299.91	301.7	301.6	300.81	300.6	301.51	301.57	300.46	300.73	301.63	300.76	300.5	300.3	300.38	301.58	300.32	302.85	300.92	300.95	301.68	301.1	300.58	300.82	301.32	301.21	300.87
309.37	309.13	310.05	308.94	308.83	308.2	308.8	308.84	308.52	308.13	308.26	307.78	308.97	310.31	309.85	308.62	308.61	309.2	309.91	309.74	309.1	308.78	308.4	309.52	308.65	309.4	308.07	309.56	309.07	309.55	308.84	308.11	308.19	308.2	309.59	308.88	308.8	309.05	309.26	309.64	309.18	309.23	309.13	308.95	309.68	309.49	308.55	308.67	308.23	307.96
302.24	303.35	304.26	303.91	303.36	303.77	302.66	303.77	302.8	302.86	304.67	301.81	302.09	303.2	303.21	303.01	303.13	304.51	302.89	302.85	304.07	303.3	303.48	303.19	303.31	303.38	304.47	303.69	301.95	301.75	303.26	303.5	303.01	304.03	303.37	302.89	304.41	302.59	303.73	302.92	303.76	303.77	302.59	302.89	302.11	303.33	302.42	302.82	303.3	302.68
317.96	317.4	318.35	316.71	316.98	316.62	317.53	318.27	317.76	316.59	315.93	317.42	317.11	315.5	317.79	317.09	317.09	317.49	317.15	317.28	317.85	317.12	315.73	316.19	318.44	315.82	318.18	317.5	316.86	317.7	318.19	318.7	317.71	317.63	316.82	316.62	317.76	318.81	316.89	317.92	316.46	318.37	317.83	316.4	317.49	317.74	317.75	317.78	317.61	316.79
300.77	300.83	301.79	301	300.59	300.2	302.08	300	301.75	301.15	300.3	301.19	301.3	300.71	301.16	302.6	301.03	300.37	300.01	302.32	302.05	300.6	300.84	302.3	301.4	301.08	301.83	301.34	300.22	300.95	301.96	301.51	300.86	301.6	300.54	301.61	301.48	300.89	300.49	301.84	301.85	302.21	301.49	302.94	301.19	301.26	301.21	301.3	300.21	301.34
309.51	311.41	310.28	310.85	309.53	310.46	311.05	311.02	310.71	310.79	311.82	311.32	311.85	311.5	309.96	310.71	309.79	311.04	310.41	310.65	310.75	310.8	311.03	310.79	310.45	310.68	310.64	310.71	310.8	310.92	310.38	311.22	310.98	310.84	311.1	310.81	310.71	309.98	311.09	309.39	310.73	311.41	310.01	310.71	310.78	311.5	311.7	311.12	311.39	310.24
304.66	305.73	306.12	305.14	305.64	304.59	305.8	304.51	304.51	305.74	305.91	305.27	306.47	306.33	306.45	307.42	303.48	306.36	303.8	305.19	304.53	304.35	304.6	303.96	305.93	305.09	306.58	306.39	304.85	304.82	304.59	306.27	304.34	305.12	305.85	305.56	305.96	304.49	305.11	304.96	305.9	305.29	305.7	305.36	304.35	305.09	305.94	305.62	305.27	303.68
319.04	318.07	319.32	319.41	318.05	318.34	318.97	318.74	319.39	318.44	318.88	319.45	318.32	318.81	319.18	318.3	317.43	317.45	317.68	318.81	317.37	318.47	320.21	317.53	318.73	317.99	318.53	319.15	319.48	318.98	320.01	318.92	318.15	318.2	319.74	319.29	319.84	318.66	319.68	318.35	319.35	319.52	318.55	319.03	318.68	318.79	318.22	318.55	319.47	318.72
319.42	318.92	318.08	317.77	317.77	318.83	318	317.99	317.5	318.01	317.22	319.71	317.48	318.25	318.18	318.42	317.26	319.35	316.66	318.23	317.86	317.44	318	319.33	319.53	317.47	318.92	317.33	319.33	317.91	318.52	319.01	317.75	317.77	317.75	318.48	318	317.83	319.34	318.6	317.88	318.93	318.77	317.39	318.12	317.72	317.34	318.89	318.66	316.49
303.09	301.43	302.97	304.14	302.15	303.76	303.6	303.32	302.26	304.88	302.96	303.27	303.72	302.66	302.27	302.1	302.63	302.85	303.43	304.43	304.51	304.54	302.48	303.93	303.74	303.66	305.36	303.06	303.2	303.84	304.99	302.94	304.43	303.28	304.13	302.81	303.41	303.5	303.14	303.39	303.3	303.36	304.22	303.88	302.81	304.28	304	303.29	304.37	305.03
305.53	304.48	304.57	305.46	304.6	304.47	305.94	306.28	304.06	305.96	305.39	305.63	304.71	304.92	304.37	306	305.02	304.21	304.61	304.2	305.62	305.6	305.98	304.39	306.11	305.61	306.07	305.48	304.44	305.22	305.57	304.69	304.72	305.75	305.74	305.11	305.77	305.79	305.95	304.31	304.8	305.4	305.91	304.7	304.61	303.89	305.9	305.64	305.21	304.19
326.99	327.27	327.93	329	326.65	328.2	327.86	326.58	325.98	327.44	326.98	328.25	326.99	327.02	327.35	326.6	327.66	328.34	326.4	328.5	327.54	328.01	327.59	328.12	327.9	327.81	327.98	327.7	327.45	327.43	327.61	328.15	329.37	327.83	326.9	328.26	326.1	327.29	327.59	327.65	328.74	327.27	328.5	327.95	329.45	327.47	327.55	327.5	326.85	327.61
317.47	316.71	317.73	317.72	316.73	317.1	317.13	316.83	316.67	316.11	317.16	318.63	315.81	317.14	317	316.95	317.33	316.82	316.78	317.52	318.17	316.25	318.12	316.46	317.69	315.48	316.84	317.88	318.03	317.03	316.8	316.69	317.47	316.18	317.34	317.15	316.96	317.09	318.2	316.28	316.05	316.55	316.31	316.87	316.92	317.97	315.8	316.13	317.81	317.47
313.26	313.21	313.31	311.2	312.2	311.32	312.28	312.42	312.35	313.27	312.64	313.07	312.06	313.26	312.34	312.31	312.15	313.28	313.32	314.02	313.27	311.63	312.48	312.85	312.36	312.08	313.13	312.43	312.89	312.14	311.8	312.59	313.98	312.64	312.36	312.59	312.54	312.85	312.17	314.24	313.56	311.01	312.76	311.43	312.93	312.42	312.6	313.67	312.26	311.64
304.06	304.37	302.96	304.67	303.56	304.66	303.66	304.68	303.46	304.84	304.64	303.98	304.1	305.36	304.09	304.52	302.23	305.06	303.91	304.65	303.4	303.91	304.98	304.35	304.1	304.32	304	302.92	304.83	303.93	303.5	304.07	304.73	305.39	303.81	303.69	304.96	305.42	305.28	305.39	304.48	303.97	304.73	305.9	305.64	303.59	304.29	305.89	304.06	304
313.93	315.13	314.73	314.97	314.77	315.77	314.84	315.33	312.76	314.13	314.93	313.64	314.95	315.16	315.51	315.79	313.17	316.42	314.6	314.52	314.62	314.84	313.74	315.01	314.45	316.08	313.99	314.48	315.27	315.55	314.93	314.01	315.28	314.08	314.22	314.44	314.65	316.28	314.83	314.66	315.51	315.17	315.49	316.02	314.67	315.13	314.95	314.68	314.28	316.26
314.76	313.55	314.08	314.61	314.48	313.74	314.56	314.77	315.35	314.82	313.66	315.25	313.97	313.57	313.33	313.08	315.68	313.9	313.78	314.58	314.25	313.53	314.16	313.02	313.6	315.11	314.36	315.01	314.53	314.83	315.26	313.42	314.58	314.35	314.3	314.22	314.08	314.3	314.46	314.03	315.44	314.02	313.18	313.35	314.16	313.36	312.37	314.35	313.78	315.59
312.68	312.42	313.07	312.34	313.75	312.94	313.04	312.41	312.64	313.11	313.21	312.97	314.37	313.21	313.67	312.54	313.56	313.35	314	311.94	313.24	313	314.39	313.63	313.83	313.55	313.39	313.58	312.79	313.56	312.08	313.11	314.5	313.12	313.01	312.67	313.12	311.95	313.96	315.1	314.09	314.3	313.2	312.47	313.31	313.41	313.59	312.24	314.06	314.02
314.91	315.49	314.14	314.76	315.31	314.74	314.54	315.64	313.5	314.48	314.17	314.95	314.5	314.93	315.16	314.42	314.84	315.6	314.77	315.12	315.64	316.21	314.81	314.4	314.52	315.21	313.48	315.44	314.8	315.05	314.2	314.5	315.25	314.84	315.2	314.38	314.84	314.58	315.1	315.48	314.56	313.59	314.52	314.51	314.15	314.32	313.58	314.69	315.21	315.42
314.58	314.19	314.19	314.65	315.11	314.13	313.33	313.47	313.7	313.58	313.82	314.63	312.94	315.62	315.22	314.43	314.91	314.07	313.84	315.05	312.74	313.73	314.51	315.3	313.66	314.68	314.17	313.78	313.11	313.66	314.3	314.12	314.17	314.66	314.31	314.04	314.62	314.38	314.15	313.91	314.03	313.56	313.5	313.65	314.45	313.66	313.51	313.74	315.01	315.16
306.09	306	305.95	305	306.38	306.34	306.75	305.7	305.66	306	306.13	306.08	307.25	307.02	305.74	305.43	306.33	305.36	306.89	306.1	305.68	305.97	306.55	307.57	305.93	306.59	307.27	307.59	306.77	305.57	306.09	306.61	306.46	305.79	306.58	305.91	306.71	305.92	306.53	304.8	306.83	305.7	305.95	306.71	305.69	306.16	306.26	306.28	306.06	305.74
312.27	312.44	313.06	311.83	313.16	312.74	313.08	311.48	312.61	311.58	312.23	312.93	312.92	312.54	313.23	312.48	313.4	314.32	313.76	313.61	313.75	313.19	312.54	311.87	313.94	312.82	313.14	314	311.87	313.42	313.38	311.38	311.02	312.25	313.19	313.19	312.19	313.28	313.37	313.6	311.84	313.21	313.63	312.74	312.46	312.77	313.95	313.41	312.3	312.36
293.37	293.69	295.07	293.93	294.84	293.96	293.99	293.47	293.78	294.58	292.63	293.86	293.69	294.51	295.92	295.33	294.01	295.5	294.17	293.51	294.05	295.6	294.36	294.55	294.8	293.76	294.47	294.15	294.97	293.33	294.83	294.87	292.65	293.93	294.72	293.14	294.27	293.3	295.06	294.45	295.24	293.65	293.4	293.76	293.88	293.81	294.44	292.88	294.6	294.13
310.17	309.91	309.79	310.37	309.56	308.96	310.46	309.07	309.88	309.37	310.31	309.12	310.26	310.08	309.61	308.29	309.26	310.25	309.97	309.53	308.57	310.22	309.23	310.09	310.53	309.16	311.09	310.39	310.1	309.39	309.8	309.17	309.27	310.28	309.72	311.48	310.42	309.43	310.66	309.95	310.11	310.77	310.67	308.88	309.54	309.02	310.56	308.84	311.34	309.68
313.75	313.35	313.87	314.8	312.29	313.44	313.1	313.84	314.41	311.99	315.42	314.04	313.44	313.9	314.91	312.98	314.94	315.28	313.85	314.58	314.19	314.85	313.29	314.38	313.95	313.94	313.12	313.19	313.61	314.83	313.7	313.08	314.77	314.6	313.12	315.28	314.07	314	314.73	313.54	314.2	314.02	313.32	313.39	312.74	313.91	313.31	313.83	313.39	314.14
314.69	315.13	313.56	316.16	314.48	314.43	315.86	314.72	314.55	315.09	313.53	315.25	313.65	313.72	314.52	313.99	314.06	314.71	313.93	315.3	315.31	314.66	314.48	315.6	314.64	314.68	313.93	314.64	314.54	315.82	314.22	316.1	315.84	315.76	314.52	315.11	315.77	314.64	315.23	313.87	314.79	314.28	314.39	314.15	314.84	315.01	315.01	314.74	314.2	314.41
314.72	315.71	314.54	314.41	314.79	314.91	315.26	315.32	313.86	315.4	316.01	316.01	315.57	314.76	314.97	315.36	313.81	314.59	314.68	314.78	314.5	314.53	314.99	315.84	315.57	314.13	314.95	315.73	312.49	314.36	314.9	315.55	314.09	314.35	315.22	314.12	315.19	315.53	315.72	315.49	314.45	313.82	314.49	315.1	316.15	314.56	316.01	315.91	315.16	314.78
315.52	314.48	314.2	315.23	314.53	313.6	314.15	314.71	315.08	313.74	314.1	314.69	314.25	315.45	314.17	314.15	313.92	314.44	315.34	315.08	314.7	313.96	314.81	315.68	314.76	314.99	315.11	314.92	314.7	313.68	314.49	314.42	314.87	313.83	314.92	314.28	314.59	315.41	314.95	314.12	313.69	315.65	315.5	314.68	315.06	315.15	315.24	314.02	315.43	314.41
310.39	310.52	311.03	309.36	309.83	310.44	311.04	310.32	310.04	309.68	310.95	311.51	309.78	310.48	312.37	311.08	310.7	310.76	311.31	310.88	311.13	310.25	309.16	311.65	310.28	310.84	309.89	309.07	310.7	310.01	311.43	311.57	311.07	311.33	310.43	312.21	309.18	310.31	311.05	310.61	311.36	311.67	310.56	310.95	311.28	310.18	310.17	311.65	311.25	310.76
315.58	315.07	314.24	314.42	314.41	313.89	315.99	315.83	314.17	314.65	314.88	314.6	315.38	314.59	316	314.64	315.59	314.68	314.86	314.8	314.85	313.8	314.97	315.45	314.16	314.14	315.33	316.03	314.05	313.96	314.35	316.07	315.38	313.63	314.29	315.18	314.44	315.59	313.71	314.93	315.17	315	314.99	315.22	314.99	314.38	315.54	315.16	316.36	314.81
324.4	325.23	323.9	324.49	324.42	324.84	325.34	325.64	324.65	326.11	324.97	326.26	324.74	325.29	325.76	325.96	325.18	325.54	325.27	326.13	326.29	325.17	325.37	325.35	324.03	324.77	324.06	325.48	325.63	325.81	325.32	325.88	324.29	325.37	325.35	323.99	325.39	325.24	325.47	324.69	324.77	323.72	325.19	324.38	325.16	326.01	325.07	325.71	325.76	324.21
300.81	301.19	300.06	301.23	300.07	300.25	300.95	301.85	300.52	299.8	299.72	301.37	299.79	301.83	300.63	300.33	299.76	301	301.14	302.81	300.25	300.23	300.39	301.16	299.51	301.13	300.92	300.44	302.39	300.99	301.62	299.64	301.28	301.17	301.64	300.73	301.43	301.48	301.24	299.58	300.27	301.56	300.89	300.21	301.36	301.87	300.87	300.77	301.01	302.77
302.98	303.8	303.02	303.35	301.6	302.89	302.1	302.76	303.14	301.94	302.35	302.97	303.03	303.23	303.73	302.42	304.32	302.1	302.79	304	302.6	303.51	303.6	303.14	302.68	301.96	302.37	302.06	303.16	303.11	303.32	302.35	301.99	302.59	301.87	303.31	304	302.17	303.04	303.46	304	303.26	303.46	302.81	303.37	302.37	302.74	303.01	302.94	303.1
298.93	299.8	300.59	298.99	299.86	300.32	299.17	300.15	299.99	300.56	300.15	301.23	301.32	299.95	299.21	298.74	299.11	299.62	300.37	299.66	300.05	299.71	299.48	300.91	299.6	300.15	299.2	299.63	299.32	299.72	298.94	300.06	298.74	300.88	300.09	300.43	300.03	300.18	300.55	299.18	300.67	300.67	299.35	299.15	300.5	301.71	299.42	299.2	298.48	300.75
295.37	293.59	294.73	294.64	295.18	294.63	293.31	294.35	295.22	294.78	295.51	294.03	295.77	295.22	293.35	294.71	295.44	295.01	293.61	294.32	293.24	295.4	294.64	294.53	294.04	295.73	294.95	294.69	294.78	294.02	294.82	295.19	295.51	294.82	295.75	295.26	295.8	294.04	294.47	295.65	294.57	294.83	294.54	294.46	295.2	295.02	295.13	295.24	294.34	296.28
312.9	313.14	313.08	313.89	313.73	313.7	313.14	314.16	313.42	312.55	312.97	313.27	313.95	314.8	312.7	313.06	312.95	312.47	313.11	313.27	311.69	312.83	312.88	314.3	312.97	313.6	313.1	312.47	312.65	312.44	312.65	312.77	313.65	312.36	314.06	313.41	312.74	311.9	312.96	314.33	312.37	312.15	314.59	313.19	313.42	313.58	312.99	312.72	313.81	312.48
305.13	303.09	302.89	303.65	303.43	304.45	303.96	304.1	303.47	303.76	304.11	303.77	304.55	303.04	303.66	304.24	303.18	302.5	302.55	303.83	303.66	303.52	303.13	303.65	304.01	302.04	305.09	303.6	305.68	303.96	302.85	302.16	303.83	303.42	304.18	303.77	303.86	303.38	304.25	303.7	304.31	304.55	303.89	304.92	303.62	303.05	303.33	303.28	304.18	302.76
304.03	303.86	304.55	304.2	304.77	303.38	304.61	303.33	304.92	304.62	304.86	303.72	304.73	304.17	304.68	303.86	304.46	303.48	304.45	305.8	303.81	304.03	302.69	303.08	304.41	304.19	304.35	302.16	303.62	304.77	304.69	305.26	304.38	304.7	303.85	304.7	303.65	304.02	304.78	303.66	304.02	302.78	303.62	304.56	303.93	305.01	305.7	303.89	305.4	303.68
314.51	313.66	315.26	313.07	314.1	314.86	315.04	314.11	314.16	314.7	313.49	314.93	315.15	314.43	316.23	314.03	313.79	313.95	314.49	313.53	314.39	314.8	313.71	314.07	314.38	314.13	314.47	314.84	313.64	312.8	313.5	314.16	314.11	314.59	313.97	313.46	314.53	314.52	314.62	313.94	314.29	315.24	314.96	315.44	314.4	314.16	314.1	313.71	314.65	312.77
312.98	312.42	311.82	312.31	313.94	311.71	312.7	313.34	312.45	311.87	312.36	311.91	312.22	312.82	312.08	312.99	313.04	312.26	311.36	314.47	311.43	313.19	313.86	312.43	311.53	311.35	313.2	312.12	312.42	312.66	312.01	312.21	311.31	313.29	313.03	312.56	313.69	312.02	313.3	312.61	311.98	312.76	312.78	312.68	312.64	311.64	311.2	312.51	311.88	312.12
325.41	326.3	325.01	325.58	326.11	324.01	325.76	324.98	324.65	325.3	325.86	323.68	325.23	325.25	325.27	325.57	326.52	325.41	325.31	325.4	325.54	325.31	325.42	324.67	325.64	325.59	326.66	325.36	324.67	325.18	325.6	325.96	324.85	325.18	325.84	325.07	323.83	325.13	325.34	326.81	325.18	325.16	325.48	325.28	324.99	325.05	324.17	325.87	325.6	325.97
326.25	324.41	325.89	325.87	325.32	323.73	326.48	326.42	325.2	325.21	323.97	326.37	324.3	324.99	324.66	325.42	326.04	326.7	324.83	325.8	323.65	326.51	324.98	324	326.04	325.45	324.44	324.46	325.49	324.41	323.37	324.02	324.71	325.15	325.5	326.35	324.56	324.87	327.19	324.64	325.04	324.45	324.75	324.9	324.67	326.84	324.65	324.63	325.34	325.25
310.95	310.54	310.21	311.12	311.56	310	310.6	311.49	310.21	310.62	310.86	310.17	310.29	310.74	310.32	311.31	308.98	311.07	310.32	311.42	310.62	311.16	311.72	309.9	311.17	310.5	311.29	310.28	310.41	311.18	311.31	311.41	311.67	310.43	310.27	310.33	312.25	310.01	309.06	311.57	311.5	309.83	311.77	310.3	310.81	310.81	310.47	310.39	310.39	310.25
298.44	299.77	300.34	301	300.68	299.66	300.08	299.32	300.25	299.37	299.33	300.62	299.93	300.19	300.36	300.12	300	301.12	300.94	300.52	301.11	299.69	301.03	299.98	300.44	299.77	300.09	300.54	299.79	299.54	299.21	300.13	300.12	299.71	299.43	301.14	299.92	299.45	300.66	299.76	300.08	299.16	300.03	300.42	300.19	300.77	299.75	300.31	299.49	300.11
300.36	300.52	299.66	300.29	300.83	301.43	300.9	300.05	300.49	301.53	300.54	300.44	300.09	301.69	301.6	300.02	300.77	300.17	300.89	301.3	301.76	301.32	301.77	298.96	302.5	301.01	300.24	301.24	300.73	301.27	301.07	300.51	300.17	301.92	301.89	302.02	300.36	301.26	301.34	299.75	301.65	300.46	301.2	299.99	301.54	299.65	301.82	301.69	300.27	300.68
302.99	302.61	304.66	305.57	304.8	304.78	304.66	304.2	305.62	304.95	305.58	304.86	304.13	303.38	304.19	304.16	305.32	304.03	304.1	304.17	304.39	303.97	305	304.15	304.75	304.77	305.22	305.21	303.79	305.27	304.71	304.36	304.47	304	304.6	305.78	303.68	303.43	304.28	303.97	303.26	303.74	304.04	304.78	305.48	304.39	304.72	305.36	305.13	305.56
299.97	300.66	301.49	300.32	300.23	300.58	301.56	301.4	301.2	300.98	299.9	302.41	301.3	300.27	301.51	301.17	300.61	301.3	300.87	301.73	300.27	300.83	301.6	300.54	301.68	300.14	302.36	300.45	301.18	301.85	302.01	301.72	302.21	300.4	300.96	301.24	301.57	300.27	301.08	300.85	300.15	302.14	300.99	300.21	300.86	300.84	301.07	301.82	301.16	301.8
304.48	303.8	302.64	303.37	303.38	303.83	304.52	304.05	303.67	303.42	303.85	302.51	304.62	302.58	304.56	303.9	304.34	302.97	303.16	302.73	303.27	302.97	303.4	303.8	302.59	302.86	304.25	304.13	304.45	303.4	304.53	303.76	303.14	304.25	303.49	303.76	302.64	303.02	303.72	303.27	303.97	303.33	302.83	304.1	303.56	302.39	302.63	304.61	302.52	303.82
303.45	302.99	302.6	302.57	302.84	303.63	302.81	304.29	302.96	303.64	304.02	305.04	302.52	303.14	302.5	302.19	302.87	304.08	303.97	303.23	303.31	304.3	302.87	303.44	303.3	303.53	303.83	303.02	303.13	303.58	302.36	303.6	303.78	302.86	301.65	302.76	302.5	302.66	304.71	303.93	303.9	302.83	303.1	301.94	303.64	303.01	304.28	303.42	304.04	303.51
300.47	300.53	300.34	300.16	301.87	300.83	300.49	299.98	300.48	300.09	300.66	298.39	299.58	300.13	300.08	299.38	301.31	300.03	301.03	299.74	299.3	299.41	300.66	299.61	300.15	301.25	299.49	299.81	300.43	299.56	299.75	300.11	299.93	299.24	300.61	300.08	300.88	299.8	300.79	299.84	299.19	300.19	300.35	299.91	299.09	300.42	299.49	299.67	298.93	299.42
304.19	303.3	303.97	303.9	303.03	302.69	303.79	303.97	304.3	303.34	302.93	302.76	303.22	303.68	302.66	302.69	303.37	303.76	303.79	304.33	302.15	303.22	303.37	302.92	303.18	303.09	302.08	303.53	302.74	304.4	303.16	303.2	302.35	302.65	303.7	302.73	302.72	302.86	303.57	303.5	303.64	304.54	303.61	303.31	303.52	303.6	302.47	302.77	303.57	303.57
305.16	306.41	306.38	306.18	305.2	306.64	306.84	306.69	306.34	305.56	305.69	306.17	305.71	304.79	305.1	306.06	306.66	307.08	307.56	306.81	304.96	306.6	306.88	307.15	305.35	306.18	306.13	306.45	305.89	306.59	306.69	305.83	305.57	305.25	307.69	305.51	305.92	305.99	305.9	306.7	305.6	306.44	305.5	306.95	307.13	306.53	306.83	306.09	305.96	305.25
294.29	293.22	294.29	295.13	294.33	294.44	293.09	293.24	294.56	293.08	293.89	294	293.72	293.46	295.45	292.94	294.11	294.64	293.58	295.42	294.45	294.8	293.68	293.09	293.21	294.24	292.34	292.92	293.97	293.62	294.33	294.7	294.04	294.42	294.63	293.84	294.26	293.68	293.79	293.18	294.26	294.26	294.82	294.86	293.08	294.89	292.55	293.63	293.77	295.29
303.33	303.29	302.81	302.86	303.64	302.4	304.23	303.85	303.05	302.7	302.48	302.83	302.27	302.03	304.18	303.03	302.22	302.1	302.98	302.71	303.19	303.43	304.04	302.63	301.65	303.99	302.95	303.62	303.35	303.71	303.74	303.31	302.11	303.02	304.08	301.99	302.15	302.66	303.27	304.03	302.27	302.51	304.59	302.89	302.85	303.23	302.64	302.76	303.41	302.97
304.32	304.39	304.95	304.48	304.62	304.81	304.72	304.1	304.7	304.71	304.01	303.72	305.16	305.73	304.08	303.06	304.91	305.46	304.6	303.98	305.07	304.63	304.62	303.77	304.04	304.39	305.48	304.47	302.8	303.82	304.95	305	303.93	304.62	305.24	304.23	304.46	304.31	304.22	304.09	303.4	304.53	304.88	304.28	305.05	304.32	303.83	304.88	304.98	304.44
312.02	312.67	311.87	313.43	312.13	311.51	312.02	313.36	311.43	311.65	311.76	312.73	312.34	313.02	311.61	312.1	311.2	311.96	313.55	311.86	312.46	311.89	312.71	311.87	311.57	311.56	312.93	312.74	313.76	311.93	311.75	311.45	311.94	312.94	312.53	312.81	311.79	312.92	313.05	312.98	312.78	311.81	311.2	312.9	311.77	311.46	311.84	312.63	312.18	311.42
309.85	308.5	309.5	309.33	309.32	308.27	309.71	308.29	308.56	309.25	308.56	307.62	308.24	308.98	308.99	309.17	309.16	308.97	307.96	309.13	309.95	309.69	308.95	308.13	308.62	308.51	309.4	307.98	310.16	307.99	310.97	308.96	309.64	308.59	307.63	309.76	309.16	308.23	310.49	307.99	308.01	309.54	308.41	308.61	309.19	309.52	308.57	309.38	307.42	308.99
303.54	305.08	304	304.84	304.14	303.28	303.71	303.75	303.98	304.24	304.58	303.92	305.53	304.74	305.36	304.31	304.65	303.03	303.95	303.94	303.89	303.89	304.31	304.31	304.81	304.92	304.95	304.12	303.38	304	303.9	303.21	304.05	305.09	304.47	304.25	304.73	303.57	303.33	305.36	304.56	305.44	305.2	304.94	304.96	304.87	304.45	303.57	303.64	303.54
313.48	313.72	313.25	313.05	311.98	314.07	314.27	313.41	312.05	313.15	313.94	312.75	313.66	312.65	312.96	313.84	312.73	313.85	311.71	313.11	313.81	311.99	313.55	312.99	311.23	313.12	313.59	312.83	312.68	314.14	314.58	313.02	313.03	313.14	312.8	314.64	313.33	313.11	313.01	313.54	312.77	313.23	313.07	313.97	313.81	313.75	312.48	311.84	313.79	313.94
295.02	293.86	292.98	293.59	292.53	294.27	294.36	294.01	293.22	293.9	293.1	293.32	293.7	295.06	294.53	294.48	294.49	293.72	292.94	292.73	294.16	293.26	295.06	293.67	294.49	294.36	292.56	293.65	293.12	293.09	292.98	293.32	293.73	293.02	293.58	292.98	293.12	293.04	292.35	293.48	293.69	292.69	293.72	293.68	291.95	293.33	293.34	293.41	293.4	293.4
303.92	303.55	303.56	303.81	304.46	302.9	303.71	302.71	303.08	303.96	302.65	303.69	303.54	302.13	302.04	303.27	303.52	303.38	302.52	302.9	304.23	303.56	302	302.77	303.48	302.09	302.59	303.4	303.55	302.77	302.92	303.08	303.58	303.37	303.42	303.08	303.22	303.73	303.08	304.02	302.91	303.31	303.91	303.41	302.44	302.8	303.45	302.41	304.12	304.78
312.86	312.94	312.98	313.3	313.56	312.04	312.92	312.66	313.37	312.04	312.86	313.22	313.15	312.5	311.07	311.58	312.5	313.13	312.98	314.55	312.7	312.24	313.86	313.19	313.09	312.41	313.37	313.53	311.28	313.03	312.51	312.7	312.76	314.72	312.9	315.04	311.62	312.64	312.84	312.99	313.39	312.39	313.48	313.69	312.93	313.01	313.31	312.59	311.26	312.67
317.11	316.48	316.6	316.62	317.06	317.3	317.35	315.68	317.24	316.04	316.95	316.66	316.89	317.66	315.86	317.72	317.47	316.67	315.96	316.1	316.76	318.64	316.95	317.36	318.42	317.32	317.53	317.53	317.73	317.66	316.33	317.13	317.76	316.51	316.72	317.12	317.27	317.37	318.61	318.27	317.33	317.25	316.72	318.91	317.76	318.29	317.54	315.73	316.23	317.44
303.42	303.57	302.97	301.14	302.05	302.95	303.02	303.31	302.82	301.98	303.09	302.86	301.76	302.08	302.56	302.45	302.87	303.27	303.13	302.06	301.78	302.52	303.88	302.06	302.84	301.55	301.58	302.02	303.63	303.15	301.58	302.22	302.29	302.04	303.48	300.95	301.88	301.62	302.63	303.83	302.72	303.05	301.31	301.68	302.06	303.03	303.47	302.96	301.98	302.73
310.41	309.67	310.25	310.13	310.04	311.03	310.1	310.03	309.94	309.34	309.08	310.09	309	310.1	309.84	309.36	309.27	308.12	310.17	309.27	308.7	308.39	308.3	310.17	309.81	310.15	309.93	310.62	310.06	310.08	310.39	310.02	310.06	309.32	310.72	309.5	309.68	309.68	310.42	309.48	309.67	310.3	309.83	309.45	310.22	309.18	309.08	309.22	309.27	309.41
309.93	310.18	309.65	310.74	309.84	310.83	310.43	310.06	309.29	309.43	310.51	309.67	309.89	309.4	311.09	309.98	308.69	309.62	309.42	310.01	309.77	309.65	310.17	310.21	310.53	310.28	310.28	309.79	309.49	310.41	308.54	310.64	310.56	309.11	309.64	308.54	308.65	309.96	309.11	311.15	309.26	308.97	309.86	310.46	310.34	309.14	309.87	309.9	309.49	309.19
327.24	328.21	328.13	328.52	328.55	326.72	327.51	328.51	328.15	326.9	326.7	327.48	327.98	327.58	327.56	327.81	328.22	327.88	328.08	327.81	327.79	326.65	327.21	326.74	328.05	328.76	327.72	327.86	326.8	328.2	328.06	328.35	327.26	328.5	328.2	327.58	327.05	328.83	327.52	327.12	328.45	327.09	328.07	327.27	328.86	327.74	327.27	327.84	327.82	326.3
304.9	304.51	304.29	305.16	304.19	304.52	304.14	305.41	304.26	303.59	304.97	303.87	303.75	303.8	304.33	304.32	305.06	303.56	303.2	304.1	303.98	303.78	303.85	304.83	304.6	304.55	303.99	303.42	302.72	304.07	304.51	305.2	304.61	304.88	303.7	305.77	304.86	303.56	305.91	302.62	303.38	304.2	303.76	303.43	305.06	304.08	305.7	304.17	303.7	304.26
305.43	306.42	305.59	306.35	305.94	306.54	306.6	305.81	306.16	305.81	304.45	305.69	306.55	305.94	307.84	305.31	307.09	304.87	305.46	306.84	306.37	305.46	305.91	307.16	305.77	307.31	307.2	306.54	305.28	306.76	305.74	305.34	306.09	305.74	306.42	305.27	304.62	306.55	306.28	305.66	305.87	305.98	306.17	306.23	305.68	306.42	304.98	306.1	306.68	305.54
327.86	327.94	326.59	327.69	327.12	327.89	327.8	326.51	327.82	327.18	327.13	328.05	327.61	328.3	326.85	327.26	328.51	326.48	328.37	328.47	327.73	327.27	327.47	327.31	327.6	328.23	328.24	327.22	326.17	327.33	328.78	327.72	327.92	327.62	328.11	328.3	326.92	327.13	328.14	327.77	327.91	327.21	327.9	328.5	327.42	327.19	328.03	326.83	328.06	328.35
314.83	314.41	314.27	314.85	314.66	314.45	314.19	314.74	315.75	314.71	314.79	316.16	313.93	314.1	314.34	313.69	315.03	316.13	314.67	314.77	313.85	315.18	314.34	315.44	314.5	315.04	313.57	313.41	314.28	314.08	313.52	315.54	313.78	314.27	314.72	315.49	315.16	315.77	314.85	314.43	315.09	315.07	314.28	314.97	315.27	316.28	314.62	315.91	314.67	314.45
310.26	310.98	310.27	312.35	310.76	311.43	310.8	311.01	310.54	311.36	310.66	309.97	311.68	310.76	310.79	311.14	311.73	311.71	311.71	310.98	311.38	309.84	312.15	311.07	311.18	311.15	310.84	310.35	309.72	311.46	311.24	311.86	311.85	310.6	310.6	311.84	311.2	311.21	311.35	310.51	309.81	310.38	311.09	311.36	310.57	311.99	310.93	310.65	309.02	311.1
311.11	312.81	311.29	311.42	312.33	312.58	312.97	311.92	312.94	313.61	311.83	312.11	312.3	313.89	312.54	314.68	312.69	311.9	313.83	312.26	313.16	312.05	312.48	312.36	311.82	312.73	312.96	312.61	312.11	311.02	312.31	312.63	313.72	312.53	312.23	312.48	312.35	313.7	313.33	312.36	313.99	312.62	313.55	312.34	313.36	311.44	312.17	313.04	311.04	311.95
294.97	293.89	294.76	294.44	294.46	294.04	294.15	294.56	293.21	293.69	293.95	295.31	294.95	295.11	292.95	294.57	293.62	295.06	293.44	294.06	295.48	292.83	294.37	294.03	294.78	295.02	292.89	293.74	294.32	295.19	293.72	294.6	293.57	294.03	294.93	294.84	294.95	294.43	294.36	293.85	294.16	295.09	293.89	294.11	294.19	294.56	294.57	293.69	294.42	294.08
308.94	308.9	309.08	308.56	308.02	308.83	308.6	309.64	308.11	309.19	307.92	309.15	308.98	309.2	308.86	309.33	308.68	308.82	308.09	309.08	309.29	308.52	307.93	308.12	309.99	309.43	309.96	309.87	309.86	309.26	307.8	307.89	308.73	309.05	309.4	307.79	309.43	308.77	307.15	307.66	308.33	307.86	308.97	309.89	308.64	309.55	309.38	308.16	308.39	308.77
318.11	317.66	317.99	319.07	317.95	317.45	317.13	318.39	318.62	316.81	318.36	317.97	317.64	319.44	319.29	318.13	319.13	318.73	319.35	318.49	318.04	317.68	317.88	318.23	318.03	318.47	318.88	318.24	317.94	318.61	318.13	317.4	317.88	316.28	317.75	317.25	319.21	318.52	318.54	317.49	318.12	318.48	316.68	318.81	318.98	317.92	318.24	316.05	317.91	318.64
324.66	324.96	326.01	325.33	325.89	326.46	323.95	326.15	325.22	324.54	326.13	326.09	326.08	324.79	324.73	324.53	325.07	324.54	325.4	325.88	324.89	325.37	325.77	325.7	326.27	325.54	323.82	326.79	325.33	325.84	325.64	326.52	325.11	326.32	324.87	324.18	324.86	324.41	324.6	326.09	325.51	325.32	325.68	325.14	325.8	325.36	324.75	325.91	323.82	324.59
326.79	327.15	326.02	326.74	327.49	327.45	326.01	327.07	327.33	326.18	326.76	327.67	327.21	328.89	327.77	327.33	326.23	327.18	328.46	327.2	327.14	327.3	328.48	326.69	327.22	327.47	327.51	326.21	328.04	327.43	326.7	326.64	327.81	326.57	327.01	327.13	327.48	327.5	326.91	327.09	327.04	326.34	327.4	326.74	327.13	328.12	328	326.36	327.91	327.77
324.85	324.61	324.57	324.65	323.53	325.15	323.2	323.76	325.36	324.35	325.03	324.57	323.59	324.61	324.23	324.99	323.26	323.02	323.55	324.73	325.33	324.16	323.93	324.6	324.29	323.41	326.5	323.98	325.23	324.04	325.25	326	324.6	325.12	324.09	325.67	325.59	325.18	324.73	324.65	323.77	324.27	324.11	324.42	324.66	324.52	325.6	323.47	324.58	323.51
305.94	305.06	305.95	304.92	305.43	304.55	306.37	306.24	304.71	304.94	304.6	305.83	305.27	304.25	305	306.08	305.53	304.98	306.05	304.93	304.46	304.85	304.9	305.12	306.08	306.13	305.68	305.59	305.92	303.89	306.03	305.04	305.3	305	306.19	304.84	305.42	305.61	305.24	304.38	305.94	305.75	304.36	305.26	306.22	306.16	305.12	305.81	304.5	305.24
300.07	301.79	300.76	303.29	300.44	300.49	300.64	301.24	301.38	300.83	301.67	301.17	300.76	301.52	301.03	300.04	301.23	301.13	300.43	300.57	300.54	300.2	300.61	301.83	301.12	302.63	301.12	302.02	301.04	300.17	301.11	301.34	299.84	300.72	299.52	301.58	300.59	299.88	301	300.85	301.02	300.48	302.15	300.87	301.42	300.91	300.17	299.45	299.92	299.6
327.55	326.96	327.56	327.11	327.57	327.49	326.58	327.11	326.77	326.05	327.5	326.92	326.96	326.94	327.23	327.11	326.84	327.86	326.23	326.98	326.99	327.21	327.9	325.6	327.52	326.59	327.5	327.19	327.24	326.22	326.61	326.52	327.04	327.68	327.74	326.61	326.61	326.84	326.99	326.71	327.31	327.66	325.64	327.76	327.26	328.61	325.83	326.16	328	327.13
300.23	300.23	299.44	301.23	300.58	298.68	300.7	300.6	299.56	299.83	300.25	299.39	299.85	299.61	300.31	299.79	298.55	299.21	299.53	299.87	299.54	299.55	299.63	299.47	299.51	299.78	300.6	300.51	300.89	300.15	300.78	300.69	300.7	300.21	299.92	299.94	299.83	301.11	300.48	300.57	300.41	299.69	299.81	301.97	299.67	299.53	299.86	300.28	300.53	301.21
312.59	310.84	311.55	310.7	311.5	310.37	310.31	310.36	311.29	311.6	309.38	310.24	310.93	309.23	310.65	308.55	309.64	311.25	311.09	310.23	310.43	311.2	310.09	309.18	311.16	310.89	311.68	310.83	311.62	310.1	310.79	309.76	309.71	309.5	311.1	310.89	310.58	310.78	311.84	309.5	310.05	310.76	310.04	309.41	310.33	310.33	311.11	310.92	309.53	310.64
307.09	305.49	305.95	304.78	305.22	307.26	306.6	305.9	305.83	306.08	305.54	307.52	306.78	306.88	306.66	305.22	307.76	305.68	305.49	305.42	306.07	304.75	305.46	306.42	306.23	305.5	306.78	306.8	306.09	306.57	305.12	305.65	306.34	305.46	307.23	306.47	305.62	306.01	305.29	304.9	306.6	306.16	306.84	306.58	306.46	305.78	306.24	307.51	305.8	305.38
314.83	315.66	314.82	315.73	316.08	316.05	316.2	317.76	317.14	314.91	315.37	314.95	315.24	316.09	315.59	315.53	316.58	316.57	315.51	316.1	315.84	316.15	316.03	315.55	315.38	315.29	315.56	314.92	315.18	316.36	315.12	315.35	315.29	315.87	315.4	316.09	316.98	316.6	315.48	315.61	315.92	314.68	314.27	314.69	315.45	315.27	314.01	316.06	316.24	315.58
311.59	310.82	311.65	310.27	311.24	311.62	311.1	310.23	310.73	311.27	310.27	310.86	310.97	310.61	311.09	312.19	311.21	311.15	310.93	312.04	311.85	311.97	311	311.42	311.27	310.67	311.41	311.54	311.41	312.53	311.62	310.65	311.94	312.46	311.76	311.14	312.32	311.8	312.32	311.78	312.03	311.89	311.09	311.62	311.05	310.94	311.53	312.09	312.63	310.92
313.81	313.55	313.41	314.19	313.22	314.18	315.4	313.07	314.64	315.18	313.19	314.37	312.17	313.57	314.24	314.23	313.44	313.32	313.23	314.29	314.39	313.9	314.72	314.5	313.52	313.86	314.2	314.34	312.94	314.73	313.86	313.51	314.57	315.36	314.05	314.22	314.83	314.4	313.92	315.03	313.16	313.41	313.76	314.87	314.49	314.95	313.92	314.6	313.44	314.43
312.57	311.82	312.3	312.78	312.17	311.56	312.32	313.05	311.97	312.04	312.23	312.43	312.16	311.11	312.44	311.55	311.55	311.86	312.35	310.78	312.38	311.07	312.4	312.2	312.44	313.19	310.98	312.5	311.25	311.38	312.98	312.13	311.78	311.77	312.16	311.98	311.92	310.91	311.18	312.62	312.24	310.9	311.52	312.1	310.68	312.03	311.57	310.91	312.27	312.2
311.4	313.11	313.17	311.31	313.03	312.11	312.52	314.52	313.47	312.49	312.94	311.7	312.7	312.14	314.42	312.86	313.53	311.55	311.7	312.74	311.78	313.73	312.88	311.89	312.93	312.53	311.56	311.89	312.34	312.12	311.06	312.14	311.28	313.09	311.45	312.92	311.83	313.05	312.89	312.72	312.1	312.7	312.76	313.57	312.78	311.51	312.89	312.75	313.07	313.61
305.19	305.35	306.06	306.15	304.17	305.45	305.38	304.91	305.19	304.32	306.04	305.75	304.32	306.41	303.92	304.38	304.29	305.35	305.68	305.33	305.01	303.57	303.84	304.72	304.39	305.14	304.74	304.61	305.07	305.96	305.47	305.51	306.01	306.01	304.13	305.43	305.51	306.73	305.22	304.29	305.33	304.9	305.82	305.81	304.48	306.15	305.86	304.35	305.85	304.39
303.08	302.71	303.82	301.75	302.77	302.38	302.76	301.94	303.29	303.76	302.85	303.12	302.83	302.88	302.27	303.13	302.49	302.38	303.42	303.33	302.95	302.46	303.05	303.15	303.79	301.45	302.5	302.3	303.18	303.3	302.79	302.08	302.19	303.13	302.16	303.27	302.77	302.01	303.31	302.84	302.99	303.46	303.29	303.26	303.03	302.33	302.49	302.72	303.13	303.43
314.09	313.77	313.96	314.39	314.77	314.55	313.52	314.27	314.75	313.49	313.12	314.78	313.43	313.34	313.77	312.4	313.27	312.84	312.39	314.25	313.54	313.2	314.02	314.51	313.34	313.6	314.22	313.88	314.76	314.05	313.03	312.47	313.66	314.22	313.09	314.75	314	312.3	313.43	314.91	314.21	313.93	314.49	312.87	314.83	313.76	313.66	314.04	313.37	313.2
298.28	301.94	299.13	299.28	300.8	299.24	299.33	300.63	300.78	299.28	300.21	301.52	299.08	299.44	298.22	301.99	301.06	301.25	300.11	301.04	300.28	300.92	298.34	300.07	301.07	301.21	299.98	298.68	300.61	300.17	300.58	300.66	299.89	299.92	300.59	300.97	300.17	299.46	300.18	299.83	299.55	301.24	300.5	299.79	300.51	300.47	299.42	299.83	301.6	300.87
312.92	314.07	312.97	313.62	313.34	314.25	313.63	313.78	313.88	314.15	313.83	314.46	314.03	313.46	313.95	313.24	313.7	314.1	314.62	314.05	312.93	314.1	313.34	313.77	314.45	313.95	313.69	314.91	313.28	313.91	313.96	314.75	313.54	313.5	312.85	313.79	314.42	314.15	314.26	313.81	314.35	313.87	313.63	312.6	314.41	313.68	314.15	315.16	313.83	314.14
313.59	311.2	313.1	312.95	313.04	312.64	311.98	312.19	312.9	314.81	312.97	312.86	313.61	314.5	314.57	312.81	313.71	314	313.51	313.93	313.67	312.8	313.34	311.29	312.96	314.51	311.87	312.65	313.64	313.92	313.06	313.47	314	313.39	312.55	312.67	312.34	311.34	314.25	313.33	311.94	314.99	314.39	313.6	312.72	313.17	313.4	313.06	312.58	313.39
293.87	294.11	294.35	293.46	294.3	293.17	293.57	294.19	293.41	295.36	294.74	294.87	293.77	294.98	293.86	294.35	293.28	294.4	293.62	294.41	293.76	293.87	293.63	293.39	294.06	294.08	293.82	293.86	293.75	294.3	294.68	294.49	294.32	294.27	294.38	293.36	294.01	294.03	293.85	294.65	294.12	295.04	294.94	293.37	293.97	294.71	294.82	294.64	295.14	294.54
303.09	302.09	302.34	302.86	303.01	301.03	302.53	301.98	302.74	302.36	303.54	301.63	301.79	302.66	302.79	302.2	301.43	304.25	302.84	302.67	302.62	301.95	302.21	302.5	301.95	302.79	302.91	302.2	301.83	302.5	301.86	302.53	302.26	301.31	301.64	301.29	302.05	301.48	301.4	303.09	301.89	302.24	303.87	301.89	303.05	302.59	301.98	303.01	302.25	301.34
304.56	303.53	303.1	304.57	303.06	303.78	303.96	303.64	302.55	303.14	303.39	305.05	304.21	303.44	303.43	303.32	302.83	303.95	303.19	303.71	302.66	302.48	305.28	303.14	304.16	303.55	303.7	303.29	302.79	303.45	304.06	302.55	303.78	302.3	303.59	302.98	302.68	303.61	304.07	304.72	304.53	303.63	303.06	303.85	303.37	303.14	303.49	303.97	303.54	302.59
304.79	304.96	304.58	305.66	304.53	304	304.56	303.87	303.36	304.84	303.82	304.45	304.84	304.4	304.45	304.43	304.57	303.95	303.28	305.5	303.89	303.05	303.83	304.52	304.2	304.09	304.04	304.55	303.15	302.71	303.91	305.77	304.21	303.55	302.87	304.86	304.26	304.37	303.18	304.24	303.83	304.57	304.35	302.8	304.9	305.24	303.27	304.25	304.3	305.31
313.71	312.19	311.85	312.55	312.25	313.07	313.46	313.13	313.41	313.63	312.39	312.71	311.94	312	313.14	312.94	312.99	312.91	313.33	312.61	313.08	314.62	312.88	312.54	313.12	313.13	313.47	312.3	311.9	311.85	312.34	313.54	313.07	313.29	311.72	313.12	313.12	311.92	311.76	311.84	312.89	312.1	311.83	313.43	314.16	312.99	312.09	312.75	313.21	313.46
317.17	317.51	316.82	315.58	316.89	315.42	315.29	317.75	317.37	315.73	316.56	316.24	315.95	316.63	316.59	316.93	317.14	316.09	315.74	315.44	315.84	316	315.86	317.25	317.54	316.84	316.74	317.04	318.19	316.51	316.22	317.61	316.35	317.89	316.83	315.4	317.24	317.12	317.48	316.69	316.52	317.31	317.12	316.19	317.49	316.91	316.06	316.46	315.56	317.04
306.44	307.5	306.82	305.3	305.24	306.47	305.46	306.36	306.81	307.93	307.03	304.67	306.11	307.1	306.69	306.78	306.8	305.15	306.77	306.29	307.24	306.38	305.65	305.41	305.46	305.65	307.14	307.09	305.52	306.21	305.92	306.26	306.19	307	305.18	305.53	304.04	306.93	307.28	306.13	305.5	306.96	306.65	307.48	306.33	305.5	305.67	306.67	305.66	306.45
303.32	303.9	304.2	305.01	303.49	304.48	303.5	303.48	302.96	304.8	303.82	304.56	302.78	305.58	305.66	304.14	304.36	304.76	303.94	304.75	304.15	303.38	303.71	305.11	303.83	304.98	304.8	304.29	303.93	304.32	304.35	303.67	304.43	305.31	305.8	305.72	303.67	304.64	304.33	304.98	303.93	303.78	305.13	304.63	305.12	305.47	304.79	304.45	305.04	305.69
313.34	312.45	312.98	313.67	313.17	312.49	312.22	313.09	313.61	313.19	313.21	313.16	312.56	313.93	312.63	312.48	314.45	314.05	313.04	313.07	312.85	312.74	312.62	312.71	314.21	313.23	312.43	314.25	313.91	312.41	312.63	312.9	314.15	313.59	312.58	312.94	312.44	313.06	314.69	313.93	312.12	312.89	312.95	314.6	312.16	312.83	312.27	314.02	312.16	313.38
327.33	327.63	326.14	327.51	327.15	326.83	327.89	327.97	328.34	327.97	326.94	327.53	326.05	327.63	326.24	326.55	328.04	326.93	326.79	325.99	326.3	326.17	327.46	326.92	326.71	327.42	326.46	327.05	327.71	326.16	325.96	327.13	327.85	326.72	328.88	327.5	325.83	326.05	326.76	326.53	326.75	326.76	326.48	327.74	327.28	327.24	326.75	326.86	328.46	328.59
311.02	311.23	309.5	309.99	311.27	310.81	310.5	310.58	310.12	310.22	310.41	311.08	310.4	311.11	308.51	311.49	311.03	310.18	312.03	309.76	310.38	310.52	310.73	309.49	310.66	310.5	309.35	310.8	310.99	311.62	309.74	310.48	310.02	310.73	309.8	311.84	311.39	309.16	310.44	310.34	311.1	309.38	311.68	310.7	311.28	311.14	309.89	310.82	309.64	310.12
307.82	306.84	306.85	307.56	307.16	308.65	306.54	308.54	307.53	308.37	307.95	307	306.7	307.34	306.78	307.02	308.24	307.06	307.5	307.16	308.15	308.55	306.55	307.76	307.13	307.86	307.44	305.5	309	306.02	308.41	307.48	308.19	307.66	307.59	306.78	307.31	307.31	308.62	307.13	306.27	306.49	307.05	306.5	307.62	307.47	306.99	307.08	307.79	306.37
313.2	313.02	314.01	313.28	313.33	313.23	313.9	313.24	312.95	311.83	312.53	314.18	312.24	314.55	313.84	312.3	313.63	313.45	312.35	313.66	313.13	313.19	313.21	312.26	312.52	313.15	314.17	312.69	313.6	312.79	312.51	312.9	312.72	312.22	312.71	314.02	314.77	313.57	312.04	312.49	313.48	312.4	313.44	313.44	312.12	313.51	313.15	313.96	312.93	313.58
299.98	300.64	299.67	300.64	301.19	300.26	300.28	300.39	300.02	299.46	300.15	300.53	298.89	301.36	300.03	301.03	299.06	299.86	299.12	299.15	299.77	300.12	300.47	300.35	298.95	299.08	299.41	300.43	300.52	300.12	300.42	300.35	300.58	300.33	299.27	300.41	299.69	300.65	300.5	300.64	300.51	301.33	300.14	299.77	301.73	299.16	300.83	299.69	299.52	300.8
318.13	317.05	317.16	317.82	318.01	318.42	317.05	317.94	317.68	317.49	317.71	318.41	318.47	318.78	318.51	318.75	317.56	317.38	319.34	318.2	319.3	318.37	318.48	318.43	317.57	316.98	317.83	318.79	318.74	318.14	318.02	318.5	317.41	318.31	318.98	318.37	317.88	317.78	317.85	318.19	317.25	318.57	317.77	317.85	316.97	317.52	318.36	317.97	319.17	316.46
318.79	317.02	318.24	317.62	317.06	316.87	318.59	316.68	318.39	317.37	318.75	317.22	318.73	319.12	318.39	318.31	318.75	318.72	316.99	317.51	317.4	319.18	316.99	318.74	317.49	317.38	317.91	317.75	319.32	317.87	318.29	316.8	317.1	318.31	318.31	319.33	318.34	318.16	318.96	318.47	317.65	318.5	317.74	317.82	319.28	318.72	319.03	319.18	317.4	317.7
327.35	327.52	326.97	326.78	327.16	327.25	328.03	327.1	327.71	327.7	326.59	327.27	327.88	327.48	326.88	327.41	327.26	325.86	326.18	327.15	326.52	327.43	327.91	327.15	327.57	327.42	328.22	327.47	326.17	325.55	327.28	327.68	327.42	327.42	327.41	328.36	326.48	327.39	326.18	326.57	327.48	326.86	326.22	326.56	328.5	326.08	327.07	326.77	327.12	327.24
304.43	304.33	305.27	304.28	304.81	304.23	303.22	304.52	304.63	304.7	303.75	303.62	303.62	304.36	305.42	304.31	304.01	304.4	304.16	303.23	303.87	303.14	303.84	305.28	304.97	306.64	304.47	303.49	305.53	304.33	304.55	304.59	304.29	303.81	304.88	302.7	304.82	304.76	304.83	304.64	302.48	305.03	305.75	304.6	304.12	303.68	304.83	304.72	304.2	303.91
305.9	306.19	305.82	306.5	305.58	305.98	306.98	307.02	305.72	307.23	305.72	307.74	306.02	306.48	305.71	305.81	306.51	306.84	306.11	306.21	307.14	305.46	307.29	306.57	306.22	306.45	305.91	305.85	306.83	307.14	305.9	305.72	305.15	306.58	305.56	305.95	305.94	305.02	305.93	306.27	306.41	306.52	306.45	305.12	304.79	305.11	306.25	306.52	307.2	305.64
313.94	312.94	312.73	314.26	312.37	314.11	313.08	312.86	313.18	313.33	313.84	314.19	314.33	313.6	313.64	313.95	314.3	313.9	314.41	313.17	312.51	313.97	314.36	311.89	313.02	314.12	312.44	312.54	313.88	314	314.17	313.07	315.52	313.41	313.56	312.22	313.04	313.8	314.36	313.41	313.16	313.17	312.09	312.24	314.17	312.59	313.03	313.5	313.68	312.84
303.84	304.9	303.54	303.2	304.15	304.95	305.65	306.03	305.77	306.78	306.58	305.41	306.05	306.05	305.53	305.65	303.64	305.07	305.73	305.1	304.54	304.97	306.6	305.29	305.71	304.27	304.98	304.58	304.73	304.83	306.67	304.91	304.44	306.16	306.17	306.13	304.98	305.51	305.66	305.18	305.53	305.04	306.85	305.26	305.02	305.97	305.18	305.26	305.56	305.08
301.57	300.77	300.28	301.88	301.53	301.07	300.82	301.99	301.78	300.93	299.52	300.7	300.41	302.35	300.95	300.12	299.93	302.06	300.92	302.59	301.02	301.22	301.22	301.58	300.71	301.69	301.02	302.12	301.67	300.48	301.3	300.2	299.63	299.89	300.34	301.9	301.05	301.12	300.37	300.57	300.16	301.12	301.42	301.82	301.83	302.94	301.2	300.89	300.92	300.86
316.37	317.15	316.48	317.28	317.92	317.15	317.79	316.68	316.39	316.37	316.77	317.25	317.79	316.91	316.12	317.56	316.92	316.67	317.27	316.68	317.93	316.47	316.97	317.54	317.12	317.02	316.49	317.56	317.46	315.95	315.79	317.93	317.68	316.49	315.81	316.77	316.8	316.84	317.73	316.41	318.52	317.13	316.44	317.73	318.1	316.3	316.05	317.21	316.91	316.73
327.43	327.55	327.49	328.23	327.11	328.18	328.73	327.19	328	327.43	327.8	328.42	327.25	327.63	326.54	328.47	328.63	327.03	326.79	327.77	327.22	328.21	328.55	327.12	328.4	329.04	327.47	328.44	328.07	328.4	328.89	327.56	327.14	327.52	326.85	327.84	327.03	327.72	327.47	327.55	329.5	328.46	328.53	327.88	328.26	329.12	326.88	327.49	327.26	327.58
316.62	316.4	316.75	315.38	316.34	315.21	315.36	316.7	316.97	315.75	315.85	315.06	316.18	314.55	315.23	316.24	315.19	315.26	315.47	315.88	315.57	316.72	315.75	316.23	314.77	316.41	315.69	316.07	316.25	315.36	315.6	316.4	316.34	315.68	315.14	315.38	314.83	315.59	315.77	315.13	316.62	317.19	314.68	316.25	314.24	316.99	315	315.82	315.22	316.02
311.87	312.18	313.8	312.92	312.4	311.19	312.79	313.25	312.32	311.58	313.4	313.55	312.2	314.02	313.09	312.11	312.78	313.13	312.62	313.4	312.64	313.11	312.72	312.5	313.48	313.11	313.52	313.61	312.56	312.68	312.4	312.58	313.55	312.94	312.87	312.38	312.49	312.84	312.81	313.08	311.76	313.5	311.81	311.11	311.88	313.03	312.21	311.12	313.5	312.94
307.01	306.56	304.53	305.77	305.08	306.59	306.21	305.67	305.8	305.29	304.94	305.07	304.42	305.37	305.35	305.81	303.85	305.32	305.5	304.71	305.53	306.14	305.53	305.08	305.46	306.17	306.2	304.18	306.09	305.7	306.64	305.66	306.35	305.8	305.15	305.51	306.21	305.35	305.65	305.98	306.02	304.84	304.1	306.13	305.08	306.14	304.48	304.79	304.31	304.56
301.51	302.72	302.07	300.99	302.73	301.71	302.02	301.66	301.89	302.2	302.66	302.41	302.44	302.1	302	302.53	301.59	301.18	301.55	302.28	301.58	301.23	301.92	303.04	302.43	303.65	302.7	302.98	303.43	301.61	301.43	302.41	302.22	303.59	301.83	303.15	301.7	302.65	301.67	302.38	301.89	302.71	302.27	302.5	302.82	301.68	300.67	303.49	302.74	302.57
313.81	314.1	312.73	313.29	311.84	312.95	313.94	314.43	313.26	313.31	312.74	313.12	313.25	312.82	311.92	314.18	313.56	311.36	311.79	312.45	313.66	313	314.06	312.91	314.04	312.6	314.66	312.86	313.09	312.19	314.75	313.74	311.4	313.33	312.95	312.15	313	312.53	312.08	312.95	314.02	313.68	311.96	312.03	314.58	314.84	314.99	313.55	313.13	312.14
302.94	303.9	302.95	303.4	302.66	303.92	303.61	302.76	304.42	303.38	301.89	303.4	303.1	303.22	302.58	303.64	303.55	303.25	303.14	303.15	303.62	304.42	302.67	303.03	302.67	302.75	304.37	304.09	304.26	302.22	303.67	302.83	302.72	303.08	303.06	303.93	302.26	303.51	304.07	303.49	302.36	302.95	303.62	304.16	304.65	304.46	303.17	303.05	303.96	303.87
315.08	314.95	315.18	314.75	315.8	315.18	316.6	314.83	313.57	314.17	312.63	315.34	314.95	315.1	314.22	316.78	315.45	316.75	315.07	314.62	315.34	315.4	315.98	315.31	315.02	315.66	314.68	315.02	314.76	314.55	313.79	314.84	315.01	315.81	315.29	314.31	315.17	314.09	314.91	315.09	315.28	315.51	314.69	314.65	315.69	314.4	314.77	313.64	316.89	314.14
297	296.09	296.19	297.98	296.99	296.69	296.09	296.72	297.45	296.34	295.5	296.24	296.73	296.99	297.68	297.68	297.31	297.78	298.31	296.27	297.79	296.87	296.6	297.33	295.13	297.33	296.9	296.69	295.53	296	297.37	297.46	296.88	296.87	297.31	296.91	296.1	297.48	297.35	296.52	297.1	297.25	296.42	296.12	297.49	297.41	297.11	296.64	296.63	295.93
323.64	324.38	325.92	325.14	326.19	325.51	325.25	326.13	325.55	324.6	324.76	324.79	324.95	324.39	325.79	325.23	326.91	325.31	325.19	325.04	325.59	324.41	325.09	325.88	325.01	324	325.06	325.83	324.3	324.43	325.09	325.45	324.31	325.19	324.89	326.1	324.58	324.26	325.48	326.07	325.87	324.86	326.27	325.65	325.41	324.61	324.4	324.93	326.32	326.03
313.78	312.49	313.78	312.67	312.22	314.08	312.66	312.79	313.14	313.06	313.97	312.56	313.12	314.21	313.53	312.02	313.61	312.2	311.96	310.75	313.44	313.37	312.85	314.69	313.3	312.88	313.27	313.11	312.45	312.83	313.13	312.51	313.26	313.58	311.93	312.3	313.82	312.13	314.26	312.86	312.72	313.75	313.32	313.78	314.24	312.62	313.24	312.22	313.21	313.58
304.04	302.91	304.32	304.69	303.18	302.74	303.04	303.9	302.87	304.4	304.26	304.28	303.18	304.34	303.62	303.39	303.87	302.98	303.39	303.7	303.61	303.31	303.69	304.16	303.25	303.73	303.67	304.33	303.26	303.66	303.63	302.55	304.68	304.06	304.35	304.51	302.69	303.27	303.09	303.16	303.31	302.69	303.34	303.03	302.76	303.24	303.1	302.21	304.43	305.24
314.41	314.77	313.34	313.17	313.76	314.36	314.88	312.84	313.95	313.75	312.18	314.25	313.36	313.37	314.12	313.88	314.27	313	313.05	313.38	314.07	313.83	314.32	313.46	314.57	313.36	313.23	314.35	314.38	313.66	313.29	313.86	312.61	314.56	313.04	314.67	313.47	314.81	314.5	314.13	312.9	314.17	314.07	312.95	314.42	313.86	315.02	313.57	314.85	312.82
313.32	313.46	313.09	313.28	311.89	312.77	314.9	313.91	313.3	313.99	313.47	312.96	314.75	314.18	313.45	314.2	313.43	313.02	314.14	313.5	314.75	313.1	312.63	313.43	313.83	315.09	314.32	313.84	313.99	314.98	313.04	314.97	313.7	314.93	313.45	313.46	313.69	314.41	314.38	314.75	314.1	314.1	313.4	314.87	312.79	313.36	314.21	314.89	314.45	314.59
304.35	304.2	305.23	305	304.46	304.83	304.31	304.17	304.16	304.83	305.05	304.6	304.19	304.64	303.55	302.85	304.48	305.26	303.76	303.72	304.47	304.64	304.92	304.19	304.11	304.49	304.6	303.51	304.24	304.6	303.89	305.02	303.87	304.24	304.43	304.51	304.34	304.05	305.21	304.8	304.73	304.24	303.11	304.97	304.29	304.75	305.06	305.65	304.17	304.72
313.41	314.22	314.52	313.7	314.97	314.15	314.74	314.35	312.97	313.33	313.58	314.4	313.65	315.17	314.5	314.36	314.27	314.28	314.72	315.44	313.09	313.76	313.72	315.22	313.93	313.67	315.31	314.83	314.46	313.87	312.91	314.12	315.36	314.51	314.24	313.95	314.72	313.75	314.74	313.6	314.88	314.03	314.32	313.81	313.23	314.74	314.03	314.82	312.65	314.7
307.77	306.11	306.56	307.25	307.48	306.75	307.4	305.98	307.71	307.39	307.99	305.83	305.73	307.18	306.46	306.97	307.67	306.52	307.59	305.94	306.98	306.6	306.72	307.5	307.1	305.77	305.36	306.38	305.4	307.61	307.42	306.33	306.92	307.4	306.57	307.29	306.51	307.76	306.07	306.7	306.87	306.07	305.8	306.42	305.93	306.92	306.34	306.66	305.8	306.49
300.66	300.88	300.17	299.24	300.15	299.54	300.32	299.91	300.4	300.36	300.39	300.24	300.72	300.11	299.66	300.43	300.47	299.74	299.22	299.71	300.19	299.29	299.78	299.66	299.92	300.29	299.31	299.34	300.98	299.48	300.66	299.32	300.36	299.44	299.74	299.23	301.44	300	299.33	299.76	299.94	299.48	300.21	300.19	300.75	300.21	300.15	299.13	299.75	300.33
304.26	304.26	305.16	306.24	304.35	304.66	305.18	305.03	305.55	305.07	304.79	302.37	304.66	304.18	304	305.05	305.14	304.66	304.03	304.27	304.37	303.61	303.65	304.04	304.1	303.82	302.6	305.81	303.42	303.94	303.39	304.53	304.99	304.4	304.61	304.7	303.63	304.83	304.69	304.7	303.47	304.1	304.27	305.17	304.31	305.19	304.13	304.26	303.73	304.01
312.94	312.83	312.83	312.6	314.4	312.25	313.32	313.44	313.4	313.62	312.15	313.57	313.4	314.12	313.87	313.32	312.58	314.11	313.2	313.27	314.15	311.81	312.53	314.04	314.14	313.29	312.01	314	313.74	312.72	312.27	312.94	313.36	313.09	314.3	313.8	313.48	312.55	312.51	313.59	313.59	312.11	312.47	312.02	313.33	313.88	312.81	313.5	313.13	313.67
302.07	302.28	302.55	301.66	302.47	301.64	301.72	302.58	301.47	302.98	302.83	303.94	303.24	302.33	301.34	301.48	302.17	301.49	303.73	303.02	302.52	301.92	303.39	302.47	301.89	302.68	301.22	302.38	303.08	302.18	302	303.06	302.81	302.32	302.8	301.49	303.79	301.63	302.7	302.34	301.58	302.62	301.53	301.28	302.39	303.34	301.88	301.91	301.64	301.9
304.26	305.02	305.24	306.39	305.98	304.47	305.29	304.99	304.4	305.81	305.64	304.76	305.64	304.38	306.08	305.09	304.8	305.13	304.92	306.02	305.25	305.11	304.65	306.12	304.67	305.79	306.03	305.56	304.99	305	305.43	306.71	305.26	305.86	305.75	305.1	306.01	304.28	306.3	304.8	306.12	305.85	304.52	306.16	306.17	305.62	305.06	305.6	304.65	305.63
315.18	315.37	315.2	315.45	314.65	314.9	314.53	314.24	315.09	315.09	314.43	314.78	314.78	314.31	314.38	314.23	315.43	315.09	313.78	314.34	315.62	315.03	315.14	315.19	315.39	313.83	314.12	313.63	313.99	315.45	315.55	314.94	315.76	314.28	314.33	315.31	315.09	314.8	316.49	315.03	314.21	313.99	315.12	313.95	315.72	315.18	314.79	314.88	314.53	315.37
305.13	305.06	303.83	304.98	304.17	303.77	304.49	306.64	303.87	304.02	305.52	304.56	305.75	304.85	305.2	305.07	304.05	305.52	304.76	305.44	304.51	304.47	305.44	304.2	304.4	305.13	305.13	304.65	303.79	306.32	305.37	305.6	304.67	305.46	304.99	304.35	304.98	303.85	305.35	304.39	304.5	304.03	304.65	305.52	305.02	304.92	305.23	303.8	304.5	305.3
308.25	309.91	308.8	309.13	308.31	308.84	308.59	309.14	308	308.83	309.17	308.55	309.2	308.74	308.84	308.31	308.19	309.29	310.4	308.93	308.18	309.12	307.7	308.07	308.37	309.49	309.03	308.98	309.57	308.59	310.47	308.66	308.76	310.01	309.16	307.66	310.07	309.14	309.24	309.65	307.92	308.81	309.35	309.79	307.78	309.56	307.8	308.04	308.69	308.37
295.23	294.06	292.89	293.44	293.1	293.94	293.62	293.91	295.18	292.52	295.5	293.91	293.55	294.36	294.17	293.36	293.92	294.05	293.96	293.93	294.93	294.49	294.06	295.31	295.21	294.07	294.37	292.39	294.56	294.73	293.24	293.96	294.1	293.52	294.64	295.27	294.82	293.93	294.22	294.18	294.94	292.73	293.9	293.6	293.31	294.02	293.4	294.58	293.97	293.71
324.02	325.56	325.06	325.15	325.57	325.28	323.31	324.29	324.47	325.25	324.64	322.88	324.43	324.64	325.54	325.3	324.66	324.06	324.2	323.27	324.43	324.96	324.12	326.57	324.74	325.03	323.95	324.35	324.77	324.71	322.81	324.66	323.36	324.54	325.01	325	324.51	324.47	324.44	325.25	323.46	323.59	324.18	325.65	323.04	324.61	324.94	324.25	323.48	324.06
314.83	313.73	313.57	314.75	314.75	314.52	314.83	313.57	314.03	314.36	313.84	313.71	314.03	312.88	313.15	311.71	314.04	314.06	313.99	313.24	314.98	313.93	313.6	313.88	314.88	313.71	313.01	312.34	314.61	313.43	313.34	313.59	313.86	314.71	312.61	314.16	313.37	313.33	313.12	312.74	313.53	313.34	314.51	314.08	313.88	313.43	314.15	313.8	313.55	314
316.99	316.62	316.73	316.45	317.26	315.77	316.82	315.52	316.43	315.87	316.97	316.16	316.98	315.93	315.76	317.23	316.49	315.65	318.07	317.85	317.07	316.25	316.49	317.55	317.25	315.63	316.37	317.12	316.1	317.4	317.13	316.16	316.08	316.13	316.3	317.92	316.47	317.17	315.67	316.39	316.58	317.35	316.71	316.96	315.64	317.47	315.95	317.1	315.65	316.65
303.01	301.53	304.46	302.95	302.97	303.29	302.7	303.12	302.88	302.76	303.05	302.68	302.72	303.7	304	302.87	303.22	302.36	302.69	302.91	302.48	303.7	301.93	301.32	302.8	301.5	302.98	302.07	303.3	302.68	303.79	302.57	303.29	302.41	303.19	303.66	304.06	302.79	302.6	303.82	302.52	302.39	303.49	302.82	302.58	302.17	302.94	303.29	303.36	302.9
313.52	314	312.19	312.4	313.09	312.59	313.62	314.54	313.03	313.57	312.7	313.72	313.09	313.56	312.9	313.07	313.68	313.52	314.23	313.91	313.57	312.5	313.32	313.76	314	311.57	313.22	312.92	311.74	313.29	314.59	313.74	312.49	313.39	312.96	313.45	311.92	312.98	312.78	313.76	313.09	312.93	313.67	312.76	313.72	312.91	314.1	313.76	313.32	313.26
319.32	318.85	318.99	318.81	319.1	319.08	318.86	318.08	319	319.57	320	318.03	318.37	318.9	317.8	319.5	318.86	318.5	318.39	318.73	318.45	318.04	318.48	317.91	319.01	319.35	318.33	318.46	318.33	319.22	318.05	319.38	318.28	320.41	319.12	318	318.17	318.96	317.89	319.06	320.24	318.1	316.86	318.33	319.27	318.52	317.18	317.66	318.88	319.01
301.31	301.86	300.57	301.77	301.63	301.32	301.25	301.29	302.14	301.03	301.71	301.06	300.75	302.27	299.93	300.56	300.95	299.36	300.91	300.12	300.61	300.57	300	300.85	301.02	300.78	301.45	300.04	300.65	301.58	300.86	301.26	301.06	300.53	300.9	302.04	301.8	301.73	299.46	299.77	301.88	300.23	301.4	299.94	302.72	300.97	301.6	301.29	301.53	302.28
294.22	295.36	293.45	294.67	293.35	294.4	293.6	294.23	293.72	294.6	293.91	294.26	293.39	293.78	293.97	293.76	293.97	295.29	293.57	294.76	293.81	294.35	293.34	293.67	294.6	293.47	292.92	293.71	294.57	293.02	293.49	292.71	293.24	294.5	293.87	293.46	294.09	294.01	293.32	293.46	293.58	294.16	294.45	294.1	292.77	294.06	293.96	294.69	293.98	293.46
305.44	304.33	305.16	305.24	305.29	305.29	303.41	304.33	304.7	305.09	304.98	304.27	304.36	305.28	302.61	305.01	304.62	305.11	304.23	304.33	304.33	304.42	303.8	305.76	304.39	304.51	305.23	304.62	305.27	305.07	304.72	304.87	304.71	304.65	304.87	304.29	304.38	305.43	304.32	304.46	304.94	304.7	304.73	303.61	304.34	304.5	304.63	303.96	305.32	305.23
316.94	317.45	316.89	318.23	317.1	316.48	318.05	316.69	317.49	317.74	316.87	316.67	317.52	318.49	317.66	316.42	317.15	316.72	317.67	315.76	318.08	317.01	317.31	317.37	317.64	317.48	316.62	316.45	315.68	316.87	317.49	315.03	317.98	317.02	316.57	317.24	317.71	317.66	316.92	316.94	318.16	317.51	316.91	316.5	319.52	316.67	316.17	317.05	317.05	316.63
295.02	293.77	293.24	294.71	294.44	292.63	294.8	294.87	294.11	292.63	295.02	293.87	294.46	293.03	293.79	294.19	293.51	293.76	294.5	293.01	295.47	294.11	294.42	294.22	294.11	294.18	293.67	293.41	293.9	293.08	294.18	294.73	295.25	294.21	294.53	294.15	294.64	294.45	293.93	294.42	293.54	294.78	293.11	293.96	292.93	292.67	294.67	295.05	294.52	294.89
293.65	294.81	294.46	295.8	294.14	294.63	295.76	293.66	295.03	294	295.28	296.56	295.33	295.19	296.08	294.87	295.31	294.23	295.69	295.25	296.13	295.83	293.51	294.81	295.82	296.74	295.09	294.51	293.79	296.7	295.78	294.58	295.16	295.53	295.69	293.97	295.31	294.23	295.54	294.32	294.36	295.35	294.63	295.12	295.55	295.69	294.96	294.7	295.25	295.65
295.1	294.63	294.67	294.66	293.85	295.04	295.13	295.75	294.54	294.66	295.32	295.5	296.21	295.78	296.06	294.53	294.83	296.78	295.03	295.79	294.52	295.51	294.02	295.25	294.63	296.74	294.97	295.52	295.24	295.74	294.77	296.52	293.86	295.5	295.46	294.76	295.99	294.42	294.83	294.62	294.14	295.02	295.2	296.34	295.05	294.31	295.81	295.58	296.02	295.81
301.76	303.55	303.43	301	302.49	303.12	303.74	303.08	302.84	302.73	301.84	302.11	303.39	304.26	303.94	304.41	303.19	302.1	302.16	303.17	303.15	303.78	302.71	303.4	303.9	302.56	303.82	302.66	303.23	303.1	302.15	302.81	302.67	302.14	302.51	303.55	303.17	302.34	303.39	301.73	304.48	302.97	303.32	303.52	304.38	303.76	302.17	303.46	302.5	303.15
302.87	303.22	303.27	303.44	302.92	303.18	302.7	302.2	302.94	301.56	303.48	302.97	301.38	302.75	302.98	302.43	302.77	302.56	303.62	303.67	303.5	302.71	304.2	301.74	304.58	302.65	303.8	302.81	303.21	302.31	302.89	302.8	303.27	302.71	302.78	302.21	303.38	303.39	302.08	302.9	302.4	303.81	305.29	304.59	302.97	303.1	302.98	302.05	302.83	302.18
295.67	296.87	297.57	296.94	296.83	297.53	297.06	296.7	297.07	297.35	297.34	295.92	297.19	295.78	297.37	298.39	296.87	297.8	297.42	298.37	297.56	297.87	296.51	296.28	296.87	298.38	296.94	297.45	297.89	297.03	297.34	296.91	297.3	297.89	297.4	296.87	297.68	296.98	297.33	296.59	297.17	297	296.56	296.61	296.91	297.62	296.6	295.51	296.48	296.93
304.07	302.16	301.51	303.06	304.41	303.68	303.94	303.07	303.68	304.14	301.89	303.89	303.2	303.01	302.57	303.53	303.46	303.02	302.59	302.66	303.74	302.77	302.63	302.62	302.7	301.83	301.47	302.57	303.42	303.3	302.85	302.99	303.49	300.92	303.22	303.86	304.01	301.77	303.46	301.66	302.8	302.22	302.98	303.91	302.81	304.37	302	301.83	303.04	302.68
303.47	302.99	302.21	302.84	302.07	302.2	302.79	301.94	302.18	303.6	302.37	302.08	302.82	302.77	302.61	302.64	302.69	303.99	303.36	303.74	302.57	304.23	303.96	302.9	301.69	302.93	303.42	301.43	302.37	303.06	304.21	301.91	302.43	302.13	302.45	303.99	303.75	301.83	302.95	303.23	303.2	303.66	302.02	302.31	302.01	301.57	302.68	302.43	303.66	302.61
302.93	302.04	301.77	303.29	302.94	303.53	303.97	302.63	302.47	302.64	303.93	304.1	302.76	302.91	302.34	303.4	303.46	303.23	304.32	303.32	303.25	303.45	302.45	303.15	302.91	303	304.15	304.01	303.86	303.32	303.99	303.62	303.2	302.92	304.28	304.36	302.87	302.4	302.54	303.38	303.4	303.44	303.41	303.86	303.16	303.04	303.44	304.58	302.24	303.25
318.67	318.84	317.55	318.04	318.88	319.3	318.44	318.55	319.63	320.14	318.94	317.92	318.75	319.3	319.11	319.17	319.79	317.47	318.57	319.71	317.9	318.5	316.95	318.85	318.62	318.4	320.27	318.12	318.11	318.9	318.03	319.17	319.62	318.54	318.6	318.39	319.56	318.7	320.85	317.47	318.54	318.78	318.13	319.25	318.27	318.17	318.59	319.44	318.71	317.72
304.46	304.87	304.05	303.08	304.04	304.52	304.2	304.42	304.39	305.41	305.26	303.35	304.35	304.33	304.43	304.62	304.79	304.14	304.48	304.64	305.58	304.35	305.43	305.52	305.42	305.88	305.64	304.07	305.16	303.15	303.45	303.91	304.58	303	303.88	304.93	303.7	304.28	303.69	304.67	304.33	303.54	305.23	303.45	304.39	304.61	304.81	303.64	303.67	304.05
312.48	312.43	312.92	313.17	311.96	312.88	312.27	313.06	312.11	312.36	313.33	311.8	312.19	313.34	313.14	312.82	312.17	312.33	311.97	312.91	313.64	312.4	312.53	311.95	312.2	312.41	311.66	312.72	312.12	313.11	313.67	313.73	311.61	313.01	314.09	314.16	311.1	311.56	311.84	312.43	312.57	312.21	311.86	312.96	312.65	313.35	311.95	312.58	311.76	311.67
327.87	328.95	328.36	328.59	327.56	328.22	327.55	327.97	326.96	326.09	327.13	327.76	328.09	328.4	327.45	328.21	328.33	328.35	328.1	327.94	327.94	327.98	326.94	327.37	328.28	327.54	327.44	327.6	326.66	327.96	328.31	326.69	328.53	327.31	328.04	328.4	327.42	327.2	327.07	327.59	327.74	328.12	327.64	327.85	328.02	327.57	327.45	327.83	328.75	327.3
301.98	303.35	302.1	302.14	303.13	303.14	301.99	301.74	302.83	303.75	301.44	302.55	302.1	302.75	302.59	303.77	301.96	303.5	302.51	302.49	302.81	303.57	302.4	301.92	301.89	301.61	301.69	302.42	302.08	302.4	302.86	303.18	302.89	302.48	302.49	302.64	302.75	302.52	302.13	302.52	303.11	301.82	301.85	303.1	302.75	301.8	303.06	301.75	302.31	302.56
318.92	318.4	318.14	319.44	318.9	318.39	317.53	318.59	318.6	318.93	319.43	318.29	319.21	317.77	318.74	318.37	318.57	317.88	317.8	318.15	318.76	319.04	317.99	319.44	320.23	318.03	319.98	319.19	318.85	319.09	318.86	319.13	317.94	318.64	317.38	318.15	317.35	317.91	318.25	319.1	318.8	318.48	318.51	318.72	317.84	319.93	319.16	318.89	317.74	318.98
312.97	311.93	312.21	312.42	312.3	313.49	312.22	312.49	313.15	312.59	311.96	312.58	312.18	313.56	312.01	312.79	312.51	312.23	311.26	312.37	312.94	310.27	311.63	312.66	311.8	311.37	311.93	311.28	312.95	311.8	312.45	311.89	312.59	310.81	311.95	310.98	312.61	312.33	311.57	311.24	312.49	312.76	312.31	312.36	312.02	312.35	311.98	311.28	313.09	311.81
294.64	295.13	295.28	295.09	294.83	295.07	293.77	293.05	293.81	294.31	295.43	295.76	295.05	295.61	294.57	294.65	294.68	295.8	295.74	295.25	294.4	295.37	296.38	294.53	295.06	294.36	295.69	295.19	295.09	293.71	293.28	294.12	295.76	295.15	295.04	296.09	294.53	296.5	295.62	294.55	294.84	295.24	294.24	294.92	295.05	294.77	294.8	295.56	295.83	295.52
292.69	293.38	293.38	294.44	293.08	295.1	294.67	294.27	294.73	294.95	294.03	294.26	292.88	293.94	295.56	294.79	293.63	294.61	294.77	294.82	293.54	293.6	293.88	294.81	294.08	293.46	293.62	294.64	294.25	293.83	294.94	294.01	294.99	294.26	293.97	294.6	294.89	294.08	293.78	292.85	294	294.2	293.55	294.67	294.51	294.78	294.54	294.24	294.19	293.89
315.71	315	315.28	314.2	315.44	313.42	315.46	315.23	313.69	313.08	315.53	315.59	314.78	314.05	314.65	315.67	314.16	314.54	314.5	315.21	315.89	314.61	313.76	315.95	315.22	315.16	315.05	315.69	315.08	315.47	314.85	315.34	314.59	314.49	314.48	315.85	314.47	315.84	314.46	315.24	314.82	314.35	315.13	315.91	315.07	313.33	313.9	315.47	315.27	314.22
295.35	297.46	296.52	297.3	297.34	298.13	296.6	296.06	296.36	296.54	296.4	297.27	296.15	297.53	295.91	296.39	296.67	296.71	297.6	296.35	295.59	296.19	295.89	296.69	296.32	296.19	296.39	297.71	296.47	297.42	297.48	296.42	296.99	297.95	296.81	296.35	297.27	297.56	298.5	295.93	297.52	296.09	297.31	297.65	296.27	297.11	296.68	297.48	297.83	296.77
299.23	300.85	298.97	300.8	300.84	300.52	300.47	299.24	300.28	300.31	301.41	300.39	300.8	298.78	298.77	300.12	300.58	301.09	300.44	300.39	299.05	299.97	300.7	299.44	300.55	299.26	300.84	299.11	300.52	300.07	299.96	300.7	299.95	299.92	299.39	299.58	300.45	301.48	300.21	300.43	299.72	300.27	301.18	300.61	299.55	299.85	298.16	299.7	299.51	301.07
303.56	303.99	304.24	303.45	303.13	303	304.96	303.39	302.75	300.78	303.48	302.88	303.95	304.26	303.77	303.06	303.19	302.99	302.97	304.86	303.28	303.65	302.81	302.42	304.41	302.7	304.22	303.17	302.96	304.28	303.25	303.85	302.55	302.72	304.7	304.46	303.76	302.66	304.31	302.27	302.82	304.06	303.64	303.72	303.63	303.6	303.26	303.56	302.94	304.02
311.79	312.68	312.95	312.95	315.1	313.59	313.36	313.52	312.95	311.6	314.01	312.64	313.34	312.88	314.54	312.77	311.85	313.45	313.76	313.77	313.16	313.03	314.02	311.85	312.95	313.9	312.98	312.77	313.91	312.93	311.96	312.3	313.79	312.57	313.03	312.9	313.04	313.52	313.45	312.74	313.98	314	313.11	312.38	313.3	312.61	313.55	313.81	313.01	312.95
309.42	310.23	309.21	310.54	310.3	310.68	309.85	309.68	310.2	308.87	310.02	309.77	309.51	309.83	309.34	308.92	309.2	310.46	309.36	309.56	310.72	310.36	309.92	310.22	308.91	309.41	309.4	309.72	309.82	309.27	310.37	309.99	310.46	308.42	309.93	310.72	308.24	310.02	308.34	310.32	310.11	310.08	310.43	309.33	309.72	310.62	310.29	309.43	308.71	310.5
318.27	318.09	317.82	317.08	318.14	318.67	318.54	319.35	318.41	318.26	317.16	317.61	318.23	317.9	317.99	317.46	318.94	317.54	317.51	317.29	318.34	317.78	318.44	318.5	318.47	318.6	318.13	317.12	319.4	317.57	318.3	318.49	319.45	319.28	317.25	317.64	317.48	318.25	318.16	318.47	318.42	318.84	317.35	318.99	319.13	318.55	318.89	317.27	318.39	317.11
328.6	328.31	328	329.76	328.05	328.64	328.01	327.65	327.53	328.26	329.25	328.41	329.05	328	329.09	327.32	328.11	330.19	329.42	328.82	329.41	328.27	328.52	328.39	327.03	328.3	328.13	327.81	328.28	329.32	328.58	328.16	328.73	328.52	328.25	328.85	328.39	328.97	329.23	328.28	328.04	327.99	328.02	329.98	329.18	328.49	328.45	327.84	329.6	328.74
320.12	318.7	319.91	318.11	318.88	318.29	318.69	319.4	320.17	319.3	319.04	319.44	320.1	318.38	320.1	318.4	319.86	320.67	319.1	319.44	319.15	318.85	319.65	319.34	319.07	319.22	318.68	319.86	320.01	318.97	320.59	319.82	319.23	320.64	319.4	318.34	319.03	318.58	319.19	318.82	318.72	319.32	318.69	319.06	318.97	319.87	319.15	319.16	319.01	319.28
302.66	303.87	302.84	302.55	303.14	303.68	303.43	303.85	302.7	302.88	303.08	303.06	303.95	302.61	302.76	302.74	303.55	302.74	304.31	303.23	303.79	303.62	303.67	302.74	303.22	303.12	302.38	304.05	303.95	303.27	302.95	304.42	303.52	302.75	302.99	302.7	303.72	303.65	304.58	303.47	302.8	302.93	303.71	303.44	303.65	303.68	303.3	304.74	302.76	304.09
293.59	294.71	293.89	294.14	295.03	295.73	293.57	294.69	294.47	293.96	295.57	295.2	294.08	293.8	295.05	293.58	293.08	293.12	294.11	293.53	293.44	293.84	293.27	295.46	293.41	294.28	295.83	294.21	293.25	294.58	294.37	293.97	293.04	295.33	293.55	293.01	294.03	293.79	294.58	293.41	294.12	293.19	294.1	293.36	293.86	295	294.36	294.39	293.99	295.24
301.64	301.14	301.51	299.98	301.33	300.06	300.97	300.96	300.96	300.89	301.25	299.55	300.13	299.85	301.1	300.85	300.84	301.76	301.46	301.09	299.77	300.68	301.06	301.65	300.42	300.77	302.07	301.26	300.85	300.07	301.53	301.88	299.81	302.38	301.84	300.67	301.43	302.6	302.09	300.42	301.75	301.35	300.8	301.11	301.01	300.19	299.84	301.41	300.85	301.42
315.99	315.48	316.06	317.53	315.43	315.84	316.7	315.29	315.65	315.26	315.83	316.13	315.38	316.04	316.51	316.26	316.8	315.9	314.72	315.9	316.55	316.32	316.31	315.85	315.39	315.57	316.24	316.41	316.05	315.9	315.35	316.53	314.66	316.88	315.5	316.24	315.32	315.81	315.33	316.03	316.07	317.26	315.27	314.34	316.21	316.45	314.74	316.97	314.4	316.02
310.1	309.62	309.37	309.62	309.82	309.75	309.12	308.17	310.01	308.93	309.92	310.13	308.95	308.46	310.04	311.96	310.52	309.29	309.44	310	310.36	310.06	309.98	309.51	309.29	309.01	310.34	309.01	309.81	309.19	309.35	309.3	309.69	310.47	309.12	310.04	310.56	309.45	310.96	309.75	310.6	308.88	309.69	309.55	309.09	309.81	310.25	309.31	309.25	308.87
318.66	318.65	318.63	318.14	317.52	318.18	317.17	317.82	318.07	318.42	317.95	318.7	317.47	318.66	317.45	317.58	316.98	318.99	318.57	317.89	318.18	317.17	318.15	316.57	320.3	318.6	318.45	319.53	317.89	318.93	318.74	318.09	317.51	317.07	316.88	318.85	317.81	318.24	318.35	317.84	316.33	318.55	318.37	318.77	318.26	318.79	317.56	319.21	318.63	318.64
317.81	318.05	318.8	317.13	318.68	317.73	318.84	319.33	317.92	317.51	318.13	317.83	318.92	318.39	318.55	317.68	318.33	317.69	319.28	318.9	318.1	319.38	318.6	318.12	319.27	318.16	317.62	318.78	317.26	318.49	319.79	318.53	318.74	318.25	318.21	318.44	317.61	318.23	318.17	319.12	317.69	317.93	317.5	319.27	318.16	318.33	318.52	318.78	318.45	318.62
296.32	297.93	297.65	296.13	298.41	298.53	296.26	296.4	296.66	296.96	296.26	295.8	296.76	297.74	296.26	297.46	297.31	297.49	296.24	296.15	296.32	296.9	296.88	295.95	297.67	296.44	296.23	297.65	297.31	296.96	297.34	296.64	297.02	295.53	298.85	297.16	296.78	296.65	296.8	297.96	296.69	297.28	297.56	296.23	297.31	296.86	298.53	297.08	297.24	297.6
303.67	304.72	302.22	302.56	302.94	303.64	304.44	302.95	303.99	301.69	302.37	303.74	303.26	302.71	302.6	303.11	303.37	302.61	302.27	301.89	301.63	303.21	303.27	303.73	303.17	302.53	302.9	302.61	301.84	302.42	303.19	303.44	302.76	303.31	302.82	301.53	302.59	303.05	303.42	303.55	303.04	302.55	302.71	301.98	302.37	302.98	302.52	302.1	302.63	302.53
314.08	313.43	314.26	313.41	314.54	313.01	313.5	313.99	313.65	314.02	314.05	314.56	313.62	314.44	314.05	314.41	314.01	313.04	314.19	312.68	314.91	314.46	313.54	313.69	313.33	314.87	313.52	313.31	313.89	314.28	313.09	312.8	313.26	313.79	314.55	312.88	313.49	313.26	315.37	313.64	313.74	313.88	313.29	313.65	314.23	313.99	313.54	313.82	314.42	314.22
302.88	302.64	302.93	302.96	303	304.19	301.96	304.52	303.12	303.95	303.79	303.41	303.49	303.2	303.72	303.59	302.71	302.48	303.22	303.86	303.79	303.08	304.27	303.1	303.09	303.59	303.01	303.46	303.24	303.97	304.14	303.56	303.91	303.44	303.79	303.63	303.17	303.73	303.91	303.38	303.08	304.28	305.52	303.83	303.88	304.01	303.81	304.12	305.28	303.43
314.41	315.01	314.36	313.94	314.26	315.01	314.63	313.05	313.52	313.62	313.65	313.34	313.65	313.23	314.63	313.75	313.18	314.35	313.35	312.94	313.18	313.67	315.18	314.81	314.26	314.27	315.01	313.99	315.16	314.52	313.63	314.41	313.38	313.78	314.63	313.55	315.92	314.8	314.61	313.63	314.71	313.32	315.23	315	314.69	314.19	315.26	315.59	313.21	314.45
325.9	325.78	324.71	325.96	325.94	324.06	324.62	324.61	325.06	324.11	325.34	325.82	325.39	325.65	326.7	325.7	325.8	324.83	325.17	325.4	325.51	324.99	325.89	324.02	326.71	324.05	324.94	326.54	324.5	323.72	324.28	324.56	325.25	325.85	326.16	325.52	325.03	325.63	324.59	323.76	325.75	324.37	324.08	324.61	326.9	325.42	325.44	326.16	325.32	324.98
305.79	304.52	305.85	304.66	305.26	305.89	305.41	305.03	306.23	304.68	304.39	305.48	304.74	305.33	305.84	305.3	305.45	305.49	305.1	304.4	304.45	305.08	304.18	305.04	304.71	305.33	306.27	304.41	305.67	305.67	304.83	304.42	306.13	305.78	304.35	304.78	304.88	305.99	305.31	304.81	305.67	305.93	304.67	304.85	305.85	304.21	306.87	304.38	305.09	303.78
294.26	295.17	294.35	295.16	296.7	294.38	295.52	295.83	296.19	293.6	294.94	294.08	295.81	293.08	295.1	294.48	294.48	295.73	294.3	294.75	294.42	296.17	294.84	295.17	295.08	294.63	297.06	295.71	295.36	295.32	295.68	295.26	294.98	294.98	294.56	295.54	295.16	293.7	295.22	292.34	295.11	294.94	294.38	295.66	295.97	295.6	295.07	295.38	294.24	294.85
304.47	303.3	304	303.76	304.88	303.88	304.07	305.17	304.7	304.43	305.11	304.64	304.98	305.25	304.62	305.44	305.43	304.59	304.14	304.46	303.51	303.99	304.37	305.32	304.33	303.91	304.44	304.89	305.32	304.48	304.55	304.68	304.31	305.53	304.21	305.07	303.87	305.34	304.52	304.2	305.1	304.42	304.05	304.24	304.36	304.2	304.72	304.47	304.07	304.84
309.47	309.79	309.84	311.23	310.51	310.08	310.75	309.68	310.22	310.53	310.8	310.87	311.34	310.04	309.96	308.61	311.18	311.85	310.57	309.62	310.62	310.22	310.27	309.29	310.26	309.79	310.69	310.82	310.03	311.29	311.71	311.05	310.13	310.99	310.02	309.18	310.68	312.22	310.65	311.58	309.68	311.63	311.34	310.57	310.26	310.07	310.03	309.9	310.92	310.5
314.99	316.1	316.17	314.42	315.43	315.4	315.47	314.53	313.73	313.99	315.25	315.19	315.65	315.03	315.66	316.57	315.33	316.07	314.83	314.85	314.77	315.62	315.02	315.64	314.65	316.76	315.72	314.1	314.09	315.82	315.02	314.63	315.85	315.71	315.81	316.03	314.34	314.33	315.96	315.38	315.91	314.69	314.67	315.95	314.65	315.36	314.49	315.5	315.54	315.59
326.58	327.18	326.08	327.07	327.3	328.36	327.57	326.93	327.63	326.54	328.61	326.34	326.64	327.94	326.05	326.76	327.92	327.18	327.17	327.05	328.2	328	325.4	327.9	326.7	327.96	327.77	327.56	327.16	326.96	325.96	324.79	326.66	327.04	327.24	326.76	326.34	326.75	325.29	327.29	326.32	326.72	327.9	327.16	326.64	327.68	327.57	327.59	328.03	326.78
299.54	300.42	299.62	299.26	299.49	298.89	300.03	300.46	299.58	300.59	300.63	300.62	300.19	300.1	301	300.73	301.85	299.73	299.73	299.91	300.1	301.3	299.84	299.67	300.24	299.1	299.6	299.22	298.17	299.87	299.04	300.71	300.12	300.45	300.21	299.61	300.64	300.23	300.13	299.74	300.08	300.37	299.73	301.24	299.94	299.82	299.52	299.34	302.37	300.55
304.27	305.03	305.48	304.41	304.52	305.21	305.39	306.19	304.94	305.75	304.2	305.85	304.79	306.34	305.8	305.46	305.81	305.64	305.26	304.52	304.94	304.82	305.08	303.89	304.94	305.2	304.37	305.96	304.62	305.23	304.68	305.6	305.85	305.53	305.33	305.4	304.09	304.75	305.47	305.52	305.58	304.61	305.54	305.2	305.44	305.41	306.14	305.32	304.97	303.22
304.44	302.01	303.4	303.56	302.99	301.93	303.08	303.89	303.4	302.17	302.36	301.35	304.05	303.92	302.93	302.64	302.41	302.88	303.12	302.76	302.57	301.56	303.26	303.29	302.18	302.21	302.02	303	302.99	302.59	302.34	304.37	302.59	302.99	301.93	301.7	303.07	303.36	302.58	302.39	303.14	303.23	303.79	302.79	302.71	303.27	303.26	302	301.71	302.95
302.89	303.86	304.89	304.04	303.68	303.57	303.87	304.3	302.62	304.17	303.34	303.64	304.54	303.02	302.67	303.13	304.24	301.72	304.86	303.04	303.62	304.62	304.14	304.3	304.41	304.09	303.48	303.14	303.34	303.47	302.82	303.65	303.08	303.09	302.87	304.49	303.76	303.77	302.95	304.38	302.56	302.58	303.33	303.5	304.1	303.42	303.13	304.05	304.54	304.75
303.14	303.03	303.43	303.09	303.41	303.58	302.89	303.41	302.52	303.16	303.97	303.3	303.31	303.69	302.59	302.75	305.37	302.88	303.82	303.06	303.09	302.63	302.32	303.72	303.81	303.53	302.29	303.47	303.44	303.23	303.08	302.92	303.91	302.82	302.8	303.16	303.79	302.79	303.39	303.45	303.46	302.25	303.98	301.91	303.33	302.87	303.2	304.01	304.19	302.32
310.48	311.07	311.75	310.72	310.69	310.18	310.75	308.71	311.73	311.47	312.01	311.23	310.64	311.09	310.8	311.91	311.79	311.61	312.11	311.32	311.08	310.09	310.6	309.93	311.09	312.44	310.35	309.24	310.15	309.1	310.58	311.75	311.16	309.7	310.87	310.47	310.33	311.92	311.54	310.02	310.23	311.51	310.42	310.07	310.1	311.62	311.18	310.81	311.79	309.81
303.79	303.27	303.38	303.09	302.87	301.9	302.76	303.7	302.54	302.09	302.81	302.83	304.53	303.53	302.2	302.77	303.89	302.93	304.33	303.3	303.26	303.77	302.24	304.22	303.84	303.68	303.03	302.7	303.47	304.44	302.96	303.99	303.95	304.16	303.67	303.45	303.42	303.37	302.87	302.89	302.97	303.46	302.94	302.51	303.94	303.08	302.84	304.34	304.33	302.95
310.09	309.98	310.25	309.87	309.1	310.88	309.6	309.23	311.14	309.3	310.07	310.68	309.19	310.52	309.56	310.32	308.44	309.75	308.93	311.07	309.19	310.98	308.75	309.29	309.77	309.39	310.03	310.48	309.81	311.21	309.25	308.4	309.54	310.28	310.84	311.21	309.91	310.71	309.6	310.06	309.93	310.02	308.6	309.8	310.37	310.37	308.82	308.94	311.01	311.04
313.08	314.09	313.22	313.26	313.49	314.03	312.14	312.87	312.6	312.95	313.04	312.31	313.61	312.09	312.85	311.66	313.32	313.74	313.05	312.22	313.16	312.91	313.64	312.38	312.95	313.35	313.43	313.86	313.4	313.34	311.7	313.04	313.08	311.79	312.18	312.48	314.45	313.87	313.76	312.57	313.29	313.29	314.38	312.83	313.8	313.67	311.96	312.87	312.78	312.15
303.75	302.81	303.67	302.55	303.8	301.86	302.43	302.19	303.3	303.11	303.04	303.29	302.91	302.55	303.36	302.25	302.16	302.61	303.34	304.03	303.86	303.11	303.03	303.52	302.77	303.53	303.61	302.96	302.75	303.9	302.53	303.75	302.34	303.1	302.71	303.36	303.4	302.69	302.11	302.41	303.04	301.5	302.35	302.04	301.86	302.2	302.63	302.87	301.86	303.99
305.42	303.91	305.73	305.16	305.36	305.57	305.31	306.13	305.2	306.03	306.24	306	305.24	304.13	306.42	305.13	304.41	305.12	305.28	305.52	306.49	306.23	306.5	306.29	304.94	305.73	305.74	305.85	305.18	304.61	306.52	305.77	305.51	305.1	304.75	304.93	305.24	306.21	305.3	306.16	305.01	305.95	304.48	305.79	305.82	306.95	305.15	305.53	306.31	305.56
306.55	306.42	307.6	307.78	307.89	306.96	307.78	306.17	306.47	305.34	306.66	307.13	306	306.12	305.75	305.9	307.06	307.56	307.21	306.9	307.32	307.02	306.79	306.45	306.41	306.44	307.09	305.64	307.34	307.75	305.58	306.13	305.1	304.95	305.87	306.95	306.09	306.46	306.62	306.09	306.42	305.46	306.95	306.84	306.86	306.79	306.47	306.01	306.66	307.31
303.96	304.37	304.62	304.02	304.58	304.12	303.59	303.61	303.53	303.22	303.47	302.94	303.94	302.47	304.79	304.4	303.31	303.25	303.61	303.46	303.26	303.88	303.52	304.35	303.83	303.92	304.21	304.78	304.43	304.27	304.98	304.89	303.25	304.61	303.96	303.44	303.85	303.79	303.81	303.89	304.61	304.24	303.11	303.66	302.18	302.96	304.19	304.16	302.94	304.65
294.98	295.23	294.74	294.63	296.27	295.46	295.33	294.16	294.04	293.8	294.94	294.9	296.02	295.21	294.37	295.24	295.8	294.98	294.34	293.48	295.12	295.21	294.38	294.08	295.29	295.37	293.82	295.17	295.26	294.1	293.67	295.91	296.82	294.94	295.09	295.5	295.31	294.89	295.86	295.66	294.35	294.11	294.95	293.29	295.75	294.23	294.46	294.49	295.58	294.83
313.77	313.86	315.36	313.47	313.03	313.84	313.95	314.74	314.1	313.5	312.97	313.15	314.81	313.58	313.63	313.47	314.36	313.75	314.71	315.07	313.65	314.65	313.38	314.66	314.76	313.17	313.5	315.29	313.35	314.89	314.79	313.92	312.83	312.7	313.38	313.65	312.8	313.78	313.69	314.61	313.18	313.37	313.11	315.77	313.66	314.21	314.2	314.15	313.91	312.93
314.48	313.4	313.59	313.47	313.7	314.48	313.57	313.57	313.4	313.24	313.79	314.97	312.58	314.91	313.3	312.63	313.48	312.81	314.04	313.87	313.02	314.1	312.89	311.6	313.4	313.43	312.78	313.34	312.47	312.43	314.71	312.61	312.65	313.36	314.11	313.21	313.26	313.25	313.95	312.23	313.71	312.56	314.02	314.28	312.96	313.49	313.94	314.77	312.93	313.54
305.25	305.91	306.21	305.1	305.75	305.9	305.58	305.49	305.29	304.73	305.28	304.74	306.99	305.96	306.44	304.9	304.99	305.27	306.92	305.97	305.16	306.15	305.61	304.87	305.01	306.6	304.17	306.14	304.18	304.99	304.54	305.72	306.68	304.71	305.19	305.58	306.48	305.63	307.61	304.94	304.04	304.02	303.65	305.28	305.55	305.41	304.99	305.93	305.3	306.42
304.06	304.88	303.25	304.65	305.12	303.24	304.56	302.72	303.52	304.3	303.91	303.77	303.42	303.47	303.5	304.52	303.33	302.4	304.02	303.72	304.02	303.47	303.57	303.23	303.01	303.01	303.8	303.46	303.4	304.14	303.32	303.94	304.36	305.55	303.92	304.62	304.84	303.7	305.1	302.95	303.8	302.97	304.55	303.57	302.99	304.01	303.23	304.01	303.85	303.27
302.58	304.18	303.92	303.42	303.46	303.7	303.57	303.83	303.34	303.26	303.55	303.69	303.57	304.16	303.21	302.27	303.27	303.6	303.6	303.42	302.31	303.91	303.67	304.59	301.73	304.23	304.09	303.03	304.38	302.96	303.39	303.92	303.16	303.05	303.29	303.52	303.63	304.98	303.51	303.05	303.9	303.49	303.76	303.22	302.34	303.51	304.15	304.6	303.08	303.01
306.3	306.83	306.34	306.16	305.59	305.55	305.57	306.39	304.61	307.02	305.6	306.53	305.99	306.68	307.38	305.61	307.94	306.21	305.97	306.5	306.15	307.09	306.97	306.19	306.15	306.09	306.51	306.73	306.02	305.69	305.04	305.79	307.74	306.33	307.57	306.12	306.27	306	305.62	306.77	306.54	305.51	306.51	305.47	307.45	305.35	306.98	305.32	306.57	307.29
304.09	304.07	304.24	302.99	305.7	303.89	303.87	302.77	302.87	303.32	302.83	304.2	303.06	302.29	303.4	302.79	303.45	303.72	302.9	303.86	304.6	302.63	303.88	304.35	303.06	303.09	304.21	303.48	303.63	304.07	304.03	303.42	303.54	305.1	303.63	303.84	304.55	302.92	304.03	303.29	304.64	304.18	303.44	304.11	304.02	304.13	303.94	303.87	304.03	303.67
308.49	309.09	308.61	309.47	309.36	308.11	307.96	309.23	308.95	309.54	309.68	309.54	308.68	307.45	307.67	308.6	310.15	309.59	309.66	308.19	309.68	309.42	308.48	308.8	308.43	310.28	309.75	308.83	308.02	308.79	308.62	309.03	310.67	308.21	309.23	308.91	308.24	308.15	309.79	308.69	309.85	308.85	308.82	309.99	308.15	308.98	308.86	309.26	307.45	308.09
301.21	301.41	301.17	301.2	301.11	301.07	301.62	301.68	300.94	301.3	299.74	300.86	300.02	299.45	302.03	300.95	299.81	300.77	299.98	301.5	302.06	300.73	300.54	300.72	301.07	300.95	300.8	301.14	300.81	301.98	301.07	300.18	301.13	300.29	301.13	300.63	301.25	300.54	301.13	299.29	302.28	301.41	301.45	300.64	300.97	300.7	301.58	301.61	301.76	301.14
301.51	301.47	301.51	300.99	301.45	301.52	301.48	302.28	300.71	300.88	301.83	301.7	300.75	302.58	300.34	299.79	300.18	302.15	300.77	301.57	300.74	299.06	300.29	299.72	299.83	301.12	301.72	302.36	301.63	301.64	302.12	299.81	300.73	300.66	300.31	301.71	301.28	299.58	301.09	300.33	299.9	300.41	301.21	301.32	300.47	300.77	299.68	301.87	301.33	300.27
300.19	298.67	299.37	299.37	299.93	299.91	300.76	300.69	299.46	300.7	299.88	300.96	299.11	298.9	299.5	300.25	299.87	299.68	299.57	299.99	300.59	300.62	300.18	300.86	300.79	300.41	299.44	300.53	300.72	300.45	300.29	300.31	300.38	301.45	299.4	301.54	300.03	299.69	299.25	300.02	299.88	299.5	300.28	298.84	299.71	300.34	300.43	300.83	299.36	300.61
303.29	303.19	302.42	303.29	302.8	302.76	302.49	304.93	302.15	303.68	303.84	301.96	303.34	302.97	304.08	303.93	303.42	301.86	302.69	303.44	302.43	303.96	302.12	303.43	303.49	302.26	302.59	301.43	302.41	303.46	303.53	302.16	303.3	304.1	302.89	302.26	303.19	302.6	304.57	302.8	302.98	303.26	303.27	303.2	303.88	303.19	303.94	301.93	303.34	303.27
307.28	306.88	307.41	308.63	306.19	307.03	307.77	307.41	306.78	306.53	306.29	306.99	308.21	307.4	306.49	307.76	306.68	307.68	306.9	307.47	307.78	306.31	308.66	307.04	306.87	307.87	307.22	307.38	306.44	307.78	307.44	306.18	307.96	306.4	308.51	305.87	307.12	307.75	307.24	307.73	307.47	306.98	308.09	307.47	308.1	307.81	307.69	306.63	306.76	307.43
302.43	301.92	303.42	302.3	301.61	303.1	301.45	303.54	303.05	302.08	302.72	302.57	302.44	301.91	301.9	303.28	302.42	302.88	302.24	303.12	302.87	302.86	301.51	301.89	303.37	302.69	302.27	303.09	302.26	302.69	302.95	304.31	303.12	301.85	302.9	302.61	303.36	303.23	302.65	301.69	301.64	301.73	301.6	301.32	302.93	302.02	302.57	301.74	303.09	302.28
315.57	315.42	315.82	315.31	315.98	316.83	315.63	316.68	316.03	315.74	315.19	314.58	315.05	315.84	315.88	316.32	315.43	316.01	315.59	316.7	315.41	316.26	315.67	315.58	315.55	315.79	315.82	315.54	315.5	315.54	315.64	315.6	315.78	315.82	316.31	315.55	315.58	315.17	316.21	314.48	315.95	316.34	316.79	317.23	314.82	314.69	316.21	315.45	315.91	315.71
294.99	293.84	293.75	294.9	293.93	295.24	294.11	293.4	294.26	294.29	294.17	293.57	294.86	293.73	293.69	293.31	293.14	294.8	294.37	295.35	293.72	294.31	295.25	294.01	295.28	293.87	293.83	293.36	293.82	293.37	294.67	295.99	294.95	294.64	294.28	294.19	293.96	293.53	294.04	294.33	294.13	292.5	293.74	294.37	294.95	293.51	294.27	294.86	293.89	295.55
315.8	316.41	315.37	315.61	315.58	317.04	317.23	315.72	315.82	315.3	315.92	316.54	316.47	315.99	317.71	316.35	316.56	316.08	315.2	316.15	317.05	315.44	314.95	316.38	315.31	316.74	315.55	316.37	317.95	316.21	316.74	316.07	315.01	315.09	315.94	314.86	316.19	315.97	316	315.65	315.64	316.19	316.31	316.37	314.28	316.08	315.14	315.57	316.61	315.9
311.72	313.02	312.95	312.7	312.43	312.01	312.58	312.71	311.42	311.9	312.51	313.49	312.26	311.76	313.4	312.24	312.48	311.75	310.98	313.14	312.38	313.14	311.96	311.96	312.87	312.05	311.89	311.55	312.79	311.81	312.19	313.03	310.88	313.35	313.19	312.8	312.94	311.71	312.06	313.09	313.79	312.34	311.09	312.19	312.03	310.75	311.95	311.55	312.62	311.75
299.43	299.08	300.27	300.73	300.96	301.03	299.84	299.85	299.96	299.52	300.83	299.67	299.98	300.07	300.27	299.79	299.72	299.93	299.64	300.43	299.69	300.44	301.37	300.57	300.53	300.93	300.43	300.45	300.63	299.76	299.43	299.72	301.14	300.52	298.73	300.45	300.39	300.72	298.91	300.89	300.73	299.89	299.39	299.2	301.21	300.72	300.45	299.48	299.11	299.56
312.46	312.39	311.39	311.11	312.98	312.88	313.27	313.17	311.41	312.71	312.39	311.26	312.14	311.75	311.84	311.74	311.01	312.79	312.62	312.95	311.82	311.9	312.07	311.18	311.96	313.14	312.15	313.16	312.94	312.55	312.7	312.42	311.99	311.71	311.52	313.52	312.4	312.42	312.5	313.49	312.83	312.03	311.89	311.86	312.72	313.85	312.67	312.05	312.69	313.27
304.68	303.31	304.11	304.62	305.46	304.32	304.71	304.82	303.82	304.38	305.34	305.31	303.56	305.04	305.29	304.54	305.5	304.75	304.36	304.41	304.05	304.41	305.03	304.51	306.1	304.4	303.67	304.61	304.45	304.19	304.31	303.62	305.04	305.36	305	303.07	302.86	304.3	303.17	305.86	303.88	303.78	304.92	303.52	303.58	305.42	303.67	303.78	305.2	304.36
308.48	308.28	308.37	307.54	308.08	306.58	307.87	307.31	307.94	307.05	308.85	307.81	306.85	306.2	307.5	308.02	308.5	307.32	307.72	307.05	306.2	307.16	307.34	307.59	307.44	308.94	307.02	308.16	307.06	307.11	306.73	307.2	307.23	307.9	307.45	307.59	306.91	308.02	307.94	307.49	306.94	307.64	306.33	306.86	306.12	307.1	307.08	306.8	306.33	307.94
310.26	310.08	309.85	310.64	310.62	309.59	309.02	309.48	308.59	309.85	309.88	311.22	310.13	311.63	310.41	308.83	309.84	310.96	309.54	309.54	310.57	310	309.68	308.08	309.97	308.7	308.57	309.75	309.3	309.23	309.75	310.02	309.96	309.38	308.98	309.64	309.51	310.09	310.71	310.63	310.4	310.49	309.18	309.13	308.4	309.64	310.25	308.11	310.33	310.55
305.29	303.48	303.92	304.19	304.88	304.33	304.61	303.84	304.77	303.55	303.28	304.15	305.8	304.4	304.32	304.34	304.09	305.3	304.88	304.76	305.05	303.71	305.02	304.1	305.33	305.72	303.89	303.19	304.02	304.99	305.35	303.36	303.61	304.67	304.84	304.11	304.16	305.04	302.79	303.7	304.64	304.38	304.88	304.46	304.37	304.66	304.47	304.63	303.77	303.68
319.61	319.44	318.19	319.3	319.35	318.5	318	317.7	317.24	318.64	318.39	318.66	318.27	318.76	318.4	317.58	319.2	318.93	317.9	318.13	317.93	318.75	317.32	318.41	318.32	317.58	319.5	318.84	319.06	317.69	317.73	318.73	319.41	318.44	318.55	317.58	317.52	318.22	318.96	319.3	318.46	317.74	318.76	318.28	318.75	319.05	317.3	317.71	318.63	319.83
298.11	297.51	297.69	297.18	297.48	296.11	295.69	297.17	296.55	297.57	296.9	296.07	297.12	295.86	296.09	296.58	296.57	296.59	297.43	297.17	296.14	296.78	297.04	298.11	296.29	297.66	296.68	297.05	298.03	295.21	297.45	296.88	297.22	296.77	296.57	295.49	296.42	297	297.43	296.81	296.95	296.61	297.13	297.14	296.4	296.41	295.75	297.21	297.27	297.43
303.27	303.7	303.79	304.52	304.37	303.79	303.31	303.2	303.72	304.2	303.2	303.94	304.23	303.65	304.4	303.57	303.51	303.87	304.34	303.21	303.79	303.74	303.33	304.38	303.11	303.02	303.72	303.75	303.74	303.06	303.59	302.92	302.39	304.01	303.46	302.8	301.96	302.84	303.96	303.15	303.4	304.34	303.02	303.69	302.88	305.02	303.49	302.96	303.61	303.56
308.97	308.27	309.76	309.28	309.41	308.56	309.03	308.71	309.27	309.01	309.19	307.83	308.9	308.2	309.91	308.91	308.16	308.43	308.3	309.12	309.82	309.91	308.81	307.87	309.32	308.32	307.84	309.78	308.85	309.28	307.37	308.07	309.25	309.01	308.17	307.71	308.95	309.92	309.41	309.15	309.2	308.74	308.94	310.41	309.11	308.69	309.66	308.86	309.05	307.87
306.17	306.51	307.12	307.2	306.68	307.57	305.91	306.77	307.46	307.12	306.39	306.7	307.3	306.99	306.59	306.82	306.98	306	305.03	306.55	305.7	307.31	307	306.94	305.98	306.33	307.57	308.52	306.42	307.8	306.24	307.07	305.03	305.58	306.21	306.59	306.57	306.15	307.49	307.5	307.53	306.38	306.73	305.86	307.04	306.93	306.6	306	307.15	306.49
316.65	317.89	318.33	317.63	316.43	316.03	317.32	317.21	316.87	317.24	317.58	317.09	318.2	318.41	317.57	316.46	317.01	317.09	317.4	316.06	314.31	317.52	316.95	317.28	317.87	316.89	317.73	317.37	316.9	317.37	317.09	316.43	318.11	316.77	316.16	317.64	317.97	316.29	316.43	316.87	317.73	318.63	317.3	317.8	317.47	318.49	316.95	318.07	317.1	316.96
314.16	313.13	312.41	313.15	312.89	312.63	313	312.56	314.36	313.37	312.71	314.11	312.16	312.85	313.62	312.39	313.27	313.13	313.34	312.06	313.29	312.65	313.81	314.55	314.01	313.13	314.11	312.39	313.37	312.46	313.11	313.62	313.64	314.15	314.28	313.11	314.02	311.71	314.69	313.23	313.36	312.67	313.9	313.89	313.69	314.53	313.06	313.74	313.31	312.46
304.74	305.44	305.93	306.32	304.38	305.84	304.27	306.15	305.51	305.29	306.02	305.47	304.82	305.38	305.58	304.58	305.05	305.36	304.9	305.22	305.51	305.88	305.94	304.48	304.38	305.96	304.94	305.35	304.97	306.03	304.9	304.02	307.85	305.99	306.15	304.51	305.47	304.95	305.43	305.71	305.22	304.89	303.61	304.65	305.55	306.72	306.01	306.16	305.23	305.43
312.86	312.92	312.37	312.28	314.12	312.57	312.83	313.28	312.61	312.42	311.5	311.4	313.46	312.19	312.68	312.58	312.23	312.32	312.73	312.46	313.4	313.74	312.8	312.76	313.24	313.32	313.45	312.61	313.24	312.03	313.53	312.15	311.65	312.28	312.66	312.78	312.55	312.48	311.49	312.98	310.69	312.37	312.55	313.21	312.46	312.14	311.96	312.49	312.01	311.32
309.35	308.65	309.62	308.71	309.17	307.8	308.7	308.46	309.6	309.94	308.6	309.1	308.04	308.84	309.16	308.7	308.68	308.77	308.29	307.81	309.05	307.93	307.84	308.47	310.17	308.48	308.68	308.35	309.3	308.81	309.7	310.26	309.32	308.43	307.85	309.14	308.56	308.75	309.24	308.94	309.22	308.19	308.67	308.33	308.97	308.81	308.57	307.79	308.47	309.72
314.16	314.74	313.96	313.38	313.59	313.76	314.5	314.53	313.55	314.26	313.51	313.19	314.64	314.15	315.33	314.12	313.78	312.78	313.51	313.4	313.86	314.79	315.12	314.56	313.89	313.38	313.29	314.62	314.15	314.2	313.94	312.71	312.87	313.2	313.48	314.16	313.84	314.19	313.73	314.44	313.72	313.06	313.83	312.82	314.21	313.98	313.69	313.51	313.3	314.24
302.99	303.08	303.78	302.65	303.36	303.05	302.82	301.91	304.77	303.55	303.08	302.56	303.19	302.65	302.87	303.1	301.62	304.2	304.11	302.8	304.01	303.39	303.7	302.93	302.88	304.4	303.7	302.11	302.67	302.19	304.03	302.48	302.97	302.33	303.17	304.45	302.69	303.57	302.93	304.06	303.11	303.64	303.24	302.21	303.37	302.79	303.48	302	303.74	303.67
316.12	315.21	316.34	314.94	314.41	314.46	315.35	313.9	314.93	314.11	315.33	314.71	315.22	315.29	314.97	314.8	313.75	313.84	314.74	316.29	315.72	316.44	314.81	313.58	314.71	315.52	315.33	315.65	315.04	314.4	316.15	315.34	314.65	314.38	316.05	314.89	315.78	314.42	315.16	315.08	313.07	314.32	315.11	315.55	315.67	314.41	315.26	314.98	314.66	315.62
314.53	315.44	314.57	316.4	315.41	314.41	314.07	315.02	314.44	314.59	315.12	314.5	315.32	315.31	314.72	313.82	315.13	315.92	314.81	315.04	314.33	314.58	314.29	314.49	314.55	314.83	314.47	314.46	314.15	315.22	314.5	314.45	315.38	313.39	314.55	315.43	315.1	315.05	313.35	314.76	314.52	315.09	312.53	314.2	316.01	315.66	314.15	315.8	314.09	314.77
326.81	326.99	328.02	325.74	326.7	327.37	325.82	327.26	327.07	326.34	327.43	326.2	326.91	326.37	327.51	327.26	327.88	327.07	326.68	326.59	327.39	326.97	327.6	326.71	327.24	327.29	327.16	325.71	326.61	327.03	326.56	327.54	326.02	328.62	326.89	326.55	328.36	326.76	326.58	325.68	326.8	327.81	326.42	326.64	327.85	327.1	327.68	326.04	327.23	326.66
299.76	300.76	300.68	300.67	300.49	300.49	300.45	299.61	299.88	300.8	301.07	300.28	298.54	300.74	299.48	300.95	300.04	299.39	300.87	300.29	299.33	299.85	300.1	299.29	300	299.49	300.4	299.73	300.87	298.22	300.32	299.51	299.65	300.33	298.67	299.82	299.93	298.14	300.12	299.9	299.88	299.86	299.85	299.74	300.7	299.27	300.44	300.72	299.71	300.8
324.8	324.84	325.86	323.77	324.46	324.26	324.54	324.45	325.04	324.72	323.45	325	325.42	325.57	324.42	324.06	324.85	325.4	324.66	324.67	324.83	324.48	325.55	325.3	324.79	324.63	325.4	324.05	325.32	324.51	325	324.77	323.33	324.62	324.49	324.29	325.19	324.83	325.63	324.33	323.56	325.21	325.02	325.39	324.45	323.73	324.24	325.8	324.24	323.93
304.93	305.84	305.03	305.41	305.43	305.18	304.47	304.49	303.51	305.45	305.23	305.72	305.92	306.15	305.47	306.33	305.31	306.15	304.65	304.35	305.35	304.71	305.11	305.53	305.18	304.57	304.98	305.12	304.74	304.77	305.07	304.7	305.72	305.72	303.73	305.61	306.63	304.35	305.86	304.34	304.74	305.7	305.35	306.17	305.51	304.16	304.44	305.99	305.62	305.42
312.07	313.44	313.3	313.49	313.99	313.03	313.07	312.91	312.63	311.77	313.21	314.47	312.15	313.33	311.86	312.89	312.63	314.04	314.04	313.08	314.45	313.02	312.41	312.51	313.87	313.05	313.96	313.28	312.55	314.06	313.96	313.08	313.95	312.83	312.73	312.61	312.96	313.94	312.64	312.63	313.85	313.72	313.65	313.45	313.49	313.22	312.31	313.67	312.47	312.69
314.78	315.67	314.35	315.98	313.92	314.8	315.42	315.62	315.98	314.41	314.87	313.95	315.27	314.98	313.79	313.52	314.93	314.51	313.87	314.49	316.12	315.41	314.63	315.22	315.53	314.13	315.11	314.46	315.84	314.76	315.51	314.34	315.29	314.56	315.39	314.21	313.64	314.31	314.77	315.18	313.66	314.05	315.2	314.38	314.69	315.56	315.19	314.54	314.95	314.98
328.28	328.2	328.78	327.42	327.84	329.06	328.56	329.41	328.8	327.57	328.55	328.11	327.97	330.71	328.02	328.59	329.04	327.58	328.74	329.32	328.98	328.76	328.61	327.79	328.12	328.62	329.31	329.13	328.55	328.83	329.46	327.53	328.21	329.55	329.62	327.99	328.96	328.49	329.56	328.32	328.69	329.1	329.12	328.64	328.35	328.82	329.58	328.58	329.04	329.95
300.12	301.42	300.74	300.06	300.33	299.53	300.56	299.93	301.1	300.08	300.12	300.47	300.04	299.01	300.32	299.97	300.88	300.23	300.25	300.22	299.42	299.98	301	299.7	299.95	301.21	300.15	301.47	299.82	299.79	301.4	300.88	301.12	299.23	300.08	299.1	301.08	300.26	300	300.32	301.04	299.04	300.19	300.5	299.77	299.95	300.65	300.45	300.03	300.25
315.87	313.66	313.73	313.94	314.26	314.67	315.37	314.09	315.12	315.98	315.74	313.19	315.01	314.31	313.84	314.71	315.99	314.83	314.55	315.46	314.83	314.47	315.56	314.48	315.24	315.1	313.3	314.65	315.08	317.01	315.44	315.58	314.88	314.25	315.65	316.17	315.09	314.72	315.64	314.85	315.76	314.89	315.36	315.56	314.62	314.08	316.01	315.53	315.41	314.25
313.39	313	313.94	313.53	314.25	314.34	312.87	314.55	314.78	313.24	313.44	313.22	312.64	313.73	314.15	313.06	313.68	312.63	313.9	314.18	312.71	313.66	313.53	314.3	314.75	312.38	313.75	314	314.05	313.53	314.06	314.82	314.44	313.62	314.47	313.31	314.73	313.42	314.01	313.07	314.52	314.44	314.95	313.58	314.38	313.73	312.89	313.42	315.48	314.41
313.41	314.66	314.53	313.94	314.13	314.29	313.73	314.94	314.96	314.91	314.93	314.79	314.43	314.83	314.3	313.96	314.72	314.57	315.06	315.85	316.14	314.78	314.98	314.45	315.7	315.72	314.08	314.64	314.3	315.39	313.86	313.77	315.8	316.69	314.62	315.03	315.76	314.05	314.71	314.49	315.98	315.81	314.45	315.32	313.93	313.64	314.46	315.62	316.41	315.43
304.71	304.24	304.22	304.72	307.04	304.96	305.39	305.99	305.63	306.91	304.31	305.76	305.05	304.84	304.76	305.75	304.84	305.68	306.07	304.83	305.21	306.11	304.35	304.48	305.62	305.59	304.31	304.71	304.93	304.25	305.6	304.75	305.64	305.24	305.6	305.12	305.18	305.16	306.71	305.37	305.34	305.51	305.41	305.63	305.11	306.45	305.46	305.18	305.7	304.32
299.12	300.3	301.24	300.58	298.98	299.26	299.31	299.45	300.03	299.89	301.48	301.02	300.18	299.72	301.16	299.37	299.7	300.08	299.65	301.36	299.98	298.41	301.03	300.28	299.05	299.78	299.35	300.8	299.99	299.73	298.73	299.35	300.26	299.35	300.3	299.86	300.15	300.72	299.16	300.54	300.04	300.34	299.61	298.71	298.65	299.34	299.43	299.37	300.13	299.92
306.78	304.54	305.32	304.31	305.6	305.56	305.18	303.99	304.62	305.54	305.35	304.88	305.24	307.02	304.48	303.98	305.96	305.17	305.39	306.3	306.33	305.22	307.42	305.02	306.37	306.14	306.76	304.88	307.44	305.61	305.15	305.87	306.01	305.3	306.43	304.54	304.81	306.13	307.22	305.68	305.74	305.41	305.04	305.08	306.22	306.14	304.84	306.68	304.89	304.67
314.97	314.43	313.33	313.91	313.38	313.26	313.27	314.05	313.12	314.28	314.83	313.69	313.16	314.84	313.12	314.48	312.89	313.92	313.16	313.61	314.01	313.78	314.74	313.85	312.76	314.23	312.09	313.38	314.13	314.68	313.27	313.44	313.62	313.9	313.43	313.6	314.63	314.42	314.51	314.7	312.96	314.02	314.9	315.19	314.16	313.49	313.32	314.58	314.45	313.64
295.55	294.28	295.75	295.47	295.13	294.65	295.76	293.9	295.45	293.82	295.37	294.33	293.87	293.75	294.9	296.16	294.76	295.36	295.26	294.88	293.51	296.55	294.54	295.64	295.6	295.46	294.98	296.3	294.36	294.34	294.46	295.2	294	294.54	295.54	295.58	294.79	295.55	294.83	294.03	295.13	294.09	295.35	294.23	295.31	295.2	296.33	295.05	294.99	294.9
326.45	327.73	327.22	327.12	327.02	328.46	325.67	327.69	326.82	326.06	326.15	326.45	327.31	327.4	326.21	326.68	327.19	326.58	327.85	327.76	327.12	326.69	327.46	326.59	327.7	326.92	327.32	327.28	326.38	326.43	327.22	327.09	327.74	327.02	327.42	326.73	326.61	327.13	327.63	327.03	326.44	326.72	327.32	326.47	326.53	327.91	326.6	326.81	325.61	326.95
303.34	303.91	304.78	303.73	303.82	302.84	303.48	303.4	303.23	304.03	303.95	303.15	306.06	303.53	302.87	303.51	303.74	303.04	303.18	303.33	302.73	304.36	302.28	304.77	304.51	305.14	304.22	303.28	302.45	303.33	303.49	304.16	303.91	303.02	303.22	302.61	302.51	303.09	302.99	303.33	303.96	301.42	303.48	304.24	302.9	303.04	304.31	302.97	302.94	303.92
300.5	301.35	300.84	300.84	301.31	301.88	301.22	301.42	300.37	301.05	300.15	301.04	301.45	300.18	300.48	301.62	301.32	300.53	301.57	301.98	301.45	301.65	300.22	300.42	300.2	301.24	301.17	301.78	301.24	301.42	301.14	300.94	302.19	300.16	301.75	300.39	300.94	301.6	301.81	301.64	301.04	301.27	301.44	300.19	302.05	300.97	300.63	301.46	302.16	300.4
311.15	312.4	313.61	311.36	310.87	311.81	311.82	311.65	312.3	312.01	312.71	311.02	311.22	312.59	313.16	312.54	313.45	311.7	311.1	312.17	312.82	313.94	312.34	312.67	313.15	311.73	312.3	312.65	311.98	311.51	312.19	312.27	312.78	311.89	312.79	311.14	312.59	311.67	312.73	312.31	312.74	311.86	313.13	311.91	313.97	313.15	311.96	313.18	311.26	312.46
318.12	318.81	318.73	318.46	318.14	319.41	319.2	318.02	318.54	319.98	319.07	318.64	318.3	316.69	318.35	319.06	317.82	319.59	318.18	319.03	318.08	318.56	318.71	318.86	318.78	319.59	317.99	318.52	317.98	318.69	318.2	318.51	318.49	318.44	318.97	319.19	318.2	318.91	318.63	318.04	318.84	317.83	318.49	318.48	318	317.97	317.4	318.68	317.81	319.86
304.12	303.78	303.82	302.51	303.21	303.21	303.26	304.3	303.65	303.52	303.69	303.85	302.88	302.44	304.42	304.01	303.14	303.05	303.22	304.05	302.21	303.13	303.16	303.95	302.55	304.14	303.02	304.52	302.26	304.08	304.04	302.6	302.65	302.91	304.16	301.53	305	303.02	303.49	303.98	303.38	302.71	303.15	303.26	303.2	304.28	303.6	302.88	301.97	302.7
314.81	315.32	314.85	316.14	316.54	315.4	316.59	315.5	315.31	315.14	315.82	315.5	316.07	316.42	315.5	315.42	316.05	315.7	315.79	316.25	314.76	315.61	315.74	315.48	315.6	316	315.45	315.16	315.28	316.53	313.33	315.6	315.21	315.56	314.68	315.26	315.3	315.71	315.34	315.62	315.53	316.18	314.76	315.24	316.36	314.75	315.37	315.36	316.52	315.96
314.49	311.95	313.64	312.98	313.11	312.57	313.3	313.85	311.67	313.54	313.12	313.82	315.1	312.7	312.26	313.37	313.66	312.23	313.47	311.76	312.21	312.49	313.93	313.49	312.72	312.97	313.25	313.36	312.71	312.77	313.36	311.35	311.67	312.42	312.4	313.86	314.51	315.31	314.14	313.7	314.16	313.02	312.36	312.86	314.03	313.22	314.43	313.52	313.46	313.36
312.38	312.56	310.74	313.53	309.94	311.61	312.93	309.68	312.33	310.7	312.05	313.05	311.65	313.1	311.45	312.78	310.83	311.43	311.76	312.09	312.98	312	311.97	312.24	312.9	312.3	311.78	311.88	311.82	311.71	313.02	311.98	312.8	312.58	312.41	311.62	312.39	311.36	310.43	311.94	313.26	311.45	314.16	312.29	311.83	311.14	311.7	311.06	311.93	312.24
304.88	304.84	306.3	305.57	306.32	305.47	305.95	304.79	304.93	305.81	305.05	306.18	304.65	305.14	306.38	305.47	305.54	306.43	305.45	305	305.07	305.28	305.55	305.33	304.53	305.07	305.2	306.95	305.52	306.13	306.92	305.8	306.16	305.82	306.42	305.23	305.39	305.36	306.5	305.99	304.58	305.88	305.47	304.82	305.5	305.43	306.2	305.48	305.87	304.93
327.95	328.02	329.29	329.72	328.81	329.15	328.36	328.02	327.31	329.77	328.65	327.65	328.05	328.36	328.96	329.2	329.21	328.39	328.29	329.18	329.48	329.3	328.77	329.59	328.8	328.7	328.45	329.26	329.26	329.39	328.39	327.36	328.64	328.19	329.33	328.21	328.64	328.55	328.81	328.14	328.02	328.36	329.25	329.21	329.47	327.89	328.84	329.47	327.94	330.11
311.55	311.08	308.32	311.39	310.68	311.34	310.81	310.7	310.64	310.44	310.08	311.47	310.67	311.46	311.55	311.53	310.25	311.4	311.17	311.41	311.13	311.3	311.76	309.22	310.53	310.18	310.76	310.32	310.44	310.52	310.48	312.36	310.32	311.38	309.98	310.87	312.39	310.41	310.64	309.94	312.41	311.14	310.22	309.77	310.67	311.13	310.04	308.9	310.37	310.19
311.41	311.22	311.42	311.83	312.28	310.4	311.36	311.05	312	311.59	312.88	312.27	310.88	312.84	312.14	311.76	311.39	311.12	310.15	311.1	311.04	310.18	311.24	311.86	311.88	310.38	310.47	311.42	311.8	311.4	311.04	310.56	310.61	311.84	311.56	312.14	312.68	311.32	310.47	310.59	310.88	312.11	311.64	311.16	311.4	311.99	311.44	310.97	311.85	312.39
317.48	319.15	319.96	316.88	317.52	319.69	317.8	318.09	317.79	317.7	317.52	317.98	318.01	318.18	317.47	318.28	318.81	317.88	317.95	318.43	319.3	317.43	317.69	317.59	317.71	319.46	318.53	316.74	317.78	318.13	318.44	318.34	318.39	317.36	317.11	318.13	317.35	317.51	319.25	318.45	318.62	319	319.19	318.84	318.25	318.21	319.04	319.43	317.09	318.07
304.36	305.48	305.07	304.33	305.31	306.68	304.89	305.52	306.44	305.15	304.34	305.55	307.2	305.76	304.98	305.83	306.36	306.13	304.75	306.23	304.91	306.06	305.18	306.87	306.01	304.58	305.64	304.87	304.67	303.74	307.61	304.77	305.54	304.7	305.04	304.74	305.39	305.38	305.81	305.73	303.82	305.3	305.96	305.53	305.54	305.27	304.54	305.5	305.81	306.19
315.84	315.71	317.52	315.89	315.69	316.89	314.73	316.29	315.14	315.51	315.9	315.01	315.44	315.69	314.97	316.15	316.19	315.8	316.49	314.48	315.08	315.22	315.1	315.78	315.79	315.64	316.02	315.93	316.8	315.46	315.69	317.73	315.44	314.56	315.89	315.58	315.46	315.09	314.26	316.98	316.12	317.27	315.59	315.14	315.13	315.47	314.57	316.52	315.73	316.47
304.24	305.13	305.37	304.28	304.33	304.42	304.37	305.47	305.5	304.78	304.16	305.08	303.79	304.76	304.15	304.43	305.62	304.17	304.46	304.86	305.03	304.77	304.99	306.57	306.47	304.59	305.25	304.85	305.9	305.26	305.28	303.88	303.26	304.4	305.42	305.76	304	303.83	303.92	304.66	304.84	304.12	304.6	303.99	304.42	304.51	305.53	304.63	305.8	304.91
304.16	305.13	305.58	304.81	304.91	303.8	302.56	302.78	304.86	304.69	304.71	304.13	304.47	304.6	305.19	305	304.83	303.34	306.35	304.92	304.32	304.32	302.86	304.73	305.29	304.74	303.08	303.65	304.18	304.77	304.64	303.93	305.07	304.5	302.99	303.92	303.92	304.93	305.17	304.9	303.73	304.48	303.62	304.07	304.44	304.06	304.21	304.9	305.63	304.37
317.3	317.42	317.66	318.44	318.11	316.98	317.22	317.66	317.93	316.26	319.11	316.91	317.58	318.17	317.9	317.84	318.87	318.76	318.47	319.2	319.25	318.61	319.15	319.13	319.64	318.33	319.28	317.08	316.07	317.79	318.67	318.65	317.37	317.85	319.83	317.63	318.76	317.09	318.73	319.59	317.04	317.97	318.22	317.21	319.31	317.88	317.37	318.07	317.67	317.76
302.56	302.19	302.89	301.3	302.14	302.35	302.29	302.47	302.86	302.37	302.77	302.12	302.78	302.27	303.02	303.03	302.47	303.13	302.53	302.02	303.2	301.62	302.17	302.96	302.53	301.95	302.75	303.87	302.95	301.08	301.65	302.88	303.75	302.71	302.98	303.14	300.89	302.27	304.69	302.77	302.09	301.6	301.58	301.46	302.18	301.55	302.62	302.67	302.86	302.38
318.94	317.29	317.73	319.08	317.34	318.81	318.87	317.8	319	318.1	316.6	317.46	317.92	318.89	318.55	319.91	316.91	318.13	318.53	317.61	317.57	316.8	317.66	318.19	318.23	317.73	317.53	317.66	318.22	318.23	319.01	317.07	317.99	318.03	317.12	318.76	317.56	318.17	318.19	318.29	318.29	319.26	317.71	318.08	318.8	318.7	319.31	317.83	317.79	317.13
306.59	305.99	305.84	307.05	305.75	306.44	306.44	305.82	305.03	306.38	306.11	306.4	304.87	306.32	304.84	306.43	305.97	306.58	304.83	305.78	306.65	306.98	307.22	306.13	306.06	304.68	306.23	305.82	306.3	305.8	306.07	306.46	307.66	305.67	307.36	305.69	305.35	306.45	307.13	306.53	307.13	305.56	306.2	306.2	306.61	305.56	306.16	306.46	305.86	306.7
314.19	313.97	315.65	316.1	315.42	314.94	317.11	313.52	314.49	314.11	316.11	315.41	314.18	313.67	314.31	313.96	313.85	314.58	314.62	315.25	314.26	314.95	315.53	315.6	314.93	313.54	315.79	315.94	315.58	316.32	315.16	314.6	315.21	315.32	314.91	315.78	314.45	314.01	315.43	315.17	314.4	315.18	314.96	315.24	315.37	315.02	315.05	314.49	314.63	315.8
318.18	318.85	318.19	318.1	317.81	319.88	318.7	317.61	319.01	318.03	317.29	318.72	318.5	318.57	319.75	317.99	319.05	318.65	317.64	318.51	317.83	317.88	319.71	319.69	317.56	318.45	319.82	318.61	317.95	317.8	318.15	319.35	318.44	319.25	318.91	318.54	318.22	317.42	318.43	318.73	318.45	318.23	318.91	319.5	317.89	319.49	318.21	318.8	319.47	318.5
305.43	307.48	306.01	306.01	308.18	308.05	307.63	306.92	306.17	306.4	306.86	305.99	306.14	306.2	305.7	305.73	306.18	305.99	306.64	306	307.13	306.07	306.69	306.16	305.79	305.51	304.64	307.44	306.69	307.4	306.02	306.96	306.78	306.06	307.51	305.96	306.53	306.58	307.12	306.45	307.5	307.14	307.44	306.6	307.26	306.33	308	305.67	304.96	307.86
319.73	320.41	319.75	319.78	319.41	318.5	320.12	318.77	319.74	319.05	318.86	319.63	319.32	318.89	319.27	318.01	318.4	319.67	319.19	318.9	320.56	319.48	318.95	318.9	318.58	319.12	319.52	319.2	319.26	318.81	319.16	319.74	319.31	319.07	317.47	318.6	319.01	318.59	318.01	319.87	319.11	318.99	319.81	319.05	318.92	318.84	320	318.72	319.36	318.8
329.37	327.91	328.22	328.76	329.15	328.76	329.03	328.25	328.55	329.15	328.44	327.64	329.08	328.38	329.92	328.38	329.38	328.84	329.42	327.83	329.67	327.65	329.99	328.54	327.62	329.31	326.92	327.23	328.66	328.7	328.87	329.78	328.63	328.5	328.86	327.52	330.55	328.49	328.06	328.29	329.09	326.97	326.7	327.64	328.26	327.4	327.84	328.72	328.45	329.03
304.8	305.05	304.52	303.78	306.09	304.99	303.45	304.59	304.52	306.32	305.19	305.03	304.7	305.21	305.64	304.68	303.87	305.82	304.47	305.71	305.12	306.2	304.69	305.54	305.11	304.59	305.83	306.04	305.39	306.16	305.24	305.11	305.66	304.72	303.81	306.33	304.94	304.9	305.68	305.61	305.25	305.72	304.61	304.95	304.54	305.91	305.5	306.1	305.79	305.46
305.48	304.92	305.43	306.31	305.53	305.35	304.55	304.04	304.48	305.96	303.57	304.01	305.3	303.96	306.03	304.62	305.21	302.68	304.73	303.3	303.95	304.54	304.07	305.58	304.87	305.37	305.86	304.3	305.01	305.12	304.92	304.78	305.41	305.43	304.66	303.04	305.13	304.29	305.31	305.14	304.84	304.82	305.03	305.33	304.55	304.44	305.36	305.23	304.43	305.1
307.06	308.02	308.04	306.12	307.79	308.07	306.61	308.03	308.8	307.42	308.95	308.33	305.57	308.68	307.4	306.45	307.45	307.13	307.78	307.15	307.33	307.2	306	307.9	305.39	307.06	307.41	307.01	307.93	308.7	307.07	306.68	307.99	308.07	306.11	307.81	307	306.6	307.95	307.7	307.76	306.6	306.88	307	309	306.82	307.17	307.71	307.79	307.03
303.5	303.72	303.27	302.74	301.91	303.43	304.61	304.69	303.82	302.88	303.14	304.42	303.21	303.44	303.41	303.58	301.92	302.5	304.56	303.37	304.02	304.44	304.49	302.65	303.64	303.66	303.68	302.85	301.88	302.88	304.04	303.52	301.56	303.62	302.57	303.29	303.15	303.34	303.41	302.2	303.67	302.64	303.64	305.45	303.22	303.79	303.32	303.48	303.24	303.01
309.77	309.63	311.52	310.57	310.51	310.01	310.42	309.14	310.63	309.91	309.91	311.52	310.18	310.99	310.23	310.79	310.51	310.58	311.4	310.5	311.55	310.88	310.85	310.64	309.59	310.95	311.18	310.83	310.82	311.3	311.44	310.15	311.06	310.12	311.05	309.85	310.81	311.64	311.73	309.9	309.89	310.51	308.95	310.17	309.99	311.38	310	311.35	310.51	311.44
314.08	314.94	313.57	313	313.92	312.41	312.95	313.17	313.36	313.21	311.58	313.67	313.96	313.18	312.03	313.84	313.6	311.77	313.04	313.54	313.42	313.91	313	313.8	312.19	312.61	312.02	311.73	312.97	313.49	311.81	312.84	313.65	312.08	314.45	313.6	312.93	313.28	314.28	314.73	312.92	313.52	312.55	313.73	312.76	313.92	313.81	312.6	312.12	312.8
315.01	313.69	314.91	315.48	314.83	315.21	314.42	315.32	314.85	313.74	314.88	313.91	315.19	316	313.97	315.68	315.87	314.97	313.96	314.68	314.47	314.15	314.58	315.15	314.15	314.87	314.84	315.44	315.62	313.52	313.53	314.23	314.39	314.63	314.67	316.11	314.45	313.67	315.74	314.51	316.13	315.29	314.53	314.29	314.7	315.42	315.14	313.72	314.16	315.38
328.4	327.74	327	327.32	326.85	328.59	327.45	325.95	327.46	326.42	326.14	327.53	327.25	326.48	327.36	327.78	326.48	325.95	326.85	326.77	327.81	326.43	326.84	326.72	327.05	326.94	328.02	328.18	326.3	326.81	327.23	327.44	326.79	327.65	325.66	327.54	325.76	327.63	326.03	326.12	327.71	327.48	327.21	325.98	326.41	325.99	326.2	327.66	326.96	325.19
307.18	308.31	307.99	306.71	306.34	306.21	306.98	306.04	307.3	305.96	305.99	307.09	305.63	306.57	307.22	306.23	307.07	306.99	307.17	306.65	305.85	307.11	306.95	307.41	307.87	307.21	305.96	307.03	306.46	306.17	307.16	307.04	306.55	306.25	306.36	305.43	305.56	305.1	306.68	307.75	307.16	305.95	305	307.72	308.37	307.39	306.22	307.34	307.44	306.36
315.65	317.8	315.94	316.31	316.42	316.7	317.3	317.14	316.77	316.79	316.14	316.61	316.58	316.88	316.13	315.11	316.06	317.73	316.84	317.18	318.61	317.14	317.37	317.89	317.79	316.19	317.44	316.53	316.41	316.05	316.95	316.95	316.82	316.11	316.78	317.46	317.19	316.91	316.54	315.83	316.39	316.64	316.87	317.06	316.12	315.99	317.25	317.2	316.35	315.76
296.63	296.33	296.18	296.09	296.98	297.23	297.21	296.17	296.96	297.07	297.42	297.08	296.66	296.57	295.47	297.05	295.68	296.65	296.65	297.79	296.06	298.04	296.98	296.5	295.45	296.73	296.47	297.39	298.39	296.07	297.66	296.82	297.37	297.48	297.66	295.61	297.04	296.89	296.43	297.95	296.59	296.15	297.23	297.31	296.35	297.06	297.08	297.16	297.47	296.94
320.15	319.68	319.86	319.85	318.76	318.75	319.68	319.79	319.7	319.83	318.96	318.55	320.22	318.73	318.77	318.68	319.62	320.25	319.24	320.38	318.49	321	318.49	318.57	319.76	318.42	318.4	320.09	320.13	318.85	319.15	318.66	320	319.28	319.02	319.57	318.09	319.94	318.5	319.32	320.36	318.19	318.56	318.92	319.85	318.79	319.19	320.19	318.12	318.82
329.04	326.82	328.52	327.81	327.05	328.43	327.42	328.3	327.93	328.01	327.1	328.23	328.11	328.02	326.41	328.09	326.84	328.56	328.37	327.67	327.25	328.34	328.13	328.02	328.35	327.85	328.92	327.63	328.84	329.38	327.66	327.68	327.9	327.2	328.26	328.4	328.32	327.55	328.25	328.08	328.08	327.43	328.16	327.43	329.03	328.21	326.72	327.53	327.63	327.65
298.78	298.64	300.01	299.71	298.16	301.42	300.69	300.08	299.56	299.84	301.15	299.92	299.84	300.44	299.91	299.15	299.27	300.33	300.34	300.41	300.47	299.19	299.62	300.03	299.52	299.88	300.36	300.41	300.75	300.85	301.61	299.88	300.39	300.89	300.07	300.25	299.58	299.94	300.11	300.63	300.86	301.03	300.22	298.9	299.94	299.4	301.39	299.38	299.6	300.29
295.04	294.4	296.06	294.12	295.6	295.38	296.03	295.2	294.78	295.58	294.87	295.66	295.08	295.5	294.95	295.84	294.88	294.29	295.35	294.64	295.09	297.54	295.12	295.06	295.41	295.01	294.83	295.5	295	294.86	294.8	295.56	296.18	293.54	294.81	294.42	296.79	294.84	296.21	295.3	295.11	294.31	294.55	294.04	294.95	294.96	296.07	294.15	294.09	295.12
304.05	303.73	304.1	304.1	303.93	304.36	303.53	302.2	304.94	303.6	304.31	303.33	303.82	302.93	303.74	303.46	302.87	304.31	303.04	303.21	303.23	304.11	302.82	303.14	304.23	303.45	303.07	304.78	303.84	304.2	302.73	303.85	303.45	303.51	302.65	302.76	303.12	303.71	303.75	303.36	301.95	304.42	303.26	302.94	304.21	304.14	305.6	303.78	302.98	304.05
305.34	305.97	305.4	306.13	304.94	305.59	305.87	306.16	306.2	305.63	304.94	305.62	305.16	304.73	305.23	305.98	306.52	305.6	306.46	305.02	305.12	305.14	305.26	306.07	304.48	306.15	305.94	306.78	304.62	306.44	305.3	304.54	304.91	304.71	305.55	306.23	305.17	305.86	305.47	306.57	305.08	305.74	305.39	306.13	305.7	305.09	306.66	306.22	305.03	305.81
313.21	314.33	314.2	313.02	313.01	312.47	313.81	313.03	313.09	313.68	312.01	312.49	314.8	313.26	311.87	312.17	312.35	312.73	314.02	313.83	313.83	312.84	313.08	312.96	312.68	313.42	312.44	312.14	313.31	313.64	314	312.99	313.31	313.45	312.77	312.23	312.12	313.52	312.44	312.15	312.71	313.33	313.12	314.98	312.24	313.6	312.2	314.09	312.77	312.91
312.02	312.3	311.69	312.07	314.35	315.03	313.38	313.02	313.06	312.68	313.94	312.5	312.95	311.8	311.71	312.24	312.45	312.13	311.92	312.41	312.5	312.3	313.23	312.73	313.41	314.52	313.26	311.75	313.01	312.43	313.66	312.38	313.26	313.08	313.36	311.71	312.85	312.92	313.01	312.75	312.84	311.42	313.88	312.79	313.3	313.15	312.39	312.36	311.87	313.29
314.53	313.91	314.3	313.46	312.81	312.25	313.74	312.94	311.27	311.69	314.47	313.9	312.96	313.98	312.39	312.89	313.13	314.19	313.05	314.2	313.94	313.93	313.69	312.71	313.08	314.1	313.78	313.57	314.2	314.04	314.33	311.9	312.92	313.32	312.96	312.2	310.8	313.27	313.46	313.15	313.48	313.76	311.92	313.71	312.7	313.43	312.85	313.99	312.95	315.23
311.34	311.22	310.45	310.09	310.47	311.77	311.64	309.22	312.21	311.02	311.82	311.16	310.79	311.16	310.97	310.96	310.74	312.42	310.39	311.3	309.99	310.37	310.9	312.1	312.07	310.68	311.32	310.38	310.57	311.05	310.28	310.39	312.74	311.47	310.65	311.56	310.36	311.53	310.09	311.04	310.27	311.2	311.86	311.16	311.1	309.98	309.97	310.64	310.86	311.1
306.65	307.31	306.67	306.1	306.83	306.16	306.2	306	306.27	305.48	306.16	305.85	306.05	306.01	307.64	304.97	305.88	305.86	306.89	306.13	306.33	307.02	307.58	307.96	305.86	305.99	307.68	305.75	307.09	305.57	307.25	305.74	306.52	306.51	307.05	306.77	306.29	305.77	306.42	306.49	306.26	306.78	305.9	306.48	307.3	307.09	307.48	306.46	305.43	306.63
318.82	320.09	319.29	317.99	320.06	319.45	320.3	320.19	318.77	318.04	319.73	320.62	320.86	319.23	320.71	318.73	319.2	320.41	319.49	319.97	318.47	319.57	319.62	319.42	318.92	318.01	318.45	319.33	319.96	318.28	319.17	318.38	319.87	319.12	319.52	320.39	319.2	318.8	319.09	319.68	320.37	318.64	319.13	319.44	319.05	318.7	319.77	319.17	318.14	318.7
312.6	314.18	313.41	312.58	313.28	314.38	314.38	313.2	313.01	312.3	313.09	312.81	313.64	313.12	313.45	313.6	313.5	314.74	313.56	313.75	314.41	314.17	313.53	312.99	312.5	313.9	313.25	314.09	311.95	313.07	313.59	313.43	312.29	312.07	313.19	312.26	312.79	313.14	313.2	312.82	312.6	313.75	313.46	312.1	312.91	315.5	311.73	313.65	314.63	314.42
314.7	315.3	314.83	313.46	314.22	315.09	315.56	315.34	314.58	316.66	313.52	315.15	313.21	315.98	315.86	314.76	315.18	315.26	314.52	314.69	315.04	314.43	315.26	314.26	314.01	314.94	314.55	314.94	314.9	314.56	315.04	314.9	316.08	314.78	313.87	313.24	314.49	315.03	314.77	315.9	314.85	314.9	314.21	315.55	315.95	315.34	315.72	315.3	314.55	313.75
313.31	312.87	313.31	312.18	313.09	312.58	312.78	314.29	313.42	312.52	312.4	313.87	312.59	312.88	313.48	312.36	313.13	313.96	312.13	313.6	312.5	313.44	312.17	311.74	312.63	312.01	312.96	313.85	312.75	313.55	313.38	313.47	314.66	313.75	313.34	312.5	313.13	313.08	313.88	313.48	312.95	314.45	312.96	314.78	314.43	313.39	313.25	312.78	313.36	312.82
295.1	294.44	294.26	294.21	295.52	295.3	294.28	295.02	295.05	294.97	295.79	294.7	296.54	295.66	295.73	295	295.23	295.43	294.53	295.28	294.93	294.21	295.53	294.57	293.69	295.34	295.41	294.91	294.87	296	295.27	295.92	294.91	295.17	293.77	295.59	294.74	294.15	295.58	294.08	296.15	295.63	294.78	295.23	294.98	294.12	295.74	296.07	295.58	294.43
303.52	302.49	302.26	301.87	302.88	302.34	302.33	301.59	302.35	303.15	303.1	302.68	303.44	302.58	302.82	303.06	302.98	303.02	301.5	301.82	302.69	302.68	302.62	302.46	301.16	302.79	303.46	303.74	302.26	301.4	304.72	301.7	302.83	302.92	301.99	302.46	302.26	302.74	302.53	302.97	301.78	302.83	302.72	303.86	303.77	303.38	303.04	304.09	302.2	302.89
318.94	318.01	319.03	317.51	319.62	318.38	319.19	318.84	318.88	317.79	319.02	318.63	319.12	318.81	319.04	318.4	319.87	317.69	319.74	317.66	319.28	318.44	318.5	319.39	319.2	318.98	317.43	317.23	318.4	318.98	320.39	318.89	318.53	320.86	320.04	318.88	318.13	318.28	318.97	319.39	319.98	318.56	318.26	319.31	318.51	319.44	319	318.97	318.11	319.53
302.28	302.18	303.06	302.5	302.43	302.82	301.16	301.2	303.19	301.99	303.01	301.98	303.83	303.45	302.02	304.05	302.62	303.41	302.7	302.33	302.09	302.54	300.74	301.43	302.7	300.88	303.85	302.7	301.83	302.13	302.65	302.98	302.66	302.42	302.94	302.79	303.35	303.51	301.61	302.61	304.3	302.34	302.84	301.29	301.84	303.18	302.03	301.72	301.81	302.62
305.39	304.44	305.41	304.85	303.74	304.52	306.04	304.47	305.21	304.82	304.21	305.26	305.27	305.19	304.92	304.88	305.5	305.05	304.54	305.18	304.71	305.1	304.72	304.09	305.11	303.9	304.31	305.32	304.41	304.37	304.58	304.78	305.07	305.22	305.54	305.14	305.68	304.68	304.37	305.3	304.38	305.5	305.31	304.64	305.44	305.08	305.44	305.9	303.98	304.1
299.92	298.75	300.35	300.26	300.49	300.13	300.65	300.52	299.72	300.15	299.58	300.07	302.34	300.49	298.74	299.69	299.6	298.74	300.19	301.08	300.31	299.56	299.56	300.47	300.75	299.99	300.73	299.49	300.11	300.91	300.07	301.66	300.38	299.58	300.4	299.99	301.22	301.12	301.29	299.14	299.03	300.17	299.8	300.82	301.82	299.93	300.78	299.39	299.27	300.82
305.16	306.16	305.47	305.72	305.63	305.71	304.34	305.31	305.45	305.77	305.86	305.12	305.35	304.73	305.85	306.74	305.14	305.35	305.62	304.22	305.08	305.18	305.13	304.97	306.3	305.06	305.04	306.12	305.19	306.56	305.58	305.08	304.31	305.22	306.5	304.89	304.3	306.36	304.62	304.35	304.96	305.86	304.74	304.63	305.01	304.03	306.13	304.86	305.46	304.11
324.16	324.43	323.4	326.17	325.4	324.84	324.45	324.26	324.32	325.47	324.36	324.47	323.65	323.05	325.69	324.83	324.17	325.47	324.92	324.01	324.43	324.91	324.58	324.4	324.12	324.83	323.78	324.73	324.54	324.47	323.81	324.24	325.26	323.37	324.4	324.09	324.29	324.39	325.12	324.15	323.43	325.56	324.43	324.69	324.2	325.6	323.68	325.38	324.82	325.05
300.16	300.3	299.41	300.33	299.43	299.82	299.57	300.64	300.68	298.96	299.48	299.04	299.45	299.41	299.39	300.15	300.8	300.64	299.09	299.02	300.4	299.35	301.09	299.76	298.38	301.02	298.48	301.14	300.18	300.87	299.57	299.84	299.43	300.54	299.35	300.05	299.47	301.33	299.02	298.91	300.86	300.1	301.47	299.83	300.85	298.97	298.71	300.47	299.89	300.65
317.45	318.82	318.83	316.93	318.56	318.58	317.75	317.84	317.05	316.33	318.77	318.52	318.42	316.62	318.17	318.35	316.96	318.01	317.18	318.5	317.64	318.56	318.66	318.24	318.03	316.98	318.74	316.83	316.91	317.93	317.36	317.63	318.45	318.43	317.91	318.06	317.92	319.34	318.98	318.08	318.71	317.93	319.27	318.16	318.03	317.02	318.49	317.97	318.91	317.67
315.7	315.38	314.26	315.64	316.26	314.89	315.17	315.57	315.18	316.68	316.05	314.76	316.16	315.23	315.61	316.44	315.31	315.22	314.86	316.32	314.3	315.54	316.07	316.97	315.3	315.91	315.95	315.62	316.76	315.65	315.79	315.58	316.26	313.94	314.94	315.85	315.3	315.23	316.12	316.67	314.8	315.48	317.3	315.5	315.18	316.01	315.02	314.52	315.75	314.3
327.03	327.4	326.68	326.25	327.13	326.15	326.6	326.92	326.41	326.96	328.04	327.93	327.08	326.12	327.1	326.98	326.14	326.86	326.58	326.85	327.16	328.08	326.29	327	327.24	325.96	327.24	327.87	326.75	327.6	327.32	327.64	326.91	326.57	326.45	326.83	326.88	328.6	326.95	328.11	327.97	327.6	326.07	326.42	325.96	326.79	326.61	327.04	326.12	327.16
295.96	293.79	294.68	294.7	293.4	295.14	294.17	293.33	293.73	293.62	294.39	292.37	294.44	293.35	293.82	293.8	294.52	293.66	292.02	293.64	293.36	295.9	293.49	293.71	294.3	293.81	294.01	293.99	294.15	295.29	293.27	294.47	295.26	294.35	293.78	294.97	294.16	293.79	294.28	293.39	294.01	295.24	293.85	293.95	292.53	293.14	294.12	294.07	293.72	294.22
305.89	307.52	307.48	308.16	306.47	306.9	306.48	307.34	307.56	308.56	308.51	308.17	305.66	307.47	306.54	307.22	307.71	308.95	306.9	306.84	307.16	306.88	306.66	306.94	307.22	307.08	307.69	307.35	307.94	307.58	307.4	307.71	307.75	308.03	308.3	307.4	308.34	307.09	307.48	307.01	307.22	305.98	306.22	307.48	306.99	306.52	307.96	307.33	306.51	307.05
302.65	304.08	302.45	303.56	302.57	302.62	302.99	302.94	303.57	304.04	303.05	302.33	303.76	303.9	302.65	303.18	302.82	301.69	302.94	303.48	303.93	302.04	303.36	303.29	303.16	303.34	303.95	303.46	302.01	302.08	304.36	302.87	304.31	302.9	302.9	304.62	302.33	303.44	302.72	302.32	303.11	303.35	303.52	303.62	302.21	303.57	302.72	303.38	303.67	303.74
294.51	293.94	294.79	294.65	294.5	294.23	292.69	294.58	293.66	294.53	293.59	294.03	294.4	292.62	293.58	295.03	294.77	294	293.94	293.41	293.23	292.7	293.85	293.71	294.82	294.04	293.75	295.26	294.28	293.41	293.73	293.52	293.87	293.7	294.57	294.15	294.34	293.37	293.46	294.38	295.15	295.37	293.88	294.21	293.98	293.42	292.85	294.57	294.94	294.27
301.41	301.31	301.25	301.22	300.58	301.93	300.98	300.64	300.71	301.06	301.36	301.07	301.12	301.16	299.02	300.97	300.76	300.24	301.44	300.62	300.79	301.8	301.74	301.04	300.6	302	302.45	301.15	300.99	301.76	302.36	300.81	300.13	300.98	300.09	302.62	301.13	300.4	299.6	302.01	299.66	302.67	301.22	301.04	301.33	300.33	299.98	302.52	301.75	301.65
318.46	318.21	317.08	319.46	319.78	319.11	317.74	318.38	317.52	318.55	317.7	317.73	317.24	316.92	318.78	317.38	319.77	318.47	317.07	317.31	318.75	318.22	317.19	317.97	318.46	317.74	317.22	318.44	317.1	317.56	316.9	317.89	317.33	318.47	318.39	319.29	318	318.45	318.1	318	318.95	317.11	319.64	317.22	318.68	316.16	317.95	318.09	318.29	317.95
314.6	314.22	312.87	313.65	314.32	314.21	314.34	314.14	313.75	312.83	313.31	314.54	312.53	312.68	313.67	313.49	313.35	314.03	314.54	314.24	313.26	315.26	314.19	314.81	315.27	313.78	313.94	313.29	313.33	314.35	314.7	314.34	313.43	313.53	314.01	314.15	313.46	315.34	314.01	313.73	313.63	315.62	313.04	314.67	314.86	314.28	314.85	314.14	314.27	312.33
317.65	317.98	317.78	318.25	318.53	318.62	318.66	315.72	319.14	317.64	317.18	318.09	317.19	318.27	318	318.48	317.63	316.01	318.33	318.58	317.82	317.92	318.75	318.31	317.68	317.95	317.13	318.2	319.6	318.13	319.96	316.87	317.87	318.01	318.01	318.87	317.9	318.22	318.81	317.76	318.19	317.37	319.32	317.57	316.76	319.09	318.04	319.03	319.8	318.31
329.09	329.49	327.44	328.86	330.56	328.55	329.51	328.56	329.1	328.49	329.51	328.47	329.67	328.38	327.67	328.38	329.43	328.29	330.65	329.16	327.16	329	326.9	328.55	329.93	329.52	327.24	330.72	328.35	328.3	328.78	329.08	328.93	328.51	329.14	328.25	328.85	329.9	328.27	328.31	327.76	327.94	329.6	327.6	328.9	328.44	328.63	329.88	327.86	328.71
313.51	312.84	313.36	313.48	313.12	313.47	312	312.68	311.85	313.21	313.71	313.41	313.18	313.5	313.28	313.57	313.72	312.95	313.51	313.2	312.89	314.29	312.73	313.54	312.78	314.49	313.37	314.55	313.86	314.25	313.17	312.79	313.3	312.61	312.52	312.15	312.8	313.83	313.9	313.8	312.79	313.11	314.32	312.92	314.59	313.05	313.75	312.84	312.48	314.48
303.3	302.02	303.01	303.09	303.49	302.76	304.01	302.48	303.61	303.31	303.25	302.04	302.25	302.08	302.21	302.24	302.53	303.82	302.92	303.15	302.21	302.35	302.66	302.38	301.86	302.6	301.68	302.69	303	302.96	303.14	301.67	302.87	303.7	303.16	303.46	302.66	303.21	302.83	303.1	302.49	302.46	301.63	303.45	303.09	302.58	303.71	301.64	302.81	302.78
318.58	318.3	318.21	319.18	318.48	318.69	317.8	317.99	317.41	317.18	318.55	319.34	318.42	318.22	318.24	318.46	318.71	318.01	318.08	317.45	318.67	318.08	317.1	318.57	318.99	317.96	318.5	318.53	318.26	318.08	318.79	318.03	319.12	318.2	317.09	318.01	318.71	316.88	317.56	317.98	316.73	319.16	318.38	318.34	318.47	317.36	318.65	318.04	318.19	318.61
317.39	316.64	316.78	316.41	316.13	317.56	317.18	316.82	317.96	316.15	317.22	317.41	317.67	317.45	317.84	317.46	317.47	317.47	317.45	316.81	317.96	316.88	317.76	316.15	317.68	315.7	317.88	317.42	317.17	316.92	317.73	317.5	317.19	317.2	318.77	316.54	317.01	317.81	316.99	316.31	316.67	317.95	317.95	317.16	317.24	317.12	316.38	317.09	317.11	316.6
315.27	315.21	316.23	316.39	315.26	315.92	315.18	316.56	316	317.09	314.95	314.6	315.59	315.99	316.19	315.81	315.84	315.36	314.85	317.17	316.51	314.45	314.83	315.46	316.99	315.72	314.89	316.2	315.48	315.32	315.32	315.84	314.92	314.96	314.89	316.39	315.86	316.31	315.91	315.48	315.05	316.66	315.63	315.96	317.15	315.95	316.02	316.21	315.74	315.76
315.93	316.22	317.18	316.73	316.36	316.66	316.56	316.59	316.19	316.48	317.59	316.04	315.5	316.28	317.22	316.37	317.14	316.78	315.42	317.72	317.5	317.24	316.42	316.58	317.67	317.23	318.27	316.93	317.72	316.1	317.63	316.26	316.84	318.15	316.61	315.47	317.17	315.68	316.02	317.45	316.61	315.73	316.1	315.35	316.97	316.42	315.13	316.79	315.72	317.42
309.07	309.68	309.2	308.84	309.09	308.56	309.24	309.39	308.1	309.07	309.24	309.06	309.17	310.34	308.37	309.33	308.25	308.19	309.78	307.95	308.18	308.9	309.86	309.49	308.48	309.77	309.42	309.82	308.91	308.41	309.78	309.5	308.76	309.07	308.65	308.96	309.86	310.19	308.68	308.89	308.33	309.49	309.06	310.18	309.11	309.1	308.9	309.58	309.27	308.39
313.9	315.91	315.24	314.84	314.72	314.26	315.31	315.27	316.77	314.96	315.32	315.25	316.14	314.24	314.8	314.49	315.26	314.56	314.89	314.1	313.33	314.1	313.73	315.58	315.31	313.18	314.45	315.95	313.43	315.8	314.99	314.6	314.83	315.31	315.32	313.4	314.84	315.06	314.42	314.39	314.49	314.47	313.57	315.44	314.04	314.97	315.03	315.05	314.65	314.23
311.86	311.37	311.33	313.48	311.41	309.66	313	310.61	311	311.4	311.66	310.8	311.83	310.81	311.95	310.97	312.18	311.53	311.36	311.5	311.87	310.71	311.39	313.08	311.11	312.5	312.11	310.89	311.75	311.22	311.34	311.14	311.53	311.52	312.26	310.91	311.43	312.92	312.08	310.88	310.95	310.42	311.53	311.74	311.58	312.31	310.7	312.05	311.86	311.36
298.85	300.32	298.92	300.45	300.68	299.8	299.88	300.66	300.09	300.81	299.33	301.13	300.44	300.11	299.82	301.49	298.43	300.47	299.95	299.12	299.73	299.75	299.56	299.09	298.61	299.82	299.45	299.52	300.68	299.41	301.25	299.79	300.81	300.43	301.18	299.59	299.64	298.86	299.28	299.74	301.09	300.22	299.99	299.9	298.85	300.39	300.26	299.13	300.53	300.51
304.18	302.17	303.25	302.97	303.78	302.25	303.69	305.07	303.04	302.97	303.5	304.03	303.98	303.3	304.45	303.37	302.45	303.58	303.74	302.69	305.08	302.6	302.86	303.75	303.4	304.48	303.23	304.22	303.19	303.71	302.97	304.71	303.75	302.89	304.46	303.12	304.06	304.82	303.29	303.76	304.15	302.99	302.63	303.64	303.3	303.66	302.83	302.97	302.09	304.03
299.99	301	300	300.66	301.13	301.77	301.07	302.4	301.75	300.73	300.91	301.43	300.12	300.29	300.82	300.86	300	301.35	301.67	301.56	301.19	302.29	300.58	302.44	300.98	301.75	300.51	301.37	300.36	300.01	300.84	300.3	300.24	301.98	300.35	301.66	302.06	301.72	301.44	301.94	300.3	301.31	300.82	301.23	301.36	300.95	300.98	300.15	301.71	301.41
310.62	310.21	310.23	310.31	310.48	311.23	310.47	310.01	311.08	309.56	309	309.91	311.39	309.71	309.63	309.64	310.86	311.13	310.96	310.09	309.96	310.6	310.74	311.29	311.49	310.16	311.01	311.32	310.28	309.51	310.61	309.84	309.76	310.06	311.62	311.24	308.96	310.59	311.61	311.34	311.38	311	310.02	308.79	310.15	309.8	310.27	311.4	311.54	310.96
316.14	314.85	315.17	314.38	317	315.42	316.09	313.65	316.21	315.24	315.29	314.08	315.67	314.44	315.23	314.09	315.43	315.62	314.23	314.86	314.14	314.88	315.66	316.28	315.04	314.3	315.33	315.08	315.76	314.64	314.2	316.03	314.79	315.07	314.69	314.6	315.33	315.88	314.57	315.37	315.1	315.67	315.22	313.83	315.35	314.23	315.25	314.38	315.54	314.42
312.97	313.09	312.75	312.51	314.07	312.45	313.18	311.62	313.65	310.26	312.28	311.86	313.38	313.18	311.88	312.79	312.63	312.41	312.72	312.4	312.2	312.84	313.44	312.43	310.69	312.63	311.41	311.42	312.31	312.07	312.29	311.46	312.23	311.7	312.33	312.91	312.53	313.08	313.44	312.97	313.51	312.36	312.87	312.7	312.66	312.14	311.61	314.28	312.34	311.8
312.91	313.65	314.49	315.06	314.8	313.99	314.3	314.5	314.24	313.04	313.41	314.31	314.39	313.33	313.99	313.58	314.42	314.73	314.36	313.74	314.35	314.77	314.71	313.52	314.49	314.98	312.95	313.46	314.04	315.43	314.86	315.18	313.4	314.97	314.02	312.89	314.61	314.15	313.24	315.39	314.76	312.73	313.76	313.88	314.45	313.67	314.15	313.96	313.58	313.95
327.59	329.06	328.62	327.07	328.58	327.92	329.13	327.87	329.93	329.06	328.37	329.48	328.65	329.14	327.96	328.61	328.51	328.86	327.32	328.17	327.99	329.39	329.27	328.03	329.36	328.76	328.85	328.5	328.09	328.06	328.4	327.28	328.91	327.52	329.12	329.4	329.03	328.77	327.98	328.19	328.84	327.15	328.39	329.61	328.98	328.47	329.24	328.66	329.37	328.03
306	305.53	306.41	306.6	306	305.66	306.33	305.43	306.57	305.68	305.84	306.97	306.27	306.54	306.44	304.06	306.26	305.95	307.15	306.6	305.25	306.34	306.23	305.08	305.84	306.18	304.69	306.09	306.79	306.89	304.96	306.8	305.24	305.76	308.21	307.07	306.43	306.89	306.52	306.84	306.14	305.94	306.86	304.82	306.43	306.98	305.55	305.94	306.61	305.86
317.94	318.59	316.73	318.55	317.45	317.72	318.46	317.09	317.49	319.15	318.43	318.35	317.48	318.84	317.72	318.06	318.95	318.16	318.5	317.62	317.72	319.17	317.65	317.66	318.09	317.35	318.6	318.17	318.7	318.17	318.1	318.91	318.3	317.99	317.37	319.48	316.95	318.38	318.23	318.03	319.09	318.64	318.9	318.06	317.11	318.25	319.19	318.45	318.33	317.31
302.92	303.81	302.71	302.32	302.79	303.43	302.92	304.95	303.23	304.38	302.99	303.8	303.04	302.93	303.39	301.92	303.64	303.77	303.61	303.64	303.87	303.31	302.32	301.78	304.01	302.69	304.08	303.3	302.73	302.56	302.89	303.84	302.4	302.03	303.71	304.78	303.04	303.79	303.31	303.75	303.31	303.28	304.18	304.64	302.59	303.15	304.21	303	305.26	304.58
303.11	301.92	301.31	302.17	301.4	302.6	301.24	302.73	301.53	302.38	303.8	301.54	303.03	301.86	302.15	302.59	302.35	302.03	302.39	302.28	302.79	302.78	302.39	302.35	301.57	303.8	303.06	303.3	302.78	302.19	302.2	301.64	302.42	303.53	302.38	302.34	301.74	302.63	302.94	302.75	302.13	302.58	302.97	301.18	302.08	301.18	302.35	302.12	302.4	302.38
313.97	313.55	313.12	314.42	313.32	312.58	313.3	313.46	312.72	312.87	313.82	312.85	313.19	313.63	312.57	312.72	313.62	313.96	314.17	312.61	312.99	313.4	313.18	312.99	313.43	312.39	312.25	313.68	313.6	314.01	313.55	311.67	312.92	314.25	311.39	313.85	312.17	313.74	312.64	312.31	312.77	312.83	313.7	313.16	313.45	313.18	313.12	312.42	313.21	312.77
296.62	296.97	297.38	297.41	297.52	297.01	297.17	296.47	298.07	297.66	297.08	296.69	295.3	296.79	297.33	296.68	296.84	297.5	296.94	296.42	297.34	296.82	297.63	298.07	297.73	297.85	297.17	298.04	297.39	296.32	298.54	297.84	298.34	297.15	296.22	296.24	296.65	297.04	297.88	296.12	296.44	297.33	298.09	297.29	295.66	296.2	298.43	296.57	297.23	297.93
304.79	304.13	306.6	305.54	304.14	305.03	305.27	305.46	306.15	304.3	304.54	304.04	305.22	305.37	304.83	304.77	303.5	306.18	305.46	304.97	304.12	306.18	306.64	303.93	304.94	303.39	304.82	304.59	305.34	305.99	306.64	304.81	305.85	305.31	304.71	305.43	304.55	305.11	304.64	305.88	305.23	306.07	305.69	306	305.74	305.37	305.73	305.94	305.18	304.52
313.95	313.99	314.52	314.94	314.71	314.25	314.28	315.7	315.05	315.23	316.12	314.77	315.83	314.32	314.25	314.71	317.09	314.67	314	315.82	314.89	315.12	315.42	315	315.33	314.52	315.57	314.89	314.79	315.28	315.19	315.63	315.08	315.59	315.13	316.05	315.71	315.39	315.44	315.14	315	314.17	314.52	315.85	314.64	315.36	314.68	316.11	315.23	314.89
325.53	325.83	324.92	325.93	325.04	323.89	324.21	324.93	326.65	325.25	326.5	324.8	324.82	325.3	326.06	324.98	325.66	325.09	324.39	325.97	324.77	326.08	326.11	323.89	324.63	325.23	324.53	324.46	325.31	325.38	325.3	325.13	324.93	325.7	324.66	325.54	324.69	325.97	325.22	325.65	324.91	326.22	324.58	326.11	324.95	325.36	326.35	325.77	325.9	325.45
312.87	313.38	313.22	312.93	313.35	313.83	313.82	311.88	313.26	313.65	312.93	313.54	313.41	313.46	313.89	314.42	311.73	312.64	312.27	313.79	313.08	314.45	313.48	313.89	313.55	312.79	313.99	313.49	313.61	313.52	314.11	312.92	313.52	312.8	312.66	312.79	313.62	313.79	312.02	314.02	312.92	312.5	312.33	312.31	313.14	313	313.17	314	313.4	314.01
306.02	306.46	306.06	306.1	305.51	306.11	305.91	306.9	307.09	307.81	305.91	305.25	304.89	306.51	306.05	305.64	306.73	305.03	307.81	306.27	306.56	305.73	307	305.88	307.31	305.28	305.7	306.54	306.8	305.93	306.97	306.24	306.62	306.2	304.72	306.62	305.02	305.9	305.4	304.73	307.12	305.97	306.14	305.66	303.81	305.94	305.34	306.69	304.55	306.47
328.18	327.69	328.41	327.23	326.56	327.21	327.77	327.81	328.16	326.98	327.77	327.38	327.4	327.02	327.48	327.21	327.55	327.79	326.59	327.14	327.24	328.68	327.92	328.46	327.68	327.79	327.44	327.37	325.77	326.9	327.01	327.25	327.52	326.49	327.74	328.46	327.8	327.73	328.97	327.05	327.46	327.81	327.36	327.54	327.39	326.31	328.24	328.52	327.46	328.29
310.06	310.43	310.13	309.63	310.43	308.96	309.3	309.14	310.53	309.31	309.65	309.48	309.28	309.42	310.67	310.77	308.73	309.91	309.89	309.53	309.78	309.35	309.79	309.74	309.57	309.02	308.99	309.13	310.44	310.77	309.28	310.64	309.08	309.85	309.6	309.85	309.82	309.31	310.07	310.47	308.89	310.05	309.41	310.2	310.28	310.58	310.1	310.36	310.01	309.77
304.97	304.04	305.16	305.25	305.48	306.79	306.81	305.59	305.17	305.16	306.06	306.13	305.61	306.15	305.84	305.66	306.37	304.67	304.96	304.9	305.27	305.14	306.74	305.16	304.28	306.13	305.81	305.49	304.11	306.16	306.52	305.87	304.25	305.84	304.52	305.91	304.35	304.38	304.78	305.15	306.09	305.18	304.13	305.8	304.69	307.19	304.61	306.2	306.28	305.15
302.67	304.06	302.88	302.96	302.49	303.05	303.22	303.27	302.81	303.58	303.65	304.9	302.89	303.35	303.74	304.4	303.62	302.55	302.24	303.45	303.17	302.31	303.4	301.25	303.05	303.16	302.97	302.44	304.06	303.68	304.08	304	304.08	304.31	302.49	303.39	302.98	304.69	303.74	303.71	302.98	303.44	304.12	302.98	303.09	303.58	302.44	303.88	303.46	303.38
325.86	327	327.68	327.55	326.9	327.43	327.07	326.08	327.86	327.99	326.18	326.97	327.78	325.23	326.26	327.09	327.31	325.86	326	328.18	326.52	326.13	326.68	327.31	326.97	326.63	325.79	327.15	326.51	326.79	328.45	327.01	327.26	327.52	328.12	327.78	326.7	326.49	326.83	326.51	326.83	326.2	326.72	325.99	326.82	327.31	326.51	327.25	327.03	326.25
313.41	314.47	313.2	314.09	315.04	313.66	314.38	314.16	312.41	314.1	313.93	314.19	314.43	314.83	313.94	314.5	314.19	314.2	314.57	314.38	315.59	314.96	314.79	313.72	315.11	313.05	312.99	314.4	313.89	314.09	315.18	312.88	314.61	314.17	313.15	315.36	314.11	314.44	313.94	314.77	315.34	314.02	313.97	313.49	313.57	314.02	315.49	314.23	312.88	314.49
304.35	304.6	303.92	305	304.67	304.47	305.87	304.63	303.5	305.03	302.96	303.67	304.41	303.89	304.33	305.06	304.8	305.33	304.68	304.76	303.06	303.29	303.93	302.69	304.36	304.12	304.57	304.01	304.12	303.97	304.29	304.22	305.13	303.88	303.95	305	304.01	304.65	305.87	303.9	304.15	303.91	304.63	304.67	304.24	303.64	304.47	304.87	303.87	304.17
293.8	295.29	295.52	293.96	295.03	296.31	295.64	294.21	294.47	295.87	296.13	295.2	294.89	295.56	295.59	295.34	295.86	294.1	294.67	295.78	294.52	296.22	295.53	293.87	295.61	295.02	294.53	294.79	294	294.68	295.6	294.38	295.01	295.58	296.16	293.91	295.08	295.99	295.75	294.51	295.49	295	296.02	294.91	295.5	294.05	294.79	295.55	295.61	295.45
304.68	305.68	305.86	304.82	304.93	306.36	304.37	305.39	304.47	305.48	304.91	305.54	304.83	305.39	305.45	304.74	305.98	305.19	305.08	304.93	305.65	306.2	305.21	305.64	304.54	305.78	306.04	305.16	305.61	305.42	305.37	305.91	305.93	305.8	306.85	304.61	305.83	304.79	305.95	306.21	306.02	304.01	306.09	305.36	305.73	305.07	306.01	305.29	304.65	305.36
302.36	301.1	300.35	301.82	299.59	301.61	301.2	300.26	301.3	301.09	299.78	300.47	300.73	302.13	300.78	301.69	301.71	301	300.28	302.14	301.36	301.6	301.56	301.1	302.21	301.53	301.15	301.75	302.44	302.11	300.02	301.48	301.01	301.08	301.07	300.91	300.91	300.74	300.37	302.14	300.89	301.66	300.85	301.78	300.32	301.36	301.28	301.4	300.06	301.31
310.44	311.36	309.74	312.1	311.09	311.33	309.83	311.82	311.29	311.43	311.94	311.12	310.51	310.66	311.05	310.67	311.57	311.45	309.15	310.81	311.66	308.99	310.8	310.38	311.2	309.58	309.75	310.06	311.5	310.68	312.43	309.14	310.97	312.25	311.07	311.34	309.95	310.82	311.39	310.62	310.88	310.03	310.4	310.75	312.28	309.26	310.08	310.52	312.48	310.95
304.32	303.76	304.47	304.05	305.34	304.63	304.69	303.91	304.11	305.65	303.55	305.57	303.88	304.88	304.23	304.8	304.66	303.74	303.87	302.57	305.25	303.99	304.87	304.95	303.36	304.21	304.78	304.93	304.93	304.55	303.65	304.17	304.88	303.29	303.99	304.07	304.52	304.76	304.16	305.63	305.5	304.24	303.21	305.33	304.91	303	303.13	303.52	303.92	304.01
328.3	327.8	327.63	328.17	327.96	328.47	328.51	328.19	326.81	326.96	327.5	328.63	327.21	327.73	327.6	328.49	327.86	327.66	328.02	328	327.71	327.4	326.8	327.54	329.59	327.99	328.37	328.59	327.97	326.19	327.08	327.91	326.71	328.9	327.79	327.28	328.56	328.84	327.03	328.41	327.74	327.38	327.94	327.23	327.58	326.61	328.75	326.23	328.09	327.35
305.22	307.01	306.59	307.57	305.06	306.42	305.58	306.39	307.74	307.07	308.13	306.79	305.11	307.71	306.27	307.34	306.26	306.49	307.57	307.44	306.3	307.06	305.67	306.94	306.48	305.8	306.25	307.25	306.18	306.99	306.71	306.61	307.68	306.75	306.62	306.09	306.24	306.87	307.69	304.86	306.93	306.14	306.33	307.22	306.86	307.4	305.87	304.95	306.8	305.41
301.99	302.47	304.11	303.36	302.27	302.55	304.18	301.91	302.87	303.65	302.98	302.72	302.92	303.02	301.58	303.9	302	302.69	302.95	303.47	302.94	302.19	303.29	303.69	302.52	302.26	303.05	303.53	302.58	303.01	303.08	302.73	301.9	303.97	303.3	302.86	301.74	303.47	302.53	302.69	303.19	303.1	302.02	302.93	302.58	301.75	302.82	303.04	303.61	302.55
301.05	300.69	302.43	302.14	300.48	300.57	301.19	299.75	301.02	301.8	301.28	300.96	300.71	299.98	302.16	300.6	302.34	301.48	299.75	300.54	301.09	301.08	301.58	300.76	302.89	301.89	301.6	301.61	300.99	300.38	302.57	300.63	300.96	301.05	300.81	300.42	300.94	299.32	300.61	300.67	301.21	301.11	301.57	301.65	301.4	300.47	301.7	301.38	301.02	301.01
299.21	301.25	301.21	301.25	302.06	300.98	300.52	300.46	301.29	301.45	301.67	300.72	301.36	301.1	300.23	300.94	301.74	301.73	300.55	300.17	301.42	301.06	300.62	300.42	299.9	300.27	301.56	302.08	300.52	301.34	301.12	300.66	301.27	301.16	301.75	300.74	300.75	300.69	302.69	302.39	301.37	300.2	300.69	301.52	301.06	300.52	301.3	300.76	300.65	301.92
314.49	314.96	315.65	315.06	314.95	314.25	314.37	316.61	315.95	315.31	314.15	315.7	314.24	315.54	314.52	314.5	314.8	316.39	314.76	314.39	315.58	315.26	314.63	315.77	314.8	314.06	314.29	315.85	314.29	313.33	315.49	316.46	314.63	315.67	315.27	314.48	314.63	313.9	314.94	314.53	315.71	315.68	314.45	314.8	314.62	316.15	314.05	313.58	316	315.39
302.91	303.02	303.45	302.4	302.11	304.28	303.17	303.46	303.51	304.3	303.75	303.14	303.21	303.55	302.31	303.13	304.16	301.98	302.86	303.52	305.07	303.66	303.28	303.66	304.04	302.33	304.38	303.02	302.99	302.91	303.3	303.45	303.54	304.95	303.86	303.21	303.2	302.07	303.95	303.01	304.04	303.28	303.12	302.32	303.41	303.65	303.61	303.64	303.15	302.98
317.61	317.82	317.84	317.35	317.58	318.61	318.52	317.67	317.54	318.94	318.33	317.23	317.52	316.33	316.86	317.54	316.49	317.33	317.46	316.43	316.44	316.12	317.9	318.53	317.24	316.29	318.1	317.61	316.25	317.27	316.95	317.57	317.04	316.73	317.42	316.41	316.78	317.3	317.72	317.85	316.6	317.03	316.4	317.74	315.99	316.77	317.73	316.92	317.81	315.17
315.18	316.7	315.28	315.97	317.28	314.92	317.11	315.19	315.97	316.87	314.85	314.37	315.72	315.43	315.78	317.17	317.36	316.12	316.59	316.24	315.53	315.64	316.29	316.82	316.37	316.74	316.41	315.33	315.59	315.22	315.58	315.66	315.51	316.24	314.86	315.63	316.64	315.79	315.91	316.21	316.59	316.33	316.66	315.63	316.37	315.5	316.25	316.67	315.87	316.82
315.42	314.38	314.69	315.35	314.55	313.96	316.39	315.15	314.3	314.85	314.15	315.21	314.75	315.01	314.6	314.96	314.34	315.06	314.08	314.47	315.16	315.54	315.55	315.52	315.02	315.4	315.27	315	314.01	315.72	315.39	315.18	314.32	314.47	315.01	315.78	315.02	314.83	315.17	314.59	314.72	314.24	314.78	314.38	314.94	314.58	315.08	314.71	314.99	314.97
302.3	301.76	303.33	302.93	303.93	304.39	303.43	301.5	303.57	304.14	304.17	302.55	302.76	301.57	303.53	302.42	302.56	303.52	302.53	303.87	302.66	302.77	302.78	301.84	303.42	302.98	301.75	303.12	302.29	302.94	303.29	301.86	302.92	301.41	302.55	302.7	301.89	303.64	302.65	303.27	301.79	303.71	302.82	303.94	303.67	302.23	302.3	301.18	302.89	301.54
310.96	311.04	312.4	310.01	310.34	312.38	311.14	310.47	309.88	310.31	311.36	311.01	311.28	310.2	311.73	311.4	310.73	312.32	308.84	311.7	310.66	312.12	311.19	310.59	310.4	310.99	310.25	311.69	312.31	310.48	310.91	312.12	310.7	309.93	310.95	310.13	310.29	311.24	309.56	309.91	311.84	311.35	310.89	311	309.5	311.66	309.87	311.22	311.52	310.35
319.63	318.26	319.11	319.88	318.63	320.27	320.97	320.55	318.61	319.33	319.57	318.8	319.28	318.93	319.48	319.44	318.74	320.12	319.88	320.45	319.87	319.45	319.49	319.58	320.05	320.65	319.65	319.11	318.89	320.24	319.78	320.1	319.49	318.81	319.94	318.72	319.36	319.99	320.1	318.35	319.1	318.38	320.08	319.91	318.26	319.61	318.47	319.89	320.54	318.82
318.61	319.33	319.06	318.63	318.02	318.58	319.22	319.18	319.59	318.15	319.17	319.1	318.75	318.88	317.95	318.78	318.24	318.02	319.34	318.97	319.44	319.52	320.06	317.96	317.84	318.61	318.22	318.84	318.71	317.25	319.15	318.29	318.16	318.71	319.78	320.24	318.21	318.58	319.14	318.53	316.1	318.86	319.41	319.36	318.25	319.27	318.94	317.64	318.17	319.1
308.67	310	308.39	308.76	308.08	309.29	308.16	309.59	307.45	308.86	309.51	309.11	310.56	309.98	309.38	308.75	309.82	309.21	308.36	307.13	309.06	306.36	308.21	309.23	308.69	308.27	308.88	308.41	309.66	307.41	309.11	309.27	308.96	308.86	308.81	309.01	310.19	309.23	307.86	308.59	310.36	309.35	308.14	309.48	309.46	309.01	308.57	309.15	308.71	307.71
305.52	305.82	305.22	307.71	306.16	305.53	307.06	306.24	306.47	305.93	306.13	306.57	305.7	304.94	305.88	304.47	305.4	307.14	308.31	305.42	305.41	305.03	305.68	305.72	306.21	305.63	306.2	305.83	306.42	305.89	306.87	306.71	305.64	304.79	306.87	306.44	306.25	306.65	305.67	307.41	305.51	305.34	305.58	306.96	306.52	307.11	306.27	305.18	305.98	305.7
305.89	306.59	304.89	305.93	306.19	305.95	305.61	305.72	305.25	305.9	307.17	305.68	304.52	304.11	306.29	307.2	304.94	305.06	305.65	305.12	306.12	304.39	305.98	305.54	305.34	305.69	306.49	306.41	306.07	305.5	305.57	304.94	306.22	306.06	304.81	304.9	306.02	304.66	304.24	306.61	305.44	305.28	304.65	305.25	306.16	305.86	305.23	305.62	305.61	304.93
317.7	317.33	318.09	318.01	317.38	316.77	319.48	318.09	318	318.67	317.63	318.08	318.77	317.42	318.64	317.56	318.41	317.06	318.89	319.53	318.47	317.63	318.05	316.87	317.59	318.18	318.5	319.28	318.32	318.72	317.36	317.48	316.83	317.74	318.96	317.86	317.56	318.38	317.79	317.67	319.17	318.05	317.58	318.11	318.28	317.47	319.01	319.34	318.4	316.57
317.01	316.89	317.49	318.45	316.8	316.72	317.66	316.01	318.41	317.43	316.91	317.01	317.32	316.17	318.03	318.05	317.52	317.34	317.45	316.52	317.29	316.68	317.61	316.91	317.33	316.56	317.67	317.62	317.75	316.98	316.7	316.62	318.04	316.71	317.36	317.13	317.91	318.3	316.95	317.57	318.23	317.29	317.71	317.86	316.77	317.66	317.08	318.24	316.94	317
308.69	309.16	308.81	309.2	307.65	308.42	308.25	309.31	309.39	307.68	308.38	307.81	309.1	309.19	309.51	308.59	308.82	307.93	308.14	309.02	308.63	308.46	309.49	309.25	308.15	308.78	308.24	308.99	307.6	309.28	307.25	308.44	308.19	308.08	307.91	309.17	309.27	308.77	307.26	309.44	308.18	309.24	308.9	309.24	307.76	308.86	309.91	308.27	309.04	308.09
317.62	317.93	317.85	319.34	318.63	318.11	317.99	317.84	318	317.46	318.98	318.15	317.22	318.21	319.25	319.7	319.03	318.15	317.24	317.99	316.95	318.66	317.88	318.62	318.14	317.47	317.52	317.41	317	318.84	317.8	318.43	319.74	317.52	317.57	317.6	317.37	317.45	317.57	318.51	318.62	316.86	318.38	318.54	318.69	317.5	318.76	318.86	318.58	320.13
307.98	308.82	309.22	309.6	309.63	309.74	309.23	309.83	309.1	309.37	308.98	308.98	308.4	309.22	311.43	309.07	309.09	308.95	309.1	309.21	308.3	308.93	308.92	308.02	308.89	308.65	307.5	308.3	309.49	307.97	309.1	309.68	309.35	309.4	308.81	308.7	309.53	309.02	309.47	307.71	307.82	309.36	308.14	309.36	308.53	308.32	308.71	308.91	307.51	308.98
309.83	309.43	307.9	308.95	309.79	310.16	308.93	308.65	309.14	309.6	308.18	308.85	309.38	308.58	309.33	309.06	309.35	308.13	307.82	308.76	307.43	309.04	310.79	309.08	308.92	308.94	308.15	308.65	308.2	307.44	308.31	308.97	307.76	308.6	308.37	307.94	308.45	308.7	308.68	309.61	309.64	308.78	309.95	309.58	308.57	310.11	309.54	309.26	308.68	309.77
314.89	316.4	315.06	315.95	315.08	314.57	314.73	315.15	314.7	314.75	315.37	313.34	315.49	315.74	313.54	314.28	314.76	315.28	315.11	314.98	316.44	316.7	315.57	314.47	314.57	315.01	314.6	314.38	315.84	314.11	314.17	314.96	314.97	315.48	313.59	315.5	315.93	315.54	314.77	316.75	314.03	315.07	316.21	314.15	314.39	313.13	316.8	314.19	313.85	314
303.86	305.96	304.03	305.39	303.79	304.65	306.39	304.74	304.02	304.08	304.25	304.09	305.42	304.55	304.56	304.02	303.2	305.33	304.72	303.92	304.57	304.63	304.96	303.95	304.77	304.73	303.55	304.25	304.57	304.71	304.49	304.7	305.09	304.42	303.68	305.4	303.75	303.5	304.84	303.72	305.12	305.06	304.42	303.59	305.72	305.1	304.11	303.68	304.6	304.18
311.43	311.66	309.99	311.79	311.19	312.37	312.25	311.89	312.14	310.57	310.6	311.79	310.92	312.09	309.98	312.47	311.94	310.47	313.15	311.21	312.33	311.3	311.43	311.69	311.66	311.73	312.74	310.86	311.75	311.8	311.44	311.79	311.91	311.43	311.39	311.44	312.42	310.96	312.25	311.26	312.41	311.46	311.27	310.81	312.21	309.98	312.11	310.52	312.91	311.69
323.73	325.89	325.49	324.43	324.59	324.64	325.43	324.49	324.28	326.17	325.59	324.89	323.22	324.63	325.42	325.24	324.44	324.2	325.36	325.86	324.04	323.99	323.59	324	324.75	323.65	323.81	325.15	324.54	323.45	323.99	325.26	323.3	324.89	324.45	324.38	325.05	323.55	323.12	326.01	325.42	325.07	325.25	324.94	325.07	324.2	324.69	324.86	324.13	325.32
317.75	317.6	317.53	317.7	317.97	316.99	317.44	317.16	317.19	317.43	317.38	318.51	317.35	317.51	318.28	318.58	317.4	318.05	316.97	317.12	318.32	318.6	317.96	317.73	317.11	319	318.7	318	318.5	316.45	318.18	317.98	318.04	318.34	318.36	318.32	318.79	318.66	317.94	318.35	317.99	318.26	318.29	317.69	317.9	318.77	318.33	319.16	317.37	318.58
294.04	293.81	294.13	294.77	294.84	293.46	295.76	292.19	294.66	293.9	294.52	293.22	294.1	294.19	294.38	294.27	293.48	293.86	294	294.36	293.3	294.15	293.73	293.17	293.24	293.68	293.28	293.38	293.93	294.41	294.79	294.6	293.23	294.51	293.84	294.99	293.93	294.38	294.31	295.23	293.85	293.16	294	294.23	294.26	294.28	293.68	294.83	293.96	294.58
326.66	327.79	327.76	327.77	328.89	327.34	326.42	328.45	327.21	327.69	326.45	328.62	328.24	328.46	327.05	328.61	328.27	328.19	327.83	327.32	327.81	326.62	326.73	328.11	328.81	328.39	326.61	328.55	328.27	327.53	328.37	327.85	327.69	327.09	328.02	327.76	327.91	328.27	326.74	327.05	327.56	328.26	327.95	327.86	328.3	326.94	327.12	328.29	326.11	327.4
299.34	299.98	298.87	299.99	300.77	299.36	300.04	300.73	299.61	300.66	300.12	299.49	300.41	299.52	299.53	299.2	300.64	299.51	301.05	299.39	301.04	298.64	299.58	299.67	299.52	298.71	299.63	299.39	301.1	298.48	299.66	300.32	300.43	301.12	300.35	298.83	300.78	300.6	300.74	300.72	300.46	300.27	299.75	299.33	301.06	300.6	300.41	300.04	299.26	300.66
314.03	312.09	314.36	312.83	314.25	314	312.36	314.75	312.68	312.31	312.58	312.58	312.66	312.04	314.91	312.62	313.46	312.67	312.39	313.1	314.21	313.12	312.92	311.41	313.22	313.3	313.98	313.38	312.99	312.86	312.91	313.03	313.06	313.25	312.09	313.02	313.57	312.17	311.69	312.07	312.16	312.09	312.34	312.42	314.73	312.67	313.24	313.17	312.86	312.92
301.77	301.61	303.12	302.75	303.2	303.28	301.6	302.91	301.76	302.26	303.3	303.03	302.49	303.18	303.36	302.75	302.66	301.94	302.91	303	302.48	303.58	302.29	301.17	302	302.4	303.24	302.23	303.38	304.56	302.1	302.77	302.16	303.09	302.08	303.46	302.68	302.85	300.91	303.37	302.58	303.63	302.98	302.98	302.09	303.47	303.44	302.44	303.61	302.44
308.03	310.03	308.46	309.55	309.9	308.82	308.82	309.17	309.89	308.76	308.37	307.87	308.24	308.27	309.32	308.66	309.06	307.85	308.75	307.41	309.77	309.28	307.56	308.64	308.48	309.15	308.94	307.78	310.38	308.71	307.89	308.18	308.43	309.03	309.28	308.69	307.46	309.18	307.87	308.19	307.89	307.55	309.59	309.44	309.3	309.99	308.61	308.55	308.9	309
312.92	313.37	312.55	314.16	314.38	314.01	312.57	312.99	313.18	313.75	312.69	313.16	313.69	312.04	312.95	312.6	312.68	314.05	312.9	313	312.68	313.93	312.87	313.38	312.9	312.19	313.41	313.77	313.26	313.33	312.77	313.96	312.69	312.77	312.97	312.56	313.47	313.43	313.59	313.35	313.36	313.04	311.62	313.04	312.74	313.83	312.99	313.92	312.36	313.41
316.94	319.01	317.45	318.77	318.12	318.42	316.95	318.04	319.35	317.76	317.65	317.51	316.84	316.83	317.72	318.13	318.8	319.06	319.07	318.98	317.17	318.63	318.12	317.64	320.12	318.65	318.03	318.67	317.28	317.96	317.07	317.81	317.53	316.13	318.43	318.69	318.25	316.83	318.82	317.48	317.44	319.71	318.59	318.33	318.19	318.02	319.04	318.17	318.05	317.98
306.86	306.28	307.48	307.22	307.69	308.3	306.98	307.77	306.31	308.44	307.41	307.54	307.31	306.98	307.17	307.57	306.32	307.06	307.96	307.4	307.39	307.23	308.41	308.25	306.86	307.11	306.1	306.88	306.17	306.53	307.36	307.37	307.38	307.11	307.58	307.69	308.71	307.33	308.29	308.33	307.18	307.73	306.55	308.07	306.66	308.33	307.15	307.64	307.8	307.79
328.17	328.14	327.11	328.59	327.34	327.57	327.87	327.74	327.38	328.41	328.64	326.94	328.47	327.32	327.91	327.82	326.81	328.29	328.91	327.25	327.53	327.05	329.13	327.71	328.07	328.27	327.41	328.55	327.57	328.26	326.64	328.29	328.23	328.16	327.99	328.43	328.25	329.05	327.86	327.74	327.43	327.28	328.32	328.5	327.15	328.68	328.19	328.46	328.74	327.57
311.28	313.61	312.95	312.29	312.01	312.56	313.41	313.17	312.7	313.14	312.08	313.3	311.98	312.65	313.12	313.35	313.7	312.53	312.16	313.23	313.39	313.06	312.34	312.61	312.7	312.29	312.82	313.75	312.21	312.67	311.18	313.2	310.68	313.22	313.17	311.98	313.22	312.94	312.49	314.05	312.81	313.18	312.44	313.26	314.31	313.88	312.47	312.86	313.92	312.81
294.2	295.83	293.58	294.4	294.35	293.79	294.44	294.49	294.52	294.06	294.61	294.49	293.94	292.63	294.65	295.08	293.21	294.59	294.35	293.89	295.4	294.75	294.08	294.6	294.52	294.85	295.29	294.49	294.02	293.15	294.33	294.03	294.02	293.74	294.06	294.15	295.02	295.98	293.17	294.07	293.81	294.9	294.13	295.28	295.64	294.46	294.53	294.77	294.22	293.19
317.74	314.75	317.01	315.11	315.29	315.76	315.4	316.66	316.29	315.88	315.11	315.71	315.77	315.19	315.47	314.77	315.31	315.92	316.43	315.38	315.05	315.19	315.3	315.52	315.37	316.58	315.76	316.12	314.65	313.59	316.02	317.01	315.28	316.31	316.2	315.06	316.82	315.57	316.53	315.75	315.6	316.88	314.82	315.37	316.02	315.76	315.94	316.81	315.72	316.18
301.88	302.6	303.54	302.49	300.9	303.97	302.13	302.8	302.49	304.15	302.51	301.64	302.16	303.36	302.06	302.23	302.72	302.88	303.58	301.87	302.7	302.68	303.4	302.79	303.36	303.61	302.59	303.21	301.95	302.53	301.77	302.7	302.73	302.57	302.64	302.52	301.82	302.63	303.35	304.4	302.78	302.03	301.34	302.03	302.96	302.32	303.21	303.87	302.62	303.14
302.92	303.29	303.13	303.38	304.61	303.31	304.36	303.94	302.87	304.16	302.79	303.57	304.14	303.59	302.77	302.99	302.66	302.32	302.98	302.66	302.49	304.36	304.19	304.66	303.03	303.49	304.47	304.33	302.6	303.02	302.99	303.28	302.92	304.01	302.19	303.53	304.08	302.29	304.01	302.99	303.27	303.14	302.9	303.61	303.29	303.36	303.44	303.78	304.26	302.53
318.54	318.97	318.86	317.92	318.68	318.87	317.32	317.74	317	317.66	317.75	318.04	318.79	318.2	318.07	316.76	317.78	318.58	318.27	318.11	318.21	319.47	317.39	318.74	317.72	317.47	318.07	317.94	319.09	318.63	319.07	319.08	317.33	317	317.66	318.59	320.35	317.11	318.84	318	318.16	317.78	317.06	317.84	318.25	319.32	318.54	317.04	318.77	318.73
312.98	313.75	311.74	313.65	312.19	313.14	312.22	313.44	313.94	313.86	313.3	312.29	312.71	311.9	313.73	314.12	312.9	311.65	313.66	313.3	311.61	314.55	313.54	312.87	312.91	313.4	312.9	313.53	313.16	312.63	311.35	313.82	311.79	312.73	313.18	314.19	313.72	312.91	312.96	311.7	311.83	312.51	312.75	311.99	312.46	312.49	313.7	312.25	311.63	312.6
312.37	313.99	312.76	312.43	312.13	312.36	312.73	312.29	311.91	311.61	312.12	312.18	311.39	312.2	312.59	312.97	313.25	311.75	312.86	312.09	310.98	312.1	313.24	312	311.51	312.68	311.08	312.25	312.01	312.66	311.94	312.71	313.06	313.88	312.87	311.66	311.75	313.04	313.01	312.18	312.68	312.44	312.52	312.42	311.36	311.48	310.88	312.95	311.85	313.19
305.87	304.8	304.51	305.46	305.96	304.83	304.69	306.21	306.32	304.73	305.18	305.14	304.16	304.81	303.51	305.31	305.49	304.19	304.61	304.62	305.83	305.59	304.97	305.08	304.85	304.91	305.99	305.67	305.07	306.08	304.26	305.6	303.74	305.54	304.76	304.71	305.27	305.65	305.35	304.97	305.56	304.79	304.73	305.92	304.36	305.67	305.84	305.48	305.81	305.65
304.77	302.4	303.61	303.24	304.8	303.74	304.52	303.32	303.13	304.69	304.84	303.93	304.03	303.51	303.57	303.41	303.79	304.21	303.53	304.12	303.47	304.27	303.71	303.95	303.86	304.13	303.34	304.41	303.46	304.37	303.54	304.83	304.55	304.7	304.8	303.99	304.43	304.18	306.1	303.41	303.74	303.7	304.17	302.9	303.97	304.08	303.4	303.78	303.21	304.03
318.06	317.45	318.11	318.81	317.59	316.84	318.4	319.37	317.32	317.6	319.01	318.45	318.3	317.19	317.66	317.56	318.51	318.66	317.76	316.76	317.72	317.78	318.81	317.93	317.23	316.65	317.59	319.04	318.71	318.72	318.69	317.75	318.12	318.76	317.93	318.18	318.08	317.92	318	318.38	319.06	318.64	317.96	319.37	318.48	318	317.64	317.38	317.24	316.91
304.79	303.16	303.87	305.69	304.47	305.31	305.68	304.42	305.82	305.54	304.94	304.42	304.64	303.62	305.03	304.17	305.08	304.61	305.05	304.47	305.54	305.15	304.05	304.88	304.47	302.8	304.69	305.01	305.64	305.21	304.96	304.22	306.72	303.59	304.81	304.28	304.57	304.98	305.03	305	304.7	304.52	304.31	304.68	305.53	305.01	303.97	304.32	304.61	305.75
317.41	317.96	318.17	317.52	319.29	317.74	318.18	316.84	318.93	317.4	318.62	317.95	318.53	317.86	317.65	318.34	318.1	318.53	317.45	317.47	317.97	319.12	317.94	318.43	317.43	317.31	317.04	318.03	318.24	317.76	319.63	317.76	318.06	318.32	317.45	318.17	318.16	317.96	317.88	318.27	317.94	318.19	318.98	317.13	317.68	318.5	318.71	317.68	317.89	318.75
313.32	312.95	312.21	313.12	313.38	313.98	311.28	313.77	314.25	313.32	314.39	313.56	312.57	314.14	312.42	313.71	313.41	313.69	313.82	314.29	314.11	312.59	313.1	313.79	313.46	312.85	313.89	313.54	313.68	313.92	314.17	312.24	313	313.6	313.98	313	313.05	312.52	313.97	313.06	312.09	312.87	313.54	311.99	313.3	312.71	313.68	313.23	312.94	313.42
306.86	306.05	305.63	306.01	306.55	305.92	306.92	305.92	306.47	305.18	305.73	305.53	307.05	305.66	306.44	307.6	307.06	307.64	306.46	305.55	305.78	306.32	306.97	305.32	305.35	305.39	305.83	305.52	306.25	305.89	306.51	305.92	306.02	306.52	305.7	306.62	305.41	306.85	306.08	307.21	306.3	305.92	305.77	306.09	306.45	306.72	305.56	305.76	306.75	305.42
294.71	294.22	292.58	294.1	293.29	294.13	293.73	294.78	294.21	292.85	295.13	294.53	292.43	293.57	294.13	293.85	294.07	294.05	293.8	293.98	294.49	294.1	294.16	295.28	294.51	294.43	295.04	293.42	292.61	294.3	293.96	294.61	294.37	293.34	294.13	295.19	294.61	292.89	293.58	294.03	294.3	294.2	294.14	294.09	294.88	294.52	293.31	293.47	293.63	294.5
325.18	326.49	324.26	326.14	325.35	325.82	324.45	324.59	324.9	326.84	325.36	325.2	325.37	326.2	326.18	324.93	325.7	324.68	324.72	325.15	325.03	325.39	325.05	326.11	324.21	325.16	325.4	324.09	325.44	324.08	325.14	324.93	324.43	325.89	325.3	323.9	324.25	325.93	325.75	326.23	325.13	327.1	325.54	324.82	325.38	325.68	325.65	325.35	324.75	325.16
326.81	328.56	328.6	327.48	329.11	328.3	327.64	326.73	327.13	328.35	326.98	327.64	327.73	327.02	327.45	326.09	328.38	326.37	327.75	329.03	327.8	327.61	327.62	326.2	327.86	327.72	326.61	327.61	327.3	327.46	327.93	327.23	328.19	326.48	327.69	326.9	327.77	327.45	327.75	328.32	328.25	328	327.64	328.3	327.94	327.04	328.17	328.08	328.27	327.41
314.4	314.13	314.31	313.39	313.25	313.38	313.39	315.34	314.65	313.98	313.56	313.72	314.07	313.22	313.14	312.4	314.74	314.23	314.58	314.12	314.87	314.84	312.32	314.99	314.62	315.32	313.9	313.79	313.62	315.12	313.5	314.37	313.8	315.64	314.76	313.42	313.58	315.14	313.02	313.75	313.96	313.77	314.5	314.01	314.3	312.93	313.77	313.27	314.41	314.46
316.03	316.14	316.85	318.6	316.61	317.42	316.84	318	316.78	316.18	316.67	315.53	317.51	316.8	317.47	316.89	316.99	316.51	317.66	317.86	318.11	316.83	316.52	316.39	317.62	317.05	317.41	315.76	317.16	317.8	317.14	317.87	317.91	316.23	318.52	318.13	317.36	317.02	317.35	316.35	317.89	318.15	316.75	317.74	316.98	316.47	318.07	316.85	317.49	315.73
303.13	302.97	303.28	303.63	303.8	303.45	303.83	303.9	302.43	304.06	303.89	303.32	303.39	303.67	303.44	303.46	303.48	302.75	305.53	303.8	302.39	303.11	303.98	303.07	304.01	304.45	303.4	304.01	303.04	303.35	304.01	302.43	303.29	303.61	304.62	302.62	304.22	304.54	303.2	304.25	303.77	304.73	303.7	304.57	303.58	302.61	303.1	304.43	303.84	304.4
297.29	296.07	297.96	296.2	296.71	297.86	297.87	296.37	296.78	296.22	296.63	297.37	296.91	296.9	296.74	297.02	297.6	296.39	298.07	297.2	297.43	296.43	295.87	296.77	296.94	296.54	295.84	297.31	295.96	296.45	297.54	296.15	297.1	296.07	296.56	296.48	297.1	296.5	297.32	295.44	297.83	296.52	297	296.8	296.01	295.85	296.44	297.36	296.49	296.91
306.05	305.68	305.93	307.32	307.8	306.44	306.53	306.17	306.68	305.99	305.63	306.83	305.75	304.66	307.67	306.24	305.71	306.41	305.94	306.65	306.7	306.11	307.45	306.35	306.18	306.47	306.7	306.01	306.73	306.36	306.57	306.05	306.64	307.39	305.98	307.23	305.28	307.45	304.7	306.09	307.23	306.14	306.01	306.05	306.99	306.13	306.03	306.83	305.86	307.29
304.72	305.01	305.9	304.32	303.97	304.54	303.72	304.56	305.75	305.41	304.31	304.08	304.38	304.12	304.22	305.83	305.62	303.69	304.97	305.41	304.44	305.35	304.77	304.33	304.74	305.05	305.75	302.49	303.5	302.31	304.9	304.8	303.6	304.32	303.48	306.24	304.42	304.79	303.48	302.26	302.93	303.42	303.02	303.74	305.08	304.11	305.07	304.38	304.18	303.47
311.9	313.34	313.13	312.03	312.7	312.69	311.76	311.34	313.59	310.64	312.69	312.28	313.13	313.76	312.33	313.58	311.64	312.79	313.34	313.04	312.16	311.54	311.44	312.17	313.18	312.07	313.36	311.97	312.25	312.19	312.6	313.47	312.76	312.6	312.73	314.27	312.39	313.57	312.43	312.71	312.72	310.57	313.1	313.29	313.75	312.51	311	311.16	312.59	312.09
309.41	309.03	308.56	308.51	309.4	309.97	307.47	309.09	309.29	308.59	308.81	309.16	310.13	308.49	308.33	309.48	308.82	309.43	309.39	310.04	308.38	308.81	308.46	307.72	309.84	307.92	309.63	307.4	309.18	309.02	308.64	308.07	308.65	309.17	308.6	309.55	308.87	309.91	308.31	308.99	308.53	308.41	308.35	309.99	309.49	309.54	309.31	310.41	310.56	309.62
315.68	316.34	316.04	315.71	315.82	315.69	316.43	315.15	316.73	315.8	315.71	314.96	315.68	315.17	315.12	316.03	314.57	316.08	315.43	315.22	316.11	315.1	314.78	315.72	315.7	315.26	315.53	315.57	315.45	316.48	315.61	314.86	314.63	316.16	315.09	315.32	315.65	316.17	316.49	315.84	313.86	316.02	316.29	316.62	315.9	316.56	314.18	315.24	314.49	316.1
295.81	297.26	297.23	297.44	295.6	295.63	297.01	295.58	297.35	297.82	297.59	296.48	297.19	297.44	295.45	295.89	297.3	297.54	296.71	296.7	296.44	297.45	296.74	297.13	297.41	296.78	296.95	297.97	296.4	297.15	296.11	296.18	298.11	296.7	296.94	296.93	296.59	297.47	296.94	296.75	296.85	295.88	297.22	297.69	296.54	296.68	296.89	297.39	297.1	297.33
302.28	302.77	303.02	303.9	303.48	303.29	303.06	301.89	302.78	303.17	302.19	302.93	302.78	304.32	302.67	303.68	302.63	302.22	303.27	303.56	303.44	303.39	302.77	301.99	302.38	303.29	303.12	303.12	302.89	302.43	302.16	302.88	301.85	303.03	302.08	302.48	303.3	302.33	303.94	302.94	303.25	304.07	302.18	303.35	302.47	303.64	302.41	304.03	303.48	302.95
316.53	316.87	316.42	317.91	316.54	317.43	317.59	317.46	317.14	315.96	316.57	317.13	316.18	315.94	316.63	316.52	316.32	316.48	316.53	316.28	315.86	316.2	317.79	317.63	316.52	317.1	316.63	315.93	316.8	316.19	315.42	315.21	316.28	317.13	315.98	316.4	316.54	316.54	317.71	317.52	316.45	316.83	316.51	316.08	316.72	316.18	316.51	316.76	317.16	315.87
314.82	315.87	314.96	314.9	315.4	315.62	315.87	316.47	317.01	316.8	316.03	315.77	315.71	317.06	316.22	316.54	315.84	316.08	315.34	314.93	316.1	315.37	315.41	316.59	315.71	316.28	315.96	315.69	316.51	315.6	315.79	316.61	316.11	314.71	317.61	317.12	315.39	316.31	315.75	314.27	315.9	317.24	315.21	315.69	316.51	316.94	316.38	315.23	316.81	316.11
314.65	315.74	315.35	313.73	315.28	314.41	315.12	315.91	314.48	314.16	316.34	315.55	315.13	313.45	315.05	314.35	314.17	315.33	314.14	314.76	314.58	315.05	315.67	315.66	314.98	314.59	314.95	315.44	313.88	315.21	315.5	314.99	316.16	314.3	316.3	314.55	315.13	315.08	315.09	315.68	314.73	315.43	314.99	315.52	315.81	315.96	314.15	314.88	314.87	315.19
316.06	317.59	318.22	317.75	317.78	316.86	316.89	317.37	318.19	317.92	318.62	317.15	317.34	317.84	318.53	319.26	319.93	318.23	318.83	317.1	318.24	317.75	317.62	318.54	316.56	318.49	318.66	319.25	317.67	317.72	317.88	318.15	317.96	318.88	317.72	317.56	318.31	318.93	318.78	317.51	319.04	317.25	318.53	318.54	317.84	318.21	316.55	318.49	318.1	317.52
306.08	304.18	305.7	306.17	305.42	305.79	305.73	305.4	306.29	305.93	305.61	304.66	305.15	305.18	304.99	306.51	305.87	305.26	307.15	304.31	305.71	306.37	305.07	305.33	305.24	306.32	305.51	305.24	306.45	304.78	305.11	305.47	305.59	306.74	304.86	304.95	304.68	305.89	306.93	305.57	306.72	305.68	306.96	305.88	305.09	305.55	306.73	306.19	304.08	305.62
318.45	317.51	319.14	317.73	319.41	318.68	317.38	317.53	317.73	317.65	318.22	319.34	319.1	318.11	319.27	318.44	319.37	317.63	318.55	317.98	318.07	318.41	319.25	318.93	319.39	318.19	318.93	318.32	318.47	318.78	318.55	316.91	318.45	318.55	317.92	318.74	317.83	318.61	319.16	318.13	318.74	317.88	318.63	318.21	319.91	319.23	317.52	317.06	319.04	318.49
295.23	293.93	293.15	294.13	293.47	293.3	294.46	293.64	293.08	294.33	292.69	295.16	293.29	295.04	294.88	294.85	294.05	294.14	293.39	294.23	294.19	294.03	293.48	293.64	294.45	293.73	293	293.89	293.67	295.74	293.74	293.61	294.65	293.35	294.68	291.43	292.81	294.3	294.13	293.92	294.33	294.77	293.5	294.01	294.84	294.61	293.97	294.45	294.56	294.73
312.31	311.61	311.26	311.49	311.32	311.71	310.97	310.72	312.64	312.38	311.43	312.2	313.16	312.91	311.87	312.47	311.47	311.32	312.53	313.47	311.9	311.59	311.97	312.85	312.23	312.69	312.74	312.94	312.39	312.17	311.62	311.99	313.25	311.98	312.09	313.03	313.02	313.56	313.83	311.7	312.84	312.59	311.91	311.4	311.48	312.02	312.7	312.07	314.47	312.69
299.95	299.55	299.59	299.31	299.87	298.99	299.56	299.68	300.48	300.6	300.17	300.25	301.49	300.65	300.09	300.67	300.52	302.82	299.61	300.74	301.25	300.5	299.8	300.39	299.09	300.09	300.71	301.18	300.58	300.77	299.51	299.9	300.76	299.23	300.44	301.13	299.12	299.99	299.71	300	301.86	299.27	299.94	299.8	301.06	300.77	300.17	299.03	301.59	300.33
312.63	313.61	312.71	313.16	312.36	313.31	312.4	312.49	313.6	312.49	313.33	312.15	312.14	312.19	311.59	312.01	312.07	312.48	311.93	312.54	313.2	313.27	313.8	314.53	313.04	313.31	311.47	313.02	312.71	313.15	312.67	311.64	312.34	314.15	312.58	312.51	313.4	312.14	311.55	312.63	312.87	312.97	311.14	312.38	311.83	313.61	312.33	312.18	312.54	314.51
313.06	311.14	312.53	313.09	313.41	313.52	314.04	313.98	313.43	313.69	313.1	313	313.16	313.33	314	313.04	312.97	314.43	314.62	313.88	313.01	315.34	312.92	313.78	314.56	313.5	313.52	312.8	313.84	313.69	314.15	313.28	313.73	313.96	312.49	313.81	313.08	312.67	313.64	313.41	313.73	312.61	313.78	313.4	312.73	312.34	314.37	313.12	313.19	313.98
302.99	304.97	304.48	303.85	303.78	303.99	304.6	304.29	304.62	303.97	305.54	304.59	304.8	304.18	304.32	303.47	304.58	304.49	304.68	304	304.52	303.39	304.55	303.83	305.1	303.86	303.15	304.15	304.34	305.48	304.62	304.11	305.7	304.97	304.57	304.07	305.75	304.04	304.09	304.26	305.39	304.71	304.64	303.65	304.3	304.33	304.25	302.07	304.27	303.77
299.44	299.3	299.57	300.17	299.84	298.54	300.49	300.21	300.15	300.06	299.92	300.78	299.77	299.43	300.72	299.46	300.62	301.23	300.07	300.3	300.06	299.44	299.76	299.02	300.72	299.34	299.1	299.55	300.98	300.78	300.22	299.13	300.63	298.41	299.8	299.68	299.46	300.11	298.27	299.27	300.83	301.42	299.73	299.73	300.65	300.05	299.8	299.96	299.88	300.19
306.43	304.78	304.71	305.47	306.2	306.38	305.28	304.83	305.75	305.08	306.31	305.85	304.58	305.23	307.48	304.7	304.66	304.19	304.83	304.48	306.2	305.27	304.76	304.86	305.1	304.84	306.7	304.48	305.12	305.5	305.32	304.92	305.72	304.98	305.96	304.19	306.51	304.43	305.05	305.86	305.53	305.98	305.13	304.13	304.61	306.24	305.31	305.34	306.28	304.04
301.5	302.28	303.14	302.34	302.73	302.73	302.59	302.42	302.93	302.05	303	302.66	301.32	302.57	302.43	302.26	302.22	303.93	301.06	301.69	301.55	302.27	301.29	301.73	302.41	301.58	302.3	303.31	302.56	301.99	302.29	301.48	302.12	303.32	303.07	303.57	302.8	302.01	302.14	302.3	302.96	302.4	301.33	301.66	301.99	302.76	301.74	303.13	302.72	303.25
302.99	303	303.3	303.68	303.38	302.26	304.08	304.06	303.08	303.43	304.07	302.99	304.02	303.1	304.29	302.63	303.57	303.56	302.99	302.63	303.52	302.36	303.38	303.69	302.42	303.13	303.01	302.62	302.04	304.08	302.76	304.73	303.77	303.23	303.05	303.97	303.14	303.07	302.26	302.31	302.93	303.18	302.51	303.84	302.45	303.65	302.05	303.66	303.32	303.86
317.85	317.73	317.96	316.34	318.8	318.24	318.57	316.31	316.54	317.9	318.29	318.27	317.98	318.14	316.99	317.64	317.41	318.39	318.99	318.39	317.65	317.64	317.77	317.25	318.19	318.57	318.48	318.6	318.88	318.41	318.15	316.49	318.37	317.59	318.59	316.97	319.83	317.28	318.76	317.64	317.79	319.5	318.48	318.64	317.77	317.9	318.68	318.19	318.38	318
304.28	305.43	303.96	306.21	304.07	304.47	304.74	303.72	303.65	304.31	303.78	304.6	305.83	305.87	305.34	306.32	304.83	304.08	303.78	304.95	305.34	304.31	304.73	305.04	305.55	305	305.22	304.15	304.26	304.95	305.66	305.05	305.77	305.53	304.87	305.52	303.97	304.51	304.68	303.98	304.1	304.24	304.56	306.11	305.16	305.64	304.75	303.4	304.24	304.9
311.71	312.53	311.48	311.94	312.27	312.18	311.39	312.19	312.7	312.25	312.46	312.08	313.71	311.73	312.43	311.65	312.23	312.41	313.31	311.42	312.03	312.43	311.76	311.84	311.16	310.83	311.99	310.33	312.91	311.8	311.06	311.09	311.51	311.64	312.23	312.86	312.41	312.06	312.92	312.12	312.41	312.16	314.03	311.1	311.42	312.92	313.08	313.19	312.73	312.26
312.64	312.75	312.38	313.13	311.79	312.37	312.34	313.85	314.22	312.81	313.73	313.22	312.47	312.7	312.95	312.9	313.52	312.59	312.1	311.63	312.99	312.43	311.92	312.43	313.49	312.24	311.76	313.01	313.01	312.88	313.06	312.87	311.58	314.22	312.82	312.49	312.62	313.91	313.46	312.97	312.62	311.87	311.89	312.53	313.57	312.14	313.41	312.47	311.82	313.14
295.55	294.7	295.31	294.84	295.42	295.49	294.99	295.26	294.62	295.81	293.75	294.56	295.1	295.68	295.55	295.73	294.65	295.25	293.88	295.04	295.26	295.3	295.42	295.06	294.49	295.04	296.1	294.53	294.57	295.54	296	294.4	295.75	294.78	295.13	293.13	295.02	294.33	296	294.47	295.28	295.43	294.58	294.39	294.46	293.95	295.42	295	294.45	295.4
310.71	311.65	313.19	312.11	311.66	311.35	311.22	311.96	313.55	310.64	312.4	311.43	310.8	310.8	311.65	311.06	312.61	311.92	310.97	313.01	310.5	311.54	312.22	309.82	310.78	311.08	312.06	310.6	311.86	310.58	311.18	311.75	310.55	312.02	312.66	311.04	311.79	311.53	312.38	311.06	311.57	311.7	312.33	311.81	311.3	310.43	311.92	311.89	311.12	311.83
311.95	313.32	313.3	312.86	312.87	312.66	313.34	312.76	311.62	312.86	313.77	310.67	312.37	312.87	313.8	312.63	313.17	312.31	313.42	312.86	312.17	312.92	313.14	313.37	312.52	312.42	313.44	311.75	313.88	312.11	312.62	313.88	312.69	311.42	312.68	312.5	313.61	311.37	313.47	313.12	313.06	313.68	313.95	313.02	312.53	312.41	312.6	314.01	312.39	313.12
313.41	313.52	313.25	314.49	312.77	312.65	312.88	312.2	314.51	313.33	313.51	312.07	312.76	312.37	313.3	313.46	313.96	312.93	313.68	312.93	314.24	312.71	313.58	315.15	313.74	314.65	312.04	312.62	314.76	313.95	312.88	312.96	312.19	313.09	312.68	314.35	312.73	312.88	313.3	311.98	313.58	312.85	313.76	312.75	313.81	313.14	312.27	312.06	311.78	312.26
300.24	299.34	300.13	301.21	299.25	300.52	301.06	299.57	299.96	299.45	299.89	299.43	299.87	300.34	299.56	299.87	300.86	299.97	300.59	301.15	298.75	299.9	299.66	301.51	299.38	299.37	299.47	299.71	299.04	300.08	299.67	300.04	300.45	300.53	300.83	301.43	299.65	299.97	300.18	299.34	300.1	300.49	301.66	299.74	300.51	300.24	300.82	300.62	298.7	299.94
306.04	306.81	306	305.75	305.4	307.38	305.92	306.53	305.69	305.89	306.54	305.78	306.64	306.2	306.48	306.26	305.51	305.8	306.29	306.79	307.17	306.43	305.25	307.34	306.02	305.71	305.29	306.13	306.21	305.82	306.19	306.85	306.92	306.53	306.63	304.54	306.16	305.01	306.45	306.81	306.45	306.41	306.4	305.54	306.49	305.58	306.21	305.97	306.68	306.39
304.66	304.78	304.42	303.33	303.33	303.78	303.97	304.87	303.75	303.74	303.38	304.42	303.32	302.83	304.88	303.38	301.87	303.26	302.78	303.5	303.3	303.72	304.34	303.59	304.33	303.89	302.3	304.53	302.36	302.79	304.59	304.09	303.09	303.8	303.99	301.87	303.17	304.07	303.92	304.36	304.3	303.63	303.89	303.39	303.12	303.11	303.68	303.39	303.4	301.82
301.85	300.76	302.57	302.07	302.5	303.08	301.94	302.68	302.55	301.7	303	302.09	302.59	302.24	301.51	302.84	302.25	302.05	303.06	303.46	301.8	302.29	301.65	300.99	302.38	303.09	302.61	303.22	303.45	300.93	302.52	302.63	301.86	303.15	302.14	303.67	302.3	302.56	301.58	301.76	302.98	302.79	301.02	302.8	301.7	303.41	301.37	302.57	301.69	302.42
317.21	317.67	316.27	318.02	317.8	317.57	315.37	317.6	318.26	317.36	318.06	317.34	317.52	317.24	317.04	317.1	317.09	316.95	317.07	317.97	317.28	318.17	316.96	317.62	316.31	316.95	317.27	316.58	317.56	316.8	317.52	316.48	316.97	317.64	317.21	316.92	317.13	317.72	316.76	317.98	317.14	315.68	316.85	317.26	316.83	318.28	316.56	316.42	317.2	317.81
304.08	303.6	303.48	304.32	302.64	303.7	302.64	303.38	303	303.74	302.92	303.1	302.81	301.97	302.47	303.46	303.29	304.2	303.31	303.61	302.99	304.47	302.68	302.63	303.57	304.25	304.5	303.26	303.52	304.62	304.45	302.88	304.55	303.92	304.5	304.35	304.12	303.45	304.05	301.75	303.58	303.44	304.25	303.66	303.04	305.06	302.83	304.19	303.41	303.24
306.73	306.38	306.19	307.95	306.02	305.68	306.2	305.35	305.92	305.39	306.35	307.55	305.73	306.28	305.47	306.84	306.34	305.16	306.04	306.89	306.26	305.4	305.55	306.9	305.92	306.4	305.55	306.58	306.04	305.97	307.14	305.56	305.77	306.25	306.69	306.23	307.15	305.57	306.15	305.97	305.41	307.39	307.12	305.16	305.3	307.3	306.91	305.11	307.1	306.92
313.92	314.52	314.57	314.57	314.57	314.45	315	316.09	315.28	315.23	313.72	314.42	314.46	315.13	314.76	315.38	313.53	313.53	314.43	315.97	315.7	314.91	314.84	314.08	315.08	313.8	315.44	314.94	315.55	315.37	314.18	314.86	314.6	314.54	315.14	314.56	314.19	314.27	313.96	314.48	315.86	315.81	314.99	314.76	314.06	313.6	315.84	315	314.09	313.63
316.01	316.43	317.12	316.02	316.47	317.01	316.11	316.1	316.81	316.53	314.83	316.38	316.02	315.51	315.97	314.79	317.3	315.78	315.69	318.17	316	314.44	315.52	315.34	316.14	315.54	314.86	316.2	315.81	315.32	315.79	315.26	315.64	315.69	316.43	316.58	316.35	315.92	315.12	316.07	316.56	315.43	315	316.44	315.23	315.86	316.38	316.28	315.82	316.08
309.24	311.77	311.55	310.14	310.23	311.76	310.96	310.46	310.49	310.94	309.47	310.19	311.21	310.83	310.56	310.18	311.43	309.77	309.93	310.46	310.33	309.91	310.45	311.65	310.39	311.06	310.41	310.29	309.59	311.68	310.15	311.08	310.77	311.33	310.45	310.71	311.64	310.06	310.83	310.39	310.34	309.97	310.63	309.51	310.79	310.19	310.04	310.52	308.95	311.52
304.41	305.57	305.31	306.18	304.79	303.94	304.7	304.48	304.35	307.17	304.57	305.2	304.38	305.5	306.08	304.33	305.93	305.34	305.17	304.27	306.56	304.56	306.99	303.66	306.23	305.62	305.14	304.92	304.77	304.69	304.14	305.38	306.84	304.83	305.49	305.86	305.46	305.11	304.89	305.27	305.14	307.28	305.31	305.95	305.02	305.67	305.75	305.37	305.76	304.05
313.63	314.02	314.95	314.3	314.31	313.58	314.32	313.7	314.69	312.53	314.04	312.42	313.11	315.05	313.91	314	312.38	313.53	313.56	313.53	313.58	313.97	313.81	314.3	314.72	315.31	314.79	313.78	314.53	313.61	313.59	313.89	313.51	314.63	313.69	314.21	314.63	314.37	313.96	313.25	314.09	313	314.75	313.75	314.31	314.32	312.74	313.28	314.16	313.55
304.94	304.39	304.1	305.31	304.64	305.42	306	305.42	305.36	306.38	305.31	306.94	304.99	304.81	305.9	304.96	304.18	305.62	304.75	305.63	305.02	305.6	306.75	305	306.03	304.92	305.8	305.48	305.28	305.52	304.93	306.1	303.61	305.57	305.09	305.58	305.64	305.43	304.02	305.52	305.68	305.53	304.75	305.09	305.19	305.55	305.24	304.15	305.26	305.34
306.54	305.89	305.97	306.14	305.67	304.99	306.33	307.2	305.02	307.31	306.14	306.34	305.43	305.21	305.72	305.12	306.63	306.75	305.61	306.47	306.62	306.88	306.67	304.43	305.75	306.64	305.79	305.97	307.81	306.22	306.25	305.78	306.23	306.86	305.36	306.89	305.72	305.66	305.73	307.09	306.43	307.34	306.65	306.42	305.77	306.62	308.01	306.96	306.46	305.89
326.64	327.52	326.56	327.51	326.86	326.29	327.45	327.11	326.37	326.93	327.4	327.19	325.54	326.9	327.17	327.94	326.23	326.64	326.29	327.67	327.4	327.19	327.17	327.9	327.2	327.81	326.74	326.07	327.12	327.78	327.04	327.2	327.61	326.78	326.47	327.17	326.86	326.86	326.56	325.96	326.28	325.37	326.97	326.84	326.62	326.84	326.28	326.95	326.34	326.89
327.91	328.27	328	326.87	328.62	328.13	328.67	329	327.09	327.54	329.73	328.9	327.22	328.12	328.48	328.17	326.74	328.74	329.04	327.81	329.02	328.7	328	328.46	328.83	329.17	329.53	327.94	329.04	328.59	328.83	329.81	328.91	327.58	328.19	327.97	328.99	328.36	329.63	329.01	328.84	329.07	329.17	329.65	327.94	328.42	328.46	327.92	329.62	328.78
305.17	304.35	304.31	304.61	304.05	303.68	304.56	304.46	304.22	302.81	305.2	304.84	303.19	303.23	305.02	305.33	304.95	304.49	304.55	304.09	304.72	304.36	304.2	303.72	304.01	304.35	304.47	305.12	305.32	303.34	304.62	304.86	303.96	304.05	305.17	303.84	305.63	304.26	305.25	303.87	303.29	304.82	304.98	304.77	303.68	304.54	303.81	304.2	303.98	304.41
310.77	312.03	309.82	310.03	310.5	311.45	310.47	309.57	310.17	310.86	309.53	310.83	310.31	310.52	311.07	310.69	311.16	309.32	311.77	310.62	310.47	309.74	309.98	309.73	310.25	310.07	309.58	310.7	311.56	310.55	310.73	310.93	309.95	310.87	310.97	311.5	309.32	310.36	308.98	310.29	311	309.9	309.69	310.06	310.96	310.89	310	310.45	309.31	309.37
302.94	303.59	303.29	303.35	303.67	304.25	302.4	303.64	304.09	303.09	303.48	303.06	303.48	303.09	304.46	303.3	303.67	302.18	304.03	303	302.64	303.92	303.42	303.53	302.33	304.05	303.53	303.42	304.03	303.74	304.03	304.58	303.03	304.35	303.49	303.33	303.41	302.91	302.83	303.99	304.5	304.25	303.26	303.17	303.97	304.17	304.16	302.69	304.86	302.22
312.37	313.04	311.81	313.66	312.29	313.48	311.85	312.39	312.2	312.43	312.21	313.43	312.4	313.71	312.76	312.11	312.13	313.31	313.08	312.94	313.94	311.99	312.68	312.8	312.43	312.99	312.58	311.96	312.61	312.07	312.65	312.22	313.28	312.43	313.04	313.47	312.16	312.29	312.13	311.83	313.07	310.98	313.57	313.58	310.82	313.94	312.34	312.85	311.93	312.28
313.1	313.67	313.71	313.93	313.87	312.87	315.08	313.53	314.04	313.78	314.34	314.92	313.31	313.61	314.3	314.28	314.98	313.84	313.17	314.21	314.71	315.47	313.7	313.75	313.31	314.57	314.77	313.66	313.9	313.82	314.63	313.76	313.76	313.88	313.19	314.62	314.82	314.22	314.45	314.55	315.02	313.44	315.2	315.2	314	314.37	314.91	313.89	312.87	314.01
314.32	313.38	312.89	313.67	312.82	314.08	312.99	314.26	314.39	314	313.77	312.41	313.99	313.07	313.6	312.92	313.26	314.16	312.82	314.74	312.36	313.82	313.48	312.43	314.58	313.8	314.25	313.13	313.69	313.15	313.85	313.53	313.97	312.71	313.59	313.92	314.15	314.14	314.41	313.81	313.45	314.17	312.89	313.93	313.75	313.89	313.22	312.61	314.69	314.4
313.34	313.83	314.29	313.63	313.08	313.39	313.63	312.47	313.84	313.93	313.06	313.61	312.93	311.46	313.01	313.76	314	313.76	312.8	313.57	312.55	314	313.61	314.04	312.37	312.66	313.02	312.27	313.72	312.61	312.11	313.4	312.44	312.31	312.64	312.9	313.59	313.01	312.53	312.87	312.12	312.83	311.99	312.93	312.79	311.52	312.76	312.9	313.85	312.64
327.94	329.76	327.82	327.75	328.59	327.94	327.83	329.48	327.53	328.81	329.64	328.12	328.44	328.66	327.47	327.72	327.95	328.55	327.27	327.23	328.31	327.55	328.57	328.2	327.5	328.14	328.09	328.26	328.26	326.89	328.19	327.12	327.55	326.61	328.25	327.11	327.5	327.62	329.13	328.21	327.43	328.15	327.5	328.44	327.16	327.46	327.63	326.99	327.55	329.53
316.66	315.82	316.27	316.85	315.61	316.23	314.39	316.36	316.11	316.31	315.87	314.95	314.59	315.75	316.58	316.11	315.21	316.41	315.27	316.16	314.13	314.68	316.21	316.16	316.2	315.21	315.35	317.11	315.02	315.95	315.96	315.45	316.19	314.79	315.45	316.23	316.1	315.34	315.31	315.25	316.17	315.26	315.87	316.01	315.91	315.6	314.26	315.68	315.99	315.2
325.15	325.24	324.64	324.58	323.74	324.64	323.32	322.73	323.59	324.33	325.52	325.39	324.34	323.82	325.29	323.8	324.08	325.13	325.33	323.4	325.22	324.46	325.39	325.89	323.99	322.68	325.59	325.13	323.79	324.36	324.62	325.44	324.42	325.13	323.42	324.01	325.16	324.92	324.31	324.59	323.31	325.07	324.8	324.26	324.76	324.15	324.39	324.68	324.24	324.6
304.7	302.89	304.81	303.03	303.69	303.29	303.59	304.63	304.18	304.31	304.02	304.62	303.39	304.54	304.9	305.1	302.78	304.97	304.09	304.28	302.78	304.31	304.27	303.93	304.02	304.81	303.01	304.58	304.3	304.14	303.28	304.2	305.7	304.02	304.23	305.28	304.4	304.83	305.04	304.43	305.33	304.9	305.05	304.27	303.88	304.33	305.14	304.35	306.13	304.38
314.2	312.7	313.35	314.22	312.3	312.98	313.05	313.69	313.53	314.28	313.24	313.26	313.93	312.76	312.86	314.16	312.56	313.21	311.82	313.13	313.95	313.45	313.42	313.43	312.49	313.33	313.48	313.44	312.69	312.69	312.97	312.77	313.83	313.29	313.03	313.56	312.44	312.53	312.77	312.18	314.34	313.07	314.53	313.47	313.22	313.55	313.07	312.27	313.55	312.47
295.99	294.59	295.65	296.06	295.5	294.48	294.52	295.88	294.19	295.11	294.74	295.45	295.94	293.75	296.07	296.18	295.43	296.38	294.36	294.82	295.34	296.47	295.44	295.61	294.42	295.38	293.68	295.13	295.21	295.34	295.19	296.32	294.9	295.31	295.04	294.67	295.35	294.87	295.87	294.3	295.41	293.77	294.84	295.4	296.01	294.64	295.52	295.74	294.19	296.08
315.73	314.08	315.26	315.33	314.65	314.1	315.21	314.91	315.31	315.82	315.56	314.84	314.87	315.91	314.74	315.14	315.98	316.23	314.69	316	314.57	314.84	314	315.25	314.91	314.97	316.29	314.54	316.02	314.6	314.72	314.59	316.47	315.77	315.15	314.39	316.6	315.49	315.18	314.11	314.48	316.01	315.8	314.99	314.43	316.09	315.22	315.41	314.97	315.12
318.73	319.22	320.13	318.4	317.56	318.35	319.99	318.84	320.14	320.14	318.76	318.65	318.87	319.33	318.38	318.3	319.78	319.21	319.28	318.83	319.27	319.05	318.25	318.62	318.91	319.33	318.27	318.78	320.45	317.78	317.26	319.35	318.8	318.59	317.81	318.66	319.41	317.96	318.74	317.85	318.45	318.82	318.99	318.11	318.7	318.61	320.19	319.96	317.88	318
310.37	311.64	311.38	311.17	311.27	311.12	311.48	312.18	312.15	311.72	312.15	311.89	311.47	311.7	312.21	311.91	311.64	311.42	311.56	310.91	310.92	311.22	312.16	311.59	312.34	311.64	310.92	311.28	311.63	310.56	311.71	312.07	311.69	310.54	311.38	311.77	311.61	311.76	311.82	312.02	312.54	310.5	312.09	310.16	310.96	309.77	312.12	311.64	312.28	311.63
303.89	304.44	303.78	303.31	303.53	303.24	302.99	303.52	302.41	302.95	304.08	302.89	301.69	304.07	302.58	303.83	303.29	302.78	303.75	302.4	302.93	303.38	303.14	303.16	303.91	302.8	302.76	304.29	303.89	301.54	303.8	302.41	303.84	302.66	302.93	303.11	303.59	303.81	303.55	303.66	303.75	302.4	302.47	302.5	303.81	303.68	303.39	303.44	302.54	303.87
295.13	296.71	296.32	296.95	296.46	298.16	297.2	296.21	296.77	296.71	295.96	296.65	297.45	296.38	296.91	297.02	297.08	297.17	296.31	296.04	295.97	296.64	296.75	296.78	296.59	295.89	296.32	296.62	296.32	296.23	296.72	296.43	296.03	296.74	296.77	297.5	296.84	295.88	297.49	295.93	296.81	297.43	297.24	296.46	296.3	297.14	296.82	296.22	297.61	296.88
310.95	310.54	310.53	311.02	310.07	310.67	309.04	311.27	310.06	310.79	310.11	311.55	309.75	311.75	310.27	311.58	310.55	311.84	310.56	310.85	311.42	311.53	309.88	311.07	310.34	311.22	311.64	311.02	309.85	310.28	310.74	310.95	310.25	310.23	310.54	310.99	311.99	309.05	309.69	310.6	310.09	310.16	311.19	310.16	310.23	311.27	310.05	310.51	311.47	310.8
305.02	305.49	304.65	305.16	305.14	304.96	304.84	305.09	304.54	307.7	305.03	304.57	304.03	306.05	306.72	305.98	305.65	306.9	306.14	304.87	305.68	304.54	305.88	305.66	305.48	305.77	305.21	305.48	305.12	305.59	305.33	306.22	305.86	306.05	306.09	306.07	305.38	306.21	304.79	306.53	305.02	304.99	305.21	306.1	306.37	305.88	304.96	305.99	305.65	305.32
305.62	305.57	305.39	304.91	304.84	304.77	305.04	304.72	304.51	306.2	304.35	305.09	305.6	305	305.82	305.4	305.31	304.64	304.99	304.81	305.71	304.68	305.6	305.19	305.24	305.23	305.26	305.41	306.34	304.76	305.21	306.17	303.25	305.13	304.83	305.28	304.56	305.46	304.45	306.12	305.16	304.39	304.75	305	305.08	305.35	305.68	305.71	305.95	305.56
307.95	306.32	306.76	306.48	307.44	307.46	305.22	307	307.1	306.37	306.06	306.19	307.36	306.41	306.6	306.93	307.09	307.16	307.37	307.43	306.54	306.88	306.63	305.8	306.26	306.74	307.1	307.39	306.25	307.02	306.73	306.78	307.62	306.37	305.6	305.87	305.54	307.48	305.36	307.67	306.7	307.14	306.6	307.26	306.24	306.53	307.5	305.39	305.83	305.69
314.77	315.91	314.89	314.26	314.69	315.23	315.84	314.2	313.91	314.81	315.61	315.14	314.59	314.51	315.85	313.99	314.44	315.93	315	314.54	314.78	314.48	314.91	315.53	314.96	315.3	314.97	314.8	314.13	315.3	314.76	314.81	315.43	314.77	314.56	315.25	315.09	315	313.45	314.34	314.05	314.94	314.18	314.75	315.23	315.59	314.29	315.77	315.32	315.48
318.1	317.56	317.45	318.05	316.17	316.63	318.31	316.68	317.58	318.58	317.29	316.94	317.52	316.24	318.15	316.8	317.51	316.41	316.34	318.17	317.27	316.38	317.25	316.8	318.01	316.62	317.55	317.41	317.12	319.14	316.49	317.1	317.58	317.42	316.96	317.73	317.56	316.48	317.16	316.47	316.63	316.5	318.02	316.65	317.65	317.25	317.7	317.02	316.54	317.18
302.16	302.84	303.04	303.3	303.1	302.45	303.18	304.03	303	302.96	304.11	303.17	303.32	302.97	303.91	303.49	303.41	304.43	302.19	302.94	302.74	303.06	303.39	303.64	303.07	303.06	303.05	303.59	302.54	304.1	302.42	303.23	303.16	303.55	304.12	303.87	304.15	302.47	303.53	303.14	303.51	303.22	303.27	304.43	304.53	303.86	303.01	303.11	302.98	303.72
295.61	294.41	294.1	294.34	294.61	295.24	295.43	295.28	294.63	295.91	295.7	295.7	295.94	295.4	296.17	294.12	294.53	294.41	296.09	296.13	295.33	294.36	295	295.22	293.96	294.88	294.46	293.51	294.6	294.67	293.23	294.99	294.41	295.67	296.05	295.53	295.55	295.42	295.6	295.78	294.67	294.88	294.71	296.57	295.68	296.04	295.46	294.06	294.92	294.61
319.61	319.12	320.71	319.95	318.95	319	319.23	319.79	318.79	318.18	318.3	318.77	319.54	319.25	319.9	320.25	319.06	318.85	319.59	319.01	319.25	318.69	319.61	319.89	319.56	319.61	317.51	318.94	318.22	318.8	319.42	319.47	320.28	318.73	319.08	319.24	319.72	320.53	319.19	319.01	319.85	318.82	320.1	319.64	319.41	318.91	319.96	319.83	318.65	318.27
305.17	307.52	305.82	307.98	305.73	306.22	305.67	307.66	307.3	308.14	306.87	306.7	306.69	305.91	305.43	306.59	306.68	307.06	306.53	307.65	307.61	306.35	305.24	306.96	306.65	306.77	307.32	305.88	306.71	306.89	306.73	307.72	306.94	307.43	307.39	306.27	306.97	306.11	307.77	306.16	305.98	305.55	306.97	306.42	305.53	306.42	307.42	306.67	306.95	306.07
318.97	317.32	317.14	318.33	318.76	316.88	319.31	318.33	317.66	317.7	317.9	318.45	318.98	318.24	317.55	319.02	318.84	317.88	318.04	317.79	318.13	319.19	318.71	317.94	319.23	318.29	318.54	317.3	319.09	319.53	318.31	318.85	318.18	317.89	318.48	318.59	318.28	317.21	318.58	319.3	317.63	318.14	318.56	318.53	317.95	318.96	318.32	318.29	318.46	318.04
304.87	305.42	306.53	305.81	305.25	306.49	305.81	305.06	305.53	305.95	306.68	305.48	306.04	304.32	305.88	304.94	306.25	305.58	304.91	305.43	306.34	306.31	303.99	305.89	306.68	304.71	306.47	305.28	305.94	305.16	304.48	305.82	305.74	305.43	304.84	304.12	305.73	305.69	304.89	304.22	305.94	305.23	304.01	306.26	305.13	304.82	303.85	305.73	304.44	305
325.65	324.04	325.17	323.42	324.99	324.23	325.58	324.15	322.65	324.34	324.28	323.4	324.04	324.26	324.12	324.7	324.87	325.24	325.01	324.95	325.13	324.48	323.33	324.2	324.92	324.96	324.63	323.98	324.21	323.4	325.18	324.66	324.47	324.67	324.41	324.79	323.67	324.87	323.56	324.54	325.35	324.48	325.48	324.27	325.07	324.93	324.76	325.33	324.49	323.99
319.43	318.94	320.35	319.73	319.14	318.96	319.67	320.14	319.29	319.65	319.63	320.52	318.26	320.88	319.49	319.71	319.98	319.8	318.5	320.23	319.68	319.04	320.08	318.96	319.68	318.94	319.53	319.88	318.12	319.91	318.85	317.94	319.81	319.29	319.99	318.55	319.53	319.63	320	319.48	319.57	320.44	318.45	319.34	319.18	319.62	318.95	318.74	318.87	318.96
305.5	304.53	304	304.08	304.12	306.4	304.34	304.95	303.87	305.05	304.75	306.15	304.39	303.94	304.9	305.17	304.69	305.16	304.68	304.37	303.89	305.02	303.06	304.99	303.52	304.1	304.45	303.06	304.01	305.01	304.95	304.43	304.22	304.94	304.66	304.41	303.91	305.01	306.35	304.61	303.58	305.79	305.45	304.31	305.66	304.61	304.86	305.42	304.19	304.1
294.38	295.73	295.75	294.1	294.92	292.93	295.51	295.22	294.82	294.31	295.42	295.85	294.34	293.67	295.31	294.78	294.4	295.23	294.2	294.88	295.45	295.44	296.25	295.56	292.84	295.47	295.27	294.28	296.3	295.16	294.56	294.78	294.64	295.14	295.6	295.17	294.54	295.39	295.11	296.01	294.96	293.85	296.34	294.31	295.47	294.59	295.02	295.19	296.44	295.28
295.44	295.72	296.83	297.35	297.04	297.05	296.28	296.83	296.14	296.23	296.95	296.87	295.92	297.03	295.55	295.67	296.87	297	297.08	295.94	297.04	297.1	295.91	297.24	297.85	296.29	295.65	296.42	297.97	296.3	295.52	296.36	296.62	297.28	297.1	296.47	296.06	297.08	296.62	296.21	296.73	296.32	296.79	295.84	296.64	296.98	295.11	295.61	297.79	297.3
312.39	312.42	312.68	312.48	312.14	312.77	311.83	311.77	310.63	313.32	313.01	312.1	312.03	312.15	313.39	311.8	312.79	313.13	311.7	312.44	312.4	312.67	313.09	313.11	313.14	312.44	313.39	312.45	312.47	312.16	313.81	313.27	312.53	313.76	312.02	311.82	312.26	312.22	311.57	311.48	312.67	313.53	311.9	313.01	311.95	311.44	312.94	311.12	312.29	311.62
305.45	306.12	305.39	306.17	306.82	306.1	305.43	306.32	305.79	306.83	305.13	305.05	306.64	306.6	306.33	306.23	305.43	305.7	304.52	305.8	306.73	306.05	306.47	305.67	307.72	306.39	304.97	306.37	306.65	307.47	305.37	305.82	304.95	306.72	305.47	308.05	305.86	304.96	308.03	306.18	306.48	305.27	305.72	307.54	306.51	304.73	307.06	307.17	305.75	306.13
314.79	316.69	316.57	313.69	316.11	314.91	315.79	315.14	314.49	314.5	314.94	314.6	315.9	315.68	313.09	315.62	314.96	315.66	315.65	315.11	313.67	315.51	314.47	315.6	315.42	315.91	315.71	315.94	314.96	315.65	314.91	314.17	314.59	315.94	315.01	314.96	313.48	313.82	315.17	313.7	313.98	315.04	314.41	315.46	314.17	314.57	314.67	315.8	315.37	314.47
306.12	306.02	305.24	307.49	306.71	306.45	306.82	306.32	307.12	305.31	306.02	306.95	306.42	307.33	305.69	306.2	307.06	306.3	307.37	306.02	307.7	306.87	307.04	305.77	306.53	306.03	306.6	305.96	306.57	306.79	306.32	306.67	306.68	306.96	308.02	306.25	306.85	307.33	306	305.3	305.36	307.67	305.32	306.75	306.13	306.63	307.5	307.65	306.4	307.16
304.43	303.67	302.98	301.59	302.44	302.48	303.27	302.27	303.26	302.53	302.04	301.96	302.85	303.03	302.19	303.36	303.85	302.47	303.22	302.86	303.05	303.5	302.58	302.03	303.43	302.15	303.63	303.45	302.95	302.75	303.53	303.32	302.17	301.91	302.29	303.74	303.18	303.28	301.57	302.43	302.61	301.72	302.16	303.86	303.27	303.94	302.29	301.89	303.34	303.36
315.59	317.84	315.11	315.65	316.2	315.71	315.14	315.12	315.65	315.28	315.67	316.62	315.88	316.12	315.66	315.13	315.51	314.79	316.11	314.74	314.29	316.35	315.93	314.97	315.67	316.26	315.25	315.7	314.63	317.27	316.47	315.2	317.01	314.4	315.56	315.54	316.01	315.8	315.26	315.83	314.63	315.55	317.33	316.06	314.28	315.76	315.64	315.49	315.54	315.59
303.29	304.19	303.62	304.48	304.55	303.89	304.03	304.16	304.15	303.32	302.59	303.7	303.76	302.83	304.15	303.04	302.06	302.71	303.41	303.18	303.3	303.08	303.44	303.72	303.72	302.99	303.46	303.06	304.26	303.37	303.69	304.46	304.2	303.69	304.03	304.07	304.32	303.27	303.74	303.22	303.22	302.94	304.15	305.05	302.23	303.8	302.77	304.26	304.04	303.73
293.78	295.48	293.46	294.24	294.43	294.38	293.99	292.45	293.67	293.71	293.82	293.47	294.07	294.67	294.86	294.46	294.22	294	294.02	294.25	294.3	293.21	293.56	295.04	292.83	294.74	293.7	294.39	292.61	295.08	294.3	294.41	295.27	294	293.57	294.63	294.06	295.4	293.11	294.62	294.42	293.71	294.25	293.17	294.4	294.38	293.34	294.3	294.72	293.07
327.3	327.62	327.11	328.13	326.63	327.36	327.06	327.2	327.17	327.65	327.4	326.98	327.4	327.43	327.77	327.42	327.77	328.51	327.4	327.4	327.34	327.49	326.97	327.75	328.62	327.74	327.08	327.89	329.2	328.2	327.78	328.05	327.3	328.46	327.11	328.22	327.6	327.54	328.64	327.75	327.68	328.86	328.52	327.31	327.37	327.79	328.88	327.03	326.81	328.93
304.33	303.62	304.12	305.8	302.41	302.77	304.2	304.14	305.6	302.83	303.9	303.26	302.91	303.69	303	306.09	304.65	304.14	303.46	304.05	304.02	302.7	305.31	303.26	303.86	303.75	303.56	303.84	304.01	304.43	304.59	304.79	304.16	305.04	305.19	303.67	302.42	305.56	304.67	303.16	304.24	303.52	303.49	304.38	303.75	304.51	302.88	304.32	303.58	304.14
299.25	300.42	300.17	299.38	300.61	301.44	300.75	300.16	300.12	299.91	298.89	300.1	299.33	299.95	300.69	300.08	300.83	300.31	300.97	299.44	300.36	300.49	300.4	299.37	300.03	300.61	300.64	300.58	299.46	299.89	300.12	300.6	299.4	299.94	301.44	300.09	300.09	300.4	299.74	300.76	300.52	299.91	300.3	299.81	299.92	299.56	299.49	300.93	301.23	300.71
304.82	303.85	305.42	305.02	304.84	304	304.14	304.63	304.8	305.05	304.73	304.7	304.61	305.33	302.92	303.52	305.24	304.69	304.95	304.52	304.28	304.87	305.49	304.81	305.32	304.43	305.18	304.54	304.44	304.87	304.28	302.48	303.92	303.73	304.74	304.01	303.77	303.44	304.47	303.42	303.9	303.93	304.17	304.3	304.82	304.75	304.32	304.06	304.38	303.6
317.09	316.87	316.49	316.48	318	317.1	317.53	315.33	316.21	316.27	316.5	316.4	317	316.66	315.87	316.63	318.66	317.4	317.11	315.2	316.36	315.89	316.31	316.35	316.07	316.1	317.56	316.46	316.4	316.88	316.28	317.63	317.28	317.14	316.49	318.11	315.74	316.17	316.94	315.58	315.68	316.43	316.6	317.09	315.16	317.03	316.79	316.24	317.09	316.19
306.15	306.57	305.26	304.82	305.66	306.99	306.46	305.76	305.81	306.69	306.02	307.09	305.65	305.68	306.53	306.52	306.71	307.18	306.72	305.18	305.79	305.89	305.8	307.42	306.99	306.02	306.85	304.63	306.46	304.69	305.07	306.32	306	306.13	306.15	306.35	306.66	305.14	306.05	306.9	306.22	304.94	306.01	306.51	307	305.2	306	306.12	305.97	306.6
315.81	317.66	315.53	316.67	317.11	318.03	317.15	317.35	317.48	317.11	316.46	317.98	318.09	316.95	316.81	317.28	317.82	318.02	316.42	318.04	316.45	317.01	317.3	318.17	318.32	315.9	317.05	317.07	317.88	317.41	317.1	317.1	317.05	317.33	317.16	317.31	317.47	317.15	316.68	317.38	316.75	316.49	317.6	318.17	318.07	316.39	317.11	318.04	318.08	317.73
294.91	293.79	293.4	292.9	293.99	293.49	293.73	293.1	294.33	294.22	293.87	293.67	293.6	294.35	293.64	294.67	293.79	294	293.82	293.76	295.03	295.26	294.96	293.18	294.7	294.56	293.92	292.37	293.54	293.85	293.73	294.42	293.17	294.96	295.14	294.25	294.67	293.07	293.93	293.97	293.52	292.49	293.21	293.18	293.26	295.19	293.22	293.85	293.78	294.45
316.04	316.65	316.24	316.59	315.78	315.6	317.04	315.62	316.28	315.74	316.65	318.08	316.33	315.84	316.57	316.3	317.32	315.96	316.47	316.44	317.65	314.62	316.8	315.53	318.19	316.94	317.21	316.43	316.4	317.57	317.14	316.82	316.96	316.05	317.4	315.88	317.33	316.27	317.41	317.43	316.73	316.53	316.28	317.79	316.77	316.67	316.27	316.52	316.86	316.62
325.01	325.46	325.42	324.01	325.9	324.06	325.84	324.42	324.55	324.1	324.74	326.14	325.82	324.01	325.42	325.63	325.02	326.05	325.98	325.48	325.52	326.15	326.55	325.97	325.3	324.63	325.81	324.68	325.09	324.55	325.09	323.86	325.62	326.35	324.33	325.91	325.6	326.3	325.5	326.12	325.33	324.39	324.25	325.47	325.16	325.99	323.62	325.44	324.54	325.47
307.55	306.89	307.41	307.33	307.3	307.79	305.82	309.26	306.9	307.16	307.6	307.99	307.38	307.27	307.75	307.99	306.92	306.6	308.55	306.58	307.11	306.62	308	306.6	307.9	307.55	307.71	306.76	306.85	307.06	308.13	306.88	308.73	306.28	308.3	306.96	307.89	308.61	307.38	307.86	308.06	307.87	307.67	307.72	307.29	306.55	307.09	307.69	307.39	307.53
294.87	295.01	294.99	294.38	294.63	295.68	294.67	295.3	295.86	296.29	293.58	295.37	295.16	295.08	294.85	294.24	295.68	295.12	294.64	295.6	295.11	294.29	295.75	294.07	294.49	295.49	295.42	294.39	294.59	293.58	295.09	294.8	294.63	293.92	295.22	294.89	294.54	295.08	293.88	294.24	294.37	295.25	294.5	295.07	295.7	294.82	294.2	294.21	295.19	295.43
297.53	296.36	296.56	296.73	297.86	297.21	295.74	297.08	297.77	296.91	297.35	298.19	297.54	296.97	297.13	296.35	294.82	298.22	296.84	297.4	295.5	297.53	295.86	297.28	297.1	295.2	296.46	295.92	296.86	297.07	296.97	298.1	297.41	296.37	295.89	296.1	297.22	296.27	296.21	296.93	297.07	296.01	297.29	296.33	297.37	296.63	296.25	297.35	296.64	297.57
302.89	302.13	302.62	303.19	302.17	304.19	302.07	302.73	302.24	302.54	303.16	303.24	303.27	302.72	302.32	303.28	301.69	302.59	303.62	302.25	303.38	304.24	302.5	303.01	303.68	302.58	303.17	302.72	303.45	304.13	302.45	303.87	302.42	302.23	303.12	304.02	304.19	302.32	304.26	302.24	303.91	304.44	302.86	303.67	302.53	302.61	302.52	303.31	302.66	302.86
309.75	310.5	311.29	309.49	308.85	309.23	310.7	309.44	309.87	310.41	309.26	310.78	309.73	310.09	309.28	309.16	311.66	311.02	310.62	308.79	309.63	309.66	310.84	309.78	309.51	310.31	309.53	309.21	309.34	311.49	309.85	310.32	309.86	309.94	309.84	308.77	309.81	311.12	309.09	310.54	309.68	310.14	310.24	310.54	309.18	309.83	311.13	310.25	310.37	308.74
295.03	296.44	295.5	295.25	293.56	295.09	296.04	294.66	294.81	295.5	295.4	296.06	295.62	296.11	296.07	295.8	294.7	294.57	295.09	293.86	295.25	295.86	296.41	294.78	295.37	295.09	296.21	294.42	295.54	294.25	295.76	295.11	294.62	295.56	295.35	294.48	295.14	294.67	294.83	295.06	295.56	295.38	294.96	295.22	295.42	296.08	294.47	295.47	296.2	295.82
292.83	294.14	294.29	293.83	295.13	293.67	294.21	293.96	295.19	294.52	294.32	293.7	294.23	295.37	293.5	293.77	292.47	293.66	294.19	293.93	294.16	293.63	294.86	295.11	293.66	293.36	295.17	293.96	294.83	293.43	295.04	292.99	295.2	293.56	293.38	294.34	295.28	294.06	293.53	294.17	293.71	294.32	294.61	293.68	293.9	294.73	294.09	293.38	295.05	293.09
311.21	310.45	312.26	311.88	312.28	311.96	311.93	311.86	310.42	311.16	312.6	311.28	310.96	311.09	312.63	312.34	311.77	312	311.88	311.13	311.48	311.2	311.72	312.74	311.37	311.65	311.43	311.35	310.56	311.39	312.1	311.6	311.85	310.59	311.65	311.59	312.05	311.88	311.76	312.13	310.11	311.58	312.91	311.97	311.26	311.53	311.56	311.83	311.53	310.47
311.18	311.97	311.75	311.48	312.64	311.1	311.63	311.82	311.75	312.54	312.49	311.61	312.07	313.07	311.09	311.38	313.14	313.32	310.31	311.14	312.47	313.19	311.34	312.37	312.55	311.08	311.16	312.4	313.32	312.36	312.92	312.36	313.03	312.06	312.94	313.77	312.85	312.66	311.42	313.37	311.9	313.14	311.28	311.34	312.17	312.22	311.3	311.6	311.87	312.26
309.6	311.35	312.29	311.16	310.27	311.29	310.77	312.16	310.82	310.24	310.44	311.07	311.81	311.24	309.42	310.5	309.42	309.62	311.14	311.02	310.57	309.58	310.69	311.27	310.13	311.77	310.8	310.63	310.2	310.99	310.51	309.89	311.01	312.18	312.14	311.45	312.14	310.93	310.73	311.16	311.63	310.18	309.8	310.48	311.79	311.69	311.37	311.25	310.43	311.05
301.34	300.66	300.97	300.21	301.74	300.45	300.87	301.58	301.49	301.97	300.76	300.91	301.32	301.2	300.87	300.99	302.4	301.95	301.32	300.57	301.96	301.55	300.6	299.21	300.23	299.92	301.23	300.49	300.41	301.39	302	300.06	301.33	300.91	300.21	300.82	302.19	302.21	300.31	301.01	300.34	301.04	300.93	301.5	302.07	301.75	301.48	301.67	300.95	300.68
327.55	327.75	327.99	328.9	327.03	327.43	328.61	327.31	327.73	327.22	327.34	326.48	328.51	328.82	328.59	327.33	327.49	328.1	327.2	327.95	327.36	326.97	328.24	327.96	328.84	328.12	327.38	327.66	328.25	328.84	327.43	328.75	327.32	327.06	328.64	327.31	328.5	327.57	328.51	328.03	328.24	329.05	328.27	327.64	328.35	328.96	327.22	327.89	328.45	326.79
295.82	296.84	297.15	295.95	297.14	296.32	297.33	295.36	296.69	295.82	296.48	296.27	296.81	297.24	297.55	296.03	296.09	297.52	296.65	295.5	296.77	296.12	297.54	296.16	297.25	297	295.89	296.71	296.09	296.94	296.32	295.68	297.49	296.25	297.21	296.92	296.73	296.04	297.45	296.8	296.59	296.76	296.54	296.27	296.94	297.07	295.73	296.47	296.14	295.92
304.43	304.23	303.68	304.21	303.99	303.82	303.62	303.94	303.49	301.96	304.62	305	303.19	302.98	303.56	304.09	303.18	304.31	303.31	303.29	302.17	303.95	304.33	303.98	303.22	304.38	303.47	305.35	303.48	303.62	304.01	303.84	304.65	303.83	303.29	302.7	303.7	304.32	303.65	303.36	303.29	304.25	303.89	304.11	304.14	302.56	305.17	303.02	304.2	304.89
329.02	327.85	327.61	328.68	328.34	326.71	328.12	328.13	326.85	327.21	328.39	327.02	327.65	327.85	328.69	327.24	328.3	327.8	327.31	328.14	326.55	327.96	327.21	326.59	328.51	327.93	328.16	326.9	328	328.09	327.19	328.05	328.09	327.63	327.87	327.93	327.97	327.29	328.93	327.56	328.68	328.17	327.32	327.93	327.8	328.33	328.53	327.52	327.12	327.16
312.42	312.97	312.44	313.71	312.63	312.94	312.52	312.96	312.55	312.35	312.44	312.39	312.67	311.96	312.93	313.66	313.55	313.4	312.8	313.11	312.5	312.66	313.92	313.23	311.54	312.66	312.61	312.91	312.25	312.51	313.31	313.45	312.72	311.56	311.93	314.18	313.26	310.5	312.22	312.02	312.76	312.82	313.54	312.37	313.17	313.85	313.52	311.88	313.53	311.69
303.26	301.9	302.47	301.82	301.88	303.76	303.14	302.86	302.56	304.08	302.25	303.16	301.75	303.91	303.04	302.95	303	301.74	302.77	303.44	303.11	303.54	302.73	303.43	302.45	303.17	302.58	302.91	302.03	303.29	303.39	301.82	303.11	302.07	303.14	302.04	302.41	302.21	301.86	302.61	301.58	301.02	302.07	301.59	302.62	302.4	303.23	302.02	302.65	301.15
312.31	312.47	312.29	311.44	314.74	312.62	313.53	313.13	313.23	312.98	314.49	313.02	312.77	312.69	313.12	313.26	314.02	313.63	313.59	313.07	314.13	312.71	313.12	312.88	312.34	313.67	313.21	311.95	312.92	312.98	313.28	313.53	312.96	313.01	313.72	313.75	313.59	312.95	313.98	313.76	312.85	313.07	313.29	312.67	313.29	312.9	313.47	312.09	312.97	312.99
310.93	310.65	310.93	310.56	311.26	309.22	311.1	310.72	311.17	310.12	309.86	310.06	309.88	309.82	309.86	310.99	310.33	310.67	309.75	308.87	310.39	310.54	311.18	311.38	311.11	310.17	310.67	310.95	310.86	309.89	311.13	310.99	310.56	309.98	310.34	310.02	309.81	308.76	310.29	310.83	309.49	310.3	311.09	311.26	310.87	310.08	310.1	310.38	311.63	310.67
306.3	306.15	306.15	306.96	305.61	306.72	307.47	306.34	306.4	306.2	306.19	307.17	305.19	305.91	306.71	305.64	305.36	306.95	305.88	307.46	304.86	305.52	305.45	306.14	306.43	306.81	305.98	306.15	305.7	306.73	306.61	305.36	307.63	306.09	305.81	305.67	305.06	306.89	306.14	305.51	305.41	305.79	305.66	306.52	305.44	306.12	306.06	305.95	305.9	306.61
305.23	303.38	304.79	305.02	304.93	304.68	305.58	304.64	304.6	304.14	304.68	304.38	304.64	304.89	304.84	304.39	305.19	306.32	305.57	305.94	303.77	305.39	305.09	305.2	304	305.54	305.17	305.37	304.93	305.22	304.95	304.86	304.88	305.5	304.73	304.73	304.65	304.6	303.64	305.44	303.96	303.92	304.51	305.25	303.59	305.21	304.74	303.22	304.99	305.55
317.28	317.46	315.94	317.38	316.6	315.41	317.8	317.12	317.17	317.24	315.33	316.44	317.05	317.5	316.67	316.78	317.15	317.63	315.97	317.46	316.23	316.2	316.93	315.35	316.09	315.38	316.32	315.94	316.48	316.44	317.42	316.85	317.16	315.7	314.5	316.2	315.77	316.71	317.41	317.17	316.39	316.19	316.29	316.17	317.82	316.97	317.18	316.02	315.51	316.46
305.64	305.3	305.55	305.31	304.84	305.79	305.63	305.73	307.07	304.63	305.45	304.5	305.33	305.1	305.12	305.24	304.77	305.5	306.65	305.25	306	305.93	304.68	304.2	304.4	304.7	305.75	305.47	306.04	304.94	305.09	304.4	306.03	304.92	304.88	305.22	305.42	304.43	305.99	305.66	304.32	305.77	305.5	304.3	305.18	305.21	304.69	304.55	304.22	306.79
303.01	303.87	301.37	302.75	302.55	302.33	302.83	303.18	301.76	302.92	302.08	302.63	302.74	302.84	301.27	303.08	302.69	303.42	303.09	304.37	302.32	304.32	301.9	303.4	302.53	302.09	302.69	303.38	302.79	303.8	302.84	303.59	301.83	302.35	303.23	300.84	303.5	303.08	302.05	303.46	303.25	302.45	302.32	302.34	301.92	302.2	302.96	303.15	302.72	303.28
305.2	305.82	303.96	305.69	304.48	306.6	304.28	304.68	304.72	305.14	304.2	305.09	305.33	304.85	306.22	303.65	305.24	305.29	305.42	305.53	305.33	304.86	304.5	304.87	304.77	305.4	305.34	305.26	306.46	305.71	305.47	305.89	305.22	305.83	305.89	305.59	305.96	306.64	307.11	305.18	306.11	303.48	304.69	305.45	305.96	305.24	305.29	305.23	306.31	305.22
314.61	313.55	312.96	312.8	313.87	314.67	314.88	313.05	312.64	312.06	313.51	313.9	314.04	314.27	314	314.56	314.13	314.21	314.64	312.44	314.4	314.3	314.3	315.39	314.78	313.01	314.73	314.37	313.74	314.68	314.19	312.72	312.85	313.93	313.56	313.36	313.28	314.09	314.68	313.16	313.02	314.02	314.49	313.67	313.66	313.82	313.37	314.31	313.8	313
305	302.74	303.82	304.81	303.29	303.7	304.93	303.21	304.28	303.51	304.83	303.93	303.38	303.71	304.77	303.45	305.66	304.16	305.49	305.47	304.95	304	304.73	304.76	305.15	304.21	305.77	303.02	304.11	304.13	303.65	304.79	304.21	304	305.18	304.66	303.61	304.83	304.57	304.27	304.47	305.01	305.19	305.19	304.54	304.69	305.54	304.01	304.19	304.83
301.39	299.99	302.05	300.26	301.31	301.18	301.45	301.01	301.68	301.26	300.75	299.93	301.06	301.12	299.45	302	300.43	302.19	301.61	300.13	300.42	300.54	301.74	301.76	300.71	299.94	300.31	300.5	300.37	301.58	301.59	301.76	301.06	302.15	301.25	301.99	301.19	301.04	301.52	302.02	299.85	301.3	301	300.78	299.55	300.54	301.57	301.76	300.85	300.03
314.86	313.32	314.42	313.79	314.31	313.05	313.95	313.21	312.63	312.55	313.81	314.42	313.65	313.69	314.21	313.31	313.95	314.41	313.96	314.22	314.46	314.05	313.98	312.68	313.67	313.35	313.11	314.08	315.78	313.79	313.85	314.5	313.16	313.54	313.26	312.89	312.88	313.54	315.07	313.52	313.96	315.01	314.79	314.25	313.25	313.63	312.34	314.53	313.93	313.71
310.98	312.02	311.44	311.63	310.76	311.64	311.43	312.67	311.79	311.41	313.41	312.35	313.1	310.35	311.82	311.08	311.16	311.31	311.5	311.43	310.56	310.95	310.95	310.15	311.64	311.06	310.93	310.7	311.67	311.72	311.34	310.49	311.74	310.91	312.04	312.35	311.6	310.46	311	310.8	310.38	310.38	312.19	311.92	311.76	313.96	312.23	310.49	311.58	313.77
305.56	305.03	304.7	306.29	305.22	305.83	304.82	304.35	304.98	305.3	305.04	303.12	304.23	305.66	305.84	305.02	304.56	304.44	306.05	305.38	304.68	303.43	305.25	305.91	304.73	306.77	305.17	304.25	304.95	306.21	305.25	305.14	304.8	305.56	305.21	306.43	305.25	304.31	304.88	304.89	305.65	305.11	306.03	306.38	304.71	304.03	305.36	305.56	305.65	306.25
302.29	303.25	303.57	302.72	303.96	302.41	303.27	303.39	303.57	302.68	303.58	302.15	302.04	304.45	302.81	303.23	304.04	302.39	302.76	303.23	302.8	302.42	303.55	304.21	303.19	303.67	302.01	301.94	302.89	303.09	302.72	301.99	304.19	303.27	302.92	302.35	303.39	303.58	301.47	303.9	302.75	302.89	301.79	302.71	303.76	302.39	302.22	303.68	302.91	302.4
294.4	294.57	293.79	293.87	294.5	293.29	293.57	293.16	294.65	292.99	294.04	294.2	295.53	294.06	293.86	295.62	293.85	294.24	293.51	292.86	295.2	293.96	294.33	293.86	294.48	293.45	295.02	293.23	294.18	294.5	293.52	294.16	294.53	294.31	294	294.12	293.19	293.51	293.06	293.97	294.41	293.07	293.57	293.93	294.58	294.53	294.44	293.79	293.27	293.28
325.69	324.11	325.36	324.53	325.61	325.38	325.18	325.5	325.66	325.13	325.51	325.95	325.34	324.96	324.81	324.76	325.91	324.9	326.33	325.02	326.22	325.66	324.19	325.09	325.76	324.39	326.25	324.73	325.37	326.39	325.34	325.18	324.1	324.74	323.57	324.79	324.39	325.25	324.54	324.8	324.96	326.07	325.85	325.82	326.52	325.74	325.53	324.76	324.92	326.71
324.13	324.74	325.84	324.5	324.63	326.41	324.9	325.61	325.7	325.4	325.43	324.99	325.04	324.68	324.52	324.11	325.02	325.09	325.12	324.26	325.22	325.42	325.45	325.97	326.22	325.36	325.3	324.59	325.04	324.05	325.46	324.44	325.66	325.92	325.06	325.56	324.48	325.39	325.59	324.19	325	325.79	324.52	325.2	325.76	325.68	324.87	325.27	325.04	324.96
314.94	313.17	315.19	313.78	312.97	314.78	313.81	313.9	314.21	315.24	314.51	314.4	313.19	314.09	315.09	314.65	314.16	313.39	313.51	314.02	314.85	314.59	313.75	313.96	314.47	315.11	313.94	314.72	314.33	315.14	314.16	313.6	314.43	313.88	313.84	313.65	312.83	312.8	313.02	314.47	313.73	313.22	313.64	314.09	312.77	314.66	315.23	315.72	313.17	313.55
300.92	299.84	299.11	299.63	298.61	300.02	301.31	300.7	299.93	300.1	300.53	300.62	300.47	300.95	299.48	299.51	299.38	299.1	301.09	298.56	300.32	298.51	299.31	299.87	300.65	299.44	300.07	300.34	300.01	299.67	300.48	298.86	300.52	300.57	299.97	300.09	299.74	300.26	300.14	301.06	298.89	299.46	301.35	300.25	300.09	300.49	300.4	300.09	301.21	300.89
317.45	317.08	316.89	317.81	317.21	316.67	317.16	317.84	316.31	316.94	318.03	317.18	317.26	316.82	317.63	318.57	317.01	317.06	316.51	317.82	317.29	316.81	318.08	317.47	317.97	316.83	318.39	317.35	316.85	317.27	317.7	317.24	317.8	316.56	316.52	317.54	316.68	317.63	316.09	317.35	318.11	316.79	317.38	317.2	317.08	316	316.08	317.68	318.49	317.52
302.35	302.61	303.09	303.24	302.18	302.27	303.39	304.01	304.17	302.43	303.76	303.35	302.75	304.31	303.71	304.15	303.02	303.4	301.8	303.39	303.33	303.26	303.41	304.19	304.39	303.05	302.76	304.19	303.56	303.37	303.79	303.6	303.47	303.01	302.96	302.93	303.15	303.48	304.77	302.46	303.5	304.6	302.03	303.05	303.52	303.89	303.74	303.05	302.56	302.88
327.41	328.08	327.81	327.73	327.13	326.8	327.36	328.48	328.44	327.88	326.57	327.9	327	327.48	327.88	328.67	328	327.69	328.41	328.6	326.83	327.75	328.51	327.48	326.63	328.97	328.44	328.88	327.99	328.4	327.12	327.98	327.55	326.75	328.46	327.32	327.37	327.66	328.33	327.52	327.35	328.62	328.26	327.69	329.32	328.12	328.19	327.4	328.85	327.42
305.23	305.79	306.32	305.13	307.04	305.98	307.57	306.29	306.08	307.57	305.2	306.53	306.62	305.88	307.37	306.94	305.9	305.76	306.11	306.27	306.47	306.39	306.43	306.37	306.4	305	305.21	306.08	306.01	306.84	306.41	306.33	306.98	306.57	305.92	304.9	306.62	306.83	306.09	306.33	305.82	306.71	306.77	306.32	305.16	306.41	305.39	306.44	306.77	306.21
313.5	314.33	313.79	313.72	313.76	313.32	313.57	313.65	313.43	313.85	314.09	313.33	314.33	314.06	313.28	312.96	313.77	314.75	314.83	314.74	313.85	313.55	313.59	314.48	312.89	313.94	313.6	312.64	313.6	314.32	314.56	314	312.96	313.95	313.09	313.53	313.61	313.43	313.89	314.2	313.6	315.03	313.08	313.79	313.56	313.28	314.55	314.18	312.99	313.29
296.52	296.14	296.15	296.03	296.96	298.55	296.92	296.43	296.07	297.45	297.13	296.16	295.05	296.41	297.08	297.61	295.59	297.08	296.81	297.78	297.61	295.99	296.12	296.77	296.44	296.6	297.48	297.38	296.22	297.6	295.87	296.81	296.02	297.41	296.33	296.89	296.27	297.06	295.93	297.69	295.64	296.69	296.81	297.09	297	296.68	296.88	296.04	296.1	296.56
295.82	296.18	297.45	297.92	297.7	297.17	296.97	297.58	295.54	297.65	295.75	296.96	296.86	297.48	295.83	297.31	297.16	297.14	298.1	298.18	296.68	296.57	297.32	295.53	295.32	295.71	297.14	297.18	294.99	296.83	296.45	297.27	296.54	296.56	296.75	297.14	296.23	297.61	297.59	297.21	297.01	297.49	297.86	297.21	297.29	297.28	297.26	296.73	297.31	297.33
327.94	328.18	327.4	327.34	328.12	326.51	328.58	327.55	327.53	326.89	327.68	327.09	327.2	327.78	327.64	328.5	328.2	327.2	327.72	326.99	327.61	327.55	327.61	327.85	327.63	327.26	326.73	327.91	328.29	327.31	327.49	328.62	326.68	328.64	328.26	327.02	328.65	327.57	329.83	327.39	327.1	327.33	328.44	327.22	329.03	329.14	326.96	328.3	327.49	327.26
314.43	313.29	314.56	313.85	314.3	313.83	315.46	314.55	314.1	313.21	315.21	313.21	313.81	314.73	313.57	314	313.5	314.44	313.87	314.28	314.15	313.95	315.05	313.01	314.25	314.06	314.38	314.81	315.03	313.15	313.78	314.59	314.64	314.46	314.92	313.52	314.17	313.37	314	313.66	315.26	314.39	312.6	314.36	313.91	313.62	314.14	314.19	313.15	315.15
315.51	317	314.82	316.4	315.94	316.06	316.88	315.57	315.17	315.42	315.33	316.44	314.49	316.6	316.62	316.07	316.03	315.58	315.57	316.46	316.26	315.81	315.47	315.7	316.52	317.06	315.54	316.22	316.58	314.82	314.11	314.68	315.11	314.72	316.91	316.21	315.54	315.81	316.22	315.43	315.48	315.79	317.16	315.94	314.98	315.7	315.89	315.01	315.64	314.86
309.82	309.14	310.44	309.91	310.87	309.55	311.19	309.95	311.2	310.79	310.43	310.64	309.9	310.05	309.13	309.65	310.7	310.08	310.65	311.49	310.56	311.3	311.55	310.73	310.5	311.11	312.19	309.95	309.3	310.85	311.14	310.81	310.47	311.64	309.68	309.88	309.9	310.22	310.78	310.13	311.4	309.94	311.57	310.26	310.28	311.28	310.29	309.96	309.97	309.93
310.93	310.62	310.86	311.11	311.06	312.19	310.35	310.1	310.28	311.25	309.99	311.86	311.14	311.74	310.68	310.71	310.74	309.98	310.69	311.31	310.66	311.39	310.61	309.6	311.53	311.14	310.83	310.97	310.22	310.62	309.78	310.44	311.33	311.6	310.74	310.56	309.92	310.94	310.22	310.77	309.85	310.51	309.8	310.42	310.21	310.46	309.99	310.48	311.63	310.75
303.87	304.12	302.79	303.37	303.51	301.66	301.33	302.78	301.84	301.84	301.48	301.84	301.91	301.42	304.24	302.56	302.92	303.17	303.05	303.27	302.01	301.81	302.63	303.19	301.98	301.74	302.07	303.33	301.44	302.63	302.91	302.69	301.07	302.95	302.12	301.64	302.52	302.8	301.83	303.11	301.32	301.34	301.5	302.25	302.47	301.79	301.78	302.04	301.82	302.3
318.67	320.06	320.23	318.57	318.54	319.11	320.09	318.63	319.85	319.07	319.32	318.63	319.68	320.36	319.24	319.35	319.75	320.51	319.81	320.65	319.45	319.21	318.78	320.34	318.69	319.94	320.01	319.29	320.6	319.71	320.1	318.67	319.64	320.29	318.29	318.66	319.7	319.16	318.73	319.43	318.83	319.54	318.74	318.72	318.54	318.75	319.62	319.49	318.83	319.72
303.83	302.63	303.91	303.32	303.28	303.72	303.17	303.43	303.99	303.02	303.91	304.03	303.72	302.83	302.23	303.45	303.23	304.1	303.19	304.32	304.16	304.11	303.82	303.64	304.02	305.3	304.08	303.84	304.79	303.51	303.4	303	303.43	304.41	304.36	303.08	303.8	302.95	302.66	302.43	304.36	303.96	302.66	304.44	303.18	303.52	302.83	303.06	302.17	304.34
314.48	314.24	315.49	316.44	315.17	314.72	316.25	314.82	314.4	314.52	315.38	314.13	313.8	313.66	314.92	315.14	313.61	314.57	315.41	314.86	314.71	314.77	314.01	314.68	314.77	316.55	314.55	314.54	313.64	313.79	315.12	313.98	314.49	314.26	313.61	314.01	315.28	314.81	314.16	315.73	315.67	315.4	315.66	314.59	315.08	314.72	315.13	315.5	314.1	313.93
315.17	314.81	314.82	314.55	314.36	315.01	314.94	315.61	315.45	313.38	314.33	314.47	315.35	315.23	314.67	314.91	315.59	314.87	315.83	315.13	315.75	315.13	316.1	315.39	314.57	315.23	314.52	313.63	315.38	314.88	315.58	314.01	314.73	315.5	314.32	315.24	314.5	315.68	314.71	316.8	314.43	314.52	314.97	315.55	314.99	315.35	314.83	313.62	314.69	314.83
293.59	295.7	296.6	295.22	296.36	294.63	295.01	294.8	294.43	294.15	294.22	294.85	293.94	294.65	293.95	294.35	296.31	295.62	295.85	293.79	294.11	294.88	295.7	295.81	294.88	295.02	296.66	294.46	295.26	295.45	294.67	294.58	295.2	294.79	294.28	295.86	295.48	294.24	294.74	295.47	295.11	294.92	293.82	295.35	295.43	295.53	294.87	295.03	295.86	295.06
303.24	301.94	302.7	302.74	303.32	302.45	302.86	302.19	304.26	302.33	302.48	302.96	302.28	302.65	302.99	303.2	302.56	301.59	302.58	302.13	302.35	303.13	302.66	302.3	302.83	301.83	303.52	302.94	302.79	303.03	302.79	302.77	304.17	303.18	301.87	303.17	302.76	303.16	303.12	303.76	302.98	302.78	301.97	303.07	301.86	303.49	302.53	303.41	303.6	302.81
315.25	315.38	315.1	314.41	314.16	314.88	315.36	314.56	314.86	315.25	314.89	315.36	314.78	314.23	315.79	314.89	313.1	314.61	314.11	314.63	313.99	312.77	315.37	315.05	315.05	313.62	314.78	315.46	315.81	313.25	314.98	315.59	315.23	315.76	313.5	314.27	315.36	314.78	314.64	314.67	314.46	314.81	314.07	315.82	314.6	313.95	314.22	314.55	314.6	314.76
315.92	316.12	315.49	316.38	316.13	314.85	315.15	316.18	315.02	315.51	316.15	314.9	316.19	316.73	316.98	315.91	316.5	314.11	316.39	316.8	315.51	316.06	315.94	315.27	316.46	315.59	316.01	315.7	315.67	317.08	315.03	316.08	315.69	315.97	316.72	315.81	317.14	314.83	317.54	314.94	315.69	317.04	316.6	315.53	316.31	315.13	316.19	315.99	315.15	316.75
324.46	325.04	323.57	323.66	323.77	326.35	324.48	324.08	325.22	323.82	326.36	324.83	325.31	323.83	324.98	324.22	324.08	325.17	324.18	324.81	324.03	325.34	324.36	324.01	323.93	324.22	324.43	324.23	325.62	324.86	325.69	323.82	324.03	324.79	325.13	323.76	323.33	324.49	324.18	323.52	323.44	324.43	323.88	324.58	324.82	323.92	323.98	323.87	323.12	324.87
294.2	294.19	294.36	294.5	293.42	293.06	294.03	294.97	293.73	293.52	294.14	293.46	295.09	292.97	293.21	294.3	293.7	295.18	294.44	293.42	294.35	293.45	293.79	294.15	293.15	293.58	294.59	294.57	294.75	293.81	294.35	293.73	293.39	294.26	295.02	293.87	294.04	292.46	293.88	293.01	293.55	294.51	295.05	294.36	293.84	292.41	293.96	293.18	294.54	293.47
303.62	303.94	304.71	305.14	304.57	304.49	304.79	304.45	303.96	303	304.46	304.55	303.67	305.46	305.34	304.75	303.9	302.95	305.06	302.87	303.76	304.21	304.38	304.01	303.91	304.62	304.69	305.03	304.33	304.79	304.25	303.46	304.78	305.54	304.43	304.51	304.92	304.29	303.99	303.67	305.04	303.56	303.9	303.81	304.11	303.89	303.83	303.08	304.4	304.31
318.85	319.29	317.81	319.32	319.12	319.56	319.58	317.73	319	318.41	318.84	318.03	319.07	319.02	318.61	319.19	319.84	319.36	318.41	318.03	319.46	319.1	319.68	319.2	319.22	318.28	319.12	320.05	319.73	319.4	318.64	319.65	320.08	319.62	319.42	318.45	319.2	320.19	320.12	318.36	319.36	318.29	319.52	318.17	319.82	319.25	319.78	320.05	318.97	319.22
327.93	328.27	328.41	329.36	329.2	328.92	328.33	327.61	327.61	327.74	329.27	328.15	327.98	328.19	328.59	330.35	329.19	328.62	328.36	329.36	328.92	329.02	329.13	328.89	327.22	329.15	329.77	329.07	327.75	327.56	329.88	328.54	327.67	328.93	329.18	327.94	329.5	328.41	328.88	328.36	329.71	328.95	328.02	330.34	328.29	329.14	328.3	328.08	328.29	327.76
304.29	304.34	305.23	303.86	305.09	303.85	303.23	303.9	304.65	305.14	303.72	303.69	305	305.15	303.71	304.29	304.46	303.38	303.32	305.12	304.18	305.12	303.64	305.45	305.85	303.67	305.17	304.25	304.15	303.96	304.69	304.45	304.1	304.24	304.95	304.3	302.06	303.52	304.13	305.33	305.45	304.32	304.24	305.1	304.3	304.26	305.21	304.54	304.95	304.42
327.18	327.07	326.14	326.65	327.03	326.85	326.81	326.55	327.39	327.44	328.03	326.92	328.15	326.53	327.67	327.76	327.3	327.51	327.67	327.1	327.19	327.68	327.8	327.34	326.46	327.38	326.58	325.66	327.44	327.65	325.93	327.54	326.87	325.73	326.25	326.93	327.64	327.23	327.33	327.44	326.72	327.4	325.39	326.56	327.07	327.43	327.52	326.67	327.01	325.97
294.37	295.17	295.82	296.25	295.52	295.47	295.28	297.08	295.53	293.46	295.55	294.57	294.48	296.03	294.25	294.37	295.61	295.55	294.77	296.61	294.84	295.89	295.53	294.88	295.15	295.71	296.01	295.22	294.64	295.84	295.02	294.83	295.51	294.41	295.56	294.41	295.11	296.24	294.44	294.48	294.85	293.55	294.46	295.97	295.73	294.5	295.03	295.56	294.9	295.02
318.5	318.23	318.29	317.09	318.1	319.25	317.77	318.48	317.62	318.76	318.18	317.71	316.97	318.51	318.43	319.3	317	317.9	317.89	319.01	317.96	317.22	318.77	317.4	317.08	318.07	318.39	318.54	318.72	318.11	317.45	318.79	318.67	318.7	319.17	318.08	317.58	319.57	318.52	318.48	317.64	317	318.75	317.52	318.45	318.46	319.55	319.01	318.17	317.58
310.51	310.28	311.37	312.64	310.98	310.66	312.07	311	311.6	312.45	311.45	311.08	312.06	311.88	311.99	311.1	310.83	310.4	312.65	311.47	310.55	312.07	311.76	311.54	312.42	311.87	311.65	310.23	311.79	309.34	311.13	312.81	311.31	311.98	311.04	311.74	312	311.41	311.85	311.61	312.15	310.25	311.96	310.66	310.52	311.19	312.14	311.18	311.44	311.93
317.55	318.01	316.85	316.89	317.69	317.56	318.69	318.08	319.23	317.51	317.46	317.82	316.63	316.8	316.94	316.65	317.11	318.02	318.25	318.02	318.34	317.15	317.49	315.98	316.87	315.93	316	315.9	317.24	315.81	316.4	316.38	316.81	317.23	316	317.81	317.86	317.59	317.47	316.63	316.47	317.15	318.56	317.11	316.63	317.3	317.55	317.49	317.33	316.78
301.22	302.61	301.75	301.25	301.32	301.68	301.27	301.26	302.56	302.14	301.48	302.37	301.02	301.7	301.43	301.64	300.84	301.23	301.3	301.61	300.8	302.33	300.79	300.12	299.71	301.19	301.25	300.51	301.53	301.61	301.73	301.59	301.02	303.1	302.41	302.36	299.96	300.97	300.41	301.36	301.58	300.45	300.16	301.33	301.13	301.38	300.58	300.66	301.53	300.13
310.16	310.38	310.41	309.79	309.54	310.19	309.08	310.17	310.97	309.59	309.35	310.64	308.55	309.62	310.87	309.92	311.7	309.61	308.42	310.99	309.94	310.3	310.47	310.5	308.95	308.85	309.72	308.98	310.49	309.43	309.28	309.48	310.1	310.21	310.91	309.26	309.29	310.37	309.25	309.79	310.83	310.9	308.87	310.32	310.15	308.48	310.05	309.88	309.57	310.83
307.4	307.33	307.41	306.34	305.67	307.42	308.84	306.97	306.66	306.83	306.04	306.86	306.6	305.6	305.9	306.87	305.55	306.6	306.13	306.55	306.35	304.83	306.63	307.41	306.79	308.12	307.41	308.11	306.44	305.67	307.1	307.26	306.99	305.68	306.63	305.56	307.06	306.97	308.59	306.13	306.87	306.57	306.75	305.98	306.88	306.45	306.65	306.43	305.81	305.73
303.01	304.34	303.11	302.9	303.57	304.81	303.49	303.28	302.3	303.62	303.56	304.13	303.43	303.27	302.05	303.46	304.12	303.57	304.32	304.15	302.66	302.33	303.11	303.46	302.87	304.78	303.69	304.27	303.84	304.08	302.59	302.64	302.96	303.1	303.73	303.86	303.52	303.66	303.39	303.58	303.24	303.69	303.02	303.17	303.11	303.7	302.97	302.66	303.57	302.21
311.89	312.1	313.02	312.89	313.54	311.27	313.05	313.13	313.02	312.64	313.81	312.6	311.94	312.3	312.29	311.81	312.87	311.57	312.87	311.78	312.72	312.24	311.88	312.55	311.92	311.69	313.75	311.35	311.96	312.04	312.11	312.23	311.31	312.31	312.59	311.75	311.45	312.27	312.34	311.36	312.63	312.49	311.91	311.7	313.26	311.48	311.88	311.96	311.51	311.02
308.16	307.74	306.93	308.58	307.43	309.07	306.97	307.95	307.17	306.86	308.47	306.93	306.3	307.56	307.38	307.54	307.01	307.02	307.53	308.07	307.55	305.34	307.36	306.53	307.63	308.09	307.92	307.49	306.78	308.05	308.16	307.04	307.31	307.26	308.01	306.83	306.61	307.47	306.34	306.76	307.58	307.13	305.59	306.82	307.8	306.55	307.86	307.44	306.43	307.93
296.78	297.02	296.38	297	296.65	297.71	296.83	295.68	296.44	297.62	296.51	296.43	296.88	296.42	297.83	296.99	297.32	297.41	296.57	295.31	297.43	297.3	297.87	296.96	296.13	296.69	295.82	297.58	296.53	297.39	295.19	296.23	295.93	296.91	296.8	297.43	296.11	297.01	296.77	296.63	297.18	297.96	297.35	296.41	295.83	296.35	298.05	296.77	296.69	296.08
302.01	300.69	301.96	300.19	301.95	300.99	299.59	300.5	300.74	300.81	300.82	302.52	300.59	301.11	300.69	301.59	300.78	300.77	301.17	300.36	301.07	300.77	300.35	300.51	300.77	301.45	302.24	301.1	300.51	301.48	301.4	301.1	300.98	300.8	300.64	300.09	301.14	301.55	300.7	301.99	301.3	301.07	301.7	300.39	301.58	300.77	300.11	300.64	300.45	301.09
312.04	314.15	314.28	313	312.67	314.04	313.82	313.11	314.76	314.34	313.47	312.89	313.99	313.09	313.77	312.57	312.4	313.55	313.65	313.85	311.99	311.99	313.51	314.7	312.88	315.2	313.68	313.25	313.8	313.43	311.86	312.99	313.58	313.19	312.77	313.02	313.89	313.42	314.11	314.2	313.66	313.51	313.23	313.26	312.81	313.75	312.33	312.73	314.46	312.9
303.33	303.13	303.64	304.41	302.94	303.29	303.2	303.85	303.85	303.38	302.39	303.49	303.56	305.24	305.03	302.04	303.45	303.27	303.63	304.36	303.48	302.49	304.18	303.6	302.8	304.22	304.15	302.9	303.28	304	303.12	303.58	302.74	302.52	303.76	302.81	302.99	303.9	304.59	304.94	302.9	303.58	303.39	302.9	303.46	304.39	303.73	302.77	302.66	304.07
293.44	293.73	293.61	293.73	294.59	294.32	294.28	294.52	293.94	294.66	294.07	294.08	294.91	292.7	293.36	294.36	294.59	293.46	294.02	293.49	293.67	294.07	293.9	293.51	292.38	293.9	293.19	294.02	293.56	294.71	294.12	294.71	293.48	295.15	294.21	294.52	292.94	293.55	293.95	294.49	293.6	295.02	294.04	295.53	295.53	294.01	294.71	293.81	294.69	294.83
307.44	307.27	306.53	306.4	305.12	306.56	308.6	305.95	306.57	305.83	307.44	305.43	306.26	306.14	306.13	306.05	307.61	306.95	308.02	305.74	305.65	305.7	305.49	306.14	307.12	305.48	305.93	305.81	306.34	306.14	307.3	305.07	305.66	306.57	306.43	306.01	306.73	307.04	305.61	306.36	306.29	306.33	305.95	307.05	306.08	305.78	307.84	307.3	306.19	306.26
295.03	295.29	294.67	295.06	293.79	295.5	296.11	294.92	295.02	295.09	295.21	294.4	295.39	295.16	294.19	294.71	294.79	295.41	295.42	295.22	294.75	294.4	295.88	295.76	294.12	294.43	295.27	295.59	294.17	294.4	295.57	293.25	295.51	295.47	293.93	294.41	295.05	294.65	293.43	295.33	295.41	295.52	294.21	296.28	294.05	295.31	295.07	295.19	294.73	295.68
316.94	317.2	317.14	317.61	318.25	316.69	317.06	317.65	316.41	316.89	317.31	316.75	316.33	316.89	316.21	316.78	317.22	318.08	317.63	315.73	318.68	316.85	316.25	317.06	317.23	317.62	316.69	317.21	317.81	318.93	317.43	317.52	316.15	317.44	317.14	317.37	317.59	317.15	317.15	317.95	316.77	316.98	317.29	318.66	317.2	316.2	317.61	317.27	318.14	317.42
306.24	305.37	306.03	305.85	305.47	307.17	306.48	307.46	305.77	307.22	306.66	306.99	307.06	305.88	306.74	306.31	307.33	306.67	305.85	306.56	306.34	306.32	306.2	306.63	307.34	304.92	305.1	306.8	307.53	304.52	305.86	305.72	306.82	305.74	306.24	306.81	306.67	306.93	306.31	306.92	305.84	306.22	305.19	305.72	307.03	306.17	305.13	305.5	306.33	305.9
293.63	294.41	294.09	294.8	294.12	293.5	293.33	293.33	294	293.6	294.23	292.71	293.2	293.96	294.58	293.79	294.84	293.28	293.04	293.25	293.96	293.08	294.71	293.76	294.02	294.57	294.02	293.3	293.54	292.62	293.72	294.36	293.07	293.35	294.87	293.25	293.54	295.48	294	292.98	294.95	294.19	293.72	294.02	294.33	294.22	294.05	293.63	293.55	294.33
312.48	313.32	311.78	313.4	313.94	313.5	312.7	313.55	312.87	311.72	314.6	313.71	313.56	314.12	312.7	313.59	312.81	313.32	314.41	313.7	312.26	313.81	312.85	313.67	312.91	313.75	314.34	313.48	313.4	312.09	312.95	313	312.64	312.87	314.1	313.57	312.74	313.15	312.74	313.37	313.36	312.91	312.79	312.13	314.5	312.81	313.94	313.27	314.16	313.73
303.45	303.43	302.18	302.54	303.64	300.95	303.25	303.03	302.02	302.42	303.39	304.31	303.18	303.74	301.24	302.46	302.36	301.67	303.8	303.03	304.05	303.03	303.78	302.79	302.94	302.32	303.78	303.07	303.39	302.01	303.68	303.04	303.1	302.5	303.52	303.09	302.89	302.43	302.59	302.85	303.79	303.2	302.68	302.83	301.87	302.63	302.15	302.47	304.14	302.52
302.79	301.53	302.59	302.02	302.33	303.03	303.39	301.69	301.63	304.47	301.87	302.95	303.83	302.13	302.02	301.88	301.86	301.8	302.4	301.93	303.34	301.5	301.5	302.31	302.91	302.44	301.64	303.48	302.77	302.47	302.38	301.61	302.24	303.23	303.2	303.4	303.41	302.65	302.47	302.08	303.06	302.98	301.29	302.07	302.31	303.05	302.12	302.18	302.88	302.95
304.16	303.41	303.06	302.54	303.71	304.16	304.42	304.19	303.33	303.79	303.33	303.92	304.09	304.17	303.87	303.48	303.96	303.82	303	304.35	303.81	303.19	303.6	303.84	303.17	304.14	303.05	302.27	303.73	303.44	304.43	302.69	302.43	303.74	303.79	303.29	302.37	303.39	304.61	303.31	303.25	304.6	303.51	303.26	302.71	304.85	303.63	303.01	303.67	302.96
314.53	314.7	315.11	313.81	315.92	314.71	313.9	315.11	315.26	315.3	313.85	314.39	313.86	314.42	315.22	314.39	313.43	315.18	315.22	314.3	313.79	314.61	314.1	314.28	314.78	316.49	316.56	315.2	314.77	315.07	314.84	315.52	316.08	312.57	313.78	316.01	315.02	315.14	314.75	314.46	315.18	313.94	314.8	315.02	315.32	314.57	316.33	314.67	314.6	314.91
303.17	304.59	304.59	303.89	303.13	302.91	303.79	304.17	304.03	304.11	302.65	303.41	304.22	303.71	302.64	303.83	304.34	303.28	303.75	302.83	304.85	303.58	304.08	303.41	304.49	304.2	303.94	303.46	302.88	303.87	301.83	304.31	302.38	303.87	303.88	303.59	303.51	303.67	303.81	304.15	304.82	304.27	303.88	304.14	302.87	302.8	304.19	304.07	303.88	303.36
314.83	315.75	314.15	314.81	314.67	315.25	315.6	315.59	314.94	315.35	314.63	315.59	314.69	314.68	314.07	314.04	315.41	314.68	315.13	314.92	313.45	314.83	315.78	314.41	314.25	316.36	316.01	314.62	314.49	316.58	314.29	316.43	314.92	314.96	315.62	314.82	315.89	313.92	314.58	314.07	314.92	313.86	315.14	314.6	315.49	314.94	315.18	314.89	315.48	315.76
301.78	302.06	303.19	301.85	302.67	303.45	303.19	301.49	302.34	302.16	302.06	301.73	302.26	302.35	302.67	301.99	302.46	301.95	302.69	302.06	302.61	301.96	301.39	303.2	302.6	302.52	302.18	303.69	301.88	302.62	302.97	302.74	301.63	301.81	301.91	303.26	301.97	303.41	301.13	301.54	302.36	303.36	302.45	302.31	302	302.17	301.37	302.21	302.61	301.27
312.69	311.5	312.79	313.48	313.27	313.08	313.25	313.04	311.5	313.29	313.76	312.73	312.51	313.09	314.05	313.35	313.72	313.41	313.06	314.11	313.36	313.13	312.38	312.79	313.05	312.83	313.85	314.29	313.24	312.91	313.84	312.87	313.5	313.93	313.96	312.62	312.29	312.95	312.79	312.02	313.41	312.67	313.45	312.9	313.74	313.56	313.21	312.98	314.21	311.84
293.75	294.87	293.97	294.77	292.47	294.88	294.43	294.77	294.49	294.65	293.52	295.07	293.55	294.23	293.82	295	292.89	293.92	294.5	293.06	293.94	294.16	294.7	293.64	294.01	292.37	293.23	292.92	295.17	295.21	292.99	295.22	293.63	295.18	294.91	293.47	294.41	295.22	293.91	293.57	293.29	294.33	293.87	293.9	293	294.51	294.51	292.99	294.15	295.11
305.49	305.06	304.78	304.77	305.19	304.43	304.38	304.67	303.52	304.74	305.99	306.45	304.87	305.51	306.16	304.32	305.83	304.81	305.27	304.2	305.3	305.05	304.31	305.33	305.21	305.6	305.3	306.03	305.31	304.12	304.1	305.9	304.61	306.67	305.05	305.45	305.62	304.22	304.82	307.07	305.06	304.62	304.79	305.61	305.97	304.24	305.23	305.59	304.22	304.18
310.91	310.92	312.04	310.54	310.54	311.32	312.54	310.54	309.55	310.92	311.18	311.63	309.34	310.55	311.74	311.27	310.41	310.66	311.5	311.5	310.19	310.69	309.66	310.4	309.54	310.34	311.29	311.76	310.25	311.17	310.14	311.56	310.63	310.21	311.79	311.77	310.55	310.21	310.83	310.49	311.28	310.34	311.35	309.57	311.49	311.08	311.48	310.22	310.18	312.69
314.95	312.9	313.01	314.68	314.21	314.36	314.97	313.96	313.74	314.95	314	313.39	313.56	314.49	312.9	314.43	313.29	314.42	314.05	313.54	314.82	313.1	313.51	313.47	315.84	314.24	314.01	314.05	313.2	314.71	314.34	314.61	314.05	314.56	312.75	313.28	313.76	313.04	313.41	314.13	314.2	313.68	314.21	313.71	314.03	313.71	314.43	314.7	314.36	313.45
310.81	310.47	310.88	312.5	311.04	312.07	312.1	311.73	310.75	311.15	310.6	312.62	311.85	311.03	311.12	311.56	310.8	311.36	311.27	310.57	312.52	311.79	311.24	310.59	312.84	311.05	313.33	311.69	311.31	311.97	312.14	311.54	310.43	312.5	311.89	310.8	310.59	311.85	310.64	312.37	310.61	311.31	310.92	311.83	311.82	311.92	312.39	311.79	311.82	311.17
317.55	316.54	316.97	315.84	316.29	317.06	317.05	316.65	315.81	316.35	316.37	316.67	315.99	315.55	316.45	316.7	316.45	316.38	317.68	316.43	315.49	314.41	315.35	316.94	317.14	317.22	317.22	317.43	315.86	315.74	316.15	316.61	316.78	316.34	316.3	316.91	316.33	315.12	316.28	316.04	316.19	316.6	317.66	316.72	317.32	317.58	315.68	315.86	316.72	317.7
306.08	307.72	307.71	307.84	307.35	306.17	307.11	306.91	305.27	306.56	305.75	306.66	307.05	307.98	307.96	306	308.09	307.49	308.09	308.23	308.35	306.38	307.9	307.78	308.22	306.3	308.24	306.14	307.62	306.91	308.31	307.68	306.46	307.59	308.31	306.73	306.37	307.76	306.81	306.31	305.67	306.72	306.95	306.69	307.03	306.46	307.34	306.34	307.4	307.84
305.93	304.7	305.68	306.29	305.27	303.64	305.4	305.86	305.78	306.15	305.03	304.96	305.23	305.86	305.1	305.16	305.26	304.91	305.57	304.91	305.13	305.7	305.28	305.49	304.64	305.43	306.07	305.5	305.35	304.62	305.12	304.99	304.96	304.52	305.9	303.65	305.12	305.72	303.89	304.43	306.02	304.46	304.46	304.34	305.27	305.09	306.54	305.57	305.2	305.71
313.88	315	313.22	314.31	313.86	313.19	314.29	313.39	314.05	313.22	313.6	314.76	313.64	313.75	313.45	314.05	314.4	314.08	313.75	313.14	313.68	313.01	314.5	313.84	312.87	314.59	313.34	313.33	312.69	313.47	314.31	313.49	313.9	314.14	313.6	312.81	314.29	315.24	314.16	313.78	314.17	313.84	315.05	315.3	314.72	313.5	312.63	313.97	313.39	313.56
308.99	310.34	309.53	310.28	309.44	310.46	309.66	310.15	310.77	310.08	309.53	309.84	309.57	309.26	309.9	310.74	309.46	309.09	310.2	310.5	308.33	309.35	310.88	309.18	309.32	311.32	310.56	310.52	308.69	309.71	309.6	310.21	310.36	310.15	309.8	309.96	309.66	308.9	309.39	308.74	309.53	309.43	310.15	309.23	309.75	309.69	310.78	310.3	309.82	310.51
305.93	306.67	306.04	306.84	306.47	306.57	306.32	305.76	306.14	306.42	306.32	307.26	306.68	305.88	306.13	307.21	306.42	306.57	307.41	306.83	308.19	306.68	307.15	306.78	306.62	308.33	306.09	306.54	305.3	306.14	308.31	306.84	306.5	305.85	306.03	306.35	306.21	306.97	305.88	307.66	307.08	306.35	306.68	306.48	306.66	307.07	306.42	305.41	306.98	306.91
309.99	311.02	310.35	310.69	310.59	309.08	310.44	311.01	310.4	310.56	311.48	309.81	310.21	309.86	311.06	309.93	309.61	310.46	310.56	309.57	309.39	310.88	308.9	311.39	310.16	311.14	309.95	310.39	309.54	311.02	310.28	310.11	310.25	310.24	311.13	308.88	309.2	311.61	310.2	309.78	311.35	310.74	310.51	310.89	309.96	310.86	311.11	310.42	310.06	308.95
316.59	317.61	317.62	316.93	318.36	315.9	316.64	317.7	317.83	317.62	316.35	316.13	317.67	317.73	316.24	317.33	316.69	317.11	318.98	317.01	316.39	317.39	317.57	317.32	316.73	316.83	317.86	317.37	316.72	317.62	316.24	316.42	317.29	316.47	316.87	317.46	316.76	317.19	317.08	316.45	316.3	317.61	316.65	317.88	316.83	316.14	318.07	316.85	317.53	317.52
316.77	316.36	316.24	317.43	317.27	316.7	317.67	316.73	318.34	315.76	317.43	316.77	316.97	317.22	317.98	316.62	316.5	317.31	316.92	316.2	317.15	316.71	316.89	317.31	316.63	316.28	318.02	318.81	316.96	317.89	315.97	315.68	316.52	317.66	317.87	316.28	316.01	316.36	316.92	316.74	316.64	317.04	317.87	317.15	317.2	316.46	316.62	317.59	318.04	316.4
312.81	312.88	313.78	312.74	311.33	313.16	313.33	312.23	311.5	313.42	313.42	312.96	313.03	313.86	313.42	313.39	311.37	311.99	311.38	313.55	313.18	313.55	313.16	312.61	313.15	313.55	312.13	311.3	311.95	312.25	312.98	313.13	312.33	313	312.41	313.41	313.99	313.06	312.53	313.21	313.35	310.71	312.51	313.69	312.33	312.81	311.26	313.36	311.45	312.34
327.65	326.73	327	328.46	327.13	326.73	328.05	328.9	329.11	327.7	327.23	327.43	328.6	327.1	326.58	328.03	328.5	327.24	329.45	328.25	327.75	328.65	328.09	327.21	327.09	326.31	328.3	327.8	328.52	327.79	328.64	326.45	327.11	327.16	327.57	328.5	328.21	327.02	328.29	328.53	327.39	328.59	327.78	328.63	327.91	328.65	328.22	327.94	328.51	328.08
303.47	304.06	301.89	303.91	303.79	303.01	303.68	304.5	302.21	302.53	303.17	303.92	303.85	302.05	303.7	303.65	302.78	304.52	303.04	303.86	303.11	303.24	303.48	302.87	302.22	303.05	304.24	302.58	303.13	302.82	303.34	303.78	303.74	303.67	303.23	302.09	303.5	303.18	303.55	303.8	303.08	303.26	302.69	303.35	302.52	303.59	303.05	303.97	302.6	304.6
325.46	324.85	324.62	325.46	324.01	324.34	324.63	325.34	324.19	324.53	324.57	325.7	324.42	326.26	324.78	324.75	324.71	324.4	324.35	324.86	325.98	324.51	324.14	324.68	325.11	324.25	323.69	325.74	325.77	325.18	324.64	323.71	325.17	324.68	323.72	324.17	325.42	324.83	325.14	325.61	325.1	324.67	325.45	325.13	323.77	324.34	325.01	323.82	323.82	323.95
303.9	303.79	304.13	303.22	303.12	302.11	304.8	304.34	303.65	303.67	303.55	303.95	302.49	303.4	303.36	303.74	301.45	303.21	302.9	303.51	303.54	303.79	303.99	304.25	302.88	304.85	304.14	303.51	304.16	303.71	302.61	302.13	303.17	302.32	304.06	303.8	305.17	303.39	304.84	303.72	303.87	304.21	304	303.26	302.61	302.78	303.74	303.32	304.03	303.43
304	304.61	305.19	304.84	306.5	305.22	304.77	304.68	304.47	303.96	304.4	304.9	305.13	304.68	303.48	303.47	303.83	303.65	305.05	304.18	304.34	304.92	304.32	304.55	303.48	304.98	303.99	303.8	304.78	304.04	304.23	304.66	304.31	305.1	304.76	304.04	305.69	304.43	303.52	304.21	303.86	304	305.13	305.32	305.49	304.99	303.43	304.98	303.33	303.76
315.24	315.16	314.1	315.73	314.42	314.87	313.28	313.81	313.17	315.55	313.54	315.07	313.88	314.08	315.61	313.8	313.91	314.23	315.35	313.95	314.6	314.83	315.37	314.43	314.34	315.7	315.6	314.86	315.32	314.89	315.25	315.66	314.94	314	313.62	316.26	314.95	315.7	314.37	314.06	314.82	314.54	314.82	313.99	313.67	316.11	314.06	313.67	314.55	314.32
309.38	309.08	309.14	308.78	309.55	308.7	309.72	308.16	308.95	308.33	308.2	308.6	308.98	308.21	308.22	309.38	309.18	309.08	308.86	308.98	308.92	307.71	307.96	307.98	308.05	308.76	308.26	309.08	307.86	307.57	307.67	308.78	310.24	308.03	309.13	309.28	308.44	309.07	309.25	308.83	309.07	308.66	310.16	309.9	308.08	309.37	308.52	308.35	307.58	308.69
316.98	317.59	317.01	317.45	316.42	316.92	317.7	317.92	317.12	318.27	318.5	315.52	317.8	317.95	317.41	317.12	317.48	316.48	317.06	316.47	317.45	317.12	318.07	317.76	318.23	316.71	317.03	319.15	317.45	317.16	317.45	315.88	317.55	315.94	316.95	317.03	316.45	316.76	317.11	316.79	317.38	316.94	316.49	317.79	316.74	317.12	316.95	317.08	317.8	316.31
312.42	312.29	312.69	312.41	311.65	313.37	311.92	312.93	311.37	313.06	311.72	311.56	312.64	313	311.84	313.32	311.98	313.46	312.49	311.95	310.93	312.88	310.88	312.12	313.33	311.3	311.32	312.06	312.87	311.93	311.47	312.82	311.14	312.6	313.56	311.79	312.24	312.01	312.04	314.04	311.92	311.17	311.62	313.02	312.57	312.53	313.22	311.09	312.23	311.56
301.85	302.24	302.65	302.51	301.53	303.07	302.78	302.82	302.47	302.75	302.05	302.83	302.17	302.55	302.64	301.81	301.7	303.42	302.57	302.93	302.22	301.94	304.17	301.97	303.38	303.12	302.46	301	301.89	302.32	302.19	302.28	302.73	302.05	302.58	301.94	302.85	301.98	302.59	301.9	302.72	302.1	303.46	301.16	302.42	301.62	302.3	303.51	302.44	302.9
311.84	312.47	312.29	312.36	311.58	312.94	313.79	312.74	311.85	311.87	314.06	311.56	312.5	312.18	312.55	310.83	312.16	311.82	313.48	313.06	313.4	313.73	312.25	313.06	311.65	312.41	312.86	312.97	312.43	312.81	311.49	312.59	313.56	313.17	312.29	312.16	312.11	312.25	311.86	311.5	312.19	312.53	313.29	311.86	312.16	313.53	311.55	312.62	312.32	312.63
303.07	302.62	303.24	303.35	302.63	302.65	302.32	302.85	303.06	302.6	303.15	303.5	303.53	303.37	302.52	303.58	302.57	303.97	303.12	304.12	303	301.86	302.76	302.69	301.09	301.69	302.5	302.81	302.32	303.54	302.92	302.65	303.6	302.35	303.78	303.86	302.26	303.98	303.85	303.47	304.06	301.72	302.72	303.14	302.96	303.57	303.44	302.88	303.13	302.59
303.46	304.3	303.4	304.12	304.74	304.54	305.18	303.98	304.76	303.74	305.55	304.61	304.51	304.28	303.63	304.49	304.56	304.79	305.34	303.94	304.57	303.35	304.47	303.8	304.56	304.3	305.81	303.86	303.82	303.87	303.72	303.27	305.5	304.16	305.01	304.73	302.94	303.98	303.9	305.29	305.18	303.85	303.88	304.1	304.98	304.03	303.24	303.77	304.34	304
313.17	313.41	312.52	312.41	313.37	312.55	313.39	313.41	312.6	312.39	313.67	314.03	314.05	313.28	313.95	313.92	313.7	313.76	314.09	313.37	314.7	314.08	313.42	311.87	313.54	313.34	313.1	312.59	313.25	313.64	312.39	312.64	312.39	313.29	313.02	313.04	312.01	312.5	313.11	312.76	313.7	314.09	313.75	313.9	312.98	314.86	314.04	314.05	313.06	313.91
304.89	305.2	304.83	305.17	305.47	306.3	303.4	306.38	305.33	305.64	305.12	304.79	304.73	305.44	305.17	305.63	305.29	306.08	305.37	305.41	306.09	306.1	305.28	305.75	306.22	306.53	306.47	305.72	304.9	306.09	305.79	306.23	304.32	304.75	305.42	303.69	305.57	305.68	306.24	306.18	303.82	305.02	305.05	305.24	305.96	305.51	305.81	304.62	306.14	305.87
318.42	318.17	318.46	319.83	318.08	319.13	318.33	318.09	318.33	318.45	317.83	317.31	318.17	318.81	317.62	317.43	318.67	317.63	317.97	316.41	318.28	318.92	319.31	316.65	317.77	317.28	318.61	318.99	318.56	316.87	318.55	317.83	318.97	318.41	318.38	318.78	318.36	318.43	318.03	318.88	318.35	318.82	319.07	317.72	320.16	317.48	317.41	318.62	318.11	318.32
305.51	305.23	306.41	305.54	306.15	307.51	306.04	305.52	306.05	306.02	304.74	304.85	304.66	306.4	305.08	307	306.4	305.64	305.83	304.5	306.94	305.58	307.2	306.98	306.53	306.4	305.87	305.78	305.32	305.7	306.23	307.83	305.1	306.31	305.79	306.17	305.85	306.56	306.15	306.78	305.6	305.06	307.38	306.99	307.17	306.6	306.76	305.57	307.07	306.29
309.28	309.2	309.8	309.65	309.84	310.06	310.83	309.3	310.85	309.26	311.07	310.3	309.65	308.92	308.88	309.53	309.24	308.54	310	310.17	310.64	310.35	309.41	311.04	309.44	309.9	308.54	309.2	309.95	309.95	310.24	309.71	309.96	310.15	310.15	308.89	310.07	308.89	311.1	309.83	309.15	310.91	308.3	309.17	310.96	309.62	309.92	309.23	309.45	309.29
315.52	314	313.81	312.74	315.01	314.28	313.32	312.95	313.64	315.01	313.64	314.68	313.02	314.36	314.32	314.66	314.31	315.16	313.08	312.99	314.65	313.87	313.41	312.56	312.93	314.27	313.32	314.45	313.97	313.37	314.3	314.17	313.58	313.04	314.86	312.76	314.65	313.57	313.63	313.32	313.78	313.37	314.1	314.81	312.96	313.72	313.24	313.87	313	314.66
311.14	312.97	310.59	313.7	312.54	312.34	312.95	312.76	311.75	312.28	312.77	311.42	313.45	311.81	311.67	312.3	312.63	313.76	312.37	312.55	312.29	312.63	312.19	313.28	313.16	311.14	313.7	311.97	312.47	313.01	312.7	313.5	313.49	312.57	313.16	312.79	312.46	312.9	312.19	310.91	312.99	311.72	311.84	313.28	313.66	312.72	312.98	311.9	312.62	312.36
314.54	315.49	315.57	313.99	314.57	314.32	315.05	315	315.47	314.06	314.86	315.32	315.47	314.44	314.58	314.43	314.23	314.51	314.78	313.74	314.47	315.98	315.87	314.71	314.81	314.55	314.04	314.27	314.57	314.46	314.64	314.34	315.13	313.7	314.21	315.25	314.18	313.3	314.7	314.87	315.17	315.21	314.94	315.4	313.69	315.31	315.32	315.01	314.76	315.12
303.94	305.11	305.14	303.99	305.33	303.58	305.38	305.14	304.27	305.09	305.08	304.91	303.59	304.46	304.44	305.45	305.26	303.78	304.98	304.7	305.26	305.61	303.55	303.17	305.39	303.08	303.71	304.73	303.76	302.66	303.93	304.2	303.4	302.94	304.02	304.15	303.91	304.07	303.95	303.73	305.03	305.17	303.96	304.92	303.34	304.12	303.26	304.31	302.87	303.43
326.22	324.47	325.44	325.4	325.49	325.03	326.48	326.73	325.71	324.71	326.26	326.09	325.05	326.62	325.25	325.8	325.03	324.71	325.85	324.61	325.46	325.13	325.12	325.4	326.37	324.31	324.96	325.5	325.34	325.28	325.38	325.56	325.57	325.34	325.41	325.28	324.58	325.5	325.35	325.71	324.2	325.61	325	325.21	325.47	325.38	324.87	324.7	324.88	324.85
306.61	306.95	307.23	306.79	307.75	305.76	307.34	306.83	307.87	308.05	307.73	306.8	307.39	307.02	306.87	306.04	307.47	308.43	308.44	306.93	306.99	308.36	307.4	307.43	307.79	308.53	306.51	306.97	307.62	307.63	307.31	307.06	308.21	306.69	305.9	306.62	306.4	307.37	306.74	307.13	308.08	307.45	307.41	307.34	307.34	306.61	308.48	307	306.19	308.26
315.97	315.55	315.75	316.94	316.38	315.08	315.34	314.81	315.34	315.92	314.23	316.73	316.01	316.11	316.89	315.75	316.22	317.37	315.85	317.04	315.71	314.45	316.5	316.72	315.23	316.24	315.56	315.56	315.6	316.47	316.46	315.45	317.39	315.71	316.54	315.95	316.55	315.74	315.92	315.78	315.84	317.08	315.87	315.69	315.98	315.55	317.06	316.18	316	315.79
315.59	316.02	316.26	316.85	317.1	315.63	316.03	315.38	316.49	316.15	314.7	315.56	316.66	314.64	317.1	316.23	316.38	316.47	316.31	315.86	316.09	315.67	315.13	316.66	315.34	316.16	316.83	315.68	315.75	316.31	316.94	315.11	316.55	316.03	316.41	314.91	316.68	315.27	315.24	315.07	316.02	315.81	316.15	316.42	315.55	316.27	316.34	314.5	316.14	316.05
317.74	318.2	319.29	317.03	318.37	317.67	318.5	317.49	317.55	319.25	317.78	317.87	318.81	319.01	318.68	319.43	318.37	318.13	318.67	318.57	318.33	318.9	318.43	318.86	319.29	319.63	318.42	318.19	317.99	318.11	319.12	318.23	320	318.42	319.91	317.89	318.6	318.27	317.44	319.83	319.6	316.58	317.98	318.69	318.68	318.29	318.85	319.3	318.96	319.22
311.79	313.59	312.46	312.52	312.4	312.25	312.72	312.58	312.7	312.78	312.82	311.85	313.05	313.1	313.51	312.62	314.1	313.55	312.71	312.87	312.96	312.5	312.52	313.7	312.26	313.3	312.29	313.58	313.49	313.87	313.66	312.85	312.84	313.25	311.95	312.82	314.23	311.04	312.25	312.03	312.34	312.61	312.65	312.82	313.29	312.9	312.32	312.14	313.49	312.97
300.61	300.85	300.75	301.05	300.9	301.38	301.31	301.19	301.04	300.53	302.36	302.14	301.43	300.98	301	301.42	302.9	301.29	300.72	301.69	301.8	302.29	300.64	299.67	300.75	301.64	300.86	301.17	300.6	300.71	300.75	302.31	300.47	301.18	301.41	301.41	300.88	300.27	302.04	301.06	300.69	300.45	301.22	302.27	301.54	300.76	300.13	300.22	300.12	301.75
305.33	304.55	305.71	305.22	306.85	304.13	306.86	305.37	305.08	304.69	305.56	304.57	306.62	304.44	305.18	306.3	305.9	305.66	304.01	306.06	305.32	304.34	305.51	305.09	305.04	306.18	304.88	306.14	305.09	305.75	304.3	304.77	304.89	305.8	306.1	305	305.54	303.85	304.37	304.35	304.86	304.14	308.33	304.79	306.25	304.77	304.8	305.4	304.89	303.64
302.58	303.62	304.2	302.59	304.08	304.06	302.69	304.54	302.85	302.68	302	304.1	303.93	304.25	303.91	303.07	303.57	303.36	303.17	302.83	304.36	303.57	304.61	302.79	303.75	303.59	302.27	303.77	303.6	302.84	304.42	304.27	303.89	303.66	302.8	303.18	304.12	304.3	303.24	304.03	303.2	303.68	303.89	303.24	304.35	302.94	304.59	304.21	301.78	303.42
313.72	315.56	313.93	315.9	315.09	315	314.14	314.6	314.12	315.15	314.38	316.17	314.91	314.42	315.45	314.59	314.45	314.22	314.12	313.93	314.44	314.58	313.76	313.57	314.25	315.99	315.1	315.75	313.85	314.72	314.81	315.4	315.39	314.14	315.1	315.63	316.05	315.64	315.46	314.22	315.57	315.36	314.12	315.51	315.32	314.64	314.49	317.45	316.29	314.81
315.45	315.39	315.67	315.76	315.95	316.71	315.42	315.18	316.06	315.69	316.16	314.82	316.68	314.18	315.2	316.32	315.57	315.47	316.42	315.99	315.22	314.9	315.96	314.31	315.91	316.1	315.74	315.96	316.44	316.44	315.98	315.61	315.04	314.55	316.1	315.9	316.49	315.63	315.26	315.23	315.99	314.7	314.93	315.33	316.28	316.1	315.87	315.51	314.74	315.28
314.81	315.03	316.75	316.35	315.32	316.18	316.01	314.73	315.11	315.65	315.68	315.25	316.92	315.02	315.56	316.41	315.13	317.19	316.17	316.05	316.48	315.9	315.19	316.48	315.39	316.29	315.51	316.88	315.51	316.2	315.94	315.26	316.04	315.69	316.77	316.17	315.64	315.39	316.67	316.31	315.49	315.93	315.64	314.57	315.8	313.59	314.7	315	317.02	314.79
319.14	318.48	319.23	317.44	319.55	319.16	319.33	319.46	319.29	318.73	320.18	320.02	319.69	318.69	319.7	318.89	319	319.14	319.12	319.38	319.76	320.69	318.74	319.4	320.69	319.38	320.13	318.59	319.53	319.35	318.78	318.36	320.83	319.94	320.55	319.44	319.97	319.83	319.06	319.19	319.72	318.86	319.48	319.36	318.98	319.47	319.17	320.23	319.88	319.16
328.8	328.48	327.72	326.62	326.84	328.61	327.73	326.46	328.76	328.42	327.42	328.53	328.03	327.29	328.74	329.15	327.2	327.12	328.14	327.76	327.71	328.33	327.3	326.92	326.58	328.56	328.26	328.26	328.59	328.27	328.83	327.46	329.44	328.13	328	328.53	327.46	325.59	327.11	326.96	327.95	327.61	328.89	325.9	327.16	327.12	327.29	327.52	327.01	328.26
299.86	299.92	301.12	300.94	300.96	301.56	301.11	301.58	299.95	299.98	302.1	301.07	301.16	301.34	300.96	301.2	300.84	299.95	300.63	301.8	300.02	301.62	301.74	301.1	303.09	302.1	301.5	301.6	301.47	301.16	299.51	302.15	301.91	301.7	300.61	301.18	300.27	301.86	300.96	303.13	301.13	302	301.02	300.21	301.66	302.89	300.56	301.15	299.87	300.94
304.05	302.69	302.66	304.04	303.77	304.13	303.62	303.18	303.82	304.25	302.28	303.05	302.96	303.56	303.03	304.89	302.87	303.7	302.97	303.67	303.51	302.25	302.58	303.23	303.65	303.6	303.79	302.64	303.81	302.5	302.9	302.63	302.76	302.17	303.17	304.67	304.29	303.06	302.87	301.31	301.35	303.46	301.6	304.23	303.45	303.04	302.53	302.08	304.12	303.52
316.4	315.92	317.7	316.99	316.08	316.4	317.8	316.68	316.63	317.36	317.04	317.39	317.39	317.2	316.08	316.01	319.09	316.69	318.19	317.2	317.06	316.93	318.41	317.93	317.09	317.9	317.92	318.11	316.81	317.58	316.58	316.46	317	317.95	316.61	316.52	317.64	316.82	316.38	318.07	316.92	317.38	317.33	316.82	315.77	316.88	316.35	315.62	318.29	317.17
298.21	297.31	296.69	295.78	297.68	297.84	296.65	297.1	297.08	296.67	297.21	296.92	297.34	296.24	296.85	296.21	296.57	297.61	296.58	296.98	297.35	296.02	296	296.22	296.16	297	296.4	297.27	297.41	298.57	295.12	297.78	296.21	296.61	296.64	296.06	296.87	298.03	297.86	297.9	297.57	296.82	298.23	297.4	297.44	297.02	297.55	296.19	297.08	296.16
303.26	304.23	302.64	303.35	303.79	302.76	302.91	302.37	302.97	304.58	302.69	303.89	302.85	303.05	303.01	303.85	303.82	302.63	302.7	302.62	302.24	303.66	303.07	303.79	303.03	302.01	302.78	302.83	303.66	301.62	302.65	303.27	301.45	304.07	302.47	303.82	303.37	303.07	303.28	303.19	303.2	302.48	303.74	302.87	304.49	304.19	303.36	301.57	303.65	303.43
315.16	314.73	316.22	315.23	313.51	316.08	314.44	314.29	315.55	314.68	315.28	315.73	316.17	315	315.58	315.35	315.08	315.13	314.86	315.23	313.31	314.73	314.65	315.28	314.64	314.22	314.74	315.18	313.87	314.28	316.95	315.2	315.25	315.44	315.66	314.41	313.78	316.05	315.36	315.1	315.07	314.73	316.09	315.39	316	314.41	313.57	315.82	315.56	313.57
296	294.25	293.39	295.18	295.48	295.3	295.57	294.52	296.05	293.89	294.28	295.71	294.59	294.86	294.96	294.74	294.82	295.25	295.15	294.88	294.19	294.22	295.42	294.76	295.16	295.04	294.91	294.88	293.28	294.8	295	295.04	296.12	294.24	295.64	294.63	294.94	296.2	296.07	295.19	296.06	294.7	295.04	294.97	294.93	296.3	295.34	295.83	296.35	295.2
304.48	304.55	303.17	304.48	304.67	303.97	304.94	303.36	306	305.4	305.24	304.44	304.27	305.01	304.89	304.12	305.84	305.26	304.41	304.96	304.5	302.91	303.79	304.95	305.09	305.62	304.73	304.93	304.59	304.23	304.2	304.73	305.46	303.23	304.5	305.71	305.79	305.79	305.06	303.89	305.58	304.86	305.54	304.88	305.21	305.22	304.04	304.31	304.15	304.39
329.06	326.44	327.7	325.36	327.58	327.71	328.13	327.76	326.56	327.42	327.75	327.37	327.5	327.16	325.35	328.61	327.06	326.28	327.8	328.27	327.52	327.64	326.08	326.31	326.7	327.57	326.85	326.98	327.61	327.95	327.89	327.92	325.9	327.06	327.02	327.4	327.01	327.76	326.91	326.73	326.58	327.64	326.28	328.01	326.55	326.12	326.98	325.23	326.96	327.73
312.83	312.95	313.35	313.48	312.78	314.24	313.4	312.23	312.9	313.8	313.14	313.17	313.37	311.73	312.4	311.86	312.66	313.59	312.6	313.41	312.5	314.33	313.57	312.29	312.49	313.45	313.6	312.06	312.69	313.13	313.44	312.48	314.59	313.04	313.29	312.89	312.68	313.05	312.39	311.87	312.8	313.68	313.79	313.51	313.66	313.57	313.64	312.75	313.54	313.97
306.8	306.21	307.01	306.32	305.83	306.26	307.28	305.36	306.69	307.06	306.14	306.35	307.3	306.29	306.42	306.67	306.48	305.44	305.78	306.4	307.36	305.27	306.97	306.99	306.91	306.63	307.43	306.03	307.02	306.75	306.44	306.62	305.62	307.03	305.83	306.3	304.99	306.01	307.31	307.96	306.5	306.27	307.11	307.62	305.34	307.68	306.69	306.35	306.13	308.52
319.35	320.33	320.74	320.02	319.48	319.48	318.55	319.64	320.57	319.81	318.37	319.86	319.46	318.74	319.98	319.32	319.6	318.53	320.61	319.6	319.49	318.94	319.52	318.17	319.36	319.27	319.41	317.98	318.47	319.01	318.86	318.74	318.09	318.55	319.63	319	319.99	319.3	318.72	318.54	319.46	318.5	319.89	318.94	319.32	320.14	320.31	318.91	319.19	318.93
305.56	305.91	304.97	304.75	306.04	305.74	304.54	305.75	305.1	305.04	304.19	305.45	304.77	306.21	305.47	305.55	304.86	305.99	304.81	306.18	305.96	306.37	304.82	305.8	305.11	305.59	305.8	305	305.96	306.35	306.09	304.4	305.63	306.39	304.81	306.13	306.48	305.36	305.43	305.92	304.62	304.46	305.97	304.65	304.28	305.25	305.23	304.21	304.78	305.43
319.13	319.6	317.67	317.47	318.16	317.98	318.33	318.67	317.98	318.94	318.65	319.96	319.38	318.68	318.58	318.98	318.99	319.24	318.35	318.18	317.37	318.5	318.71	318.9	318.62	318.7	318	318.28	318.4	318.64	316.8	319.01	318.45	319.28	319.32	318.71	319.11	318.61	319.49	318	318.56	318.15	318.06	319.59	319.09	318.89	318.91	319.51	319.19	319.26
316.99	314.5	314.01	314.67	314.89	314.31	315.53	315.13	315.24	315.73	313.95	315.12	315.52	315.21	315.69	314.7	314.15	313.55	315.24	315.51	314.26	315.23	314.97	314.39	313.39	314.85	313.89	313.04	315.07	314.36	314.37	315.31	314.51	314.79	313.76	314.73	316.06	315.53	316.26	314.67	314.9	313.81	315.03	315.32	314.64	314.59	315.03	314.59	315.46	314.39
297.13	296.65	297.48	297.36	296.37	297.33	297.04	297.21	297.19	296.3	297.1	297.38	295.98	296.68	297.31	295.96	295.7	296.09	296.05	298.84	297.48	296.06	295.55	296.3	296.62	297.13	297.18	296.3	296.93	296.86	297	297.42	296.45	297.38	296.93	296.68	296.54	296.96	295.8	296.81	295.5	296.74	297.05	297.27	297.35	296.14	296.71	297.82	297.1	298.34
309.6	311.13	311.42	309.79	310.44	311.58	309.66	310.4	311.15	312.22	309.81	310.18	311.23	310.69	310.42	312.03	310.8	310.29	311.3	311.28	310.37	311.64	310.85	310.78	311.18	311.57	310.84	311.97	310.52	308.95	312.52	311.85	311.71	311.56	311.16	310.34	310.31	310.88	310.94	311.4	311.07	310.66	310.44	310.67	311.13	311.1	312.06	309.96	310.99	310.52
325.43	323.72	325.44	324.08	324.89	324.96	324.8	325.23	324.89	325.75	323.67	324.19	325.16	324.74	324.53	323.43	324.88	325.15	325.76	323.71	324.73	325.5	324.87	323.67	325.38	324.61	323.97	324.89	325.61	325.05	324.12	324.79	325.49	324.92	325.78	324.51	325.27	324.09	324.27	325.46	324.35	324.37	324.7	323.75	323.57	324.26	324.44	325.25	324.57	325.36
306.87	307.8	308.11	307.35	308.11	306.71	308.05	307.73	308.78	305.98	307.32	307.63	307.15	307.98	307.88	306.9	307.47	307.89	306.33	307.38	307.9	307.77	306.97	307.44	306.7	306.16	306.79	306.98	307.28	308.31	307.75	307.2	307.76	307.26	307.44	307.85	307.7	306.59	308.03	307.86	307.5	307.24	307.32	308.06	307.45	308.12	306.83	307.54	308.02	307.05
319.25	318.2	318.38	318.98	317.25	318.69	318.56	317.73	318.76	318.53	318.56	317.72	318.66	317.82	317.7	318.61	317.22	318.07	318.05	318.37	319.06	317.57	318.13	317.2	318.05	318.17	318.44	317.46	317.19	317.9	319.71	318.72	317.18	317.98	318.3	318.08	317.35	317.62	318.05	317.86	318.6	318.89	318.09	318.65	318	319.3	316.54	318.02	317.28	318.29
316.78	318.87	317.9	317.95	317.72	318.94	317.61	317.88	317.91	318.89	318.25	317.9	317.93	318.63	318.35	318.51	317.84	318.63	318.42	318.01	319.1	318.46	318.85	316.4	319.38	318.12	318.09	316.69	318.61	318.06	317.42	318.46	318.26	318.47	318.38	318.78	318.69	318.37	317.89	319.37	318.15	317.48	317.55	319.81	318.05	317.32	318.34	318.6	319.06	318.47
313.48	311.83	314.51	313.16	312.98	315.04	314.5	313.32	313.42	314.15	312.45	312.86	315.33	314.37	314.32	313.7	314.56	313.4	313.32	314.6	314.76	313.32	313.68	313.55	314.66	313.15	312.48	313.08	314.33	314.39	313.8	314.45	313.04	314.63	314	313.72	312.39	314.2	312.78	311.83	313.47	313.78	313.89	314.52	313.77	314.5	313	313.77	313.4	312.96
300.19	300.54	300.04	299.7	299.35	299.75	300.29	298.25	300.56	300.31	298.72	299.08	299.47	301.34	301.44	300.92	300.04	300.17	299.2	300.46	300.2	299.71	300.75	299.72	299.99	299.89	300.27	300.42	298.98	300.91	302.06	299.88	301.08	299.43	299.86	301.59	299.15	300.1	299.42	300.37	300.6	299.84	299.87	299.64	299.27	300.57	299.02	299.77	299.53	299.79
302.9	304.24	303.71	303.34	303.07	303.76	302.92	302.91	303.99	304.12	304.07	303.99	304.64	302.4	302.91	302.74	304.18	302.88	302.23	304.8	303.44	304.41	303.07	302.82	302.35	301.72	304.25	304.07	303.25	303.54	303.37	303.74	303.14	303.62	303.52	303.44	304.4	303.45	302.79	302.63	304.41	303.78	304.01	304.39	302.36	303.48	302.92	304.37	303.69	303.05
306.77	305.92	305.64	306.46	306.55	305.86	305.77	305.83	304.86	306.82	305.97	305.71	306.21	306.54	305.71	305.5	306.53	307.32	306.84	306.47	306.53	307.4	306.45	305.53	306.15	306.74	305.68	305.42	306.31	306.78	305.85	305.66	305.39	307.34	305.29	306.71	306.75	305	307.72	307.26	305.61	305.53	304.98	306.54	306.15	306.62	306.62	305.66	305.61	306.1
313.99	313.98	313.01	314.71	313.18	312.88	312.67	313.95	313.79	315.63	313.37	312.76	313.93	313.49	313.85	312.68	314.35	315.22	315.53	314.97	313.68	314.96	314.77	314.01	313.57	313.91	314.96	314.92	313.47	312.94	314.09	314.34	314.97	313.92	313.28	314.14	313.95	314.35	314.69	314.85	313.73	313.52	314.28	314.15	313.98	314.31	315.17	315.19	313.7	314
303.49	302.31	303.56	303.13	302.7	302.88	304	303.83	303.46	302.37	303.67	303.36	302.55	303.02	303.74	301.82	302.8	303.41	302.58	303.33	305.07	302.84	303.16	303.14	302.62	302.78	304.46	304.01	302.77	302.62	303.12	303.15	302.59	304.27	303.01	302.65	303.09	303.21	302.26	304.26	303.78	304.13	303.62	303.2	303.79	303.11	303.51	302.99	304.83	303.91
314.32	316.11	313.94	314.64	315.7	314.04	315.92	314.96	315.47	315.29	315.3	315.51	313.96	315.6	315.93	316.15	314.66	315.08	314.87	315.09	314.56	314.07	314.42	314.46	314.63	314.88	314.6	315.09	314.9	315.71	314.72	315.81	314.51	313.75	316.14	314.4	315.16	315.21	314.29	314.7	314.62	313.82	314.16	315.36	315.26	313.76	314.31	315.1	315.43	314.98
314.93	316.5	315.5	317.15	315.85	315.2	314.71	315.77	317.31	317.84	316.87	315.7	315.6	316.54	317.39	317.14	316.57	316.56	316.82	315.7	315.42	315.31	314.82	315.25	315.96	316.26	315.96	315.93	316.58	316.28	315.49	315.05	315.59	316.7	317.01	315.54	315.17	315.74	316.4	316.73	316.14	315.97	316.54	316.54	316.69	316.43	315.41	316.15	315.6	316.35
297.21	296.58	296.77	296.78	298.12	296.45	295.98	296.65	297.74	296.35	296.63	296.84	297.05	296.78	296.88	295.87	295.98	298.37	295.14	298.11	295.53	296.42	297.3	297.43	295.62	296.62	296.9	297.21	296.8	296.22	296.46	296.62	296.28	296.37	296.31	297.4	296.23	298.06	296.66	296.15	295.71	295.73	295.73	296.03	297.98	295.78	296.51	296.69	296.01	296.51
314.28	315.07	313.97	315.62	313.83	316.18	315.38	314.32	315.48	314.63	316.02	314.06	314	314.63	314.74	314.09	314.98	314.28	314.04	314.82	313.88	314.6	315.32	315.33	314.65	314.48	314.87	315.68	314.77	314.64	315.64	315.35	314.43	314.44	315.64	315.03	315.38	314.09	315.08	314.94	315.2	314.28	314.78	314.64	314.9	314.63	313.69	313.58	314.41	314.77
327.45	326.89	327.12	326.91	326.05	327.25	327.91	328.31	326.12	326.65	326.49	327.25	327.25	326.7	327.6	328.25	327.33	326.75	326.91	327.1	326.28	327.77	327.24	326.18	326.97	327.27	326.92	326.84	327.38	326.42	327.98	327.18	327.44	326.71	326.92	327.53	326.49	327.31	326.98	327.77	327.39	327.28	324.97	325.92	326.21	326.31	326.55	326.89	326.36	326.94
312.33	312.92	313.14	312.15	311.64	312.4	311.63	313.85	311.98	312.14	313.85	312.76	312.63	312.31	313.02	312.29	313.38	312.66	312.79	311.48	312.7	311.41	311.65	312.33	312.44	312.62	312.8	312.78	312.25	312.25	312.37	312.93	313.56	312.48	312.86	312.2	313.72	312.9	312.15	313.2	311.25	312.06	311.14	312.72	313.31	312.05	311.84	312.88	311.87	313.2
302.49	303.13	303.99	302.92	302.63	302.47	302.83	302.6	303.2	303.5	302.96	302.82	303.47	303.42	303.68	303.85	304.25	302.81	301.91	303.4	303.16	302.92	302.63	302.82	303.46	303.67	303.88	303.56	303.76	302.85	303.34	304.51	302.13	302.6	304.08	303.04	303.7	303.15	304.16	303.18	304.24	303.32	303.15	302.78	304.07	303.3	303.29	302.73	302.72	303.01
302.37	301.54	304.11	303.38	304	301.57	301.77	302.86	302.96	302.87	303.78	303.64	303.55	302.39	303.34	302.94	303.54	301.8	302.5	301.87	303.27	302.87	303.71	303.67	303.84	303.26	303.69	302.66	301.24	301.37	302.77	304.04	303.74	302.51	301.1	303.51	302.2	302.2	301.69	302.91	301.88	303.36	302.66	303.33	304.47	302.13	303.79	303.49	301.08	303.03
295.18	295.09	295.87	295.52	295.24	293.94	294.61	294.57	293.71	295.16	294.78	293.89	295.16	294.67	294.55	295	295.12	295.24	295.07	295.42	296.09	294.97	293.66	295.63	295.05	295.86	294.47	295.38	294.73	295.07	295.73	293.4	295.47	293.73	294.3	294.29	294.43	295.16	295.64	294.94	296.36	295.44	296.44	294.06	295.08	294.35	294.81	295.69	294.59	294.84
313.59	313.53	311.52	313.95	313.84	312.43	314.33	313.85	313.78	314.56	313.98	313.27	313.48	313.09	314.05	314.67	313.39	313.41	312.96	314.68	314.52	313.26	312.95	313.4	314.52	312.43	314.24	313.8	314.44	313.41	313.89	313.16	313.35	313.12	314.4	314.09	313.23	314.03	314.03	313.79	313.42	314.66	313.77	313.82	314.06	315.11	314.52	313.61	314.19	313.04
309.23	309.2	309.67	310.03	310.07	310.3	308.27	310.3	309.61	311.03	309.08	308.91	309.26	309.41	309.14	309.38	309.33	309.65	309.59	310.11	309.88	309.27	310.03	309.62	309.68	309.91	309.38	308.74	309.07	310.55	309.8	310.36	309.58	309.45	309.09	309.5	311.15	309.82	310.83	309.28	310.4	309.09	310.62	310.19	309.93	307.6	310.49	310.74	310.85	309.67
311.98	313.77	313.9	313.17	313.35	313.08	313.59	313.09	313.39	312.89	312.52	313	312.71	313.2	312.53	313.95	312.53	313.23	312.66	313.52	312.85	313.59	312.08	313.58	311.66	311.38	314.24	312.55	313.06	313.02	312.89	312.54	312.81	313.1	312.98	312.96	313.1	314.41	313.36	313.32	312.95	313.22	314.09	314.65	312.42	314.61	313.04	314.73	312.76	312.79
317.1	317.61	317.52	318.11	317.03	315.98	317.55	318.35	318.06	317.04	316.54	317.24	317.95	316.72	316.5	317.61	316.54	317.56	317.06	317.65	316.8	318.04	317.54	315.93	317.67	318.09	317.09	317.64	317.77	316.96	316.87	318.03	316.6	318.01	317.05	317.18	316.34	316.92	317.43	317.26	317.83	317	318.13	319.25	317.63	317.66	317.47	318.33	317.84	318.65
304.23	304.88	305	304.77	304.76	305.17	305.33	305.21	304.07	304.47	304.08	304.9	305.73	306.22	305.56	305.83	305.11	305.08	306.15	305.63	305.15	304.27	304.82	304.65	304.83	305.5	305.96	305.4	306.09	306.49	305.27	305.08	306.76	303.81	305.09	305.22	303.98	306.39	304.59	305.74	304.36	305.27	304.37	305.37	304.7	305	305.25	305.91	304.29	305.94
302.71	302.59	301.76	301.54	302.56	302.36	303.23	303.56	302.73	303.09	302.29	301.84	301.86	302.47	301.95	302.62	302.12	301.86	302.98	302.55	301.52	301.31	304.23	301.78	303.24	302.17	303.35	302.91	302.35	301.29	302.63	303.03	301.86	301.43	302.78	302.4	301.38	302.17	302.17	303.32	301.97	302.27	301.63	302.56	301.57	301.37	302.42	302.25	302.45	301.68
316.51	315.7	316.46	315.81	314.88	315.07	316.07	315.59	315.31	315.55	314.29	315.64	316.53	316.26	314.83	315.73	315.84	315.49	314.95	314.7	316.18	316.78	315.36	315.13	316.26	314.69	317.08	316.26	315.21	315.68	315.52	315.38	315.65	316.94	315.13	315.02	314.38	314.87	314.6	315.66	315	315.31	314.3	315.67	314.87	315.9	316.22	315.26	316.12	315.75
306.33	306.51	306.65	307.93	307.54	307.5	308.21	307.1	307.95	306.94	306.9	307.95	307.17	308.04	307.88	307.96	307.36	308.15	306.53	307.44	308.23	306.93	307.05	306.94	306.73	306.03	307.18	306.05	306.1	307.4	307.94	306.28	307.11	307.2	306.92	308.33	306.99	306.63	306.38	307.92	306.48	308.67	306.02	307.11	307	306.24	307.41	307.4	306.21	307.88
317.21	317.15	318.43	317.37	318.15	317.11	317.72	319.19	316.81	317.01	316.77	317.46	316.54	317.57	316.69	316.71	317.64	316.69	318.28	317.14	318.01	318.22	318.11	317.08	316.2	317.59	316.6	317.77	316.8	316.83	317.4	316.39	317.14	317.67	317.71	317.12	316.98	317.66	316.08	317.47	316.12	316.77	317.03	315.9	317.7	318.03	317.37	317.26	316.38	317.43
312.11	313.13	312.96	312.4	313	312.28	312.33	313.29	313.32	312.41	312.47	312.83	312.87	312.1	313.89	313.05	313.42	312.59	312.91	312.93	313	313.5	313.98	312.64	312.63	312.39	312.86	313.24	313.59	312	313.22	313.2	312.92	313.26	313.03	313.14	313.92	313.58	313.64	313.16	313.7	313.66	312.83	313.21	312.2	313.24	312.96	313.38	312.82	312.88
314.17	314.67	314.45	313.52	314.78	314.21	314.32	314.38	313.5	313.66	314.08	314.23	313.65	314.5	313.42	313.13	314.24	312.94	313.9	314.17	314.11	314.74	313.85	313.26	314.17	313.55	314.08	314.24	313.17	313.37	313.06	314.46	314.88	314.69	313.67	313.15	313.81	313.21	313.51	315.97	313.59	312.9	313.59	313.11	313.67	312.61	313.64	314.7	313.32	313.88
304.48	300.86	303.39	301.24	301.17	302.56	302.21	302.67	302.55	301.29	301.82	302.05	302.89	303.74	302.63	302.46	301.64	301.92	303.05	301.61	302.79	300.71	302.51	302.11	302.1	303.1	301.89	302.22	302.42	302.14	302.7	301.8	303.36	302.5	301.42	302.19	302.31	302.26	302.29	303.02	302.52	301.34	302.47	302.66	303.42	302.4	302.64	301.69	301.61	302.17
313.29	314.42	314.64	314.1	314.04	314.15	314.22	313.78	313.46	314.15	314.04	313.42	313.94	315.43	314.25	312.89	313.93	315.04	313.7	313.57	313.59	315.34	313.86	313.69	313.9	314.56	315.14	315.17	314.06	314.1	312.1	314.68	313.44	314.52	314.06	315.25	313.92	315.22	314.22	315.37	315	315.79	313.71	312.92	314.25	313.11	315.85	314.29	313.38	313.81
301.12	301.89	302.01	300.34	301.18	301.57	301.56	300.75	300.77	301.57	302.18	300.38	299.64	302.26	302.35	302.41	301.86	300.28	301.5	300.2	300.37	302.02	300.53	300.78	301.43	301.55	302.73	301.36	301.11	301.34	301.18	301.14	300.28	300.63	301.44	301.86	301.49	299.22	301.96	300.93	302.02	301.1	302.76	300.85	300.71	301.33	301.54	300.99	300.38	300.94
318.11	317.93	318.32	318.92	317.82	319.4	318.69	317.52	317.98	317.16	318.79	318.69	318.1	316.84	319.27	318.44	318	317.02	319.62	317.39	316.79	318.4	317.98	318.44	317.68	317.87	318.56	318.19	318.28	317.22	318.16	317.57	317.7	317.79	319.23	319.41	317.24	318.49	319.46	318.86	317.65	318.17	318.01	317.85	319.08	317.83	318.71	317.34	317.86	318.48
307.11	306.25	306.86	306.31	307.26	305.93	305.6	306.59	306.45	306.8	305.87	306.84	306.54	305.98	306.96	306.29	307.06	305.65	306.76	307.85	306.07	307.23	305.84	306.76	305.91	305.95	306.63	306.49	307.69	308.13	305.68	305.83	306.84	307.07	306.52	307.08	307.22	306.72	305.41	305.96	307.08	306.8	306.63	305.76	306.09	307.3	307.15	306.02	305.4	305.77
328.36	329.1	328.32	327.76	328.97	329	328.98	328.15	328.29	329.88	328.47	328.62	329.88	329.26	328.67	329.56	329.2	329.09	328.43	328.93	329.85	328.03	328.4	329.7	328.25	328.64	328.56	328.25	326.99	327.21	329.63	327.5	329.19	327.93	329.76	328.12	327.93	328.52	328.32	327.66	328.27	328.98	327.76	328.55	328.97	329.01	328.95	328.64	329.08	328.54
315.24	314.61	314.23	314.54	313.54	313.99	315.95	314.98	315.05	314.26	314.78	314.01	315.11	313.19	315.85	313.57	313.96	316.13	314.56	314.4	315.69	315.47	314.39	314.65	313.8	314.18	314.27	314.54	313.08	314.53	316.29	315.61	315.12	315.8	314.26	315.66	314.62	314.36	314.57	313.79	314.99	315.4	315.23	314.44	315.14	314.83	315.63	316.01	314.91	313.82
311.61	312.05	310.78	311.81	311.2	310.78	310.78	311.43	311.4	311.53	311.84	311.93	311.26	312.05	310.23	311.98	311.89	311.42	311.36	311.5	311.45	311.23	310.82	312.1	311.31	311.15	313.37	312.2	312.01	311.1	311.39	311.25	311.8	311.47	311.83	311.95	312.35	311.49	312.84	311.36	312.14	311.48	310.92	312.19	311.46	311.81	310.94	310.96	311.74	310.92
304.25	304.2	304.37	302.16	305.48	304.68	304.11	304.94	304.43	304.28	304.66	304.82	304.56	304.41	304.02	304.07	305.49	305.55	303.28	305.49	303.4	305.16	304.44	304.04	304.81	304.58	305.5	305.16	304.81	303.94	303.96	305.52	304.89	304.61	304.52	304.97	304.51	304.22	305.22	305.14	303.79	304.26	304.17	305.14	303.83	305.1	304	304.36	303.44	304.3
300.65	300.19	300.75	301.22	300.87	302.07	300.27	301.21	300.44	301.31	300.71	301.97	301.54	301.5	301.63	300.3	301.73	301.74	299.92	301.24	300.73	301.86	300.69	302.13	301.4	300.87	301.52	301.76	301.26	301.92	300.93	301.79	302.11	302.13	300.42	299.87	301.24	300.96	301.14	300.94	301.5	301.67	300.57	299.35	302.01	300.68	300.28	300.05	301.21	300.93
307.02	307.59	307.68	306.18	306.58	306.21	305.85	305.94	306.29	305.53	305.9	306.36	306.08	305.67	306.09	305.67	306.75	306.18	305.79	306.65	305.87	306.43	307.37	305.65	306.68	306.62	305.27	306.72	306.89	306.4	306.21	306.4	305.06	306.33	306.77	305.47	306.25	306.76	305.37	305.21	307.9	306.33	306.34	306.75	307.49	306.46	306.36	305.48	304.92	305.59
314.88	316.08	315.14	317.35	315.73	315.75	315.63	316.05	315.02	314.41	317.31	315.92	316.12	315.84	316.48	316.37	315.67	316.43	315.68	316.85	314.45	315.13	314.83	315.53	315.08	315.74	316.07	315.57	317.42	315.7	316.56	316.01	315.58	315.69	314.6	315.7	315.03	315.15	315.27	317.11	315.77	316.69	317.05	316.4	315.6	315.43	314.46	314.88	316.33	316.01
312.37	312.48	312.61	312.78	312.27	312.89	311.42	313.4	311.97	311.01	312.07	312.83	313.08	312.64	313.62	313.11	312.63	312.9	311.91	313.48	313.31	313.13	312.78	312.07	312.48	311.29	312.52	312.71	313.11	312.35	313.33	313.89	312.23	314.02	312.07	313.89	312.46	311.93	311.99	312.23	313.09	313.27	312.65	312.1	312.95	312.44	313.95	313.44	312.94	312.83
313.52	313.5	312.55	314.04	313.16	313.01	313.11	313.02	313.5	313.43	312.23	312.47	312.98	313.93	312.81	312.63	312.31	313.01	313.07	314.25	313.5	313.03	313.7	312.93	313.98	312.53	311.94	314.61	313.31	313.33	313.57	312.81	312.75	313.68	313.99	312.77	313.84	313.83	314.14	313.12	312.02	313.22	313.08	314.03	314.48	312.68	314.27	312.43	313.37	313.67
295.23	294.44	294.04	294.43	294.34	293.86	294.95	293.83	293.51	294.69	294.21	295.14	292.69	294.28	294.61	293.75	294	293.64	293.84	295.23	293.95	292.39	293.49	294.18	293.67	292.75	294.55	294.05	293.72	294.09	294.77	293.9	294.48	294.25	294.08	293.56	294.37	292.83	293.48	294.52	293.53	293.15	294.42	293.36	295.28	293.57	294.32	294.56	294.29	294.16
304.61	304.61	305.1	305.38	305.95	303.59	304.88	304.07	304.92	305.2	304.69	305.18	304.75	304.55	305.9	305.48	306.18	305.29	304.33	305.64	305.78	305.6	303.88	304.45	304.88	306.64	305.91	305.87	304.91	305.77	305.26	304.33	305.99	305.12	305.15	304.58	306.75	305.67	304.52	304.77	304.66	305.32	304.9	306.25	305.39	305.16	304.9	304.95	304.5	305.36
315.95	319.38	317.05	314.96	317.14	317.19	317.52	317.1	316.42	316.36	315.52	317.79	317.13	316.14	317.83	315.81	316.17	316.27	317.68	316.33	316.88	317.51	317.14	317.8	316.41	316.87	317.73	316.96	315.84	317.76	315.71	317.79	316.61	316.95	315.96	315.84	316.36	316.21	316.43	317.1	317.45	316.08	317.14	317.22	316.28	317.29	317.01	317.7	316.92	316.88
328.18	328.82	328.48	327.28	328.3	328.27	329.3	328.94	328.05	329.5	328.99	328	327.07	329.76	327.44	327.61	328.07	327.6	328.87	329.8	327.23	328.49	328.5	328.31	328.13	327.94	328.2	327.76	328.67	328.04	328.61	329.21	327.95	328.38	328.95	328.36	328.75	327.93	327.79	329.47	328.67	328.98	328.6	328.65	328.59	328.73	329.66	329.58	329.22	328.2
305.79	306.23	308.18	306.78	306.64	308.23	307.83	307.65	308.16	308	308.37	307.89	307.97	307.12	308.6	307.42	307.35	306.25	308.44	305.72	308.06	306.7	306.34	308.45	308.5	307.43	307.57	306.9	306.48	308.02	307.75	307.04	307.11	307.11	306.91	305.8	306.51	309.09	308.27	307.49	308.42	307.56	306.98	307.06	308.21	307.01	308.83	307.42	306.69	308.81
302.53	301.36	301.82	302.57	302.28	302.46	301.79	302.43	301.1	302.41	302.37	300.56	301.49	302.99	303.06	302.09	302.08	301.95	302.2	302.84	303.5	302.69	302.84	301.56	303.55	302.31	303.42	301.86	302.47	303.06	302.5	302.29	302.65	303.37	302.21	301.66	302.99	302.38	303.35	302.02	302.31	303.62	302.97	301.7	303.95	302.76	302.44	301.62	303.11	302.48
302.67	303.61	303.29	304.04	303.53	302.65	303.46	302.86	303.03	303.05	304.37	304.49	304.36	303.36	302.32	302.24	302.81	304.07	302.78	302.79	303.01	303.59	302.38	303.8	302.61	302.63	303.24	304.13	303.81	303.5	303.2	304.27	303.12	302.5	303.42	303.52	302.54	301.48	304.05	303.8	302.55	302.77	305.07	303.31	303.1	302.95	303.1	303.9	303.59	302.75
314.78	314.03	314.65	313.92	313.13	313.67	314.44	313.57	314.91	314.02	312.99	314.04	314.26	314.03	313.81	312.66	314.48	313.18	314.12	313.72	313.9	313.48	315.07	313.04	314.82	314.88	314.32	314.97	312.58	314.45	314.15	314.04	315.37	313.11	313.96	313.7	313.41	314.33	313.45	314.77	313.85	314.03	313.62	312.95	313.37	314.99	313.51	314.87	315.09	313.86
315.93	318.2	316.7	317.79	317.54	316.43	317.16	316.57	317.03	317.16	317.31	317.77	316.53	318.08	316.67	318.07	319.07	317.66	316.2	316.41	316.86	317.75	317.56	318.5	317.57	317.42	316.72	316.96	318.92	317.66	316.96	316.93	318.62	317.42	317.38	317.22	317.42	317.06	316.93	317.18	315.89	316.59	316.77	318.03	318.15	318.66	317.72	316.68	317.06	317.49
310.99	309.28	309.07	309.28	309.89	310.45	309.69	310.37	309.43	309.53	310.01	309.82	309.99	309.92	309.73	310.17	308.87	309.51	310.13	308.08	310.34	310.07	310.4	309	310.43	310.44	308.74	310.09	310.71	310.5	308.64	309.49	309.27	308.64	309.49	309.5	310.2	309.16	309.64	309.72	309.65	309.51	310.98	309.4	310.16	309.44	309.46	310.41	309.64	310.1
308.44	308.29	308.57	309.03	308.48	309.24	308.35	308.59	308.66	308.58	308.42	309.9	309.7	309.74	308.23	308.66	309.82	308.75	308.99	309.37	308.73	309.28	309.44	308.52	309.87	308.24	309.91	308.78	309.47	308.69	309.26	307.66	310.74	308.46	309.64	308.12	307.77	307.86	309.16	308.7	309.87	308.83	309.1	310.49	308.07	308.66	308.66	309.48	308.65	308.39
300.93	302.15	301.51	302.19	300.57	301.19	302.11	301.33	300.29	301.01	300	302.14	301.26	301.72	300.48	299.98	300.58	300.91	301.75	301.83	299.99	302.24	300.79	300.29	300.11	301.53	301.14	300.36	302.46	299.71	302.33	300.25	301.36	300.94	300.82	301.31	301.55	300.77	301.15	301.9	300.09	300.63	300.81	301.09	300.49	301.59	301.23	300.79	300.71	301.88
327.11	327.27	328.16	328.6	326.98	328.83	327.83	326.94	328.58	327.49	326.67	328.82	326.18	327.82	328.12	327.7	326.7	327.51	327.22	327.67	327.38	328.18	326.64	327.24	328.58	328	327.2	328.76	327.8	326.88	327.12	328.92	327.54	328.59	327.98	326.51	326.92	327.85	328.2	328.57	327.5	327.95	329.12	327.31	326.39	326.64	327.86	328.48	328.03	328.34
314.99	315.43	313.52	315.38	314.72	314.75	315.64	314.9	314.84	315.59	315.36	314.36	314.42	315.16	315.04	317.14	314.81	316.23	314.54	314.62	315.64	314.78	313.78	315.32	315.28	315.7	315.72	315.27	315.38	315.45	315.25	315.47	316.11	315.23	314.71	314.62	316.04	315.64	314.64	315.38	315.81	315.09	313.75	315.94	315.08	314.01	313.84	315.39	314.37	314.4
315.85	314.9	315.15	315.25	316.74	315.01	314.87	313.27	315.2	315.41	316.08	314.99	314.95	315.21	313.96	314.99	315.68	315.43	314.3	313.19	316.16	315.82	314.81	314.19	313.78	315.38	315.64	313.96	315.87	315.19	315.99	313.98	315.56	317.22	314.8	315.1	314.33	314.95	315.04	314.79	315.34	316.03	315.57	314.59	316.26	314.7	314.27	314.55	314.52	315.06
294.83	294.59	294.06	294.75	294.94	295.68	297.78	294.04	295.31	295.35	295.8	294.31	294.79	295.21	293.93	295.48	294.71	295.62	295.5	295.02	296.6	294.6	294.99	295.13	294.51	294.42	294.53	295.09	294.61	294.53	295.21	294.71	294.24	295.6	295.74	296.09	294.42	295.17	295.57	295.68	296.31	295.49	294.5	294.83	296.1	295.34	295.07	294.69	293.34	295.91
314.64	315.2	315.06	313.9	315.54	313.88	315.3	313.9	314.69	314.71	314.77	314.7	315.34	314.73	314.06	316.13	315.23	315.24	314.92	315.51	315.3	314	314.65	316.02	314.71	314.95	314.99	314.92	314.67	315.63	315.02	315.31	313.86	314.81	315.1	314.66	315.85	315.17	314.84	314.32	314.34	315.12	315.72	314.75	314.47	315.95	315.15	314.27	313.76	314.2
303.46	303.18	303.49	302.92	303.53	301.88	303.75	304.09	303.72	303.04	303.29	302.35	303.5	302.58	302.71	303.85	303.28	304.13	303.89	302.05	302.96	303.4	303.52	302.76	302.95	302.96	303.84	303.06	303.91	303.35	302.43	303.84	304.18	302.28	303.2	303.2	302.75	302.88	304.32	304.23	305.05	303.48	302.35	304.97	303.58	302.94	302.91	303.25	302.9	303.8
314.96	314.97	314.39	315.13	314.04	314.52	314.04	313.94	314.64	315.03	313.88	313.66	315.53	314.51	315.09	316.03	314.42	315.49	314.28	315.18	315.14	315.54	315.94	315.48	316.19	314.8	315.8	313.71	314.26	315.14	314.72	314.73	315.1	313.63	313.97	314.91	314.43	316.22	314.1	315.02	315.88	314.13	314.72	315.06	315.78	315.73	315.04	313.68	315.27	314.01
299.56	301.28	301.08	300.34	301.07	301.08	301.5	301.67	301.73	301.54	301.37	300.81	300.59	301.59	300.74	301.49	299.91	300.83	300.64	299.52	301.25	299.19	300.32	301.34	302.51	301.47	300.9	300.6	301.02	301.16	300.87	301.84	300.55	301.09	300.4	299.7	301.97	300.9	300.05	300.35	300.01	301.27	300.89	299.59	301.91	300.2	301.99	301.83	300.58	300.87
317.98	318.16	317.31	318.74	318.07	319.12	318.47	318.16	317.77	317.96	317.72	318.77	318.85	316.45	318.22	318.1	317.69	318.41	317.68	318.68	319.16	318.15	318.19	317.28	318.22	318.86	318.25	317.11	319.06	318.21	317.62	318.31	319.57	318.94	318.13	318.6	317.63	318.32	316.47	318.52	318.35	318.93	318.5	317.65	318.97	317.9	317.75	319.41	318.55	317.97
304.39	304.89	303.21	303.23	303.53	302.54	303.14	302.03	302.08	302.76	303.84	303.88	302.58	303.14	304.15	302.3	302.85	303.54	303.5	303.56	303.54	303.72	303	303.89	303.14	304.07	302.76	302.97	303.15	302.92	303.67	302.57	303.58	303.1	303.67	302.65	304.06	302.98	302.82	302.8	302.9	304.04	304.14	304.09	304.53	304.7	302.85	304.4	303.42	302.82
325.52	324.41	324.02	323.14	325.27	323.85	324.99	324.13	324.47	324	323.56	324.84	324.54	325.15	323.88	324.36	325.14	325.23	324.76	324.31	324.45	324.34	325.19	324.65	324.67	325.73	323.36	324.29	322.98	324.69	324.29	325.15	325.66	323.04	324.1	324.59	324.39	323.63	323.54	324.54	323.56	323.83	325.17	324.78	325.16	325.39	324.48	324.4	323.46	324.41
325.2	323.5	324.46	323.71	323.85	325.07	325.75	325.09	324.97	325.04	324.33	324.86	324.56	324.99	324.87	325.6	323.33	323.99	324.26	325.15	324.8	323.97	324.81	324.46	323.53	325.16	324.92	323.49	324.95	324.35	324.42	324.11	324.54	324.22	324.01	322.99	324.47	324.78	324.79	323.88	323.18	325.61	324.72	324	324.75	324.88	325.18	324.69	325.64	324.82
306.07	305.34	306.08	305.18	305.12	306.28	304.18	306.52	306.13	305.72	306.54	306.75	305.29	305.04	304.04	305.48	305.71	304.39	305.53	306.5	305	305.9	305.94	305.58	306.62	305.76	307.25	305.84	305.38	306.14	305.35	305.98	304.62	305.96	305.02	306.37	305.66	305.34	304.22	305.16	305.22	305.43	305.3	304.65	305.25	303.97	305.49	305.01	304.85	305.04
309.34	310.17	310.81	310.5	311.26	310.44	309.89	308.9	309.09	309.87	310.72	309.35	309.85	309.96	310.56	310.05	308.35	308.82	309.44	309.2	310.86	308.7	309.48	309.87	309.38	310.79	308.76	309.24	310.95	308.99	309.11	310.16	309.63	308.91	308.78	311.09	309.14	310.1	309.92	309.59	310.15	309.08	308.87	310.34	308.47	310.32	308.91	308.66	309.17	308.87
302.93	302.98	303.89	303.33	302.27	301.88	304.63	301.4	303.36	303.36	303.57	301.77	303.34	302.04	302.86	303	303.6	303.64	301.51	303.45	303.02	303.95	303.11	303.15	302.94	302.36	301.66	302.32	302.98	302.69	301.62	303.73	304.05	302.69	302.48	302.55	302.24	302.31	302.64	303.35	302.42	302.28	302.06	302.35	301.86	302.51	301.5	302.64	303.22	302.15
305.7	306.66	307.79	306.4	306.62	305.92	306.58	305.93	307.1	306.51	307.03	307.55	306.02	306.79	307.44	306.89	306.89	306.65	306.94	305.57	307.12	307.42	306.89	305.99	306.23	305.23	306.67	306.73	307.32	306.51	307.47	307.08	306.77	306.82	307.73	307.55	309.18	307.59	307.12	307.06	307.7	307.06	306.04	306.49	305.28	306.6	307.71	305.22	306.41	307.65
304.83	305.88	304.74	304.99	304.36	304.88	305.27	303.67	305.49	306.39	303.52	304.93	304.35	305.37	305.71	304.7	304.55	304.9	305.23	305.07	304.41	304.39	304.83	304.06	304.18	304.25	305.41	305.6	305.59	304.86	304.44	306.05	305.57	304.55	304.21	304.21	303.87	303.23	304.4	303.44	304.78	306.09	306.01	305.26	304.82	305.1	304.51	305.2	306.02	303.58
314.97	316.61	315.2	316.36	314.39	315.19	315.22	316.6	315.2	316.22	316.33	315.07	314.06	315.27	315.54	314.73	315.81	316.3	316	315.56	314.79	315.91	315.77	315.36	315.65	315.22	315.64	316.05	315.82	316.73	315.69	316.34	316.04	314.05	313.75	316.89	315.92	316.51	316.25	315.24	315.13	316.27	315.76	315.14	314.88	315.97	316.15	316.47	316.62	314.45
304.4	306.15	303.86	305.16	306.06	303.89	305	306.15	304.57	304.7	304.32	304.49	305.18	303.83	304.48	306.76	304.87	304.61	304.42	305.02	305.94	304.79	304.12	304.38	304.82	304.23	305.85	304.92	305.4	305.03	304.7	304.45	304.71	304.36	304.99	304.94	303.67	304.68	305.49	304.09	303.79	304.37	304.66	305.51	304.5	304.61	304.37	305.66	304.18	305.81
302.82	303.97	303.47	304.05	304.15	304.54	303.05	303.52	302.62	303.03	303.45	303.29	303.19	304.85	303.92	303.58	302.86	304	303.7	303.02	302.48	303.23	304.72	304.79	303.49	303.19	303.76	303.15	304.48	302.71	303.95	302.48	304.03	302.92	303.94	302.99	303.4	303.62	303.18	303.08	302.82	304.39	303.53	303.54	303.84	303.34	303.3	303.44	302.59	303.2
313.29	313.38	312.11	313.85	312.39	313.64	312.09	311.89	312.12	312.65	313.38	313.3	314.55	312.44	314.2	312.9	312.61	314.09	312.47	312.84	313.12	312.85	313.36	313.61	312.31	313.14	312.34	314.16	313.97	313.1	313.85	312.21	312.5	313.72	311.46	311.73	312.66	312.67	313.8	313.21	314.21	314.06	312.61	313.15	313.25	312.93	312.21	312.32	311.96	313.34
308.69	308.87	309.24	308.96	308.96	309.63	308.52	308.45	307.62	308.39	308.21	309.05	308.8	308.49	309.94	308.44	310.3	309.94	309.78	308.53	309.61	308.73	308.7	308.25	308.19	309.42	308.29	309.96	307.99	307.86	308.86	309.26	308.37	308.33	308.03	310.05	308.14	309.01	308.26	308.83	308.12	308.69	308.06	309.22	308.68	309.15	309.7	308.32	309.16	308.64
306.57	305.67	306.11	305.75	307.72	306.87	306.17	306.61	305.76	306.07	306.06	305.99	307	307.84	306.9	307.77	306.29	307.11	308.42	306.12	306.68	306.55	306.44	305.97	305.82	306.95	305.84	305.06	306.47	306.1	306.52	307.29	306.75	305.6	306.45	306.3	307.02	305.94	306.49	307.4	306.45	306.89	306.52	305.94	308.02	305.87	307.23	307.13	306.46	307.38
302.64	303.63	302.35	302.07	303.4	302.09	301.86	304.06	304.65	302.76	302.71	302.61	303.28	302.85	302.19	302.6	302.6	304.12	302.83	302.25	303.32	303.06	302.59	302.34	302.84	303.36	302.58	302.41	302.97	302.63	302.93	303.29	302.41	301.69	302.57	302.55	303.17	303.71	304.43	302.56	303.7	303.22	304.31	303.01	303	303.03	303.48	302.47	301.85	302.8
313.68	313.13	314.74	312.02	312.57	313.61	312.9	313.64	311.83	313.21	312.27	312.23	313.38	312.75	312.92	312.21	313.99	312.56	312.03	312.07	312.18	314.48	313.42	312.89	313.47	313.08	313.45	312.74	313.48	312.64	314.69	312.74	314.26	313.49	314.1	314.23	314.18	312.87	313.48	312.58	314.4	312.69	311.76	312.95	313.02	313.19	313.92	313.63	312.19	312.66
303.78	304.19	305.07	305.46	304.06	303.43	304.29	303.27	303.41	304.46	303.89	303.25	304.45	304.34	304.34	304.27	304.91	304.35	303.04	305.03	305.08	304.18	303.55	304.48	304.68	304.25	304.88	305.54	302.98	304.98	303.69	303.73	303.81	303.98	306.04	303.79	305.19	304.06	304.86	305.15	305.02	304.02	303.63	304.77	303.29	304.18	303.91	303.94	303.33	304.37
328.37	328.9	327.63	328.73	328.13	326.1	328.14	329.01	328.24	329.1	329.49	328.54	329.18	328.42	328.49	328.22	328.95	329.58	329.63	328.48	327.48	327.82	327.85	328.38	328.26	327.56	328.89	329.25	328.21	328.75	328.48	328.43	329.53	329.99	329.89	328.76	328.03	328.48	329.57	329.49	328.67	327.84	328.11	328.57	328.45	327.7	328.67	328.14	328.44	327.98
328.27	328.07	329.34	327.52	327.71	327.62	328.09	327.91	327.82	327.38	327.03	328.02	328.74	327.65	327.35	328.54	327.89	327.86	327.73	327.54	327.85	328.29	328.05	327.74	328.77	328.29	327.41	328.65	327.69	327.68	328.82	326.63	328.5	326.98	327.99	326.95	328.43	328.23	328.46	327.46	328.1	327.56	327.83	327.36	327.25	327.84	327.93	326.89	327.76	328.25
310.16	310.26	311.6	310.23	310.57	310.36	310.83	311.35	311.29	310.41	310.4	310.84	310.18	310.29	310.08	310.15	311.41	310.28	309.75	309.5	309.51	310.78	310.34	310.33	310.5	310.4	310.02	310.81	310.07	311.14	310.85	309.78	310.21	310.75	310.32	310.24	310.7	310.19	309.94	310.72	310.81	311.2	310.46	309.3	310.66	311.11	310.18	309.99	312.88	310.78
299.42	301.21	300.24	301.12	300.56	299.94	299.09	300.08	300.14	300.3	299.45	300.18	299.31	300.05	299.3	300.61	300.64	299.01	298.86	300.46	299.37	300.45	300.06	299.7	301.34	299.16	299.67	300.18	300.58	299.31	300.34	299.35	299.49	300.42	299.55	300.11	301.45	299.32	300.07	300.31	301.01	300.25	300.78	300.38	300.47	300.15	298.41	299.27	299.78	299.93
314.22	314.92	313.29	313.28	314.14	313.76	314.09	313.29	313.94	313.81	314.66	314.81	313.96	312.76	313.28	315.03	314.4	313.82	314.33	314.86	314.34	313.59	314.15	314.23	313.91	313.73	313.55	314.17	314.91	314.22	314.77	314.88	314.96	314.14	312.64	313.93	314.29	314.36	313.53	314.29	313.69	314.45	314.4	313.99	313.25	313.27	312.38	313.98	313.01	313.47
302.38	302.58	303.19	303.42	303.27	304.2	300.93	302.14	301.49	302.22	302.06	302.81	302.14	302.36	302.21	302.57	302.44	302.22	303.1	302.98	302.46	303.95	301.58	301.71	302.84	303.6	302.16	302.18	301.48	303.24	302.04	303.26	301	301.65	301.79	302.97	301.89	302.74	302.99	303.06	301.64	302.24	302.85	302.73	302.28	302.35	303.16	302.77	303.3	302.2
318.72	318.08	319.02	319.43	319.43	318.71	317.37	318.69	319.22	318.88	318.39	318.42	318.04	318.77	318.12	318.62	318.34	317.21	318.52	318.99	318.63	318.11	318.76	317.75	318.89	317.96	319.25	318.91	319.01	318.77	318.2	318.61	317.76	318.9	318.44	318.61	318.5	318.25	320.12	316.94	320.04	319.91	318.67	320.35	318.07	319.11	316.87	318.26	319.68	319.4
328.76	326.7	327.51	327.27	328.46	328	327.29	328.86	328.43	327.65	326.67	327.69	327.22	327.12	327.6	328.01	327.91	328	326.66	328.46	328.68	327.61	327.64	327.53	327.23	327.62	327.68	328.21	327.12	329.06	327.93	327.11	327.1	328	327.7	328.15	329.16	327.43	327.97	326.59	327.61	327.61	327.27	327.92	327.82	327.84	327.2	327.09	327.65	327.28
303.88	304.01	303.86	303.44	303.35	305.1	304.35	303.31	304.49	304.26	304.76	304.69	304.44	303.65	304.44	304.97	304.83	304.05	304.5	304.2	304.13	303.49	304.23	304.49	304.58	304.97	303.76	305.33	305.34	305.94	305.06	303.58	305.5	304.01	303.64	304.96	302.52	304.32	303.07	304.13	303.63	304.98	305.97	304.01	303.92	305.33	304.52	304.1	305.04	303.29
315.91	316.34	315.62	315.96	314.7	315.61	316.02	315.28	317.27	315.39	316.03	315	315.85	315.39	314.67	316.65	316.67	315.8	317.52	315.35	315.24	317.11	314.91	316	316.02	318	315.91	316.57	316.93	315.99	315.34	316.29	317.18	315	315.76	316.13	316.63	315.06	316.54	316.08	315.77	316.78	314.59	315.21	316.29	315.1	316.08	316.25	316.06	316.15
301.91	304.14	303.38	304.53	302.58	302.83	303.83	303.02	304.16	303.68	303.33	303.74	303.43	303.14	301.69	304.23	302.72	302.63	303.53	304.38	302.25	302.24	303.65	302.64	302.77	303.59	303.2	303.38	303.6	303.31	303.01	304.54	303.75	302.45	303.31	302.91	302.26	303.48	303.06	303.46	303.56	303.31	303.36	302.45	303.55	303.52	301.95	303.04	303.27	302.97
316.05	316.61	316.67	316.9	317.34	316.12	316.67	316.66	317.4	317.11	316.53	316.2	314.93	316.6	315.61	317.26	317.19	317.01	315.1	317.28	317.6	317.66	316.23	317.23	315.92	315.99	316.64	315.98	316.37	316.98	317.01	316.01	316.15	316.93	317.02	316.16	318.08	316.51	317.01	317.65	317.05	317	316.98	316.71	316.93	316.08	317.72	315.75	316.01	316.31
316.41	317.1	317.23	317.01	316.74	317.49	316.79	317.05	317.94	317.35	316.84	316.46	318.42	317.83	315.68	316.96	317.19	316.77	317.08	317.43	317.19	316.73	316.69	318.15	316.74	316.66	318.28	316.51	317.21	316.12	317.47	316.96	316.96	316.64	316.63	316.85	318.64	317.62	316.46	315.84	316.6	315.88	316.43	317.51	316.91	317.92	317.36	316.52	317.79	318.22
328.79	328.82	327.8	329.59	328.42	328.93	328.96	328.18	329.33	328.68	327.71	328.55	328.82	328.53	328.2	329.24	329.64	327.82	329.28	329.09	327.52	328.77	328.8	328.84	328.82	328.47	327.62	328.76	329.19	329.47	328.79	328.62	328.63	327.87	328.16	328.43	328.63	328.92	327.34	327.56	328.94	328.17	329.33	328.29	329.29	328.41	328.61	329.46	329.21	327.79
313.02	314.84	313.7	313.28	313.68	313.55	314.86	314.17	314.88	314.29	315.23	313.21	314.04	313.85	314.21	313.61	314.03	313.95	313.07	314.64	313.98	313.78	315.11	313.32	313.89	315.25	314.18	314.87	314.67	314.25	314.18	314.31	314.07	313.56	313.63	313.91	313.17	313.8	314.94	313.97	315.55	312.13	313.5	314.57	313.94	314.36	314.75	314.08	315.02	314.19
327.23	328.91	326.84	327.5	327.02	328.29	326.33	327.72	327.01	327.9	327.65	328.05	326.52	327.87	327.94	327.18	326.79	327.31	327.83	327.57	328.42	328.23	327.22	328.85	327.3	327.89	327.94	327.91	328.36	327.99	327.62	327.54	327.4	327.66	327.51	328.28	327.2	329.18	327.02	328.03	327.07	327.79	325.5	327.78	327.31	326.72	327.75	327.47	328.22	328.61
307.6	305.67	305.84	306.27	305.88	306.39	306.77	306.28	306.5	305.92	306.31	305.11	306.63	307.77	306.29	307.07	307.31	306.38	306.97	306.43	306.55	305.34	306.47	305.71	306.34	305.79	306.11	305.54	307.95	306.65	306.36	306.64	306.74	307.1	306.69	307.44	306.88	307.99	307.28	306.91	307.83	307.24	307.27	306.91	306.54	306.56	306.53	307.57	307.39	307.68
302.57	301.18	302.1	302.26	301.78	302.65	303.08	303.88	302.19	302.89	302.85	301.77	303.3	303.24	302.39	301.26	303.3	302.88	303.24	304.51	302.51	302.63	304.14	302.18	302.29	303.86	302.86	302.62	304.66	303.13	302.13	302.13	301.93	302.91	302.06	304.33	302.43	302.66	302.74	301.6	301.8	302.05	302.58	302.57	302.64	302.74	303.78	302.47	302.51	303.18
306.51	305.92	306.32	306.48	306.76	305.78	306.36	306.57	306.4	306.22	306.81	305.6	307.9	306.59	306.84	305.38	306.32	305.68	305.18	305.45	306.66	307.53	305.55	305.7	306.07	307.95	306.42	304.09	305.49	306.21	306.15	306.88	305.89	305.98	306.72	306.24	306.03	306.42	306.51	307.61	306.39	305.97	306.77	305.74	305.86	306.12	304.89	306.6	306.18	305.21
298.16	296.92	297.85	297.09	297.2	296.92	297.52	296.37	295.88	295.99	296.57	296.51	296.3	296.55	296.86	296.86	296.39	296.34	297.27	297.2	297.18	295.8	297.6	297.42	295.84	295.74	297.81	296.39	296.31	296.62	297.86	297.55	296.67	298.26	296.58	297.98	295.95	296.77	295.56	297.1	296.3	296.95	297.46	297.67	297.75	297.57	297.59	297.1	296.57	296.73
305.97	306.06	306.93	304.93	304.56	305.12	304.13	306.02	304.91	305.42	305.1	304.83	307.02	306.62	307.03	305.59	304.77	303.56	306.47	304.53	306.82	305.17	304.79	305.76	305.33	305.65	305.15	305.31	305.27	305.21	305.83	304.92	305.33	305.12	306.29	305.48	305.85	305.19	305.11	304.97	304.42	305.38	304.27	305.54	304.62	304.43	306.19	305.87	305.23	305.48
303.07	303.22	303.38	303.12	302.59	304.65	303.32	304.53	302.73	304.11	303.24	302.81	301.11	303.21	302.29	302.7	304.69	303.18	303.22	303.32	303.44	302.73	303.7	303.91	303.84	304.24	303.36	304.53	303.83	303.87	302.96	303.13	303.31	304.91	302.94	303.2	302.71	303.4	303.72	302.98	303.36	303.15	304.44	303.57	303.22	304.88	303.48	303.03	303.68	303.89
314.58	313.37	310.55	311.66	314.69	312.66	313.55	311.44	313.83	313.34	313.89	313.13	312.04	313.05	313.3	312.35	313.84	312.18	313.68	312.47	311.89	311.13	311.85	312.63	311.94	314.15	312.06	312.83	312.64	311.61	312.04	313.53	311.81	313.35	310.96	312.77	312.39	312.08	312.42	313.16	313.04	313.21	312.02	313.08	312.42	311.5	312.1	312.11	312.2	312.17
313.48	312.75	313.33	313.54	313.48	313.78	314.08	314.76	313.49	313.81	314.34	312.75	313.89	313.79	313.04	314.71	312.64	314.17	313.45	313.68	314.05	313.12	313.62	314.18	314.35	314.24	315.07	315.13	314.56	313.93	312.92	313.81	312.82	314.69	313.58	313.53	314.03	314.27	313.82	314.08	313.27	313.94	314.92	314.16	313.01	314.09	314.92	313.07	313.68	313.48
308.56	308.16	308.52	308.16	308.7	309.42	309.2	308.19	308.83	308.97	309.33	308.34	308.88	309.57	308.84	308.36	307.38	308.05	308.87	308.73	308.22	309.29	309.95	309.28	308.92	308.59	308.89	308.68	308.99	309.53	308.84	308.75	308.93	309.14	308.72	309.17	307.38	309.12	307.88	309.92	308.37	308.68	307.56	308.42	309.76	308.55	309.3	309.04	308.97	309.44
305.31	306.16	306.93	305.1	303.97	305.52	304.04	304.48	304.12	305.58	306.36	306.36	305.52	304.81	304.88	305.33	305.48	305.72	305.3	305.01	306.42	305.47	305.87	306.21	305.6	305.64	305.11	305.53	306.59	304.83	306.31	304.52	306.12	305.8	306.59	306.59	307.14	304.86	306.3	305.27	304.86	305.65	305.42	305.39	305.21	305.21	305.55	305.53	306.26	306.14
317.47	316.9	318.18	317.73	318.34	317.89	318.34	316.55	317.62	317.76	318.25	317.16	316.48	317.28	316.91	317.75	316.97	316.43	318.28	317.05	316.8	317.29	317.91	317.41	317.04	317.82	317.49	317.21	317.43	317.97	317.93	316.2	316.81	317.15	317.33	316.24	316.83	316.39	318.02	317.51	316.87	316.19	316.96	317.65	316.42	317.17	317.35	316.94	317.55	317.27
317.04	317.2	317.49	316.61	316.51	316.18	316.33	317.22	316.18	315.94	317.24	317.81	316.01	315.69	315.47	315.46	315.6	318.02	315.56	315.5	314.83	316.54	315.61	316.45	316.67	316.29	314.77	316.22	317.17	317.25	316.74	316.11	317.55	315.64	317.69	316.87	316.37	315.96	316.36	316.74	317.78	315.87	316.75	316.63	316.8	317.6	315.45	317.24	316.88	317.3
315.71	315.86	314.77	314.26	312.99	315.53	315	315.25	316.54	316.36	314.32	316.27	315.04	315.24	315.2	315.88	314.44	315.47	314.75	314.22	314.77	314.87	315.53	314.9	316.01	314.92	314.47	314.94	314.24	315.44	314.18	315.34	316.49	314.78	314.78	314.99	315.24	314.92	315.25	314.74	315.76	314.51	314.94	315.89	315.76	315.08	315.33	315.48	315.22	315.31
309.64	309.24	309.52	308.94	309.15	308.45	308.67	309.13	310.23	308.39	309.75	308.35	309.41	308.36	309.81	307.78	308.18	308.36	308.9	309.46	308.12	307.76	309.06	307.43	309.27	308.24	308.79	308.16	308.3	308.04	308.21	309.32	309.22	308.61	308.22	309.59	308.33	308.36	308.75	308.84	308.64	307.69	309.56	308.37	309	307.14	309.02	307.29	309.34	308.9
315.2	315.7	315.56	316.63	315.32	316.12	316.11	316.43	316.99	316.71	315.67	316.63	316.32	316.04	315.84	317.38	316.99	316.59	315.47	316.48	315.45	316.45	315.93	314.57	316.98	316.71	316.45	315.71	313.88	315.55	315.57	314.88	315.13	315.38	315.15	314.84	315.27	317.25	315.71	316.22	315.05	317.05	316.31	316.45	316.41	314.94	316.33	315.62	316.95	316.52
309.44	309.33	310.16	308.32	309.06	308.43	309.3	308.88	309.19	308.17	308.67	308.63	308.07	309.01	307.69	308.46	309.38	309.88	309.35	308.83	308.28	308.66	308.93	309.68	308.65	309.4	308.82	309.5	308.41	307.39	309.61	308.33	309.31	308.94	309.34	309.43	308.36	309.12	308.29	307.62	309.73	309.13	308.08	308.13	309.22	307.96	308.83	308.6	308.42	309.14
315.35	315.87	316.25	316.32	316.14	316.28	315.21	316.38	315.56	317.41	315.98	315.1	315.35	316.38	316.25	316.09	314.8	315.67	315.79	316.21	316.69	316.28	315.9	317.03	315.73	315.78	316.11	315.63	315.88	315.85	315.08	315.77	315.96	315.63	315.16	315.67	316.86	315.06	315.7	316.71	316.49	315.9	316.31	316.21	315.72	315.21	316.6	317.62	315.65	315.23
302.01	300.04	300.06	301.14	300.89	302.11	299.35	300.36	301.03	300.64	301.74	301.43	300.75	301.12	301.06	300.13	301.12	299.94	300.49	301.18	301.48	300.46	299.47	300.83	301.14	301.47	300.46	301.13	299.78	299.77	299.6	299.93	302.1	301.19	300.18	300.69	300.97	300.45	300.24	301.99	300.87	300.5	300.79	301.17	300.64	301.49	301.37	300.47	301.17	300.97
315.86	315.96	315.74	315.41	315.01	315.54	316.98	315.36	315.69	313.91	315.32	315.78	315.26	315.13	314.55	314.79	314.68	315.07	317.07	315.54	314.91	315.34	314.85	316.29	316.52	315.51	315.85	315.88	314.34	315.53	316.17	315.64	315.22	315.46	315.43	314.68	315.51	316.47	315.29	314.79	315.73	315.44	315.64	316.33	315.15	315.52	316.37	316.41	314.64	315.93
328.01	327.47	328.08	328.65	328.78	328.93	329.38	327.61	328.45	328.39	328.33	329.26	327.97	327.56	329.36	328.5	328.2	327.8	328.75	328.55	329.39	328.87	328.15	327.16	330.04	328.46	329.44	328.3	327.52	329.05	329.88	328.71	329.07	328.63	328.86	328.37	329.75	328.87	329	327.92	327.95	328.92	328.49	328.34	328.62	329.2	329.42	329.06	328.28	329.49
313.76	314.64	314.09	313.31	312.74	313.43	314.28	314.07	313.55	313.19	313.71	313.58	314.12	314.43	312.3	314.26	311.86	313.85	314.41	313.6	313.79	313.89	314.21	314.86	314.82	313.04	314.55	314.44	312.91	314.1	314.89	313.83	314.13	312.86	314.29	313.24	314.8	314.04	314.49	313.87	312.84	314.11	313.92	313.91	313.68	313.92	313.82	314.03	314.25	313.78
305.35	304.96	305.09	305.51	305.19	305.18	305.48	305.04	306.05	305.49	304.94	304.86	305.6	305.14	304.65	306.11	304.07	305.14	305.93	306.18	304.1	305.29	305.48	305.09	305.49	305.15	305.5	304.95	306.53	306.06	304.47	304.5	304.05	305.04	305.28	304.88	305.77	306.96	304.89	303.55	304.98	304.97	304.99	305.44	305.04	305.43	304.89	305.2	306.03	304.34
312.64	312.56	312.52	311.99	314.25	314.98	313.13	312.25	314.07	313.87	313.39	311.95	313.37	313.02	312.96	312.07	313.17	312.03	313.21	313.86	312.01	312.19	313.19	312.92	312.65	312.65	312.22	313.07	312.35	313.55	314.59	312.42	313.7	311.49	313.25	312.73	312.54	312.67	312.73	313.17	313.03	312.9	313.95	311.9	313.16	313.63	313.58	312.01	314.17	313.63
304.72	302.52	303.5	302.57	304.14	303.11	303.07	302.25	301.94	302.91	303.31	302.44	304.03	303.07	302.05	303.66	302.82	303.16	301.54	302.55	302.39	303.4	302.52	302.1	302.84	302.69	303.09	302.77	302.13	302.32	302.51	303.08	302.92	303.42	302.35	303.08	303	303.55	302.23	302.29	301.87	302.65	303.2	302.6	302.3	301.64	301.94	303.19	302.05	303.04
304.11	302.78	303.19	302.11	303.18	303.93	302.97	302.25	303.03	302.77	302.92	302.35	302.21	301.7	304.42	302.94	301.11	303.27	302.11	303.55	302.9	303.78	302.04	302.04	303.49	303.94	303.2	301.8	303.7	301.95	303.43	303.24	302.52	303.35	302.05	302.99	303.51	303.53	303.7	303.75	302.55	304.61	302.3	302.41	303.77	303.26	302.6	303.64	302.85	303.19
302.35	303.37	301.41	302.46	302.3	303.45	302.64	303.11	302.4	302.9	301.87	302.31	302.49	302.92	302.9	302.69	302.1	303.3	301.87	303.44	302.33	303.03	303.12	301.81	302.11	302.72	303.14	301.92	303.27	303.19	304.71	301.48	302.85	301.76	301.91	302.12	303.33	302.09	301.79	301.1	303.94	302.3	303.39	302.93	303.8	303.1	303.01	301.56	301.9	304.2
304.68	303.67	304.13	304.68	305.53	304.47	304.68	304	303.1	305.44	303.36	304.99	303.9	304.89	304.56	304.24	305.18	304.66	304.16	303.39	303.81	304.17	303.45	305.11	304.61	303.88	304.51	304.03	304.28	304.93	305.16	304.68	303.16	304.14	303.83	304.81	304.42	305.25	303.74	305.98	304.47	304.09	304.39	303.13	304.43	304.57	305.09	303.45	303.4	303.85
309.06	307.63	307.3	308.94	308.91	311.19	309.22	309.6	307.48	308.12	308.44	308.98	308.85	308.71	309.09	308.93	308.72	307.96	308.73	309.08	308.91	306.45	309.56	307.83	308.25	308.06	308.48	307.61	308.19	308.68	307.89	308.55	310.11	308.28	309.04	307.93	308.52	309.21	308.51	307.95	308.64	308.04	309.17	308.46	308.71	308.71	308.5	308.15	308.43	308.16
301.66	300.86	299.91	301.07	300.28	301.22	302.24	301.68	299.59	302.01	302.08	301.04	301.69	301.65	301.29	301.3	301.57	300.68	302.03	300.87	301.37	301.45	301.29	301.55	300.81	301.27	301.7	300.67	299.74	299.88	300.06	300.74	300.19	301.06	299.59	300.92	300.16	302.16	299.93	301.33	299.75	301.58	300.59	301.62	301.69	300.33	301.14	300.94	300.89	300.52
327.34	325.77	328.13	326.48	326.44	327.27	327.53	326.68	326.7	326.54	328.52	326.05	327.31	328.19	325.35	326.18	326.47	327.23	326.76	326.4	327.22	327.1	326.72	327.98	327.33	328.06	327.15	327.69	327.38	326.82	327.09	326.9	326.83	325.47	327.07	327.47	327.04	325.59	325.96	326.13	327.06	326.44	326.94	328.01	327.02	325.96	327.58	326.41	327.69	325.85
313.2	314.9	314.87	313.32	316.01	315.1	314.56	314.86	315.24	314.83	315.58	314.61	314.72	316.08	315.64	315.66	314.4	315.37	316.05	316.64	315.38	315.52	315.56	314.13	314.37	315.52	315.1	314.54	315.31	314.09	314.65	314.85	314.09	315.27	314.8	315.52	314.46	314.79	315.71	314.46	313.96	316.41	313.97	314.28	315.81	314.52	314.89	315.25	315.86	314.63
316.74	317.43	317.42	317.02	318.73	317.56	317.7	317.94	317.27	317.56	318.76	316.38	316.87	317.11	317.3	317.96	316.05	317.56	317.4	317.39	317.14	317.59	318.18	316.32	316.99	318.01	315.02	317.72	317.43	317.34	317.83	316.7	317.29	318.47	318.52	317.35	318.1	317.77	319.15	318.16	317.29	317	316.26	317.54	316.73	316.88	316.94	318.36	316.24	317.67
299.79	300.51	299.94	300.92	300.91	301.67	299.05	300.03	299.59	300.44	301.25	299.33	300.35	300.81	299.29	300.49	299.74	299.5	299.12	300.21	299.28	300.14	300.1	300.44	300.74	300.2	300.59	300.03	300.8	298.96	299.01	301.65	299.57	299.83	301.13	300.06	300.19	300.6	300.11	300.43	301.27	300.75	300.62	300.12	301.3	301.03	300.02	301.6	298.91	299.99
318.95	318.39	320.03	318.38	317.71	318.47	318.02	318.83	319.93	318.42	318.39	318.32	320.03	318.71	318.63	320.39	318.34	317.95	319.69	317.66	318.45	317.7	319.31	319.09	319.37	318.02	318.42	318.7	317.77	317.38	319.32	320.17	318.16	319	318.72	318.01	320.41	319.21	318.34	317.37	319.65	319.16	319.32	319.5	318.28	318.76	317.3	319.96	318.82	318.83
316.95	318.39	317.07	317.02	316.22	318	317.6	317.4	318.14	317.68	316.28	317.32	316.85	316	316.95	317.2	315.85	317.18	316.98	317.15	316.9	317.41	317.28	316.82	316.52	316.89	317.6	315.58	318.58	317.27	316.01	318.62	317.19	317.39	316.93	316.95	315.98	315.88	317.88	316.23	317.28	316.25	316.35	318.04	317.24	316.68	316.99	317.12	316.45	318.27
315.22	314.76	315.14	315.21	315.52	313.61	314.85	314.88	315.3	314.82	314.49	315.91	314.59	314.42	313.53	315.26	314.88	316.49	313.55	314.74	315.09	314.52	315.05	314.12	316.37	315.1	315.37	315.19	315.46	315.75	315.55	315.12	315.87	314.73	313.51	315.1	314.44	315.27	315.5	315.31	314.7	315.91	314.37	314.86	315.42	314.41	314.97	314.56	315.38	315.98
310.23	310.72	310.2	310	309.6	309.9	309.64	308.95	309.55	310.23	309.58	310.28	309.91	309.28	310.02	308.5	309.15	310.05	310.29	309.21	309.77	310.19	310.97	309.27	311.07	309.62	310.29	309.26	310.78	309.4	309.41	308.88	309.27	311.19	308.84	309.83	309.94	310.94	309.49	309.47	308.86	308.87	309.71	308.93	309.78	309.77	308.78	309.33	309.83	309.54
310.49	310.23	310.22	311.98	310.62	311.71	310.18	311.26	309.78	311.31	309.5	310.53	309.71	310.84	310.57	309.1	310.94	308.4	310.16	309.67	310.96	309.96	310.54	310.27	310.43	311.19	311.18	310.33	310.39	310.58	311.3	310.17	308.57	310.62	310.97	310.67	311.08	310.26	311.52	309.43	309.74	311.45	310.37	311.16	310.29	310	311.55	310.81	310.66	310.23
328.2	329.52	329.09	328.62	328.77	328.31	328.92	327.97	328.35	327.09	327.73	328.86	329.47	327.63	327.94	327.76	327.97	329.09	328.57	328.33	328.61	329.8	329.5	328.59	327.95	328.21	328.91	328.33	329.64	328.35	328.58	329.51	327.95	328.7	328.95	329.66	329.49	330.1	329.46	327.66	328.02	328.36	328.12	328.35	327.42	327.52	327.61	328.37	329.36	328.75
318.79	318.4	319.33	318.44	317.34	318.1	317.88	317.54	317.96	316.66	318.15	318.44	318.33	317.72	317.66	318.68	318.66	317.01	318.41	317.16	318.52	318.39	318.5	318.03	317.34	317.88	317.82	317.99	318.22	319.36	318.04	318.69	318.51	317.85	317.36	317.74	317.93	316.88	317.98	317.94	320.2	318.51	317.52	316.59	319.33	317.97	318.66	318.68	317.98	317.04
303.22	303.53	303.12	303.09	303.44	302.64	304.03	303.84	303.37	303.71	302.14	304.15	302.75	303.92	303.43	302.72	303.7	303.82	304.56	302.14	303.33	302.52	304.43	303.44	303.88	302.88	303.31	303.45	303.01	304	303.3	303.52	303.2	304.38	303.91	303.74	302.29	303.84	303.73	303.76	303.72	303.75	303.63	303.75	303.78	302.8	305.21	303.1	302.58	303.79
299.37	299.89	299.11	299.72	300.35	300.34	299.96	300.65	300.78	300.4	300.74	300.13	300.32	299.62	300.73	300.35	301.9	300.03	300.14	299.71	299.91	299.38	299.25	301.47	300.4	298.8	300.89	299.82	300.84	299.86	299.61	299.78	300.13	299.03	299.6	298.39	300.08	300.02	299.91	299.95	300.36	300.23	300.87	300.6	299.02	300.1	300.41	299.95	300.47	300.57
301.7	302.05	303.79	301.49	303.43	302.58	303.76	302.8	302.29	302.12	302.95	302.96	302.9	304	303.2	302.72	302.61	302.13	301.95	301.94	302.76	303.44	302.81	303.36	303.12	303.75	301.56	302.31	303.81	302.73	302.99	302.98	302.42	302.52	303.05	301.89	304.05	302.5	302.8	302.95	301.5	303.47	303.62	302.6	303.19	301.93	303.85	303.06	302.62	302.52
328.25	328.61	328.88	328.74	328.19	328.1	328.6	329.26	328.53	328.12	328.78	328.53	328.36	327.83	328.93	327.86	328.77	328.85	328.61	328.86	328.71	329.35	327.22	328.4	327.6	328.79	327.73	328.98	328.99	328.22	330.78	328.78	329.29	328.35	328.58	327.85	327.58	327.75	328.09	328.67	328.64	329.18	328.49	327.93	329.47	328.32	327.55	328.13	329.05	329.39
316.58	317.08	316.98	317.61	316.55	317.51	316.92	318.47	317.83	318.51	316.89	317.64	317.34	316.67	316.4	317.93	318.18	317.63	318.15	317.29	318	317.08	318.22	316.94	317.49	317.54	316.86	318.52	317.6	317.17	316.86	318.16	317.3	317.25	318.89	317.59	316.96	318.11	318.36	316.71	316.86	317.23	316.44	318.33	317.76	317.57	317.85	316.57	317.18	316.71
312.3	311.69	312.07	313.17	313.6	313.53	314.13	313.44	313.79	313.74	314.59	312.53	313.65	313.04	314	312.53	313.63	313.98	312.35	312.26	313.2	312.03	314.01	312.35	312.03	314.09	313.97	313.09	312.73	313.26	313.22	314.37	312.75	313.46	313.55	312.99	313.58	313	313.74	312.7	313.85	313.04	313.18	313.9	313.32	313.54	312.57	313.09	312.33	313.69
324.52	326.64	323.95	324.22	327.04	324.2	324.88	325.76	325.4	324.54	324.08	324.21	325.42	324.52	325.02	325.6	324.74	326.25	324.28	325.31	326.01	326.21	325.88	325.48	326.97	324.47	324.62	326.09	325.71	325.71	325.55	326.35	325.13	326.55	325.73	325.29	326.92	326.13	323.8	325.05	324.73	325.56	325.79	325.25	325.83	326.33	325.09	325.68	325.35	325.28
310.64	311.38	310.69	310.8	310.84	311.86	310.41	311.21	311.81	309.93	311.99	310.29	311.38	310.36	311.97	311.32	310.31	310.92	310.29	310.01	311.31	311.83	310.63	310.37	310.89	310.42	312.12	311.16	309.55	310.76	310.27	311.72	311.7	310.77	310.46	311.38	311.41	312.37	311.68	309.26	311.72	310.42	310.85	310.62	311.54	309.38	311.54	310.8	311.51	310.86
318.41	318.52	319.71	319.44	318.68	318.29	319.15	319.42	318.98	317.9	318.71	319.03	318.03	318.83	318.46	318.81	318.19	319.17	317.94	318.66	318.04	318.28	318.14	317.79	318.64	318.26	318.54	318.51	318.58	319.01	317.53	318.48	318.45	318.71	318.42	319.05	319.97	318.87	318.19	319.37	318.85	318.75	317.93	318.75	317.9	318.55	317.85	318.6	319.58	318.24
294.5	294.22	296.36	295.71	294.49	296.08	295.77	294.5	295.53	294.9	295.38	296.13	296.04	294.77	294.78	295.34	293.48	294.16	295.11	296.55	294.74	296.08	295.47	293.84	295.22	294.89	294.73	294.72	295.57	295.79	295.75	296.39	295.14	294.17	295.77	295.01	294.34	295.7	296.16	295.39	295.52	293.98	294.92	294.25	296.72	295.29	295.7	295.21	294.64	295.1
318.02	316.48	317.53	318.15	318.79	318.3	319.04	318.83	318.94	318.08	318.33	318.44	317.99	317.37	317.08	318.67	317.18	317.03	318.26	318.84	317.11	318.73	318.91	318.57	319.57	318.62	318.79	317.75	317.72	317.4	318.7	318.72	319.3	317.54	319.37	316.98	317.5	317.68	317.84	318.26	318.18	316.94	317.56	317.29	318.56	318.63	318.44	318.84	318.71	318.61
324.11	323.97	325.29	324.62	325.96	325.38	324.64	325.22	324.9	324.45	326.51	325.15	325.1	324.67	326.26	325.22	324.31	326.04	325.61	324.19	325.94	324.81	325.86	326.21	324.33	326.02	324.96	324.98	325.07	324.88	325.88	324.58	324.87	326.73	326.08	325.11	325.98	325.85	325.99	324.24	325.1	324.11	325.72	325.37	324.24	325.65	325	326.24	324.88	325.22
305.92	306.61	305.61	305.69	305.84	306.18	305.94	306.92	304.88	305.99	305.12	304.28	304.87	305.89	304.77	304.26	304.87	305	304.21	303.89	305.64	306.84	307.7	306.38	305.78	304.95	304.83	306.42	306.9	304.95	305.22	304.63	305.3	306.39	305.11	305.43	306.41	306.71	305.73	305.65	304.23	304.84	304.28	304.23	305.5	305.19	305.59	304.77	305.15	305.01
304.47	303.27	301.9	303.61	303.65	303.07	303.41	303.17	303.73	302.77	303.24	303.54	304.35	302.44	302.87	302.76	302.5	303.57	302.84	303.4	302.69	302.84	303.18	303.25	304.51	303.76	303.34	303.07	302.67	304.25	302.75	303.74	303.15	302.44	304.08	303.32	303.77	303.2	303.22	304.78	303.16	302.31	303.77	302.74	302.26	303.76	303.12	303.62	303.49	304.34
304.54	303.18	303.25	302.73	303.65	301.59	303.18	302.37	302.95	303.43	302.98	302.98	302.26	303.24	303.53	303.74	303.03	303.93	302.6	303.43	304.31	302.03	303.03	302.93	302.99	302.04	302.32	302.31	302.24	301.75	302.91	302.13	302.55	301.88	301.85	302.08	301.73	302.47	302.52	303.26	301.77	303.45	302.93	302.26	302.42	301.76	301.65	302.8	302.17	302.59
318.7	320.09	320.13	317.7	318.29	319.49	320.06	320.4	319.17	317.81	319.4	320.1	318.7	318.36	319.47	319.75	319.92	318.83	318.48	318.85	319.02	319.3	320.49	318.52	320.63	320.21	319.25	319.85	319.28	320.32	319.58	319.23	319.78	319.94	320.55	318.45	319.35	319.06	320.37	318.62	319.94	317.79	319.46	319.03	318.49	319.97	318.95	319.36	318.78	320.31
296.44	295.77	295.76	295.88	296.51	296.53	298	297.42	296.59	296.48	295.78	297.36	297.14	297.44	296.92	296.75	296.8	296.94	295.9	296.64	295.71	296.34	296.52	297.01	297.28	296.94	296.82	295.6	297.24	297.43	297.7	297.8	295.94	296.3	297.42	298	297.57	296.92	296.42	295.37	296.79	297.48	296.27	296.28	296.51	297.78	296.87	297.03	297.08	296.49
299.95	300.01	299.06	299.87	301	299.38	300.79	300.89	299.13	301.16	299.39	299.86	299.89	299.7	300.35	300.03	300.21	300.38	299.64	300.15	300.84	301.28	300.43	300.07	299.96	300.06	301.04	300.27	300.67	299.69	300.21	299.69	297.92	299.47	299.79	299.52	299.26	300.6	299.16	299.51	300.11	300.73	301.01	300.43	300.21	299.61	299.13	300.8	299.66	301.71
316.88	317.94	318.32	317.25	318.13	317.03	317.27	317.3	317.29	317.14	316.56	318.03	317.66	318.53	318.71	317.09	317.85	315.52	318.11	316.59	318.17	316.57	316.77	317.12	315.93	317.31	316.62	317.29	318.02	317.84	316.16	317.08	317.07	317.9	317.68	317.64	317.28	317.32	318.47	317.21	318.17	317.54	316.41	317.55	317.39	316.75	318.08	316.74	318.01	317.31
303.46	303.59	304.71	303.83	303.12	302.98	304.23	303.47	302.38	303.53	303.83	304.13	303.34	303.01	302.97	302.96	302.9	302.17	303.56	302.74	303.28	303.72	303.36	303.22	304.03	303.54	303.2	303.13	303.92	303.39	302.52	303.77	302.97	303.11	303.26	304	304	303.2	303.75	302.34	303.08	304.05	302.11	303.13	303.38	303.16	303.14	303.13	303.94	305.24
313.87	313.24	313.74	312.25	311.7	314.32	314.46	312.75	313.73	314.27	313.18	313.33	312.91	313.51	311.97	313.65	313.53	313.15	312.58	313.61	313.8	313.46	313.29	312.66	313.3	313.39	313.33	312.97	313.81	312	312.76	312.81	312.37	314.33	312.76	312.73	312.58	313.03	313.64	312.07	312.94	312.03	314.07	314.26	314.49	312.31	313.37	313.93	312.94	313.62
310.81	312.02	311.94	312.05	311.45	312.08	312.17	312.58	310.88	312.27	311.38	311.47	311.35	312.09	312.25	311.78	310.61	313.24	311.89	311.58	311.65	311.58	312.71	312.39	312.71	312.08	312.12	312.82	312.38	313.16	312.3	311.15	312.05	312.55	312.11	311.3	311.61	313.31	312.36	313.84	312.93	311.82	312	312.74	312.07	311.08	312.19	311.84	312.81	311.89
304.52	305.61	306.01	304.36	304.43	304.7	305.07	304.32	305.49	305.34	304.6	305.68	304.67	305.09	303.98	304.85	304.47	305.21	305.71	304.26	304.79	305.14	305.67	304.39	304.97	303.8	305.28	305.27	306.38	304.22	304.91	304.59	304.58	304.81	304.94	304.5	305.16	305.06	304.87	305.78	304.03	305.19	305.4	305.03	303.96	305.85	304.27	305.22	304.69	305.15
304.25	303.61	303.96	303.9	303.08	303.61	304.27	304.07	304.13	302.58	303.17	302.74	303.9	304.52	303.2	303.81	303.14	303.48	303.18	303.66	304.01	302.52	303.01	304.07	304.09	303.34	304.49	303.93	303.43	304.27	304.34	304.44	303.08	303.04	304.22	305.13	304.14	303.47	303.62	303.27	301.95	303.46	305.26	303.86	303.98	303.62	304.43	303.68	303.74	305.25
294.86	294.89	293.72	295.24	292.78	293.27	293.85	293.65	294.09	293.58	293.05	293.17	294.62	293.46	293.42	295.5	295.02	293.28	293.97	293.26	293.41	293.31	294.32	293.53	292.43	294.92	293.4	294.28	293.89	294.52	293.07	294.03	293.13	293.46	294.11	293.87	292.81	293.51	295.3	293.42	293.47	294.54	293.62	293.83	294.36	294.68	295.74	294.66	293.93	294.51
295.4	294.81	296.25	295.23	295.15	295.32	295.5	295.25	295.72	294.96	294.91	294.82	295.11	295.61	294.93	294.63	295.14	294.44	296.06	294.9	295.22	293.85	294.99	297.4	295.07	295.09	295.35	296.07	293.1	295.66	296.16	295.73	296.42	295.43	295.66	295.08	295.05	293.97	294.7	297.29	294.64	295.1	295.64	296.35	295.5	295.2	294.69	295.37	295.04	294.41
311.24	310.78	310.95	311.27	309.82	311.68	309.87	310.15	311.97	311.03	311.36	311.87	311.31	310.25	309.44	309.48	311.41	311.23	310.6	311.64	310.18	311.11	311.27	310.12	309.29	310.83	310.68	310.93	310.57	310.79	310.08	310.29	309.92	311.73	311.71	310.79	311.62	310.76	310.98	310.82	310.98	310.64	309.89	311.59	310.6	309.43	311.78	309.94	311.44	309.98
314.42	315.43	315.42	315.21	313.33	313.86	315.49	315.11	315.16	315.52	315.05	314.29	315.8	315.37	314.54	314.97	314.8	314.99	314.07	315.01	314.09	315.41	315.25	313.81	314.85	315.58	314.9	315.21	313.67	314.76	314.65	314.21	314.48	314.68	314.65	315.31	314.79	314.96	315.04	314.31	314.26	314.99	315.34	313.92	314.01	314.84	314.11	315.36	316.7	314.74
316.65	315.89	315.53	317.33	315.47	315.59	315.58	315.24	316.05	314.46	315.24	315.99	316.08	315.21	317.61	315.32	316.86	316.32	317.31	315.65	316.64	314.69	316.03	316.45	315.88	316.56	314.7	315.9	316.51	315.86	317.03	316.8	315.53	315.58	316	314.97	315.93	314.89	315.91	316.01	315.28	317.57	315.91	315.62	315.85	316.86	315.3	315.12	317.83	316.63
304.22	303.51	304.21	304.07	302.71	302.78	302.88	303.76	302.37	303.73	303.77	303.35	302.59	303.33	303.32	304.59	303.04	303.7	302.74	302.87	303.12	303.1	303.56	303.84	301.56	303.58	303.58	304.1	302.92	302.83	302.65	304.81	302.32	302.81	304.04	303.32	303.65	303.1	302.99	302.76	303.01	303.6	302.91	303.57	304.61	302.44	303.56	303.37	302.38	303
293.26	293.97	294.09	293.6	294.05	293.46	293.3	293.3	294.47	294.27	293.71	294.73	294.31	293.67	292.94	294.65	291.9	294.69	293.62	294.19	294.71	294	294.62	294.07	294.45	293.23	294.25	293.29	294.03	293.78	294.39	293.57	293.36	293.66	293.9	293.74	293.85	293.79	293.69	293.98	294.25	294.34	294.79	293.19	294.31	293.61	294.48	294.42	293.64	294.76
311.05	311.03	310.6	309.92	310.28	309.04	309.56	310.85	310.73	311.22	310.07	310.47	310.28	311.81	311.73	311.15	312.13	309.92	311.45	310.39	308.99	310.23	309.04	309.74	309.98	310.33	309.4	311.04	311.01	310.55	311.6	310.87	310.09	309.87	310.8	310.51	310.31	310.71	309.63	311	310.06	310.06	309.17	310.52	310.7	310.54	311.47	310.58	311.07	310.51
316.94	317.94	317.54	317.98	317.09	317.93	317	316.96	317.28	317.09	317.52	316.3	317.68	317.42	317.63	315.76	317.27	317.37	317.16	317.49	317.2	318.2	317.14	317.73	316.6	317.2	316.15	317.44	317.38	317.48	317.97	316.17	316.66	316.66	317.41	318.05	317.67	316.62	316.67	316.86	317.7	316.83	317.47	317.76	317.63	317.98	316.39	317.73	317.54	316.86
304.08	303.48	305.04	304.05	305.16	305.56	303.91	305.4	304.07	304.53	303.84	304.84	304.89	304.47	305.25	302.92	304.2	304.21	305.12	304.1	303.59	304.05	304.4	304.29	304.88	303.23	304.72	303.89	304.93	304.99	304.95	303.95	304.53	304.15	304.15	304.25	303.84	305.47	303.94	304.57	305.71	304.97	303.13	303.75	304.51	304.83	303.44	304.62	304.65	305.27
324.8	324.37	323.45	326.13	323.92	323.83	324.57	324.77	324.65	325.7	324.17	324.57	325.09	324.36	323.7	324.81	325.71	324.94	323.53	323.63	325.36	324.87	323.65	324.81	322.82	324.71	324.27	324.02	324.94	324.37	324.09	323.29	324.2	323.54	325.12	324.89	324.08	324.56	324.14	323.66	325.22	325.56	325.18	325.1	325.17	323.07	324.65	324.49	325.48	324
327.94	328.92	328.36	328.83	327.34	328.17	327.76	328.66	328.47	329.55	329.2	328.25	328.85	330.41	328.24	328.91	329.54	328.49	327.93	328.11	328.54	328.43	328.17	328.29	329.17	327.87	327.14	329.33	329.62	328.95	328.45	327.5	327.58	328.14	329.72	329.38	328.86	328.11	329.06	330.08	328.98	328.61	329.81	328.04	329.26	329.19	328.76	328.83	329.03	328.16
327.1	328.6	327.83	325.63	326.22	325.38	326.88	327	326.95	327.38	326.38	327.23	327.22	327.37	327.17	326.43	328.27	326.74	326.93	326.26	325.99	326.92	326.08	326.11	327.42	326.31	327.22	327.94	326.9	326.25	326.4	327.06	327.5	327.52	325.8	326.74	327.7	326.45	326.93	327.65	326.07	325.9	326.06	327.29	328.33	326.54	326.94	327.07	326.36	326.51
312.82	314.25	313.14	313.96	314.77	314.7	313.73	314.49	314.53	314.09	314.51	313.35	314.4	313.3	314.73	313.59	313.51	314.24	314.29	315.3	313.96	313.19	314.76	313.15	312.98	315.26	314.1	314.61	315.39	314.13	314.12	313.61	313.85	313.85	313.97	314.05	314.41	314.41	313.41	313.78	314.45	313.68	313.95	314.11	313.95	315.07	315.85	313.85	314.3	315.64
315.76	315.86	316.34	315.39	314.95	315.61	313.63	315.55	315.62	314.53	315.26	314.93	314.94	314.27	315.02	314.78	314.54	314.38	314.7	314.86	314.58	315.32	314.36	314.76	316.31	314.88	314.42	315.66	314.63	314.88	314.23	315.1	314.62	314.09	314.42	315.1	315.21	315.28	315.2	315.72	314.39	315.42	313.79	315.14	314.33	315.97	313.93	314.4	314.38	314.58
306.81	306.44	307.75	308.17	307.49	307.66	307.24	307.59	308.12	307.05	307.54	307.07	307.5	307.77	305.96	307.87	306.96	306.68	306.97	308.06	307.87	308.56	307.21	307.15	308.19	307.57	308.43	307.06	307.49	308.38	307.7	306.89	308.38	307.41	306.16	308.63	306.36	307.4	307.95	306.54	307.87	306.65	308.7	306.56	307.38	307.11	306.52	306.5	307.82	308.06
319.31	319.3	317.83	319.79	317.74	319.74	319.72	319.39	320.1	320.48	318.82	319.01	318.67	319.5	319.49	319.65	319.67	319.77	319.52	318.19	319.91	318.93	320.95	319.56	318.58	320.84	319.88	318.23	319.73	318.41	318.59	318.98	319.01	318.73	318.89	318.93	318.57	319.11	319.34	319.17	318.79	319.45	319.43	318.94	319.36	319.52	319.35	319.4	318.87	319.16
315.49	315.82	315.21	317.56	316.84	314.8	315.63	314.97	315.67	316.51	315.05	316.3	316.21	316.85	315.45	315.52	315.55	315.82	316.57	316.08	316.28	314.77	315.87	315.68	315.85	314.77	315.74	315.56	314.95	315.04	315.64	315.77	315.46	315.28	315.37	316.11	315.69	315.15	316.23	316.19	315.14	315.2	315.89	316.8	315.03	315.8	316.2	316.78	315.32	316.29
302.72	301.49	303.35	302.76	302.78	303.84	301.96	303.52	302.38	304.07	301.73	302.76	303.16	302.96	303.43	301.96	303.66	303.1	303.59	302.61	301.12	301.56	302.21	302.5	301.8	303.4	302.67	302.23	303.53	304.25	303.93	302.63	302.73	302.21	303.77	302.87	302.37	304	304.43	303.33	305.03	302.57	303.77	302.22	302.1	301.76	302.81	304.33	303.05	303.15
304.59	305.5	304.32	304.78	303.43	303.98	304.34	304.56	304.55	304.81	305.5	304.21	304.67	304.67	305.58	304.02	303.62	304.44	304.35	304.41	304.5	304.25	303.67	303.77	304.79	303.58	303.98	305.47	303.5	304.5	304.37	303.83	304.15	304.08	304.35	303.13	305.28	304.91	305.76	304.56	304.96	304.05	304.87	304.32	304.33	305.38	303.2	304.34	303.3	303.56
313.72	313.57	313.8	313.79	315.06	314.63	314.09	314.42	314.56	314.16	313.64	314.57	314.55	313.28	313.52	315.02	313.3	313.49	314.1	313.99	313.54	314.59	314.89	314.74	313.69	316.12	314.86	315.46	313.78	313.96	312.49	313.25	314.96	313.08	314.06	314.36	314.8	315.35	313.53	313.82	313.42	313.19	314.31	313.72	313.94	312.51	312.33	312.73	315.32	313.82
303.83	302.8	303.14	304.23	303.65	302.11	303.48	302.67	303.36	303.63	302.71	303.18	302.74	302.16	303.76	301.47	303.48	303.36	302.95	302.42	303.5	302.95	304.4	303.24	303.48	303.25	303.73	304.34	303.47	302.76	303.29	303.5	303.31	304.1	303.02	303.84	304.78	303.77	303.26	303.66	303.03	302.51	302.99	303.96	303.18	302.54	303.28	304.59	302.77	302.88
319.38	319.15	317.44	319.56	319.13	318.55	318.39	317.62	317.67	318.04	317.71	318.71	319.4	318.39	318.61	318.37	319.17	318.35	319.71	317	317.57	318.84	318.02	318.96	319.81	318.76	316.8	319.74	318.3	318.9	317.91	320.19	318.86	319.45	318.56	319.33	318.24	318.7	319.55	317.85	318.62	318.22	318.92	317.31	318.78	318.07	318.79	318.72	318.17	318.74
302.98	303.72	303	303.95	303.93	303.33	303.16	303.42	301.79	302.29	303.19	304.29	303.35	303.34	303.57	303.38	304.71	302.77	302.71	303.06	303.85	304.34	303.06	303.7	302.69	303.13	302.46	303.08	302.28	303.88	303.85	303.97	303.63	303.98	302.74	303.48	304.07	302.65	303.43	302.53	305.14	304.61	303.11	303.36	304.33	302.5	304.06	302.89	303.42	303.54
302.45	302.02	301.95	301.53	302.89	303.65	303.08	302.62	303.26	303.37	303.59	302.26	301.54	303.09	303.01	302.35	301.89	303.25	303.12	301.29	303.49	302.48	302.86	302.67	302.27	303.29	303.13	303.32	302.53	302.26	301.93	302.53	302.01	303.28	303.29	302.33	302.67	302.37	304.32	302.12	302.32	302.7	305.01	301.96	302.59	302.23	304.09	303.17	302.88	303.86
294.94	294.92	294.14	295.24	293.83	293.75	293.76	293.92	293.78	294.03	295.16	293.54	294.91	293.54	294.15	293.08	293.2	293.93	293.66	293.07	294.74	294.41	293.86	293.48	293.45	295.21	294.75	295.37	293.91	294.45	293.66	294.15	294.85	294.24	293.52	294.28	294.13	294.82	293.89	293.37	294.7	293.07	293.11	294.18	294.95	294.07	294.01	293.54	294.4	294.09
303.64	302.76	303.49	303.7	302.37	303.19	303.74	302.66	301.91	302.7	303.26	303.44	303.62	303.62	301.96	304.75	304.75	303.82	303.31	304.02	303.75	303.44	302.89	302.61	303.4	303.66	303.44	303	302.33	303.38	304.3	303.41	303.38	304.12	303.35	303.71	303.13	303.68	303.24	302.95	303.26	303.1	302.07	302.67	303.28	303.55	303.59	304.49	303.93	303.22
312.54	313.65	313.58	313.96	314.47	314.55	314.17	314.38	313.74	314.02	314.44	313.77	314.15	313.32	314.59	313.91	314.46	314.26	313.89	313.44	313.65	313.62	314.34	314.1	314.11	314.76	314.13	314.07	314.06	314.71	313.63	313.64	314.44	314.57	312.43	314.21	313.91	314.88	314.15	314.11	314.87	313.62	313.55	313.06	312.84	313.7	313.98	313.99	313.37	313.64
304.88	305.59	304.91	305.59	305.23	305.74	305.89	305.49	305.95	306.21	305.05	305.6	305.07	304.6	305.17	304.36	305.66	305.11	304.52	304.95	306.2	304.98	304.21	305.31	304.64	306.54	305.67	305.93	306.16	305.6	306.4	303.69	304.97	306.04	304.81	306.27	305.06	306.65	304.86	304.75	306.03	303.89	305.19	305.41	305.66	306.06	306.26	305.43	304.63	305.3
308.75	307.77	308.28	309.63	308.14	310.2	309.34	309.5	307.61	308.79	308.97	307.99	309.28	308.46	309.41	309.23	307.91	309.58	308.64	308.89	308.66	310.36	308.14	308.01	309.62	307.5	308.86	308.28	309.4	308.04	308.37	308.47	308.62	309.04	308.47	307.87	309.59	308.74	309.32	309.38	308.63	308.27	310.08	308.77	309.11	307.95	309.32	308.85	309.14	308.73
301.91	302.96	301.92	302.1	304.07	301.8	302.43	302.44	301.85	302.89	302.91	301.8	302.85	302.09	302.6	302.16	302.23	303.09	302.34	303.4	301.95	303.83	303.74	302.82	302.89	302.43	302.16	301.53	300.75	302	301.41	303.35	303.77	302.61	302.88	302.08	302.47	302.21	302.57	302.7	304.24	302.18	301.82	302.05	301.22	302.21	303.24	300.58	301.99	302.42
304.96	305.22	305.42	305.06	305.73	305.58	305.26	305.36	304.94	304.29	304.52	306.52	305.29	305.62	305.76	303.75	305.2	305.88	305.47	305.7	304.84	305.41	303.72	306.81	304.86	305.92	306.22	304.98	304.63	305.44	305.35	305.31	305	304.45	305.21	305.03	305.03	305.13	305.76	304.95	304.6	304.43	304.78	305.13	305.11	306.09	305.31	304.98	306.23	304.34
311.5	313.3	311.83	312.64	311.07	311.98	312.88	312.98	311.4	313.09	312.18	312.91	312.25	312.26	312.53	312.75	312.87	313.22	312.72	312.94	313.21	312.56	312.48	311.82	311.76	312.81	311.52	312.52	313.45	312.11	312.35	312.1	313	311.99	313.69	312.26	311.87	312.18	312.76	313.62	312.85	313.28	312.44	312.98	313.35	312.35	312.23	312.25	313.38	313.44
304.09	302.97	303.08	302.29	302.53	302.91	303.18	304.64	302.77	302.72	302.86	302.5	302.41	302.84	301.98	302.97	303.43	303.06	302.27	301.99	301.97	304.09	302.13	302.55	302.19	303.49	303.52	302.98	303.04	302.69	303.78	302.28	301.95	303.1	301.6	302.84	304.33	302.91	302.85	302.94	304	302.71	302.63	301.67	302.81	301.62	303.12	301.77	303.06	303.88
300.66	300.37	301.32	299.37	300.18	300.85	299.87	300.93	301.07	300.52	300.19	299.48	300.61	300.68	299.77	298.76	300.91	301.04	299.65	299.98	301	299.83	300.39	298.53	299.11	300.63	299.76	300.53	299.97	299.26	299.52	301.72	299.75	299.99	300.19	300.18	299.48	299.69	300.46	300.15	301.09	299.73	299.17	300.27	299.91	298.84	298.72	298.43	297.87	299.15
325.13	326.06	325.62	324.95	325.73	323.76	324.97	326.36	324.96	325.07	325.93	325.6	324.62	324.63	325.27	324.85	324.33	325.56	325.02	325.55	325.45	326.12	323.96	324.22	325.12	324.07	325.41	325.23	325.63	325.59	327.18	324.73	324.84	326.28	325.41	326.47	324.99	324.71	324.71	324.84	324.98	326.21	325.96	325.69	325.78	326.25	324.69	325.18	325.31	325.08
300.58	301.44	301.26	301	302	301.63	299.48	301.26	300.65	300.17	300.9	300.52	300.45	300.8	300.98	300.37	300.88	301.15	300.55	302.04	302.01	301.5	299.81	301.46	302.35	300.92	301.2	300.05	300.63	301.05	299.94	301.66	300.32	302.12	301.68	300.42	300.51	300.78	301.45	300.89	302.06	302.25	300.97	302.16	299.89	300.11	301.18	300.73	301	301.43
324.11	324.79	324.64	325.48	324.39	324.95	325.49	324.59	324.24	323.61	324.31	324.63	324.95	325.58	324.62	325.49	324.33	324.1	325.99	323.97	325.64	323.55	324.87	323.46	324.78	325.38	324.94	324.13	324.34	324.88	324.69	324.3	325.43	325.79	324.54	323.96	324.3	325.18	324.61	324.54	325.54	324.62	324.85	325.52	325.31	323.82	325.02	323.55	322.96	324.51
328.66	329.14	328.88	328.15	327.71	327.92	327.68	328.28	326.78	328.07	328.48	329.13	328.91	328.98	328.76	328.84	327.68	328.42	328.06	327.59	327.39	329.14	327.6	329.5	329.08	328.68	328.87	329.42	328.3	328.49	328.99	329.66	329.92	327.91	328.47	328.94	328.01	327.48	328.8	329.45	328.91	327.35	328.27	328.26	329.44	327.97	329.52	329.71	328.82	328.92
325.68	326.7	325.69	325.1	325.97	326.61	324.41	325.29	324.15	324.89	325.13	325.99	325.83	325.28	326.34	326.02	325.18	324.66	324.35	324.02	325.64	326.24	324.88	324.44	324.82	327.24	325.6	325.37	325.16	324.83	324.79	325.87	326.02	324.9	325.73	325.49	326	325.07	327.79	324.34	323.71	326.54	325.8	325.43	326.12	325.62	325.38	325.15	324.88	325.69
305.24	304.55	303.68	304.18	305.48	304.51	306.58	303.74	303.58	303.92	303.98	304.61	304.33	302.86	304.36	304.2	304.68	303.83	305.2	305.61	304.03	304.09	304.35	303.95	304.58	303.53	304.67	305.35	304.24	304.5	304.85	304.66	303.77	302.94	303.9	304.02	304.24	303.68	304.31	303.95	304.14	305.16	303.98	303.93	305.46	305.18	304.81	303.45	304.25	306.25
325.3	323.37	325.13	324.39	323.77	323.42	324.21	324.25	324.37	323.07	324.48	324.19	325.05	325.86	324.58	323.45	324	324.25	324.9	325.78	325.37	324.08	324.68	324.09	323.13	323.32	325.61	325.73	323.98	326.25	324.84	323.96	325.49	325.01	325.77	324.23	324.63	323.42	326.05	324.24	324.28	323.82	323.57	323.85	325.2	323.78	323.38	323.46	324.98	323.87
327.16	327.82	328.7	325.89	326.27	326.67	327.85	324.76	327.1	326.55	327.1	326.89	326.95	327.5	326.32	327.73	327.52	327.72	327.03	327.85	325.61	327.42	327.22	327.24	327.26	326.41	326.83	328.81	327.18	325.96	326.17	326.82	326.26	325.96	326.64	327.5	327.59	326.93	326.42	326.48	326.96	327.99	327.79	327.2	327.19	326.33	327.45	328.05	327.6	327.49
300.06	299.79	300.25	300.63	300.44	299.54	299.39	300.31	300.33	299.58	300.06	302.09	300.8	299.89	300.45	299.47	300.24	299.65	300.2	300.34	300.92	299.46	298.99	299.01	300.29	300.29	299.26	299.35	300.41	300.97	299.12	300.2	299.92	299.87	300.69	300	300.4	301.17	299.85	300.14	299.6	301.13	300.01	299.37	298.78	300.15	300.13	301.02	300.11	299.94
325.23	324.07	325.37	324.62	324.09	324.94	325.64	324.21	324.85	324.55	324.5	323.94	323.87	325.59	325.22	323.89	324.64	324.15	324.99	324.86	324.31	323.99	324.36	323.23	323.48	324.93	324.1	324.73	324.85	324.07	325.55	325.22	324.94	324.31	325.27	324.91	324.61	325.39	326.03	324.35	322.98	325.43	323.98	324.07	322.95	324.25	325.11	326.32	325.08	324.95
303.36	302.99	303.06	303.84	303.22	303.81	303.03	303.21	303.1	302.77	302.75	303.23	302.44	303.74	303.39	302.84	302.75	302.21	303.32	302.95	303.9	302.37	301.91	302.66	303.37	303.43	303.62	303.84	302.97	303.16	303.27	302.07	303.86	303.58	302.22	302.84	304.06	303.07	303.86	304.39	303.14	303.19	302.46	302.81	303.28	302.93	302.68	303.75	302.47	302.58
314.56	314.81	314.57	313.1	314.03	315.12	313.78	314.38	314.12	313.53	312.87	313.49	313.41	312.4	313.17	313.22	314.47	314.13	313.98	313.29	313.65	314.44	312.56	313.16	313.89	313.29	315.17	315.28	313.96	313.55	314.04	313.3	314.1	313.93	312.43	312.97	313.51	313.91	315.23	313.72	314.78	313.87	312.49	313.39	315.18	312.26	312.89	313.74	313.33	313.21
306.45	305.21	304.82	305.49	305.27	304.53	305.52	305.47	304.63	305.07	305.39	305.43	304.78	305.81	306.51	306.33	305.63	305.51	305.25	304.16	304.59	305.08	305.21	304.05	304.64	305.91	306.43	305.38	305.18	305.54	306.35	306.08	306.42	305.61	305.23	304.85	304.72	305.12	305.62	305.54	306.12	304.58	306.4	305.68	306.11	305.73	305.6	306.28	305.1	305.58
304.29	303.1	304.18	303.41	304.01	302.95	302.82	304.56	304.17	304.9	303.44	304.77	304.33	304.44	304.49	303.93	304.7	304.23	304.06	304.85	303.84	304.15	303.03	303.59	303.48	303.26	303.26	304.82	304.48	304.2	303.91	304.09	304.11	304.01	304.44	304.39	302.96	303.33	302.79	304.49	303.21	305.66	303.79	302.07	304.65	303.82	302.84	303.62	304.14	302.87
314.03	314.14	313.85	313.67	314.56	313.93	313.89	313.74	313.73	313.1	312.88	313.21	313.76	314.42	313.83	313.71	314.11	313.77	313.26	313.13	315.19	313.94	313.98	314	313.57	314.61	314.49	313.95	314.18	313.94	313.94	313.19	313.81	313.66	314.41	313.94	314.33	315.58	313.51	314.43	314.24	314.12	314.02	314.52	313.48	314.34	314.36	313.21	313.51	314.14
317.23	315.44	317.26	316.64	317.04	318.08	316.08	316.45	315.67	315.81	317.01	316.81	316.12	316.98	317.55	317.43	315.95	316.72	316.79	316.8	315.68	317.66	316.32	315.82	316.65	316.11	317.21	316.61	315.27	316.56	316.78	315.81	316.74	315.15	316.95	316.11	316.6	315.77	317.86	317.37	317.41	317.26	316.82	316.43	315.75	316.31	317	316.03	316.66	316.6
313.65	312.24	315.2	312.12	311.28	313.6	312.94	313.08	312.49	312.08	312.66	312.27	314.13	313.44	314.22	313.62	313.84	313.02	314.06	314.1	312.81	314.22	313.46	313.02	312.99	313.6	312.07	314.42	312.38	312.68	313.19	311.86	314	313.91	313.3	313.14	313.3	312.77	313.11	313.75	313.14	312.22	312.78	313.13	313.39	312.9	312.82	312.76	312.71	313.27
302.39	303.45	303.58	302.75	302.05	303.45	301.88	303.15	304.09	302.07	301.55	302.33	302.61	302.44	302.34	303.38	302.94	301.92	302.63	302.58	302.66	303.55	303.08	302.61	302.49	302.1	303.78	302.33	303.81	302.56	303.42	303.08	303.64	304.23	302.88	302.94	302.66	304.03	302.5	303.53	302.99	302.79	302.49	302.97	303.07	302.17	302.38	302.3	302.55	302.4
326.26	325.59	326.77	325.89	324.58	324.51	325.25	324.48	324.19	326.1	326.42	325.58	325.54	324.21	325.23	325.16	326.75	325.06	325.47	325.45	326.97	324.96	324.89	325.87	324.84	324.07	326.73	324.8	325.65	323.95	324.22	325.27	325.76	325.79	324.62	325.42	326.04	326.25	323.95	325.96	323.77	325.37	326.05	326.16	326.47	324.95	324.96	326.16	325.64	325.92
[truncated: 150 more columns]
