# Supplementary material for: Genetic dissection of main and epistatic effects of QTL based on augmented triple test cross design
Source: PLoS One. 2017 Dec 14;12(12):e0189054. doi: 10.1371/journal.pone.0189054 (PMC5730204; doi:10.1371/journal.pone.0189054)
Supplement: S9 Supporting Information — (ZIP) [file pone.0189054.s009.zip › z5_1050_0.8_5.csv]

310.75	311.79	311.6	309.78	311.51	310.07	311.1	310.13	310.66	311.58	311.24	309.79	309.7	310.16	310.34	311.14	312.76	311.48	310.43	310.15	311.15	310.19	310.17	310.58	310.31	309.68	312.09	310.17	310.96	309.12	311.45	313.33	310.13	308.7	309.8	309.86	309.89	309.92	311.41	311.24	310.7	310.7	311.12	310.53	311.49	312.18	310.28	310.41	310.47	310.96
302.88	305.38	307.75	305.97	305.48	303.58	305.02	303.87	305.67	304.39	305.67	305.29	304.45	304.96	304.38	304.68	304.91	306.12	304.53	303.74	305.48	302.97	305.32	305.21	305.21	304.23	304.88	305.14	301.89	303.2	305.09	305.43	305.2	303.42	305.09	305.27	302.04	303.84	302.62	304.11	303.23	303.44	304.98	305.29	304.34	304.15	306.37	304.95	303.37	305.13
328.46	328.45	328.31	328.05	326.98	328.01	328.89	328.21	329.44	327.42	327.29	327.27	327.3	329.59	327.87	328.27	329.18	326.79	329.43	328.49	326.97	328.67	328.5	327.99	330.1	328.46	329.39	329.12	330.2	328.97	328.23	327.42	330.4	327.85	329.08	328.34	327.91	326.66	327.95	327.58	328.57	328.48	330.22	326.48	328.46	329.07	328.12	327.87	328.23	327.75
302.28	304.32	303.71	303.16	302.6	302.1	302.13	303.78	303.25	304.15	304.13	303.62	303.48	304.05	304.51	303.66	304.33	304.78	303.52	303.35	302.72	304.57	302.68	305.64	303.54	304.76	303.37	303.82	304.54	302.65	301.21	302.76	304.74	303.01	304.17	303.53	304.34	301.43	304.01	302.93	305.84	304.49	305.31	302.44	303.34	305.36	303.22	303.67	304.22	302.41
328.29	327.58	327.03	327.68	329.01	328.31	327.42	326.57	327.58	327.42	326.24	328.56	328.18	328.08	327.91	329.39	328.03	327.79	328.62	328.83	327.01	330.56	328.14	328.48	327.97	327.72	327	328.12	328.44	326.89	326.4	327.45	328.54	328.62	327.97	327.54	326.56	325.51	328.36	329.09	325.91	328.58	327.3	330.34	328.63	327.18	328.26	328.64	325.78	328.26
302.9	302.53	302.31	304.12	303.21	302.04	302.87	302.41	303.39	301.81	303.7	304.02	304.48	305.69	303	301.95	301.51	302.49	302.4	302.24	302.19	304.13	303.79	304.33	302.52	303.71	302.82	303.44	302.73	304.13	302.18	303.88	303.71	303.28	305.27	304.01	303.38	302.82	303.57	303.95	303.63	303.42	302.23	302.98	303.44	302.91	304.71	303.21	303.54	302.79
323.21	326.23	324.32	324.92	324.93	324.59	323.82	326.08	323.87	323.35	324.97	324.49	324.53	325.15	323.61	325.18	324.21	324.37	323.8	325.31	323.62	324.55	326.05	324.6	325.87	325.04	325.57	324.6	327	324.46	324.19	325.82	323.43	326.95	323.74	323.19	324.19	326.08	323.94	325.1	324.82	324.41	325.11	325.2	325.4	325.96	325.19	324.21	325.21	324.08
301.93	301.54	301.89	301.74	299.52	300.91	299.8	301.3	301.98	301.36	301.95	301.38	301.9	299.97	301.77	299.69	302.32	301.15	301.29	301.3	300.56	301.17	301.7	302.57	300.53	301.13	301.95	301.31	302.28	299.44	300.33	303.09	301.92	301.38	300.75	301.66	299.98	301.79	302.47	302.28	301.64	302.93	299.91	300.56	302.37	300.95	302.45	301.04	300.56	300.43
325.28	327.43	326.29	325.75	324.82	326.85	325.81	324.44	323.52	325.99	324.88	323.79	325.9	324.67	325.83	325.06	325.91	324.76	325.76	324.45	325.36	326.6	326.21	325.33	324.95	324.24	324.76	324.96	324.74	325.41	325.32	324.84	324.84	324.43	325.47	325.26	324.56	326.28	324.99	324.42	324.91	324.17	325.23	325.7	326.11	327.18	324.65	324.84	324.85	325.21
293.84	293.67	292.36	292.72	293.38	295.17	295.14	293.22	293.27	295.04	293.75	294.94	294.41	294.45	294.64	292.83	293.78	293.92	293.9	294.66	293.62	293.96	295.16	293.72	293.43	294.89	292.22	293.05	292.25	293.5	293.87	293.17	294.14	292.77	294.29	293.32	293.7	293.28	292.49	296.25	294.1	294.52	292.82	293.4	294.12	292.88	294.27	294	294	293.17
311.05	312.34	310.75	311.51	311.97	311.28	310.43	310.9	311.06	311.06	311.44	311.88	311.7	309.91	311.14	311.85	311.32	312.68	312.39	309.7	311.59	310.26	311.55	311.71	310.74	311.72	312.42	311.33	310.73	313.05	312.05	310.74	312.94	310.46	311.97	311	312.3	311.13	311.92	311.84	312.06	311.4	310.59	310.13	311.16	311.32	310.22	310.21	311.32	311.22
323.57	324.84	324.94	325.73	323.03	324.38	323.85	325.54	324.8	325.55	324.59	324.81	324.39	323.69	323.87	325.52	323.53	323.58	324.61	324.81	325.09	324.56	324.05	325.22	325.37	324.32	324.18	326.05	324.98	324.64	325.54	323.83	324.64	324.43	323.77	324.64	325.7	325.04	322.7	323.05	323.51	324.35	325	327.45	325.45	323.89	323.82	324.62	324.99	325.41
319.39	319.19	319.28	317.74	319.04	318.88	318.24	318.39	319.48	320.27	319.48	319.08	317.59	317.98	318.89	318.21	316.65	320.88	320.32	319.13	317.04	318.71	318.6	319.66	317.2	318.51	318.64	315.84	319.24	317	317.33	318.35	317.93	317.01	318.62	320.47	318.09	320.64	319.2	318.93	318.7	320.71	317.75	321.07	316.29	317.91	317.39	318.56	318.54	318.78
294.37	293.99	295.71	294.04	294.35	295.53	293.87	296.87	294.89	296.17	295	295.23	295.88	293.77	295.36	292.93	294.46	295.54	294.65	293.19	297.39	295.62	294.38	295.91	296.14	294	295.37	294.21	295.61	295.23	296.3	294.9	294.35	295.85	295.74	295.46	295.71	295.79	295.33	295.56	296.48	296.04	295.64	293.62	294.49	294.59	294.2	295.04	293.96	295.95
294.51	294.85	294.7	296.33	293.77	294.71	293.84	294.33	293.99	295.75	294.96	294.05	293.46	295.08	292.82	295.36	293.75	293.86	293.76	295.75	292.79	294.09	294.02	293.68	294.48	293.17	293.23	294.93	293.41	293.92	294.86	293.95	294.31	294.6	293.93	294.34	293.63	292.12	294.04	294.69	294.26	293.86	295.78	295.71	292.42	294.54	295.18	294.61	293.27	293.71
302.71	302.85	301.01	302.12	300.76	304.13	303.17	303	301.27	302.41	302.23	302.34	303.11	301.95	302.35	303.27	303.47	302.88	302.83	302.57	303.31	302.94	302.87	301.45	303.43	301.21	301.65	303.42	302.29	303.53	302.33	301.5	303.08	301.39	302.13	301.28	301.48	302.38	302.07	302.94	302.01	299.73	305.02	301.78	302.44	300.21	302.12	301.78	301.94	303.31
316.31	319.32	317.27	317.34	319.89	317.35	317.14	316.91	317.71	317.49	317.41	317.12	317.72	318.51	318.17	318.68	317.16	318.29	318.37	316.89	317.89	317.07	317.85	316.03	319.29	318.7	316.22	318.58	317.37	319.01	317.71	317.56	318.28	317.57	318.47	318.01	317.77	318.38	318.49	318.34	318.59	317.34	317.32	318.97	318.11	318.17	318.44	319.41	318.19	317.1
305.52	305.17	303	304.52	304.33	304.26	307.04	303.8	305.19	304.85	304.08	303.4	304.83	304.58	305.31	304.06	307.12	303.99	306.84	304.96	303.42	305.58	304.06	304.46	304.76	305.22	303.35	305.46	304.18	305.47	302.35	306.45	303.13	304.93	305.97	304.15	304.89	306.99	304.59	303.52	302.09	302.89	305.35	303.93	303.82	303.03	305.33	303.82	305.57	305.53
316.97	315.49	314.86	316.38	318.31	316.64	315.63	316.43	317.85	314.04	315.26	315.88	313.88	316.3	315.58	316.05	314.86	314.85	313.93	313.19	315.8	317.56	314.39	315.08	315.92	316.92	316.3	315.89	315.02	313.82	314.45	316.92	314.81	315.26	316.21	316.05	314.91	317.57	316.14	315.45	316.8	316.54	315.35	315.32	315.18	314.56	316.08	315.97	315.35	315.44
317.06	315.17	315.53	316.25	316.05	314.06	315.16	315.48	316.4	314.79	312.43	315.05	315.47	315.3	315.75	314.5	315.41	315.03	315.66	314.59	316.47	314.37	313.91	314.12	314.91	316.8	313.95	313.82	314.97	314.21	314.7	314.83	316.52	315.96	315.9	315.5	314.73	314.81	314.45	313.95	315.24	316.13	313.56	315.12	315.43	312.6	317.15	315.22	314.56	312.65
317.51	316.13	316.93	318.01	317.92	318.08	316.83	317.77	319.03	316.19	317.72	319.02	316.62	315.66	318.7	317.41	316.83	317.43	317.01	317	316.5	318.63	317.5	318.29	318.96	318.13	317.56	316.28	318.58	317.57	317.57	318.21	316.89	318.64	318.7	318.02	318.35	319.63	317.3	316.44	318.24	317.47	317.27	318.29	316.17	319.1	317.51	317.18	317.5	316.91
306.79	306.52	307.96	307.96	307.3	305.95	305.93	307.44	305.97	307.02	306.51	306.49	305.98	306.15	307.17	307.24	306.26	305.44	306.83	306.94	306.73	305.98	306.13	306.4	307.69	304.1	309.12	307.17	307.36	307.1	306.79	305.85	306.71	306.49	306.49	306.84	307.03	306.47	306.62	306.28	305.83	304.58	305.22	307.01	307.74	304.51	306.76	307.02	306.46	308.23
315.25	317.01	314.2	316.57	314.17	313.87	314.77	314.15	313.98	314.44	314.07	314.97	315.36	314.61	316.03	316.1	315.28	315.68	312.54	313.98	313.57	315.65	315.66	314.29	313.16	314.89	314.54	314.47	314.48	316.22	315.79	315.99	316.37	314.26	316.42	315.37	315.11	313.82	315.48	313.76	313.81	314.72	314.38	314.44	313.76	314.57	314.41	314.04	315.61	313.47
302.11	302.28	303.25	301.89	301.5	303.03	302.03	300.23	301.43	303.53	301.77	302.4	303.93	302.31	301.8	303.62	302.34	302.07	302.58	302.44	302.29	302.65	300.72	304.27	301.54	301.18	301.71	301.2	303.81	302.68	303.4	301.91	302.9	301.75	303.21	303.58	303.63	300.14	301.38	302.17	302.14	303.56	301.71	302.78	302.2	303.41	302.42	303.28	302.92	304.73
303.32	302.05	301.88	303.59	302.83	302.45	298.93	302.32	301.39	303.22	300.76	303.87	301.89	302.93	300.92	302.31	303.34	303.9	302.15	301.56	300.4	301.87	301.75	302.65	301.6	302.3	303.34	303.96	302.95	301.8	302.43	302.58	301.64	303.47	303.17	302.28	301.99	303.21	304.26	301.82	302.65	302.38	301.38	304.06	301.61	302.22	302.47	300.93	301.85	303.19
319.9	318.74	320.18	318.43	320.69	319.23	319.37	319.23	319.58	318.42	319.17	319.41	319.47	321.11	320.31	320.96	318.61	319.04	318.14	319.83	318.92	319.47	320.35	319.51	320.59	318.05	321.11	320.04	319.27	318.05	319.99	320.9	321.01	318.48	319.8	317.52	320.52	319.94	319.28	319.09	318.8	320.08	319.46	320.11	319.47	318.81	318.91	318.59	319.21	319.24
315.9	315.64	314.57	315.3	316.63	315.87	315.82	315.13	315.8	315.95	315.87	315.62	316.92	314.83	316.07	316.1	315.39	315.55	314.83	316.49	313.94	315.69	314.88	315.75	316.87	316.69	314.53	314.54	315.54	314.49	317.26	314.5	315.22	315.67	315.98	317	316.12	314.66	315.32	314.08	314.08	316.12	316.13	316.25	317.02	313.72	316.39	315.01	314.93	316.34
304.87	305.03	305.77	307.61	305.22	305.17	306.54	305.39	305.16	304.84	306.39	304.59	306.53	305.72	306.92	307.17	305.56	306.6	305.59	305.58	306.96	305.62	304.81	306.52	305.7	305.76	305.67	306.28	307.12	306.58	305.17	305.28	305.61	307.66	306.77	307.33	307.37	306.12	306.82	307.08	307.33	305.88	306.95	306.43	306.85	305.73	306.7	306.73	305.86	306.83
293.36	294.49	297.11	295.62	295.29	294.9	294.27	295.22	292.58	295.55	295.27	295.17	295.44	293.49	295.27	294.32	295.14	295.06	295.35	294.05	295.21	294.93	294.64	294.71	294.33	295.15	295.99	294.31	295.22	296.09	294.26	293.79	295.08	294.25	294.13	295.19	293.69	295.28	294.9	294.67	297.59	295.09	294.75	296.57	295.52	294.34	296.26	295.51	296.48	295.51
301.51	301.38	300.68	300.05	301.87	302	301.2	302.85	301.52	301.51	301.78	303.11	300.78	298.75	300.6	299.29	300.57	300.16	302.83	301.86	299.87	301.86	301.58	299.07	301.2	302.82	301.47	301.47	301.69	301.88	301.5	300.78	299.75	301.41	299.4	302.14	300.94	299.81	302.43	301.92	301.18	301.01	300.17	302.85	300.36	300.46	302.56	300.25	301.11	301.28
298.38	295.28	296.19	297	296.24	295.31	294.94	297.66	296.66	294.72	296.23	297.11	296.15	296.04	297.69	296.57	300.09	295.24	295.7	297.36	297.05	297.85	296.15	296.41	295.73	296.89	297.74	298.41	298.97	296.32	296.64	297.26	296.38	297	297.81	296.76	297.08	296	296.05	295.26	295.82	296.66	298.08	294.79	295.44	296.73	297.49	296.55	296.79	297.54
313.57	310.52	313.81	312.58	311.95	313.15	311.81	313.51	313.14	313.09	314.52	312.66	314.38	312.06	312.42	312.02	311.68	314.09	312.7	313.95	313.48	308.77	312.81	311.13	312.32	314.2	311.83	314.01	312.08	313.73	311.94	313.27	313.77	311.61	312.41	314.89	314.18	314.04	313.93	311.01	313.61	311.53	312.74	313.12	312.54	312.77	313.46	313.12	312.81	313.03
312.33	311.98	312.53	314.41	313.38	315.11	313.17	313.31	312.77	312.55	312.55	312.77	311.01	312.91	313.21	314.07	311.8	313.61	314.03	313	314.77	313.62	312.26	313.13	313.72	314.79	311.68	313.61	311.58	314.27	313.37	311.22	314.33	312.66	311.56	312.3	312.54	313.23	310.94	312.53	313.21	313.09	313.31	314.32	312.89	311.15	312.99	312.06	313.41	314.94
310.47	311.69	311.11	311.43	311.66	313.46	311.62	309.99	311.06	312.93	310.5	312.06	311.36	310.37	311.64	311.87	312.04	310.89	312.08	312.29	310.55	311.1	311.33	310.65	312.87	311.03	311.09	312.45	312.33	311.78	310.71	310.83	311.29	312.57	310.6	314.52	312.01	310.47	311.55	310.88	311.07	311.28	310.66	310.61	312.26	310.98	311.58	310.82	314.99	311.2
303.77	305.78	305.34	303.52	305.34	305.72	304.5	304.07	305.11	305.58	304.34	303.65	303.68	304.24	303.34	305.22	303.85	305.04	306.85	305.3	305.18	303.74	305.64	304.62	306.07	304.86	306.52	305.61	303.81	305.86	304.4	304.81	304.59	303.52	302.87	304.68	305.82	304.85	303.86	305.37	305.4	306.11	305.48	304.08	304.2	303.68	306.1	304.49	304.27	304.92
296.14	295.47	294.19	296.16	296.5	295.02	295.37	295.5	294.75	296.67	293.79	294.94	294.54	296.83	293.73	293.34	294.46	294.88	294.38	296.48	295.67	294.55	297.16	296.11	295.93	293.97	295.08	295.43	293.06	295.12	294.74	294.78	294.96	294.28	295.2	296.2	293.92	295.65	293.73	296.78	294.17	296.88	295.07	295.77	296.66	293.91	296.24	293.74	293.01	294.61
310.88	310.29	310.05	307.72	310.4	307.24	309.24	310.17	308.49	308.4	308.58	308.79	309.42	309.24	308.27	308.52	308.06	309.07	308.5	309.4	307.65	309.92	308.09	309.83	307.76	307.38	309.04	308.88	309.17	310.19	309.05	309.59	307.48	308.86	307.73	309.06	309.71	308.34	308.82	307.37	308.47	309.23	307.65	307.91	309.22	309.63	307.55	308.42	308.31	309.22
325.18	325.1	327.14	325.32	325.72	324.34	325.77	324.89	324.34	326.01	324.84	325.54	326.5	325.82	325.16	324.68	324.85	324.97	324.25	326.57	326.53	324.41	325.69	325.16	326.47	324.07	325.67	325.44	324.84	325.41	324.48	326.36	323.95	325.57	326.23	324.66	325.18	324.82	325.84	325.73	326.2	327.24	324.55	327.04	325.48	323.71	324.48	325.05	324.91	325.93
319.04	318.48	317.49	319.16	317.39	319.02	318.86	318.65	318.85	319.11	319.22	315.21	320.59	316.95	319.38	318.28	319.31	317.06	318.03	318.39	319.09	317.17	318.1	317.57	318.6	318.29	318.4	319.25	318.66	318.17	318.24	319.89	317.99	317.93	317.37	317.03	318.54	319.62	318.41	319.02	317.33	317.83	319.11	318.57	315.29	318.2	318.83	316.19	318.98	320.25
304.53	304.87	304.83	305.48	306.74	303.85	305.93	305.23	305.84	304.63	304.14	305.32	305.54	304.31	305.99	304.34	304.67	307.28	304.72	304.51	304.12	304.83	306.4	305.64	304.93	308.02	307.47	304.25	304.17	305.12	304.79	305.57	306.31	305.9	303.12	305.7	305.46	304.24	305.78	305.22	305.98	303.81	304.69	306.3	305.99	306.62	303.44	307.38	304.16	304.36
316.23	316.76	314.2	316.59	316.44	314.62	316.3	316.36	314.99	315	317.43	316.23	315.14	316.84	316.88	315.35	314.85	317.47	315.43	315.73	315.03	316.93	314.37	316.32	316.92	314.93	315.06	314.69	316.03	315.2	314.92	316.1	317.51	315.59	316.19	315.95	315.51	315.77	314.75	317.11	315.27	318.46	317.28	314.53	315.94	315.36	316.76	317.86	314.57	314.76
319.46	317.33	318.09	318.45	318.13	317.22	318.05	317.26	317.96	317.63	318.75	318.9	315.2	317.68	317.73	318.08	316.4	317.76	319.4	317.19	316.95	317.4	316.39	318.24	316.66	317.2	318.32	317.24	317.74	317.96	318.13	319.37	317.26	318.33	317.21	317.5	317.66	319.01	316.72	318.64	318.26	317.68	315.76	317.8	318.45	318.16	318	317.48	318.03	317.63
314	318.1	316.67	314.74	316.82	316.53	317.07	314.62	314.82	315.65	317.05	318.48	315.98	316.76	316.47	315.82	314.91	316.79	315.76	315.61	315.11	315.65	316.28	315.93	316.97	316.7	316.15	317.05	315.37	317.25	315.22	313.79	314.12	316.39	315.02	315.66	315.4	317.1	315.9	315.96	315.45	317.3	316.33	317.69	315.39	315.18	315.77	316.72	317.38	315.29
316.01	316.24	316.03	318.29	318.62	317.65	315.76	318.43	316.7	317.19	317.97	315.8	316.65	317.73	317.58	318.02	316.86	317.24	316.79	319.14	315.55	316.7	318.4	317.47	317.31	316.64	318.57	316.44	316.97	315.19	317.46	316.38	317.28	316.35	318.43	317.49	317.78	317.49	316.9	317.91	315.52	316.26	318.07	316.6	315.66	316.81	318.2	317.73	317.35	317.2
302.95	305.35	303.52	303.01	300.5	300.32	302.42	303.33	303.01	302.65	302.58	303.49	302.67	304	300.77	303.09	304.67	303.73	302.19	302.11	303.09	303.37	301.59	302.04	303.29	302.67	303.83	301.86	302.71	302.01	302.03	302.98	301.47	301.52	302.15	304.31	302.44	304.12	303.13	303.09	300.7	303.24	302.46	302.38	301.05	301.61	303.83	303.84	302.26	302.3
329.53	328.27	328.28	328.59	329.2	330.39	327.87	327.57	326.46	329.87	328.94	328.53	328.98	329.12	329.44	328.54	328.83	327.72	326.95	327.86	328.46	329.73	329.1	328.59	329.53	328.56	330.29	329.06	329.76	327.64	329.95	327.67	329.92	327.72	328.03	329.13	329.59	328.73	327.76	327.78	326.7	327.68	329.05	330.1	328.38	329.52	327.24	327.7	330.1	328.04
302.14	302.14	302.7	301.87	303.13	303.07	301.64	302.7	302.74	303.36	302.45	302.4	301.8	304.04	302.44	301.49	302.44	303.13	301.8	301.24	300.44	302.57	301.41	301.78	300.83	302.16	303.16	301.05	301.79	302.26	301.95	301.99	302.1	302.5	302.26	302.91	303.02	301.92	301.72	304.14	303.31	301.95	302.65	301.78	302.64	301.51	302.35	304.18	301.58	303.49
312.53	313.52	312.62	312.5	313.97	313.73	313.19	311.87	315.13	312.41	312.38	311.42	314.36	312.76	313.03	313.12	314.39	312.36	310.99	312.15	312.8	313.74	312.8	310.84	312.41	310.65	314.12	314.05	313.38	312.84	313.23	312.66	313.37	313.31	312.49	312.36	313.23	313.76	313.78	313.45	311.28	312.11	313.22	314.59	312.33	312.03	312.61	313.77	312.38	315.2
299.37	299.94	297.7	299.88	300.01	300.58	300.88	299.49	300.03	298.73	300.83	301.95	300.51	300.56	300.77	300.77	300.24	299.17	300.34	300.69	299.53	299.28	299.62	301.03	299.71	298.59	300.83	300.07	298.38	301.5	299.99	299.39	299.54	300.38	300.43	301.01	299.4	299.76	299.51	300.55	299.16	299.43	299.69	300.87	301.44	299.86	300.32	301.33	301.63	301.29
314.24	313.92	314.13	314.8	315.72	313.42	313.9	315.43	315.2	315.1	314.63	315.18	314.78	314.86	313.53	315.39	314.62	314.63	313.76	313.34	315.27	315.42	314.04	314.92	314.53	314.41	314.01	314.96	316.4	313.27	312.95	316.52	313.26	313.87	313.54	314.73	315.31	315.24	314.8	315.56	313.14	315.15	314.02	315.79	315.13	313.98	314.54	314.74	315.9	316.62
294.92	295.1	294.31	293.87	294.06	295.2	294.7	294.98	294.47	293.81	293.44	294.79	292.52	294.77	292.32	294.43	293.52	296.22	293.29	294.53	293.33	293.53	294.21	294.43	293.63	293.69	292.26	294.57	294.54	293.64	294.29	294.26	294.85	294.57	293.36	294.12	295.65	294.76	293.81	293.39	293.09	293.86	294.62	294.86	295.74	293.04	294.33	293.98	292.79	294.34
293.13	293.7	292.82	293.81	293.84	294.07	294	293.81	292.4	294.86	293.45	294.1	294.98	294.57	294.73	292.66	295.41	294.1	293.01	294.21	294.11	294.64	293.25	291.72	292.37	294.38	293.28	292.35	293.87	295.03	293.74	294.37	293.68	293.73	295.49	294.52	295.36	294.46	294.71	294.2	293.01	293.72	293.44	293.71	294.79	295.03	293.47	294.42	293.02	292.81
304.34	305.41	304.34	303.55	304.23	301.99	304.85	302.53	305.26	303.73	304.53	306.15	305.11	303.66	305.32	303.86	302.54	303.56	303.08	304.24	305.04	304.09	304.47	303.36	304.36	303.72	302.96	305.07	303.18	304.41	304.84	303.88	305.44	304.4	306.08	304.63	302.3	305.6	306.57	305.53	305.66	304.74	303.4	303.75	304.72	304.48	305.47	303.24	303.35	303.77
304.57	306.56	305.64	306.38	304.73	306	305.74	305.41	304.08	304.44	306.04	303.7	304.64	304.54	306.1	306.09	305.16	304.02	305.35	306.4	304.19	303.27	305.09	303.92	305.62	304.33	306.41	304.8	305.15	304.28	304.67	304.44	306.9	306.63	305.22	306.05	304.85	305.97	305.41	305.21	306.97	306.19	304.8	306.81	307.44	305.27	305.79	305.57	304.55	306.5
325.22	323.65	323.72	325.25	324.32	324.85	325.61	324.79	324.08	324.5	327.28	325.81	325.42	324.43	325.79	323.82	325.07	325.19	322.8	325.17	325.2	325.05	324.12	323.48	324.33	322.87	324.68	323.49	325.64	326.16	324.38	325.05	324.19	325.27	324.9	324.71	325.36	326.18	322.2	325.23	325.23	323.48	324.52	324.71	325.74	323.18	324.83	325.5	324.69	324.28
303.61	304.45	303.19	303.07	303.1	302.37	303.04	303.38	303.06	302.99	302.96	303.92	302.29	302.64	304.51	303.73	303.96	303.92	302.67	304.18	303.94	303.49	302.89	303.29	303.11	303.94	301.98	303.05	304.45	302.63	302.41	301.89	304.38	302.67	304.24	303.13	305.2	303.31	302.38	303.17	303.99	302.22	300.64	304.21	302.89	304.05	302.81	303.51	300.12	303.66
317.91	319.76	319.2	317.5	317.58	320.38	316.89	320.16	318.46	317.87	316.16	317.12	319.84	317.98	319.66	319.36	317.38	317.38	318.53	318.19	316.74	319.8	317.76	318.5	317.43	315.69	317.09	320.49	319.19	318.04	318.4	320.18	317.66	318.51	317.84	318.75	317.87	315.5	317.87	317.33	317.72	318.85	318.19	319.4	316.69	318.47	316.22	317.83	318.55	316.95
319.04	316.98	318.2	319.03	318.69	318.52	316.99	317.72	318.26	320.2	318.86	317.87	316.43	318.75	317.19	318.64	318.14	318.9	317.71	318.47	318.24	318.79	318	317.2	318.01	318.41	319.47	317.78	317.61	316.5	318.63	319.49	319.83	318.88	316.91	319.12	317.58	318.16	319.22	318.35	318.28	318.96	317.74	319.67	318.46	315.89	318.84	317.96	317.55	318.07
312.35	313.8	312.03	313.04	312.19	313.32	313.42	313.07	313.08	312.79	312.38	311.36	314.1	311.72	312.64	311.22	311.72	312.46	312.56	312.14	313.03	313.11	312.66	312.96	311.82	311.15	314.38	311.43	311.26	313.78	311.06	314.06	312.13	314.19	311.51	312.22	311.83	313.62	312.64	311.78	312.51	312.41	313.93	314.63	312.17	313.6	312.51	314.14	313.5	312.35
313.19	314.89	314.12	313.15	312.44	312.94	315.16	312.42	314.55	311.76	314.91	314.8	312.22	313.53	314.8	314.27	312.28	313.45	312.7	313.43	313.39	313.18	314.61	314.24	312.94	313.74	314.55	315.39	314.57	312.97	313.74	315.83	314.45	314.69	314.25	312.81	314.55	312.2	313.55	313.48	313.61	314.97	314.28	315.88	314.76	313.21	315.75	314.55	312.71	313.46
297.24	297.08	298.52	295.79	296.14	297.61	298.03	296.31	298.58	297.29	296.17	295.81	296.83	297.83	296.24	296.86	297.04	297.02	297.25	296.7	296.23	297.38	296.95	295.56	296.43	297.51	298.18	297.01	298.3	296.21	296.8	297.83	298.51	297.78	297.79	296.77	297.61	296.56	295.4	297.95	296.7	295.16	298.19	296.88	297.35	295.85	296.8	295.54	297.34	298.78
294.03	294.77	295.99	292.89	296.29	293.87	295.17	296.6	294.22	296.97	294.81	295.61	294.74	295.5	295.68	294.51	294.46	294.86	293.08	293.55	294.46	295.88	292.98	294.69	294.17	296.17	294.02	295.56	294.89	295.67	294.05	293.19	295.16	294.06	293.78	293.53	294.87	293.51	295.77	294.31	292.82	294.58	294.24	295.59	294.73	293.5	295.38	296.48	295.46	294.83
315.14	315.12	315.78	314.19	315.64	314.4	313.6	313.29	315.42	314.35	314.86	314.85	313.79	314.15	314.2	313.81	315.68	314.48	315.7	312.58	315.52	315.16	314.03	315.56	314.72	314.41	314.46	316.72	315.19	316.27	315.33	313.94	314.78	315.28	315.71	316.05	314.43	315.54	314.74	315.78	316.39	316.09	314.87	314.8	314.93	316.13	315.86	314.83	315.06	315.58
318.61	319.73	317.46	320.43	321.35	319.49	318.26	320.27	319.19	319.99	318.69	318.54	319.24	319.41	318.66	321.46	318.56	319.47	320.26	318.12	319.31	317.75	321.05	318.1	317.65	319.39	319.72	318.47	319.89	318.79	321.3	316.61	319.9	318.96	319.76	320.6	318.36	321.97	320.42	320.13	320.42	319.81	318.91	319.49	318.09	320.76	321.38	318.46	319.9	320.98
313.44	314.81	313.62	313.71	313.22	315.06	314.14	314.21	314.13	312.82	313.67	313.14	314.63	314.44	313.1	314.45	312.48	312.31	311.92	314.47	314.42	311.51	312.59	313.5	313.89	314.76	312.49	313.47	313.46	312.58	313.05	312.77	312.55	312.81	315.32	313.04	313.83	312.37	313.9	313.2	312.41	316.02	312.84	313.55	313.88	314.46	312.92	313.94	312.92	313.72
313.08	314.89	313.43	315.69	312.34	313.03	313.11	311.98	313.73	312.61	313.03	311.75	312.39	313.74	312.04	314.29	313.78	313.6	313.09	313.56	313.11	312.28	314.52	313.34	312.93	315.3	312.39	312.57	313.23	313.44	314.19	311.53	311.27	313.97	311.78	312.63	313.04	312.01	312.93	311.87	311.83	313.07	312.6	312.95	312.09	313.15	314.29	312.32	314.38	311.37
302.22	301.99	303.33	303.54	301.98	303.33	304.45	303.55	303.75	303.57	303.11	301.37	303.91	303.07	303.45	304.42	302.99	303.42	303.63	303.53	304.58	302.34	304.08	304.38	302.83	304.39	304.34	305.13	303.93	303.35	303.74	302.3	304.32	304.09	302.43	305.05	302.01	302.84	304.48	303.35	304.4	303.92	304.73	304.01	303.08	303.02	303.16	303.38	302.35	304
310.55	313.27	310.89	311.06	311.84	313.14	312.45	311.44	311.08	312.63	312.07	311.49	311.67	310.5	313.58	311.93	311.15	311.96	311.57	312.84	311.32	310.33	311.64	312.19	309.41	311.07	311.19	310.2	310.03	312.53	311.58	311.29	311.58	309.52	312.89	311.27	311.38	310.06	311.9	312.15	312	311.08	312.15	311.26	311.09	308.84	311.12	311.04	309.4	310.82
315.5	316.69	315.77	317.81	316.2	314.86	315.44	315.67	316.56	314.1	315.43	316.77	315.94	315.74	317.3	315.93	315.68	315.71	317.56	316.9	315.66	315.83	317.38	315.15	314.98	316.57	313.8	312.83	315.54	315.83	315.68	316.41	316.44	316.45	315.66	314.51	317.66	315.35	314.26	315.89	317.79	317.52	315.42	317.45	316.12	315.33	317.34	314.77	315.32	315.18
315.55	315.26	316.21	315.17	314.2	315.17	315.72	315.33	316.34	314.67	315.76	314.3	316.36	313.66	314.97	314.3	315.04	314.38	315.57	315.2	316.19	314.4	314.95	316.93	314.54	314.15	314.41	317.22	315.85	315.19	314.95	314.51	316.65	314.78	314.56	314.87	315.89	316.71	314.24	313.26	318.62	315.07	314.65	313.84	316.36	314.71	315.5	315.81	314.38	315.01
303.8	304.57	303.49	303.55	302.43	304.38	302.59	302.34	303.99	303.15	302.6	303.83	303.44	302.6	304.15	304.45	304.42	303.73	303.96	302.5	304.83	302.38	302.78	302.59	303.78	303.7	303.5	302.59	301.84	306	304.23	305.1	304.19	304.16	303.41	303.13	301.02	302.56	304.27	304.75	303.89	304	302.91	303.42	303.31	304.15	303.81	303.85	302.63	304.52
301.93	302.4	303.71	302.39	303.43	303.77	303.35	303.58	302.28	301.21	304.86	302.83	302.55	300.62	302.16	305.34	302.71	302.28	301.2	301.83	303.92	301.12	303.24	302.02	301.23	304.58	302.05	302.06	303.53	302.53	302.33	302.71	303.55	302.74	302.28	301.47	301.17	303.15	303.08	301.94	302.7	303.65	303.16	301.12	302.74	304.02	304.11	303.83	304.06	301.94
314.35	315.02	313.69	315.81	314.87	315.03	314.16	313.52	315.95	314.92	313.01	314.73	316.15	316.03	316.36	317.03	315.93	314.25	315.16	314.02	313.71	314.29	315.83	314.31	314.6	316.14	317.06	315.42	316.26	315.36	314.03	315.95	315.78	315.04	314.93	316.42	313.83	315.11	314.43	313.78	314.43	315.04	315.39	313.84	315.35	314.96	314.52	313.33	314.82	313.53
310.73	307.49	306.69	310.32	310.24	307.54	307.78	309.83	309.56	308.59	308.34	307.76	308.53	309.22	308.16	308.88	307.92	308.66	310.8	309.1	306.69	310.96	308.48	307.95	309.44	310.31	310.32	307.47	308.87	310.04	309.48	309.35	308.05	308.82	309.46	307.54	309.31	307.88	307.65	308.7	310.21	309.23	308.78	308.24	308.23	308.99	309.82	309.76	309.29	308.51
314.75	312.37	313.12	313.23	314.59	313.94	312.76	315.19	311.26	313.39	313.82	310.98	313.47	313.12	313.18	314.25	312.59	313.71	311.76	313.05	312.7	311.91	312.13	312.41	312.34	313.17	313.25	313.1	312.67	312.8	311.96	312.3	311.44	313.9	313.08	313.15	312.19	310.77	312.92	312.77	312.68	312.3	312.57	311.68	313.82	312.22	312.48	312.19	313.6	311.83
309.12	311.34	308.21	309.95	307.83	308.72	309.31	309.45	310.18	310.12	309.22	309	308.03	308.8	309.68	309.99	308.09	309.73	309.02	310.84	310.15	310.7	309.05	308.3	307.32	309.07	309.26	306.39	309.34	308.15	308.13	309.49	307.52	308.02	310.24	307.59	309.77	308.24	308.77	310.54	309.64	307.9	310.37	308.6	308.18	309.7	308.51	307.25	309.74	308.21
313.87	312.86	314.59	313.94	312.82	312.98	312.69	313.61	314.01	313.24	314.2	313.45	313.52	311.72	313.29	313.73	313.09	312.29	312.93	315.08	311.13	312.99	313.21	313.42	314.49	312.82	313.74	313.28	313.02	312.39	313.25	313.93	311.59	313.74	314.31	314.1	311.59	312.95	312.95	313.98	314.74	312.44	314.23	313.46	312.57	313.99	312.64	313.54	312.07	314.07
300.76	300.35	301.36	300.66	300.52	302.04	300.33	298.66	300.34	301.76	301.86	301.88	299.85	302.55	301.03	300.86	300.37	300.36	301.44	301.67	301.45	299.92	301.2	302.75	299.57	301.93	301.78	301.39	301.39	301.91	299.96	298.32	298.45	299.57	300.93	301.13	299.99	300.81	300.86	300.68	301.45	301.02	299.68	301.24	302.29	300.48	299.8	301.27	302.03	302.18
316.65	315.09	315.75	316.14	314.78	316.63	317.11	317.13	318.57	317.15	317.36	318.39	318	317.1	315.56	317.8	317.48	317.37	317.73	316.66	316.07	317.2	317.67	318.29	318.09	317.97	317.36	317.42	316.85	315.01	316.91	318.92	318.48	317.73	316.65	318.4	317.78	316.62	316.6	317.8	316.42	318.05	318.75	318.31	317.08	317.75	315.42	317.82	317.65	318.05
304.27	304.11	302.69	303.75	303.74	302.63	303.74	304.8	303.92	304.61	305.36	302.96	303.35	302.75	305.15	304.2	301.52	303.62	303.36	303.83	302.44	303.52	304.94	302.88	303.67	305.56	303.02	303.58	301.45	304.01	304.43	301.49	303.7	302.93	303.55	305.07	303.74	302.87	304.88	304.23	305	304.16	304.73	304.53	303.79	303.96	304.36	303.64	304.46	305.34
305.23	308.35	306.59	305.96	307.6	305.81	307.65	305.55	306.45	306.71	306.67	306.9	306.16	305.7	306.39	304.19	306.16	306.62	306.43	304.57	306.48	306.58	305.39	304.74	305.64	304.95	306.56	306.31	306.02	305.91	305.73	304.77	305.76	306.5	307.34	305.26	305.24	305.24	305.57	304.61	306.52	305.37	305.36	307.23	306.54	305.69	304.76	306.14	305.12	306.6
303.56	302.35	300.86	302.36	303.3	303.74	302.21	303.6	304.08	303.15	302.84	302.42	303.69	303.39	302.55	302.72	303.08	302.57	302.43	303.72	304.74	301.76	302.78	302.88	302.44	301.4	303.01	303.95	301.48	301.52	303.57	303.74	302.07	303.37	302.73	303.31	302.22	301.42	303.72	305.14	302.29	302.25	301.81	302.25	303.46	304.38	303.16	303.54	304.64	302.39
324.03	324.4	324.83	325.74	325.42	327.17	325.75	326.53	325.61	325.05	325.55	325.96	324.98	325.63	325.02	324.58	326.43	325.34	325.14	325.7	327.13	326.36	325.32	324.48	325.3	325.5	324.95	325.88	324.09	325.14	328.29	324.98	326.09	324.17	324.5	324.62	327.19	323.89	323.78	323.34	325.28	324.45	325.23	323.88	324.76	325.53	327.27	324.19	324.48	326.61
302.82	303.66	303.25	302.08	302.75	302.01	306.75	302.93	304.55	303.38	304.2	303.76	303.3	303.15	302.67	303.14	302.1	303.22	301.64	304.39	302.87	303.77	303.54	302.99	303.24	304.42	304.89	303.92	303.84	306.34	304.6	302.46	304.28	304.8	301.94	302.44	302.33	303.26	302.14	304.09	304.3	303.62	303.94	302.88	302.76	303.11	303.48	303.69	302.35	303.42
301.75	304.22	302.58	303.84	303.23	302.8	302.38	303.25	304.69	301.54	303.6	303.27	302.82	303.78	301.33	301.68	302.25	301.39	302.59	301.58	300.46	303.11	302.12	303.03	304.2	301.4	302.89	304.11	303.56	302.8	303.53	302.06	302.77	302.25	303.01	301.58	301.94	304.17	302.87	303.31	300.58	302.95	304.17	304.22	303.54	303.06	302.92	301.42	302.38	303
300.03	298.99	299.4	299.11	299.78	299.95	298.63	297.4	297.84	298.68	299.18	300.41	299.64	298.42	301.48	300.82	299.64	300.17	300.2	300.14	301.52	300.1	300.11	298.02	300.58	301.5	301.46	299.33	300.58	300.53	301.35	299.69	301.22	298.6	299.8	300.51	299.53	298.04	300.81	300.37	299.66	302.03	298.79	301.07	298.34	300.86	297.16	300.89	300.48	299.43
303.89	304.97	304.32	305.9	304.83	305.56	305.36	305.37	305.28	305.27	306.01	305.17	305.67	306.06	305.39	305.36	305.51	303.26	303.95	304.7	306.18	305.18	303.7	304.75	305.47	304.76	304.66	304.54	305.06	306.49	304.57	306.17	306	305.28	306.8	305.52	305.53	305.9	306.06	305.02	305.38	304.59	305.52	305.23	306.18	305.3	303.91	305.35	306.02	307.02
308.91	309.01	308.07	307.29	308.12	307.63	306.43	308.12	306.96	307.92	307.41	308.97	306.02	308.12	305.44	306.08	307.52	307.29	307.88	306.68	308.1	308.41	308.48	308.09	308.21	307.42	309.58	307.81	307.67	307.37	308.39	307.27	307.24	307.32	305.87	307.86	305.43	307.02	306.48	306.94	307.6	306.87	306.71	308.57	307.13	308.51	306.49	306.97	306.85	306.92
327.32	326.99	326.75	329.45	327.43	327.29	327.58	327.22	326.95	325.87	327.64	327.08	326.91	328.36	327.42	329	328.66	324.1	327.65	325.63	326.92	327.5	327.76	327.23	326.32	324.98	326.89	327.23	326.79	325	326.72	327	326.92	326.71	325.99	326.68	326.74	326.64	327.5	326.28	327.89	326.9	326	327.03	327.99	326.19	326.62	326.35	327.15	328.1
317.86	319.98	318.72	319.59	319.11	318.09	319.37	319.06	316.75	317.75	318.33	317.94	319.24	319.52	317.48	319.15	319.23	318.59	317.56	317.94	316.08	320.37	317.95	318.44	318.84	317.66	320.59	318.97	319.4	318.6	318.09	317.78	319.6	317.77	318.35	319.72	319.64	317.82	318.63	318.1	318.82	318.28	319.01	318.28	320.34	318.39	320.35	319.23	319.29	319.7
318.44	317.13	318.78	316.91	318.4	317.68	317.86	316.22	317.72	318.6	318.81	317.4	318.04	318.42	317.04	317.63	317.05	316.81	317.74	316.78	318.33	318.08	317.45	318.26	317.21	317.26	319.6	318.95	317.38	318.64	318.63	319.92	317.78	318.19	317.17	318.75	318.49	317.38	316.64	317.6	318.15	318.89	319.55	317.86	316.78	319.58	317.92	318.15	317.43	317.7
327.11	327.34	327.4	327.63	326.05	328.71	328.05	328.69	328	325.91	327.8	328.08	329.77	326.04	328.64	327.98	327.35	328.98	327.66	328.88	328.48	328.26	328.08	327.7	329.51	328.92	326.12	327.9	326.25	326.33	328.35	326.67	327.4	328.44	327.81	328.67	326.76	327.34	328.61	326.77	326.87	327.15	328.11	327.84	328.39	327.9	326.18	327.7	327.84	328.37
311.08	311.8	315.48	312.37	311.9	312.18	312.5	312.41	313.72	313.66	314.11	311.58	313.47	311.63	312.41	312.4	313.33	312.98	312.5	310.84	313.2	313.25	313.5	312.96	312.78	312.26	313.1	314.45	312.4	313.64	312.75	312.76	313.61	313.63	313.33	312.55	313.98	313.33	312.99	311.78	313.16	312.46	313.24	313.44	312.36	313.07	313.3	313.3	312.99	313.1
308.46	307.75	309.87	311.17	308.11	308.47	308.63	311.22	309.77	309.01	309.5	310.41	309.1	308.76	308.1	308.79	308.87	308.03	307.66	308.56	308.93	308.2	309.71	308.01	309.34	309.45	307.5	309.52	308.63	308.4	309.31	310.66	309.8	307.34	310.08	309.98	307.91	308.48	306.75	308.44	308.18	309.42	308.15	309.04	309.06	307.49	309.05	309.78	309.93	308.46
300.83	300.98	300.37	300.94	302.03	301.19	301.87	300.42	300.85	300.11	300.77	302.91	298.68	302.51	300.97	299.79	300.95	299.22	300.82	303.14	302.99	300.73	299.66	301.47	299.26	301.27	298.98	299.2	300.39	300.91	301.03	299.8	302.18	301.32	299.2	303.23	300.21	301.76	301	300.47	301.16	299.84	299.6	301.92	300.83	300.72	302.13	302.57	299.85	301.27
318.78	317.28	316.93	318.32	317.49	316.92	316.77	315.22	318.63	316.85	317.79	318.62	317.53	316.6	317.37	318.09	316.87	317.98	318.22	316.54	316.06	318.5	317.25	316.45	317.71	318.5	317.95	318	317.37	316.61	318.05	317.93	316.29	317.14	318.07	316.6	317.47	318.06	317.93	317.55	319.21	317.09	317.71	316.95	317.57	316.18	316.17	315.26	316.29	317.57
301.34	302.42	302.33	304.56	302.22	302.89	302.84	302.26	303.07	302.06	303.18	301.91	301.86	302.84	303.69	302.06	302.36	303.69	301.36	302.77	301.21	301.65	302.4	302.14	304.23	302.8	302.47	302.94	301.53	301.3	303.23	303.55	302.86	301.26	301.97	301.98	303.24	302.67	305.07	301.89	301.59	304.39	303.48	302.6	304.12	302.55	302.56	301.96	301.73	302.64
311.4	310.41	311.2	310.85	311.45	311.76	310.26	310.05	312.75	312.39	310.82	311.89	311.36	311.64	312.49	311.48	311.33	311.43	312.26	309.99	310.64	310.88	312.01	311.73	312.32	311.54	310.13	311	310.93	312.13	310.8	312.4	311.07	311.28	311.75	312.49	311.16	312.02	310.55	310.31	313.39	311.67	310.94	311.35	311.01	312.8	311.9	311.58	312.02	312.42
313.24	313.29	313.75	311.86	313.09	314.91	313.74	313.89	314.19	312.8	314.59	314.21	312.21	312.91	314.89	314.46	314.31	314.55	314.05	314.33	316.06	312.97	314.09	313.4	314.14	313.9	314.95	314.85	313.3	313.95	313.48	313.32	314.28	313.72	313.66	312.82	312.13	313.52	312.68	316.01	313.79	313.52	312.62	314.32	315.63	312.47	312.87	313.3	313.37	313.32
314.34	313.46	313.85	313.01	312.33	312.98	314.91	312.61	314.46	313.68	314.71	314.87	314.2	313.69	315.57	313.3	314.64	313.81	315.16	313.65	315.04	313.07	315.31	314.83	312.64	314.77	314.57	313.78	314.58	314.74	314.97	312.6	312.71	313.97	312.97	312.86	316.18	313.88	313.71	312.33	313.02	314.66	315.96	313.45	315.42	313.7	313.64	313.15	314	314.56
300.91	300.71	303.03	298.93	302.35	301.1	301.74	300.21	302.25	300.55	299.2	299.45	298.58	299.88	300.03	301.03	301.69	300.3	301.92	300.28	301.11	300.27	302.16	299.97	301.18	301.29	301.22	301.72	299.58	300.56	301.31	300.55	298.48	303.02	301.13	300.98	301.23	300.69	304.93	301.03	301.16	301.48	300.37	298.93	300.08	301.64	301.65	301.7	300.57	300.58
302.81	303.3	305.39	303.66	304.79	302.79	301.34	305	303.37	303.23	303.1	303.32	301.22	303.19	303.05	304.88	303.27	302.05	300.87	303.82	303.06	304.7	303.42	303.7	301.71	304.22	303.1	302.34	303.72	302.97	303.12	302.83	302.46	304.59	304.2	303.93	303.39	304.19	302.39	304.74	304.55	304.68	303.73	302.61	303.3	302.98	304.23	304.15	302.73	302.02
305.53	304.62	306.64	306.39	306.37	307	306.91	306.67	305.71	305.27	304.15	305.66	304.66	305.96	305.01	305.42	305.44	306.13	305.75	306.63	304.93	305.23	306.35	304.73	305.48	307.15	306.56	306.81	306.72	306.27	304.41	305.37	303.83	306.23	305.95	305.81	304.86	306.41	305.86	307.69	307.07	305.14	306.7	306.25	306.52	304.87	305.42	306.66	307.14	306
305.18	306.08	305.57	304.84	304.65	306.09	304.06	304.66	304.32	305.18	304.87	305.11	305.49	307.47	306.42	304.93	304.93	306.06	305.19	304.59	305.01	304.1	304.4	302.7	304.47	306.02	305.54	304.67	306.27	304.29	305.79	306.6	306.42	303.59	304.58	306.33	305.96	307.16	305.58	304.18	305.84	305.26	304.73	304.36	303.77	304.99	305.29	305.02	306.03	304.84
304.75	303.47	305.77	305.3	304.8	305.34	303.82	306.63	304.66	305.51	304.75	305.48	305.34	305.48	306.28	305.61	306.82	305.14	305.92	304.81	306.63	306.49	308.23	307.66	306.3	306.44	305.65	305.81	307.67	306.81	303.57	306.87	304.7	306.63	306.66	306.86	303.69	304.15	304.2	305.26	305.4	305.12	305.4	305.25	306.48	305.04	306.61	305.68	304.41	305.69
328.57	326.79	328.9	327.69	327.09	325.42	326.16	325.4	326.45	328.3	326.44	327.13	326.66	326.17	329.04	327.6	327.65	325.77	328.14	327.68	327.87	326.27	327.38	327.24	327.95	326.71	326.29	326.94	327.8	326.17	325.85	325.58	326.18	325.73	327.31	327.59	326.88	324.67	326.35	327.5	328.41	325.63	327.86	326.25	324.48	326.33	327.75	324.71	326.13	326.73
312.06	314.08	312.99	312.45	313.55	313.04	314.6	312.55	313.37	313.93	312.53	311.96	313.05	312.74	312.01	313.93	311.88	313.59	312.95	313.24	314.05	313.21	312.55	313.25	313.59	312.32	314.66	311.9	311.1	314.46	311.74	311.04	313.38	312.33	313.7	313.87	312.71	314.24	313.72	312.29	313.84	312.04	314.17	312.9	312.4	311.5	314.18	312.8	312.53	315.45
304.88	304.84	303.83	304.62	304.62	304.6	303.72	304.67	304.24	304.52	303.71	305.67	304.66	304.35	303.94	305.07	304.25	303.99	304.94	304.26	305.8	305.72	305.86	305.27	305.98	303.66	304.96	305.11	304.39	304.93	305.12	305.01	304.99	303.87	304.69	301.68	302.78	304	304.63	303.39	304.47	303.83	305.7	304.98	304.9	305.69	304.79	306.15	302.52	304.49
304.99	304.15	304.61	303.93	303.88	304.12	304.77	303.05	303.32	303.47	302.81	303.62	303.45	302.65	302.56	304.87	303.36	300.74	304.35	304.11	302.9	301.83	302.58	305.07	302.32	304.42	302.69	305.38	304.45	303.4	304.28	303.43	304.43	302.84	302.9	302.52	305.43	302.94	303.49	304.16	304.58	303.75	302.61	302.81	302.11	304.01	304.34	304.91	302.78	305.69
304.11	304.39	303.51	304.65	303.27	304.44	305.3	303.24	305.74	304.39	302.91	303.61	304.89	303.79	303.07	304.08	304.19	303.58	305.92	303.81	305.47	306.43	304.62	303.4	302.39	306.71	302.62	304.7	302.95	303.41	305.69	304.34	303.25	304.58	304.65	302.58	304.21	303.94	304.83	303.99	303.29	302.62	303.96	304.68	304.24	303.27	303.7	303.69	303.65	304.55
317.6	319	318.52	316.85	317.98	319.64	316.06	317.55	316.04	316.28	314.75	318.24	317.47	317.07	318	318.21	316.8	317.28	316.71	316.67	318.05	317.07	317.26	317.94	316.84	317.22	318.93	315.96	315.93	316.24	318.45	317.88	318.17	317.13	317.71	317.87	316.88	318.76	317.66	317.6	316.7	316.64	316.81	318.13	317.41	318.58	317.18	315.98	316.7	316.95
315.98	314.01	314.57	315.14	316.06	314.83	315	314.92	312.38	312.48	315.53	315.81	314.85	315.36	315.18	313.67	315.29	313.85	313.62	314.76	314	315.24	316.02	314.8	314.86	314.14	315.08	313.66	314.83	314.49	316.27	315.51	314.65	315.25	315.57	313.95	315.14	313.33	314.02	314.47	315.97	315.6	315	315.21	316.5	317.36	315.46	313.96	314.33	316.23
315.01	315.33	314.8	315.9	315.26	313.79	313.34	312.26	315.65	313.45	315.28	314.87	313.53	314.94	315.81	314.32	313.21	314.41	314.92	314.63	315.78	315.28	316.05	314.9	314.35	315.21	315.09	312.79	314.75	314.78	316.38	314.13	315.84	315.26	314.76	315.02	313.93	316.68	316	314.71	314.68	313.59	314.83	315.25	315.75	314.07	313.85	313.74	315.01	314.06
328.27	327.33	328.64	327.15	327.31	326.82	326.05	325.71	325.57	327.69	326.97	325.83	326.68	326.96	326.68	328.63	324.82	327.88	327.99	327	326.69	327.04	328.41	326.26	326.21	327.49	328.25	326.86	326.87	326.62	327.8	326.17	328.09	327.35	326.9	326.86	327.43	327.29	326.78	325.87	325.45	326.9	327.18	327.26	326.97	326.92	327.8	328.13	328.8	327.97
307.19	306.38	307.46	307.33	307.04	306.56	307.88	306.61	309.2	308.11	307.41	307.37	308.92	307.94	307.56	306.35	307.64	308.77	308.18	307.29	308.5	306.18	305.56	307	308.09	309.06	306.94	307.3	307.14	306.28	306.29	309.43	307.23	307.09	305.62	307.15	307.36	306.46	308.39	305.47	308.23	306.74	308.28	307.8	308.68	306.73	307.26	306.76	307.42	304.91
324.92	325.61	325.44	323.6	322.2	324.98	325.23	323.16	323.4	325.54	324.7	326.05	326.23	325.51	326.21	324.83	325.25	325.45	326.08	325.12	326.77	324.63	325.59	326.36	325.39	325	325	324.98	323.18	324.49	324.41	325.82	325.16	325.52	324.91	326.44	325.15	325.92	325.63	325.28	325.77	324.87	324.62	324.95	323.69	322.96	325.55	325.46	325.72	324.05
306.56	305.64	304.83	307.01	304.22	303.66	303.57	303.28	304.06	302.8	304.01	304.81	306.06	304.37	305.71	301.76	303.5	304.2	304.74	305.27	304.02	304.44	303.96	304.09	305.52	303.55	303.89	305.28	304.55	303.8	305.87	303.92	303.78	304.12	305.2	304.01	305.36	303.53	305.37	306.89	304.01	304.38	304.1	305.48	303.33	303.44	303.68	303.77	304.45	304.22
295.36	294.76	294.38	295.81	294.52	293.75	295.41	296.36	294.95	295.52	295.18	294.67	295.64	295.06	295.25	296.58	295.58	293.96	296.12	293.67	294.36	294.97	295.97	294.83	295.16	294.34	296.22	294.94	296.82	295.73	295	295.17	295.2	294.3	296.68	294.31	295.68	294.35	294.73	293.55	296.3	294.4	294.57	294.56	295.49	296.76	296.15	294.69	293.59	295.52
315.83	316.44	316.67	318.3	316.6	318.45	317.57	318.36	317.81	317.69	318.18	315.8	317.85	319.06	317.91	317.8	315.94	317.84	317.88	318.87	317.68	317.88	316.62	318.73	317.51	314.54	318.16	316.27	317.57	319.12	318.16	316.65	317.47	315.55	315.53	318.14	317.21	316.81	317.56	317.05	318.86	317.63	316.71	316.99	316.68	316.73	317.38	317.42	316.93	317.1
315.62	315.28	315.54	316.86	314.52	316.41	316.03	314.64	315.62	314.84	315.81	316.4	316.56	317.41	315.58	315.79	315.56	316.49	315.55	317.15	316.23	316.45	314.81	316.93	314.98	316.05	314.96	315.28	316.38	315.37	314.24	315.11	315.9	317.6	317.42	315.66	314.9	315.73	316.49	315.04	315.36	314.08	315	316.77	317.59	315.34	316.12	314.95	316.66	316.7
305.89	305.06	304.75	305.27	304.89	305.64	304.92	306.67	305.52	303.98	303.86	301.61	304.91	303.95	304.16	304.56	304.15	303.54	303.81	303.45	304.13	304.9	305.01	304.94	305.98	303.54	303.89	303	304.25	304.84	305.47	305.17	304.38	303.89	304.39	303.32	304.36	305.42	304.52	302.11	306.04	302.8	304.29	306.08	303.6	306.22	303.83	305.89	304.66	303.55
304.91	304.57	304.07	303.85	304.57	303.98	305.12	303.83	304.83	304.07	305.73	303.39	304.51	303.75	305.09	304.6	305.45	304.08	303.74	303.56	305.42	305.52	304.51	306.11	305.66	305.42	303.61	303.47	304.78	304.55	305.32	302.88	303.05	304.68	306.33	305.06	305.85	303.99	302.68	304.86	304.42	303.95	304.38	303.59	303.47	303.59	305.39	305.67	304.59	303.28
310.25	310.34	310.04	311.34	309.94	310.34	312.3	311.52	310.33	311.02	310.37	309.44	309.92	311.01	310.27	311.64	312.09	310.92	311.81	310.9	310.64	309.37	310.96	308.33	312.57	310.55	310.22	311.8	310.89	312.76	311.63	311.9	309.33	310.75	310.57	311.07	312.12	309.91	310.63	311.12	311.74	310.02	308.42	311.51	309.24	310.57	310.29	310.43	312.28	311.19
327.88	328.63	327.41	325.35	327.12	328.07	325.87	326.01	327.48	326.88	326.18	327.88	326.35	327.04	327.68	327.6	326.72	327.53	326.04	327	327.92	327.65	326.45	326.87	326.43	328.01	327.66	327.73	324.92	326.56	328.03	327	327.74	327.89	327.65	328.44	327.6	327.45	326.22	327.15	326.04	327.59	325.71	327.11	325.66	326.6	326.53	326.56	327.42	326.28
301.12	301.13	300.5	302.87	302.29	301.96	300.08	302.24	300.03	301.31	301.65	300.58	299.72	301.06	302.14	300.98	298.99	300.7	300.29	302.54	300.86	301.41	302.14	301.25	299.33	300.88	301.07	301.62	302	301.02	300.54	300.26	298.9	299.32	301.59	300.91	301.46	300.93	301.13	300.91	301.53	301.46	301.73	301.35	300.54	301.31	300.94	300.47	300.81	301.11
304.6	304.5	306.02	306.68	304.82	304.13	304.34	304.4	304.3	304.69	304.17	305.49	304.2	304.7	303.88	305.19	304.24	304.62	304.31	304.02	303.58	305.36	303.87	304.85	305.75	304.08	305.72	304.15	304.67	303.67	306.51	306.03	303.62	305.56	304.51	305.08	305.24	304.96	302.09	304.51	303.9	305.01	304.79	304.8	304.49	305.27	305.79	302.69	303.39	302.75
315.39	314.32	315.27	314.13	315.25	315.93	315.65	313.36	315.71	314.28	315.87	315.24	314.68	313.44	314.48	316.69	315.4	315.29	314.7	313.67	314.32	317.55	314.96	316.29	315.95	314.66	315.24	313.82	316.14	313.92	314.36	315.06	315.91	314.48	314.27	315.9	315.33	315.21	314.82	315.22	314.32	315.45	314.94	315.63	314.29	314.8	314.15	314.78	314.76	314.21
314.41	313.68	314.96	314.11	312.91	313.49	312.67	314.84	313.13	311.17	313.36	313.11	314.33	310.89	314.78	313.26	313.06	313.89	313.78	314.05	313.22	312.96	312.42	312.52	313.98	312.86	314.72	313.2	314.17	312.1	314.33	313.84	312.14	313.99	313.82	313.82	314.89	313.19	314.4	314.66	314.6	314.94	313.73	313.7	313.04	313.97	314.75	313.11	313.43	313.96
309.72	311.5	310.39	311.34	310.64	312.49	311.21	311.17	311.66	311.63	311.74	311.02	308.46	309.87	311.41	311.23	312.79	310.37	312.65	310.95	311.12	311.7	310.97	310	310.23	311.15	310.92	311.22	313.23	311.63	309.42	311.11	312.19	311.14	311.26	311.57	309.02	308.86	310.49	312.47	310.37	310.76	311.64	310.53	311.7	311.5	311.18	309.35	310.68	310.86
317.87	319.49	320.45	320.8	318.88	317.36	317.14	318.96	317.13	317.08	317.78	318.29	318.31	317.57	318.51	318.26	314.83	318.59	317.86	317.61	318.37	319.69	318.46	320.15	318.12	319.44	317.42	319.23	317.49	318.21	319.72	319.59	317.47	319.14	318.01	318.39	318.76	317.38	318.68	318.95	318.46	320.06	318.04	318.15	319.03	318.98	319.2	319.98	319.33	318.06
296.79	293.7	295.09	294.63	295.18	293.53	296.25	294.37	295.07	294.09	296.39	295.79	293.95	295.21	295.62	295.53	295.93	295.45	295.12	293.7	292.66	295.66	294.47	296.18	295.23	296.48	294.96	294.33	293.89	295.2	295.82	294.9	295.94	295.22	295.2	295.3	294.92	296.32	292.97	295.17	295.05	295.66	295.61	295.74	295.83	295.35	296.31	296.33	294.28	295.12
303.75	302.99	301.94	306.01	303.7	302.1	304.91	302.12	302.31	302.75	303.44	303.17	303.98	305	304.08	302.22	304.09	302.86	303.14	304.29	303.03	301.74	304.83	304.12	302.91	302.64	302.88	304.07	303.39	303.16	303.69	302.31	303.5	300.7	303.36	302.79	304.19	303.7	305.43	303.7	303.5	303.82	304.99	304.27	303.02	302.44	302.22	303.04	303.2	304.02
310.39	309.83	310.7	308.75	308.9	312.01	310.61	310.77	311.1	311.56	312.7	310.61	310.97	311.92	311.21	313.03	311.17	309.61	310.56	310.57	310.78	309.87	310.62	312.49	310.23	312.22	310.19	310.17	310.13	310.1	310.78	310.54	311.92	309.62	309.8	308.62	311.33	309.86	310.5	312.19	310.23	312.03	311.52	310.4	311.23	311.48	311.65	308.85	310.57	310.22
312.02	312.82	313.01	312.7	312.42	311.39	312.09	312.97	312.32	312.93	311.99	312.98	311.73	313.01	312.05	312.84	312.71	312.49	312.7	313.28	314.88	312.91	311.74	313.73	314.01	312.51	312.88	311.55	313.94	312.29	312.8	312.47	312.16	311.33	311.69	312.61	314.1	312.67	312.51	312.25	312.76	311.61	312.68	312.83	311.64	314.58	313.35	312.19	311.83	311.78
312.66	313	312.78	312.46	312.66	314.49	313.91	311.81	314.18	312.67	312.3	313.39	313.24	314.07	315.54	313.39	312.31	314.11	313.03	314.05	314.75	311.76	314.66	313.95	313.29	312.56	314.18	312.82	312.98	314.91	313.8	311.63	314.15	313.01	312.45	313.52	315.01	312.95	313.69	312.05	313.9	312.56	313.58	312.66	312.32	311.42	312	314.63	314.72	311.73
303.03	301.58	301.1	300.96	301.39	300.63	301.76	300.93	301.45	301.94	301.86	301.06	300.39	301.11	300.52	299.81	300.72	302.01	301.23	301.7	301.21	298.64	300.53	302.19	301.2	301.54	300.98	300.69	301.5	299.91	300.79	298.84	300.29	301.82	302.11	301.05	300.28	300.24	301.52	301.93	302.02	300.97	302.02	301.42	301.82	300.98	301.2	302.19	300.73	301.24
313.46	315.29	314.48	314.14	315.33	316.87	316.3	314.63	315.21	314.93	313.8	314.78	316.06	315.47	313.47	313.76	314.96	313.92	313.85	314.2	314.92	316.08	314.28	314.62	314.69	312.52	314.84	315.2	315.25	314.52	314.11	314.46	316.34	315.4	314.5	315.53	314.32	315.39	314.24	314.91	313.13	314.49	314.01	313.92	315.84	315.89	314.79	316.09	314.55	315.55
309.96	311.57	311.07	310.41	311.54	312.06	310.63	311.28	309.94	311.6	311.36	310.13	310.98	312.31	312.74	312.7	312.76	310.44	311.92	311.72	310.98	310.51	309.44	310.81	312.46	311.63	312.54	310.77	311.89	310.72	311.31	310.4	312.13	308.66	311.43	310.58	310.54	310.24	311.08	310.74	310.34	311.65	312.24	310.75	311.7	311.96	310.3	311.89	310.27	312.27
311.98	315.59	315.59	313.35	314.96	314.74	314.48	314.97	315.22	314.82	314.72	314.88	315.24	313.61	315.76	315.18	312.6	314.25	315.26	314.63	313.78	314.59	313.57	314.08	313.25	313.98	314.84	315.95	314.22	314.25	313.84	313.93	312.73	313.81	314.99	314.85	313.21	314.53	315.56	312.21	312.86	313.21	312.37	314.56	312.64	315.37	313.91	314.16	314.97	313.26
310.67	310.16	311.51	311.08	312.04	310.98	308.59	310.59	309.67	310.33	311.49	310.96	310.78	310.58	311.22	310.06	311.01	309.89	310.87	309.73	308.77	308.53	309.16	310.43	310.24	310.14	308	311.55	311.96	310.12	310.5	310.58	310.41	309.26	311.34	311.51	310.97	310.57	311.3	309.91	310.94	309.95	310.18	310.98	310.93	311.64	309.54	310.14	312.91	310.59
312.27	313.65	313.5	312.34	312.81	312.29	313.97	313.05	311.64	315.01	313.46	314.55	313.26	313.01	312.61	313.13	312.14	313.22	314.23	312.86	311.15	313.86	312.79	313.89	312.98	314.1	312.13	313.81	313.08	313.39	311.92	313.27	315.39	311.37	312.22	312.64	313.1	313.92	313.75	312.44	313.77	313.43	311.56	312.86	312.69	313.2	315.27	313.22	313.15	313.82
318.85	318.53	319.28	318.47	320.1	319.79	319.41	318.94	320.26	319	319.24	320.52	319.18	319.87	318.68	317.79	318.48	319.43	320.5	318.59	320.27	319.16	319.37	318.92	320.63	319.92	321.29	319.44	318.97	319.12	319.52	320.25	319.35	319.13	320.31	319.79	318.5	320.44	320.53	320.76	320.23	318.86	318.93	319.47	319.84	318.08	318.49	320.4	318.44	317.66
325.57	324.03	326	324.18	324.54	324.12	324.66	325.7	324.72	325.4	326.48	327.04	326.26	324.17	325.17	324.76	324.68	325.17	325.62	324.97	324.64	325.9	325.44	325.63	325.36	325.73	325.22	325.88	325.36	323.62	324.54	324.21	326.1	325.62	326.23	324.62	325.85	324.47	324.26	325.39	325.03	326.01	326.06	325.19	324.82	326.22	324.5	325.32	325.25	324.68
306.27	304.87	306.26	305	305.1	305.53	307.02	304.59	303.82	306.08	304.62	305.36	305.44	306.19	307.14	306.07	305.7	305.46	307.6	306.36	305.18	304.96	306.21	305.86	305.68	305.16	304.92	304.13	305.86	304.5	306	305.79	304.91	304.86	305.23	307.33	304.23	305.35	306.91	306.64	304.85	305.53	304.93	304.52	305.51	306.18	306.18	306.13	304.69	303.84
300.62	300.87	299.46	301.52	301.02	302.09	298.7	301.01	301.12	299.88	300.58	300.43	301.21	301.2	303.11	300.97	301.19	301.11	301.55	301	300.78	298.7	303.68	302.34	299.95	302.89	301.29	300.53	300.55	301.9	300.34	299.82	301.83	300.91	298.34	300.54	300.57	300.29	300.01	301.39	299.36	300.42	301.79	302.31	301.64	299.08	302.2	300.34	301.41	301.22
326.85	325.62	326.8	326.91	323.59	326.44	325.88	327.86	325.34	326.92	326.88	327.74	327.8	326.07	328.61	327.69	328.23	328.2	326.26	326.94	327.1	327.15	328.63	328.47	329.43	327.1	325.83	326.59	327.22	327.98	326.87	325.96	325.2	326.53	326.94	328.27	325.96	325.07	327.51	327.71	326.3	326.28	328.15	328.36	327.23	326.75	326.93	327.6	327.17	326.79
305.65	305.26	305.29	305.73	307.35	303.3	305.24	305.09	306.66	306.56	305.92	307.83	305.29	305.67	306.77	307.74	307.13	306.26	307.83	306.68	305.65	305.87	307.07	306.7	306.37	307.05	304.8	305.04	307.2	306.18	307.32	307.17	304.95	307.34	304.7	306.3	307.05	305.86	306.48	304.46	306.46	306.79	306.17	307.84	305.27	306.99	306.08	306.58	306.47	306.62
309.4	311.15	310.03	310.17	310.87	309.06	309.16	310.07	309.81	309.19	309.31	309.21	311.13	309.62	308.34	309.28	309.31	311.7	308.06	309.6	311.21	310.2	309.35	310.93	310.29	309.18	309.41	308.42	309.25	310.41	310.47	310.22	308.95	309.71	310.65	310.56	309.76	309.12	308.81	308.62	309.45	308.42	311.52	309.93	308.24	311.12	308.85	308.92	308.1	309.95
308.04	305.67	306.16	305.86	306.25	306.11	307.74	307.46	305.65	303.91	306.98	306.78	306.71	306.57	306.87	307.44	305.86	307.15	305.76	306.46	305.86	306.18	308.23	306.36	307.34	305.08	308.06	306.58	304.42	306.9	306.14	307.13	307.8	306.16	306.02	308.33	307.9	306.16	306.47	307.87	307.34	307.25	306.79	307.5	305.47	305.7	305.27	306.41	305.85	305.55
328.94	329.24	326.85	328.48	328.46	329.69	328.34	329.23	328.05	327.36	326.76	328.28	326.76	328.5	328.05	327.98	327.82	327.27	326.7	326.97	327.98	327.64	328.53	327.78	328.94	329.15	328.13	327.71	327.07	326.17	328.88	327.51	329.24	328.86	328.41	326.71	327.59	327.92	326.51	328.09	327.51	328.31	327.07	329.27	329.23	328.88	327.56	327.06	328.39	326.88
302.38	303.28	303.54	302.81	303.34	303.85	302.15	304.64	303.09	303.42	303.82	302.97	302.21	304.05	303.45	303.46	303.58	302.51	302.97	303.45	302.46	303.29	303.93	305.44	304.76	304.47	302.22	302.88	303.98	303.59	302.83	303.29	302.71	304.14	302	302.92	305.18	303.76	302.26	302.59	302.07	303.36	303.87	302.92	304.37	304.46	302.92	303.58	303.81	304.95
302.99	304.08	304.05	302.87	302.45	303	304.24	302.69	304.34	303.86	303.52	301.64	304.82	303.8	302.26	303.93	303.73	304.57	302.92	303.29	303.65	302.77	302.98	304.53	302.71	303.07	303.57	302.27	303.29	303.12	304.15	303.76	303.61	304.17	305.38	306.11	304	303.4	305.66	303.61	302.78	306.1	301.95	302.98	303.59	302.57	304.76	302.64	303.64	302.31
327.64	328.1	327.58	326.47	328.4	327.06	328.33	326.77	327.88	326.78	326.4	325.48	328.17	325.68	324.85	326.63	327.25	327.34	325.43	327.97	326.07	327.81	326.41	327.48	327.88	328.16	326.38	327.71	327.25	327.21	326.37	328.14	327.67	327.8	329.27	327.85	325.58	325.18	325.82	327.94	327.74	326.48	328.55	327.31	327.39	327.12	325.34	326.32	325.6	326.86
306.16	306.56	309.61	307.74	306.88	306.59	307.91	305.97	307.02	306.88	307.24	307.7	307.15	307.31	308.54	307.23	306.53	308.82	307.79	306.96	306.44	306.55	305.99	307.03	310.32	307.99	307.37	307.97	308.15	309.69	306.07	306.74	308.05	307.41	306.97	306.92	308.41	306.83	307.48	308.39	307.74	307.49	307.54	306.33	306.49	308.55	308.01	308.28	306.94	306.23
319.62	319.26	319.87	320.72	320.17	318.6	320.05	320.53	317.07	319.33	319.57	318.82	317.04	318.44	317.83	317.35	319.78	318.86	319.84	320.06	319.32	317.33	320.16	317.74	319.75	320.17	320.26	319.59	317.58	318.66	319.99	318.08	320.72	319.81	320.75	320.42	319.09	319.47	319.18	319.67	318.36	319.01	319.6	317.93	318.37	319.18	319.3	320.79	318.25	319.37
313.68	313.98	313.85	313.08	312.18	314.42	312.07	312.34	313.42	313.48	314.38	313.58	312.42	313.38	312.67	313.14	312.88	313.05	313.74	313.43	312.45	312.04	313.45	313.9	313.37	311.24	313.06	313.88	312.73	312.55	311.94	314.42	313.43	312.77	314.23	312.29	312.15	313.88	312.62	311.05	314.09	313.25	312.55	312.53	312.89	313.36	313.3	312.77	314.71	313.8
305.06	301.92	303.25	303.67	304.71	302.23	303.87	303.28	302.98	304.9	304.14	302.97	303.47	303.16	302.65	302.39	303.25	301.81	304.45	303.13	303.89	304.36	303.89	302.04	301.53	304.02	303.77	302.53	305.98	305	304.54	303.48	302.76	302.98	305.7	303.33	304.44	303.62	304.15	302.27	303.62	303.13	304.56	303.07	302.51	304.4	302.71	302.76	304.51	303.09
306.59	305.59	305.02	306.47	305.24	306.02	307.14	308.35	307.93	305.52	306.66	307.04	305.45	305.14	305.38	306.97	306.1	306.79	303.72	307.34	305.73	306.77	306.33	305.02	305.43	305.01	303.74	305.99	305.92	305.89	306.26	308.07	305.74	307.95	304.54	304.69	305.89	305.07	305.63	305.74	305.8	308.08	307.53	304.82	307.4	304.37	308.24	306.03	307.21	305.51
315.27	314.27	313.97	313.91	314.93	314.05	314.78	312.9	312.29	315.77	313.83	313.22	314.33	313.36	314.48	314.86	314.55	313.34	314.26	315.39	316.67	312.91	313.91	314.98	314.58	312.02	313.28	312.68	314.29	313.44	314.89	312.87	314.46	314.3	314.24	314.02	315.81	314.62	314.99	313.37	313.61	313.27	315.41	314.38	315.56	314.08	313.17	315.87	315.03	314.15
314.7	315.22	316.91	314.58	315.98	315.05	313.17	317.5	315.25	316	313.83	314.79	317.42	315.47	315.16	314.92	314.79	313.33	314.67	314.41	315.63	314.1	314.61	313.78	316.93	316.79	314.59	315.07	314.23	316.46	315.56	315.05	314.16	314.27	315.33	315.27	314.18	314.79	314.8	315.78	314.94	315.54	315.69	314.08	314.53	315.41	316.34	316.01	315.1	315.1
306.45	307.89	306.22	307.32	306.21	306.35	305.08	306.23	308.3	307.58	307.22	304.79	305.06	306.57	307.98	305.99	306.11	307.7	304.49	306.76	304.93	307.17	305.89	305.04	307.22	305.08	305.49	307.17	307.28	304.83	305.62	305.57	306.85	306.68	305.84	305.62	304.6	306.69	304.28	307.06	305.95	305.99	305.81	306.62	304.06	306.88	306.29	304.46	306.03	305.92
319.07	318.44	318.74	318.25	319.31	318.02	318.03	318.99	316.58	318.18	316.46	317.11	319.9	318.66	320.24	317.71	317.98	319.36	318.17	317.48	317.55	318.71	320.15	319.22	319.42	319.82	319.73	319.38	320.42	318.92	318.7	318.41	319.81	319.23	318.9	320.32	318.42	317.25	319.33	319.83	319.09	319.46	317.1	318.9	317.62	319.02	318.19	318.16	318.39	318.52
308.03	310.32	308.93	309.12	308.67	308.65	308.79	308.85	308.15	309.23	308.41	307.92	310.98	309.38	309.64	310.19	308.88	310.34	307.55	310.61	309.84	307.06	306.85	309.61	308.96	307.88	308.72	308.71	309.02	310.49	307.93	308.24	308.04	310.7	309.32	308.55	310.83	310.18	308.41	308.02	311.46	307.49	309.53	308.19	308.17	309.92	308.85	309.89	306.46	309.56
308.25	311	310.08	310.63	311.14	310.2	309.91	310.49	310.94	310.89	310.61	310.66	310.47	309.71	312.57	308.27	310.36	311.91	309.46	311.19	310.94	311.34	310.61	310.53	310.49	310.49	310.55	310.35	311.35	310.89	312.7	309.77	308.4	311.45	310.77	309.93	310.55	309.87	310.18	310.98	309.82	310.02	312.67	309.61	310.63	308.58	308.05	310.04	310.63	312.46
296.28	294.34	295.47	294.33	295.59	294.94	293.24	293.49	294.69	293.76	294.03	294.42	294.09	294.54	292.72	292.62	292.18	295.19	293.12	293.91	292.7	294.58	295.44	292.88	294.03	295.56	293.38	291.83	293.39	295.83	294	293.7	293.94	294.1	294.83	293.94	296.27	293	293.72	291.52	294.01	294.37	293.91	294.53	294.18	295.33	293.34	292.64	295.68	294.71
313.6	316.56	312.9	314.5	313.88	314.31	312.35	314.59	315.58	313.37	313.76	314.29	313.03	313.77	315.02	313.96	313.24	312.98	314.36	314.85	314.99	314.85	314.66	315.01	314.18	314.8	314.79	314.66	315.22	314.33	315.81	315.46	314.03	313.38	314.82	312.86	313.89	314.34	315.52	314.78	313.2	313.76	314.47	317	313.35	314.58	315.27	314.88	315.02	314.18
310.05	310.55	309.92	309.8	309.38	308.97	310.18	309.27	309.64	309.58	309.63	311.02	309.44	308.22	308.26	309.24	309.62	308.95	308.91	310.62	308.77	310.43	309.77	309.24	308.96	308.93	308.55	309.93	309.26	308.31	310.55	309.17	310.42	308.82	309.64	310.47	309.86	308.78	309.67	309.13	308.88	311.58	311.02	310.68	310.47	309.87	308.12	311.1	310.39	310.88
315.54	315.03	314.52	313.95	314.01	315.44	314.62	313.52	314.88	315.46	316.3	315.17	313.76	314.38	314.72	315.35	314.33	315.26	314.26	315.48	315.16	316.44	314.74	313.16	316.15	314.33	315.39	314.28	314.87	312.86	314.2	314.54	314.09	316.84	315.36	315.86	315.16	314.26	315.95	314.4	314	315.43	315.41	315.36	313.29	315.11	313.26	314.37	313.52	316.11
305.68	304.54	305.76	304.77	305.33	304.1	305.84	304.41	304.95	303.44	305.51	306.23	305.93	306.65	306.45	304.69	306.3	304.19	304.25	303.84	304.75	305.67	305.73	305.05	304.97	305.26	305.24	306	306.78	304.45	304.2	305.35	303.84	303.2	306.96	306.41	306.07	304.65	303.33	305.07	305.16	305.05	305.39	304.87	304.93	306	305.26	305.25	306.56	305.5
312.92	311.89	313.32	312.9	311.65	314.41	315.42	311.11	313.2	313.41	311.5	313.38	314	312.19	314.11	313.54	312.72	313.07	312.32	312.97	313.55	313.74	313.68	313.39	312.73	311.77	313.3	314.53	313.72	312.85	312.02	315.12	313.92	313.42	313.35	312.76	312.82	312.77	314.75	312.79	312.67	313.77	313.32	314.01	311.76	313.49	314.53	313.97	313.52	313.27
303.89	303.45	304.27	302.99	303.9	304.24	305.92	302.34	304.51	302.9	302.68	304.05	304.62	303.7	302.8	303.57	305.63	305.28	301.25	304.65	303.2	303.45	303.66	305.45	303.31	302.6	303.09	304.18	304.33	305.12	302.01	303.28	303.64	304.55	302.26	303.72	304.71	302.67	303.74	304.09	302.5	303.29	304.94	303	303.61	302.88	303.46	302.38	304.63	303.49
303.38	301.29	304.43	304.34	303.48	303.49	303.68	302.82	302.92	303.47	303.11	304.2	302.91	303.7	304.17	304.76	304.27	303.23	304.76	303.12	303.97	301.8	304	301.64	304.4	302.66	304.34	302.64	302.87	304.58	303.94	303.89	302.17	303.98	301.13	304.22	302.14	302.43	304.14	303.34	302.8	301.69	304.28	301.69	303.58	304.2	305.24	302.84	302.85	302.65
299.02	299.78	299.21	300.51	299.53	299.04	299.91	300.73	300.3	299.16	300.28	300.48	300.15	299.28	299.06	300.81	300.62	301.88	299.87	300.9	300.65	300.4	300.45	299.99	299.71	299.33	299.14	298.48	298.67	300.43	299.21	298.3	300.01	299.82	299.51	299.53	299.26	300.24	299.43	298.04	299.81	298.38	299.39	301.25	299.86	301.49	300.36	299.15	301.39	300.41
327.33	326.72	326.92	325.98	325.58	326.26	327.8	328.93	326.77	328.01	326.53	327.2	326.6	327.92	326.62	327.64	327.75	326.76	325.48	324.49	327.33	326.93	328.17	328.65	324.06	326.61	328.36	326.7	324.96	325.26	327.96	325.62	326.09	327.56	326.99	326.58	325.91	326.77	328.43	325.18	325.73	327.41	325.63	325.72	327.63	327.9	327.48	330.08	327.35	326.56
316.48	317.53	316.58	315.21	317.59	316.92	316.19	315.99	317.37	317.27	315.11	318.39	314.49	315.32	317.93	315.68	316.81	316.44	315.27	317.15	314.98	316.88	316.44	317.76	315.78	315.8	316.79	316.22	317.35	316.63	316.24	316.13	315.48	316.54	317.6	316.22	315.84	316.58	316.29	316.6	317.06	317.38	317.75	316.53	315.95	316.77	317.01	318.01	316.93	318.71
304.39	304.39	305.71	305.57	306.05	305.68	304.52	305.07	304.86	305.01	305.75	306.68	306.74	306.16	305.72	305.59	305.78	305.2	306.95	304.84	306.15	306.07	306.1	304.95	304.19	307.51	305.68	304.52	304.36	305.46	306.6	306.94	304.44	303.66	305.57	305.58	305.87	307.61	306.57	303.91	306.69	304.91	305.25	305.02	306.13	304.97	306.65	305.66	305.98	306.41
304.58	304.36	302.9	303.76	305.54	304.35	302.55	303.63	304.63	304.28	303.44	304.57	302.95	303.13	304.62	302.37	304.16	306.73	303.28	305.74	304.26	304.19	306.51	304.17	304.27	304.6	304.37	305.91	304.36	304.07	303.66	302.43	304.16	307.61	304.84	304.95	304.22	304.88	304.24	303.72	303.18	303.41	304.87	303.46	304.23	304.43	303.21	303.61	304.9	306.88
313.28	313.41	313.86	314.5	314.19	313.42	314	311.13	314.74	316.19	314.73	313.29	313.62	313.57	313.51	313.34	314.47	314.38	314.42	315.3	314.79	314.89	313.58	313	315.62	313.11	314.57	313.63	315.43	314.16	315.82	314.84	312.07	315.76	312.92	314.24	311.99	314.99	314.27	314.65	313.83	313.86	313.03	314.23	313.97	313.58	314.75	313.93	315.01	312.48
307.62	307.62	306.81	306.38	307.72	307.3	306.29	307.02	307.1	308.64	306.71	305.66	308.88	306.59	307.52	307.67	306.02	307.48	305.85	307.19	307.33	306.84	306.05	307.87	309.22	308.2	307.19	306.53	307.25	307.55	307.48	308.36	307.49	305.34	306.34	307.33	307.1	307.13	308.12	306.89	308.27	306.98	306.1	307.62	307.74	306.26	307.5	306.92	306.16	306.86
310.72	309.31	309.8	309.15	311.73	311.54	310.8	308.65	311.88	309.78	310.19	309.89	310.48	309.68	311.42	310.8	310.38	310.9	309.79	310.75	311.26	310.5	309.46	309.7	310.22	310.46	311.52	310.78	309.01	311.31	309.34	309.6	312.22	311.81	312.66	309.65	310.16	308.43	311.79	309.72	310.47	310.92	310.61	308.88	309.93	309.24	309.01	311.71	311.22	311.92
304.53	304.55	304.86	304	304.6	303.96	304.53	304.03	304.88	303.72	305.6	304.05	305.45	304.33	305.36	305.79	303.47	305.34	305.56	303.57	304.96	304.58	303.58	303.31	303.16	305.5	304.78	305.05	304.72	304.62	304.91	303.5	303.61	303.27	304.08	303.62	305.19	303.69	305.53	305.55	303.2	305.05	303.06	305.62	303.93	304.91	302.62	305.79	303.25	305.23
313.25	311.04	311.11	310.79	311.97	313.41	312.6	311.76	311.38	312.22	311.41	312.19	311.44	312.4	313.65	310.6	313.49	313	312.56	311.92	311.85	311.99	312.77	311.77	312.14	311.86	312.2	312.82	311.28	311.02	311.28	312.97	315.04	312.25	311.59	312.36	313.38	312.99	314.38	311.04	311.49	312.55	313.42	312.26	313.83	312.45	312.47	309.89	312.4	313.83
297.1	294.84	294.76	295.35	296.79	295.89	294.52	293.67	296.12	296.36	294.84	294.46	294.19	295.79	295.21	295.04	295.36	293.83	294.43	296.13	294.99	297.11	294.74	293.21	295.44	295.65	294.57	295.29	294.79	295.96	296.2	294.11	296.78	296.13	293.76	296.2	295.23	295.17	294.37	294.82	295.39	294.98	295.59	295.62	293.88	296.27	295.77	294.81	294.99	293.7
304.63	302.12	303.1	304.37	302.87	304.28	303.01	304.29	303.48	304.68	303.15	303.79	304.12	301.35	302.47	303.88	303.32	303.06	302.73	304.03	303.39	302.03	301.92	304.29	303.09	302.58	303.04	303.11	304.16	304.06	302.49	301.97	302.29	304.29	303.7	304.66	305.7	302.68	303.47	303.01	303.25	304.71	305.22	303.42	304.28	302.59	302.55	302.85	304.56	302.96
304.67	302.95	303.75	305.69	304.72	304.17	304.8	302.86	303.79	302.55	304.14	300.95	303.75	304.49	304.66	305.25	303.92	303.79	304.71	303.11	304.8	304.17	304.08	304.29	304.02	303.39	303.51	304.5	302.96	301.83	303.78	305.56	303.9	303.31	302.29	303.97	304.43	304.34	305.41	304.22	302.19	304.04	304.77	304.52	303.41	304.19	305.66	304.56	302.39	303.53
328	330.38	328.96	327.75	326.92	328	328.03	328.05	329.32	326.43	329.76	330.38	328.77	327.18	326.95	328.86	329.03	328.77	329.51	326.24	327.98	329.57	328.07	328.02	330.29	329.21	328.51	329.65	328.75	329.24	329.06	328.66	328.93	328.59	328.81	327.79	328.08	329.67	328.85	330.97	329.38	329.52	327.57	328.85	329.24	327.48	328.47	328.6	327.96	329.36
296.12	295.87	296.19	296.75	297.07	296.97	298.17	296.63	295.82	297.89	295.38	299.16	298.27	297.97	298.47	294.67	296.72	296.78	296.89	296.75	296.54	295.8	297.25	297.14	295.79	296.39	297.85	296.26	296.91	297.39	296.65	297.99	296.34	297.03	297.02	297.01	295.65	297.01	297.23	296.92	295.83	296.17	299.06	297.26	297.05	296.55	295.39	298.05	299.03	294.6
313.2	314.83	313.62	314.74	315.38	314.99	315.36	316.55	314.97	315.46	315.62	316.7	314	314.57	315.02	314.86	313.97	314.08	313.84	315.54	315.73	314.53	316	314.13	312.93	314.75	314.48	314.18	314.21	314.69	315.76	315.13	315.18	315.3	315.67	317.16	313.77	311.98	316.27	314.92	314.84	315.93	314.65	315.82	313.16	315.08	314.55	314.01	313.67	316.46
312.08	313.74	313.63	313.83	314.21	315.32	312.27	313.6	313.31	314.64	313.43	314.05	313.63	311.96	313.29	314.03	313.8	312.06	312.66	313.57	314.61	312.93	312.82	315.04	315.18	313.79	313.28	315.02	312.92	313.15	312.34	314.34	314.24	314.21	315.03	313.82	313.47	313.16	313.71	315.26	314.49	315.23	313.9	312.68	311.46	313.97	313.79	313.04	313.23	314.46
304.33	305.37	303.59	304.11	302.92	303.59	303.4	302.86	302.44	303.23	304.25	303.61	303.77	304.16	302.94	303.77	303.33	302.67	301.49	303.25	303.19	304.1	304.68	303.68	302.49	304.11	303.04	304.11	302.79	304.68	304.24	303.68	304.57	302.93	302.79	301.87	303.69	304.96	303.54	302.15	303.82	302.6	303.05	304.91	302.74	303.48	302.08	304.78	303.43	301.67
305.85	306.25	304.93	305.79	303.64	304.63	304.08	305.59	307.17	305.85	303.51	306.71	306.14	306.99	305.49	305.31	304.98	305.49	302.31	305.6	305.68	306.09	303.91	305.66	306.09	305.55	305.29	306.47	304.28	306.51	304.76	304.84	304.99	306.56	306.29	305.44	306.02	304.6	304.73	305.02	306.47	305.5	304.67	304.62	305.14	305.47	305.09	306.9	306.13	304.78
317.59	319.97	317.42	318	319.55	318.03	318.54	317.29	319.39	320.16	318.38	319.87	320.38	318.91	317.73	317.28	319.74	319.75	318.11	318.09	317.86	318	319.35	318.13	318	319.48	318.71	318.86	318.24	320.14	318.98	319.91	317.22	319.26	319.2	319.36	319.1	319.05	319.57	317.16	317.83	317.37	316.67	319.75	318.39	318.58	318.93	317.87	318.32	317.38
302.49	300.56	301.29	301.78	300.16	300.35	301.05	300.36	300.49	300.41	300.59	301.18	303.34	302.86	299.67	300.79	302.06	301.18	300.73	299.68	299.77	300.94	299.61	299.93	300.86	299.93	301.3	301.63	300.08	300.45	302.3	303.68	299.53	301.51	302.71	301.42	301.93	301.77	301.12	300.05	298.84	300.06	300.03	300.59	302.34	300.69	300.33	300.29	302.2	302.73
316.12	316.7	318.05	317.22	315.29	319.31	316.72	317.28	317.36	317.43	317.93	317.74	317.39	317.76	317.44	317.02	317.31	317.89	316.59	316.84	318.16	318.83	316.38	317.77	316.01	316.91	316.61	317.06	316.09	318.19	317.1	316.96	317.47	318.05	316.55	316.05	318.28	316.59	317.37	319	317.2	315.51	315.85	316.8	316.33	316.22	317.48	317.49	316.35	318.19
314.14	310.69	311.99	310.7	313.77	312.88	312.65	313.26	311.17	311.89	310.97	313.14	313.33	313.1	312.14	312.58	313.43	312.08	311.41	311.87	312.51	313.32	312.02	313.28	313.03	311.63	313.19	312.68	312.43	314.66	313.89	313.29	311.86	312.82	314.17	311.01	313.13	312.13	313.78	312.57	311.72	312.54	313.1	312.17	313.2	313.25	313.17	313.36	311.49	313
317.17	316.36	315.23	316.31	314.6	315.17	316.16	314.85	315.79	315.4	314.89	314.68	315.88	315.09	318.22	315.37	315.63	315.85	316.43	312.61	314.47	316.31	316.5	319.22	315.41	316.25	315.56	316.24	316.2	315.38	315.38	315.11	316.77	316.38	315.99	315.69	316.65	314.46	315.4	316.26	315.07	315.31	315.89	314.15	317.88	316.15	316.59	313.46	315.81	316.42
316.63	315.53	318.6	317.01	316.86	317.52	319.21	317.79	316.62	315.77	316.54	317.18	317.35	317.13	318.27	317.65	317.94	317.45	317.3	317.99	318.11	316.85	317.08	316.35	318.14	316.37	318.57	316.53	315.99	316.92	317.84	317.99	317.36	318.03	315.76	315.46	316.51	316.98	317.87	318.6	316.19	317.83	316.52	316.69	319.27	317.91	317.49	317.14	316.83	317.63
315.97	316.09	315.69	316.42	315.43	314.45	315.12	315.43	316.61	317.18	314.11	315	314.61	317.52	314.87	316.09	314.35	315.68	314.33	314.6	317	315.66	315.14	316.15	315.89	314.45	315.24	316.67	314.83	315.07	317.77	316	313.98	315.64	314.4	316.28	313.65	314.73	316.02	316.12	316.35	315.03	315.54	315.12	315.25	315.48	315.45	314.38	316.45	314.44
305.03	305.99	306.73	306.63	305.94	305.94	306.47	308.11	305.98	305.89	306.63	307.3	307.1	307.14	306.99	307.91	306.33	307.54	306.2	306.66	308.11	305.87	307.83	307.39	308.37	306.13	305.69	306.32	305.34	307.23	307.83	306.38	307.57	305.21	306.69	305.1	304.26	308.14	306.34	307.27	306.6	306.73	307.21	308.3	305.5	306.56	305.95	305.55	305.59	306.27
328.62	327.54	329.62	327.98	326.55	328.8	328.31	329.47	328.07	329	328.26	328.02	328.77	327.8	327.68	328.39	327.89	328.65	329.59	328.23	329.06	328.78	328.54	329.11	327.26	328.48	328.85	328.43	328.68	328.75	329.84	329.04	328.19	329.5	329.82	329.12	329.65	327.36	329.34	328.87	329.23	327.62	327.89	328.95	330.8	328.63	328.49	330.69	329.11	329.85
328.36	328	327.23	326.29	326.33	327.82	328.77	327.64	327.21	324.52	328.36	325.03	327.51	327.67	327.17	327.37	328.15	327.62	327.02	325.24	326.76	326.77	328.11	327.11	326.45	327.35	326.22	326.3	326.87	327.6	327.17	326.04	326.81	327.04	325.86	327.03	326.14	326.73	328.19	327.84	326.68	327.46	327.79	327.82	325.4	326.71	327.69	326.07	327.18	326.71
301.89	301.84	300.94	304.24	302.13	302.94	302.33	302.35	302.26	302.03	302.97	301.64	303.16	303.19	303.36	302.33	303.65	302.17	302.5	301.27	303.66	301.16	302.09	301.61	301.79	301.39	301.05	302.22	302.05	302.13	304.84	302.73	302.95	300.69	302.38	302.46	302	302.93	301.53	302.41	303.41	301.15	302.53	303	302.48	304.13	301.37	301.88	304	300.54
303.05	303.45	303.38	303.58	303.61	301.78	302.64	303.05	304.34	303.3	303.87	302.6	301.3	301.64	303.52	302.88	300.59	305.04	302.98	301.6	302.18	301.22	303.61	302.5	302.09	301.75	302.58	304.29	301.98	302.56	303.5	304.05	304.19	302.76	301.96	302.95	303.62	301.11	302.4	303.13	300.22	301.2	301.56	301.2	302.23	302.55	302.82	303.66	302.91	301.89
316.36	316.76	316.07	314.67	315.26	315.24	315.55	315.53	315.37	316.78	314.39	315.71	312.91	315.17	315.05	312.79	314.82	314.52	313.79	316.04	315.32	315.4	314.15	314.77	315.98	314.94	314.38	314.86	315.17	314.01	314.77	314.85	314.41	315.13	315.15	316.12	315.38	314.98	314.55	314.69	317.08	314.83	314.32	315.38	314.49	313.48	313.03	315.39	315.64	315.77
303.8	303.83	303.23	304.21	302.8	304.14	303.8	303.25	303.74	302.65	303.59	303.7	302.94	301.62	304.24	302.22	303.96	303.12	305.78	302.29	302.94	303.28	305	303.48	304	302.44	302.57	303.84	303.51	303.06	303.8	303.16	302.3	303.47	304.02	303.96	304.79	302.28	302.37	304.03	303.25	304.78	303.67	303.02	305.25	304.49	303.17	304.48	303.35	303.46
311.74	312.31	310.81	310.88	310.81	310.18	309.69	311.77	310.79	310.29	312.27	311.74	311.16	311.8	310.49	312.69	312.06	309.43	310.59	311.16	311.23	311.34	310.06	310.97	311.74	310.09	311.6	311.64	310.97	310.71	310.75	312.73	309.93	313.1	311.21	311.98	309.89	313.18	310.2	312.57	309.76	312.57	310.81	311.32	310.21	311.46	312.17	311.84	311.12	312.8
305.57	305.69	306.19	304.68	306.66	306.43	304.79	306.18	307.07	308.06	304.41	307.35	306.22	307.96	306.33	305.31	306.3	305.53	306.47	307.89	305.46	307.28	306.47	306.53	306.75	307.05	305.32	305.96	306.56	307.09	305.55	306.86	306.86	305.61	307.77	308.08	306.4	305.33	306.72	307.48	306.95	306.14	306.73	306.16	305.39	307.09	307.82	305.3	306.46	308.13
304.59	304.42	303.19	303.94	305.79	303.93	306.84	303.57	302.88	304.76	304.73	305.56	302.94	305.3	304.13	305.46	303.82	303.94	303.97	305.74	305.24	304.84	304.89	305.1	303.55	306.65	305.51	303.13	304.65	304.24	305.12	305.58	306.44	306.46	303.64	304.19	306.63	304.77	303.93	303.84	304.46	304.54	304.39	304.04	303.74	304.37	303.25	303.52	302.84	303.94
307.82	308.81	308.69	308.27	307.82	309.62	309.53	309.77	308.28	307.86	310.15	307.79	311.37	309.67	305.85	309.44	308.87	307.01	310.15	309.98	307.89	310.25	309.03	307.26	307.47	309.04	308.77	307.52	307.28	309.46	306.57	308.93	309.02	309.6	309.06	307.82	308.93	309.98	309.16	309	309.11	309.63	308.31	307.79	309.56	310.24	308.62	309.19	308.61	308.82
306.73	306.73	307.23	304.6	306.78	304.97	306.24	307.61	307.56	307.15	305.76	307.55	307.15	305.42	307.1	307.06	308.53	305.78	307.08	306.19	307.43	306.62	305.99	308.95	307.35	305.33	308.47	307.01	306.26	305.79	307.11	307.46	305.34	305.64	307.75	305.98	305.75	306.25	306.89	307.57	305.73	306.49	305.43	305.48	304.26	306.32	307.49	307.82	307.23	306.29
303.37	305.75	302.77	305.95	303.82	303.87	303.35	302.43	302.25	302.92	303.44	304.77	302.62	303.66	301.8	302.98	303.3	304.56	303.75	303.76	303.93	303.51	304.21	304.31	303.34	302.35	304.15	304.28	303.7	305.26	303.33	304.22	301.32	302.39	303.53	305.29	304.61	304.36	302.85	303.03	303.46	302.3	304.64	303.46	302.46	304.97	304.11	302.73	303.69	303.65
315.37	315.61	314.68	314.91	314	314.67	313.47	315.73	314.05	314.81	316.96	313.47	314.32	314.48	315.12	314.03	315.15	314.86	312.4	315.38	314.48	314.77	314.68	316.21	314.7	314.37	314	314.5	316.12	313.39	314.94	315.62	314.58	316.65	314.62	314.25	316.81	312.68	313.83	314.97	315.09	313.85	315.02	314.42	313.94	315.01	316.4	312.85	315.94	315.34
313.49	310.22	314.78	311.99	313.65	313.73	313.96	313.13	313.83	312.83	314.62	314.32	312.01	312.49	314.07	314.27	311.97	312.6	312.52	311.76	315.25	313.7	311.91	312.9	312.98	313.83	313.99	314.17	313.51	311.67	313.94	311.44	313.71	313.11	311.86	313.52	313.56	312.68	313.39	312.95	313.06	312.9	315.06	313.62	314.12	311.85	314.2	313.92	313.74	313.49
312.48	313.64	312.22	313.23	315.02	311.86	313.27	312.02	312.7	313.01	314.68	312.81	309.84	309.82	311.67	312.87	311.17	311.3	313.67	313.26	311.59	312.9	311.38	313.54	313.73	312.87	312.94	313.44	313.07	313.6	313	312.68	312.02	312.9	313.42	311.74	311.6	312.62	312.57	311.71	312.53	313.13	312.89	312.74	313.58	311.96	312.6	312.46	315.07	311.97
308.18	310.08	309.16	310.22	308.69	309.22	307.31	309.48	309.22	309.41	310.61	309.33	309.1	308.78	309.63	311.45	308.76	309.46	307.97	308.51	308.4	309.66	310.87	308.33	308.29	307.31	309.46	308.57	308.96	308.6	308.95	310.03	308.1	307.66	309.52	307.76	308.42	308.39	308.63	310.97	309.23	308.9	308.95	310.81	310.96	309.58	307.64	308.52	310.95	308
305.66	305.27	304.52	305.58	306.49	307.08	308.01	308.59	308.25	306.17	305.96	306.75	305.88	308.36	307.76	307.93	305.86	305.64	304.92	306.93	307.55	307.85	305.96	306.08	305.85	306.76	307.12	306.88	306.53	305.99	307.99	307.68	307.1	304.8	304.45	306.26	306.52	306.63	307.47	306.99	307.29	307.08	307.87	305.71	305.53	304.78	306.6	306.7	306.07	307.09
296.02	295.08	295.68	296.4	293.74	295.59	295.6	294.06	293.98	294.44	294.34	295.48	293.99	294.17	293.81	295.3	295.55	295.59	296.05	294.57	294.52	294.33	295.13	292.82	295.97	293.35	296.56	295.82	293.84	295.54	295.53	296.64	294.33	294.66	296.85	294.34	293.98	296.38	294.43	294.62	294.56	295.48	295.94	295.8	295.11	295.87	293.48	295.55	294.8	295.21
306.07	306.59	305.38	306.72	306.48	305.53	306.7	306.77	306.88	306.89	305.34	304.43	306.4	305.54	305.35	305.37	306.15	307.65	306.11	305.21	306.64	307.04	305.77	307.42	306.65	307.18	304.76	306.74	306.38	307.03	306.82	305.86	304.43	305.05	307.36	305.15	307.26	305.97	306.09	307.29	305.57	305.07	306.23	305.89	306.35	306.03	305.6	306.6	305.07	305.94
319.11	321.4	322.31	317.48	319.11	319.68	317.32	319.13	319.99	319.55	317.69	319.09	319.27	320.14	318.4	318.89	318.43	318.19	320.1	318.64	318.59	320.27	319.26	317.79	319.59	318.77	318.22	320.38	317.88	320.26	320.12	320.67	319.53	318.02	318.1	319.1	319.15	321.04	319.96	322.23	319.51	318.23	320.76	319.22	319.27	320.14	319.79	320.14	321.61	319.34
302.18	301.47	303.15	305.28	303.12	303.3	304.46	302.21	304.88	303.82	302.37	304.72	304	304.11	304.24	303.27	303.83	302.12	301.45	303.48	302.75	303.27	304.55	302.84	303.94	302.07	303.36	304.08	303.1	302.65	304.03	303.62	302.34	304.92	304.92	302.67	302.44	302.45	302.95	303.47	303.67	302.24	301.85	303.64	302.77	305.03	304.22	305.61	304.69	301.8
325.28	324.64	324.12	324.95	324.9	326.36	325.22	325.39	324.89	325.24	324.59	325.43	324.62	326.17	327.19	325.98	324.69	325.91	326.86	324.87	327.63	326.05	326.04	325.79	325.51	325.47	325.76	325.64	326.15	323.68	324.93	325.67	325.99	326.3	325.38	326.07	325.8	322.48	324.8	325.33	324.65	323.13	325.34	324.54	325.61	325.03	325.98	327.01	324.86	325.53
301.42	301.44	302.53	300.82	302.01	305.41	303.7	300.29	301.73	303.7	303.91	301.53	301.94	303.5	304.36	303.04	300.46	301.72	302.25	300.04	301.27	302.69	303.34	300.85	302.09	302.06	301.62	302.16	302.21	301.42	305.13	304.01	303.26	302.42	303.11	302.14	303.32	302.39	302.36	302.69	301.33	302.08	302.46	302.47	303.07	303.32	303.01	302.43	301.83	302.2
305.49	305.67	304.74	306.09	304.28	304.42	305	305.56	305.79	306.76	303.99	305.86	304.37	306.09	305.47	303.73	307.59	305.93	304.57	304.95	306.52	306.77	305.44	303.22	306.78	306.57	303.95	305.24	304.66	304.59	304.55	307.97	306.88	303.55	304.88	306.39	305.48	303.46	303.71	304.54	305.06	305.65	306.94	305.9	304.36	305.37	302.97	302.87	306.07	303.25
311.01	312.88	312.58	312.64	312.69	311.46	313.31	312.11	310.01	312.92	310.23	310.97	309.88	312.25	311.17	310.74	313.02	312.59	311.71	313.3	313.17	310.75	312.46	312.31	311.56	312.72	313.66	312.47	313.13	310.81	311.92	311.63	311.19	314.1	310.81	313.14	312.89	310.52	312.09	312.8	311.27	310.75	312.99	314.14	313.72	313.65	313.26	310.42	313.04	310.96
314.5	312.37	311.83	312.16	312.93	311.28	314	313.19	312.77	313.53	314.65	312.25	311.67	313.92	313.07	311.92	312.99	312.44	311.73	313.65	312.76	312.93	313.29	314.21	312.55	312.83	312.62	311.97	311.43	312.42	313.28	312.22	312.58	311.87	311.93	311.94	313.54	310.63	310.85	312.16	311.6	313.52	313.13	313.71	313.39	314.02	312.96	312.31	313.83	312.75
309.49	308.37	308.91	309.96	309.32	309.11	309.07	309.56	308.98	306.82	309.07	307.36	310.2	309.44	306.73	308.62	310.54	309.68	308.59	307.04	308.15	310.65	308.87	309.45	308.36	307.9	308.69	310	309.78	308.31	308.38	308.49	309.7	309.36	307.46	309.19	308.36	307.41	307.92	309.68	309.2	309.29	308.38	308.03	310.46	308.19	309.77	309.59	309.03	309.53
295.7	295.43	295.68	297.56	297.13	296.5	298.42	297.94	297.65	296.2	297.06	297.92	297.93	296.42	296.69	296.07	294.96	295.21	295.68	295.89	297.8	297.68	297.01	296.06	296.76	296.7	296.45	296.13	296.42	295.96	297.33	296.67	294.71	296.75	297.93	296.08	296.62	295.1	297.97	296.64	296.06	298.95	295.09	297.21	296.19	295.92	296.25	297.09	297.7	296.1
316.21	314.41	315.16	314.74	314.72	314.84	316.1	315.39	314.91	313.64	315.1	315.42	314.68	316.15	314.36	314.01	316.07	315.49	313.87	314.84	314.85	314.77	316.18	314.96	316.07	313.79	314.02	313.86	315.71	314.36	314.61	314.89	315.35	315.99	315.31	315.03	315.04	314.85	317.45	315.77	315.18	314.98	313.81	316.88	314.99	315.21	314.84	315.66	314.81	315.87
302.91	304.23	305.27	303.01	302.95	302.96	303.09	302.12	303.2	300.53	302.55	303.18	303.98	301.85	303.32	300.23	303.01	303.08	303.28	303.78	300.37	302.42	304.29	301.87	303.44	303.65	302.66	301.75	303.53	303.07	303.6	301.21	304.46	303.14	302	303.09	304.25	302.97	304.8	300.78	303.33	303.14	302.47	302.77	302.62	301.77	301.5	301.6	303.62	301.92
304.51	302.65	303.83	302.41	303.93	305.63	304.57	302.94	304.26	302.8	302.97	303.78	302.8	303.52	303.51	303.32	304.18	302.11	302.08	301.8	303.36	303.6	304.07	303.25	303.26	303.23	303.72	303.25	303.1	304.83	302.66	303.07	302.83	302.52	302.44	303.35	303.73	303.12	303.92	301.86	303.87	302.93	303.13	303.67	302.32	303.88	303.77	303.12	304.17	304.99
300.6	302.18	300.84	301.22	303.29	300.62	299.65	300.72	299.61	301.3	300.83	301.36	301.13	300.23	300.4	298.69	299.19	301.02	300.63	300.14	301.04	301.26	300.32	300.47	301.22	301.17	298.3	300.15	301.03	301.4	300.59	301.31	301.15	299.39	301.14	301.91	301.24	302.59	301.89	300.1	300.58	300.73	299.52	302.15	301.31	302.66	300.22	302.36	300.21	299.25
303.96	303.18	304.93	304.12	304.22	303.72	302.97	304.06	302.67	304.45	304.63	303.53	304.61	305.52	305.23	304.07	304.35	304.38	304.96	304.07	304.62	304.64	304.38	303.13	303.94	303.67	303.92	302.88	305.42	304.85	303.51	305.48	305.65	307.25	303.86	303.34	303.73	304.84	302.61	304.15	305.41	303.78	303.77	305.77	305.24	304.15	305.17	303.51	303.87	306.5
298.89	296.73	296.05	296.89	296.76	296.97	297.94	296.28	296.08	297.43	298.49	295.89	296.19	295.26	295.91	297.52	297.11	297.47	297.38	296.96	297.18	296.15	296.36	296.99	296.63	295.04	298.11	295.52	295.23	297.49	298.51	297.5	296.99	296.16	296.35	297.5	296.25	296.12	295.83	296.26	297.56	296.92	296.99	296.83	295.8	296.33	295.44	294.13	296.56	295.4
304.51	304.13	303.26	303.01	303.45	304.7	303.84	302.91	304.34	302.87	301.55	303.78	303.98	303.33	302.55	303.22	303.36	302.66	302.5	303.2	303.52	304.4	304.23	304.45	302.93	303.66	304.81	304.06	304.28	304.66	302.19	304.98	304.67	303.01	303.6	303.55	301.82	303.13	304.39	301.56	302.12	302.88	305.29	302.79	304.46	303.53	303.81	303.48	302.68	303.45
315.28	315.15	317.01	314.97	315.59	314.46	316.21	314.1	316.57	312.88	314.7	314.13	316.58	314.22	314.67	313.79	316.71	315.66	317.26	313.7	314.34	314.42	313.31	316.42	315.99	315.26	316.55	314.92	314.38	314.37	313.84	314.66	314.33	315.84	314.7	315.59	315.2	314.45	314.17	315.08	316.84	315.24	314.5	313.69	314.61	314.49	314.98	316.01	314.39	315.26
297.12	297.66	296.4	295.85	296.41	297.8	296.45	297.66	297.65	298.13	296.12	296.82	297.87	296.25	297.79	297.79	297.54	298.68	296.75	296.45	296.39	295.53	297.55	296	296.61	295.97	296.19	297.67	295.72	296.65	295.02	297.94	296.92	298.09	296.67	297.02	296.76	296.23	297.4	295.89	297.38	296.77	295.58	295.14	298.15	297.17	296.56	295.44	297.21	296.92
314.96	313.46	313.76	315.46	313.64	314.07	313.94	314.94	314.37	311.97	314.99	313.51	315.67	313.84	315.82	313.46	312.29	313.45	314.99	313.95	314.88	312.02	314.34	313.62	313.59	315.18	314.88	313.81	314.69	313.59	316.36	313.27	315.31	315.12	314.37	314.38	313.62	313.67	314.27	314.55	313.96	312.86	313.35	314.81	313.61	315.91	313.24	313.22	313.27	314.35
317.03	317.97	315.95	319.72	318.09	315.39	316.14	317.48	317.21	317.91	317.89	315.96	318.22	318.24	316.94	319.83	318.23	317.75	317.09	316.1	317.37	318.53	317.63	318.65	317.49	317.05	315.7	317.02	317.57	316.93	318.44	318.44	316.57	316.49	317.56	317.03	316.77	316.44	317.17	317.91	316.68	316.52	318.64	317.65	315.02	316.73	318.41	317.19	316.17	317.73
293.15	293.84	293.53	294.87	293.57	293.8	291.79	294.68	294.85	293.92	294.14	293.66	294.67	294.29	292.97	292.72	295.88	293.67	293.61	295.6	292.91	294.64	295.59	293.27	293.8	293.89	292.04	294.46	292.82	293.48	294.11	295.18	294.04	294.5	292.85	293.54	294.45	293.84	294.08	294.26	293.58	293.69	294.92	294.96	293.12	293.19	292.96	293.29	293.09	293.96
326.22	327.95	327.41	326.55	328.65	327.67	327.77	327.1	327.35	328.75	328.29	326.12	329.32	328.75	327.3	329.05	326.75	326.63	329.47	327.62	327.39	327.24	328.91	327.38	327.23	325.74	328.64	328.65	328.16	327.9	328.04	327.08	327.82	326.91	328.53	326.95	327.62	328.15	327.51	328.59	326.61	327.9	326.81	327.6	327.34	327.22	327.45	326.83	327.76	327.75
319.79	321.86	320.3	319.49	320.56	318.77	319.11	318.82	318.21	318.38	319.91	317.89	318.42	320.2	320.19	320.91	320.24	318.65	319.49	320.87	318.33	320.94	320.55	318.68	320.3	318.41	319.68	317.03	319.71	318.61	317.42	319.59	319.54	318.52	319.05	317.75	319.51	320.23	319.32	318.69	318.14	318.2	320.4	320.04	320.51	319.53	318.52	318.85	320.33	319.27
328.14	329.93	328.15	328.15	329.5	328.54	329.17	329.61	330.12	330.51	327.87	327.32	330.07	329.05	328.56	328.13	327.5	328.3	329.47	328.63	329.22	329.18	330.77	327.86	326.85	327.59	329.42	328.68	330.16	328.45	328.3	326.41	329.31	328.58	328.61	328.98	329.67	329.78	328.45	329.16	329.08	328.1	328.95	329.75	327.44	327.74	328.99	328.08	327.98	328.78
310.48	307.67	310.54	308.45	309.06	310.53	310.74	310.33	311.31	309.36	311.46	309.27	309.52	308.07	308.08	309.65	311.18	309.86	308.22	309.88	308.79	308.44	310.02	309.79	308.9	309.13	311.49	310.57	310.12	310	309.2	309.6	309.72	307.72	311.2	308.85	309.47	308.25	310.22	309.26	308.38	309.11	307.99	310.93	311.12	311.56	309.82	310	310.47	309.94
316.06	316.66	315.73	316.15	317.69	316.31	318.89	318.78	315.98	315.51	316.26	318.14	318	317.78	316.62	318.29	317	317.33	318.59	315.75	318.44	316.97	315.63	317.18	318.11	318.3	318.35	315.76	317.22	318.24	316.67	317.62	316.56	317.19	317.96	318.47	317.23	317.15	315.8	315.55	317.33	315.43	316.89	317.76	316.88	316.82	317.11	317.42	316.39	316.63
313.42	311.06	312.22	313.29	312.63	312.04	313.34	313.73	314.03	312.17	314.93	313.15	314.58	311.99	311.36	312.2	312.78	313.13	312.98	314.42	313.42	316.06	313.16	314.9	312.12	313.12	312.89	313.77	313.28	314.76	313.59	312.92	312.91	312.24	311.83	313.62	312.6	312.89	312.62	313.27	313.35	313.78	312.31	312.93	313.33	313	312.04	312.56	313.26	313.08
310.34	311.82	309.72	309.91	310.47	309.3	309.26	310.37	311.18	310.47	310.79	310.7	310.58	309.64	310.1	309.06	311.3	310.64	310.55	309.14	311.26	309.72	308.18	310.84	310.1	311.05	309.86	308.52	310.17	309.72	308.29	310.35	309.14	308.98	309.25	309.73	309.7	309.88	311.02	308	309.22	310.84	309.42	309.08	310.39	309.51	308.8	309.68	309.87	310.39
304.71	304.81	303.45	304.25	304.4	305.44	305.29	305.83	304.62	306.26	304.37	304.11	305.43	305.43	304.19	305.62	304.5	305	304.01	306.28	305.9	305.47	306	304.53	304.99	305.88	305.28	305.61	305.2	304.62	304.46	305.3	304.33	304.61	307.27	304.76	302.36	304.38	305.49	306.81	305.08	306.17	304.54	304.29	304.25	305.55	303.4	305.13	305.52	303.81
307.71	305.32	307.3	306.29	306.32	307.4	305.35	305.8	307.91	305.31	304.97	307.02	306.06	306.72	307.72	307.22	307.45	305.78	306.36	306.21	306.91	305.64	308.04	307.68	306.39	307.75	307.04	307.22	307.86	307.48	305.56	306.41	307.56	307.54	306.64	307.04	307.18	306.11	306.01	305.78	307.63	305.93	305.8	306.97	307.01	306.92	304.68	305.76	305.48	305.86
301.97	304.62	303.51	302.4	304.04	303.23	304.96	302.93	303.42	303.49	303	302.76	303.14	303.27	303.45	302.72	302.03	304.11	303.31	304.07	302.31	304	303.52	302.72	302.29	304.95	304.62	303.65	304.1	302.66	302.75	303.86	302.36	305.18	304.23	305.26	304.41	302.72	304.51	303.3	304.01	302.61	303.47	303.02	303.54	305.64	303.3	300.79	303.11	304.73
318.16	318.02	315.79	318.43	320.12	317.18	317.48	317.3	318.96	317.58	318.11	316.4	316.95	317.62	317.91	319.8	318.06	317.85	318.79	318.08	318.44	318.03	317.63	318.93	318.22	318.17	317.46	319.21	321.01	316.27	319.54	317.71	317.52	316.57	317.52	318.21	318.32	317.7	319	318.08	318.88	318.14	318.95	319	318.5	318.96	317.88	317.52	317.37	318.16
320.13	319.48	317.62	318.82	318.12	320.23	318.7	318.33	316.84	318.82	316.94	318.9	319	318.54	318.46	320.22	318.61	317.6	318.49	318.01	321.05	317.83	320.06	319.24	319.99	318.87	319.5	318.48	320.41	318.96	319.29	320.1	320	320.44	318.74	317.87	317.39	318.12	319.26	318.36	319.11	320.43	317.98	317.73	319.99	317.87	320.38	319.19	319.09	319.54
312.6	311	313.97	313.72	314.35	313.79	312.83	312.82	312.52	314.69	314.12	313.35	313.77	314.61	313.87	311.4	312.54	311.49	313.68	312.01	313.7	312.01	313.57	311.78	313.37	312.63	315.16	313.11	313.13	313.1	314.82	311.25	312.92	314.76	313.5	312.86	311.82	313.73	314.21	313.6	312.65	312.44	311.39	313.45	313.43	311.94	315.6	313.22	313.32	312.99
325.84	325.4	324.97	325.38	325.96	325.06	325.4	325.01	324.68	324.75	324.23	325.02	325.41	325.39	325.7	326.68	325.44	325.76	325.35	324.9	324.99	326.09	327.59	325.96	325.97	326.59	325.56	324.98	325.01	324.98	325.91	325.03	327.09	325.21	325.69	325.49	324.11	326.13	325.91	325.33	325.58	324.82	324.43	323.21	324.95	324.61	323.95	327.62	327.23	323.48
308.82	309.81	312.01	310.71	310.38	311.23	311.16	310.37	309.28	310.95	309.47	311.29	310.69	309.82	311.21	310.86	309.84	309.98	311.7	310.81	309.63	310.57	312.24	312.3	310.65	311	311.27	309.84	309.41	310.99	310.03	309.98	310.91	310.23	309.86	311.26	309.85	309.57	310.52	313.18	311.18	309.18	311.19	312.43	311.36	311.85	310.25	310.31	310.66	311.43
326	326.32	327.34	327.78	324.22	327.08	327	328.22	325.48	325.99	326.47	327.64	326.87	326.79	325.5	325.23	328.3	326.42	328.01	327.64	327.69	327.67	326.19	327.62	326.97	325.33	329.25	327.77	327.65	326.93	327.35	326.15	326.48	329.02	325.54	326.35	327.84	326.6	327.19	327.3	325.67	327.23	327.97	326.68	327.56	325.27	326.33	326.45	327.86	325.07
318.3	316.68	316.98	318.9	319.25	319.6	317.76	318.44	317.66	317.32	318.79	318.34	318.34	317.82	317.6	319.02	318.12	318.77	320.46	317.72	317.03	318.26	320.47	318.93	317.26	320.35	319.61	319.57	318.46	318.95	318.66	318.21	318.71	320.61	319	320.33	318.97	317.21	320.41	317.82	317.49	316.78	318.35	318.39	317.81	319.28	318.23	321.31	317.58	317.75
299.79	301.58	298.53	300.42	300.11	299.36	300	301.12	299.36	301.03	300.16	298.73	299.16	298.66	298.92	299.76	300.55	301.01	301.11	298.88	298.91	299.25	299.46	300.25	298.63	300.28	299.78	300.19	299.92	300.07	300.64	301.66	300.69	301.52	299.63	299.3	301.33	298.45	300.88	300.65	301.28	301.11	299.84	301.5	301.66	299.54	298.71	300.02	299.6	301.1
328.58	326.69	327.39	326.95	329.04	327.43	327.92	328.17	329.35	327.69	325.46	327.99	326.4	327.99	329.57	328.74	325.88	327.64	328.53	329.02	328.33	327.99	328.4	326.44	327.67	328.73	326.14	328.14	326.86	328.91	326.72	326.91	327.38	328.47	329.69	327.47	326.57	327.03	325.79	328.06	327.62	326.72	326.38	327.02	327.43	327.38	327.95	327.18	329.4	328.57
329.69	326.73	329.38	328.1	327.57	327.71	328.33	328.55	328.27	328.69	326.98	329.6	327.76	328.1	328.54	328.39	328.47	329.07	330.06	327.24	327.54	328.73	328.07	329.85	326.96	327	328.13	327.81	328.36	327.69	327.78	328.74	327.59	328.43	328.81	326.58	326.73	328.21	329.45	329.17	328.46	329.07	329.88	327.79	330.73	326.34	328.63	329.21	326.77	327.75
309.15	309.14	309.1	309.75	309.21	309.35	310.07	307.92	309.16	309.41	310.25	309.79	308.22	309.67	308.38	306.72	309	309.61	306.69	308.83	310.02	308.74	308.85	309.62	309.71	309.31	307.42	307.14	309.43	307.1	306.53	307.55	310.17	308.94	307.59	307.67	308.36	308.71	308.76	308.66	309.24	310.01	308.72	308.91	308.96	308.96	308.45	306.84	308.45	306.92
302.82	303.97	301.38	301.62	302.88	304.45	302.24	303.63	302.85	303.58	301.69	303.06	301.97	302.48	303.81	302.68	304.03	304.51	302.22	303.94	303.46	302.94	302.62	303.24	302.72	302.09	301.96	305.41	303.14	303.47	301.87	304.37	301.54	301.44	303.46	302.3	300.24	302.5	302.77	304.2	304.07	303.12	303.06	304.31	302.51	301.17	303.29	302.04	301.64	304.76
300.5	302.62	302.45	300.73	301.65	301.34	303.96	301.72	301.87	302.15	302.31	302.88	301.98	303.62	302.32	302.31	301.52	301.01	300.42	303.12	304.37	300.87	302.59	301.52	303.18	300.96	302.56	301.56	301.95	301.56	301.62	302.44	304.24	302.19	302.8	303.33	302.53	302.13	302.32	304.87	301.93	303.64	302.99	301.38	302.04	300.75	301.22	302.48	302.25	301.12
295.4	294.86	295.25	296.41	296.1	294.54	295.61	295.34	293.56	295.97	296.88	295.66	293.95	294.88	295.12	296.3	293.89	292.87	296.23	295.74	294.91	294.64	295.99	292.6	295.29	294.17	295.52	297.11	294.22	294.42	296.27	294.02	293.48	296.42	294.74	294.24	293.48	294	296.88	295.31	294.48	294.53	294.9	294.81	295.89	295.58	293.74	295.55	294.37	295.29
314.84	316.13	315.99	313.87	314.6	316.23	314.45	314.26	314.23	314.71	317.6	315.16	313.73	315.52	313.67	315.53	313.96	313.62	315.35	313.61	315.07	314.72	313.27	314.67	314.9	315.16	315.23	315.86	313.73	314.81	314.31	315.65	314.52	314.15	312.23	316.19	314.79	314.35	315.09	314.76	313.55	314.81	314.36	316.62	314.71	316.29	316.41	313.97	315.65	316.1
295.7	294.78	295.82	294.49	294.55	295.94	295.35	294.87	293.79	295.03	295.07	294.53	291.73	296.39	294.35	295.34	295.17	294.64	296.15	295.12	295.01	295.17	295.34	294.43	295.18	293.31	294.59	295.15	295.43	294.1	294	295.46	296.16	294.53	294.66	294.73	295.89	295.44	294.56	294.34	295.19	295.96	295.34	295.4	294.89	295.72	295.48	294.62	296.01	293.61
319.31	320.32	318.67	320.13	320.05	318.12	319.01	319.55	320.08	318.41	318.5	320.87	318.61	319.64	318.97	317.51	319.59	318.68	319.33	320.9	317.62	320	319.22	318.95	318.46	318.5	319.63	319.51	319.51	320.28	319.63	319.14	320.79	318.59	320.14	321.09	318.52	318.28	319.25	318.75	318.02	318.3	321.52	320.17	319.76	319.76	319.4	319.07	319.03	320.28
306.32	307.51	307.27	306.43	306.15	305.13	306.45	305.43	305.53	305.05	305.23	305.39	306.65	306.39	304.64	305.78	306.12	305.01	306.9	305.16	308.07	306.11	306.33	306.44	307.48	304.77	303.7	305.8	305.55	306.68	305.84	305.37	306.35	306.13	305.32	305.98	307.19	307.77	307.28	308.3	305.75	306.49	304.36	306.81	306.89	305.18	306.14	307.02	303.83	307.07
307.02	307.08	308.59	307.1	307.03	308.07	310.05	305.25	308.16	306.7	307.21	305.43	308.17	305.99	307.49	306.16	307.62	307.3	306.99	307.35	307.68	308.33	307.43	307.65	307.46	308.86	307.99	306.47	307.12	306.59	307.11	308.34	308.21	306.64	307.56	308.13	306.69	308.72	307.42	306.22	306.03	306.81	306.46	308.66	307.39	308.22	306.68	306.55	307.11	308.45
303.28	303.85	303.16	301.7	302.65	303.63	302.31	303.03	301.28	303.2	303.49	303.64	301.77	304.07	301.42	302.13	302.91	302.45	304.87	302.14	304.78	302.04	303.32	303.01	301.73	303.21	303.81	303.1	302.2	304.95	301.55	301.43	303.87	301.15	305.54	302.07	301.4	304.77	302.48	302.45	301.78	301.91	303.49	302.15	301.58	302.36	303.79	302.68	302.41	303.59
324.22	325.83	324.86	323.21	324.08	322.71	322.44	324.12	324.7	323.98	323.1	324.75	325.62	325.69	324.08	323.26	325.13	324.71	324.28	324.25	326.12	323.65	326.11	325.33	325.69	324.03	324.77	323.31	325.61	325.35	324.36	321.99	323.56	324.04	325.02	325.89	324.16	325.11	324.63	324.59	323.96	324.29	323.63	323.78	323.63	323.59	325.26	324.63	325.59	326.47
299.78	300.08	300.21	301.23	299.72	300.9	300.03	300.84	300.6	299.75	299.33	300.93	301.06	297.29	301.08	302.7	300.77	301.97	299.66	301.67	301.6	299.82	298.87	299.09	298.32	301.46	300.65	301.11	299.44	299.06	299.55	300.55	300.41	299.4	297.85	302.87	301.02	300.5	299.78	297.99	300.92	300.34	299.66	298.44	298.84	300.42	299.27	300.61	301.84	301.5
306.64	305.51	306.44	307.3	306.25	304.05	305.15	305.67	304.66	305.08	306.91	305.81	304.11	306.15	304.58	306.2	306.83	304.63	304.04	304.78	305.65	305.66	306.49	304.4	305.71	306.75	304.45	305.95	304.97	305.19	306.02	306.11	307.08	304.68	304.2	305.12	306.81	306.31	305.68	305.18	303.64	305.21	305.29	304.09	305.13	306.68	304.35	304.17	305.23	307.76
314.63	315.98	315.53	316.51	313.54	314.22	314.27	314.35	313.55	315.13	313.43	314.23	314.21	314.77	317.13	314.87	315.8	313.83	313.72	314.16	315.9	313.38	314.67	314.86	314.76	314.41	313.83	316.6	314.46	314.11	315.94	316.66	314.91	312.79	315.89	313.83	315.92	314.37	314.27	315.63	315.97	316.73	315	314.89	315.05	313.79	314.92	315.25	314.8	313.53
301.03	301.85	305.13	301.93	302.27	301.42	302.15	301.6	303.88	302	301.4	301.96	302.22	302.74	301.37	303.15	302.86	301.86	303.26	301.61	304.31	303.24	303.98	303.01	303.82	303.85	302.39	302.5	302.19	301.57	301.29	301.92	303.26	303.79	300.79	303.2	304.19	302.66	303.97	303.15	303.22	302.18	301.74	302.03	302.04	302.64	302.37	302.09	302.87	303.62
303.71	303.3	304.62	304.07	302.97	302.41	302	301.3	303.72	304	302.85	303.08	304.43	303.74	303.06	303.24	303.18	305.22	303.07	302.89	304.42	303.49	304.26	303.13	301.65	301.68	302.94	301.78	305.66	303.25	303.42	304.45	304.57	304.01	305.83	305.07	303.82	304.59	305.47	302.91	303.89	303.9	303.21	304.34	303.84	303.85	303.68	303.66	305.13	305.39
309.46	306.72	308.65	309.94	308.36	308.04	308.95	309.84	307.97	310.81	307.03	308.5	309.6	309.03	309.12	307.83	310.76	309.11	307.41	309.62	309.12	310.13	309.12	309.09	309.15	308.61	308.8	309.24	309.08	308.88	309.79	307.96	310.17	307.87	308.48	309.55	307.59	307.89	308.09	307.81	309.45	307.58	308.28	308.6	307.84	307.34	309.32	307.62	308.95	309.47
305.89	306.51	306.23	305.45	308.11	307.57	306.52	306.3	305.68	305.89	304.96	306.51	306.66	307.83	306.44	306.32	305.74	304.99	306.35	305.94	304.23	306.99	307.82	305.94	306.3	305.21	306.19	305.68	304.09	306.26	306.36	307.08	306.04	307.09	307.1	306.75	306.89	308.17	306.78	307.22	307.25	306.22	306.44	306.72	305.79	305.86	304.62	305.48	308.59	305.64
317.67	317.1	318.3	318.24	317.32	317.11	316.34	316.72	315.6	316.76	316.51	316.5	316.89	317.14	314.8	316.01	317.81	314.25	317.34	316.09	315.67	317.37	316.22	313.15	316.78	317.63	315.55	316.5	315.44	316.6	317.68	316.57	317.79	314.93	317.42	317.83	315.96	317.33	316.18	316.61	315.16	316.56	314.62	316.21	317.34	316.43	317.98	318.99	316.21	316.37
317.88	317.9	316.12	316.5	317.75	317.51	317.73	317.54	318.09	317.43	319.08	317.19	316.31	315.58	318.97	315.61	318.06	317.29	316.27	317.56	317.39	316.26	319.33	316.48	317.21	317.55	316.85	315.9	317.61	317.65	316.1	317.41	317.76	319	316.91	316.8	318.17	318.06	315.75	316.16	315.52	318.49	317.83	317.42	317.81	317.28	317.44	318.86	317.42	317.27
303	304.02	303.76	302.64	304.3	303.26	304.16	304.37	304.41	301.36	303.38	302.6	302.82	305.02	304.41	304.23	303.62	303.27	303.21	302.45	305.2	303.58	303.48	302.27	303.03	303.62	302.99	304.61	302.34	304.53	303.34	305.51	304.32	304.27	304.24	306.04	305.1	304.14	304.84	304.69	303.73	302.96	304.61	304.91	303.52	304.15	301.92	304.21	301.31	304.16
303.4	302.65	304.03	302.27	300.93	303.79	302.87	302.6	302.39	302.61	300.43	303.5	302.72	301.4	302.26	302.78	302.19	302.87	304.12	302.14	301.81	303.61	303.98	303.36	302.77	303.07	302.45	301.87	304.15	304.65	303.79	302.79	304.01	303.52	303.83	301.57	303.6	303.37	303.13	303.14	303.43	302.92	303.3	302.01	303.13	303.23	303.13	302.01	301.43	302.59
308.96	307.49	307.8	310	310.01	309.73	306.76	307.8	308.6	309.05	308.06	309.2	308.48	309.75	309.43	310.11	309.24	307.97	308.35	308.38	309.11	308.07	309.7	308.26	309.71	310.1	309.33	308.82	308.82	308.55	309.29	306.09	309.69	307.82	309.55	309.44	309.58	309.93	309.41	309.97	308.16	311.17	310.34	309.14	309.39	309.68	308.69	309.51	310.5	307.64
328.03	328.5	328.49	327.21	328.66	327.97	328.05	327.48	327.95	327.76	326.87	328.08	327.25	328.19	328.52	329.33	328.87	326.81	328.44	328.1	328.87	327.88	327.06	328.13	329.2	328.28	327.27	327.55	327.73	328.42	328.81	328.1	328.14	327.54	328.33	328.28	327.72	327.65	328.78	328.13	327.12	327.86	326.04	326.51	327.9	328.04	328.95	326.8	328.36	327.37
315.36	316.12	317.02	315.83	316.64	315.95	316.82	317.03	316.37	318.54	318.76	316.73	317.94	317.58	315.88	316.49	317.04	314.61	315.11	316.59	317.29	317.35	316.37	317.31	314.37	317.81	318.98	317.43	317.22	317.49	314.97	319.66	316.53	317.3	316.1	316.18	315.13	316.33	316.95	317.55	318.77	317.6	317.63	318.17	315.78	316.22	316.41	319.2	316.91	317.47
303.54	304.04	303.99	303.29	303.95	303.8	302.72	305.48	303.78	302.9	303.45	302.5	304.53	303.64	305.56	303.96	303.62	302.26	303.56	303.11	303.11	302.61	302.7	303.88	304.48	303.83	302.14	301.11	303.21	303.5	302.37	305.09	303.55	303.08	303.77	301.53	303.56	303.89	302.4	302.72	303.46	303.06	304.81	304.53	303.55	303.71	303.41	303.38	303.18	303.61
294.73	295.36	295.73	294.74	295.94	294.95	294.6	292.64	294.22	295.85	295.89	295.29	294.76	293.39	294.77	294.25	295.65	296.56	292.95	294.04	295.79	296.33	293.77	295.67	295.48	297.52	295.76	295.64	294.59	294.52	294.64	294.2	296.31	294.67	296.23	296.29	293.45	294.12	296.54	295.63	296.51	295.27	294.93	297.24	294.49	295.76	295.57	294.53	294.82	295.98
304.25	303.52	302.05	303.03	303.58	303.33	303.97	303.11	302.53	304.88	304.63	303.87	302.48	303.68	304.81	303.06	303.98	304.31	305.31	302.67	304.41	304.31	304.58	303.6	304.49	303.45	302.35	303.88	303.84	302.27	303.52	305.61	303.53	300.94	301.96	303.36	302.8	303.62	303.05	304.08	302.08	305.36	303.2	305.26	302.59	303.72	303.07	303.04	304.41	303.12
314.42	316.26	315.79	315.37	314.02	316.1	313.23	314.61	315.01	313.92	315.4	314.21	314.44	313.91	316.25	313.88	316.1	315.21	315.76	314.28	312.48	312.83	314.94	314.18	315.35	314.89	314.22	314.74	314.83	315.33	313.25	314	315.24	314.64	314.8	315.06	315.03	314.04	316.27	316.39	313.62	314.9	313.88	314.23	312.78	314	314.92	313.93	312.71	313.79
316.64	315.6	315.85	312.32	313.6	314.66	315.09	314.92	314.98	314.02	315.37	315.91	315.35	313.99	314.7	315.68	314.06	313.95	314.85	315.12	315.26	314.49	315.21	313.53	314.82	315.71	312.54	313.86	316.33	314.47	313.36	313.6	316.26	313.97	314.52	313.53	315.79	315.01	314.67	315.41	317.24	314.78	316.25	313.5	316.58	314.66	314.71	314.02	315.22	316.77
301.57	303.1	303.09	302.66	301.84	301.9	300.88	301.08	301.49	300.63	302.1	302.07	303.11	302.21	300.71	302.28	302.26	302.81	302.73	302.26	301.72	303.2	301.43	301.2	303.78	302.42	302.95	302.56	303.24	302.18	302.53	300.89	302.96	302.25	302.48	303.43	302.19	303.43	303.4	303.2	300.65	302.89	303.02	301.4	301.26	304.23	302.83	302.43	303.54	300.15
300.15	302.07	301.03	301.55	301.16	300.28	300.79	299.98	300.17	300.66	301.3	301.39	301.05	300.28	302.12	298.93	301.44	301.75	301.09	301.47	302.52	301.68	301.39	299.85	301.11	300.1	303.29	301.11	302.37	302.04	301.13	300.53	301.59	302.1	302.02	299.4	301.25	300.39	300.98	300.54	300.23	300.44	300.37	300.38	301.9	298.8	301.72	301.51	301.9	300.22
325.05	324.85	323.98	324.54	324.65	325.59	322.94	325.12	323.7	324.87	326.18	325.29	325.01	325.59	324.95	325.21	325.97	324.39	325.37	323.73	326.6	324.87	324.34	324.64	324.55	324.6	325.02	325.71	324.75	323.81	323.96	324.8	324.75	324.55	324.48	324.15	324.83	324.12	324.89	325.11	324.42	324.64	325.09	323.82	323.86	323.57	325.26	325.16	324.71	322.98
314.87	316.12	316.44	318.14	318.18	317.45	317.82	318.73	317	317.92	317.71	316.73	316.56	316.8	315.35	317.88	317.52	318.65	316.55	316.05	315.37	318.19	316.9	315.98	317.18	315.62	315.7	316.69	317.75	317.72	316.4	317.63	317.82	316.17	316.56	317.27	316.45	318.72	317.47	315.43	316	315.95	316.6	317.53	317.74	316.43	315.66	317.44	317.27	317.13
313.15	313.31	311.96	313	313.43	312.64	312.62	311.4	312.21	312.93	314.39	312.2	312.18	312.82	313.06	312.64	313.12	315	313.16	313.66	313.02	312.13	313.31	311.07	314.19	311.58	310.43	312.28	312.98	310.96	314.22	312.22	311.41	313	312.53	312.11	313.4	312.17	313.37	313.68	310.97	312.76	312.25	312.55	314.38	313.11	312.47	312.65	313.48	314.19
312.45	313.3	311.93	313.67	315.14	313.38	313.18	314.66	313.01	312.59	313.22	313.13	312.42	312.58	315.56	313.3	311.8	313.3	313.68	315.4	315.28	312.01	313.58	313.72	314.18	313.37	312.86	314.53	312.34	314.66	312.1	313.53	314.27	314.95	312.4	312.23	313.82	312.53	313.19	312.99	314.14	312.91	312.29	312.53	314.04	314.35	314.35	311.87	311.45	313.05
314.36	315.28	316.28	316.17	316.03	316.35	316.23	317.08	317.25	316.11	315.69	315.13	315.78	315.78	316.53	315.12	315.54	313.47	316.92	317.09	317.4	315.75	316.01	314.49	315.21	317.36	315.43	316.89	316.58	317.64	315.62	315.67	317.06	316.28	317.67	313.98	314.36	316.04	316.16	315.76	317.56	315.8	315.51	317.72	316.13	315.58	314.93	316.56	317.06	315.44
316.86	316.17	315.97	314.09	315.29	313.47	314.37	313.72	315.46	314.56	314.5	314.57	314.78	315.93	314.92	313.59	315.19	316.29	314.27	315.25	313.7	313.82	314.08	316.15	316	314.86	314.49	314.62	316.57	315.21	315.73	314.04	314.15	314.93	314.87	313.82	313.47	314.6	314.87	316.34	316.41	316.4	314.43	316.32	315.53	315.01	315.44	315.9	316.19	313.99
299.39	300.7	302.42	301.21	301.72	300.91	300.94	300.36	300.45	300.89	300.82	301.01	303.17	300.49	301.72	300.75	300.21	301.52	300.75	300.96	301.78	301.49	302.06	301.13	300.53	301.13	302.16	299.87	300.75	301.67	299.22	301.86	300.43	301.87	299.62	301.92	301.66	300.52	300.66	301.41	298.82	300.88	301.41	300.93	302.32	299.5	301.15	298.88	300.21	302.09
316.85	317.97	319.77	319.05	317.25	317.23	320.42	317.39	319.16	319.03	318.93	319.41	318.73	317.14	319.17	319.36	318.79	318.09	319.64	318.41	318.1	318.39	318.45	318.44	317.75	319	318.37	317.4	318.55	317.79	320.44	318.9	320.66	318	318.35	319.39	319.86	318.36	318.83	319.84	317.07	318.29	318.02	318.71	318.85	317.28	317.44	318.59	317.36	318.58
303.96	304.33	304.75	302.87	305.06	304.73	305.94	302.78	304.83	304.27	304.51	305.05	304.55	305.01	303.88	305.33	304.91	305.35	302.57	303.67	302.98	305.82	305.56	303.29	303.87	304.55	306.07	305.84	305.94	305.67	305.5	304.65	303.54	305.49	304.71	304.51	304.46	303.96	304.74	305.12	303.61	304.14	301.89	304.78	304.75	302.87	304.44	305.52	303.75	305.96
299.61	298.63	298.81	300.07	299.99	301.87	301.31	300.61	301.11	299.38	300.43	299.12	301.73	299.59	299.67	300.39	298.63	299.71	297.94	299.06	299.02	300.31	300.11	299.87	299.75	299.92	300.66	299.9	298.86	299.77	299.4	300.43	299.62	299.18	301	300.6	300.88	301.05	300.06	298.53	299.83	299.4	299.12	301.07	300.42	300.59	298.66	300.36	299.31	298.99
308.88	310.31	309.51	308.24	308.1	309.47	309.63	310.49	309.81	310.32	309.84	309.82	307.89	308.37	309.64	308.75	309.39	310.23	309.24	308.14	309.51	307.24	310.46	308.89	309.1	308.77	308.58	308.04	308.71	307.59	309.34	309.03	309.33	309.52	308.45	310.5	307.91	309.38	308.92	308.35	307.97	310.62	307.5	309.39	307.15	307.66	310.49	310.26	308.27	308.9
311.61	312.69	312.06	312.89	312.48	313.34	310.94	312.53	310.64	313.17	312.44	313.78	312.22	314.12	314.99	311.78	312.95	314.03	312.47	312.29	312.81	314.58	313.12	311.65	313.66	312.97	312.44	313	312.5	312.79	313.85	312.66	313.35	312.97	312.98	312.25	312.53	312.44	311.76	312.15	312.33	313.33	312.94	312.67	313.07	312.59	312.12	314.62	312.55	313.03
324.86	324.07	324.01	324.83	323.51	325.11	324.27	326.64	324.27	324.8	323.01	323.12	323.49	324.84	324.23	323.76	324.7	324.19	326.2	327.04	325.62	325.51	325.18	325.91	324.65	324.3	323.88	324.3	325	323.41	324.95	326.15	324.09	325.75	325.47	324.71	324.25	326.51	324.83	324.67	322.48	326.42	323.94	323.08	323.97	324.39	325.02	324.79	324.44	324.7
292.95	295.11	294.13	296.14	296.14	294.24	295.52	295.02	295.96	294.59	295.21	295.23	296.15	294.61	293.53	294.56	293.95	294.39	293.24	293.2	293.52	294.81	296.28	294.72	295.21	292.97	294.66	295.07	293.9	295.63	295.13	295.41	295.08	294.65	295.29	294.35	295.65	296.64	294.64	295.79	294.06	294.62	294.91	295.41	296.21	294.71	295.5	295.84	294.75	295.02
319.81	319.36	320.02	319.11	319.09	320.5	321.31	319.07	319.45	319.32	319.22	320.97	319.1	319.7	318.02	319.5	318.87	321.82	319.82	318.62	319.39	320.03	318.98	319.86	320.02	317.66	318.53	320.61	319.05	319.62	318.72	319.96	317.5	322.57	319.34	319.48	319.34	318.55	320.23	318.38	319.82	318.52	319.4	319.01	319.09	320.8	318.78	319.32	320.13	320.31
312.54	312.41	313.9	312.81	313.78	314.37	310.41	314.66	312.73	314.67	312.17	313.23	314.9	310.94	313.17	312.58	312.64	312.73	313.06	313.59	312.91	313.93	312.99	311.73	314.68	314.04	312.6	315.07	312.82	313.56	311.61	313.33	313.52	313.5	313.37	315.29	313.87	313.94	314.17	313.92	313.99	313.15	312.18	313.52	314.55	314.05	312.11	312.45	312.87	314.18
303.94	302.48	302.19	304.09	304.41	303.94	302.8	302.6	303.42	302.03	304.24	304.16	304.3	304.08	304.19	305.74	302.99	306.19	304.97	304.89	303.43	303.11	303.32	301.61	304.64	303.02	303.81	304.48	304.22	303.08	303.63	303.84	302.72	303.8	303.74	304.06	302.59	306.49	302.93	301.75	304.93	303.45	304.83	304.67	303.91	304.1	304.49	304.72	303	302.36
307.86	308.51	307.87	306.97	306.95	306.44	307.69	308.37	308.72	309.74	306.37	308.31	307.23	306.84	306.03	309.88	307.72	306.89	306.97	306.47	306.61	305.26	305.63	308.1	307.93	308.07	309.24	305.61	308.04	307.78	307.64	307.53	305.71	305.8	308.08	307.63	307.4	307.15	307.93	304.19	307.02	309.16	308.66	307.52	308.93	307.44	308.11	307.76	308.21	307.93
328	329.33	327.93	327.23	329.48	328.75	328.17	329.13	328.19	329.35	327.34	328.18	326.96	329.29	328.62	326.65	328	327.92	328.55	329.69	329.29	329.42	328.74	328.62	329.95	328.05	328.01	329.78	328.96	330.28	327.6	329.04	329.44	327.54	329.02	328.82	328.7	327.88	327.65	328.18	325.92	328.38	326.92	329.34	328.36	328.49	328.95	328	328.38	327.85
302.84	304.59	304.07	304.49	305.53	304.44	305.6	304.54	303.13	302.62	303.87	305.61	304	304.33	304.28	305.5	305.91	302.67	306.2	305.31	303.73	305.83	304.46	304.91	304.34	303.75	302.39	304.26	304.35	305.34	304.13	304.81	304.7	303.54	305.94	303.58	304.56	302.03	305.3	306.11	304.34	304.29	305.83	304.5	303.32	305.46	304.59	305.23	304.32	304.09
315.59	315.79	314.32	317.42	313.13	316.11	315.61	314.75	316.93	316.12	315.42	314.71	313.55	314.76	314.32	315.59	314.67	315.09	314.47	316.84	315.68	316.37	315.88	314	314.65	314.76	314.5	314.71	315.13	314.31	315.29	314.94	314.46	316.09	315.09	314.16	316.03	313.92	314.4	314.22	314.01	314.58	315.68	312.55	314.7	314.5	314.16	315.71	315.75	315.02
317.76	319.51	317.8	317.8	318.6	319.47	319.49	319.2	318.3	318.62	318.66	321	319.13	320.07	317.57	319.22	319.11	317.17	320.57	319.43	318.07	317.96	318.44	320.04	317.11	317.27	318.76	319.7	319.1	318.21	318.07	318.03	319.16	317.95	318.05	319.1	316.56	318.59	318.92	317.5	321.53	318.74	317.24	319.82	318.39	318.99	319.93	317.31	316.83	319.74
301.73	302.42	302.82	301.79	304.65	303.44	304.65	304.78	302.93	304.64	304.83	300.96	304.26	301.9	303.2	305.13	305.26	305.14	302.1	303.17	302.73	305.24	304.25	303.99	303.4	304.39	304.5	304.4	302.51	302.29	302.41	303.71	304.19	302.44	302.03	303.75	302.07	303.05	303.62	303.68	303.18	302.83	303.31	302.35	303.46	303.79	302.88	303.51	301.93	305.54
313.78	313.42	312.68	312.65	314.44	312.82	314.14	311.68	314.27	313.54	314.75	313.66	312.42	312.16	313.07	314.92	313.84	314.45	312.22	314.01	313.62	313.45	312.43	315.32	312.9	312.64	312.57	314.01	313.03	313.55	314.85	313.26	312.86	313.51	313.01	311.97	312.93	313.09	314.12	311.73	315.16	312.38	314	313.19	312.38	314.41	312.11	312.8	314.86	313.73
308.13	308.78	308.52	308.93	308.22	306.81	310.92	311.14	312.15	308.18	309.82	308.02	309.16	307.64	307.73	309.49	307.68	307.85	309.8	310.18	307.2	310.27	309.32	307.29	309.26	309.5	309.69	311.01	307.71	308.44	309.23	309.34	308.85	309.26	307.5	308.13	307.79	310.64	309.37	308.68	308.9	309.11	309.77	308.59	309.41	310.19	307.25	308.94	308.24	308.36
315.15	316.79	315.18	317.89	314.27	316.85	316.48	317.24	317.36	317.77	315.44	317.37	318.1	316.73	316.28	319.02	317.45	317.22	317.78	317.05	313.67	317.42	317.1	318.23	315.77	316.28	317.22	316.22	317.72	317.15	316.14	317.06	317.88	316.28	315.4	316.35	317.64	315.59	315.59	317.66	316.11	316.58	317.25	316.43	317.53	314.9	315.56	315.69	317.4	313.07
303.32	303.18	303.47	302.83	303.45	302.71	305.23	302.16	302.4	302.89	302.55	302.01	301.36	303.23	301.58	303.53	302.28	304.45	302.77	302.09	302.82	303.33	302.3	303.97	302.08	305.16	303	303.07	302.42	302.06	303.45	302.34	304.46	302.79	302.66	303.82	304.77	302.04	302.93	302.34	303.4	303.57	303.95	302.59	303.14	304.59	302.59	303.7	304.63	304.1
303.56	304.43	303.7	302.8	302.19	303.74	303.18	303.64	301.87	302.26	302.95	301.77	303.57	303.74	304.8	303.15	303.46	303.17	302.85	302.07	303.89	301.95	302.42	303.78	305.11	303.03	304.93	303.95	303.04	302.32	301.97	302.71	304.1	304.11	305.29	302.31	302.88	303.44	304.68	302.36	303.3	303.27	303.22	303.36	303.97	303.79	302.47	303.37	303.33	303.39
316.67	316.11	316.23	315.2	316.26	317.01	315.87	315.33	316.69	316.22	314.82	315.87	314.88	314.37	314.09	315.59	316.47	314.04	315.64	315.52	317.17	315.33	315.84	317.25	316.63	316.46	314.08	316.62	316.65	314.97	316.1	316.86	316.91	316.5	315.46	315.23	314.54	315.9	316.66	317.73	316.94	318.15	314.76	314.39	314.86	315.27	314.76	315.96	315.49	314.53
309.53	309.49	308.14	308.77	308.47	308.58	307.87	308.33	308.48	308.08	308.89	308.06	309.07	310.23	307.77	307.77	308.34	308.14	309.48	308.24	310.2	309.73	308.63	309.48	307.95	308.97	308.39	308.48	310.24	309.56	308.69	309.38	307.88	309.99	308.92	310.63	307.81	308.42	309.21	307.42	308.37	309	309.86	310.16	309.16	309.13	310.1	308.77	309.78	307.42
316.59	318.04	319.35	318.82	319.14	317.71	319.59	318.92	317.24	317.64	319.3	318.53	319.77	319.13	319.22	319.87	320.45	318	318.73	316.95	320.93	320.7	319.36	318.07	317.65	318.39	316.47	320.93	317.43	318.42	316.29	317.85	319.84	318.56	319.44	318.95	319.26	319.37	316.66	320.08	318.28	319.1	319.68	316.9	318.87	317.52	318.73	317.49	319.14	318.33
303.85	304.22	303.65	302.04	303.6	303.13	304.66	303.36	301.76	303.5	302.56	303.64	302.43	303.95	301.51	303.42	302.84	303.61	303.29	303.73	302.89	303.31	304.99	303.25	302.73	303.05	303.13	303.75	303.04	304.08	302.31	303.89	303.8	303.89	301.57	303.29	303.24	305.74	304.79	303.35	304.95	302.66	304.09	303.46	301.81	303.64	303.22	301.81	303.98	304.46
316.1	316.92	314.73	313.51	315.73	314.97	315.71	315.96	315.81	314.31	317	315.74	317.6	316.35	314.72	313.49	316.58	314.6	316.66	315.8	315.42	315.85	314.34	314.97	316.67	315.92	315.07	313.5	316.01	314.29	315.21	317	315.73	315.57	315.99	313.76	314.12	316.19	315.87	316.02	315.85	315.9	314.95	315.16	316.05	317.1	315.15	317.39	316.95	316.02
314.16	314.92	315.11	316.26	315.72	314.77	314.19	313.44	314.13	314.09	315.78	314.41	316.03	313.8	315.07	315.4	314.51	315.19	315.62	314.91	315.28	315.65	315.07	316.55	314.58	314.65	314.65	314.88	315.34	314.71	316.17	314.33	313.58	314.59	313.94	315.05	314.16	314.25	314.62	315.91	312.89	314.52	313.85	314.98	312.67	313.77	314.58	315.26	316.44	314.14
314.61	314.73	315.28	315.31	315.75	315.29	315.34	315.2	314.16	313.95	314.84	315.6	314.41	316.13	313.71	315.32	316.02	314.48	316.64	315.25	314.82	314.13	314.59	313.23	313.85	315.29	314.68	312.67	315.67	315.59	314.92	313.8	316.24	314.79	314.02	314.73	313.87	314.02	313.3	315.97	314.71	314.93	314.6	314.04	314.62	314.92	315.17	315.45	313.48	314.66
306.95	306.71	305.93	306.74	305.7	307.71	305.29	308.22	305.26	306.3	306.46	305.95	307.94	308.76	306.92	306.19	306.2	307.77	307.31	306.49	306.05	305.49	306.2	304.82	307.32	306.61	304.71	306.3	305.93	306.81	305.45	306.91	305.65	305.31	307.09	304.22	305.74	307.54	307.18	305.16	305.5	306.17	306.42	306.03	306.59	304.15	306.12	305.62	305.72	306.14
305.45	305.34	305.57	305.06	304.42	306.03	304.42	305.64	304.83	306.23	305.76	306.42	305.61	305.28	303.67	304.46	305.18	304.1	306.24	304.87	304.32	304.23	306.71	304.45	305.5	307.55	307.63	306.35	305.16	305.62	306.86	304.31	304.77	305.84	305.68	304.98	303.73	305.41	305.89	305.4	304.84	305.55	304.98	305.43	304.64	307.22	304.88	305.69	304.8	305.97
315.89	315.31	315.91	315.85	314.21	314.28	316.85	315.33	315.68	315.34	315.99	316.48	316.78	316.11	317.54	316.77	316.8	314.48	317.32	315.02	316.46	315.56	317.33	316.55	315.87	315.31	315.74	317.3	316.32	313.95	317.01	315.69	317.57	313.95	315.98	317.24	315.15	317.23	317.04	315.32	313.77	314.7	315.32	316.01	314.33	315.22	314.26	317.11	315.74	315.95
318.74	316.24	317.91	317.36	318.37	317.59	317.6	316.24	315.68	317.4	317.49	317.15	315.72	315.97	316.26	315.84	317.83	317.48	316.65	319.06	317.91	316.66	316.05	317.22	316.5	318.08	315.77	317.48	316.48	320.39	317.52	318.38	317.84	318.17	316.71	316.85	316.93	316.6	315.59	316.37	316.01	317.03	318.63	317.91	318.49	316.22	317.61	318.85	316.17	317.22
303.21	303.54	301.16	303.07	302.62	302.16	302.07	302.16	301.88	301.4	303.33	300.94	303.81	303.34	301.88	301.46	300.24	303.12	302.11	301.91	303.3	302.65	302.11	300.43	302.21	301.31	301.17	300.68	303.11	300.83	300.97	302.58	303.86	302.91	302.75	300.89	302.77	302.26	301.12	302.68	303.52	302.77	304.55	303.45	302.97	302.5	303.77	304.74	302.03	302.83
313.19	314.31	314.07	312.9	313.02	314.1	312.67	313.5	313.56	312.47	312.67	313.48	314.09	313.77	313.9	313.73	312.43	313.54	312.2	313.14	313.95	313.45	313.08	313.35	313.2	311.99	313.61	313.01	312.69	310.74	312.5	312.42	312.93	314.09	315.1	313.53	312.43	311.85	313.94	314.33	312.87	311.01	314.68	311.35	313.42	314.34	312.74	313.02	313.28	313.71
328.34	327.31	329.04	328.81	327.49	329.1	326.71	329.24	327.9	327.7	327.84	326.98	326.05	327.71	324.32	328.46	328.63	328.39	327.21	327.29	328.77	328.1	328	326.95	328.14	327.74	328.94	328.32	325.4	327.89	328.31	329.92	327.84	326.79	328.68	328.74	327.53	330.09	327.68	328.9	327.63	326.71	326.57	327.71	330.16	327.63	328.15	325.82	328.13	327.53
312.3	313.17	311.94	313.55	312.03	312.08	313.68	311.27	310.93	311.45	312	311.39	310.15	311.6	312.18	311.61	311.15	312.24	311.64	311.35	312.19	310.97	312.57	310.47	310.94	312.14	312.15	313.63	311.22	312.25	311.68	311.2	310.55	312.7	312	312.92	313.59	311.5	312.51	311.56	309.67	311.42	313.21	311.72	310.67	309.68	309.93	311.93	311.67	310.34
302.65	303.61	303.41	304.13	302.58	302.94	303.03	301.92	305.18	302.8	303.68	303.71	300.65	302.92	303.25	303.66	302.41	301.65	302.56	303.91	304.44	304.01	303.3	304.88	303.48	304.16	302.5	304.54	304.34	303.63	304.07	303.65	301.93	302.31	303.03	301.52	303.54	304.63	304.05	302.89	304.43	302.71	305.23	302.61	302.04	303.7	303.35	301.5	303.7	302.47
300.29	300.9	300.99	300.74	300.14	300.67	299.48	302.19	299.82	300.87	299.4	302.26	300.72	299.6	298.37	299.91	298.94	298.69	299.63	299.84	299.33	300.74	299.55	299.02	301.37	301.23	298.99	299.77	300.81	301.28	299.73	299.3	300.51	299.53	300.45	299.32	301.4	299.07	300.85	300.58	301.6	300.58	299.62	300.88	300.71	302.61	300.89	301.16	300.03	301.72
314.94	315.41	315.32	315.92	315	316.69	314.12	315.38	315.43	314.25	317.31	314.47	315.95	316.67	316.97	316.96	314.67	315.57	315.99	315.41	317.12	318.62	316.27	315.79	316.32	315.71	316.21	317.39	316.84	314.52	317.44	315.67	315.37	315.17	316.12	313.05	315.33	316.44	313.95	316.78	315.99	313.56	315.77	315.04	315.41	312.99	317.42	316.57	314.87	316.34
327	326.63	328.65	329.04	326.96	328.22	327.62	327.02	327.79	329.06	327.62	328.47	328.46	327.9	327.41	328.14	330.41	328.78	327.12	328.47	325.91	326.57	327.35	328.53	327.05	327.34	328.94	327.6	328.49	328.99	328.72	327.01	327.15	328.69	328.64	327.11	327.61	326.93	326.51	327.96	327.57	327.91	327.2	327.91	327.12	327.05	329.77	327.02	328.33	327.42
325.28	324.04	325.07	325.78	324.64	326.78	325.46	325.11	324.39	327.03	324.58	324.87	324.89	323.34	323.77	323.97	325.82	324.84	325.44	323.73	326.07	326.56	324.39	328.32	324.83	325.32	325.22	324.29	324.5	325.63	324.55	325.37	324.44	325.79	325.37	326.53	327.68	324.99	326.07	324.84	325.38	325.22	323.11	323.99	326.18	322.96	325.32	324.3	324.24	325.13
295.52	295.83	296.01	294.03	293.99	294.99	296.2	295.26	295.03	295.97	293.68	295.37	295.1	294.41	293.09	294.3	295.1	294.54	294.67	295.12	296.58	295.32	296.73	295.05	294.13	293.84	295.66	294.61	295.06	295.98	294.9	294.15	296.26	295.17	293.71	296.11	295.44	295.52	294.73	295.23	295.84	293.47	296.29	295.87	296.78	293.5	294.78	295.82	294.73	294.54
304.9	304.08	305.43	306.47	304.87	305.95	305.48	306.08	307.29	304.17	305.07	303.87	303.62	305.76	303.26	305.21	305.36	303.08	306.26	306.05	304.29	306.12	306.05	304.88	304.76	305.62	305.32	305.23	303.99	307.48	304.33	305.71	305.38	305.39	304.71	304.37	305.3	304.02	305.22	304.61	306.39	304.33	307.18	304.97	306.38	305.03	303.94	305.91	305.88	303.85
308.31	308.59	308.63	309.56	308.52	310.42	307.13	310.92	308.63	308.56	310.67	308.87	307.28	308.8	307.86	309.03	308.53	306.88	309.4	308.11	308.54	309.39	309.63	308.99	306.65	309.1	310.25	307.96	309.51	310.16	309.38	307.97	308.47	308.76	309.25	310.08	308.18	308.89	310.83	309.88	308.53	309.5	308.78	310.01	308.72	307.41	308.94	307.32	310.08	308.02
302.89	302.02	302.53	303.01	302.91	302.87	303.33	305.03	303.36	301.74	304.15	304.06	303.11	303.08	304.73	303.59	302.74	304.65	304.06	304.08	302.54	303.58	303.56	302.71	303.34	304.11	302.99	302.24	303.06	303.69	303.46	303.43	305.88	303.44	303.83	304.83	304.08	302.22	303.71	303.14	303.67	304.65	304.63	303.26	302.89	304.17	302.71	302.86	303.12	302.54
294.71	295.66	296.6	295.8	294.72	295.2	295.14	293.78	294.86	294.95	295.91	295.47	294.6	294.8	295.18	294.68	293.95	294.26	294.88	296.23	294.04	295.74	294.38	293.59	293.74	294.6	294.77	295.8	293.81	294.46	293.85	294.95	294.54	295.3	294.58	294.72	295.35	294.18	294.71	294.48	296.24	296.56	293.77	293.3	295.65	293.82	292.48	293.99	295.64	292.25
304.05	303.68	304.35	302.33	303.59	303.79	305.02	303.83	303.81	303.04	304.24	302.36	305.11	305.76	304.83	303.64	302.26	304.26	302.99	305.07	303.37	302.8	305.91	305.09	304.19	302.8	302.58	304.06	304.42	305.06	304.02	305.11	303.14	303.08	303.71	303.46	302.15	303.53	303.64	302.87	304.65	304.53	303.04	303.55	306.16	303.82	306.59	304.45	303.23	303.88
328.45	327.8	327.78	326.85	327.76	327.5	327.58	327.39	327.27	328.95	325	327.97	328.48	327.45	327.29	329.73	328.36	327.57	327.84	329.02	326.33	326.03	328.92	329.08	327.14	327.7	329.45	327.41	327.55	328.07	327.18	328.82	328.8	326.76	328.74	327.86	328.23	328.92	327.6	326.4	327.22	327.73	326.29	325.74	328.57	328.59	328.48	326.74	326.89	326.34
304.02	306.74	304.79	304.71	303.36	305.25	306.43	305.19	302.49	303.42	305.34	303.07	305.07	306.65	306.59	303.36	303.18	304.69	306.55	304.91	304.86	304.14	304.26	303.69	305.55	304.82	302.44	303.56	304.38	306.49	304.29	305.37	304.32	305.64	303.95	305.29	303.69	305.34	304.84	305.44	304.12	305.67	304.53	305.7	304.79	303.49	304.94	303.77	303.74	305.32
306.23	307.05	306.36	305.23	306.61	306.55	306.53	305.07	305.32	306.39	307.19	306.09	306.94	305.59	308.05	307.16	306.71	306.93	305.61	306.92	306.18	306.49	305.6	307.05	305.36	305.28	305.95	306.49	304.99	307.36	307.11	306.62	305.29	305.6	306.73	308.09	306.04	306	306.79	308.46	306.42	307.17	303.85	305.23	306.25	306.7	303.6	305.86	305.81	306.38
326.32	322.5	324.56	325.46	325.9	325.3	325.7	326.07	325.76	325.32	325.62	325.3	324.11	322.58	324.3	324.1	326.14	325.3	324.51	325.36	326.14	324.13	326	324.79	324.49	324.57	324.39	325.13	325.66	327.82	325.21	324.39	326.79	325.95	325.7	324.75	324.99	323.85	324.9	326.3	325.34	324.94	324.72	326.23	325.19	326.22	324.73	324.19	324.66	326.2
315.01	312.63	314	313	312.46	312.78	311.13	311.62	313.01	312.31	313.04	313.03	313.33	313.86	313.55	314.59	312.21	315.28	312.34	312.82	311.97	313.61	314.17	311.25	313.13	311.43	313.23	311.47	312.64	313.4	312.7	312.53	312.88	312.67	311.94	314.56	314.1	313.49	313.4	313.18	312.1	313.12	312.07	314.58	313.29	313.1	313.66	312.95	313.04	314.57
307.14	307.45	307.6	308.3	307.12	308.02	307.43	307.91	307.33	308.26	306.94	306.9	306.89	306.06	304.9	306.84	306.3	307.97	306.76	308.9	306.24	306.43	309.1	306.34	308.38	306.74	308.32	307.57	307.13	309.04	307.02	306.05	308.09	306.14	307.39	307.86	307.97	307.88	307.02	307.18	308.83	309.03	306.35	307.9	306.97	306.73	308.34	305.08	310.03	306.47
305.16	303.31	305.38	306.03	306.97	306.91	304.82	305.62	305.05	305.16	306.54	304.73	304.91	305.4	305.61	305.15	305.12	305.17	304.57	302.91	306.54	304.76	305.92	305.26	305.42	305.23	304.58	305.5	306.82	306.86	304.33	306.94	305.92	307.11	306.5	306.01	305.77	307.91	303.7	304.88	305.33	306.85	305.1	305.14	305.67	306.14	305.3	307.1	305.91	305.18
302.78	299.24	301.5	300.02	298.65	302.23	298.05	298.95	299.38	298.86	299.38	299.92	299.99	300	299.18	301.83	299.86	299.67	302.01	301.06	299	300.54	299.88	301.37	300.47	300.31	300.06	301.41	300.57	300.62	300.71	299.54	301.24	302.18	301	300.53	298.95	299.99	299.68	299.92	300.3	299.32	300.55	302.17	300.51	300.59	299.85	299.72	299.52	300.85
311.82	313.25	314.71	313.42	313.12	313.72	313.52	312.68	312.34	311.52	313.96	312.07	312.66	313.12	313.69	312.61	313.65	312.41	313.99	312.1	314.75	313.28	314.76	312.22	312.47	312.62	312.57	312.99	311.44	311.82	313.98	312.4	313.45	310.69	313.33	312.77	312.06	312.32	313.94	312.47	312.68	311.31	313.67	310.58	312.77	312.4	311.85	313.14	312.14	314.12
302.43	302.02	303.99	302.96	302.73	302.42	303	304.28	303.15	303.16	303.75	303.22	303.41	304.22	304.87	303.84	302.98	303.24	304.14	305.02	303.89	302.96	304.11	304.52	302.63	305.76	305.17	304.99	302.42	305.82	303.15	303.02	303.77	302.61	303.61	301.82	305.51	303.47	304.92	303.36	304.68	301.83	303.38	304.99	305.14	305.61	303.16	304.28	304.62	304.02
313.75	314.14	314.45	315.83	314.42	316.05	314.57	313.01	314.27	313.97	315.55	314.54	313.6	316.14	313.13	312.9	314.13	315.15	314.8	314.07	312.78	315.87	313.8	313.07	312.93	313.85	313.78	315.66	314.39	313.82	314.34	313.43	314.15	312.39	313.87	314.05	313.27	314.89	313.77	314.34	314.04	314.35	313.47	315.18	313.98	314.94	313.18	315.31	312.67	315.28
304.3	304.52	304.74	304.29	303.08	304.2	304.57	304.4	303.74	301.82	302.41	303.32	304.72	304.18	303.79	302.88	304.8	303.44	303.62	302.34	305.66	303.36	305.01	305.05	302.95	302.06	304.68	302.27	304.54	302.1	302.43	302.17	303	301.8	303.2	305.41	304.41	304.24	304.24	304.24	302.07	304.43	305.07	304.18	305.23	303.49	303.59	302.16	304.15	304.34
302.67	303.95	303.29	303.4	303.16	304.82	304.41	303.72	304.04	304.04	305.4	303.57	304.59	305.73	304.06	302.93	303.83	304.81	305.47	305.19	303.18	304.29	305.77	303.91	304.92	304.21	302.74	306.67	304.33	305.16	303.93	304.91	304.78	303.32	304.35	305.1	305.33	303.69	303.66	304.09	303.61	305.97	302.64	304.83	304.76	304.67	305.39	305.39	305.56	306.1
305.41	306.16	304.04	304.67	304.54	304.15	305.48	306.59	304.98	305.34	306.32	304.5	304.93	303.22	303.91	305.68	304.5	303.59	306.73	304.28	303.75	305.6	306.67	304.36	304.32	305.46	305.93	304.57	305.12	305.63	304.21	302.56	304.67	304.71	304.45	304.11	305.41	304.55	305.28	304.75	305.88	305.16	305.51	306.37	304.25	303.61	305.37	304.49	305.72	305.77
315.21	313.92	314.7	314.8	312.6	316.51	315.48	312.62	314.09	313.96	314.14	317.9	312.84	315.9	314.24	317.24	315.98	315.62	314.74	314.41	314.28	314.36	314.83	314.51	315.06	314.31	313.19	314.58	315.85	313.9	314.14	316.59	314.93	314.66	313.85	314.29	315.86	313.63	313.47	314.15	314.81	316.67	315.08	314.51	314.92	316.07	314.58	314.95	315.01	314.6
316.01	317.04	315.29	317.74	316.46	318.12	317.19	316.14	317.25	315.38	314.8	318.57	316.02	315.1	314.7	319.16	316.27	316.21	314.1	316.24	317.99	316.01	316.76	316.62	316.55	317.64	317.38	316.22	315.52	316.19	316.16	317.84	316.25	315.69	317.33	316.45	317.81	316.68	317.99	315.2	317.62	316.9	317.57	317.13	316.13	316.32	315.35	317.23	317.01	317.85
317.41	318.59	318	317.59	316.79	317.63	318.06	318.7	316.23	316	317.37	316.81	318.43	315.39	318.18	318.3	317.39	316.88	318.17	317.6	317.2	317.14	318	319.04	317.43	317.5	317.88	317.71	316.57	317.04	315.85	317.57	317.96	317.56	317.18	317.21	319.07	318.25	316.24	317.15	318.48	316.13	317.92	317.19	316.63	318.02	317.33	317.26	317.41	317.75
300.71	299.57	301.64	299.05	300.32	300.44	300.94	298.79	299.85	300.23	299.01	298.78	300.45	299.97	300.95	301.33	300.57	299.58	300.43	299.59	300.89	297.66	299.71	299.95	299.48	300.52	298.22	302.05	298.37	301.33	300.8	301.12	299.57	300.71	299.06	300.65	303.33	300.81	300.46	298.73	299.48	301.22	300.27	299.49	299.8	299.42	299.33	300.26	301.35	301.37
318.15	319.34	319.71	318.02	319.75	318.23	319.67	321.08	318.4	319.15	319.09	319.23	320.45	320.28	319.49	320.93	318.58	319.42	319.65	319.99	319.45	317.63	318.91	320.21	319.42	319.92	318.78	318.11	318.62	317.51	318.74	320.06	319	318.29	319.22	318.78	318.02	319.9	320.14	319.44	319.54	318.27	320.32	318.28	320.75	318.83	317.93	321.31	320.39	319.93
299.84	299.93	299.37	299.09	300.25	300.3	299.58	300.56	299.56	300.14	299.63	300.23	299.63	299.95	299.55	301.64	300.37	300.88	297.72	299.29	299.51	297.86	299.68	300.83	300.1	299.01	297.46	299.73	298.6	299.82	300.65	299.2	299.47	299.82	298.78	300.81	299.4	300.05	300.19	299.47	297.77	299.64	301.61	300.01	300.37	299.52	300.39	300.95	300	301.01
311.03	312.64	312.01	312.8	312.52	312.52	312.48	312.52	314.48	313.61	313.79	312.5	311.86	312.17	312.09	313.83	313.68	312.84	311.65	312.86	313.37	312.35	312.65	313.47	313.83	310.36	311.99	313.33	313.92	312.54	313.05	313.16	312.74	313.35	312.05	312.72	312.41	311.99	311.51	312.8	313.18	312.43	312.41	312.59	311.99	313.37	312.03	314.14	311.6	313.49
300.82	303.53	302.92	302.59	303.09	303.69	302.88	302.42	303.32	303.8	303.75	301	302.23	304.41	302.45	303.34	302.8	303	304.23	303.41	304.75	304.05	301.87	302.54	304.45	302.25	303.09	301.73	302.2	303.09	303.37	303.6	301.92	305.25	304.39	303.29	302.78	301.09	302.09	300.61	304.45	303.52	305.21	302.31	304.1	303.87	303.12	303.03	302.88	304.02
292.33	294.75	294.6	294.32	292.3	294.77	294.1	293.2	294.05	293.83	292.87	294.07	295.18	293.1	294.71	294.46	293.92	294.35	293.47	295.73	293.54	294.24	293.6	294.49	294.92	295.68	293.51	294.68	294.19	294.92	293.48	296.5	292.32	295.27	294.04	295.15	293.84	294.9	292.29	293.11	293.51	293.95	293.92	293.79	295.11	292.72	296	293.77	293.73	292.69
316.23	315.03	315.33	313.81	314.86	313.35	315.05	313.46	314.14	314.6	314.06	315.27	314.41	313.2	312.93	314.32	314.6	312	313.4	314.71	313.93	315.65	315.9	315.37	315.15	315.11	314.91	314.29	315.74	314.89	315.27	315.73	314.6	315.3	314.91	314.52	315.53	313.94	316.4	315.94	315.3	314.34	315.27	314.75	314.3	314.01	315.19	314.52	314.33	314.23
304.72	305.22	302.64	303.14	304.37	303.31	303.47	303.83	303.03	301.56	301.98	304.62	304.08	302.73	303.08	303.82	304.95	304.4	303.38	301.28	305.04	304.7	305.27	303.18	303.27	305.03	303.33	302.85	304.27	303.33	304.45	304.83	302.56	301.74	303.5	302.86	303.53	303.05	302.68	304.06	303.87	302.96	304.53	303.98	304.19	302.44	304.02	304.41	303.62	304.2
310.76	310.97	309.16	307.99	308.89	308.6	308.09	308.05	306.85	309.41	310.15	306.08	309.9	309.79	308.42	310.04	308.74	307.69	309.75	310.6	307.63	310.04	307.55	307.2	307.57	310.32	308.9	308.03	307.44	309.21	310.52	309.3	308.48	308.88	309.38	310.65	308.49	309.15	307.63	310.07	309.45	307.53	306.72	309.13	309.77	308.2	309.16	307.77	307.74	308.74
316.39	316.78	315.67	315.63	315.74	315.36	315.69	317.57	314.5	317.17	314.61	315.41	315.51	316.14	316.18	315.97	315.58	317.63	315.68	315.39	314.92	315.56	316.05	314.2	315.83	316.75	315.2	315.36	316.47	316.76	313.6	316.14	313.42	315.54	315.44	315.69	315.73	316.19	315.17	316.03	316.43	315.41	314.43	317.18	314.82	316.08	315.82	314.76	314.67	316.67
314.72	315.83	315.12	316.63	315.03	315.38	315.81	316.06	316.03	315.85	315.64	315.8	314.76	315.77	316.98	315.38	316.92	316.09	314.08	316.62	314.97	314.65	315.81	316.82	314.05	315.59	316.24	315.92	316.47	316.24	316.32	314.88	317.13	315.29	314.44	315.73	315.28	317.46	316.33	315.56	316.38	316.1	316.33	315.58	314.65	316.22	314.9	315.22	316.72	316.19
292.2	293.39	293.02	293.46	294	295.15	294.45	292.79	293.27	293.87	293.27	294.86	294.64	293.78	293.1	293.3	294	295.02	294.4	293.4	293.69	293.42	293.02	293.13	292.48	293.1	294.02	295.1	293.39	294.81	294.45	293.89	292.94	293.35	295.27	294.88	292.66	294.26	294.38	292.83	292.29	293.83	293.19	294.41	293.88	294.52	293.2	296.21	293.16	292.27
327.79	325.07	327.54	328.5	326.63	327.88	328.27	328.9	327.89	327.22	328.35	328.49	327.44	326.2	330.21	325.82	328.22	329.48	328.06	328.09	327.67	327.28	328.23	326.51	329.07	327.77	327.57	328.1	326.33	327.21	327.69	328.21	330.04	329.35	327.61	327.71	327.44	325.82	327	328.38	328.16	326.38	327.42	328.57	328.78	327.15	327.14	327.62	328.86	329.48
303.89	301.12	302.62	303.33	303.7	301.02	303.51	301.77	302.05	302.26	301.17	299.64	304.45	301.92	301.76	305.36	303.75	301.71	302.63	301.5	302.29	303.69	301.07	300.99	303.39	301.82	302.93	303.52	303.67	303.64	303.41	303.6	303.63	303.28	301.61	301.83	302.93	304.61	304.58	302.4	302.48	303.23	303.26	302.5	301.83	303.16	302.77	301.31	301.32	301.77
312.15	312.14	312.87	314.52	311.31	311.89	314.2	312.29	313.4	310.94	311.61	312.84	311.25	311.18	311.76	311.45	312.68	311.58	312.29	313.47	314.36	312.59	311.79	310.93	312.85	311.76	311.13	312.02	312.71	311.99	312.07	312.18	313.39	313.63	313.46	310.88	313.13	311.4	313.24	312.41	314.16	314.47	312.72	311.42	312.66	311.85	312.33	312.11	314.47	312.36
300.48	301.41	300.75	304.11	302.56	303.09	301.33	300.11	299.33	300.6	301	302.07	299.42	302.33	299.78	300.87	301.16	302.65	301.12	300.02	300.24	301.48	302.13	300.53	300.81	301.42	301.69	299.46	301.21	301.46	302.79	301.5	300.61	301.57	300.25	300.58	300.73	300.05	300.7	302.65	299.95	301.82	301.69	302.11	301.96	300.55	302.06	301.36	301.99	301.36
305.69	306.1	305.03	305.91	305.32	307.79	306.75	303.22	304.25	305.68	306	304.12	305.87	306.62	305.7	306.02	305.42	306.34	305.75	305.11	306.48	306.47	304.62	306.07	305.54	305	304.46	306.05	303.6	305.65	305.87	305.39	305	306.82	305.95	303.33	306.29	304.41	306.93	304.19	306.56	306.49	305.77	306.01	305.41	306.22	305.53	306.36	306.34	304.49
311.72	316.47	315.81	314.91	314.47	313.77	315.32	314.29	315.73	314.02	315.21	314.03	313.8	316.75	315.19	316.65	315.35	314.79	313.62	315.09	314.52	313.31	314.52	314.3	312.4	313.75	313.55	314.15	313.08	314.95	314.44	314.79	313.83	315.2	315.38	314.23	315.74	314.84	314.25	315.47	314.4	315.45	313.92	315.22	315.86	314.02	313.44	313.01	313.99	315.82
315.38	315.55	314.18	314.75	314.97	315.36	316.79	315.69	316.11	316.7	316.88	315.13	314.22	317.34	315.76	315.41	315.41	314.37	315.91	315.61	315.97	316.39	316.81	314.44	314.34	315.58	314.09	314.27	316.45	316.03	316.41	316	315.2	315.81	317.03	315.7	314.22	314.71	314.27	316.55	316.33	314.92	315.35	316.05	316.34	315.45	315.91	316.62	316.3	313
306.46	304.06	304.01	304.88	305.83	304.82	306.24	305.5	306.06	305.65	304.84	305.94	303.97	305.6	305.92	304.75	304.99	304.56	305.51	305.89	304.31	303.29	304.4	306.08	303.76	305.15	305.5	306.63	305.81	303.66	306.81	305.48	304.89	304.86	306.24	306.11	305.17	306.36	304.99	305.71	305.11	306.1	304.39	306.87	304.7	305.47	305.69	305.99	305.8	304.75
329.41	328.12	328.08	328.01	327.92	326.32	328.9	328.42	328.63	327.43	329.68	328	327.43	327.71	328.56	328.87	326.9	328.82	327.83	328	328.06	328.12	326.41	327.85	328.38	329.93	327.71	327.99	327.36	327.92	327.63	328.9	328.68	328.46	328.01	328.99	327.13	327.2	328.47	328.23	327.67	328.26	328.74	326.36	328.01	327.86	326.7	328.63	328.21	328.24
302.55	304	304.29	302.44	302.76	302.95	303.85	303.84	304.37	303.37	304.96	304.12	304.06	302.28	302.8	302.58	304.72	304.21	302.78	303.67	302.66	304.24	302.96	303.66	304.21	301.94	302.33	304.25	303.58	302.86	303.48	303.09	304.27	304.79	303.57	303.23	302.3	303.18	301.81	303.01	303.15	304.04	302.74	303.74	301.22	303.43	302.81	304.06	304.82	303.06
309.45	309.26	308.28	308.85	308.52	308.76	309.15	308.96	310.82	309.74	309.19	308.55	310.33	309.4	310.16	308.68	307.42	306.55	309.04	309.53	306.51	307.41	309.6	307.63	309.76	308.57	310.2	307.98	310.63	308.07	308.15	309.51	308.77	308.76	308.78	306.73	310.39	309.81	309.02	308.67	308.33	308.85	308.04	308.65	309.27	307.88	308.54	307.83	311	308.66
315.49	316.84	316.17	316.67	317.44	316.4	315.45	316.08	316.14	316.93	315.63	314.55	317.09	317.96	315.38	316.63	318.05	317.36	315.7	316.81	317.95	318.05	316.02	315.55	315.97	316.81	315.49	314.75	316.39	315.83	317.16	316.8	315.88	316.09	316.63	315.79	316.88	317.07	316.1	318.82	316.44	318.47	315.62	317.84	318.62	316.96	318.08	315.71	316.05	317.42
317.58	318.08	317.2	318.56	315.85	315.84	316.04	317.82	313.9	316.83	316.05	317.57	316.09	317.34	317.17	318.09	318.07	317.09	316.07	317.53	315.49	317.88	317.05	316.87	316.35	316.81	317.91	317.28	317.04	315.97	317.53	317.44	316.77	317	318.23	318.75	317.33	317.72	316.91	317.03	317.45	317.47	315.31	315.57	318.04	316.85	317.83	317.59	318.05	317.5
325.17	323.52	324.55	324.81	324.55	324.9	322.74	325.01	322.56	325.9	324.23	326.56	324.4	325.38	324.41	324.01	325.25	324.11	324.37	324.18	323.96	325.12	325.14	323.17	325.34	325.52	326.8	325.01	323.33	325.35	324.77	323.67	324.32	325.37	324.14	325.31	325.5	326.13	323.54	322.35	325.9	323.97	323.83	324.44	322.74	325.25	324.29	324.25	325.74	326.6
292.91	294.89	293.37	292.34	294	293.5	294.7	295.03	294.7	292.65	294.93	294.02	294.36	294.68	294.58	295.11	294.03	295.19	293.33	295.53	294.64	292.99	293.6	293.74	295.53	294.64	294.5	295.44	295.17	294.66	293.31	295.27	294.58	293.11	295.11	295.29	293.65	292.21	294.21	293.65	292.85	293.62	293.37	294.3	294.58	293.42	295.42	293.29	295.66	293.85
296.06	297.24	297.15	294.54	296.03	298.3	296.7	298.55	296.71	296.47	295.13	296.57	296.82	297.02	297.91	297.31	297.16	296.26	296.02	296.45	295.44	297.99	297.09	296.38	299.12	296.01	297.31	296.09	298.03	298.29	297.04	294.42	297.14	296.55	296.8	295.05	296.95	295.39	298.62	296.22	297.23	298.12	296.5	296.76	297.55	296.4	296.72	296.93	297.07	295.47
301.62	303.36	302.22	303.22	302.44	300.51	301.8	303.34	303.32	301.64	302.67	302.28	302.09	302.27	301.88	301.88	303.01	302.25	302.66	303.36	301.39	302.98	303.33	303.21	302.29	302.25	302.53	303.49	303.14	303.04	301.36	301.97	303.33	302.33	302.03	302.73	301.81	302.2	301.99	303.96	302.17	302.12	302.68	301.46	303.43	301.79	301.84	303.55	301.59	301.57
303.11	303.65	303.55	302.6	303.19	302.29	302.9	302.59	303.23	303.29	303.02	302.55	302.35	303.18	302.4	302.78	302.28	302.62	301.13	302.89	303.08	302.5	303.98	302.15	303.44	302.82	301.7	304.6	301.62	303.04	303.09	302.27	302.93	303.03	302.52	302.38	302.97	300.66	303.43	303.01	301.14	301.51	302.65	303.19	302.94	303.57	303.75	302.93	302.72	301.93
314.26	313.77	315.72	313.29	315.21	315.52	316.16	314.89	314.17	315.55	313.88	315.22	316.9	314.11	315.04	314.32	314.73	316.18	313.94	314.49	314.89	315.14	313.07	314.62	315.74	314.43	313.55	313.03	314.71	312.81	313.65	314.19	314.78	312.61	315.44	316.25	315.16	314.57	314.49	313.22	315.63	315.42	314.94	315.48	314.92	314.17	313.04	314.69	315.23	314.43
314.99	317.34	316.67	315.31	316.05	317.05	316.96	317.44	316	318.13	318.46	316.35	316.66	317.02	313.58	315.31	317.5	316.84	315.71	317.55	316.35	317.22	317.13	317.33	316.37	317.53	317.9	317.23	317	318.14	317.57	317.2	316.28	316.53	314.95	316.83	317.18	316.33	314.56	316.59	315.81	317.54	315.27	317.61	316.83	317.58	317.3	317.79	317.71	317.7
312.6	312.43	312.17	313.12	313.78	314.38	314.07	314.05	314.25	312.89	313.79	315.13	314.31	312.8	313.5	313.17	313.92	312.7	312.61	313.04	312.9	312.31	313.72	311.61	312.83	314.15	313.21	311.49	311.84	312.34	314.18	312.98	315.13	314.21	312.68	313.19	314.47	313.34	311.54	314.62	313.49	312.11	314.01	314.14	312.62	314.16	313	312.9	313.4	312.86
303.99	303.75	303.7	302.82	303.51	304.36	303.44	304.07	303.36	302.21	303.65	305.53	302.11	302.74	304.67	302.37	302.66	304.07	302.51	303.25	303.31	302.62	303.19	303.67	304.07	303.6	303.38	303.06	303.15	301.69	304.59	303.17	304.43	304.46	304.78	303.66	303.39	303.78	304.82	303.6	304.84	303.96	301.73	302.25	302.03	304.01	302.04	302	301.38	303.88
316.66	317.26	317.88	317.97	318.88	319.46	318.67	317.41	318.95	319.49	316.93	318.16	317.6	317.23	317.67	319.55	316.56	316.12	318.6	317.63	317.94	319.57	319.08	316.2	316.35	317.67	318.45	318.33	318.29	318.35	316.81	317.79	317.81	319.13	316.88	318.31	317.01	315.64	317.72	318.72	319.85	317.32	317.27	318.85	318.2	319.11	318.42	316.79	316.65	319.67
309.43	306.88	305.63	307.94	307.53	307.17	307.98	307.05	307.99	307.28	308.71	308.71	306.36	307.92	307.17	307.17	307.47	306.92	307.19	306.29	308.21	309.35	309.03	307.07	308.03	306.59	308.38	306.92	304.89	308	309.38	307.77	307.13	308.32	306.39	308.33	306	308.34	306.68	305.41	307.6	307.07	307.84	308.42	305.81	307.75	306	307.89	307.26	309.28
313.62	313.95	313.46	312.41	312.92	313.94	313.88	313.86	312.75	315.94	314.09	313.54	312.75	313.12	312.16	312.07	312.34	312.68	312.52	312.02	312.98	311.64	313.75	313.06	311.76	313.38	313.71	312.94	311.99	314.26	313.96	313.61	314.01	312.37	313.32	314.22	310.42	312.47	313.96	313.8	312.42	312.43	312.73	311.43	312.98	313.42	312.89	312.74	312.29	312.59
303.19	302.26	303.86	303.49	302.88	302.99	304	302	302.13	303.08	302.58	301.75	304.55	300.9	300.9	301.94	302.49	302.61	302.59	302.94	300.99	302.32	301.32	304.32	301.74	302.08	302.29	302.78	303.39	301.38	302.62	303.04	302.61	302.15	302.18	302.45	302.48	302.51	303.47	301.54	302.1	303.24	303.45	303.27	302.27	303.56	303.24	302.51	303.53	302.82
313.12	312.57	314.59	313.94	313.12	313.38	313.7	313.56	313.23	314.02	314.47	312.03	312.92	312.03	311.5	312.97	313.26	313.44	314.54	313.11	314.23	313.1	315.54	313.16	313.31	312.61	313.06	312.41	313.09	312.32	312.55	312.61	310.8	314.59	314.41	313.16	314	312.2	313.53	312.03	312.3	312.52	312.63	312.18	315.28	312.72	312.84	313.07	313.17	312.83
316.93	317.64	316.02	315.99	318.12	316.83	317.57	316.78	317.64	318.04	316.66	317.21	317.69	317.93	316.26	316.63	318.6	316.93	317.41	318.3	316.66	316.59	317.48	318.96	317.68	318.44	317.4	318.02	318.41	316.72	317.72	317.47	316.94	316.45	317.07	316.76	316.06	318.87	317.88	317.23	317.7	316.08	317.73	317.69	318.13	315.66	316.62	318.45	316.43	318.14
307.76	306.67	306.29	304.94	305.87	306.17	305.46	306.26	302.55	306.45	307.01	306.69	306.76	304.06	305.17	305.86	306.97	305.96	303.86	305.29	307.21	304.24	306.22	306.71	305.68	306.93	306.75	305.03	306.17	306.71	307.04	304.3	304.81	305.1	306.16	304.24	304.83	307.83	306.41	303.65	306.61	304.89	306.18	304.75	305.69	304.51	304.76	306.36	305.86	306.15
301.18	300.02	300.19	300.7	300.18	300.65	300.37	300.93	300.82	298.72	298.83	299.67	298.97	300.15	300.41	300.35	298.18	300.58	299.17	300.49	300.5	299.1	299.62	300.03	300.31	301.29	302.32	300.36	298.16	300.46	301.12	300.28	300.48	300.33	299.5	298.42	301.44	299.65	299.63	300.07	298.57	298.82	299.74	300.76	300.51	299.93	300.6	299.15	300.59	300.35
304.03	305.24	304.61	304.36	304.05	305.54	304.45	304.5	302.81	303.39	304.36	303.6	305.56	304.64	304.25	303.99	303.47	305.98	305.45	306.26	302.54	305.11	304.27	305.3	303.23	303.41	305.19	302.73	305.18	306.48	305.05	304.75	303.22	304.06	304.82	304.53	304.71	304.18	305.37	303.16	303.5	305.14	304.22	303.16	303.59	304.12	304.82	306.49	303.19	303.52
296.55	295.59	297.07	297.25	296.17	297.12	295.49	298.7	296.65	297.85	296.85	298.19	296.55	295.47	296.98	296.7	296.34	296.96	297.63	296.48	295.23	297.99	297.25	296.12	294.22	296.36	295.52	296.69	295.7	298.55	296.7	297.33	296.03	297.09	296.56	297.35	296.56	295.98	296.92	296.21	296.19	298.69	295.65	297.24	296.27	295.33	297.32	297.85	297.19	296.18
301.65	302.59	302.64	304.55	303.09	301.88	300.93	302.11	304.2	304.02	302.88	303.55	301.25	303.35	302.68	302.47	303.73	302.44	302.13	304.34	301.85	303.5	303.71	302	302.13	303.31	302.21	300.81	303.1	303.29	305.53	302.37	303.92	303.85	303.42	303.3	301.84	305.05	305.77	302.27	302.95	302.1	302.24	301.13	303.82	302.37	303.48	302.4	304.03	302.35
327.63	330.29	328.83	326.71	325.71	328.35	326.77	328.58	328.94	327.94	327.61	328.29	329.95	329.49	326.61	327.11	329.39	325.91	327.86	327.86	327.16	327.77	328.89	328.19	328.34	329.01	327.7	327.53	326.54	325.05	328.39	327.53	327.27	327.83	326.98	327.3	328.12	327.87	326.79	328.6	328.11	327.31	327.41	328.94	328.18	328.05	328.36	327.82	327.87	327.82
301.05	300.68	300.73	299.86	300.9	302.31	301.94	300.23	299.24	299.99	301.03	299.84	302.45	297.59	300.64	299.12	302.15	300.68	301.04	302.24	301.03	303.81	301.92	299.2	300.35	300.89	300.82	301.33	301.93	302.86	300.4	302.84	301.29	303.74	301.17	302.01	301.37	301.78	300.84	301.86	301.04	299.7	301.35	302.6	300.39	299.31	301.76	300.73	301.27	301.14
318.46	317.08	317.4	317.19	318.15	316.41	316.78	318.08	317.28	316.78	318.27	316.05	318.96	317.55	317.83	317.35	316.86	317.13	317.95	318.64	319.28	318.09	317.23	318.62	318.26	317.58	317.36	319.43	316.86	319.21	317.63	318.61	317.61	318.89	317.51	317.21	317.57	319.95	317.62	316.84	318.44	319.79	317.85	319.06	319.11	316.13	318.13	318.36	316.79	317.18
304.79	304.49	304.79	306.09	303.92	306.67	305.52	302.84	304.46	305	306.02	305.48	304.98	304.02	305.23	305.34	306.6	303.55	305.79	304.23	305.64	305.48	304.51	304.4	305.34	302.34	305.06	304.47	304.05	305.38	304.96	303	305.91	304.18	303.86	304.95	305.09	302.97	304.3	302.61	306.06	305.08	303.74	305.4	302.96	304.78	305.53	304.25	303.84	304.4
302.07	301.13	301.03	300.87	300.21	301.66	302.29	302.3	299.77	302.44	301.4	301.06	300.5	301.97	300.43	299.94	300.41	302.29	301.49	301.58	301.92	301.64	300.91	302.43	300.07	301.04	302.19	300.09	300.72	301.86	301.42	300.29	299.78	302.76	300.6	302.92	300.16	300.54	298.96	299.78	299.25	300.72	300.84	300.05	302.28	302.69	300.57	300.5	302.76	301.54
303.95	303	304.65	303.43	302.44	303.24	303.81	303.3	303.47	304.32	302.55	304.88	306.07	305.14	305.45	303.93	305.8	302.54	305.39	306.32	303.26	303.81	303.88	303.88	302.8	304.46	303.17	303.73	304.62	302.78	304.09	304.72	304.39	302.92	304.34	303.94	303.82	304.75	301.93	302.81	303.65	303.02	303.47	303.07	303.97	304.24	302.23	305.78	304.17	303.69
293.52	295.31	292.02	291.5	296.49	294.51	293.66	293.66	293.8	292.67	295	294.43	293.08	293.53	293.47	294.47	293.15	293.83	294.81	294.9	293.05	292.48	293.96	295.04	294.22	293.6	291.18	292.9	294.05	294.46	292.57	292.91	294.35	294.54	294.95	295.09	293.22	295.13	294.38	293.65	293.04	294.13	294.59	292.68	295.14	294.69	292.58	292.99	293.68	293.78
319.13	319.25	316.97	318.07	318.8	318.92	318.57	318.91	317.8	320.25	318.64	318.16	317.06	317.33	318.31	320.29	319.45	320.13	318.55	317	319.2	317.99	320.54	319.22	319.75	318.37	319.5	317.59	317.94	318.93	320.58	319.1	319.37	318.62	316.35	316.84	317.99	318.19	320.19	319.1	319.96	317.23	319.77	317.89	317.51	319.73	318.71	319.1	317.91	318.54
314.17	312.92	314.69	314.17	313.51	313.99	312.61	313.5	313.72	312.58	314.12	314.09	314.29	313.49	314.19	313.57	314.24	313.04	313.88	313.27	315.39	313.49	313.11	315	314.61	312.73	312.95	314.26	314.11	312.37	314.35	314	314.18	315.26	311.56	313.31	314.07	313.48	313.49	314.63	312.89	314.14	313.62	314.16	316.33	314.29	314.5	314.85	314.93	313.03
313.5	313.81	313.04	314.95	312.58	314.96	314.14	313.92	314.84	313.81	314.32	314.18	314.27	313.11	313.27	314.82	314.87	313.99	314.45	313.27	311.71	314.76	314.32	314.72	314.5	314.22	313.92	314.25	314.36	314.76	316.3	313.65	315.23	314.56	313.57	312.71	313.52	315.49	313.85	313.6	313.9	314.15	312.58	314.16	314.11	313.46	313.93	314.48	314.04	313.29
297.17	295.32	295.68	294.17	296.01	292.95	295.36	295.03	294.74	294.77	293.72	295.79	296.44	294.44	297.05	293.16	294.41	295.22	295.74	296.08	294.27	294.79	294.49	294.33	294.46	294.54	294.49	294.99	294.76	296.88	294.6	296.47	293.93	296.74	295.31	295.07	294.79	295.63	295.7	293.92	295.27	294.85	294.99	293.63	293.83	294.18	295.17	299.18	293.4	296
299.1	298.04	295.77	296.19	297.51	298.25	295.75	297.55	298.03	297.6	296.62	297.91	296.3	296.73	298.83	296.94	299.02	296.69	295.83	295.9	296.32	294.98	297.85	295.21	296.23	297.38	295.66	296.01	297.61	298.23	296.07	297.65	296.39	297.45	296.93	296.48	295.04	297.23	297.3	298.01	297.25	296.73	296.67	296.26	297.13	298.12	296.43	296.42	295.57	296.75
295.15	293.91	294.24	294.34	295.43	296.75	295.75	295.91	295.73	293.97	295.07	296.55	293.86	296.14	293.88	294.45	296.03	297.8	295.92	295.77	294.15	295.56	294.64	294	294.48	294.55	296.48	293.11	294.51	294.58	295.24	294.82	294.37	295.53	294.74	294.78	294.49	294.87	294.8	295.22	295.03	296.57	295.33	295.55	295.11	295.85	295.56	295.15	296.82	293.13
306.4	305.33	306.67	304.92	308.01	305.19	305.6	305.75	304.53	304.88	306.18	307	306.72	304.46	306.79	305	305.65	304.98	306.9	307.52	307.1	307.77	306.71	305.93	307.03	307.51	305.67	307.29	307.83	305.74	304.22	306.69	308.02	307.46	305.77	306.59	306.36	308.08	305.5	306.37	305.32	308.15	305.02	306.3	306.01	306.99	304.69	305.83	306.21	306.94
295.85	294.93	293.75	295.96	295.45	294.7	296.71	296.29	294.71	296.09	295.25	295.1	295.02	294.72	294.89	294.52	297.2	295.4	295.93	294.31	295.3	295.21	295.38	294.34	296.12	295.37	295.08	293.24	295.01	295.12	295.12	293.16	295.38	295.95	295.46	294.4	294.55	293.37	295.9	296.2	294.1	295.26	295.23	295.77	293.61	294.68	295.55	295.55	295.26	295.55
305.88	305.73	308.5	305.81	306.75	305.38	304.18	305.75	305.9	307.19	307.39	305.61	306.43	303.58	305.56	306.87	305.41	306.76	304.56	305.46	306.42	305.13	306.5	306.08	305.9	307.6	303.84	307.18	307.91	305.74	306.08	306.11	306.26	305.42	306.55	306.68	307.13	305.18	306.08	306.29	305.63	307.97	306.62	307.06	306.21	308.14	306.65	306.24	306.54	305.6
318.5	319.42	320.03	318.79	319.87	319.87	318.31	319.09	317.58	320.18	317.67	318.59	319.65	320.74	318.22	319.92	319.03	318.88	317	318.27	319.77	320.29	318.01	319	320.36	319.56	316.21	317.47	320.35	319.47	318.49	320.19	318.58	318.1	317.59	317.28	319.72	319.36	317.59	319.53	318.68	318.15	318.83	317.73	318.34	317.67	320.78	317.35	318.61	317.91
304.22	305.19	305.74	303.83	304.14	303.32	302.86	306.08	305.01	305.4	303.61	304.91	304.6	304.09	304.38	305.3	304.4	304.67	304.61	305.48	305.4	306.29	304.75	305.3	304.46	305.3	304.87	302.63	304.79	303.97	303.73	302.53	303.78	304.72	302.85	303.55	303.61	304.66	305.51	305.79	304.89	303.78	303.89	302.19	304.18	302.89	306.24	304.65	303.35	304.77
316.89	315.71	316.2	317.77	315.6	315.8	317.08	316.67	314.71	317.02	316.85	314.48	314.67	314.82	315.86	316.84	314.65	316.3	317.93	315.52	314.68	316.04	315.27	314.74	315.18	315.55	314.75	314.97	316.2	315.9	315.16	317.39	315.53	314.41	315.42	314.22	313.32	316.69	315.25	315.16	315.59	317.17	315.59	316.27	316.54	317.66	315.72	316	314.93	316.58
305.08	304.2	305.23	303.31	303.87	304.62	303.31	303.44	304.66	303.13	304.07	304.2	304.05	304.97	305.15	303.35	302.94	305.03	304.89	304.85	304.39	303.27	305.63	304.32	304.28	302.95	304.58	304.2	303.88	304.08	303.59	304.19	303.21	303.19	306.45	304.1	305.58	303.62	304.16	305.13	303.7	303.9	303.15	304.92	304.46	302.85	303.02	304.36	303.8	304.2
324.48	325.75	325.7	323.13	324.27	326.36	324.45	325.88	325.25	324.29	325.07	325.78	325.13	322.57	324.72	324.17	324.34	323.51	324.66	324.89	323.63	325.34	325.07	323.23	324.74	326.09	324.83	325.78	324.95	325	325.59	324.97	325.42	324.28	325.17	325.25	325.26	324.03	324.94	324.48	324.48	325.26	324.32	324.84	326.38	325.91	326.4	324.81	325	323.47
300.65	300.87	300.24	300.71	301.23	300.78	300.59	298.75	298.53	300.33	299.95	300.23	299.62	301.06	299.71	299.74	300.95	300.47	301.36	298.98	300.66	301.55	298.56	299.36	299.76	300.53	299.47	300.93	300.51	302.03	299.26	299.1	299.34	299.26	299.57	300.04	300.42	300.45	300.89	300.21	299.77	300.3	299.63	299.84	302.68	299.04	299.58	298.62	300.33	299.66
314.35	313.46	315.35	313.88	315.02	314.64	315.84	313.34	315.3	314.82	315.62	316.8	313.4	316.49	315.83	313.78	314.96	314.86	312.77	314.32	314.65	313.03	315.82	313.54	313.95	314.66	316.2	314.83	313.89	315.69	314.38	314.03	313.1	313.83	315.33	315.43	314.78	314.94	315.11	316.15	314.42	313.86	316.04	312.71	314.26	313.99	312.82	315.36	316.64	314.63
313.92	312.9	312.45	313.35	312.51	315.1	313.16	313.59	312.53	314.29	313.54	313.97	312.93	312.3	313.59	314.4	312.39	313.7	312.59	313.06	312.44	312.98	314.17	313.34	313.08	311.56	312.91	312.24	311.98	313.06	311.11	314.52	312.95	314.98	311.85	313.79	312.66	313.44	313.32	313.59	314.37	314.94	312.77	312.98	311.42	313.52	312.45	312.52	314.58	313.17
296.65	297.53	296.18	298.26	298.23	295.31	296.92	298.01	296.25	297.48	297.54	296.88	296.42	295.94	297.66	297.85	296.21	295.33	298.43	296.72	296.59	295.64	296.56	297.99	295.73	297.14	297.24	296.34	295.35	297.08	297.51	296.05	295.75	296.2	294.19	295.99	294.84	296.68	297.75	295.46	296.18	298.34	297.86	297.38	297	296.43	295.61	296.39	298.6	296.25
312.96	313.48	314.49	313.83	313.61	312.78	314.6	314.09	313.05	313.79	311.55	314.23	311.73	313.98	313.53	313.99	314.43	316.25	311.51	312.04	315.19	313.67	312.8	313.32	314.01	313.65	314.01	313.46	314.64	312.87	314.24	312.97	313.25	312.37	311.54	313.94	313.33	314.27	313.56	314.1	313.78	314.04	313.15	313.22	313.81	312.89	311.83	312.69	314.12	313.82
329.76	326.87	327.38	327.14	326.87	328.08	327.22	328.43	327.44	327.11	329.14	327.89	326.62	328.09	329.69	328.08	327.39	326.84	328.29	327.21	327.6	331.15	327.15	327.54	329.01	329.67	329.01	327.52	326.67	327.26	329.7	326.45	327.73	327.01	326.92	328.12	327.96	327.53	327.77	326.54	328.42	328.4	327.5	330.07	327.39	327.02	328.01	327.58	327.43	329.07
303.65	303.78	306.01	303.92	304.56	306.09	305.56	305.04	305.99	306.22	306.41	304.69	305.71	305.37	305.69	303.09	303.93	304.5	306.95	304.27	304.99	304.37	305.06	304.84	303.89	303.73	305.27	304.85	304.27	305.43	304.56	304.92	305.18	305.93	306.47	305.15	305.74	303.69	304.51	304.85	305.14	304.63	304.44	305.32	305.4	303.79	303.42	304.73	306.36	304.63
304.15	304.95	304.65	304.89	304.34	306.36	303.28	304.49	305.74	307.32	305.34	305.39	305.39	304.1	303.96	304.98	305.44	305.81	304.38	303.76	305.73	304.79	304.84	305.28	305.09	304.32	305.1	303.77	306.4	305.36	305.22	305.27	305.47	304.93	307.25	304.15	305.12	306.35	305.21	304.38	304.02	304.33	303.75	304.33	303.39	302.5	304.02	304.69	304.64	304.45
309.69	308.15	307.49	306.71	308.81	309.66	308.24	309.6	309.6	310.23	308.41	307.84	308.68	308.63	307.88	309.95	308.56	308.73	307.99	307.19	308.47	308.94	307.63	310.55	310.24	308.8	307.9	309.72	307.47	309.06	307.81	308.89	308.14	309.94	309	308.09	308.64	309.88	310.6	307.95	308.79	308.48	308.98	309.54	307.99	308.29	308.36	308.25	308.18	307.91
316.66	316.16	318.06	315.85	314.86	315.85	317.56	316.04	316.75	317	317.34	317.49	317.53	314.88	315.69	316.25	315.08	317.22	316.19	316.66	317.46	317.45	317.06	315.26	316.27	317.61	317.01	317.34	315.11	314.85	316.86	318.72	316.61	317.28	318.78	314.74	314.96	316.77	316.5	315.61	317.71	315.03	317.96	318.12	316.76	315.7	318.2	315.08	319.05	314.01
326.67	327.09	327.05	326.14	326.33	325.8	327	327	326.44	326.68	327.02	328.83	327.74	326.31	327.01	324.61	328.36	327.65	327.69	325.56	327.27	325.9	325.35	326.32	326.32	326.11	324.84	326.78	327.54	327.69	327.36	325.37	326.43	326.87	328.17	326.17	327.06	326.88	325.97	327.95	327.02	327.01	324.56	324.91	325.22	327.5	328.24	326.99	327.62	326.6
306.49	305.76	303.55	304.53	303.34	306.56	304.1	305.69	304.5	305.61	304.24	303.44	305.61	305.38	306.78	304.58	304.25	304.97	307.26	306.36	305.03	304.18	304.94	305.55	305.74	304.97	306.8	304.71	305.1	303.86	306.22	305.73	304.67	303.91	305.97	303.91	307.39	305.17	304.66	305.26	305.06	303.63	304.54	305.01	305.11	305.97	306.69	305.32	305.83	304.99
305.04	303.98	302.08	303.34	305.23	304.67	303.74	304.22	302.96	304.03	304.15	303.34	303.77	303.72	304.32	303.51	303.68	305.77	303.47	304.26	304.05	303.72	306.31	303.23	302.8	305.41	305.5	303.09	303.44	303.6	304.4	304.78	304.44	302.59	304.23	303.9	300.59	304.29	306.11	303.14	302.25	302.58	304.24	302.29	303.41	303.9	304.73	304.12	303.35	302.86
313.04	313.37	314.09	313.43	312.1	314.76	314.68	314.36	313.66	312.55	313.26	314.23	315.1	314.62	313.43	312.9	314.09	315.01	313.53	314.68	313.89	314.79	314.59	315.14	314.04	314.18	314.38	312.37	313.42	313.27	315.25	314.12	313.46	315.38	312.56	313.14	312.6	313.29	313.27	313	312.53	314	313.19	312.88	315.19	312.7	315.39	313.58	314.62	312.87
312.02	315.05	313.11	311.51	311.69	312.47	313.16	313.7	312.84	313.14	311.98	313.41	312.79	311.9	314.32	312.33	314.15	313.75	311.07	313.8	313.8	314.05	312.14	313.61	312.63	311.72	312.01	313.36	314.27	312.95	314.53	313.23	313.08	312.74	314.28	313.11	313.33	313.91	311.82	313.16	313.72	312.93	313.04	312.46	314.26	313.31	312.13	313.77	313.11	313.07
301.31	302.6	302.44	303.34	304.38	301.87	303.44	301.88	302.15	301.96	302.17	303.84	303.37	302.94	304.45	303.81	302.59	301.79	302.09	303.96	301.14	301.41	302.9	302.8	303.02	303.7	302.4	303.32	303.76	302.25	301.78	302.47	302.09	303.36	301.47	302.97	303.36	302.84	302.53	301.56	302.58	303.45	302.77	303.54	303.23	301.71	302.23	304.25	302.82	301.06
294.77	294.21	294.27	294.78	295.14	295.11	295.29	294.12	295.22	294.98	295.66	295.54	295.67	293.05	294.9	293.65	294.86	296.03	293.77	294.78	295.5	296.89	295.64	296.95	294.34	295	294.71	295.39	295.4	295.56	295.24	295.67	295.66	293.67	297.11	294.64	296.51	296.89	296.36	295.45	296.15	295.2	294.5	295.99	295.19	295.82	294.04	295.09	293.54	294.32
297.12	297.26	295.04	296.38	296.49	296.01	295.23	297.1	296.79	297.54	296.87	295.5	297.56	298.59	297.58	297.29	298.24	296.85	299.01	296.48	294.53	298.39	297.83	296.08	298.42	297.67	297.4	297.1	296.34	294.56	296.66	296.69	297.54	297.71	295.91	296.96	297.98	296.12	296.11	296.56	295.78	296.56	297.08	295.58	296.89	296.26	296.49	295.79	294.88	295.38
328.22	330.31	328.52	329.73	329.21	328	327.71	328.5	328.69	329	328.47	327.82	329.16	328.62	328.82	329.4	327.97	328.49	327.97	329.32	329.02	330.97	329.49	328.03	331.4	327.35	328.3	329.44	327.92	328.75	329.58	328.37	328.51	329.31	328.79	329.03	328.35	327.48	328.14	327.4	328.75	330.47	326.9	328.62	328.36	328.98	329.06	329.97	326.78	329.55
314.23	312.82	315.23	314.2	314.79	315.04	313.84	312.57	314.03	315.23	315.27	317.09	314.73	315.83	313.74	314.97	313.61	315.21	314.3	314.42	314.29	314.52	314.57	315.39	313.96	314	314.76	316.24	316.91	314.52	315.71	317.57	315.18	315.93	315.78	313.96	314.54	316.33	315.87	313.15	314.56	315.11	316.66	313.84	314.02	314.61	312.75	314.04	315.04	315.04
313.71	314.02	313.79	313.68	313.51	313.69	314	314.75	313.31	313.56	313.51	312.82	314.68	313.27	313.35	316.23	312.78	314.64	313.6	314.29	313.04	314.3	313.2	313.71	314.78	314.48	312.66	315.25	313.32	314.28	314.98	313.44	314.52	313.69	315.2	314.31	314	314.07	313.2	314.29	315.95	313.65	313.99	312.94	313.27	315.26	312.92	314.65	313.96	313.19
316.14	313.96	315.13	315.49	316.27	315.56	314.13	315.9	314.85	315.34	315.79	315.88	314.85	315.44	316.53	315.29	313.21	315.84	316.51	315.73	314.58	314.1	315.81	314.72	313.35	316.33	313.93	315.48	313.87	315.1	314.59	312.16	316.33	315.58	316.12	315.71	315.8	314.17	314.87	314.26	315.29	315.29	315.43	315.03	315.67	315.04	312.73	314.68	314.98	316.2
313.43	313.54	314.24	313.33	314.12	313.76	313.47	315.15	316.78	315.63	313.87	313.62	313.21	314.92	312.93	313.97	315.25	312.57	313.4	313.18	311.61	314.19	313.65	312.91	314.87	315.14	313.84	314.67	313.74	313.22	314.74	313.27	313.71	313.64	313.72	313.77	313.09	313.76	313.43	312.22	314.6	313.68	312.5	313.5	315.04	314.32	313.81	314.52	312.31	312.87
305.9	306.89	305.54	304.86	306.91	304.57	305.79	304.98	305.39	304.18	307.12	305.98	306.22	305.59	305.97	305.95	305.01	303.68	305.25	305.15	306.07	304.71	305.27	304.81	304.6	306.1	305.14	306.44	304.84	305.52	306.07	304.01	305.84	304.81	305.29	304.93	305.54	305.74	305.84	303.88	304.74	306.97	305.08	303.87	305.26	306.75	304.83	306.47	304.97	305.43
324.46	325.34	325.66	324.81	327.13	325.82	325.85	322.91	325.21	325.52	325.83	325.66	325.06	324.56	324.78	323.02	326.7	324.7	323.84	324.73	325.74	324.24	324.83	323.25	326.44	326.56	326.37	325.48	323.44	325.89	324.5	325.64	323.56	324.33	323.53	323.83	326.27	325.59	324.96	325.32	325.33	325.08	324.75	324.46	326.23	326.58	325.46	325.24	323.84	324.57
323.89	324.81	325.1	325.57	324.88	324.72	324.11	323.77	324.82	324.79	325.52	323.88	325.34	323.32	325.25	323.28	324.36	324.38	323.92	324.66	323.51	324.99	325.18	325.79	326.01	323.8	324.92	324.41	324.4	323.99	322.37	324.12	323.68	324.4	322.89	323.98	325.85	322.06	324.24	325	324.19	325.39	323.41	325.03	324.68	324.37	325.72	324.49	324.24	325.46
304.7	305.19	306.49	302.67	304.02	304.4	305.53	305.78	303.93	303.48	304.97	303.85	305.29	305.44	304.78	305.12	306.37	304.89	303.97	302.63	305.78	304.76	305.01	303.42	305.32	304.46	304.43	305.36	305.64	304.53	304.5	303.16	306.17	304.05	304.75	304.1	304.2	304.81	304.92	304.26	305.11	304.85	304.81	304.43	305.01	303.72	303.97	302.63	304.3	304.16
309.18	309.22	309.28	309.63	307.53	309.26	308.15	309.05	309.32	309.17	308.93	307.39	309.04	308.2	309.64	307.34	307.96	308.93	308.89	306.76	309.37	308.49	308.92	308.68	309.22	307.79	309.86	309.22	308.13	307.67	309.69	310.39	309.65	308.92	308.25	310.16	308.71	308.81	308.94	307.4	307.33	308.55	309.79	307.76	307.62	309.37	309.48	311.46	308.73	307.57
304.06	304.75	303.5	304.07	302.89	303.28	303.61	304.41	304.33	302.5	302.36	302.36	302.7	301.64	304.57	305.92	302.74	303.07	303.12	303.56	302.78	303.7	304.41	302.64	303.17	303.15	303.65	301.38	303.1	304.15	304.34	303.9	303.5	303.95	303.75	303.44	303.46	304.44	303.06	303.28	302.87	302.95	302.11	303.89	302.48	302.91	303.7	303.28	305.38	304.38
313.3	313.53	312.79	312.75	311.59	311.27	314.15	312.92	311.62	313.28	313.51	313.67	313.84	314.39	313.82	315.75	312.86	313.63	312.37	315.43	311.53	312.91	313.21	313.35	312.28	311.35	313.89	314.36	313.97	313.93	313.43	314	313.59	314.17	313.36	312.86	310.93	315.39	314.23	313.07	314.23	312.31	311.88	313.24	311.95	312.78	313.04	312.94	312.89	312.95
309.13	309.39	309.56	309.16	309.91	309.72	310.83	309.69	310.03	309.98	310.63	310.27	309.71	308.8	310.4	310.85	310.26	310.3	311.98	312.45	310.81	309.86	309.94	309.44	309.65	311.25	308.88	310.28	311.41	310.77	311.25	311.31	309.98	309.8	311.25	311.26	310.35	311.57	311.73	312.12	311.67	309.5	308.03	310.29	308.9	308.79	310.07	310.68	309.05	310.18
305.26	303.85	302.74	306.21	305.25	306.28	305.78	303.66	307.54	305.63	305.76	306.09	307.32	305.01	305.57	303.95	307.36	305.52	304.42	306.15	304.07	306.47	306.01	302.62	304.73	306.26	303.43	306.12	305.63	303.15	304.41	305.59	306.88	305.19	307.21	305.37	304.35	306.41	304.89	305.09	305.35	304.7	304.66	305.25	304.85	305.33	304.48	305.16	304.72	306.88
301.42	303.63	303.75	303.68	304.3	301.86	302.63	303.2	303.89	303.55	303.93	302.79	303.4	304.21	303.05	302.71	303.7	302.16	303.64	303.08	303.7	303.68	303.55	302.41	305.59	304.11	303.15	304.49	303.67	305.46	304.15	304.18	303.83	303.54	302.82	302.79	302.61	302.46	302.15	304.16	303.92	303.39	302.58	304.35	303.46	303.57	302.96	304.83	303.04	302.12
304.4	304.13	306.48	305.01	304.72	305.28	304.43	304.2	304.56	304.85	305.88	306.93	304.23	304.69	307.4	304.57	305.27	305.07	306.27	303.91	306.74	305.71	305.12	306.39	307.66	306.79	304.23	304.14	306.29	305.17	305.3	305.53	304.26	304.9	305.41	305.03	305.68	305.08	304.73	305.21	305.68	305.95	303.77	305.44	307.13	304.67	305.95	305.06	305.05	304.57
311.7	309.22	310.74	310.32	310.73	310.17	310.41	310.71	311.78	309.69	310.3	310.59	309.53	309.17	310.38	309.44	309.86	309.85	309.69	310.78	312.01	308.66	310.06	310.62	310.94	309.29	311.85	307.84	310.27	310.85	309.84	310.63	309.45	311.14	310.06	310.48	311.14	310.78	310.52	310.73	309.9	309.32	309.09	311.51	310.31	310.27	309.89	311.15	311.22	311.32
301.27	301.28	300.84	300.41	298.99	299.39	298.66	299.02	299.75	299.83	299.42	298.45	300.08	301.22	300.13	300.27	299.23	300.23	300.08	299.86	301.37	298.91	300.72	299.65	298.41	298.92	301.71	299.25	298.84	298.95	299.71	300.82	300.07	299.82	302.48	299.76	299.78	300.49	299.93	299.71	300.31	299.85	298.98	301.55	300.1	299.6	298.69	299.53	299.12	301.25
306.39	306.76	308.43	307.81	307.17	308.04	307.82	307.55	308.71	307.04	305.98	309.92	309.11	307.94	305.48	308.59	307.95	309.1	307.46	308.14	307.03	303.6	307.45	307.86	307.74	309.43	306.32	305.51	307.97	306.51	307.43	309.77	307.39	307.21	306.64	307.03	306.71	307.28	307.24	307.22	307.96	307.86	307.81	307.94	307.05	307.27	307.79	307.75	307.52	308.21
316.93	317.07	315.8	316.14	318.01	315.91	318.58	318.6	317.22	317.52	317.85	317.37	317.16	317.36	317.3	316.36	315.6	318.01	316.1	316.19	316.34	318.33	317.49	317.94	318.45	316.34	319.47	316.8	318.06	318.51	317.94	318.32	317.01	316.32	317.79	317.11	317.47	316.79	317.16	317.09	316.92	317.21	317.94	317.82	317.71	317.97	318.23	318.11	317.19	316.57
319.65	316.66	319.36	318.1	317.33	317.33	320.62	319.67	318.31	318.82	318.42	319.83	317.66	318.72	319.18	319.15	318.18	317.99	318.92	318.72	319.18	320.81	317.65	316.92	318.75	316.8	318.42	317.41	319.05	316.15	319.35	317.96	319.03	319.23	318.41	318.15	317.71	317.86	318.07	317.67	318.73	319.17	318.85	319.33	318.93	318.9	319.19	316.84	319.28	319.06
306.75	305.94	306.34	306.47	305.73	305.15	305.85	306.92	308.37	305.55	306.58	306.24	306.71	307.66	305.6	304.75	305.99	306.45	305.61	305.66	306.38	304.18	308.48	306.02	307.65	305.85	306.71	306.56	305.84	305.21	306.66	308.4	305.11	307.44	307.1	306.28	305.75	307.43	304.23	306.02	306.37	305.07	306.18	305.49	306.66	305.52	306.12	304.25	306.81	306.38
309.11	308.34	309.28	308.77	308.73	310.1	308.86	309.85	308.68	308.48	310.34	309.43	308.73	307.95	309.05	306.87	307.75	309.41	309.07	309.08	310.13	306.57	309.54	310.4	309.82	308.71	308.73	308.84	309.54	307.94	309.01	308.09	306.78	309.66	308.35	308.99	308.6	309.49	309.61	307.36	307.33	309.68	309.04	310.57	307.58	310.15	306.67	309.53	307.97	310.04
311.34	310.38	308.92	310.8	310.61	310.32	310.95	311.72	309.93	309.51	309.85	310.82	310.36	310.39	310.92	310.3	308.56	312.53	310.43	309.44	311.42	309.5	309	310.63	311.17	310.83	310.49	309.52	309.33	310.33	311.45	309.77	310.31	310.63	309.62	310.17	309.85	311.81	311.13	311.44	311.08	309.56	310.05	310.71	310.94	311.28	309.82	310.17	308.97	310.95
320.07	318.36	318.73	317.06	318.36	316.4	317.52	317.85	317.09	318.77	318.32	316.66	318.42	318.09	317.64	317.3	318.82	318.8	316.68	320.91	317.84	318.45	319.04	315.91	317.68	319.28	317.85	317.33	320.12	318.2	317.68	319.3	319.26	319.01	317.44	319.15	316.99	316.84	316.79	318.79	318.34	319.34	316.56	317.67	319.7	319.7	318.7	316.45	317.22	316
316.92	316.02	316.97	316.97	316.55	315.96	316.33	317.12	316.07	316.83	315.57	317.41	314.39	315.83	315.18	316.91	315.52	316.21	315.53	316.73	316.16	316.99	316.93	315.96	316.32	315.71	317.33	315.54	316.04	316.57	315.42	314.78	316.02	316.72	315.7	316.17	314.83	316.63	315.71	316.68	316.98	316.33	315.74	316.88	317.9	316.83	315.03	315.34	316.34	318.04
313.14	313.25	314.91	313.02	311.86	312.24	314.1	311.6	313.42	311.43	313.06	312.73	314.59	311.94	313.92	312.69	312.17	311.18	313.72	314.06	313.17	313.42	313.1	313.77	312.28	312.83	313.26	311.92	314.1	312.55	312.7	313.01	313.3	313.58	312.25	312.27	312.95	313.94	311.36	313.52	312.6	314.56	312.49	313.56	312.94	314.76	311.56	313.37	312.61	313.48
295.29	295.96	294.78	294.98	295.39	296.09	295.22	294.59	293.81	293.73	294.4	294.57	293.52	295.54	294.54	295.78	292.23	296.22	295.27	295.42	294.97	295.63	294.25	294	296.25	294.53	295.42	294.78	296	297.03	294.56	294.38	294.82	297.61	294.99	295.53	294.96	294.91	293.71	294.44	294.53	295.75	295.26	294.79	294.55	294.81	293.98	295.51	293.84	293.78
293.6	294.91	295.11	295.05	295.27	294.89	295.5	296.31	295.17	295.22	294.96	294.83	296.25	294.59	295.8	295.38	294.2	295.74	294.9	296.41	294.99	294.8	294.74	295.44	293.81	296.69	295.11	294.17	293.4	297.42	295.3	294.34	296.16	294.53	292.75	293.65	295.42	293.19	294.37	295.04	294.78	297.1	295.75	295.71	294.1	293	294.55	295.26	296.73	295.58
316.89	318.37	316.6	318.29	318.03	317.65	318.38	317.23	318.17	318.12	317.68	318.82	317.33	318.13	318.82	319.16	319.11	318.81	317.19	317.29	319.87	317.7	319.54	319.25	318.59	317.58	317.75	318.37	318.88	317.46	317.39	319.63	319.56	318.87	318.09	317.39	317.25	318.81	316.93	319.51	319.2	318.44	319.43	316.94	318.09	318.31	318.52	317.89	318.78	316.82
304.11	300.39	301.83	302	301.78	302.99	301.23	302.72	303.01	303.09	303.02	304.56	303.92	301.86	301.43	303.34	301.09	301.68	302.3	301.48	301.85	304.51	303.38	302.16	303.04	302.9	302.75	303.11	303.92	302.4	301.65	301.39	303.41	303.3	302.22	302.66	303.74	302.21	301.98	302.89	301.19	303.85	303.81	302.2	301.49	303.56	301.79	304.78	302.4	302.09
304.76	304.06	304.74	305.39	304.99	303.55	302.86	304.32	305.07	304.61	302.83	304.19	303.82	303.62	304.54	302.82	306.22	304.13	301.16	304.18	302.68	303.94	303.41	302.51	301.64	301.33	303.02	303.76	304.04	304	302.68	304.32	303.48	306.11	302.55	304.53	302.48	304.38	303.55	303.56	303.24	303.29	303.76	303.82	303.29	303.6	300.19	305.16	303.96	303.31
306.36	308.03	307.4	306.87	307.17	306.83	306.74	308.37	306.96	305.87	306.62	305.82	308.38	305.82	305.4	308.5	306.76	306.65	307.58	306.86	306.16	307.02	307.53	306.09	307.77	306.64	306.52	306.13	305.25	305.6	306.71	305.89	306.18	307.61	305.29	308.71	307.1	306.38	306.28	306.4	305.73	305.92	306.33	306.38	307.26	306.89	307.19	306.69	305.38	307.19
315.9	313.95	313.34	312.75	315.98	314.17	312.59	314.37	315.78	312.7	314.19	312.96	315.01	313.12	313.14	313.22	312.79	313.14	315.1	314.62	313.27	313.95	313.9	313.16	313.47	312.89	315.7	315.01	313.51	312.65	315.25	314.28	313.2	314.34	313.66	314.15	312.96	314.61	314.23	314.68	312.89	313.39	311.45	312.97	314.75	314.67	313.98	313.92	314.04	313.97
299.59	299.57	300.24	299.89	300.2	298.68	301.58	302.42	299.29	301.32	299.31	299.31	299.95	299.89	298.5	299.84	299.86	301.53	300.43	299.06	298.6	299.24	297.64	301.98	299.49	299.16	298.23	300.58	300.49	300.93	299.55	298.8	300.62	299.77	300.98	301.18	299.31	300.44	299.8	299.57	300.01	300.26	300.13	299.59	300.17	301.73	299.55	301.11	299.37	300.13
310.81	311.47	310.55	312.28	310.39	309.93	309.3	310.65	310.01	308.91	309.78	310.34	311.02	310.28	309.82	310.62	311.59	310.39	311.33	309.82	310.05	310.5	309.02	309.61	310.74	310.98	311.82	310.48	310.87	310.13	308.18	310.69	310.28	311.95	308.12	309.1	310.89	309.07	310.08	310.62	309.73	310.1	310.59	310.58	311.95	309.65	311.66	310.67	311.13	309.87
300.64	299.21	300.8	299.07	300.88	301.17	299.5	298.99	299.88	298.26	300.16	299.35	300.82	299.38	298.75	299.67	299.93	300.05	300.76	299.3	298.02	299.99	301.11	299.66	299.84	299.62	299.44	300.17	301.53	300.66	299.66	300.15	297.4	299.08	299.41	299.85	298.74	299.78	298.33	299.35	300.09	300.67	299.43	299.29	300.45	299.32	300.73	299.04	300.69	299.37
309.31	309.91	308.08	308.59	308.98	306.74	309.52	308.37	309.23	309.09	308.44	307.34	309.11	308.65	306.89	309.5	309.85	307.73	308.14	308.82	309.34	307.91	307.95	308.71	308.48	308.34	310.2	309.36	310.82	309.63	308.53	307.74	309.52	310.42	308.91	308.12	309.11	310.26	308.15	307.51	308.55	306.85	309.05	309.39	309.85	309.32	309.7	308.79	311.53	308.56
314.05	315.17	314.6	316.01	314.88	314.72	315.04	315.05	314.95	315.48	315.21	313	313.34	315.21	314.37	313.23	315.88	314.25	315.7	318.01	316.57	314.66	314.02	316.6	314.89	313.13	316.13	314.87	313.43	314.61	315.51	314.33	315.2	315.72	315.28	315.08	314.48	314.28	313.65	315.21	315.95	314.97	316.46	313.95	314.14	314.77	315.79	315.11	315.75	315.08
312.54	312.64	312.83	312.59	310.97	313.63	311.93	311.95	311.95	311.39	311.76	311.28	314.65	313.07	311.09	312.49	309.62	312.97	312.13	312.26	313.34	311.59	311.93	312.2	312.03	311.85	312.17	311.61	313.35	311.78	313.07	311.48	311.67	311.2	314.46	311.63	311.95	313.39	313	312.12	310.66	313.29	314.6	312.99	313.11	312.58	311.07	310.54	313.16	311.62
307.42	310.59	307.4	308.62	307.21	308.62	309.73	309.06	308.68	309.41	308.87	308.64	309.75	310.84	309.75	307.36	308.78	308.98	308.15	308.58	309.05	310.82	308.91	310.1	308.43	310.69	307.41	308.77	309.35	309.15	308.09	309.5	308.22	307.65	307.92	309.61	310.41	309.38	308.33	308.53	308.99	308.83	309.13	310.4	309.81	308.28	309.92	309.3	308.93	310.03
300.79	303.25	303.27	300.94	302.92	301.46	301.76	304.33	301.8	301.24	301.67	304.24	304.02	303.42	303.24	304.18	302.6	302.81	303.93	304.69	302.27	302.36	301.72	300.88	303.47	302.11	303.26	301.66	302.29	301.76	304.23	302.59	300.6	302.36	301.86	302.89	302.84	302.85	302.21	302.43	303.71	302.25	302.51	303.82	302.39	301.66	301.91	303.04	304.08	301.51
303.63	305.07	303.82	303.17	303.57	302.63	303.9	304.57	303.43	303.99	304.15	303.72	303.77	304.04	304.22	301.8	304.25	303.93	300.98	303.96	303.46	304.29	305.12	304.33	304.72	302.96	304.68	304.78	303.47	305.15	303.94	304.51	301.7	303.06	303	303.91	304.89	305.27	303.99	302.98	303.98	304.51	305.32	302.45	302.83	305.56	304.77	301.54	303.47	304.02
304.42	303.38	303.96	302.66	303.66	302.29	304.03	302.87	305	303.07	301.31	303.47	302.89	302.04	304.43	301.64	303.43	303.17	303.64	304.86	303.15	303.51	304.59	302.75	301.9	303.87	303.82	304.77	303.85	304.32	304.69	300.7	302.38	302.61	302.67	302.83	302.7	302.67	304.53	303.18	302.34	304.86	304.94	303.06	304.33	305.15	304.96	304.54	302.9	305.3
313.87	313.61	313.48	311.87	313.05	313.87	311.54	312.23	313.94	312.96	311.88	312.49	313.52	312.3	311.85	312.18	312.9	311.95	313.08	312.38	312.96	314.04	311.49	312.64	313.81	312.95	311.97	311.18	312.86	313.58	314.4	312.96	313.84	313.42	313.24	312.75	313.31	314.09	312.64	312.6	311.78	312.83	313.07	314.73	313.19	313.86	312.35	312.16	313.49	313.26
311.41	311.98	311.94	311.05	310.35	311.65	311.28	310.87	310.26	311.63	311.01	309.69	311.3	311.02	312.65	310.62	310.85	310.32	310.79	310.82	310.32	311.4	311.72	309.7	311.09	311.55	311.06	311.86	309.22	312.35	310.67	312.48	311.29	310.39	310.92	311.9	310.47	311.79	310.54	311.66	310.52	312.15	309.72	310.43	310.21	310.59	309.56	308.95	311.46	310.55
324.94	324.64	325.81	326.25	325.78	323.37	325.58	324.1	325.57	325.56	326.37	326.94	324.13	325.15	325.02	325.51	326.04	325.64	325.33	325.97	325.64	325.49	327.08	324.96	326.22	325.17	324.86	325.02	324.48	325.22	324.35	324.79	325.34	324.79	325.26	326.18	323.64	325.95	325.12	325.26	323.92	324.97	324.81	325.52	324.61	326.53	324.36	323.74	326.8	325.57
296.32	297.07	297.89	296.32	296.87	297.31	295.12	297.06	296.64	297.46	297.73	295.25	297.57	296.31	297.3	298.28	297.78	298.06	297.04	295.89	295.35	296.94	297.26	295.77	296.21	296.59	297.64	296.91	296.18	296.69	295.61	295.64	297.19	295.49	295.65	296.92	296.19	297.12	296.72	298.79	296.53	297.62	297.85	297.22	296.52	296.12	296.06	296.87	298.58	296.66
319.41	319.06	320.48	320.26	318.83	319.18	319.96	318.47	319.33	317.08	317.29	320.13	318.82	318.07	319.67	319.14	319.68	320.53	319.26	319.86	317.36	321.11	320.71	319.5	319.19	319.2	319.2	319.64	320.95	319.74	317.86	318.49	318.62	317.71	318.91	318.97	317.95	320.4	318.93	319.82	318.53	319.61	316.67	320.33	319.91	320.36	319.02	318.76	319.68	318.97
313.68	314.26	313.89	313.85	314.86	314.38	313.58	315.33	313.31	312.47	314.45	314.02	314.38	314.55	312.49	315.7	314.06	314.1	314.63	312.9	313.44	315	314.1	313.95	315.54	314.46	314.08	315.1	313.86	313	313.98	313.21	314.77	313.83	314.87	312.41	314.98	315.42	314.93	313.35	312.37	314.76	313.79	312.53	314.12	313.23	316.24	312.62	314.51	315.02
327.13	327.53	327.07	327.21	326.94	328.14	326.91	326.99	326.49	327.86	326.21	326.45	327.54	326.79	326.9	327.33	326.53	326.04	327.8	328.31	327.61	327.46	327.7	325.6	327.26	325.75	325.83	325.16	327.03	327.04	326.34	326.99	327.97	326.41	327.75	326.71	327.77	326.72	326.24	326.8	326.18	327.55	325.04	326.24	327.99	327.88	328.1	326.21	326.64	328.6
297.74	299.81	300.98	300.45	298.42	298.57	301.31	300.29	300.34	299.79	299.61	300.42	300.61	300.23	300.12	300.43	300.1	299.02	300.33	301.11	301.11	300.67	300.6	300.44	298.48	298.5	298.73	299.21	300.72	298.89	299.91	299.43	298.81	300.24	300.07	300.35	299.67	300.19	299.93	300.98	300.28	300.05	298.86	300.15	300.57	300.16	301.01	300.2	299.78	301.52
305.89	304.01	306.35	304.23	306.49	306.28	307.97	304.4	307.22	306.64	306.03	306.34	307.2	305.67	304.66	306.35	306.22	305.8	307.02	304.58	306.3	306.34	305.27	305.91	307.2	305.15	304.85	304.51	305.28	304.76	307.52	307.81	306.47	305.73	306.99	306.22	307.23	307.41	306.52	306.05	305.81	305.19	305.74	306.73	307.23	306.99	307.58	306.78	307.42	305.93
303.97	302.06	305.76	304.74	305.41	303.62	306.47	305.38	304.19	304.93	303.89	303.98	304.76	304.08	305.32	303.65	305.54	303.55	303.38	304.44	304.72	303.01	304.18	303.17	305.59	304.18	304.24	305.5	304.76	303.71	305.65	304.68	305.12	305.46	306.09	303.72	307.05	305.45	304.75	305.43	304.96	304.76	304.07	304.76	304.46	302.36	304.15	305.88	302.29	304.18
299.3	298.35	301.84	298.39	299.29	299.08	300.18	299.69	300.5	300.77	298.94	299.16	300.09	300.53	299.08	300	300.28	301.44	299.58	298.87	298.35	300.11	299.6	300.62	301.12	299.84	298.8	300	298.83	298.41	300.05	301.45	299.45	299.16	300.57	300.03	298.42	300.17	299.52	300.16	301.64	300.5	300.15	299.56	300.72	301.12	297.43	299.34	299.9	299.23
306.17	306.35	306.58	307.39	307.84	307.7	306.11	307.03	308.6	305.02	305.63	306.57	305.17	305.54	304.38	307.24	307.76	307.93	305.88	305.66	307.38	306.88	307.73	306.42	306.03	306.36	305.37	307.34	308.19	307.45	305.89	308.05	305.51	304.43	306.55	307.4	305.17	307.52	307.13	308.58	305.89	306.98	305.61	307.12	308.64	307.33	306.22	304.4	307.6	306.86
314.97	315.38	314.51	314.84	314.89	313.97	314.96	315.26	315.25	315.64	312.87	317.19	314.51	315.17	314.33	314.12	315.06	314.22	314.98	313.23	315.78	314.93	314.16	313.64	314.51	314.45	314.66	314.91	314.68	313.96	314.82	314.51	315.28	314.16	314.7	314.57	314.31	312.89	315.21	315.77	314.93	314.74	314.18	314.28	314.45	315.13	316.27	313.98	314.48	315.96
298.32	296.46	297.39	297.67	297.54	297.07	298.04	298.34	298.62	299.3	298.25	295.78	296.56	294.71	294.59	296.72	296.66	295.27	297.74	297.63	296.48	297.34	295.36	297.8	296.57	297.1	296.11	296.85	297.63	297.41	297.14	297.83	296.83	297.87	296.39	297.1	296.25	296.56	296.35	295.1	295.84	296.78	295.9	295.68	297.84	298.5	296.02	296.74	297.47	297.65
304.12	304.44	304.86	305.01	304.54	304.44	303.04	303.97	305.43	304.54	304.19	302.41	303.05	304.86	303.89	304.39	303.24	304.84	305.53	304.46	303.86	303.21	305.41	304.59	303.83	304.91	303.11	306.6	304.39	304.66	303.91	304.68	304.45	303.51	303.5	302.65	305.96	304.67	303.03	305.99	304.84	304.48	305.29	303	303.21	303.56	304.37	304.52	303.37	304.03
300.3	299.9	299.73	300.48	300.89	303.81	301.49	300.82	301.41	301.91	301.12	300.57	300.3	301.85	302.27	303.36	301.15	301.69	301.85	300.88	299.93	302.03	300.02	301.42	302.18	301.08	300.64	300.54	301.2	300.92	300.18	301.15	300.67	301.53	302.34	300.42	301.67	301.83	300.94	302.33	299.95	299.51	300.94	299.77	300.92	300.69	301.78	302.07	301.75	300.61
315.18	313.77	314.2	312.42	315.65	316.23	315.08	314.81	316.12	315.33	314.34	316.11	314.8	315.05	314.67	316.08	315.48	314.28	314.6	315.95	314.65	313.67	314.8	315.52	314.7	314.94	314.11	315.08	314	316.18	313.76	316.32	313.68	315.21	314.64	315.98	315.16	314.37	315.33	315.04	315.41	314.59	314.58	314.06	314.81	314.44	314.5	315.02	314.22	315.66
315.12	313.13	314.46	314.3	314.24	314.93	315.59	314.33	314.53	314.54	315.8	314.92	313.23	314.84	314.37	314.08	314.61	313.39	315.61	314.92	314.67	316.55	314.53	313.56	313.44	314.68	315.05	315.33	315.92	313.1	315.61	314.52	315.15	314.33	315.4	313.42	313.98	315.79	314.38	314.07	314.49	314.72	313.97	315.53	313.01	314.89	314.58	314.23	314.73	314.8
327.13	325.75	326.55	327.61	325.28	327.22	327.06	329.04	328.03	326.97	328.15	328.07	325.8	325.44	327.38	327.51	326.7	325.55	326.9	328.33	325.83	326.86	326.87	327.23	326.48	328.19	328.07	326.28	325.57	325.32	329.37	327.13	328.24	326.84	327.43	326.47	328.66	328.04	324.97	326.35	327.33	326.51	326.52	328.04	326.51	327.72	327.56	327.05	325.31	327.87
292.49	294.72	291.2	293.03	292.36	292.82	293.39	294.98	294.53	291.77	294.96	293.42	292.79	294.73	294.69	294.82	292.91	294.02	294.45	292.66	293.3	294.57	294.52	291.44	292.82	293.42	295.74	293.48	294.56	295.1	294.74	293.09	292.45	294.11	294.88	294.08	294.56	293.74	294.43	291.85	295.23	294.48	292.6	293.56	295.28	294.46	294.19	294.96	293.04	293.01
319.62	319.2	319.71	318.65	319.2	319	318.19	318.93	321.35	319.78	319.75	318.5	319.3	318.19	319.36	320.05	320.23	318.89	321.05	318.65	318.38	319.05	318.92	318.14	318.99	319.72	318.75	319.94	320.47	318.04	319.37	319.1	318.95	319.74	317.95	320.25	319.67	318.62	320.02	320.96	319.13	319.3	320.1	319.31	319.24	318.92	318.22	318.03	318.88	317.93
316.94	316.83	316.08	316.07	317.47	318.57	317.19	316.73	317.23	315.7	318.88	316.66	318.02	315.7	317.38	317.54	318.42	317.61	317.65	317.06	318.43	316.77	317.83	317.11	317.6	317.63	317.51	317.53	317.75	315.86	315.91	317.69	316.45	317.14	318.03	317.96	318.06	316.94	317.68	315.3	318.04	318.33	316.24	317.8	316.59	319.07	317.33	316.95	317.78	318.24
303.76	304.18	302.71	302.47	304.23	303.86	302.8	303.17	303.2	303.01	304.5	304.07	302.74	302.74	303.53	303.22	302.54	302.5	302.08	303.24	304.04	305.3	304.76	303.16	302.72	304.37	304.14	303.98	302.3	302.68	301.72	304.61	303.22	302.4	303.19	302.28	301.93	303.9	303.94	302.34	301	302.83	303.29	305.05	301.6	303.23	302.93	304.93	303.99	302.21
293.83	295.66	293.83	294.95	293.2	296.13	293.62	293.89	295.03	295.05	294.38	293.24	296.14	295.07	294.53	294.92	292.8	293.83	292.81	293.99	293.22	294.3	295.86	294.28	294.1	295.61	294.01	294.03	296.29	294.62	296.85	295.4	295.22	293.22	293.36	295.23	293.91	296.14	295.52	294.34	293.56	294.61	294.77	294.01	290.97	292.56	294.27	292.7	294.93	294.46
304.22	305.17	302.92	302.57	302.41	303.26	305.05	303.48	302.81	304.22	303.54	303.4	304.28	303.94	305.27	303.73	302.58	304.13	303.72	303.22	303.89	304.14	303.88	303.33	303.91	302.62	303.23	302.44	304.29	303.77	302.09	304.17	301.92	303.84	304.46	304.83	300.75	303.1	303.39	302.94	302.94	303.15	302.67	302.9	303.07	303.75	304.73	302.31	304.35	303.49
326.26	325	325.31	326.36	324.36	325.19	325.5	325.57	326.34	326.37	325.44	325.07	326.31	324.5	325.75	325.76	326.42	324.81	324.91	323.82	325.11	325.66	323.18	326.85	325.77	324.03	325.48	326.65	325	326.76	325.92	327.01	326.01	325.02	326.02	324.56	325.16	323.63	325.88	323.71	325.35	326.51	325.04	324.74	325.35	326.07	324.83	325.44	326.22	326.2
311.08	313.69	312.81	312.5	313.62	313.3	314.41	311.13	313.21	311.84	311.62	313.9	312.39	311.23	313.49	312.14	313.24	312.41	311.13	315.17	312.1	314.86	313.23	312.93	311.85	312.4	312.96	313.49	313.99	313.99	312.11	312.05	312.38	313.71	312.31	313.42	311.88	313.53	313.32	313.46	315.22	313.85	313.01	312.17	313.4	313.65	311.73	312.02	315.13	314.22
305.06	306.23	306.23	307.48	304.52	307.22	307.02	306.9	306.52	305.81	306.71	306.92	305.19	307.91	306.07	307.04	307.29	306.5	306.13	305.62	306.89	308.69	307.29	306.11	305.55	306.85	307.04	307.18	305.19	304.4	307.52	305.12	307.74	307.36	305.85	307.48	307.26	307.26	306.34	306.03	305.77	307.26	307.63	306.45	306.18	305.52	306.26	308.1	305.91	307.87
316.14	316.46	316.07	314.75	316.43	315.93	314.52	315.78	316.79	314.48	316.84	315.56	316.31	315.31	316.49	315.74	315.53	315.79	315.13	315.89	316.17	315.08	315.93	317.49	315.3	316	316.65	314.24	316.75	316.94	317.13	315.68	316.84	314.87	316.18	315.76	315.7	314.42	315.74	318.09	313.96	316.2	315.85	315.12	315.31	314.78	314.9	315.77	315.8	316.16
302.68	300.56	301.48	303.07	299.25	301.25	302.07	300.05	300.9	301.32	301.55	301.55	301.22	300.49	299.38	300.81	300.05	301.49	299.54	300.72	300.53	299.84	301.37	301.02	300.41	301.49	301.66	300.04	300.04	301.54	301.28	300.12	302	302.29	300.54	303.22	300.96	302.01	302.63	301.6	300.36	300.77	300.24	300.19	301.42	300.28	303.94	301.14	301.16	302.32
326.85	328.1	328.55	326.05	328.79	327.25	327.63	329.48	326.73	327.65	327.52	328.33	327.91	327.56	327.38	327.13	328.75	326.08	326.86	327.62	328.8	328.88	326.4	328.42	327.23	327.4	329.49	327.71	326.55	327.49	327.28	330.04	326.86	328.15	325.35	328.71	327.56	328.54	327.66	326.17	327.31	327.04	328.57	328.54	327.45	327.79	327.84	328.16	327.86	327.7
307.02	305.8	306.64	307.35	306.28	307.82	305.59	306.65	307.98	307.91	306.88	307.43	308.21	305.34	307.87	306.96	306.18	306.17	305.92	305.85	307.5	307.12	306.29	305.42	306.49	306.28	309.47	307.52	305.78	306.65	306.6	303.82	308.16	305.93	305.04	305.72	307.04	305.43	307	306.9	305.92	307.21	306.08	305.79	308.17	306.54	308.23	306.37	306.64	306.74
304.12	305.35	304.61	303.95	304.95	304.61	305.26	305.33	303.67	304.98	303.09	303.72	303.93	304.69	304.92	305.58	303.56	303.75	303.22	303.79	302.63	303.47	305.02	304.09	305.27	304.1	304.3	303.06	303.52	304.51	303.71	306.15	303.8	305.83	306.05	306.36	305.31	303.42	305.65	305.01	306.81	305.78	303.96	304.05	303.13	304.38	304.48	304.16	306.13	303.38
313.09	312.69	311.42	313.72	313.18	313.32	312.73	312.81	314.71	313.18	312.59	313.5	311.66	314.07	313.11	314.45	312.35	315.86	313.37	313.52	314.78	313.1	311.39	314.21	312.96	312.97	313.95	315.21	312.67	313.63	312	311.64	311.82	313.31	311.99	313.11	312.47	312.57	311.01	312.97	312.13	312.76	313.67	311.5	313.53	313.97	313.12	313.13	313.6	314.58
308.51	308.13	308.99	309.07	308.13	309.31	309.38	309.46	307.73	308.86	309.93	307.52	308.11	309.18	309.04	309.47	309.52	308.22	308.36	309.02	308.9	307.94	309.59	308.48	309.11	307.67	307.58	309.65	308.29	308.83	307.25	306.97	309.6	309.48	308.1	308.1	308.91	308.24	308.09	308.17	307.96	309.14	309.72	309.57	306.46	307.75	308.43	307.66	308.7	306.94
314.15	313.74	314.73	313.76	315.22	314.48	314.97	312.87	314.94	314.53	316.94	315.69	314.6	315.87	315.14	314.33	315.15	314	314.93	314.67	314.23	314.46	314.89	316.24	314.69	313.99	314.15	315.14	314.84	317.2	315.21	313.9	313.79	313.83	313.93	314.71	315.48	314.45	314.23	314.68	315.44	313.76	315.43	313.36	314.27	315.95	314.66	317.14	315.44	314.65
297.56	296.8	296.58	298.09	297.45	297.26	295.38	297.69	296.9	295.36	296.96	298.07	296.93	295.75	294.65	298.45	297.43	297.24	296.77	297.72	295.61	297.03	297.12	295.6	295.74	298.34	297.1	295.41	296.5	296.56	297.11	296.98	297.48	297.36	296.98	296.89	297.33	295.22	297.16	296.48	296.94	297.48	297.03	297.42	298.19	297.27	296.96	296.74	296.66	298.18
313.81	315.87	316.52	314.35	314.77	316.25	314.28	316.69	316.95	315.03	314.83	316.02	315.19	315.64	315.64	313.14	313.93	314.62	315.87	313.8	315.28	315.08	317.36	315.7	315.07	313.86	312.62	315.04	314.5	315.88	314.11	314.31	316.56	314.07	313.76	316.31	315.25	315.34	314.43	316.41	315.18	313.4	315.39	314.26	313.37	314.9	314.57	315.7	314.99	316.35
307.32	304.85	308.33	308.67	307.06	307.25	307.09	306.73	307.81	307.73	306.51	307.42	308.78	305.93	307.61	307.17	307.06	307.76	306.42	305.78	308.47	307.87	306.24	305.74	307.26	307.32	306.24	308.38	307.8	306.89	307.73	307.98	307.26	307.43	307.41	307.07	307.87	305.58	308.02	306.36	307.82	306.26	305.76	307.12	305.99	305.08	307.19	306.85	308.36	308.12
305.27	304.26	304.39	306.37	304.11	303.68	307.06	303.93	304.61	302.81	303.9	306	303.28	304.4	304.65	305.32	305.95	304.79	304.49	304.46	303.59	306	304.46	306.09	305.06	305.91	305.43	305.97	306.8	305.19	304.74	304.22	305.1	304.13	306.5	303.59	305.73	304.88	304.24	304.6	305.96	304.6	304.99	305.75	305	305.3	305.9	306.12	305.71	304.3
318.84	317.02	318.71	317.6	318.44	317.28	319.21	318.28	317.7	317.35	318.51	317.45	318.62	317.82	318.5	317.78	318.34	317.05	317.49	319.32	318.9	317.71	318.89	317.59	317.13	319.95	318.5	319.76	319.14	317.4	317.92	318.88	318.43	316.89	319.18	320.06	318.23	316.87	316.08	318.6	317.64	317.3	318.04	317.68	317.92	318.08	316.98	317.85	318.5	319.88
300.15	299.56	301.71	301.59	299.87	299.91	300.79	301.37	300.75	300.56	302.61	300.5	298.73	300.01	299.83	302.04	301.31	300.01	301.22	300.5	302.08	300.21	301.87	300.56	302.62	299.38	301.09	301.76	302.84	298.55	300.75	299.54	300.75	300.09	302.78	300.28	300.66	300.8	300.36	301.26	302.66	301.69	301.62	301.04	300.82	298.96	300.16	301.56	300.6	300.09
308.21	309.86	306.86	308.51	310.48	308.07	309.28	310.22	309.18	308.15	309.36	308.89	309.58	307.9	308.03	309.03	309.28	308.58	309.22	308.88	308.56	310.64	308.49	307.2	309.3	309.51	309.1	308.13	308.99	310.64	309.73	307.44	308.58	309.49	308.4	306.51	307.33	308.59	306.93	309.03	309.22	309.56	309.18	309.11	308.73	308.51	308.49	307.99	308.19	308.7
314.72	312.41	315.63	313.83	313.25	313.12	316.23	315.12	312.36	313.19	313.04	313.62	314.34	312.94	310.69	313.24	312.56	313.63	313.37	313.01	313.31	314.54	312.36	312.95	315.16	313.07	313.23	314.35	314.48	312.44	314.39	313.81	314.84	312.57	313.17	312.01	312.58	313.11	315.43	312.86	313.4	313.12	312.75	313.96	313.29	311.98	315.13	313.68	313.61	314.05
304.8	306.58	305.07	304.97	304.19	304.32	305.72	304.29	306.21	307.33	304.74	304.72	306.03	305.18	306.02	306.11	305.06	304	306.12	305.96	304.74	303.96	305.02	305.89	305.28	304.95	305.83	305.88	305.61	304.69	305.14	306.18	305.91	305.82	304.94	305.93	304.61	306.13	304.81	305.04	303.8	305.58	304.81	305.27	306.51	307.15	305.57	306.68	304.98	306.63
311.08	310.78	311.05	310.7	310.96	311.03	310.91	309.67	311.22	309.47	310.35	311.93	311.16	309.62	311.25	309.28	311.95	310.85	309.34	311.97	309.53	312.61	308.96	309.56	308.44	311.75	310.55	310.65	310.99	309.23	310.98	309.41	310.08	310.26	310.69	311.35	309.85	310.47	310.16	309.95	309.5	310.53	311.43	312.45	311.99	310.04	311.32	310.29	309.53	310.16
293.55	294.57	294.36	293.78	295.02	294.61	294.02	295.87	295.94	297.42	295.59	294.43	293.98	293.73	294.74	296.55	296.48	295.66	294.89	294.03	294.67	295.47	294.78	294.45	295.35	295.87	293.83	295.25	296.17	293.34	294.04	294.27	293.4	292.99	296.01	293.24	294.32	293.56	296.6	293.64	295.9	296.29	294	294.4	294.24	293.54	294.92	294.76	295.43	294.85
315.49	318.83	316.42	316.18	317.13	316.52	317.96	317.02	316.89	316.65	317.6	316.29	317.42	315.78	317.58	318.31	317.84	318.69	316.72	316.43	317.35	315.94	315.61	316.91	317.61	317.75	316.03	317.8	317.11	317.71	315.52	316.92	314.69	318.97	318	316.26	316.72	317.71	316.32	316.93	315.61	315.75	317.65	316.73	317.71	316.82	315.84	317.63	318.07	317.39
312.23	309.6	309.8	312.02	309.46	312.88	309.97	312.86	312.39	309.61	311.68	310.97	310.28	310.32	310.38	310.21	310.74	310.37	310.75	309.97	310.17	310.77	309.9	310.88	311.8	312.13	310.52	310.92	310.02	309.65	310.75	310.68	311.28	310.2	310.9	310.95	311.43	309.29	310.95	311.91	311.83	311.31	310.54	310.06	311.94	311.49	310.92	310.5	310.45	310.63
307.18	308.42	306.19	306.38	305.25	305.32	308.31	304.67	307.54	305.45	307.05	307.13	306.82	304.75	306.98	309.09	305.2	308.6	307.1	306.23	308.29	307.03	307.81	305.95	305.71	306.41	305.98	306.14	305.15	306.19	306.51	306.37	307.05	306.19	307.72	306.56	307.89	305.53	306.89	306.77	306.29	306.54	308.11	306.13	308.03	304.97	309.17	307.51	307.61	306.44
318.94	318.11	315.23	317.36	319.29	318.22	316.45	317.36	317.16	317.72	316.58	318.21	316.99	316.2	316.77	317.17	316.7	317.92	316.44	319.58	317.96	315.9	316.27	317.73	317.09	315.53	317.68	318.03	316.94	318.46	317.65	316.57	316.53	316.86	316.84	314.52	317.45	314.99	318.78	316.81	317.75	317.2	318.03	318.49	316.49	316.28	316.99	316.43	319.71	317.82
303.73	304.43	304.14	304.96	302.42	303.54	304.72	304.84	302.46	303.52	305.25	303.91	304.29	302.79	304.61	303.47	303.61	303.54	304.09	304.12	303.9	303.09	306.11	304.18	304.46	304.3	306.42	303.75	304.01	304.25	302.75	306.3	303.51	306.32	303.23	304.34	304.63	303.48	302.94	303.77	304.16	304.26	304.72	305.12	304.35	303.95	303.56	303.57	304.34	304.47
302.64	304.18	303.42	304.9	301.68	301.44	302.28	302.25	303.61	303.32	303.77	302.7	303.73	303.06	305.05	302.66	301.52	304.46	303.13	303.99	303.43	303.29	303.72	301.62	301.25	301.78	302.94	303.08	301.45	304.9	303.84	302.63	303.77	301.93	304.29	302.1	303.93	302.2	301.53	301.26	303.22	302.28	302.18	305.2	303.71	303.3	303.73	304.85	303.11	301
304.79	304.81	304.18	303.99	303.93	303.41	305.26	304.95	303.59	304.47	302.75	302.86	304.31	304.46	304.85	305.64	305.2	305.09	305.31	305.21	303.3	304.35	305.78	305.23	304.38	305.82	304.55	304.12	305.55	307.04	304.87	304.75	303.5	305	304.29	303.47	304.95	304.68	304.66	303.72	305.39	304.99	304.73	305.74	303.94	305.07	303.45	304.66	302.78	302.69
307.06	305.55	303.44	304.16	306.73	305.52	305.28	305.48	304.92	303.54	305.57	305.11	303.73	305.85	305.25	303.72	305.14	305.2	307.1	304.46	306.78	305.33	305.62	306.45	304.16	304.95	304.89	306.27	303.87	307.25	305.95	304.53	304.14	303.4	305.2	305.18	305.28	305.06	307.43	304.83	305.3	305.29	306.18	305.2	306.72	304.7	305.2	304.74	305.48	307.3
294.09	296.31	293.55	295.58	294.79	296	295.84	297.3	294.69	293.95	294.84	295.27	295.72	294.72	294.36	295.2	294.76	297.68	295.35	294.15	295.92	295.65	293.79	295.2	296.45	295.57	294.5	293.85	295.37	294.08	296.38	294.79	295.05	295.44	294.49	294.45	295.28	294.39	294.12	294.55	295.36	295.47	294.15	296.26	294.35	295.07	291.93	295.28	296.55	295.16
307.99	309.89	310.37	308.48	308.78	309.01	309.88	306.52	308.6	308.38	310.48	309.1	308.7	310.11	309.53	309.88	308.01	307.95	309.82	309.07	309.85	306.79	310.77	310.47	308.68	309.67	308.78	308.24	308.43	309.9	307.79	309.69	308.21	307.47	307.68	307.62	308.37	309.07	309.51	310.22	308.63	309.16	309.3	308.98	309.2	309.2	309.13	308.42	308.11	308.04
319.04	318.73	318.24	318.61	318.67	319.04	318.75	315.86	317.6	317.44	317.68	317.64	319.55	317.46	319.28	317.68	321.19	319.34	319.55	317.64	318.5	318.31	319.87	317.78	317.86	316.55	318.11	317.99	318.8	317.82	317.01	318.28	318.17	316.76	317.58	318.63	317.28	319.54	319.02	318.3	318.39	318.58	318.99	317.79	321.08	317.06	316.78	317.94	317.65	318
314.45	313.44	312.93	316.4	314.85	314.9	313.66	313.37	315.01	314.55	313.72	314.74	314.41	313.81	316.42	314.86	314.6	314.78	313.37	314.49	315.73	313.47	312.9	315.5	314.99	313.68	314.04	316.16	315.32	315.62	313.35	316.81	313.58	314.86	312.08	316.81	314.44	315.07	315.55	314.69	314.99	315.68	316.74	315.36	315.28	313.89	314.67	314.28	314.57	315.01
302.76	303.51	304.6	304.46	304.3	304.24	306.37	304.76	302.84	306.93	303.79	304.41	304.52	304.23	303.46	303.95	304.66	303.89	305.08	303.86	305.7	305.45	304.95	305.12	304.55	305.15	304.53	303.88	305.99	303.31	304.47	306.17	305.02	302.83	305.2	305.08	303.03	305.61	306.44	305.52	306.49	303.95	304.35	303.94	303.66	304.56	304.09	303.97	302.38	304.16
313.41	312.24	311.92	313.05	314.26	312.21	312.33	313.24	314.16	313.93	312.81	314.69	315.14	315.21	311.93	313.03	313.08	313.52	312.68	313.81	312.81	314.3	312.94	313.21	313.24	312.59	312.76	313.54	314.07	313.18	314.23	313.73	313.31	312.28	313.53	314.29	313.53	312.85	313.51	315.13	311.83	313.86	312.77	314.37	313.9	312.21	313.74	313.72	313.32	315.05
299.69	300.5	299.35	301.47	299.67	299.47	300.7	302.51	299.51	299.96	300.44	300.24	298.77	299.4	299.02	299.84	300.33	300.6	299.53	299.46	298.85	299.12	301.19	300.47	298.86	300.71	299.72	298.83	301.88	299.83	299.56	300.62	300.62	301.78	297.49	300.28	299.03	301.25	300.68	300.16	298.72	299.43	299.84	301.29	299.69	300.01	300.71	300.01	300.2	299.23
316.38	315.51	316.2	316.13	316.23	315.83	317.24	315.07	316.71	316.57	316.07	317.12	317.55	316.38	315.7	316.02	315.51	318.01	316.47	318.8	314.76	317.12	315.71	316.54	315.59	318.5	316.74	316.13	317.63	317.13	316.46	317.44	316.38	315.96	316.19	316.49	314.8	315.92	317.84	317.77	316.07	317.29	315.07	317.01	316.8	316.18	315.67	316.78	316.36	316.06
315.26	315.87	315.21	315.21	314.69	315.95	316.33	315.77	314.75	313.98	317.13	317.38	315.18	315.65	316.06	316.6	316.76	315.81	313.51	314.65	313.37	314.91	314.24	316.03	318.74	315.22	315.25	314.7	316.5	317.14	317.32	315.62	316.14	316.42	315.71	316.36	317.19	315.62	317.24	313.93	316.38	315.5	316.81	318.3	316.59	316.38	314.86	315.65	315.58	316.82
304.63	304.91	304.07	305.51	306.4	305.63	306.23	306.32	307.32	304.02	306.5	303.45	304.96	304.63	307.03	306.78	304.32	304.4	302.94	305.4	305.12	304.96	304.74	305.4	305.53	304.92	306.8	306.2	304.96	305.45	305	305.2	306.52	305.75	304.82	306.47	305.65	304.9	307.25	304.2	304.82	307.46	305.64	305.6	307.05	306.23	305.03	302.75	305.95	306.89
301.11	299.86	299.64	301.86	300.72	299.96	303.04	299.9	299.57	302.05	303.41	299.83	299.8	299.46	300.88	301.44	300.8	301.82	301.36	302.03	300.67	301.49	300.76	300.63	300.21	302.19	301.4	299.89	301.77	301.33	300.63	300.06	301.19	301.59	301.01	301.88	301.02	302.02	302.97	300.81	300.4	300.85	299.21	300.51	298.89	303.16	301.57	299.23	300.34	303.49
316.43	314.57	314.93	314.63	315.51	313.92	314.7	317.04	312.68	315.44	314.36	315.51	314.98	316.96	315.23	315.36	313.79	313.68	315.2	314.87	315.24	313.05	313.88	316.29	314.49	314.6	315.14	314.88	315.32	314.86	315.02	312.71	314.98	314.68	314.8	314.49	314.52	313.84	314.4	314.58	315.17	314.64	316.32	314.63	315.99	315.5	316.8	316.02	314.61	313.39
302.8	302.96	304.51	303.16	303.74	303.41	304.05	304.39	304.71	302.55	303.18	302.13	302.38	303.66	304.17	305.49	303.4	303.89	304.63	304.03	302.07	305.59	302.49	302.02	303.37	303.8	304.34	304.52	303.09	303.31	303.57	304.06	304.28	302.26	304.42	302.6	305.21	302.78	302.84	302.31	302.85	302.7	303.98	302.36	303.16	302.81	303.67	303.53	303.12	303.82
328.95	327.57	328.08	328.84	327.49	328.21	328.02	328.34	328.8	327.83	327.88	327.55	327.31	329.76	328.16	329.59	329.42	329.24	326.66	328.38	328.64	329.16	327.81	327.4	329.23	328.32	328	328.92	330.22	329.52	327.2	328.59	327.94	327.54	328.28	328.94	328.37	327.78	327.42	327.79	329.83	328.4	329.29	327.25	328.68	327.66	328.42	330.82	327.76	327.76
316.25	316.2	313.6	313.62	315	315.28	316.6	315.58	315.25	315.28	315.54	319.33	315.98	315.3	315.47	316.03	317.1	315.05	315.4	315.5	317.7	315.66	316.06	314.34	315.69	315.18	316	314.16	317.53	314.79	314.53	315.29	317.08	313.42	315.78	316.34	315.71	315.64	315.56	315.95	314.97	317.08	314.29	314.98	316.75	316.92	316.06	314.91	314.88	317.12
301.22	298.82	298.76	298.75	301.05	301.95	300.36	300.65	299.74	300.3	299.11	298.74	299.34	301.02	299.69	302.11	299.27	299.66	299.62	299.06	301.28	298.78	301.24	299.38	299.17	299.24	299.54	299.69	299.93	300.61	301.58	299.92	300.77	300.4	300.9	299.11	301.21	299.89	301.72	300.3	300.81	299.6	300.03	301.1	300.46	301.07	301.73	301.53	300.45	299.12
294.54	295.06	294.36	292.27	294.87	294.13	295.44	292.63	295.15	293.45	295.2	294.29	294.89	294.82	294.38	295.29	294.56	293.76	293.34	292.98	292.41	296.04	293.3	293.95	294	293.86	294.1	294.93	292.73	294.72	294.27	293.37	295.53	293.96	294.99	294.27	294.29	294.23	294.12	294.53	294.35	293.28	294.55	295.68	295.28	294.56	292.14	295.52	294.15	295.48
306.6	304.73	305.22	304.52	305.53	305.46	304.29	304.24	305.3	304.56	305.16	307.23	306.12	305.98	304.42	304.42	306.9	305.53	304.22	305.98	306.36	305.82	305.68	304.84	304.57	305.38	306.42	306.33	307.67	306.07	306.7	305.9	304.57	306.82	307.03	305.66	305.34	305	304.89	305.82	305.95	304.76	305.81	305.03	305.45	305.21	305.71	306.24	305.4	305.18
301.92	305.74	304.02	302.31	302.6	304.05	305.01	303.22	303.15	302.56	303.29	302.63	304.4	302.82	303.07	303.69	304.17	304.38	305.11	303.85	302.71	305.29	303.78	301.51	303.58	302.94	305.09	303.38	301.93	303.23	303.2	306.05	303.13	302.98	302.87	302.66	304.03	303.26	302.58	303.87	303.8	303.65	303.25	302.66	304.76	303.99	303.62	303.53	304.5	303.79
310.06	308.99	310.06	310.82	309.04	308.19	309.6	310.42	310.68	308.91	309.49	309.76	310.93	310.41	308.45	309.28	309.47	311.18	310.06	309.74	309.85	309.56	309.77	308.33	309.95	310.72	309.93	308.2	308.97	311.29	308.7	309	310.58	309.96	309.34	308.83	310.43	310.12	309.12	309.65	310.53	310.18	310.93	310.23	309.21	310.23	309.26	310.15	312	309.42
327.25	328.66	328.72	327.86	326.61	325.42	328.51	327.72	327.78	326.38	328.8	327.4	327	326.47	328.65	327.66	325.82	328.24	328.43	328.47	327.82	327.48	327.7	328.37	327.64	326.83	327.5	327.07	328.72	328.16	326.85	326.3	326.73	328.24	329.08	328.43	327.47	328.62	327.94	327.33	326.66	326.53	328.49	329.86	326.91	326.65	327.35	327.53	328.03	327.81
325.03	326.38	325.34	324.08	326.18	325.04	325.06	324.94	323.78	326.22	327.55	323.68	325.1	325.22	326.86	324.54	326.38	326.2	325.87	324.81	324.32	325.45	326.09	325.06	324.04	327.17	325.68	325.61	323.44	324.73	325.63	325.4	323.4	325.06	325.02	325.24	326.85	325.24	325.11	324.79	324.58	325.55	324.15	325.48	325.36	325.02	324.8	324.26	325.89	326.13
299.59	299.7	302.14	299.96	299.71	300.33	300.72	300.26	297.61	300.68	300.8	300.18	301.28	300.22	299.38	299.41	298.66	302.28	301.08	301.52	299.24	300.21	300.7	301.2	300.5	300.08	300.18	299.17	299.28	300.77	298.38	299.31	300.08	299.18	302.58	298.75	299.68	300.52	300.29	298.04	301.54	300.91	299.88	300.97	300.4	299.52	298.71	299.5	298.11	299.36
312.9	313.01	313.04	313.4	312.21	313.28	313.63	313.3	313.35	314.93	314.68	313	311.53	314.72	314.98	312.8	313.09	313.97	314.51	314.7	313.79	312.92	313.65	313.28	312.1	313.09	314.04	312.56	312.85	313.74	314.79	315.78	312.02	314.14	313.84	312.92	312.72	312.37	312.76	313.57	312.79	313.91	313.95	311.71	314.18	312.84	314.21	314.65	313.71	314.54
305	305.64	303.49	304.17	306.47	306.42	304.8	304.95	305.16	305.02	305.83	305.71	306.21	305.52	305.01	305.86	304.76	304.58	306.19	306.09	306.68	304.19	304.36	304.21	305.17	306.83	305.83	304.02	304.12	304.56	305.23	304.03	304.85	305.41	305.16	303.64	306.34	305.77	305.29	307.06	305.05	303.3	305.18	305.27	306.08	305.3	303.56	305.04	303.95	306.55
295.54	294.17	295.44	293.8	297.39	294.98	294.73	295.92	294.43	296.52	294.92	295.75	294.3	295.03	294.87	294.27	294.15	295.09	295.11	295.18	294.59	295.34	294.46	294.95	296.18	294.83	296.49	294.72	293.95	296.36	295.08	293.25	295.58	294.91	294.95	296	294.3	296.42	294.69	295.47	295.01	295.31	293.83	293.95	294.62	296.33	295.05	295.59	294.73	294.94
310.24	310.74	308.41	310.08	310.2	309.87	309.1	309.48	306.74	310.62	310.8	308.66	308.48	308.62	310.94	309.03	308.29	308.9	309.21	309.46	310.56	310.1	309.08	310.71	310.82	309.23	309.92	311.03	310.54	310.18	308.09	309.26	308.6	310.22	310.87	310.58	309.65	309.58	310.38	310.8	309.6	309.8	308.75	310.9	308.75	310.22	308.22	308.77	309.58	308.82
305.32	304.89	303.6	305.86	306	304.04	305.04	304.7	304.55	305.28	305.42	305.62	304.38	306.47	302.71	303.17	304.61	304.71	302.52	304.68	304.96	303.76	304.27	304.86	304.8	304.15	306.34	305.08	305.24	305.9	304.32	305.22	305.3	303.26	305.6	306.93	305.62	305.13	304.44	303.85	304.25	302.86	304.43	304.34	304.91	304.89	305.38	302.38	303.73	306.46
327.52	328.83	327.98	327.46	328.84	327.73	329.09	327.15	327.57	327.67	327.65	327.57	327.6	327.62	328.63	327.87	329.89	328.01	326.65	329.23	327.52	330.27	328.43	327.57	327.75	326.46	327.33	327.04	328.49	327.27	328.82	327.96	328.27	327.92	327.65	325.49	328.86	327.34	328.14	328.02	326.84	328.32	327.83	328.57	329.14	328.36	327.66	328.11	327.42	327.89
305.51	304.21	302.17	304.07	304.12	303.6	303.96	305.05	302.57	302.94	304.37	305.15	304.62	305.07	303.69	305.97	302.29	303.33	305.16	303.85	303.48	303.65	305.35	303.12	303.47	303.84	302.79	305.21	305.11	304.94	304.92	302.77	305.14	303.81	303.56	304.01	305.11	303.58	304.29	304.78	303.7	306	304.99	305.15	305.65	303.99	304.35	304.86	305.31	304.4
292.93	295.13	293.88	294.02	294.24	294.95	294.71	293.46	293.97	293.67	295.86	294.01	293.85	292.06	293.59	292.36	293.47	294.99	293.34	295.74	295.08	293.67	294.44	294.88	293.87	295.43	292.21	294.93	294	295.11	295.24	293.23	294.4	295.53	292.61	291.5	294.44	293.9	293.81	292.96	293.14	294.37	294.79	292.61	294.25	294.95	294.26	293.82	295.89	294.53
304.04	303.07	301.09	303.84	302.58	302.28	304.51	301.81	303.41	302.11	304.61	303.65	303.19	303.48	303.43	303.16	303.41	303.99	303.2	304.28	303	303.04	302.22	301.99	302.51	303.92	302.78	301.95	301.93	303.6	302.31	303.48	302.7	302.19	303.74	301.59	302.83	303.17	302.4	303.99	303.08	302.92	303.28	302.3	303.26	303.83	302	303.26	302.53	301.98
310.48	310.76	312.74	311.38	312.01	313.34	310.44	312.01	314.08	312.76	311.83	310.4	312.42	311.46	311.03	313.07	311.73	309.55	311.12	308.73	311.02	311.99	311.99	311.18	310.45	311.27	310.65	311.16	309.88	310.18	313.53	311.52	312.15	310.91	312.36	310.42	311.26	311.44	310.93	308.48	312.72	311.09	313.93	309.86	312.69	311.45	312.95	312.7	311.47	309.08
314.65	313.86	313.13	313.77	313.37	315.21	313.63	313.3	314.01	315.55	312.63	312.26	314.29	313.56	313.32	312.97	312.42	314.22	313.56	313.02	312.97	313.73	312.18	314.61	312.48	311.52	313.12	312.71	313.7	314.47	312.47	314.36	312.77	313.42	312.92	314.65	313.69	312.38	314.47	312.9	310.89	313.97	314.46	313.81	312.25	313.5	315.31	313.1	313.65	313.59
314.05	313.37	311.3	313.61	313.47	312.87	312.82	312.44	314.14	313.26	312.98	311.77	315.35	313.52	314.45	313.68	313.29	312.52	314.37	314.42	314.33	314.56	314.82	314.46	315.63	313.73	314.42	313.72	315.12	312.99	314.09	314.98	314.32	315.53	316.71	314.64	314.42	314.99	313.93	313.13	314.88	314.07	314.42	314.27	313.57	311.99	313.74	314.94	315.41	313.3
303.69	305.16	302.19	302.44	303.65	303.55	303.2	302.26	303.81	302.22	302.05	303.99	302.66	303.94	304.29	302.53	302.96	303.52	301.56	303.85	303.18	304	305.32	304.91	302.76	303.26	303.42	302.3	302.15	303.69	301.75	303.38	301.93	305.28	302.73	302.48	303.99	302.44	303.05	301.84	304.69	303.4	304.62	303.94	303.9	304.4	304.64	303.51	303.78	302.43
313.58	312.9	311.84	314.99	313.78	315.19	313.76	313.75	312.88	313.52	313.38	312.51	312.34	313.68	313.2	313.71	312.67	312.72	313.24	313.18	312.98	312.74	312.75	312.03	313	314.18	312.8	312.36	313.02	312.35	312.81	312.32	313.26	314.08	313.5	312.83	312.24	312.54	313.61	311.78	314.67	313.91	314.5	312.22	312.23	312.84	313.76	314.05	312.83	313.24
314.14	314.61	316.4	313.92	314.46	315.8	314.58	315.56	313.87	316.86	315.53	315.39	314.97	314.2	314	315.7	315.98	313.85	315.91	313.68	313.52	314.26	315.28	315.57	316.34	315.72	314.87	315.67	314.93	314.82	316.52	314.98	313.8	316.79	314.04	315.19	316.38	314.92	314.88	316.32	313.99	315.16	315.83	314.63	316.17	315.39	316	316	316.22	314.12
303.79	301.71	302.1	303.72	303.19	300.44	302.28	302.19	302.05	302.49	301.2	302.15	302.99	301.66	303.77	303.38	301.57	301.36	301.7	301.65	302.26	302.53	302.57	302.79	302.39	301.61	304.34	301.88	302.67	302.9	302.36	301.63	301.49	303.06	303.21	302.62	302.32	303.32	304.57	300.78	303.19	301.71	302.7	302.45	301.89	302.18	304.59	301.65	299.96	302.66
311.08	310.73	312.17	310.4	310.69	311.88	310.86	309.64	309.91	311.83	311.07	312.28	311.22	310.28	310.68	310.37	311.15	309.23	310.32	310.28	308.98	310.22	308.94	310.46	311.85	309.72	310.7	310.33	311.17	310.45	311.46	311.07	308.82	312.38	311.65	309.59	309.83	308.82	308.8	311.46	311	311.21	311.65	309.28	309.57	309.35	311.12	309.39	310.58	310.77
300.13	301.69	301.36	300.67	301.25	301.57	301.16	301.68	301.11	301.41	300.39	301.59	302.57	302.24	300.19	301.34	301.46	301.94	301.29	300.9	303.14	301.38	300.49	301.7	301.16	299.97	300.88	299.64	299.85	300.27	299.8	299.24	300.77	300.14	301.43	301.15	301.55	301.52	301.17	299.93	300.78	300.73	301.26	300.15	300.33	300.85	301.59	300.71	299.58	302.01
314.68	312.07	312.19	311.58	312.8	312.72	313.76	311.81	311.94	312.14	313.21	312.29	314.1	313.45	312.66	311.86	311.72	313.11	312.19	312.99	314.11	311.51	312.37	311.99	312.96	311.53	311.63	311.66	312.01	311.89	313.93	313.7	312.45	312.09	312.99	312.21	312.11	312.54	311.48	312.93	312.99	312.77	312.12	310.73	311.26	312.68	311.34	313.66	312.43	312.5
294.59	295.27	294.08	295.65	294.1	295.74	295.5	293.55	294.77	294.91	294.35	295.88	295.22	294.14	293.49	294.71	293.09	297.66	294.19	295.22	294.6	294.9	295.92	294.38	295.26	292.85	296.78	294.36	295.12	293.33	296.68	295.75	296.25	296.36	295.55	293.8	296.41	294.61	292.91	294.68	294.39	294.53	296.15	294.62	297	295.86	295.21	294.32	295.23	294.17
311.85	314.15	312.41	312.86	313.84	314.3	311.78	314.82	311.44	313.19	313.61	313.94	315.7	314.79	314.07	313.36	311.23	314.05	313.17	313.24	313.61	313.29	312.4	313.6	313.43	313	313.65	312.55	312.12	313.35	313.54	313.44	313.89	312.68	312.58	313.37	312.86	311.31	311.51	311.61	311.15	312.93	314.79	312.48	312.72	312.48	313.21	312.51	311.81	312.26
303.66	304.9	303.35	304.11	302.52	303.96	303.63	301.41	305.31	304.38	302.67	302.95	304.22	302.13	302.83	303.38	303.29	304.15	303.93	303.74	303.8	304.29	303.05	302.54	303.77	304.77	303.62	302.21	303.45	300.74	304.45	303.45	304.16	303.79	304.86	301.63	305.26	302.69	302.7	303.86	303.63	302.81	304.55	304.71	303.54	303.46	304.87	302.92	303	303.9
301.18	300.98	300.39	302.17	302.36	301.33	301.37	298.93	301.56	300.45	299.76	301.63	300.11	299.92	300.72	301.37	300.05	301.44	301.67	301.02	301.05	301.71	301.27	300.8	299.85	300.8	301.98	300.33	301.73	302.32	302.95	300.09	300.36	301	300.42	302.95	300.96	301.01	301.78	301.98	300.44	300.71	302.05	299.71	301.34	300.28	300.58	300.78	300.55	301.38
316.02	318.46	316.3	316.83	317.05	317.66	316.69	315.17	316.11	317.56	316.2	317.01	317.46	317.58	317.52	316.47	316.25	318.28	317.95	315.37	317.8	317.51	319.17	317.49	317.34	318.77	318.57	315.89	317.7	315.46	316.97	317.24	317.73	317.17	316.28	317.03	317.8	317.22	317.9	316.04	317.59	315.8	316.67	316.37	316.59	316.37	316.06	316.13	318.05	317.04
305.48	304.72	305.01	305.92	304.6	306.52	307.9	305.39	304.12	303.74	305.56	305.84	304.12	306.84	304.75	304.16	305.74	305.91	306.19	304.87	303.94	306.72	305.2	306.26	304.84	305.79	304.04	305.14	303.85	307.13	304.04	306.01	305.74	305.73	304.28	305.02	306.82	305.56	304.58	305.93	305.33	306.44	304.67	305.79	303.48	305.84	304.65	304.73	303.7	306.44
304.19	302.34	300.88	303.38	301.92	302.02	303.2	303.35	304.18	303.81	303.07	303.1	302.56	302.32	304.01	303.58	303.59	303.23	303.95	302.28	303.21	303.94	303.51	303.42	301.33	302.26	301.45	304.03	302.99	301.56	301.51	303.6	302.62	304.76	302.21	303.19	303.07	302.21	303.4	302.43	303.15	301.81	302.66	303.77	304.56	302.05	303.26	302.87	302.15	301.1
301.51	301.79	302.36	302.6	301.51	302.32	303.77	302.16	303.52	301.6	302.46	303.08	302.63	301.4	302.3	303.79	302.85	304.58	302.77	302.05	301.81	304.27	302.43	301.19	302.1	303.28	301.21	302.02	302	301.47	301.57	302.58	302.45	301.86	302.07	300.64	300.77	302.86	301.47	303.32	303.49	302.66	301.59	303.76	301.15	302.25	301.7	301.98	302.16	302.23
304.29	304.54	304.6	306.27	304.86	304.9	304.33	304.37	305.23	305.02	305.61	305.78	302.63	305.93	304.29	306.78	304.66	305.7	305.58	304.45	305.75	304.46	304.68	306.12	304.46	305.26	303.74	304.56	303.31	304.79	304.25	303.19	305.56	303.29	304.11	304.79	305.06	304.55	302.96	305.38	305.06	304.03	304.07	303.85	304.37	303.11	303.33	304.16	304.08	303.39
315.24	314.34	315.12	316.24	314.88	315.2	316.46	316.29	315.7	314.25	314.81	317.06	314.9	316.72	313.91	316.85	315.94	315.16	317.28	316.62	316.01	315.56	316.6	314.29	314.58	316.47	316.58	314.48	315.86	315.31	314.97	316.97	315.95	314.39	316.77	315.37	316.04	315.86	316.86	315.33	316.96	318.07	314.25	316.43	315.24	316.98	316.68	315.96	315.96	314.02
319.48	319.26	318.79	319.45	319.46	320.01	318.65	318.08	319.86	318.45	320.04	317.38	319.4	320.03	317.74	319.45	320.55	321.01	320.68	319.13	319.75	320.16	318.59	318.94	320.74	319.48	317.96	318.54	317.86	319.14	320.18	319.67	318.77	319.94	317.16	319.78	318.9	320.32	320.23	321.53	318.89	320.65	317.46	318.83	320.17	320.74	318.63	319.94	320.3	317.99
304.32	306.36	304.86	303.31	305	304.17	304.03	306.35	304.49	304.93	304.95	303.71	305.74	305.48	306.79	303.11	305.45	303.25	302.86	304.13	305.33	303.23	304.07	305.89	305.18	303.22	304.4	305.83	304.79	302.81	308.46	304.82	304.78	303.64	306.04	305.19	303.65	305.02	304.72	304.91	305.1	304.85	304.56	303.76	305.05	305.92	305.28	304.66	304.03	304.87
319.21	318.37	317.63	318.48	319.07	320.6	319.37	319.5	319.24	317.57	319.09	320.37	319.2	316.56	317.93	318.76	317.89	319.24	318.88	318.88	315.67	318.46	318.83	318.49	318.69	317.78	318.12	318.67	318.89	318.65	318.54	318.12	319.02	318.25	318.85	319.14	318.73	320.22	318.66	317.47	317.68	318.21	319.47	318.86	318.52	319.2	317.95	320.14	319.9	318.63
314.78	317.13	316.37	316.2	315.54	314.83	314.82	318.76	316.91	315.16	316.82	317.95	315.46	314.48	317.75	316.61	314.83	314.29	316.66	317.1	315.83	315.88	316.48	315.98	315.83	316.63	315.04	315.86	317.56	315.83	314.86	316.19	316.32	316.06	317.02	316.78	314.68	316.56	314.8	315.29	314.61	316.8	316.94	316.63	316.84	315.75	316.9	313.93	315.99	318.12
298.82	298.94	300.31	299.01	299.49	301.27	301.64	299.58	299.8	298.92	300.1	299.8	299.68	299.73	299.88	301.88	299.28	299.51	300.98	301.01	300.6	300.83	299.77	298.46	299.62	300.89	300.97	300.42	298.27	300.44	299.49	298.83	299.61	299.72	300.75	300.26	300.82	300.23	298.99	298.59	300.87	299.55	300.12	300.13	300.58	299.3	300.6	298.96	299.53	301.14
316.62	315.8	314.69	316.73	316.53	314.57	315.81	315.48	314.77	316.11	315.96	315.37	315.8	314.91	316.94	316.38	314.88	316.89	316.87	315.62	315.27	316	316.05	315.84	315.51	316.11	315.79	314.86	317.58	314.48	315.33	316.02	315.03	315.22	315.44	316.11	314.92	314.82	316.09	315.94	316.44	316.88	315.01	315.54	316.49	316.7	316.48	315.32	315.52	315.27
314.78	316.76	317.86	318.27	316.82	315.65	314.92	316.47	316.49	315.29	316.37	317.18	316.97	315.97	317.42	315.84	317.05	317.06	317.47	317.59	317.89	315.96	318.04	316.1	316.44	315.34	317.2	315.71	316.16	318.21	318.13	315.56	317.42	316.68	316.47	316.92	316.04	318.01	316.69	315.99	316.97	316.44	316.69	315.7	314.35	316.65	317.9	317.47	316.96	316.53
313.68	312.6	314.02	313.6	312.24	313.25	313.4	311.68	313.27	311.2	315	312.5	312.6	312.94	312.36	312.76	312.78	311.3	312.5	314.19	314.4	315.01	312.78	313.33	312.77	312.67	312.67	312.88	313.84	314.62	313.45	312.6	314.23	311.54	314.2	312.23	312.67	314.37	313.68	311.97	310.59	313.3	311.57	311.75	313.11	313.23	312.81	313.32	312.6	312.92
315.76	315.34	313.88	314.79	314.98	315.93	312.24	314.92	314.81	313.82	314.37	312.97	313.54	313.32	314.2	315.41	314.52	314.83	314.73	315.14	315.92	315.96	314.04	314.32	315.18	315.75	315.05	313.67	315.33	314.06	316.59	314.55	314.48	314.54	315.83	313.95	315.17	312.84	316.44	316.36	314.64	314.76	313.6	314.47	316.68	314.2	314.27	315.97	314.2	313.33
298.5	293.97	298.83	297.3	295.32	296.41	295.73	296.91	297.6	297.32	294.33	295.2	295.54	297.72	297.52	297.91	295.97	296.09	297.28	297.84	296.07	297.03	297.65	296.63	297.88	297.15	296.1	297.4	296.09	298.21	297.56	297.02	297.45	297.26	296	297.32	297.29	296.63	297.21	295.72	296.47	296.99	296.17	297.72	298.27	297.28	296.44	296.59	295.43	296.82
302.99	305.52	306.28	305.73	304.96	306.88	304.95	304.35	305.27	304.29	305.96	303.82	305.31	305.92	305.47	306.35	305.94	305.11	304.46	304.48	304.7	304.71	303.61	305.93	305.03	306.3	303.19	306.2	306.29	305.4	303.55	306.72	306	305.26	306.46	306.1	304.64	305.12	305.67	305.83	304.5	305.35	305.54	306.59	306.76	307.28	306.42	304.59	306.32	306.17
319.38	319.4	319.49	317.54	318.86	320.03	318.9	319.24	319.96	319.62	320.8	319.5	319.04	318.98	318.59	319.42	317.42	320.37	320.62	320.08	319.27	318.54	320.95	319.75	320.23	318.55	318.16	319.77	320.06	319.8	318.71	319.19	320.3	319.42	319.79	319.57	318.99	319.26	319.6	317.9	321.81	318.36	320.19	319.85	318.32	318.46	320.35	320.62	318.02	320.94
310.55	309.6	309.46	308.53	310.17	309.12	309.73	308.91	309.28	309.11	309.51	308.83	309.17	310.12	308.7	309.34	309.71	311.67	310.91	309.99	310.26	308.86	310.88	311.08	308.15	309.24	310.67	309.3	311.14	310.53	310.64	310.13	309.8	310.12	310.28	308.92	310.78	309.73	310.23	311.59	310.73	309.98	310.1	309.69	309.17	309.82	306.62	309.59	310.21	309.16
313.64	313.43	314.68	314.52	315.27	313.41	314.54	313.78	315.23	312.95	314.06	313.71	313.17	312.26	313.57	315.2	312.29	314.12	313.01	313.26	313.53	313.93	312.73	314.76	313.66	313.07	314.46	313.95	312.9	313.57	313.67	314.39	316.08	314.96	313.94	312.17	315.4	313.52	313.31	313.21	313.57	313.06	314.6	314.67	312.78	313.85	313.07	313.2	314.03	312.9
317.3	319.01	317.5	317.07	316.66	318.98	316.98	317.92	318.79	319.33	319.07	318.49	318.6	318.13	317.36	318.68	317.37	321.74	318.6	318.56	316.89	317.09	320.57	319.23	318.33	318.14	317.74	317.96	319	317.79	318.91	318.12	317.72	317.38	315.64	317.92	318.28	319.26	318.07	317.44	319.99	317.34	318.15	318.79	318.69	318.87	317.31	316.43	318.32	319.46
304.77	303.84	304.68	302.96	302.78	304.13	303.42	304.12	303.21	302.98	303.58	303.67	302.77	303.28	304.86	302.82	303	304.58	305.28	303.09	303.5	303.7	304.26	303.9	304.05	305.42	303.74	302.59	304.71	305.26	303.77	302.79	301.96	302.79	300.99	303.63	303.73	302.24	303.56	302.89	303.59	304.93	304.6	301.98	304.2	302.61	302.76	302.51	302.27	304.33
314.11	314.41	314.16	314.99	315.19	314.55	313.88	313.51	314.26	315.13	314.2	314.78	314.81	313.04	315.31	315.14	316.44	314.83	314.23	315.41	314.76	314.67	314.42	314.42	313.35	314.85	313.66	314.15	315.14	313.88	313.66	314.87	314.96	314.83	313.66	314.46	314.51	316.12	315.06	314.75	315.14	313.51	313.69	314.57	312.58	314.67	314.54	314.93	314.93	317.31
313.63	313.06	313.3	313.33	312.99	313.17	313.73	312.19	314	312.57	314.43	310.79	312.08	311.94	314.25	312.79	314.75	313.24	312.23	315.09	312.34	314.15	312.58	311.63	310.95	311.82	313.28	313.07	313.2	313.17	313.16	313.09	313.34	313.37	313.29	313	313.45	311.29	313.33	313.86	311.22	312.94	311.98	311.99	313.89	313.51	313.05	312.03	314.45	313.21
309.54	311.25	309.65	311.61	310.8	312.48	308.78	310.62	310.91	309.93	310.25	312.07	310.72	310.91	310.77	309.8	310.88	310.31	310.87	309.51	310.58	308.56	310.16	310.82	310.27	310.08	310.97	311.64	311.28	310.95	310.45	310.04	308.88	310.71	309.5	309.54	309.15	311.59	309.62	311.59	310.07	311.63	311.14	309.8	311.45	309.38	308.23	312.45	310.45	308.23
307.82	307.21	307.52	305.9	308.32	306.13	306.71	306.47	306.01	305.64	306.58	308.46	308.51	307.13	308.98	305.87	307.89	307.59	307.48	306.41	307.08	305.97	307.33	305.18	307.54	305.76	308.82	308.72	307.86	308.29	309.23	308.13	306.52	308.26	305.54	307.38	308.25	307.71	308.17	308.57	307.68	308.03	308.73	305.61	307.04	306.9	307.32	308.74	306.19	308.62
314.74	315.85	312.64	315.61	314.05	313.62	313.49	313.38	313.86	313.61	314.03	316.24	315.41	313.79	315	313.01	313.3	312.83	314.49	312.82	315.84	314.39	313.91	314.69	313.9	313.27	313.8	314.36	314.45	314.03	313.32	314.76	314.43	313.69	315.9	314.4	316.25	314.57	313.38	315.38	312.11	313.78	314.16	312.95	313.87	313.75	313.81	313.89	313.31	314.86
315.05	315.04	315.81	313.71	315.61	315.03	314.49	316	314.17	314.34	315.03	315.85	316.49	315.64	314.67	313.78	314.57	316.58	315.7	315.46	314.7	314.62	314.87	315.4	315.99	313.55	313.75	314.69	317.53	315.35	314.18	314.73	315.53	314.23	316.35	315.94	315.02	315.58	315.3	315.76	314.5	314.04	315.71	314.06	316.24	314.96	315.19	314.09	315.26	315.33
310.98	313.03	312.91	312.59	310.36	311.54	312.47	311.55	311.08	313.36	312.44	311.45	309.8	312.69	313.12	311.99	312.01	313.53	311.46	313.45	311.52	311.95	313.7	312.96	311.32	313.33	311.75	310.96	311.83	311.49	312.52	311.67	313.66	311.97	310.75	314.01	313.02	311.82	312.94	312.77	313.36	312.27	312.1	312.23	312.26	311.8	313.21	313.55	310.74	312.96
328.04	328.74	328.59	327.98	329.54	327.27	329.97	328.83	327.69	329.27	327.9	329.18	330	330.15	329.16	328.82	327.96	328.55	328.54	329.77	328.36	329.66	327.79	328.77	328.46	328.78	328.41	328.51	327.85	330.43	327.2	328.26	331.21	327.55	328.63	329.22	329.44	329.54	328.17	328.78	329.3	327.97	327.64	330.46	329.99	329.08	330.32	328.9	329.36	327.77
311.25	314.4	311.46	313.72	312.95	310.72	311.61	312.51	311.59	310.13	311.06	310.3	312.33	312.09	311.39	313.55	311.19	313.21	312.62	312.63	312.15	312.44	313.49	311.29	311.56	312.47	310.52	312.19	312.97	312.97	314.07	310.79	312.29	311.71	312.3	314.07	311.22	312.08	313.09	312.6	313.04	313.18	312.02	313.11	310.7	311.16	312.38	312.77	311.37	313.29
318.35	318.32	319.28	318.95	318.24	318.65	319.17	317.56	318.88	317.57	319.16	318.55	317.14	318.26	319.22	319.04	319.22	318.72	318.18	317.84	317.93	318.11	318.31	317.97	318.87	318.6	318.84	318.07	317.02	319.17	318.66	317.82	318.58	318	318.24	318.28	320.05	319.02	316.95	320.6	317.77	319.5	317.01	318.3	318.44	318.35	318.35	319.36	316.08	318.08
307.95	307.25	309.11	308.53	308.16	308.89	309.96	309.6	308.8	308.21	308.48	306.84	308.51	309.27	307.92	306.38	307.44	308.26	308.87	308.18	309.17	307.33	307.22	307.85	310.66	307.96	308.79	310.32	308.94	310.23	308.29	307.74	308.2	309.45	308.67	309.02	307.76	309.24	309.2	308.08	308.76	308.59	308.86	309.86	309.98	309.67	310.29	310.21	308.63	309.03
303.09	302.44	303.99	303.44	304.51	301.87	303.58	303.65	305.15	305.18	304.11	303.35	305.01	304.15	303.79	304.37	306.01	302.21	304.04	303.45	303.13	303.02	304.26	303.66	304.1	305.63	302.28	303.61	303.38	303.71	303.47	303.7	306.06	303.99	305.48	304.12	303.87	304.92	303.85	303.8	304.44	305.21	302.95	302.75	303.52	303.3	305.01	303.97	303.47	304.76
318.04	315.66	317.36	318.48	318.89	316.22	316.44	318.32	317.46	316.9	320.03	317.17	317.31	317.74	317.63	316.44	314.39	317.62	316.86	315.51	317.08	317.23	317.52	317.76	317.46	317.46	317.2	317.16	318.41	317.3	316.89	316.65	315.9	316.87	318	316.71	316.59	316.99	317.81	317.29	318.35	317.61	316.15	317.19	317.86	316.44	314.74	317.57	316.89	316.42
314.83	315.34	316.02	315.16	316	313.68	315.66	313.86	313.57	314.22	315.68	315.1	314.77	314.64	316.79	314.84	313.68	313.4	315.05	314.92	314.18	313.03	315.13	314.27	315.53	315.13	313.38	313.65	315.27	316.23	314.07	314.71	315.64	315.39	313.63	314.43	315.03	314.03	315.77	315.01	315.44	313.77	314.96	315.9	314.29	315.15	315.3	314.33	313.21	313.88
306.52	305.27	306.86	305.72	305.16	303.92	306.58	304.51	305.35	305.7	304.61	304.92	304.35	305.67	305.31	305.47	303.85	305.36	304.95	304.91	305.53	307.26	304.92	306.09	306.1	306.53	306.43	304.32	304.69	306.72	304.06	305.92	304.67	306.27	305.78	306.76	304.28	306.13	306.36	305.39	306.15	306.25	305.05	304.52	304.83	304.95	306.45	307.04	304.96	303.72
311.38	311.78	309.74	312.18	310.15	309.75	311.35	310.1	309.53	310.35	310.16	309.98	311.37	309.59	308.62	310.85	308.85	310.66	310.6	312.14	309.58	311.05	309	312.42	310.62	310.65	310.43	309.71	309.93	309.06	310.37	311.49	311.01	311.01	309.59	311.27	311.68	311.8	310.36	308.99	311.97	311.33	310.54	311.74	309.07	310.66	308.82	310.02	311.67	309.63
296.96	297.23	298.26	296.62	298.87	297.43	297.76	296.26	295.54	297.47	297.04	296.44	297.56	299.04	297.42	295.5	298.41	297.44	297.03	297.14	296.95	297.36	295.45	296.38	295.96	296.25	296.54	298.12	299.08	297.09	298.21	297.81	298.84	297.13	297.4	296.89	298.16	298.14	296.68	296.08	297.7	295.93	296.7	296.68	297.31	298.84	298.62	297.29	298.97	295.89
323.3	326.29	324.62	325.74	323.4	323.32	326.02	323.73	325.75	325.04	324.65	325.97	324.3	324.31	324.14	326.68	324.48	326.06	323.66	323.08	323.21	324.05	324.77	325.58	325.18	325.71	324.05	322.87	325.23	323.38	324.37	324.99	324.04	323.4	323.62	323.33	323.62	324.43	325.03	324.42	325.63	324.44	324.56	324.51	324.89	322.75	326.8	323.24	325.34	323.6
317.17	315.77	316.95	316.92	316.56	314.96	316.05	317.34	315.63	317.47	316.63	317.44	314.99	317.85	316.19	316.53	315.72	318.61	316.05	317.39	317.67	316.8	316.24	316.12	316.48	316.78	315.65	315.98	317.11	316	316.53	316.57	315.73	316.78	318.76	318.54	317.29	317.18	318.44	316.34	316.05	315.04	316.19	318.5	315.78	316.57	315.97	316.77	315.99	317.29
312.58	313.7	313.52	312.31	313.5	313.19	314.51	312.74	312.67	312.4	312.91	312.74	312.81	313.89	315.46	312.05	312.63	311.98	313.68	314.76	314.58	312.22	313.27	313.98	311.64	313.36	312.91	314.22	314.3	314.48	312.99	313.04	313.35	313.34	315.28	313.13	312.37	314.98	312.26	313.18	314.23	311.7	314.23	311.93	312.33	313.37	312.79	312.38	314.66	313.74
305.74	305.31	304.83	305.4	304.44	305.46	304.12	307	305.61	304.43	305.72	306.33	305.53	304.3	304.66	303.86	305.86	304.09	304.59	305.68	305.59	304.93	305.64	304.32	304.75	304.62	304.49	305.04	302.85	305.28	306.65	306.17	304.73	305.21	304.59	304.49	303.84	305.79	307.43	304.24	305.5	306.09	304.73	304.93	305.66	304.86	306.13	303.76	306.12	306.11
314.4	314.52	315.67	314.39	314.93	314.37	314.88	313.37	316.22	314.22	314.3	315.07	315.41	315.83	315.81	314.66	314.86	314.53	315.34	316.51	315.9	315.43	315.74	315.15	315.05	314.42	315.53	314.84	315.81	317.26	316.88	314.22	313.37	314.37	314.98	313.65	315.75	314.33	314.6	316.51	314.72	314.69	315.15	314.9	315.05	314.59	315.77	315.17	312.49	316.88
316.32	318.28	317.55	318.11	317.51	317.4	316.71	317.35	316.34	317.94	319.16	316.16	315.87	316.91	318.74	317.77	317.95	317.25	316.71	318.35	316.58	316.24	318.39	316.3	317.87	317.11	316.62	318.43	317.3	317.94	316.81	316.72	316	317.74	318.37	317.14	318.01	318.57	317.14	318.11	316.04	318.55	317.39	317.02	318.77	316.35	315.92	317.91	317.4	316.15
308.19	308.96	308.02	308.94	308.75	309.21	308.49	309.26	308.51	309.17	310.11	307.81	310.31	309.7	309.95	310.5	307.76	310.89	309.05	308.44	309.25	309.39	309.84	308.36	309.9	308.43	309.52	309.62	308.2	309.36	310.39	306.63	309.4	307.77	307.3	307.24	308.36	308.83	307.89	311.02	309.68	308.06	309.21	308.91	307.72	309.08	308.25	308.53	308.82	307.86
313.82	313.19	314.15	312.21	313.53	313.17	315.18	313.97	313.67	314.14	312.58	314.16	313.5	314.65	314.7	313.93	313.32	313.63	314.24	313.52	314.52	313.64	313.3	314.19	315.37	311.95	315.14	312.94	313.54	314.37	313.24	313.43	313.71	314.56	312.98	314.46	313.87	314.34	313.42	314.4	314.92	312.51	314.09	313.18	313.16	313.85	313.25	313.33	314.55	312.76
313.03	312.72	312.66	313.98	310.42	311.82	310.42	312.92	312.22	312.03	313.18	312.06	312.64	312.62	313.08	313.33	312.21	313.79	313.46	313.39	311.32	312.64	314.2	312.23	313.22	313.71	312.47	312.17	313.03	312.99	313.31	314.38	313.6	311.35	312.76	313.82	313.09	313.16	312.89	312.34	313.28	312.69	312.51	312.73	312.58	313.06	313.05	312.27	311.09	313.06
305.74	304.87	305.32	304.8	305.06	305.12	305.93	305.78	306.34	306.45	305.32	305.59	303.42	304.52	306.54	304.58	304.11	303.19	305.01	304.38	306.44	306.58	305.43	304.59	304.37	305.24	305.81	304.28	305.14	303.68	305.1	303.9	304.91	304.47	305.88	303.91	304.19	304.84	305.64	306.03	304.23	304.91	306.11	304.26	304.95	304.74	303.72	304.63	304.84	304.19
303.37	304.8	300.68	302.47	302.19	303.36	302.07	303.05	302.76	303.59	302.71	301.94	301.13	303.64	302.72	301.6	301.43	302.79	303.22	302.43	302.49	302.6	302.12	302.19	301.89	301.34	302.67	301.96	302.1	303.34	301.74	303.81	303.56	303.08	302.37	304.66	302.15	302.82	301.61	303.27	301.95	302.5	301.72	303.15	302.02	301.87	302.57	303.23	302.78	302.92
309.72	311.55	311.06	312.55	310.43	310.32	311.64	313.5	310.56	312.3	310.68	310.48	311.77	313.06	311.77	310.33	312.57	312.38	312.68	312.5	311.62	312.67	310.69	311.04	312.05	310.13	310.79	311.2	313.3	311.29	311.47	311.22	310.52	312.81	311.72	311.4	310.13	311.22	311.54	311.93	311.59	312.11	312.2	311.44	314.01	310.26	311.63	311.97	312.43	311.51
306.27	305.26	303.95	304.43	305.99	305.2	304.29	304.43	306.19	304.57	306.04	303.75	305.04	305.02	304.98	305.26	304.54	308.13	305.65	305.49	304.36	305.48	307.07	305.69	307.36	304.54	305.27	306.83	305.02	305.27	303.28	303.1	305.62	304.07	305.54	304.98	305.04	305.35	303.76	304.15	303.62	304.48	304.33	305.58	304.86	305.3	304.43	304.89	306.04	306.59
304.66	303.27	305.58	303.41	305.04	304.01	303.42	304.03	304.9	304.9	303.72	305.48	305.18	303.43	306.51	305.24	304.97	304.03	302.87	304.14	304.9	304.99	302.92	304.98	305.71	303.78	304.87	303.03	305.35	305.26	303.65	304.84	305.07	303.21	303.8	304.48	305.61	305.65	304.77	301.68	302.27	303.81	303.91	305.05	304.5	304.5	304.27	303.98	301.97	303.77
303.39	303.68	301.58	303.03	304	303.02	303.53	304.1	302.76	304.3	302.87	303.04	303.16	303.11	302.21	303.45	304.84	304.14	302	301.9	303.43	302.83	303.6	302.09	303.6	302.94	303.1	302.61	304.83	301.64	302.16	305.04	300.9	302.78	301.04	304.6	304.07	303.14	303.5	302.3	302.98	302.21	302.05	302.21	303.07	301.34	302.83	304.45	303.13	303.81
327.9	328.44	327.89	327.19	328.49	327	327.34	325.93	328.91	328.87	327.18	326.34	326.59	326.81	326.87	328.42	327.91	327.73	328.11	329.21	326.71	328.64	327.75	327.86	328.5	327.38	326.51	327.68	328.87	329	327.43	326.71	328.98	326	326.93	327.68	328.49	328.58	325.87	327.56	328.19	329.15	328.33	328.47	328.01	326.63	326.33	328.26	327.01	328.82
304.4	306.73	304.85	304.94	304.36	304.91	306.02	305.63	304.89	305.56	305.28	304.08	305.66	305.97	304.75	303.39	307.05	305.23	306.87	304.41	305.18	306.34	305.72	305.6	306.71	304.8	305.54	303.92	303.68	305.36	303.46	304.37	306.74	305.54	306.74	306.17	306.24	305.45	304.29	304.93	304.79	306.13	306.18	306.22	306.5	304.76	306.89	304.66	305.09	305.33
304.42	304.05	303.22	303.64	302.66	302.86	303.71	302.95	303.11	303.27	303.23	303.44	301.14	303.34	304.24	304.49	304.93	303.36	303.13	303.05	304.11	304.9	304.18	303.99	303.83	303.82	302.88	303.3	301.78	304.04	302.21	303.65	302.51	303.19	305.02	304.54	304.4	303.14	304.5	303.03	303.27	303.82	303.59	302.7	302.5	302.14	304.31	302.12	304.42	303.78
314	315.47	313.89	315.25	315.28	316.23	311.87	315.39	313.36	315.22	315.01	315.05	314.74	315.99	313.77	314.36	316.29	314.49	316.02	314.15	316.14	314.13	314.51	314.04	315.89	313.62	315.64	316.51	314.31	313.86	313.73	315.43	315.12	314.27	315.55	314.98	312.82	313.97	316.41	315.05	314.91	315.32	313.49	313.66	315.28	316.21	315.25	315.56	314.04	316.27
307.31	306.5	307.4	305.77	306.56	306.31	305.97	306.14	306.99	307.37	306.71	305.17	306.37	306.73	306.02	305.51	306.73	305.84	306.16	307.28	306.18	305.61	307.22	307.69	304.86	306.37	306.78	305.45	307.56	306.76	306.66	306.58	305.88	305.06	305.34	305.86	305.97	305.99	306.79	306.18	306.08	304.31	305.74	306.51	305.81	305.48	306.19	306.77	306.14	306.14
315.22	313.75	315.23	315.45	314.3	314.34	313.71	315.65	314.49	313.86	314.75	315.7	313.47	315.48	314.66	314.09	315.57	314.79	314.01	314.76	316.62	314.92	314.05	314.27	314.87	314.46	313.86	316.54	313.92	315.11	314.74	315.09	313.25	313.87	313.22	314.29	313.71	316.53	315.64	315.13	312.9	315.62	315.07	313.05	314.87	315.07	314.95	313.58	316.82	317.46
312.75	314.44	314.08	312.52	313.25	312.92	313.44	312.45	313.95	312.39	313.56	312.83	314.8	313.24	312.55	313.84	313.7	315.74	312.71	314.69	312.24	312.09	312.77	312.32	313.13	311.86	312.25	313.02	312.78	312.26	313.19	313.06	315.72	312.51	313.4	313.17	312.59	312.6	312.84	312.8	311.55	312.68	312.54	312.89	312.35	312.4	311.77	313.02	312.74	313.71
293.92	294.18	294.05	294.59	296.74	294.29	294.44	294.53	294.8	296.4	295.73	293.87	295.81	294.1	295.32	294.39	294.53	294.94	297.82	294.71	293.38	295.72	295.65	295.06	295.35	296.06	295.6	293.8	295.38	293.62	294.17	296.45	294.49	296.04	294.36	294.45	295.89	293.52	294.35	295.53	295.07	294.71	294.01	294.3	295.51	296.14	294.9	295.49	294.19	294.37
328.22	324.06	325.73	327.58	327.9	326.59	326.61	327.02	327.29	326.26	324.69	327.52	326.88	327.23	327.32	327.69	327.72	327.87	328.16	326.18	326.38	327.03	327.52	325.41	326.73	327.42	328.02	328.2	327.02	326.49	326.82	326.87	325.45	326.45	325.23	327.28	327	326.24	325.73	325.95	325.3	327.57	327.39	328.3	325.29	326.91	329.3	326.86	327.91	325.27
308.32	308.38	307.28	309.41	308.11	310.33	308.1	308.88	308.75	309.63	308.71	308.6	310.39	308.47	307.94	310.02	309.37	308.46	306.94	309.34	309.97	307.78	308.83	310.38	307.65	310.01	309.62	308.9	309.44	308.84	308.12	308.01	308.42	308.97	309.84	308.18	307.63	310.32	308	309.03	307	308.11	309.16	309.17	307.54	308.86	308.92	308.75	307.25	308.1
315.87	315.7	315.45	315.25	317.17	317.59	315.74	316.29	314.76	315.74	316.59	315.72	317.19	315.46	316.99	316.55	315.41	316.28	313.66	315.16	316.01	317.37	314.17	316.18	316.18	315.56	314.7	316.31	316.14	316.53	318.52	315.87	316.53	316.73	313.95	314.66	317.32	317.27	313.74	315.66	315.4	314.38	316.12	314.72	313.29	314.45	315.83	314.37	315.8	316.04
301.47	302	300.2	301.94	299.98	300.29	301.46	302.18	300.12	299.54	301.83	300.67	300.9	301.1	300.73	302.1	301.59	301.89	300.12	301.44	301.48	301.07	304.33	302.89	300.27	299.71	300.26	302.01	299.66	300.57	300.62	301.43	303.94	301.49	300.99	300.11	301.39	303.1	301.11	299.38	302.05	301.25	301.18	300.68	300.43	302.09	301.26	301.87	300.89	299.85
316.34	317.14	318.42	318.8	316.86	315.98	318.32	317.5	318.32	316.79	316.93	317.9	315.86	318.59	317.13	317.59	318.07	317.08	318.18	320	318.45	317.39	315.56	317.15	318.13	316.79	317.18	317.88	318.66	316.64	317.03	317.66	316.32	317.53	316.66	317.44	316.18	316.94	317.6	316.41	317.42	317.52	317.56	316.51	317.1	315.83	316.61	317.82	319.8	317.81
304.49	306.49	305.79	307.09	305.33	305.52	307.3	306.03	305.46	307.29	304.29	306.89	306.17	306.78	305.9	306.29	306.91	307.8	306.82	306.62	306.66	304.52	305.53	306.03	306.65	304.63	305.33	306.47	304.5	304.51	305.54	305.69	305.43	304.85	305.99	306.69	306.67	308.13	305.39	308.16	305.75	305.24	306.94	305.23	307.2	307.13	304.23	306.69	307.19	307.12
298.66	299.03	298.34	300.07	300.3	302.06	300.86	300.89	301.27	298	301.07	299.8	300.13	300.93	300.9	300.26	299.15	300.46	299.83	301.14	298.17	300.02	299.02	301.31	300.65	301.25	299.32	300.85	299.67	300.48	300.36	299.57	299.57	300.77	299.18	300.84	299.93	299.17	299.27	300.96	299.31	299.96	300.85	298.98	298.62	300.65	299.19	300.09	302.34	298.17
311.62	312.94	311.9	314.92	313.15	313.84	311.31	314.42	313.26	313.46	313.63	311.33	312.57	313.59	313.91	314.13	313.87	314.3	314.29	314.04	312.14	312.31	311.55	312.52	313.42	313.98	312.29	311.86	313.96	312.19	312.91	312.5	313.48	313.83	311.26	313.03	310.98	313.36	310.81	312.39	312.65	314.34	312.48	312.18	314.05	315.02	314.42	312.59	312.54	312.74
304.93	306.48	305.97	306.82	306.3	305.27	305.48	307.18	305.49	306.12	305.46	307.49	304.85	306.14	305.54	305.72	306.01	306.66	306.86	305.44	307.59	303.34	306.24	305.92	305.86	306.67	304.81	304.16	305.57	304.54	305.26	305.67	306.51	303.9	306.03	304.87	307.57	304.96	304.7	304.85	307.27	307.27	305.88	305.07	304.47	305.91	304.62	305.99	306.76	305.47
307.66	310.12	309.7	310.91	309.6	310.41	309.07	309.72	310.16	310.45	311.79	309.42	311.52	309.23	310.91	309.15	309.86	310.58	312.76	309.96	308.31	310.7	311.01	308.98	309.17	309.69	309.4	309.63	309.67	309.05	309.62	310.07	310.27	308.9	311.92	307.6	309.3	309.87	309.27	309.8	309.06	310.78	309.4	309.66	310.23	309.91	308.62	310.73	310.46	311.84
306.58	305.51	305.6	303.42	305.01	305.35	305.44	304.7	305.5	304.06	304.22	305.76	303.81	304.81	304.68	304.73	306.03	305.34	305.25	304.53	306.43	304.47	303.19	304.96	302.63	305.52	302.64	304.84	306.71	304.69	304.55	305.17	308.26	305.59	305.53	305.53	306.1	304.62	305.6	304.65	304.85	304.74	306.06	305.16	306.81	304.03	304.34	303.92	303.47	304.95
306.21	306.01	305.18	305.82	307.54	307.91	307.39	305.12	307.25	304.92	305.79	306.07	307.26	306.42	306.96	308.05	304.54	306.1	306.61	306.99	307.57	305.98	307.38	307.04	305.67	307.03	304.64	306.26	306.4	305.91	307.37	306.86	306.32	307.77	306.84	307.96	305.42	306.6	305.11	306.58	306.6	306.43	307.44	306.15	304.74	307.14	304.73	307.35	305.64	304.87
310.51	311.98	311.17	310.74	311.13	309.68	310.75	310.4	309.26	311.78	311.7	311.52	309.98	311.55	311.03	308.96	310.76	310.59	310.22	311.84	310.87	309.46	312.08	311.21	311.02	310.87	308.92	313.23	311.54	310.6	310.31	310.6	310.8	310.12	309.81	309.92	311.73	310.16	311.5	312.06	309.93	310.86	311.86	312.34	310.25	309.72	311	311.59	310.34	312.3
295.22	294.41	293.35	295.28	294.58	294.21	295.75	294.79	294.91	292.97	292.03	294.59	293.34	293.14	293.82	294.12	294.27	294.77	295.15	293.38	296.2	294.06	292.82	292.86	293.99	295.15	293.61	292.19	295.62	292.97	294.84	294.01	297.15	294.28	293.94	294.36	294.55	294.06	295.41	293.66	294.85	293.5	294.67	293.58	292.86	291.98	294.57	294.26	291.51	295.22
327.53	328.65	328.08	327.92	327.99	327.68	326.79	326.11	328.31	327.83	330.14	327.53	327.66	330.64	327.15	328.29	330.04	329.26	327.14	327.8	327.38	326.9	327.33	328.85	328.42	326.9	328.54	327.86	328.76	327.31	327.87	327.1	325.89	328.19	326.07	326.69	328.9	328.08	327.73	327.76	327.9	328.35	327.28	326.04	328.21	328.57	327.36	328.72	327.09	327.01
315.21	313.66	312.12	312.37	313.22	311.51	311	313.98	312.43	312.98	314.82	312.52	311.97	311.6	314.85	314.07	311.82	312.75	312.37	313.66	312.24	313.52	313.15	314.14	311.46	313.24	313.1	311.71	313.46	312.93	313.06	312.6	310.87	312.95	311.54	313.27	312.81	313.27	312.59	312.71	314.82	313.76	312.86	311.9	313.3	313.34	312.26	315.48	312.02	313.71
305.95	305.46	307.19	307.71	306.1	306.61	307.37	307.01	305.84	308.44	306.47	305.47	306.91	307.73	307.83	306.19	305.65	306.55	306.72	307.38	306.11	304.18	306	306.32	306.97	307.08	305.72	306.34	306.5	306.84	306.87	306.46	305.58	306.27	305.91	306.47	306.25	305.69	307.5	307.15	307.54	308.02	305.47	305.54	304.97	306.19	306.36	306.54	306.53	305.48
324.09	323.78	322.83	324.91	325.77	323.11	326.1	326.93	323.71	324.71	324.71	324.87	324.74	324.12	324.46	325.24	324.93	324.35	323.24	323.93	325.18	323.84	325.21	325.37	324.87	325.9	324.98	325.42	324.68	325.06	323.27	324.51	325.07	325.76	324.02	323.81	324.58	325.58	325.4	324.97	324.98	324.41	323.5	326.54	323.71	324.65	324.21	323.15	324.69	323.44
324.97	323.55	324.21	324.65	324.54	324.68	326.13	323.67	324.18	324.43	325.74	324.97	324.25	325.94	323.43	325.21	323.66	324.88	323.38	325.11	323.47	325.2	323.85	325.31	326.22	325.43	324.03	324.69	324.52	324.49	325.12	324.39	323.5	324.39	324.71	323.67	324.71	324.56	323.47	324.34	325.01	324.3	324.75	324.18	325.61	325.77	325.37	325.19	325	325.18
306.25	306.03	305.21	307.02	305.81	304.43	305.16	304.22	304.33	304.4	305.05	306.43	307.75	305.67	305.66	304.75	305.58	305.62	306.33	306.42	305.29	304.19	305.56	305.9	304.92	305.37	305.68	306.73	304.99	307	305.7	304.39	303.89	305.91	306.58	305.16	304.85	305.95	305.96	304.63	304.46	306.28	304.45	302.8	306.32	304.86	306.96	304.28	305.68	306.24
313.13	314.14	314.43	314.02	313.68	313.68	312.17	313.83	316.02	314.49	312.85	315.07	312.53	312.91	313.35	312.04	312.55	312.18	311.81	312.62	312.15	313.59	313.2	313.53	311.34	313.53	315.21	314.43	313.61	312.89	310.35	313.43	315.2	313.72	314.26	313.04	312.82	313.95	312.62	313.38	313.47	313.44	315.53	313.57	311.65	313.3	311.59	313.85	312.7	312.79
314.58	315.92	315.31	314.22	313.73	315.43	314.92	315.54	315.32	314.77	315.99	314.42	314.49	314.68	314.1	313.15	313.05	315.8	315.49	314.42	314.09	314.41	314.02	314.26	314.62	315.53	313.75	313.97	316.53	314.86	314.27	316.37	314.83	314.93	315.55	314.41	316.08	315.29	315.89	313.4	314.33	315.38	316.22	314.67	315.18	314.66	315.88	313.12	313.53	315.33
303.69	302.46	303.84	304.75	303.33	301.63	301.83	303.33	301.86	302.16	302.82	301.62	302.3	302.26	302.39	302.55	303.94	304.39	301.19	303.22	302.73	302.6	303.4	303.34	304.65	301.34	303.02	302.63	303.88	302.68	304.66	302.37	301.8	302.38	301.43	303.01	301.77	302.57	303.36	303.26	303.57	303.34	303.71	304.64	302.53	301.85	304.22	302.21	302.44	301.26
311.93	314.49	314.44	312.99	311.63	311.82	312.64	311.45	310.69	313.72	312.53	313.39	311.74	313.12	311.93	313.97	312.03	313.55	312.05	312.58	313.81	311.2	312.71	310.52	312.42	311.76	313.05	313.35	313.89	312.55	314.02	313.85	312.08	311.39	312.91	312.73	311.92	312.18	312.87	314.19	312.52	312.45	312.74	312.4	311.8	311.97	311.02	311.84	313.41	312.41
301.52	300.24	300.79	300.33	301.72	302.05	300.83	301.94	302.49	300.62	301.36	302.32	301.86	301.5	299.95	300.93	298.13	299.77	301.19	301.26	302.3	302.22	301.33	301.18	300.84	300.75	300.68	300.85	301.77	302.08	302.14	302.8	300.77	300.2	301.09	302.84	301.21	300.95	299.63	301.13	300.55	301.46	300.59	302.03	300.67	301.4	301.63	300.13	299.84	301.12
312.34	313.24	314.85	313.13	313.92	314.39	315.65	315.11	315.12	313.91	315.02	314.07	313.98	314.31	312.04	314.36	314.61	313.9	314.38	314.47	314.01	313.04	312.6	316.72	313.4	310.34	314.83	313.29	311.79	311.83	314.94	312.51	313.57	313.72	312.41	312.23	312.12	312.24	313.15	312.45	313.51	312.36	314.27	313.94	313.05	312.93	312.58	313.94	313.63	313.74
325.15	325.62	323.06	324.11	324.52	325.82	321.87	324.99	325.11	325.11	325.47	323.85	323.1	324.45	323.81	325.07	326.98	325.02	325.89	324.42	325.31	325.69	324.21	324.7	326.56	324.93	325.84	325.21	324.79	324.86	324.88	325.92	324.26	322.6	323.17	322.39	323.71	325.91	325.3	324.9	323.51	325.64	326.15	325.51	323.86	322.31	324.16	324.85	324.62	325.88
314.75	314.84	311.78	312.8	313.26	314.91	314.92	312.33	312.76	313.43	312.7	312.52	313.23	312.89	314.23	312.33	313.69	313.88	312.95	313.37	314.35	313.28	314.25	313.6	312.41	314.15	314.17	313.77	313.08	313.21	312.87	313.77	313.27	313.47	313.49	313.31	314.08	313.2	313.9	312.44	314.71	313.07	314.25	314.3	313.36	311.99	313.3	312.75	314.29	314.04
324	324.52	323.92	325.6	324.08	324.9	324.55	324.43	323.88	323.29	326.55	324.42	326.08	324.4	326.26	325.73	323.86	324.25	323.37	324.28	324.35	326.37	323	325.23	323.77	325.59	324.51	324.95	325.32	326.58	323.88	324.22	324.55	322.39	324.91	324.87	324.55	324.42	324.94	325.46	324.29	325.71	325.6	323.95	323.57	324.89	323.86	324.56	325.52	324.11
313.27	312.68	312.86	313.12	311.49	312.06	314.5	314.36	310.81	312.48	314.5	312.79	311.74	311.76	313.98	312.31	314.39	313.48	314.06	313.09	313.33	312.98	314.72	312.27	312.75	312.98	314.69	312.89	313.56	312.63	315.79	313.46	312.99	311.93	315.59	311.36	312.1	315.1	312.28	311.27	313.42	313.3	311.93	313.17	312.17	309.93	313.42	313.6	312.13	314.04
302.19	302.9	301.66	299.44	303.41	303.56	302.04	301.12	302.73	301.98	300.64	302.12	303.44	302.77	302.36	304.19	302.64	304.12	303.76	301.44	301.87	303.04	304.3	304.13	301.93	302.06	302.81	303.84	302.31	303.81	302.55	301.88	304.58	303.12	302.53	303.47	302.93	303.91	303.03	302.97	302.45	303.53	301.19	302.99	301.78	301.73	303.66	301.96	302.39	303.47
312.21	312.69	314.23	312.02	311.2	312.34	312.87	315.98	311.19	314.74	312.34	313.25	312.26	312.46	311.81	312.73	314.76	312.5	313.57	312.25	313.3	313.2	311.54	314.37	314.17	314.36	311.76	313.29	311.68	312.64	312.7	313.31	314.24	313.19	312.4	312.55	314.35	313.63	313.61	312.97	314.79	312.33	312.75	314.16	314.42	312.97	313.02	311.37	314.87	313.66
314.07	312.69	313.76	314.96	312.26	313.23	312.97	313.63	311.76	312.69	313.93	314.71	313.39	312.18	312.64	311.77	313.19	312.52	312.43	311.93	312.54	314	312.3	313.23	312.73	313.54	314.34	311.61	313.84	312.96	313.63	312.22	313.35	313.11	312.74	314.5	311.98	312.83	312.78	313.33	312.22	314.81	312.28	312.72	314.71	312.54	312.71	314.03	313.62	313.51
302.93	303.16	303.83	301.29	302.61	304.21	301.59	302.28	304.24	302.53	303.06	303.55	301.73	303.26	304.08	304.43	303.32	301.8	300.86	303.19	300.43	302.75	303.38	302.33	302.82	302.58	304.3	304.29	303.51	303.64	302.62	301.75	302.97	302.72	303.72	300.25	303.15	303.77	303.7	302.66	302.89	302.18	303.07	303.1	304.31	304.09	302.5	303.15	304.62	302.58
313.46	314.09	312.05	312.84	311.09	313.11	313.55	313.26	313.68	313.45	311.66	313.25	311.88	313.55	315.74	314.51	313.04	313.12	313.1	312.41	311.97	312.97	314.59	313.12	314.05	312.16	314.53	313.71	314.23	313.37	313.16	313.75	313.52	312.1	312.51	314.22	313.46	312.21	312.53	313.4	314.22	313.03	314.07	313.41	312.69	313.15	314.24	312.59	312.98	312.6
305.5	306.09	306.36	304.86	306.74	306.34	307.16	306.66	306.74	306.86	308.13	308.65	306.87	307.41	306.12	306.98	306.25	306.4	307.48	307.78	306.99	306.43	306.77	308.82	304.69	307.77	307.15	306.39	305.93	305.29	306.82	305.71	306.75	305.25	306.71	306.47	305.51	306.39	307.66	306.65	306.85	306.54	306.16	307.93	307.87	305.19	306.53	308.3	307.14	308.44
314.19	316.01	315.18	315.18	318	316.42	315.74	315.46	315.81	315.32	315.8	315.98	316.45	315.36	315.18	315.83	316.36	316.28	315.13	314.6	315.86	315.58	315.46	316.36	316.76	315.6	316.28	316.21	316.68	316.3	314.04	315.72	317.09	314.7	317.11	317.41	315.02	314.04	316.02	313.85	316.17	314.94	315	318.13	316.03	317.11	316.45	316.98	317.16	316.09
313.87	313.77	314.01	313.15	314.94	315.41	314.31	314.15	312.89	312.61	313.34	313.54	314.2	313.29	313.78	313.95	315.16	314.4	314.12	312.86	313.58	312.35	313.44	313.92	315.74	312.64	314.84	314.48	313.08	312.47	312.36	312.5	314.22	314.01	314.02	313.06	313.18	314.45	313.74	313.83	313.92	314.04	314.3	311.22	312.37	313.58	313.52	312.76	313.9	313.06
315.84	315.25	316.67	315.29	315.53	315.4	313.86	317.28	316.1	315.6	315.88	315.07	315.93	315.99	315.8	315.25	313.94	314.75	314.73	315.9	314.79	314.51	316.15	314.69	317.71	316.22	314.61	315.4	316.36	315.12	315.74	314.08	317.59	316.08	314.94	315.14	316.21	316.6	315.8	316.43	315.38	316.31	315.85	315.09	315.49	316.16	314.44	316.59	315.72	315.57
300.82	299.71	300.23	302.44	299.9	299.31	300.7	300.73	300.92	299.37	301.04	301.66	299.89	302.24	299.16	300.52	298.71	300.22	301.1	302.08	299.98	300.52	300.35	300.02	298.93	300.29	303.19	301.99	300.76	302.38	301.58	301.41	300.13	300.83	302.35	299.9	301.88	300.32	301.89	299.39	302.18	301.57	301.44	300.04	300.76	301.12	299.5	301.88	300.01	299.61
314.48	313.23	312	311.97	314.32	311.97	313.66	314.27	311.66	314.29	312.51	313.33	313.04	313.53	312.76	312.48	312.91	313.53	314.78	311.22	313.14	312.96	313.52	313.25	312.62	312.37	312.76	311.66	313.77	313.07	315.08	312.2	315.81	313.49	312.9	311.88	311.49	313.03	312.12	312.25	309.85	313.13	311.9	312.49	312.75	312.95	314.34	314.84	312.82	313.27
306.32	305.84	305.36	305.71	305.38	305.69	306.12	305.43	306.66	304.34	305.76	305.01	306.42	304.55	305.78	303.72	305.75	305.29	305.03	304.62	304.34	305.59	305.77	306.52	306.57	306.71	305.78	305.46	306.07	305.07	304.52	305.23	304.53	305.43	305.19	306.85	304.32	305.43	304.13	304.94	307.02	304.69	306.98	304.76	305.14	306.36	306.19	305.92	304.66	306.16
315.37	316.04	316.53	317.03	316.63	314.37	314.44	316.73	313.68	315.72	316.56	313.45	317.63	316.98	316.47	315.57	315.87	317.96	315.2	314.04	314.5	315.29	315.03	317.47	315.83	316.39	315.15	317.06	316.38	314.04	316.4	314.82	315.76	318.39	315.58	315.58	313.59	316.43	316.57	314.61	315.99	317.33	316.22	315.49	314.04	314.75	315.55	316.92	316.24	314.92
326.26	326.06	328.92	326.18	328.72	327.22	327.72	327.76	326.95	327.28	326.85	326.19	328.15	326.11	325.5	327.69	326.79	327.54	327.34	326.97	327.54	326.7	325.98	326.74	325.15	327.96	326.28	327.97	325.5	327.61	327.4	326.47	327.57	328.55	327.85	326.82	327.57	325.97	326.75	326.83	326.09	325.97	328.07	327.44	325.97	328.02	326.47	327.44	326.68	328.09
301.95	301.34	302.64	299.51	301.91	301.78	301.36	300.29	301.56	304.32	301.65	302.81	302.72	302.73	303.87	303	302.36	303.18	303.55	301.82	302.47	302.51	301.87	304.7	302.27	301.11	301.69	302.15	303.65	303.86	302.16	304.39	303.15	302.44	303.25	303.2	301.8	304.9	300.82	302.14	303.58	304.25	303.87	303.56	302.45	302.75	303.59	302.75	303.42	301.86
323.73	322.69	326.59	325.62	323.18	322.16	324.58	325.16	324.32	325.14	325.9	323.92	325.37	324.82	324.91	324.6	324.7	324.79	325.44	324.91	324.68	323.45	325.99	325.89	323.84	324.02	324.39	323.96	324.89	325.32	324.54	325.15	324.34	324.45	325.13	326	324.88	324.76	324.4	324.19	324.12	325.32	324.49	325.12	322.94	322.73	323.39	325.04	324.78	323.59
303.49	303.12	304.91	304.47	305.05	304.22	304.21	304.32	304.26	304.57	303.43	303.72	304.55	306.26	306.68	304.68	306.02	303.7	305.05	305.14	304.26	303.8	305.05	304.93	304.92	303.88	303.15	303.71	305.33	304.44	303.73	302.84	304.79	304.13	305.07	304.46	303.81	305.29	303.54	305.38	304.35	305.09	303.62	304.46	304.97	305.82	303.05	304.99	303.65	304.12
313.57	312.09	313.26	312.35	314.18	312.52	313.95	313.29	312.91	312.31	312.93	312.41	314.35	312.24	313.09	313.33	314.1	313.71	314.15	312.47	314.14	313.89	314.15	312.05	314.05	312.76	311.41	312.2	311.77	314.53	314.44	312.51	313.23	313.27	314.44	310.97	313.1	313	312.76	313.09	311.53	313.32	315.25	312.29	314.91	313.83	313.77	314.53	313.05	312.51
307.63	309	309.14	306.57	306.05	307.91	307.32	308.51	308.65	306.94	306.08	308.04	306.66	306.19	306.9	305.7	306.58	306.98	305.59	305.6	307.04	306.21	306.27	307.86	307.37	308.63	305.01	308.28	306.82	309.12	308.09	308.46	307.32	306.83	307.37	306.54	306.49	308.04	307.2	307.32	306.54	307.04	307.27	305.33	306.4	308.72	307.01	306.11	308.16	304.8
313.99	312.7	311.67	313.81	312.44	312.53	311.3	312.48	313.23	312.34	312.66	312.05	315.13	311.56	311.37	312.77	312.54	312.91	313.65	313.33	311.52	314.39	312.21	315.09	312.14	312.45	313.74	314.13	313.1	313.79	312.99	313.74	311.95	312.99	313.43	311.99	311.96	311.44	310.8	313.34	312.86	312.33	314.26	312.66	311.26	312.95	313.71	313.31	312.27	312.28
305.32	306.27	307.55	308.3	305.7	305.78	309.34	305.62	305.9	305.73	306.86	307.11	305.79	305.4	305.59	307.13	306.19	307.11	305.59	308.45	305	305.63	305.74	306.81	306.26	307.11	305.28	305.17	305.67	306.27	306.95	307.08	306.53	305.25	306.05	307.22	305.87	304.71	304.75	304.8	306.29	305.38	308.59	305.18	306.7	303.65	305.8	306.55	304.54	305.41
316.56	318.38	318.25	316.4	317.58	318.48	315.38	316	318.42	317.67	317.17	317.37	317.08	316.65	316.16	316.07	316.96	316.84	316.4	318.54	316.9	316.91	316.45	318.32	317.05	317.86	315.52	317.82	315.32	316.29	316.32	317.39	316.37	317.58	317.87	317.74	318.06	317.19	316.67	317.02	318.48	318.81	316.28	316.67	317.15	316.66	317.06	315.42	317.93	318.06
302.85	305.08	305.32	304.1	305.43	304.15	305.52	304.74	304.61	303.71	305.27	304.88	303.91	304.51	305.12	304.38	302.88	304.59	303.31	301.6	303.18	304.06	304.94	304.6	306.12	303.87	306.97	302.66	305.16	304.13	304.43	305.42	303.7	304.36	303.85	302.46	304.45	304.26	304.21	303.91	304.67	305.5	305.34	304.51	303.87	304.74	304.83	304.79	304.25	304.46
307.85	306.19	306.13	306.07	308.03	307.35	307.25	306.93	307.94	308.93	306.67	308.5	305.6	307.25	307.24	309.71	307.31	307.88	307.54	308.42	307.27	310.07	307.33	307	307.75	308.07	308.36	306.74	307.54	308.32	307.05	307.79	306.12	305.23	308.63	308.3	307.51	306.57	306.38	308.02	306.52	308.56	305.76	307.06	306.3	307.23	306.9	307.66	307.73	308.29
303.21	304.99	302.68	303.99	303.5	303.36	302.62	302.99	302.78	305.02	304.33	304.55	301.38	303.71	305.33	304.38	303.46	302.18	303.14	304.44	303.2	301.82	303.49	304.45	302.71	303.14	302.46	303.82	304.91	302.74	303.29	301.85	305.27	303.13	301.88	301.89	304.29	304.41	302.77	303.93	301.27	302.7	302.91	303.77	302.49	303.61	303.86	302.55	303.86	302.21
325.33	327.46	326.95	326.33	327.92	326.11	326	326.62	327.82	328.02	325.54	326.7	327.17	328.05	327.89	326.33	327.08	329	327.88	328.38	327.02	326.67	327.7	327.11	325.92	326.12	326.58	325.35	329.64	326.62	329.81	324.68	327.57	326.86	327.56	327.83	326.28	326.93	327.26	326.29	327.62	327.72	326.58	325.87	326.59	327.55	328.01	326.4	326.34	326.94
312.73	313.84	312.96	313.5	313.36	314.58	312.39	312.17	311.79	312.82	313.86	313.83	312.99	314.46	310.82	313.87	313.61	312.53	313.75	314.49	312.19	312.8	313.8	313.27	313.21	311.86	314.44	311.9	313.47	312.85	313.66	313.12	311.85	315.46	313.56	314.82	312.29	314.16	313.19	311.69	312.65	313.08	311.98	314.55	313.29	313.47	313.96	310.97	313.73	311.81
307.94	307.38	305.44	307.01	305.79	305.55	307.86	307.03	305.97	305.26	306.3	305.64	304.93	303.89	305.33	307.26	305.04	305.32	306.77	306.84	306.86	306.61	307.28	307.73	306.08	306.85	305.53	306.44	307.21	306.56	306.13	306.57	306.51	306.16	308.55	306.65	305.59	306.14	306.21	306.71	306.93	307.15	306.56	306.93	306.9	306.8	305.6	306.07	305.77	307.4
313.95	315.13	311.77	312.73	313.86	313.93	313.95	314.4	315.25	312.71	314.48	312.71	313.21	312.3	313.74	313.35	313.56	311.59	313.57	311.72	313.9	313.81	313.94	313.24	314.11	313.86	313.4	312.46	312.54	313.54	313.02	313.33	314.88	312.61	312.35	313.72	312.93	313.77	312.73	313.3	314.38	314.62	313.04	313.15	313.34	313.38	314.57	314.29	313.28	313.55
304.66	304.73	307.3	304.83	305.1	305.28	307.65	304.9	306.26	306.29	305.77	305.29	304.35	305.91	305.18	303.43	307.01	304.63	304.76	306.99	307.66	304.65	304.24	305.06	305.08	306.12	305.86	304.85	304.68	304.49	304.77	306.04	303.58	305.63	306.07	305.72	303.8	303.53	305.17	305.02	306.28	305.97	306.08	305.16	303.47	304.52	305.8	304.71	305.23	305.34
326.28	329.02	328.15	326.58	328.64	329.12	328.5	327.98	328.98	327	327.91	327.5	327.36	327.56	328.38	327.73	327.3	327.95	327.47	329.63	327.88	328.23	326.79	328.36	326.7	328.25	327.45	327.35	328.02	327.47	326.09	329.37	327.91	326.66	327.72	327.42	326.83	327.45	329.36	327.25	329.2	327.05	326.44	327.78	326.78	328.4	328.89	326.86	328.55	329.81
307.74	309.31	308.97	309.41	311.1	307.76	307.59	309.64	308.95	310	308.17	307.8	308.45	307.83	306.96	309.86	307.49	309.36	309.61	309.21	309.18	308.84	310.51	308.76	309.18	308.43	308.56	308.29	309.98	308.51	308.66	307.97	309.89	308.04	309.05	309.38	308.55	309.77	309.81	308.86	310.49	308.15	308.02	309.68	309.56	309.44	306.99	308.04	308.22	309.2
314.57	313.49	315.49	316.51	315.16	313.94	314.75	315.83	315.8	313.58	315.42	315.18	316.31	315	314.65	316.45	315.03	314.1	314.49	315.51	316.87	315.74	313.79	315.81	313.2	314.75	314.15	314.33	315.08	314.73	314.22	314.42	316	314.8	313.81	313.94	314.68	312.54	316.3	316.73	315.38	313.8	314.79	315.78	316.33	315.27	315.43	313.3	314.27	314.47
318.24	317.28	314.44	318.92	317.44	319.19	318.37	318.49	317.4	317.19	316.83	316.85	316.53	316.26	316.04	319.38	318.22	317.37	318.96	316.97	317.05	317.76	318.31	315.88	316.74	316.98	316.96	316.84	314.57	318.78	316.58	315.79	317.15	315.88	316.22	316.7	317.43	317.19	316.99	316.74	317.14	319.12	315.18	317.51	318.39	317.17	315.36	316.82	318.16	316.72
331.18	327.04	329.1	328.78	327.11	329.14	327.86	328.98	327.37	329.39	328.1	328.8	327.55	326.72	329.28	327.78	329.06	328.09	330.13	328.46	328.68	327.44	327.39	330.37	328.84	328.59	329.04	328.87	328.7	329.48	329.59	329.22	328.31	328.41	327.66	327.33	329.34	329.22	328.94	329.18	328.85	328.76	329.16	326.94	328.74	327.53	327.36	329.93	329.49	329.23
324.99	324.12	323.73	324.74	323.65	324.96	326.07	324.42	324.97	324.62	322.42	323.35	324.17	324.91	324.52	324.19	325.46	325.63	325.21	323.77	323.94	323.5	325.94	324.16	322.37	325.04	325.04	325.95	323.3	323.84	324.56	324.34	324.73	325.48	323.58	324.79	325.1	324.94	324.5	323.8	325.63	323.77	324.18	325.1	323.72	326.04	323.38	327.08	324.03	323.52
295.53	293.27	296.49	294.62	295.04	294.81	295.07	294.75	294.09	295.02	295.6	294.73	295.34	294.65	296.03	295.74	295.77	294.64	295.92	296.45	294.82	295.35	294.85	295.8	295.33	295.84	294.67	296.22	293.67	293.63	293.82	296.2	293.51	295.16	295.31	294.32	294.49	294.77	295.57	294.13	293.61	294.78	295.26	295.45	296.51	294.17	296.64	295.17	294.84	295.83
300.91	302.82	303.64	303.75	303.02	301.91	301.68	302.16	303.92	302.99	301.87	302.7	303.02	303.96	302.05	301.93	301.93	304.31	302.95	302.66	302.76	301.65	302.11	302.51	302.02	303.42	303.66	301.71	301.9	302.74	302.58	303.31	302.32	300.85	303.39	303.99	302.53	301.17	301.78	302	301.15	302.04	301.56	301.89	300.57	300.37	303.83	302.66	302.74	302.03
324.21	324.65	324.4	324.12	323.41	324.38	323.9	324.97	323.33	323.81	323.72	324.8	324.39	324.15	322.07	324.47	324.21	325.63	324.69	323.51	325.82	324.11	325.73	323.5	325.69	323.97	323.77	324.2	324.32	326.39	325.08	323.59	325.31	324.24	323.71	325.22	324.05	325.23	324.49	323.9	324.63	325.25	323.19	325.32	324.35	322.72	323.99	322.69	325.14	324.7
309.43	309.07	310.75	309.29	311.41	312.99	310.89	312.29	311.72	312.32	308.6	310.93	312.51	310.98	311.45	309.56	311.34	311.32	309.29	311.75	312.73	310.41	310.05	310.99	310.4	310.95	312.25	310.98	311.11	308.44	309.37	309.29	310.5	309.42	311.93	309.29	312.22	310.33	310.07	309.16	311	310.96	309.78	309.69	310.33	310.92	309.62	311.48	311.35	311.2
315.35	316.15	316.8	314.44	318.28	317.06	316.48	316.58	316.27	317.34	316.41	315.64	317.11	316.21	317.38	315.37	317.3	316.38	316.57	317.32	318.21	316.29	317.74	317.16	318.66	316.9	315.43	315.88	319.02	317.42	318.17	314.56	317.73	316.97	315.84	316.5	316.93	315.9	317.19	315.98	316.33	316.21	319	317.16	319.22	315.18	316.13	318.46	317.65	317.32
317.77	317.8	317.99	317.57	318.85	318.44	318.09	317.95	318.15	318.94	319.15	317.72	318.55	318.74	318.3	317.32	317.99	316.75	318.79	319.98	317.93	318.42	318.22	319.86	317.67	318.76	319.11	319.65	318.54	318.64	317.04	319.11	320.28	317.41	318.78	319.14	317.8	318.58	319.21	317	317.84	317.56	319.27	316.92	317.51	319.29	319.81	317.77	317.46	318
304.31	303.3	303.77	304.23	305.02	304.12	303.39	303.83	302.62	303.2	306.02	302.17	303.73	303.42	305.23	302.23	305.38	304.55	305.73	305.35	304.84	304.43	304.08	304.1	304.23	305.02	304.89	304.75	304.99	303.78	304.02	302.77	303.12	305.36	303.74	305.48	304.16	303.51	302.69	304.1	305.87	305.55	302.38	303.88	303.7	304.82	303.37	304.19	304.27	304.8
294.82	295.1	294.56	294.54	295.6	295.15	295.24	294.3	296.01	294.76	293.96	294.97	294.34	293.4	295.12	295.32	295.14	295.42	295.23	294.72	295.01	293.85	295.54	294.33	295.74	297.91	293.81	296.65	296.68	295.34	294.15	294.76	293.53	294.66	296.21	296.34	294.33	294.77	293.94	295.62	296.59	295.73	296.49	292.76	292.94	294.86	293.02	295.18	294.99	295.32
316.11	315.65	314.75	313.77	313.36	314.21	312.34	312.72	314.66	313.56	312.76	314.11	312.62	313.7	313.66	312.63	313.06	312.94	314.09	312.25	314.02	315.93	311.5	314.89	314.37	313.54	313.66	314.9	314.35	312.74	312.66	315.27	314.2	314.41	312.63	314.15	314.19	315.57	314.48	312.92	313.34	313.58	314.61	313.21	314.33	311.44	314.5	313.19	313.93	313.33
319.04	318.06	318.71	318.03	319.28	317.69	318.59	319.36	319.02	317.89	319.05	318.15	319.52	318.01	320.16	318.75	318.77	319.22	316.03	319.27	317.11	319.56	318.29	320.71	319.91	320.18	318.16	319.94	318.27	319.97	319.04	317.51	318.91	317.73	319.26	318.79	318.87	320.21	317.76	317.66	319.5	317.7	319.15	317.52	317.13	318.77	318.38	318.31	318.21	317.85
301.67	301.48	299.08	303.13	301.63	301.55	301.49	300.29	300.82	299.85	301.29	301.39	300.31	300.89	300.83	302.45	302.08	301.34	300	301.69	299.68	300.54	301.43	301.72	300.11	302.33	301.41	299.38	300.94	301.58	299.91	299.62	299.93	300.16	300.31	301.45	301.4	300.96	301.05	300.32	303.76	300.24	301.77	298.65	301.29	300.28	300.18	301.94	302.04	299.96
299.38	300.06	300.27	301.08	300.44	300.96	300.4	300.5	298.9	300.56	301.23	299.37	300.39	300.42	300.71	299.59	300.51	299.68	300.51	300.72	299.25	300.76	299.74	300.92	299.52	298.49	298.23	299.85	298.88	299.94	301	300.16	301.67	299.28	300.89	301.38	299.45	301.14	300.04	300.69	300.62	299.73	299.88	300.05	300.84	300.82	300.68	298.77	298.51	299.95
314.91	314.12	314.52	314.62	314.28	315.51	314.82	314.98	315.2	315.53	313.13	314.1	313.64	315.24	314.74	314.66	314.11	314.25	312.8	313.95	314.78	314.36	313.43	315.64	315.97	314.99	313.7	315.67	313.09	313.72	315.39	315.45	316.37	313.94	315.31	314.86	315.27	313.86	313.74	314.92	313.99	314.69	314.59	314.55	315.66	313.66	316.97	315.19	316.1	314.5
317.08	318.7	316.12	315.83	315.07	317.25	316.17	318.03	318.2	315.84	317.85	316.34	317.25	316.31	316.03	317.17	315.6	316.11	316.21	317.19	316.85	317.81	316.39	316.49	318.15	315.97	317.14	317.9	316.35	317.59	316.57	315.86	315.53	317.46	316.64	318.11	316.12	316.03	316.25	316.87	316.75	317.14	315.86	315.89	315.44	314.74	316.08	317.07	315.38	317.88
313.9	313.46	316.15	314.74	315.27	314.17	314.06	316.11	315.42	314.34	316.31	314.11	314.16	312.58	314.26	315.07	314.25	315.43	315.65	315.02	313.61	315.42	314.7	315.5	314.94	313.44	315.68	314.35	314.79	315.6	313.69	311.56	313.9	315.48	314.88	315.08	315.2	315.48	315.67	316.74	314.65	314.61	315.58	314.81	314.16	315.8	313.58	314.44	314.53	313.41
309.75	307.58	308.64	309.79	309.05	307.77	307.24	307.99	309.38	308.58	309.06	309.88	308.5	307.69	308.09	309.98	309.46	309.92	307.81	309.56	307.37	308.45	309.83	308.41	308.45	307.98	308.48	309.95	309.05	308.74	310.22	309.46	309.6	309.58	309.74	308.41	309.25	306.74	308.55	308.83	307.52	309.68	307.82	307.1	309.04	309.64	308.5	309.25	307	307.64
317.98	315.78	316.76	316.72	317.17	314.96	315.73	315.46	314.91	315.97	315.75	314.63	316.81	318.64	315.95	314.18	316.36	315.78	317.81	316.21	315.25	315.62	315.79	315.29	317.31	315.65	313.97	317.59	315.91	316.3	315.07	316.67	316.17	315	315.55	315.18	316.15	316.48	314.58	316.23	313.78	317.1	316.22	315.37	313.6	317.76	314.83	315.76	315.31	317.91
311.46	306.96	309.41	309.46	308.46	307.89	308.82	310.6	307.54	309.51	308.01	307.76	308.61	309.01	309.46	309.79	308.07	307.47	309.3	309.67	308.1	309.46	308.53	310.63	308.82	308.3	308.01	309.95	308.63	306.84	308.27	308.58	309.4	310.71	308.55	308.65	308.18	309.78	308.61	310.01	310.14	308.07	308.73	308.2	308.89	309.11	308.69	311.86	308.7	308.75
315.54	316.02	315.92	314.65	314.08	316.34	315.28	315.32	315.93	315.04	315.72	313.8	316.5	315.3	315.02	316	316.89	315.25	316.09	316.44	317.62	314.6	316.17	314.28	315.82	316.02	316.19	316.61	315.85	315.42	316.45	316.15	316.97	315.59	317.38	315.79	316.29	315.55	317.33	314.82	316.15	314.21	315.93	316.86	316.48	315.61	315.28	315.5	315.95	315.82
303.15	302.99	303.3	304.13	302.68	302.97	302.67	302.66	303.15	303.25	303.52	303.5	301.17	303.58	304.45	303.81	305.47	303.62	303.9	302.2	301.54	303.09	300.55	303.44	303.78	302.14	301.51	301.89	302.74	304.71	302.93	302.89	303.66	303.15	302.55	303.56	302.69	302.19	302.49	302.24	302.31	303.68	302.06	303.67	302.07	305.13	301.04	301.37	302.35	303.09
317.26	318.5	315.51	316.41	315.68	314.51	316.55	316.56	317.16	316.6	316.38	317.31	319.04	316.96	317.19	315.65	317.85	317.21	316.21	316.75	316.24	317.16	317.05	319.25	317.37	316.41	318.04	316.49	316.38	318.31	316.29	316.02	317.4	318.4	318.67	318.51	317.12	317.45	317.57	318.28	317.19	317	318.6	316.28	317.86	318.1	314.96	317.42	315.83	317.28
314.72	314.99	314.37	315.35	314.94	314.12	314.62	315.37	315.56	316.05	316.38	314.4	314.14	315	314.54	313.93	314.98	315.84	313.45	314.64	314.98	313.47	315.39	313.21	317.01	315.44	314.03	315.72	315.81	314.43	314.18	316.39	315	314.37	314.39	314.85	315.26	316.24	315.04	315.07	313.68	316.24	316.17	314.45	314.24	315.37	314.88	315.46	315.12	315.87
303.52	303.28	302.72	302.15	303	302.58	303.86	304.1	303.05	302.84	303.51	303.59	301.63	304.16	301.54	303.48	303.41	302.28	304.33	305.57	303.88	302.63	303.17	304.74	303.38	303.36	302.12	304.11	303.87	305.48	303.07	304.15	302.72	304.39	302.56	304.92	303.9	302.29	304.15	303.5	302.23	304.72	304.08	302.17	304.24	302.27	303.13	303.31	303.58	303.75
329.92	328.36	327.96	328.33	328.49	330.04	329.52	328.33	327.94	326.74	329.21	328.06	328.35	327.31	328.06	328.57	327.74	328.5	328.46	329.17	329.03	328.11	327.39	327.59	328.43	329.94	328.08	328.17	327.49	329.9	328.5	327.62	327.57	328.62	328.22	328.23	328	327.8	328.26	327.61	328.23	328.17	327.73	328.1	326.94	329.15	330.45	329.01	327.45	328.21
316.6	315	317.17	315.87	315.62	314.26	316.77	315.72	314.72	316.14	315.73	315.54	315.23	314.78	315.4	316.76	316.95	317.07	315.38	316.78	315.53	316.46	315.25	317.03	316.31	316.32	314.44	315.25	314.93	315.7	315.64	315.34	316.97	315.83	314.74	315.55	315.45	317	315.77	316.31	315.06	316.25	317.54	316.23	315.6	315.53	314.17	316.62	316.39	315.25
299.2	299.85	300.02	300.31	299.69	299.82	300.5	299.67	300.66	300.6	300.69	300.02	299.63	299.77	299.23	299.82	300.44	299.54	300.11	300.2	299.67	300.34	298.28	299.94	299.99	300.15	298.89	302.13	299.55	299.14	299.92	300.73	300.36	300.56	302.49	299.57	300.34	299.87	299.86	298.41	300.25	300.55	300.06	298.93	299.54	300.2	301.43	302.01	299.25	300.11
313.34	312.26	311.35	312.82	312.14	312.37	313.49	314.67	311.81	313.46	312.18	312.54	313.56	312.54	314.25	312.62	312.63	313.97	312.57	313.33	313.75	314.68	313.44	313.86	313.53	314.2	311.85	313.89	313.63	313.7	313.04	312.53	314.7	312.92	312.26	313.74	314.03	312.58	311.52	313.81	312.46	312.31	313	312.6	313.64	312.53	313.25	311.8	312.7	315.01
300.7	299.78	301.53	299.99	301.06	300.58	300.76	299.35	299.28	300.19	300.11	300.39	299.42	298.3	301.24	299.36	300.31	300.73	298.35	300.4	300.95	300.87	299.98	298.99	302.45	300.82	299.23	300.67	300.89	299.79	299.99	300.61	299.15	301.42	300.36	299.23	301.19	299.06	300.37	301.73	298.57	300.59	300.64	299.56	299.55	300.63	299.87	299.38	301.3	301.51
303.9	306.53	305.23	302.96	304.7	305.66	305.13	305.12	307.89	305.3	304.72	304.8	304.62	304.5	304.63	306.87	307.52	304.89	306.08	305.02	304.15	304.49	303.64	304.83	303.82	304.72	305.51	303.75	308.86	306.09	304.59	305.99	305.37	303.97	305.75	304.34	307.06	305.27	303.84	306.66	304.58	305.92	305.65	304.02	305.39	304.25	304.8	304.54	305.61	305.14
324.03	323.51	328.09	326.77	326.79	324.72	324.51	323.89	325.33	324.67	326.57	325.67	324.76	324.78	325.69	324.42	325.85	326.58	325.85	326.5	324.31	326.9	325.07	326.24	325.79	324.96	326.24	325.51	327.81	325.6	327.54	326.84	325.11	325.32	325.61	325.75	326.33	324.86	325.08	325.63	323.69	325.57	325.87	325.38	324.84	325.56	325.08	325.15	324.6	324.32
305.34	305.99	306.42	304.07	305.76	305.67	305.77	306.53	306.38	304.61	303.65	306.85	306.09	304.37	304.59	304.58	306.35	303.53	306.04	304.36	305.13	305.26	305.46	304.63	306.01	304.97	305.03	305.79	305.86	305.78	305.38	305.21	305.62	305.5	303.97	303.5	306.09	305.59	306.49	304.06	306.55	304.96	305.74	305.47	305.75	304.17	304.81	306.66	304.18	306.16
303.7	304.71	307.34	304.23	306.04	305.94	304.93	303.89	304.96	303.73	304.52	302.64	304.8	304.59	303.38	304.09	305.18	305.16	305.32	304.19	303.54	303.64	304.83	303.5	303.97	305	306.43	303.98	302.69	305.2	304.37	304.82	304.36	305.61	304.4	304.3	307.78	305.52	303.94	304.39	304.55	303.73	305.79	303.41	303.39	304.35	304.16	304.78	305.94	303.61
319.94	320.35	319.87	319.97	319.46	320.6	318.07	319.54	319.74	318.21	320.69	318.81	319.5	318.8	319.34	320.1	318.56	319.76	318.5	318.06	321.26	318.53	318.88	318.87	319.34	319.62	321.5	318.23	317.9	319	319.97	320.11	320.42	321.16	319.67	320.22	320.48	318.54	318.7	318.88	318.83	318.51	319.52	319.76	317.32	317.79	318.27	321.49	319.04	319.11
328.25	327.92	328.49	324.68	329.01	325.51	327.56	326.52	326.92	328.96	327.24	326.85	327.38	326.27	328.01	325.55	325.75	326.52	325.88	327.25	329.11	327.78	326.93	325.41	327.47	326.12	327.23	326.39	327.42	329.05	327.44	329.85	326.24	327.79	327.09	325.23	327.83	327.69	328.06	326.18	327.4	326.47	327.99	326.79	325.51	327.27	326.83	328.65	326.34	329.18
304.06	304.79	304.91	303.58	304.11	303.97	304.2	302.44	303.9	305.18	306.78	303.64	305.08	304.88	304.33	302.72	304.7	303.17	302.97	303.59	306.55	304.73	304.09	304.43	304.33	305.21	303.74	305.29	304.82	303.72	304.91	305.77	304.42	304.51	304.85	303.33	304.6	303.39	303.13	304.35	304.85	304.05	304.81	304.51	305.26	303.7	302.13	303.88	305.28	306.28
312.72	313.99	313.46	313.25	314.18	316.24	312.43	313.1	316.15	315.84	312.8	315.31	314.17	312.42	316.64	314.41	314.24	313.73	313.13	313.25	314.87	314.27	314.07	314.95	314.06	314.6	314.72	312.85	314.93	314.44	314.63	315.3	316.27	313.63	312.39	314.39	314.13	314.13	312.95	313.99	313.91	312.51	315.03	313.58	316.05	314.4	315.66	314.42	314.22	314.62
311.69	311.76	310.21	311.56	312.48	311.45	308.89	310.89	311.71	309.31	310.43	310.39	310.36	311.79	309.32	309.35	309.39	309.97	309.63	310.58	307.86	308.71	310.42	311.25	310.33	310.4	311.53	310.48	310.5	307.61	313.13	311.55	310.1	308.81	310.27	308.4	310.67	311.1	311.27	310.73	310.99	308.63	310.92	310.6	310.98	311.23	311.01	309.65	312	311.29
328.4	328.48	327.58	325.52	328.41	328.43	327.63	326.88	329.14	328.19	330.16	327.79	326.67	328.01	327.19	328.61	327.96	328.21	327.96	328.07	327.83	326.89	329.79	328.92	326.96	327.47	329.77	328.33	328.27	328.22	329.39	327.04	326.63	329.59	325.66	327.4	329.31	328.28	327.65	326.65	328.3	329.17	326.63	328.15	328.65	327.99	326.33	328.88	327.7	327.04
305.14	306.17	305.27	305.71	304.84	305.5	304.46	306.28	305.01	306.42	307	305.18	304.8	304.12	306.18	305.34	305.97	305.18	306.6	305.76	306.15	305.58	304.22	303.73	306	305.04	304.38	306.44	305.38	304.99	304.75	305.25	305.68	304.9	306.85	306.68	304.06	305.44	304.53	306.37	304.48	304.16	306.88	306.83	304.14	304.08	304.95	306.01	304.32	305.45
306.12	303.83	304.28	305.3	305.37	304.54	304.98	306.58	307.27	305.34	302.96	304.48	303.61	305.86	304.71	306.34	304.64	306.33	304.66	305.26	305.91	304.76	302.99	302.73	305.19	303.95	303.37	304.29	303.79	304.4	303.88	303.97	304.72	304.15	305.99	302.77	305.13	304.91	303.39	304.69	302.8	303.37	303.48	303.45	305.38	306.85	305.13	303.08	305.75	305.33
320.92	318.67	319.51	320.35	320.71	318.8	318.92	320.79	319.72	318.24	319.62	317.48	322.05	319.97	320.69	319.64	318.5	318.76	319.19	318.31	318.7	319.7	318.85	319.15	320.49	320.83	320.39	317.84	321.31	319.03	319.57	318.34	320.58	317.36	320.31	320.37	321.03	320.43	319.27	319.95	319.82	318.6	319.2	318.39	321.23	321.14	317.48	320.02	320.01	318.68
317.18	315.6	316.91	317.28	317	316.37	316.74	316.52	317.65	316.52	317.06	316.37	317.33	317.39	315.43	316.05	315.65	317.46	317.79	317.83	317.26	316.43	317.09	315.57	318.04	319.25	317.06	316.78	317.83	318.72	316.3	316.45	317.01	315.78	316.27	316.85	318.01	316.84	317.55	316.58	317.06	317.91	315.35	318.63	318.05	317.01	316.1	317.87	318.28	316.68
314.02	311.05	312.98	312.81	312.39	313.27	313.46	313.44	313.78	312.07	313.6	312.11	313.51	313.59	313.29	313.8	313.62	315.11	315.36	313.44	312.57	313.48	313.65	314.89	313.73	311.86	312.85	313.49	312.88	314.19	312.39	312.99	313.27	312.74	311.8	311.87	313.36	312.93	313.4	312.57	312.86	314.1	313.36	314.55	312.33	313.34	312.38	313.76	314.23	312.45
327.81	328.28	329.68	328.98	327.66	328.89	328.97	330.44	329.7	326.65	328.3	329.03	328.64	327.87	329.09	328.3	327.15	328.49	327.77	328.64	327.77	328.01	326.31	328.71	329.81	329.79	328.14	328.41	327.42	328.75	328.72	329.56	330.44	328.76	330.38	328.02	327.29	328.74	329.47	329.87	326.35	326	328.1	329.13	327.36	330.17	327.59	329.51	327.72	329.2
317.41	316.88	317.02	315.54	316.75	317.15	316.99	317.37	317.45	318.72	317.17	314.94	314.59	315.75	317.81	315.52	315.81	314.93	315.86	316.83	317.17	317.29	315.57	315.23	316.83	316.05	315.82	315.67	315.98	317.01	316.99	316.81	317.53	316.51	316.98	316.39	318.07	314.93	315.99	317.9	317.16	318.43	315.84	317.66	317.34	315.28	317.09	316.09	318.67	315.99
318.49	321.63	321.16	319.04	319.95	320.03	319.41	319.55	319.21	318.55	319.53	320.5	321.24	321.93	318.96	319.23	318.62	320	318.69	318.57	320.06	319.43	318.38	318.85	317.65	320	319.86	318.05	318.43	321.15	318.69	320.45	319.04	319.69	320.02	319.41	318.37	318.76	318.61	318.61	317.99	318.32	319.64	319.64	318.61	318.59	318.7	320.35	319.79	319.93
293.85	294.79	294.58	292.75	295.04	295.66	294.26	294.15	293.74	294.89	293.15	293.47	294.13	293.9	295.04	295.38	295.76	292.67	295.06	294.86	293.87	293.82	293.62	295.56	295.41	292.9	292.99	293.74	293.15	292.72	292.25	294.84	292.47	292.06	294.33	292.83	293.3	294.32	293.6	296	295.27	292.98	293.69	293.45	294.03	295.18	293.45	294.46	295.78	295.33
306.45	307.21	304.55	305.56	306.38	305.05	306.9	305.19	306.38	305.69	306.48	305.51	307.27	304.81	305.12	305.59	305.88	306.63	305.13	306.4	306.9	305.19	305.84	304.79	306.18	306.62	304.95	307.04	306.6	306.29	306.44	306.47	306.09	306.68	305.66	304.76	306.1	306.75	305.73	304.5	307.04	308.87	306.36	305.4	307.62	305.88	304.88	307.19	306.08	304.55
314.25	313.86	312.82	313.53	310.75	315.12	314.51	315.48	313.8	314.46	313.41	313.17	313.32	313.42	312.36	313.84	312.79	313.76	312.43	314.09	312.87	312.01	313.35	314.01	312.73	313.44	312.76	314.72	311.94	313.69	312.64	312.52	315.41	314.43	315.56	312.79	312.28	313.42	312.77	313.83	312.67	312.24	313.34	313.06	313.11	313.99	312.53	312.5	312.97	311.8
312.77	313.57	312.78	313.42	314.28	311.97	313.58	313.4	311.23	313.27	313.92	313.06	313.75	314.02	312.47	313.35	313.26	314.29	314.4	315.17	313.39	312.66	314.77	312.66	313.94	312.81	312.37	313.43	312.56	313.58	313.52	313.03	314.12	312.78	314.24	313.31	312.48	313.76	313.75	312.31	314.48	314.45	312.39	312.99	313.19	314.55	313.21	313.18	311.63	312.94
305.24	304.28	305.68	304.34	303.64	302.22	304.78	304.48	303.59	303.94	305.23	305.75	302.64	306.17	305.25	305.47	305.6	304.88	304.63	305.44	303.33	302.47	305.58	304.4	306.51	303.69	303.09	305.15	304.51	303.79	303.28	304.77	303.43	306.02	304.35	305.6	305.94	304.67	304.52	304.81	304.55	304.31	304.43	305.25	305.07	303.87	304.71	305.51	304.42	304.2
303.15	305.59	304.09	304.47	303.09	304.91	304.1	304.48	304.19	304.55	303.59	303.42	305.72	304.39	303.75	303.99	303.36	304.81	303.53	304.41	303.95	304.45	304.45	305.54	305.93	303.47	304.97	304.74	305.12	303.42	304.03	303.78	306.32	304.96	303.15	306.65	304.86	304.15	303.67	305.05	303.22	305.81	303.39	304.5	305.75	302.92	304.63	304.92	305.22	304.18
314.76	315.99	315.24	315.3	314.8	316.34	315.69	316.45	315.63	316.39	315.45	314.37	315.6	315.71	315.22	314.97	314.33	315.21	315.52	316.92	314.88	316.47	315.18	316.38	315.51	314.48	316.14	315.65	314.19	316.77	315.84	318.11	316.57	316.37	316.33	317.26	314.86	317.1	315.93	314.87	315.23	315.92	316.72	315.77	315.17	316.44	316.54	316.5	314.34	314.99
307.73	306.18	306.22	307.17	305.45	306.08	305.91	306.63	306.49	306.81	305.99	306.23	308.67	307.56	307.6	307.62	306.57	306.04	308.04	307.81	308.88	309.5	306.17	306.9	307.09	305.1	304.54	305.69	306.65	305.99	305.79	307.22	307.46	306.98	306.74	305.24	307.16	305.36	308.63	306.41	306.19	307.61	305.87	307.03	306.22	306.36	306.41	304.84	307.09	306
311.88	312.5	311.95	313.81	314.05	311.18	311.78	312.74	310.97	312.23	311.69	311.31	312.48	313.62	313.31	312.5	312.59	312.89	312.92	313.26	313.74	312.34	312.4	311.21	313.2	312.32	311.88	313.82	311.86	310.16	313.32	313.7	314.23	311.28	311.8	312.67	313.14	312.71	314.55	311.94	312.61	311.33	311.53	312.75	311.55	312.36	313.31	312.44	311.23	312.06
305.43	304.01	305.58	306.4	306.78	305.61	305.7	305.21	304.03	304.83	304.95	306.58	304.77	304.17	304.79	304.52	306.46	305.63	304.79	305.33	304.5	307.58	303.91	304.66	304.18	304.35	305.67	305.12	305.18	303.6	305.39	305.08	306.37	306.78	306.47	306.37	305.92	303.9	305.16	303.91	305.42	307.11	305.65	302.81	304.95	304.19	304.4	306.83	306.53	305.11
295.54	294.39	296.46	294.76	294.49	295.24	294.49	294.09	294.46	294.22	295.3	294.32	295.56	295.35	294.12	293.04	294.27	295.21	294.45	296.01	296.31	295.74	292.8	293.57	295.24	295.79	294.92	293.81	294.6	294.01	293.5	295.19	293.48	293.59	295.08	295.06	294.79	295.41	296.31	295.98	295.96	295.87	295.14	294.42	295.26	295.98	294.69	294.08	296.07	295.71
328.21	328.99	326.91	327.35	329.5	328.49	327.28	328.15	327.48	326.78	328.57	329.71	326.97	327.14	326.12	327.42	328.04	328.43	329.08	327.8	329.17	327.62	326.14	327.17	328.84	327.71	327.04	327.85	328.24	329.14	328.63	326.29	326.76	328.9	328.85	326.97	328.68	328.12	328.04	328.7	327.47	327.3	328.95	329.45	328.12	327.08	329.46	327.13	325.54	327.07
297.72	295.62	296.87	297.33	295.49	296.43	296.19	296.01	296.29	297.75	295.72	297.83	296.45	295.14	295.59	296.53	296.11	297.71	295.66	298.98	297.07	297.15	296.71	296.53	296.85	296.7	298.41	296.32	295.77	297.87	298.42	295.44	297.33	296.17	298.24	295.53	294.27	295.11	295.74	295.53	298.12	297.9	297.45	297.75	298.95	295.55	296.14	296.24	295.71	294.84
314.42	314.62	313.47	314.94	314.29	316.25	314.74	314.35	312.79	313.27	314.04	315.51	314.95	314.58	314.66	315.44	314.4	314.22	313.95	313.2	314.25	316.09	315.13	314.36	312.92	315.85	316.53	315.58	316.59	313.79	314.68	315.13	315.33	315.94	314.53	314.34	314.76	316.81	313.85	315.34	314.05	314.75	312.59	314.29	314.87	315.51	314.83	315.46	315.34	313.12
305.62	307.28	306.66	305.84	308.06	307.61	306.37	306.82	306.18	307.89	306.61	307.03	306.82	305.07	308.44	306.9	306.63	307.14	307.2	307.08	307.79	305.46	305.09	308.47	305.93	306.19	306.39	305.57	305.81	305.13	306.67	306.52	308.16	306.33	306.27	306.94	306.37	305.2	305	307.78	306.11	306.05	306.76	306.13	307.38	305.55	306.51	308.25	305.83	306.84
316.06	317.6	317.5	319.37	319.83	318.23	318.3	317.26	317.7	317.66	317.42	317.28	318.83	317.96	317.25	318.88	317.64	320.05	318.39	316.92	317.94	318.17	317.8	318.7	318.22	316.89	316.55	318.76	319.17	317.67	317.32	317.21	316.82	318.52	318.58	318.34	317.52	316.78	319.22	317.04	319.1	317.93	319.12	315.66	318.24	315.65	319.47	316.95	319.88	317.02
309.21	311.8	309.03	310.49	309.91	309.8	310.56	311.5	309.01	309.66	309.38	308.23	308.44	310.9	308.64	310.21	309.9	310.99	309.1	307.47	310.68	311.67	310.84	310.86	309.65	310.45	309.99	308.51	309.18	310.47	308.88	310.99	309.71	310.75	310.94	309.89	310.27	309.69	310.12	310.47	310.2	308.75	309.98	309.75	309.23	309.79	309.45	309.18	308.75	311.54
328.25	328.7	327.8	329.14	330.12	327.65	327.22	328.98	329.17	327.06	328.08	326.93	329.33	328.2	327.37	329.86	327.66	330.85	329.23	328.45	328.19	328.23	329.82	329.46	328.77	328.67	327.83	328.28	328.63	328.98	329.5	328.63	328.77	329.08	329.22	329.91	328.78	328.18	327.41	326.9	327.6	328.57	329.57	328.82	328.97	329.31	328.32	329.68	326.72	328.34
295.37	295.23	295.45	294.44	295.42	293.61	294.17	294.16	294.34	295.11	296.69	294.48	294.13	294.39	294.84	296.71	296.37	293.69	294.89	294.34	293.89	295.12	295.07	293.92	294.36	296.04	296.07	293.44	294.84	294.59	293.21	294.9	294.89	294.82	295.35	294.15	295.55	295	293.64	296.34	294.28	294.87	295.75	294.95	294.23	294.48	293.7	294.1	297.07	294.21
302.72	302.08	304.43	304.5	303.34	305.01	303.37	303.84	304.39	302.55	304.5	305.7	304.34	306.41	301.34	303.39	302.78	304.92	304.48	303	302.48	302.7	305.11	303.41	302.57	304.6	304.63	303.74	302.45	303.33	305.08	305.63	304.79	303.09	303.32	303.45	305.88	304.74	302.77	304.48	303.24	301.15	303.73	304.23	302.91	303.42	302.67	302.68	304.04	305.3
315.56	313.88	312.42	314	312.28	312.65	313.41	312.43	312.75	312.7	312.75	313.01	313.61	312.42	311.33	312.31	313.6	313.36	313.26	314.14	312.91	314.12	313.57	314.04	313.67	312.24	312.83	312.11	313.58	311.39	313.3	312.85	312.62	313.66	312.24	313.7	314.65	314.85	312.94	314.06	313.98	313.13	310.83	314.26	311.47	315.06	312.32	313.83	313.69	312.42
296.8	297.86	297.63	296.32	298.77	296.36	298.02	298.01	298.29	297.14	296.9	296.77	298.29	299.31	296.61	296.87	298.75	295.23	295.81	297.92	297.76	297.46	297.43	295.04	295.59	297.22	298.1	296.42	297.63	296.28	296.65	299.44	297.17	296.39	296.81	297.9	297.72	297.17	297.28	297.53	295.79	296.24	296.42	295.72	296.64	296	295.22	296.21	297.45	294.95
304.4	306.03	304.64	305.69	305.39	303.12	305.06	304.09	305.53	303.64	304.11	304.3	305.06	304.86	306.11	303.64	306.01	306.14	306.13	306.14	302.6	304.29	304.02	306.57	304.53	302.72	304.77	304.2	304.5	304.83	305.41	304.2	304.46	304.54	304.39	304.24	302.91	303.87	304.09	305.59	303.96	304.87	305.59	304.81	305.88	304.63	303.98	304.73	304.51	305.64
305.31	305.8	305.67	307.13	306.49	307.23	307.73	306.29	306.41	307.2	305.54	305.93	307.06	307.14	306.03	304.69	307	306.83	305.06	305.4	306.41	307.9	308.03	305.84	306.05	306.21	304.95	307.47	305.87	305.69	307.45	307.45	307.21	307.2	306	305.64	307.56	306.06	307.85	307.07	307.76	305.11	306.49	306.56	305.24	306.19	306.79	307.47	306.78	306.53
312.24	312.71	312.94	312.65	313.7	313.13	313.88	312.33	310.3	311.97	312.77	313.34	312.69	314.25	311.42	311.38	313.17	310.98	313.88	313.26	313.16	312.93	313.39	313.92	313.13	310.95	313.83	313.85	313.19	312.16	311.36	311.43	313.75	310.81	311.3	312.91	312.57	312.94	312.4	312.63	312.01	313.48	312.45	312.38	311.75	313.2	311.05	313.49	313.25	312.99
303.19	301.74	303.91	303.54	302.98	302.7	302.97	301.98	303.48	302.53	304.4	302.34	301.66	303.05	301.18	302.66	304.19	302.43	302.96	302.68	301.54	302.8	304.63	301.27	302.65	300.71	303.48	303.51	304.42	303.04	301.19	303.35	301.65	303.23	303.46	302.7	304.13	303.03	302.46	302.85	302.84	303.07	302.39	303.08	303.79	303.51	302.59	301.54	302.92	302.8
295.27	295.3	295.86	293.72	295.36	296.06	294.39	294.46	295.95	295.61	292.76	294.27	297.14	294.32	294.81	295.93	295.55	293.48	294.06	294.12	295.91	294.7	295.91	293.6	295.34	296.78	295.11	293.07	294.51	295.88	296.48	295.86	294.02	295.19	293.91	295.46	294.33	294.98	296.23	294.65	294.6	293.03	295.38	294.38	294.72	295.18	296.87	295.12	294.02	293.73
311.09	313.21	311.67	312.01	312.91	312.55	313	311.57	311.87	312.19	311.19	312.27	313.6	313	311.5	312.01	311.45	312.34	311.8	310.4	311.29	311.48	311.33	310.55	312.76	311.77	311.71	313.94	312.39	313.22	313.1	312.43	312.07	310.92	312	313.27	314.8	314.71	313.23	312.48	312.82	312.91	313.52	313.25	312.53	311.87	313.06	312.64	311.71	312.33
306.14	306.03	307.09	306.74	307.66	307.5	306.26	305.37	305.33	307.85	307.65	305.78	305.84	306.39	306.76	305.8	306.63	307.35	305.89	306.91	307.59	307.16	308.28	306.1	306.76	307.11	307.01	307.17	309.21	307.12	305.11	307.25	306.92	306.27	306.62	306.02	307.63	305.08	308.28	306.59	306.77	307.38	305.48	305.7	306.47	306.4	306.44	304.08	306.82	307.46
307.12	307.87	305.47	306.35	307.15	307.14	308.03	307.69	307.26	308.14	306.91	306.08	308	305.51	306.62	308.63	308.27	304.87	310.12	307.24	308.38	307.8	306.46	305.78	308.58	307.93	306.72	306.74	306.4	306.96	307.54	305.55	306.31	308.73	307.29	306.31	305.91	305.99	306.87	306.45	306.19	307.12	308.14	306.51	305.96	307.78	308.6	306.02	306.81	307.96
307.8	305.69	307.56	305.52	306.37	306.46	304.78	302.75	306.55	304.78	306.15	305.61	304.92	305.46	307.21	305.15	305.24	306.03	305.89	305.32	305.14	306.66	306.43	306.17	306.3	305.48	305.38	306.24	304.95	306.68	305.17	308.01	306.97	306.16	306.15	305.65	306.1	306.57	306.55	305.76	306.38	306.52	305.42	306.17	304.73	305.2	306.54	306.59	307.31	306.69
319.4	318.4	318.39	318.25	317.44	319.09	319.1	317.65	318.42	319.3	319.36	314.99	318.91	317.2	318.98	317.78	317.85	319.11	318.44	317.83	319.03	318.01	318.87	318.38	318.83	318.88	316.61	317.79	318.34	316.31	319.34	318.51	317.96	316.15	318.26	317.31	317.1	318.86	318.6	317.63	317.86	318.2	317.62	317.36	318.03	318.85	318.24	319.49	318.68	319.1
304.58	304.01	303.87	304.67	304.23	304.25	303.42	302.3	304.69	306.29	302.92	304.05	304.33	302	305.62	303.96	302.89	303.13	303.35	303.66	303.45	303.4	304.71	305.2	305.42	303.07	304	303	303.47	305.2	303	302.88	303.39	305.65	303.42	303.25	303.94	303.78	303.49	305.55	304.68	303.43	302.39	303.15	303.77	304.94	303.3	304.48	305.32	302.72
304.05	303.84	302.21	301.49	302.72	302.51	302.56	301.89	302.84	303.63	303.46	301.74	300.87	302.76	304.17	302	303.05	300.61	304.95	301.17	303.41	301.25	301.62	301.57	302.93	302.93	302.73	301.54	302.67	301.91	303.33	303.02	302.64	301.93	302.88	301.92	303.17	301.72	302.97	303.1	301.8	303.12	302.41	301.76	305.35	302.59	302.54	301.33	302.68	303.15
303.76	303.79	302.35	302.64	305.29	303.68	303.15	303.54	303.4	302.63	304.19	301.89	303.63	301.76	303.86	301.76	303.95	302.77	302.56	302.8	303	301.99	303.07	303.95	303.6	301.92	302.64	303.9	302.88	303.51	302.84	303.35	301.68	303.72	302.59	302.58	302.58	302.96	303.45	302.11	304.64	305.35	302.73	302.31	303.1	303.19	303.8	304.58	302.38	303.57
315.06	316.92	316.99	316.71	314.63	315.11	315.67	315.62	315.26	314.44	316.41	314.24	316.65	316.02	316.73	316.95	316.41	318.18	316	314.58	316.89	316.82	316.53	317.08	315.15	315.09	316.35	315.75	313.5	315.75	314.98	317.75	314.75	315.6	316.06	317.73	316.38	315.6	315.09	315.46	316.14	316.53	315.61	315.76	314.67	314.89	315.3	315.25	314.64	317.67
301.92	302.17	302.56	303.11	303.13	302.41	304.39	304.06	303.7	302.28	303.65	302.51	304.11	305.2	303.39	302.9	304.59	302.97	302.26	304.18	304.94	304.1	302.79	303.16	302.46	302.12	304.22	302.93	305.52	305.15	303.3	303.43	303.96	303.69	303	301.49	303.19	304.09	304.3	304.01	303.6	303.04	303.14	302.8	303.51	305.47	304.19	302.2	301.7	301.96
306.9	304.83	305.97	308.33	305.56	306.01	305.67	305.96	306.18	305.69	306.09	303.55	305.38	307.55	305.44	305.05	307.18	305.23	305.23	307.31	306.94	305.02	306.17	306.78	304.92	306.07	306.31	303.82	305.77	306.22	307.81	306.31	307.35	307.74	306.38	305.99	306.9	307.68	306.25	306.39	306.27	305.37	306.16	307.42	307.65	305.72	306.92	304.22	307.51	306.3
312.53	311.19	311.43	312.38	311.73	312.21	312.01	310.6	312.65	311.9	311.1	312.05	311.46	311.27	311.78	311.13	311.51	311.61	313.45	312.34	311.21	312.03	311.14	310.75	311.39	310.9	311.44	309.55	312.56	311.13	311.57	311.26	313.59	311.57	312.65	309.17	310.62	311.34	311.93	311.64	311.91	310.88	311.64	311.65	310.84	312.37	311.69	311.22	309.88	313.02
317.34	319.36	319.16	318.47	317.51	318.93	316.27	319.04	319.6	318.73	318.2	317.11	316.98	318.83	317.54	316.92	317.52	315.33	316.53	315.67	318.47	316.76	317.38	317.05	317.14	318.68	318.51	317.18	319.02	318.42	317.06	319.26	318.24	316.3	317.84	317.42	317.84	317.99	318.19	317.93	318.45	318.44	316.61	318.53	316.77	317.01	316.25	317.88	318.94	318.09
300.65	300.06	300.6	300.08	300.3	300.6	301.13	299.8	300.54	301.53	300.82	301.08	300.28	300.14	300.32	300.62	301.75	300.9	301.36	300.3	299.9	301.43	301.61	300.8	301.74	301.77	299.3	301.08	299.44	301.04	299.46	301.23	301.79	300.87	301.07	299.69	301.65	301.36	298.31	299.57	300.73	302.96	302.18	300.26	299.27	299.93	300.56	301.3	301.71	300.4
320.91	318.99	317.79	319.51	319.35	320.11	319.31	319.63	319.59	319.2	320.07	320.31	319.74	318.64	319.35	318.86	320.2	320.59	319.15	318.39	320.17	319.96	318.48	319.65	319.34	318.49	319.86	318.83	317.7	319.31	320.47	321.3	319.32	320.38	318.5	320.91	319.82	319.38	319.08	320.88	320.09	319.71	318.37	317.02	318.85	319.58	318.27	319.03	317.79	320.11
295.12	294.08	295.6	293.68	294.63	294.58	293.94	295.24	293.84	295.29	294.97	294.57	294.77	296.63	294.42	294.23	294.71	294.86	295.43	294.85	295.89	295.11	295.44	295.06	291.62	295.57	294.72	295.55	295.44	296.27	294.43	293.6	295.32	295.54	296.37	296.35	295.2	295.58	294.04	295.06	294.16	296.61	294.81	296.65	295.16	294.59	297.65	294.47	295.13	294.9
303.81	305.55	302.7	304.36	304.44	303.86	306.42	305.9	304.86	305.14	305.12	304.08	303.88	304.15	303.7	304.31	304.49	303.61	305.53	304.72	304.48	303.15	301.71	304.77	304.03	305.85	304.65	304.41	304.5	305.56	303.55	306.2	305.38	304.41	303.87	303.9	304.21	304.65	303.33	305.72	304.64	304.24	303.93	304.6	303.02	304.37	305.49	304.01	304.48	305.38
313.34	313.12	313.47	314.03	313.46	312.33	313.23	314.34	313.28	312.62	315.14	313.86	312.97	312.97	314.9	312.27	313.84	311.86	315.4	314.8	313.69	313.38	313.53	313.72	311.84	312.52	311.64	313.14	314.2	313.68	314.65	312.81	312.82	312.02	311.97	313.88	313.46	313.26	313.44	314.78	313.24	313.76	314.04	313.03	314.42	313.37	313.77	313.31	313.06	314.49
310.2	308.79	311.73	308.18	311.33	309.93	311.25	309.62	311.12	309.21	310.46	309.21	309.53	311.39	310.49	310.31	310.7	309.6	309.45	309.71	310.44	309.14	309.73	310.48	309.99	308.1	310.14	309.31	310.55	310.31	309.71	308.21	310.62	309.24	311.01	309.37	309.47	311.26	310.44	312.12	310.66	310.69	309.96	311.18	309.53	311.75	308.96	310.71	310.14	308.3
301.17	302.68	301.08	299.12	299.79	301.57	301.73	299.19	300.75	300.57	300	299.12	300.58	301.15	299.7	300.89	301.2	298.66	299.23	300.95	299.48	299.56	300.5	300.76	300.11	300.64	300.85	298.13	299.16	301.08	299.53	299.56	300.12	299.12	301	299.26	300.52	300.63	300.64	299.51	298.75	299.9	300.27	299.03	298.99	298.87	299.65	298.81	299.12	301.54
310.46	310.11	311.77	309.48	309.41	310.36	310.04	307.41	309.49	309.72	310.47	313.18	310.44	312.21	310.76	310.5	310.55	310.58	308.84	309.81	311.47	311.02	307.91	310.16	310.58	310.83	310.77	311.53	311.03	311.15	311.78	311.48	311.16	309.81	308.45	311.75	309.11	310.55	311.76	311.85	311.85	310.33	312.05	310.16	310.28	310.54	311.89	310.55	310.79	312.33
318.5	318.36	318.06	317.64	319.8	317.26	317.73	317.65	318.43	318.97	317.31	318.92	317.89	318.99	317.47	319.34	318.06	317.77	318.8	318.67	316.12	319.8	317.27	318.06	318.28	319.22	318.73	317.05	318.83	318.16	319.69	318.9	317.88	317.81	317.85	318.82	319.14	318.18	317.61	318.42	318.83	318.53	319.26	318.5	316.16	318.07	319.14	319.06	318.21	316.05
301.2	301.52	302.7	301.86	303.89	302.13	301.71	300.82	302.72	302.49	302.21	301.97	303.11	303.2	301.21	302.29	301.79	303.23	304.78	303.12	302.59	302.11	301.98	302.65	302.13	301.3	302.76	301.55	304.26	301.94	301.2	301.2	300.52	302.74	301.51	303.77	303	301.92	302.16	302.74	302.6	303.39	301.97	302.82	300.8	303.95	302.59	303.72	301.55	304.88
294.47	294.12	294.43	295.08	295.29	294.38	293.7	293.2	293.74	293.44	294.9	293.48	292.79	294.09	295.26	294.24	295.45	296.01	294.74	294.6	292.52	293.53	295.31	293.68	293.06	293.55	294.45	292.56	292.52	291.25	292.3	293.74	292.84	294.5	293.93	295.16	293.47	293.82	291.84	294.4	294.78	294.66	295.04	293.24	294.33	294.57	293.57	293.73	294.32	292.89
303.61	304.46	304.08	304.04	304.02	302.53	303.09	303.92	302.24	301.33	304.49	303.68	303.97	303.91	302.72	303.33	303.4	304.61	302.73	302.67	303.73	302.96	303.35	304.73	302.78	303.55	302.49	304.53	302.39	304.28	303.23	302.87	302.97	305.48	303.25	303.08	302	306.16	304.89	302.17	304.36	303.32	302.74	301.63	303.89	305.53	302.22	303.83	303.71	302.61
316.89	314.73	316.87	315.2	318.04	315.69	314.13	314.84	315.36	316.16	313.53	315.83	316.49	316.18	315.58	317	316.76	317	315.32	316.25	315.67	316.02	315.23	314.64	316.41	315.77	315.63	315.18	316.69	316.74	315.28	315.93	316.24	317.96	314.92	315.08	315.45	315.88	316.38	314.5	315.36	316.57	314.15	315.91	315.88	315.76	317.05	316.26	316.55	316.21
310.79	310.28	310.08	309.48	310.04	309.51	312.46	309.34	310.06	311.18	310.52	309.16	311.32	309.47	310.82	309.31	312.06	310.05	310.98	310.73	311.03	312.8	310.54	308.98	310.54	311.23	311.05	312.31	311.26	307.8	310.63	309.9	308.44	311.91	311.65	312.53	311.05	311.14	310.63	309.97	312.25	309.75	309.13	310.6	310.14	309.52	309.76	311.13	308.97	310.35
313.43	314.7	313.32	315.41	314.12	313.75	314.3	312.04	312.34	312.35	312.37	313.83	313.85	310.85	313.19	311.06	313.55	312.53	311.11	313.67	312.56	312.36	313.15	314.08	313.3	311.76	312.71	313.34	312.89	312.55	312.92	313.53	313.55	313.65	313.19	313.47	313.9	312.95	314.69	312.6	314.64	314.1	313.16	313.03	313.06	313.67	314.11	312.1	311.95	313.28
324.34	325.14	323.93	323.79	324.65	325.55	325.45	322.34	325.26	323.63	323.5	325.66	323.96	325.71	324.36	325.27	325.74	323.65	325.74	324.27	325.34	324.26	324.77	324.87	325.01	324.28	323.74	325.17	325.55	324.93	326.39	323.83	323.84	326.53	325.13	323.77	324.63	325.12	323.84	324.68	324.68	325.74	324.92	324.83	323.78	325.51	325.17	323.44	323.58	324.13
306.72	306.86	308.18	307.87	306.21	306.73	306.75	308.38	306.7	308.51	305.51	307.3	308.7	309.6	308.65	306.31	307.28	306.92	307.89	307.22	308.07	307.36	307.66	307.77	307.13	308.28	307.69	306.94	307.01	307.5	307.88	306.56	308.89	308.97	307.53	307.32	307.19	304.87	307.42	306.73	306.23	307.37	306.74	307.23	308.04	307.32	306.87	306.28	307.32	305.93
318.07	319.97	318.91	318.22	317.59	317.57	317.85	319.06	317.97	318.7	319.06	318.02	318.28	319.81	318.43	318.64	318.85	318.18	318.82	316.89	317.31	317.85	318.55	318.65	319.41	317.68	319.45	317.63	318.29	317.61	320.45	317.66	317.01	319.33	317.84	318.75	318.44	318.43	317.75	317.74	318.36	318.13	317.7	319.48	319.97	318.32	319.52	319.1	317.45	319.16
318.12	318.97	318.51	319.27	319.11	317.52	320.52	319.71	320.02	318.83	318.61	320.24	318.78	318	318.21	319.29	319.38	318.18	317.34	319.69	321.6	319.85	321.72	317.94	318.28	318.85	320.14	319.64	320.11	318.56	319.2	319.76	318.09	319.55	319.48	319.19	319.15	318.34	317.96	319.42	320.02	319.57	319.4	318.1	317.58	317.67	319.42	319.58	317.83	318.24
316.16	315.65	313	315.04	313.3	316.07	313.72	316.4	314.04	314.88	315.42	314.91	314.94	314.94	315	313.66	313.79	314.79	314.38	315.49	315.6	315.03	314.06	314.59	315.83	314.54	314.73	315.06	316.75	314.1	314.86	313.83	315.05	316.29	314.9	313.13	314.18	314.83	314.07	315.46	315.22	315.28	314.78	316.44	315.71	314.62	317	312.88	315.76	314.33
293.39	295.24	295.32	294.26	294.14	294.41	294.52	294.22	294.33	292.58	294.2	292.86	293.45	294	293.66	293.48	294.22	295.27	293.59	294	293.92	295.81	295.53	294.84	292.79	293.53	294.7	293.8	294.47	293.8	295.24	293.11	296.02	293.62	293.21	294.08	295.38	294.29	294.72	293.12	292.2	293.38	294.08	294.26	292.63	293.94	294.4	292.9	292.55	295.73
293.12	294.25	294.19	294.31	295.55	293.98	292.96	293.8	294.86	294.22	294.02	294.7	294.2	291.74	296.39	293.59	295	294.72	296.57	293.96	292.99	295.86	295.22	294.31	294.21	293.23	294.51	292.76	293.43	295.33	294.19	293.92	293.2	292.58	294.2	295.73	294.09	292.6	292.93	293.31	292.89	296.14	292.78	293.9	292.59	294.15	294.15	294.02	294.32	294.15
300.36	299.04	301.19	299.44	298.71	298.48	300.57	300.23	300.85	300.72	299.61	300.05	298.9	299.98	301.92	300.75	300.81	300.01	298.7	300.07	300.51	297.92	300.86	300.95	301.73	299.58	299.58	299.71	300.22	299.62	301.38	299.36	300.48	299.02	300.45	299.76	299.38	301.96	299.99	299.33	299.55	298.78	300.71	300.43	300.05	300.22	299.9	300.55	299.53	300.96
315.3	313.72	315.15	314.31	313.8	312.85	312.84	313.02	311.28	313.89	314.4	313.94	313.58	315.02	313.39	313.06	314.78	314.25	315.37	316.63	312.94	311.27	312.42	313.4	313.41	311.2	314.51	313.72	314.32	313.34	314.27	314.88	314.54	312.66	313.63	314.17	314.07	314.04	314.98	314.3	312.61	315.04	312.12	313.13	313.83	312.97	312.55	312.88	313.33	314.69
311.88	312.14	313.23	310.29	311.61	312.2	314.59	311.4	313.94	311.91	312.72	312.74	311.69	313.77	313.41	312.87	313.33	312.42	310.91	312.53	310.44	312.87	311.36	313.28	313.16	312.77	312.42	311.6	313.28	311.9	313.65	312.08	313.48	312.99	312.79	314.01	312.71	312.79	313.53	313.28	313.06	313.28	311.57	312.32	312.78	311.9	312.65	311.92	311.58	312.74
312.93	312.28	310.96	310.45	311.32	311.08	310.15	312.66	311.42	311.2	311.85	309.29	310.73	310.12	311	311.12	310.48	309.2	312.14	311.59	309.23	311.08	312.38	309.44	311.37	312.48	312.82	309.87	309.79	311.79	310.56	312.97	309.56	311.85	311.24	311.74	309.98	310.85	310.84	309.08	311.35	309.73	310.77	311.27	310.35	310.62	308.89	311	310.94	311.77
314.95	316	313.07	315.46	313.75	313.56	314.35	313.06	314.75	312.52	314.08	314.44	313.74	314.16	312.5	312.93	314.88	312.59	312.77	314.84	315.23	313.56	314.49	315.21	312.51	312.33	312.56	313.4	312.91	313.29	313.11	312.7	311.63	315.35	313.18	314.87	314.22	314.36	315.08	312.41	312.73	314.06	313.54	313.78	315.18	314.56	314.31	312.94	313.7	314.04
305.77	305.25	302.56	305.64	305.59	304.23	305.06	303.83	303.76	305.99	304.42	305.33	305.53	306.81	306.15	307.46	305.81	303.48	307.57	304.67	306.58	304.22	304.51	304.11	304.35	305.33	306.76	307.14	306.45	306.09	305.8	306.88	305.04	305.77	305.27	304.25	306.71	305.6	305.53	304.3	305.1	304.42	306.27	306.82	304.23	304.62	307.5	305.66	307.22	305.85
303.28	300.95	301.66	301.67	301.07	302.7	303.09	301.82	304.38	300.23	301.57	302.25	302.08	301.58	302.51	302.49	302.71	303.46	301.51	302.1	302.93	303.09	301.37	302.59	302.46	303.56	302.84	303.45	305.11	301.67	304.01	302.81	301.76	302.31	301.55	301.86	302.46	303.31	303.6	302.13	302.61	302.11	302.56	303.97	302.35	303.08	301.64	302.43	303.67	303.18
313.48	315.1	312.48	310.84	313.09	312.9	312.86	313.46	313.65	314.15	313.47	314.51	312.88	312.62	313.22	313.53	313.47	314.65	312.88	314.18	314.82	311.54	314.72	313.17	312.39	313.25	313.04	312.77	312.69	313.63	311.21	311	312.14	313.93	314.16	313.07	313.66	312.91	311.99	313.93	314.3	311.94	313.66	314.22	312.38	312.98	312.62	313.82	312.72	312.83
319.34	318.11	318.64	319.93	318.84	319.02	318.33	317.86	318.51	317.74	319.64	318.33	318.5	317.22	319.05	318.48	318.48	319.47	318.39	318.5	318.39	318.2	317.02	318.19	319.08	319.13	319.12	317.76	319.27	317.82	318.65	317.31	319.26	318.38	318.86	318.14	319.1	317.84	319.03	318.86	320.66	318.2	317.93	317.71	317.93	318.29	318.95	320.25	318.16	317.1
314.99	315.65	317.56	316.72	315.8	317.11	316.98	316.29	314.14	316.58	315.82	315.96	316.02	313.8	314.69	313.79	314.87	316.16	315.44	315.56	315.57	313.42	316.31	316.5	316.35	316.38	314.05	315.65	315.26	316.53	315.64	315.7	316.92	314.52	314.59	314.61	316.18	315.83	317.19	313.26	315.33	315.53	316.36	316.45	315.39	314.12	317.82	315.67	315.27	315.63
307.51	305.83	305.48	306.16	306.69	307.64	305.62	307.05	305.89	307.45	307.01	306.89	306.71	304.99	305.07	306.27	305.05	305.42	307.36	306.78	306.93	305.39	304.54	305.65	306.65	306.05	304.8	306.9	306.36	307.42	304.47	303.98	304.72	306.53	306.42	305.71	305.89	306.84	304.63	305.29	308.83	304.54	305.63	306.04	308.1	305.04	306.87	306.94	305.8	306.62
303.23	304.6	304.29	304.57	303.35	303.52	304.8	304.89	302.01	303.67	302.65	303.77	305.02	305.19	304.01	303.87	302.47	304.63	302.99	302.73	303.61	303.82	303.29	303.13	303.02	303.04	303.61	301.88	302.96	302.79	303.54	302.84	301.41	302.78	303.67	304.09	301.79	304.27	303.62	302.04	302.78	303.8	303.62	304.03	301.09	303.8	304.3	302.93	305.14	303.2
306.19	303.93	303.71	305.13	306.68	306.96	304.27	306.64	303.88	304.59	303.51	305.59	302.64	304	304.61	305.01	304.27	304.29	301.32	304.47	304.63	305.01	303.49	303.83	305.73	304.6	302.79	305.14	305.72	303.72	304	305.94	306.06	304.93	304.01	302.6	303.83	304.98	303.51	304.23	304.03	303.9	305.1	303.81	304.37	305.91	304.07	304.35	304.89	304.48
292.99	294.66	292.85	293.59	294.86	295.33	294.58	293.41	292.2	295.83	292.33	293.73	293.83	293.47	293.75	294.88	294.55	294.48	296.35	296.02	294.26	294.4	294.55	293.63	294.39	295.38	293.44	295.77	293.06	294.01	292.73	293.38	293.92	293.06	293.74	293.3	295.67	294.95	294.12	292.77	293.09	293.31	295.41	292.66	295.26	295.81	294.01	296.85	296.04	294.38
305.15	303.13	305.72	305.19	305.98	306.28	303.8	305.39	306.81	307.69	307.86	307.6	305.53	305.88	306.4	305.47	307.92	306.03	305.07	304.87	305.86	304.72	305.41	305	306.18	307.57	305.28	304.16	306.83	303.78	305.34	305.06	304.17	306.42	306.14	305.48	306.75	305.67	306.06	306.47	303.56	306.48	305.73	304.94	305.18	307.09	305.26	305.6	305.88	304.44
315.6	316.01	315.85	315.8	314.6	315.29	314.28	315.39	316.94	315.25	315.92	315.67	315.47	317.72	316.45	315.67	316.93	316.63	315.95	315.29	315.17	314.72	315.63	316.16	316.76	318.46	312.63	315.47	314.32	316.14	316.2	316.11	315.51	315	315.49	315.62	315.24	315.64	315.97	315.91	318.09	314.1	316.42	315.67	315.77	316.38	315.65	315.98	316.14	316.57
326.94	324.97	324.4	325.04	324.19	327.64	325.09	325.34	324.07	323.82	326.53	324.12	324.68	323.09	325.51	324.9	325.47	322.36	325.41	325.39	323.69	325.48	324.91	325.83	325.58	325.86	324.52	325.02	326.86	324.73	325.05	326.38	326.72	326.99	325.7	324.76	325.54	325.53	324.68	325.8	325.16	323.73	325.35	324.96	325.62	324.96	324.8	326.28	325.39	326.97
309.06	308.83	307.88	308.7	308.59	309.23	309.11	308.44	308.21	310.01	308.12	309.67	307.87	309.98	309.65	309.08	307.05	309.67	309.57	309.87	308.55	310.15	310.47	309.41	308.81	309.17	307.5	309.74	309.2	310.4	307.46	308.48	308.41	309.83	308.35	308.42	310.33	308.31	308.81	308.51	309.61	309.72	309.41	310.03	308.81	309.7	309.98	309.87	307.59	307.9
319.71	318.71	318.58	317.07	318.1	317.6	320.74	319.26	317.8	317.86	319.15	318.77	318.85	318.03	317.01	320.04	319.32	317.83	320.38	318.38	317.85	320.27	317.68	319.15	318.04	317.15	318.28	318.59	317.51	320.11	318.36	318.61	319.89	318.07	320.23	318.88	319.13	319.56	318.64	320.53	319.29	319.5	320.29	317.94	319.08	317.83	318.21	318.26	320.28	319.45
312.14	313.41	312.42	313.43	312.65	312.14	311.36	312.35	311.31	312.21	311.87	311.92	311.45	313.15	312.61	312.27	311.18	311.59	314.02	312.4	313.11	311.61	310.99	312.92	313.1	313.18	313.06	314.1	312.08	312.62	311.95	313.05	313.03	312.56	312.27	313.22	313.93	310.95	311.29	313.07	312.94	311.87	313.25	313.57	312.13	313.74	312.61	314.28	310.63	314.01
293.67	294.42	296.07	293.06	293.54	295.17	293.27	293.9	292.45	294.55	294.3	294.04	292.75	295.41	293.03	293.89	293.92	293.85	294.66	293	293.42	294.39	296.07	294.29	295.87	292.96	293.92	294.29	293.48	293.88	295.21	294.18	292.61	294.23	293.24	294.93	293.7	295.11	293.81	291.55	293.89	294.08	294.15	295.47	294.11	292.32	293.78	294.46	293.56	294.28
324.63	326.79	326.09	325.03	324.93	324.64	324.3	325.48	326.36	326.45	325.08	324.56	325.55	323.29	325.34	326.6	324.04	325.11	324.81	325.3	326.13	325.22	324.36	325.56	326.97	325.59	323.99	326.05	326.02	325.65	326.11	324.55	325.42	325.98	325.81	324.37	326.41	324.69	324.78	324.18	324.91	324.93	325.51	326.12	326.92	325.16	327.27	326.2	325.03	324.27
304.17	304.06	303.69	305.32	303.39	303.29	303.37	301.2	303.53	303.73	302.88	303.12	304.53	303.1	303.58	302.24	303.57	303.98	301.36	303.66	303.23	303.95	302.22	302.34	303.14	301.94	303.26	304.49	303.21	302.59	302.75	301.71	303.64	302.21	302.82	304.14	303.07	303.45	304.08	304.06	304.79	302.83	304.94	301.96	302.94	303.16	303.46	301.27	301.73	304.45
327.95	327.56	327.3	325.93	328.11	325.43	327.64	327.54	327.24	325.96	328.74	328.72	326.87	327.06	327.3	325.42	329.07	328.02	326.66	328.6	327.69	327.03	326.4	326.56	326.96	327.32	326.36	328.09	325.39	327.89	325.49	327.15	326.99	327.68	326.47	326.88	327.28	327.62	326.85	325.45	327.91	326.44	328.51	327.66	326.83	328.91	327.22	325.78	326.08	327.13
305.36	307.63	306.06	306.9	305.46	305.99	307.35	306.14	305.41	305.64	304.36	305.24	306.65	306.17	304.57	307.38	306.7	305.76	307.76	305.01	306.17	304.28	307.01	306.42	306.7	305.3	305.09	305.86	305.18	305.58	307.56	306.68	305.78	305.98	305.71	306.59	306.05	307.9	306.01	307.57	306.67	306.32	306.01	305.77	305.17	305.97	305.16	305.73	307.35	305.64
313.96	311.27	310.64	310.72	311.23	310.11	310.5	310.4	311.5	310.89	311.18	311.48	310.17	310.36	312.18	311.15	310.54	310.62	310.71	311.04	310.77	310.34	309.68	309.8	308.79	311.44	310.48	312.09	309.88	309.24	307.86	311.14	311.42	308.65	310.48	310.75	309.85	311.39	309.57	312.07	310.84	310.3	311.14	310.9	309.81	309.26	310.54	310.09	309.22	309.93
313.09	313.04	313.38	315.29	315.57	312.69	314.45	314.32	315.38	313.58	313.41	314.93	313.66	313.21	314.23	313.93	315.92	314.34	314.7	314.66	314.06	314.91	315.47	314.48	313.62	314.28	312.58	313.46	314.07	313.04	314.07	313.03	313.23	315.5	313.28	312.94	314.98	314.67	313.44	316.47	313.32	313.75	314.6	313.68	312.93	315.15	314.41	315.47	315.76	313.47
304.03	305.48	304.73	304.57	304.39	303.98	303.97	303.15	305.98	305.57	305.24	305.36	304.32	305.37	303.48	306.08	304.24	304.98	305.07	304.65	303.78	303.25	305.09	306.27	304.76	303.58	303.28	306.63	303.71	306.81	305.37	305.53	304.53	304.27	303.28	303.07	305.07	305.06	304.58	306.53	304.07	302.68	304.51	304.35	305.87	305.96	304.01	304.51	304.72	304.12
305.19	303	306.26	305.82	304	303.08	304.78	304.23	304.06	306.33	304.55	305.24	304.66	305.37	303.7	304.25	304.86	305.79	304.15	303.84	305	305.54	303.91	304.3	304.48	305.67	304.47	302.95	304.13	303.88	302.77	304.37	305.56	304.08	303.33	304.03	304.41	305.55	303.92	306.3	304.53	305.35	303.57	304.98	304.64	302.85	305.53	305.33	303.83	303.59
302.17	302.31	302.31	304.26	302.49	303.88	303.73	304.3	303.01	303.5	302.52	303.58	304.26	301.87	303.09	303.44	302.18	303.61	302.86	303.29	304.58	302.04	301.97	303.04	301.24	303.5	303.21	302.85	302.89	302.64	304.14	301.85	303.33	304.09	304.09	301.95	303.61	304.83	302.08	303.55	303.12	303.73	302.83	302.47	301.35	302.48	302.29	303.07	303.83	303.71
312.52	313.98	312.38	314.02	311.63	313.25	313.18	313.03	310.87	313.5	311.63	312.05	312.73	311.93	313.15	314.9	312.03	313.63	312.61	313.85	312.61	314.2	312.08	311.17	313.07	313.3	311.35	311.92	312.19	312.53	313.23	312.56	312.26	313.88	310.53	311.82	312.36	314.32	313.22	312.38	313.63	311.19	313.7	313.74	314.36	312.51	312.31	311.87	311.89	312.38
312.7	311.52	311.9	311.62	313.41	312.84	314.73	311.58	313.07	312.05	312.15	312.17	312.28	311.42	311.2	311.87	313.15	311.36	313.28	311.88	311.22	313.1	312.19	311.47	313.45	312.68	313.91	311.22	312.48	312.18	311.87	312.65	311.08	313.39	312.51	313.31	311.47	313.11	311.42	312.71	311.97	312.39	312.47	312.92	312.46	312.5	313.5	311.51	311.81	311
312.87	313.11	313.48	312.87	311.82	311.04	312.64	313.31	313.79	311.74	312.03	312.95	313.12	314.04	314.42	314.45	312.8	313.02	313.04	312.54	311.59	313.36	311.84	312.05	312.92	312.36	312.77	313.87	313.97	311.9	313.16	312.14	313.52	312.6	313.01	315.52	313.36	312.68	311.66	313.18	313.31	313.58	313.89	313.63	314.43	313.08	315.15	311.78	313.6	313.63
304.52	302.89	306.8	303.53	303.88	304.26	306.28	303.86	306.91	305.6	303.43	306.73	304.07	304.35	304.01	306.11	303.68	304.56	305.58	306.54	305.2	305.56	304.67	303.52	303.71	305.85	306.51	305.17	304.3	306.46	305.39	306.12	305.07	305.04	304.73	304.03	304.71	305.13	305.17	305.14	306.66	304.56	303.72	304.05	304.62	305.23	305.27	304.77	304.26	304.62
303.87	303.47	304.63	304.88	304.43	305.17	304.01	304.3	304.87	302.46	304.76	304.72	303.94	304.75	304.65	304.64	303.21	304.87	302.7	305.51	304.89	303.59	303.78	305.9	303.8	305.41	304.26	303.87	302.9	303.75	303.92	303.58	305.72	303.88	302.65	304.9	306.32	303.73	304.21	303.94	302.45	305.67	305.35	303.81	303.38	307.03	303.81	305.06	303.67	302.02
315.67	316.57	316.41	316.48	317.27	316.59	318	315.71	317.48	316.03	315.74	316.35	318.03	316.93	316.45	316.31	317.46	316.68	316.95	318.14	317.34	315.57	316.02	317.16	315.58	313.91	315.82	316.18	315.65	314.64	316.32	316.97	316.69	316.78	317.7	315.26	316.73	315.66	317.91	316.02	316.79	317.72	316.28	315.49	316.35	315.87	316.75	316.82	317.28	316.1
327.38	328.23	328.09	326.88	326.92	327.91	327.97	328.28	327.09	326.52	329.35	327.3	328.1	329.68	327.7	327.69	329.58	327.59	326.75	328.41	327.69	327.51	326.73	324.84	327.42	328.81	327.08	328.79	327.76	327.28	325.98	327.14	326.85	328.47	327.88	327.43	329.24	327.18	327.67	329.28	326.88	326.68	327.18	326.69	326.39	326.84	327.21	326.88	327.98	329.09
293.33	294.84	292.41	293.7	295.45	295.13	293.88	293.8	293.09	294.93	293.63	293.91	292.73	296.44	294.15	295.01	295.25	295.09	294.11	295.36	293.59	293.41	293.53	294.22	295.01	294.31	294.22	294.7	293.82	293.89	294.8	295.8	293.13	294.4	292.38	295.28	294.4	294.18	293.61	292.29	293.12	296.24	295.17	294.21	294.29	293.82	295.17	296.13	294.86	295.42
305.11	306.1	304.34	303.51	304.6	305.53	304.94	306.38	303.42	304.33	305.5	303.05	303.22	302.55	304.91	304.96	305.15	302.73	302.7	301.89	303.53	303.23	305.83	304.7	302.25	304.96	303.82	303.58	306.41	303.55	305.56	301.9	303.74	305.11	303.73	305.12	306.76	303.27	304.6	304.09	304.66	305.02	306.21	302.99	304.28	305.36	303.11	307.05	303.75	302.86
324.46	324.46	323.69	325.72	324.37	322.28	325.38	324.41	327.35	326.56	325.06	325.01	323.49	325.29	323.67	325.94	325.48	324.43	323.53	324.2	323.14	323.73	325.09	323.43	323.82	322.52	323.34	323.56	323.23	324.32	325.22	325.22	323.19	325.09	321.82	323.59	324.91	323.93	323.93	326.15	324.25	324.89	324.36	325.36	323.86	326.26	324.7	324.21	327.14	324.16
303.81	304.33	304.02	303.88	305.09	304.92	304.92	304.45	305.01	303.69	302.58	304.04	302.01	302.31	303.46	305.84	304.83	305.63	305.17	305.73	303.45	303.47	304.88	303.77	303.64	305.79	303.99	304.71	304.28	304.02	304.34	303.5	304.16	302.97	305.7	305.35	304.45	303.87	304.08	304.91	304.11	305.14	303.52	304.78	303.64	305.58	304.77	305.02	305.75	305.57
297.42	297.23	296.32	296.96	296.88	297.86	296.53	295.72	297.09	296.8	295.92	298.12	296.67	297.18	296.41	298.44	297.14	296.91	298.91	296.72	298.26	297.09	295.74	295.82	297.15	296.24	296.7	296.59	296.59	297.44	298.04	296.37	296.65	297.99	296.99	297.87	297.54	297.02	296.53	296.72	297.05	296.91	296.34	295.98	297.17	297.05	296.42	296.52	294.01	297.69
303.49	302.06	301.56	302.53	303.28	302.91	302.52	302.88	301.1	303.09	301.9	303.68	302.45	302.13	303.45	302.38	302.36	302.15	302.66	304.29	303.58	304.13	302.1	304.64	301.67	300.4	302.73	303.96	302.16	302.48	302.45	299.62	302.5	302.8	301.49	302.11	303.4	300.77	303.97	301.75	302.72	301.93	301.98	301.97	300.41	302.8	301.91	301.79	303.41	302.8
316.3	314.79	315.17	314.48	314.96	313.91	314.83	314.78	312.61	315.23	314.47	314.31	315.21	314.37	315.33	315.93	315.6	314.94	316.01	315.59	313.02	314.72	314.71	315.81	314.46	315.9	315.28	314.74	315.46	312.45	313.41	314.26	314.65	315.54	314.06	316.02	313.59	314.88	314.53	314.96	314.33	314.82	315.32	315.15	313.78	314.36	314.34	313.61	314.04	315.31
311.57	311.41	312.5	312.65	311.3	311.8	311.55	311.19	311.39	311.39	310.25	310.87	310.57	311.24	309.71	312.8	310.14	311.6	311.12	311.45	310.76	309.15	311.19	312.91	312	311.44	310.11	311.96	310.8	312.44	310.4	312.48	312.21	311.3	312.96	312.56	311.99	310.4	312.83	310.15	311.25	310.41	310.3	310.44	313.22	311.96	310.86	310.61	311.12	311.81
303.98	304.48	307.92	304.88	305.06	304.56	305.95	304.69	305.8	307.21	306.18	306.48	303.82	304.92	304.04	304.77	306.57	304.65	305.57	305.68	306.43	305.79	304.87	306.21	305.86	303.67	305.33	306.7	305.48	304.67	304.06	305.99	305.82	305.72	304.34	305.91	305.52	306.59	304.9	305.98	304.69	303.85	306	306.33	304.94	306.22	305.33	306.91	305.54	306.45
312.8	314.28	312.42	313.78	313.22	311.61	313.72	312.99	313.51	313.37	314.49	311.18	312.08	314.34	314.99	312.9	312.46	313.41	312.31	313.46	314.39	313.7	312.12	314.18	312.63	313.64	312.88	311.07	314.3	312.87	312.33	311.66	311.28	314.68	312.81	312.62	314.51	312.91	313.25	312.78	313.87	311.39	313.93	313.77	314.01	312.19	311.65	313.08	313.61	311.76
306.15	307.73	308.71	307.89	307.27	307.57	306.31	307.99	307.34	306.38	308.2	307.71	306.33	309.45	307.91	308.03	308.64	308.33	307.01	306.38	306.23	306.53	306.67	308.1	307.53	306.84	307.86	308.57	307.36	307.42	308.86	306.48	306.82	308.52	306.37	307.48	306.08	308.08	307.2	307.1	308.32	306.58	307.3	308.61	306.06	307.75	307.94	308.94	306.68	305.97
313.84	315.74	313.35	313.75	313.88	314.88	315.43	315.39	315.52	315.59	314.05	313.96	314.16	312.15	312.54	312.69	315.23	314.49	313.69	312.44	312.47	314.63	313.84	313.92	315.4	313.42	314.64	315.16	314.03	313.5	313.3	313.24	312	312.48	313.67	313.89	314.25	313.89	315	314.93	314.28	314.51	314.48	313.38	314.53	314.03	314.5	312.94	315.24	313.56
328.52	328.35	327.96	327.73	328.62	327.59	326.34	326.78	329.22	328.82	328.55	328.58	329.43	328.52	327.03	328.99	327.74	325.74	328.75	328.27	329.47	328.41	330.08	328.12	329.85	329.04	327.45	327.41	327.7	328.68	325.82	327.57	328.79	327.89	327.89	328.05	327.79	328.23	326.76	327.96	327.86	327.71	328.71	328.7	328.33	328.74	327.25	329.23	330.48	327.75
315.64	315.69	316.35	315.12	315.94	318.44	314.6	316.21	315.19	315.04	315	315.84	315.65	316.39	315.22	315.49	315.81	316.73	314.84	316.05	316.2	317.51	314.6	316.92	316.51	316.17	317.11	315.5	314.5	315.22	316.68	315.62	315.49	315.14	315.68	317.28	316.23	315.5	315.91	313.67	316.47	314.73	315.22	316.29	315.13	312.52	316.81	317.07	315.93	316.09
326.68	324.32	326.12	324.07	323.08	323.56	325.09	323.6	324.09	325.63	323.64	325.5	323.38	325.3	325.13	325.21	324.74	324.93	325.5	322.93	323.86	325.53	323.52	325.48	324.02	324.5	325.65	324.44	324.54	325.48	325.22	325.1	326.09	325.58	325.42	322.88	325.23	324.53	326.35	323.51	321.78	324.32	323.15	322.71	324.55	323.64	323.74	324.92	324.34	325.63
315.15	314.39	314.97	315.07	316.8	315.39	314.58	313.1	314.73	313.22	314.8	315.91	313.71	316.05	315.34	314.57	315.19	314.76	316.7	313.64	313.17	314.71	315.81	312.76	314.5	315.82	314.4	315.52	316.35	315.01	315.28	315.18	313.49	314.67	316.96	314.94	315.12	317.9	315.71	315.32	313.11	315.08	315.31	314.62	316.05	314.83	316.67	313.68	314.97	313.24
304.03	302.66	305.34	304.84	302.88	306.01	306.33	306.32	303.81	304.16	303.72	304.24	304.55	302.81	304.11	303.5	304.69	305.11	305.37	304.06	305.09	303.27	304.62	303.14	304.92	304.22	305.78	305.37	304.93	304.24	305.56	304.46	305.36	306.07	303.68	304.97	304.63	306.05	304.26	306.06	303.94	305.74	304.38	306.22	305.51	304.57	304.79	304.95	302.46	305.79
326.87	326.96	326	326.74	328.02	327.35	325.84	327.71	324.78	327.66	326.66	327.86	328.09	327.84	326.96	327.25	326.55	326.31	326.86	328.44	324.94	328.26	326.75	327.12	326.92	326.6	325.75	326.71	327.74	326.18	327.35	326.8	327.79	328.71	326.82	325.86	325.5	327.14	325.89	326.4	328.33	325.42	325.36	326.49	328.63	327.87	327.6	326.53	327.77	327.67
295.64	297.33	298.34	297.41	295.57	299.21	296.31	298.26	297.15	296.35	297.64	297.8	294.66	296.17	296.92	296.87	297.56	297.15	296.14	296.94	296.89	296.15	296.51	295.49	296.71	298.35	297.29	296.68	296.65	296.27	296.32	295.66	296.55	297.31	295.45	297.4	295.27	296.81	297.13	296.61	296.43	297.55	297.64	295.34	296.92	297.23	298.49	297.53	296.06	297.68
303.71	302.79	302.02	303.56	302.95	306.27	303.77	302.22	305.15	303.99	305.65	304.36	304.42	303.47	303.31	305.54	304.24	306.01	304.84	303.9	305.86	303.09	304.2	303.58	304.69	302.17	304.29	304.66	304.34	302.8	304.08	304.52	302.61	303.6	302.85	305.18	304.82	305.39	305.63	304.22	304.08	302.78	305.57	303.26	306.61	302.9	305.77	303.66	303.71	305.01
303.04	305.9	304.97	305.07	305.24	305.86	307.1	304.14	305.8	304.34	306.02	307.72	304.98	304.08	303.58	305.75	305.08	305	304.96	306.19	305.63	304.11	305.6	304.15	304.52	304.32	306.34	306.46	302.89	304.54	304.42	306.61	303.74	305.13	305.2	305.19	303.89	304.85	306.27	306.42	304.94	306.95	307.26	303.18	305.17	303.99	305.43	304.67	307.55	306.56
303.1	302.61	303.92	303.52	303.25	303.61	302.84	304.25	300.21	302.63	304.07	304.87	302.39	303.74	303.54	305.07	303.98	304	303.42	304.87	302.34	302.36	304.15	302.46	302.35	302.47	304.64	302.7	302.35	302.99	304.6	303.96	305.26	303.31	302.24	305.69	302.23	303.71	304.16	303.88	303.86	302.95	303.14	303.96	304.58	302.4	301.91	303.15	304.83	302.11
293.5	292.38	292.98	294.36	293.44	293.96	292.21	295.15	293.91	293.36	295.67	294.96	295.05	292.02	293.69	292.08	293.89	294.9	293.67	292.94	295.08	294.22	294.16	293.16	294.46	293.96	293.06	293.77	294.64	294.31	294.12	294.89	294.37	293.07	293.71	293.41	294.21	295.53	294.33	293.88	293.87	294.03	293.04	294.46	293.85	294.51	293.61	293.8	292.57	294.36
326.59	327.35	327.23	326.1	326.67	326.98	328.4	325.39	327.3	326.11	326.87	327.76	325.24	326.67	326.67	326.65	327.72	324.99	327.66	327.92	326.06	325.27	326.93	325.53	328.89	327.84	326.87	325.91	328.34	328.38	325.93	326.92	326.59	326.54	326.27	325.44	326.94	324.95	327.61	326	327.01	325.97	326.21	328.05	327.66	325.27	326.74	325.31	326.13	329.2
302.76	300.98	302.3	302.23	305.26	303	303.09	301.86	303.4	302.58	303.55	303.9	303.35	304.41	305.05	302.66	303.71	305.71	303.93	302.63	302.7	301.72	303.98	302.7	303.13	302.61	304.01	303.37	301.75	302.13	302.73	304.35	303.69	305.07	304.05	303.52	301.5	304.19	303.92	303.81	303.14	301.96	301.09	302.48	302.45	304.95	303.17	304.13	301.77	303.88
313.95	313.81	314.78	314.16	314.13	312.43	314.35	314.32	314.27	313.71	313.56	313.79	313.18	314.85	313.63	313.94	314.39	314.34	314.43	312.26	312.94	313.7	312.17	314.03	313.17	311.83	312.44	313.53	314.65	315.37	314.81	312.83	313.8	314.21	312.7	315.1	313.75	312.87	313.41	314.95	315.82	314.22	313.99	313.77	315.4	314.48	314.83	312.37	313.43	313.59
293.56	295.42	296.16	293.49	294.92	294.94	293.07	294.88	294.65	296.35	294.35	294.58	294.88	293.88	294.33	293.21	294.9	294.8	292.97	293.85	294.07	293.86	293.19	292.89	294.2	294.62	293.53	294.02	294.79	293.31	294.5	293.38	297.07	293.97	292.81	293.69	293.02	295.07	292.43	293.51	293.2	291.97	293.28	292.79	291.6	295.01	292.7	294.47	295.33	294.39
316.95	317.26	317.1	316.52	316.3	317.55	316.46	317.96	316.01	314.62	317.44	316.81	316.06	316.68	316.62	316.91	315.81	316.06	317.28	316.68	315.4	317.6	316.6	316.51	316.96	316.37	315.47	315.98	316.49	315.33	316.17	316.7	315.97	317.34	316.84	318.24	316.67	318.01	319.22	315.81	317.31	316.58	316.56	317.21	316.66	316.41	315.99	316.25	318.66	314.54
318.77	318.18	320.65	318.78	318.9	319.76	318.76	319.08	318.83	317.64	318.54	320.2	318.11	318.81	318.52	319.47	319.83	318.77	318.18	318.95	320.11	317.77	318.02	317.46	318.39	318.8	318.24	321.51	318.16	319.59	320.46	320.29	318.04	319.58	318.85	317.94	318.29	317.96	317.08	318.26	319.31	320	320.12	318.48	319.26	318.84	319.21	320.13	319.01	320.63
307.99	306.54	306.52	309.06	306.04	307.21	308.16	307.79	306.68	307.63	308.18	306.87	308.59	308.49	306.37	306.66	307.27	308.71	306.76	306.01	307.07	308.05	308.13	307.74	306.15	307.08	307.39	306.52	306.96	308.32	308.36	306.61	308.36	307.64	307.13	306.96	308.16	307.36	306.75	306.95	306.93	306.3	307.13	306.77	306.84	308.51	307.88	308.48	306.62	307.31
316.79	317.25	316.59	317.23	318.61	319.51	318.32	316.25	317.29	316.37	318.04	315.38	317.6	318.72	319.47	318.35	315.86	317	318	317.98	316.42	316.86	318.02	316.78	317.55	316.27	318.66	317.15	316.66	317.22	317.58	316.81	315.66	317.14	317.45	317	319.29	318	316.31	317.95	317.85	317.19	318.47	317	317.1	316.05	315.23	317.91	316.43	317.75
296.38	293.56	295.48	295.4	295.76	296.22	293.19	295.6	296.61	296.23	295.34	295.98	293.42	296.17	294.56	295.05	294.76	296.2	294.98	296.01	295.34	295.77	293.64	295.19	297.41	294.58	295.37	295.85	295.19	296.48	293.83	297.24	295.76	294.05	294.65	295.62	294.12	293.65	294.52	295.86	295.87	296.56	293.25	296.16	294.32	296.26	296.18	295.7	295.47	293.48
317.44	316.41	314.55	315.08	316.82	316.43	317	318.5	316.46	314.96	316.12	315.72	315.76	317.99	315.79	317.09	317.35	316.95	315.17	316.6	315.36	317.64	315.88	315.25	317.07	315.29	317.74	315.39	316.21	316.12	317.13	317.21	316.98	315.23	315.06	316.13	317.8	319.02	317.33	317.02	316.21	315.06	317.21	317.65	316.79	317.33	316.42	315.83	315.11	314.56
312.41	312.89	311.87	312.07	311.42	312.38	312.28	311.28	313.43	311.19	312.49	312.17	311.45	311.69	312.31	311.56	312.22	312.64	310.71	314.68	312.1	311.51	313.16	312.67	312.41	311.28	311.68	311.79	311.52	312.49	312.44	313.13	312.41	310.94	315.08	312.74	312.74	311.66	312.47	311.64	311.16	312.34	310.5	312.72	312.67	311.58	312.15	312.78	312.19	312.08
310.23	310.5	309.4	310.94	309.08	307.93	309.15	309.2	310.02	308.99	309.81	309.98	308.67	308.9	309.39	307.79	309.16	307.27	308.87	309.24	307.98	308.05	309.55	307.06	309.76	308.84	308.33	310.37	307.6	310.65	308.32	308.63	309.26	308.11	308.52	307.32	309.29	308.75	310.43	310.29	307.52	308.11	309.14	308.78	308.59	308.53	308.53	308.62	309.38	309.5
328.6	327.49	328.14	325.48	328.67	327.83	328.46	329.29	328.16	327.29	327.85	328.09	330.06	329.57	327.67	326.83	327.92	328.27	331.26	327.97	331.39	329.41	328.78	327.18	327.8	327.35	327.52	326.97	327.36	328.65	329.19	328.95	327.84	329.6	327.64	330.92	328.23	329.61	329.12	329.46	328.76	329.29	328.42	329.2	329.41	327.16	329.72	330.21	329.03	328.35
314.49	313.13	312.33	311.79	314.76	314	314.47	315.28	313.79	313.76	313.3	315.3	314.64	313.73	314.29	312.67	312.3	315.08	313	314.61	313.81	313.45	313.93	313.5	314.81	314.93	314.93	313.58	313.82	314.09	313.66	313.95	313.66	314.24	315.37	314.65	313.47	314.51	313.48	313.5	313.21	312.63	312.3	315.65	315.34	312.62	314.22	312.66	311.23	312.92
304.55	304.74	303.03	305.18	304.33	305.14	302.28	304.06	303.6	306.17	303.98	302.93	303.96	304.17	304.42	306.65	304.29	303.18	303.67	305.36	304.47	304.18	302.92	305.05	303.7	304.68	305.73	305.09	303.98	304.93	303.32	302.45	304.77	305.16	304.42	304.55	305.23	304.03	306.46	303.73	305.53	304.43	303.71	305.39	302.37	306.28	303.96	305.33	302.12	303.42
305.03	306	302.9	303.76	303.88	302.94	301.64	304.29	304.37	304.56	303.88	303.9	303.24	303.68	302.72	304.33	304.16	302.7	301.83	303.76	303.13	305.52	303.64	303.64	301.53	303.72	301.24	303.59	303.11	302.97	303.66	303.63	304.21	304.4	304.31	303.36	303.83	303.81	301.17	303.4	305.23	303.92	302.81	303.93	302.64	303.67	303.12	302.93	304.3	302.62
309.72	311.38	311.48	310.63	313.36	312.02	311.09	312.22	311.07	311.03	312.37	311.23	312.4	312.97	312.59	312.17	312.49	311.72	311.93	314.15	312.3	311.98	312.72	312.88	313.58	313.01	311.76	313.05	315.04	311.87	310.07	312.92	312.25	312.81	311.25	310.85	311.92	313.08	310.69	311.07	311.6	313.1	313.26	311.43	310.71	314	312.13	310.45	312.71	313.58
307.21	307.36	306.44	306.56	307.75	307.9	306.82	308.06	307.21	306.91	307.97	307.95	307.51	308.44	307.77	307.15	306.5	307.11	308.31	307.25	307.94	306.76	306.22	308.21	306.39	309.2	308.02	307.39	307.99	306.49	306.31	308.02	308.26	305.57	306.16	306.66	307.78	306.67	307.77	306.77	307.17	306.27	306.6	307.01	307.7	306.36	306.05	307.74	307.07	307.78
308.92	310.92	308.42	310.43	311.41	310.76	309.94	310.54	311.72	309.75	310.09	310.05	311.91	309.98	309.82	311.53	310.02	309.88	309.53	310.38	310.18	311.17	310.67	310.49	310.55	312.37	310.61	311.49	310.08	310.98	310.05	311.66	308.52	311.44	311.49	311.13	309.83	311.61	310.69	310.03	309.98	310	309.26	309.37	309.61	307.58	310.16	310.39	311.34	310.11
303.26	302.6	302.75	304.17	302.87	302.83	303.18	303.72	303.26	303.24	303.61	302.09	302.33	303.82	303.78	302.51	301.25	303.13	302	302.6	303.88	302.36	303.48	304.24	302.54	303.74	301.33	303.57	303.24	303.89	303.01	302.61	305.29	303.05	302.23	303.55	302.33	303.65	303.03	303.84	304.02	304.31	302.46	302.46	303.98	302.05	302.88	304.33	302.44	302.61
305.92	308.74	307.33	306.5	307.64	305.12	307.56	306.8	308.35	307	307.63	306.32	306.73	306.68	307.61	307.15	307.35	306.57	306.97	307.2	307.52	306.97	308.63	306.3	307.75	308.08	307.56	307.73	306.62	306.97	306.72	308.01	306.24	308.35	307.88	306.46	305.74	305.01	307.56	308.69	306.29	304.79	305.66	306.95	307.9	307.38	305.27	307.71	307.22	306.38
295.09	296.53	294.54	294.79	297.12	296.01	294.25	295.15	295.17	295.9	295.24	295.35	293.67	295.09	296.19	296.17	295.34	294.52	297.34	295.2	294.89	295.61	293.95	295	294.54	294.07	295.42	294.83	293.88	294.09	294.25	296.99	293.99	295.25	294.1	294.74	295.5	293.7	294.19	295.38	294.56	295.21	293.92	295.51	294.6	294.63	294.95	295.21	295.33	295.68
311.07	308.57	308.77	311.02	309.49	311.7	308.78	310.38	308.84	310.71	310.15	310.53	310.26	308.16	311.9	310.25	309.28	309.24	309.76	309.86	309.11	310.15	308.03	310.46	309.2	308.74	311.27	310.91	310.15	308.33	310.35	309.96	308.23	310.14	309.57	309.11	310.16	309.72	310.81	309.56	309.22	308.18	308.42	310.26	309.61	310.71	309.41	309.93	310.76	308.88
317.9	317.48	317.39	317.89	318.71	317.91	316.89	318.59	317.76	316.6	316.6	317.48	315.87	318.33	315.36	315.92	318.84	316.66	317.41	316.7	318.23	316.05	316.75	318.21	317.03	317.57	318.25	317.93	317.3	317.34	317.8	318.04	315.14	315.98	317.81	317.52	316.39	316.49	315.79	318.51	318.44	317.55	316.72	316.43	317.71	315.53	316.47	316.67	317	316.56
314.67	316.64	317.1	316.58	316.15	317.22	315.48	316.15	314.31	315.21	317.78	313.16	317.17	314.6	315.91	315.42	316.8	316.51	315.72	315.57	315.98	314.61	314.7	314.75	316.98	313.96	316.9	315.45	314.59	317.37	315.1	318.19	317.34	316.96	313.96	315.55	315.56	315.29	315.86	315.27	316.57	316.79	314.13	317.35	315.06	316.13	313.86	316.37	316.58	315.73
323.94	324.1	326.14	322.85	325.25	326.5	326.78	324.21	326.08	327.27	325	326.17	325.9	326.04	324.97	326.05	325.29	325.19	326.34	325.53	324.85	324.33	325.15	326.66	324.18	325.08	324.9	324.32	324.97	325.1	323.12	324.91	325.25	325.18	324.26	326.5	325.67	324.39	326.09	323.91	324.97	323.85	323.76	325.12	327.12	326.42	326.1	324.91	326.83	325.3
302.17	303.63	304.29	304.13	305.84	305.35	303.87	305.43	304.7	303.37	306.09	305.23	304.24	304.77	303.53	304.44	304.82	305.95	305.73	305.12	303.1	304.93	302.95	303.45	305.55	302.94	303.09	305.7	304.94	302.74	305.38	304.85	305.39	304.49	305.02	302.54	304.14	302.48	304.48	304.78	303.92	303.74	304.21	305.04	304.16	303.93	305.32	303.55	304.41	303.81
307.68	310.17	309.64	309.42	309.05	309.58	308.97	308.28	308.99	308.32	309.04	307.83	307.36	308.87	310.76	309.06	309.42	308.59	308.09	308.12	309.25	309.38	310.15	309.62	309.48	310.64	307.55	308.43	308.74	309.04	309.41	308.42	310.29	310.46	309.68	310.51	310.3	307.97	309.56	308.22	307.96	308.41	308.34	308.92	310.13	309.69	308.59	308.72	308.74	309.57
295.09	294.69	294.2	294.89	293.48	294.86	294.09	293.48	293.06	294.89	292.56	294.63	294.23	295.02	294.54	293.87	294.76	293.85	293.02	294.49	293.76	293.9	292.79	293.12	294.04	293.3	294.3	294.38	293.81	294.9	293.49	294.47	294.72	294	293.42	295.29	294.81	295.12	293.96	294.41	294.59	295.13	294.28	294.74	293.32	294.23	294.89	293.62	292.33	293.57
314.62	315.77	316.91	316.69	315.54	315.28	315.05	313.37	314.13	315.3	316.12	314.87	315.37	314.56	312.4	315.19	315.05	314.87	315.4	315.77	315.02	316.2	315.91	314.66	317.59	314.75	314.61	314.47	314.16	315.48	313.53	314.58	315.25	315.32	314.99	313.73	317.29	315.33	315.63	314.92	315.87	314.28	316.15	315.86	315.26	316.62	315.65	315.09	315.21	314.44
317.68	316.47	316.37	318.72	318.32	317.19	319.35	317.75	317.89	316.82	317.63	318.36	318.31	317.63	317.83	318.28	318.54	318.32	318.51	318.35	318.52	318.59	318.11	318.07	317.11	317.33	318.35	316.46	318.12	318.09	318.24	319	317.39	319.57	316.57	317.84	318.68	316.73	317.42	318.81	317.48	319.43	319.87	318.53	318.15	318.5	319.01	318.87	318.07	318.86
309.45	306.54	308.75	308.22	307.43	309.01	307.82	307.64	309.27	310.89	306.71	307.13	309.67	309.42	309.16	308.32	308.57	310.75	309.46	308.07	309.61	307.45	309.47	308.72	309.12	307.14	310.55	309.62	308.57	307.88	308.65	309.98	308.93	309.11	308.29	308.3	310.04	308.46	309.14	308.33	308.73	308.14	308.73	310.3	309.63	309.59	307.79	307.61	308.77	309.09
313.62	313.1	312.31	313.71	313.89	312.82	313.37	312.76	311.97	310.88	313.04	312.51	313.1	312.46	314.6	313.57	312.71	312.12	313.48	310.82	313.43	313.36	314.38	313.21	314.84	314.12	313.06	312.42	315.27	312.73	313.2	313.13	312.71	311.62	312.41	313.99	311.22	313.83	312.9	312.79	312.07	313.07	313.96	314.44	313.23	312.07	311.85	313.39	312.93	314.83
312.34	312.23	316.35	313.83	314.18	314.08	313.39	311.23	312.81	314	314.41	314.42	311.95	314.57	314.84	314.78	311.73	312.83	313.21	313.41	313.28	314	313.12	312.73	313.56	312.46	312.57	312.21	313.05	312.92	313.9	314.66	312.89	313.74	313.57	313.68	314.64	312.98	313.34	312.87	313.87	313.07	315.23	312.75	312.58	313	314.65	313.47	314.12	313.51
312.31	310.93	313.88	313.51	314.42	311.08	312.7	313.49	313.43	312.24	312.44	313.46	314.67	313.91	314.53	313.3	311.93	312.4	313.12	313.06	312.5	312.74	312.82	312.04	313.5	313.33	313.94	313.38	314.2	312.39	312.36	309.93	313.28	313.16	312.64	314.21	313.18	313.92	311.02	312.83	311	312.77	314.09	312.52	313.62	314.34	312.85	312.67	312.08	312.29
328.15	329.57	327.01	330.36	329.53	328.63	328.77	329.13	329.1	326.98	327.61	329.79	327.48	328.32	327.63	327.85	329.03	329.52	327.63	327.11	328.86	329.09	328.41	327.43	328.29	327.91	328.05	327.4	329.27	328.76	328.3	329.13	328.08	327.78	328.74	327.41	328.81	326.96	329.97	328.12	326.27	329.33	330.06	330.01	328.44	328.31	328.38	327.53	328.98	326.89
314.31	313.84	311.54	313.09	314.93	312.54	314.14	313.56	313.57	314.4	313.13	312.85	313.03	311.4	314.83	315.43	315.37	314.23	314.51	315.65	313.38	313.77	314.57	314.06	313.83	312.74	314.99	313.93	314.23	314.34	315.03	313.69	312.73	314.45	314.71	314.12	314.5	314.46	313.75	312.1	313.44	313.92	313.2	314.8	311.28	312.73	312.73	314.17	313.3	313.02
304.15	303.01	303.71	304.61	305.97	303.99	304.55	304.61	304.89	305.04	304.02	304.15	303.53	303.72	305.23	305.35	304.32	304.31	302.86	304.76	304.23	305.67	304.77	304.09	305.52	305.82	304.45	304.92	305.94	306.47	304.51	305.24	303.02	303.78	304.15	305.86	303.69	305.29	304.63	304.92	304.26	304.16	305.05	304.01	304.14	305.18	303.25	304.88	304.14	306.18
300.91	302.61	304.42	303.76	303.03	303.8	303.03	305.49	303.36	304.83	303.11	303.59	304.53	304.68	302.35	303.82	303.37	303.39	301.29	304.83	304.61	304.75	305.01	303.9	301.79	303.17	304.16	305.5	304.11	305.31	304.75	304.28	304.14	304.5	303	304.24	303.64	302.93	304.02	303.03	303.97	304.43	303.4	305.33	301.83	304.61	304.87	303.08	302.94	303.8
318.14	316	316.44	318.1	318.43	316.02	316.37	315.91	317.1	317.91	316.43	318.21	317.47	317	317.03	319.11	317.35	318.39	316.71	317.53	318.35	318.45	317.44	316.69	318.77	317.89	317.28	319.65	318.63	315.9	319.67	316.62	317.73	316.71	317.2	316.41	315.83	318.28	317.53	317.69	316.41	316.18	317.98	317.75	316.94	317.55	316.47	318.36	315.92	316.75
320.64	319.64	321.24	319.41	319.14	319.08	318.37	320.83	319.17	317.63	318.63	319.54	319.87	318.94	318.26	317.51	319.19	319.39	318.36	320.01	319.28	318.91	320.78	321.98	320.36	318.54	321.78	319.57	318.38	319.34	319.98	320.76	320.2	318.57	318.39	319.31	320.68	318.47	320.2	319.42	318.82	320.26	319.37	319.13	318.79	319.79	318.35	318.26	319.29	320.29
308.33	308.42	308.43	309.8	307.67	308.53	311.25	308.23	309.66	307.72	309.28	308.96	307.76	308.23	309.27	310.23	308.14	308.84	308.47	306.96	309.92	307.42	310.47	308	309.16	308.48	309.28	309.35	308.54	309.34	308.15	308.74	308.1	308.85	308.57	308.43	308.99	309.28	309.48	309.11	309.67	309.1	311.26	308.78	308.9	309.46	308.39	308.48	307.86	308.44
319.41	316.89	319.14	319.83	319.45	317.76	320.32	319.76	319.05	320.06	319.01	318.38	318.18	319.67	318.87	320.25	319.83	319.51	318.48	319.49	319.3	320.02	318.39	318.47	319.14	318.59	320.33	319.97	319.11	320.34	318.83	318.45	319.56	318.56	318.89	318.39	318.24	319.84	318.94	320.95	320.46	318.5	320.08	319.33	320.31	319.61	320.47	319.12	318.75	319.42
313.8	311.82	313.31	312.42	313.03	313.88	313.83	313.59	313.3	311.73	313.1	312.27	313.78	314.62	313.19	314.68	312.92	313.07	313.08	313.43	314.14	312.49	313.35	313.15	312.72	313.17	314.68	313.18	313.04	310.34	312.98	312.73	312.09	312.82	313.57	312.57	312.02	311.81	313.62	313.32	312.13	311.48	313.32	312.39	313.54	314.23	313.82	313.01	314.49	312.61
305.4	307.13	306.11	305.84	306.43	306.53	305.68	307.27	305.89	307.15	306.83	306.16	306.56	306.69	307.71	304.49	306.85	307.59	307.02	306.92	306.78	304.35	305.89	305.4	308.09	304.78	306.06	305.19	305.22	306	305.6	305.96	307.4	305.29	306.37	305.57	306.36	307.07	306.47	305.81	307.28	305.18	306.35	305.85	307.49	306.94	304.64	307.52	305.3	305.55
312.39	313.97	313.02	314.64	313.52	314.83	313.03	313.93	313.03	315.44	313.06	311.25	316.15	314.21	314.26	314.18	312.98	312.73	314.41	311.26	314.9	314.33	314.12	313.98	314.29	312.05	315.36	311.98	315.08	314.29	315.3	314.24	312.48	313.71	313.58	314.97	313.46	314.69	312.69	314.63	314.43	312.98	313.6	312.62	314.45	314.19	313.86	312.04	312.24	312.85
326.69	328.58	325.92	326.96	325.87	325.74	328.28	326.49	326.92	327.54	327.07	326.6	327.56	326.2	327.02	327.1	327.67	326.48	326.41	325.74	327.36	328.52	328.1	325.84	328.5	326.47	324.61	325.11	328.88	327.85	327.29	327.46	326.36	328.55	328.13	326.88	325.71	329.1	326.32	327.74	327.28	325.24	326.79	327.02	327.86	328.25	326.38	326	327.67	327.38
305.34	304.48	305.47	304.87	304.41	306.44	303.75	306.23	304.16	304.82	304.76	304.48	303.78	304.98	304.81	304.06	303.39	304.46	302.28	303.26	304.72	304.59	305.45	303.81	305.37	303.85	306.36	306.61	304.11	304.87	302.58	302.99	305.27	303.83	304.88	302	305.52	304.05	302.42	302.77	304.03	304.13	305.38	304.64	304.61	304.23	305.44	304.2	305.1	306.12
314.96	314.42	314.93	313.91	313.8	315.66	314.6	313.19	314.95	314.97	314.91	314.42	314.3	315.59	315.79	316.16	314.99	316.34	314.47	315.16	313.42	314.06	314.88	313.69	315.3	314.34	313.71	315.76	314.61	314.03	315.48	314.11	315.46	317.26	314.49	315.7	314.92	314.77	313.89	314.05	313.76	315.84	314.56	314.88	314.03	314.57	315.53	314.7	314.48	315.03
294.58	294.7	294.55	294.08	295.14	295.83	296.4	295.16	294.84	294.61	295.91	294.82	294.07	295.74	293.64	295.63	294.82	294.81	294.98	295.49	296.57	295.38	294.45	295.17	295.04	295.94	294.76	294.2	294.58	296.05	294.02	296.57	295.91	297.14	296.88	294.24	294.55	295.85	296.09	294.65	295.1	293.65	295.49	294.02	295.09	294.95	293.81	296.07	295.73	294.48
300.11	300.53	299.76	301.81	302.21	302.47	303.07	299.79	302.18	300.36	301.9	299.67	299.82	299.58	302.11	299.41	300.86	301.71	300.83	302.53	302.87	300.48	301.48	301.33	300.84	301.82	300.88	300.88	301.11	299.92	302.87	300.47	301.57	302.11	299.84	301.7	300.4	301.7	299.89	301.71	301.73	300.91	299.56	300.98	301.19	299.34	301.08	302.46	300.23	300.75
304.04	301.58	302.36	304.06	301.61	301.45	304.53	303.11	302.48	301.46	303.03	303.46	302.07	304.87	303.15	302.93	303.26	303.84	302.28	303.26	301.6	305.14	302.82	302.97	305.36	302.29	303.82	300.64	303.21	302.92	303.46	301.04	303.1	301.24	304.86	302.56	301.14	302.97	305.61	304.24	302.21	302.89	302.26	302.15	301.83	303.26	304.08	304.96	302.32	302.77
306.46	307.55	307.12	307.48	307.69	306.9	307.68	307.19	307.33	307.72	308.1	305.48	308.28	307.69	306.46	305.52	307.49	309.28	307.85	308.23	306.73	307.62	307.41	307.39	308.64	307.16	308.67	307.4	305.32	305.69	306.69	308.19	307.18	306.78	306.97	307.48	305.84	307.42	306.51	306.59	307.66	307.13	306.81	307.61	307.97	308.61	306.28	308.19	306.89	308.06
326.43	325.42	325.06	327.06	325.25	324.4	325.61	326.37	324.25	324.82	325.38	326.24	325.19	325.87	325.5	323.75	323.69	325.19	325.27	326.08	325.88	323.63	323.25	323.64	326.83	323.01	326.54	323.31	326.16	325.73	325.43	324.98	324.91	324.17	325.13	325.38	324.06	325.03	325.1	325.24	325.24	326.55	326.39	325.8	325.49	325.76	324.93	325.94	325.73	325.82
300.61	300.61	299.52	300.62	301.18	300.55	300.15	298.07	301.84	301.78	300.37	300.13	301.7	302.34	302.31	301.77	301.14	301.98	301.97	301.38	302	300.28	301.02	299.45	300.17	301.74	300.55	302.02	300.29	300.36	300.45	299.4	300.17	300.79	299.41	301.19	302.09	299.89	299.91	301.08	302.06	300.8	301.63	300.18	302.06	303.78	298.83	300.58	300.53	300.54
314.78	315.85	314.61	315.57	315.23	315.52	315.96	313.68	315.48	315.92	314.79	314.09	315.85	314.68	315.82	314.2	315.3	316.36	315.78	315.62	314.39	314.4	313.85	314.8	316.14	315.81	315.26	315.08	313.26	314.49	314.71	314.96	313.78	315	313.85	314.57	314.24	312.64	313.65	314	312.75	314.49	315.33	316.02	314.53	315.34	314.38	313.72	316.18	315.47
308.06	310.02	309.51	307.44	308.6	308.34	307.98	308.24	309.24	307.28	308.25	308.66	307.45	308.96	308.66	306.65	307.51	308.29	308.82	309.97	310.11	309.43	308.27	308.54	308.06	309.19	309.11	310.06	309.37	307.88	308.96	310.12	307.35	309.28	308.99	308.25	307.86	308.37	308.83	306.97	310.03	307.02	308.96	308.32	309.3	310.96	308.03	309.1	309.23	308.2
303.69	303.31	304.92	304.97	303.68	306.29	303.38	304.52	305.11	304.32	303.44	305.62	304.79	304.18	303.33	306.01	304.96	305.46	304.7	304.72	303.14	304.9	303.44	302.46	305.44	304.45	305.79	303.1	304.29	302.27	304.17	302.59	304.02	303.1	303.87	304.75	305.28	303.37	304.64	305.44	303.55	303.99	304.99	303.68	304.9	303.64	304.04	304.91	303.1	304.56
314.33	315.15	315.45	314.21	316.27	315.88	315.63	315.03	316.88	313.51	314.83	315.12	315.78	313.11	315.36	314.59	316.54	315.27	314.18	316.72	314.94	315.15	314.93	314.8	313.25	314.78	313.7	314.14	314.76	315.67	315.87	315.67	315.55	315.4	315.2	315.01	314.93	313.89	315.33	314.15	317.01	316.27	315.91	312.16	313.37	314.51	315.67	315.77	316.69	313.1
308.58	311.58	311.33	309.27	311.91	311.04	310.79	311.1	310.73	310.45	310.38	311.58	310.16	312.17	310.53	310.11	311.56	311.27	309.63	312.14	310.78	309.73	311.1	312.5	311.3	311.09	310.23	309.77	310.58	308.95	310.83	311.56	310.76	310.66	312.23	310.98	311.06	312.31	310	310.26	311.93	312.44	310.1	312.15	310.77	312.16	310.59	310.48	309.5	311.3
294.69	292.96	294.84	293.91	294.1	294.17	294.06	295.82	294.06	294.66	296.35	295.55	295.12	296.5	295.76	294.85	294.25	294.5	294.58	294.97	294.32	294.17	294.49	295.14	295.65	295.17	294.66	295.15	294.99	295.49	295.29	294.77	296.72	294.22	295.05	295.9	293.88	294.34	295.89	294.62	294.1	292.8	295.05	296.51	294.62	295.09	293.46	294.53	295	295.29
311.74	313.82	312.44	314.34	313.73	311.51	314.55	313.96	313.67	314.12	315.48	314.28	314.08	313.63	314.17	314.76	313.76	314.05	313.35	313.62	314.13	314.48	313.73	313.52	314.13	313.91	312.29	312.69	314.63	314.53	313.29	312.25	313.13	315.24	314.1	314.15	313.04	314.71	313.92	313.98	313.4	313.93	313.49	315.3	313.83	312.33	314.73	313.42	314.33	313.57
313.62	313.57	311.7	313.66	311.8	313.21	312.57	314.3	312.49	313.35	311.34	313.17	314.71	312.05	311.51	313.05	312.62	315.24	313.81	312	314.44	311.73	313.3	313.25	312.72	312.16	312.18	314.17	311.95	312.27	314.04	311.91	313.77	313.02	312.7	313.33	314.22	313.19	313.09	314.96	313.1	312.33	313.49	312.2	312.68	313.46	313.15	313.52	313.01	312.83
317.66	319.91	316.63	318.4	316.51	318.66	315.94	317.31	316.32	317.91	317.17	317.29	317.9	316.71	316.19	316.75	318.17	317.4	317.93	317.33	317.13	318.29	317.63	317.44	315.65	318.04	316.31	316.9	318.04	316.74	319.12	316.39	317.91	318.18	319.23	316.37	317.69	316.77	317.47	315.56	314.72	316.36	316.29	317.42	317.75	317.23	317.78	317.18	317.17	317.53
301.51	300.8	300.94	302.24	302.57	301.01	300.07	301.91	302.26	301.22	302.14	300.38	302.56	299.45	301.71	301.7	300.28	301.31	301.55	300.82	301.61	300.15	301.87	301.87	300.95	300.6	301.5	301.47	298.73	300.73	300.65	302.6	300.2	302.84	299.74	301.8	300.97	300.9	299.95	300.48	300.35	300.27	301.95	301.72	298.93	301.37	299.86	301.38	300.74	301.84
316.82	316.59	316.72	319.01	316.89	317.23	317.49	316.52	317.99	315.88	316.71	316.65	316.72	316.03	317.21	316.86	318.79	316.71	316.19	316.61	319.37	317.87	318.58	320.05	317.78	317.59	318.89	316.94	316.66	319.42	316.54	316.47	317.23	316.6	316.33	316.02	315.28	316.61	315.85	319.8	318.16	317.16	317.44	317.06	316.8	316.87	316.21	317.14	317.2	317.01
303.5	302.99	302.51	304.6	303.86	302.49	303.11	304.55	304.15	303.11	303.83	304.7	304.17	303.52	302.08	304.14	302.34	304.27	305.62	303.67	301.8	303.17	303.08	303.39	302.96	303.24	303.25	303.96	303.52	303.24	303.01	304.68	301.9	304.96	302.39	302.91	302.9	301.47	303.1	303.72	302.37	305.08	301.91	302.71	302.64	303.51	303.51	303.28	302.45	302.86
303.74	305.32	304	303.42	305.5	305.5	303.98	305.35	304.44	304.02	303.95	306.77	302.89	303.38	304.39	305.66	304.26	303.5	305.36	304.24	303.82	304.51	302.44	304.25	306.42	304.95	303.38	303.86	303.92	303.77	303.63	303.86	305.54	305.87	305.05	305.39	304.64	304.36	304.19	303.59	303.93	304.98	304.05	303.4	303.59	303.47	302.42	304.69	303.59	304.89
319.35	318.42	319.6	318.74	319.34	318.66	319.87	318.1	318.54	317.17	318.24	319.38	319.63	318.27	317.76	317.99	319.32	317.9	319.04	319.22	317.86	319.62	319.99	318.28	319.52	319.12	318.29	317.54	318.49	317.66	320.09	316.9	317.68	317.99	319.06	319.09	316.79	317.96	318.4	318.94	318.66	319.68	320.37	317.99	318.95	318.14	318.09	319.79	319.35	318.12
301.55	301.99	302.84	302.93	302.56	302.33	302.35	302.54	304.59	302.82	302.34	301.59	303.89	302.48	301.07	301.76	302.87	305	302.35	303.17	301.86	302.02	303.63	302.64	302.36	302.38	304.47	302.72	302.79	303.32	302.97	302.48	302.54	302.89	301.78	303.01	302.34	303.38	302.51	302.77	303.1	303.26	302.55	302.88	304.24	301.83	304.63	302.72	303.22	303.9
316.02	316.76	316.89	315.05	315.95	315.22	314.6	314.46	317.23	315.98	317.96	314.74	316.98	316.2	316.9	316.18	316.44	315.65	318.25	315.85	316	315.04	315.95	316.9	317.26	316.25	316.56	315.36	316.78	314.99	315.58	314.38	314.74	316.7	315.1	315.6	313.28	316.84	316.31	314.64	314.74	316.61	316.23	316.52	316.38	317.64	318.19	315.04	316.65	317.48
301.11	298.99	300.82	300.31	300.68	300.79	299.88	299.85	300.42	300.61	300.02	300.18	301.05	300.08	299.31	300.97	301.14	298.53	300.09	300.56	301.54	298.52	299.55	299.55	298.9	300.94	300.01	299.21	298.32	299.33	300.39	300.92	301.44	299.98	299.88	299.14	299.19	299.98	299.1	301.08	300.2	299.41	300.12	299.63	300.42	297.92	300.33	301.53	300.04	298.6
317.51	317.61	318.58	318.87	317.77	317.09	318.66	316.34	318.3	316.18	318.73	317.38	315.4	317.22	316.83	316.39	317.91	317.37	317.59	317.42	318.43	318.49	316.77	316.33	316.49	316.4	319.41	317.85	317.11	317.18	317.67	318.2	316.34	318.32	317.2	317.41	315.75	316.68	317.57	317.46	316.56	316.49	316.54	317.54	317.52	316.34	318.29	316.23	317.3	317.05
317.16	318.13	317.63	317.37	316.46	319.88	316.99	316.83	316.24	318.43	317.38	316.97	317.39	316.65	317.36	316.15	317.51	316.71	316.7	317.11	316.46	318.91	316.18	316.28	318.35	314.56	315.98	318.21	318.51	318.68	318.31	318.42	317.27	318.14	317.75	316	316.06	317.28	317.89	316.68	317.14	317.58	318.36	316.68	317.7	314.68	316.92	318.31	317.81	317.46
308.71	308.38	307.8	309.07	307.35	308.83	307.16	306.82	306.84	306.45	307.39	307.16	308.06	308.68	307.51	307.21	308.16	305.65	309.28	306.9	307.14	307.31	309.37	307.73	307.87	306.6	306.58	306.88	307.21	306.72	308.16	308.7	309.02	306.18	307.56	305.25	306.86	308.23	308.18	307.71	306.38	306.78	307.19	308.32	304.58	307.76	307.39	307.77	307.41	306.3
312.69	313.64	314.15	313.86	315.89	315.35	314.09	313.69	312.87	315.08	313.52	313.32	314.21	315.26	312.47	314.07	312.34	313.89	314.43	312.56	313.81	314.85	315.16	311.39	314.25	314.78	314.58	313.97	313.69	312.94	313.19	312.7	314.4	315.4	314.45	314.71	314.17	313.95	313.83	313.13	314.7	313.89	314.29	312.97	312.65	314.32	313.98	313.12	312.12	314.54
304.73	306.09	305.97	305.52	305.1	306.08	306.62	305.81	307.35	305.17	306.15	305.68	305.46	305.58	304.99	306.38	305.53	305.72	305.86	307.2	305.93	307.06	305.21	304.83	304.68	304.94	306.48	304.73	306.67	306.57	305.37	306.24	307.06	305.15	303.74	305.79	306.63	305.14	305.81	305.69	303.98	305.72	305.42	303.87	305.9	305.01	305.85	304.2	305.19	306.98
304.31	305.43	305.76	306.22	307.92	302.94	303.43	304.99	306.33	305.75	307	303.96	305.54	305.25	304	305.01	302.21	305.61	305.19	304.04	305.6	303.95	306.68	306.39	305.27	305.72	305.53	305.55	306.01	303.6	306	305.55	304.65	307.35	304.21	307.32	305.91	305.95	305.79	303.22	303.99	302.49	304.36	304.01	304.11	304.62	306.91	304.08	305.88	303.73
325.56	324.24	325.13	325.37	324.75	325.27	325.78	324.65	324.22	325.29	325.09	325.84	323.79	326.2	325.15	325.52	325.6	326.25	324.17	326.3	325.08	323.93	325.38	325.14	325.61	324.83	327.4	324.71	325.18	325.84	325.88	325.57	324.22	325.29	323.97	323.08	325.53	326.13	324.51	325.85	324.93	327.09	326	326.4	323.88	323.96	325.72	325.34	324.8	324.37
315.69	314.86	316.58	315.65	316.35	315.21	317.4	315.15	316.19	314.54	316.69	315.91	316.21	314.57	315.67	315.1	314.29	315.54	315.31	314.59	316.48	315.46	314.65	314.84	316.29	314.21	316.39	316.55	316.19	316.51	315.09	315.52	316.71	316.26	315.98	315.17	315.66	316.51	314.88	316.59	314.57	315.17	316.4	314.76	315.76	316.93	315.15	315.36	314.13	316.9
314.48	312.87	313.78	313.78	314.26	313.38	312.8	313.22	315.71	314.13	314.76	314.3	313.6	315.29	312.52	315.5	314.02	314.46	315.8	314.84	315.05	314.53	315.29	314.18	315.42	313.67	312.17	314.99	313.63	315.59	314.35	314.13	315.1	313.88	312.97	314.54	315.17	315.02	315.74	313.71	312.71	312.94	314.36	312.93	315.34	314.45	312.98	315.19	313.99	315.12
294.7	293.83	293.2	295.13	293.83	294.13	295.32	293.3	293.84	291.98	294.76	292.71	294.59	295.58	292.31	293.86	293.76	295.13	293.53	293.68	293.77	295.53	293.77	291.46	293.67	295.28	295.64	292.29	293.16	292.47	293.04	295.83	293.91	294.05	293.72	293.6	293.78	293.04	293.08	295.43	293.63	295.09	291.98	295.21	293.83	293.72	293.76	293.51	294.32	293.74
317.93	319.36	316.96	317.92	319.41	317.74	318.84	318.67	319.16	318.72	319.62	318.89	318.48	317.66	318.42	316.62	316.31	318.3	318.66	319.32	317.91	317.65	318.77	319.23	319.33	317.72	316.85	319.22	317.73	318.6	318.89	317.16	317.19	317.93	318.62	319.41	320.32	319.17	318.12	318.03	317.06	317.87	315.4	318.31	317.92	318.73	317.88	317.76	317.97	318.35
313.16	315.79	313.62	315.1	314	313.22	313.57	313.06	313.66	315.27	313.57	314.23	314.17	314.94	314.33	312.36	312.41	313.35	312.88	313.21	312.5	314.75	313.94	313.78	314.2	314.68	311.7	313.75	314.02	315.22	315.43	312.79	314.13	315.45	313.71	314.01	311.7	314.54	312.78	311.68	315.69	313.22	314.02	314.56	312.95	315.08	312.09	313.61	311.91	314.73
313.05	314.62	314.36	315.85	313.18	315.28	315.31	314.42	313.5	315.01	314.21	316	315.78	313.19	314.46	317.15	313.98	316.36	315.05	313.72	313.7	316.66	312.54	315.32	314.07	315.82	314.73	314.79	316.16	315.48	316.34	314.17	314.34	315.43	314.75	313.86	314.86	315.43	315.18	314.42	314.82	313.38	315.76	314.98	314.13	313.76	313.75	314.48	314.01	315.26
313.05	312.8	315.28	315.55	313.55	313.17	313.34	314.41	315.11	314.4	314.24	314.22	313.48	314.02	314.85	313.33	312.75	313.22	315.5	315.38	316.47	313.99	314.41	313.48	312.19	314.61	313.85	312.92	313.93	314.11	313.2	312.85	313.35	313.08	311.78	313.97	315.12	315.96	313.63	313.18	315.37	314.41	314.23	311.9	315.07	315.86	314.49	314.4	313.85	313.81
301.9	302.64	301.9	304.24	302.06	304.34	304.39	303.11	302.88	302.1	303.02	304.38	301.7	303.74	304.1	303.42	303.72	304.57	304.05	302.96	304.23	304.54	301.8	302.97	304.22	304.95	303.92	303.09	302.45	303.26	304.29	303.25	303.06	302.32	302.37	304.34	303.65	303.17	303.36	302.55	305.68	303.74	302.9	304.5	303.17	301.12	303.25	304.48	303.97	302.36
305.61	305.71	304.76	306.1	305.29	305.28	305.72	304.8	306.92	305.76	305.69	303.63	305	306.92	307.4	305.68	305.1	306.41	305.16	303.62	304.58	305.48	306.28	306.45	305.29	305.76	306.1	306.09	307.15	305.4	305.97	306.79	304.08	306.53	304.77	306.34	305.6	304.43	306.47	304.77	303.17	305.43	305.57	306.05	307.14	305.56	305.87	305.77	303.43	303.2
317.64	319.16	318.13	317.9	316.97	319.26	319.73	319.26	318.48	319.25	318.84	318.48	318.55	318.37	317.51	318.42	318.11	318.08	318.87	318.06	317.26	320.96	317.26	318.32	317.1	318.9	319.1	318.37	321.11	317.58	320.39	317.65	318.16	319.4	319.15	317.73	319.95	318.71	318.23	317.32	319.01	318.62	318.83	318.55	317.85	318.67	319.16	320.12	318.58	316.7
292.86	293.02	294.74	295.45	293.29	295.51	296.35	293.7	293.86	293.65	295.2	293.72	295.97	295.84	294.52	295.16	295.11	293.36	295.03	295.84	294.38	293.82	294.19	295.17	294.03	295.11	293.97	296.35	295.2	294.33	295.35	296	294.47	296.25	293.15	296.69	293.43	295.53	295.09	292.67	297.54	294.09	295.84	296.91	295.59	293.74	296.5	295.98	294.64	295.67
297.07	295.69	296.44	295.86	296.06	297.8	296.81	295.76	296.97	296.67	297.38	295.78	296.92	297.3	297.28	297.96	295.79	296.92	296.15	296.27	296.01	297.12	295.11	297.21	297.34	296.36	297.62	297.4	296.53	296.59	295.16	296.38	297.54	297.27	296.39	297.66	296.98	296.81	296.42	296.96	296.4	296.91	296.77	296.64	297.64	297.03	297.43	298.16	297.4	294.3
325.73	328.59	327.06	326.64	327.22	326.97	327.08	324.77	327.38	327.96	326.69	325.98	326.81	328.51	325.76	326.75	325.87	327.95	326.54	326.81	326	327.6	326.76	326.52	327.52	324.59	325.98	327.41	326.64	328.02	326.94	326.27	326.57	326.4	326.1	327.53	327.6	324.72	326.56	327.85	327.67	328.36	326.67	326.49	327.87	326.82	326.62	326.49	328.07	327.77
294.04	296.05	294.12	294.9	296.29	294.86	293.6	292.07	293.84	293.06	291.91	293.62	293.7	293.28	294.25	294.52	294.51	294.62	293.81	295.06	292.93	294.04	294.45	293.58	295.08	293.1	293.15	294.48	293.6	295.15	293.93	294.95	294.71	294.4	293.79	294.44	294.58	293.43	294	293.34	295.83	293.45	295	292.9	293.33	292.44	293.51	295.51	294.25	293.74
313.65	313.04	315.36	313.31	312.64	313.72	311.72	313.59	313.83	313.18	314.25	315.51	311.22	312.98	313.91	314.37	314.05	315.12	313.8	313.98	314.77	312.54	313.41	312.83	313.47	314.92	315.68	312.95	315.09	314.05	312.69	314.83	313.77	313.53	313.19	314.01	314.75	312.72	313.99	314.23	313.46	312.72	314.38	311.86	314.96	313.93	312.71	314.08	314.37	314.75
312.19	311.29	311.62	310.27	311.4	311.25	313.16	312.46	310.31	311.44	311.26	311.84	311.77	311.47	311.42	310.15	310.55	313.66	311.7	310.11	311.26	309.73	311.05	311.51	312.14	309.73	309.94	310.37	311.35	312.66	310.83	309.18	311.53	310.56	311.69	311.41	311.5	312.83	312.06	310.72	309.28	313.17	311.52	311.33	311.84	311.37	312.17	312.9	311.06	312.1
306.53	306.56	308.32	306.73	305.74	304.85	306.67	308.13	307.31	307.02	307.74	305.73	308.5	307.25	306.67	306.6	306.11	305.47	308.31	307.25	306.55	307.22	307.28	306.3	307.37	307.12	305.94	308.11	306.37	306.11	307.61	305.33	307.56	305.75	305.03	305.47	306.52	304.36	306.48	306.78	309.28	306.08	307.1	307.6	305.45	305.75	306.9	307.38	307.3	308.63
294.53	295.32	295.7	295.38	294.87	295.23	296.33	295.1	295.06	295.18	295.32	295.7	294.96	295	294.59	295.64	295.74	296.78	294.92	296.11	296.07	294.81	296.25	296.2	293.78	294.22	294.97	295.18	294.16	296.1	297.52	296.97	295.43	295.61	295.08	296.18	294.92	296.04	295.17	295.13	296.64	296.2	295.08	293.75	294.32	293.55	295.45	296.04	292.7	296.63
293.65	292.71	294.65	293.66	294.65	293.41	294.32	294.34	295.92	294.32	294.06	295.56	293.79	294.84	293.85	291.99	293.58	293.22	293.82	294.25	294.52	294.59	295.21	292.53	293.93	294.52	294.28	293.87	293.82	295.64	292.26	293.15	293.7	292.67	293.32	293.71	293.34	294.03	293.56	295.11	294.91	292.91	295.58	292.59	293.96	295.07	294	293.85	294.56	294.14
313.14	310.87	311.86	310.53	313.5	313.14	311.66	309.8	312.48	310.89	311.99	311.01	313.56	312.34	311.9	310.85	311.03	312.86	312.78	310.61	311.9	310.52	310.05	310.78	312.31	310.74	309.83	311.93	310.27	311.92	311.1	312.38	310.11	311.74	311.59	309.78	310.71	311.22	310.79	312.78	309.23	312.7	311.56	311.44	311.33	310.24	311.86	311.64	313.11	311.77
324.62	325.51	323.14	325.16	327.03	324.65	324.14	325.29	323.29	327.21	324.8	324.85	325.93	326.44	325.57	325.89	325.39	325.53	325.84	323.91	325.28	324.52	325.19	323.57	324.74	325.47	324.81	326.89	324.8	324.43	326.89	326.24	325.44	324.27	325.76	324.63	325.48	324.28	325.99	325.89	325.21	324.62	322.39	324.14	324.96	325.1	325.23	325.41	325.86	324.83
305.27	300.99	303.28	303.97	302.98	303.68	304.63	303.13	301.6	302.63	303.25	303.84	305.28	303.49	304.32	303.59	303.68	304.13	304.9	303.99	303.68	304.86	304.54	303.04	304.03	305.15	304.33	302.18	303.04	303.83	303.2	303.79	305.03	305.34	303.66	302.98	303.78	304.72	304.71	303.68	302.86	304.29	301.99	303.51	304.29	305.16	304.01	302.27	304.59	304.25
294.33	293.04	293.57	294.67	295.67	294.64	293.84	294.74	294.44	294.45	293.44	293.49	295.31	295.67	293.91	293.74	294.3	292.96	294.31	294.66	294.36	293.73	294.56	295.12	294.14	296.04	294.42	294.88	292.72	294.13	293.39	293.13	292.1	294.24	291.98	294.14	292.29	293.84	294.72	294.23	294.1	295.5	295.3	294.95	295.02	293.08	294.38	293.91	294.42	294.41
314.77	316.95	315.94	313.46	314.81	314.71	315.09	315.99	314.95	315.24	314.87	314.72	314.48	316.01	313.22	318.11	316.45	315.86	314.83	313.73	316.42	314.63	314.68	314.47	314.91	314.12	316.22	314.67	316.13	315.69	317.16	315.04	314.7	315.51	314.65	314.13	313.26	314.26	315.76	315.49	313.18	313.81	315.34	313.52	315.09	315.03	314.84	314.32	313.48	316.08
312.72	314.34	316.51	316.15	314.12	316.02	312.73	315.56	313.52	314.45	316.84	317.05	313.99	314.43	313.91	317.38	314.01	314.63	314.65	315.17	315.44	315.07	315.62	315.22	312.92	314.39	313.01	314.77	314.35	315.01	315.84	315.64	317.16	315.93	315.86	313.58	316.27	312.98	314.61	317.79	315.44	315.24	314.63	314.89	313.57	314.73	313.47	315.19	313.17	315.67
319.38	318.5	318.25	315.94	317.98	318.43	317.12	318.14	318.47	318.16	317.34	317.65	317.06	319.4	318.85	319.71	317.52	319.36	316.81	317.17	317.06	319.35	318.01	317.54	318.46	317.08	319.59	316.6	318.53	318.64	318.27	317.6	319.84	316.93	318.02	317.34	318.76	318.3	317.58	318.85	319.73	317.38	317.64	317.15	317.9	318.21	318.52	319.09	319.67	317.49
310.96	310.03	311.87	311.97	312.28	311.98	309.69	310.22	310.53	311.91	309.71	310.35	311.23	310.72	311.25	310.87	310.49	309.27	312.65	310.68	311.24	311	311.69	309.86	312.55	310.12	310.18	310.26	310.8	311.18	310.75	311.93	310.02	310.43	311.76	309.76	309.61	311.54	311.08	310.85	310.49	310.71	310.41	310.56	311.87	309.93	310.96	309.89	310.23	310.5
304.83	306.05	303.88	305.1	304.58	306.15	304.22	305.74	305.33	305.06	304.52	305.04	304.44	306.18	304.93	305.71	303.85	304.64	304.24	304.75	305.56	305.1	305.54	304.08	305.93	305.25	303.02	307.04	304.07	305.28	304.49	306.91	304.56	306.44	305.41	305.09	306.17	305.38	306.97	305.73	305.83	307.23	305.94	304.82	304.79	304.53	306.83	304.26	307.15	305.44
305.19	301.5	303.47	303.3	303.33	303.42	304.51	303.35	302.92	304.01	303.03	304.36	304.58	303.79	301.82	303.33	302.86	302.67	305.17	301.65	303.89	303.2	302.93	303.98	304.15	303.94	302.7	303.53	302.4	305.17	304.35	302.51	305.35	303.35	304.26	304.88	301.14	302.89	302.34	302.57	303.64	302.22	302.56	303.46	303.27	303.92	302.95	301.94	302.91	302.49
313.06	314.94	313.99	313.51	313.09	311.06	315.4	312.98	314.55	313.61	314.22	312.26	313.92	313.79	313.22	314.11	312.9	312.67	313.19	314.38	312.86	313.46	313.28	313.22	312.48	313.25	313.7	313.03	312.37	312.97	313.41	313.54	313.4	313.04	311.61	313.37	314.23	314.56	313.9	313.06	312.78	313.96	313.18	314.68	312.32	313.96	313.1	312.43	312.42	311.65
295.16	294.88	294.23	295.79	295.07	296.44	294.93	294.52	295.33	293.73	296.54	296.32	295.31	294.73	294.18	295.77	295.32	295.69	295.16	295.97	295.74	295.57	295.53	294.52	295.25	295.19	294.33	294.38	295.67	294.31	294.57	296.1	294.02	298.41	294.84	297.4	295.08	295.28	296.55	294.91	295.33	294.93	296.2	294.19	295.99	293.83	292.48	294.04	294.32	295.16
315	312.65	313.07	315.68	313.06	313.49	314.58	315.4	313.28	312.48	314.37	313.96	315.26	312.89	314.92	315.16	312.42	312.26	314.64	315.46	314.82	313.12	316.82	314.46	313.16	312.07	314.08	313.3	312.39	312.93	314.79	312.03	314.19	316.14	311.94	314.4	313.88	312.68	313.9	314.98	314.73	313.08	314.96	315.47	314.1	314.02	312.51	314.66	313.22	312.31
302.55	300.39	300.62	301.49	302.07	300.35	300.53	301.54	302.82	301.34	299.77	301.96	301.81	301.43	299.86	302.14	303.75	300.45	301.84	300.53	303.55	302.76	300.56	300.04	300.86	301.1	300.49	301.94	300.61	300.42	301.11	301.59	299.06	301.13	300.74	302.11	302.01	299.2	301.53	300.96	299.23	300.53	300.83	301.34	300.43	302.15	301.31	300.74	301.14	301.4
318.28	316.73	318.09	318.22	317.24	316.88	317.61	318.68	319.37	319.37	317.84	318.95	318.68	319.02	320.24	317.11	318.5	317.52	319.64	315.9	318.74	317.46	318.95	318.01	320.1	318.55	318.38	317.27	319.39	317.98	317.21	318.15	318.19	319.68	317.8	317.7	318.48	319.24	318.57	318.11	318.43	319.89	318	318.56	319.51	317.16	317.27	319.38	317.02	318.44
317.63	317.74	317.12	318.08	319.45	318.3	319.75	317.64	318.63	316.34	317.88	318.93	318.62	319.28	318.51	318.89	319.02	319.07	319.04	318.31	317.55	317.72	320.37	317.73	319.95	319.16	318.26	320.76	319.13	318.06	319.7	318.35	319.17	318.99	317.95	317.8	318.77	319.39	317.44	318.18	319.72	317.96	319.76	317.18	317.41	320.08	319.36	319.13	318.15	319.89
318.38	318.2	317.46	317.35	317.86	316.67	318.01	319.43	318.27	318.24	317.13	318.83	318.63	317.8	317.42	318.07	318.79	318.95	317.22	317.52	318.67	317.37	316.69	317.71	317.37	317.2	317.78	318.66	317.37	317.8	317.84	318.91	318.69	318.58	317.92	318.67	318.16	319.7	320.13	317.72	317.25	318.84	317.49	316.9	316.83	318.77	317.42	318.95	317.73	317.48
308.67	307.77	307.96	308.65	309.63	308.86	309.49	309.18	310.16	308.8	309.96	310.09	310.26	309.1	308.29	309.13	309.65	309.03	308.83	309.8	308.88	309.3	307.22	308.72	310.49	308.63	308.73	309.49	309.66	308.64	308.75	309.35	309.43	308.97	307.8	309.91	310.5	307.29	309.47	308.93	308.14	308.81	309.94	310.73	310.1	309.2	309.81	310.38	309.39	310.13
303.09	302.78	303.05	301.27	303.05	301.84	302.45	302.33	302.09	301.97	303.57	303.49	300.52	301.95	301.8	304.58	302.38	303.11	302.49	301.96	302.31	301.01	302.63	302.53	301.89	302.19	303.42	302.43	302.27	303.7	303.25	302.84	301.96	302.52	301.98	302.12	303.49	302.6	303.27	303.31	302.34	301.42	300.3	301.66	302.55	301.85	302.3	303.14	304.06	302.3
311.65	311.96	311.63	311.45	312.91	311.53	309.63	310.88	312.15	311.01	312.48	310.71	310.61	310.65	311.3	312.04	312.64	312.29	312.57	311.67	309.44	310.03	313.31	309.97	312.95	312.11	312.55	311.38	312.48	311.54	310.13	310.98	311.19	311	311.75	312.05	312.45	311.19	311.5	311.88	313.41	312.83	311.78	310.89	314.59	310.37	311.08	311.64	311.78	311.39
303.07	304.43	302.63	303.57	303.04	302.62	305.07	302.99	302.93	302.43	304.65	304	302.09	301.84	302.87	302.15	302.58	305.94	302.78	303.13	303.07	305.1	304.59	302.22	301.97	305.57	303.93	303.02	304.03	304.24	304.83	302.32	303.09	302.9	304.16	305.09	301.94	303.2	304.26	302.91	303.92	303.02	303.49	302.93	304.27	303.19	302.54	303.8	304.56	304.64
296.89	297.43	296.43	297.31	297.73	297.21	295.06	296.12	297.52	297.54	297.05	297.43	298.02	296.62	297.73	300.49	296.88	297.04	295.83	295.81	297.43	296.59	297.23	296.84	297.46	296.7	295.65	296.14	297.1	295.89	296	298.12	297.03	297.88	298.12	296.83	297.3	297.96	298.63	296.99	295.59	296.36	295.18	295.46	296.69	296.6	297.23	297.62	297.15	295.45
309.78	309.73	308.35	310.41	309.43	310.97	309.99	309.47	309.92	308.8	307.92	310.19	309.21	309.87	311.55	307.4	309.29	309.09	309.86	309.68	311.1	309.54	308.39	310.69	310.38	310.65	309.01	310.51	310.22	308.51	309.32	310.36	310.52	311.28	309.69	309.56	309.37	308.83	311.15	308.99	310.88	310.4	309.54	311.35	311.56	309.11	310.13	308.96	312.35	308.83
325.75	325.36	325.67	324.84	323.6	327.84	326.56	324.08	325.81	325.71	324.82	327.32	325.67	324.6	325.5	325.72	326.19	324.67	325.44	325.25	326.36	325.05	325.29	326.33	325.24	327.09	326.03	324.12	325.82	325.96	325.52	326.29	327.59	327.96	325.47	326.33	326.39	325.04	325.72	323.5	325.57	327.31	324.35	326.68	324.9	326.41	326.17	324.26	324.95	324.96
304.45	302.95	303.48	302.91	305.63	302.97	303.05	304.44	304.42	304.14	301.85	302.86	304.12	303.17	302.85	302.7	301.31	304.62	302.93	303.22	303.27	303.41	304.37	303.86	303.36	304.33	302.78	302.53	304.44	300.54	303.16	302.1	301.76	303.89	302.87	304.3	303.71	305.82	303	302.69	303.47	303.55	303.44	303.25	301.27	303.2	303.36	303.22	303.95	303.62
295.38	296.85	295.41	295.19	297.64	295.46	295.72	294.44	294.59	293.59	295.94	295.48	293.49	294.82	296.54	297.36	294.11	294.71	295.92	295.03	294	294.5	295.23	295.28	294.43	294.2	295.32	293.69	295.45	293.84	295.45	295.94	293.85	295.33	295.89	294.98	294.88	294.37	294.99	292.75	296.16	294.17	294.74	294.74	295.4	295.49	297.61	295.31	295.57	294.36
315.32	314.78	314.13	315.66	315.23	314.85	315.26	315.11	314.32	313.69	314.35	315.38	315.45	313.93	315.14	314.96	313.71	314.47	315.31	312.86	315.54	314.5	314.11	313.66	315.75	315.65	315.07	313.92	315.94	315.96	314.02	314.17	316.51	314.64	314.47	313.99	314.95	313.73	315.4	314.82	313.49	314.76	314.48	314.44	315.61	313.42	313.88	313.47	314.9	315.06
303.76	305	303.99	303.21	303.7	303.69	302.91	304.14	304.4	304.88	303.64	302.25	303.39	302.87	304.1	304.71	302.77	304.62	301.55	303.55	302.83	303.55	304.02	305.22	303.43	303.7	304.19	302.23	304.58	302.65	304.87	303.09	302.8	304.61	303.12	303.11	302.71	305.19	305.53	303.58	302.63	302.63	303.57	304.98	302.68	304.47	303.67	304.03	304.37	301.69
294.53	295.95	294.31	293.82	293.38	294.61	295.44	293.39	295.06	294.64	294.68	293.39	293.19	292.56	295.58	294.14	294.85	295.08	294.17	294.76	292.82	295.12	295.27	293.71	294.96	293.2	293.92	293.82	294.84	294.32	295.82	294.99	294.21	294.25	294.11	293.36	293.24	294.27	293.9	293.08	293.8	294.35	293.4	295.17	295.96	295.07	293.8	295.03	295.08	294.97
302.95	304.63	303.32	302.84	304.17	303.25	304.27	303.43	305.41	304.55	304.24	304.95	305.45	305.11	303.64	304.92	305.47	305.04	302.03	304.61	304.55	304.15	304.42	303.67	304.68	305.02	303.93	303.84	303.78	305.05	303.79	304.41	303.19	304.17	304.64	305.88	304.05	304.43	304.07	302.04	304.22	302.61	303.38	302.33	303.91	302.25	304.5	304.43	305.4	304.17
316.12	315.65	314.59	314.36	317.45	315.37	315.75	317.01	314.13	316.36	315.59	315.7	315.94	315.62	315.94	315.38	317.51	316.96	316.3	317.01	315.98	314.15	316.56	316.1	314.25	314.49	316.1	315.39	314.16	315.5	316.01	315.62	316.25	315.82	316.32	315.15	314.96	315.48	316.21	316.16	315.34	314.46	315.37	316.8	315.31	315.89	315.1	315.1	315.97	315.03
303.79	303.93	302.6	303.19	303.3	302.21	302.41	303.47	303.47	303.03	302.05	303.43	303.63	302.1	301.15	303.3	304.73	301.76	303.03	303.81	301.49	302.81	303.69	301.45	302.98	303.08	301.61	303.22	302.76	302.2	301.91	300.24	303.66	302.55	301.75	302.78	303.65	303.74	301.9	303.06	302.43	302.43	303.08	302.64	301.19	303.15	303.37	303.61	303.02	301.91
302.1	303.97	303.1	304.64	303.72	304.77	302.61	301.62	303.14	302.96	303.37	302.97	304.9	303.43	302.66	302.79	303.26	303.26	304.04	302.82	303.02	304.21	304.19	306.7	303.54	303.11	304.72	301.93	304.5	303.71	303.79	303.51	303.75	303.25	305.28	304.7	302.35	303.99	303.66	302.1	302.85	305.31	304.5	304.02	303.83	303.63	301.91	302.84	304.49	304.09
302.65	304.02	301.38	303.95	302.95	302.54	303.32	302.96	302.83	303.86	302.55	302.46	302.79	301.86	302.16	303.23	301.77	301.17	300.86	303.86	302.52	302.55	300.71	302.89	302.81	302.22	303.13	302.39	302.94	302	302.66	301.4	301.33	301.88	301.68	303.21	301.98	302.29	302.25	302.2	302.38	300.81	302.27	301.45	302.05	302.43	301.18	302.19	301.23	301.04
316.69	316.27	314.85	316.56	314.91	314.14	316.3	316.7	315.3	315.98	315.42	316.29	316.85	315.45	317.08	318.35	315.03	315.59	315.44	315.33	315.79	315.1	315.89	316.97	315.82	315.07	315.51	313.36	315.26	316.42	314.2	314.88	317.13	316.97	315.79	315.5	314.73	315.01	316.69	314.9	316.24	315.92	314.85	316.51	313.92	316.3	315.28	315.99	316.62	316.14
305.06	304.85	304.5	303.07	303.96	304.41	304.35	305	304.16	304.61	304.83	305.22	305.89	304.25	304.39	305.25	304.78	303.99	303.06	304.97	304.37	304.26	304.45	304.23	304.28	302.98	304.51	304.62	304.2	305.04	304.32	302.76	301.69	304.66	304.22	303.51	304.47	304.44	304.21	305.22	305.27	302.49	305.02	305.42	304.38	303.37	305.64	302.94	304.03	302.74
308.73	309.84	308.07	310.68	308.4	310.23	308.76	308.11	309.29	308.54	307.27	308.57	308.12	307.61	308.75	307.92	308.15	309.13	309.57	307.01	310.1	309.43	308.36	308.92	308.93	308.98	308.79	309.05	308.26	310.25	309.07	309.95	308.84	309.66	308.19	309.4	308.46	308.9	308.72	308.68	308.79	309.82	309.3	309.18	310	309.33	309.77	308.02	310.49	309.71
294.48	293.55	295.33	295.48	295.54	295.16	296.93	295.35	292.48	294.91	295.5	293.53	295.72	294.7	294.24	298.04	294.4	295.79	295.25	293.88	294.93	296.68	294.47	293.95	294.47	295.09	295.59	293.63	293.38	296.12	296.07	295.41	296.96	296.08	295.06	294.93	294.26	296.21	294.42	295.14	295.62	295.29	294.59	295.82	295.95	295.58	297	295.23	294.71	294.89
297.52	299.02	295.54	297.2	296.35	293.84	297.42	297.7	296.42	298.46	298.44	297.28	295.45	297.3	297.3	297.2	297.42	297.91	296.01	295.54	296.11	295.98	295.54	296.49	297.16	295.83	296.78	296.07	298.11	298.69	297.98	297.85	295.33	297.73	297.05	297.67	296.21	297.05	298.46	297.69	295.91	295.83	296.96	297.62	297	296.92	296.42	296.53	295.77	296.65
313.7	312.59	311.58	314.08	312.51	312.55	312.11	312.46	311.28	313.37	313.08	312.02	313.53	312.87	312.82	312.93	312.76	313.33	311.38	312.74	314.04	312.05	312.37	312.27	313.64	311.65	312.02	313.13	313.61	312.78	312.56	310.25	314.3	314.01	311.66	311.89	313.75	311.99	313.41	313.3	312.06	313.33	312.06	313.52	313	311.24	312.11	311.51	312.62	315.09
293.41	292.86	295.39	296.38	295.15	295.96	294.87	295.19	292.77	295.37	294.07	294.18	294.24	294.69	295.53	294.51	293.47	296.71	293.7	294.88	294.28	294	294.92	296.38	296.06	296.27	295.06	294.55	296.15	292.96	295.13	295.18	295.98	293.71	294.28	295.55	295.56	295.85	294.28	295.54	297.14	295.08	296.12	294.68	295.77	293.65	293.61	295.15	294.53	293.82
311.01	309.52	309.98	309.94	312.15	310.94	310.14	310.68	312.14	309.96	310.87	311.96	310.92	310.3	311.5	310.37	308.1	310.2	310.54	311.04	309.96	311.59	309.73	310.92	309.84	311.53	310.4	310.31	313.01	310.55	311.81	308.02	311.6	310.13	311.82	310.11	309.11	310.11	310.46	310.54	310.68	307.55	309.85	311.16	310.5	312.84	309.76	311.23	310.36	310.52
314.25	309.98	313.37	313.36	311.97	312.47	312.4	312.41	312.78	312.93	313.1	311.56	312.25	313.72	313.3	313.08	313.03	312.47	311.82	313.49	312.02	312.85	312.62	312.77	312.4	312.73	311.85	313.98	311.41	312.25	312.11	312.17	312.9	313.69	312.39	313.8	313.02	312.5	313.23	310.85	310.62	312.29	313.22	313.38	311.28	311.76	312.75	313.68	311.98	314.45
315	313.5	313.9	313.58	315.96	314.1	313.9	313.07	314.63	313.45	315.64	315.96	316.49	316.89	313.37	316.47	316.05	315.23	315.77	315.55	313.67	313.84	316.65	316.13	314.56	313.42	312.16	314.55	314.12	314.33	316.38	315.74	315.14	314.8	314.62	314.17	312.3	315.7	316.35	314.99	313.56	313.35	316.05	314.54	314.61	314.46	317.52	315.37	314.11	315.92
293.07	294.59	294.21	293.74	293.76	295.14	294.12	294.79	293	293.85	293.11	292.62	294.12	293.46	292.38	291.47	294.91	294.26	294.29	293.4	294.49	295.07	294.17	294.86	293.75	294.15	294.34	293.92	293.75	294.66	292.72	295.11	292.82	292.98	292.78	293.43	294.07	292.89	293.7	296.67	294.71	292.22	294.6	293.92	293.51	291.54	293	292.23	294.02	293.86
305.27	304.87	305.12	302.71	306.54	302.15	304.43	304.49	304.29	305.32	305.32	303.53	306.17	304.55	306.05	304.58	304.91	304.34	304.74	304.82	305.03	304.76	303.76	304.85	303.68	306.08	303.16	303.29	305.43	303.39	304.65	304.28	303.85	304.62	303.81	302.72	304.42	305.07	304.9	304.73	304.16	303.91	305.44	304.43	304.77	302.08	303.44	302.93	302.83	304.94
312.81	313.46	314.94	312.97	312.85	311.46	314.53	311.85	313.86	313.3	313.14	313.15	314.44	312.62	312.94	309.87	312.77	314.41	311.69	314.26	314.78	312.98	312.25	314.05	312.94	315.03	312.27	314.31	312.43	311.53	313.71	311.49	311.46	312.25	312.6	314.55	312.4	311.05	311.81	314.01	312.27	312.88	312.49	311.82	312.81	314.03	312.01	313.25	313.35	313.71
304.75	306.15	304.3	304.33	306.14	306.43	305.92	304.12	304.23	304.51	304.7	304.79	305.22	305.67	304.67	304.75	304.82	305.45	304.5	306.88	304.47	305.83	304.54	306.4	305.08	304.58	303.75	305.01	304.36	304.45	304.81	305.61	305.73	305.5	307.1	305.38	304.07	305.13	303.45	305.2	305.96	306.47	305.22	305.94	304.97	303.76	304.08	305.51	305.48	306.2
309.04	309.59	308.13	307.74	308.38	309.49	309.51	309.57	309.49	308.14	310.07	310.97	307.34	309.62	310.62	308.91	309.06	308.64	309.69	307.85	309.38	308.2	307.94	308.91	310.06	310.07	309.84	310.01	309.37	311.07	309.2	310	308.74	308.16	307.58	307.03	309.04	309.67	309.15	310.01	309.27	308.39	308.27	308.28	307.66	307.98	307.66	309.76	308.54	310.56
306.41	306.68	306.28	306.9	308.5	305.39	305.65	307.02	306.48	306.8	305.11	306.78	305.73	305.69	307.73	305.98	305.22	306.01	305.54	302.88	304.76	306.5	306.15	306.04	304.81	308.06	304.27	306.51	306.5	306.04	307.86	305.67	304.34	306.35	305.03	307.1	306.28	306.06	304.64	305.33	306.39	306.57	307.48	305.94	306.21	305.98	304.78	303.79	306.83	306.45
318.64	319.3	319.2	318.92	319.81	317.86	317.25	317.59	318.2	318.98	318.97	319.04	320.06	319.41	316.66	319.53	319.92	317.98	320.42	320.15	318.27	317.5	320.4	317.35	317.84	319.25	319.19	317.86	317.23	317.68	317.56	319.52	319.36	316.45	320.32	319.26	318.77	317.97	318.89	318.47	317.61	317.09	319.02	317.68	319.34	319.11	318.31	319.63	317.59	318.5
303.61	302.41	304.16	302.42	302.75	303.98	303.2	302.81	305.03	302.95	303.89	304.32	303.33	302.19	304.12	303.54	302.23	302	302.44	303.98	303.83	304.65	303.37	302.68	302.99	301.74	304.61	305.29	303.88	303.8	305.46	304.22	302.92	304.23	303.48	303.11	302.65	302.67	301.07	303.31	302.76	303.65	303.1	301.99	301.24	305.28	303.82	304.84	303.66	302.36
308.67	309.64	307.55	309.98	308.33	309.25	309.22	308.32	308.85	308.49	310.19	308.82	308.42	309.71	309.6	308.27	306.52	310.4	308.11	310.78	308.76	308.34	308.05	307.03	307.38	309.67	306.21	310.08	309.94	309.4	308.82	309.1	308.79	308.86	308.17	307.32	308.99	310.05	308.14	310.3	309.7	308.03	309.44	309.29	309.3	306.82	309.13	308.95	308.92	309.49
299.58	299.1	302.49	301.44	301.35	300.25	301.73	299.96	301.37	300.81	300.64	298.44	300.59	299.99	298.5	300.35	301.05	299.93	299.31	301.26	298.98	299.79	299.17	298.39	301.31	299.03	300.62	299.11	299.83	300.79	298.38	300.69	298.68	298.57	300.71	299.59	299.65	301.88	299.82	299.86	298.18	299.96	299.94	299.58	297.83	301.18	298.6	300.39	300.02	300.03
316.98	314.58	314.15	316.28	315.83	316.25	315.42	315.23	315.5	315.41	316.78	316.08	315.4	314.35	314.44	315.08	315.17	314.52	317.23	314.76	317.44	314.19	315.4	314.61	316.84	317.3	315.62	315.2	315.44	315.96	313.87	314.79	315.83	315.73	318.31	316.1	316.66	315.33	315.3	316.24	316.91	314.72	315.93	315.64	317.58	315.03	316.97	315.15	314.79	314.09
316.17	315.37	315.18	313.49	315.85	316.19	315.16	316.76	315.1	315.11	315.02	314.33	316.25	313.31	315.09	315.37	314.51	313.33	314.91	315.58	315.92	314.28	316.95	313.83	314.16	315.9	314.18	315.36	314.57	314.52	313.73	314.24	315.07	314.55	313.48	315.44	314.77	314.07	314.49	313.98	313.76	314.34	313.83	314.57	314.92	313.8	314.27	314.52	315.02	313.69
312.76	311.3	311.27	312.99	311.71	312.07	312.66	314.18	312.18	313.15	313.12	311.51	312.25	312.55	310.54	312.51	312.09	311.84	313.93	311.12	312.47	313.51	312.9	311.98	310.61	313.11	312.11	312.75	310.17	312.66	312.35	312.82	311.09	313.14	314.26	313.27	312.01	311.37	311.46	312.22	312.03	311.85	312.4	311.18	314.29	312.7	313.83	312.08	312.81	311.96
328.1	328.51	329.18	328.67	327.81	326.72	329.17	327.33	327.73	327.53	328.17	327.55	327.22	329.96	329.65	329.16	328.45	330.18	329.05	330.39	328.01	329.87	328.13	326.8	327.12	329.21	327.27	327.39	328	327.18	328.83	330.34	328.23	328.95	328.5	328.14	329.31	328.44	328.88	330.23	327.18	327.03	327.36	330.02	326.51	329.22	327.7	328.82	326.87	329.89
308.36	309.69	307.9	307.41	309.4	309.81	309.82	306.07	308.69	307.35	307.94	309.99	308.47	309.3	309.46	309.36	307.14	308.2	308.4	308.35	307.49	307.89	307.65	308.51	308.91	309.86	308.76	309.77	309.3	308.9	310.49	308.47	308.44	308.54	310.71	309.19	308.68	308.51	308.06	307.6	309.53	307.33	309.19	309.51	307.11	309.28	310.92	309.99	309.09	307.65
305.57	304.67	305.75	303.69	305.67	304.73	306.06	306.49	305.53	303.91	305.37	305.35	304.56	305.57	306.46	305.26	304.77	305.02	304.7	306.66	305.64	304.11	304.46	302.69	305.3	305.04	305.99	304.65	304.85	306.76	305.63	303.93	305.45	305.56	304.95	304.07	307.08	303.38	304.5	303.86	306.04	304.31	305.53	305.62	304.91	305.99	305.47	304.51	303.94	305.97
302.73	303.69	303.65	303.54	303.42	302.25	301.25	305.47	303.06	302.62	303.41	304.01	302.79	302.94	301.79	303.73	302.13	305	303.72	303.01	303.94	302.14	303.47	303.91	304.78	304.21	303.55	302.39	304.34	303.94	302.92	304.48	302.11	304.19	304.52	302.83	303.72	302.31	304.38	301.44	303.79	302.86	302.77	302.58	301.92	304	303.95	301.28	302.9	302.8
315.71	316.36	316.99	315.81	316.77	316.52	316.04	318.49	317.2	317.47	316.71	317.51	317.55	318.51	316.94	317.09	316.72	316.75	316.12	313.92	316.96	316.35	317.87	316.08	315.03	317.86	317.76	316.36	315.74	316.89	317.64	318.03	315.21	315.18	317.39	316.35	316.34	316.47	315.8	314.91	316.28	317.28	315.69	316.7	316.71	315.98	315.7	316.95	316.53	317.36
305.32	307.11	304.77	305.33	306.11	303.09	305.75	304.7	306.45	305.72	305.48	307.36	306.52	303.9	305.66	305.76	305.92	303.47	306.76	306.39	305.51	306.51	305.3	304.15	305.71	305.75	305.69	305.83	305.78	305.72	304.6	305.47	304.85	305.28	306.91	304.43	304.87	306.33	306.13	304.73	305.14	306.9	306.29	306.02	306.05	305.15	305.35	303.96	304.18	304.89
311.44	308.59	309.73	310.08	311.42	311.84	309.78	310.4	309.2	308.87	310.69	311.1	309.94	308.43	310.31	309.18	310.67	310.99	309.83	311.44	308.49	309.44	308.49	309.98	310.62	309.85	309.79	310.85	308.91	310.52	309.08	310.75	309.54	309.9	311.17	309.15	309.88	308.44	307.27	309.05	310.49	309.9	310.51	309.76	309.65	309.71	311.28	309.08	309.99	309.23
312.71	311.7	312.17	311.78	312.4	312	313.86	314.25	312.6	311.84	312.42	312.74	313.38	313.68	311.42	312.95	311.96	310.42	313.93	313.23	311.64	312.66	311.83	312.63	311.84	312.52	311.76	313.95	313.08	314.27	313.66	312.5	312.37	312.45	311.15	313.34	314.04	311.9	311.47	312.69	312.48	312.94	312.41	313.04	312.65	311.64	312.11	311.61	312.61	313.19
[truncated: 150 more columns]
