# Supplementary material for: Genetic dissection of main and epistatic effects of QTL based on augmented triple test cross design
Source: PLoS One. 2017 Dec 14;12(12):e0189054. doi: 10.1371/journal.pone.0189054 (PMC5730204; doi:10.1371/journal.pone.0189054)
Supplement: S9 Supporting Information — (ZIP) [file pone.0189054.s009.zip › z5_1100_0.2_10.csv]

306.12	304.92	308.15	297.87	299.61	306.79	304.85	299.74	303.34	301.74	305.8	306.46	307.51	301.66	302.15	305.91	309.87	303.41	304.25	304.86	301.92	301.99	303.72	300.72	303.91	303.95	305.47	305.08	307.74	309.32	309.78	302.56	305.42	305.29	303.76	300.2	300.34	304.17	296.08	306.97	296.83	310.79	305.88	302.31	306.43	302.74	305.13	304.42	298.79	301.78
306.24	300.36	307.47	302.38	305.14	303.28	303.13	303.45	307.23	295.83	303.88	300.31	294.07	301.86	298.96	303.27	300.26	303.05	303.5	303.69	304.07	303.59	304.49	303.49	302.7	307.87	303.2	301.8	304.87	297.98	303.27	301.12	307.05	301.87	304.86	303.71	308.52	305.12	301.48	304.02	301.48	310.33	301.5	306.14	301.07	298.23	301.31	307.46	303	298.52
318.57	320	315.41	315.86	316.12	317.47	318.33	315.74	323.42	314.37	314.85	314.4	313.19	318.54	317.33	317.73	325.18	323.02	315.73	316.06	321.32	317.91	320.18	312.59	319.03	313.21	315.23	319.83	317.29	318.98	315.4	319.77	322.6	318.78	311.59	317.98	315.61	318.03	318.28	316.78	316.33	318.04	316.87	318.56	315.98	311.23	313.24	316.95	319.88	317.31
312.91	307.16	313.67	311.42	317.5	312.45	307.38	315.81	312.57	310.28	311.41	312.94	308.97	307.18	305.78	313.34	310.29	310.42	308.4	310.49	308.79	312.28	316.81	315.69	309.96	315.91	305.27	312.92	309.57	311.65	308.89	315.19	308.5	314.33	312.78	309.32	316.25	315.23	313.87	306.66	308.4	308.25	309.63	307.77	307.29	311.88	309.86	312.22	314.06	311.96
325.46	326.53	329.78	328.02	327.52	326.32	323.08	323.59	326.9	326.31	329.21	328.07	326.59	327.62	326.47	324.02	325	331.44	326.92	331.1	321.96	331.28	323.62	329.95	326.87	333.67	328.09	331	332.12	327.74	326.55	329.39	322.17	332.05	329.32	324.77	328.11	327	326.48	329.67	329.38	328.19	325.64	323.42	331.73	330.39	330.22	326.67	326.69	326.79
310.92	314.01	313.9	313.21	311.5	312.45	310.43	307.92	320.27	314.85	311.23	314.21	315.98	315.16	310.02	315.34	315.36	316.49	316.29	313.98	316.19	314.32	307.68	317.68	316.63	314.67	318.29	310.41	312.47	314.29	313.47	319.74	316.78	317.3	310.24	315.84	310.31	312.61	313.86	315.91	310.72	309.26	313	311.89	314.41	313.75	315.71	313.69	316.79	313.4
314.75	311.27	311.23	312.43	318.12	314.85	314.82	315.46	310	309.89	312.95	312.45	318.97	316.52	311.01	313.01	312.02	309.78	308.28	316.43	311.2	312.54	310.32	315.22	309.51	315.23	316.35	308.71	314.25	315.01	313.27	315.76	305.41	313.08	313.03	312.42	313.13	312.18	313.53	313.9	312.07	311.27	311.62	313.39	309.32	316.27	309.13	309.02	314.9	311.08
295.46	298.67	291.73	297.1	296.35	293.94	288.44	288.39	295.95	289.42	294.22	295.56	293.61	300.64	287.97	291.64	298.23	296.39	293.95	293.46	290.17	291.24	298.4	293.59	294.01	292.28	290.46	296.25	293.45	297.31	287.49	296.03	294.04	292.82	297.06	293.77	289.78	293.34	294.57	295.21	291.66	295.23	293.77	290.27	289.26	294.25	296.14	286.67	294.41	290.7
313.61	310.3	311.05	309.95	312.58	309.29	319.75	310.79	320.31	308.21	312.7	306.95	306.7	313.65	314.05	306.7	309.32	314.54	304.58	309.73	315.84	314.64	309.2	309.18	311.22	312.46	309.93	306.8	317.28	307.29	312.92	307.98	312.88	311.74	307.86	310.1	308.18	308.87	313.71	314.84	310.92	307.88	306.73	308.67	308.98	303.82	310.83	309.05	309.14	308.77
295.91	292.82	292.65	292.98	292.71	288.16	300.42	294.94	296.66	299.96	293.19	296.93	295.4	299.96	299.27	294.84	298.04	303.65	288.5	291.52	293.45	293.81	290.79	291.61	290.41	296.18	297.54	292.07	301.01	291.72	296.98	296.74	297.06	291.09	293.85	294.26	293.86	298.1	294.16	296.04	294.7	295.16	295.93	296.21	292.32	293.29	292.07	295.59	297.92	294.73
316.7	317.88	317.33	317.7	312.59	316.96	317.89	315.07	317.22	316.59	318.09	311.84	317.29	322.39	321.49	319.38	311.78	318.69	316.83	316.85	320.28	318.03	314.65	316.09	317.31	320.89	313.94	317.72	316.75	314.21	316.6	316.1	316.2	312.94	316.25	315.39	316.38	322.39	320.08	317.56	317.13	322.12	318.61	320.46	316.63	314.96	318.81	316.31	316.76	314.49
302.4	296.1	299.99	299.06	301.89	303.43	303.47	303.68	302.92	307.73	297.21	298.95	301.65	302.84	302.93	299.44	299.68	301.39	299.84	303.92	297.05	299.14	305.72	306.9	297.9	297.86	304.15	295.49	296.71	300.34	302.22	300.52	300.12	305.54	302.41	301.82	299.53	303.32	306.23	298.52	303.79	301.42	294.76	299.31	303.55	301.92	298.76	304.83	297.51	304.35
304.48	300.97	298.26	298.43	304.54	302.05	303.01	304.53	301.59	304.32	301.14	300.52	303.83	302.5	306.3	300.72	304.36	304.6	300.94	304.57	301.12	301.73	300.73	300.97	301.03	309.12	303.04	305.57	299.36	301.61	300.64	304.91	304.6	300.19	300.46	304.88	300.79	304.19	303.85	303.85	301.03	304.17	303.32	296.82	299.34	300.81	304.99	300.83	304.38	303.51
322.41	317.87	320.56	319.85	322.13	316.23	321.03	319.07	318.3	316.41	318.79	324.8	325.46	316.48	316.71	320.35	317.89	320.53	320.14	321.6	314.65	318.74	316.41	319.72	324.02	317.63	317.78	320.11	319.2	320.66	321.81	321.53	316.19	318.07	322.14	319.27	325.4	318.02	321.36	324.24	324.28	321.64	315.66	319.54	316.59	321.37	319.27	315.87	319.04	318.56
320.15	323.59	319.52	319.01	319.89	320.35	317.77	316.78	319.88	316.72	320.55	319.11	313.32	316.64	316.37	312.7	315.62	317.28	320.06	316.01	314.74	323.76	318.99	318.23	319	321.7	319.97	317.55	316.01	318.14	323.96	320.28	319.22	316.61	316.47	313.51	321.79	321.02	320.97	324.25	317.43	320.18	322.31	320.94	314.22	312.5	319.48	318.08	318.36	320.92
306.47	303.13	305.27	303.56	302.49	307.95	305.28	304.68	301.73	301.08	305.2	301.41	306.74	298.66	304.16	306.33	296.89	302.39	301.38	300.38	303.72	305.89	307.6	304.66	306.16	304.98	302.77	298.16	299.38	301.34	301.81	298.11	306.5	300.7	306.38	299.04	301.03	310.1	296.42	303.03	307.52	297.47	302.96	300.27	302.77	301.94	305.56	306.13	308.13	305.77
320.45	317.23	313.24	312.31	315.04	314.9	315.87	312.46	315.42	315.04	318.88	317.49	314.38	312.55	313.86	313.95	306.98	323.61	319.38	313.78	313.17	319.77	316.74	308.92	313.89	317.04	318.86	314.74	311.99	315.08	313.61	315.53	317.1	316.16	313.88	317.03	311.6	312.69	317.13	316.84	310.9	313.47	310.12	312.99	308.6	315.93	316.41	315.01	311.59	318
301.78	309.36	308.2	303.99	309.95	306.37	309.48	307.19	308.15	305.18	304.11	307.41	305.02	303.95	308.67	301.25	306.79	308.87	311.24	300.96	311.18	310.58	308.15	308.4	303.64	307.8	305.42	306.9	310.15	309.05	309.56	303.03	303.23	309.05	312.25	302.03	307.67	306.08	312.31	302.74	306.93	308.7	310.89	300.67	310.86	307.8	306.28	308.15	302.64	302.77
310.72	314.6	320.35	316.34	309.62	311.44	311.32	310.95	314.65	314.04	313.56	310.07	311.33	312.35	312.09	309.92	316.21	311.82	313.61	309.49	313.7	315.94	311.23	314.65	315.89	314.61	311.93	313.94	309.45	314.1	311.08	313.85	308.85	311.99	313.15	318.77	303.51	312.22	315.93	316.52	312.38	316.31	311.35	311.89	312.75	307.06	315.08	308.38	307.25	313.73
297.7	296.66	296.05	296.17	292.65	301.44	293.63	298.26	293.06	299.19	298.53	299.81	294.5	293.16	289.22	294.56	298.81	294.82	295.72	300.19	292.48	297.94	296.67	293.56	297.18	298.96	297.21	294.33	297.77	292.13	299	300.22	297.41	293.75	297.03	297.04	298.9	294.48	294.4	293.58	295.14	294.32	301.28	301.57	299.64	292.74	294.73	294.79	293.75	292.24
330.83	326.01	330.15	327.27	329.03	331.42	324.16	325.41	323.78	328.18	330.36	327.71	327.07	330.4	328.88	328.11	327.26	331.66	325.29	327.9	329.71	333.5	327.9	332.72	332.87	327.4	328.8	328.64	331.81	327.25	330.78	323.39	327.45	327.98	330.98	325.37	332.86	328.21	329.52	328.83	326.29	328.5	327.73	329.26	328.63	330.18	325.77	330.7	326.21	323.5
324.7	323.39	327.3	324.77	327.1	326.7	327.13	323.04	326.71	332.12	324.1	328.77	324.36	327.89	327.11	328.74	328.82	332.15	326.61	328.49	326.33	331.39	327.09	327	330.74	331.03	328.2	331.72	326.65	324.2	325.34	323.83	323.49	325.23	332.68	327.66	328.14	324.65	325.95	324.03	330.54	328.1	326.95	322.85	327.8	325.08	327.12	331.48	325.01	326.55
314.31	314.16	311.87	315.99	312.63	313.24	313.33	318.15	318.44	310.85	315.49	311.79	317.33	313.99	308.76	315.09	316.63	317.41	309.45	314.06	313.67	313.04	317.48	320.08	312.02	310.54	316.41	318.31	312.7	313.68	315.53	316.74	314.16	314.96	312.6	313.34	309.92	319.24	311.14	319.12	312.7	315.01	312.81	317.03	312.08	320.7	316.82	318.34	313.71	313.91
308.5	309.14	315.1	310.17	313.81	310.51	310.9	308.49	310.93	314.16	310.15	314.26	312.97	318.23	310.37	311.88	315.16	308.52	312.39	311.82	317.41	311.57	319.8	308.46	315.48	308.8	310.27	311.41	308.25	312.78	316.47	308.63	307.79	310.57	311.47	311.41	312.71	307.69	311.98	313.26	312.62	317.03	311	317.31	308.92	316.95	313.76	308.83	311.4	311.85
322.76	326.35	330.31	330.97	330.45	326.57	322.07	328.84	321.55	325.47	324.06	322.8	327.2	326.45	322.29	328.64	327.91	329.19	327.35	331.66	326.01	320.99	326.62	325.65	322.69	328.89	323.39	328.38	323.26	327.05	334.77	321.38	324.92	323.21	328.19	330.38	328.62	325.78	328.33	327.14	323.41	331.71	325.78	325.47	330.75	326.66	324.01	328.99	327.48	326.23
302.09	308.1	309.02	307.14	304.71	307.21	305.75	310.41	311.73	304.24	307.94	306.88	303.33	309.66	302.12	305.47	302.34	302.22	307.8	301.71	305.55	301.87	304.18	305.95	310.15	304.86	303.3	303.81	301.72	304.89	305.92	300.82	301.95	305.43	306.82	306.88	307.42	302.84	306.34	305.82	307.46	304.35	303.81	303.45	308.02	307.74	311.83	300.96	306.15	306.77
312.57	314.33	320.21	314.95	316.8	309.59	314.22	319.62	313.72	315.3	321.94	316.48	312.61	313.57	312.15	312.53	314.27	312.45	314.42	315.54	312.46	318.83	312.26	316.45	313.66	316.72	312.16	319.36	316.25	315.75	317.37	313.49	313.85	317.24	313.05	315.84	319.11	315.81	318.82	315.99	313.1	309.82	315.05	320.94	312.41	317.45	313.44	314.69	310.53	320.94
314.52	311.65	319.33	314.39	308.17	312.37	313.11	312.25	311.6	313.57	311.87	314.26	317.44	313.91	312.37	315.23	315.61	313.71	308.85	318.01	315.04	312	315.14	311.26	310.03	314.57	312.87	317.92	315.13	318.3	314.06	308.95	316.31	311.68	315.8	315.77	313.23	314.57	315.47	310.75	311.13	316.45	312.84	316.38	310.59	313.49	315.09	310.73	313.72	318.32
307.9	307.51	305.34	310.09	309.14	309.97	311.59	316.98	314.39	311.36	311.34	309.5	312.75	309.54	312.76	309.31	306.35	308.66	313.26	310.66	305.52	308.48	312.52	314.02	308.62	308.66	308.09	308.88	307.95	312.58	306.29	307.19	307	312.59	310.13	305.35	306.82	312.64	309.6	310.95	311.63	304.28	310.15	310.87	308.28	307.18	308.56	307.88	313.68	308.01
304.89	301.07	306.35	296.32	304.09	300.62	305.34	302.82	300.37	302.82	297.3	299.66	297.08	299.71	301.11	301.41	305.12	299.65	301.8	301.84	298.02	303.57	301.11	309.51	300.16	301.49	299.78	302.76	301.23	300.05	299.25	297.36	300.85	303.42	300.71	303.27	300.7	302.06	303.21	298.41	302.43	300.05	308.69	300.08	298.53	298.59	304.52	299.43	303.55	302.74
299.04	299.78	303.26	295.14	298.18	291.87	302.26	298.34	303.55	296	298.24	295.52	303.08	303.57	295.8	295.22	295.13	295.22	299.81	302.83	297.58	302.01	293.64	298.62	298.78	297.21	303.21	297.4	295.87	300.01	304.89	295.78	300.42	300.49	303.88	298.57	300.12	297.33	296.75	300.8	299.7	304.58	303.52	302.31	296.73	302.44	301.01	298.45	300.18	298.22
302.91	308.6	308.43	303.82	300.15	300.14	302.77	303.93	294.85	302.99	301.84	303.63	302.23	303.86	303.21	302.32	300.24	304.82	300.87	308.96	301.65	302.2	306.16	301.89	307	305.41	299.69	310.13	304.27	299.75	304.98	301.39	303.83	303.1	300.68	306.07	298.79	297.97	309.73	303.4	300.5	303.52	299.5	304.2	305.91	301.81	298.46	297.94	302.73	304.71
309.29	311.31	307.02	310.53	308.39	306.56	303.74	305.23	308.2	309.93	311.49	307.41	310.47	303.31	310	305	319.01	309.17	306.71	313.08	310.11	311.94	309.97	308.26	310.47	311.01	310.54	308.39	305.8	307.14	313.07	309.31	308.81	309.96	307.58	309.5	307.62	310.55	303.53	302.21	310.14	309.31	312.86	313.03	308.63	308.39	311.87	309.68	311.25	312.67
313.63	310.03	314.19	310.28	314.57	310.86	311.73	310.97	316.08	315.51	315.39	309.84	315.4	317.58	315.8	315.6	312.15	314.08	309.44	315.2	311.78	313.62	316.14	312.98	309.88	310.12	316.94	314.87	313.97	316.81	314.93	310.5	316.15	314.26	316.1	315.11	313.39	319.29	310.88	314.66	316.06	312.66	311.5	315.66	314.74	312.54	317.38	308.17	313.65	313.02
312.93	314.48	316.61	305.75	317.2	307.85	304.42	310.77	309.82	308.91	308.58	310.5	311.71	310.06	313.47	312.44	310.79	305.44	315.26	309.52	314.22	314.24	311.41	308.13	308.38	304.77	307.61	303.33	312.03	314.19	309.19	309.26	310.95	308.52	314.72	312.49	308.93	305.87	308.74	305.69	309.22	305.31	304.89	309.33	310.54	312.51	313.96	315.76	307.24	304.43
315.55	315.85	316.29	319.72	319.33	317.99	323.77	318.88	318.61	309.19	317.17	321.94	321.76	318.29	313.99	319.21	323.18	315.67	321.02	312.09	317.85	319.78	318.65	315.57	319.69	322.8	322.21	323.99	316.06	317.01	317.39	316.47	321.69	317.61	315.46	317.3	316.2	313.3	317.89	315.55	321.03	315.68	315.96	315.93	310.01	318.32	320.1	317.81	317.86	318.78
315.86	319.92	322.21	320.77	321.81	314.9	320.33	317.06	319.2	320.06	311.03	318.46	317.29	317.48	321.89	312.24	317.91	319.72	318.55	317.78	318.92	315.1	313.02	318.13	313.53	315.59	311.51	318.84	317.81	315.37	310.25	315.99	314.73	317.47	315.34	314.19	314.42	314.92	318.72	317.41	318.57	322.73	319.3	318.74	317.14	311.07	316.61	314.7	315.24	311.73
320.36	311.76	309.65	315.79	314.39	310.29	311.27	311.47	315.34	309.89	315.9	310.41	310.31	316.82	312.39	312.89	315.57	311.03	312.71	314.98	314.22	316.26	313.93	310.89	311.64	309.68	313.82	313.69	313.49	310.67	313.43	312.21	312.45	314.41	307.37	306.81	312.93	313.73	307.04	311.96	310.11	318.03	312.43	311.04	309.88	311.73	312.53	314.9	313.01	315.56
319.11	317.53	316.74	316.35	320.15	312.84	316.62	316.52	321.65	320.99	318.84	312.63	318.21	313.49	318.27	312.92	316.8	315.25	319.07	312.83	317.63	318.84	316.72	316.73	318.94	315.45	319.12	321.36	320.92	320.66	321.61	322.92	319.92	319.41	309.08	320.23	320.78	316.6	320.42	320.72	319.17	322.48	319.28	321.7	321.51	316.48	314.3	317.44	317.08	315.06
316.91	311.26	311.89	313.47	311.23	318.26	315.47	310.33	311.88	316.68	310.67	313.07	316.75	309	315.73	310.73	312.86	315.87	312.24	317.39	306.02	310.98	313.79	315.08	311.64	312.72	317.84	311.7	316.62	311.24	311.62	313.4	313.76	319.59	311.91	310.73	313.98	310.77	314.67	311.49	304.7	317.79	313.82	313.5	310.14	308.65	311.11	315.92	310.78	311.19
311.31	308.43	305.93	307.5	306.26	304.84	311.39	303.85	307.95	304.19	306.25	311.75	306.4	305.94	309.33	309.21	306.3	309.28	310.35	306.95	309.75	308.01	310.92	314.06	310.21	311.58	308.46	307.59	308.08	311.27	305.63	309.21	307.81	309.37	309.06	307.72	307.81	311.36	311.13	305.98	307.67	308.17	308.99	307.96	307.07	305.58	308	306.56	305.19	309.93
311.55	309.21	311.35	315.34	307.23	312.5	313.15	312.65	309.07	315.33	309.5	315.71	314.22	317.56	315.01	313.22	311.72	311.78	311.18	312.09	310.59	314.15	314.52	308.65	308.67	306.78	309.43	316.25	314.57	309.01	313.81	315.37	316.15	315.84	309.89	315.08	312.63	305.6	313.4	312.57	313.25	311.94	320.28	310.84	316.32	311.82	313.82	310.42	314.3	309.88
305.6	305.8	300.27	308.42	306.41	307.78	302.23	306.06	305.31	305.78	306.01	300.96	304.84	308.35	304.52	302.53	298.9	304.6	307.69	309.62	308.65	305.09	307.02	310.3	304.11	305.86	303.79	306.56	302.82	306.65	305.34	305.5	305.56	305.62	306.47	308.22	306.54	306.95	307.01	310.48	305.58	299.85	306.27	310.59	307	309.26	304.28	304.52	306.31	308.31
321.16	327.92	330.99	329.01	329.32	330.09	326.98	327.6	331.61	322.31	329.5	330.4	326.62	331.27	326.39	328.96	325.84	330.99	324.35	331.45	327.15	326.06	326.55	329.41	325.18	331.03	326.28	328.18	324.61	327.39	318.01	330.39	328.35	325.17	325.98	319.7	329.69	328.96	327.91	326	329.5	325.91	330.66	330.5	329.29	328.98	325.11	335.29	332.63	324.14
303.02	298.73	304.5	299.55	294.99	299.94	301.41	300.28	302.22	295.53	298.58	298.06	300.25	298.01	297.55	299.87	301.08	295.51	300.87	300.05	302.73	301.59	296.74	302.57	302.39	301.12	301.26	303.1	301.43	302.03	300.94	300.78	303.08	300.29	299.1	301.33	306.87	303	300.37	299.82	296.75	301.29	303.74	297.75	296.61	300.63	300.26	298.81	296.26	300.01
317.77	314.36	318.73	313.17	309.86	311.47	314.69	312.26	307.25	314.46	320.9	308.65	310.61	308.3	308.92	311.15	307.21	315.92	317.22	316.6	315.22	315.83	309.04	313.02	314.53	314.98	312.75	318.53	307.05	309.54	311.29	314.24	310.5	319.7	311.88	314.16	319.88	309.97	314.34	310.38	315.42	311.61	313.71	314.1	314.2	315.28	312.44	310.95	313.96	310.56
317.49	315.04	314.34	317.5	312.27	317.68	309.13	312.58	314.22	316.19	319.34	315.55	314.69	316.49	309.45	313.63	308.45	314.23	313.6	311.76	316.57	311.91	317.74	313.78	311.78	315.5	315.81	314.43	315.99	313.92	310.45	316.15	306.99	319.18	314.6	317.24	319.29	313.24	313.8	315.27	319.42	313.53	311.13	311.6	315.78	314.44	316.64	314.32	312.02	315.53
331.6	322.96	325.32	325.18	326.42	325.24	324.78	328.38	329.89	324.36	329.33	325.64	331.19	334.45	326.77	325.75	328.34	330.81	334.26	328.47	326.82	330.28	329.45	328.56	328.3	318.66	334.95	328.14	329.4	325.97	330.6	332.53	334.45	328.72	329.03	325.67	327.51	326.61	330.01	330.26	329.13	331.83	322.8	328.54	324.43	330.09	325.01	328.4	331.31	328.4
303.87	307.25	300.26	306.56	305.49	306.8	312.68	308.29	305.75	307.59	304.44	308.45	309.34	308.12	306.27	307.6	305.11	309.68	304.54	306.91	309.48	305.85	303.98	306.05	306.93	306.08	308.01	306.04	302.81	303.91	308.77	306.72	308.88	303.64	314.39	304.47	310.55	305.89	311.35	304.65	303.12	309.53	311.59	306.99	302.74	303.04	310.57	302.75	308.68	306.31
313.93	315.01	314.47	313.85	313.51	314.65	313.17	311.68	312.42	313.53	309.75	313.32	310.61	315.28	317.71	314.77	306.69	310.19	312.2	315.98	315.27	314.61	313.73	313.03	311.03	314.26	312.13	315.89	313.74	316.72	315.37	315	312.09	315.64	318.07	313.58	312.46	309.21	312.99	316.18	315.15	309.84	317.07	311.03	315.08	316.36	312.26	311.27	316.51	318.45
308.4	306.52	309.11	312.94	308.7	311.13	307.53	309.36	307.04	309.75	311.72	310	307.52	311.81	309.13	307.83	307.01	309.45	311.31	311.68	308.02	305.33	307.98	314.19	307.23	313.25	307.91	310.11	311.35	306.64	309.96	309.59	315.04	311.05	309.8	306.61	311.33	306.4	311.12	308.04	309.57	308.03	310.75	316.38	310.27	307.76	313.39	309.1	307.35	311.71
320.63	319.97	318	321.84	317.57	317.56	319.61	315.31	316.3	320.62	315.53	313.04	318.27	319.91	319.39	314.22	318.44	316.2	314.65	317.24	317.18	321.94	323.23	316.53	318.69	320.41	312.94	318.96	319.35	321.61	320.01	317.89	321.41	324.28	321.62	319.92	320.17	317.83	318.56	320.53	320.21	318.4	321.78	314.47	321.33	316.63	321.39	320.46	320.71	317.63
313.22	313.96	314.88	309.71	314.27	316.56	315.9	307.59	315.28	314.32	313.36	308.69	313.63	310.96	308.93	311.26	310.17	309.66	310.99	311.75	311.18	313.58	308.63	305.21	313.88	315.17	310.57	314.93	305.49	315.51	308.77	314.85	315.06	314.43	314.59	315.96	306.02	309.83	308.06	315.53	312.94	311.12	311.09	314.12	313.21	310.78	306.81	313.09	309.54	315.71
310.96	312.57	311.3	311.62	312.14	314.96	302.17	310.29	308.03	310	312.58	306.57	310.03	308.48	310.19	309.47	306.12	308.73	306.59	311.99	310.34	311.68	308.39	311.49	311.12	312.88	313.02	312.75	307.45	306.66	310.81	306.56	311.88	311.08	311.65	312.54	307.18	312.46	311.12	314.4	307.88	308.64	307.41	316.31	314.28	311.12	309.15	310.21	306.71	304.48
301.69	301.97	303.91	303.97	301.12	301.69	301.11	306.78	298.93	299.3	307.8	301.19	303.37	302.54	298.69	305.9	302.08	305.02	303.73	309.17	304.7	298.95	306.2	302.66	300.55	310.23	304.57	300.58	300.22	299.41	300.64	306.34	298.59	305.5	304.25	302.08	303.56	300.28	299.95	305.05	307	301.73	302.71	303.58	303.87	306.02	303.51	303.34	307.26	302.27
304.19	307.51	301.48	300.61	307.63	304.99	302.13	312.4	305.31	304.22	303.6	302.7	308.57	303.15	307.19	307	302.25	304.18	301.75	306.9	308.36	307.08	303.06	304.42	304.1	309.55	305.54	303.56	308.59	306.11	303.5	308.4	311.27	307.43	303.19	304.55	308.24	301.12	308.35	302.95	308.79	299.45	307.67	306.5	307.74	305.25	309.71	303.23	305.4	302.52
315	313.51	325.43	318.78	318.25	318.74	317.21	315.4	312.71	316.28	319.65	318.3	318.49	316.97	316.7	317.98	319.03	316.16	319.94	316.81	315.71	314.38	312.42	315.68	319.4	309.76	313.02	316.61	319.98	314.62	319.82	316.64	318	316	315.4	313.72	316.62	315.83	321.07	316.47	317.87	317.23	317.87	314.88	316.95	317.16	312.06	315.71	315.68	316.82
309.34	310.83	315.55	308.26	307.7	312.35	305.22	310.2	309.73	307.62	306.79	310.39	307.8	305.79	305.43	308.15	305.3	309.43	313.19	310.39	308.12	306.42	311.7	310.44	309.22	308.69	310.21	309.42	301.95	311.15	311.97	305.86	303.42	309.66	308.52	310.56	304.62	309.77	312.3	314.74	310.23	308.75	306.41	305.56	308.98	313.55	305.59	309.04	313.24	309.74
324.41	326.39	328.69	328.08	325.77	328.14	328.24	327.19	327.38	327.07	324.79	326.78	328.23	332.12	330.08	325.18	327.97	325.82	329.86	326.23	328.67	329.13	323.75	332.94	331.05	329.68	330.92	331.18	328.84	328.1	327.58	331.27	328.42	326.3	327.38	328.19	332.67	327.88	323.39	332.9	331.73	327.1	326.76	329.78	330.17	332.61	322.92	325.66	329.79	325.24
302.73	298.71	301.28	307.56	300.18	306.04	303.66	306.32	300.98	303.62	304.38	302.33	300.64	299.91	296.27	303.75	301.35	305.77	303.49	303.98	304.55	305.23	304.34	302.09	301.77	302.9	305.65	299.63	304.86	303.66	306.51	306.68	302.55	305.55	303.12	304.73	307.62	302.44	304.05	300.91	305.11	303.4	302.86	303.99	303.57	301.18	313.54	300.07	299.98	306.1
313.71	319.94	318.32	317.03	318.71	323.01	316.98	316.11	316.14	320.04	315.21	309.38	316.37	321.39	313.52	317.05	318.63	322.06	321.46	314.88	315.7	321.38	321.82	322.1	320	321.85	318.6	315.09	317.61	318.9	319.29	321.2	324.69	317.02	312.32	325.01	318.24	318.21	319.22	318.54	319.35	324.4	315.97	316.34	315.65	313.28	318.82	318.81	317.82	319.34
299.65	312.72	301.57	302.06	308.25	305.37	310.3	299.27	311.22	303.68	306.18	302.51	306.39	311.1	306.69	305.26	306.74	305.5	308.79	308.52	304.99	303.35	301.78	305.86	304.74	301.03	297.05	307.04	309.45	303.52	304.15	303.66	305.36	304.16	307.22	300.36	305.28	305.8	306.47	301.82	302.67	304.83	305.88	305.43	307.32	299.89	309.6	302.48	304.51	302.63
292.19	298.82	296.44	295.47	293.05	295.2	290.53	297.78	294.36	294.02	295.57	298.82	296	300.19	295.02	293.91	291.19	294.96	295.9	293.59	299.42	294.71	294.53	296.37	298.76	293.58	293.97	287.91	299.23	293.33	292.46	293.29	287.72	299.05	294.62	293.86	294.07	296.52	297.86	298.05	297.48	296.73	297.62	291.78	293.99	297.03	297	295.04	293.15	298.23
307.23	311.51	311.31	315.01	314.41	306.96	315.85	314.85	317.84	312.49	310.21	318.05	312.23	316.59	313.31	321.51	314.66	319.33	316.52	315.53	313.75	317.52	315.31	312.45	313.74	319.59	312.38	309.1	314.15	317.53	317.71	310.05	318.29	314.69	310.7	312.87	317.7	315.62	314.67	312.94	314.96	314.41	314.16	321.29	311.35	316.56	321.21	313.58	312.59	312.62
330.58	325.29	331.87	329.01	325.51	330.64	330.7	324.23	329.21	328.52	329.55	325.87	328.7	329.29	330.1	335.76	329.08	329.01	327.41	327.46	331.78	328.19	333.59	329.84	331.24	326.87	332.32	324.53	329.65	326.38	324.56	323.47	331.33	325.76	332.9	328.08	328.98	330.13	328.01	325.95	331.65	325.6	327.28	330.45	332	334.66	328.79	330.4	317.14	325.03
314.21	317.53	315.98	315.64	320.23	317.74	310.92	314.99	314.06	321.57	317.82	310.16	316.71	317.04	317.8	314.27	320.59	319.42	319.41	316.99	317.61	310.92	309.85	318.16	313.68	310.38	317.79	316.38	313.66	321.37	319.63	316.9	309.02	314.02	323.66	319.2	318.04	311.76	314.82	320.64	314.64	316.12	320.27	319.2	308.33	316.51	316.17	316.17	308.48	317.06
321.3	313.25	315.73	319.56	317.44	319.99	317.51	313.89	315.86	321.69	319.57	317.66	314.84	318.04	311.28	318.63	321.05	322.45	321.57	319.4	316.82	318.13	316.31	318.53	311.43	317.05	322.96	319.73	315.66	318.47	318.38	317.26	317.87	321.59	320.47	319.04	318.44	318.8	320.76	316.52	318.34	313.29	323.26	320.59	319.4	321.78	324.75	317.61	319.7	316.2
304.36	304.98	306.99	304.76	304.86	298.95	303.7	303.49	307.08	301.75	305.03	305.89	304.18	298.43	300.41	306.61	302.91	305.06	303.9	304.88	298.65	304.49	300.38	304.09	299.55	306.32	304.31	297.75	305.97	304.44	301.53	314	303.78	301.75	303.91	303.33	304.54	305.28	303.6	297.44	302.44	306.96	302.83	299.64	307.62	297.76	302.76	306.09	304.87	307.73
301.65	304.58	306.72	302.71	307.8	307.89	305.26	305.3	292.74	301.17	303.68	303.86	304.67	300.99	306.39	303.84	297.92	305.15	306.76	303.5	306.36	305.02	299.81	302.16	304.97	297.28	304.13	297.72	300.43	302.48	300.93	304.92	305.32	300.81	299.61	302.33	304.82	301.41	300.04	303.44	305.33	302.06	302.56	305.2	303.24	301.81	303.3	303.7	305.07	299.97
318.98	313.62	320.68	313.87	318.32	319.93	317.63	321.6	317.34	317.29	321.05	317.55	311.36	317.31	318.4	315.92	320.09	317.58	317.83	315.1	315.94	323.25	321.35	322.64	318.67	318.08	320.24	318.36	317.6	313.38	315.66	315.76	316.73	318.68	315.06	314.79	319.51	316.25	317.73	316.29	319.52	322.52	318.22	315.54	318.57	319.53	321.25	315.84	317.96	315.88
314.49	311.63	317.27	312.5	316.78	313.91	318.57	314.9	316.17	313.94	317.92	314.15	315.49	310.28	318.64	315.41	310.52	317.34	311.56	313.89	318.78	315.04	315.76	314	315.85	314.09	317	313.51	310.12	312.34	315.03	317.89	315.25	317.08	312.03	319.1	311.82	313.07	316.94	318.75	313.43	316.9	311.79	304.34	318.64	313.07	309.97	312.62	317.3	313.13
313.55	313.56	315.01	312.16	315.63	316.03	317.94	316.33	309.94	313.66	312.4	311.35	313.33	315.22	305.75	316.72	315.15	314.67	316.48	311.62	316.31	313.34	313.7	315.5	317.2	307.36	317.82	314.51	312.6	312.68	311.5	313.53	313.5	315.8	315.96	309.29	312.42	306.54	313.45	311.34	310.7	313.7	309.83	312.45	313.47	317	310.99	310.43	315.19	314.25
301.86	303.98	298.97	301.46	298.42	301.08	299.75	302.23	300.78	297.65	302.86	296.12	301.42	293.93	300.87	305.44	300.11	301.62	303.07	300.63	303.33	299.65	301.24	301.05	301.09	301.66	300.02	304.57	301.68	303.47	302.54	301.8	303.14	303.48	299.81	301.2	303.13	298.98	296.9	302.6	298.02	302.5	301.98	299.15	299.29	299.72	297.71	298.59	296.62	301.48
313.09	309.7	308.14	308.54	312.86	306.66	309.16	312.22	309.47	308.37	309.22	314.78	317.57	311.62	310.7	310.01	307.67	311.06	306.12	306.95	303.67	305.47	311.12	314.8	305.33	305.04	308.06	311.99	310.82	312.51	309.95	310.67	312.48	311.61	310.16	307.56	315.53	313.85	308.71	308.5	311.04	310.38	312.7	303.67	307.31	305.96	312.14	312.79	312.67	318.45
300.55	303.04	302.01	301.94	307.07	309.85	302.39	301.47	302.35	302.55	307.31	304.78	304.11	304.7	305.79	306.38	303.48	307.57	308.48	300.62	303.41	303.02	300.11	309.56	305.86	303.84	305.22	304.75	303.13	303.63	304.07	303.94	301.8	302.67	304.27	307.22	300.55	300.36	307.49	308.02	303.44	306.65	306.24	304.45	307.73	306.98	305.68	303.29	304.21	304.19
300.34	294.9	298.2	302.01	296.76	295.4	299.27	295.19	300.58	299.79	298.17	299.27	297.46	299.97	297.75	297.3	298.27	304.53	294.92	299.02	294.8	299.17	304.84	297.37	297.28	298.9	298.07	296.11	297.13	300.57	298.15	296.61	300.4	293.51	295.58	304.39	296.97	298.27	300.43	293.57	295.71	297.92	299.45	297.91	296.69	292.26	295.51	294.41	295.34	296.99
316.14	316.52	309.17	308.39	310.08	313.19	310.09	311.97	313.63	308.75	313.05	312.43	315.8	312.79	311.44	313.97	312.86	313.91	313.41	310.79	306.19	314.83	313.33	312.72	314.55	314.18	312.31	312.52	310.61	309.29	310.59	316.89	312.27	314.11	310.52	313.05	310.52	312.84	309.47	311.51	311.96	310.44	313.87	314.91	315.23	311.71	309.1	312.86	310.41	314.09
326.64	329.78	327.88	325.6	325.36	327.09	327.06	326.33	328.7	327.51	328.87	330.34	326.02	326.82	332.33	328.39	329.37	320.54	329.73	329.06	326.28	326.94	327.25	328.1	328.74	325.62	332.12	325.53	326.37	329.64	329.58	328.65	328.51	322.34	329.51	329.05	323.74	327.57	326.09	330.12	329.82	332.09	328.74	327.53	324	327.39	326.82	331.18	324.7	331.95
299.42	301.19	301.43	305.62	306.64	299.62	301.81	300.28	301.15	304.2	305.81	300.67	302.26	300.04	297.94	305.2	301.42	303.67	302.36	305.85	300.09	306.66	304.57	304.5	299.89	307.75	303.57	299.9	305.87	309.01	303.18	305.37	310.48	305.07	300.99	303.29	298.96	305.02	301.35	306	301.67	305.8	302.18	307.88	303.82	304.77	303.25	299.1	307.01	299.02
292.48	299.24	301.25	304.42	301.6	307	300.55	295.85	303.7	300.73	300.19	298.1	301.32	302.44	299.91	299.34	299.79	302.63	302.8	301.62	302.09	294.4	301.57	300.76	301.43	297.85	297.97	304.02	301.35	303.41	300.32	295.15	296.16	297.12	301.63	296	300.85	300.11	296.96	297.2	294.49	300.35	301.57	306.68	302.44	300.9	305.42	301.9	301.69	299.49
325.97	326.24	325.67	324.92	323.7	327.86	329.54	322.58	325.06	328.17	328.37	326.58	332.95	330.99	327.45	328.23	330.13	327.69	328.02	329.42	328.8	329.41	318.55	328.05	329.22	331.65	324.11	332.57	331.46	326.31	328	326.67	334.37	330.46	322.46	324.95	323.81	328.9	331.07	330.45	325.52	328.66	328	328.1	331.39	322.95	323.77	331.32	325.6	325.52
319.4	317.21	320.67	322.59	316.44	318.12	320.11	324.12	319.71	316.03	317.55	319.28	320.58	321.8	316.91	321.01	319.94	321.63	316.42	315.43	318.83	315.14	324.11	322.02	323.96	317.24	317.49	317.55	316.01	324.01	321.28	316.9	320.84	319.58	320.95	324.15	316.38	318.26	319.82	320.73	320.37	318.26	318.62	318.98	325.33	312.46	314.41	319.69	318.16	313.96
303.5	305.72	308.79	309.34	302.05	307.92	308.97	306.52	302.09	302.8	302.39	306.43	305.06	304.87	306.31	300.6	303.5	296.89	299.1	304.09	300.71	305.73	302.18	308.63	298.83	307.54	306.85	299.55	306.06	300.73	305.62	307.84	303.08	302.3	306.18	302.64	306.34	299.47	301.66	303.69	306.66	305.38	304.53	306.06	302.25	306.86	306.83	304.59	302.97	308.7
326.9	327.01	328.5	328.73	325.26	327.73	324.63	330.23	327.33	325.2	326.6	326.26	328.39	329.29	328.64	326.58	328.95	327.33	328.53	327.82	321.98	328.09	325.61	325.38	329.34	327.2	321.62	331.66	324.21	327.02	328.73	320.81	330.8	330.24	324.59	321.75	330.33	327.55	325.94	324.58	329.09	324.42	330.25	327.98	329.3	328.6	321.52	323.35	325.39	329.33
313.69	312.17	314.96	311.97	314.48	310.31	313.87	310.47	309.43	319.82	313.69	314.9	311.23	313.65	310.91	316.9	308.01	321.64	313.68	313.35	315.05	318.82	313.58	314.16	315	315.31	313.6	316.43	317.74	314.67	309.07	314.11	315.58	316.83	309.73	310.73	319.16	314.11	312.95	316.61	316.07	312.56	314.3	311.72	318.36	314.41	312.35	316.44	315.5	308.88
305.98	306.6	304.12	306.03	304.93	304.01	304.28	302.04	299.57	306.79	305.29	303.91	304.87	305.42	301.1	307.39	306.51	308.88	301.91	311.9	298.52	302.87	303.44	300.46	298.68	303.31	302.01	305.72	307.95	303.09	300.08	299.62	307.26	305.16	305.31	302.16	307.67	303.02	307.16	304.96	303.03	303.49	304.17	307.42	299.2	306.06	304.67	307.44	301.98	301.26
313.06	318.37	311.84	314.05	315.46	309.72	315.74	316.79	314.84	319.4	311.02	314.3	317.28	316.08	314.89	317.4	309.38	318.14	316.72	314.03	310.72	316.63	313.49	316.27	313.82	315.41	313.48	312.58	313.14	313.63	310.25	317.04	311.47	315.67	315.84	313.94	314.72	318.03	320.05	316.76	313.65	316.21	311.95	314	317.22	311.78	313.12	317.75	314.69	310.38
311.06	316.08	312.95	313.48	320.49	316.68	313.16	318.76	313.36	312.19	316.92	319.91	317.8	316.48	315.64	320.33	316.01	308.77	311.82	317.07	313.09	311.16	312.47	314.15	313.84	314.16	312.06	313.51	320.69	320.56	314.6	311.32	312.3	314.3	317.99	319.59	314.6	313.18	317.14	309.33	315.63	315.52	316.8	312.5	310.96	315.01	312.49	314.62	314.28	311.73
318.47	311.11	314.7	313.68	316.75	310.09	312.57	322.87	308.6	312.39	311.82	310.81	314.56	313.52	314.67	316.64	315.8	314.14	308.24	313.23	316.97	318.93	310.69	316.84	314.98	314.64	321.16	310.69	312.7	317.32	315.19	313.9	313.71	315.29	315.94	318.72	312.96	310.1	311.65	309.61	312.96	314.18	312.13	313.97	309.83	313.16	315.61	317.64	314.99	309.54
297.57	298.84	294.6	293.52	295.85	299.69	295.88	297.82	300.56	302.68	302.75	297.26	297.26	300.09	293.37	296.75	300.51	299.29	298.23	295.05	298.35	296.57	291.62	294.23	291.85	292.47	294.74	295.68	298.4	294.58	295.1	297.6	293.59	299.7	291.16	299.53	297.44	295.51	298.22	295.24	295.34	295.41	296.24	293.15	295.67	297.61	294.42	298.34	294.32	293.74
315.29	315.44	319.97	318.44	315.89	314.2	316.36	317.63	313.51	315.22	318.04	311.99	318.71	316.21	317.23	319.02	320.42	316.02	311.06	316.72	318.1	315.77	314.18	321.42	314.92	311.74	313.31	312.08	315.25	315.54	318.12	318.54	316.39	316.29	315.89	314.86	319.55	313.69	313.94	314.79	324.66	319.16	316.41	313.9	313.63	319.8	316.68	313.63	319.04	319.04
336.14	329.74	329.09	331.9	327.76	327.04	328.59	325.98	329.99	325.38	329.41	330.75	319.06	328.95	331.82	323.93	326.79	324.58	325.13	329.13	333.45	327	327.87	327.92	326.74	326.58	330.78	327.61	329.09	328.33	325.23	327.77	322.32	332.36	327.87	323.33	321.78	327.33	323.38	327.73	326.93	328.65	331.06	325.78	332.63	329.57	326.45	326.2	326.65	323.73
298.16	303.1	300.06	306.78	300.75	302.15	297.72	305.89	301.4	309.94	298.71	298.55	304.75	301.3	306.01	303.62	303.97	303.01	300.39	303.77	299.97	300.67	302.09	305.25	300.83	305.29	303.61	306.56	299.38	302.66	304.77	301.47	303.86	299.89	306.55	300.93	303.25	298.13	299.94	306.24	300.77	301.14	303.61	299.71	301.42	301.32	308.76	301.41	299.89	301.71
312.58	311.54	319.35	313.64	319.14	315.73	310.4	309.14	309.5	314.35	313.14	308.28	312.52	314.7	314.64	314.13	310.29	312.37	315.99	317.23	312.9	309.51	313.45	309.28	315.54	312.35	314.74	313.83	310.99	309.05	315.82	312.88	312.18	308.4	315.35	307.95	311.36	313.92	312.03	313.94	318.24	310.98	310.26	311.07	315.71	308.6	316.2	314.89	312.28	311.64
304.46	301.31	304.06	302.86	304.48	304.5	305.95	300.17	308.13	307.68	308.86	311.2	299.54	305.46	306.59	308.93	302.72	303.42	301.58	305.26	307.89	307.24	303.21	305.64	307.89	300.09	301.12	306.37	306.54	302.51	304.91	306.18	305.89	297.02	306.87	303.05	303.33	305.43	305.66	300.83	304.85	305.04	305.77	307.48	299.42	302.15	305.42	303.99	308.19	304.39
298.19	292.43	292.09	294.89	293.32	298.83	287.7	294.35	297.34	297.39	288.46	291.65	292.26	295.66	296.2	292.47	290.48	292.97	292.55	295.43	297.22	293.42	296.66	294.18	293.94	289.97	293.22	295.24	292.59	293.94	297.27	296.97	295.01	294.35	290.34	292.05	293.95	290.45	291.33	295.1	295.33	289.94	294.62	298.41	296.75	292.7	296.47	295.2	292.34	290.85
326.76	329.9	332.17	325.52	328.79	322.81	322.8	329.51	329.28	332.32	332.27	326.84	326.33	324.88	321.05	330.68	323.58	329.33	328.71	329.95	327.49	332.23	326.84	326.83	328.9	330.87	331.66	330.82	324.73	327.36	326.43	326.97	325.84	322.7	322.71	330.53	323.8	329.41	329.02	327.88	324.21	326.06	328.29	328.32	329.14	326.35	324.98	328.52	328.36	324.38
297.57	302.15	300.53	301.62	297.56	300.88	304.75	306.44	299.67	302.82	298.5	297.11	299.71	301.65	301.61	305.42	299.76	299.79	305.65	305.15	295.05	299.25	296.75	289.64	303.41	302.15	302.58	305.6	298.91	301.47	302.64	300.35	294.2	301.19	296.39	302.49	304.5	301.28	303.15	300.77	300.54	305.66	303.34	300.61	296.75	303.43	303.69	304.69	300.29	303.3
306.08	307.57	312.35	304.46	309.81	301.8	305	308.12	311.55	307.18	307.32	306.79	308.02	309.12	306.74	307.46	303.74	306.42	301.99	306.09	301.01	308.6	309.48	306.5	309.37	306.19	307.48	308.28	302.34	313.24	307.43	305.01	307.37	304.56	305.46	303.72	306.87	304.11	305.64	308.57	307.39	306.93	307.98	310.74	303.41	309.89	304.11	304.39	307.62	310.94
306.27	300.25	303.84	300.4	304.73	303.88	297.59	309.51	301.09	302.49	309.03	297.98	303.63	302.66	303.6	300.8	303.32	300.24	304.14	303.3	305.45	306.79	304.68	302.14	301.8	304.46	304.46	300.91	304	301.93	301.72	303.24	306.47	298.87	298.83	304.56	302.22	303.36	303.14	305.31	301.43	303.67	306.72	303.11	303.33	300.69	306.68	304.77	303.58	301.82
302.1	293.05	294.01	292.46	296.89	293.8	298.6	296.3	292.49	295.32	292.82	293.84	294.89	292.09	289.01	294.33	298.6	294.46	291.31	293.84	294.2	299.88	296.52	290.25	290.91	292.96	296.96	293.6	299.35	293.37	292.72	296.53	294.73	296.83	294.16	293.15	291.73	295.28	297.86	289.55	297.57	294.6	290.66	292.98	296.72	295.21	294.72	295.98	295.72	292.6
313	318.53	318.56	317.21	319.54	318.16	320.82	317.56	316.47	310.95	314.98	314.46	314.78	314.97	311.03	316.08	316.99	319.92	317.57	317.44	311.33	313	310.67	318.57	312.72	313.31	313.99	313.76	314.81	312.27	316.03	313.94	317.07	316.98	316.39	313.89	316.73	316.66	312.57	312.34	316.34	311.31	314.02	313.12	309.97	313.22	317.36	320.52	311.31	314.71
318.79	316.4	314.26	314.42	320.53	312.96	311.11	319.37	319.09	313.49	314.01	315.86	314.91	315.44	316.4	312.21	316.81	314.46	312.44	315.63	313.73	313.58	317.14	311.51	321.12	317.26	315.1	319.44	315.01	316.79	322.04	316.63	317.45	319.04	316.02	317.72	318.39	320.12	315.16	317.87	316.39	310.09	313.49	314.95	317.36	319.52	318.77	320.8	318.51	309.7
315.32	307.92	313.5	314.88	313.31	316.39	316.62	308.89	313.47	310.65	317.75	318.36	307.75	314.37	317.05	314.84	313.4	310.76	312.93	308.44	312.96	311.65	305.07	313.27	310.75	313.98	313.32	315.09	313.8	312.69	318.4	313.85	315.66	312.42	313.83	320.63	315.56	315.98	312.83	312.83	309.37	315.47	312.56	312.06	314.31	306.43	318.4	309.66	311.23	310.49
311.84	313.42	313.82	310.37	312.05	310.51	312.92	313.32	314.55	312.04	310.85	308.6	310.29	307.93	316.3	313.98	308.72	314.35	312.2	313.87	310.63	311.11	311.09	316.71	313.1	309.89	315.7	309.93	308.44	310.51	313	313.91	308.64	313.77	308.03	312.47	310.27	306.89	312.2	310.78	312.89	310.75	311.55	314.24	315.6	309.73	315.07	311.33	311.17	313.02
313.19	312.26	320.47	309.87	316.55	317.47	310.08	313.15	318.99	318.66	313.43	310.58	315.25	317.08	311.53	318.41	313.06	312.5	312.81	315.75	315.51	311.3	312.07	314.9	315.54	315.37	320.03	314.54	317.07	320.26	317.87	313.68	313.65	313.92	316.02	315.88	312.8	315.36	313.38	316.51	311.38	312.52	314.69	320.89	318.13	317.23	315.03	313.58	312.67	317.27
305.22	302.66	305.99	302.86	305.6	300.59	305.71	303.5	303.69	303.67	303.04	302.97	301.47	300.25	302.15	301.89	300.22	302.08	302.79	302.65	303.33	305.28	300.63	306.15	304.69	306.05	304.13	302.13	303.56	302.5	302.41	302.38	305.05	308.99	308.08	304.4	303.31	304.22	303.56	308.06	308.46	309.4	305.27	297.37	304.64	303.31	299.03	307.29	302.95	301.08
306.39	305.66	310.67	309.37	312.77	309.43	304.18	303.13	313.84	310.1	315.96	307.28	304.45	311.8	312.06	312.05	317	309.1	310.05	310.08	311.73	310.51	309.39	307.42	312.54	310.99	314.32	304.66	309.47	309.54	315	310.05	305.37	311.81	309.84	311.71	309.22	309.78	303.86	310.92	307.18	311.72	310.12	310.83	311.23	315.12	308.97	310.79	315.4	307.73
318.26	315.26	316.36	315.72	312.57	316.8	316.23	315.59	313.87	312.2	319.08	314.15	308.71	313.8	318.25	312.79	313.81	319.13	314.96	315.09	313.87	316.48	319.32	314.26	313.66	315.29	309.57	318.93	319.13	314.86	313.07	316.52	317.06	321.58	311.3	313.93	317.72	312.77	314.52	316.71	320.17	316.04	313.75	315.05	314.16	316.51	315.33	318.17	312.95	312.26
311.63	313.8	308.22	312.04	311.79	309.94	313.42	314.38	309.23	312.91	311.9	308.6	307.77	309.09	306.43	313.31	309.14	312.18	310.69	314.81	309.62	310.55	307.07	315.91	311.14	309.24	313.17	309.03	310.94	310.66	313.2	312.09	309.45	311.16	311.35	314	309.88	312.02	309.55	313.29	309.18	308.75	306.96	311.65	310.06	311.29	313.46	312.64	309.52	313.26
309.47	309.88	310.51	308.45	316.07	307.48	311.53	306.21	304.55	311.65	311.3	312.3	310.02	313.87	308.74	319.07	307.39	306.13	309.68	312.02	313.78	307.03	309.29	309.05	307.47	309.57	310.35	309.28	310.91	305.5	309.22	309.82	310.55	309.28	306.63	311.12	309.07	310.16	306.1	317.22	310.69	307.79	314.95	313.44	312.4	307.26	308.87	310.86	310.24	314.67
321.96	320.58	321.31	317.17	322.25	318.41	323.95	316.58	320.45	312.96	311.64	325.76	319.93	315.43	316.93	317.14	318.79	319.87	316.44	320.1	316.56	317.72	316.39	313.31	321.46	316.36	322.13	322.58	321.51	318.59	318.14	316.41	320.6	313.42	318.38	320.97	322.21	315.28	317.45	325.24	318.26	317.14	323.5	321.3	317.56	319.11	317.55	314.54	323.91	319.81
313.12	322.63	320.12	311.54	317.93	307.7	312.22	314.49	317.91	317.57	319.4	318.27	314.78	317.21	314.23	316.54	317.98	315.67	316.58	317.57	318.66	314.98	316.51	317.59	314.67	315.88	316.82	317.94	311.57	313.18	309.79	314.17	319.2	324.56	317.79	315.62	314.1	315.89	317.9	317.59	315.21	314.22	312.85	316.6	313.72	313.96	315.04	313.25	311.47	309.7
313.89	320.35	315.79	311.31	312.94	314.53	313.99	311.8	320.13	314.46	312.58	316.52	312.03	309.59	313.5	313.48	312.29	309.18	318.24	313.14	311.19	307.98	312.4	306.5	308.36	309.8	313.62	310	310.52	316.14	309.86	310.24	310.06	318.12	311.99	310.5	314.01	312.09	309.4	315.33	314.62	315.73	310.54	310.38	314.33	313.97	315.65	310.1	312.46	311.64
314.44	317.52	308.84	311.52	310.63	311.98	313.13	314.31	312.82	311.02	316.4	309.16	313.04	314.95	312.3	317.9	316.98	317.05	308.35	308.72	313.76	311.97	308.94	314.79	312.36	316.02	316.35	312.18	311.28	316.39	310.49	311.22	318.97	309.82	312.96	311.47	312.58	310.21	309.51	315.39	310.57	315.24	313.87	318.08	310.08	314.98	311.64	310.97	315.63	311.77
310.57	309.82	310.31	306.74	307.26	308.54	309.94	309.46	310.66	313.2	308.23	305.82	310.6	315.2	313.38	305.01	311.65	308.03	306.68	307.59	310.14	310.17	312.91	312.72	308.82	313.17	311.79	307.06	312.2	306.85	311.33	307.52	308.26	312.88	304.04	315.27	314.56	307.08	305.01	308.92	313.18	307.82	314.6	313.91	308.81	309.78	309.52	305.44	309.6	311.1
302.01	302.62	300.31	310.16	307.15	306.8	302.08	301	297.17	298.53	300.81	306.54	304.8	299.28	304.95	300.7	305.81	308.9	304.39	299.45	304.86	302.6	305.23	302.15	307.66	305.79	305.84	302.9	304.73	308.45	306.35	304.53	298.95	303.07	300.69	305.87	302.86	300.93	309.58	304.95	299.19	307	303.57	305.6	303.79	305.34	309.12	302.11	306.68	306.35
315.87	316.09	317.4	312.4	314.46	319.26	312.32	313.31	315.05	313.82	315.01	311.29	319.3	318.36	313.47	318.66	316.21	320.91	316.13	310.72	318.3	313.87	312.38	317.88	315.98	314.12	314.77	313.39	319.12	316.26	317.14	314.79	313.04	316.6	314.89	316.45	317.3	316.69	315.07	314.15	314.79	313.02	313.12	319.8	312.75	313.9	316.71	315.91	312.74	317.16
332.06	325.41	326.65	327.53	326.59	329.2	329.45	328.55	336.21	328.16	324.28	328.57	330.13	328.08	328.78	328.27	328.8	332.14	328.84	331.3	333.3	326.22	330.91	332.09	326.1	329.7	328.13	326.45	328.49	328.12	324.13	323.2	330.29	329.58	327.49	328.26	328.43	325.83	325.17	324.11	329.13	320.34	326.94	328.51	327.61	331.93	330.72	328.52	330.68	324.98
311.12	309.63	313.35	315.78	308.41	315.11	308.25	313.01	317.03	313.45	315.17	318.06	312.15	310.16	318.5	314.92	315.79	315.18	316.4	317.49	313.36	311.16	316.04	311.9	313.75	312.23	312.04	313.46	312.33	313.9	313.25	309.26	311.54	313.35	312.76	311.56	310.11	313.73	314.11	313.77	312.96	316.77	310.42	310.48	310.35	309.16	314.59	312.21	311.77	307.03
309.43	310.42	314.26	316.46	314.28	318.14	312.59	317.08	311.33	312.72	314.97	312.7	315.25	314.77	314.45	310.48	319.43	317.27	309.06	312.52	318.98	313.88	313.93	309.93	308.5	310.23	316.88	315.19	313.48	315.95	314.56	310.85	313.95	309.12	310.53	317.4	311.74	313.05	313.28	309.61	311.25	315.75	313.24	310.16	313.78	311.82	317.64	312.6	313.32	313.59
310.36	312.13	305.18	304.05	300.72	302.4	306.17	306.57	309.72	302.8	309.83	305.09	304.12	308.23	306.95	311.19	307.41	306.01	303.91	302.25	311.03	305.67	306.2	307.78	306.03	303.93	305.8	304.79	304.98	303.37	306.07	310.21	310.3	306.8	310.17	301.71	303.33	307.49	305.31	306.27	306.4	310.28	307.39	307.67	312.39	305.58	308.38	310.61	309.85	308.85
296.87	302.19	302.17	306.27	303.4	302.99	303.13	303.96	299.73	305.98	305.33	308.09	297.88	297.26	305.16	304.36	304	302.18	304.88	304.87	297.46	303.97	304.28	307.98	300.4	304.26	307.53	305.45	306.28	305.27	301	307.64	304.48	304.63	302.58	307.12	301.02	307.3	304.59	305.08	298.05	306.21	301.71	301.21	305.25	306.32	304.83	307.25	303.9	308.42
294.67	295.46	292.62	295.11	294.81	294.11	296.62	291.75	293.8	293.88	298.18	292.22	289.24	292.72	298.74	302.08	296.35	290.31	291.41	291.97	300.09	296.07	294.93	296.96	295.2	296.49	293.01	292.7	299.12	297.23	291.12	299.09	298.49	294.83	292.69	293.97	301.07	295.45	298.47	300.6	294.86	297.55	292.02	292.77	296.5	290.52	296.31	299.51	287.18	293.59
303.75	304.32	301.2	299.94	301.68	300.26	302.21	301.52	303.23	305.6	304.05	302.55	302.58	301.59	301.15	302.15	299.52	302.47	305.19	305.5	300.54	305.51	304.2	301.32	305.82	301.39	306.11	301.8	303.14	299.25	302.4	298.18	300.42	297.57	298.94	300.4	300.47	303.73	299.19	299.71	304.23	299.21	303.66	301.7	299.53	302.84	297.47	298.97	305.16	300.04
297.43	302.85	299.17	302.32	306.15	302.94	300.39	307.45	296.26	303.22	305.41	303.56	303.49	305.49	306.48	301.73	305	296.25	303.54	299.91	303.58	304.98	303.35	299.67	308.78	296.87	306.15	301.61	308.93	301.96	301.63	301.92	305.47	301.86	300	310.27	303.86	304.12	301.19	304.91	305.61	301.02	299.36	301.27	304.23	300.09	305.39	306.53	302.3	296.9
314.3	314.58	313.83	313.69	309.91	316.88	310.83	313.4	314.77	312.54	315.65	316.96	317.7	312.14	315.52	318.17	309.59	310.78	316.16	314.9	311.99	316.33	313.94	311.87	309.34	315.79	313.94	311.74	311.67	318.25	315.46	314.23	313.71	315.79	318.03	315.55	317.03	320.54	319.44	318.32	316.81	310.72	312.61	314.36	307.74	313.37	313.87	313.16	315.66	316.25
315.45	314.37	319.85	314.05	315.37	316.04	314.63	317.35	316.5	319.6	316.55	315.25	319.57	313.98	316.02	315.77	311.21	315.15	315.25	312.9	320.32	324.82	314.19	322.01	313.53	319.54	313.85	311.31	316.99	311.31	315.69	313.13	310.54	309.35	312.86	317.17	313.54	317.47	318.16	313.18	313.45	319.46	318.06	318.16	310.55	311.94	312.72	314.71	315.24	312.37
312.08	313.4	313.82	312.61	314.09	313.43	312.53	316.15	314.49	309.68	310.3	313.48	315.05	307.06	312.44	312.84	313.27	310.55	317.98	319.26	314.6	312.94	311.85	312.6	312.91	311.69	308.96	311.48	313.01	311.84	308.7	308.2	313.77	310.53	308.92	312.04	308.17	311	308.39	311.23	315.7	314.12	310.22	311.25	306.49	318.52	310.78	314.61	310.15	310.74
300.06	298.67	294.7	294.09	295.16	294.8	291.87	294.51	291.79	290.77	296.44	289.76	297.58	294.21	294.25	288.78	290.9	299.44	300.96	291.37	292.6	293.54	293.24	294.17	291.63	291.97	298.37	297.27	293.48	292.67	291.91	292.18	294.99	295.46	295.11	290.31	296.58	292.67	289.45	295.81	290.38	289.45	295.52	290.88	294.45	289.42	297.26	291.66	296.53	293.83
307.16	308.48	304.04	308	302.21	305.28	303.56	304.01	307.14	305.75	308.86	307.62	301.27	310.34	310	303.46	305.85	303.68	302.66	311.55	313.2	306.61	310.94	304.86	305.29	304.16	304.25	306.24	309.76	305.1	307.44	308.25	304.51	309.19	303.28	306.14	306.24	308.77	308.95	304.26	308.33	304.39	307.54	305.81	304.71	305.5	306.59	304.31	304.03	305.33
306.75	302.38	298.93	305.37	310.53	301.87	303.94	302.07	302.45	306.07	304.57	303.18	302.44	304.84	300.23	308.77	306.06	300.72	301.29	299.59	305.92	304.42	305.53	305.75	298.62	302.13	307.02	306.7	300.96	301.49	300.71	306.14	303.03	305.08	301.98	303.6	302.21	299.9	302.99	300.64	298.42	306.44	306.72	305.41	301.19	301.94	302.25	305.36	303.73	298.53
316.63	316.43	315.41	315.48	312.79	318.03	315.62	314.38	317.11	310.72	312.03	313.82	309.34	312.06	318.2	309.12	318.92	313.27	317.63	316.73	313.02	312.32	317.6	313.8	317.71	318.27	317.53	316.01	311.32	318.75	315.32	317.45	315.96	312.48	314.29	321.36	321.99	314.6	315.64	316.79	315.8	314.51	314.82	311.49	316.65	312.6	315.15	316.26	313.53	317.34
304.15	304.56	303.34	306.23	301.93	299.09	302.93	302.49	300.76	306.76	303.42	304.94	302.5	300.93	304.12	302.16	300.73	300.98	302.5	300.35	307.12	299.85	298.3	302.01	299.26	304.2	302.91	305.9	305.21	305.97	301.7	304.84	305.47	304.37	303.18	297.19	300.12	307.04	302.32	299.82	298.36	297.89	303.9	310.1	308.2	299.26	304.63	298.77	298.78	302.04
309.2	310.03	304.62	308.92	307.81	306.49	307.65	311.25	307.28	305.58	311.14	305.96	307.33	308.58	307.98	307.58	306.5	308.68	307.35	310.42	308.9	312.27	312.72	312.85	310.97	306.6	311.77	308.76	306.55	307.4	312.88	309.36	310.62	309.97	311.83	310.34	311.18	313.37	305.94	307.9	309.58	310.72	307.37	313.76	306.79	309.28	306.78	309.7	311.75	304.29
319.57	321.34	317.23	316.98	317.7	319.76	318.13	315.86	321.57	312.93	320.56	319.51	318.23	320.19	320.61	314.87	321.14	321	319.31	314.33	317.26	317.91	318.96	319.49	318.34	320.02	321.33	316.66	320.1	316.96	317.39	319.9	318.33	319.55	323.03	314.52	320.56	312.52	315.8	317.6	315.53	318.29	315.93	321.05	324.07	317.51	325.17	318.98	317.36	317.75
304.34	302.11	303.75	295.36	302.07	301.07	298.39	298.15	299.8	303.53	306.61	298.42	308.26	302.84	301.65	304.71	309.82	300.31	301.94	306.33	303.79	301.13	300.33	301.55	302.77	301.5	301.02	299.7	300.18	301.02	300.25	301.05	301.15	301.57	304.89	298.37	296.31	303.02	300.87	307.36	305.06	300.56	301.79	300.3	304.09	305.65	300.33	305.82	304.08	299.86
293.08	296.23	298.44	293.27	296.7	295.67	289.12	293.12	293.81	295.64	294.06	295.6	290.89	296.58	292.72	295.71	295.14	294.71	295.65	289.39	296.66	291.67	290.62	293.43	289.43	292.87	292.21	291.37	298.3	293.28	296.61	293.27	295.52	291.49	296.82	297.11	291.44	295.98	297.17	292.94	295.89	291.97	287.59	292.89	293.41	295.15	294.28	295.44	297.29	299.45
308.87	309.26	305.94	310.28	307.33	299.64	305.24	307.27	302.89	305.11	308.72	310.15	307.1	309.2	307.38	307.35	300.34	302.5	303.81	308.66	306.49	307.85	307.17	305.4	307.49	305.77	305.73	306.5	303.25	309.27	301.98	306.97	304.06	304.48	305.5	302.7	303.04	304.85	306.77	304.65	307.03	302.9	311.71	303.38	307.87	301.96	303.55	302.5	307.08	307.15
298.18	293.13	302.91	302.68	301.89	298.4	301.76	300.64	304.77	300.54	300.48	297.66	300.81	298.75	301.22	301.84	302.53	297.14	297.86	305	303.62	300.45	302.78	299.98	298.77	302.33	301.44	304.66	299.04	302.31	300.14	301.46	299.22	301.71	302.84	306.38	298.63	304.19	298.98	304.06	293.33	301.3	301.03	304	299.41	306.62	301.43	299.16	292.72	301.55
312.24	314.32	308.61	311.65	310.96	306.87	316.35	312.8	310.46	317.48	312.98	307	310.16	311.61	312.94	308	313.71	315.44	314.06	316.23	309.78	313.24	311.77	315.29	318.16	317.8	312.48	314.61	312.06	312.4	315.15	314.77	312.16	310.28	307.09	306.55	317.09	309.34	313.49	312.59	311.39	311.67	310.49	315.36	313.25	314.16	311.86	310.53	311.57	313.07
316.19	314.99	306.84	311.91	316.59	313.86	315.72	312.8	312.69	317.15	314.8	312.37	313.95	317.33	320.11	315.3	311.85	317.21	310.41	313.37	314.32	316.03	316.38	316.94	313.29	313.02	315.66	317.24	312.26	316.94	317.1	319.79	319.97	314.02	314.7	313.25	310.41	316.76	311.51	311.05	312.14	316.75	317.63	312.08	309.83	315.39	316.5	313.28	312.86	310.75
320.04	324.32	323.89	329.08	327.79	325.09	323.99	328.15	325.11	319.57	323.32	326.06	318.84	329.43	326.21	322.98	326.56	321.68	326.29	325.18	321.05	326.11	328.35	327.4	322.11	319.22	329.45	329.49	325.41	324.21	324.34	324.14	329.24	326.47	322.76	326.01	327.15	323.95	326.16	329.12	322.07	324.57	328.54	328.55	326.32	324.97	321.59	323.79	326.33	324.86
303.4	298.37	306.07	302.38	304.64	305.04	302.14	304.52	303.81	307.81	302.98	303.41	306.48	304.01	304.2	306.73	307.09	307.14	305.13	306.26	305.1	305.06	305.32	303.84	304.19	302.66	302.84	307.78	310.28	306.28	304.54	304.48	305.71	307.14	309.37	302.88	307.26	304.68	304.41	305.16	306.81	307.5	307.82	300.41	299.94	306.76	302.37	301.95	303.78	303.81
318.36	314.36	314.26	315.37	317.46	313.57	313.84	320.4	315.37	315.52	316.02	317.22	315.14	315.21	315.23	316.72	313.28	315.86	317.78	312.74	312.3	315.63	319.3	316.02	313.26	310.66	310.7	316.52	318.69	315.6	317.13	312.44	316.72	312.55	318.15	318.75	315.76	315.02	315.36	314.83	313.5	313.03	312.08	310.37	307.75	312.39	317.62	311.75	315.36	311.37
312.01	316.14	310.74	313.18	313.33	314.46	311.36	315.29	318.63	314.42	318.7	315.41	308.46	317.52	316.04	320.09	312.74	308.62	307.87	310.53	316.46	312.49	312.17	314.9	309.41	310.98	308.06	314.05	316.21	313.78	312.11	314.18	313.36	318.64	314.67	314.6	309.74	312.43	315.44	317.33	308.67	317.14	311.8	312.86	311.01	311.84	311.98	312.89	313.68	315.86
307.31	298.96	299.45	298.83	308.12	306.3	300.42	304.97	301.48	304.75	309.73	300.71	302.33	301.58	305.28	303.4	304.11	306.77	300.3	306.72	300.27	307.97	301.41	295.71	305.89	295.74	304.76	305.33	303.37	302.98	302.23	294.38	304.95	300.6	302.94	303.39	307.2	296.39	305.52	300.89	305.65	303.51	303.89	304.33	303.14	304.84	302.92	301.49	305.26	307.57
301.54	303.32	307.2	303.43	305.92	301.65	303.38	304.62	304.59	299.95	306.17	300.64	307.51	303.7	307.43	305.02	305.53	303.92	306.52	305.52	302.32	305.82	311.32	305.03	305.1	308.23	301.8	307.22	304.49	305.41	305.12	307.11	300.44	306.02	308.26	302.53	311.14	304.04	303.08	306.94	301.1	303.6	308.17	302.62	306.26	308.12	301.93	299.25	306.46	301.54
305.4	306.45	306.06	301.36	305.43	300.99	304.09	309.13	304.85	304.8	308.17	305.78	301.32	306.39	307.7	301	303.63	305.28	305.97	305.52	300.13	309.03	306.42	301.18	307.97	302.32	298.99	301.7	303.35	302.1	303.52	297.66	306.97	303.92	305.69	304.62	304.91	305.14	309.77	301.67	305.97	304.69	305.8	305.17	302.4	303.67	308.58	301.65	303.63	305.91
299.88	305.08	299.82	302.81	303.42	304.67	306.15	304.65	307.77	307.7	306.73	304.57	305.37	303.46	306.31	302.59	300.54	302.7	307.07	302	304.29	300.62	300.69	299.28	298.6	302.69	307.5	306.09	305.6	305.41	306.59	301.65	300.02	301.16	302.1	301.76	305.38	306.29	304.59	303.98	301.56	305.07	302.13	303.68	304.88	306.41	310.1	308.37	299.87	303.82
302.3	295.24	301.07	293.15	303.95	294.58	303.24	302.45	301.28	302.36	296.65	298.28	299.13	299.65	302.92	296.66	300.97	296.12	295.34	299.85	298.35	301.66	300.46	300.46	298.37	295.57	300.97	303.92	299.07	294.74	298.31	300.5	298.21	296.35	299.93	297.37	304.65	302.87	299.27	298.51	298.27	302.6	303.28	296.11	297.61	297.21	301.67	293.2	298.95	301.15
332.69	327.63	330.84	330.79	327.49	325.29	327.84	329.26	333.52	330.13	328.33	325.2	325.04	326.02	328.19	325.54	326.59	328.14	327.48	322.86	329.43	330.73	327.94	324.76	326.12	328.83	326.27	326.34	327.44	323.66	327.9	331.88	322.78	330.54	325.79	332.24	328.03	327.73	329.09	322.65	328.96	326.77	330.46	325.73	327.24	328.35	331.97	330.15	331.81	327.21
318.07	312.79	313.06	318.73	315.8	312.89	318.6	313.39	317.09	313.22	318.18	312.7	313.88	311.11	311.22	316.24	314.86	314.47	318.06	310.65	314.91	314.05	312.42	313.03	314.02	312.77	313.3	314.48	313.28	315.61	318.36	316.32	312.59	312.19	314.56	313.96	311.86	313.97	316.37	318.96	315.29	314.33	314.39	315.67	313.9	313.66	315.03	308.49	307.77	316.72
306.45	313.17	311.06	311.88	312.58	314.86	312.48	314.71	313.64	314.88	313.07	309.48	312.18	314.75	311.63	314.48	315.75	317.05	316.82	311.25	310.71	314.17	315.56	315.75	313.01	313.51	309.85	311.3	307.53	313.18	314.28	315.06	312.96	309.38	310.73	310.42	311.69	308.29	312.75	313.91	309.94	307.33	315.84	315.99	311.94	311.51	310.09	314.55	317.35	309.77
312.83	313.82	321.15	317.87	315.08	318.82	316.79	313.74	313.98	318.9	316.82	322.08	315.82	320.25	316.24	318.01	316.92	316.64	316	316.56	312.32	317.75	318.89	315.05	314.63	314.99	320.14	317.14	313.75	316.15	319.08	309.92	311.46	315.96	315.06	317.54	315.43	318.46	315.13	317.05	316.97	311.64	316.43	317.4	314.75	318.14	316.72	318.25	317.44	316.64
292.5	295.42	290.04	292.85	292.45	291.35	292.53	293.5	293.32	294.36	291.28	292.48	291.84	293.05	293.29	289.39	294.33	293.22	298.15	294.21	295.46	293.23	293.45	297.92	293.48	293.51	295.25	291.61	293.1	291.94	298.51	294.78	292.56	291.81	293.8	292.25	294.66	294.27	297.96	291.96	294.57	296.85	287.62	297.03	296.57	293.27	293.64	298.46	295.9	294.17
309.15	313.95	309.03	307.82	312.02	310.03	310.76	308.79	313.41	311.55	310.77	315.2	312.98	309.46	304.98	308.35	309.9	310.26	310.32	307.35	307.15	314	310.55	306.43	308.24	306.37	313.93	306.27	312.91	312.79	311.21	311.35	311.49	309.59	306.46	311.09	311.11	304.61	315.39	312.57	314.51	310.03	318.11	314.13	306.74	308.83	308.06	311.11	311.64	308.32
301.07	303.85	303.14	298.2	306.14	298.47	301.96	306.3	300.25	302.81	302.39	301.84	299.83	301.67	302.62	302.2	300.42	306.25	302.97	307.66	300.92	308.64	304.86	307.03	301.05	300.33	301.76	300.41	304.36	306.06	303.51	305.76	300.11	299.39	304.7	305.53	304.07	304.27	303.59	302.74	300.57	304.29	296.38	302.43	303.82	303.72	301.11	304.75	304.83	305.34
310.24	315.4	313.43	309.78	311.6	310.35	316.37	319.3	310.86	316.01	307.99	314.1	315.18	312.15	313.2	311.39	308.15	314.27	309.79	313.28	306.12	312.1	312.6	313.09	310.34	308.93	308.4	307.56	311.75	314.52	310.12	312.95	313.7	313.64	317.75	309.69	318.15	313.19	312.62	311.33	308.78	313.18	310.45	316.76	311.44	312.23	311.56	314.57	315.67	311.9
314.44	313.84	315.21	315.11	315.36	314.91	316.15	315.39	313.04	313.5	311.16	312.48	316.84	314.84	313.77	313.77	315.7	316.55	308.75	315.06	309.24	309.61	313.88	317.73	316.33	316.24	309.91	316.28	307.45	309.79	311.5	315.96	312.91	311.18	314.57	313.54	311.53	315.59	314.37	308.18	315.54	308.83	313.32	310.75	318.25	317.83	307.46	314.81	308.48	315.25
301.05	300	307.97	304.83	301.32	308.86	310.35	306.11	303.93	302.66	306.38	301.92	304.53	300.79	308.85	299.7	303.59	305.29	303.04	304.21	302.86	310.29	305.47	305.49	307.59	302.52	305.08	307.06	304.89	305.7	307.64	305.55	302.95	300.29	302.68	306.09	304.99	305.25	305.2	302.14	309.4	305.52	306.54	301.81	305.44	305.46	304.03	302.59	300.36	309.27
307.33	303.34	303.5	308.4	305.07	306.61	304.25	303.17	307.49	309.72	305.26	302.42	304.51	302.9	302.3	306.49	300.69	299.86	302.89	307.07	303.96	306.09	303.73	301.95	300.83	303.49	304.11	303.59	304.74	303.21	302.72	302.72	306.57	305.46	310.94	302.39	300.89	304.93	305.43	304.2	298.4	304.38	307.37	304.19	303.69	305.02	301.02	302.91	299	303.56
301.15	305.3	303.38	301.36	296.48	303.84	302.51	299.85	302.01	303.84	304.75	305.59	305.48	303.63	297.4	308.71	303.18	302.14	302.58	300.29	305.54	304.03	298.8	304.56	302.77	304.75	302.21	302.33	309.37	303.07	302.34	300.07	299.46	304.98	300.11	303.13	304.76	306.85	299.99	303.43	300.77	301.12	300.32	301.25	306.96	303.95	300.64	306.01	300.49	302.24
303.03	308.92	306.35	303.9	303.58	301.79	308.39	306.2	305.85	307.78	299.52	304.19	303.73	302.24	308.06	305.36	308.86	302.4	301.32	296.07	309.37	306.55	304.15	304.54	306.01	309.3	305.75	302.42	303.78	305.31	304.13	303.78	303.83	304.06	305.57	303.27	298.29	307.4	310.04	303.77	300.03	304.4	305.97	300.99	309.66	304.9	304.08	306.08	298.32	304.52
302.13	309.93	301.38	299.34	303.07	304.46	304.2	297.26	304.03	303.94	303.31	297.84	305.97	305.27	299.86	300.79	300.89	302.17	303.98	305.61	304.78	299.02	297.97	303.56	296.91	298.86	301.41	299.97	303.45	306.95	305.72	302.47	301.07	299.91	302.34	301.58	306.61	299.51	300.81	299.16	303.53	302.91	303.24	300.88	304.76	301.97	305.33	306.65	300.06	300.13
306.66	308.59	303.94	302.28	301.65	303.91	305.15	306.56	301.29	307.06	301.15	305.3	304.19	302.72	301.87	301.09	300.52	303.04	307.38	300.68	304.38	302.71	304.02	304.7	307.73	301.84	300.75	303.78	302.83	301.4	307.55	307.35	307.91	307.04	300.51	305.88	302.55	299.36	304.44	301.37	306.62	302.57	305.29	306.14	308.34	304.38	303.82	302.02	305.89	306.28
322.86	323.14	328.71	332.23	323.4	325.66	328.04	323.36	329.19	329.6	321.16	334.58	327.35	327.69	321.31	325.3	329.14	327.78	332.84	324.08	324.82	324.67	325.42	325.8	324.91	323.94	330.44	324.07	325.42	324.45	328.02	327.71	327.28	327.09	326.67	328.36	329.1	328.19	328.37	330.68	332.09	322.09	329.51	332.22	330.42	329.17	329.24	329.61	324.31	329.08
306.08	306.99	301.86	305.78	304.37	306.41	299.82	307.43	301.16	307.03	310.43	304.01	302.24	306.45	299.91	303.43	303.06	302.92	308.06	301.6	306.02	303.23	305.91	307.63	308.86	304.07	301.82	301.71	301.14	302.53	302.66	302.06	301.58	304.32	297.81	303.61	300.17	303.83	303.98	306.02	302.36	304.28	302.5	306.89	302.55	305.11	306.87	298.57	300.31	301.23
319.99	313.36	317.03	315.55	314.69	318	320.6	317.28	320.88	314.62	314.17	318.66	318.04	321.1	316.03	318.03	312.97	318.98	313.82	313.24	319.94	319.89	319.96	315.66	321.56	319.5	314.56	314.97	317.98	315.97	319.69	317.19	319.49	314.13	319.75	317.26	314.68	318.65	321.79	316.73	316.57	314.63	319.13	320.7	312.12	312.44	313.82	320.66	315.11	319.79
311.59	315.13	315.77	312.21	312.62	312.24	319.82	312.09	308.68	314.07	311.86	314.83	309.13	316.47	314.29	311.59	308.97	312.85	311.95	314.64	313.56	314.67	313.24	314.44	311.56	309.37	315.83	312.8	310.65	316.71	316.26	309.3	307.82	315.53	317.43	309.36	308.07	311.85	311.99	308.38	312.53	307.81	307.59	306.98	316.28	309.99	307.51	314.33	314.63	309.51
303.42	301.68	302.29	302.24	305.87	305.13	303.12	301.24	304	307	308.43	305.34	302.79	300.66	306.05	299.84	298.89	306.22	302.4	303.36	302.63	306.04	302.31	304.41	295.1	301.56	299.32	293.54	302.16	301.09	298.77	304.36	306.76	304.03	301.65	307.08	300.28	306.15	300.01	298.57	298.31	310.48	301.61	302.11	301.97	300.39	305.61	303.93	304.12	302.94
311.41	312.98	316.48	313.83	312.28	317.21	314.87	316.46	310.93	318.28	317.15	310.91	318.16	316.92	311.02	318.76	316.58	313.27	311.09	312.65	318.18	317.45	313.7	315.3	317.19	316.12	314.94	311.83	312.48	312.42	315.94	319.16	311.82	318.7	312.18	313.33	315.71	310.23	313.29	313.82	311.84	313.27	313.17	313.32	314.69	312.4	317.1	313.74	314.36	312.57
310.89	313.86	312.16	316.99	313.36	310.51	313.69	313.75	310.82	310.12	316.69	316.06	317.77	308.29	308.7	312.56	310.25	311.18	314.14	311.09	307.98	312.48	315.58	314.2	314.65	313.78	313.81	313.77	309.34	310.44	316.28	317.06	307.96	309.59	314.85	316.04	312.03	307.76	310.2	310.63	312.52	311.72	313.6	309.79	318.92	311.89	321.76	312.27	316.59	315.68
310	309.83	311.1	310.31	307.83	311.53	305.58	307.66	309.37	309.85	310.72	309.68	306.86	305.93	308.75	310.83	310.24	311.57	313.54	313.55	311.17	312.15	310.81	307.81	301.75	308.75	305.91	302.91	307.33	308.36	308.47	309.83	302.36	311.53	309.79	311.75	309.93	308.11	309.01	309.57	308.86	306.28	311.54	309.36	306.84	310.17	309.77	309.97	310.95	307.56
300.35	298.09	303.99	301.73	301.13	307.23	302.68	299.71	307.82	302.83	300.56	306.27	301.83	304.74	304.61	300.21	302.84	300.08	299.61	301.26	299.73	298.17	305.38	303.92	304.67	299.8	304.63	298.6	303.76	300.69	305.03	297.07	301.35	297.9	301.18	304.66	305.2	302.07	304.95	299.16	299.59	303.91	306.73	306.85	299.75	297.64	300.72	299.09	300.14	300.95
301.54	299.82	303.45	302.88	300.32	300.64	296.68	302.26	305.41	299.52	302.96	301.26	304.43	308.8	305.97	299.48	299.58	301.11	301.17	303.46	301.94	302.17	300.96	303.78	302.9	308.44	299.52	301.62	299.95	295.59	303.55	297.74	300.73	299.74	305.06	302.85	299	298.64	302.32	298.13	304.47	308.91	302.97	306.56	301.09	298.65	299.61	303.95	300.82	303.63
305.84	309.21	302.37	302.22	304.72	310.35	305.39	302.15	305.88	304.57	303.65	300.48	304.15	305.72	302.43	303.07	306.96	305.49	304.42	303.24	304.79	302.17	312.41	305.75	302.51	305.56	303.81	304.76	308.79	305.26	306.43	302.66	303.99	305.83	309.93	302.54	297.97	308.37	306.18	307.26	301.73	306.15	303.15	303.03	301.67	305.18	307.62	302.45	309.29	309.85
312.86	312.32	315.31	312.91	305.65	314.24	310.39	310.93	309.61	310.88	310.73	309.7	306.47	308.99	309.76	309.62	304.45	309.09	313.09	309.17	308.27	311.44	305.36	305.27	312.28	305.89	309.61	312.73	311.8	309.89	303.92	304.01	311.63	309	309.47	304.78	308.65	304.93	310.58	312.96	312.46	307.34	306.98	308.5	316.3	315.36	306.3	311.15	308.07	309.18
294.4	292.6	295.89	298.6	294.48	290.79	294.89	297.27	290.48	292.83	295.64	295.56	296.38	292.29	295.94	293.48	295.76	293.49	298.26	292.43	291.27	293.78	291.79	292.03	291.09	296.2	292.18	295.88	293.43	296.47	294.4	296.44	298.5	294.76	295.5	293.89	299.92	294.13	289.77	289.1	300.99	291.77	298.94	291.59	295.86	298.43	296.19	288.55	294.31	298.2
326.37	326.34	334.07	328.45	327.19	324.97	328.11	326.43	332.7	328.89	322.59	327.89	327.19	324.1	327.21	330.51	324.44	331.43	325.34	332.89	331.19	325.66	329.54	334.65	330.21	330.9	325.89	327.46	330.69	330.77	330.19	324.97	331.24	330.58	328.13	327.71	330.79	331.32	333.17	328.49	323.44	326.06	330.26	330.04	328.49	323.14	325.59	325.49	330.11	328.77
304.25	309.31	308.58	302.96	300.04	301.11	303.28	305.94	304.09	300.29	305.47	307.41	304.85	311.5	307.62	304.71	308.15	305.58	310.4	310.09	300.53	303.68	307.05	307.53	303.79	306.28	305.11	302.8	305.29	307.56	308.69	304.54	304.22	311.71	308.54	310.08	308.62	303.06	303.86	305.32	304.85	302.81	306.79	306.25	303.74	307.83	307.61	306.33	302.71	310.48
310.2	314.58	319.47	321.6	315.2	315.3	315.95	317.68	318.92	316.07	315.06	314.92	316.05	317.51	321.66	312.49	314.58	310.4	315.5	312.69	314.13	318.9	315.32	316.51	310.05	311.18	319.93	313.5	316.91	314.71	316.17	315.39	312.35	318.25	312.91	317.8	312.87	314.37	315.14	317.4	319.32	311.96	310.82	315.78	321.14	314.43	317.54	312.51	314.87	314.71
306.57	301.75	300.56	303.03	305.41	304.26	304.07	308.05	304.75	300.18	304.28	305.02	299.86	304.83	304.5	301.97	303.73	304.23	303.72	301.58	307.24	300.89	305.96	310.75	302.25	303.11	305.89	302.25	304.2	305.25	303.41	303.89	300.58	304.76	308.62	307.15	307.24	302.5	307.61	300.41	304.98	303.51	303.63	302.38	299.31	296.99	309.73	305.06	306.74	303.08
313.08	317.68	311.61	320.17	313.84	313.64	313.65	311.14	318.79	312.45	311.43	309.16	309.03	309.17	313.95	312.87	312.61	313.92	309.64	311.77	313.83	313.22	311.22	306.88	309.97	310.06	310.58	311.41	314.14	313.06	307.97	311.71	309.46	306.15	315.65	312.28	309.99	310.88	316.64	307.61	316.99	313.81	315.49	312.72	308.02	313.95	313.08	307.53	314.94	308.68
325.76	325.79	323.35	326.3	327.6	327.24	333.93	329.62	334.66	330.57	325.6	328.8	325.43	321.58	327.39	329.32	325.09	333.35	326.91	327.54	327.41	329.07	325.82	331.34	323.14	327.93	329.86	333.16	329.62	327.6	327.6	327.24	322.05	329.95	331.82	328	328.62	325.18	331.02	332.59	328.58	329.49	333.83	326.1	327.62	326.05	330.51	328.62	324.83	332.43
315.48	316.93	312.77	313.76	312.68	315.57	316.74	312.06	315.5	315.54	312.9	319.36	314.67	315.83	317.25	313.32	318.62	313.97	312.88	314.84	314.14	311.5	317.57	311	313.7	312.43	311.01	312.19	310.02	314.23	316.29	309.31	318.22	313.86	315.24	315.14	313.06	313.04	315.55	310.4	314.43	314.24	317.74	309.27	315.29	313.23	314.27	308.02	309.3	310.95
330.9	324.11	326.67	324.66	332.44	328.43	328.18	330.9	329.83	324.91	324.94	329.43	325.66	330.11	329.1	324.84	324.78	332.05	334.29	330.77	331.99	325.53	328.57	322.45	326.1	326.02	325.21	324.89	325.25	322.94	331.2	328.29	329.45	326.39	327.59	325.62	329.95	329.52	328.75	330.68	328.06	330.79	330.96	332.04	328.41	329.94	329.92	328.31	328.32	329.92
314.5	311.33	315.22	315.27	315.42	310.64	311.85	316.52	315.04	313.55	310.72	311.97	316.84	316.16	310.19	310.09	310.5	309.53	311.35	307.57	310.37	317.95	315.5	311.84	313.02	312.57	312.24	313.79	313.99	313.89	313.41	309.56	312.46	317.33	308.17	310.36	314.27	315.34	310.22	315.63	307.28	312.68	315.35	315.16	311.9	312.01	306.94	313.55	315.94	310.71
298.71	309.69	302.69	301.9	303.62	305.83	306.46	302.12	305.66	304.53	299.49	302.51	302.27	301.91	303.56	302.31	301.81	307.04	299.86	298.63	305.72	304.08	305.01	300	305.91	308.17	302.22	306.45	305.6	302.15	304.93	303.53	307.72	304.18	303.41	306.56	305.04	301	302.34	305	301.04	307.19	301.29	301.56	309.12	299.7	306.83	306.99	308.44	306.84
314.44	310.48	311.49	312.19	318.26	315.43	317.23	316.11	316.53	317.29	311.92	317.58	310.35	313.46	311.8	318.88	316.91	317.43	319.25	313.8	314.42	316.79	314.46	314.09	313.17	315.8	310.97	311.2	316.79	312.64	316.02	309.18	312.79	310.88	319.25	314.89	316.69	315.63	315.91	312.52	314.81	313.98	313.14	311.91	315.3	313.18	319.62	316.85	312.67	320.56
316.17	322.33	313.52	317.15	318.83	313.94	318.82	317.18	315.91	311.32	316.85	318.46	313.7	312.43	318	322.1	316.08	308.42	316.26	313.02	318.37	316.44	321.83	314.52	316.31	323.77	315.98	318.44	317.87	317.69	314.51	316.7	316.42	314.21	315.26	309.75	314.38	316.83	312.9	317.05	316.6	312.78	314.92	313.89	313.04	316.99	310.12	312.14	315.97	317.82
311.38	313.08	316.53	321.35	316.49	315.7	311.46	309.97	316.31	315.31	313.4	316.73	314.78	318.63	316.9	318.93	314.5	313.99	311.13	320.43	309.48	318.95	316.22	317.21	316.68	314.91	315.05	314.66	320.4	317.98	314.2	314.72	316.27	312.58	313	317.43	312.86	313.7	318.82	318.23	310.22	312.8	314.14	317.17	314.4	314.86	313.62	315.65	312.88	317.39
312.55	314.75	312.62	317.33	314	310.76	313.08	314.78	312.24	314.79	307.89	313.23	313.87	320.64	315.18	311.62	315.08	309.85	308	314.42	312.48	316.05	314.19	310.05	311.21	312.69	311.61	307.04	312.18	308.61	314.58	313.5	307.66	314.56	315.11	309.49	316.58	313.05	316.34	311.82	313.18	315.15	312.2	315.03	308.32	316.67	312.85	315.27	316.48	310.66
315.45	319.07	320.1	315	317.17	324.09	318.76	322.69	313.94	321.48	322.17	322.47	320.19	318.71	315.83	317.47	321.27	314.17	320.09	319.67	327.33	317.38	315.89	311.41	318.73	320.76	316.74	319.07	320.67	319.63	317.01	313.03	317.66	319.13	317.45	320.26	318.66	315.96	318.89	316.01	317.59	315.16	316.31	320.57	322.51	315.17	318.81	318.35	315.61	315.14
309.5	311.18	309.85	308.62	313.02	310.09	310.13	310.53	312.34	307.89	309.6	307.01	315.76	309.52	305.27	315.29	311.14	310.79	316.69	309.61	310.33	313.07	312.51	311.09	310.04	309.54	312.3	314.28	313.44	304.95	306.41	313.13	308.99	312.21	310.96	309.37	310.75	310.63	309.96	309.9	313.61	310.93	314.77	314	312.45	310.07	310.14	308.11	310.1	310.26
292.84	291.79	294.08	296.23	295.12	293.68	296.72	298.28	296.64	295.79	295.85	294.38	293.57	295.14	291.84	295.92	292.8	294.46	290.11	292.82	294.16	297.07	290.02	297.01	294.82	293.68	290.88	298.65	296.35	297.04	287.57	296.78	291.53	297.84	293.17	296.02	291.47	292.26	293.5	297.63	293.55	292.21	294.32	287.61	298.06	293.41	297.41	295.32	295.19	291.81
293.22	294.51	299.08	297.54	297.42	295.9	299.7	296.11	291.92	296.11	293.95	287.65	288.01	294.4	296.95	298.34	295.77	294.28	294.84	298.66	292.25	293.16	292.79	297.89	293.21	301.46	300.97	296.91	294.49	300.45	295.88	291.38	295.51	291.07	304.61	294	294.1	303.18	301.48	297.4	303.91	293.61	289.42	293.05	295.71	298.47	298.43	300.88	292.27	295.11
315.34	315.26	318.33	316.14	321.88	319.47	320.42	312.09	316.45	320.08	314.77	317.29	318.01	322.16	320.81	317.7	318.66	323.82	314.49	324.05	316.5	320.16	321.8	316.85	319.22	321.59	317.29	319.6	325.42	319.58	318.71	325.59	311.92	316.44	316.75	318.76	317.93	313.25	317.31	316.84	319.3	319.61	319.19	313.59	319.62	321.95	319.55	319.29	317.18	315.81
317.12	315.84	316.45	319.55	320.39	317.89	315.35	317.32	321.27	313.99	323.57	316.68	315.53	319.46	322.06	321.93	318.28	322.54	318	318.47	317.61	320.56	321.88	315.68	316.93	312.46	314.92	317.42	311.61	319.2	320.84	318.75	317.25	319.46	316.95	321.42	319.68	317.78	309.5	319.54	313.43	317.13	319.39	313.28	321.86	315.85	320.54	317.78	313.63	316.11
315.58	312.77	324.38	317.34	319.74	315.15	310.88	309.9	317.89	313.36	314.33	311.41	320.77	314.37	314.17	316.52	313.16	315.66	318.18	314.3	316.97	316.54	318.45	319.78	317.28	317.04	317.47	316.65	318.79	315.18	316.05	316.78	316.44	317.76	321.12	311.93	316.7	320.95	312.48	315.07	314.72	315.58	316.54	324.01	313.97	313.6	318.69	315.18	316.54	318.89
306.31	302.68	308.61	309.56	311.91	304.63	304.82	307.33	308.96	303.34	305.14	309.75	306.23	307.07	306.75	304.73	302.25	306.06	306.33	309.69	303.76	303.06	301.16	304.77	310.36	308.87	310.35	307.91	308.17	305.96	309.85	306.07	307.82	304.78	303.58	306.15	312.36	302.75	309.04	305.57	303.88	307.39	304.5	305.03	305.49	306.29	301.34	301.94	309.44	306.8
297.47	300.24	303.05	300.03	301.52	297.83	302.63	304.83	302.87	300.48	300.01	297.35	305.82	296.18	301.98	297.95	301.43	302.63	294.11	298.56	299.41	300.42	303.98	300.67	303.69	297.83	303.73	303.32	302.5	304.48	305.81	300.7	303.65	298.85	301.08	302.29	294.93	297.59	300.11	298.91	304.67	293.96	296.63	309.31	298.82	298.33	300.83	303.9	301.11	302.84
298.64	295.36	292.45	294.56	291.35	293.67	299.17	293.65	295.61	293.78	300.96	292.62	291.34	295.29	298.51	295.74	293.56	292.33	293	293.87	292.25	293.26	290.28	295.89	293.95	289.1	294.71	292.78	293.78	292.23	297.77	289.62	295.15	294.06	298.11	295.95	298.08	296.48	294.27	292.78	292.06	294.37	289.97	294.43	293.16	290.88	293.91	294.76	287.05	295.67
311.16	313.5	314.35	314.74	317.76	321.1	310.38	315.66	309.46	315.46	313.76	315.43	312.65	312.05	315.39	314.78	314.32	315.15	313.36	317.91	316.2	319.66	316.61	309.76	314.84	314.11	310.21	313.24	315.8	316.81	310.12	312.37	311.98	313.59	316.17	311.3	309.9	315.95	315.02	313.34	315.75	311.12	314.59	312.95	312.31	316.85	314.59	314.9	315.97	312.09
311.42	304.26	307.77	309.39	308.39	311.87	313.09	312.18	301.55	311.25	309.79	309.99	309.67	311.42	308.15	310.82	308.46	307.49	310.98	311.61	306.55	313.79	307.84	307.18	304.51	308.37	306.15	305.65	314.26	308.42	305.31	306.75	309.94	309.33	313.04	314.46	306.44	309.05	314.01	305.84	311.58	306.38	310.69	303.07	312.49	312.86	312.3	309.56	310.33	301.42
297.25	298.3	299.71	306.51	308.03	304.97	302.87	304.94	299.01	305.73	302.03	306.49	299.66	304.64	302.58	302.16	301.71	303.07	304.89	301.02	310.51	303.96	300.61	302.7	304.24	300.15	295.46	305.74	303.54	305.49	305.55	299.49	305.68	306	303.97	303.06	302.97	302.04	307.46	307.58	303.96	311.01	299.98	304.4	303.86	305.45	304.35	301.42	302.41	301.13
311.06	312.72	314.02	312.67	313.97	312.19	309.58	308.89	315.96	314.27	313.22	312.39	319.02	313.42	313.61	318.87	310.59	313.41	314.79	314.1	314.58	315.65	310.53	308.8	316.72	310.92	313.44	311.68	315.42	312.34	318.67	311.55	320.8	316.42	314.38	314.64	310.45	312.41	314.29	310.08	313.38	311.84	312.24	314.16	309.99	313.9	308.59	315.13	318.16	312.85
318.79	312.55	317.14	315.22	316.6	315.94	315.35	314.53	313.65	317.88	314.02	315.83	314.72	309.84	311.23	310.66	313.31	315.66	311.91	314.92	319.29	316.26	315.02	315.9	320.29	314.14	315.49	314.15	315.49	316.6	319.01	315.59	316.84	310.96	311.4	320.52	314.21	318.42	312.93	309.8	313.73	315.52	314.88	313.7	319.62	313.47	315.34	313.73	309.56	315.52
298.04	295.33	292.9	301.5	301.77	299.34	298.45	297.01	294.43	294.12	297.51	292.52	298.95	299.33	296.92	294.44	294.87	301.04	295.77	296.1	292.17	291.19	291.33	294.51	298.14	298.61	296.41	297.82	293.94	298.76	294.59	293.68	296.09	295.34	298.23	295.78	291.4	297.03	303.2	292.09	299.37	293.95	297.52	296.42	301.65	294.1	290.96	299.01	296.14	302.47
294.33	291.76	292.64	297.19	291.4	296.37	296.1	292.14	295.58	293.87	293.98	291.82	290.94	290.01	298.41	295.77	298.65	292.36	294.82	295.26	289.82	293.35	293.72	292.57	297.45	298.98	298.74	298.21	295.95	293.42	292.88	292.86	289.64	295.96	290.16	296.15	292.84	298.57	288.4	291.32	292.32	290.62	294.7	290.7	295.41	292.43	295.14	294.32	291.85	294.18
308.71	312.55	308.85	306.72	305.11	306.34	306.18	304.07	310.97	308.37	308.84	302.17	311.19	306.46	312.81	306.01	308.01	309.16	311.45	307.96	307.44	300.56	306.87	309.99	306.6	309.81	309.05	308.27	301.64	305.54	309.92	307.64	300.6	306.83	304.49	307.12	310.92	309.22	307.66	305.92	311.19	310.04	308.64	305.37	310.21	307.73	309.63	308.49	310.03	307.57
318.16	318.97	318.76	316.35	317.22	319.04	322.38	318.41	320.77	322.11	314.6	312.2	316.79	314.52	313.56	311.59	319.46	317.33	320.62	315.87	316.51	319.22	316.11	320.78	318.06	315.59	316.33	314.67	315	317.4	313.84	316.85	315.86	315.32	318.37	315.55	318.8	321.23	317.01	314.82	315.74	316.33	314.71	316.03	320.73	318.46	316.29	319.09	317.99	323.58
317.49	315.79	314.39	321.31	317.23	318.54	321.04	312.49	314.15	319.47	319.35	319.42	318.74	318.89	314.36	318.44	313.28	318.6	320.06	320.13	318.41	317.74	316.57	317.15	313.98	316.86	320.84	319.69	317.26	317.9	319.89	312.96	316.39	316.98	321.37	317.82	315.3	319.66	315.57	314.1	317.78	315.44	318.68	321.56	324.1	313.83	314.79	314.35	311.94	313.03
300.69	296.5	299.58	304.87	299.59	301.62	298.27	302.13	299.25	302.99	298.6	301.43	299.73	302.14	301.27	301.95	297.52	298.48	295.4	296.56	304.03	303.62	302.98	304.08	303.54	300.37	300.79	297.42	300.46	305.18	299.63	303.27	295.45	296.31	298.08	297.82	302	303.58	299.91	297.55	301.74	299.06	300.54	300.86	296.85	301.23	302.34	296.75	295.28	302.38
302.51	299.89	305.66	300.4	300.64	302.15	303.57	304	305.43	304.31	302.25	305.72	301.83	303.14	303.58	304.35	306.3	299.25	302.76	305.93	300.04	303.36	305.68	303.15	304.67	305.04	307.03	305.65	303.2	304.6	303.62	308.04	309.58	302.19	299.15	298.35	302.36	307.53	301.65	304.94	305.34	302.65	300.93	302.72	301.89	302.14	303.83	300.41	299.92	304.72
310.18	310.16	308.61	301.07	314.32	306.54	305.91	308.18	307.38	308.56	311.81	311.55	303.77	303.88	308.92	305.47	309.95	306.68	304.61	300.83	309.87	307.59	307.96	307.5	308.83	305.89	303.78	306.93	302.5	309	307.2	300.28	306.92	312.92	310.39	304.77	307.52	307.62	307.5	310.34	308.41	314.63	309.58	304.71	311.39	303.37	307.38	300.32	306.22	306.22
303.9	306.12	308.35	304.88	306.39	306.01	305.58	307.28	307.02	303.12	303.52	301.31	301	304.95	306.35	301.71	307.86	307.46	301.29	303.87	306.23	301.82	303.67	304.8	304.36	303.95	308.02	297.86	308.07	302.92	308.32	306.79	308.66	306.38	306.48	307.07	302.98	304.38	308.91	307.83	303.73	304.07	308.87	306.29	305.26	303.75	302.58	305.74	302.68	299.79
313.11	314.98	310.56	313.98	311.8	310.85	315.23	314.13	313.57	316.64	319.1	309.24	309.53	309.42	313.48	313.8	315.66	313.51	317.23	310.94	315.7	319.03	310.66	312.78	310.93	311.39	311.98	311.86	309.1	313.39	312.65	306.96	313.33	312.52	312.64	310.41	310.32	310.5	312.65	309.42	312.15	312.36	315.45	318.2	312.74	314.23	313.38	313	312.98	316.7
318.11	312.88	318.43	317.42	312.45	314.84	314.44	313.09	314.13	311.27	314.24	315.8	314.29	316.18	313.44	314.38	317.3	310.75	318.47	317.31	314.75	319.91	317.16	315.91	316.49	316.46	311.08	310.99	316.45	312.68	313.67	316.27	312.77	317.34	317.54	315.16	314.34	313.2	315.54	319.4	313.25	316.63	319.42	311.4	320.75	311.4	317.07	316.65	314.89	313.29
322.92	322.09	325.63	319.26	323.98	326.66	323.19	326.7	321.64	324.32	320.56	325.57	319	328.44	319.62	326.34	325.23	319.05	320.2	327.77	319.69	324.92	324.87	324.32	325.96	323.71	326.13	327.15	324.54	327.57	327.75	325.24	327.86	326.25	324.99	329.15	330.13	325.4	327.06	319.18	327.79	324.34	328.9	326.97	329.61	330.29	320.2	328.09	325.83	321.24
315.42	312.76	306.03	313.69	314.64	315.94	314.26	315.27	315.05	308.73	321.05	310.18	314.24	317.25	310.12	314.59	317.45	314.89	311.11	312.59	315.36	319.81	317.62	317	318.44	308.74	314.61	315.98	317	317.7	310.23	310.99	313.62	313.67	316.33	312.81	315.94	311.28	314.76	306.47	314.57	314.16	314.11	319.27	315.82	313.03	315.2	314.19	305.02	312.69
310.28	309.98	310.2	306.41	308.8	315.66	308.59	311.24	309.96	309.9	309.63	309.93	310.77	310.65	313.63	307.4	305.68	305.48	309.95	309.85	307.06	310.06	308.06	309.76	304.47	308.17	308.03	310.43	314.64	311.38	306.95	303.6	312.47	309.44	308.34	308.25	308.93	305.61	311.27	308.94	306.13	311.69	308.77	311.3	314.91	310.47	307.3	307.97	310.78	316.45
328.45	326.62	324.23	327.08	324.22	322.89	327.74	326.28	329.61	328.14	327.44	326.77	331.1	329.17	325.81	331.45	332.33	324.7	326.12	325.17	328.89	323.61	321.37	324.63	324.43	322.78	322.06	327.94	328.32	326.61	330.23	328.55	327.99	326.26	328.2	329.14	326.15	331.54	327.09	325.97	329.17	327.4	330.18	326.54	323.38	327.34	330.48	323.14	331.4	322.61
313.55	317.81	313.03	314.26	312.57	312.28	312.85	316.43	314.35	316.98	317.04	311.36	316.84	313.36	315.76	316.74	309.05	314.07	314.08	314.27	309.75	315.66	313.91	313.09	320.17	315.1	314.46	324.43	310.69	311.43	315.06	316.58	315.79	316.67	314.4	309.59	313	316.08	320.92	312.06	313.12	311.46	318.14	309.66	314.64	310.69	315.07	314.42	313.96	315.17
305.84	302.28	305.87	306.93	306.32	310.79	305.06	310.61	306.78	306.67	299.9	306.09	304.59	305.6	308.65	304.07	308.18	302.31	306.21	310.32	307.32	309.02	305.76	304.1	305.97	306.8	309.26	307.04	307.67	310.11	303.39	307.37	309.32	307.35	304.3	309.39	307.78	307.06	307.28	308.9	302.19	309.83	305.97	308.39	308.46	303.05	309.42	304.62	306	301.91
311.21	310.44	305.95	311.66	307.89	309.18	309.17	313.01	312.43	305.8	310.56	310.21	311.23	315.7	314.97	311.75	307.61	309.08	315.56	310.92	310.15	313.54	307.58	310.98	309.8	315.35	312.34	306.84	305.13	307.96	310.75	308.93	310.65	309.97	315.62	303.56	312.59	305.85	304.82	310	311.29	308.71	313.9	306.56	311.73	309.16	307.82	309.4	312	312.61
291.98	291.24	296.51	299.57	298.57	292.02	298.57	296.53	298.78	292.86	297.6	296.98	298.1	296.38	293.02	300.38	297.4	292.76	299.54	302.67	294.14	295.42	298.95	298.88	294.24	292.29	294.68	298.93	295.05	297.55	295.05	296.11	301.28	299.62	292.92	293.86	287.88	297.26	291.58	300.74	296.61	298.81	295.01	301.93	299.69	295.25	294.13	296.61	292.96	296.17
314.15	309.99	311.06	315.86	312.24	314.71	317.12	310.94	310.15	312.38	312.95	309.89	308.39	312.5	311.29	309.56	315.18	314.22	310.31	309.79	313.42	312.91	308.83	308.88	310.38	312.06	318.89	315.16	314.88	318.02	315	315.1	313.75	310.82	312.72	310.33	307.14	312.73	317.42	312.97	314.79	306.01	311.08	313.44	308.52	314.29	308.89	313.2	310.25	311.29
315.16	316.45	312.59	317.25	318.46	318.11	315.49	312.51	312.86	311.95	317	322.48	319.37	312.44	318.02	317.16	312	320.52	320.02	314.68	315.07	319.82	318.49	321.95	315.54	318.53	318.12	316.28	319.56	317.66	321.32	319.04	315.42	316.53	321.29	315.17	321.1	318.27	312.47	317.2	318.52	321.78	319.3	307.68	315.76	315.47	316.88	314.14	318.8	312.86
298.68	293.68	296.33	296.79	291.27	297.8	298.01	294.51	295.07	287.17	291.93	288.09	291.47	290.81	296.89	292.66	294.69	295.8	287.73	296.7	292.43	300.87	287.38	290.09	289.38	298.07	290.7	295.19	292.41	295.33	296.3	289.96	293.01	294.67	293.93	294.27	295.87	292.27	291.69	293.99	294.02	291.42	290.48	296.15	292.28	291.55	297.84	294.59	292.06	291.46
327.03	328.37	322.75	327	331.35	323.12	320.02	326.42	323.33	326.64	324.1	328.09	327.3	328.4	330.24	330.6	326.8	325.61	324.61	325.25	325.84	325.24	326.89	325.47	323.97	325.51	325.56	325.99	322.15	325.28	324.16	326.74	322.89	324.93	329.23	324.13	326.07	323.72	323.13	324.71	320.41	329.22	320.89	322.63	323.73	320.89	321.48	323.14	319.38	326.31
306.65	304.32	297.55	301.17	302.77	301.3	306.01	304.51	301.19	302.7	301.06	298.99	299.28	299.19	300.85	301.2	304.46	301.8	302.37	301.25	302.99	307.45	300.94	300.82	298.46	301.06	305.72	298.69	297.28	295.19	298.92	300.4	299.84	302.7	303.53	302.03	298.18	299.16	300.96	297.42	297.38	298.04	305.56	299.73	300.71	301.17	298.43	303.79	301.6	299.94
291.82	300.32	298.02	293.38	296.57	301.74	294	295.66	296.76	294.56	297.65	295.68	297.99	293.89	295.37	297.62	295.5	290.69	298.08	293.78	301.87	293.79	300.68	298.32	294.56	297.32	295.8	292.82	294.51	300.85	296.27	302.45	299.57	295.52	295.35	294.67	300.84	296.63	299.71	298	298.1	297.67	296.59	294.83	299.84	298.82	293.81	302.12	297.76	289.41
312.17	315.65	313.98	315.75	315.53	314.26	313.22	316.84	311.39	311.69	315.82	309.35	317.41	319.36	315.92	317.91	316.23	313.79	313.94	313.26	312.99	310	313.17	307.16	312.72	316.81	312.79	313.3	314.14	319.88	310.14	312.52	321.44	311.38	315.98	314.58	309.08	311.65	315.09	316.73	313.33	312.66	319.66	315.09	313.87	311.38	313.32	314.78	311.39	316.55
311.41	309.02	310.11	309.04	312.17	309.18	312.41	308.45	308.12	310.94	308.3	314.71	307.27	314.77	310.52	312.15	311.83	308.84	310.18	307.04	310.57	310.58	312.1	306.86	310.73	308.47	314.21	312.93	309.4	308.52	311.66	307.15	312.78	311.63	309.87	316.34	310.57	307.92	312.49	311.31	308.14	307.35	310.82	314	314.8	307.05	309.62	309.94	317.76	311.77
304.29	308.43	307.27	311.15	309.11	308.88	307.44	304.4	309.32	309.53	306.46	306.92	302.1	312.64	306.71	302.81	313.12	305.22	303.71	304.97	308.72	305.32	312.69	304.78	304.92	309.55	303.09	308	304.79	306.34	308.66	304.68	303.74	306.73	305.09	306.65	303.06	310.55	303.64	309.63	302.93	304.42	304.54	308.46	302.67	306.48	304.7	303.79	305.27	306.59
309.08	303.32	303.92	302.8	301.95	300.95	308.67	307.38	306.13	308.3	305.85	305.88	304.11	304.58	304.59	308.04	310.11	302.03	306.41	308.86	307.18	304.19	298.71	305.53	305.95	306.94	308.01	308.69	306.87	307.15	303.73	307.6	309.7	306.67	309.32	305.23	299.99	310.48	306.63	302.44	309.56	309.34	302.39	307.68	308.98	306.28	303	305.45	308.43	309.53
319.78	319.78	316.21	321.1	317.5	317.7	320.37	315.55	318.99	314.9	319.46	315.33	322.56	321.61	316.63	321.62	321.98	319.24	318.74	319.04	318.82	318.81	319.35	317.84	317.54	320.25	321.05	313.04	317.72	318.43	312.62	317.98	316.22	318.23	315.78	317.29	320.16	316.97	320.6	319.65	313.62	315.25	321.58	317.62	318.51	316.31	316.74	315.05	318.13	317.85
307.65	306.06	306.13	303.6	309.6	305.7	306.97	302.08	305.13	310.3	304.98	308.17	304.13	310.18	303	306.06	310.75	309.54	309.79	314	308.99	306.41	307.62	305.89	308.82	300.42	309.77	310.26	305.65	310.53	301.99	306.4	307.38	302.41	306.79	306.15	302.94	307.25	308.44	306.09	305.84	305.26	308.41	306.44	307.23	305.07	305.91	310.32	306.32	306.93
309.37	307.8	305.62	308.08	305.42	303.06	305.07	307.55	304.99	305.12	307.23	307.88	301.86	308.65	304.79	302.37	302.6	300.44	305.53	306.51	308.8	309.63	306.57	308.66	303.52	304.58	305.7	303.14	305.37	312.58	304.08	308.34	306.49	306.03	305.36	306.9	307.67	304.53	302.49	304.89	301.58	303.3	302.19	305.93	304.67	306.41	301.48	309.49	308.62	304.72
290	298.88	297.13	293.15	291.18	294.23	292.68	293.76	292.33	292.86	296.43	295.91	293.26	296.06	296.78	293.03	295.9	301.79	297.21	297.76	300.91	289.82	300.63	291.16	296.63	294.68	293.6	291.58	286.92	291.07	297.29	290.57	299.44	294.89	296.03	291.34	296.35	293.62	294.89	293.47	292.01	298.69	294.12	293.29	291.4	296.73	295.57	293.07	296.21	300.03
302.49	297.21	302.04	300.25	297.1	300.13	303.1	301	301.87	298.75	303.09	299.23	301.41	301.87	298.13	298.31	297.85	302.78	299.49	297.15	304.26	298.23	302.27	300.87	292.99	302.2	303.28	300.48	297.13	302.98	304.1	298	302.08	303.53	298.85	299.47	301.61	302.21	300.14	294.38	300.46	299.97	297.16	301.98	302.6	303.21	303.46	297.1	297.05	295.49
308.48	309.15	304.69	309.29	308.87	304.36	308.64	302.39	306.41	303.46	305.58	308.9	304.92	310.51	305.3	304.5	307.96	304.28	307.1	306.79	307.55	307.88	309.25	308.37	309.73	306.91	304.8	307.18	304.29	311.44	306.32	307.84	302.8	300.27	309.38	306.55	308.61	309.66	305.16	310.98	307.13	310.08	306.3	307.84	307.9	302.21	306.4	312.8	307.42	303.09
294.71	293.45	298.79	291.48	301.31	294.37	298.9	295.05	293.76	290.05	290.9	293.42	297.2	297.22	295.71	297.24	296.03	290.06	292.51	295.52	293.42	300.36	292.99	294.96	294.29	297.93	296.5	298.39	294.76	296.55	295.65	293.83	295.55	301.39	297.8	296.11	295.13	296.28	291.8	293.26	292.83	296.26	298.59	293.3	292.11	297.79	295.49	295.3	300.9	299.05
299.89	307.71	300.96	302.94	307.01	300.98	298.91	303.93	305.27	304.75	307.9	307.48	302.03	304.43	305.82	304.72	301.24	303.17	308.67	304.81	305.7	301.42	303.28	308.85	303.12	303.74	305	302.83	304.98	299.71	304.6	306.25	303.99	307.26	301.82	305.98	303.47	302.39	305.2	304.9	302.23	303.01	305.55	306.87	305.55	303.16	303.04	303.16	308.26	302.31
307.47	301.65	297.29	301.08	298.56	299.72	298.14	300.29	304.2	303.97	301.56	304.74	303.49	297.61	298.31	300.01	302.07	300.81	304.3	302.72	302.53	304.41	302.71	306.84	301.03	302.03	302.89	305.18	305.21	299.94	302.19	308.59	303.05	303.22	299.64	305.56	301.8	300.78	300.17	304.47	300.41	304.59	300.04	300.52	303.33	303.12	303.44	300.6	301.3	299.92
311.31	315.33	310.89	317.46	318.36	313.86	314.75	314.65	314.38	312.25	314.92	313.51	308.58	314.52	312.4	319.11	318.23	311.39	315.5	306.14	313.45	317.34	314.37	309.46	317.14	321.02	313.22	312.99	314.68	315.37	311.79	312.15	312.85	316.14	312.74	308.55	316.44	311.26	314.51	306.71	316.93	313.31	310.9	313.69	312.36	315.19	314	311.58	311.95	314.34
316.52	311.06	312.3	314.63	309.5	319.44	309.54	314.11	315.8	310.32	312.03	313.07	311.5	311.31	315.76	314.09	307.03	313.77	316.4	315.85	308.59	314.14	315.09	313.19	311.66	313.77	318.08	307.52	311.23	310	313.53	312.51	317.07	310.05	314.98	313.78	309.94	310.61	312.64	314.97	309.76	311.53	316.34	317.64	307.76	315.06	308.38	311.92	311.7	315.56
306.39	308.43	300.96	307.45	303.25	302.2	303.08	305.71	301.28	304.89	302.22	302.73	302.97	305.45	302.21	299.47	304.01	299.46	301	304.45	306.89	309.12	308.72	304.18	300.77	303.31	302.76	306.24	300.67	307.09	308.45	301.01	305.27	301.04	296.94	304.62	303.13	298.93	305.22	304.16	307.03	303.04	299.59	305.69	301.08	303.07	305.12	298.81	303.17	306.88
299.6	296.35	306.93	301.04	303.71	301.39	298.83	301.34	300.27	303.99	300.5	301.86	298.2	300.48	298.81	301.02	302.6	301.91	300.86	301.19	304.44	302.01	307.74	301.91	302.18	302.47	302.86	299.95	298.82	304.69	303.76	301.38	302.15	300.79	304.36	305.6	302.18	304.12	303.32	302.05	300.53	306.23	300.57	302.17	303.89	300.94	308.25	302.31	302.58	310.06
308.31	309.89	304.74	313.1	308.51	305.65	312.33	312.16	312.02	309.76	315.78	312.19	310.15	310.49	308.36	307.78	313.73	305.42	312.05	309.6	308.68	313.61	309.58	308.98	308.54	309.65	308.2	308.76	308.79	308.16	311.03	311.39	303.18	309.83	306.44	313.32	309.46	308.8	307.96	305.2	308.36	311.66	308.72	307.72	312.7	312.87	309.66	313.9	305.75	311.87
312.56	316.81	317.03	319.19	318.92	324.01	320.56	318.29	320.48	318.52	320.74	314.7	320.08	315.79	315.73	320.95	314.14	325.47	322.51	318.04	321.27	317.54	316.83	315.04	318.61	318.75	316.63	320.72	319.57	319.66	319.7	323.28	313.87	323.41	322.45	318.66	313.87	321.21	318.04	324.25	318.35	317.72	318.67	314.89	322.71	318.2	314.47	320.91	320.46	316
311.59	309.17	304.6	305.39	313.07	308.03	311.62	307.84	308.68	305.15	311.19	317.05	310.8	305.61	303.04	310.7	313.15	310.73	311.09	304.78	309.64	310.78	310.3	309.77	312.75	306.97	310.67	308.17	310.24	305.39	313.39	306.75	304.62	303.81	308.17	308.21	312.7	305.41	312.32	306.01	305.55	313.39	309.81	304.19	311.58	310.16	308.54	308.86	310.75	311.65
319.42	316.64	316.28	319.48	314.08	314.65	309.21	317.14	321.38	317.34	317.39	320.1	318.85	317.05	315.31	318.69	316.98	310.96	319.02	316.34	317.96	317.93	314.6	316.12	317.24	315.58	318.77	316.08	326.55	320.1	316.85	317.27	319.95	320.24	318	317.13	318.41	315.72	315.52	318.56	319.3	323.97	318.88	316.15	315.21	312.55	321.79	317.81	314.94	316.97
306.93	303.52	303.54	298.48	299.46	306.41	299.96	301.51	304.04	300.87	303.51	300.9	303.39	302.54	303.58	301.39	302.05	299.96	301.46	301.33	298.41	306.95	302.56	297.64	302.12	302.22	300.03	297.88	302.02	301.23	302.8	301.09	303.68	300.49	302.91	302.49	302.84	301.76	296.74	301.87	304.5	297.22	297.57	302.79	298.57	301.86	303.96	301.9	305.27	300.15
319.1	313.43	317.1	315.69	316.95	314.68	313.72	321.35	312.41	313.6	314.47	318.37	317.72	311.26	315.45	313.58	315.37	317.18	315.95	316.79	310.24	316.05	313.85	312.99	313.22	317.41	312.2	317.08	313.73	317.71	320.03	316.6	313.43	313.63	321.21	317.87	313.45	315.24	318.01	312.06	314.63	314.03	320.22	317.12	310.76	312.89	316.15	317.46	316.71	314.24
315.01	311.15	314.86	310.74	317.39	315.03	308.44	311.65	313.58	309.94	310.93	312.59	311.45	313.26	313.7	312.67	313.16	315.05	308.15	315.73	317.76	317.75	312.48	309.25	316.44	314.99	307.89	312.44	312.52	311.4	314.92	314.53	318.08	309.42	316.38	313.79	312.17	319.25	316.34	312.48	309.01	317.08	310.05	312.13	310.62	312.98	308.61	310.48	314.87	313.3
292.89	294.48	293.55	297	293.25	287.99	296.84	292.74	293.93	295.61	296.55	294.98	295.58	300.28	291.54	295.4	298.05	294.46	298.63	296.19	296.37	298.24	299.84	297.2	298.28	293.99	297.07	297.57	302.34	302.85	299.15	295.18	296.03	292.68	299.33	302.79	299.06	295.54	298.35	296.57	292.23	293.37	302.6	297	298.8	297.71	299.13	299.43	292.17	296.75
308.94	316.03	315.47	315.09	308.69	308.73	307.09	309.73	312.82	311.97	308.84	310.11	309.52	315.19	314.32	312.92	306.7	315.64	312.52	310.68	310.36	311.93	313.26	310.51	308.44	302.96	310.57	308.7	315.47	313.35	301.7	312.13	311.19	315.53	315.96	311.16	309.35	314.27	310.24	309.07	308.3	310.58	311.16	307.83	313.23	307.79	311.63	314.7	311.19	312.62
297.57	303.24	302.29	300.71	295.37	299.53	304.87	299.74	301.11	299.65	300.05	300.44	302.61	300.15	299.76	304.2	300.95	304.91	302.59	299.62	298.14	297.59	304.01	300.55	299.17	299.74	300.57	303.52	302.4	304.73	296.72	298.97	299.61	303.02	300.39	309.09	300.18	300.82	299.61	294.42	300.04	298.56	302.47	302.67	298.34	298.62	299.52	299.35	301.3	306.54
310.09	308.7	306.88	313.3	309.46	307.79	306.89	309.83	307.59	314.14	303.66	307.47	309.7	310.09	310.9	302.24	310.27	307.11	307.94	307.7	305.9	308.64	310.38	307.12	310.6	306.07	311.54	306.65	304.38	304.75	307.81	308.2	309.32	306.65	309.87	312.25	304.35	310.39	314.91	305.18	304.58	316.33	306.46	312.96	311.47	309.49	307.18	311.37	311.34	315.33
296.98	290.33	294.99	294.9	290.5	296.32	291.43	292.84	291.98	297.33	298.16	296.17	297.43	302.42	298.03	294.3	297.53	298.5	298.45	293.61	291.22	295.91	296.15	292.9	293.96	299.87	293.8	294.09	296.68	293.3	295.1	291.25	293.39	293	295.66	292.15	294.31	300.71	292.93	296.76	298.8	289.51	293.44	298.05	296.26	300.69	292.89	293.49	296.06	296.03
312	312.36	310.52	314.63	317.43	311.74	311.78	309.9	308.49	317.49	313.33	318.41	321.29	314.01	318.03	313.09	315.38	317.06	317.69	314	314.81	311.41	311.8	315.95	310.72	313.68	316.68	314.45	309.16	317.58	313.67	312.42	310.61	322.39	318.11	316.77	316.69	314.07	313.85	316.84	319.52	316.2	318.41	318.57	308.28	310.65	314.06	311.83	311.34	314.24
324.49	329.16	330.51	328.79	325.06	328.79	324.27	328.06	322.21	331.23	325.85	324.25	330.95	328.29	331.19	327.07	329.55	326.7	324.4	331.57	331.07	324.37	325.76	330.07	329.05	331.65	329.07	333.13	331.05	328.91	322.61	323.69	330.86	327.2	323.6	324.91	323.97	325.36	333.3	324.63	327.95	326.07	328.81	327.83	326.66	327.52	329.47	330.38	330.1	325.61
304.04	303.43	297.87	294.71	308.42	300.91	306.15	304.51	306.57	311.05	308.36	304.44	311.41	299.44	303.22	303.6	308.26	308.87	304.54	305.38	301.34	302.97	300.77	304.7	306.43	308.5	301.89	300.4	302.22	303.32	301.13	307.28	303.36	302.96	301.28	299.8	303.08	297.72	304.67	306.53	303.29	300.56	303.99	302.74	300.12	301.18	307.89	300.61	306.24	309.84
304.59	305.6	304.31	310.59	304.84	306.69	307.28	308.03	301.31	303.75	300.53	311.32	301.49	307.04	304.53	308.42	301.96	308.93	306.37	304.11	307.29	305.72	299.94	305.37	307.69	305.04	300.33	301.84	305	307.86	304.72	304.99	308.31	304.11	303.69	304.99	305.46	310.62	308.05	305.48	303.55	298.58	304.73	306.35	308.84	303.49	306.87	304.62	307.27	306.94
307.48	310.02	304.87	307.01	309.4	303.23	300.72	309.59	307.27	307.21	306.49	302.61	301.57	303.62	307.56	303.9	305.87	307.65	307.46	306.56	302.86	303.28	301.76	301.1	304.47	306.72	309.25	307.31	307.59	301.49	310.3	304.76	299.55	305.8	312.5	305.77	309.48	309.25	305.42	307.35	309.38	307.88	301.52	306.4	308.94	305.39	301.44	311.39	301.47	306.04
308.67	303.83	300.23	306.09	302.67	303.39	297.52	308.13	303.53	300.57	303.8	304.37	307.48	302.44	304.44	302.88	301.91	304.03	303.22	301.25	300.17	306.51	301.5	298.35	305.5	302.25	302.18	302.62	301.11	303.96	302.87	295.96	302.92	301.59	303.08	303.4	307.12	302.99	302.25	302.5	303.61	302.34	302.51	297.88	300.35	301.32	302.42	302.06	305.13	303.1
313.32	314.98	315.75	314.23	316.35	315.25	313.05	314.7	313.32	320.13	309.96	312.74	317.68	312.61	316.18	316.19	316.41	316.74	315.9	311.59	312.81	313.95	314.65	319.1	316.38	316.29	312.49	311.7	319.21	319.08	324.03	319.33	312.92	314.72	312.65	315.3	314.27	307.46	315.06	311.7	316.56	314.45	317.58	312.02	318.01	313.79	312.37	312.11	311.93	317.65
331.84	326.93	326.14	324.33	327.07	328.75	327.19	322.53	329.2	326.03	326.04	328.96	329.22	329.77	328.83	329	326.87	330.76	329.48	324.68	324.48	324.65	326.98	325.52	333.39	324.17	323.71	326.81	327.23	326.34	321.94	329.71	320.17	331.2	325.3	323.94	324.46	328.85	334.2	323.23	323.79	328.03	332.49	327.71	326.89	329.11	326.48	332.35	330.69	324.94
327.16	324.93	326.81	325.44	328.13	325.25	320.12	320.82	321.11	325.8	321.25	319.3	326.74	323.04	325.65	326.03	322.84	318.97	325.83	327.26	327.22	326.06	329.35	324.64	324.03	323.16	325.71	322.41	324.58	322.22	326.25	321.31	327.49	324.62	325.54	321.88	323.64	325.19	321.51	323.08	330.28	322.73	330.05	328.37	322.48	322.11	322.45	329.1	323.29	321.56
294.79	292.52	298.11	299.11	292.08	298.45	296.85	294.34	288.39	297.75	287.96	297.69	295.62	293.84	296.54	299.84	294.62	290.52	291.35	294.63	299.23	292.22	297.91	299.04	295.83	300.89	293.22	297.44	297.38	295.71	298.47	295.04	294.94	292.78	296.79	297.13	293.68	293.77	292.14	296.61	295.81	298.17	289.36	297.79	290	297.95	295.67	295.26	295.6	295.29
317.7	321.86	315.6	314.97	314.4	315.25	320.56	312.9	317.63	319.43	314.36	313.77	315.73	318.43	316.94	315.86	314.54	318.29	318.42	313.94	315.54	317.15	315.49	312.68	316.78	316.55	318.02	312.66	316.47	317.03	314.03	316.56	316.25	315.14	318.44	317.14	316.54	318.48	312.18	316.11	318.2	317.35	312.64	316.18	318.59	321.11	317.53	315.43	318.79	320.47
314.95	311.89	317.15	312.53	321.36	315.37	322.22	312.19	312.05	316.47	316.81	315.68	316.26	315.24	318.38	316.75	313.78	323.72	315.28	315.43	315.5	312.11	309.8	316.63	311.26	317.67	313.98	313.94	321.79	315.72	316.76	312.3	319.07	315.89	313.93	313.99	315.19	313.15	316.74	320.51	313.27	312.93	318.67	316.29	312.69	315.95	321.68	320.8	318.77	315.84
318.34	315.12	305.5	304.28	309.15	314.43	312.54	306.28	314.58	309.86	310.57	311.05	315.48	311.44	307.52	317.47	313.37	313.93	309.83	311.32	309.45	310.3	315.63	300.08	309.38	310.48	310.2	307.91	305.66	310.87	312.5	311.43	312.79	314.03	308.22	314.25	310.58	313.33	310.25	312.53	307.84	310.47	307.42	308.24	309.56	312.09	308.49	312.27	314.05	306.47
301.97	302.07	298.9	303.05	297.97	298.61	309.52	304.57	299.21	301.08	298.53	301.11	303.07	304.57	302.26	297.5	301.59	300.79	305.47	302.79	300.68	298.59	297.41	301.21	297.48	299.4	308.53	305.66	299.46	298.23	301.14	300	303.49	304.16	304.59	302.49	305.73	300.39	298.52	298.21	302.97	299.52	302.52	299.32	296.73	301.07	300.81	303.31	299.45	300.43
314.81	318.14	319.35	315.22	321.84	317.04	316.14	316.16	315.17	314.97	313.16	316.63	312.51	319.44	316.5	317.97	306.33	311.53	318.08	319.58	313.66	318.24	318.24	314.18	320.7	315.56	321.89	324.13	319.97	317.85	317.18	315.13	308.77	315.81	318.93	317.89	319.29	312.89	316.56	318.82	320.13	317.39	316.78	312.44	317.5	319	315.4	315.2	311.41	318.61
306.98	309.61	304	302.64	307.87	309.84	305.43	306.41	310.35	307.68	306.4	308.13	304.53	303.45	306.59	305.21	303.48	307.26	307.18	309.89	304.43	312.83	311.5	305.69	308.91	310.15	304.71	307.28	304.4	310.76	309.25	308.62	304.32	309.17	307.76	305.27	305.29	300.99	306.34	303.57	305.46	308.13	302.93	308.96	309.34	306.86	310.69	309.3	309.02	310.72
298.35	298.36	299.05	300.18	296.37	299.48	302.39	300.38	302.79	304.98	303.07	301.07	300.28	303.26	295.59	299.01	299.32	295.55	294.47	299.45	296.65	299.32	300.66	299.69	305.09	298.79	298.93	299.16	300.22	299.59	293.09	307.32	297.53	299.6	302.92	294.05	301.37	296.95	300.78	300.02	304.55	299.62	301.49	298.28	301.66	295.34	297.23	300.71	299.85	299.7
299.18	299.78	298.9	300.18	296.97	302.43	300.58	306.65	301.93	302.7	304.23	297.88	299.14	302.16	302.06	300.69	297.44	303.45	302.18	306.59	302.9	298.88	303.41	301.69	307.08	297.66	308.68	295.25	300.69	300.45	301.34	304.86	302.87	298.79	300.08	304.06	304.18	301.13	299.4	303.84	300.44	302.84	304.36	301.65	304.05	300.43	296.59	300.59	302.59	306.76
326.47	322.12	324.45	320.48	327.09	327.44	326.79	327.68	324.54	324.53	326.48	328.13	327.35	327.74	325.59	327.63	328.93	328.84	325.13	330.33	323.5	325.75	325.81	323.3	326.13	326.57	329.08	326.39	325.85	327.11	332.83	322.51	325.2	325.32	322.72	327.29	322.65	328.08	325.9	321.71	331.3	321.88	327.42	326.47	328.51	330.02	327.87	328.97	326.94	321.76
299.91	302.01	305.05	306.52	310.91	297.59	305.78	305.61	309.3	304.15	301.53	306.58	299.73	303.95	306.1	301	306.04	310.36	303.19	308.19	308.11	301.08	308.07	307.29	305.26	302.64	302.57	304.64	303.39	306.9	303.82	306.45	310.59	306.47	305.56	305.35	304.14	304.39	302.94	306.56	301.16	306	304.04	306.4	303.87	308.6	304.47	303.66	305.29	306.91
291.43	297.76	294.05	299.47	295.59	299.9	299.31	294.28	297.68	297.77	298.32	297.91	297.07	299.74	293.79	292.66	294.16	299.02	299.79	297.41	297.24	296.89	295.61	292.27	301.06	295.63	298.56	297.19	296.81	294.61	297.29	290.11	296.38	298.99	295.54	298.62	297.02	296.21	292.42	303.94	297.76	295.72	294.75	301.12	296.49	297.64	297.55	300.03	299.13	290.14
292.74	294.87	296.25	294.24	297.45	296.28	286.77	295.89	291.84	296.33	296.65	292.24	297.15	292.65	296.43	295.8	294.86	293.14	295.84	300	298.42	287.16	292.53	292.83	291.29	292.4	299.11	300.99	295.67	290.35	296.64	291.82	294.45	300.77	298.94	292.07	293.39	295.19	299.21	295.1	293.08	299.01	296.69	298.03	296.68	290.38	296.24	296.19	289.53	297.93
306.16	304.47	307.57	301.82	305.28	305	301.85	300.42	303.94	307.16	304.2	303.33	305.18	301.57	303.35	305.92	304.55	302.69	301.33	307.03	313.4	306.2	302.05	302.7	298	305.7	302.39	303.67	305.15	303.37	301.14	303.85	301.14	301.58	300.74	302.37	302.55	302.91	305.94	303.14	305.71	303.27	298.9	299.62	302.87	298.64	302.82	301.97	297.43	298.16
306.7	310.11	303.4	304.71	305.35	300.1	308.17	303.12	305.57	306.85	305.02	300.9	304.46	306.16	302.36	300.72	301.81	304.31	303.94	302.04	305.41	301.96	300.58	301.92	308.68	305.13	305.92	305.38	305.45	302.64	310.72	302.43	305.23	302.7	303.5	305.62	297.14	303.06	306.11	304.19	302.92	301.77	305.49	305.6	300.15	302.63	305.11	307.08	304.18	301.19
305.23	311.14	307.15	305.81	304.9	303.37	302.89	307.5	308.96	303.78	306.86	304.72	300.24	305.78	309.31	302.91	307.49	309.29	308.98	310.81	303.38	307.59	308.88	307.06	308.49	304.64	302.85	303.3	308.49	307.8	304.29	304.94	305.6	307.05	306.06	307.51	304.49	305.89	307.69	303.52	308.77	308.89	305.84	308.28	307.79	302.8	304.98	307.92	309.78	307.92
325.87	326.28	321.91	324.07	326.43	323.16	330.07	329.16	325.61	330.06	326.79	325.56	326.59	327.16	324.75	327.98	329.77	323.39	329.7	321.61	327.29	331.14	323.07	330.29	324.43	327.45	328.15	327.49	329.39	326.17	329.51	326.15	323.9	330.11	324.26	324.91	323.97	330.64	328.62	329.03	325.85	324.78	327.88	326.03	329.7	329.58	328.48	329.25	322.77	326.79
314.62	311.15	318.48	313.09	316.19	310.83	313.51	313.38	319.22	313.63	308.94	314.43	310.73	318.62	307.36	312.2	314.27	309.04	316.75	315.16	309.59	319.11	318.1	317.93	315.34	312.7	311.65	313.88	312.11	314.58	306.67	313.89	320.15	314.75	311.94	314.7	311.86	316.29	313.28	311.94	307.84	314.45	315.71	310.98	313.86	316.54	317.86	315.19	312.24	308.11
296.01	299.02	300.47	304.96	307.24	300.4	307.51	300.78	302.85	301.44	301.6	305.03	302.9	309.21	303.57	298.84	301.28	295.54	296.33	304.62	304.16	309.61	302.3	305.15	300.45	299.41	306.12	300.66	304.22	300.81	302.16	300.58	297.92	303.4	305.71	300.4	303.92	300.36	302.58	299.1	299.78	301.45	303.29	299.91	300.97	299.83	301.63	304.07	299.04	300.73
325.9	325.74	327.22	327.8	327.45	329.26	330.06	326.94	328.67	328.12	321.77	331.54	324.41	322.38	328.1	327.38	327.73	328.81	332.07	331.14	329.61	327.27	319.9	323.35	322.43	324.72	332.17	330.29	320.05	327.77	330.07	329.3	332.66	327.98	327.54	327.3	322.8	327.9	327.67	327.59	328.54	324.71	331.99	329.3	325.94	327.46	325.53	332.04	324.47	327.29
312.32	314.38	313.62	314.75	311.99	315.18	306.72	312.37	316.29	311.75	319.12	315.68	315.04	309.28	317.72	309.63	312.51	312.15	310.71	310.55	313.31	312.74	315.35	309.31	305.73	310.3	312.54	316.26	316.79	315.59	310.1	310.62	311.97	310.5	311.06	314.04	315.53	310.49	310.04	316.35	310.34	308.97	312.33	312.52	308.28	312.29	311.01	314.13	309.6	314.75
304.72	303.44	303.24	300.43	306.72	304.55	297.5	300.73	303.3	304.2	305.2	306.64	306.15	299.91	302.39	300.84	301.97	304.75	301.98	298.96	308.24	301.33	301.27	303.56	308.2	301.48	302.41	301.64	305.3	307.51	301.23	300.54	304.77	304.24	299.34	302.52	302.27	303.22	302.05	299.31	300.1	306.25	303.61	302.43	300.95	306.02	300.11	297.58	301.6	298.86
330.78	332.66	324.02	329.19	329.07	329.23	328.36	327.26	331.31	329.74	329.07	329.69	325.62	329.18	331.94	330.98	327.84	325.65	329.39	330.65	323.73	328.6	326.19	327.49	326.32	328.98	325.08	327.63	327.02	326.97	326.41	330.73	329.17	326.45	327.2	334.25	332.26	327.7	326.7	332.04	323.49	326.09	325.36	330.54	330.52	328.99	331.25	330.44	327.61	325.14
304	307.6	306.81	299.49	301.83	308.1	304.53	309.7	302.98	304.63	307.33	306.66	304.71	305.51	300.47	298.72	308.98	304.67	307.88	304.99	303.45	306.58	302.88	304.12	307.1	302.81	303.82	303.51	307.36	302.06	305.96	303.73	301.02	305.91	306.22	303.64	302.68	305.83	308.16	302.04	305.77	304.56	301.71	302.65	303.49	301.78	304.63	308.49	299.61	308.44
304.37	300.53	298.94	303.16	298.27	298.58	305.7	298.11	295.44	306.33	299.89	303.64	302.21	300.34	301.43	301.22	298.3	298.86	304.18	303.37	296.36	299.92	299.6	299.55	295.48	296.04	300.42	299.85	297.72	300.75	303.49	304.29	302.08	300.07	298.53	300.46	297.88	294.67	299	299.56	302.16	299.98	302.31	305.34	302.43	301.55	297.33	301.05	301.57	300.91
311.33	313.38	309.38	312.07	314.95	312.47	309.65	316.73	312.61	309.28	315.85	312.48	309.39	315.2	310.75	314.25	310.83	310.59	314.18	311.36	311.59	313.47	309.88	315.98	318.58	312.32	314.25	313.06	308.24	313.88	315.39	314.51	311.31	310.36	311.76	313.87	313.85	310.89	309.39	317.97	309.13	313.43	312.84	312.38	308.94	313.54	311.85	310.12	313.9	314.1
312.02	315.35	317.3	314.54	313.99	313.65	311.83	312.85	311.28	317.49	312.38	318.13	304.73	309.26	317.64	309.79	320.86	316.63	311.55	316.16	314.56	314.57	318.06	309.17	313.78	311.67	316.36	316.35	309.07	313.24	309.49	314.83	315.62	316.14	314.58	320.69	311.1	311.77	314.67	309.88	315.16	306.03	311.39	311.2	307.84	314.93	312.84	314.34	311.87	314.93
314.24	308.21	313.75	320.3	311.66	313.34	316.15	318.53	314.68	316.55	313.29	311.44	315.57	317.62	313.3	315.41	314.88	311.84	317.59	314.18	310.48	316.65	317.93	316.81	313.88	311.09	312.05	314.66	314.27	317.06	314.18	315.25	310.57	313.71	314.68	314.64	311.95	315.88	308.19	312.15	314.66	312.8	312.62	314.3	316.33	312.16	313.05	315.03	316.33	311.26
315.04	313.58	315.12	312.78	313.59	319.17	317.46	313.77	317.39	313.28	320.81	314.99	317.57	317.98	319.05	313.86	311.85	311.19	319.73	310.97	316.68	313.05	313.37	314.29	317.33	320.84	313.85	314.93	314.69	312.34	319.69	308.84	311.33	313.64	320.1	316.72	312.49	315.79	314.97	314.51	309.85	312.41	317.47	316.37	314.65	315.99	321.01	313.92	317.93	315.41
315.58	302.54	309.18	308.62	313.36	309.29	310.94	308.18	309.93	314.62	314.04	310.73	306.85	312.26	314.39	307.45	312.73	318.51	310.85	313.49	313.81	311.23	307.87	319.07	308.84	306.78	305.86	310.19	314.78	308.47	309.63	312.75	309.48	315.47	311.42	311.71	316.81	312.18	306.29	311.24	305.34	310.63	312.76	306.47	317.86	308.24	318.64	310.29	314.47	308.7
297.03	295.66	292.88	295.94	296.08	295.87	293.49	300.1	295.11	288.8	291.63	289.85	292.29	289.97	296.18	294.88	290.38	288.35	291.6	291.11	294.99	297.62	292.53	295.78	302.09	294.84	296.27	299.87	291.46	294.31	291.45	292.51	292.29	290.71	299.58	296.43	287.99	298.6	292.48	294.67	293.59	297.15	291.89	296.06	290.84	293.94	291.58	294.77	292.34	292.2
302.24	305.08	304.08	305.43	303.42	304.61	308.84	301.99	298.11	303.27	305.71	307.89	302.81	299.39	305.75	307.27	304.29	307.96	305.89	302.49	303.29	303.19	304.68	306.82	304.03	303.37	304.46	303.56	306.96	308.96	307.94	298.69	303.71	301.03	306.55	299	303.86	305.47	306.18	304.7	305.19	306.57	305.7	302.72	301.11	304.05	302.74	306.52	305.05	302.52
295.69	295.14	298.42	300.12	293.94	302.11	293.23	294.04	297.33	298.62	297.49	297.24	293.12	300.62	295	298.61	300.39	293.77	295.22	297.43	302.2	289.94	296.78	295.93	301.51	295.25	301.9	294.6	301.4	292.97	293.99	296.12	295.73	297.52	295.91	298.87	295.59	296.3	300.24	297.07	301.73	292.21	303.49	295.72	296.66	296.78	297.2	294.56	297.88	300.95
320.49	317.35	314.08	322.77	321.14	317.4	314.93	317.56	316.87	317.39	319.57	319.49	316.59	319.83	316	317.6	319.9	315.57	317.71	318.24	315.47	324.18	313.15	319.15	320.53	320.34	320.76	319.26	315.81	316.65	319.89	319.51	317.72	312.12	313.42	320.78	317.22	313.03	316.59	321.5	314.39	321.81	319.36	323.61	322.14	319.25	319.08	317.82	317.43	315.89
306.82	300.48	299.8	302.65	301.7	305.16	305.42	295.3	300.29	300.76	296.56	296.09	303.28	305.01	302.41	299.63	301.13	302.03	297.52	299.46	296.25	301.4	298.17	303.27	298.38	299.49	301.81	299.66	295.7	299.74	299.29	300.68	303.85	301.63	301.6	302.23	299.08	304.75	297.29	292.96	297	303.43	297.61	303.43	296.19	300.65	298.82	306.39	298.8	296.1
296.59	297.24	293.4	300.14	295.09	295.8	294.7	290.57	296.53	297.7	296.97	296.95	294.19	290.59	294.28	292.84	294.89	292.54	297.33	292.71	292.56	295.19	294.44	293.62	293.12	296.55	301.26	298.14	293.89	297.55	295.65	297.05	290.6	296.02	295.2	296.38	294.8	291.63	298.47	300.35	298.44	293.66	297.41	298.79	292.64	294.01	294.81	295.55	293.73	298.67
299.34	294.33	294.19	296.17	297.09	298.14	289.58	297.15	297.64	297.23	296.55	286.9	290.24	296.03	296.74	297.14	294.63	293.41	295.55	297.71	298.56	291.83	296.3	297.19	297.83	298.94	294.59	291.43	297.43	296.69	299.15	293.63	297.8	299.6	297.85	294.36	292.54	293.56	300.96	294.44	293.02	295.61	294.53	290.91	294.43	291.32	295.46	299.23	300.88	293.49
316.89	316.2	310.27	311.62	313.67	311.72	310.82	314.83	310.81	317.02	317.3	313.14	316.13	321.48	318.67	309.72	315.08	312.74	315.33	310.77	314.27	312.75	315.6	315.82	310.28	311.99	314.53	311.94	313.53	313.34	318.06	318.45	314.74	315.89	314.05	315.87	316.36	313.7	312.2	313.8	311.17	313.47	313.72	315.07	313.02	321.11	315.8	315.41	313.32	318.27
307.02	305.74	305.49	302.62	300.58	301.6	301.62	302.16	302.2	306.7	301.06	305.29	300.17	303.6	302.57	298.84	307.13	299.58	298.11	305.14	302.09	300.53	303.19	303.34	302.73	308.29	307.86	302.73	299.63	304.92	304.54	303.59	300.11	311	302.9	301.2	301.45	304.5	301.67	303.59	304.48	305.76	303.05	307.1	303.71	300.69	309.43	298.5	301.19	309.99
300.51	301.06	305.71	302.2	301.03	307.99	302.91	301.55	298.58	303.55	304.66	295.92	303.23	302.7	300.76	302	299.5	307.33	308.07	304.39	297.76	301.74	303.12	301.43	299.15	301.71	300.35	306.67	302.31	305.44	303.16	303.64	300.14	302.43	303.87	301.84	302.76	302.76	304.11	306.13	306.77	305.88	301.13	303.69	304.16	300.09	303.04	303.45	304.74	300.59
314.24	306.63	310.52	316.11	311.35	312.89	311.82	314.51	311.02	312.41	313.31	312.13	313.17	308.93	318.3	313.96	315.02	307.2	308.69	316.8	311.99	314.73	310.91	315.17	317.32	314.56	312.58	313.21	317.02	316.91	311.22	313.6	311.28	313.32	319.21	313.75	312.41	313.44	313.6	308.44	307.94	313.98	313.19	311.74	311.1	315.06	314.39	308.66	312.6	313.44
299.46	309.98	302.28	306.78	306.55	303.54	309.99	306.51	300.58	303.18	307.04	305.06	302.36	305.24	300.65	301.93	305.88	308.44	296.78	304.68	308.78	305.22	312.48	307.85	305.35	307.04	302.04	305.63	300.57	303.73	305.86	308.72	305.78	307.14	301.3	307.68	307.18	307.34	305.96	307.78	306.23	305.07	307.35	304.58	309.04	298.74	304.13	301.28	308.64	310.89
309.34	305.69	309.52	303.43	303.99	309.35	308.68	306.03	308.83	309.86	304.63	309.41	306.98	306.43	304.72	311.01	300.59	307.95	306.86	305.74	308.93	305.38	308.59	300.97	302.59	310.35	305.57	305.71	309.17	311.9	310.93	307.14	304.74	308.99	307.33	308.38	313.81	308.53	310.25	308.84	303.66	301.79	305.12	305.2	306.27	308.15	305.45	303.61	305.69	307.91
299.25	302.74	302.05	304.55	300.99	303.01	307.63	306.3	302.93	299.79	304.76	303.75	299.77	302.63	300.21	302.9	302.13	300.9	308.46	301.06	304.49	302.16	299.46	302.93	299.27	306.84	298.54	305.92	301.11	306.83	299.13	301.71	298.93	305.5	301.61	300.1	303.93	307.77	303.41	301.31	297.88	300.29	307.16	307.59	303.05	301.15	304.3	297.64	301.98	305.37
316.48	320.53	318.64	316.98	312.75	323.92	315.03	325.02	317.28	317.58	315.17	317.51	317.77	321.66	317.33	317.96	314.21	317.93	322.33	322.01	319.02	312.72	313.78	316.98	321.72	317.44	319.27	320.27	319.03	323.26	314.66	318.82	318.17	318.76	318.15	319.94	314.43	317.61	313.61	317.69	317.15	317.52	319.44	316.09	318.6	316.02	321.86	313.86	316.58	319.53
299.35	299.3	298.75	304.36	304.17	303.15	301.24	306.37	297.81	305.83	304.6	296.61	306.64	298.45	308.53	300.7	299.28	300.16	305.7	301.94	303.82	298.59	303.98	302.8	297.88	309.77	301.4	303.77	298.57	306.37	304.87	305.94	304.52	302.38	302.44	304.41	302.07	306.08	301.44	304.08	306.64	302.83	303.54	303.14	303.48	300.36	300.45	297.2	299.38	305.13
301.09	303.95	300.13	302.47	297.82	302.9	303.87	298.92	304.09	301.86	305.25	299.19	302.88	300.01	301.54	308.39	300.95	304.34	301.58	296.88	299.68	306.95	303.43	301.7	300.03	302.13	305.92	299.98	302.6	298.17	304.3	304.03	305.39	303.65	301.17	301.88	299.17	306.08	303.93	306.08	302.34	300.93	308.04	296.24	307.19	301.63	307.58	299.48	300.2	304.28
306.75	307.29	303.3	307.96	309.97	302.07	301.22	303.83	303.39	310.62	304.11	307.57	304.37	308.98	304.41	307.11	303.47	300.07	307.67	303.32	302.31	304.85	301.76	305.69	307.63	304.76	309.44	303.21	305.06	308.06	309.54	299.81	302.35	299.52	302.9	301.41	299.07	304.63	300.96	304.15	302.99	306.78	304.97	307.84	307.71	301.24	305.37	301.93	304.4	303.78
326.35	330.35	328.82	326.5	322.48	326.73	330.54	326.3	328.64	324.52	326.52	333.1	328.51	328.04	329.09	330.32	328.81	325.13	329.48	328.66	325.5	329.62	331.67	329.08	331.75	326.28	328.1	329.28	326.35	326.44	329.72	328.47	327.98	325.31	327.87	331.35	323.23	328.91	331.02	334.98	329.04	327.08	328.04	324.59	334.82	329.79	330.38	333.69	331.18	328.25
327.53	326	323.77	325.42	324.59	326.28	327.05	326.34	332.13	330.19	329.72	326.78	329.32	332.85	325.91	324.44	325.73	332.2	327.04	326.68	325.7	321.32	320.68	330.85	332.14	326.53	328.92	324.46	326.25	325.48	327.04	323.13	327.25	330.59	329.4	330.99	329.41	321.96	322.45	332.01	325.78	331.24	327.67	328.59	329.46	326.13	326.86	323.41	323.63	324.75
301.46	305.51	303.6	300.35	303.59	295.83	303.53	303.41	305.76	302.81	297.68	306.06	300.33	300.56	302.93	308.48	306.71	299.87	305.83	300.22	298.99	304.28	303.43	304.62	301.31	298.76	304.92	300.66	300.17	303.93	298.47	305.55	303.23	295.77	299.96	297.56	305.61	303.19	301.96	301.27	299.29	304.21	303.39	302.46	306.41	305.28	304.37	300.22	305.15	308.72
316.08	319.19	316.37	316.32	320.95	319.56	322.58	319.28	312.41	316.84	318.45	318.4	314.29	321.31	317.61	323.13	317.78	316.97	321.53	320.98	317.56	320.32	320.13	320.53	320.45	320.93	323.56	316.13	321.95	315.59	319.63	320.16	322.24	319.83	320.81	320.08	321.38	320.34	318.4	320.38	317.53	321.51	317.68	312.77	318.22	320.43	321.61	315.45	317.4	317
303.38	303.8	306.88	303.94	309.98	299.08	302.72	305.1	301.68	303.41	301.37	305.07	305.64	301.27	307.35	305.26	306.67	304	302.99	306.38	307.04	308.84	304.84	303.29	307.93	304.78	306.42	299.61	305.32	305.07	304.77	304.86	304.51	305.4	304.48	310.12	303.68	307.93	308.3	305.07	305.65	305.28	306.05	306.91	306.02	302.98	306.03	303.99	306.85	302.15
303.06	304.01	306.85	304.2	300.7	302.71	304.12	301.83	303.96	302.28	300.74	302.94	302.53	306.25	301.75	303.23	301.88	301.3	305.27	300.86	300.39	305.18	296.39	302.97	301.87	306.15	300.48	300.11	306.21	300.11	303.92	304.04	297.85	295.37	304.37	305.08	302.02	309.22	299.54	303.32	304.43	304.59	303.89	303.48	306.14	302.74	300.99	305.22	301.47	301.37
317.83	315.57	322.91	320.45	311.59	314.36	318.2	314.86	310.1	317.12	314.49	313.86	317.93	311.23	310.76	314.64	318.04	314.42	315.23	316.55	315.65	308.71	308.2	315.01	313.58	317.4	313.11	313.97	309.16	311.68	314.16	318.54	312.94	310.83	313.68	311.02	315.02	309.82	314.96	317.17	316.52	312.51	311.8	313.15	315.17	314.85	318.25	315.68	312.03	314.39
326.01	324.7	328.59	323.18	322.08	325.8	326.44	324.69	319.64	325.48	319.96	319.67	321.44	322.63	324.3	325.11	324.77	321.73	325.22	325.96	322.9	326.67	325.21	322.39	321.92	324.08	326.69	328.56	326.41	319.75	323.58	326.67	320.64	326.44	328.27	322.78	324.12	321.03	322.49	324.26	325.15	319.77	323.07	325.27	324.69	325.17	323.46	327.29	325.05	323.81
298.1	301	301.16	300.37	305.51	309.93	306.53	305.23	304.99	302.26	304.59	305.68	305.27	308.62	303.82	303.44	304.49	307.72	303.36	301.44	305.03	307.86	300.32	300.98	308.15	302.94	305.95	301.42	305.48	301.17	302.08	305.15	305.38	301.29	299.59	303.93	307.24	299.59	298.52	303.85	302.65	301.79	302.06	302.01	304.53	300.63	299.14	302.32	301.63	301.78
297.37	300.62	294.65	296.41	302.83	292.31	292.35	291.84	296.59	298.84	300.09	299.48	300.42	295.45	296.92	297.84	299.01	298.33	295.94	297.48	296.42	296.84	290.85	294.47	298.87	297.33	291.28	299.66	300.37	294.93	294.75	296.62	299.21	299.29	299.2	294	297.76	298.17	294.89	299.56	297.72	296.24	298.74	288.48	299.9	296.68	298.79	293.53	291.99	298.86
300.21	297.1	299.34	298.04	298.46	294.02	294.13	294.53	296.94	301.07	294.29	304.66	294.58	296.36	298.38	295.05	295.74	295.44	297.52	292.84	294.29	295.19	292.69	299.37	295.99	295.97	299.85	296.7	293.8	296.74	301.26	292.83	297.26	298.85	300.63	302.27	301.56	300.05	298.31	291.32	296.56	294.67	295.14	294.1	296.07	297	298.3	296.27	295.4	292.53
311.78	310.81	314.47	312.91	305.94	312.27	313.27	314.57	307.09	311.78	314.02	308.31	310	310.55	312.67	301.94	306.26	307.53	307.04	314.72	311.19	309.53	307.29	314.12	313.31	312.39	311.21	313.43	307.37	309.61	306.78	308.9	309.01	310.44	309.3	310.44	309.19	314.55	311.68	309.45	310.29	307.18	312.52	309.95	315.84	310.38	308.65	308.91	303.23	308.05
307.79	305.42	304.83	302.66	306.54	307.07	310.23	305.45	300.76	307	307.94	306.61	305.39	306.47	305.66	304.67	304.42	305.63	304.03	309.49	305.37	308.33	306.14	304.23	305.86	301.06	303.01	304.04	306.61	309.71	304.39	306.97	305.18	304.14	305.68	302.35	306.16	303.01	302.86	303.17	303.5	306.2	300.07	303.23	305.37	301.34	302.5	309.85	306.91	306.8
294.01	297.45	294.68	296.83	296.5	286.69	289.84	293.92	292.53	295.32	293.15	298.17	296.51	298.27	297.23	292.61	286.98	291.92	294.04	298.2	296.58	292.84	293.13	295.28	295.52	294.69	293.83	293.34	293.44	294.69	294.34	298.16	295.27	294.85	298.18	290.35	301.38	293.13	293.77	295.18	292.37	291.41	294.26	299.55	295.9	292.69	292.28	295.55	297.63	291.91
301.32	299.57	300.84	301.65	296.39	299.43	298.38	304.29	304.79	300.61	302.66	299.25	304.94	301.64	298.5	304.57	301.91	303.78	300.9	300.02	303.56	303.99	305.76	300.44	300.22	301.79	299.64	299.09	298.77	298.6	300.95	303.35	296.05	296.64	305.14	301.06	300.55	297.12	301.48	304.34	297.88	300.35	303.86	299.75	297.51	300.54	297.72	298.4	301.63	301.7
293.7	294.9	294.4	292.4	290.42	290.34	295.04	287.86	295.77	298.32	289.12	295.12	297.52	294.05	290	292.35	293.42	297.81	293.84	296.33	297.51	291.56	294.6	294.36	298.79	295.04	299.12	295.11	292.8	293.92	297.9	297.5	291.48	299.02	289.62	292.44	293.59	295.03	295.4	298.53	295.63	291.43	294.15	291.5	295.2	295.4	292.09	292.53	297.46	289.17
325.39	323.75	326.98	324	323.65	325.57	328.19	322.75	318.61	318.68	324.6	324.95	325.44	326.13	328.16	323.79	321.22	325.75	328.91	320.64	324.45	325.35	325.02	326.74	330.75	323.46	322	325.36	322.41	326.32	324.8	322.4	327.48	322.14	317.97	326.5	319.69	331.29	319.49	323.68	326.95	324.29	324.98	325.71	326.79	327.58	329.24	324.73	324.59	325.09
323.04	329.89	328.93	325.57	324.33	324.01	324.45	330.38	328.38	325.11	326.49	326.15	327.2	328.16	327.87	325.49	322.55	323.65	322.34	326.1	322.44	322.7	329.22	328.3	325.77	329.77	332.11	325.88	328.03	328.09	325.62	324.53	324.99	326.61	327.94	330.58	327.49	330.59	326.37	331.57	323.3	328.38	328.61	329.92	323.08	327.1	324.33	327.55	331.97	327.17
315.32	315.78	308.26	310.42	309.77	308.75	312.77	316.32	313.36	310.59	307.76	311.6	312.11	313.49	314.68	310.24	310.74	307.94	308.59	314.24	315.09	307.39	310.97	314	318.44	310.4	316.28	314.68	313.74	308.32	314.9	312.81	312.7	315.7	314.24	312.18	314.74	310.12	312.94	314.82	313.99	311.21	312.55	315.47	313	311.04	312.68	309.83	315.94	315.33
298.57	304.98	307.28	306.71	304.73	306.2	302.78	303.72	300.29	306.21	304.47	305.3	304.45	304.07	303.45	311.56	307.07	300.46	303.04	306.41	305.28	300.5	302.5	300.55	308.55	300.1	305.44	302.91	301.02	306.7	306.21	303.27	305.16	300.99	303.26	306.6	301.35	302.95	301.22	307.76	303.56	305.43	304.86	305.66	300.35	308.46	302.89	307.65	309.04	308.45
300.97	305.65	300.33	303.35	307.32	295.31	298.98	304.28	303.03	303.61	302.6	303.29	301.03	303.66	306.19	304.33	306.36	300.84	308.62	304.67	303.04	306.6	300.98	302.47	301.82	308.74	296.89	302.15	300.46	300.77	303.87	301.05	307.99	307.79	303.92	307.64	305.67	308.31	309.54	302.51	299.64	306.97	302.37	303.98	304.22	299.99	306.17	300.83	301.41	298.05
325.26	318.48	318.69	320.53	322.14	320.32	322.74	319.46	317.66	321.99	319.68	313.12	317.7	319.74	319.98	318.99	320.67	319.51	324.66	317.73	318.39	315.82	317.02	321.12	323.4	319.78	315.49	317.6	319.24	317.78	313.38	318.82	316.77	319.55	317.4	322.96	314.32	317.92	322.4	321.37	321.5	312.3	321.52	320.39	319.72	324.02	316.76	319.32	322.23	321.66
307.04	306.81	310.43	304.67	301.89	304.9	305.92	304.11	307.27	303.78	298.71	305.87	304.31	308.9	303.2	304.66	304.27	304.91	307.09	302.23	300.56	305.22	305.88	307.07	302.4	305.59	307.28	302.61	299.52	303.31	306.07	301.23	308.06	304.94	307.82	306.68	303.22	306.16	303.51	304.26	311.13	308.67	306.99	306.16	307.89	305.28	312.22	307.58	306.88	303.15
294.94	296.46	294.21	292.29	293	294.81	298.05	293.64	290.49	295.4	294.43	289.98	293.89	294.79	293.18	292.93	288.12	296.49	296.14	292.03	295.96	298.11	291.13	294.05	291.06	295.75	288.4	294.66	290.32	296.07	288.62	297.21	297.2	294.45	300.86	291.4	293.08	294.37	287.73	290.95	294.96	294.78	289.01	296.59	297.92	295.97	289.02	294.66	294.99	294.51
300.55	302.52	307.22	304.37	299.64	300.71	303.32	297.5	295.84	305.38	301.26	305.92	304.31	307.31	305.48	303.89	306.15	298	301.34	304.3	306.08	305.14	303.34	301.16	307.93	306.89	302.03	304.27	306.97	304.05	300.42	300.5	298.29	300.85	300.57	300.93	304.14	299.98	303.26	302.25	305.23	301.79	306	301.92	302.48	299.3	296.91	303.85	303.24	304.84
315.24	311.75	305.61	317.32	316.49	314.46	314.41	316.07	314.15	309.35	307.34	315.88	314.09	315.19	311.33	314.79	314.41	311.66	308.86	312.06	312.07	314.48	309.46	314.42	319.37	312.75	314.62	315.8	313.32	308.77	312.49	314.9	313.47	310.99	315.67	313.92	312.16	312.41	304.99	311.87	319.2	312.25	314.46	311.33	315.37	312.34	314.65	313.07	318.9	306.74
303.83	302.29	306.79	303.17	301.27	306.73	301.66	306.52	308.48	308.13	307.42	306.18	311.36	304.34	305.66	304.5	301.75	305.34	308.01	308.4	307.56	306.93	307.39	305.21	307.36	304.74	307.63	303.85	306.06	307.15	301.39	305.89	309.96	305.02	302.6	302.2	303.12	307.13	304.73	304.79	303.2	306.26	308.8	301.33	309.31	303.56	302.92	305.01	301.11	307.5
314.81	313.25	318.3	315.4	305.89	315.01	317.59	320.34	314.99	320.36	309.51	311.53	317.77	314.79	316.8	316.7	313.33	313.92	319.35	317.1	310.35	316.76	313.81	313.34	316.92	310.7	318.8	313.67	311.71	313.41	308.34	309	318.95	313.59	312.85	315.69	319.33	319.42	314.19	317.41	317.02	313.98	313.02	317.29	314.82	314.75	313.45	313.72	314.4	314.42
309.12	308.03	302.29	301.63	311.98	307.76	307.34	301.76	310.11	306.5	309.46	309.08	303.45	301.97	304.98	307.23	302.03	303.91	306.62	304.57	307.36	302.79	311.03	308.77	306.89	305.48	302.64	306.22	309.67	301.98	309.03	305.47	308.13	301.97	301.03	312.44	307	300.41	302.76	303.91	302.84	304.54	304.43	307.53	304.67	303.08	306.31	302.85	305.73	308.65
307.4	305.23	299.58	298.36	310.28	302.78	309.47	304.94	310.98	302.38	303.98	307.62	305.99	300.87	302.21	310.35	308.21	303.76	304.38	303.32	303.91	312.22	305.27	306.21	306.07	300.68	301.91	306.76	302	299.44	303.89	303.9	302.7	305.76	310.47	305.3	304.86	305.71	306.32	301.76	307.82	304.78	306.85	311.18	299.62	304.54	308.36	310.95	303.16	306.43
301.42	305.04	303.45	300.48	303.27	299.46	304.49	306.06	304.48	300.59	305.44	298.96	300.77	301	303.93	302.33	312.17	304.41	302.01	303.46	307.36	305.99	300.46	303.28	303.9	307.56	301.82	306.26	303.7	304.42	304.07	305.66	300.21	308.91	304.44	308.15	306.02	308.31	303.27	302.9	301.69	307.78	303.54	301.2	304.18	303.51	304.91	300.45	300.56	302.13
303.42	300.38	307.56	306.97	300.98	303.42	301.95	303.75	309.83	305.74	302.61	304.09	299.58	309.71	299.35	304.16	310.27	307.39	305.12	308.46	305.99	305.73	301.21	306.88	306.13	305.16	305.94	304.99	304.3	300.98	310.2	298.85	308.85	302.15	307.9	303.02	304.33	304.91	305.82	308.16	313.08	303.16	304.64	305.96	303.28	305.63	307.49	303.8	302.93	301.87
319.69	316.89	318.04	321.43	318.63	317.98	317.3	312.91	313.19	315.98	316.61	322.22	320.86	321.88	318.62	317.87	319.01	320.93	324.37	318.22	319.18	318.63	318.64	316.02	316.67	317.96	321.91	314.91	317.78	317.36	319.91	319.98	319.97	318.79	323.06	315.38	322.84	322.99	321.11	320	317.24	319.58	322.05	319.23	317.35	315.55	316.9	317.67	314.33	320.59
329.21	324.24	327.36	327.33	327.69	331.38	330.54	323.6	327.7	322.32	328.66	325.47	321.41	327.93	327.99	326.11	325.82	330.2	327.36	323.85	325.98	323.98	323.53	325.4	329.21	332.3	326.68	328.2	328.58	330.28	326.15	329.51	325.71	328.73	331.14	326.96	328.29	331.43	326.79	326.54	328.16	324.16	326.92	321.29	333.97	328.13	327.28	325.25	322.51	332.87
326.67	332.17	328.7	328.49	319.88	323.44	329.09	324.49	320.81	326.93	328.84	323.37	324.93	323.78	326.22	324.02	324.05	325.22	325.83	325.88	320.17	327.33	325.04	326.67	321.46	323.71	327.91	324.64	323.42	326.73	323	322.8	329.89	328.94	321.31	322.88	324.42	324.61	326.47	321.5	322.99	327.47	322.4	329.8	322.92	325.19	324.67	325	327.67	321.81
316.43	314.02	312.6	314.99	312.32	309.47	308.14	308.02	313.02	315.07	313.54	313.62	315.49	312.26	311.92	314.8	312.83	307.86	316.08	317.92	316.25	310.86	312.14	317.29	308.74	315.36	313.74	315.56	313.45	311.49	314.32	313.97	311.97	310.07	312.27	310.67	315.23	315.51	311.51	318.23	320.99	306.86	319.12	316.2	311.89	308.83	310.32	312.81	315.22	314.68
309.73	311.89	312.01	316.21	319.26	313.28	313.75	314.65	314.6	319.13	313.47	312.83	313.97	312.26	313.37	312.13	311.93	316.85	313.51	317.46	313.85	312.73	312.44	314.13	314.48	316.43	312.27	315	314.4	312.95	311.63	312.52	315.32	315.43	315.15	317.12	315.62	312.36	316.93	317.12	319.51	316.73	310.4	313.9	316.86	313.3	313.75	316.84	312.78	311.7
302.15	305.19	310.89	305.72	303.91	305.72	300.62	311.45	302.28	303	303.34	305.83	299.54	300.97	308.91	303.07	303.39	305.93	301.59	307.97	305.22	299.76	304.22	308.15	305.15	302.87	300.32	301.91	301.94	304.02	300.95	305.13	308.22	306.98	303.73	300.72	301.75	304.39	300.09	305.94	303.38	299.81	309.47	303.72	307.98	301.81	299.87	304.1	304.81	303.58
303.67	302.43	301.86	308.9	305.57	306.66	302.16	301.9	303.64	307.42	303.55	301.9	304.73	305.9	301.22	302.56	306.3	305.13	306.29	302.46	304.6	299.13	307.65	304.32	299.57	307.54	309.38	304	308.69	304.91	308.76	307.07	300.49	305.18	306.76	309.5	304.02	305.17	306.88	305.3	306.12	303.88	301.34	305.77	304.54	306.16	307.96	305.98	304.81	305.43
316.52	321.42	314.04	316.97	317.04	318.49	315.11	317.18	313.15	316.37	315.59	311.3	320.23	317.11	314.33	320.87	318.11	314.58	316.31	313.52	313.65	313.6	313.24	313.14	316.75	317.94	320.82	313.66	316.87	310.94	314.47	314.42	319.12	319.57	316.34	319.16	314.8	314.43	310.55	315.82	314.04	316.97	312.76	314.39	317.33	320.04	312.96	313.52	308.62	307.62
315.67	314.84	320.59	315.85	315.43	317.6	313.41	317.8	321.68	313.77	313.48	310.54	316	313.29	316.03	310.98	312.51	315.15	311.15	314.37	315.62	318.22	312.28	314.46	316.66	316.77	314.17	316	313.59	320.35	315.63	311.91	312.26	320.09	312.48	314.33	311.54	313.12	316.43	317.73	312.84	311.27	313.56	314.32	316.28	310.72	312.34	313.49	317.6	316.34
315.76	313.13	315.29	314.82	318.01	314.77	317.38	313.89	313.55	310.49	314.38	316.4	312.91	313.18	311.02	313.23	311.61	314.41	311.61	317.6	312.3	311.91	313.74	316.62	314.63	318.9	315.09	313.68	315.25	310.22	312.75	312.55	312.13	317.3	317.47	311.8	310.37	313.58	313.42	316.63	311.53	313.88	313.71	317.69	312.26	311.68	314.41	311.15	312.01	313.14
301.16	301.77	300.98	298.73	303.69	298.3	300	302.04	296.11	302.88	306.32	303.42	304.73	306.91	303.73	302.4	303.96	302.03	304.52	305.64	305.88	299.31	303.37	300.74	298.9	305.84	308.95	304.31	303.17	298.32	310.81	302.87	306.51	301.83	304.38	302.03	302.57	302.62	302.36	297.42	305.34	305.42	297.05	302.43	307.97	303.07	305.95	301.35	306.03	299.7
323.62	326.66	323.79	326.09	321.93	328.93	322.22	324.27	327.42	326.63	325.14	323.46	322.09	320.95	327.99	322.99	319.76	326.34	321.59	326.33	324.9	324.7	319.64	323.56	323.45	325.25	318.67	328.73	325.91	324.33	323.29	320.64	323.01	324.53	327.25	323.2	323.95	321.92	330.19	325.91	325.13	325.82	325.66	323.08	326.05	323.35	325.14	322.36	323.34	326.47
306.65	303.15	301.53	306.34	305.63	306.71	303.68	306.92	306.78	303.73	299.96	307.51	303.79	299.32	303.56	303.99	302.53	301.48	303.73	301.44	303.01	304	302.09	301.4	303.94	305.84	301.04	305.33	301.25	299.37	304.48	306.36	302.09	302.84	304.47	305.97	304.05	303.41	298.03	304.09	304.52	299.39	303.89	304.89	301.53	309.73	304.34	303.92	307.8	300.68
316.59	314.2	312.35	318.8	316.17	313.06	316.31	314.29	318.64	312.62	318.17	309.35	313.22	308.78	314.43	318.03	314.84	314.35	316.88	312.05	315.18	319.88	317.73	315.1	315.19	313.3	317.16	318.53	314.22	316.31	314.57	311.59	315.45	309.75	312.62	321.75	315.24	313.65	311.86	313.18	314.16	313.19	312.07	313.92	315.39	313.57	318.39	317.9	315.71	321.89
299.31	296.64	297.91	297.54	298.56	296.9	297.58	294.75	299.62	296.6	297.1	294.73	299.35	299.19	294.19	297.13	292.15	296.5	294.65	295.7	301.35	298.36	293	296.68	295.94	295.43	297.28	298.22	295.49	296.36	294.43	298.41	296.92	292.2	297.6	297.95	294.02	297.32	297.53	297.69	300.14	302.6	289.68	296.54	295.84	300.88	295.88	295.12	295.2	292.06
300.34	296.61	295.9	301.39	296.08	298.54	296.14	297.81	296.28	299.63	299.45	300.12	295.48	296.25	303.4	298.52	298.26	295.66	296.41	303.11	296.7	294.86	298.33	297.26	298.62	297.2	300.02	296.97	296.57	297.97	296.26	295.29	297.38	295.86	301.1	294.59	297.33	294.95	295.06	299.6	298.46	294.89	295.04	292.22	295.07	294.03	296.61	292.42	296.26	302.58
320.49	318.12	318.73	318.27	315.63	319.81	321.52	321.1	315.96	313.66	315.79	317.46	312.82	317.47	319.68	318.96	312.78	317.51	318.14	322.2	314.58	314.87	320.78	315.2	315.06	317.17	313.49	322.28	319.53	318.55	319.99	316.68	316.47	319.04	321.53	316.54	315.5	317.06	316.43	316.78	313.64	315.75	318.64	318.25	313.7	317.74	317.48	314.7	310.01	320.56
304.36	309.27	304.1	305.62	301.82	304.81	307.41	301.81	301.01	302.61	300.48	300.56	307.2	304.47	303.42	299.92	308.27	307.11	299.82	303.08	302.25	304.73	299.42	302.87	304.59	303.2	305.35	303.49	299.08	305.21	304.39	302.66	306.14	304.69	305.07	304.07	304.15	304.39	305.99	309.8	306.83	305.04	302.8	307.88	311.06	297.41	303.35	309.04	307.76	303.04
297.1	295.42	295.17	293.34	295.16	299.65	292.93	297.76	291.88	294.52	299.25	294.91	300.07	294.73	302.74	293.78	298.93	298.07	300.16	299.55	299.09	292.74	302.34	298.8	298.49	302.79	301.83	291.43	296.44	293.31	292.76	294.25	298.73	294.84	296.77	297.52	294.09	297.62	298.34	293.69	293.29	300.17	296.71	296.9	300.21	296.8	298.23	298.17	297.98	297.68
326.67	323.56	326.17	325.84	327.64	327.42	326.92	329.56	324.08	328.51	330.75	325.28	326.11	330.73	327.99	328.54	326.08	327.85	326.78	328.41	326.51	329.38	329.52	330.49	328.78	330.17	331.46	330.71	325.2	324.2	332.25	324.84	330.28	323.55	331.21	330.64	326.28	333.83	330.24	328.67	327.85	331.05	330.11	328.21	326	329.78	327.15	329.55	334.2	329.66
297.95	300.36	305.45	300.65	298.59	299.49	302.64	302.86	298.45	304.83	299.85	302.49	305.06	302.55	294.02	299.25	296.64	298.85	302.73	295.22	298.24	300.01	304.01	301.17	301.54	298.4	302.38	299.86	296.72	296.65	303.32	296.12	301.04	298.14	301.88	297.22	295.94	300.76	302.43	304.06	304.97	301.21	303.92	299.81	295.17	299.8	301.31	296.74	300.17	297.04
323.08	320.43	323.95	326.65	324.73	324.81	325.26	324.93	325.52	321.32	324.34	322.89	324.17	325.65	323.73	320.75	325.22	326.73	324.38	324.88	321.98	329.15	327.51	326.81	320.86	327.27	327.55	328.86	327.63	327.85	324.11	325.84	322.26	324.3	325.36	320.25	324.04	323.63	324.21	327.74	320.28	324.93	324.66	328.55	323.15	327.98	327.86	326.15	324.84	322.44
326.77	326.1	329.78	326.27	330.22	329.6	327.28	331.21	327.52	330.11	327.26	328.39	325.49	329.38	330.04	331.92	327.98	328.64	328.83	324.78	328.02	335.34	328.24	331.28	326.98	330.02	330.22	326.65	329.03	333	329.51	331.33	333.9	330.16	331.28	328.72	330.38	325.8	330.24	323.44	336.81	330.12	327.61	328.55	328.03	327.92	330.8	330.28	334.28	331.2
310.19	300.8	303.48	301.52	302.11	301.21	308.67	302.81	304.5	302.73	304.64	304.6	310.21	304.84	301.85	311.69	303.49	306.68	304.69	305.44	301.93	303.37	307.3	304.97	299.56	304.91	307.65	307.78	301.27	306.98	307.12	310.2	303.45	306.58	303.56	304.6	305.7	306.22	306.64	304.7	308.53	306.11	300.63	307.24	304.33	306.39	305.19	298.02	302.18	306.73
315.33	314.81	315.68	312.25	313	315.1	321.91	317.47	311.78	315.49	315.14	322.18	314.56	316.3	317.09	316.98	316.63	314.72	315.2	306.86	319.71	316.05	311.54	313.72	318.48	314.95	318.43	314.58	320.25	312.04	312.01	314.93	317.63	314.78	319.91	315.73	313.5	313.43	317.32	322.48	318.82	318.79	317.34	313.3	316.59	318.35	318.55	316.78	312.36	320.07
310.49	311.04	309.57	310.21	311.73	309.99	310.81	313.09	310.9	316.14	314.51	312.51	314.29	310.62	313.02	313.89	308.96	315.3	307.35	309.97	308.13	315.09	309.39	313.01	307.17	315.47	310.35	308.34	305.59	307.19	312.44	312.63	310.83	311.03	310.28	311.46	309.29	308.97	304.88	313.04	315.72	309.4	313.53	316.02	313.73	312.44	314	315.21	311.76	314.42
300.33	305.75	309.17	303.02	304.68	305.91	302.45	305.08	309.59	304.87	304.78	303.14	302.9	305.79	301.06	302.42	306.33	302.58	300.44	303.1	310.66	306.73	307.15	303.28	305.71	309.31	303.29	303.2	298.5	300.57	306.8	307.84	301.47	308.51	305.1	304.91	299.94	305.1	307.16	308.42	301.54	304.76	304.74	306.62	303.46	307.32	310.54	302.29	301.63	306.05
305.85	300.99	300.29	303.93	299.9	302.44	304.39	308.37	299.14	306.79	298.08	301.36	303.79	299.87	300.6	299.91	303.48	305.32	312.07	304.59	303.99	302.41	300.36	302.44	299.78	302.49	306.5	300.89	303.5	303.14	306.01	297.03	302.43	306.02	302.51	298.08	300.75	300.6	303.5	306.49	305.55	299.42	301.26	305.12	304.19	308.83	307.24	306.17	301.68	301.77
317.18	321.55	313.02	319.93	314.2	316.72	319.6	311.1	310.6	314.28	316.37	310.78	317.8	319.3	312.54	314.85	310.26	312.57	310.65	317.05	320.51	309.13	314.04	315.56	316.8	318.56	318.81	318.51	315.72	313.74	312.5	316.46	313.39	310.71	311.66	315.73	316.98	313.81	315.38	318.85	317.77	316.54	311.45	317.18	315.67	312.02	312.26	313.21	320.55	316.6
319.85	313.48	312.35	314.89	311.98	317.86	312.43	316.06	314.57	315.81	316.63	311.92	315.83	311.67	313.48	312.5	319.66	311.99	317.53	314.71	316.98	315.46	312.11	317.24	313.31	314.83	315.3	312.47	319.02	311.51	310.21	316.27	317.78	316.64	314.98	318.54	316.8	307.8	316.79	313.75	313.59	313.73	318.21	313.76	318.21	317.27	314.23	315.81	315.71	312.81
316.82	316.83	313.68	312.18	319.46	313.01	317.3	312.62	310.85	313.2	311.88	311.91	318.58	309.92	314.98	314.17	319.28	308.84	316.11	306.99	311.42	314.9	312.4	311.49	316.22	310.87	313.32	313.85	310.89	307.9	311.66	309.66	319.56	313.05	312.7	314.09	313.33	312.51	311.36	316.59	309.88	317.05	316.81	316.96	313.35	310.12	312.38	314.26	315.8	313.28
305.09	297.37	297.32	303.29	307.19	304.25	307.57	302.47	302.59	300.36	308.19	304.04	301.91	297.9	302.76	302.4	300.34	298.34	305.55	305.43	309.65	306.44	304.65	308.81	305.63	308.93	307.12	301.5	301.77	309.39	308.99	305.93	300.32	299.02	307.83	304.2	303.31	302.94	303.19	304.56	303.35	305.97	297.99	301	306.44	305.2	299.7	306.01	299.92	306.17
294.02	297.29	293.08	295.72	298.42	292.64	296.21	297.64	291.27	298.66	299.83	291.09	295.6	295.48	292.88	293.19	295.58	290.67	296.41	294.16	291.67	295.62	292.2	290.47	294.69	298.44	295.94	294.36	292.61	295.91	298.92	293.6	289.6	291.28	301.22	297.17	296.81	296.12	297.45	293.33	298.34	299.31	296.23	290.94	291.8	297.07	289.5	294.32	294.93	298.54
313.23	313.24	317.05	310.2	307.03	312.47	312.66	311.32	313.76	311.5	313.58	306.54	312.84	314.6	318.32	317.01	315.53	315	318.46	316.1	314.46	322.54	313.34	313.57	312.55	311.59	310.97	315.71	310.53	308.07	312.55	314.33	316.59	310.34	313.43	310.33	310.83	309.06	312.52	313.38	307.02	316.1	314.34	314.69	309.4	315.59	308.04	314.48	317.53	313.7
304.51	299.9	299.49	303.93	299.57	303.65	304.8	302.73	298.53	301.29	303.05	300.67	305.17	298.27	305.1	308.31	303.59	300.07	302.92	305.54	300.33	301.84	298.65	301.63	304.27	305.73	299.32	298.55	303.38	305.52	303.3	298.58	300.56	297.2	300.09	300.77	300.74	307.31	301.59	306.73	303.42	299.18	301.36	298.97	301.32	308.22	303.19	299.77	300.12	301.54
305.16	298.25	299.84	300.32	296.01	303.25	302.74	304.38	296.41	307.22	300.4	304.36	304.47	302.05	301.33	304.08	302.78	300.02	302.19	299.09	296.68	297.2	306.99	299.5	300.71	300.08	300.81	300.02	298.43	296.47	302.43	302.4	299.79	298.41	300.73	302.45	299.88	304.5	301.97	300.32	297.8	297.09	302.68	301.84	301.52	294.64	304.33	300.41	302.97	300.91
320.29	317.65	317.58	320.34	314.25	323.19	314.94	316.87	317.62	312.56	317.15	320.7	318.58	317.63	318.83	317.64	313.28	317.92	316.79	316.21	317.1	316.7	316.38	321.01	316.85	314.07	324.47	315.8	320.46	314.65	319.54	319.53	318.98	318.7	315.8	319.4	326.61	317.85	315.19	316.07	320.75	316.67	320.23	316.55	317.07	317.33	320.02	317	320.82	315.3
305.41	303.04	302.78	298.24	304.71	304.24	301.83	306.33	302.34	306.78	301.43	312.55	302.49	309.94	307.49	309.15	302.02	307.95	309.73	309.46	302.31	308.62	310.68	312.87	301.83	305.49	302.89	309.74	306.03	308.75	310.28	301.77	317.21	303.12	303.26	306.78	301.23	307.41	304.16	308.58	309.72	307.72	304.22	309.2	303.78	305.93	307.9	301.56	305.88	306.68
311.66	316.38	319.92	314.59	313.36	314.41	311.47	315.32	317.28	320.65	322.68	317.83	312.99	320.81	313.28	316.53	316.66	320.45	311.86	313.17	316.81	318.8	314.55	321.53	313.92	317.17	319.09	316.53	317.73	311.31	314.54	312.01	314.51	312.05	322.77	319.49	316.55	316.31	320.34	319.62	316.09	316.25	315.23	318.14	317.97	312.28	322.95	315.26	316.43	315.03
311.46	317.93	307.91	313.84	313.71	316.22	313.76	307.98	315.24	316.28	314.93	313.86	316.02	320.05	306.58	317.31	312.54	312.84	313.13	313.84	315.11	309.17	313.2	311.43	309.63	313.04	319.5	317.41	315.52	314.07	309.29	311.39	313.67	310.99	310	314.03	312.04	311.43	313.96	315.71	312.42	316.08	313.71	311.65	314.69	308.77	315.28	311.72	310.75	313.32
305.13	300.12	301.5	302.86	301.94	303.12	304.06	300.95	301.42	307.57	306.77	305.05	302.79	306.69	306.84	300.07	304.51	308.56	305.16	300.32	303.81	299.61	303.96	300.76	301.72	306.3	307.78	305.35	308.61	302.87	301.97	310.7	301.74	308.56	303.97	302.16	305.52	302.3	307.58	306.42	300.54	306.78	307.76	305.19	306.54	308.41	303.18	301.85	302	305.63
308.06	302.87	308.85	302.48	312.34	308.5	309.15	304.92	309.25	303.97	306.6	302.37	304.08	308.94	310.6	307.08	315.11	305.83	304.06	305.22	304.78	302.6	308.38	309.88	303	305.56	309.85	310.29	303.94	313.88	309.39	309.61	310.78	308.2	309.37	312.58	308.15	306.92	308.3	309.43	308.12	311.47	303.71	304.93	308.42	308.33	305.38	309.29	309.5	306.37
303.71	302.38	299.23	302.69	300.74	292.19	304.7	299.38	300.44	298.87	304.5	298.97	303.71	296.55	297.57	303.58	295.97	301.57	301.49	296.45	300.4	302.73	302.51	300.46	301.94	303.17	301.81	299.82	298.39	301.5	303.15	299.16	301.47	303.99	301.68	301.83	299.34	301.49	303.63	302.58	296.27	306.39	300.98	298.61	302.01	296.1	298.76	301.53	303.59	302.01
304.95	307.01	301.87	303.19	302.56	299.79	300.24	304.44	303.53	299.73	303.88	302.59	306.69	300.98	302.59	306.45	305.8	300.95	302.05	301.77	303.05	304.59	302.95	302.19	299.97	298.61	302.16	303.23	305.16	303.77	310.62	302.33	302.23	306.38	303.17	302.97	303.59	305.46	302.09	302.27	300.72	303.57	307.62	304.18	304.13	305.46	298.84	303.11	302.78	304.42
318.11	314.88	315	316.85	312.53	316	315.55	315.33	314.92	313.66	314.15	313.69	311.29	315.86	316.22	309.22	316.77	310.75	314.09	316.76	312.16	315.66	312.68	317.38	313.15	308.07	315.15	315.68	314.82	316.82	316.81	315.83	317.32	317.78	310.01	314.06	319.02	314.97	317.94	317.33	316.81	314.77	309.61	315.2	309.71	311.58	316.05	316.14	310.9	311.71
300.85	301.73	302.27	301.12	297.87	298.1	297.88	296.9	303.56	297.56	298.69	300.44	303.15	298.19	301.17	300.15	298.26	292.88	300.42	298.68	306.47	300.93	298.95	295.51	299.91	297.76	304.61	301.71	299.11	307.25	301.26	300.91	299.9	298.55	303.99	301.88	299.78	301.34	301.28	300.11	302.13	294.88	300.73	300.63	297.56	297.58	301.82	297.65	300.16	299.11
303.25	299.72	299.03	297.99	299.36	304.32	302.15	302.61	299.27	304.56	303.53	300.5	298.39	301.05	297.6	301.9	299.9	297.69	297.01	302.2	299.68	304.42	300.82	300.67	295.46	298.34	300.16	301.79	297.53	304.11	301.65	302.29	298.51	301.96	299.62	298.98	305.17	302.27	296.58	297.37	300.2	296.53	296.25	300.48	298.19	301.42	300.53	295.61	299.25	295.14
302.28	306.33	307.15	302.23	300.05	304.58	303.37	297.32	301.43	299.65	305.65	305.38	300.35	306.04	307.37	302.27	303.96	304.89	299.29	304.1	302.97	306.52	298.94	300.53	307.07	297.13	305.43	295.57	303.39	302.02	306.35	303.44	302.99	305.71	304.73	298.47	302.04	302.31	306.65	303.45	300.19	299.55	309.63	300.31	308.03	306.87	307.38	299.47	309.43	303.48
314.38	313.24	313.58	315.15	316.98	313.5	311.77	318.5	311.58	315.61	322.55	312.33	312.29	312.88	308.84	315.52	312.6	314.05	314.94	309.69	310.97	313.64	313.52	312.95	318.36	321.07	314.8	310.85	312.09	314.43	313.04	315.96	316.54	306.89	317.34	316.02	316.14	312.19	316.3	310.35	314	315.44	319.15	310.22	314.62	312.14	308.61	312.02	316.41	310.49
314.6	315.13	307.77	308.77	312.68	312.04	315.17	317.49	313.53	310.07	319.14	317.8	311.38	316.42	315.75	313.58	311.97	318.2	307.81	312.86	315.56	313.16	311.76	309.8	316.85	309.95	312.14	310.52	308.65	316.17	308.83	312.71	314.27	312.48	310.12	311.85	308.96	315.67	317.19	313.2	315.49	313.22	308.76	312.47	315.5	314.25	311.19	318.73	312.17	311.65
300.62	303.04	300.44	299.12	296.9	301.47	300.02	295.35	303.21	298.74	305.3	300.35	303.07	300.25	300.01	300.17	302	300.67	296.69	304.09	293.89	297.96	304.72	300.18	300.94	295.22	299.62	294.14	302.16	301.68	300.67	297.26	300.35	304.79	296.58	298.55	296.81	297.93	300.54	298.07	301.79	298.06	303.44	301.72	305.83	300.51	300.56	303.55	299.88	299.75
304.21	304.59	300.19	308.92	302.33	303.2	301.59	302.47	302.74	300.17	300.68	296.85	301.69	302.51	300.39	303.67	304.66	301.8	299.49	300.67	303.88	299.19	298.48	299.88	312.01	299.24	300.67	303.72	302.71	303.45	304.44	301.4	305.1	305.99	305.62	302.86	306.23	298.82	298.36	301.52	303.12	308.52	301.51	307.56	303.73	302.36	302.83	301.57	300.49	299.34
299.57	301.77	300.74	300.48	300.45	300.4	304.3	304.9	303.46	297.95	298.55	300.46	303.99	297.88	300.53	303.13	302.71	298.7	303.33	297.04	298.92	299.41	304.89	300.76	299.45	301.98	298.88	304.26	300.52	303.01	299.79	300.94	301.59	301.73	298.76	299.82	299.95	299.33	301.17	298.79	300.63	298.7	299.68	298.53	300.8	300.1	301.7	297.31	290.7	307.84
315.23	313.28	315.39	315.46	315.65	311.32	318.9	315.77	308.93	313.48	311.7	312.59	309.99	320.29	315.22	313.39	312.11	314.9	311.93	312.26	315.95	315.2	314.65	316.42	311	316.7	312.63	317.52	315.92	309.2	315.74	317.7	311.68	317.27	313.68	311.7	317.39	312.88	313.17	316.07	313.02	317.79	313.01	317.84	311.01	313.02	316.75	308.41	316.6	312.28
323.25	315.88	324.08	316.11	318.9	318.01	321.21	318.57	320.44	317.96	315.37	321.43	313.19	322.95	312.53	322.33	315.43	321.17	322.12	318.4	317.61	319.25	317.35	311.81	320.16	320.08	322.65	319.99	323.14	315.44	320.5	321.72	314.14	319.38	314.73	322.49	321.8	323.8	321.43	323.75	319.64	320.05	317.34	315.45	316.58	319.21	310.86	315.66	318.59	314.17
304.46	301.87	302.61	303.21	300.09	306.49	301.26	305.74	302.19	300.02	300.16	303.35	301.11	306.61	303.17	304.54	303.42	305.13	306.11	302.86	308.34	299.52	304.7	300.9	298.38	299.03	306.3	309.03	296.84	305.63	305.54	305.87	304.42	305.2	306.43	304.06	303.4	306.63	304.62	303.88	306.69	298.07	304.52	302.12	301.48	304.54	300.4	306.95	307.83	303.6
308.48	308.2	308.13	314.32	308.89	311.57	312.33	308.1	307.66	312.52	311.57	309.17	310.62	313.06	311.65	312.52	311.49	310.03	311.07	311.48	307.04	311.75	316.62	308.63	307.31	308.48	309.32	307.46	309.78	313.71	313.42	312.78	312.26	312.23	308.78	312.05	306.05	310.19	309.69	311.9	309.6	312.27	315.2	311.96	314.17	309.02	314.43	309.04	314.54	307.19
318.9	318.6	319.34	316.95	319.46	324.75	316.04	325.15	319.08	318.6	322.39	316.02	319.13	317.72	322.42	322.47	318.79	321.25	321.23	322.7	318.23	321.92	323.67	322.75	316.23	317.23	315.1	316.38	326.26	316.12	320.17	319.24	321.75	320.48	314.96	315.92	317.06	317.43	317.31	321.15	322.13	316.97	317.04	320.14	319	319.47	321.15	320.59	318.38	321.39
310.33	314.53	308.41	313.48	312.72	314.13	312.77	315.28	308.99	315.88	315.28	312.46	315.42	307.16	312.87	316.4	310.97	312.17	311.64	315.38	311.38	315.41	314.52	317.18	314.88	315.55	312.24	312.86	317.52	316.9	316.88	308.32	309.98	313.35	312.62	313.37	316.41	309.97	308.57	312.76	314.38	312.51	316.57	311.5	310.93	311.59	317.4	312.9	318.47	313.95
316.37	320.59	314.3	310.5	318.68	316.43	313.59	309.95	311.6	318.43	318.22	310.94	319.03	319.55	313.06	316.67	317.31	318.53	313.57	314.26	313.17	313.98	318.4	316.37	319.09	320.48	312.53	318.65	316.49	317.31	316.53	315.85	316.01	312.49	317.08	319.13	315.31	311.27	310.4	314.67	315.71	313.78	312.75	315.29	313.81	313.57	316.03	315.1	310.53	314.42
312.83	322.45	311.12	315.16	313.32	308.92	314.84	309.42	312.21	315.78	312.28	314.41	312.93	314.39	313.42	315.9	314.92	313.2	309.37	313.71	317.37	311.98	313.34	314.85	315.84	313.28	316.27	308.55	318.47	315.12	313.38	315.67	313.24	314.06	310.14	318.17	313.63	314.33	317.24	314.91	313.23	307.25	316.5	312.33	316.46	314.16	315.01	315.59	313.22	317.97
322.87	315.97	316.38	321.73	322.31	316.71	312.65	316.73	319.71	315.8	318.54	318.85	313.21	319.91	316.99	309.66	316.92	317.28	320.13	320.45	314.66	315.92	317.89	318.71	316.64	321.72	317.85	313.22	319.76	318.8	318.51	322.5	314.66	320.23	321.57	316.24	317.46	320.11	314.29	315.53	317.03	318.6	317.6	313.21	315.41	318.34	315.05	322.07	317.7	323.21
296.78	292.21	291.35	297.03	300.62	294.72	288.47	298.12	289.51	294.73	289.53	296.6	292.22	293.33	295.79	304.43	293.18	291.57	290.94	296.16	291.09	294.44	295.94	296.05	290.47	291.86	291.83	290.06	294.78	292.16	298.24	294.13	292.21	301.49	301.22	291.35	289.77	291.05	292.44	296.26	293.45	295.54	294.73	294.01	293	288.68	293.78	291.07	292.9	290.32
315.66	315.99	319.3	318.38	321.26	327.5	319.22	316.39	318.91	319.74	321.19	321.48	319.25	318.13	319.85	315.58	322.09	313.63	321.77	312.26	317.04	317.69	320.76	317.46	322.2	312.73	320.69	320.56	317.45	320.7	318.55	320.27	321.33	319.46	317.35	322.65	313.24	315.58	316.62	314.91	315.71	315.36	315.23	321.71	316.25	321.76	315.21	319.52	322.89	319.79
302.44	303.65	303.88	302.38	303.83	310.27	302.18	304.26	305.51	310.32	301.77	311.93	303.79	302.99	308.79	305.96	301.07	306.56	306.54	303.24	304.67	305.5	307.02	304.04	302.62	307.99	301.75	304.09	301.99	302.98	309.12	303.52	307.25	305.49	302.83	308.85	302.76	304.94	309.15	307.1	303.94	301.45	301.18	303.83	306.5	312.55	301.88	305.49	304.43	306.82
305.14	301.52	302.38	303.31	304.08	307.28	307.94	309.21	304.33	300.61	303.14	306.55	309.13	304.38	302.07	303.44	303.8	303.67	307.83	300.43	305.49	302.58	303.37	307.26	304.62	301.34	301.16	300.06	305.85	303.41	303.63	307.08	304.65	303.05	309.19	304.66	303.05	301.65	297.73	304.84	304.51	301.63	303.38	310.41	306.05	308.71	304.7	306.96	302.89	308.56
301.14	289.59	294.72	293.85	296.4	289.17	294.22	295.58	295.89	292.49	297.02	297.43	296.04	300.89	290.28	294.18	293.93	296.24	299.14	294.45	294.67	301.06	295.63	291.21	300.33	296.75	290.89	294.11	297.39	297.11	290.34	293.83	296.49	288.63	294.96	287.47	292.42	293.51	295.5	289.19	296.81	293.99	293.82	296.69	298.18	290.04	292.42	292.45	295.72	294.66
304.05	302.39	305.15	299.58	309.82	304.77	297.85	302.92	307.77	307.19	302.28	305.27	309.59	303.12	304.64	303.34	306.66	308.48	307.07	305.45	298.27	307.05	303.44	303.87	301.59	303.57	309.63	305.34	301.4	306.85	304.74	302.5	307.73	308.18	306.16	300.39	305.17	301	308.37	302.28	305.77	303.33	307.5	307.87	303.65	298.13	301.89	305.65	305.49	306.33
314.15	312.74	315.33	309.97	320.87	315.56	316.55	313.49	318.59	319.63	314.03	317.53	310.34	312.41	309.56	315.8	314.78	320.22	313.04	312.9	311.49	313.61	316.87	308.29	309.35	317.98	320.17	319.81	317.41	321.59	317.45	316.47	317.25	315.29	315.41	318.01	311.69	316.23	314.14	311.03	318.31	318.13	313.76	316.13	316.24	314.15	310.59	311.51	314.48	312.29
298.15	297.15	293.19	300.92	293.41	294.54	292.43	295.92	295.4	291.87	291.17	294.63	293.77	292.9	293.89	293.01	292.42	293.02	294.1	297.19	293.44	291.5	297.92	295.77	288.92	291.9	299.68	296.62	295.54	291.24	289.84	294.65	294.22	295.37	293.97	293.29	295.23	297.01	293.86	290.78	291.4	300.37	296.57	296.68	295.25	299.78	295.92	291.22	295.22	291.59
299.32	301.26	305.88	305.49	304.34	305.81	304.21	301.61	302.82	307.8	296.28	307.26	300.14	301.13	309.82	305.09	302.41	310.14	306.83	303.93	304.07	303.54	297.21	300.13	306.07	305.51	298.81	302.27	302.7	303.78	300.76	304.85	305.74	305.06	306.74	300.23	301.01	306.11	302.72	305.35	300.61	306.67	302.71	304.3	307.05	300.04	300.3	307.24	301.92	304.74
317.92	315.18	319.64	315.78	318.3	319.81	320.07	314.03	318.99	321.49	324.17	319.08	317.99	319.85	317.91	319.69	320.91	318.66	321.84	322.08	316.87	320.93	321.98	320.22	322.47	315.26	319.78	315.5	319.39	317.9	314.61	317.13	318.04	322.54	318.47	318.72	323.97	322.99	318.34	322.53	318.67	322.88	321.12	316.34	320.68	318.57	318.4	322.73	320.11	326.41
305.89	306.13	301.97	303.55	307.85	302.87	304.26	301.33	303.03	301.53	299.8	307.96	305.99	306.41	301.62	298.89	305.69	302.25	301.8	302.78	304.7	307.64	301.03	299.85	305.59	302.43	301.38	301.58	307.13	300.02	308.91	305.32	300.5	302.33	301.21	302.01	302.75	299.54	306.94	310.56	304.71	311.24	304.17	304.35	306.9	297.8	302.27	300.36	301.51	304.49
308.32	311.39	311.58	312.72	310.69	313.19	310.83	313.65	310.92	311.45	307.88	308.53	310.12	311.33	309.89	306.72	315.47	317.37	312.21	309.21	315.94	312.89	305.58	304.12	315.16	314.16	310.08	313.41	315.43	309.78	315.3	311.02	316.91	312.13	314.19	311.28	308.83	311.9	310.93	314.89	309.82	314.44	306.49	315.13	307.72	312.81	314.48	312.38	313.73	311.51
307.89	303.29	305.66	305.57	307.53	307.13	300.99	304.24	304.68	307.26	305.37	300.85	305.7	306.94	304.26	308.64	301.44	304.81	305.62	301.83	307.81	303.2	305.63	300.55	308.72	298.68	300.63	303.62	302.9	304.3	307.97	300.33	303.46	303.13	301.87	305.49	309.92	298.72	304.37	300.44	299.88	299.07	305.05	301.71	304.18	306.7	300.77	301.73	301.54	297.72
328	327.56	328.38	331.77	327.74	330.57	335.37	327.31	329.3	327.59	328.61	332.76	328.35	328.34	333.43	333.99	329.93	326.44	328.08	329.99	328.99	328.78	331.08	330.37	330.44	331.57	331.02	327.66	326.01	327.52	323.27	331.08	329.72	323.15	325.44	328.65	330.63	326.35	328.47	328.41	328.31	327.17	334.97	324.83	324.64	328.55	327.8	323.23	327.68	331.56
318.36	312.32	312.7	316.67	311.6	313.06	312.08	316.94	313.22	314.28	313.97	312.05	316.34	317.61	312.1	315.03	314.85	314.05	315.01	317.38	317.19	317.28	314.87	319.28	314.12	319.37	311.55	314.59	319.24	318.47	316.7	319.77	314.12	313.25	316.02	314.91	315.14	313.06	316	317.96	313.14	315.55	310.48	318.27	313.99	315.23	316.92	312.12	314.57	313.8
318.07	322.19	319.34	316.63	316.94	321.74	318.08	322.08	318.84	316.33	315.59	323.85	317.73	314.8	318.74	322.47	318.3	319.97	314.88	317.15	316.02	319.24	319.43	319.87	319.74	318.09	316.92	315.56	319.1	316.15	313.5	319.86	316.89	316.52	317.76	317.74	317.05	318.03	318.7	316.72	317.67	317.1	316.57	316.28	314.95	316.86	319.15	315.5	317.18	314.83
286.93	294.75	292.43	292.79	289.66	293.62	296.53	292.62	292.89	298.81	294.26	298.75	295.64	291.2	289.68	297.66	295.13	295.84	294.3	296.29	293.05	292.66	298.41	294.93	296.56	292.19	297.44	299.39	293.8	292.55	288.21	290.98	296.73	286.38	293.26	293.4	291.16	294.84	293.6	293.95	297.53	294.26	294.7	297.11	294.1	297.73	299.32	292.37	293.94	294.03
312.83	318.94	314.77	314.63	316.19	315.97	320.05	318.2	314.92	320.9	320.57	318.33	315.88	315.32	315.55	315.85	316.21	315.91	311.45	314.75	319.73	316.04	315.63	313.53	314.05	318.88	312.73	311.19	312.49	316.8	311.24	314.33	314.04	315.66	314.09	315.13	311.27	315.03	315.42	312.49	313.9	316.45	315.43	313.15	313.04	313.8	312.87	314.16	310.91	314.85
300.22	297.74	304.93	302.93	306.64	307.4	305.7	306.18	305.15	302.55	299.07	304.49	304.47	300.47	303.26	303.64	305.2	306.47	305.8	301.74	304.27	306.93	305.06	306.71	300.25	304.06	301.54	303.77	303.17	299.32	303.9	304.14	302.02	305.52	304.47	296.96	305.25	308.18	303.9	301.22	306.11	305.49	302.61	302.61	305.09	304.67	301.85	302.72	307.56	303.66
305.76	306.2	303	303.52	301.98	302.68	304.14	305.71	305.49	301.23	310.69	303.47	302.35	304.57	305.67	296.71	305.68	302.03	304.57	301.29	303.98	306.97	302.7	301.04	302.62	302.99	304.08	306.71	301.71	301.67	307.63	301.13	306.19	306.54	306.61	303.5	298.44	300.3	302.87	301.55	308.6	307.19	302.72	299.89	301.01	304.32	302.85	303.24	303.27	305.86
314.62	316.42	312.23	311.48	313.02	318.43	316.21	315.23	315.8	318.5	315.5	313.01	316.52	319.52	318.59	317.41	320.89	316.07	317.29	316.42	312.35	320.74	320.17	320.43	320.61	313.22	315.49	312.05	317.36	316.52	314.32	321.12	320.76	317.9	318.95	320.47	316.63	316.05	317.32	310.61	312.02	319.95	318.2	316.75	311.63	316.78	319.65	316.67	315.56	316.58
308.3	316.98	307.1	311.55	310.74	316.27	309.76	316.47	312.24	310.87	312.86	318.82	312.4	312.82	310.59	311.68	311.3	313.82	311.37	315.69	310.76	310.94	309.73	313.22	314.17	312.3	308.85	312.09	317.82	314.66	310.44	314.81	311.3	316.4	316.21	313.46	311.95	311.93	315.04	316.58	306.92	308.71	315.94	312.8	311.74	309.73	310.06	313.96	313.29	316.35
315.71	312	324.92	315.43	315.27	313.89	314.57	315.82	317.81	314.25	313.84	318.13	315.06	319.35	313.55	319.6	315.39	312.98	319.58	315.8	311.83	318.44	316	317.92	312.9	318.6	317.98	314.55	314.31	314.68	314.47	317.85	317.88	313.97	313.35	317.34	313.35	319.14	317.33	316.86	314.2	316.05	316.8	313.32	314.26	311.95	319.43	314.84	316.19	314.01
309.07	308.05	311.35	313.4	311.03	311.21	310.17	312.18	311.3	306.39	308.6	308.69	306.87	316.08	312.18	309.97	314.73	309.06	308.15	312.98	312.11	313.99	309	312.6	309.1	312.42	315.39	310.2	315.44	313.47	313.55	312.65	311.14	311.73	311.35	310.12	309	315.13	311.8	310.89	312.09	314.09	308.01	309.31	312.15	312.88	308.74	302.34	305.92	309.26
294.65	293.49	289.11	296.92	290.68	294.29	292.55	298.24	291.65	296.27	291.78	291.77	291.9	290.7	294.55	295.54	292.76	295.78	291.5	296.55	296.72	293.58	291.93	296.2	294.17	299.55	294	292.91	298.32	295.99	293.3	299.38	293.06	300.07	291.15	295.92	294.69	298.63	290.11	291.38	294.54	287.75	292.31	293.04	296.39	294.08	295.41	287.42	293.04	292.19
300.28	305.51	305.91	299.84	301.74	304.44	302.47	301.8	303.73	302.07	301.1	305.75	302.36	305.72	304.63	304	304.91	301.05	298.2	298.79	304.14	300.15	299.15	301.34	297.08	307.91	303.07	303.87	302.23	298.53	305.41	300.58	305.08	300.38	302.35	306.17	306.38	308.11	296.17	303.39	304.79	303.37	302.54	304.8	300.9	302.89	304.99	296.78	298.88	301.56
291.9	291.72	291.57	290.67	298.45	294.81	295.15	287.43	295.4	291.89	294.31	290.33	295.49	287.93	297.35	295.97	300.24	292.45	296.86	289.12	297.32	298.55	293.04	296.89	291.56	292.7	292.35	294.52	291.63	292.65	298.33	298.91	295.95	292.22	293.1	293.57	296.09	296.32	291.46	291.82	290.68	296.63	294.79	298.73	293.04	294.1	291.77	290.86	290.01	292.22
311.58	313.03	309.9	307.28	307.99	309.22	308.52	315.13	308.79	307.1	309.51	306.76	313.82	312.06	306.6	305.22	312.19	308.31	312.76	309.4	306.6	313.26	305.08	312.18	312.71	310.93	306.64	311.47	313.98	309.58	307.94	310.87	309.68	306.82	310.27	307.16	308.69	308.17	307.09	310.88	310.79	314.17	305.91	309.76	309.54	310.81	309.9	307.25	314.12	311.76
306.01	300.38	308.23	303.67	307.3	301.68	300.14	307.22	301.3	305.78	304.21	303.76	301	303.01	307.16	304	306.05	307.97	306.39	302.31	306.08	305.17	307.26	307.76	308.67	308.69	300.28	308.7	306.6	309.56	310.6	301.03	303.49	309.1	304.03	305.91	305.71	303.25	304.83	305.35	304.64	303.6	307.85	305.86	304.48	302.86	307.64	303.22	304.05	308.81
301.18	298.27	301.52	298.2	298.79	304.59	302.22	297.4	302.05	305.77	304.19	305.23	296.74	298.01	296.01	299.26	301.55	301.74	301.37	298.36	299.08	303.72	301.81	302.72	298.09	306.03	299.58	299.24	303.35	291.22	299.39	301.36	299.56	296.22	305.36	301.87	300.9	304.42	302.77	300.39	305.02	297.67	299.62	302.9	305.75	298.15	297.71	303.53	298.43	297.4
316.35	308.91	308.98	314.11	308.41	314.99	311.37	311.11	311.49	307.37	305.89	308.33	314.75	311.12	309.86	313.71	312.81	311.58	312.91	307.61	305.36	308.53	315.08	313.52	305.18	312.6	311.63	315.25	314.7	309.97	307.98	308.05	312.42	311.82	317.35	314.38	308.03	311.47	307.56	306.11	306.76	310.67	312.23	311.47	311.84	310.14	312.09	308.54	311.99	305.96
305.29	301.68	300.58	300.44	305.85	302.22	302.24	309.43	302.84	303.19	303.63	306.33	304.75	300.56	302.36	301.91	305.85	301.87	303.45	305.35	295.25	299.29	306.04	301.5	307.62	306.26	303.52	303.71	304.54	299.69	302.13	304.85	303.67	302.11	300.02	304.25	300.76	298.81	303.48	302.02	302.28	301.37	299.27	300.51	303.69	304.82	301.77	303.25	300.69	301.19
307.09	312.45	311.74	315.53	315.82	315	310.86	313.54	312.65	311.81	313.44	313.49	312.46	311.71	312.52	309.41	314.41	314.25	311.36	309.67	316.79	314.57	308.51	313.18	314.96	314.75	312.9	311.74	311.9	316.19	313.07	312.36	311.72	309.03	316.6	313.71	314.91	313.64	314.97	313.46	310.61	313.02	312	310.88	306.06	314.53	314.54	313.27	310.73	317.81
311.62	316.09	315.67	314.87	311.94	314.69	312.23	313.01	313.89	314.29	313.59	314.02	314.75	317.07	320.27	315.89	314.64	311.75	313.46	309.11	310.49	312.67	317.16	316.51	314.89	316.6	313.9	309.99	319.53	316.12	312.83	319.35	310.63	311.82	314.16	313.15	313.4	312.18	317.54	316.75	315.27	309.97	313.45	314.04	316.64	312.71	315.44	315.32	315.12	314.88
303.44	301.52	304.14	305.04	303.07	306.76	304.97	307.85	305.7	307.12	307.1	305.93	300.37	303.17	309.57	303.33	305.53	303.75	307.94	303.08	301.6	306.05	303.72	303.27	310.36	305.86	306.58	304.39	307.98	304.84	305.46	306.95	304.87	305.88	308.42	310.22	309.17	305.65	306.31	308.97	307.31	303.12	310.3	306.23	308.12	298.57	304.91	307.07	304.25	308.11
313.15	316.83	311.71	313.17	311.63	315.94	317.69	318.53	307.36	316.75	317.26	311.1	317.39	316.42	315	308.4	315.69	310.61	312.41	311.28	322.12	313.4	313.8	311.39	315.69	320.78	312.1	309.11	314.71	311.93	317.33	310.62	309.89	315.9	313.59	314.49	311.92	315.53	317.32	312.48	307.67	318.84	308.93	312.37	313.9	314.73	307.57	317.24	314.22	314.4
299.64	305.21	300.99	302.54	304.13	302.47	307.42	298.81	303.27	299.6	298.39	298.8	304.52	300.39	301.74	303.97	301.69	305.86	305.73	305.75	301.26	302.32	303.5	306.97	301.25	296.8	299.66	306.53	300.78	305.76	298.48	308.16	305.46	301.86	306.29	307.87	300.84	306.28	306.11	297.69	299.03	304.37	305.57	301.55	302.04	300.36	310.45	303.07	308.46	303.62
312.61	306.88	313.96	314.81	310.38	312.16	309.51	313.29	309.64	313.34	313.5	307.93	314.59	313.98	307.72	313.65	313.12	310.94	310.38	315.94	311.35	311.96	312.29	313.61	314.06	315.89	312.67	315.51	312.77	316.19	307.16	312.29	308.54	314.36	316.82	308.9	313.66	315.59	310.02	315.76	308.43	313.97	310.04	315.73	313.45	307.65	315.91	315.32	311.39	315.79
324.63	332.14	325.42	322.83	322.4	332.11	323.18	328.26	330.63	327.39	327	323.2	326.98	324.02	324.61	329.5	329.18	327.76	322.82	324.79	321.39	320.97	323.24	323.08	320.41	324.87	323.23	331.39	327.58	324.08	330.61	322.42	324.6	328.95	323.42	332.15	325.9	326.04	323.89	323.85	327.5	327.22	325.08	333.39	326.31	321.04	324.98	324.71	321.44	330.55
299.22	296.59	290.48	298.5	298.66	298.72	303.46	299.7	298.7	297.34	301.38	302.83	302.25	299.08	305.21	300.94	300.67	297.05	296.61	296.88	299.54	301.88	302.28	295.02	301.04	301.05	300.01	300.08	300.65	300.09	295.73	301.2	299.12	299.72	299.07	301.48	301.54	302.2	297.05	298.67	299.1	296.64	302.81	300.17	300.67	305.49	298.68	299.85	304.63	301.99
323.46	325.31	320.66	327.1	324.31	327.62	323.93	321.3	325.74	324.38	328.47	326.35	320.35	323.42	326.77	325.1	324.61	323.57	325.36	326.52	324.26	324.53	319.98	327.06	319.84	322.03	325.37	326.59	328.02	325.89	324.84	323.83	327.5	323.73	322.94	320.67	324.42	319.3	326.4	327.35	329.47	322.23	324.59	323.65	320.59	327.01	322.62	323.79	323.28	323.35
301.73	305.34	308.75	305.08	303.83	306.67	306.45	307.68	307.17	303.96	308.24	299.52	306.68	299.07	305.88	303.84	308.01	305.8	306.77	303.37	306.65	301.15	304.68	310.15	301.09	306.62	300.64	302.85	307.51	307.36	303.63	303.03	305.39	303.52	302.6	307.39	298.11	302.33	305.87	305.82	303.4	307.06	307.69	302.66	302.32	303.32	310.31	301.68	303.58	308.72
310.32	323.34	323.19	315.99	321.63	320.6	322.17	317.58	319.73	317.15	321.4	314.11	323.24	317.71	319.02	321.86	322	323.07	322.74	322.83	324.54	318.41	317.22	323.79	324.79	315.61	319.19	315.42	321.72	315.93	321.08	320.34	320.52	326.19	317.31	318.32	316.45	316.81	321.16	324.67	317.31	315.67	315.13	320.69	320.53	321.68	318.34	322.88	322.92	319.14
310.63	314.55	311.23	317.21	311.81	316.31	317.19	313.15	314.79	317.14	312.82	307.59	311.39	312.85	315.4	311.41	307.84	313.82	312.45	312.5	309.26	309.87	314.55	312.72	312.37	311.17	318.2	315.25	316.32	313.94	308.08	312.74	308.07	309.24	311.78	306.38	313.3	312.39	313.62	310.65	312.3	309.59	311.14	316.28	309.94	309.51	314.19	310.17	308.28	315.32
304.94	306.46	306.25	308.86	300.99	305.84	304.76	309.53	304.45	306.61	302.22	305.75	309.21	307.01	304.51	306.37	307.69	304.3	311.05	303.79	310.69	306.42	304.01	305.68	307.6	306.02	311.07	306.53	307.3	307.48	305.01	308.74	304.2	309.47	306.93	306.8	307.67	302.23	302.92	308.14	302.59	307.93	309.18	309.13	307.61	309.26	311.59	302.89	305.28	308.59
311.26	318.11	309.66	312.17	314.61	312.45	313.54	316.76	314.83	311.46	314.21	314.24	316.27	313.25	311.95	313.95	318.56	313.18	313.47	317.04	306.56	312.41	312.06	313.13	309.52	317.41	315.96	313.77	317.09	316.19	315.14	309.68	312.33	312.7	314.57	312.4	309.47	316.47	312.02	314.82	313.35	311.92	314.46	314.79	316.73	316.62	313.31	315.94	310.68	310.33
327.81	322.39	330.41	328.24	332.44	323.28	329.19	330.95	323.83	323.85	321.51	331.09	319.84	328.83	330.83	331.62	325.6	328.35	329.32	321.72	330.97	326.34	325.67	327.51	327.07	328.47	334.5	326.65	329.37	333.08	326.42	323.54	329.75	331.65	322	325.92	331.08	327.78	328.13	323.52	322.41	325.68	329.77	326	325.39	325.72	332.66	328.89	328.29	323.45
302.29	303.85	300.75	303.87	299	306.23	300.67	302.6	299.56	306.36	305.96	303.12	299.7	309.88	303.17	303.53	302.56	303.34	303.23	300.38	305.64	306.16	302.51	305.05	306.71	305.86	303.11	303.81	305.91	307.5	304.39	303.32	303.28	300.43	302.34	302.93	297.36	306.47	299.06	303.13	297.72	301.06	302.46	302.83	302.55	301.46	297.79	300.35	301.95	303.48
295.18	298.51	296.17	294.57	295.64	293.14	292.04	293.29	297.79	297.44	299.71	290.08	289.89	298.99	296.78	294.75	295.99	297.69	293.23	296.77	297.03	298.33	296.3	290.24	293.87	294.82	293.68	297.03	292.64	298.65	297.23	298.57	298.56	295.75	296.26	299.78	292.12	295.95	297.88	297.2	292.81	295.49	292.42	294.84	297.62	295.54	290.43	297.98	297.41	296.11
315.61	316.32	323.54	321.3	317	317.7	320.75	322.36	321.84	318.96	323.51	317.51	315.83	318.76	319.03	320.14	316.34	319.48	318.71	319.45	320.46	315.32	316.57	312.79	320	317.38	319.91	321.9	319.73	316.3	321.5	322.13	321.54	314.59	318.2	317.54	318.59	324.11	317.02	320.15	313.86	315.53	320.94	313.23	315.71	316.72	317.31	320.73	316.26	316.69
296.71	299.48	298.54	298.05	297.51	292.69	300.9	298.18	297.37	298.06	299.1	296.86	292.57	291.23	295.47	299.14	293.39	297.95	292.25	297.41	297.63	296.29	296.56	297.51	292.53	297.77	299.9	298.66	297.86	290.73	293.19	300.83	298.52	296.33	290.12	297.22	297.05	296.26	294.29	298.98	297.04	296.47	304.44	294.41	295.62	294.75	293.83	298.37	292.51	298.7
307.82	311.51	308.09	311.24	307.44	306.55	314.28	306.07	308.57	305.2	309.89	304.96	311.15	309.11	311.14	310.97	307.2	310.74	308.85	312.19	311.58	304.15	313.94	307.68	306.88	312.91	311.77	306.61	301.98	308.77	304.44	305.25	310.38	307.67	310.98	310.47	305.4	305.5	311.83	308.83	313.53	305.84	308.12	311.52	307.45	308.58	309.53	311.35	311.6	310.23
315.36	314.73	309.88	314.31	308.51	311.46	309.71	316.61	318.91	315.09	309.23	313.21	317.23	314.07	314.71	315.35	311.94	311.36	310.66	312.84	316.28	311.41	313.44	307.98	315.34	321.97	314.99	313.9	312.21	316.32	311.32	309.05	308.22	312.66	314.53	315.2	317.09	316.06	316.91	314.33	308.55	316.1	315.04	313.55	311.33	310.11	311.51	319.06	309.64	313.81
299.17	304.35	308.86	303.01	301.7	304.41	302.98	304.26	306.13	305.71	304.48	303.88	301.54	302.29	305.87	303.67	304.51	308.5	305.12	309.09	299.77	303.89	301.28	294.45	306.65	309.35	301.27	299.72	301.79	298.42	296.13	302.85	304.07	303.83	305.95	304.21	304.86	304.96	307.11	304.3	302.05	301.27	307.68	301.67	298.25	304.15	305.52	301.22	302.5	300.85
297.52	298.09	299.31	303.22	302.97	294.09	301.7	301.06	297.46	302.52	302.22	295.42	297.23	296.25	299.36	296.39	299.52	303.95	301.78	301.91	299.08	299.31	298.94	297.58	300.82	303.89	295.8	301.04	297.6	296.97	302.57	304.99	299.37	298.99	297.45	300.12	296.76	303.75	301.02	301.44	301.03	302.82	302.02	300.58	303.05	303.91	303.74	300.07	303.43	298.19
318.42	311.49	321.11	320.9	316.49	317.14	316.1	317.46	313.08	319.08	314.51	313.87	316.15	313.55	319.42	319.51	319.7	316.16	318.68	313.17	319.32	313.43	316.39	316.09	315.9	311.4	316.96	315.96	314.55	317.97	314.32	315.73	318.47	317.38	317.71	317.84	316.95	314.95	317.5	314.66	314.82	313.51	308.28	318.59	314.89	320.92	315.28	314.85	322.59	312.96
310.74	309.75	315.91	313.63	312.56	317.58	312.41	308.12	316.05	313.99	313.38	314.7	313.67	314.74	314.59	314.21	311.77	311.72	305.4	314.33	314.18	311.01	313.81	318.6	311.97	312.47	318	316.24	316.37	311.77	311.26	313.58	314.41	313.39	315.72	308.78	311.75	315.83	318.22	311.94	313.43	308.49	311.76	315.32	311.69	317.97	313.92	308.65	310.62	312.72
296.88	294.51	292.33	293.83	294.25	290.12	296.2	293.02	292.28	289.83	294.86	291.36	294.24	293.04	295.32	291.38	294.9	295.43	296.76	294.56	293.23	293.95	295.87	293.01	298.25	291.49	295.22	292.87	289.96	294.01	291.58	294.42	292.97	293.58	293.51	299.41	290.38	292.66	298.38	299.69	294.97	302.06	291.8	296.68	292.03	292.18	301.48	293.42	296.79	291.92
313.4	317.42	313.66	313.14	312.24	313.29	313.24	311.44	316.09	313.2	311.85	315.97	315.23	316.21	314.23	316.85	313.93	313.53	307.26	316.42	311.1	311.79	309.03	312.83	312.02	313.28	314.6	315.43	314.52	312.71	311.55	314.29	311.53	309.45	311	312.64	314.25	320.76	310.86	320.86	313.83	313.44	301.8	308.99	316.33	313.23	311.21	309.54	308.73	308.69
305.64	307.22	300.51	308.08	306.88	301.48	304	308.36	307.81	303.4	306.78	300.03	305.9	308.6	306.53	303.32	308.71	306.78	304.58	312.65	305.96	305.89	305.04	304.67	303.22	303.66	302.37	308.82	303.39	301.8	307	308.05	301.19	301.32	303.53	305.48	301.64	302.93	307.7	303.41	305.62	305.31	303.6	306.98	303.32	304.93	303.47	305.52	305.1	307.16
299.22	306.79	304.28	304.68	305.48	300.76	306.12	304.73	305.41	302.7	309.02	304.04	302.96	304.48	307.03	303.98	305.74	303.42	305.48	303.07	309.62	303.72	304.88	303.35	303.9	298.88	301.21	302.86	303.66	303.68	304.34	303.15	309.15	304.43	309	306.36	309.52	305.73	304.29	304.4	306.24	299.63	301.86	310.55	305.88	303.39	303.28	308.2	306.5	305.56
320.16	323.54	315.42	329.28	326.76	333.84	322.18	320.8	322.26	321.26	325.76	323.27	323.52	320.86	323.48	326.65	323.91	327.84	325.36	328.93	323.21	321.66	323.42	328.37	321.51	328.44	322.54	328.8	326.85	323.41	320.93	330.48	323.15	324.02	331.07	325.08	327.72	329.35	329.13	326.63	329.71	321.75	327.64	321.5	322.8	317.69	329.93	324.45	322.11	328.46
311.99	315.62	320.03	315.86	314.33	314.78	311.51	312.85	314.33	314.17	311.86	314.49	314.08	315.93	316.59	315.4	315.53	312.07	312.33	309.69	315.09	311.3	315.03	318.98	314.99	314.5	311.66	312.94	313.4	311.51	310.74	312.77	313.76	309.27	317.79	314.53	312.23	314.78	317.25	318.01	311.51	317.78	313.01	310.42	315.31	313.1	317.05	314.73	311.19	312.47
295.9	295.08	290.1	292.8	293.56	295.68	291.61	297.13	294.65	298.51	295.3	291.82	291.43	293.18	295.27	293.86	291.86	292.41	290.13	295.15	293.37	293.7	292.84	295.56	292.61	289.44	296.49	297.54	290.39	293.11	294.21	293.88	288.98	296.24	291.77	297.45	300.36	288.7	292.42	295.44	290.57	295.18	291.86	293.59	301.15	299.57	294.56	291.74	292.16	294.2
314.25	313.19	312.56	315.84	306.11	310.36	312.51	313.32	312.77	306.28	308.88	312.21	315.52	311.55	310.46	311.83	310.55	312.43	317.24	307.61	313.33	307.89	312.02	307.29	306.64	311.26	310.51	310.43	309.8	308.02	318.22	309.67	310.67	308.31	313.73	308.7	310.64	310.94	310.43	308.2	313.13	307.21	308.97	307.17	313.87	309.23	309.86	309.34	310.79	309.7
320.87	322.53	316.8	318.52	322.26	312.75	318.58	316.25	318.09	316.98	319.35	321.82	318.33	316.26	319.96	314.09	314.27	316.37	316.95	315.95	316.67	314.67	315.82	317.62	317.84	317.98	320.23	317.63	319.82	314.19	317.92	317.34	316.5	313.74	313.47	312.86	317.15	313.17	320.08	318.73	316.58	316.28	313.96	312.08	316.54	316.79	318.32	314.12	316.32	319.41
312.6	313.37	305.85	309.42	307.5	306.67	310.61	309.4	311.29	311.18	307.71	308.12	311.5	308.1	305.31	310.49	312.3	308.54	311.7	308.71	308.65	309.02	306.18	309.7	306.98	310.65	315.56	309.69	308.43	315.44	302.8	307.35	309.96	309.08	307.53	308.15	305.34	311.43	303.08	304.27	307.54	309.87	312.12	305.51	312.45	309.54	304.65	308.74	309.85	306.16
328.41	325.42	329.73	328.61	328.89	321.79	324.65	330.92	331.52	329.77	330.55	327.82	327.63	322.64	330.02	324.41	329.95	332.34	327.54	326.94	324.12	327.54	323.54	329.86	331.51	327.65	331.7	322.53	326.96	333.25	329.07	327.37	331.84	325.72	328.89	329.31	329.4	330.77	331.73	332.75	325.48	333.45	333.13	330.78	327.27	329.33	321.95	328.3	325.66	331.19
321.28	312.73	319.33	320.33	321.42	316.23	322.89	321.03	320.29	313.55	320.82	314.07	311.98	317.64	317.66	321.37	315.7	317.14	316.83	314.88	319.63	316.75	316.6	318.18	317.23	319.27	315.83	317.04	317.67	322.31	318.08	316.07	316.65	318.54	315.73	320.68	318.24	314.21	320.29	317.31	318.05	318.01	319.99	320.6	320.19	320.01	316.61	318.56	316.82	322.5
314.35	319.27	314.54	313.04	312.11	315.6	316.07	315.27	316.74	310.28	313.55	310.84	310.59	316.08	317.39	312.78	316.99	313.96	315.07	319.69	312.15	314.96	312.01	312.84	312.71	311.92	317.41	315.59	317.81	311.53	314.41	314.16	317.63	314.07	310.67	307.59	314.59	315.49	312.38	315.59	316.3	315.08	314.91	313.64	316.69	313.75	312.81	312.5	314.09	309.33
324.94	328.86	323.09	328.77	327.25	326.89	324.73	325.76	324.5	329.79	326.51	319.83	328.88	327.88	321.61	323.66	331.79	332.8	330.98	325.18	327.52	328.07	327.21	322.33	327.28	328.18	329.85	331.62	328.9	326.62	330.61	333.19	330.36	327.6	325.72	328.85	327.88	326.14	329.29	326.57	330.25	326.2	325.59	329.44	329.24	329.53	327.57	323.67	321.22	325.42
329.56	331.01	323.58	322.87	329.33	320.79	326.31	331.24	332.77	328.12	327.53	333.81	325.92	330.49	324.9	327.65	327.45	327.79	321.25	328.2	328.59	325.86	326.44	329.6	327.37	327.89	325.89	328.72	327.22	330.33	326.26	328.07	327.21	330.96	327.56	328.16	326.36	329.96	326.47	326.68	331.02	327.15	326.7	327.68	325.08	326.95	327.94	325.89	324.31	325.01
309.56	301.43	305.32	300.01	304.47	301.27	300.12	303.1	305.22	307.35	312.55	304.41	304.25	298.93	304.53	302.59	307.74	306.21	302.76	304.02	305.23	306.06	300.59	305.55	302.91	302.52	308.07	309.44	302.85	303.76	302.52	300.29	306.51	306.52	304.82	308.35	305.11	306.4	300.36	309.74	304.05	306.79	304.4	307.88	303.23	308.58	309.22	306.21	297.98	304.26
321	314.4	319.11	319.64	315.13	312.33	319.77	320.09	314.37	319.79	319.5	310.78	319.82	317.45	319.71	316.51	319.98	316.02	319.95	315.37	314.58	317.75	318.55	309.57	317.39	318.63	316.97	322.41	320.67	314.54	318.21	313.53	318.6	320.65	318.13	318.49	313.88	318.28	317.95	318.79	319.17	319.24	314	317.66	317.62	321.84	317.85	316.04	313.28	320.26
332.29	325.19	325.59	327.63	322.78	331.87	327.37	324.5	327.06	328.55	324.31	325.5	331.93	329.69	330.97	328.48	328.84	324.22	327.88	334.57	324.81	330.5	327.3	323.51	329.23	330.3	328.54	325.07	327.96	329.05	328.46	327.46	326.66	325.24	325.84	325.57	329.62	326.42	328.35	325.57	323.41	328.68	330.6	327.19	329.12	324.97	329.7	326.02	333.27	324.33
309.8	305.18	302.84	302.79	306.35	302.83	305.89	313.43	306.91	306.36	307.59	304.94	299.49	306.26	303.82	305.45	309.88	304.39	307.38	305.83	308.97	306.96	309.3	305.57	304.34	309.24	307.36	310.81	306.08	304.09	304.96	305.68	301.73	305.34	308.69	306.7	312.15	303.67	307.18	307.65	301.08	305.42	300.43	306.93	309.43	303.43	309.54	302.89	306.23	306.02
305.49	305.27	305.1	303.69	301.47	306.47	306.73	302.81	297.23	300.25	304.25	300.09	306.59	302.4	307.59	304.28	305.51	301.56	304.33	301.3	303.79	309.03	303.49	304.34	303.37	301.65	301.7	303.67	305.81	300.98	303.07	301.95	300.67	305.97	301.31	304.57	305.28	305.53	306.81	306.75	306.02	301.87	301.37	304.59	305.43	303.64	301.44	306.51	308.41	304.88
313.39	315.52	314.38	316.36	315.42	315.2	314	311.26	313.29	316.38	313.46	305.08	315.85	323.09	317.14	318	312.31	317.95	311.48	315.22	309.66	319.85	313.69	313.56	312.24	314.3	314.86	314.8	314.22	313.47	315.33	313.82	312.26	315.08	312.52	307.06	317.21	309.82	314.11	313.72	317.26	321.31	312.22	307.98	313.77	313.04	314.81	308.4	310.65	318.73
307.8	303.78	308.84	307.91	308.03	305.66	302.85	307.39	307.92	303.88	309.68	302.64	307.01	302.16	303.07	306.04	305.75	305.36	305.76	309	304.14	302.68	307.03	304.74	305.05	311.74	305.87	299.58	303.35	306.76	301.56	304.72	307.29	305.83	304.14	305.19	301.76	303.61	300.35	307.42	299.45	304.57	306.05	299.03	304.36	301.66	302.52	308.51	301.77	307.75
301.21	301.78	309.63	307.59	308.6	303.89	310.5	306.01	302.36	307.45	308.31	304.91	302.33	307.44	305.15	298.56	303.48	304.48	303.58	305.58	301.43	303.68	303.54	307.15	300.3	300.83	303.52	307.31	307.7	302.58	304.6	304.61	303.22	304.81	303.79	306.92	304.14	309.76	306.6	299.35	299.88	307.85	303.24	306.02	302.4	304.68	304.12	305.88	306.52	304.83
316.46	312.82	313.93	313.15	311.99	310.66	315.18	316.78	313.27	321.91	309.95	315.6	311.09	315.02	313.2	315.35	318.67	311.53	313.19	311.21	317.33	314.34	312.15	316.37	308.19	311.73	311.5	314.02	314.57	314.61	314.05	314.44	309.73	313.36	308.29	310.06	311.68	313.9	310.18	310.55	309.49	314.68	312.38	314.75	312.84	312.8	317.82	312.52	315.21	314.77
318.32	321.45	314.71	315.47	317.96	318.05	316.6	323.43	321.79	319.06	317.72	319.26	320.91	321.01	318.32	313.61	316.61	319.58	316.74	322.11	321.66	317.74	321.47	321.49	321.42	317.11	316.65	316.01	314.39	318.62	316.77	316.29	323.81	317.77	314.58	318.85	320.95	321.69	317.02	323.08	316.06	321.63	317.01	322.8	315.94	319.7	317.12	317.97	317.17	315.12
298.21	300.87	298.16	296.42	296.78	300.78	300.46	295.77	300.93	296.31	295.12	299.11	293.81	294.54	300.16	299.47	295.96	295.45	300.71	293.05	292.62	294.47	288.4	295.24	298.72	292.67	297.29	291.96	299.59	292.98	301.61	299.79	291.34	296.22	300.07	297.97	297.59	296.37	300.86	299.28	299.76	296.43	300.03	296.85	292.16	296.88	290.35	300.63	299.29	302.08
319.23	312.02	310.94	313.75	316.42	314.45	315.26	315.39	312.01	316.04	317.43	315.06	317.84	311.25	311.89	313.06	317.76	310.86	319.1	313.77	313.08	318.19	314.02	317.71	318.99	312.81	314.91	311.91	314.1	317.23	312.2	310.9	315.14	314.14	311.68	317.19	312	317.14	320.38	314.04	319.44	313.73	321.31	315.86	318.55	314.53	312.73	317.51	313.9	316.74
315.94	312.03	314.14	313.18	313.75	317.22	311.89	314.27	314.27	315.06	317.3	313.28	316.1	308.76	314.58	314.41	312.89	314.7	313.83	314.23	313.52	313.44	313.62	313.66	313.81	316.92	320.99	316.47	316.44	311.89	313.24	316.02	311.03	313.76	312.89	312.19	315.14	311.05	315.67	309.91	307.74	314.72	310.09	313	310.6	314.76	317.39	310.54	317.64	311.86
298.43	298.24	300.39	297.44	294.55	297.09	298.63	295.05	291.32	292.61	298.47	295.97	295.87	292.87	297.32	296.45	292.49	299.63	297.67	292.09	301.51	292.99	298.06	292.47	298.25	296.07	295.88	291.56	297.31	292.91	297.05	300.05	293.94	296.81	297.33	296.35	298.29	290.21	293.62	294.57	296.14	291.85	292.67	293.03	294.59	299.75	297.73	291.78	298.32	295.49
324.87	318.95	320.41	318.95	318.14	316.61	322.97	315.4	317.44	317.78	321.19	318.45	316.46	318.04	321.18	317.35	319.82	318.6	324.84	315	312.44	320.87	322.61	316.65	317.14	320.03	319.33	321.08	315.64	316.13	322.12	317.05	322.26	319.07	320.28	315.54	319.21	321.19	318.91	317.64	320.05	319.92	323.35	317.93	322.82	315.52	315.52	321.71	322.56	312.97
322.07	327.13	323.01	326.51	322.72	324.92	324.53	327.36	320.95	321.76	325.75	324.44	323.21	326.91	322.78	327.39	323.46	324.71	325.85	324.97	320.4	323.9	318.7	326.98	319.86	325.94	330.78	321.65	325.8	325.29	321.63	326.56	323.4	322.53	323.9	328.73	324.19	323.94	327.76	322.12	320.7	323.76	326.08	327.26	325.52	325.64	323.51	322.65	316.28	320.2
308.02	314.91	308.93	309.47	313.99	309.68	306.66	314.65	305.32	315.4	307.05	309.52	308.37	313.86	307.46	312.94	312	310.74	310.34	311.31	305.95	309.8	312.02	314.01	311.34	309.05	312.06	310.38	313.36	312.48	312.36	309.46	310.01	311.45	305.66	308.21	309.38	311.21	307.45	309.97	305.71	306.32	310.57	309.38	311.52	311.26	304.78	311.98	311.41	309.52
323.51	323.93	326.8	327.47	329.01	328.66	327.67	326.02	324.62	323.57	326.34	328.76	333.03	327.53	325.35	325.06	327.59	327.43	326.6	326.48	325.24	326.2	328.94	326.94	330.83	332.29	327.44	331.1	328.92	327.7	328.84	331.12	319.07	330.66	326	325.34	328.43	324.42	328.08	328.29	327.33	325.67	323.6	329	327.7	329.78	325.94	330.37	328.99	324.47
314.53	314.6	309.49	313.3	315.62	314.53	313.28	314.73	311.5	307.23	308.83	313.48	311.32	310.32	311.88	309.98	312.9	313.5	316.4	312.86	308.51	312.87	310.08	311.92	309.47	311.9	309.69	314.15	307.21	311.59	312.54	308.87	316.36	312.49	313.92	304.87	311.66	311.25	311.92	314.11	312.15	309.08	311.88	312.57	309.2	311.32	312.92	312.46	311.89	311.32
301.53	304.49	306.74	299.88	307.03	303.48	304.99	306.69	300.82	307.35	303.23	301.33	297.18	302.55	302.63	306.64	300.95	304.87	303.57	305.15	297.5	309.87	304.83	303.56	305.02	305.15	302.59	303.3	301.46	303.76	302.87	300.94	303.62	304.52	305.52	301.42	303.77	301.29	301.35	300.93	301.14	307.44	304.81	298.06	300.6	304.48	303.01	304.69	307.08	306.77
315.19	314.05	313.3	314.64	315.12	311.53	317.84	315.6	316.92	317.52	316.74	316.83	316.9	317.27	319.06	315.83	313.08	312.14	314.98	316.4	314.04	313.9	316.31	315.63	318.12	318.89	320.98	315.42	311.41	316.54	310.09	314.85	320.38	314.23	317.07	317.91	315.89	311.91	311.16	319.02	316.1	313.09	319.85	313.86	313.89	311.09	316.74	316.57	311.77	313.04
296.2	288.51	294.99	289.94	291.37	293.01	295.12	290.67	291	299.13	295.29	296.4	293.4	289.39	293.01	290.2	295.08	295.55	294.5	290.63	294.82	302.39	296.49	296.28	296.4	294.6	293.13	293.92	295.43	294.03	297.85	300.07	298.22	294.54	293.84	297.36	296.21	292.89	297.36	300.79	299.68	295.22	293.89	292.99	293.64	290.5	288.39	297.34	299.23	291.55
318.65	317.53	317.68	321.78	323.1	321.34	320.85	321.57	317.72	320.21	321.05	318.97	319.11	317.3	320.93	318.15	318.56	315.92	318.5	312.09	315.23	317.07	312.47	320.56	319.02	319.99	317.89	313.77	317.65	323.23	318.74	314.08	311.94	322.85	322.55	324.59	312.92	321.2	317.72	318.34	319.25	319.52	316.89	317.05	319.68	314.75	316.13	313.43	320.29	315.78
322.71	314.17	315.95	322.45	314.87	316.31	314.7	308.64	313.81	314.18	314.45	312.02	320.04	317.25	321.23	310.81	315.85	313.2	320.97	313.5	310.88	316.86	317.73	316.86	316.41	319.44	316.53	317.71	313.35	317.27	312.95	313.91	317.38	311.29	316.5	316.46	315.63	314.33	315.42	316.27	315.58	315.35	313.53	319.74	314.1	317.77	319	314.19	315.68	318.32
329.05	326	328.93	328.9	321.71	325.86	326.63	325.96	324.33	321.88	330.71	327.48	329.26	330.48	332.31	325.93	328.34	325.01	330.92	323.44	327.17	324.87	331.38	326.66	326.6	324.23	325.6	326.22	323.55	325.99	326.7	326.64	328.11	326.37	328.99	327.5	324.68	318.5	330.97	325.36	328.24	331.78	322.97	328.6	328.76	330.38	320.92	329.19	331.38	330.02
307.96	306.18	303.93	308.4	309.18	309.92	315.06	304.67	309.3	307.14	305.16	306.34	308.03	312.91	307.98	306.45	307.82	312.07	308.68	315.85	305.11	310.02	302.35	308.7	309.33	307.62	309.41	309.19	311.62	310.26	307.45	312.21	314.79	305.52	312.15	308.75	312.09	309.12	308.9	310.56	310.58	311.4	306.18	307.58	308.97	306.61	308.37	302.69	303.12	306.49
315.53	308.44	305.96	308.1	308.81	310.74	307.99	313.71	312.29	312.7	308.31	308.54	311.84	310.29	312.34	310.38	309.09	314.1	302.24	312.89	303.08	310.16	308.74	311.12	307.37	309.6	303.94	312.99	309.04	308.58	308.15	307.56	309.36	311.9	310.76	315.4	305.64	314.93	308.12	305.37	309.91	310.03	308.44	306.8	314.18	313.96	307.99	308.77	305.33	308.64
311.83	312.47	306.32	313.48	312.26	311.51	308.82	311.86	312.97	313.76	313.9	311.47	307.7	304.66	310.3	307.07	309.12	312.55	313.46	310.21	308.78	310.12	310.66	306.61	310.83	311.81	307.13	308.06	311.29	309.53	310.76	315.83	312.91	311.74	309.63	305.1	307.29	307.54	309.45	310.48	312.79	315.18	307.28	310.89	309.05	310.82	311.08	307.03	303.03	308.47
309.76	302.81	307.78	302.19	310.22	302.66	306.62	302.39	302.36	306.82	302.6	298.3	305.73	304.29	306.99	305.8	302.13	307.56	303.53	305.13	304.2	302.59	305.21	301.89	304.06	306.36	306.98	305.35	305.21	300.73	306.24	307.15	301.11	300.99	301.02	304.17	300.61	305.69	302.9	300.12	297.94	305.76	309.68	304.52	299.45	301.16	301.17	302.59	303.24	306.24
302.69	312.07	309.31	309	305.06	306.12	308.83	302.7	304.16	304.19	308.67	309.76	304.75	304.47	306.86	302.8	301.11	304.46	309.65	306.83	309.75	304.98	306.88	306.78	306.25	307.65	304.01	301.76	306.5	303.63	299.45	309.86	305.14	305.28	312.64	303.88	305.15	308.24	312.27	308.18	302.34	309.66	305.26	307.77	307.42	308.27	310.5	312.07	308.99	310.77
326.86	320.61	326.67	327.89	326.3	328.82	328.21	327.37	320.29	322.84	328.9	330.98	331.29	323.62	324.01	321.31	325.04	324.13	326.68	331.54	326.18	321.09	326.54	324.45	325.15	328.63	327.41	325.47	328.32	326.96	324.34	328.21	321.7	324	317.93	328.08	323.91	325.9	323.5	326.63	329.88	322.71	330.32	320.77	323.55	328.21	328.28	329.65	325.95	324.57
306.46	303.6	303.25	304.4	301.59	304.6	300.53	301.44	295.25	303.97	303.37	307.08	294.68	303.67	306.71	304.61	304.42	302.14	301.99	301.26	298.13	299.73	296.66	301.95	297.47	307.92	301.62	300.7	303.79	303.1	304.15	302.87	301.51	306.29	306.12	304.16	303.4	300.67	307.94	301.34	299.35	298.47	308.48	304.56	304.15	307.96	305.04	302.07	302.54	300.59
307.53	310.21	313.67	310.62	307.32	310.02	318.35	316.9	305.83	309.45	309.64	313.4	311.59	308.24	311.17	311.47	316.75	308.48	313.32	310.68	312.61	311.4	310.75	311.03	311.08	303.08	311.51	308.3	313.8	309.05	314.03	312.44	306.4	312.53	316.88	309.67	308.16	307.76	306.88	310.34	308.99	310.41	309.7	312.7	309.34	308.03	309.99	312.22	308.74	309.84
300.06	297.12	299.7	298.48	303.98	303.38	298.98	302.1	296.86	303.48	298.92	302.01	302.34	296.48	298.22	298.85	307.76	296.23	302.91	299.01	302.03	303.83	302.09	303.71	305.2	300.43	299.44	300.66	299.51	300.23	306.9	301.08	298.63	295.74	298.77	299.24	304.15	299.03	298.45	295.08	301.58	299.42	294.85	302.78	302.74	303.81	300	303.37	302.23	301.16
308.58	305.28	307.58	307.95	307.77	310.16	307.77	306.13	304.2	303.35	307.05	305.93	309.98	305.9	307.64	298.96	306.33	307.21	307.8	306.18	304.83	305.87	304.45	310.42	307.35	307.05	305.87	312.24	305.45	303.6	307.57	307.15	309.32	307.89	304.39	307.56	306.3	308.36	311.93	313.11	310.24	303.27	305.7	308.22	306.43	309.19	313.28	304.59	310.81	310.53
303.84	305.85	301.1	301.09	307.59	307.58	307.79	303.9	305.06	307.98	305.49	303.2	300.43	303.59	303.12	297.9	302.81	307.23	305.98	301.15	301.57	301.24	304.05	298.69	302.48	302.66	302.75	303.67	299.16	310.14	302.7	302.75	305.25	302.83	304.45	304.71	297.89	305.78	305.58	302.72	304.71	300.78	307.95	304.88	307.59	299.65	303.9	298.11	308.69	303.23
299.44	303.86	307.36	303.07	302.09	306.56	307.7	299.11	303.85	302.27	302.36	303.45	309.29	307.31	303.91	306.84	302.43	303.52	300.18	304.38	313.33	303.05	305.52	301.71	302.41	303.1	307.98	309.38	306.39	306.07	302.03	302.37	303.78	307.15	307.18	312.76	301.04	304.68	303.57	304.8	303.4	304.58	309.13	302.4	309.02	306.74	306.15	306.49	307.92	305.42
313.45	316.92	316.3	310.51	317.34	320.91	317.9	316.67	321.21	315.7	316.64	319.76	314.7	319.93	320.82	320.98	318.86	319.76	319.6	321.13	315.87	322.15	314.11	318.18	312.64	319.82	315.66	317.89	317.6	315.54	322.47	316.01	317.14	317.72	316.12	314.37	317.44	319.73	313.96	316.87	319.35	315.93	317.13	318.68	313.92	318.24	316.25	315.75	321.87	319.44
329.91	331.74	322.93	325.96	328.12	327.77	329.74	327.59	329.35	327.76	332.01	332.12	328.63	325.79	329.84	336.78	328.83	327.51	323.11	330.46	324.87	326.47	323.8	325.83	330.22	327.72	326.88	323.73	328.28	329.16	332.32	328.26	323.9	326.9	325.31	327.72	332.6	324.23	326.52	329.79	330.35	331.71	327.03	328.71	323.93	328.76	326.05	322.24	325.26	330.38
313.08	313.01	319.5	311.78	313.52	310.61	313.9	312.95	310.7	320.62	311.9	316.92	311.12	306.27	312.08	313.67	318.54	315.4	314.98	317.9	315.87	313.38	312.2	313.87	312.08	318.49	317.86	311.16	312.61	318.63	315.57	316.56	313.3	316.69	320.14	312.48	318.16	315.88	316.22	308.57	315.49	310.58	309.37	315.82	310.52	314.06	311.3	314.79	311.22	311.59
312.48	312.01	306.91	312.44	305.07	309.66	307.39	310.72	309.21	309.74	309.57	306.29	308.76	313.09	312.04	310.15	309.79	309.28	312.52	313.78	307.96	311.21	307.98	306.92	308.96	306.44	305.86	306.46	308.77	309.46	310.46	310.05	316.19	308.42	306.62	305.8	307.86	308.4	306.22	307.51	307.34	308.63	308.87	305.83	306.76	307.79	309.32	307.02	311.03	309.94
293.74	295.53	293.46	288.84	292.06	297.39	290	295.3	292.34	296.4	295.73	296.71	289.72	292.52	295.82	299.53	296.01	294.35	290.95	289.93	297.37	297.19	291.16	293.94	296.23	294.32	288.84	293.75	303.16	295.6	291.63	290.63	292.41	289.03	293.19	298.56	293.61	297.76	295.83	289.05	296.27	289.89	292.22	293.68	294.22	295	292.63	290.23	291.94	290.83
297.69	303.51	299.74	294.42	299.99	297.43	300.22	291.88	303.84	295.98	296.02	299.59	294.89	291.24	296.79	299.93	300.59	298.48	301.38	297.72	296.18	301.11	297.02	301.56	295.74	297.63	295.01	291.73	295.19	296.35	296.03	296.39	299.02	295.87	292.8	299.73	294.45	296.11	297.82	298.48	298.99	295.25	295.37	295.74	298.06	295.04	300.37	298.25	298.09	293.24
297.47	303.5	303.02	300.52	300.69	297.99	300.37	304.32	297.93	300.7	302.05	301.67	301.48	303.5	299.78	302.99	294.62	300.61	294.54	300.37	296.85	296.72	296.01	307.57	300.56	300.8	301.99	303.58	304.84	306.42	302.58	304.24	298.03	299.74	302.14	297.23	300.82	297.25	299.41	303.74	299.3	299.16	300.11	299.96	299.89	298.74	300.94	299.86	298.45	300.55
311.9	314.92	310.76	317.47	310.89	312.51	311.96	313.93	317.84	316.52	312.14	314.99	315.11	314.01	314.2	315.95	311.94	314.06	315.96	312.52	312.5	309.08	312.68	316.62	307.33	311.9	319.1	310.96	308.86	310.01	310.2	311.81	310.3	309.53	308.6	311.03	309.21	312.85	308.22	311.45	312.44	310.98	314.45	307.84	314.29	311.63	311.88	311.97	314.95	308.94
328.11	326.09	330.51	328.71	329.91	327.13	329.76	324.73	322.95	324.94	327.52	330.67	324.15	333.13	329.59	328.23	326.6	330.8	326.05	326.11	330.2	329.98	326.1	328.69	329.73	328.56	333.42	325.98	331.69	329.61	330.53	323.85	322.4	323.08	325.79	329.43	326.18	332.64	329.32	324.91	327.95	330.57	330.17	332.49	327.86	324.67	324.32	325.25	332.4	328.77
306.97	310.29	311.89	311.47	312.85	316.69	311.9	312.54	309.76	311.17	313.78	314.44	313.72	314.76	312.69	308.04	315.78	311.95	312.92	316.62	310.91	315.17	311.63	311.46	310.42	315.16	315.2	312.38	313.51	313.79	315.56	311.62	313.57	314.26	309.62	315.66	308.78	316.36	312.92	316.89	314.46	317.43	311.76	315.49	311.68	308.88	313.69	313.53	315.38	314.48
310.13	308.33	307.37	311.4	311.49	305.6	308.41	308.72	306.19	311.07	311.55	307.47	313.12	311.2	311.31	309.11	310.8	315.25	306.08	311.39	312.49	312.1	303.65	309.98	306.84	311.82	308.45	309.92	310.37	305.96	310.21	312.66	310.1	306.61	307.6	312.12	312.62	308.3	309.37	307.65	305.14	309.23	313.43	309.34	308.52	311.44	308.89	308.89	316.23	309.27
305.08	304.47	299.06	306.88	301.52	307.67	303.94	310.94	308.53	310.3	305.28	303.75	308.38	303.24	304.18	306.73	303.64	301.77	305.01	301.01	307.95	311.69	307.64	301.95	303.92	305.5	309.58	307.7	306.87	308.01	306.41	308.84	305.18	303.96	306.17	304.23	303.8	307.67	305.77	308.17	304.89	302.4	306.59	305.22	305.14	306.04	308.51	305.32	305.92	305.79
315.21	309.78	312.84	314.37	312.25	314.83	309.72	312.08	311.27	315.71	313.11	315.19	315.4	310.06	311.71	314.66	310.48	315.89	313.47	314.04	314.25	313	312.54	311.16	316.72	314.52	309.23	313.49	320.1	310.59	319.09	311.79	315.18	309.78	315.71	315.04	312.23	311.41	311.4	311.15	316.45	311.3	311.51	309.07	318.37	314.08	314.12	312.72	310.73	309.64
302.32	298.66	304.15	305.99	306.88	309.06	301.67	306.21	301.83	301.17	302.21	300.24	301.56	303.96	302.5	305.06	305	303	309.03	301.45	311.88	303.38	298.74	301.58	304.38	304.84	306.8	308.26	301.41	304.62	308.62	308.39	302.89	307.02	302.19	297.61	301.52	301.19	298.14	303.84	300.37	297.92	303.77	299.44	296.93	302.24	298.06	302.94	300.53	303.36
301.24	296.18	304.52	300.93	302.22	304.11	304.69	306.27	301.57	299.99	300.3	305.34	304.5	302.66	300.24	304.95	301.74	307.52	304.66	302.05	300.88	298.55	303.57	309.97	306.04	303.42	299.85	305.58	300.13	304.15	303.94	300.13	307.15	306.91	293.85	306.41	304.65	292.96	309.45	301.12	302.68	306.37	303.74	303.3	301.17	308.29	304.05	303.03	304.93	299.63
316.33	313.87	317.28	317.1	317.89	317.83	318.1	320.74	315.74	314.87	313.04	312.2	314.4	317.15	314.83	313.27	313	314.88	313.31	316.98	315.44	314.84	320.39	318.83	311.81	305.47	318.34	313.51	319.86	317.97	310.2	316.55	315.01	314.7	313.78	318.59	316.37	314.19	313.51	314.26	315.93	315.26	316.7	319.55	315.48	319.29	313.66	314.57	316.44	316.69
307.12	310.81	305.96	304.72	309.34	307.7	305.88	314.28	305.41	309.1	302.68	305.53	306.28	306.89	305.05	301.83	304.27	302.82	303.59	300.51	309.17	303.32	304.1	304.12	310.42	306.6	306.65	306.29	307.07	309.23	307.3	306.1	306.03	304.18	307.45	306.87	304.43	305.33	302.88	309.91	302.24	307.94	303.57	308.03	304.33	304.8	308.47	309.17	307.63	304.32
297.46	299.13	299.47	298.55	303.81	302.74	296.93	299.34	303.65	299.37	301.51	289.66	300.06	299.56	296.79	300.7	300.07	299.83	301.17	297.95	304.51	296.69	299.98	295.5	297.13	302.36	299.18	299.14	296.6	299.17	296.46	299.99	298.84	300.78	298.97	300.34	299.78	301.77	296.7	299.75	299.37	301.89	301.95	300.59	301	296.14	301.52	302.56	301.99	299.8
305.27	303.99	304.05	303.23	302.04	302.96	302.33	303.17	302.12	307.54	307.39	306.6	299.56	300.93	306.01	302.53	302.71	301.3	308.71	304.8	304.33	302.3	305	306	300.05	301.63	303.47	301.78	302.07	303.17	299.92	300.43	303.19	307.67	302	303.19	302.55	309.1	302.91	305.88	303.75	296.32	301.68	308.6	304.43	307.58	303.42	302.44	306.58	309.09
308.95	305.27	310.16	313.55	306.85	307.91	305.51	308.01	309.72	310.48	310.51	304.35	302.39	304.88	306.5	309.01	308.07	306.34	310.05	304.84	309.4	307.15	308.35	308.51	314.27	309.22	307	306.96	310.52	304.8	310.03	312.62	307.12	307.46	309.87	308.65	305.12	306.81	309.62	306.14	308.8	306.75	311.22	312.03	306.02	310.81	309.83	308.59	306.5	309.95
320.14	323.83	325.82	321.84	325.26	326.35	320.77	325.56	324.88	325.11	324.78	327.69	322.49	325.13	321.22	327.04	322.83	325.9	324.29	318.02	327.6	329.44	323.02	326.12	326.2	324.1	325.37	324.55	320.4	323.46	323.95	324.87	326.1	327.8	322.17	324.44	328.42	318.81	328.7	321.45	323.58	326.97	322.53	324.74	322.33	326.52	328.78	326.84	320.45	323.17
311.66	304.13	303.12	300.32	304.57	299.15	301.18	301.37	297.41	297.39	307.29	305.25	302.9	297.16	299.93	301.41	297.22	305.99	305.2	298.49	301.42	299.07	300.72	304.1	302.79	306.66	303.35	306.23	306.05	299.84	301.44	304.42	301.92	303.83	300.14	301.57	298.54	301.59	304.08	302.09	307.61	303.45	306.06	295.94	297.32	300.6	299.89	303.47	306.1	300.83
309.52	314.03	314.48	317.59	313.62	313.96	315.06	302.67	314.57	314.46	312.38	312.47	313.57	313.32	311.21	313.82	315.72	311.55	308.15	308.37	309.18	312.09	315.72	314.54	312.24	312.1	318.89	315.99	319.46	312.61	309.99	316.72	307.06	304.27	315.05	316.3	314.06	310.83	315	312.08	308.04	311.41	314.52	311.44	315.45	317.04	315.72	316.61	313.86	314.86
307.99	309.47	302.96	304.6	305.04	307.62	308.51	304.5	305.67	304.66	308.51	307.05	305.49	303.48	305.3	305.15	309.51	306.37	304.77	305.36	304.86	303.83	307.33	305.79	304.69	308.02	305.32	308.75	302.54	302	305.84	308.1	302	306.69	304.98	303.56	306.34	304.33	302.88	300.45	306.79	299.37	308.18	307.87	303.42	308.33	301.44	305.78	306.07	308.86
292.67	297.54	289.11	294.91	293.84	295.27	301.23	298.11	299.09	296.57	295.73	300.29	304.01	295.4	296.94	304.19	298.93	298.15	289.16	296.6	300.14	299.64	292.97	297.79	297.82	294.63	299.94	300.91	299.03	293.55	296.01	299.84	296.24	299.1	296.85	294.03	298.75	299.17	295.57	300.49	290.19	295.03	296.89	296.52	297.57	302.51	301.5	293.18	296.94	297.29
298.48	302.92	313.98	309.84	304.43	305.58	306.87	306.43	306.44	302.6	309.94	300.52	304.29	308.62	308.47	308.37	302.05	301.8	305.7	302.39	304.55	307.91	305.74	309.58	305.93	304.17	305.65	301.18	309.62	296.29	310.34	307.82	305.68	306.15	307.82	304.57	301.4	307.47	305.39	306.98	308.46	302.55	304.11	308.13	304.11	306.32	302.56	306.96	305.32	305.41
314.56	313.44	312.83	314.42	317.79	314.28	311.43	315.87	317.6	310.63	318.21	312.81	318.31	315.55	314.92	310.88	315.84	314.98	318.2	318.4	316.12	312.68	308.56	312.8	317.11	322.08	316.66	305.76	316.77	313.94	315.28	311.4	312.97	310.02	313.88	311.25	317.06	312.35	320.04	313.84	315.86	319.21	312.24	318.87	315.35	318.05	314.95	313.76	313.11	318.83
313.53	311.4	313.32	313.54	316.43	312.05	311.34	315.37	314.53	308.96	310.66	314.24	315.04	312.37	313.58	314.09	313.62	309.55	311.07	314.9	308.55	316.68	313.77	313.9	310.11	310.18	311.66	316.35	312.04	316.02	312.31	314.93	316.08	309.32	313.35	308.7	309.95	316.94	312.97	310.42	312.73	310.82	312.85	307.45	316.99	310.44	305.96	314.17	317.37	308.86
301.36	302.57	299.07	298.16	300.1	303.78	305.92	304.04	303.3	304.53	299.24	300.93	298.45	301.33	299.12	300.92	304.29	299.43	296.33	300.01	302.43	303.5	304.72	299.6	305.44	296.97	302.92	306.41	300.17	301.92	303.33	301.09	302.73	294.57	304.95	301.09	302.47	305.36	302.41	299.03	299.33	298.38	302.24	301.44	299.26	304.35	303.47	302.05	307.84	306.14
304.99	304.92	301.87	299.22	305.38	307.28	303.46	305.55	297.86	304.8	310.69	307.82	306.37	309.2	305.39	303.53	302.35	306.29	306.65	302.41	307	305.7	306.41	301.25	304.67	309.27	304.77	304.63	302.86	300.91	302.56	306.09	305.26	300.51	307.19	303.4	302.59	302.71	307.04	304.94	307.9	302.87	305.34	304.9	305.96	299.61	300.5	298.02	303.51	299.82
313.18	313.54	310.6	320.82	312.85	315.66	312.79	318.75	316.48	313.47	316.1	316.06	312.79	315.09	311.99	311.81	315.3	313.1	316.52	308.16	317.3	321.58	316.12	312.87	314.95	316.9	312.69	314.11	309.8	318.22	316.33	317.56	314.95	313.24	311.88	311.53	318.63	315.72	314.64	311.18	317.39	320.51	318.36	310.03	309.47	311.32	315.06	316.93	314.89	310.7
308.99	302.15	307.75	307.12	307.99	307.5	306.34	302.45	308.87	310.2	310.19	305.3	308.2	311.74	302.9	306.78	307.12	307.1	304.06	303.3	304.92	305.09	303.85	302.39	305.65	305.55	304.85	304.29	306.54	306.33	308.39	304.07	301.57	307.05	311.95	308.84	308.43	305.4	300.46	310.85	300.75	302.26	305.1	303.96	303.38	304.55	301.42	305.51	304.42	304.5
313.95	310.45	313.34	312.42	311.53	311.37	313.34	314.17	313.92	315.11	311.87	313.12	313.31	312.37	308.66	309.86	312.77	313.53	314.87	311.03	309.84	312.68	314.02	310.75	317.41	314.53	311.27	313.41	308.93	314.27	312.3	309.9	310.77	313.31	310.33	317.68	309.25	317.68	313.55	309.28	312.18	308.86	317.22	309.59	312.49	310.68	307.13	310.46	314.2	314.33
306.78	306.64	301.8	302.67	300.59	305.16	305.38	302.56	305.09	305.71	301.27	307.76	310.08	307.82	308.87	304.84	303.33	303.97	304.64	303.49	300.83	305.16	307.45	304.65	302.72	305.86	300.31	305.5	304.37	301.07	305.23	305.03	300.23	304.16	302.19	306.51	302.78	299.43	300.03	304.12	305.54	303.65	305.15	301.38	300.14	305.87	305.11	304.6	308.82	308.75
308.8	312.09	314.55	311.23	307.9	309.45	302.84	305.79	306.9	315.54	309.1	313.13	317.81	312.57	312.2	312.91	316.43	311.13	309.48	309.14	313.63	304.02	310.52	310.14	321.01	311.13	308.17	311.07	314.2	308.55	309.98	308.57	310.06	312.77	312.74	311.84	312.8	312.36	313.43	311.89	311.39	308.61	311.14	307.27	308.11	310.63	307.97	308.99	308.3	312.42
319.32	318.19	317.63	315.17	321.77	320.23	311.58	319.85	321.24	317.9	319.16	320.55	322.42	323.29	321.31	319.96	316.76	313.64	318	317.93	317.36	319.17	318.74	318.9	320.62	316.29	310.38	313.24	317.1	318.3	317.98	315.47	315.78	321.53	309.97	318.87	317.06	317.08	321.03	313.2	314.62	315.61	316.88	313.47	308.69	318.33	316.42	314.04	315.27	314.98
314.38	310.6	312.39	308.58	312.01	313.97	309.37	317.26	316.42	310.9	312.74	306.59	313.41	308.95	314	312.53	308.65	312.83	312.09	310.71	308.93	314.76	315.19	308.7	306.42	312.73	311.27	317.04	310.22	305.36	312.17	311.64	317.11	316.77	309.44	313.9	311.73	314.8	313.34	313.39	312.73	315.19	314.09	312.89	309.14	312.34	310.64	313.34	310.77	314.37
295.72	302.44	299.51	302.23	303.26	300.39	302.33	298.68	298.77	299.08	301.09	301.97	300.1	301.46	303.91	304.1	300.9	297.28	302	301.82	303.78	301.54	304.55	304.72	302.45	294.87	301.95	298.86	303.76	296.83	305.96	303.17	300.45	297.34	301.94	299.06	296.21	300.92	303.35	301.95	301.81	298.87	302.87	293.15	303.48	303.98	302.79	295.18	298.67	298.3
303.25	306.73	305.24	301.99	301.87	301.61	305.27	302.45	297.59	300.67	299.97	298.99	305	303.26	305.07	301.56	301.77	304.63	302.72	298.07	303.34	299.33	304.01	303.95	299.12	298.03	303.68	303.88	303.55	296.09	302.16	303.29	301.86	301.95	299.29	305.54	304.86	301.43	303.46	302.67	302.77	306.96	302.32	299.56	302.93	304.02	302.71	299.46	305.02	299.61
306.07	308.34	307.08	309.02	306.49	302.78	305.06	306.84	304.05	308.02	307.57	303.42	302.81	309.71	301.21	302.19	305.06	303.5	309.41	306.36	307.03	309.27	308.42	304.45	305.41	313.75	303.07	304.8	304.64	306.37	305.94	302.87	301.34	304.91	303.78	307.27	308.08	304.41	304.38	301.42	313.45	303.38	307.18	305.18	309.04	301.43	309.85	303.19	305.46	307.54
304.75	306.79	303.58	305.66	307.11	301.56	305.37	304.58	304.17	304.21	308.21	299.08	299.46	300.8	311.43	301.36	302.8	301.91	298.31	299.32	299.9	301.35	300.6	300.79	304.44	298.76	303.72	303.28	307.17	302.93	300.75	303.41	303.62	305.44	308.56	302.45	298.51	303.89	302.14	303.52	307.77	304.55	300.78	302.44	303.52	296.67	304.51	299.9	305.91	305.12
325.92	334.02	326.76	331.62	328.3	331.61	330.83	327.57	324.96	327.57	325.71	331.3	328	329.65	325.15	323.4	330.05	327.38	333.26	328.54	324.22	325.92	326.82	329.59	325.75	331.02	325.78	329.17	321.06	328.13	327.94	327.49	326.68	333.11	323.62	325.96	333.29	330.51	329.89	327.07	332.69	327.86	325.73	328.32	329.09	329.71	330.98	330.91	330.23	326.66
311.69	316.34	311.63	310.24	313.07	313.7	311.94	310.14	314.71	313.02	311.96	314.48	313.85	308.93	312.61	316.01	311.34	310.64	316.03	314.55	315.34	312.28	312.39	310.9	310.97	315.65	313.5	309.08	312.57	310.89	313.38	312.44	314.74	313.53	313.29	318.08	307.46	317.24	308.53	314.32	314.27	312.86	311.79	314.53	314.48	312.33	313.68	308.43	314.03	313.73
309.15	317.16	320.06	311.78	311.68	313.55	313.93	313.85	319.3	315.46	315.82	312.83	315.36	315.15	313.98	315.36	317.31	314.37	314.39	317.11	315.71	316.3	316.18	315.22	311.82	316.39	316.81	311.95	313.29	317.1	311.64	318.11	316.23	313.78	312.88	314.36	313.29	318.47	318.57	311.78	313.21	315.24	315.94	313.96	312.08	311.63	312.33	313	311.92	315.85
304.27	302.73	307.2	302.85	301.53	310.67	304.31	305.82	302.9	308.8	299.23	302.73	301.84	308.04	302.38	305.47	306.29	308.14	305.99	300.83	304.37	305.68	303.84	305.55	311.68	302.33	311.09	307.88	304.91	307.15	298.08	304.68	305.06	308.93	305.34	302.36	307.85	300.68	304.22	303.53	311.69	306.95	304.42	304.46	308.8	303.92	303.66	300.69	301.81	300.15
311.3	317.9	314.4	314.07	315.26	313.8	310.9	316.7	314.01	315.93	314.4	321.13	311.63	314.68	311.12	316.33	316.26	317.32	319.06	312.42	311.26	311.19	313.69	311.85	312.78	319.28	316.97	317.22	315.25	313.44	314.09	321.07	316.11	312.78	322.06	316.15	315.61	312.3	309.42	318.82	318.54	315.15	314.89	316.47	316.47	312.6	312.84	313.84	313.87	315.6
314.5	322.11	318.76	317.71	317.87	322.85	315.9	315.9	316.72	314.36	317.34	318.73	315.99	320.96	316.35	319.74	317.26	325.61	312.92	318.51	315.3	317.05	320.48	319.78	319.65	314.79	318.1	315.74	320.46	315.62	314.49	319.08	317.19	310.49	319.55	315.66	316.57	315.5	324.49	317.63	314.35	319.27	316.03	320.19	316.98	317.76	317.42	319.72	313.7	314.23
305.17	306.09	314.31	306.32	309.08	310.57	312.7	306.78	307.85	311.67	311.05	303.81	307.07	303.09	312.22	304.15	306.46	307.21	314.16	302.7	302.54	305.47	308.79	309.11	308.33	310.81	307.64	306.97	309.04	310	308	310.11	309.81	306.16	312.55	308.61	310.21	311.98	311.4	308.27	306.73	308.21	309.58	307.86	303.86	306.99	307.2	312.29	306.34	309.88
315.61	315.45	314.04	317.59	313.82	315.55	319.87	314.81	321.2	319.9	319.2	324.01	319.11	322.33	325.77	318.85	318.37	320.93	316.42	314.88	317.28	321.69	315.5	318.37	321.77	322.72	323.87	319.07	315.47	318.98	318.11	314.08	319.86	321.27	319.43	322.4	319.76	320.68	324.2	316.26	316.35	313.47	320.49	314.48	324.44	324.77	318.92	319.7	316.67	318.01
303.68	304.25	302.38	303.13	305.3	302.24	302.49	306.04	300.53	305.58	302.58	299.69	302.09	300.46	297.42	299.39	301.98	298.32	301.18	299.84	301.36	299.15	302.93	297.42	299.17	303.33	301.84	302.43	299.14	307.03	301.5	305.63	305.38	301.85	300.05	301.65	301.98	301.89	302.44	302.68	303.24	301.46	299.59	301.95	307.75	303.62	303.66	299.14	300.88	295.81
309.01	312.75	303.82	302.66	309.37	307.17	302.95	307.94	304.08	306.67	315.28	306.57	304.24	305.38	305.49	305.56	305.67	306.88	306.65	311.34	305.72	306.91	313.67	314.79	307.62	306.41	307.8	306.45	303.07	308.23	303.01	313.88	308.88	307.88	306.32	306.51	301.01	309.63	305.04	306.65	307.81	306.17	308.69	304.06	309.51	305.21	305.15	309.3	307.86	311.34
300.54	304.6	302.05	300.01	303.02	301.44	306.13	298.08	307.39	299.04	302.15	303.71	304.77	301.78	297.57	298.72	304.41	299.19	302.86	303.37	300.89	302.22	303.12	300.14	305.58	301.75	303.3	302.43	307.3	302.41	301.06	304.15	305.24	303.34	303.72	306.3	301.78	299.26	302.45	304.35	301.18	305.91	302.03	303.63	301.56	306.41	299.28	302.41	300.66	302.73
302.22	301	304.37	306.51	303.07	301.81	301.01	296.03	301.85	302.12	298.72	300.98	304.51	300.93	302.7	300.59	297.26	306.13	301.75	299.47	299.76	301.3	300.26	302.43	300.59	299.46	304.8	303.1	298.1	303.48	300.92	297.73	303.41	292.7	303.36	303.97	303.55	300.37	301.55	306.46	299.38	301.17	301.59	299.81	309.11	300.98	296	301.01	296.98	303.63
305.06	308.21	309.75	308.05	309.59	309.15	305.65	308.4	307.18	309.57	307.39	311.96	307.77	306.62	310.13	307.02	306.52	305.05	304.42	309.97	312.58	305.68	304.37	306.57	304.67	308.18	304.75	307.23	311.18	306.74	308.69	307.77	308.05	306.21	308.35	307.46	303.24	314.37	305.1	302.38	307.63	303.91	308.32	310.42	306.78	310.13	304.91	309.97	311.04	306.66
303.87	303.18	294.85	293.17	304.28	298.14	301.77	300.43	295	295.02	297.68	301.4	298.65	300.71	298.36	301.73	301.23	300.72	299.23	299.94	303.27	295.99	299.37	301.77	298.78	306.66	299.14	294.51	299.03	303.14	293.5	300	297.37	301.2	299.86	300.58	302.02	303.78	302.57	300.78	302.82	295.29	299.73	298.45	299.35	298.83	304.65	300.16	304.57	301.91
320.97	323.26	316.47	318.84	317.9	318.03	315.5	318.68	318.7	313.99	309.7	311.02	321.18	315.12	316.37	319.61	318.12	316.15	316.38	320.4	325.54	318.05	323.3	316.32	319.27	316.95	319.35	319.28	318.22	315.37	316.99	319.47	317.45	317.25	317.88	316.88	319.48	315.35	315.76	317.15	318.83	321.44	318.3	311.66	318.32	317.94	313.94	324.99	318.65	318.51
304.79	306.31	305.19	308.07	309.71	310.82	310.59	311.56	309.19	309	303.4	302.69	312.02	313.68	304.41	312.92	306.35	303.74	304.24	307.67	311.9	307.03	308.17	307.59	311.24	307.07	314.25	309.01	307.43	304.27	317.03	304.31	303.88	310.43	307.56	307.7	308.02	311.69	310.09	307.24	311.24	307.49	313.26	303.21	308.42	307.83	308.57	311.58	305.76	306.57
318.92	319.94	320.72	318.05	317.38	313.17	320.23	318.64	315.77	313.52	319.91	320.02	321.01	318.49	321.35	322.2	315.08	317.8	322.2	316.82	313.64	312.83	317.48	319.78	320.14	318.43	322.32	319.87	318.27	316.47	317.08	319.14	318.76	324.93	322.89	318.89	313.68	315.81	316.08	316.61	320.44	318.41	318.48	324.48	319.92	318.25	318.86	320.71	317	316.5
324.65	314.97	318.14	316.48	317.72	312.79	318.89	320.75	319.53	312.82	315.95	320.57	319.24	316.44	320.74	313.5	322.07	316.69	320.02	313.72	312.23	315.99	314.84	318.19	312.11	318.33	317.07	314.32	309.73	316.8	312.5	317.02	316.89	314.84	318.13	316.83	316.99	320.25	319.35	318.82	317.85	315.63	322.36	315.9	310.91	315.36	312.1	313.47	314.64	316.93
313.33	313.47	314.43	313.22	310.35	314.05	315.52	314.75	314.48	311.94	310.66	319.65	310.24	312.69	313.6	308.82	309.42	311.65	314	313.51	308.49	314.61	310.66	311.77	308.02	313.99	313.66	313.17	314.67	312.45	314.19	310.43	315.1	308.01	314.34	313.36	310.08	314.03	312.31	313.15	309.38	314.17	315.73	309.08	308.98	316.7	315.19	318.51	305.8	314.59
322.35	326.96	330.54	325	331.35	327	329.74	328.5	324.59	328.05	327.99	321.34	332.33	325.51	326.49	321.84	326.59	324.85	331.22	326.91	328.3	328.04	328.05	330.98	328.89	330.42	326.14	327.86	330.61	329.76	326.82	329.53	329.93	324.29	329.87	325.35	325.79	326.29	328.97	329.65	326.96	327.13	324.44	326.82	325.4	327.01	326.2	319.87	329.73	328.61
317.45	321.48	318.85	318.95	312.42	321.09	320.49	315.82	318.64	318.67	318.89	319.84	318.59	322.87	316.23	315.98	317.9	320.5	321.19	318.14	315.4	316.35	324.79	322.61	316.35	316.71	318.79	319.08	321.21	319.1	319.16	317.56	321.76	315.7	315.15	314.27	316.66	320.11	320.67	318.03	322.29	316.65	315.85	317.96	318.96	316.12	317.05	320.57	316.29	317.9
303.76	301.14	303.21	301.68	302.69	301.17	304.39	300.04	304.62	303.98	302.9	304.27	308.65	299.41	300.05	298.87	302.07	302.2	301.95	304.73	306.57	299.77	299.42	307.42	303.8	298.21	298.29	300.51	302.52	304.06	302.74	299.46	304.01	293.35	298.99	300.56	299.94	305.64	300.23	304.46	302.78	302.93	304.01	297.76	300.58	302.78	303.4	303.27	299.6	299.15
316.67	311.37	320	316.96	322.83	311.93	316.67	316.08	312.13	314.36	318.49	317.71	311.55	319.24	316.25	314.3	316.24	315.05	320.41	314.86	315.76	318.41	318.25	317.42	314.64	320.26	319.16	310.07	316.6	319.52	318.33	316.51	315.47	314.89	316.51	319.71	317.03	315.75	312.18	312.61	316.75	315.55	313.24	315.68	308.83	321.55	313.18	313.73	315.98	316.72
298.05	296.85	307.14	306.56	305.63	299.91	294.68	299.43	303.75	301.86	305.33	299.96	302.79	303.11	298.35	306.25	301.09	301.38	299.14	302.44	307.15	303.75	301.09	303.65	301.6	303.8	302.14	307.97	305.17	301.25	304.27	302.21	304.84	302.61	302.02	302.23	304.09	303.46	304.13	302.31	299.04	304.58	305.61	308.68	306.83	308.49	305.48	306.03	303.77	307.25
307.24	305.04	301.6	302.47	299.45	305	300.65	300.21	306	300.79	305.77	304.04	306.19	304.11	302.93	300.07	300.96	302.32	301.24	300.53	304.84	304.02	304.98	300.92	301.75	304.47	299.71	305.3	299.28	305	304.08	302.64	300.35	300.17	310.05	302.04	303.89	303.4	307.93	307.52	305.49	303.15	303.71	302.17	299.79	303.45	308.34	304.35	305.11	307.56
314.64	308.45	314.5	313.88	313.59	314.56	313.51	309.81	314.19	310.92	318.45	315.32	317.51	314.21	316.01	314.19	311.46	309	315.57	314.25	311.05	312.49	316	314.75	313.72	312.68	309.56	315.93	310.85	319.4	313.32	314.87	312.07	313.9	316.65	317.5	311.73	314.42	313.34	314.1	308.76	313.62	321.35	310.48	312.15	311.28	312.26	312.8	316.36	314.56
296.98	295.31	291.41	293.1	294.48	293.92	296.37	299.35	290.8	291.5	297.43	290.09	294.62	296.77	293.86	293.64	290.15	297.38	290.19	292.11	294.32	294.42	296.6	294.16	290.94	290.84	295.11	297.67	290.95	297.56	285.47	289.05	292.93	299.62	297.32	292.3	291.11	290.81	291.61	289.42	296.12	292.64	288.9	293.66	292.29	296.77	293.12	288.33	291.33	295.58
293.23	298.08	298.96	295.2	297.3	295.99	302.15	300.46	296.69	296.06	299.3	295.2	300	301.13	297.24	296.08	300.34	295.55	302.34	298.41	296.73	294.66	295.17	296.53	299.6	295.84	301.26	297.78	294.28	297.7	297.04	299.08	296.31	299.37	298.84	297.61	299.28	299.85	298.46	294.8	296.34	299.25	298.95	293.43	300.95	296.72	294.59	299.82	292.64	294.89
316.59	313.83	311.96	321.23	317.56	311.73	314.78	313.24	317.63	318.38	315.68	317.35	316.6	312.33	316.27	315.23	316.89	318.18	316.38	316.26	316.32	317.96	309.16	316.18	314.49	314.71	315.39	310.93	316.98	312.77	314.95	319.84	317.06	313.81	316.02	314.88	318.68	318.21	316.38	316.79	308.67	312.38	316.2	313.02	309.61	312.49	312.85	319.65	318.14	317.79
319.25	319.04	317.74	317.95	321.76	316.52	309.88	319.45	316.5	315.74	317.48	321.37	316.99	314.67	316.45	316.8	312.9	313.29	317.63	315.02	316.04	323.11	316.55	316.31	316.41	321.54	320.08	319	315.56	320.24	321.31	317.96	316.54	316.07	319.48	315.37	317.39	319.47	318.7	321.83	311.88	318.54	313.61	318.53	317.7	314.46	314.8	320.94	315.29	316.48
324.02	329.45	328.22	323.13	322.94	330.02	333.63	331.12	326.06	329.72	330.77	329.31	327.94	331.23	324.18	325.41	324.37	328.91	329.11	328.79	330.3	324.6	325.64	327.75	324.13	325.03	332.99	328.45	328.43	333.1	326	328.49	322.44	328.91	324.51	325.69	331.91	324.2	325.89	328.34	327.56	322.62	324.44	331.02	328.41	328.03	326.59	326.68	325.72	322.68
299.71	298.74	294.26	295.88	298.15	294.51	296.82	300.53	299.57	297.97	294.99	298.84	301.44	301.14	302.68	299.37	296.95	293.69	295.79	299	299.41	296.5	298.35	291.69	296.43	297.78	295.58	296.94	293.5	299.45	296.37	297.91	300.22	297.24	295.11	300.49	293.75	300.15	294.77	298.21	296.01	302.49	295.72	296.11	301.48	294.8	296.33	298.8	295.22	299.34
308.66	311.26	308.55	307.67	306.71	308.45	308.26	310.05	302.33	302.83	303.87	311.55	309.11	309.52	302.25	308.04	302.87	304.5	306.17	305.15	310.89	307.55	306.98	307.61	300.99	305.4	307.7	304.43	304.98	301.09	314.59	308.34	305.04	307.34	304.42	310.15	308.69	307.71	311.83	308.03	302.58	302.21	311.16	303.97	312.31	306.06	309.46	311.03	298.92	308.44
294.59	290.32	297.06	291.55	291.18	294.09	293.47	292.99	291.84	289.73	297.58	296.29	297.12	294.08	295.85	295.56	296.75	292.96	290.81	292.76	293.34	297.93	297.07	293.31	294.36	295.74	292.69	295.99	290.38	297.84	296.25	300.2	292.08	293.86	294.05	289.49	298.5	297.98	290.45	296.56	291.12	295.2	295.2	296.85	298.49	294.98	289.33	293.4	295.72	296.57
319.48	316.22	309.93	315.01	310.93	311.29	309.46	315.54	317.09	320.23	314	318.07	310.89	311.44	313.2	311.4	320	316.54	313.5	313.28	314.88	310.15	313.47	315.07	314.53	309.29	314.88	312.47	308.96	311.3	316.83	314.94	312.6	314.21	316	314.72	311.55	311.19	312.82	316.11	314.31	314.42	318.11	316.11	308.92	312.52	313.65	314.58	310.22	315.41
310.44	320.4	314.33	312.72	313.52	310.56	318.35	314.54	316.33	310.43	318.02	310.71	313.64	312.09	319.21	310.47	314.47	308.47	316	307.81	315.72	315.86	311.85	312.48	315.03	313.05	312.26	311.11	309.92	311.13	315.25	313.82	314.65	310.71	313.53	311.66	312.97	315.02	309.9	314.02	312.96	315.39	310.03	311.95	309.82	319.06	310.61	312.9	311.77	315.25
304.64	302.04	302.96	307.09	304.81	306.76	305.63	303.96	301.18	303.7	310.27	309.17	306.55	303.03	305.89	305.99	305.87	305.99	302.81	306.53	302.57	307.65	300.93	306.03	304.72	302.21	304.74	303.43	303.38	306.06	303.48	301.89	307.11	302.43	304.23	303.95	303.63	304.9	310.48	303.79	299.85	299.6	302.96	305.5	306.23	303.4	306.82	302.56	304.99	305.25
314.55	314.11	318.57	318.38	313.18	321.79	320.68	317.04	314.59	318.43	318.55	318.25	315.01	316.56	317.24	317.29	318.59	313.4	319.2	320.77	322.09	314.17	316.84	312.35	316.24	319.52	315.5	314.85	319.58	318.2	313.42	318.19	319.03	321.73	322.7	318.26	318.93	316.83	313.97	315.21	317.92	311.93	318.48	315.08	315.17	317.43	320.98	314.36	317.46	316.2
307.32	308.01	306.49	300.92	312.39	306.99	304.02	307.23	306.65	307.03	303.13	308.98	301.8	314.57	309.86	308.32	305.14	308.48	301.68	308.69	304.56	308.06	308.48	307.33	300.83	303.27	308.95	303.96	308.38	304.56	313.35	305.32	307.26	302.74	308.1	309.44	306.37	308.4	309.4	308	307.92	303.28	307.02	303.25	302.63	310.83	306.77	305.05	301.35	305.32
311.85	314.03	312.01	316.9	315.69	307.68	316.02	315	314.83	310.85	309.85	310.48	312.1	313.11	309.52	314.03	309.09	315.89	308.59	314.11	314.75	313.42	312.44	307.67	311.91	312.27	312.26	315.59	311.49	311.41	311.72	310.84	315.68	312.67	312.04	314.76	302.65	317.95	311.63	313.27	310.43	307.73	309.97	308.74	311.63	314.45	308.01	318.68	311.43	317.79
305.96	306.23	305.38	305.37	305.04	310.49	304.54	303.96	307.07	305.25	301.79	303.76	304.22	306.03	303.45	309.18	308.68	304.73	303.01	304.71	302.82	308.26	308.77	306.91	302.85	299.84	304.27	306.3	305.95	307.03	304.72	304.88	304.85	308.27	304.73	307.86	303.19	306.62	307.06	308.23	306.97	303.49	306.8	308.31	304.07	310.83	302.03	306.57	310.05	307.31
326.9	330.81	329.32	322.69	327.19	329	324.52	331.1	326.13	326.56	326.02	326.91	329.97	321.83	329.13	323.95	330.24	321.23	329.07	327.31	324.22	322.69	322.65	324.95	324.35	330.47	328.65	328.39	328.68	324.55	330.16	326.69	333.38	326.31	334.33	327.29	328.94	328.52	328.69	326.98	329.49	324.44	325.24	325.43	323.29	326.79	330.79	328.65	327.15	325.87
316.96	312.92	311.99	316.12	314.6	312.75	314.88	319.27	311.9	318.26	315.68	312.52	319.13	314.31	316.17	310.55	314.7	314.07	312.29	315.74	322.55	311.12	318.69	318.89	314.87	315.54	312.7	315.84	315.48	318.45	312.82	315.94	310.85	312.98	317.12	319.38	311.72	316.95	315.08	315.46	313.69	315.64	315.34	314.56	317.24	314.82	315.19	314.13	314.86	317.69
314.62	315.36	315.12	315.45	315.12	320.8	316.92	314.43	316.6	318.8	313.99	321.76	317.52	325	313.88	320.41	318.57	316.99	314.63	315.4	316.85	314.13	319.43	311.6	314.55	320.33	318.09	315.92	318.63	314.22	320.84	316.52	322.23	313.64	317.47	318.44	316.93	315.16	312.2	319.97	319.92	319.02	316.59	311.95	318.27	320.12	319.44	319.78	315.21	317.36
304.28	297.36	301.37	302.15	306.24	303.88	301.71	304.28	301.7	302.36	304.23	301.96	303.46	300.22	304.96	302.54	302.93	301.95	302.09	305.93	307.98	306.98	301.2	301.35	296.86	307.08	304.09	301.77	302.1	302.03	300.08	302.64	299.26	303.41	298.81	309.41	303.25	303.99	301.8	298.95	299.53	298.05	303.54	301.74	301.92	303.7	301.98	302	304.74	306.41
295.01	298.53	298.37	295.2	300.49	297.09	294.97	295.08	298.96	292.26	292.76	302.32	299.57	298.89	293.12	297.21	298.17	295.33	296.8	299.24	292.9	294.15	296.98	295.05	297.01	298.61	300.6	292.51	301.11	300.87	296.12	294.54	300.63	297.81	295.17	294.45	297.67	295.58	298.9	296.21	291.39	293.39	299.31	293.91	295.14	295.36	295.52	295.31	295.19	299.01
319.97	317.98	319.76	318.68	318.78	320.57	319.53	315.02	316.78	315.3	319.76	318.42	322.14	317.52	319.42	319.92	315.2	315.41	318.52	316.84	313.8	314.68	312.7	322.2	319.54	320.3	313.62	318.56	319.09	323.43	315.77	317.08	314.93	317	324.2	319.6	312.17	319.75	317.73	317.71	312.71	322.38	320.02	316.76	315.86	318.06	316.03	321.34	321.18	320.78
306.8	309.89	309.74	304.02	307.57	304.91	303.13	305.36	311.09	307.4	306.56	303.48	305.89	308.03	304.66	304.28	308.3	304.91	306.34	305.55	304.01	305.45	309.85	302.67	300.61	305.53	307.09	297.78	303.19	310.31	307.97	304.99	304.35	304.59	308.23	308.9	302.06	312.05	309.26	310.8	310.96	301.27	302.3	306.56	301.35	306.92	307.73	301.37	303.5	305.2
299.7	300.78	306.3	306.73	308.2	305.58	306.52	302.57	305.28	306.58	304.06	300.73	304.21	301.91	307.5	301.71	302.28	299.61	308.2	305.96	303.73	307.77	304.91	305.98	306.34	299.41	302.46	305.77	305.24	302.77	300.84	302.24	302.28	301.22	301.64	305.22	301.89	306.61	305.6	304.58	306.23	307.53	306.43	300.73	301.48	299.14	298.85	301.59	303.95	303.02
298.06	290.85	293.85	297.09	296.11	294.36	293.72	291.24	291.8	287.85	293.97	293.95	296.46	295.2	295.48	295.4	291.68	293.83	294.35	295.01	294.77	290.7	292.58	298.91	294.67	294.71	296.85	290.31	290.77	293.14	289.28	288.54	293.82	293.36	289.89	291.62	294.05	294.39	296.06	294.04	298.42	292.24	296.39	292.99	292.24	294.26	295.79	293.57	291.07	298.45
324.64	324.48	320.05	324.79	326.5	329.05	326.41	323.62	330.61	323.14	326.21	321.62	325.42	328.92	324.56	322.55	324.15	327.63	330.28	328.39	321.78	326.57	331.15	325.1	326.88	321.57	326.16	325.1	321.56	331.11	325.27	324.96	328.4	326.96	321.12	328.3	325.23	325.12	324.96	325.64	331.25	326.68	328.63	325.85	326.5	323.13	326.41	330.01	320.84	331.28
302.18	302.76	304.42	302.88	303.86	300.5	307.84	303.37	303.56	305.02	307.63	306.11	306.23	302.75	303	305.89	306.45	301.6	305.35	304.59	304.11	306.75	303.32	306.54	303.82	308.42	302.42	301.56	303.8	301.89	304.6	303.68	304.17	308.65	303.68	302.1	303.84	304.22	296.92	307.99	303.43	305.38	299.9	303.48	303.21	301.77	306.03	305.39	301.71	306.22
323.15	328.29	328.83	328.14	329.07	333.62	326.23	325.92	330.78	327.09	324.98	323.82	328.29	323.91	327.63	326.92	320.99	327.33	324.5	328.69	327.74	334.11	329.96	327.61	327.04	329.58	324.82	323.89	327.18	329.6	330.02	327.34	324.64	328.28	328.7	333.38	322.43	325.38	327.86	327.48	328.22	325.51	329.83	325.93	321.08	332.77	327.85	320.96	327.8	330.46
330.76	323.12	322.04	324.48	327.92	326.01	327.85	326.2	322.72	324.09	324.88	326.75	319.81	326.86	322.96	323.71	324.12	323.54	329.03	324.37	326.16	324.86	325.02	321.38	324.72	320.05	326.99	320.67	327.21	323.47	324.11	330.47	324.77	330.68	327.14	326.42	324.02	319.46	326.51	325.57	323.31	325.67	331.31	328.2	320.78	328.07	325.14	326.98	325.83	323.9
303.67	306.07	301.56	301.92	297.33	294.71	300.86	301.49	302.21	299.18	300.49	298.66	301.81	298.21	298.8	298.01	300.43	300.78	302.89	297.45	298.98	300.3	302.42	300.82	300.42	303.54	300.45	304.25	300.73	299.57	300.92	305.37	307.07	302.42	299.37	302.39	305.97	294.73	300.37	302.7	302.69	302.59	296.93	298.36	303.58	305.38	298.64	298.51	304.83	298.59
302.13	308.5	301.57	302.26	304.74	305.26	302.15	305.25	307.68	308.51	303.91	303.03	298.05	303.26	305.3	302.45	307.99	301.87	303.33	302.41	295.33	298.49	309.18	303.57	305.25	301.91	303.82	303.62	304.35	304.02	305.91	305.58	304.57	295.64	303.19	305.47	302.08	305.61	305.11	304.73	301.56	299.99	306.5	305.66	308.65	297.81	300.38	305.47	303.27	300.84
298.58	296.25	300.95	300.55	297.68	303.94	301.27	298.59	298.81	301.44	300.77	297.69	302.88	297.06	300.47	300.31	304.08	297.21	301.06	295.85	304.25	294.17	301.39	304.51	298.23	304.53	300.75	298.57	295.96	296.27	302.51	301.92	304.47	298.98	303.15	300.35	302.6	303.17	298.82	299.54	301.72	299.58	304.41	302.3	296.83	300.83	297.29	302.77	293.49	301.15
295.28	291.63	291.4	293.93	293.67	296.13	301.04	290.11	293.9	295.95	293.37	297.97	289.78	297.9	296.17	296.36	293.62	293.68	290.49	293.44	295.81	291.35	292.37	293.58	293.61	296	292.59	293.52	291.71	291.43	288.23	301.5	290.01	289.82	296.54	299.38	292.6	293.52	290.55	292.6	300.1	289.56	298.67	292.26	291.12	296.59	294	294.75	293.77	295.19
314.33	310.39	316.16	311.36	311.14	309.15	309.03	312.36	305.3	311.04	309.79	312.6	305.46	313.77	312.91	313.77	310.01	316.92	310.74	315.58	315.14	307.74	315.53	309.5	310.59	318.37	315.6	311.55	312.48	319.27	312.81	305.07	309.75	313.62	312.66	311.67	310.53	306.37	308.19	308.13	312.32	307.69	309.53	309.65	311.46	311.65	307.85	308.83	308.96	310.66
308.72	309.22	313.65	317.9	312.03	311.28	312.12	309.01	309.15	314.95	312.61	316.36	315.33	315.17	312.08	314.14	316.15	309.59	314.95	316.05	312.94	309.02	316.05	309.07	309.45	312.09	314.34	316.7	314.61	314.84	311.05	312.19	312.44	309.81	311.63	312.52	312.35	312.84	318.6	314.63	314.35	307.25	317.22	316.07	316.7	317.28	311.62	314.27	315.78	315.08
290.79	294.88	293.5	296.53	296.17	297.4	294.16	293.52	295.39	296.86	296.66	288.01	294.04	296.8	297.22	299.84	290.75	293.48	294.28	294.81	292.35	297.58	293.38	292	296.49	297.35	296.09	298.08	294.29	296.02	298.55	295.54	294.18	289.7	293.11	293.11	295.72	292.76	288.02	293.19	291.46	293.29	291.19	298.14	293.3	291.38	291.2	302.28	292.34	302.72
313.43	312.48	309.24	309.6	313.19	306.52	310.82	312.99	311.46	309.91	307.74	311.92	309.71	311.92	307.61	309.58	313.53	311.53	313.87	309.84	313.32	308.73	309.95	305.7	310.07	312.85	309.47	315.57	308.58	310.19	308.37	312.54	308.05	314.54	314.55	309.62	313.25	311.01	310.77	305.65	307.54	309.32	311.89	317.74	313.93	313.76	310.31	308.93	310	316.03
304.56	303.24	305.7	303.04	301.55	307.33	303.97	303.47	308.62	303.78	305.02	310.8	310.42	303.02	306.61	300.27	301.39	302.95	306.06	306.71	304.52	307.43	304.36	303.24	301.49	309.38	304.81	303.95	305.64	301.42	304.84	303.28	306.86	303.45	306.55	305.05	307.61	303.16	302.69	304.39	299.64	302.31	298.39	299.22	304.63	301.65	303.29	308.37	302.26	296.83
307.5	305.23	309.66	305.11	307.62	300.35	306.64	306.83	304.85	309.31	306.62	309.22	308.8	309.1	308.04	308.91	306.7	306	309.58	311.2	307.05	309.34	315.06	309.26	311.83	309.85	313.95	308.43	312.33	312.76	307.63	312.78	308.16	309.45	306.52	311.49	312.15	309.57	310.64	305.35	308.98	304.98	315.12	307.57	312.57	308.13	308.17	303.3	305.71	305.33
290.64	296.84	296.41	293.41	293.75	291.58	293.14	293.99	293.86	290.19	291.73	298.11	290.82	292.99	294.86	290.54	297.53	292.67	295.69	296.68	294.89	292.98	297.79	291.58	292.77	293.99	297.14	291.2	297.83	301.15	293.99	294.81	292.7	296.13	296.85	298.35	291.49	295.44	295.27	297.42	300.05	295.08	290.34	291.8	292.48	293.03	294.37	300.82	296.15	294.76
318.81	318.18	313.22	318.47	315.98	316.74	319.85	321.87	320.19	313.66	320.75	316.99	316.16	323.23	319.32	317.63	317.17	319.71	321.73	317.7	318.46	318.52	318.85	315.19	315.62	317.36	321.27	319.21	318.21	317.15	314.17	311.07	316.36	322.22	320.71	317.93	317.19	314.43	316.26	317.74	318.15	319.78	319.63	316.38	316.95	321.81	314.66	322.13	319.45	319.64
317.61	318.2	312.2	312.58	310.54	309.18	314.66	311.7	319.47	312.38	310.91	315.64	315.89	307.49	315.32	309.44	316.7	307.07	312.86	312.26	309.95	315.95	311.68	318.07	316.02	314.67	313.75	313.03	307.46	311.29	312.28	311.58	315.02	312.05	311.2	315.09	311.11	309.51	315.19	308.35	313.43	310.28	315.47	312.02	307.45	310.69	310.58	314.22	318.8	316.83
300.7	307.32	299.67	298.21	301.44	302.49	304.21	301.71	305.98	302.88	300.91	300.89	299.48	302.69	302.16	302.79	302.54	306.98	301.83	299.95	303.21	299.23	297.74	300.39	306.14	300.62	304.72	306.7	307.72	303.18	304.82	303.63	307.59	301.05	304.13	308.38	302.46	305.3	303.47	302.68	304.89	299.58	305.6	303.32	308.05	303.51	300.61	302.1	299.12	304.33
302.31	304.5	301.24	308.04	299.9	302.77	303.51	301.66	299.9	302.14	301.8	305.19	299.43	299.22	311.05	303.6	299.88	301.25	302.77	297.98	304.79	307.45	302.59	295.21	306.5	302.58	305.94	302.08	306.17	304.47	304.79	302.7	302.72	307.03	305.55	302.07	300	297.61	298.02	302.53	304.76	304.18	299.68	302.94	299.48	297.02	303.22	302.45	305.55	301.52
303.01	297.52	299.29	303.34	299.49	302.12	301.02	298.88	304.87	300.47	301.7	304.12	300.89	299.18	302.74	300.12	299.51	303.82	301	307.79	297.95	298.2	302.39	302.57	300.89	300.76	299.3	299.68	302.26	304.38	298.29	300.44	301.13	298.8	299.01	302.74	294.85	303.83	301.9	299.85	300.62	300.83	302.74	305	302.2	305.09	299.72	301	302.95	300.61
302.3	298.84	307.26	302.91	299.47	301	308.1	304.78	302.95	298.72	300.47	302.32	301.02	300.78	302.79	299.65	304.63	304.92	304.79	304.16	302.53	299.94	301.83	303.43	305.52	303.9	301.04	300.47	302.61	306.78	305.8	299.55	298.57	301.99	305.83	301.99	301.13	301.87	301.74	303.45	304.01	302.34	302.07	296.21	303.71	302.3	305.61	299.81	297.25	308.61
331.69	328.9	324.59	329.06	324.62	324.96	327.81	325.62	326.27	323.73	328.15	329.01	329.48	330.23	328.81	327.48	333.26	320.71	326.07	327.81	330.8	324.01	332.4	328.34	322.84	327.29	328.89	331.13	331.38	324.17	330.31	326	324.56	330.53	323.24	326.73	330.1	325.89	326.24	330.85	332.85	327.36	328	327.61	328.42	323.38	327.21	328.72	330.48	328.9
300.7	306.11	303.34	307.71	301.97	303.17	299.63	302.87	304.91	305.64	303.95	306.22	306.11	305.83	302.14	302.48	302.2	299.78	302.32	304.44	302.94	301.41	302.43	299.69	303.4	304.48	299.28	300.09	301.05	303.6	298.97	304.95	300.64	299.59	306.56	301.87	304.11	309.59	304.99	303.69	306.67	302.7	306.58	303.62	305.64	302.43	298.08	299.73	305.76	309.03
315.19	314.96	310.3	314.03	314.3	309.82	310.25	317.4	311.93	315.4	313.85	320.6	316.22	311.2	314.39	309.89	309.71	314.37	319.9	311.03	313.25	309.64	319.97	316.31	314.79	317.59	314.23	308.19	317.23	318.87	317.15	312.39	314.85	317.24	324.25	311.53	315.76	310.56	314.22	314.21	316.26	311.28	314.8	315.77	314.92	314.19	317.55	314.07	313	315.04
327.11	327.3	320.78	328.3	325.23	321.72	330.08	325.39	325.62	320.44	325.35	330.91	320.46	330.32	316.54	321.79	321.47	329.42	327.67	325.35	324.93	324.29	320.41	321.91	324.52	324.76	323.13	326.34	327.78	319.98	328.93	323.99	327.66	322.57	325.86	325.04	323.62	319.16	328.08	331.61	322.08	327.15	322.55	327.15	325.76	319.17	326.22	325.25	320.55	327.19
293.8	298.44	295.53	301.4	295.81	296.01	300.27	298.15	298.78	292.39	296.83	295.93	296.4	296.41	292.85	295.84	296.21	295.62	291.64	298.4	297.67	297.77	296.5	299.98	298.06	295.22	295.12	294.89	298.01	295.5	297.84	293.71	296.59	299.61	305.33	294.11	299	295.87	298.66	295.98	296.86	298.47	298.07	296.12	298.52	296.23	297.59	296.04	295.63	295.63
310.22	315.23	316.18	311.86	315.52	316.81	315.48	312.68	310.75	312.79	311	314.49	313.74	314.62	320.03	319.66	312.17	310.19	317.71	317.42	312.49	313.56	316.47	317.75	311.43	314.46	318.11	311.36	316.75	318.11	315.14	311.81	314.99	320.54	310.5	316.98	310.17	315.79	315.86	311.24	314.3	314.43	319.14	318.44	312.34	317.79	309.76	312.76	316.2	309.89
306.89	307.43	301.19	309.89	301.54	307.56	304.99	306.98	311.28	310.6	306.96	306.98	303.41	304.64	302.26	301.34	309.75	305.21	309.4	305.66	305.52	308.7	306.76	302.46	303.09	305.75	307.1	299.73	306.24	309.04	311.78	305.74	301.31	305.06	304.39	308.06	306.76	304.73	306.1	305.99	305.58	307.22	302.49	311.9	312.57	304.53	309.93	305.25	304.44	306.59
330.99	329.58	332.01	331.05	327.44	328.99	327.42	331.19	327.92	327.11	326.87	329.2	321.07	332.07	329.75	328.74	322.26	329.24	328.16	324.8	323.94	330.78	326.77	329.8	327.43	324.35	325.05	327.26	327.84	329.68	327.75	327.38	327.53	325.9	321.37	330.81	326.86	325.68	323.15	325.41	326.75	325.02	326.43	327.88	326.42	332.27	327.32	325.05	329.72	327.78
304.85	301.66	308.82	303.64	302.6	303.75	304.32	309.06	308.24	306.6	305.07	309.82	306.25	305.28	304.86	306.24	307.83	303.42	304.41	306.76	310.16	299.72	306.79	308.38	307.34	304.82	307.17	303.96	305.24	305.82	307.14	308.9	307.41	306.97	307.42	304.15	301.72	304.43	304.46	303.47	304.09	308.99	305.12	306.48	305.68	304.08	311.12	308.67	309.05	307.36
297.64	304.83	300.18	299.84	301.33	302.06	306.5	306	303.33	307.06	305.16	307.41	300.78	303.71	311.82	302.84	301.49	302.12	298.41	304.07	305.56	304.87	298.65	306.42	298.91	300.94	303.46	300.27	308.37	306.26	299.56	302.51	303.01	304	302.67	309.09	305.23	307.92	308.9	304.41	298.84	299.24	301.14	305.65	300.84	306.57	304.26	297.71	300.97	304.1
312.62	315.08	315.55	317.11	316.49	313.97	311.32	310.64	310.67	316.77	317.04	312.73	316.61	315.68	315.7	317.66	311.19	317.1	316.74	314.01	311.85	311.76	315.55	312.64	315.35	311.64	321.95	312.61	314.77	315.88	317.92	315.53	322.27	313.19	313.25	314.3	311.47	311.94	316.79	317.44	317.4	313.71	318.33	320.11	312.65	313.93	315.83	316.9	309.49	316.48
298.92	298.36	298.95	303.26	308.33	295.57	300.5	296.6	301.64	303.35	295.6	305.47	306.28	304.38	303.15	299.79	304.01	302.01	302.06	301.77	298.9	301.25	302.88	301.85	302.42	306.06	304.73	305.54	297.66	306.39	312.24	307.98	298.57	305.53	296.16	307.41	302.39	303.34	303.19	303.64	301.78	310.09	299.8	301.64	300.93	305.99	301.1	299.51	302.16	298.38
304.88	299.42	297.32	296.54	304.28	297.69	298.31	296.27	302.55	304.61	300.7	298.19	298.12	295.62	304.11	300.87	305.44	298.12	300.41	296.74	297.87	300.34	299.55	302.26	300	304.89	301.57	304.86	299.6	299.9	306.78	301.41	302.47	303.16	304.46	297.9	300.01	297.11	298.97	305.4	302.69	299.66	295.98	298.55	304.3	304.7	299.49	304.62	301.42	297.48
309.06	313.03	307.82	310.66	311.47	315.15	309.2	310.2	314.02	312.01	311.22	313.75	315.28	309.68	310.1	307.24	308	309.48	314.3	313	312.79	310.88	312.98	309.36	312.22	312.21	312.21	310.86	314.85	310.86	311.4	312.95	312.11	306.74	310.29	311.86	315.52	313.85	310.74	307.18	316.09	309.39	312.86	308.85	313.26	313.68	313.12	311.05	313.96	313.21
303.33	302.04	307.13	308.34	310.62	302.57	308.82	308.62	303.23	300.86	308.78	306.38	306.57	303.53	301.19	306.5	304.76	300.4	310.39	305.93	309.35	306.07	305.65	304.46	301.02	301.93	307.76	303.23	313.81	302.65	308.23	307.24	298.53	303.15	309.73	303.86	307.77	303.54	302.23	308.24	307.74	304.72	314.6	307.33	307.05	305.42	311.44	307.49	304.76	304.29
330.27	324.74	328.22	328.99	327.47	321.49	327.74	324.85	321.92	323.87	324.37	323.56	330.78	329.67	329.82	317.83	324.46	325.04	330.77	326.73	323.14	322.46	325.58	321.78	318.16	326.22	326.19	320.47	322.73	326.07	327.21	321.84	322.29	321.34	325.74	322.45	326.23	322.5	327.52	325.46	327.84	322.9	322.57	327.07	323.26	324.16	320.22	327.34	329.43	323.95
314.94	312.27	314.08	311.2	315.74	315.63	311.64	309.67	312.6	312.02	315.94	311.38	309.77	310.97	310.97	308.41	311.41	312.6	313.19	314.55	305.47	314.18	309.38	313.79	307.72	311.65	318.72	312.39	313.59	308.02	306.45	309.58	314.58	310.96	309.79	309.92	315	307.7	308.97	312.55	309.79	312.26	309.27	312.34	312.59	309.72	313	313.09	311.67	311.91
306.19	302.24	301.51	299.77	304.4	302.42	302.38	307.26	300.36	309	303.86	304.28	302.95	307.59	307.53	305.2	305.44	301.58	307.65	306.65	302.11	307.49	307.42	299.13	304.27	307.95	309.52	302.79	309.64	302.63	303.36	303.56	301.92	307.33	301.81	304.73	302.47	303.41	310.68	308.12	303.99	307.75	307.49	301.13	303.88	303.43	304.7	303.17	304.49	304.9
310.49	314.73	314.26	320.53	315.76	311.85	315.03	310.85	315.67	316.16	312.34	313.6	315.1	313.31	313.73	319.03	316.46	310.5	313.54	315.41	318.09	314.48	321.18	311.36	312.5	313.43	316.56	317.64	312.83	311.41	315.31	319.91	316.64	316.71	314.19	315.74	311.36	316.74	319.84	312.06	320	314.45	310.02	313.86	319.02	312.88	314.4	311.78	317.1	314.96
300.42	308.26	307.56	303.82	310.07	304.5	302.23	302.89	307.83	298.94	306.9	307.33	305.54	306.91	308.06	306.79	301.58	310.25	309.57	303.44	307.83	300.68	309.6	307.19	307.76	305.13	308.17	305.22	306.8	307.51	305.05	305.24	310.58	304.51	304.14	308.68	309.2	303.91	305.98	307.07	305.34	304.44	312.37	308.89	306.07	309.46	307.47	308.43	307.58	305.85
322.96	313.6	315.32	317.81	318.63	318.1	313.71	313.72	321.37	321.72	315.97	316.59	320.61	312.21	315.16	318.8	316.37	315.26	315.31	320.51	321.9	316.36	319.48	314.43	317.85	320.03	314.23	321.68	317.97	313.44	315.46	322.15	319.12	316.62	316.26	318.53	315.18	319.14	321.94	319.24	318.28	319.96	322.86	320.92	315.82	319.63	319.22	317.41	316.98	318.45
305.25	309.79	302.94	305.54	302.6	304.67	307.6	301.18	304.41	305.37	298.56	302.08	302.18	302.8	303.26	304.68	300.18	311.43	308.45	308.89	302.83	302.65	309.34	299.02	302.67	303.73	305.46	306.5	303.15	301.83	302.9	305.15	304.16	305.6	304.04	304.51	297.85	303.72	305.86	309.3	306.85	297.3	310.55	304.02	304.32	305.55	304.81	308.02	308.15	304.74
299.04	298.36	306.19	303.66	298.5	307.83	304.35	304.26	303.37	302.1	305.49	303.39	302.5	304.3	300.51	295.08	303.93	305.33	307.23	301.46	299.78	301.36	300.75	309.12	303.16	300.78	296.27	307.18	303.69	303.56	298.96	301.78	303.98	301.85	300.03	303.66	296.89	302.65	306.06	303.31	301.31	304.24	299.24	300.77	298.71	304.85	303.56	308.12	302.46	303.46
297.72	299.78	303.23	301.49	304.05	306.07	307.09	303.71	309.41	305.23	304.42	303.86	308.32	305.31	301.12	305.74	307.18	303.55	302.79	307.06	303.99	304.28	303.5	306.74	306.96	305.32	301.74	307.62	301	311.93	304.99	305.71	300.2	304.87	306.27	304.25	303.52	303.6	300.42	299.18	304.75	309.56	301.69	306.22	307.46	298.92	303.77	307.22	306.34	304.98
313.37	313.9	321.4	319.64	311.75	315.67	317.15	308.72	319.24	315.57	316.59	318.69	321.47	317.48	318.22	319.6	310.54	319.39	317.7	315.27	313.36	313.68	317.68	312.53	317.12	320.78	312.44	315.1	318.1	316.67	313.77	319.85	318.02	318.4	316.7	317.05	315.47	316.35	313.22	312.95	318.53	313.15	314.22	312.19	314.8	316.99	315.34	314.5	313.94	314.53
298.09	294.01	295.6	293.61	297.52	296.84	295	291.96	293.45	294.14	301.93	289.39	296.84	295.26	293.07	293.67	304.06	293.51	293.68	292.48	290.38	297.22	296.18	298.81	292.09	293.6	290.38	290.66	292.64	292.03	296.83	295.63	299.47	298.03	294.41	299.22	296.98	291.09	294.84	297.34	296.52	297.4	290.18	293.79	294.98	295.56	292.89	298.47	296.24	289.78
317.02	315.41	317.01	318.2	311.46	319.91	316.2	312.12	311.36	312.48	312.8	311.8	314.6	315.25	314.25	313.57	315.58	311.67	315.31	311.95	315.92	312.1	312.94	312.53	319.4	312.42	315.19	316.77	310.31	315.06	312.23	315.39	316.05	311.79	311.49	311.26	316.61	312.87	312.93	315.33	310.41	313.42	311.47	315.29	316.25	311.75	314.53	313.7	318.08	309.14
298.95	304.28	299.73	297.62	298.83	300.03	301.08	299.11	296.45	298.72	301.4	298.39	302.91	299.1	297.34	298.84	297.27	297.87	302.84	300.07	301.88	300.93	300.56	300.64	300.3	300.33	301.65	302.68	294.01	298.62	301.58	301.03	303.56	298.88	294.65	298.79	300.75	299.17	301.13	295.79	300.05	307.47	297.56	299.45	302.43	301.04	301.09	302.64	295.32	299.89
309.06	317.18	315.59	318.04	319.77	315.69	316.01	314.57	313.58	316.5	319.04	320.99	316.86	320.94	318.11	316.8	316.69	318.46	308.53	319.09	322.43	312.86	315.08	313.1	314.16	316.32	314.51	314.24	322.05	312.57	318.88	318.99	314.1	318.62	319.01	318.46	314.58	312.34	320.12	316.68	313.76	314.38	315.37	319.83	320.35	317.39	315.08	317.33	319.26	316.05
311.69	314.96	313.23	313.16	309.4	307.36	313.25	311.88	311.56	310.61	314.04	309.4	315.54	308.29	314.46	314.23	310.14	310.29	309.81	311.48	312.88	311.51	317.2	314.9	308.02	314.76	309.89	314.81	312.62	309.41	313.27	315.87	319.14	315.84	313.7	313.93	311.84	311.95	311.41	310.84	313.44	313.57	311.32	310.25	312.44	317.01	314.22	312.76	314.31	316.46
327.55	326.61	328.89	332.05	327.71	326.97	331.62	325.54	330.03	324.29	328.01	326.79	329.36	330.29	328.97	326.47	323.4	327.99	329.91	329.61	331.73	323.09	330.3	331.21	330.58	329.47	326.87	329.31	324.64	328.25	326.66	332.35	331.36	327.28	325.55	332.46	324.15	332.27	323.95	331.09	333.18	326.42	330.65	326.27	329.9	332.07	327.71	322.93	329.98	326.54
313.96	311.77	318	311.79	307.32	313.57	313.9	311.19	310.63	316.22	304.41	316.92	309.71	313.5	308.46	311.64	311.14	311.87	313.34	313.67	314.1	312.45	309.96	311.41	313.82	312.59	311.7	310.32	310.76	311.64	312.96	311.84	319.39	316.59	313.02	309.89	312.88	316.52	312.44	308.39	314.34	310.55	312.87	314.35	309.34	317.59	312.42	313.47	319.62	315.98
303.95	304.68	300.4	301.18	303.52	300.59	300.21	306.14	309.84	308.13	302.23	309.57	300.99	304.62	301.09	304.04	302.05	306.2	301.17	295.07	305.21	300.36	305.16	300.19	306.59	305.74	303.97	300.39	304.29	304.2	303.67	300.97	303.31	304.32	305.96	306.58	302.36	304.77	304.07	304.93	305.82	305.21	308.68	309.16	308.83	301.42	307.74	304.52	301.88	308.29
307.09	305.31	303.06	306.53	303.94	303.22	308.63	305.53	312.51	309.68	306.1	304.01	302.27	304.01	305.31	307.54	304.02	303.59	302.21	303.61	304.15	302.91	308.12	307.66	302.59	304.11	301.63	304.68	305.33	305.02	308.18	308.23	308.88	299.2	307.16	305.56	307.06	306.87	306.96	309.24	301.12	304.86	304.42	302.92	308	301.51	307.93	306.2	307.28	306.11
317.96	316.18	309.79	305.75	318.83	312.93	316.74	313.99	315.34	312.39	316.4	318.46	311.25	313.25	314.41	311.6	311.34	320.7	313.02	318.38	314.58	315.01	320.94	316.48	315.17	312.57	313.89	316.49	315.68	316.01	313.15	312.81	316.3	316.33	314.12	315.45	311.33	315.36	311.38	313.3	313.64	317.84	312.27	314.52	313.18	318.09	313.16	316.44	319.3	315.82
303.79	299.05	306.8	303.21	309.48	301.61	306.67	301.21	304.51	302.91	302.28	305.62	304.16	307.93	305.22	309.8	301.85	304.43	300.48	301.24	300.6	303.07	305.08	301.52	297.86	304.42	307.38	302.67	302.43	303.2	304.97	305.05	307.3	307.72	307.96	302.19	303.03	299.77	303.73	303.01	303.95	298.59	304.63	304.36	306.11	298.6	302.1	304.45	309.24	306.53
311.1	312.26	307.54	305.79	309.49	308.55	312.3	304.23	307.43	312.53	312.17	309.61	310.7	307.12	310.92	313.23	310.1	308.74	314.56	303.76	303.82	308.59	314.08	313.25	312.01	309.44	311.64	312.11	307.65	308.45	315.4	312.84	309.9	307.27	311.58	312.03	311.37	311.89	316.71	310.71	311.7	309.85	315.63	307.38	312.05	312.34	310.41	308.18	314.29	310.83
313.18	308.87	311.8	310.37	318.19	313.63	313.36	313.78	311.98	304.63	313.98	317.24	313.26	313.59	311.34	308.78	312.81	314.62	319.48	315.74	312.17	312.06	312.45	312.16	311.37	316.25	314.34	309.36	314.64	309.94	308.88	314.98	313.91	312.37	313.23	314.08	317.38	308.75	315.18	316.52	318.58	315.9	310.38	311.98	314.47	314.84	315.97	312.45	314.37	311.29
302.79	301.2	304.84	305.74	300.59	300.62	302.44	302.38	302.95	303.86	304.31	302.44	300.59	300.4	306	300.64	305.23	300.76	303.8	305.61	300.7	300.45	300.96	303.56	302.32	303.74	299.99	300	299.69	302.67	301.9	301.14	300.77	301.59	301.41	299.91	302.52	300.4	303.15	303.5	302.82	306	306.04	299.62	300.79	303.42	305.61	299.87	305.92	300.87
303.6	303.25	304.49	305.55	299.22	309.01	308.43	309.52	302.37	301.59	308.42	309.17	306.98	306.41	303.25	302.72	307.98	309.96	304.81	304.13	308.01	308.55	307.62	305.22	302.33	301.64	302.39	304.21	306.65	305.03	305.88	298.2	308.25	312	304.6	309.4	301.3	307.98	306.17	305.34	308.92	306.37	304.99	302.07	305.32	303.05	305.24	304.02	309.5	306.7
299.86	307.28	307.74	305.6	304.66	305.49	304.97	308.43	304.87	301.07	309.32	303.72	306.72	302.27	306.93	305.08	306.56	306.53	310.82	310.05	305.92	304.97	306.61	307.2	306.11	303.56	306.14	306.15	311.64	305.46	309.92	305.55	308.96	305.46	308.89	312.16	309.89	309.41	306.05	306.58	309.95	302.69	303.93	302.99	309.02	306.49	304.31	309.48	308.41	303.59
309.27	308.25	310.48	311.73	310.73	307.29	301.52	304.74	304.86	311.32	310.13	307.17	308.96	310.28	305.29	309.17	308.1	311.16	309.7	314.27	303.8	308.65	310.1	307.89	304.98	312.8	305.67	300.19	304.74	309.69	305.86	309.23	306.9	304.62	307.29	309.65	305.73	307.86	308.84	307.84	306.49	308.7	305.29	308.52	307.28	306.07	310.54	306.89	307.44	307.78
299.51	306.52	302.88	303.89	304.36	305.75	305.17	307.55	306.66	301.64	301.04	308.36	304.83	301.68	304.62	302.27	305.86	299.74	303.4	307.48	304.44	301.2	304.76	302.02	304.38	310.09	307.81	307.43	305.63	306.48	309.47	312.05	305.75	308.21	303.51	305.93	303.23	302.24	313.91	301.2	298.09	303.97	306.82	306.23	304.41	305.26	301.22	303.17	301.42	308.95
304.84	307.75	306.51	303.94	301.56	302.68	304.49	303.49	307.57	311.07	303.51	307.24	302.86	308.03	304.46	304.66	311.73	301.49	308.48	304.93	304.04	304.48	302.29	304.3	305	303.6	306.13	300.95	307.16	307.73	304.48	306.78	306.97	306.36	298.85	303.86	302	302.35	307.52	301.31	307.69	311.29	305.68	305.37	307.32	306.56	302.11	308.4	298.22	300.46
301.94	306.48	305.98	308.06	305.25	302.83	299.95	297.44	307.47	304.68	301.71	305.37	306.76	307.82	306.05	303.7	303.89	304.06	306.81	297.01	302.19	303.95	307.42	302.8	304.06	303.71	306.4	307.81	306.22	303.99	299.67	304.97	306.96	307.24	308.08	300.51	305.97	299.81	302.5	298.58	310.38	302.45	301.63	307.11	302.89	311	303.61	307.3	306.12	303.8
311.59	316.01	316.12	312.63	314.84	318.76	310.98	309.44	311.75	313.39	311.94	311.46	313.37	311.91	312.64	314.14	316.08	313.88	314.4	314.66	312.41	311.14	315.63	316.64	315.56	312.07	316.27	317.51	311.34	315.12	311.65	314.31	315.45	310.85	310.54	311.9	314.68	315.45	316.34	310.64	314.01	315.53	316.23	314.67	310.65	310.48	318.29	314.92	312.85	315.92
295.5	299.6	308.75	304.09	302.44	303.21	298.74	302.07	302.66	299.97	304.5	306.77	305.61	299.15	310.19	300.66	303.57	304.33	305.49	304.38	302.35	303.85	307.53	301.65	307.05	299.11	306.23	306.43	304.05	302.89	299.79	301.83	302.34	308.64	303	309.13	301.22	306.04	298.3	305.6	302.21	300.04	297.44	301.09	299.54	305.12	304.43	304.47	305.8	301.56
299.82	305.07	300.49	302.16	302.56	307.53	302.73	299.38	300.76	299.05	298.44	301.33	300.06	305.77	303.02	302.81	304.72	302.74	306.48	303.37	305.86	302.97	303.52	300.46	301.45	305.37	302.39	301.9	304.65	301.91	299.57	303.69	301.63	306.7	303.58	302.37	304.16	300	297.71	300.51	302.31	297.63	306.53	299.79	302.72	305.09	302.98	304.96	298.21	299.01
315.64	324.44	316.49	317.45	326.17	317.84	317.9	318.9	318.06	317.61	319.74	319.61	322.59	318.06	323.14	319.79	322.29	316.37	317.2	310.55	321.54	321.15	318.08	317.21	316.44	321.77	315.95	319.09	319.03	318.52	324.33	317.83	318.64	317.31	318.76	319.37	318.92	320.18	319.56	317.37	322.13	316.28	317.84	322.2	318.12	319.04	318.85	315.34	318.92	318.24
314.33	303.81	310.21	312.46	314.62	310.3	309.13	311.94	309.27	317.37	313.69	319.94	315.45	310.19	308.16	311.93	312.94	312.9	315.68	313.89	312.01	311.53	308.67	310.2	313.82	318.57	316.4	312.31	317.13	317.77	310.02	313.41	312.3	312.25	314.79	318.24	311.07	315.83	312.64	312.12	316.12	313.96	314.98	310.21	311.86	310.12	314.99	305.95	312.54	316.19
317.17	318.66	315.01	317.61	313.67	312.17	313.89	317.77	318.86	315.91	317.78	323.09	317.43	318.87	320.21	318.23	315.27	313.26	316.98	312.62	315.54	322.72	316.64	318.03	320.61	318.86	322.51	317.71	319.82	319.87	314.25	318.47	318.23	317.44	315.22	312.64	317.59	320.39	318.93	323.34	315.96	315.18	318.01	317.7	313.07	317.68	319.91	310.96	311.74	314.2
313.73	308.09	309.03	312.95	317.08	312.83	311.72	314.58	316.05	314.67	312.83	312.38	316.38	312.98	313.49	309.43	314.77	312.65	310.56	308.79	313.85	314.62	308.28	315.81	308.95	312.33	312.06	312.57	312.78	313.21	315.56	311.29	308.06	311	311.22	311.09	309.91	316.92	313.3	310.79	314.87	312.96	314.65	313.55	304.54	312.77	312.16	312.34	316.04	315.08
305.2	309.8	309.99	301.29	306.48	312.32	306.86	309.16	304.92	305.62	306.61	305.95	305.09	303.94	303.46	298.79	307.31	309.85	306.28	304.34	303.16	303.27	300.58	304.94	305.73	303.72	302.49	304.66	304.35	303.88	308.16	303.96	305.64	303.29	297.12	311.52	305.18	299.05	304.51	313.52	306.34	302.74	306.91	303.81	307.92	308.76	300.37	308.95	308.08	304.63
329.36	330.23	329.1	330.64	326.71	329.13	331.4	330.79	333.46	324.75	325.76	320.23	328.43	328.47	330.04	327.45	328.74	329.14	322.77	328.27	326.41	330.77	329.61	328.36	323.15	329.08	329.16	326.92	328.88	326.56	326.8	327.13	326.45	329.98	329.08	327.8	330.5	327.85	327.87	320.83	330.24	324.29	322.45	330.35	326.32	331.3	332.22	324.87	327.31	325.18
302.19	307.15	306.17	306.8	304.36	299.98	302.71	305.3	298.69	304.67	304.22	302.12	303.13	305.02	308.64	303.74	309.35	304.07	307.49	308.09	305.1	301.42	302.58	301.91	297.85	305.29	302.2	301.74	302.63	302.62	304.4	298.5	301.28	299.41	306.41	311.27	306.7	305.99	302.55	307.14	299.81	303.9	306.15	302.34	306.68	300.54	298.26	309.67	302.23	295.78
300.73	302.68	298.33	299.81	306.59	302.7	306.71	299.09	305.69	299.99	305.76	302.6	304.58	300.84	303.2	304.48	302.21	303.28	303.71	305.75	302.29	302.49	304.35	302.58	305.43	302.36	299.84	305.7	301.74	304.7	302.92	304.48	301.18	298.65	304.88	302.56	305.28	303.8	303.95	302.69	301.1	305.14	302.08	299.2	301.02	298.61	303.97	299.09	304.73	301.8
297.65	299.75	306.49	302.46	307.59	302.3	302.7	300.84	306.22	303.7	301.77	300.66	301.29	304.58	302.76	298.08	306.24	304.94	305.02	301.96	301.66	302.17	301.37	303.77	303.16	303.86	304.29	305.88	306.3	301.97	299.44	303.59	301.59	297.87	298.67	309.18	302.01	300.3	303.18	300.64	307.15	307.26	303.08	305.32	306.98	303.74	308.05	299.23	304.32	299.42
313.06	318.3	315.34	315.05	311.89	318.93	312.17	315.5	316.83	310.63	311.25	313.74	317.94	313.64	313.89	311.05	313.38	318.48	312.7	308.14	317.14	313.73	314.3	314.86	316.78	320.14	313.98	317.74	317.69	316.25	317.96	316.02	314.52	313.06	314.35	317.96	313.68	315.64	313.4	311.66	313.3	318.01	312.91	315.39	317.44	311.54	312.47	317.82	316.01	311.69
319.67	313	311.63	320.39	316.65	313.7	315.17	315.7	310.02	313.63	316.47	313.8	317.08	312.45	313.8	312.85	315.59	309.52	312.5	312.78	314.47	314.36	318.17	315.41	314.25	316.87	313.09	315.07	312.83	315.16	315.69	312.23	320.13	310.22	312.37	315.04	312.02	319.96	313.36	314.61	317.1	312.54	313.79	313.94	313.86	313.15	310.03	316.17	313.54	316.77
314.28	308.5	309.36	313.56	307.54	309.94	311.78	313.85	313.62	306.94	313	308.92	311.04	310.22	309.32	307.11	313.09	305.89	308.95	312.5	308.87	315.8	310.32	311.78	305.94	310.49	311.82	311.61	311.51	310.68	311.59	309.41	317.49	312.06	311.37	312.54	311.35	313.48	311.98	312.28	308.54	312.73	313.67	308.28	313.25	308.27	314.7	309.73	308.48	311.19
308.59	310.78	306.12	311.34	312.47	310.01	315.13	313.98	312.47	312.52	312.4	308.24	308.78	310.95	307.78	315.57	308.02	310.69	308.88	312.53	314.84	314.94	310.2	310.99	314.2	307.75	313.43	312.7	312.68	310.74	309.05	310.29	315.45	314.41	313.05	309.17	309.68	311	310.71	319.11	309.89	305.7	309.98	307.15	307.62	314.77	305.54	313.66	310.52	317.09
308.27	305.1	318.34	312.97	311.09	314.53	309.77	314.9	315.71	314.6	304.79	319.09	310.5	308.47	317.89	307.83	309.26	306.34	308.46	303.54	311.51	311.18	313.51	313.86	314.18	310.72	312.96	310.63	312.62	307.69	312.29	315.11	309.8	310.13	313.68	311.54	309.98	313.23	311.28	315.62	312.8	307.03	313.02	310.21	311.62	314.37	311.32	311.92	309.45	312.48
316.41	324.83	313.96	319.26	322.98	314.06	319.58	318.56	321.7	318.8	324.15	311.88	312.53	316.68	312.25	320.8	317.54	318.39	321.02	318.4	320.27	315.31	318.3	319.73	322.77	314.97	322.32	315.9	316.75	317.07	318.54	321.94	319.61	320.42	318.01	319.06	315.78	318.16	315.55	315.9	315.72	315.66	320.31	318.41	314.82	319.19	315.08	321.48	313.08	319.82
288.9	299.05	299.56	296.65	299.03	294.53	300.2	296.07	293.33	297.23	295.23	294.61	299.91	293.45	302.01	297.3	291.7	299.78	295.83	302.97	298.26	299.25	298.51	293.38	295.41	298.41	295.2	298.36	295.19	297.56	296.81	298.3	294.76	292.18	293.88	295.25	299.71	299.59	297.73	289.47	296.97	294.36	291.24	297.99	292.85	293.67	296.34	299.53	297.66	290.72
304.6	307.64	308.9	302.34	303.98	304.08	305.48	303.28	307.31	306.73	307.35	306.58	310.88	306.52	307.65	305.86	311.4	303.9	305.82	303.83	304.23	310.39	307.01	305.61	310.2	308.24	309.56	301.67	301.8	304.73	304.68	309.72	309.69	304.3	310.76	306.62	310.14	301.89	307.68	308.05	306.41	305.43	308.58	304.18	310.42	305.9	310.96	305.29	307.2	305.43
312.66	310.14	312.49	316.17	318.67	312.18	317.59	315.09	316.88	317.12	315.1	311.86	314.65	316.7	309.94	313.39	318.2	312.83	310.42	310.04	311.92	315.76	316.83	309.53	319.85	313.76	321.84	316.42	317.53	313.67	317.36	314.59	317.87	317	313.73	314.63	320.08	316.33	312.52	316.17	313.23	309.71	316.88	315.67	318.38	314.01	316.55	317.61	319.73	313.43
315.33	312.74	314.55	313.18	311.65	313.53	312.31	305.5	311.16	313.74	316.64	311.59	311.78	313.88	318.85	319.8	311.8	317.19	312.41	310.28	313.81	312.79	310.06	318.2	313.82	318.65	319.77	315.95	311.23	309.05	312.11	307.77	315.73	310.97	313.52	314.36	313.07	311.87	310.28	315.81	320.09	317.32	313.63	309.65	314.35	317.34	314.8	311	316.54	312.97
321.2	318.62	319.86	318.83	309.36	313.78	317.48	317.39	316.37	310.5	320.48	316.69	315.41	321.01	315.69	317.21	318.66	318.98	315.74	315.15	315.95	321.53	319.85	314.21	316.38	315.07	318.2	317.93	320.26	322.19	318.95	314.24	315.3	319.42	315.01	318.76	316.67	317.4	319.47	314.72	318.47	314.58	317.32	316.09	318.9	322.65	315.05	320.19	320.78	316.56
306.84	305.07	302.2	305.8	303.22	303.26	306.82	302.36	305.59	310.7	307.61	305.65	303.18	301.67	301.09	302.87	304.74	300.5	300.04	297.83	301.8	303.71	303.39	306.67	303.02	308.28	295.16	306.02	299.76	305.87	300.51	304.26	304.37	303.86	309.24	301.34	301.86	305.39	300.43	301.91	305.42	303.2	304.71	301.37	308.51	301.14	304.54	302.31	307.22	304.83
305.39	302.66	304.02	308.21	302.89	303.12	305.13	304.47	306.34	299.52	297.58	303.59	299.95	303.63	303.15	305.24	304.6	295.19	303.49	300.13	304.69	303.14	299.25	306.01	301.92	298.13	302.76	303.1	306.22	300.75	300.75	306.24	302.23	301.62	300.53	306.32	304.48	301.22	300.09	306.15	302	303.66	304.6	301.4	303.75	300.39	299.65	299.99	300.73	301.58
313.39	311.39	308.03	309.76	311.63	311.96	311.73	312.07	315.1	310.81	310.66	315.71	312.48	315.99	310.35	314.52	313.69	311.86	309.71	315.71	310.3	310.06	303.94	313.05	307.08	313.28	310.95	310.06	316.22	314.64	307.99	312.89	313.58	310.05	310.07	314.06	312.75	312.18	314.04	306.27	308.15	317.75	318.86	307.42	316.66	309.12	309.19	312.09	314.75	316.1
303.15	309.15	302.13	305.15	305.82	307.64	304.18	305.42	306.82	302.04	303.02	303.55	306.76	302.6	308.52	302.74	309.76	305.2	309.15	304.71	302.81	304.12	303.56	308.95	302.37	303.96	309.75	303.84	300.21	306.13	304.52	305.26	305.9	309.73	309.93	307.28	306.44	302.53	306.16	308.76	303.63	306.44	308.72	311.09	303.06	309.33	306.28	301.91	313.59	303.67
306.54	300.1	308.39	307.12	309.58	304.07	305.03	312.48	310.18	308.26	304.76	304.9	308.04	306.94	300.74	308.73	305.14	301.27	305.4	309.63	307.65	303.66	304.34	309.01	302.93	305.89	305.61	304.51	312.58	302.28	306.74	306.34	304.24	308.57	307.09	304.15	301.85	308.61	308.8	306.89	305.27	302.94	310.54	308.57	308.44	301.67	305.08	309.83	307.48	306.93
311.81	310.6	311.69	307.95	306.95	302.79	307.13	306.47	312.36	311.73	313.78	305.57	310.18	308.99	311.64	312.68	310.85	309.41	309.56	309.75	310.14	305.2	307.03	305.61	310.51	303.34	307.56	307.33	307.99	308.74	312.26	310.95	307.32	307.75	308.56	302.51	304.55	305.5	308.48	309.37	309.06	306.95	309.41	314.64	308.99	308.91	310.41	310.95	308.19	305.13
312.51	313.17	317.58	313.24	316.4	312.75	313.31	315.94	309.76	312.99	308.63	317.17	316.1	311.83	307.14	313.95	315.74	308.4	311.51	311.88	308.45	309.48	312.49	308.21	313.31	306.97	308.09	315.92	313.21	315.49	313.92	311.25	315.63	316.15	305.98	311.25	311.92	313.87	316.27	313.07	313.27	312.76	312.07	316.47	312.25	314.09	317.42	314.83	309	311.04
313.75	310.64	305.53	305.64	308.38	310.32	316.18	314.25	311.06	312.76	310.53	311.94	308.67	308.43	314	309.16	311.13	307.51	311.98	310.57	311.07	308.12	317.35	313.15	311.96	313.02	315.05	311.5	312.85	311.31	311.15	312.38	312.62	310.68	312.23	310.65	309.86	313.23	314.89	313.82	314.88	308.51	309.33	308.95	310.88	312.95	311.06	315.04	310.12	313.43
319.57	318.63	315.2	317.2	323.52	322.07	323.07	318.78	321.58	318.91	318.54	320.56	318.1	320.72	316.03	318.35	318.8	316.3	318.38	321.49	319.94	316.14	319.15	319.16	314.66	324.23	318.44	313.42	315.03	315.24	322.1	313.74	316.02	324.04	321.5	320.61	319.73	321.7	323.59	323.31	318.47	321.8	321.05	318.89	318.15	319.28	316.36	316	316.85	320.36
310.3	304.1	302.69	307.08	305.76	309.9	302.15	305.24	304.57	306.98	306.24	303.31	301.8	306.05	304.16	303.29	302.8	309.85	304.01	305.56	309.36	306.38	301.43	309.03	307.63	306.09	303.66	301.05	304.02	300.49	303.66	301.03	304.53	304.69	304.88	306.99	304.25	307.46	307.19	307.12	303.14	308.4	308.43	305.94	306.84	301.62	310.75	307.17	302.55	302.13
327.13	324.29	326.72	323.95	323.97	323.32	322.25	328.74	328.12	326.82	330.6	325.03	320.65	319.76	324.39	325.35	325.3	324.44	322.09	324.05	329.47	326.9	324.88	323.88	323.13	327.12	329.76	328.11	328.71	325.67	318.14	330.13	321.48	325.04	327.58	325.38	323.57	326.74	323.26	320.97	330.39	327.04	325.55	325.6	321.92	324.76	324.85	327.09	324.96	325.21
317.43	317.74	322.86	320.61	317.95	318.05	324.56	314.42	318.64	319.18	320.45	315.73	319.44	315.34	312.92	312.19	318.26	314.37	313.73	312.55	314.4	321.58	314.3	319.75	317.61	316.55	317.06	316.69	316.39	320.18	315.05	313.29	314.06	325.26	323.21	316.27	318.32	313.05	315.2	319.31	316.41	317.1	315.69	322.15	318.47	320.6	316.68	317.02	315.76	315.46
318.35	318.28	308.08	315.62	315.93	312.49	316.67	315.27	319.52	314.95	311.76	317.99	312.8	322.65	318.23	320.4	307.83	314.88	312.95	316.37	316.77	314.67	314.75	313.21	315.87	313.15	321.44	318.36	316.32	319.37	316.52	319.05	311.45	315.61	317.21	315.13	313.68	312.93	315.99	312.58	313.78	314.92	318.87	312.23	315.2	313.9	309.6	316.93	314.16	318.01
314.68	314.89	313.88	308.82	309.96	312.86	311.36	309.81	311.14	309.73	308.75	312.8	312.68	310.28	318.51	309.4	314.09	312.13	313.21	307.36	312.12	308.64	308.44	308.4	314.4	309.94	313.53	312.43	315.59	312.5	315.97	315.37	314.27	310.74	311.79	312.68	313.63	309.83	314.33	314.61	314.44	308.34	313.95	310.06	313.29	315.54	310.5	313	311.76	311.73
304.61	308.22	306.21	301.11	301.23	301.64	303.66	301.29	303.57	300.35	298.99	302.41	302.42	301.36	300.73	307.03	301.52	297.94	304.56	305.42	302.53	303.25	304.02	303.16	301.95	300.22	303	304.45	302.21	299.37	301.39	305.02	301.82	300.54	300.4	297.78	303.43	301.76	300.89	301.47	302.34	305.18	300.72	308.18	305.07	302.94	304.2	304.51	301.64	300.72
312.99	307.2	314.19	314.36	313.04	310.94	312.18	311.04	310.3	311.1	318.78	308.54	316.95	312.13	307.4	308.29	311.46	313.19	318.9	313.18	308.56	311.88	316.8	316.15	314.68	306.76	312.54	312.79	309.03	309.74	314.94	310.9	306.79	313.44	313.99	313.9	305.69	311.79	314.97	314.48	310.67	312.31	315.36	303.96	314	313.86	310.67	317.01	313.85	311.65
311.01	308.61	305.62	313.84	307.17	308.19	309.45	308.99	305.86	312.76	309.94	309	312.64	310.7	310.2	310.67	308.83	308.34	305.75	307.16	310.88	305.9	310.57	310.51	307.5	309.27	305.17	303.5	308.06	310.07	313.4	315.48	304.26	311.88	304.17	309.44	310.36	306.23	309.5	308.96	307.25	309.54	306.09	309.03	308.68	309.83	307.19	309.74	308.19	307.86
315.6	313.85	317.13	313.32	313.18	318.51	309.06	312.1	317.35	318.71	312.4	313.47	308.97	311.51	317.32	315.19	312.67	309.9	314.38	317.28	313.87	316.57	314.33	312.18	313.65	311.87	314.49	315.2	317.17	314.69	314.92	312.44	312.62	314.28	311.15	315.03	309.56	312.42	316.52	316.3	315.21	317.44	316.07	313.31	311.34	316.25	316.49	313.56	316.6	315.34
312.69	313.65	314.1	316	314.33	314.83	314.46	314.31	317.37	316.29	314.45	317.95	316.09	315.28	313.12	315.11	314.1	313.46	319.24	314.08	313.56	312.19	319.74	312.4	311.85	315.55	311.86	322.63	314	314.95	313.31	314.88	319.66	315.41	310.92	315.62	313.24	312	314.98	313.43	313.63	317.17	316.53	308.29	313.8	320.5	315.3	313.54	315.14	318.9
303.13	304.68	296.48	298.12	297.5	303.08	294.43	296.69	299.91	301.01	298.37	298.94	293.55	298.3	299.58	301.14	301.11	304.27	301.49	297.43	301.81	299.34	300.14	302.5	301.34	300.33	300.23	302.32	296.93	299.25	302.67	300.2	297.87	302.76	298.14	304.06	298.33	299.56	302.12	298.95	295.38	301.41	300.08	296.68	296.55	300.24	299.7	304.49	300.37	302.93
327.39	324.42	327.89	326.74	329.08	328.17	324.18	325.17	326.15	325.66	327.36	326.61	327.09	329.05	325.51	328.91	327.35	323.12	325.46	333.09	328.99	325.81	332.23	331.35	330.95	323.38	331.92	324.46	326.99	329.31	324.65	326.57	329.83	326.94	328.19	332.14	328.57	331.37	326.75	327.28	328.04	326.54	331.6	326.73	330.77	324.26	326.93	327.49	330.56	328.74
303.02	307.52	308.71	310.1	304.37	311.63	310.86	303.89	301.45	306.39	308.87	303.46	309.95	306.64	303.35	307.84	308.27	310.1	303.52	308.18	302.37	308.86	306.77	305.68	308.95	310.75	309.66	303.79	308.01	307.03	305.96	309.36	307.49	306.33	303.64	307.44	308.75	306.95	306.87	305.34	313.11	306.74	309.64	306.14	309.88	308.26	308.57	308.41	309.27	304.02
306.78	309.97	309.29	306.91	304.02	309.07	305.61	306.77	304.72	307.7	303.53	306.16	304.63	305.29	310.57	302.58	308.84	309.47	302.74	303.09	303.31	305.51	305.97	307.56	304.05	310.46	305.69	306.96	309.89	309.72	309.09	305.48	307.05	308.99	300.79	309.93	304.77	304.81	308.62	310.27	307.2	305.19	307.74	304.35	304.42	307.83	308.55	305.16	303.16	305.72
302.78	292.98	300.79	305.97	304.17	307.48	306.47	301.69	300.68	304.32	302.76	298.3	306.38	299.58	303.23	298.91	301.65	301.98	305.8	301.38	296.87	304.08	299.61	307.68	300.35	309.02	307.9	303.21	304.08	306.03	307.62	301.86	299.83	303.32	302.87	301.34	302.6	298.97	301.44	307.97	305.6	298.86	302.11	301.33	306	302.22	302.39	302.03	298.48	297.02
304.76	302.63	298.65	300.23	302.19	304.74	304.07	303.18	305.19	299.96	305.94	303.88	296.48	303.26	298.59	301.46	307.63	310.83	298.63	304.98	305.27	300.09	305.41	301.67	305.39	303.73	303.55	306.98	305.62	302.45	304.54	300	304.75	302.67	301.68	302.27	301.46	302.77	301.97	305.73	308	301.58	304.79	302.38	304.25	301.88	303.97	304.87	306.63	304.93
326.98	325.25	330.73	324.68	325.79	328.63	325.99	325.11	325.92	324.04	325.92	326.82	327.33	328.1	326.19	325.6	330.42	326.38	324.99	321.54	330.28	325.11	327.64	322.16	328.41	325.04	331.24	322.05	327.94	328.38	323.04	331.93	329.41	330.53	327.12	329.9	325.68	321.92	328.78	329.82	328.41	329.46	328.56	327.24	327.56	322.88	327.13	332.09	326.44	328.22
309.49	312.64	306.37	312.87	313.69	313.43	310.74	309.43	311.84	312.26	313.37	312.92	309.71	316.63	312.43	306.04	313.36	311.18	315.31	315.32	314.96	312.17	314.9	313.26	315.37	312.1	311.12	312.3	309.44	310.04	314.65	307.3	310.74	314.72	319.17	304.09	312.66	307.91	312.47	313.35	307.03	314.9	311.88	304.45	312.93	310.35	316.71	311.79	313.07	317.65
311.89	310.68	317.13	318.35	314.12	314.95	311.83	313.37	312.91	314.13	313.6	321.39	316.1	319.18	313.08	317.62	312.66	319.14	318.17	317.62	316.14	313.01	319.31	320.43	316.63	318.63	313.82	319.8	310.57	322.32	313.46	316.8	308.23	316.78	316.3	319.21	313.65	318.04	319.25	315.62	312.21	309.72	310.77	315.12	308.01	314.47	317.96	319.99	317.68	316.42
309.31	313.16	317.69	317.44	317.09	316.63	314.48	313.74	314.72	311.78	321.21	317.36	319.94	310.33	318.39	317.23	315.64	308.74	315.17	316.27	317.11	315.6	312.85	315.08	316.52	309.9	314.48	314.6	315.28	305.98	312.3	312.09	315.97	316.83	312.98	312.97	315.37	318.42	310.1	310.17	311.2	313.91	315.26	311.69	312.18	322.09	317.69	314.95	313.69	313.55
302.06	308.41	309.09	307.96	306.68	305.05	303.16	308.38	306.96	305.29	308.74	303.19	304.9	310.99	305.53	308.86	305.92	297.51	302.29	301.62	302.98	299.96	309.9	305.75	305.47	305.52	307.99	305.92	306	307.33	307.75	308.52	304.04	306.11	307.18	308.47	308.55	304.64	304.1	306.45	304.99	306.34	303.23	304.67	295.51	299.81	301.52	303.75	307.69	297.81
311.89	318.85	316.39	312.97	315.94	310.01	314.37	314.8	318.74	316.13	313.62	317.92	310.88	317.73	315.06	315.84	316.09	317.54	313.28	318.41	312.95	309.22	312.68	314.04	315.45	316.09	317.24	312.97	310.47	315.91	317.4	314.8	315.38	310.98	315.11	313.69	316.54	310.14	317.78	313.63	316.45	314.61	317.48	315.78	314.96	316.59	312.44	318.16	313.02	314.98
318.34	317.77	322.06	317.81	313.41	319.68	323.43	311.99	316.57	315.67	315.14	320.69	317.39	320.98	320.54	317.69	317.46	320.09	320.99	316.99	318.72	320.31	314.99	315.79	316.77	318.27	320.57	317.38	319.88	318.29	319.66	319.83	322.38	318.63	317.99	316.7	318.19	319.85	323.21	315.89	319.09	315.27	316.46	318.27	323.68	323.23	318.44	318.13	318.12	318.73
331.51	326.82	328.23	327.98	328.63	330.8	329.97	322.87	332.14	325.71	325.19	328.51	327.58	329.18	325.89	334.03	324.96	329.7	327.93	332.57	326.64	331.02	323.63	326.89	328.78	325.42	326.92	324.07	330.27	326.45	327.02	325.27	332.48	327.32	327.03	326.92	333.85	327.68	331.43	329.04	330.33	325.93	332.5	329.5	329.07	329.12	331.19	334.13	331.4	333.04
309.91	314.58	308.19	313.46	316.13	316.95	315.13	319.81	312.11	314.08	320.26	314.37	311.29	312.62	315.84	311.13	313.36	313.55	314.65	310.76	308.33	311.03	314.74	312.34	313.35	317.42	314.94	314.45	318.9	313.04	316.24	311.29	317.43	313.92	314.68	313.8	316.02	312.66	316.59	310.82	314.38	316.57	318.16	315.74	314.57	317.59	314.3	322.15	315.75	313.19
326.64	332.07	325.59	326.73	318.09	323.43	319.88	323.59	326.2	323.47	325.51	325.63	326.29	332.13	328.22	321.21	321.79	327.38	319.57	329.15	323.57	326.03	324.72	325.95	320.3	328.67	320.85	327.18	322.63	321.5	325.58	326.55	323.76	327.44	322.58	323.06	325.35	323.45	326.39	322.85	323.97	325.45	325.54	326.01	326.15	324.64	324.82	322.19	325.67	326.51
295.76	304.22	304.81	302.91	302.96	302.69	303.31	303.92	299.11	296.8	300.68	302.94	299.98	304.52	298.25	303.41	302.68	299.54	297.1	299.05	299.9	303.71	298.28	305.25	302.3	301.4	301.12	296.25	300.84	302.63	299.37	299.17	305.4	296.21	301.28	305.27	307.23	302.22	303.1	302.11	301.63	301.86	298.75	296.76	292.88	302.86	295.94	302.22	298.68	297.98
302.3	303.26	304.77	298.04	303.26	301.25	306.6	303.06	300.43	295.98	305.37	302.16	308.98	294.03	302.51	305.78	303.45	302.98	302.04	302.34	301.46	299.78	301.37	303.35	304.79	300.76	301.26	302.68	305.49	298.75	303.97	299.04	299.11	302.13	305.83	304.67	303.09	306.99	299.55	300.14	308.05	303.44	310.18	305.11	299.02	306.92	302.88	304.92	305.52	304.27
305.55	308.39	306.71	308.15	310.34	312.46	309.02	309.13	310	310.9	311.3	312.22	313.53	313.44	311.42	313.16	307.94	311.85	312.38	310.37	308.1	308.75	313.23	310.84	314.66	309.83	307.46	310.95	312.9	312.64	310.19	311.21	313.94	309.97	306.41	310.1	314.15	307.18	304.88	309.09	313.42	307.99	307.98	307.98	310.79	310.01	309.74	310.81	313.48	313.35
307.3	310.2	303.6	307.47	308.71	303.02	312	301.35	306.41	303.29	305.27	311.11	308.96	306.86	308.89	307.16	304.73	307.74	305.23	305.52	306.89	308.31	311.51	308.85	306.49	301.41	304.12	302.5	303.99	309.76	305.79	306.12	309.29	308.25	306.09	304.99	306.21	305.42	306.93	310.16	306.99	301.48	304.86	315.88	304.17	306.15	310.3	304.69	310.18	307.73
314.41	311.06	310.07	311.51	309.24	309.23	303.76	308.94	307.99	306.97	305.54	311.04	310.35	305.59	304.81	308.36	306.79	308.01	309.61	304.25	312.46	309.9	310.05	307.75	309.87	310.93	304.15	310.98	310.22	309.76	304.22	306.17	307.19	311.34	306.15	307.54	308.07	314.54	308.77	308.78	310.79	309.44	312.1	311.88	307.31	308.93	308.75	310.4	308.59	312.02
315.67	315.34	316.46	316.19	319.77	313.26	315.88	312.55	314.44	312.23	318.34	312.32	311.65	312.34	314.98	316.51	311.78	317.49	310.65	318.89	317.91	321.76	313.95	313.7	314.05	318.52	313.38	316.09	315.13	316.73	315.3	315.42	314.07	316.44	316.37	319.46	311.17	311.89	316.99	314.5	314.04	313.67	314.3	320.13	313.83	316	317.75	323.6	317.59	314.45
297.25	298.76	300.62	297.57	300.28	302.62	300.09	303.37	297.41	300.57	301.47	297.71	299.74	295.5	301.4	299.29	301.27	299.85	301.84	299.04	301.5	299.91	306.46	299.08	300.07	301.61	294.69	299.85	300.14	300.26	303.1	300.82	297.75	300.12	297.7	299.05	299.78	300.79	295.17	297.03	301.79	301.56	297.87	299.6	301.04	298.37	296.38	301.07	302.3	295.9
315.01	312.56	312.25	319.24	313.81	309.61	317.15	318.62	314.07	316.28	314.17	314.98	315.05	317.59	312.68	317.83	312.96	318.77	313.69	312.01	317.48	314.99	314.38	309.94	315.58	310.83	312.88	315.99	315.16	314.5	313.66	313.45	316.54	319.69	316.39	313.99	316.94	314.98	321.81	313.81	315.56	313.31	315.59	313.38	313.94	321.79	310.09	313.91	309.72	319.36
313.47	312.46	313.84	315.59	312.66	312.73	312.28	311.72	313.39	304.76	310.93	305.14	309.93	312.97	306.5	315.47	311.45	307.77	313.06	307.15	305.69	312.8	310.63	308.98	313.13	312.52	312.53	309.85	312.01	313.63	308.74	313.25	312.61	307.71	312.49	310.34	309.74	312.62	306.77	310.7	310.74	314.75	311.1	310.18	317.54	310.85	308.54	314.03	309.69	310.08
304.96	307.82	307.34	304.64	305.78	302.18	302.8	300.64	308.36	305.53	306.12	303.75	305.51	303.8	301.67	307.77	305.43	307.76	301.18	304.25	308.94	299.26	305.25	304.55	306.2	301.54	304	307.42	299.74	305.28	308.98	301.95	302.42	306.12	304.15	302.49	304.15	301.57	310.05	303.93	305.48	303.5	302.84	306.73	306.77	301.15	311.25	302.18	302.45	299.74
321.35	315.88	320.79	318.17	312.7	314.95	316.94	316.69	320.71	316.24	319.76	315.87	318.46	313.6	310.44	310.62	313.79	313.61	317.91	311.08	318.13	314.49	314.04	314.06	311.34	313	320.55	312.98	319.22	307.14	317.35	313.57	306.5	314.06	315.19	316.54	315.04	313.24	314.98	317.94	311.23	312.95	316.19	313.41	320.87	318.14	321.52	316.04	318.36	315.24
310.65	317.07	316.79	316.83	313.43	314.68	312.53	316.64	309.57	313.21	314.58	311.18	313.63	320.81	318.17	317.62	315.04	317.45	313.6	317.56	316.58	317.02	314.85	310.93	314.33	314.24	316.56	314.01	313.78	317.44	318.66	311.81	316.03	312.41	311.28	316.18	314.86	317.42	313.96	314.87	312.48	316.89	313.94	314.97	316.27	312.16	314.81	317.53	315.96	311.38
313.38	315.3	315.38	320.21	317.62	314.44	315.6	312.04	318.98	320.01	317.38	317.62	315.93	313.15	314.08	312.56	314.44	314.84	313.43	313.37	313.81	314.4	311.48	320.92	314.77	310.69	313.04	316.56	313.59	309.68	316.07	319.92	311.88	316.47	310.31	310.41	311.13	313.89	317.01	317.35	311.39	313.24	317.55	313.21	316.69	319.67	313.68	316.39	318.26	310.18
305.77	304.41	305.04	304.18	304.81	302.89	305.54	300.61	303.51	300.76	303.01	297.33	301.98	303.6	304.92	304.54	302.1	303.67	299.19	302.03	299.34	303.18	310.08	301.49	297.92	298.48	297.4	301.74	301.95	303.69	302.41	300.04	304.59	300.17	304.1	298.93	305.6	310.47	302.72	309.81	305.94	299.82	306.58	296.12	306.53	307.07	300.18	304.99	302.75	301.75
304.57	300.35	302.75	302.51	305.91	304.02	299.5	300.92	303.94	305.63	307.11	306.09	303.03	304.19	305.79	298.87	301.41	306.68	300.53	308.72	305.67	305.6	305.63	305.21	301.31	303.45	303.72	305.94	301.5	301.19	300.88	298.25	307.68	305.45	300.59	304	302.16	302.86	309.46	301.78	303.5	308.16	306.93	305.42	308.99	305.2	301.28	309.46	301.25	299.93
327.19	327.04	335.95	327.64	328.21	328.92	322.59	330.25	333.89	331.98	330.45	327.48	331.04	329.21	331.81	328.12	321.99	323.87	324.15	327.64	328.99	332.09	329.96	327.44	328.35	329.18	330.31	327.07	328.14	328.46	327	329.03	326.98	325.3	326.12	330.25	326.52	329.45	329.24	323.77	329.87	327.86	328.12	325.2	328.72	332.52	330.77	333.35	330.39	328.52
317.58	315.51	318.67	316.45	315.48	318.49	313.82	319.46	310.13	317.19	319.8	315.72	316.05	310.33	317.3	315.74	320.03	316.87	318.11	318.82	315.89	311.88	317.34	314.89	318.1	314.5	317.07	315.75	313.35	312.46	315.76	320.18	316.77	310.47	315.17	318.97	309.22	317.06	315.23	313.86	311.81	312.92	320.06	312.39	318.13	316.38	315.88	312.58	320.5	318.31
305.38	305.22	300.12	304.6	301.92	298.42	302.31	301.81	303.84	302.64	306.73	305.57	298.7	302.84	304.7	304.68	299.64	304.3	301.56	303.07	297.57	298.02	295.98	298.41	305.45	306.07	304.6	303.81	296.71	304.02	298.8	304.59	299.33	304.46	296.87	299.25	301.06	303.35	304.3	302.67	303.56	300.15	303.95	301.04	300.71	302.53	299.5	302.68	302.31	299.86
324.93	329.2	325.22	325.63	320.71	321.65	320.31	327.13	320.39	321.6	323.53	320.16	325.49	326.39	323.57	326.49	324.14	324.95	326.11	322.64	326.13	329.41	324.68	322.58	325.96	323.83	324.69	331.36	328.79	327.12	322.17	323.97	325.35	325.25	324.84	322.88	325.73	328.63	328.93	322.47	326.8	320.97	326.04	326.51	322.57	325.74	325.45	325.33	328.72	324.9
310.29	318.7	312.91	316.13	316.78	314.56	310.67	319.54	311.86	314.19	314.85	314.3	314.97	320.56	320.59	317.81	313.55	318.4	308.54	312.75	317.09	310.35	318.41	313.27	314.79	309.55	313.97	318.93	312.74	311.94	317.75	313.81	319.44	315.89	312.74	316.37	313.04	321.49	316.12	312.33	321.95	317.57	314.11	320.54	310.88	317.63	318.85	313.63	316.28	312.02
307.71	307.56	313.02	307.92	307.93	308.77	303.28	310.53	312.51	309.96	308.09	300.98	305.54	313.94	307.69	310.69	307.88	310.03	306.86	306.96	311.13	303.6	312.01	310.55	304.73	310.73	310.51	305.97	313.79	306.15	313.8	311.24	311.58	310.85	311.58	311.11	306.93	305.11	309.11	308.59	305.48	307.29	312.03	306.19	306.69	307.58	309.32	304.26	309.09	311.24
308.57	312.34	311.65	315.44	313.17	306.31	314.6	316.79	313.7	310.1	317.13	311.19	310.52	316.67	309.48	312.65	310.05	307.87	312.11	310.99	316.7	313.23	311.86	308.75	312.29	312.85	313.44	313.36	309.48	313.03	310.86	315.7	310.72	314.22	309.31	312.2	316.82	318.94	312.35	312.3	311.43	314.37	311.09	312.55	316.27	311.77	314.15	315.62	313.89	311.09
320.08	314.45	322.04	316.1	313.48	315.68	315.94	316.57	318.15	323.27	320.38	315.31	317.08	314.35	322.98	321.58	316.95	314.99	320.39	318.82	319.18	317.4	325.17	318.22	316.29	313.74	315.92	316.21	315.1	321.81	315.33	317.67	320.63	319.07	320.12	320.92	314.84	316.87	318.59	318.57	319.58	318	315.28	318.97	320.86	322.42	321.92	313.34	314.75	322.35
302.69	305.8	301.88	303.74	301.05	304.14	304.58	301.79	303.19	303.94	304.16	300.32	303.59	298.82	301.24	302.84	304.56	298.87	307.92	297.28	307.67	301.65	303.41	303.51	303.08	297.96	303.09	305.85	305.08	300.91	306.91	302.63	303.95	305.55	302.3	300.44	305.41	299.28	301.15	302.15	302.04	302.1	303.09	301.09	302.85	303.3	297.82	297.99	301.42	299.38
319.96	314.39	324.47	320.1	318.83	319.97	317.68	318.57	319.91	316.12	317.57	318.98	320.44	317.8	318.55	320.06	318.74	318.97	319.62	319.34	320.94	317.38	312.34	316.1	321.14	324.74	320.13	317.97	320.13	320.59	316.75	321.67	323.83	318.28	315.45	316.57	325.3	317.72	322.6	317.33	322.62	318.33	323.35	317.99	320.35	316.23	319.97	317.28	320.41	314.9
316.42	316.95	319.64	316.86	322.3	313.98	317.93	316.17	317.09	322.36	321.26	314.43	321.07	315.2	323.77	321.64	327.89	313.76	320.12	315.31	323.01	316.64	319.79	320.69	317.66	318.18	317.25	319.78	318.54	322.71	321.01	319.3	312.99	319.55	317.98	314.98	321.99	314.08	320.28	318.43	320	321.2	319.11	314.88	315.9	321	322.01	318.33	313.98	317.79
305.57	305.67	307.89	310.66	304.14	304.2	303.1	307.71	305.73	307.05	310.78	305.9	310.57	301.02	310.64	306.11	307.1	311.46	300.73	302.5	308.15	304.12	306.68	309.33	305.39	300.36	307.93	300.9	305.08	308.6	303.98	302.73	310.36	307.3	304.71	306.62	304.3	309.11	303.24	304.59	310.7	311.65	303.91	309.44	303.02	303.45	310.7	308.16	307.59	306.21
327.67	327.7	322.3	324.53	323.99	325.38	322.69	326.53	328.13	319.17	327.35	326.65	328.75	329.56	328.01	321.28	322.84	323.63	329.95	327.2	327.23	322.71	322.07	330.8	331.69	328.25	321.32	322.43	321.8	326.29	325.26	322.55	323.26	321.54	326.46	323.88	322.12	326.06	323.57	327.75	325.21	326.83	325.09	326.17	327.05	322.12	320.05	330.59	327.48	327.8
310.6	310.4	316.07	315.21	315.28	316.09	313.58	313.83	316.38	312.07	313.55	318.75	314.45	317.63	314.41	306.04	313.44	317.51	315.66	313.36	311.3	310.29	316.11	314.39	309.35	311.14	316.57	314.77	313.83	312.95	310.46	316.19	314.76	317.14	310.16	311.27	311.01	312.36	312.41	312.1	316.19	312.97	313.15	314.37	311.96	314.56	313.71	313.97	313.43	311.52
300.21	290.82	293.43	291.72	295.44	297.78	291.56	296.08	295.42	295.03	293.21	290.56	296.81	292.92	289.75	294.85	292.2	291.42	290.41	295.81	294.49	292.89	293.24	293.03	294.39	299.21	293.13	295.53	295.72	292.66	296.44	294.5	295.29	296.01	294.93	295.17	294.68	295.11	290.15	293.25	292.27	299.57	296.97	296.99	292.44	290.81	286.81	291.43	292.86	297.49
314.32	314.74	314.44	313.59	312.89	315.41	313.06	311.7	315.59	317.35	317.13	317.13	319.56	311.28	315.2	314.76	314.33	315.85	312.11	317.22	311.28	311.44	312.75	308.48	314.62	316.05	312.77	314.19	313.03	318.63	313.84	316.63	311.16	312.6	311.11	311.93	314.04	311.67	312.31	310.6	320.63	318.93	312.82	316.69	312.37	314.04	316.02	317.72	317.42	309.45
302.04	306.4	309.07	304.97	304.18	302.42	302.98	306.6	303.17	306.91	308.5	307.38	300.21	301.67	301.88	304.55	303.71	308.01	300.95	303.24	305.76	302.2	305.06	304.48	304.82	307.14	304.98	304.7	309.13	301.41	300.31	298.67	301.46	305.55	300.5	302.82	304.43	305.64	304.84	304.98	303.56	303.32	306.68	307.09	310.36	305.14	305.26	305.15	307.09	308.24
300.55	302.52	306.86	301.85	304.22	306.56	299.59	296.45	303.07	299.46	304.72	301.61	297.24	301.68	301.33	300.48	299.91	298.37	302.35	297.94	296.51	299.63	300.38	303.62	297.32	298.89	294.24	298.85	299.33	298.13	305.95	301.36	303.65	294.47	296.03	298.66	297.24	299.44	300.41	300.13	301.22	301.27	302.78	303.13	300.86	296.87	295.22	302.9	298.94	302.35
292.45	296.04	297.3	294.04	294.66	293.13	297.64	293.88	294.1	294.08	297	295.12	295.56	291.37	295.39	297.92	295.98	293.41	293.79	299.31	291.38	292.03	298.41	293.48	295.53	294.07	298.56	287.66	293.66	299.55	294.32	293.86	294.44	291.45	296.86	299.66	298.74	291.86	295.74	299.29	297.77	292.41	295.64	291.87	292.53	295.92	294.44	295.76	298.47	298.77
306.26	305.79	306.66	308.82	302.94	306.28	300.51	308.86	298.41	304.18	302.87	301.71	305.34	306.25	299.13	301.37	303.39	305.01	301.23	302.57	300.82	304.24	307.41	303.53	303.92	301.49	304.66	304.33	307.79	306.45	299.82	302.29	301.78	310.85	304.9	303	305.92	307.77	300.65	309.73	303.32	298.56	298.78	300.15	304.04	307.34	310.54	307.96	303.14	303.96
319.38	315.23	315.99	313.99	319.91	318.93	314.21	316.01	319.64	316.73	323.84	318.32	318.46	318.89	321.92	312.92	320.9	319.02	314.05	315.11	318.83	314.6	319.32	314.92	318.54	317.34	319.07	321.25	313.69	316.46	317.76	314.9	322.46	316.9	322.36	320.55	316.71	322.38	316.96	319.9	321.57	318.04	321.01	316.7	317.42	320.57	319.08	317.79	318.08	314.59
310.78	307.27	310.15	304.6	312.19	310.03	309.13	315.82	310.6	306.16	308.08	309.94	309.81	307.55	306.46	307.14	310.04	302.6	312.6	306.73	306.69	310	306.28	307.46	306.78	304.06	307.51	301.67	311.33	307.3	312.21	309.64	309.34	307.02	314.98	308.49	307.89	310.66	316.61	302.72	309.61	306.26	310.88	306.94	306.89	309.94	306.21	308.82	308.48	310.88
313.21	314.96	310.96	311.12	314.8	310.1	316.79	313	313.35	315.64	313.38	314.69	312.55	311.77	319.43	313.81	309.37	314.38	308.5	308.53	311.2	314.18	310.3	314	311.64	312.14	309.37	313.73	312.51	309.82	316.78	307.43	315.77	312.46	315.82	312.5	312.4	313.3	318.62	317.41	309.25	311.74	312.52	310.91	310.21	309.33	311.39	317.8	317.16	314.47
307.58	308.1	306.73	306.2	306.93	302.09	301.43	305.82	305.97	304.4	311.86	305.85	307.81	308.09	309.83	305.25	301.56	312.55	309.15	305.7	306.78	307.47	309.87	307.49	306.16	306.29	306.7	304.83	300.29	306.06	302.43	302.87	302.71	303.31	305.83	303.86	303.07	308.36	305.74	304.52	314.47	304.55	303.41	311.05	302.15	309.32	308.42	303.38	304.89	307.65
296.08	304.75	306.57	305.77	302.74	303.66	306.8	303.23	301.33	299.31	301.29	306.52	304.68	304.31	305.76	302.09	303.73	299.41	307.95	299.93	305.57	305.66	304.28	305.31	306.3	302.94	299.3	304.49	305.68	298.98	301.95	302.94	305.41	304.49	306.92	302.4	301.91	301.82	302.22	303.35	307.57	302.7	300.3	302.97	303.62	300.02	299.15	303.97	305.33	301.14
310.91	305.12	300.75	301.61	304.15	306.18	301.93	305.6	303.51	301.7	304.57	296.59	308.36	304.66	303.03	306.84	305.76	302.68	303.68	300.47	301.72	307.52	303.85	306.16	302.28	301.84	299.39	306.89	298.92	306	309.5	304.73	304.59	304.9	301.69	302.66	303.8	303.61	299.8	300.35	303.74	308.81	298.6	299.5	300.76	297.74	302.64	302.33	301.98	300.42
310.37	306.85	313.25	313.44	317.17	314.93	311.69	312.64	315.78	310.92	309.67	313.5	310.28	314.4	315.79	316.54	312.58	318.9	308.6	312.94	313.61	314.08	315.86	309.28	312.18	311.97	319.56	309.67	314.77	311.09	309.83	313.95	313.86	313.72	314.39	315.27	315.11	316.08	312.73	312.84	315.85	318.61	317.19	320.02	316.88	311.76	314.96	315.41	313.81	315.36
308.18	300.36	306.64	304.98	305.51	306.08	303.4	300.03	306.24	306.15	308.45	303.26	304.76	305.86	303.88	313.86	309.24	303.79	302.55	302.62	306.2	303.18	306.85	308.56	299.48	307.82	304.51	305.16	304.52	305.33	305.67	302.13	304.59	303.49	305.06	307.21	301.57	300.44	309.07	299.65	305.27	306.17	305.72	306.86	301.97	306.55	307.02	304.79	308.39	302.19
312.48	317.79	316.77	316.44	313.39	314.09	314.29	317.77	316.08	311.79	313.3	313.77	315.18	311.34	316.14	310.06	316.87	314.62	311.88	318.41	313.8	312.39	317.4	318.3	312.59	313.43	319.7	312.22	314.51	316.45	311.4	316.23	318.42	312.85	320.78	317.31	320.68	319.41	312.59	317.16	314.38	315.2	317.83	314.01	316.28	312.78	309.63	311.51	312.26	314.38
314.63	314.62	317.46	317.75	314.57	312.1	315.59	312.63	321.06	315.22	315.55	320.08	319.76	314.79	319.12	316.39	318.03	315.62	317.99	317.4	315.08	317.03	318.35	320.72	317.63	315.19	316.48	317.51	314.21	317.26	324.05	319.59	317.34	311.36	311.23	318.07	316.25	317.99	315.97	318.89	315.48	321.18	319.31	323.91	317.04	322.88	317.12	317.24	319.81	316.29
301.42	302.25	299.78	307.31	298.74	302.58	299.68	298.93	297.7	303.2	300.13	300.94	301.2	298.48	297.88	299.39	296.88	299.5	302.79	302.59	304.29	301.18	298.56	307.57	306.45	303.06	308.29	303.17	302.1	300.05	300.38	298.39	301.6	298.75	306.22	294.95	295.18	300.15	303.42	296.11	301.59	301.17	303.4	303.97	300.89	304.65	304.66	300.68	304.35	299.3
316.53	316.71	315.74	315.97	317.11	317.91	317.89	311.24	317.19	316.77	316.51	319.72	323.77	313.4	314.68	314.95	314.11	313.77	313.27	312.55	318.7	311.59	315.05	318.33	314.72	317.71	318.66	319.92	317.57	315.67	317.75	310.64	314.15	317.48	315.29	313.67	316.56	319.07	318.51	318.63	315.62	315.13	317.47	319.13	313.77	315.74	316.13	320.62	309.81	317.11
304.98	303.75	307.74	302.68	307.81	308.65	307.66	304.57	310.95	313.32	307.86	302.47	302.38	305.72	308.38	303.4	305.22	305.68	307.06	303.53	310.66	310.25	310.66	312.41	306.52	312.18	308.12	303.92	304.5	302.76	303.13	306.04	302.79	303.66	306	306.14	304.97	311.39	307.29	310.43	303.97	306.47	308.6	305.68	305.08	310.39	307.94	312.75	303.13	305.18
316.6	316.88	312.06	315.71	310.84	314.92	316.47	315.66	312.48	307.27	313.35	315.9	313.29	315.85	314.84	310.7	312.41	312.74	320.18	310.01	313.41	307.46	320.73	312.21	318.05	305.07	317.86	312.57	315.14	311.44	307.95	312.78	316.25	315.98	310.59	315.42	314.4	311.9	313.18	310.35	312.81	309.91	313.58	310.79	311.47	313.32	312.26	314.37	315.15	310.69
307.45	303.73	297.76	301.23	302.75	301.58	299	301.46	305.95	304.43	302.79	300.34	301.27	306.14	304.86	305.05	303.69	301.9	299.44	303.72	302.23	302.6	305.4	303.5	301.46	305.2	304.36	304.04	302.4	301.29	306.5	302.72	299.44	304.24	304.26	304.74	296.71	298.94	300.46	297.24	302.89	301.21	306.7	303.27	304.42	305.99	308.58	302.78	301.78	302.82
308.71	309.92	308.01	311.02	314.63	312.22	310.29	311.15	306.28	311.69	304.81	309.1	313.34	310.73	312.55	313.87	309.93	307.77	310.28	309.6	308.3	309.93	307.25	308.57	314.76	307.25	313.18	313.64	307.52	304.81	312.8	315.16	309.77	316.3	309.05	307.74	309.76	309.73	311.96	307.42	303.76	311.9	309.1	307.65	310.69	311.04	312.81	310.45	315.39	312.81
311.57	311.74	315.69	308.11	306.32	306.65	316.07	313.64	312.4	311.85	309.35	312.4	312.91	310.11	311.33	309	316.9	315.85	313.89	309.27	310.8	315.68	310.72	316.1	312.24	314.35	312.2	308.22	310.44	313.17	310.58	312.63	315.01	311.92	313	314.75	316.77	315.21	314.52	313.41	310.52	316.57	308.71	316.14	307.92	314.65	309.83	305.49	309.84	312.63
309.96	319.37	310.02	313.78	309.38	309.45	316.35	311.69	315	312.89	314.59	312.94	311.94	310.13	312.19	310.11	312.74	312.89	314.76	309.53	313.81	314.57	313.16	311.8	312.11	317.52	311.43	313.87	313.44	315.36	308.41	313.41	313.44	311.33	313.94	316.05	312.96	312.37	309.87	312.61	308.88	312.34	313.59	311.08	312.25	306.78	316.14	315.6	310.3	312.15
326.66	329.69	330.57	328.76	326.45	331.22	326.95	324.86	325.38	336.56	330.07	327.09	333.44	329.05	333.57	327.91	327.4	321.85	326.56	328.4	329.2	325.25	326.88	329.03	327.77	329.45	329.82	329.71	324.71	325.23	330.23	330.42	333.35	331.65	328.56	329.18	321.27	328.15	330.74	329.48	323.92	327.46	329.2	331.25	332.45	325.84	327.03	323.16	329.78	328.23
306.31	303.51	302.05	304.97	300.52	303.13	302.38	306.26	301.35	307.59	305.31	303.28	301.59	308.25	307.02	303.15	305.23	300.41	302.56	304.26	300.21	305.59	304.34	305.94	303.74	304.36	305.31	302.04	302.48	309.24	303.48	305.34	301.47	309.36	301.15	301.02	301.99	300.29	301.29	298.86	296.52	305.96	306.64	300.98	303.37	300.72	302.41	308.18	302.57	304.98
313.98	307.71	307.59	315.74	308.98	311.62	315.53	312.66	311.84	313.58	309.86	314.45	308.36	314.11	311.96	314.22	315.2	319.84	314.88	307.72	315.36	317.85	312.62	308.36	316.6	311.92	311.07	313.02	311.29	312.87	312.83	319.65	311.92	310.14	311.69	309.54	311.47	313.07	312.51	312.99	310.22	314.95	311.43	318.9	310.66	316.15	316.77	315.12	310.65	317.26
315.83	318.03	308.85	310.03	317.59	314.59	313.05	320.11	316.8	315.3	311.32	312.37	313.3	313.46	317.28	316.98	316.86	313.32	315.7	318.89	310.81	311.43	318.43	310.11	312.68	316.1	313.34	317.81	314.02	317.51	311.74	320.12	317.14	312	315.94	313.78	307.28	311.24	314.91	309.87	318.13	314.28	319.59	314.34	315.3	313.26	315.6	314.77	314.83	313.95
318.39	309.78	319.45	316.41	312.46	310.74	313.75	313.86	313.41	316.89	313.09	316.91	314.31	315.56	314.63	320.47	311.05	315.26	313.08	312.54	317.9	314.78	311.82	314.25	311.89	309.16	316.26	316.6	316.47	317.98	320.04	320.85	317.07	319.46	315.03	315.98	312.9	313.16	313.74	310.81	316.05	316.21	316.78	315.56	316.61	311.78	320.09	314.78	313.66	313.98
311.87	309.61	314.59	311.39	308.58	307.26	305.07	308.71	310	310.17	308.97	310.62	309.88	305.02	310.28	307.93	306.56	306.46	306.27	309.47	308.2	308.19	311.73	313.42	309.84	312.24	312.59	313.42	310.13	310.7	310.37	308.45	310.83	309.45	305.21	302.77	315.03	312.38	307.58	312.15	312.66	314.12	306.58	306.2	306.6	308.51	309.72	308.13	302.23	311.64
302.89	300.84	305.33	303.26	303.96	303.83	301.14	304.73	305.05	301.42	305.42	303.31	304.75	298.69	300.16	302.79	297.87	302.41	309.38	304.03	302.43	301.6	306.49	303.26	301.59	308.36	304.67	303.32	304.38	302.32	302.75	300.56	305.32	299.62	306.86	303.84	302.38	307.07	305.26	302.04	301.53	303.42	306.44	305.6	303.23	304.86	298.74	298.53	299.85	304.81
301.97	306.72	304.91	301.21	305.77	306.13	301.49	306.71	301.4	300.64	303.22	300.37	304.34	303.79	302.86	310.74	297.8	307.27	301.66	301.43	301.14	296.68	301.46	302.73	300.05	303.02	301.38	306.08	306.8	302.52	299.54	299.35	301.14	303.14	303.86	301.94	301.01	301.61	301.55	307.5	305.44	302.08	301.07	303.24	306.98	304.74	303.11	304.26	298.59	299.67
318	316.79	317.49	321.82	319.71	311.93	318.9	317.73	320.75	322.91	317.81	314.55	319.11	320.64	311.62	317.83	318.21	315.56	318.88	319.28	319.64	320.67	316.66	316.67	322.15	314.76	311.48	324.88	314.68	324.42	318.91	314.74	317.26	314.89	321.83	320.09	320.6	320.5	315.31	320.37	316.23	319.68	318.6	319.59	323.79	321.92	316.32	320.9	319.73	319.68
305.87	298.2	300.1	299.91	300.15	297.02	300.63	299.03	301.79	304.3	302.4	304.07	289.47	297.04	300.58	301.25	303.39	304.96	298.65	299.57	305.72	297.5	298.32	301.25	305.52	294.82	296.42	307.74	302.9	301.41	302.04	301.78	304.59	299.41	299.48	307.84	296.12	302.27	294.17	302.22	307.46	299.91	299.4	305.9	302.16	295	301.4	300.09	302.79	304.06
301.98	302.45	302.41	299.98	301.09	302.34	296.82	299.78	310.78	304.88	303.55	302.27	304.2	305.91	301.87	309.64	309.1	304.89	299.21	302.44	304.33	299.17	300.49	300.76	306.12	301.58	303.67	302.01	302.19	297.09	301.58	303.08	307.22	306.75	300.9	301.02	301.23	304.35	304.78	306.18	305.16	306.85	309.32	303.76	301.94	299.83	305.41	303.59	303.47	301.49
318.64	322.58	318.43	318.51	318.09	315.35	320.7	314.81	317.22	319.75	319.95	325.82	320.42	322.63	314.22	325.16	318.56	318.48	317.47	319.86	314.93	317.53	314.52	319.73	318.07	319.3	317.32	321.64	317.07	324.22	318.16	314	321.05	319.24	320.05	315.98	320.09	319.98	320.4	312.16	319.85	318.28	319.07	320.69	317.57	324.16	320.07	314.57	317.98	321.86
315.25	315.5	309.97	318.73	314.57	319.81	314.85	318.83	316.73	317.55	321.28	315.99	315.06	314.57	319.06	313.98	315.85	316.93	314.14	315.22	320.24	319.55	312.5	319.22	314.24	313.03	318.26	320.26	315.35	321.96	314.97	315.44	317.76	318.01	316.17	326.65	322.97	315.71	318.12	308.52	318.7	316.56	315.04	317.17	316.63	316.66	312.2	315.97	321.36	317.19
294.5	296.45	296.41	298.98	298.06	295.77	291.73	293.72	294.38	296.79	292.32	299.24	299.71	291.85	288.16	295.28	296.66	292.93	294.63	291.5	300.08	294.03	297.48	293.47	296.22	291.66	299.29	298.63	297.1	292.74	291.7	296.89	292.25	296.09	293.8	292.36	293.57	293.89	293.77	292.4	296.09	297	293.71	293.12	296.15	292.47	297.91	291.31	294.41	293.27
312.44	314.37	305.81	315.04	313.11	308.9	309.48	310.69	309.23	310.16	316.85	310.55	316.34	312.33	312.93	311.31	312.33	315.28	312.44	312.27	316.08	307.41	309.47	312.04	312.04	311.98	310.87	312.69	310.97	311.41	306.83	310.08	313.77	309.62	307.21	311.66	309.85	312.73	310.33	311.51	307.93	311.84	315.89	314.24	312.85	308.28	313.11	309.77	311.42	310.21
309.08	302.37	306.06	307.72	308.59	306.27	309.07	308	302.17	307	305.54	305.59	310.32	303.51	305.04	309.78	310.81	307.02	308.08	308.69	312.66	305.64	305.56	305.78	304.51	305.36	310.54	303.1	305.55	309.34	307.7	309.06	308.57	300.45	305.61	305.16	309.42	305.95	303.73	300.94	308.56	307.37	307.41	306.28	305.47	303.37	303.72	306.76	310.85	308.1
300.21	303.66	302.26	296.97	304.41	300.99	301.9	298.49	302.33	302.36	300.74	301.07	294.32	298.17	300.02	300.5	303.3	303.44	303.67	299.59	307.87	301.38	298.48	296.59	304.97	298.58	299.37	303.37	306.28	303.09	300.32	305.24	301.26	299.99	301.78	299.46	304.41	296.59	301.95	300.64	300.9	305.56	300.15	304.73	297.15	301.91	300.69	301.75	308.01	300.32
320.59	319.64	314.8	323.47	319.77	313.84	320.99	317.6	318.96	321.33	318.58	320.14	315.33	317.06	319.45	316.71	317.21	317.13	326.68	320.57	319.64	319.46	321.27	321.43	319.85	320.76	319.89	321.1	319.13	322.82	320.16	320.11	317.89	321.3	322.54	319.13	318.63	319.15	313.26	321.04	315.88	320.48	315.3	317.68	317.63	319.78	316.21	322.89	319.9	323.17
306.53	308.12	303.7	305.24	311.8	310.62	303.29	306.78	298.36	302.54	308.25	306.77	308.26	304.37	304.98	306.64	304.78	304.21	305.62	305.05	305.08	302.36	308.2	308.4	304.35	305.04	312.66	310.78	304.41	302.8	302.84	300.31	306.4	301.78	301.98	305.55	301.03	297.25	308.56	305.43	307.24	306.68	309.2	304.6	298.67	299.3	308.09	305.29	308.81	304.04
288.86	294.27	297.18	292.25	293.85	290.31	291.24	298.17	290.99	292.34	295.41	288.39	291.6	292.82	293.19	298.13	294.95	293.81	289.89	293.64	294.06	297.78	297.31	294.05	297.88	290.23	290.53	294.12	290.57	295.74	292.62	291.84	294.04	293.23	295.83	290.31	289.8	295.01	296.47	299.55	288.45	292.88	292.05	293.92	297.34	294.7	291.21	292.45	289.14	294.22
304.47	305.1	300.43	300.14	303.93	303.78	310.15	302.54	302.24	307.44	303.29	304.36	305.39	302.76	305.71	304.16	310.22	303.2	308.94	304.12	303.95	305.86	300.49	305.45	305.77	310.33	305.89	303.37	300.74	304.38	306.76	301.89	306.49	299.01	299.06	304.06	301.93	303.68	301.81	301.87	303.01	302.13	309.14	304.82	297.55	300.08	305.83	298.52	307.51	309.37
314.33	315.81	312.47	312.27	316.19	308.59	312.48	309.57	308.4	317.01	316.39	317.44	308.52	312.33	313.67	315.91	317.35	316.01	314.8	313	313.89	313.12	315.92	315.93	317.21	315.18	317.28	320.34	314.12	309.78	312.6	318.86	315.18	319.26	319.09	314.39	316.63	317.59	310.53	315.35	323.73	312.72	311.05	311.42	311.93	314	313.41	314.54	314.97	314.99
322.26	317.68	322.88	318.66	318.04	323.15	317.75	315.12	320.41	317	317.82	316.24	322.12	319.04	319.04	318.62	318.05	320.72	324.01	315.56	317.34	318.14	318.36	317.13	315.36	322.38	317.57	322.38	315.36	325.07	323.09	320.42	314.24	314.44	325.03	314.27	319.38	316.75	314.36	322.92	314.83	316.88	318.57	316.58	322.86	315.77	322.71	316.36	314.27	326.04
325.18	327.51	327.1	323.92	323.91	328.79	325.68	323.53	325.54	324.06	323.11	324.04	326.47	324.11	327.24	326.83	325.38	324.73	326.07	323.06	324.32	321.48	324.94	326.21	329.95	323.91	324.95	327.17	322.43	321.49	324.57	322.53	321.49	321.67	326.66	323.74	319.82	324.82	329.43	320.14	322.29	325.42	323.75	325.59	319.95	324.04	324.21	327.92	323.61	325.16
294.19	291.56	290.54	295.11	285.87	292.86	295.64	295.74	294.29	291.58	292.63	294.55	291.46	295.35	293.62	297.08	293.3	291.18	289.45	294.89	294.09	293.28	299.64	296.98	297.62	291.02	289.57	295.99	293.89	299.36	293.79	297.43	292.11	291.82	292.5	291.93	292.66	290.08	297.38	295	292.14	293.6	295.47	293.01	296.53	295.82	298.01	293.93	292.24	292.19
310.57	314.18	315	314.3	313.48	312.33	313.08	314.11	312.53	315.57	311	315.88	312.6	313.49	313.33	313.72	312.57	313.28	315.51	315.87	311.89	310.8	313.71	310.68	310.72	312.02	309.94	310.53	311.4	310.49	311.93	308.27	319	314.2	309.35	310.88	314.42	310.06	312.55	315.4	315.26	313.3	311.77	310.62	313.12	302.64	316.09	308.93	315.49	310.47
314.32	313.32	316.17	312.81	315.17	315.92	314.24	317.28	318.71	311.88	312.63	313	307.08	317.01	309.68	318.14	312.01	317.35	316.56	315.18	309.82	317.04	313.29	312.6	311.08	315.42	307.39	315.72	315.11	312.22	311.56	312.32	314.34	318.42	315.19	315.28	309.59	312.58	316.19	311.24	318	313.13	315.59	320.74	315.4	315.85	309.64	315.61	311.85	315.46
313.2	313.88	313.02	313.48	308.85	311.53	312.77	313.97	312.42	311.55	317.17	311.28	308.98	314.85	315.52	304.63	311.73	315.12	318.31	311.79	318.07	313.54	314.87	315.41	316.55	317.86	310.89	317.4	311.66	312.29	316.77	311.15	313.95	315.47	313.41	311.39	311.63	310.41	313.33	311.38	316.8	313.66	311.96	309.8	318.53	310.97	309.41	313.99	315.03	320.16
304.35	304.73	301.55	301.59	302.03	305.39	303.42	304.37	305.59	302.21	302.62	297.96	305.41	302.98	306.96	302.21	307.03	301.13	301.91	303.6	304.4	298.67	304.98	300.73	306.6	301.65	301.21	299.08	302.89	303.25	302.7	306.31	303.88	301.97	304.24	303.95	303.33	306.92	297.27	301.4	301.91	308.39	303.27	302.98	307.71	303.97	306.2	303.54	302.72	300.15
292.89	298.08	296.57	295.63	293.27	289.54	292.52	295.55	296.86	293.29	286.54	291.78	291.96	294.1	294.6	295.66	288.22	292.94	293.92	296.06	291.61	296.05	288.94	293.5	292.7	301.27	289.92	295.25	289.85	293.75	291.5	297.79	290.93	291.4	292.29	295.12	295.58	293.87	294.32	292.24	292.58	302.34	294.05	293.41	301.05	297.35	295	300.45	293.26	296.31
295.16	301.23	303.93	301.21	300.23	299.82	294.97	297.22	299.86	300.21	298.06	303.02	301.58	299.43	297.93	298.04	304.3	298.44	294.14	295.5	301.99	302.67	299.99	301.69	302.77	304.33	302.73	299.14	303.51	297.21	301.95	298.97	295.62	298.4	296.11	302.31	301.16	301.42	303.75	301.73	304.11	298.28	299.18	296.82	299.46	299.31	299.19	298.81	301.35	300.19
300.14	305.73	303.97	305.83	304.89	303.22	300.04	301.67	305.87	309.85	305.71	300.31	305.41	303.16	303.64	302.21	305.29	306.52	305.68	307.53	307.44	306.85	304.13	305.78	307.62	307.5	301.54	300.66	302.43	307.21	309.86	300.28	302.34	304.65	301.73	302.92	308.05	304.58	305.61	301.68	303.42	304.99	306.95	301.97	301.07	306.93	303.7	303.17	302.61	302.4
307.96	305.96	308.47	306.32	303.65	300.21	303.87	307.27	303.28	306.74	299.02	302.56	307.2	304.4	306.26	306.8	304	307.89	303.91	307.22	302.03	308.01	306.44	306.7	307.49	310.17	308.02	301.63	307.14	309.75	305.42	301.76	303.46	304.6	302.09	307.55	307.77	305.93	300.81	308.05	304.24	304.41	302.56	300.79	305.6	304.65	305.61	304.49	311.55	308.62
302.53	306.26	307.18	304.88	301.71	304.15	302.53	306.31	306.3	308.92	308.66	309.45	301.78	307.39	302.84	305.85	308.05	307.38	310.57	302.58	308.12	307.13	306.96	308.17	304.36	306.69	309.27	311.87	309.23	301.79	305.23	309.62	305.09	303.52	305.48	310.13	303.13	305.05	305.57	310.09	306.46	306.34	306.79	305.2	300.6	307.73	307.16	306.03	306.68	306.07
311.14	309.96	302.32	309.79	304.76	311.15	308	309.15	306.17	306.98	300	305.07	308.19	303.47	310.41	306.54	303.19	302.97	308.29	304.75	305.81	305.9	304.18	304.96	309.18	309.09	307.85	307.25	306.91	306.94	308.77	307.81	311.45	311.97	305.01	307.88	306.34	308.06	307.58	304.63	307.97	304.89	304.84	308.16	306.08	311.43	309.4	306.28	307.99	307.25
300.98	300.31	306.37	298.57	304.32	300.75	301.82	298.64	304.02	299.74	300.55	305.01	298.97	305.99	308.47	303.5	300.29	304.29	308.03	305.22	301.45	304.44	300.6	304.26	304.96	302.25	301.81	306.01	300.43	303.4	298.16	299.26	304.43	302.74	303.36	305.78	306.23	298.13	306.25	301.89	304	301.52	301.79	300.11	302.16	298.06	300.9	303.4	298.8	303.65
293.07	296.89	291.96	294.86	297.1	296.24	299.97	296.45	290.24	293.53	296.66	296.2	300.63	292.26	294.83	292.29	294.15	294.65	292.85	295.68	293.49	293.65	296.1	292.89	290.9	292.53	293.87	297.51	294.41	298.73	300.6	292.74	290.63	293.2	293.78	297.94	293.96	293.78	289.41	292.24	295.41	293.07	294.36	298.32	286.58	295.44	297	294.48	295.49	291.22
316	325.72	317.1	322.53	316.85	318.77	322.52	320.74	323.65	322.72	317.3	324.2	316.06	317.75	319.18	314.62	319.66	318.34	317.43	315.15	313.64	319.39	323.87	318.85	316.9	317.82	320.25	320.35	317.03	316.65	316.94	315.61	312.27	316.11	319.03	320.23	318.75	319.42	315.17	318.96	321.68	319.96	319.88	317.18	323.42	316.87	319.46	318.42	321.93	322.87
316.07	320.38	316.45	316.84	320.86	314.86	317.59	319.15	320.89	322.64	322.32	320.17	324.41	316.6	315.88	323.45	316.05	312.01	318.1	316.51	314.21	320.48	310.68	319.65	315.09	318.81	322.03	316.8	320.83	317.69	320.32	324.69	315.13	319.71	318.06	315.45	314.21	320.01	322.38	317.35	316.88	318.67	319.79	317.45	315.43	317.35	317.43	321.19	318.33	316.26
316.55	313.3	313.31	313.79	313.11	315.6	311.75	313.31	319.91	314.74	314.99	311.03	313.59	319.7	312.72	318.07	315.8	312.41	313.29	311.23	314.43	313.57	321.95	317.37	316.72	317.64	313.24	320.56	311.84	318.28	315.57	314.92	314.55	313.48	310.04	316.71	317.65	317.42	315.75	309.96	314.47	313.42	316.43	314.91	319.24	315.46	317.36	319.06	313.29	312.53
303.65	300.53	300.53	300.68	306.39	299.19	299.66	305.75	301.77	304.37	299.26	299.59	302.65	298.19	302.91	301.02	300.74	299.18	303.07	300.6	308.81	298.75	309.33	304.21	302.25	309.06	301.74	299.61	308.5	300.04	301.61	305.49	303.24	304.38	301.76	296.88	302.07	302.99	300.85	304.7	298.78	305.58	302.27	305.65	302.45	299.44	303.23	304.33	301.2	301.11
314.77	318.93	315.4	314.38	316.81	312.5	315.15	310.24	315.94	321.6	318.75	319.06	316.25	315.7	314.97	319.22	316	319.26	312.72	317.2	320.87	312.42	314.36	315.9	316.4	315.66	320	314.83	318.56	317.43	313.32	316.85	319.42	314.69	316.93	320.87	310.46	319.44	316.51	317.47	316.94	315.08	315.03	317.19	316.58	317.36	318.05	321.63	316.77	318.46
321.5	332.69	328.4	323.75	324.63	323.37	326.01	324.74	324.89	332.64	326.08	326.94	329.14	327.88	329.39	328.16	327.54	325.08	329.62	325.35	327.37	327.06	324.55	324.45	331.35	330.73	327.14	323.73	324.54	330.28	331.77	326.54	328.84	333.06	327.02	329.81	324.85	325.75	329.05	323.82	329.07	329.06	328.22	330.5	327.6	325.37	326.06	328.18	333.63	328.96
311.88	313.12	316.64	316.09	313.46	313.15	314.98	316.94	312.38	310.18	314.8	314.05	315.39	316.12	316.29	314.59	311.55	317.44	314.09	314.57	313.28	313.21	313.72	317.03	313.76	313.91	315.41	315.62	313.45	313.89	314.55	310	313.23	309.29	317.98	310.33	312.62	311.41	313.29	310.32	315.54	313.91	315.62	310.52	314.08	320.94	310.96	311.07	315.48	315.79
306.05	313.43	308.69	308.1	312.85	310.11	308.61	310.41	314.03	312.28	311.07	313.46	308.73	310.74	313.76	310.01	314.17	308.73	308.01	306.6	309.45	312.46	310.23	309.53	304.66	309.3	312.96	311.84	312.92	310.16	307.91	310.91	308.52	307.36	309.58	306.79	305.02	307.71	310.39	313.26	310.41	309.72	310.78	309.66	310.43	312.1	311.45	311.31	309.32	303.25
302.06	301.51	301.92	298.26	303.42	300.44	301.54	298.77	298.3	298.44	299.89	299.62	300.21	298.78	293.58	296.08	295.8	298.11	296.05	298.8	302.6	301.09	300.83	295.76	297.9	299.04	295.33	303.3	297.26	302.82	297.99	293.81	299.53	299.05	300.33	301.09	300.41	295.54	296.4	302.36	298.68	298.52	295.24	299.83	298.81	294.73	300.28	298.92	299.32	301.55
316.45	324.18	317.83	319.41	317.53	320.38	320.96	319.91	322.21	314.98	318.44	319.56	318.68	320	318.27	315.9	322.78	316.6	319.39	319.53	321.35	316.1	320.86	320.04	317.44	321.73	317.64	316.75	313.07	317.68	318.8	317.33	319.38	320.86	322.23	318.38	322.1	316.94	326.08	319.15	317.03	317.9	321.04	314.95	318.86	317.99	319.63	319.52	318.43	317.76
292.44	295.49	293.19	299.07	290.5	294.24	291.8	292.99	299.22	293.51	289.6	294.31	293.6	290.63	293.46	301.26	301.89	293.21	287.15	293.22	293.78	292.52	296.63	294.9	287.95	290.42	291.68	295.53	292.61	294.77	299.78	296.01	297.29	294.29	292.58	294.96	291.4	294.38	299.13	291.42	291.17	293.68	291.82	289.3	292.74	291.4	292.97	289.72	294.72	292.63
302.19	302.7	306.1	301.76	304.61	297.13	305.43	304.51	301.55	307.76	302.6	300.34	306.47	301.39	305.71	301.52	301.45	300.9	308.3	300.46	306.39	306.02	302.38	305.76	303.63	309.14	302.25	308.27	303.96	304.52	304.1	300.02	300.37	301.81	302.62	301.28	305.1	302.26	301.55	304.5	299.7	307.38	302.94	309.34	305.34	300.89	306.87	308.01	298.57	301.86
304.16	309.84	306.33	313.07	313.27	308.18	307.69	311.64	308.84	310.3	312.14	310.65	308.44	304.44	306.39	306.97	313.23	311.78	308.45	309.29	311.37	313.78	310.33	311.06	312.13	312.86	307.36	306.12	307.44	309.98	306.83	308.48	315.12	314.74	311.15	310.39	308.6	308.3	305.3	310.92	308.24	311	311.95	314.79	310.91	304.87	308.37	308.04	310.12	309.56
308.37	309.84	311.13	312.6	311.21	306.08	307.11	305.62	306.07	306.38	308.17	309.74	309.88	312.28	309.74	309.27	309.15	305.29	311.38	304.93	307.48	309.93	310.01	307.62	308.22	312.88	304.84	310.85	309.75	305.18	308.82	311.52	309.4	307.13	308.19	304.9	308.84	312.89	309.93	309.28	308.87	304.55	306.97	311.6	310.98	308.18	306.15	308.81	307.36	311.23
300.15	293.75	294.31	302.63	296.02	296.47	298.86	290.33	294.57	298.01	298.09	292.2	294.15	297.55	300.78	298.27	299.69	294.64	294.28	294.23	296.08	297.95	294.14	298.33	298.01	292.92	300.66	293.25	296.21	297.7	295.07	299.12	294.04	295.94	291.25	297.92	296.97	294.44	296.12	299.31	299.16	301.53	293.67	298.66	300.44	298.4	294.01	299.34	300.71	296.68
301.27	304.58	303.8	300.25	300.53	303.09	299.24	304.44	299.96	306.98	302.63	297.78	303.49	303.57	299.07	304.45	302.43	300.95	303.71	302.97	304.39	304.09	298	299.53	300.31	300.68	302.66	302.18	299.39	301.11	301	304.19	303.67	302.94	303.89	299	301.97	303.99	303.31	301.6	304.19	301.17	306.37	305.65	306.47	304.02	303.94	302.8	306.27	300.86
296.42	295.03	297.87	296.28	295.59	296.62	297.77	291.08	297.53	293.31	296.76	292.58	295.87	299.34	296.15	293.17	294.93	294.95	290.13	295.57	294.99	298.28	295.42	299.49	298.04	290.91	294.6	291.31	294.37	298.15	297.42	295.51	293.24	294.06	297.32	295.92	293.83	300.09	292.64	294.07	297.12	298.29	296.69	294.72	295.76	294.92	294.95	292.66	292.98	293.78
313.39	310.3	313.12	311.72	311.82	311.16	313.96	307.93	304.36	307.93	313.62	315.68	310.99	309.1	312.87	311.69	316.51	307.34	308.89	312.7	311.95	310.56	312.08	313.67	309.43	305.34	310.62	306.96	307.16	312.49	306.33	310.95	310.24	313.12	306.58	311.77	312.44	311.37	313.75	310.36	310.15	313.76	315.05	309.16	309.98	308.86	308.79	314.56	312.93	307.64
311.96	310.9	305.66	311.7	315.46	312.57	310.27	309.91	313.57	306.01	308.54	305.87	311.16	309.54	313.12	313.21	307.17	309.45	310.21	303.38	308.4	310.57	316.71	305.66	310.51	313.8	306.59	305.5	310.41	313.67	305.86	311.14	310.76	308.26	312.43	305.74	310.65	315.8	316.43	313.16	312.5	305.18	311.9	312.65	310.33	307.61	303.29	309.65	311.01	307.42
299.05	303.35	301.94	301.2	298.64	300.49	303.16	301.37	301.35	301.84	304.74	304.33	300.68	299.85	304.14	297.23	304.61	300.28	296.47	298.78	306.61	297.79	299.68	301.49	298.25	301.62	300.29	298.42	298.73	296.04	298.7	301.38	298.78	305.11	297.77	298.91	301.91	297.47	304.64	299.75	303.23	294.78	299.93	301.61	303.34	302.25	299.36	306.28	302.08	298.11
316.95	314.88	311.98	318.77	318.74	316.46	312.43	314.92	309.09	313.59	311.49	309	310.7	310.09	313.79	308.58	315.03	313.41	309.62	308.87	313	314.11	319.33	314.1	311.62	313.88	309.95	310.51	309.83	316.18	318.97	314.56	312.31	312.6	314.76	314.28	312.78	313.6	311.9	311.64	313.74	314.14	314.35	312.78	315.06	314.44	311.33	307.75	316.44	312.34
313.82	316.56	317.77	312.67	314.34	317.83	309.85	317.02	317.92	319.79	314.65	315.62	317.66	314.41	309.45	313.15	311.28	313.74	314.11	314.6	314.42	313.54	317.45	310.76	314.06	316.03	316.86	318.79	315.35	310.46	311.89	317.22	312.54	316.41	312.49	315.84	310.28	317.62	315.86	315.54	313.64	317.37	320.54	314.53	316.3	311.56	312.64	318.19	312.83	313.17
305.44	303.52	301.56	305.15	298.09	300.07	299.34	300.27	302.63	305.69	299.79	305.71	306.04	302.8	306.45	304.63	299.81	299.11	298.84	307.96	304.63	297.13	296.45	304	302.85	302.85	299.7	301.88	303.96	303.93	304.15	298.87	301.47	302.94	305.93	307.32	302.04	302.82	297.86	297.98	299.11	297.08	305.7	298.87	304.34	303.1	300.07	305.39	303.45	302.99
303.5	298.35	301.43	302.32	303.2	306.49	301.53	301.92	302.19	305.65	301.34	305.87	303.27	305.58	302.6	303.13	306.83	301.93	307.11	299.75	302.06	304.37	304.48	301.68	302.45	306.99	305.4	297.75	306.53	301.72	298.93	302.61	304.74	307.24	302.03	304.18	307.96	304.89	307.34	301.31	305.79	303.07	308.49	305.68	302.8	304.98	308.61	306.13	300.62	304.33
302.1	300.3	297.95	299.1	299.04	298.42	300.02	303.69	299.19	299.69	297.13	303.07	304.06	299.92	302.27	295.07	301.39	298.5	298.89	303.23	300.14	300.28	301.84	302.99	302.41	295.72	300.03	298.31	301.72	299.84	298.95	301.4	290.55	299.72	300.79	301.97	298.01	300.61	297.81	300.17	301.11	299.31	297.75	299.82	296.16	300.5	306.77	296.85	297.37	297.2
311.3	311.86	315.29	315.24	309.04	311.79	313.57	316.62	309.56	318.32	311.8	319.57	315.98	318.62	317.29	315.4	315.64	316.61	313.24	317.56	320.12	310.22	313.87	315.67	316.42	315.13	308.63	316.65	313.47	310.98	313.95	316	313.24	307.19	315.28	315.63	311.4	314.22	311.69	310.28	315.72	319.01	314.36	313.93	312.84	311.69	311.84	318.47	312.91	311.4
306.75	309.5	304.68	305.75	307.28	307.25	304.79	305.21	307.6	308.02	307.37	300.74	303.64	312.99	303.91	303.72	305.99	303.72	306.46	304.77	303.91	308.97	305.2	306.2	300.78	302.6	311.56	300.09	305.71	305.62	302.17	310.98	306.07	307	306.73	303.8	308.9	306.56	311.06	304	307.62	305.88	308.29	309.29	307.78	309.16	303.54	302.12	307.89	310.94
308.05	311.71	309.65	307.97	307.16	311.17	307.97	310.58	308.61	307.99	308	312.36	314.93	309.35	304.25	310.73	311.26	308.17	308.71	312.58	310.09	310.42	307.22	310.11	308.2	311.28	305.39	305	310.39	308.1	312.46	310.43	305.55	308.39	303.16	309.61	313.94	307.36	308.78	304.6	306.95	305.51	307.1	311.18	307.61	310.12	307.88	307.22	308.95	307.45
308.25	305	304.3	303.27	303.37	298.96	302.88	299.2	305.86	300.36	307.16	303.4	301.12	301.71	298.02	302.59	304	304.93	301.49	306.92	303.74	306.51	298.96	297.23	301.94	303.74	299.14	304.23	302.04	303.9	302.54	303.23	305.99	305.75	302.85	304.33	299.2	302.97	301.18	305	306.93	299.92	301.49	304.79	302.31	303.57	306.13	303.4	303.57	306.25
303.45	309.02	303.49	304.61	302.96	305.43	305.68	305.58	306.85	300.64	307.13	305.77	308.48	307.27	312.48	303.48	307.98	304.13	297.67	303.73	311.56	306.52	309.57	306.16	308.54	307.86	308.14	306.32	304.43	306.44	302.84	306.48	305.76	304.75	304.26	306.61	306.9	308.48	300.03	302.87	307.79	303.96	300.08	310.36	309.98	311.33	303.18	309.7	305.03	309.14
307.66	305.12	308.93	308.82	306.78	301.16	310.56	308.94	304.78	304.27	306.65	305.01	302.05	304.9	302.18	305.77	303.36	304.01	301.75	303.73	307.85	303.09	301.62	299.91	305.67	307.82	305.08	309.67	304.26	309.43	306.86	305.7	303.8	303.92	305.23	301.68	305.41	304.59	303.61	305	302.18	306.04	303.04	303.49	297.98	305.27	303.64	305.6	302.55	307.55
292.43	294.39	292.56	297.01	299.16	299.99	299.18	301.12	296.17	303.53	300.18	294.08	300.85	296.08	295.47	297.02	298.85	298.63	294.51	297.98	296.13	295.28	298.69	293.18	297.37	303.06	293.91	295.23	297.15	293.44	293.27	303.73	297.15	295.96	293.49	294.78	299.06	297.14	294.08	298.02	297.15	299.89	294.66	291.42	299.73	297.18	294.68	295.43	302.08	292.64
304.31	314.77	308.37	306.24	305.56	309.54	308.61	314.04	304.07	309.36	306.35	311.18	307.97	305.56	310.89	306.36	304.08	308.69	312.56	306.12	308.47	304.95	303.38	306.13	308.55	308.27	312.23	306.46	303.87	299.95	309.68	307.46	308.47	307.7	308.84	308.44	310.04	306.27	312.6	305.01	302.04	308.05	311.62	306.93	310.94	307.54	309.93	304.91	309.16	307.6
328.77	327.67	330.3	328.23	329.9	331.11	323.96	325.6	330.81	333.36	320.25	327.17	324.03	326.92	330.55	330.29	327.84	324.14	331.4	327.65	326.57	327.22	329.85	330.27	327.11	328.22	331.78	324.39	330.37	332.53	327.63	329.26	323.87	324.96	327.12	327.83	322.65	327	331.27	330.96	324.36	330.25	333	327.12	330.1	327.36	332.25	328.54	327.05	333.06
328.18	330.29	331.62	326.97	335.57	328.14	328.92	326.06	331.27	328.51	324.59	329.78	330.04	326.35	329.5	333.51	327.84	329.56	331.4	328.49	326.7	333.68	324.38	324.34	327.1	328.21	329.36	332.56	325.24	333.69	329.23	327.5	322.89	329.19	335.56	328.06	330.35	328.7	324.25	327.71	329.71	332.66	333.91	334.99	327.7	333.51	325.43	327.05	333.84	333.44
304.46	303.99	301.7	307.86	298.08	304.08	300.53	308.09	299.74	301.15	298.01	297.88	308.62	297.91	300.93	298.02	302.84	301.49	299.22	297.34	300.79	304.32	298.36	301.08	297.67	295.94	301.84	297.57	303.02	303.85	299.92	301.68	309	304.68	303.5	302.27	298.64	302.81	299.99	300.22	302.02	298.31	300.8	298.03	303.32	301.93	301.28	297.89	305.35	304.56
307.17	299.95	307.05	301.9	302.32	307.39	300.85	307.6	300.94	307.79	306.86	301.85	304.39	306.45	302.57	306.29	304.23	306.42	303.49	302.97	302.92	299.41	306.26	303.27	302.83	299.04	307.24	302.26	304.71	306.51	301.72	301.94	304.03	302.62	303.46	300.73	304.25	305.67	302.83	299.4	301.44	308.2	301.34	300.74	302.76	304.54	300.21	307.15	309.53	302.49
315.03	311.98	320.29	320.29	316.67	318.33	315.51	316.31	317.35	317.7	314.23	314.15	314.56	320.34	319.45	312.14	316.71	316.53	314.36	319.81	316.64	317.74	320.79	319.43	311.67	317.39	320.22	318.29	319.47	315.4	314.92	316.64	317.57	316.87	318.32	316.3	317.96	314.94	317.8	320.66	312.09	316.2	318.78	317.91	316.13	318.37	316.11	321.28	313.59	317.85
316.64	320.33	314.68	317.03	311.97	311.13	317.97	316.43	314.61	315.53	314.81	317.93	314.52	321.41	320.92	314.12	317.87	318.38	317.83	315.69	320.55	320.98	317.02	321.87	317.14	320.73	322.84	320.56	315.95	309.27	320.87	319.73	317.77	315.78	316.69	316.95	318.83	316.93	318.53	316.21	318.47	315.08	316.51	316.36	315.09	316.08	323.13	316.08	315.97	318.25
303.14	303.41	300.37	301.26	299.29	300.24	298.85	303.96	299.35	302.99	301.47	295.83	298.35	300.6	298.09	303.96	298.47	297.29	298.72	298.24	303.66	301.37	298.33	296.97	299.46	300.45	301.92	299.18	296.7	295.19	302.15	297.38	296.57	296.12	301.79	303.13	295.39	301.57	304.04	302.31	300.39	300.27	303.04	301.84	302.53	302.9	304.73	298.94	295.69	298.52
310.04	308.28	312.25	310.01	308.81	307.75	310.63	309.87	313.57	311.89	311.17	312.84	309.95	313.53	310.81	312.57	314.29	305.65	308.29	305.78	303.65	308.78	308.5	307.94	312.46	314.17	314.13	315.69	308.97	313.46	314.32	313.25	308.55	312.48	307.26	311.2	312.28	316.52	308.98	305.25	312.65	309.88	314.11	314.2	312.34	309.65	309.19	310.95	311.37	315.3
315.03	317.37	319.91	312.38	310.11	311.7	315.35	313.92	312.27	314.28	313.85	311.16	310.39	312.93	312.73	309.23	318.29	312.06	311.73	314.62	317.7	313.61	318.88	314.82	316.5	316.75	308.51	314.66	315.09	318.48	320.74	315.86	314.83	311.73	312.48	317.79	321.6	311.01	316.8	317.08	314.82	315.99	311.95	317.85	318.38	314.03	315.09	313.07	312.16	311.1
318.2	311.35	314.52	313.13	313.85	316.42	313.31	313.79	314.91	310.66	316.71	314.49	315.99	317.77	312.15	312.34	316.89	317.5	314.56	313.55	311.35	311.44	315.07	311.48	312.54	312.48	314.9	316.75	319.89	313.06	315.35	311.18	314.75	318.43	313.4	316.22	313.34	308.34	317.24	313.73	312.59	315.12	318.86	312.11	310.05	317.3	311.75	321.59	317.52	318.51
302.63	301.07	297.54	306.71	301.31	306.99	307.63	306.24	301.66	305.02	306.24	304.71	302.46	307.91	302.07	305.81	302.9	303.68	305.89	308.7	301.57	305.29	309.44	304.75	302.7	306.4	303.19	302.52	304.43	301.1	303.23	300.89	305.91	304.45	305.47	305.4	310.06	308.7	300.73	300.22	308.75	302.39	301.46	304.03	306.96	301.26	307.15	301.47	299.9	303.12
306.81	311.06	310.89	316.02	303.75	306.62	305.36	306.91	305.03	311.48	305.98	310.49	313.58	306.98	307.99	306.14	313.02	308.73	310.8	306.65	312.9	309.72	315.76	304.38	310.45	311.82	316.7	310.37	310.51	312.52	308.6	307.87	311.48	308.67	309.05	313.44	306.84	312	308.6	310.14	311.39	311.53	310.54	311.33	308.85	312.96	309.9	311.61	310.53	306.38
307.26	301.79	301.75	307.36	304.8	302.43	303.78	302.86	302.43	303.81	303.43	302.89	304.42	300.9	301.37	304.79	303.14	301.83	300.35	304.33	307.34	301.18	305.36	308.91	300.99	303.21	301.17	305.44	302.07	303.33	305.89	305.43	296.23	307.48	301.29	305.26	300.25	302.11	301.32	295.94	303.19	305.78	297.65	302.74	298.89	302	299.83	301.43	301.84	295.93
315.11	311.77	314.84	313.57	315.9	313.56	309.29	310.45	312.98	307.04	313.99	314.17	312.49	312.34	316.65	311.54	315.84	313.86	311.76	309.82	318.63	313.02	312.6	319.66	314.94	313.55	313.56	315.02	307.96	318.72	308.36	313.45	310.85	316.26	311.13	313.23	313.92	315.39	316.13	306.52	315.33	310.71	309.94	313.46	314.92	310.86	313.91	313.71	307.74	312
326.7	328.51	327.28	320.84	326.77	330.03	324.65	324.11	327.05	325.5	329.01	332.79	328.25	328.91	330.67	329.46	327.35	330.03	330.38	329.13	320.01	325.69	328.09	333.09	332.5	331.81	329.59	332.11	327.6	327.46	324.92	330.3	325.87	329.41	325.5	327.3	327.17	330.46	327.07	329.03	326.63	322.88	326.22	325.34	323.2	330.66	326.43	327.45	323.24	327.12
306.14	302.61	301.75	308.18	301.63	307.35	306.63	305.46	305.04	306.99	310.25	305.43	303.28	301.58	301.61	305.94	299.88	307.63	306.73	305.58	306.81	301.6	309.81	310.94	302.73	307.49	303.71	302.15	305.22	301.21	305.34	302.08	305.53	310.87	308.98	307.33	305.59	303.04	301.43	307.61	302.63	304.51	308.54	305.97	307.26	307.11	301.94	305.38	305.71	306.05
306.45	300.94	297.94	302.15	307.45	308.23	306.56	306.22	305.01	298.99	307.85	304.32	301.87	303.66	305.8	305.67	299.61	305.76	310.74	306.76	301.64	299.55	303.64	308.66	300.28	304.49	301.8	306.88	300.82	305.78	302.02	307.07	309.27	303.99	300.75	308.39	303.11	301.52	304.94	302.53	306.14	307.35	306.63	304.35	311.76	302.36	302.34	306.6	301.79	306.88
310.63	311.39	309.12	310.45	315.17	310.6	309.2	312.4	311.94	311.53	307.95	309.29	314.05	308.72	317.22	312.83	320.28	310.22	311.15	309.15	309.28	314.99	307.51	309.79	309.5	312.74	312.67	318.47	316.68	312.45	312.71	314.74	314.51	311.74	313.32	313.79	313.38	314.36	313.24	310.85	313.13	312.47	315.26	313.65	311.7	309.29	311.13	310.88	306.85	312.2
298.08	301.53	298.41	299.29	298.92	299.14	301.65	297.04	300.31	303.5	302.99	299	292.64	297.68	298.78	298.44	303.55	298.52	301.79	303.6	296.59	302.46	300.1	294.6	300.59	299.69	301.16	298.37	302.22	298.66	301.87	306.1	299.07	307.74	299.05	298.89	299.03	303.6	301.25	301.78	301.16	302.7	300.91	300.14	298.52	305.04	303.61	304.89	301.81	295.9
312.33	309.27	311.45	309.46	315.82	310.18	309.18	314.46	314.32	311.92	307.73	312.08	304.92	309.25	312.69	312.87	311.44	314.47	311.61	312.67	309.18	311.61	311.62	308.4	313.45	309.93	308.65	311.22	311.78	309.49	311.62	314.6	319.56	313.81	310.28	310.55	310.09	313.17	308.61	313.32	314.38	309.19	310.42	313.57	311.03	313.27	308.88	312.4	313	313.33
305.46	299.86	304.01	304.19	304.24	306.72	308.76	300.41	308.23	309.95	304.25	305.56	304.73	303.61	304.85	303.73	302.09	305.92	307.81	310.81	306.94	304.33	300.43	302.06	304.81	308.42	307.75	308.81	302.96	303.31	308.81	304.23	307.23	310.47	310.01	309.36	303.89	304.31	308.93	306.19	307.55	303.77	303.08	306.92	301.3	306.42	299.04	308.03	305.83	311.01
312.23	309.66	314.28	318.6	306.64	309.82	315.26	312.3	311.62	302.46	310.4	309.98	311.77	315.1	310.87	308.99	315.95	310.78	308.49	314.86	309.66	309	308.58	309.47	310.35	309.5	315.06	302.03	309.95	309.75	310.82	313.63	309.78	309.2	311.23	312.93	309.57	310.78	305.25	310.6	311.53	309.21	308.95	312.98	310.72	311.97	313.7	310.93	308.9	316.04
309.06	305.88	308.36	309.74	308.91	306.32	304.94	304.26	305.69	305.13	304.2	304.44	303.98	306.7	308.6	304.95	306.69	303.68	305.55	305.79	303.82	304.71	308.33	305.84	308.53	304.81	307.65	307.44	303.28	303.6	306.25	311.41	302.71	305.5	302.54	305.64	303.35	307.43	308.36	305.51	306.62	311.25	308.57	310.09	308.25	306.93	308.71	309.18	308.25	304.31
305.49	300.89	309.88	305.48	306.65	303.1	310.16	301.07	302.92	306.35	305.08	305.8	303.17	307.2	309.94	304.79	307.12	304.41	309.72	305.78	303.73	306.65	304.64	307.17	303.99	305.76	304.92	298.64	303.71	299.26	305.84	302.48	307.41	301.6	308.69	305.4	308.56	306.95	302.91	304.15	304.13	302.04	302.43	307.46	300.98	301.35	305.61	301.17	302.98	304.39
305.99	304.6	302.43	312.53	305.87	307.06	307.12	305.46	312.49	303.79	304.65	305.55	305.59	304.33	308.35	306.22	306.04	303.37	308	303.39	301.82	305.16	313.65	308.58	309.04	307.04	298.96	306.49	306.39	309.02	308.87	301.88	309.49	309.46	306.84	307.25	303.29	305.79	305.85	307.86	301.09	304.29	306.55	305.77	304.78	309.33	305.55	308.57	304.5	307.84
329.39	320.87	321.34	326.85	323.45	332.09	325.97	323.47	326.02	318.55	326.25	327.44	327.82	327.98	326.73	324.77	322.06	324.53	322.5	327.67	324.84	320.32	325.61	330.2	325.97	327.71	322.93	321.23	330.08	326.95	322.06	323.12	321.16	324.41	326.2	323.29	324.11	327.71	328.47	326.55	326.51	325.76	322.19	326.28	328.31	325.14	320.87	326.19	326.37	324.52
320.61	320.57	316.52	320.05	317.51	318.01	319.14	316.41	320.13	316.32	314.5	318.42	316.38	318.94	318.83	318.56	315.58	317.29	318.58	319.72	319.56	316.05	316.88	318.18	316.32	318.55	316.75	323.87	315.1	318.45	322.23	316.57	320.08	311.99	315.28	320.16	318.08	318.63	319.09	320.12	316.13	317.59	323.06	316.6	314.88	320.51	312.26	310.9	310.03	316.77
302.3	300.3	298.93	302.7	295.27	298.47	298.25	300.03	299.73	298.51	300.73	303.09	298.97	300.12	302.13	304.71	303.52	296.63	303.26	305.34	300.25	303.95	301.95	309.07	301.25	302.49	301.13	299.22	299.98	303.7	294.25	306.98	300.91	299.43	298.02	303.15	306.7	301.84	302.72	304.74	301.84	296.43	301.89	297.2	304.6	301.17	301.12	304.6	297.2	297.15
311.7	321.77	316.11	314.62	311.21	315.84	318	316.78	316.14	316.11	317.25	318.08	313.43	312.27	317.13	314.71	318.97	316.35	315.91	315.97	317.19	317.85	320.42	312.05	317.64	314.01	309.46	317.93	315.31	313.79	318.92	314.79	317.6	319.89	307.91	313.54	314.38	315.41	311.65	318.1	309.63	313.64	313.37	312.97	315.97	311.61	318.84	314.31	309.87	315.84
311.07	308.96	312.01	316.79	316.82	312.85	310.63	310.26	314.04	319.28	318.39	311.13	314.06	317	311.3	313.05	317.19	305.95	314.7	314.29	311.19	314.6	312.35	314.37	308.75	313.05	313.14	316.42	313.79	315.43	308.17	314.6	317.96	315.64	312.55	308.56	314.06	314.46	312.57	310.05	311.27	316.25	313.08	310.01	307.4	315.73	309.87	318.67	313.12	312.32
289.03	297.59	295.48	295.15	301.75	299.33	291.76	298.56	296.46	298.19	294.32	295.15	296.43	297.33	298.25	300.35	295.92	300	298.85	299.63	297.81	293.32	298.73	295.16	299.67	296.72	298.07	293.91	299.75	294.42	297.08	298.78	297.54	299.38	296.79	299.58	296.46	298.12	296.8	295.28	298.53	294.65	298.13	293.3	297.98	293.03	295.58	291.48	293.52	294.87
304.31	306.64	305.14	303.71	299.73	305.81	310.35	304.32	303.98	304.21	308.02	307.14	305.35	301.61	301.48	304.52	304.99	304.97	299.85	303.09	301.36	303.18	307.58	308.2	303.01	304.91	305.96	304.03	308.91	303.09	301.85	304.28	306.48	305.55	307.76	304.46	303.14	308.49	309.61	303.1	301.22	301.39	306.27	306.05	304.22	306.18	301.62	304.25	305.51	307.29
310.43	313.54	312.64	317.9	311.62	313	313.71	314.42	315.8	311.14	318.88	314.3	314.84	309.48	318.16	311.2	316.03	308.78	310.82	317.26	311.06	313.12	309.95	306.84	313.56	314.5	314.56	314.16	311.37	311.65	315.63	306.69	315.32	311.33	312.89	307.18	317.71	312.41	313.91	318.35	315.21	314.85	312.67	308.3	319.59	313.53	316.99	311.13	315.24	314.43
318.49	316.46	320.47	318.02	320.52	315.32	318.36	319.12	312.61	315.78	323.28	318.67	320.6	321.97	318.73	322.03	324.48	316.66	319.22	313.43	314.91	319.63	315.2	315.35	319.09	323.68	320.77	316	321.21	315.11	318.48	317.53	316.31	319.33	316.92	317.1	313.82	318.77	318.33	317	318.33	321.02	318.51	318	318.35	320.61	317.96	320.42	320.53	312.54
313.35	312.86	312.04	306.69	313.75	313.99	309.94	315.39	318.53	315.24	317.64	310.7	315.65	310.42	310.15	312.77	314.27	319.06	316.9	321.48	312.7	313.91	314.53	309.51	312.94	316.73	315.22	318.11	316.98	312.68	308.94	315.51	312.76	313.56	311.37	319.73	315.12	314.5	312.15	311.07	314.34	316.25	315.75	313.44	305.27	314.2	310.47	311.41	313.47	312.05
293.74	291.56	293.85	303.79	299.71	296	292.63	298.16	295.74	297.14	295.56	290.7	295.78	291.37	300.32	298.33	292.75	295.55	297.02	292.01	295.3	295.94	295.31	296.02	295.28	296.14	295.2	296.25	294.74	294.11	292.79	295.23	298.37	299.42	296.67	294.87	292.04	291.86	298.33	290.98	296.77	295.56	293.01	292.57	299.51	294.9	301.38	292.16	300.58	299.89
301.88	305.89	299.31	303.76	302.93	308.43	304.34	304.4	299.74	303.14	300.86	302.83	301.97	301.71	300.49	303.77	298.42	304.62	300.08	304.47	292.07	302.87	301.29	296.81	297.59	306.47	307.7	303.45	300.2	300.61	300.86	307.64	299.87	304.32	302.61	299.4	301.58	301.09	304.13	300.74	302.45	304.24	300.27	301.43	305.32	304.3	302.23	301.52	299.83	299.38
323.82	322.86	322.55	323.53	321.52	322.32	321.19	326.04	327.91	322.48	325.02	325.01	323.83	322.34	323.96	324.58	325	332.11	324.35	323.8	326.49	325.54	325.28	325.32	323.6	326.63	324.39	324.24	321.89	324.21	323.88	325.95	326.92	322.15	324.92	321.24	320.68	324.85	323.39	323.23	328.61	328.98	322.35	323.96	322.5	322.02	322.69	319.67	326.35	328.54
304.99	304.62	303.51	299.46	302.89	299.03	300.92	302.04	302.65	301.97	310.67	303.02	305.85	304.7	302.88	302.4	307.14	308.67	307.86	298.14	301.23	307.7	305.58	302.18	306.84	302.47	310.25	301.23	307.25	300.36	300.09	301.77	305.72	301.06	303.19	300.25	303.11	308.22	304.87	298.85	300.81	297.83	301.19	306.31	304.96	308.79	304.34	297.24	310.51	304.63
303.63	304.56	301.75	305.21	304.65	302.33	303.43	304.03	306.08	299.73	303.04	306.37	304.83	299.93	304.41	300.38	302.73	299.7	303.81	306.22	303.86	301.73	300.52	302.36	301.31	301.18	295.02	302.3	305.16	299.2	300.01	306.99	303.12	306.17	308.87	300.99	296.27	305.05	298.5	301.79	300.56	299.91	298.85	306.84	300.65	301.93	300.22	306.68	303.9	307.33
310.02	309.51	313.53	312.88	310.37	307.64	314.1	309.02	311.22	312.07	317.16	309.89	307.7	306.63	312.98	315.42	309.2	307.81	311.24	311.9	313.12	313.55	311.4	310.48	313.1	311.94	312.7	312.5	313.59	313.7	310.65	310.94	309.45	313.94	304.09	307.37	307.13	309.46	311.26	310.96	314.93	305.37	312.25	309.9	312.12	308.45	309.42	313.63	312.5	310.88
314.67	314.3	314.79	310.48	317.62	312.91	312.03	313.93	311.41	314.45	319.33	313.95	314.81	316.19	313.6	318.67	312.51	318.41	315.51	316.02	312.86	312.99	311.16	312.68	312.79	312.73	316.28	315.38	317.44	311.23	312.14	309.58	315.12	314.71	318.84	314.96	315.86	312.75	317.49	313.96	317.63	316.19	311.08	314.74	318.41	317.7	319.38	317.25	313.79	315.75
294.29	298.18	301.19	307.76	303.1	299.84	300.86	299.33	301.81	299.67	305.82	305.5	304.31	295.76	299.27	302.68	302.08	297.23	304.99	298.52	302.66	300.94	295.55	301.12	301.64	302.19	298.32	299.95	297.19	300.27	305.06	301.85	296.82	305.91	300.46	304.65	301.13	308.57	301.61	299.71	304.68	304.59	302.34	298.02	294.45	300.22	301.24	302.85	300.12	301.71
320.27	326.28	325.81	326.29	324.09	333.58	325.23	328.3	326.53	325.28	327.31	319.89	326.12	324.69	330.39	327.52	322.45	326.01	330.32	327.91	325.2	326.4	328.25	322.07	328.68	327.41	328.17	324.58	323.74	327.6	326.66	326.7	329.25	324.91	328.44	323.15	326.91	324.44	328.01	325.33	334.17	329.32	323.67	328.25	329.49	332.37	327.58	326.87	327.56	326.07
299.74	299.82	303.45	298.35	301.51	303.18	304.02	304.75	301.79	303.41	300.65	297.53	307.29	300.48	303.4	305.1	307.3	302.12	301.23	308.72	303.42	304.05	302.93	301.89	306.63	300.75	299.72	302.89	304.42	305.63	304.54	302.19	300.22	300.85	302.94	300.72	309.54	298.78	302.95	303.85	306.65	301.54	303.97	299.96	300.44	303.67	300.95	300.93	302.75	300.24
296.79	300.58	301.45	303.93	306.21	299.73	302.83	304	305.5	300.28	307.5	304.11	301.86	302.52	301.45	300.54	301.9	299.38	301.51	299.84	300.26	299.28	303.32	301.47	300.24	300.45	303.97	301.34	300.8	301.27	297.96	300.88	305.35	298.27	306.35	307.49	297.44	302.24	301.87	300.76	300.75	301.17	300.99	301.72	297.57	299.7	299.82	303.59	301.82	303.43
311.65	317.93	313.38	315.5	314.2	312.37	315.87	318.68	315.2	310.45	309.23	311.04	315.95	313.91	312.94	313.76	312.21	313.62	313.79	314.24	316.67	313.65	313.97	311.32	311.64	316.52	312.09	311.99	314.79	311.28	310.3	315.29	315.39	309.62	308.8	308.26	311.22	311.91	312.91	314.18	312.72	321.9	310.95	309.47	312.97	318.2	311.61	312.61	314.65	313.14
313.86	311.13	317.66	314.59	313.9	317.55	311.75	307.25	314.39	311.54	317.14	316.62	311.55	315.48	318.6	317.9	312.92	316.82	315.42	316.74	317.55	315.36	317.11	315.68	311.2	314.74	313.94	314.83	309.09	313	313.13	315.95	310.4	314.32	317.36	316.75	311.25	313.7	312.09	312.73	308.67	315.93	318.87	313.69	312.15	316.12	318.68	310.67	315.58	317.84
296.35	301	295.92	300.7	295.46	296.6	295.24	298.7	295.44	299.3	297.45	294.37	295.54	299.46	295.65	299.26	295.96	301.61	300.86	295.67	295.85	295.31	295.81	296.13	297.33	296.75	296.62	296.61	296.24	297.9	293.37	296.6	297.52	292.65	300.8	297.43	298.03	299.48	304.6	299.8	295.66	294.6	301.84	300.29	294.44	297.01	298.75	290.43	299.74	299.52
308.23	302.07	303.08	301.57	306.85	302	301.47	302.97	299.33	299.68	306.31	303.15	302.98	306.3	308.35	302.51	299.73	304.81	305.89	300.29	304.99	299.9	304.47	303.1	301.82	297.94	305.52	301.83	300.99	299.16	301.07	302.65	300.78	303.9	306.07	297.46	301.19	304.8	300.03	303.51	302.18	303.85	301.86	304.49	299.46	305.96	302.4	299.11	303.28	296.69
302.64	306.28	300.59	305.52	306.4	307.7	304.94	306.13	305.51	302.61	301.93	301.14	303.57	307.19	303.83	305.9	305.06	304.5	302.39	307.33	303.78	302.14	309.91	308.14	310.3	313.3	303.77	308.77	303.43	304.81	306.6	307.64	303.92	310.15	299.57	304.54	308.52	301.97	312.86	300.69	308.11	297.14	307.41	306.98	303.51	309.03	307.5	308.63	308.39	303.18
303.33	301.59	304.81	302.54	308.03	304.14	307.69	303.53	305.78	302.03	303.46	301.04	309.02	306.91	305.9	304.08	305.77	299.76	302.59	304.74	305.42	303.65	302.67	301.68	313.93	299.71	304.42	311.37	313.55	302	304.95	309.22	304.65	303.67	301.61	308.56	306.15	307.92	307.54	306.17	307.12	310.06	307	303.07	303.15	306.08	303.96	303.92	308.47	301.93
309.3	316.15	312.83	313.81	311.4	316.14	315.48	308.64	314.61	315.74	311.27	319.22	319.24	311.83	313.77	320.26	314.19	311.78	312.73	312.71	310.44	317.95	312.84	316.2	314.33	313.52	312.86	314.48	310.17	311.66	312.26	313.19	315.05	311.3	312.42	311.71	310.36	312.17	313.74	308.68	315.79	311.51	316.31	314.2	311.29	311.75	310.46	315.21	310.74	316.43
297.21	297.98	295.35	304.8	299.47	293.55	298.43	297.95	296.79	296.61	296.25	296.03	298.55	295.38	297.47	297.8	296.97	302.5	292.58	295.73	298.45	296.43	300.11	303.32	293.9	300.34	288.65	299.89	301.6	297.55	294.51	293.49	297.9	291.05	294.83	295.47	296.76	296.68	298.98	297.7	299.23	298.33	292.13	295.62	294.11	298.16	292.47	297.2	295.04	292.9
306.07	308.72	305.73	306.82	310.45	306.26	309.02	307.97	306.79	304.5	309.18	301.88	301.61	304.47	303.81	300.09	303.84	305.97	306.68	302.23	303.87	303.22	302.76	300.12	303.5	305.97	304.54	304.27	302.4	304.46	304.5	306.02	306.32	309.08	303.76	304.75	305.1	300.05	305.36	310.35	303.31	307	312.28	300.07	307.21	305.25	304.48	308.26	300.56	303.82
307.39	307.19	298.11	302.59	304.91	299.61	300.21	301.5	300.84	299.24	303.6	304.31	300.97	305.63	306.25	304.84	298	304.17	301.75	305.85	301.99	300.76	302.73	300.56	302.24	303.09	302.56	306.4	305.06	296.65	305.19	302.49	296.83	302.75	301.5	302.46	302.49	302.63	299.5	302.24	301.35	306.27	301.79	304.85	303.85	303.04	300.88	305.1	304.09	309.82
316.36	312.24	314.33	310.51	319.52	321.07	314.29	313.8	313.85	320	306.46	315.81	315.16	316.8	318.46	314.86	313.4	319.25	315.06	315.75	320.83	313.96	317.57	312.25	311.44	309.13	316.64	313.9	316.93	320.06	318.3	316.77	315.09	318.98	315.38	312.49	315.92	315.62	314.65	310.57	310.5	313.46	314.89	315.35	309.22	315.1	314.74	312.25	314.36	316.96
302.49	303.74	309.72	302.79	306.43	299.84	304.99	304.05	305.09	306.58	302.3	302.12	298.71	305.23	303.11	299.63	303.04	304.97	303.06	306.65	305.54	302.34	302.95	301.72	300.79	299.71	303.21	304.14	300.38	302.46	305.28	301.3	303.55	302.58	299.49	303.44	302.45	302.1	301.47	300.56	304.01	303.37	305.89	307.96	305.53	306.67	301.66	301.57	301.91	300.66
318.12	321.36	317.83	320.18	319.48	317.9	314.7	321.83	318.12	319.55	317.3	319.41	319.6	321.14	316.6	316.22	318.38	317.52	316.82	321.05	317.3	318.29	312.45	315.84	314.93	316.43	320.63	319.02	320.21	314.36	314.65	317.86	314.57	322.53	314.56	319.3	316.46	325.03	320.38	316.9	313.56	317.51	314.91	316.47	315.08	318.69	318.21	323.19	320.04	318
299.14	299.37	300.45	299.22	294.42	298.67	297.78	302.32	296.64	299.3	303.92	304.82	300.03	301.65	301.31	303.23	297.92	299.22	302.66	302.48	304.55	298.81	306.49	301.73	298.79	300.37	303.35	302.93	296.28	301.25	299.47	300.06	298.67	299.72	302.67	302.75	296.82	300.26	302.95	299.54	297.2	301.67	297.77	301.69	303.55	306.55	299.3	303.24	303.83	300.21
308.64	300.67	304.97	307.02	306.95	307.5	308.53	305.86	303.75	303.92	302.06	306.44	306.67	305.45	305.61	303.15	301.75	302.73	304.2	302.16	295.11	305.93	304.87	303.05	305.92	304.66	303.58	301.61	305.01	302.39	300.44	301.06	303.23	300.75	305.26	305.11	299.89	304.81	301.95	301.16	302.7	302.81	299.77	303.16	302.52	302.38	301.96	301.54	301.21	302.73
293.74	289.54	293.79	292.32	289.54	293.78	291.46	292.57	293.24	294.72	290.07	296.82	292.5	289.98	289.5	296.87	290.47	296.17	294.8	291.88	293.51	289.83	297.09	289.61	299.38	288.9	295.01	298.06	294.23	294.13	296.22	297.24	291.29	295.4	293.08	294.63	292.4	289.14	295.51	291.31	296.13	296.28	297.14	296.55	290.12	288.98	295.8	299.72	300.04	294.53
290.34	294.61	296.49	293.81	297.21	295.45	290.99	292.32	290.65	294.33	298.9	296.05	296.04	292.21	294.82	293.58	292.83	294.67	296.15	292.77	292.58	296.97	290.71	294.2	296.74	296.36	291.94	294.89	295.2	294.23	296.42	303.68	292	297.95	293.94	292.99	289.24	295.47	294.62	295.69	294.82	298.94	291.34	298.84	294.05	296.71	296.7	295.43	289.2	294.14
310.58	305.44	305.26	308.52	303.74	304.82	308.74	308.67	307.65	301.69	307.08	304.5	307.14	307.1	303.26	302.89	310.48	303.36	304.36	304.81	311.24	305.45	309.08	307.72	310.79	301.8	307.65	311.85	307.7	304	308.23	307.73	309.76	312.32	304.09	306.93	304.92	306.73	311.61	308.11	305.57	305.85	308.37	306.45	304.2	310.14	307.92	308.25	306.82	300.04
314.9	309.52	312.5	312.14	309.29	308.74	311.49	314.34	307.97	308.99	311.27	314.72	315.94	310.3	306.26	311.83	310.54	311.78	311.9	312.14	312.59	311.77	312.22	310.84	308.06	307.82	306.16	307.29	310.84	307.68	307.23	309.78	312.68	310.68	306.76	307.87	311.38	308.65	312.82	310.35	307.95	315.84	311.42	304.48	311.83	310.77	307.1	312.12	307.89	310.88
301.69	305.97	303.54	303.08	305.93	302.27	305.57	306.07	304.39	302.03	301.48	303.57	301.67	306.35	306.48	303.66	306.87	305.26	304.38	302.89	303.09	302.18	301.51	302.95	302.58	304.31	302.41	302.85	306.51	306.77	307.56	309.27	306.68	304.93	306.11	305.51	309.57	306.44	307.59	304.48	307.01	304.75	305.51	301.76	299.05	303.06	300	304.1	307.44	303.91
316.61	315	311.47	311.39	309.61	313.61	313.25	305.69	314.12	314.93	312.28	318.17	312.86	313.71	315.36	315.63	312.57	311.14	307.16	310.89	311.87	310.01	312.35	313.43	312.5	311.24	308.76	312.6	312.93	319.39	318.22	314.97	312.48	310.75	311.5	309.45	307.88	314.57	317.58	314.3	313.64	315.47	315.66	314.94	309.44	318.22	316.49	313.48	313.82	311.88
312.51	315.36	315.94	314.98	309.45	321.79	317.14	317.99	309.15	311.65	315.49	314.86	317.43	310.61	311.26	313.98	310.29	316.59	316.45	309.41	313.42	318.21	312.9	315.4	312.54	314.31	310.14	315.95	311.27	317.2	312.79	310.88	315.09	312.27	315.06	315.57	314.04	312.47	322.63	315.79	315.6	312.55	316.53	312.43	312.74	312.28	307.07	318.84	312.18	313.6
317.4	315.43	317.37	312.83	315.68	313.33	312.87	314.64	315.65	315.57	318.73	318.81	316.47	316.1	312.31	309.92	314.46	313.5	315.03	313.51	314.93	318.45	310.75	320.83	316.16	316.26	318.72	316.49	319.51	315.36	314.22	316.2	318.91	317.69	310.06	314.84	320.51	317.11	318.55	312.05	315.01	318.37	318.3	318.85	312.28	315.73	314.33	313.76	314.28	315.15
306.2	308.35	311.06	310.82	308.19	309.38	312.12	313.64	309.04	305.11	312.28	315.44	312.46	313.34	309.96	313.45	309.28	312.78	310.1	312.86	309.92	307.27	310.38	316.45	306.35	312.22	311.06	310.36	310.08	305.7	305.94	311.82	309.68	314.18	312.96	306.89	308.3	308.88	312.84	310.89	315.83	311.99	312.6	308.06	309.29	315.58	316.68	311.15	313.34	305.13
315.57	316.86	313.05	318.33	311.69	316.86	317.16	313.4	318.47	324.97	319.27	313.81	315.48	314.66	318.26	313.34	310.71	316.39	316.57	316.25	314.4	314.81	323.13	317.43	323.11	314.75	314.18	313.13	313.4	316.07	317.05	312.18	315.16	315.89	319.65	318.92	317.46	321.09	319.1	315.86	315.96	314.89	313.2	314.18	316.87	322.88	316.76	318.31	317.89	317.21
301.12	305.78	306.38	304.61	303.52	301.49	299.66	304.35	303.38	303.93	306.88	297.24	302.2	304.02	308.19	304.44	304.37	299.61	305.67	306.21	306.57	302.88	306.73	303.04	303.21	298.83	300.92	306.51	302.12	300.98	303.2	301.68	303.48	304.58	304.13	299.95	301.17	304.98	304.7	306.53	301.52	308.25	304.1	298.29	304.7	303.83	301.27	297.68	303.26	303.33
315.9	315.08	320.14	319.69	321.24	316.9	314.36	313.24	317.79	324.75	316.45	314.78	322.19	316.28	320.88	313.64	316.4	320.81	316.9	315.37	314.65	321.75	319.91	311.14	318.58	323.26	317.14	319.72	310.65	320.02	318.66	315.84	314.21	323.85	316.1	319.36	316.34	322.57	321.28	315.25	316.89	322.77	314.48	317.02	319.84	320.58	319.23	315.12	314.78	318.3
313.42	306.99	312.07	307.5	312.22	312.86	314.19	308.19	311.95	306.22	310.59	316.45	312.28	309	308.89	308.34	314.41	311.98	317.44	314.77	307.73	312.14	311.1	307.71	304.59	311.77	312.71	313.8	314.35	316.11	307.84	310.26	317.84	308.97	314.54	313.8	306.2	316.15	313.22	311.42	308.08	309	310.41	312.97	313.69	315.88	310.83	314.82	312.88	308.45
300.79	302.15	300.88	294.85	295.07	301.64	296.03	300.6	303.92	303.59	302	302.69	300.73	299.71	303.31	301.43	298.32	304.47	298.54	301.65	299.44	298.11	295.59	302.95	303.59	305.11	304.59	305.04	303.86	305.24	303.33	302.01	299.02	300.6	296.3	305.4	303.27	299.75	306.04	304.25	308.45	299.46	303.47	302.8	298.1	301.64	301.13	299.23	303.02	300.86
291.42	293.24	290.48	291.56	294.42	294.48	294.73	291.84	290.43	289.61	292.84	294.23	298.7	298.15	294.61	297.56	292.48	292.4	295.58	292.78	293.66	293.31	297.28	293.76	287.53	293.67	297.88	297.41	290.61	296.74	291.07	293.06	297.87	291.98	296.03	292.12	293.67	296.19	297.79	289.3	296.58	292.75	292.57	295.47	291.37	292.56	291.2	297.49	294.95	293.33
305.47	300.78	304.64	300.17	305.11	303.71	305.77	305.46	305.17	299.67	308.42	305.41	304.97	302.42	300.04	303.61	300.6	300.42	304.01	303.76	307.17	306.86	295.12	304.1	302.72	304.42	308.72	302.2	305.1	301.95	305.03	301.78	307.31	302.67	303.08	296.93	312.48	306.72	303.52	302.24	306.75	299.35	302.09	298.6	303.37	301.17	301.91	307.13	304.63	302.68
308.84	305.52	307.99	308.02	310.36	309.63	308.81	308.61	306.04	309.09	309.38	311.47	310.56	306.36	313.67	309.75	309.9	312.95	309.87	306.09	308.31	308.22	310.18	307.35	307.53	308.09	309.23	309.74	310.27	308.46	309.53	307.82	304.99	307.04	308.34	307.36	311.01	307.9	304.82	309.26	310.15	311.19	305.84	302.64	307.29	307.03	309.5	311.83	311.15	310.5
297.05	288.54	296.46	294.53	297.22	298.43	296.21	299.2	297.3	298.75	297.96	293.22	293.89	297.27	298.35	293.77	296.75	294.82	300.62	299.45	297.18	302.03	296.57	300.33	298	298.11	299.67	294.91	293.53	297.63	296.12	293.08	291.94	298.12	294.43	298.27	301.31	292.39	301.53	298.33	296.07	298.61	295.61	298.05	294.29	292.35	294.76	299.85	299.7	296.14
301.02	304.25	304.83	298.67	304	304.32	302.35	305.04	299.61	304.19	307.42	304.66	303.88	302.52	303.5	302.68	299.54	307.09	302.62	299.47	301.09	307.11	304.75	306.81	306.56	303.41	303.31	299.86	307.06	301.14	306.71	300.58	301.1	303.58	302.08	306.95	305	299.72	303.69	302.42	305.59	303.54	301.87	306.88	304.96	301.37	306.1	307.16	304.81	300.56
296.36	293.27	293.09	294.97	291.58	291.84	299.61	292.13	291.56	299.28	291.07	296.68	301.82	293.44	289.45	293.1	293.92	293.97	294.02	294.8	296.75	294.74	297.64	292.69	294.84	298.04	291.8	295.76	298.1	294.46	291.44	296.87	288.13	292.72	292.91	301.3	299.04	293.01	291.83	291.6	293.75	293.73	293.73	298.69	292.21	294.16	299.9	293.9	299.47	291.37
310.85	312.3	312.44	311.26	310.57	315.87	311.77	307.28	311.79	314.42	308.65	312.92	315.18	315.64	310.56	312.21	311.29	311.02	320.23	313	310.32	314.29	315.45	316.6	312.44	314.78	309.8	312.62	310.48	312.37	310.91	313.22	319.61	313.62	313.99	310.14	318.03	310.16	311.21	312.25	314.37	305.6	309.51	307.48	308.91	310.29	310.71	315.21	314.08	310.93
314.62	319.12	314.39	312.53	316.73	314.98	313.34	311.16	312.11	309.53	315.79	314.91	320.09	317.45	314.97	315.75	315.18	318.37	315.77	311.72	318.4	312.72	318.72	312.89	318.34	318.95	319.09	318.25	318.94	313.9	316.29	313.52	316.08	316.28	316.59	314.52	311.03	314.64	318.25	312.11	314.58	313.32	316.94	312.88	312.61	311.04	314.62	316.05	313.77	311.53
324.83	325.16	327.2	326.68	323.64	327.48	325.96	330.33	332.67	325.91	322.51	326.43	327.06	329.09	323.93	328.16	324.57	330.95	328.49	330.85	322.98	324.76	332.53	332.61	334.04	326.74	327.49	329.18	324.41	325.18	329.77	327.35	328.94	327.58	325.71	327.85	323.02	329.26	323.74	327.44	332.04	332.69	330.8	324.92	329.5	327.79	324.96	330.25	325.6	330.28
308.04	304.89	304.35	303.53	299.27	301.38	305.51	299.1	295.48	297.91	303.34	297.38	303.59	301.36	303.62	301.63	300.66	303.26	303.17	305.89	302.53	302.87	307.71	301	307.05	297.17	300.19	299.87	299.34	305.02	302.21	300.03	304.5	302.19	302.84	300.94	304.4	302.51	305.7	302.87	301.91	304.03	299.9	300.16	299.65	302.41	298.01	299.82	300.69	303.43
303.64	311.64	309.37	304.19	306.98	307.34	305.74	306.92	305.26	309.03	310.39	309.24	310.91	306.8	307.01	302.83	308.15	304.22	307.42	307.72	312.77	303.22	308.49	311.66	306.48	305.84	307.48	306.79	305.56	305.03	308.85	309.87	309.81	307.5	312.34	307.42	304.73	305.56	307.62	305.46	308.2	309.7	310.66	305.38	309.58	304.91	308.84	311.61	305.6	305.01
310.14	311.6	312.48	312.49	306.18	311.38	307.05	312.12	309.43	308.99	305.83	308.1	307.44	308.87	310.21	315.21	312.95	313.22	313.49	310.71	306.16	310.31	314.92	305.3	307.61	303.58	307.38	313.02	312.7	310.92	311.64	311.31	309.74	311.91	313.24	306.56	314.26	305.16	310.71	312.86	307.04	312.87	314.95	314.61	309.39	312.75	313.83	308.87	312.31	312.63
309.75	311.91	313.29	307.93	307.69	306.39	306.13	310.16	314.98	316.83	309.04	314.51	304.88	314.22	312.48	309.82	314.54	306.75	310.28	314.08	312.2	311.98	310.75	308.25	309.58	311.95	308.29	313.92	314.15	313.05	312.17	309.9	314.02	310.43	311.48	311.84	311.54	316.12	312.44	314.88	310.39	315.17	310.58	316.1	307.83	309.81	313.67	313.82	314.31	311.98
325.93	323.42	329.5	331.65	322.4	322.9	328.07	325.53	325.56	328.52	330.35	328.59	322.85	325.71	320.58	323.06	330.79	323.31	331.41	330.65	326.72	327.93	322.73	328.76	325.21	330.3	326.19	326.92	330.82	323.46	331.88	329.1	325.87	325.46	326.12	324.9	327.21	327.35	330.59	325.19	329.41	322.79	324.48	326.28	322.84	333.4	326.56	329.02	326.92	331.18
313.49	314.21	314.22	304.38	310.33	308.55	314.66	315.5	311.61	307.62	315.16	313.09	311.99	312.57	315.5	313.14	314.59	312.81	312.48	311.02	307.56	310.69	313.57	312.34	314.2	318.61	309.33	315.06	315.36	311.78	315.91	314.67	308.5	314.89	313.7	316.87	315.19	308.97	314.86	313.49	313.97	305.86	313.82	314.57	317.45	316.1	311.26	313.18	310.91	314.71
298.82	301.72	300.46	300.13	302.18	302.13	299	300.88	305.64	300.03	304.99	300.99	298.27	301.16	298.45	298.42	301.86	302.73	302.75	303.04	297.18	304.11	300.88	301.48	300.46	300.94	299.29	297.59	299.39	305.2	305.93	298.69	307.35	299.23	305.65	301.8	300.96	302.08	303.14	300.18	302.66	300.28	295.48	300.76	302.93	302.04	296.03	303.38	302.71	298.58
318.01	310.49	316.4	313.42	311.24	313.01	312.66	309.69	309.96	318.3	312.37	309.36	316.37	313.58	312.08	310.93	309.66	316.05	316.94	314.53	312.46	312.94	312.24	313.77	313.17	309.68	313.56	323.2	312.39	316.59	312.97	313.34	315.4	315.4	307.77	310.38	314.6	309.13	314	310.57	311.87	308.68	312.57	315.28	312.56	312.77	312.44	309.88	310.83	314.34
311.63	308.78	311.66	311.08	308.58	307.99	318.6	314.07	310.85	316.93	312.2	311.15	304.15	308.17	304.49	310.67	312.42	311.07	313.04	310.5	313.88	311.19	312.06	316.94	309.98	310.02	308.5	307.9	311.63	311.26	310.44	309.84	310.28	313.73	309.97	309.85	304.9	309.33	304.74	311.94	308.34	312.34	313.43	314.77	310.29	306.34	310.28	312.85	312.73	311.99
322.32	326.17	321.4	321.8	322.73	323.72	320.37	326.13	324.26	321.95	327.14	321.05	330.01	327.97	321.26	328.52	325.75	325.05	327.03	324.95	322.56	329.02	330.64	328.05	329	325.3	326.92	330.06	324.86	329.71	325.77	328.02	329.42	325	325.91	324.09	326.88	326.51	323.8	327.29	322.28	323.81	325.69	324.98	327.87	326.66	324.13	327.19	321.19	326.37
302.47	302.99	303.72	303.65	304.8	305.4	304.17	301.23	304.89	298.97	302.71	303.26	305.92	298.67	304.34	299.86	306.11	305.6	308.8	308.48	302.26	305.43	305.05	299.63	303.21	304.43	299.17	301.85	302.56	302.13	299.5	302.65	299.26	298.99	305.11	303.47	306.02	301.62	308.36	300.44	307.55	310.14	303.19	303.35	305.47	300.13	309.09	302.58	301.62	300.18
331.38	321.67	326.34	331.82	326.17	327.92	327.71	323.33	329.98	327.88	325.61	326.59	329.19	327.19	332.85	327.36	331.04	324.64	324.33	324.78	328.55	322.8	324.13	325.7	332.2	328.9	329.2	323.29	328.73	329.14	328.97	328.08	330.58	325.44	324.28	332.7	327.09	324.2	326.8	336.15	329.88	322.61	324.72	328.61	324.87	329.98	326.89	326.26	328.26	325.94
306.04	310.41	312.14	314.4	304.69	301.44	303.88	309.15	304.82	304.12	308.3	305.35	312.32	310.92	303.8	311.36	306.47	307.62	307.8	303.44	309.42	309.11	307.03	309.72	304.25	302.42	307.25	307	306.03	310.04	308.35	308.09	307.34	306.4	307.46	309.16	307.79	309.18	305.7	301.18	305.38	312.07	311.5	305.49	306.56	311.37	309.52	306.93	306.49	305.34
307.44	309.06	306.32	313.41	312.54	307.32	307.18	307.62	313.97	308.1	308.57	309.55	306.84	312.07	308.09	306.32	310.32	302.06	309.47	310.05	310.3	310.18	305.76	307.64	309.85	311.43	310.48	307.05	305.41	310.42	303.77	303.55	306.26	311.64	311.24	315.81	310.21	309.13	313.16	309.01	308.87	312.97	306.85	308.27	306.72	312.16	303.25	311.46	314.19	308.56
294.03	293.8	295.76	293.93	293.34	291.74	295.16	297.56	297.76	298.34	295.82	292.59	293.67	299.47	291.84	297.1	293.78	294.02	297.98	300.96	297.3	294.32	289.96	295.38	296.05	292.02	294.72	297.42	292.65	297.71	286.82	293.09	290.66	298.14	295.62	300.06	294.84	298.19	291.57	289.92	295.61	292.7	298.82	296.94	295.94	291.79	296.16	293.54	297.18	298.52
308.02	304.17	307.04	305.87	308.82	305.61	306.94	302.85	307.52	304.45	302.21	307.46	303.84	309.84	307.08	301.3	304.31	302.57	303.92	300.91	301.42	305.57	305.03	306.62	308.01	304.96	310.14	302.84	311.35	306.14	304.96	305.75	304.34	306.9	304.92	311.84	304.48	305.32	304.61	301.67	307.36	305	305.72	306.44	304.06	307.12	302.27	301.14	301.41	306.31
313.03	318.6	317.26	318.58	318.41	321.75	317.08	320.4	314.91	315.02	321.74	316.84	317.4	319.53	322.09	318.14	318.67	317.58	318.18	325.94	322.79	312.92	320.91	315.21	315.05	319.69	324.18	318.4	317.69	320	319.61	317.99	319.53	317.95	320.99	324.8	316.57	316.97	314.64	316.04	316.58	317.74	316.37	319.47	313.14	316.25	320.11	318.7	317.61	319.68
326.44	325.59	327.03	328.85	330.08	325.11	326.18	323.96	330.11	331.24	325.7	327.84	326.63	323.31	326.35	328.62	328.86	329.16	323.19	327.08	328.37	324.19	333.67	328.62	329.67	332.37	331.06	327.11	325.44	327.21	325.16	323.03	327.28	331.79	324.03	325.04	323.53	331.54	327.19	324.34	321.07	330.13	327.63	326.73	322.7	326.01	324.93	324.86	321.74	328.49
305.2	305.65	306.57	304.62	304.86	304.83	301.07	303.89	303.96	305.04	306.44	309.23	298.97	301.41	309.73	302.73	307.42	300.63	305.83	308.02	306.17	297.88	306.57	308.25	304.87	303.67	302.19	301.53	304.66	306.02	307.73	301.57	302.6	310.06	304.84	305.51	302.94	305.66	300.83	302.86	304.61	308.88	304	305.56	304.77	309.31	305.2	300.46	302.95	305.89
304.52	306.26	303.29	307.39	309.36	307.95	306.78	301.18	303.38	305.33	306.29	302.4	304.17	305.92	307.02	308.47	307.38	305.72	310.85	308.75	304.95	304.81	309.02	307.56	305.16	310.13	302.74	309	298.17	304.61	307.49	306.46	301.68	304.75	302.93	309.28	305.12	303.99	303.74	305.78	308.09	306.27	308.47	305.27	308.76	307.62	303.91	303.18	313.93	305.61
313.45	319.7	312.43	315.63	314.35	318.47	313.74	313.2	313.29	317.92	313.94	316.71	316.02	314.14	314.04	315.41	311.54	310.65	314.48	315.7	316.96	314.48	309.59	315.11	317.82	316.65	313.97	316.68	312.05	315.52	312.52	314.02	320.24	311.7	311.48	318.04	312.36	312.59	317.95	314.45	315.8	315.2	316.01	314.52	316.38	311.05	316.53	316.69	316.37	311.54
302.76	309.05	309.12	302.94	308.61	307.49	303.08	307.3	309.03	302.86	304.55	301.6	308.34	305.11	300.09	301.67	302.86	307.23	299.43	299.6	306.46	307.78	305.17	304.04	303.07	305.44	305.32	307.71	303.32	301.65	310.24	303.95	302.29	304.36	301.69	306.71	306.76	314.3	300.14	306.09	307.07	307.28	304.24	307.87	302.11	305.05	303.6	304.21	300.3	305.1
305.67	306.78	305.66	303.27	306.78	312.98	303.3	303.98	300.74	304.46	303.83	307.23	302.18	310.55	305.72	301.08	309.26	309.55	308.45	296.71	304.6	306.24	302.34	310	305.09	303.82	303.95	307.48	301.72	298.35	306.63	306.91	302.73	308.78	305.38	302.8	306.47	306.47	300.68	304.22	306.55	303.9	306.21	306.23	304.34	308.31	299.28	309.11	308.4	306.15
305.72	305.61	300.95	303	302.04	309.42	310.85	308.52	304.99	301.82	305.41	303.01	303.22	303.13	309.12	307.7	304.88	301.71	304.8	304.35	303.02	300.94	303.8	300.15	302.54	303.75	302.23	302.9	303.35	305.55	297.7	303.72	306.85	303.51	300.81	308.41	303.51	304.45	305.66	306.61	301.74	304.43	295.17	305.21	301.18	300.72	301.95	307.91	305.93	303.75
311.93	315.21	315.67	312.12	311.79	311.96	315.61	307.3	312.14	310.25	311.06	310.15	311.61	313.12	311.38	318.66	310.7	307.52	309.31	314.08	312.97	309.98	310.09	313.38	313.25	311.75	311.93	313.91	315.48	312.9	314.73	312.3	313.44	311.2	311.7	308.61	311.36	312.22	315.44	311.89	315.39	315.38	308.91	312.17	311.46	316.54	316.35	309.46	311.81	317.29
329.4	320.66	324.7	321.74	319.44	322.2	330.5	320.76	324.76	325.99	327.35	323.07	330.68	327.65	330.04	322.17	325.59	320.36	326.48	332.29	323.74	329.06	326.9	327.72	322.83	324.57	326.39	327.39	326.98	325.65	322.12	321.57	329.2	321.4	319.44	322.96	327.19	327.69	322.76	321.83	326.11	325.16	324.18	326.84	330.59	323.05	324.09	326	323.4	327.45
316.89	319.16	315.6	313.6	316.07	312.88	317.42	314.58	314.14	312.51	314.83	316.46	315.8	313.5	314.17	314.92	318.05	318.24	316.98	319.16	315.85	315.7	315.07	316.28	314.73	316.93	314.22	315.07	312.28	309.64	314.74	316.19	319.32	312.73	314.16	309.89	320.28	318.27	313.43	320.98	315.43	316.36	316.13	315.41	317.59	315.91	316.55	313.44	312.09	314.45
316.67	317.51	319.68	316.99	313.39	320.46	314.78	317.66	314.48	312.16	312.16	319.27	316.24	315.4	316.89	312.97	317.07	315.04	318.96	319.57	312.35	319.89	316.34	314.33	312.83	314.09	318.6	318.67	313.83	314.68	317.96	315.15	318.59	316.98	318.71	315.07	321.14	318.51	319.35	313.89	317.09	317.05	311.86	319.77	314.78	318.49	314.53	313.75	318.25	317.07
304.95	301.84	298.1	298.86	303.26	301.72	294.69	298.81	298.05	300.96	297.96	300.56	300.34	304.3	297.28	300.29	294.01	297.97	299.91	297.06	300.08	298.6	300.62	304.49	302.34	297.36	299.45	300.95	298.22	301.79	303.59	300.89	306.92	306.3	303.32	302.06	298.17	305.77	301.3	300.88	301.31	302.11	299.77	300.06	295.26	303.68	302.03	308.39	300.19	305.72
325.85	328.67	329.51	332.32	324.87	324.24	326.21	327.95	325.96	333.84	328.86	326.83	323.29	327.43	326.12	327	332	326.23	330.43	329.09	331	331.08	332.41	326.06	332.14	334.38	329.95	328.17	332.83	324.21	329.34	323.56	326.06	329.95	327.09	325.77	329.7	330.33	331.18	329.25	329.13	330.93	325.54	328.16	330.11	324.55	327.67	334.12	325.26	326.54
317.03	312.34	312.38	311.78	310.54	312.39	309.26	308.67	314.64	309.52	313.3	311.33	312.69	315.8	312.77	310.35	310.79	314.83	306.52	310.03	315.64	307.75	314.3	312.99	310.2	312.52	315.37	309.56	310.85	312.17	316.47	310.4	316.24	314.12	318.96	314.05	314.09	315.18	314.75	313.08	315.54	311.08	313.9	314.6	312.3	312.44	312.65	312.22	312.56	312.02
313.14	308.2	310.47	308.85	310.78	305.04	313	310.34	313.32	307.64	309.07	307.24	314.66	309.31	311	305.91	308.39	309.32	313.41	308.18	308.07	314.62	314.32	314.16	315.01	310.5	312.02	308.64	311.55	304.55	306.61	307.98	312.3	307.18	308.86	309.74	315.23	310.87	309.45	313.22	312.93	311.57	309.22	308.33	308.75	312.27	307.79	308.5	307.44	317.22
318.79	317.05	316	318.65	320.01	314.36	322.34	315.52	315.43	316.75	320.52	321.92	320.71	317.35	315.45	324.54	319.39	317.41	322.22	318.01	317.45	319.31	320.3	324.72	322.07	320.08	324.29	321.19	315.07	316.64	319.86	318.17	320.19	321.7	319.41	319.64	323.46	322.73	318.19	321.41	318.6	316.47	318.42	318.1	320.49	320.1	314.45	319.43	316.05	314.9
333.82	323.4	328.51	328.3	328.85	327.43	324.99	322.44	325.05	335.76	329.68	325.8	322.78	334.78	329.46	324.77	320.49	327.48	328.87	332.42	328.56	328.21	324.38	326.92	327.21	327.3	330.07	323.79	332.87	329.15	324.62	325.89	328.16	330.3	326.38	326.85	325.01	325.46	325.79	329.31	331.85	327.75	325.26	328.64	325.26	330.68	332.95	327.75	329.09	327.76
317.41	310.77	319.09	314.21	311.76	311.53	317.07	316.19	311.63	309.71	311.35	309.54	315.43	315.89	310.8	313.89	319.56	313.92	310.82	314.56	317.52	318.31	313.06	317.05	310.71	314.76	316.34	311.93	318.74	318.48	318.48	310.46	315.92	308.53	317.7	316.09	313.88	316.64	319.69	308.02	319.63	315.17	316.4	312.14	309.28	310.54	309.48	313.34	310.24	316.33
304.23	301.37	305.62	310.54	307.59	306.09	311.21	305.6	305.05	310.22	307.49	308.41	308.66	308.42	304.46	307.85	311.29	301.53	303.4	310.42	309.29	306.99	306.66	304.69	305.67	305.69	304.53	309.67	309.32	307.44	305.94	309.35	307.1	309.06	313.48	307.49	308.23	305	306.38	303.07	313.55	310.42	303.18	306.59	305.93	304.38	309.5	302.31	307.64	309.12
288.86	290.24	290.32	290.72	292.93	290.78	285.07	293.35	294.93	293.1	291.19	295.49	294.5	296.51	293.46	294.31	293.92	289.74	296.12	291.91	288	293.12	292.66	296.96	302.05	293.63	295.47	291.23	295.9	297.57	296.11	295.06	294.45	290.43	294.51	289.27	292.79	292.33	297.91	291.04	288.08	297.58	292.8	297.26	290.71	290.39	291.7	296.6	293.58	296.11
307.87	311.04	306.97	305.4	308.33	303.16	308.24	305.99	309	306.26	306.48	303.14	312.1	301.99	304.54	305.99	309.23	304.6	309.82	307.14	310.89	306.43	306.23	306.86	306.02	305.27	304.86	307.75	298.23	303.89	308.98	304.67	307.16	302.02	306.19	305.94	306.04	302.67	306.52	305.88	311.53	308.92	303.83	309.83	313.39	306.74	300.88	303.31	304.93	304.05
314.14	315.69	312.84	316.15	317.21	313.24	317.14	312.92	319.82	316.88	316.65	317.71	313.33	317.42	312.67	319.87	312.14	318.06	311.46	320.12	317.51	317.15	313.87	316.68	316.23	314.49	313.95	313.68	317.14	319.14	311.56	319.32	316.33	314.39	318.13	314.59	312.52	314.61	311.83	314.62	313.49	312.06	313.45	315.43	319.68	314.86	313.96	308.55	311.68	314.33
297.58	295.42	296.81	295.86	295.08	295.86	295.97	298.22	298.65	302.79	294.78	299.04	294.17	295.58	300.64	295.91	300.28	298.39	295.46	295.13	294.73	295.77	300.19	302.45	297.84	300.47	294.92	302.34	296.83	297.11	292.41	296.32	288.36	299.36	296.43	293.61	298.01	294.81	297.87	298.72	301.41	303.96	296.32	294.89	297.16	300.51	296.67	292.94	292.63	298.84
304.47	304.61	307.38	301.63	302.14	299.4	297.57	297.63	308.21	302.47	300.46	299.82	301.71	297.29	299.94	301.17	303.55	300.86	303.11	305.25	304.89	297.84	304.61	304.23	300.09	303	305.27	304.83	297.41	298.38	301.33	300.64	307.52	305.53	302.63	305.07	300.76	304.66	298.67	299.41	301.73	299.71	300.41	303.57	307.81	299.77	298.42	302.6	306.67	302.89
304.92	307.93	308.79	307	305.15	304.09	306.61	304.11	307.5	301.75	308.63	307.53	308.55	301.14	305.62	302.88	307.06	308.5	307.21	304.3	302.12	305.78	304.38	305.16	307.96	301.83	302.58	305.88	309.93	303.63	307.11	308.75	305.22	307.08	310.91	303.17	303.09	303.56	301.49	300.94	302.62	302.11	301.98	300.39	300.24	307.38	301.34	303.72	307.43	306.09
313.26	305.15	307.36	305.59	300.24	313.49	309.15	306.66	303.34	305.68	309.07	304.98	303.83	302.29	310.24	301.99	308.33	309.73	303.95	305.56	308.91	302.64	306.57	304.08	301.48	306.03	308.18	307.35	306.59	307.63	304.26	310.5	308.12	304.66	302.87	308.13	300	305.79	303.67	306.87	303.06	303.45	306.12	308.93	307.41	305.09	312.16	306.02	310.27	304.82
318.36	321.14	319.72	311.42	315.07	320.07	323.22	315.18	308.2	319.79	320.25	315.63	324.19	322.67	317.11	313.7	315.7	316.52	316.45	315.28	314.43	315.39	319.36	317.43	317.23	316.26	316.5	315.28	318.56	318.13	320.66	313.5	318.02	318.22	316	317.5	316.2	318.44	317.31	315.53	317.11	314.93	319.39	321.63	319.39	313.76	321.29	316.27	315.41	318.29
319.74	311.27	315.48	313.54	310.92	311.24	316.04	316.27	318.9	315.61	310.01	319.68	316.28	318.76	319.05	311.04	320.86	315.05	315.04	311.89	317.8	312.76	314.42	312.48	318.49	313.55	318.64	316.5	315.36	316.75	313.65	317.22	318.56	312.95	314.05	318.61	314.38	319.15	316.07	315.15	311.88	311.62	317.05	319.62	319.23	315.73	315.3	314.46	313.83	315.56
315.56	317.37	319.18	315.14	315.58	312.06	316.16	312.86	312.63	312.18	312.85	314.51	316.03	319.33	312.21	311.38	309.83	316.97	311.3	310.64	311.24	313.4	314.88	315.98	315.37	314.32	316.43	314.61	315.27	311.14	314.45	311.57	315.46	318.53	317.9	311.68	316.17	313.27	314.64	315.51	314.02	313.73	315.06	317.23	322.85	314.28	312.79	317.91	316.07	315.44
321.05	319.99	325.82	322.97	322.9	321.06	328.38	322.06	321.75	325.05	321.53	325.43	328.17	324.85	321.51	325.3	324.24	325.6	327.33	326.95	327.58	323.81	324.21	324.32	324.97	325.65	327.14	324.7	319.41	327.48	316.08	317.92	323.18	322.27	320.31	324.51	321.58	324.47	322.96	323.63	327.38	327.07	327.8	327.87	328.55	324.87	323.09	319.96	324.13	328.89
303.68	308.48	305.76	299.56	308.22	304.9	305.68	305.13	300.45	302.62	304.16	297.46	307.73	308.26	311.25	299.75	300.96	302.28	300.59	308.63	305.93	306.77	307.21	305.67	309.13	307.85	305.61	303.16	308.65	300.4	309.57	300.78	301.87	303.34	308.48	301.76	304.57	304.92	304.29	298.75	305.31	306.76	305.74	299.6	302.91	305.61	306.15	304.5	301.38	308.41
309.13	307.22	304.38	301.03	306.2	303.84	303.4	307.41	305.64	302.14	306.1	305.17	303.73	302.9	308.75	301.26	309.23	302.53	307.68	308.9	301.83	304.88	307	305.37	308.52	305.62	307.8	306.71	305.99	306.13	310.85	306.83	309.27	302.35	301.72	299.68	299.18	305.58	308.34	309.4	305.06	301.26	305.27	305.17	307.81	307.09	299.78	305.73	303.46	306.05
310.59	313.95	314.06	310.72	316.3	318.22	306.05	316.7	313.31	313.06	311.79	310.59	311.63	317.95	318.28	314.15	319.81	316.08	312.11	313.05	314.58	317.26	314.19	315.39	315.25	311.94	308.38	312.61	315.59	314.08	315.32	308.7	309.91	314.91	314.88	316.6	311.38	309.42	314.69	317.1	313.22	308.87	316.54	318.55	313.55	313.18	312.89	313.89	315.29	312.17
306.21	305.09	307.91	303.68	301.59	307.71	301.72	309.56	305.11	312.08	305.67	306.54	308.06	305.87	298.76	309.69	305.08	305.49	309.93	306.64	305.29	311.53	302.84	299.81	303.66	306.86	303.55	304.83	304.77	305.79	311.75	305.43	304.77	304.78	308.27	308.82	303.76	305.47	305.28	302.22	303.49	308.95	300.39	307.79	309.3	306.48	307.34	303.68	305.67	303.37
323.55	335.49	329.09	327	326.18	328.29	321.97	325.25	328.34	322.65	331.31	328.74	327.82	331.58	325.64	326.57	325.58	332.1	330.04	324.73	331.19	326.3	327.73	324.94	320.87	326.11	325.79	326.6	330.38	328.4	321.92	330.25	331.75	324.87	327.44	327.88	329.38	326.59	328.59	324.66	329.31	329.78	329.1	329.46	325.36	327.84	327.12	326.29	327.61	328.29
305.31	305.73	305.29	308.72	306.87	304.46	307.69	302.4	309.01	305.96	309.46	306.83	308.01	302.37	309.31	304.54	307.34	306.97	306.49	305.4	307.25	308.34	308.75	309.47	307.38	305.94	308.25	300.48	311.27	311.81	307.33	308.53	307.65	308.01	309.68	304.13	310.36	309.41	307.9	302.55	305.24	309.69	303.06	302.51	309.12	303.19	307.34	304.54	309.27	312.04
312.3	320.47	317.81	313.08	310.07	310.71	314.63	308.98	313.72	311.95	312.89	315.61	313.24	310.33	311.48	312.44	312.5	315.56	313.78	312.08	317.61	309.07	313.92	313.08	314.63	310.95	312.28	310.49	313.98	319.17	315.19	312.68	314.85	311.56	314.67	316.94	310.5	313.68	314.62	311.99	315.81	313.36	316.78	315.56	312.49	308.14	315.07	313.44	316.61	314.87
301.56	298.82	302.6	297.18	299.96	304.66	298.03	299.83	301.65	296.46	296.82	300.2	297.6	302.39	298.84	299.35	301.04	296.67	298.19	303.19	300.59	298.02	298.05	299.18	295.05	300.89	298.87	305.49	299.09	297.92	299.44	297.38	301.89	300.95	299.69	302.34	297.27	303.25	305.57	299.1	301.04	299.79	297.34	299.43	300.68	299.68	302.53	303.16	299.31	299.17
292.4	293.41	293.29	299.14	297.73	293.53	300.16	288.61	296.97	300.19	300.53	294.01	299.07	293.67	294.53	297.79	294.51	296.95	292.5	298.45	289.63	292.97	295	296.99	298.27	292.24	292.72	297.95	292.28	295	297.14	294.13	298.05	294.06	293.87	294.88	290.76	292.08	299.73	289.01	297.74	293.67	297.37	291.7	292.44	297.22	297.57	295.4	293.4	299.5
305.41	302.88	302.75	304.07	303.03	297.86	304.18	301.8	300.53	301.97	304.52	300.18	299.87	307.8	301.74	302.15	302.54	301.07	301.04	304.51	297.35	298.92	301.6	307.11	301.92	307.23	309.95	303.85	304.23	298.63	296.8	302.21	300.85	303.11	304.25	305.47	303.15	304.28	303.88	307.45	298.03	302.85	301.19	303.13	307.89	302.46	300.84	303.44	303.04	304.07
295.8	297.15	310.19	305.35	302.38	299.92	298.99	303.09	305.7	301.12	303.64	304.83	300.04	303.97	302.47	301.92	307.37	300.19	305.21	304.18	306.72	302.85	305.79	306.63	306.04	300.36	301	300.26	299	301.06	306.08	300.82	302.96	300.61	297.8	303.42	300.55	306.66	302.79	302.94	303.36	304.01	296.94	297.56	307.39	304.77	303.15	299.54	301.02	303.01
293.79	297.18	292.28	294.82	293.26	297.65	296.31	295.19	295.82	294.15	297.89	297.25	299.09	294.85	294.19	290.14	298.31	293.14	291.05	295.34	295.32	294.83	296.85	294.87	296.58	295.5	292.72	289.34	292.25	293.29	294.67	300.34	299.16	293.6	292.73	299.48	296.03	290	294.57	295.58	294.05	293.04	294.04	301.57	294.45	293.04	295.08	291.39	295.31	291.63
307.4	308.17	310.38	306.63	305.21	309.53	303.71	311.51	309.66	311.54	305.4	309.78	304.53	308.85	306.88	309.35	305.77	307.42	309.14	305.28	312.89	307.08	306.93	309.24	308.69	311.36	313.84	306.27	311.32	307.53	313.77	307.99	307.37	303.9	313.97	304.29	307.69	308.79	308.4	312.48	305.37	313.1	308.67	312.38	311.87	307.88	309.23	310.25	308.54	308.99
303.69	303.84	297.59	304.16	309.55	312.21	305.18	306.57	309.99	303.72	305.12	308.88	306.3	305.28	305.38	306.57	307.2	306.54	308.82	311.08	305.53	303.87	303.31	305.38	303.78	307.12	305.04	302.58	305.52	310.25	306.29	308.2	307.21	306.47	308.8	307.32	305.69	299.03	307.89	305.47	306.03	305.79	310.29	302.81	309.95	301.84	305.21	306.21	303.65	308.46
292.62	294.01	297.18	292.28	295.71	296.65	292.59	295.61	294.21	293.96	291.05	294.73	293.92	297.79	296.4	295.82	298.53	293.7	294.15	291.62	291.37	292.41	297.08	296.21	299.43	296.41	298.45	297.17	297.4	289.11	290.38	298.39	296.12	293.84	295.73	293.96	294.24	297.9	294.83	296.96	295.8	298.87	294.23	290.85	292.8	295.16	291.08	291.76	291.59	292.43
329.2	329.64	325.36	326.82	330.98	330.66	324.18	329.1	324.24	330.98	322.08	328.1	329.76	331.94	325.18	326.66	326.73	326.17	322.79	326.28	327	324.32	326.93	327.86	325.43	334.03	323.4	325.06	324.41	329.85	328.01	325.36	325.83	327.2	325.5	327.05	329.29	326.59	325.51	320.72	323.4	326.55	327.19	331.74	328.58	327.56	332.06	325.25	330.26	326.04
320.86	315.11	317.9	318.65	316.98	318.1	319.08	320.29	319.5	320.11	318.81	320.1	312.36	323.11	317.1	315.64	322.31	316.8	315.27	314.26	317.74	315.06	320.81	319.08	317.92	319.05	322.25	315.55	317.07	322.57	317.11	323.63	319.21	320.74	322.42	320.59	320.85	316.15	316.11	325.22	318.25	316.57	319.96	319.52	314.7	314.26	319.02	318.46	314.74	319.21
317.28	316.74	318.13	318.01	319.22	318.54	316.28	314.41	318.41	315.98	311.45	319.92	317.12	323.25	316.75	316.5	317.07	316.06	320.56	320.26	318.42	320.64	318.82	318.25	318.16	319.02	316.62	323.39	319.04	316.32	315.97	314.83	314.33	323.58	315.96	319.32	315.18	316.1	318.29	315.9	313.54	316.63	319.65	318.95	314.98	317.56	318.2	316.65	315.39	314.48
302.31	302.7	302.72	304.32	301.53	304.03	302.27	303.03	300.48	298.9	307.29	300.95	302.7	304.55	303.44	306.14	302.93	305.78	303.77	304.78	304.33	303.22	302.5	296.36	305.42	304.76	302.44	301.13	309.22	303.66	304.36	296.23	299.04	305.63	302.53	307.33	306.66	307.66	301.58	309.09	302.86	306.9	301.74	307.29	303.2	300.31	299.95	301.37	301.81	307.24
329.05	325.11	328.76	326.73	322.31	323.52	321.71	327.39	322.71	329	328.16	324.68	326.79	328.38	328.79	329.48	324.48	323.64	320.44	324.42	328.03	329.51	321.26	327.11	327.95	325.17	322.36	326.21	328.3	326.04	325.33	331.33	321	328.4	326.13	322.72	327.54	323.58	325.27	330.19	323.43	326.76	326.97	323.02	327.94	330.17	328.51	322	329.36	325.1
320.21	319.67	317.62	315.94	321.7	319.19	316.64	318.19	315.04	322.7	318.4	318.79	317.49	321.77	321.6	319.42	316.84	317.78	318.43	318.58	318.4	320.17	314.47	319.24	317.32	321.27	314.92	322.41	317.05	322.91	322.86	322.6	320.19	319.7	315.71	319.24	315.91	312.76	318.07	319.5	318.06	319.26	320.66	316.63	317.6	319.02	319.96	321.69	316.13	323.8
316.92	313.31	318.01	316.95	308.16	316.31	313.03	308.89	318.92	316.05	316.09	314.38	311.93	312.61	316.41	314.44	315.07	316.05	314.97	314.89	314.73	311.94	320.3	321.82	315.27	311.9	315.77	315.31	313.09	315.08	310.31	311.74	312.48	311.78	308.21	317.09	306.82	310.02	313.77	312.92	314.08	310.19	314.5	314.33	308.19	312.92	316.12	315.41	314.9	313.87
299.17	295.13	291.34	289.23	298.96	295.76	299.05	293.19	294.01	293.13	294.24	294.17	300	293.42	293.84	292.77	300.72	293.35	297.22	293.1	296.28	293.19	297.75	293.82	293.84	293.58	294.83	296.03	300.09	290.87	298.3	294.11	297.19	298.65	293.42	294.63	292.33	293.36	292.39	300.38	295.8	294.15	295.72	293.15	297.08	297.11	295.08	297.73	295.47	296.77
303.23	306.86	305.77	307.84	307.17	306.44	307.8	307.81	307.67	308.41	308.76	305.75	308.45	307.34	304.77	306.49	312.33	305.13	305.86	309.99	306.86	308.37	313.14	309.46	308.22	305.42	307.61	310.95	307.67	313.39	308.39	305.19	312.71	308.3	311.65	316.95	311.49	301.53	305.97	307.28	310.25	309.41	307.46	308.53	309.54	312.12	311.16	307.98	312.76	310.2
304.9	295.71	300.63	302.05	299.98	301.18	299.79	297.38	298.94	297.28	299.71	300.11	303.21	302.49	299.97	301.65	303.05	304.34	301.32	306.12	301.39	300.73	296.75	303.46	307.78	301.15	304.48	298.01	300.83	298.51	301.64	294.58	300.05	300.41	301.86	301.75	297.62	302.72	302.86	296.52	300.04	304.13	298.04	298.89	297.99	302.46	297.66	298.81	300.63	306.61
306.05	316.4	319.8	313.88	311.68	316.64	315.31	310.02	315.75	311.08	315.98	316.15	311.82	314.47	317.35	315.91	319.32	312.07	313.23	312.64	316.5	312.69	310.71	311.06	309.99	310.44	319.82	315.24	313.49	313.34	315.34	313.3	314.28	308.33	311.33	312.97	312.56	315.91	314.59	308.4	309.39	310.45	309	310.92	310.83	315.4	315.59	316.25	313.54	313.53
328.2	325.27	326.57	330.03	322.69	326.6	331.94	329.05	329.29	326.1	329.15	328.43	326.72	330.23	327.86	333.09	323.73	325.96	330.35	327.84	327.76	329.85	334.18	329.2	327.91	329.17	328.64	327.21	326.79	331.57	330.65	329.98	335.15	327.86	332.93	328.92	322.87	322.96	329.26	329.51	325.29	333.22	331.33	327.56	328.14	327.48	335.08	324.84	329.9	324.99
315.5	317.54	313.51	309.23	313.12	315.42	313.62	311.85	315.56	310.44	314.27	308.11	312.87	311.98	312.32	310.44	315.74	313.3	312.71	314.32	313.31	310.86	315.95	310.05	310.55	306.64	310.48	314.16	315.69	313.47	309.67	315.37	313.39	315.5	319.26	313.22	320.15	316.32	312.42	315.1	318.08	312.63	314.6	312.64	310.79	314.63	316.3	316.08	315.43	313.38
312	309.31	304.82	308.16	308.14	307.86	308.67	309.18	307.18	312.44	308.65	306.03	307.75	307.36	312.27	308.7	306.89	308.24	310.56	308.88	316.02	308.61	312.97	308.71	308.65	310.03	307.36	311.79	314.33	313.13	311.01	312.06	310.36	305.74	306.85	312.83	311.5	304.37	308.57	309.33	312.28	307.46	306.14	304.41	312.9	309.53	307.81	308.44	308.8	311.72
311.98	317	313.62	309.45	312.95	312.67	313.09	311.52	308.82	309.79	314.63	311.3	311.92	312.3	311.9	308.84	319.33	315.59	314.94	309.7	311.65	315.57	315.27	319.79	312.16	310.07	311.71	316.04	315.38	315.47	312.46	307.81	310.38	313.51	317.01	313.73	314.5	313.57	310.82	309.13	314.17	311.05	316.07	314.31	314.21	317.17	310.43	308.1	314.83	309.55
302.34	301.97	303.95	299.28	299.57	303.91	301.47	298.54	299.99	302.06	301.95	297.8	300.86	304.06	298.07	307.2	297	299.47	296.02	293.17	301.24	299.33	297.55	297.7	299.08	301.86	299.26	306.2	299.95	300.1	300.37	295.15	303.36	298.34	295.07	293.46	300.13	301.97	302.83	302.1	298.17	305.44	298.54	300.98	301.66	299.45	298.18	297.57	298.03	297.27
315.55	318.34	313.24	317.96	316.2	312.88	313.48	314.27	318.87	316.5	310.54	318.04	311.79	313.99	316.26	315.75	319.35	314.16	313.24	310.21	314.04	316.61	310.57	317.07	314.83	315.81	311.76	312.83	312.43	315.62	312.94	313.69	313.17	320.46	317.02	314.28	313.58	314.52	317.53	319.67	314.89	320.46	320.97	319.38	313.4	314.83	318.14	316.7	318.62	309.45
302.56	307.46	298.38	303.78	304.36	304.02	304.3	306.23	304.17	301	300.17	300.07	302.9	298.94	300.47	302.18	301.68	300.06	304.85	300.12	303.14	300.95	303.41	303.1	306.92	304.63	301	306.5	299.7	303.04	298.21	303.07	304.18	307.73	304.76	305.41	305.26	299.98	302.49	302.42	302.52	308.25	303.4	309.79	303.57	306.33	302.35	301.35	308.32	299.09
292.3	302.34	297.1	291.68	294.51	298.22	290.31	296.69	299.45	291.26	297.58	293.5	292.46	292.74	297.45	296.27	297.19	296.96	295.28	298.88	299.59	291.09	294.52	297.36	290.57	294.68	297.63	301.19	295.44	297.37	295.01	289.78	291.85	291.22	290.7	295.53	298.8	295.86	297.97	293	290.42	294.76	292.96	291.9	295.15	293.39	296.08	291.18	297.04	293.39
317.16	316.19	314.1	320.43	314.77	314.07	313	312.64	312.94	317.28	313.1	313.34	312.55	313.04	317.08	313.28	314.08	316.58	311.58	313.01	315.01	314.38	309.76	315.29	313.55	314.21	310.42	315.1	315.18	313.17	321.65	310.19	316.96	313.97	317.17	313.73	319.77	315.29	309.3	318.06	308.72	317.04	314.01	316.46	314.44	312.32	312.88	314.31	318.62	316.8
322.06	324.42	325.33	326.09	330.71	330.13	321.98	325.21	328.69	325.91	328.08	331.38	329.73	325.82	332.09	321.81	328.26	332.11	331.84	326.81	330.1	330.13	326.04	322.15	320.37	326.74	327.14	322.94	330.4	325.49	325.57	320.45	324	326	326.53	328.77	325.21	321.92	327.61	326.04	325.51	325.55	328.01	330.71	328.41	326.66	326.72	327.39	327.98	323.55
328.2	325.99	326.26	332.7	328.86	330.78	326.4	328.11	328.98	327.21	327.6	322.26	327.19	334.43	329.85	324.35	325.65	327.64	324.34	330.71	326.81	328.49	331.16	327.15	327.42	327.65	331.38	329.1	325.55	328.81	333.05	324.44	329.74	327.89	328.75	331.67	330.66	326.97	332.37	335.19	328.88	326.56	326.16	328	330.23	326.87	327.14	326.92	326.33	330.32
316.45	314.14	315.98	311.26	311.85	314.15	315.17	317.61	317.05	316.01	312.29	314.29	312.91	312.69	311.33	316.39	312.14	315.92	318.99	314.73	313.14	317.45	313.29	311.48	314.59	313.25	312.14	314.04	309.77	315	318.1	312.64	319.23	310.32	316.93	311.74	314.8	318.87	310.44	315.23	315.46	317.89	311.95	315.86	314.06	317.87	315.11	313.86	312.66	312.22
302.26	301.7	300.02	297.65	300.56	293.51	298.05	303.84	298.46	301.21	302.06	299.55	299.13	303.14	297.11	300.79	297.26	297.79	302.27	297.98	302.13	295.77	291.03	301.43	295.25	302.42	299.34	298.57	302.41	301.47	302.2	292.59	298.52	292.72	301.85	300.15	299.02	300.99	297.64	302.84	302.07	296.12	306.57	300.74	300.73	304.12	298.16	298.04	300.06	298.36
303.39	304.66	306.31	310.12	307.45	309.41	304.55	309.13	306.92	313.61	311.65	308.23	308.35	314.67	309.7	312.97	306.32	310.7	309.93	313.95	305.17	309.46	303.62	301.14	310.54	308.66	310.84	306.39	305.02	301.88	315.21	308.58	311.73	305.37	307.54	313.27	308.44	306.52	311.55	311.36	306.89	305.46	311.59	308.22	307.26	307.25	311.14	319.42	305	308.63
312.64	310.64	314.73	307.55	312.43	311.56	309.98	314.78	313.51	311.92	309.87	311.67	313.35	313.21	308.38	310.66	310.69	310.15	309.29	311.03	312.86	313.96	307.05	311.26	312.6	309.06	312.67	312.08	312.03	304.96	310.48	313.56	310.58	313.39	308.81	314.14	311.5	314.32	316.62	314.97	310.29	311.46	310.9	311.61	312.75	313.63	310.49	312.74	308.95	310.4
310.37	309.64	310.83	307.57	311.61	312.22	309.42	308.73	305.64	311.35	309.81	304.06	305.75	310.44	302.57	312.11	310.09	309.55	309.32	313.21	310.29	308.19	312.21	307.88	311.75	307.78	311.43	311.37	311.5	310.34	305.11	307.09	311.08	314.81	312.24	310.55	308.31	310.19	306.5	313.33	310.77	311.21	313.13	309.5	309.36	311.93	306.77	301.87	307.04	313.47
311.02	307.59	306.51	309.18	314.05	301.85	302.15	301.94	306.38	304.18	306	307.01	312.25	309.62	301.65	303.46	308.28	308.51	307.92	306.89	307.01	307.79	304.48	307.66	310.82	305.18	306.47	306.36	309.21	307.39	306.53	306.31	307.52	306.59	302.96	306.5	304.64	306.15	309.62	309.66	307.71	306.67	310.11	309.82	305.91	306.29	301.33	306.44	309.41	311.13
298.39	294.91	289.82	299.54	293.54	296.54	292.67	296.47	293.64	288.53	290.98	294.74	296.3	290.19	287.65	294.98	294.58	290.61	291.95	295.44	295.17	291.77	291.72	299.32	290.41	294.39	295.04	295.5	292.21	295.22	294.46	294.22	293.36	293.63	290.83	292.11	294.46	292.22	291.65	300.32	296.05	298.48	298.01	293.27	292.51	297.77	297.19	287.54	293.95	293.13
312.77	312.1	318.12	313.61	316.19	316.79	310.74	310.58	312.31	317.51	315.82	313.88	314.75	314.4	316.85	311.81	316.8	308.54	320.77	314.79	317.15	313.53	314.86	314.2	317.13	312.74	318.03	317.59	317.37	315.28	312	316.69	313.59	313.91	314.85	314.54	312.18	319.35	311.8	312.91	313.01	316.81	312.56	311.75	315.5	314.31	313.65	313.93	317.25	311.93
303.35	305.92	304.63	306.1	302.7	303.13	305.64	306.88	300.4	305.06	301.91	299.19	301.95	304.88	304.86	304.19	305.76	300.87	298.08	303.24	301.89	297.24	299.5	308.59	304	301.75	303.15	299.48	310.08	309.09	300.42	300.63	303.22	303.48	300.6	306.31	307.55	300.87	306.57	305.5	303.74	305.17	303.92	301.32	307.14	304.79	306.57	301.59	300.73	302.87
315.65	315.28	317.29	316.6	317.38	319.56	315.8	314.66	321	320.06	319.23	314.47	319.57	318.16	321.45	318.65	321.61	316.92	316.96	315.42	316.79	316.18	319.38	316.16	320.6	317.32	317	315.04	317.47	316.13	322.22	317.96	318.53	318.61	317.32	320.95	320.35	318.67	318.22	321.98	319.37	320.13	310.94	318.23	316.57	315.94	314.6	313.51	318.34	324.58
306.8	306.68	306.98	307.19	304.77	303.64	306.66	306.82	302.31	306.51	305.2	304.77	305.28	308.45	310.82	302.99	303.7	306.18	305.48	313.6	301.14	302.03	304.33	308.47	303.73	301.49	307.38	304.09	305.12	310.6	305.96	306.95	310.29	302.96	304.22	307.15	302.08	304.12	306.21	301.98	306.6	303.09	309.33	307.39	300.87	306.23	306.48	302.3	301.62	307.85
311.73	313	319.87	312.03	315.82	314.77	315.07	316.3	317.92	311.85	318.11	319.31	316.56	322.74	314.49	317.43	314.06	313.42	312.69	320.71	316.37	314.65	311.51	315.6	315.7	316.13	318.82	309.59	315.96	317.18	318.04	314.83	313.1	313.41	316.33	319.75	315.23	321.05	316.68	311.24	316.89	314.12	314.75	318.66	313.45	318.6	317.72	315.91	312.99	319.36
305.06	304.13	302.84	303.77	306.91	313.19	300.21	304.51	303.06	307.68	305.73	306.59	305.75	306.53	303.5	300.97	305.32	306.42	308.53	310.94	304.29	306.98	302.01	305.48	310.08	303.64	308.71	305.13	308.5	300.28	302.63	307.97	308.08	305.1	304.99	303.58	305.47	306.97	306.56	310.41	304.11	307.76	301.69	308.15	307.52	308.38	304.3	309.26	306.16	308.95
317	315.64	315.35	320.63	317.4	313.76	317.18	324.05	319.81	320.87	323.53	320.71	316.4	318.68	314.98	316.32	320.05	318.44	320.16	322.78	318.94	320.32	318.82	313.37	321.27	318.91	319.52	315.24	319.74	321.44	320.25	318.79	322.53	316.28	315.02	322.93	319	315.35	320.56	322.93	315.28	316.3	325.72	317.78	319.16	315.79	318.97	321.34	322.04	320.12
314.26	314.69	310.53	316.9	314.04	312.27	314.71	311.97	315.81	315.48	313.85	316.74	311.57	312.63	312.55	315.17	318.78	316.19	312.83	317.03	311.01	314.51	317.37	311.08	312.29	316.67	317.5	314.5	316.82	318.13	316.18	317.13	313.91	313.41	315.06	316.9	315.73	312.93	314.1	310.19	316.07	310.25	313.07	312.26	316.01	318.57	312.45	319.89	314.54	311.17
311.07	315.01	313.76	320.29	315.68	313.32	313.26	316.91	315.39	318.46	318.88	319.19	316.79	320.68	318.2	316.27	318.32	312.32	319.88	320.65	319.26	310.95	318.93	316.18	315.28	320.66	315.36	322.63	313.46	320.46	314.64	321.4	315.23	316.26	318.31	313.71	314.14	313.23	320.55	320.13	320.56	317.71	309.12	313.07	317.79	317.27	319.19	313.46	310.29	316.9
303.18	306.7	309.55	306.86	307.03	301.91	303.08	306.27	305.66	303.64	307.14	304.06	304.6	305.42	306.49	305.21	305.38	307.62	306.46	306.01	304.18	302.08	303.63	305.38	305.32	303.36	300.89	302.43	305.83	305.97	308.39	301.32	302.47	303.24	306.77	302.45	307.98	301.59	304.41	306.97	297.02	304.12	305.1	301.53	304.94	301.58	304.26	308.03	305.36	303.86
303.16	299.21	305.52	306.16	304.93	303.76	299.39	298.85	305.71	300.27	301.19	303.8	305.06	302.33	301.24	303.39	307.55	302.78	299.1	302.62	300.39	304.07	303.05	305.19	301.17	304.05	300.89	302.1	298.56	302.54	304.05	303.12	304.14	310.28	301.35	304.39	304.5	299.45	302.57	302.02	301.92	299.69	303.67	301.16	302	299.71	308.51	305.16	302.45	296.74
318.83	316.14	314.07	319.17	321.76	315.56	316.5	315.76	309.73	310.1	319.19	317.43	316.91	315.54	323.06	317.5	318.66	319.81	316.01	318.69	315.5	317.29	311.55	319.82	316.06	313.74	315.66	317.33	314.81	317.34	318.3	318.39	312.31	321.66	313.03	317.09	314.44	318.02	314.52	314.83	318.45	317.19	321.7	320.23	313.75	328.23	318.19	316.32	320.35	315.2
306.92	313.51	307.64	306.98	312.65	307.35	308.34	308.66	305.55	313.6	314.04	306.2	308.04	306.15	303.69	312.27	302.94	310.76	312.98	312.12	314.36	307.15	307.57	309.41	308.71	304.29	309.51	309.27	310.92	313.67	307.37	307.45	310.34	308.95	311.3	307.53	311.65	310.44	314.14	307.23	307.39	307.8	306.72	312.02	305.8	309.23	311.51	309.01	304.69	310.06
311.69	314.64	316.42	316.27	320.67	325.61	316.41	321.2	319.26	322.49	319.61	319.4	316.1	319.71	321.17	322.45	319.87	320.37	320.18	320.52	318.6	320.82	313.73	318.29	312.92	320.27	320.59	319.96	313.66	321.24	319.56	317.26	321.77	315.93	317.77	318.95	319.5	315.13	321.29	320.17	318.78	319.72	317.02	322.52	321.19	315.94	319.38	326.15	321.14	324.58
307.23	304.79	304.43	301.46	297.57	305.39	306.6	303.04	307.04	303.3	306.56	301.83	304.83	301.48	301.54	300.91	309.15	306.48	305.96	308.38	304.96	302.08	306.65	304.59	297.57	304.67	301.9	299.71	306.09	305.87	301.94	303.36	307.52	307.39	305.64	303.24	305.97	304.11	306.47	306.14	304	304.06	305.29	300.23	306.66	305.81	300.95	308.11	300.14	303.95
314.61	318.28	313.21	311.65	315.55	316.88	306.14	313.5	315.03	317.14	314.76	312.55	313.42	313.87	316.44	313.53	319.47	314.63	315.74	317.77	309.51	312.2	317.42	314.19	318.72	311.11	315.14	316.12	317.46	318.13	313.1	313.65	314.15	313.42	317.08	313.45	316.2	316.17	316.78	314.74	312.48	315.07	313.47	314.51	313.77	319.96	311.43	314.98	312.06	313.21
329.73	322.85	332.48	329.45	327.67	329.42	325.23	329.38	327.59	333.69	328.51	327.39	324.95	330.66	325.88	321.76	327.55	334.56	324.39	331.2	325.63	323.31	330.68	329.9	330.78	323.16	327.16	319.24	329.43	328.88	328.69	328.04	330.24	329.57	329.2	329.53	331.2	327.51	325.64	328.37	333.86	325.9	325.41	325.37	328.1	324.26	326.84	331.38	329.18	328.79
316.38	316.9	318.43	316.01	312.84	314.79	312.23	312.61	316.08	316.19	316.88	318.21	315.05	313.29	314.12	310.66	310.7	317.28	314.42	319.44	316.56	319.93	312.14	307.99	316.88	312.72	311.44	312.12	311.48	308.65	315.17	318.4	317.95	326.49	311.82	320.7	318.64	317.94	318.26	310.61	315.56	312.47	320.38	313.61	318.97	309.37	315.98	314.15	311.77	316.43
327.63	332.99	326.02	328.06	329.15	330.1	327.82	321.46	325.06	324.55	321.93	329.02	324.42	323.59	325.24	323.51	326.85	322.96	325.36	320.88	317.27	323.76	327.86	327.75	331.41	322.6	325.19	326.75	330.79	330.83	332.28	328.83	327.49	327.6	325.79	330.29	326.73	332.33	332.16	334.54	326.07	322.28	323.41	326.48	325.06	327.67	324.95	325.13	327.6	327.74
303.14	308.26	304.28	305.75	307.15	305.2	301.27	309.62	304.2	304.09	308.44	303.36	305.29	302.42	302.55	313.73	303.94	303.38	309.62	301.65	307.79	302.23	309.69	305.83	307.93	311.09	306.95	307.42	304.59	305.35	310.94	303.3	305.13	307.2	307.7	308.95	310.2	304.65	305.72	307.68	303.17	309.11	311.42	304.3	303.49	308.33	301.98	305.46	303.94	305.55
314.86	316.44	315.59	311.45	310.97	312.38	317.71	316.93	314.13	316.98	315.89	314.01	318.09	314.18	316.34	317.08	309.26	318.97	311.89	315.08	311.77	314.43	318.78	315.14	311.72	315.81	310.87	316.32	314.42	315.27	317.36	317.72	314.54	314.77	319.94	314.47	313.86	311.56	313.98	316.77	317.07	312.37	312.24	314.89	316.81	310.39	317.66	315.98	312.26	314.04
308.19	304.06	308.47	305.84	302.39	306.51	308.88	302.86	303.35	310.83	301.56	307	302.74	304.43	303.02	303.57	301.06	300.06	309.91	303.9	297.51	303.74	301.73	301.97	301.73	301.23	303.18	307.72	303.02	299.95	303.73	301.43	309.71	304.8	308.74	302.03	306.64	304.41	308.95	309.12	298.81	305.38	306.95	300.88	301.46	306.11	302.99	309.47	300.19	304.04
317.56	316.89	321.48	318.29	320.8	319.28	316.89	315.38	324.88	321.17	323.27	321.94	315.04	319.21	318.17	313.75	324.37	324.1	323.35	313.1	320.21	317.05	319.15	321.25	319.68	320.49	315.56	315.21	315.53	320.01	315.03	310.47	321.49	318	317.81	323.73	317.5	320.26	321.07	316.22	323.05	319.88	319.82	316.45	315.64	324.59	321.41	316.77	318.57	315.35
319.31	315.27	314.36	311.29	312.22	314.11	314.61	317.87	317.38	313.01	316.48	313.33	311.28	315.36	313.6	313.39	312.5	315.55	313.54	310.28	308.16	312.99	312.62	313.91	315.28	312.23	314.43	313.21	310.48	307.29	312.63	317.03	313.86	311.71	314	317.32	314.4	315.92	316.65	312	316.16	312.75	318.03	315.49	310.97	313.32	311.07	320.02	318.39	311.87
329.66	324.48	326.71	326.84	328.63	328.14	326.68	324.13	329.93	326.5	325.59	330.14	326.83	327.34	324.53	327.33	325.14	324.89	326.5	325.19	321.56	329.47	324.21	326.5	327.23	326.63	328.6	322.68	326.01	324.18	329.87	325.02	329.04	325.58	329.58	332.07	327.37	324.2	329.36	332.98	327.1	329.94	325.91	330.24	328.21	327.1	328.61	328.84	324.65	323.06
310.76	313.03	313.45	311.71	306.65	313.29	308.66	311.92	312.31	315.9	308.03	314.35	312.7	315.06	315.39	316.17	314.88	313.31	309.05	311.94	316.88	315.78	314.03	313.34	311.95	314.49	314.27	315.07	313.12	314.03	316.43	313.19	311.83	314.39	311.63	314.12	307.13	314.16	309.23	310.89	314.49	311.53	308.4	317.06	311.78	310.1	315.5	314.61	314.21	313.27
306.45	309.9	307.89	300.14	299.84	307.23	303.24	304.12	306.8	313.28	304.38	308.44	300.98	306.68	304.19	304.11	307.3	308.2	307.17	306.28	309.6	306.2	307.47	302.13	300.61	307.56	306.95	307.36	303.44	308.99	303.62	308.4	301.89	304.79	305.92	304.54	308.47	306.39	306.51	309.64	307.07	305.65	308.78	305.87	302.91	304.56	307.94	308.46	304.62	311.64
306.32	315.29	316.75	316.51	322.25	314.32	316.53	315.49	312	316.15	318.97	317.31	320.46	316.72	316.96	313.42	308.83	317.63	313.12	313.38	315.56	316.77	312.48	315.25	310.7	314.42	316.04	320.95	314.91	313.62	323.01	313.05	313.73	313.09	317.21	309.55	307.71	315.7	313.31	318.43	317.15	318.55	315.34	315.58	318.78	317	316.25	315.1	316.31	312.04
305.89	309.6	306.56	309.83	311.2	303.05	311.76	304.54	307.93	301.26	310.25	308.88	306.37	306.84	312.62	307.11	308.63	315.58	306.67	309.87	304.95	306.72	309.88	309.49	310.11	310.48	309.93	312.36	306.15	303.94	304.66	309.53	307.56	313.04	305.08	311.26	310.75	311.63	307.31	308.43	308.35	307.96	312.53	312.72	307.63	311.54	312.47	309.57	304	310.2
327.99	323.08	318.87	319.35	324.02	323.48	327.46	319.81	324.27	322.66	324.03	325.07	326.9	322.6	323.49	323.62	325.67	323.35	327.65	328.54	324.24	326.7	326.54	325.71	323.25	329.22	324.98	327.29	322.16	325.98	331.88	326.94	321.47	321.92	323.1	326.58	317.31	326.67	325.4	326.55	324.68	325.42	323.92	327.74	327.09	330.04	326.54	320.98	323.65	324.9
304.92	302.15	306.74	305.81	304.9	305.36	307.7	307.57	309.49	301.9	300.46	307.85	307.81	308.48	307.75	308.43	305.93	307.26	305.07	303.83	304.45	301.56	299.67	304.37	306.47	302.65	310.92	304.67	309.25	303.49	305.78	310.18	305.97	311.01	308.83	311.22	307.24	307.11	306.4	305.66	303.34	307.75	306.47	306.29	305.9	307.69	309.72	307.07	303.24	309.3
307.1	300.01	304.79	305.74	305.94	304.87	305.59	301.94	301.27	304.38	309.3	306.62	303.47	303.88	302.8	305.52	302.94	303.46	302.73	307.11	303.22	307.09	302.82	307.6	305.72	311.02	305.44	309.94	310.66	305.23	304.35	304.35	302.43	303.8	306.5	307.71	303.67	300.96	310.64	303.72	304.16	305.21	305.09	304.92	304.35	307.5	300.51	310.35	302.02	306.59
309.18	311.1	307.36	305.67	301.82	311.37	301.17	308.18	308.42	310.18	306.83	308.88	308.23	308.04	303.98	311.78	307.87	309.39	311.85	313.04	309.18	308.58	311.6	309.91	309.33	308.25	308.79	306.56	307.63	305.77	306.28	302.56	307.26	309.35	302.34	303.35	308.01	310.33	302.6	310.42	304.04	307.44	308.08	311.94	308.87	310.59	305.46	308.68	309.38	310.19
304.6	302.66	302.14	304.49	298.95	303.08	305.27	302.09	307.28	302.12	300.53	300.39	302.71	302.01	301.32	298.86	303.4	303.93	304.56	306.69	302.31	301.47	304.25	299.58	300.74	306.67	297.89	304.81	304.31	304.47	299.63	298.46	304.54	301.05	300.56	304.02	298.34	305.71	304.13	302.63	302.5	303.28	305.01	304.85	305.53	301.74	307.95	303.31	303.39	305
308.91	311.35	313.42	312.18	317.83	315.98	310.47	313.01	313.59	315.72	313.87	311.42	312.8	314.91	314.25	311.96	314.51	315.89	315.57	313.3	305.75	314.55	315.4	316.65	316.55	318.16	316.75	315.58	314.93	313.79	313.5	315.73	318.42	309.95	314.48	312.85	318.07	314.82	309.3	314.34	312.3	321.15	311.48	318.26	308.37	315.47	315.05	314	315.18	316.74
300.18	305.28	303.77	302.59	308.64	305.46	304.56	302.74	300.91	304.92	301.21	314.68	300.95	299.87	300.9	310.67	304.2	308.92	309.81	310.1	308.15	303.17	305.42	303.96	306.18	303.67	300.95	311.67	306.87	306.88	302.87	305.92	306.87	304.83	307.47	295.53	306.3	305.46	307.77	304.13	303.56	302.48	302.11	302.48	305.61	302.94	309.14	303.77	306.4	304.43
296.86	296.73	297.21	298.41	295.02	301.68	301.72	301.46	299.57	298.68	298.76	299.41	294.98	301.65	301.83	302.6	299.78	304.05	297.58	298.57	301.24	297.99	303.14	298.28	296.19	303.68	292.98	299.31	300.74	294.77	303.45	298.05	302.67	302.74	300.62	298.78	299.65	301.55	300.31	297.96	297.14	297.47	298.81	298.63	302.16	299.81	298.71	301.8	300.56	298.3
297.02	300.55	298.53	300.87	303.1	304.55	297.47	298.9	301.96	298.47	299.73	302.51	298.72	302.16	295.23	303.03	302.03	296.87	299.32	301	297.76	301.32	303.78	299.93	298.9	302.7	305.52	301.54	299.87	297.89	303.21	301.96	301.87	304.8	300.38	296.86	298.85	301.03	300.66	299.34	298.24	299.31	299.47	298.73	297.72	307.16	303.26	299.92	302.42	303.85
299.21	300.77	301.75	302.21	305.43	301.5	296.41	302.14	303.96	304.66	298.43	301.52	304.26	301.5	302.98	304.09	298.23	304.08	306.45	301.23	299.31	295.39	298.15	301	304.87	300.81	303.89	302.16	297.19	298.48	298.79	300.41	300.17	298.04	303.4	302.12	303.45	307.23	302.26	304.14	296.93	296.9	301.22	298.43	299.08	306.02	302.52	303.88	299.83	301.31
307.49	312.55	309.78	308.16	308.69	307.9	310.96	305.83	312.42	309.63	311.21	311.19	309.28	306.77	309.93	307.45	309.28	314.04	310.11	307.52	309.32	307.2	302.22	305.02	302.47	309.98	309.14	313.58	307.63	308.85	308.29	311.47	313.51	310.33	306.34	307.12	305.26	309.8	310.46	305.19	306.76	307.44	307.97	305.96	309.78	309.42	312.92	311.17	308.53	313.48
291.98	298.17	296.69	290.84	293.64	297.23	298.19	293.55	295.43	301.48	295.87	293.98	298.93	296.87	291.7	300.16	295.08	295.58	297.31	295.8	294.11	290.15	299.63	290.43	290.99	292.77	294.73	299.3	298	294.36	293.89	299.52	299.68	297.63	298.48	292.96	296.04	293.01	295.11	293.65	290.68	298.74	293.96	291.33	293.62	298	289.09	290.08	297.71	300.24
308.68	301.13	304	302.15	310.17	304.38	309.66	306.41	305.47	309.49	302.76	305.5	304.67	308.68	305.47	308.16	302.18	302.35	306.83	306.03	304.68	305.61	303.41	304.89	301.74	304.82	303.13	305.57	303.83	309.27	302.88	306.54	309.26	302.56	308.64	307.14	304.71	305.42	307.21	306.26	309.88	302.73	306.4	305.91	307.35	303.63	309.52	309.77	302.82	303.38
320.08	322.44	318.05	325.3	316.67	317.07	320.5	320.13	320.79	318.34	322.06	319.22	320.5	316.89	323.73	319.33	314.42	321.69	320.25	317.85	320.97	313.61	319.95	312.14	324.43	321.98	322.41	321.29	320.29	323.37	315.62	318.77	323.32	322.58	320.25	315.98	321.57	322.35	319.19	314.91	322.06	318.44	319.67	321.94	317.15	316.42	322.5	320.54	317.25	318
311.01	312.12	309.02	314.73	315.85	309.37	321.97	310.83	323.5	312.81	310.61	321.58	317.02	312.9	316.91	311.93	312.21	315.17	308.12	311.96	312.27	314.11	313.6	317.11	308.76	313.52	316.67	313.11	314.85	309.28	316.31	319.54	306.12	312.9	314.8	313.68	317.39	316.15	316.69	318.85	314.03	315.85	313.22	314.63	314.65	311.02	311.55	311.51	308.74	319.43
305.71	301.04	308.3	299.56	298.99	300.66	301.67	307.14	302.55	296.2	307.14	300.68	303.52	302.28	302.59	304.2	301.38	304.33	301.17	305.65	301.66	301.37	300.54	302.9	299.24	302.34	301.16	298.67	305.03	303.63	301.91	303.7	304.05	303.17	305.09	303.34	306.31	308.18	303.87	302.1	300.6	305.6	302.81	301.78	303.05	306.21	304.55	310.46	302.68	300.85
303.38	310.39	305.57	307.33	311.29	313.02	302.37	308.16	313.53	307.53	304.11	302.21	313.88	307.02	304.68	311.96	308.12	315.61	313.26	309.65	303.22	304.91	310.13	305.81	310.9	310.87	310.25	310.06	307.65	308.28	307.05	310.32	312.3	315.24	305.59	303.97	309.75	306.78	311.36	312.69	305.64	309.77	309.53	310	306.54	314.31	309.44	308.21	311.22	307.1
287.09	294.59	294.29	288.58	296.67	291.24	293.19	294.21	291.04	299.55	293.82	293.34	293.42	287.56	292.91	293.28	291.72	293.52	295.43	292.22	294.69	292.18	297.55	292.41	298.35	292.8	290.09	296	292.16	295.59	295.88	296.95	297.54	291.44	296.86	295.19	293	300.37	295.97	298.24	299.37	292.24	292.77	292.2	291.16	286.24	291.15	294.99	295.33	292.42
308.09	311.48	314.64	307.92	308.92	308.51	309.18	309.83	312.67	310.68	313.95	309.34	310.66	308.78	310.71	311.01	310.7	306.04	309.76	310.53	310.91	309.36	311.55	317.33	309.37	312.38	310.18	311.05	307.1	311.81	308.91	313.27	308.91	309.73	314.16	306.52	312.36	312.12	309.36	307.07	311.68	311.42	307.61	305.85	309.93	312.31	305.42	313.77	312.47	307.31
306.83	305.35	311.06	309.01	306.93	309.57	315.96	300.84	303.61	303.31	305.81	308.93	310.43	308.78	307.8	308.87	304.08	305.6	307.41	308.81	312.77	305.05	311.23	315.75	312.96	307.27	312.37	305.77	308.85	305.53	305.68	304.84	307.61	307.4	308.67	311.21	303.15	312.71	312.65	307.5	308.04	303.21	306.73	311	311.1	309.71	305.26	305.53	303.59	312.22
310.17	314.64	314.3	314.96	313.65	310.13	313.61	314.16	316.65	311.14	314.27	319.43	320.94	314.34	315.74	316.38	311.98	315.9	310.22	316.08	318.65	313.71	316.41	311.65	316.68	320.4	309.97	316.39	313.68	317.05	317.39	310.64	315	314.21	314.85	315.48	310.12	320.36	315.33	313.2	310.64	315.03	312.63	310.56	311.92	315.06	316.49	316.4	316.18	311.09
291.31	294.98	292.95	294.51	295.52	294.63	296.85	295.55	294.12	296.76	297.02	292.25	292.25	297.09	294.68	288.28	293.1	291.87	293.42	297.57	292.98	293.28	294.62	290.56	294.35	295.33	299.43	295.13	294.13	295.48	293.46	291.2	290.51	289.72	290.25	297.48	295.39	295.39	295.49	290.07	298.56	300.83	295.44	288.56	299.19	292.49	291.7	296.84	293.02	294.62
319.5	317.41	317.04	317.4	314.99	320.16	319.14	315.98	320.5	321.58	320.54	314.66	322.67	313.34	316.37	322.79	317.49	314.59	316.44	321.18	324.9	320.76	314.4	320.13	319.3	314.67	318.7	317.54	319.56	318.94	316.93	316.45	319.24	316.32	321.55	317.31	316.34	319.83	318.2	323.25	316.38	316.86	322.01	321.92	316.37	321.31	325.27	318.89	317.13	314.78
310.66	301	305.94	303.38	307.28	301.67	307.39	301.53	306.27	311.19	307.3	304.4	304.35	309.87	308.02	308.16	308.22	304.38	306.47	306	310.48	307.84	309.69	309.7	309.32	303.02	305.29	305.02	308.81	304.34	310.63	307.65	311.07	306.92	305.62	302.76	310.92	310.69	304.84	305.69	309.01	304.43	302.84	296.5	308.15	305.04	308.14	309.18	302.86	308.91
297.51	293.48	295	296.18	297.29	292.54	300.11	293.15	296.75	297.12	290.31	296.85	297.16	296.7	301.65	299.15	300.01	295.97	297.01	295.13	295.56	298.2	297.39	296.8	297.57	290.97	292.99	303.51	297.45	296.06	296.51	298.9	298.61	301.48	295.25	299.81	295.6	292.15	297.67	296.94	293.45	291.77	301.11	293.8	295.68	295.13	294.36	294.85	295.92	294.66
316.29	321.36	312.03	319.19	314.7	313.26	318.34	318.08	313.38	318.98	316.98	318	315.74	317.29	320.56	319.02	313.27	322.21	317.69	319.19	313.83	316.92	318.92	321.66	320.26	314.79	315.93	316.22	314.53	308.85	318.85	313.78	317.91	320.26	319.29	317.25	320.87	320.24	315.76	318.63	318.6	315.01	317.99	317.28	317.62	317.38	316.85	313.25	317.22	312.68
326.26	330.17	331.52	328.28	329.35	324.46	324.03	330.31	333.62	328.59	329.71	328.68	322.63	330.41	325.35	327.6	326.59	327.82	328.96	333	326.68	326.67	329.43	331.68	321.9	325.21	325.23	328.67	328.86	326.91	325.46	326.64	328.27	329.1	332.25	323.55	325.58	327.08	320.78	329.69	327.55	325.41	325.08	325.74	321.13	327.25	330.93	329.34	328.83	324.93
297.1	294.65	294.86	299.39	291.01	296.67	293.64	299.8	293.37	293.54	293.05	296.14	294.62	295.15	293.33	294.93	297.84	295.81	296.39	294.22	291.09	291.65	290.7	293.26	295.23	288.72	295.39	294.84	292.87	294.95	295.17	296.33	294.44	290.6	291.12	293.54	294.43	293.93	289.15	294.03	298.08	297.14	294.2	292.33	295.46	294.41	292.31	291.18	295.93	290.96
323.9	325.85	323.57	326.3	324.15	323.01	325.5	322.29	327.13	327.36	325.15	327.15	324.21	327.86	324.07	330.25	327.06	328.91	324.72	326.4	320.83	322.13	324.59	324.59	321.78	324.32	323.03	325.17	325.24	324.96	328.36	329.89	323.03	324.7	330.15	328.1	327.75	327.74	329.35	330.08	328.85	318.79	326.45	323.46	327.89	325.45	328.89	322.34	322.72	321.07
316.84	314.86	319.24	316.13	319.77	317.92	313.84	318.56	318.9	318.3	315.02	315.23	313.86	320.98	320.75	319.83	323.66	316.87	315.85	322.02	317	317.81	312.05	313.76	318.84	310.5	318.48	321.06	315.64	315.4	310.16	315.19	311.43	315.32	315.61	316.79	317.39	314.94	319.47	316.33	315.76	315.31	310.55	321.21	316.49	319.94	314.4	317.2	318.96	316.32
310.25	315.13	313.17	308.65	306.7	309.47	312.79	310.78	307.77	308.96	308.02	312.18	312.82	310.74	307.19	309.39	309.4	307.17	313.95	309.97	309.13	308.42	311.27	313.24	311.6	314.58	309.63	312.68	307.68	311.08	312.6	311.71	311.21	304.05	315.29	311.68	309	309.56	313.44	309.3	307.37	309.18	311.59	310.77	308.98	312.36	311.29	310.16	311.4	314.18
303.54	306.2	305.26	304.8	305.85	304.53	298.8	310.88	306.24	306.01	303.18	312.82	309.97	306.06	305.76	304.5	307.74	304.93	305.53	306.19	307.37	306.7	303.72	303.98	305.62	302.73	307.68	307.8	305.91	300.26	307.46	304.04	305.41	307.02	306.4	308.44	306.12	304.65	303.94	303.03	305.24	307.92	307.88	305.57	305.98	307.04	310.08	302.43	308.12	302.36
309.8	316.83	315.02	311.05	312.36	311.66	317.92	317.49	314.16	314.58	314.46	316.39	313.17	312.85	316.98	309.34	311.3	315.52	309.51	314.35	314.86	312.49	316.44	318.14	313.99	315.07	319.17	314.65	311.19	306.42	312	310.12	311.81	315.73	315.58	314.76	316.61	316.02	309.39	317.31	312.07	311.24	314.37	315.4	312.74	313.12	317.56	314.66	314.39	314.69
299.96	302.79	299.06	303.26	308.69	304.33	301.77	300.17	304.8	303.92	303.32	305.24	301.04	301.37	306.37	304.77	300.85	306.93	308.13	301.42	302.08	305.92	303.1	302.21	305.82	305.94	304.13	306.98	307.31	313.73	298.45	305.48	298.32	306.36	306.34	303.81	299.21	300.15	307.24	305.24	304.9	306.97	308.23	302.26	308.85	304.76	305.55	305.09	302.33	313.04
311.9	311.12	311.43	306.46	313.22	314.86	314.22	309.46	309.81	318.04	311.97	310.43	314.57	309.86	311.23	311.08	315.95	315.05	311.47	312.18	309.86	315.36	312.89	313.12	316.78	313.23	315.86	310.83	313.21	310.01	318.13	314.68	310.57	313.28	315.59	315.96	306.66	310.89	314.55	309.5	313.8	306.69	311.75	313.82	313.41	309.16	316.18	313.58	314.91	313.15
298.93	297.64	295.99	293.85	297.67	299.76	294.6	289.33	294.28	299.51	292.4	297.02	300.09	292.58	297	292.12	292	297.47	294.25	292.09	291.59	293.78	298.28	293.59	296.45	295.27	300.43	291.62	293.16	293.74	295.75	299.63	292.21	299.6	297.5	289.45	290.85	294.53	295.52	295.97	297.55	297.86	291.57	295.48	290.35	293.83	297.13	293.78	297.19	293.55
[truncated: 150 more columns]
