# Supplementary material for: Genetic dissection of main and epistatic effects of QTL based on augmented triple test cross design
Source: PLoS One. 2017 Dec 14;12(12):e0189054. doi: 10.1371/journal.pone.0189054 (PMC5730204; doi:10.1371/journal.pone.0189054)
Supplement: S9 Supporting Information — (ZIP) [file pone.0189054.s009.zip › z5_1100_0.2_5.csv]

307.26	314.44	311.55	301.21	313.07	304.75	303.7	307.86	299.54	305.43	301.49	299.83	307.22	315.97	306.83	309.32	308.84	308.46	315.44	302.5	302.05	306.45	303.96	308.81	305.18	305.64	307.02	312.4	310.88	302.09	312.08	309.19	307.62	311.91	301.53	306.09	307.85	301.79	314.14	307.84	305.98	303.75	304.3	311.33	302.81	302.49	303.81	305.42	313.1	305.8
326.87	331.53	325.45	324.61	331.09	323.74	321.1	322.19	330.25	324.04	320.27	325.39	317.71	330.37	326.98	330.36	320.98	327.49	323.46	327.98	320.97	320.65	320.06	329.22	318.54	323.57	322.04	324.16	321.91	319.63	327.98	317.68	322.57	322.75	317.72	323.57	327.99	320.02	327.77	317.12	317.9	328.07	325.07	323.73	323.55	325.95	329.29	322.64	324.13	327.02
325.95	327.51	327.67	322.35	319.45	326.59	322.52	322.2	325.86	321.85	320.95	318.95	321.35	324.34	330.34	327.34	321.22	327.75	324.47	324.67	330.52	320.02	323.25	326.97	324.8	321.46	323.09	330.43	324.98	319.92	326.14	318.87	328.56	320.08	323.43	327.08	328.56	328.81	320.38	324.32	322.93	323.48	331.12	325.9	323.7	321.75	319.61	321.75	317.97	323.53
312.72	300.44	309.59	300.58	302.57	310.14	303.17	307.25	307.6	306.21	309.33	300.14	299.34	300.8	303.72	299.62	309.52	309.07	299.66	312.23	301.83	303.6	307.51	311.38	299.76	310.96	304.99	308.56	306.31	302.46	305.18	304.1	306.27	305.76	296.9	305.58	311.07	303.97	303.34	309.6	304.16	297.81	311.39	303.48	302.49	313.04	311.61	305.12	306.5	304.61
319.27	318.57	318.24	319.34	319	313.63	319.43	318.46	319.66	316.25	311.25	321.7	318.44	319.1	315	315.02	317.24	316.51	317.44	312.86	317.11	322.23	319.45	314.1	315.9	312.48	326.57	317.02	319.24	327.02	316.7	317.71	313.32	313.6	317.17	317.38	309.88	317.73	324.23	315.24	316.75	319.92	315.32	316.96	314.67	319.85	313.85	314.58	318.36	320.27
320.86	319.08	316.82	315.69	324.19	325.67	318.53	321.5	318.39	319.88	324.02	319.42	320.96	326.61	320.92	320.45	317.93	318.71	323.09	319.49	318.7	322.7	319.57	313.45	319.29	318.18	318.5	323.56	316.33	310.58	319.01	312.36	325.6	312.49	312.4	320.66	317.73	320.79	316.58	318.35	316.9	319.07	312.05	323.53	317.07	315.32	315.77	312.5	316.77	318.73
311.9	306.49	315.03	304.3	307.81	316.06	300.23	301.01	305.19	301.24	303.72	304.68	302.36	305.75	309.06	312.51	305.15	306.04	300.32	309.18	304.32	301.8	299.51	310.6	302.95	296.11	307.2	303.44	311.05	308.51	305.61	300.3	302.97	309.47	309.98	310.93	309.65	307.13	305.96	301.69	308.59	296.6	305.55	309.61	305.41	310.27	308.95	303.31	308.83	302.25
312.41	297.04	310.81	303.64	308.1	310.77	308.64	310.4	314.51	317.66	308.07	306.78	306	306.07	318.4	308.71	315.13	305.97	311.66	313.86	313.73	310.93	306.94	301.79	304.34	309.12	306.35	305.51	311.09	309.89	312.73	307.85	309.76	305.71	311.44	305.58	317.28	297.14	314.31	308.51	314.41	311.5	301.98	308.97	306.75	306.71	305.63	309.28	310.45	314.46
304.81	293.36	303.65	312.67	301.59	302.7	296.08	300.63	294.28	299.6	303.01	306.16	295.54	299.74	300.03	298.93	297.41	300.33	305.26	298.47	296.4	304.18	303.78	305.15	292.81	300.32	302.62	293.72	303.27	295.06	301.83	294.05	302.96	307.84	293.52	295.77	291.65	301.28	299.56	298.46	296.98	295.26	297.65	300.16	295.13	305.39	301.25	303.68	307.2	302.55
303.59	304.09	306.79	303.29	302.62	300.51	300.05	291.92	307.59	303.19	298.36	306.62	299.4	302.29	297.71	298.35	304.59	302.9	309.36	297.15	307.61	305.15	298.57	302.49	290.23	307.77	299.5	300.22	298.63	299.93	299.68	301.17	300.99	293.76	297.91	303.58	303.9	303.85	299.3	298.14	300.05	307.82	307.49	298.73	302.82	300.56	304.18	300.74	294.45	305.57
310.73	308.41	316.64	308.76	315.51	313.46	308.21	315	309.31	314.66	311.5	315.29	309.2	311.57	312.24	311.98	321.67	313.65	316.63	310	311.51	316.05	317.38	312.78	312.94	301.64	308.1	316.61	317.2	306.28	318.99	317.26	312.71	313.29	321.06	312.26	309.59	314.99	316.51	315.08	320.91	312.62	314.21	313.61	316.59	311.84	317.92	311.16	313.65	315.65
296.84	296.15	292.22	294.84	299.92	292.61	297.91	292.46	298.47	306.77	296.95	294.8	293.38	294.57	303.36	300.68	291.44	300	293.21	293.63	300.13	294.32	296.22	291.67	295.07	298.21	304.22	299.54	297.09	305.21	294.42	293.85	300.82	294.09	300.47	299.6	299.52	298.26	293.36	292.77	294.96	299.71	304.98	303	296.02	299.58	294.54	295.6	294.76	305.24
307.86	303.5	305.5	308.75	302.42	313.64	309.32	301.22	304.49	302.09	303.32	299.55	312.4	299.13	315.55	308.28	311.16	299.54	299.63	301.4	305.59	311.62	309.9	304.09	311.11	310.84	308.12	308.4	307.19	300.93	307.09	301.32	309.6	310.8	307.08	307.67	306.09	301.95	308.01	310.62	302.41	303.93	309.81	304.6	305.88	307.31	306.23	311.9	305.87	311.21
316.97	319.47	314.91	314.32	310.42	314.69	319.01	318.98	317.53	313.3	318.67	316.9	311.31	316.11	310.26	323.49	311.94	324.65	313.42	313.95	317.66	311.53	311.7	309.14	309.91	308.42	310.13	311.25	317.95	311.34	310.41	316.21	318.92	316.96	311.86	315.58	309.66	311.69	314.12	310.4	316.19	315.83	309.6	311.41	313.64	314.21	313.79	311.99	311.62	321.41
292.92	296.94	289.38	296.27	291.09	298.77	296.56	283.35	296.64	292.13	297.93	295.67	296.03	289.33	293.85	290.62	292.48	284.72	300.22	289.92	287.89	293.33	298.98	291.56	294.69	290.18	289.29	293.91	289.9	302.25	295.24	296.95	288.1	293.63	298.94	292.09	297.97	297.6	300.57	298.75	295.61	299.15	302.98	298.12	297.68	297.08	294.3	285.65	292.57	292.35
306.33	307.28	307.92	295.18	309.74	307.98	304.98	305.22	309.79	306.96	305.58	302.83	306.25	305.29	305.68	306.48	305.7	302.33	307.14	307.57	310.21	305.64	306.55	306.73	304.56	306.29	310.51	306.39	314.35	307.64	314.48	315.29	304.54	301.79	302.15	314.73	307.27	314.47	311.03	306.39	307.25	304.53	306.96	305.64	302.01	307.73	314.02	304.39	312.21	303.44
309.6	304.24	303.6	304.78	305.08	302.41	304.32	307.88	310.64	301.14	297.57	310.44	305.9	308.11	309.78	307.18	300.64	310.59	307.93	300.38	304.4	303.69	311.82	302.48	305.86	299.01	303.05	302.75	306.47	303.47	310.48	300.36	306.41	308.56	315.41	307.74	304.1	307.19	312.91	306.32	306.44	297.54	303.23	303.27	309.68	297.34	305.28	301.94	304.72	309.62
309.95	323.86	311.9	312.92	319.52	315.29	326.32	320.87	308.58	326.33	315.19	312.87	322.27	313.8	319.48	320.26	313.2	315.73	318.61	310.81	320.65	319.38	315.83	314.15	315.6	320.18	315.85	316.24	316.5	319.31	316.55	321.54	319.9	316.83	310.56	318.46	318.27	313.08	319.75	315.45	316.78	314.24	325.32	316.3	309.73	312.72	321.56	312.01	316.69	313.83
305.26	311.95	297.03	303.81	304.55	306.11	302.98	298.57	302.27	298.32	303.4	297.68	300.95	308.11	306.92	304.25	303.12	302.57	296.87	310.13	301.37	304.67	302.06	307.83	308.23	299.52	297.54	305.51	306.94	299.89	305.68	306.95	301.79	302.67	303.67	303.25	305.38	297.15	298.73	301.84	297.77	301.76	295.58	309.29	300.61	304.7	296.97	298.06	297.39	311.31
316.69	317.04	319.23	316.1	317.97	317.11	320.87	323.15	319.11	317.31	317.86	323.22	316.25	320.43	323.27	320.38	317.24	317.57	317.84	313.7	316.41	324.94	318.45	313.91	310.37	319.98	317.14	312.28	322.02	317.57	318.83	316.17	308.11	319.1	310.87	315.97	320.9	321.67	319.05	317.69	320.15	318.41	317.52	319.53	308.95	318.38	321.19	325.36	311.66	322.68
309.08	309.03	312.95	311.27	312.23	307.77	307.13	305.32	308.95	307.97	307.95	309.9	309	312.6	315.66	313.3	312.54	310.93	316.41	307.49	311.81	308.78	312.05	309.5	312.49	311.2	316.21	305.81	312.59	309.51	304.03	311.2	314.46	312.16	310.75	308.05	304.45	303.47	309.36	305.76	313.83	308.51	313.49	311.76	312.31	308.36	307.04	314.87	307.18	305.86
296.28	299.38	295.44	289.36	296.49	293.77	290.65	294.49	298.26	291.41	292.39	289.15	291.78	292.15	295.23	295.72	297.46	292.49	289.59	302.25	293.94	294.09	296.31	304.93	295.91	295.63	296.61	294.13	299.74	288.52	294.34	296.94	289.36	295.68	295.42	295.86	300.8	299.23	293.03	295.36	291.85	297.31	291.96	294.65	293.09	295.72	297.34	291.61	294.72	290.65
319.89	322.33	328.25	324.32	315.66	323.73	324.35	324.53	325.07	326.56	324.77	316.88	326.92	324.1	322.84	330.27	323.52	327.38	326.12	328.45	319.18	331.8	325.83	327.9	328.89	330.44	328.04	321.5	319.08	328.08	330.29	332.13	329.81	325.55	326.87	327.04	326.87	323.48	321.63	328.71	325.8	324.4	330.55	326.7	328.8	325.93	330.79	331.09	322.51	327.27
322.76	321.47	328.29	325.49	322.08	321.14	328.34	328.71	329.31	326.75	332.67	320.9	324.67	328.51	318.71	318.86	317.71	329.96	331.04	324.07	329.37	331.9	318.36	319.01	322.18	324.31	324.51	323.47	325.46	325.07	322.92	320.78	326.41	329.82	326.76	321.48	327.85	322.69	323.7	317.35	322.66	321.29	318.33	331.96	321.5	319.73	330.81	325.68	323.62	324.33
298.41	302.2	308.64	307.92	306.72	299.47	300.26	296.78	298.6	302.88	298.57	295.51	294.41	302.49	304.37	302.78	301.58	299.18	301.2	295.31	301.03	306.29	300.33	299.38	305.16	302.81	295.74	308.36	300.32	297.92	301.63	307.2	299.58	302.78	295.57	301.65	296.98	292.25	301.65	298.43	302.77	300.52	300.32	302.54	302.03	303.68	301.5	291.6	302.97	301.92
298.84	306.94	311.54	298.33	298.74	305.53	307.46	308.22	303.87	297.98	307.39	298.4	301.25	302.34	302.73	304.85	307.47	298.41	311.59	304.61	305.17	310.71	308.27	307.08	307.76	302.86	304.24	302.02	310.86	301.06	304.44	307.73	301.7	304.29	305.76	304.56	311.73	302.17	307.65	304.31	306.6	303.99	313.89	308.34	304.3	309.08	295.82	311.59	309.17	307.08
305.81	308.57	303.92	309.12	296.99	305.02	305.47	303.45	301.48	301.2	306.63	308.11	310.27	306.92	309.4	308.89	302.22	303.85	307.22	307.98	303.66	301.12	301.28	309.52	303.37	305.64	295.8	301.37	309.25	307.28	308.61	301.67	306.43	309.85	302.88	303.76	307.3	304.66	306.67	307.31	303.51	299.31	295.16	308.55	301.81	305.58	303.59	300.59	303.52	310.89
311.72	316.79	328.38	314.09	316.23	316.37	317.24	318.87	308.16	312.3	314.09	307.43	308.92	308.82	320.74	312.92	308.92	323.24	313.11	313.03	309.11	313.1	311.63	316.08	317.3	317.91	315.28	323.07	319.18	317.19	311.81	317.31	315.78	312.33	315.34	311.91	321.41	319.38	309	317.01	306.68	317.23	312.61	317.99	314.16	320.52	322.11	316.56	316.35	318.31
300.39	307.82	293.52	299.28	300.23	301.92	303.59	297.91	300.66	305.66	302.2	309.72	298.74	298.4	308.73	305.54	301.97	294.43	299.13	299.12	305.64	301.59	302.21	303.54	298.54	300.85	300.47	300.11	305.41	301.08	301.81	308.16	307.9	301.61	299.33	300.8	303.52	305.46	305.31	305.44	305.15	298.92	309.63	309.9	307.74	301.37	306.82	308.28	300.79	301.24
322.03	321.75	325.83	326.91	325.56	326.98	325.89	318.71	325.89	328.37	321.47	330.73	316.96	324.26	322.63	324.99	326.74	329.87	327.39	327.23	318.84	324.36	319.47	325.03	324.03	326.93	321.47	324.62	321.58	319.19	327	324.14	321.25	327.93	330.35	319.1	321.24	325.08	325.84	323.15	323.72	325.94	321.66	326.58	323.54	327.68	316.85	322.36	320.72	330.35
317.21	313.28	316.14	315.24	307.74	307.55	306.82	309.48	316	307.53	306.43	315.2	310.76	313.27	308.08	310.97	316.21	312.53	309.99	314.8	307.3	319.66	311.33	311.6	319.83	310.5	309.08	312.47	311.92	310.44	321.17	310.6	312.51	311.94	315.36	307.84	305.21	306.39	312.96	313.85	311.43	313.09	304.2	314.83	315	317.84	316.73	323.99	317.22	315.37
310.79	298.95	308.19	301.55	302.59	310.18	299.32	306.64	299.19	307.79	305.02	307.19	310.46	306.06	308.86	310.31	307.45	310.78	304.5	299.44	308.02	310.57	310.45	304.38	305.15	306.42	301.76	303.77	301.72	307.95	309.96	304.44	303.69	306.74	297.24	302.8	309.1	306.5	301.19	303.26	302.52	303.23	304.53	307.52	297.34	301.42	305.28	303.2	299.95	314.11
302.99	294.37	298.83	295.55	291.08	292.51	300.38	292.94	295.66	295.8	296.16	288.79	292.46	301.88	286.31	295.85	295.85	298.77	294.03	292.57	292.22	284.33	291.63	293.85	289.2	297.3	295.45	287.34	293.35	290.79	288.39	298.28	299.5	293.22	291.01	296.38	297.27	298.47	294.15	305.46	300.3	292.72	296.82	293.45	291.77	288.73	295.36	299.96	296.32	296.35
313.85	315.69	309.69	308.71	307.89	315.27	309.38	313.98	307.92	311.44	307.32	310.66	314.2	305.62	313.27	313.83	312.13	310	310.94	305.45	311.47	312.09	309.05	307.24	307.32	308.82	310.06	307.54	305.19	309.17	311.21	309.29	307.91	313.33	312.95	320.64	308.7	313.59	311.12	304.78	313.67	304.93	315.26	311.16	304.52	315.22	307.62	313.65	308.31	314.26
293.09	296.53	292.66	296.7	290.09	293.45	295.46	298.91	300.71	291.53	294.01	295.86	299.32	292.48	294.25	292.35	294.7	297.99	295.85	295.54	290.05	289.11	296.79	292.83	293.53	300.26	293.61	296.45	292.3	291.99	299.33	293.84	294.35	293.07	297.51	293.34	302.25	298.92	296.07	297.93	294.94	299.52	288.71	290.73	294.11	293.34	289.7	289.66	293.79	289.23
299.09	305.02	303.81	303.04	306.71	308.2	300.16	305.86	307.56	297.9	305.76	305.39	303.04	311.05	311.6	298.64	301.4	297.41	305.58	307.36	307.3	303.14	305.3	300.98	306.73	303.52	297.57	305.35	305.39	300.21	303.45	300.69	308.03	302.44	290.86	293.01	293.15	308.47	300.91	303.19	301.89	300.82	305.03	306.74	304.33	301.34	302.81	300.67	310.43	295.92
297.04	299.89	297.28	297.23	289.81	296.72	298.15	299.62	301.79	302.44	300.44	298.31	296.42	300.61	298.08	299.76	293.65	291.82	301.46	297.84	300.97	299.38	299.07	298	296.72	302.83	298.9	300.66	299.87	294.83	301.92	298.95	296.78	297.7	296.35	297.29	298.72	286.95	300.86	295.77	291.26	293.76	298.69	302.04	299.17	291.66	296.69	301.74	295.54	302.39
319.18	313.99	316.28	316.91	315.91	312.89	317.86	311.49	317.19	315.35	314.44	309.77	316.51	316.28	313.24	315.68	306.42	315.47	311.84	311.76	320.22	317.57	307.78	320.89	315.66	316.72	312.13	317.24	322.82	314.6	321.82	316.36	313.09	320.45	312.95	309.98	316.19	317.45	320.33	310.87	316.65	316	317.79	309.38	306.87	316.93	314.34	306.9	315.15	312.03
335.33	327.4	330.01	327.88	325.71	333.32	324.86	322.75	332.96	332.08	325.5	318.48	325.84	328.44	331.2	331.08	323.3	325.25	327.89	328.81	322.56	320.37	324.23	330.57	326.42	327.12	331.66	333.41	329.18	328.69	327.89	332.52	333.85	330.34	326.18	331.89	324.28	321.02	326.94	329.05	328.66	329.16	332.32	330.37	327.02	323.29	330.96	322.52	332.32	327.84
320.73	322.97	320.84	316.19	319.44	315.76	325.24	315.41	321.6	321.74	321.34	319.11	319.16	324.71	315.52	317.21	317.18	312.75	319.2	318.48	310.37	320.15	320.92	324.77	313.12	318.96	318.65	314.8	316.63	316.54	317.17	317.67	319.76	317.52	314.8	317.26	317.64	315.97	315.02	315.29	319.61	323.61	319.73	320.42	309.47	321.68	320.89	313.31	309.4	321.01
304.88	307.31	300.88	304.61	298.56	300.65	302.29	306.34	303.58	302.49	297.26	303.82	305.1	302.94	301.84	301.82	297.02	301.49	308.39	310.67	301.89	313.48	309.47	297.03	298.31	302.51	301.63	303.32	302.82	303.98	303.46	300.03	303.33	302.15	303.91	303.93	303.75	304.64	303.61	303.65	299.56	298.9	305.26	303.52	308.57	307.27	303.01	302.91	306.33	302.55
318.26	311.34	314.25	316.27	317.02	304.83	313.57	318.59	315.52	320.86	312.32	313.32	307.46	315.49	316.25	317.16	312.61	314.04	317.1	308.72	316.12	317	309.54	316.72	320.11	315.39	315.46	319.41	316.75	318.47	317.76	320.51	308.94	311.87	319.22	310.4	313.15	320.4	313.91	314.95	321.21	309.82	308.27	316.15	314.3	316.78	311.8	311.09	318.58	316.76
318.92	320.94	327.02	317.18	312.48	319.35	323.97	318.8	316.85	323.29	316.8	318.79	321.38	324.15	323.58	314.9	317.37	321.52	318.15	318.07	323.59	315.88	321.75	308.29	322.78	316.87	308.25	318.88	320.66	322.01	327.58	318.04	312.84	312.11	320.06	313.01	321.26	323.34	319.35	313.89	322.64	314.55	318.8	320.48	317.43	312.04	316.35	312.52	321.09	308.1
312.68	309.46	316.67	313.18	313	314.48	316.33	305.01	315.98	307.51	314.73	311.87	313.64	303.1	306.51	321.01	307.52	309.26	313.81	315.54	315	311.02	316.4	308.93	313.97	314.98	312.94	312.88	313.85	314.47	312.01	309.43	310.69	308.07	312.09	309.59	316.62	309.35	314.68	313.73	312.8	312.08	314.02	320.04	311.92	311.66	308.53	314.67	305.48	316.64
323.65	328.55	329.99	324.38	324.4	324.8	328.66	320.82	322.13	327.9	325.34	333.58	328.69	325.66	327.96	333.19	326.64	325.73	319.23	332.29	331.08	331.86	331.75	328.33	322.72	325.85	333.14	325.4	331.85	322.32	336	327.35	323.23	323.91	326.36	322.1	321.1	331.86	326	324.12	330.93	323.94	329.8	323.4	321.57	324.35	322.6	328.35	325.28	322.69
295.3	303.93	306.3	286.14	294.69	291.64	297.76	290.15	291.55	299.75	294.6	294.84	287.91	289.02	290.9	295.37	295.88	295.35	296.23	291.07	288.96	291.32	294.59	296.75	292.47	291.95	297.6	293.5	296.35	289.22	298.34	288.34	298.91	298.22	292.55	296.9	294.46	296	295.9	293.88	294.34	298.23	295.66	296.69	287.11	293.99	294.66	291.54	299.04	299.93
301.93	306.32	299.07	297.92	302.12	302.76	302.04	303.84	300.32	302.81	308.07	306.38	298.09	307.6	300.75	303.1	301.71	306.08	303.51	295.79	299.25	304.92	300.4	305.7	309.37	308.08	305.27	306	305.91	300.42	305.43	308.13	302.49	303.76	301.74	301.36	305.87	295.55	296.99	307.79	302.58	303.65	301.41	303.59	295.82	305.06	308.96	306.75	306.64	303.13
306.53	312.69	313.49	315.83	314.3	308.75	309	309.25	311.24	308.75	312.67	314.45	311.11	312.51	316.07	307.5	311.38	315.25	312.91	313.52	313.15	322.67	320.04	312.74	308.21	312.17	315.35	322.61	320.16	319.78	320.99	313.91	316.56	319.46	311.62	312.7	310.37	313.57	310.21	312.61	316.68	318.51	316.4	308.26	313.36	309	321.32	319.45	312.33	311.1
304.34	295.33	296.91	296.35	290.06	289.9	297.08	293.41	292.13	298.83	295.24	291.83	294.49	302.39	299.17	292.97	292.05	289.74	300.49	293.66	295.38	294.06	290.36	308.22	300.83	292.96	287.2	292.34	292.43	292.63	294.85	295.75	293.97	288.22	297.57	293.67	297.62	299.16	296	294.24	294.01	296.3	295.95	287.19	298.66	292.66	286.91	288.24	297.14	293.75
314.83	307.36	320.65	312.63	311.94	314.01	312.9	305.14	314.24	315.63	311.28	319	316.06	314.4	313.31	315.74	321.65	315.02	315.2	314.83	310.21	314.69	313.09	308.81	315.42	310	319.9	324.59	314.04	309.43	314.36	318.39	312.24	309.48	311.52	312.85	308.56	312.48	318.93	314.06	313.2	316.35	320.2	313.35	307.33	315.32	308.83	315.47	317.95	311.22
326.88	330.85	318.76	328.34	333.99	329.06	320.16	323.09	327.71	333.71	322.79	322.62	324.94	331.3	329.97	330.49	331.02	329.21	330.32	323.98	335.22	330.45	320	326.16	331.66	328.82	328.65	327.55	319.55	335.6	322.55	329.35	328.73	324.73	323.37	333.25	331.45	332.62	327.94	330.51	327.94	331.65	321.95	321.85	325.4	335.7	331.34	323.24	322.89	328.64
302.22	301.94	306.69	306.12	306.56	302.69	311.53	300.28	307.11	296.96	296.33	303.48	301.48	302.16	297.19	306.17	302.5	306.67	303.42	296.22	300.81	301.11	301.08	306.56	305.27	299.66	305.04	304.48	307.78	309.36	301.73	310.46	306.24	298.23	294.79	302.28	305.78	303.93	305.36	305.03	300.97	301.53	301.74	301.97	304.02	301.13	299.65	305.47	295.25	307.23
305.74	306.26	311.19	307.9	308.29	314.21	310.06	307.38	309.96	312.21	307.82	307.45	307.83	303.86	306.91	315.96	305.6	310.19	310.65	308.98	308.25	308.54	308.39	305.98	312.11	313.21	308.23	312.59	306.32	306.91	304.44	311.88	311.17	310.91	304.08	306.92	311.64	307.2	310.89	315.81	313.03	301.89	307.82	308.15	305.79	314.91	305.63	310.43	303.02	312.35
311.65	302.72	305.2	302.41	301.29	306.19	305.31	299.95	310.05	301.97	304.11	307.29	299.62	303.35	306.02	305.48	301.85	302.03	306.68	302.44	307.85	294.17	308.07	309.42	300.02	302.13	299	298.33	310.71	312.06	297.45	302.35	298.3	306.79	299.75	302.51	308.94	301.7	302.74	298.72	299.6	303.43	300.06	300.43	308.69	303.43	305.37	306.52	301.22	301.21
306.36	298.38	301.89	305.26	296.41	298.11	310.68	305.25	307.36	302.14	304.16	301.44	292.71	309.17	300.02	306.05	308.11	310.7	301.77	300.64	304.07	303.41	309.18	305.02	299.27	307.71	304.21	306.75	302.68	298.62	309.08	302.96	301.21	303.55	300.21	302.24	303.18	300.14	304.09	300.43	302.98	301.07	304.11	304.31	303.26	301.2	304.88	302.78	298.22	300.85
299.11	293.74	295.51	299.79	301.55	294.32	300.63	303.4	289.11	295.77	299.26	300.21	300.64	298.17	296.59	295.02	291.81	294.99	294.7	296.8	297.05	298.56	297.8	290.66	296.38	290.12	291.2	298.77	290.85	295.63	290	299.34	294.11	296.71	304.37	297.35	303.07	292.95	301.5	294.51	293.5	298.54	287.68	297.28	296.47	301.62	293.66	294.42	297.41	301.6
323.56	320.84	316.71	314.09	312.4	316.71	314.79	320.84	317.61	316.89	322.06	304.85	318.61	318.26	313.78	320.86	324.83	316.04	318.81	312.82	324.17	312.81	316.89	315.5	321.95	315.19	311.57	320.12	311.98	320.32	319.38	319.26	320.75	321.78	323.72	312.71	319.54	326.85	315.37	317.75	313.72	321.31	318.7	322.72	318.13	317.4	317.31	316	311.95	319.18
305.34	304.91	300.37	299.59	307.51	300.82	297.83	306.97	304.93	294.93	301.56	299.08	296.51	308.81	302.54	300.83	305.4	303.8	297.46	294.83	299.26	301.96	304.48	304.15	302.97	299.81	300.9	305.98	301.27	303.02	294.43	305.12	302.51	298.43	301.01	304.78	305.25	300.3	302.02	297.95	307.41	308.49	295.44	306.83	302.73	306.9	297.85	298.94	304.12	304.18
317.09	315.06	312	316.61	313.96	313.6	318.08	319.87	313.97	312.44	311.05	313.39	311.65	312.32	311.63	313.99	313.17	311.59	312.99	312.61	312.19	309.23	316.29	317.23	310.79	312.82	313.54	311.22	307.63	310.8	311.87	315.97	307.76	308.57	308.62	314.66	304.56	307.17	312.68	308.33	308.17	315.66	311.27	314.72	314.97	312.45	312.59	311.61	309.77	317.7
301.43	302.99	308.86	301.29	303.09	297.53	303.92	304.91	305.61	305.43	296.97	294.73	301.76	303.48	305.62	299.93	305.15	297.38	301.56	306.14	300.72	303.57	304.87	297.73	303.06	305.02	305.35	301.55	303.38	302.18	299.44	304.39	302.57	299.26	300.95	306.38	303.43	307.67	304.86	301.79	300.07	303.37	294.95	306.53	307.31	303.2	298.61	304.28	308.23	306.97
302.24	304.41	302.75	302.3	301.92	306.77	305.5	308.59	304.38	306.64	309.94	309.7	303.23	302.71	311.44	299.75	298.57	303.25	306.57	298.88	308	304.09	304.58	305.45	300.72	303.03	298.1	295.54	302.27	302.74	305.44	304.32	302.81	306.63	310.37	296.16	308.77	318	306.94	306.09	303.19	305.56	308.9	307.36	304.39	301.27	305.61	304.86	304.71	298.71
309.38	310.15	316.64	308.32	311.23	307.9	306.59	312.9	311.99	310.5	320.82	313.22	312.5	312.8	319.05	310.97	319.43	309.58	314.53	315.38	308.34	310.71	314.05	312.37	320.15	320.76	312.58	309.3	316.63	303.59	312.18	314.27	313.92	311.62	308.75	313.34	311.91	318.74	306.12	321.58	317.65	311.65	310.98	316.81	316.33	315.71	312.59	311.6	313.38	317.97
301.14	310.75	300.19	308.28	300.51	297.69	306.21	305.79	302.91	304.22	305.39	299.7	299.93	302.89	306.26	300.1	305.08	301.78	302.94	299.78	305.04	297.93	298.38	307.22	298.5	302.62	301.62	300.71	297.87	305.72	301.39	300.1	309.5	299.85	299.1	305.11	302.84	310.5	303.22	303.98	299.42	306.84	302.11	301.12	301.48	311.42	302.99	300.52	302.08	304.71
300.05	304.92	308.49	305.06	301.94	308.67	306.53	306.83	308.54	297.2	304.31	295.7	306.54	303.83	306.61	301.81	303.35	306.56	303.14	305.46	305.89	303.87	304.26	308.53	301	304.73	304.55	307.95	310.28	299.79	306.47	309.74	307.97	302.39	308.71	305.11	304.97	306.73	310.21	305.99	302.64	305.94	307.06	298.82	298.51	302.73	308.87	311.5	309.85	304.29
305.41	301.09	307.71	304.94	304.22	297.26	304.56	305.45	302.27	302.66	303.49	301.18	303.18	302.59	304.27	308.26	304.51	308.01	299.83	305.85	302.24	302.37	303.12	308	303.59	300.48	306.07	309.51	304.27	306.53	300.7	304.66	313.57	304.78	302.07	303.32	304.16	296.21	303.44	305.91	305.06	303.71	300.99	305.48	306.22	304.02	303.34	299.46	307.44	308.72
308.4	314.26	312.47	317.76	312.33	312.41	318.46	312.19	316.26	314.92	313.84	320.95	313.1	310.12	315.6	315.59	319.23	312.25	314.45	318.61	317.32	315.4	313.34	311.7	313.25	316.7	305.84	320.92	325.19	310.4	316.2	311.23	317.04	318.96	312.22	309.63	308.2	311.44	311.84	313.52	314.67	307.96	316.7	311.38	309.04	321.34	320.3	307.72	308.13	320.08
314.19	315.42	313.54	313.71	320.94	314.38	317.3	319.07	322.83	319.58	318.4	321.26	323.23	326.51	313.52	315.2	324.02	317.78	318.1	318.17	315.2	314.73	319.44	317.26	322.29	317.58	318.58	321.85	319.65	314.71	314.93	320.74	312.09	317.32	322.01	316.27	318.48	318.54	309.78	308.61	319.9	320	318.72	316.51	318.21	320.97	316.33	319.64	313.56	320
315.87	312.42	316.11	311.34	312.94	320.17	316.44	318.94	316.56	313.96	317.74	316.11	314.06	321.76	319.17	318.5	317.51	317.23	322.85	318.05	315.34	319.68	313.3	317.75	318.04	313.33	314.94	309.78	310.06	323.21	318.77	321.07	314.83	318.2	321.11	307.82	319.11	321	313.65	315.81	315.49	322.32	316.54	322.42	318.33	318.97	314.74	320.2	313.29	322.39
313.99	303.66	318.04	315.96	311.35	321.75	315.23	310.11	307.5	308.58	313.92	307.06	313.9	314	309.17	315.84	316.25	308.95	312.07	314.59	301.69	305.15	315	310.57	314.15	320.08	309.78	318.22	309.43	311.13	312.79	311.37	315.09	321.48	311.57	316.04	313.47	316.04	313.83	316.08	315.23	311.04	313.11	307.34	313.8	308.98	312.18	311.95	306.87	318.33
317.14	308.62	316.91	311.79	317.32	313.38	314.97	304.04	307.91	307.34	310.43	313.32	310.69	312.63	310.68	315.84	308.78	315.17	305.57	307.55	316.28	316.77	300.4	313.24	317.63	311.41	313.92	317.34	312.92	317.64	313.28	311.04	313.63	318.03	315.3	317.25	314	314.49	316.7	311.7	311.61	320.74	313.59	317.13	312.99	310.51	314.5	316.09	320.83	310.56
293.11	292.57	295.91	294.11	296.06	298.28	303.52	293.67	295.27	294.73	300.97	293.7	295.57	297.39	293.77	293.95	293.81	294.92	292.5	299.68	292.04	294.31	291.26	293.74	295.14	298.17	297.33	303.42	301.63	297.29	299.13	289.86	296.26	294.96	299.48	291.56	293.06	295.13	294.1	294.64	297	310.12	295.89	302.72	298.21	298.32	296.56	286.87	294.81	293.56
308.12	314.72	320.09	317.66	315.17	314.53	312.73	311.94	310.3	323.28	322.25	308.25	311.52	325.79	317.33	309.69	313	307.47	310.53	316.38	321.41	310.72	320.27	310.09	313.59	312.61	315.86	312.59	319.44	308.73	320.73	320.17	315.11	319.46	320.9	315.34	317.2	319.59	312.47	311.5	308.73	309.16	317.62	321.39	310.4	311.35	317.09	313.64	313.02	315.83
292.4	287.93	290.38	293.34	292.02	290.63	293.19	293.8	290.16	289.57	298.83	292.77	295.92	291.14	295.83	291.58	292.51	290.19	292.72	293.97	296.34	289.14	290.4	291.33	295.32	294.84	294.85	293.59	296.77	287.9	290.09	298.35	299.13	293.08	295.66	295.02	289.23	287.68	292.3	294.96	303.17	296.46	297.32	296.07	296.71	299.62	287.24	296.67	290.73	292.98
303.49	300.99	302.69	295.67	294.38	310.24	307.01	295.93	302.29	309.75	307.81	299.46	302.8	303.3	304.74	304.25	305.92	306.98	300.45	298.58	309.56	303.5	303.92	294.08	305.06	305.79	304.45	301.26	303.03	300.34	297.25	310.57	306.48	304.51	310.3	304.09	305.14	303.35	302.8	304.19	307.41	309.28	302.27	303.24	305.6	303.49	299	311.74	303.33	300.68
301.07	303.28	304.35	306.87	315.07	303.14	300.44	302	293.74	301.06	303.05	300.7	296.75	303.51	304.38	304.3	300.18	306.92	297.23	301.96	295.97	304.51	299.3	305.29	303.98	303.13	305.08	305.41	305.59	300.16	305.73	296.49	307.74	297.78	308.68	299.45	310.56	296.22	300.43	305.5	298.6	303.38	299.56	303.54	303.3	301.03	306.19	297.12	303.44	301.18
311.01	323.86	318.47	313.38	316.77	313.51	316.02	318.72	312.94	314.69	318.6	310.77	315.17	316.78	314.33	317.94	319.5	320.73	316.25	314.53	318.01	312.86	312.18	311.54	317.36	310.92	320.15	312.75	316.2	315.44	305.54	322.6	313.68	320.79	312.74	315.21	316.29	306.79	321.17	310.72	317.4	309.35	310.38	311.74	318.21	316.37	316.77	324.12	318.35	321.38
319.4	314.64	305.64	311.13	305.58	310.89	308.78	313.41	307.36	305.33	313.7	313.54	310.98	310.52	310.58	315.13	308.55	311.61	317.02	312.34	302.85	316.66	318.21	310.78	308.91	309.69	311.49	304.53	305.75	310.89	315.26	310.52	310.33	316.05	309.33	311.15	306.29	316.7	305.33	312.89	307.79	315.32	323.08	314.23	310.5	307.62	313.25	309.69	308.74	307.79
304.93	305.03	309.74	309.53	298.69	302.74	306.06	298.83	309.19	305.98	305.43	306.3	303.89	304.81	301.88	309.77	310.15	309.94	300.25	299.93	309.86	305.44	307.8	305.25	299.2	304.53	301.59	294.83	303.66	307.88	308.76	298.07	307.98	303.95	302.58	306.25	303.01	298.94	300.91	302.69	304.5	302.62	310.98	308.8	302.47	307.04	305.77	301.15	309.88	303.63
314.58	312.87	306.36	307.54	309.97	310.56	313.13	311.51	317.09	310.31	311.7	311.56	312.75	315.07	316.8	317.58	314.08	310.95	317.95	312.72	312.72	314.77	315.76	309.97	307.77	312.1	312.82	305.04	305.63	318.91	305.03	304.37	318.36	305.7	303.39	314.83	312.44	312.48	312.76	319.33	306.51	309.11	310.44	313.42	310.75	314.56	317.72	308.1	302.4	311.07
322.46	335.17	326.02	332.09	327.61	329.01	329.76	333.69	333.84	325.14	335.56	331.85	323.09	323.86	325.17	325.02	324.26	328.45	332.33	331.23	326.46	322.6	326.81	323.43	325.34	326.43	324.61	331.3	323.6	327.38	333.07	332.89	324.67	336.1	330.07	322.79	323.78	330.44	326.86	329.51	326.59	326.92	327.32	329.42	323.07	323.84	326.74	328.33	328.96	327.88
302.71	303.37	300.22	298.25	307.63	294.85	310.26	294.15	304.77	295.63	298.27	301.8	302.44	311.01	303.18	301.83	297.29	300.37	294.27	304.54	296.84	305.51	303.79	304.47	297.66	305.02	304.5	304.49	300.51	299.15	297.76	300.24	303.04	303.92	300.12	302.45	305.88	298.73	301.4	298.8	300.46	302.78	308.46	298.83	300.45	301.59	304.53	307.35	302.89	304.18
304.96	309.14	309.36	306.49	300.07	305.06	291.77	301.66	304.78	310.17	309.75	308.33	301.82	303.34	302.73	303.4	304.64	304.2	297.97	307.66	300.4	305.13	304.72	305.05	308.91	304.76	299.15	296.29	302.95	306.23	303.89	307.78	305.21	304.67	302.72	304.05	307.21	302.81	306.64	302.68	300.25	307.87	310.06	306.34	299.58	298.13	299.09	305	307.9	303.93
293.71	289.85	290.86	289.92	294.98	296.26	295.19	286.41	289.6	298.59	295.2	293.38	290.43	295.53	295.21	302.92	293.15	294.58	297.8	293.01	295.41	298.76	299.52	298.33	295.48	292.14	295.89	296.41	291.9	292.68	292.47	299.31	289.74	290.21	294.44	298.72	289.47	295.29	293.88	290.26	296.85	297.32	300.71	296.57	298.05	297.53	286.37	290.78	300.39	297.37
299.2	299.03	301.35	303.34	302.74	296.43	303.96	300.92	301.51	302.28	295.06	302.36	302.39	297.93	305.18	305.09	304.12	303.19	296.24	298.38	299.83	303.88	298.45	298.84	293.86	303.25	299.28	296.24	302.4	299.43	300.66	298.75	303.57	301.77	295.31	298.51	299.9	298.98	297.28	299.86	313.37	306	296.02	295.81	297.18	297.72	294.6	297.71	299.23	300.73
315.85	318.24	312.45	314.66	313.57	314.01	313.59	313.95	314.45	315.44	317.28	313.86	310.18	321.66	317.81	313.88	318.98	313.84	311.11	311.68	313.64	308.63	307.06	314.17	311.7	310.31	316.79	308.77	311.02	318.33	315.08	314.24	306.94	316.24	310.84	305.65	311.26	309.97	306.82	306.31	313.48	314.9	311.39	314.86	304.96	310.93	320.36	308.2	312.2	315.38
321.92	315.39	317.72	309.9	316.58	311.72	320.3	317.2	317.92	315.67	314.78	313.59	320.15	320.8	315.53	313.22	319.83	317.47	322.36	319.41	309.02	308.51	312.84	312.65	310.34	313.46	321.96	325.6	317.89	314.98	314.24	320.77	313.88	315.6	314.78	318.79	315.57	314.2	318.62	310.23	317.35	317.25	317.76	315.86	312.13	317.05	316.42	311.15	312.79	313.03
311.55	302.11	314.83	318.3	311.11	303.33	306.36	313.44	309.25	318.89	308.69	314.29	306.87	304.86	312.31	312.93	310.95	314.88	306.3	318.2	299.77	311.39	320.06	316.07	313.13	314.64	309.72	309.51	307.43	315.71	317	312.29	311.93	309.98	316.42	310.62	310.59	311.27	315.57	308.11	307.83	309.83	311.92	309.17	313.26	309.5	308.87	314.17	311.43	312.16
298.09	298.63	301.81	299.25	301.61	300.18	303.15	298.22	293.57	300.34	298.74	302.12	291.72	301.88	302.81	300.82	295.51	293.53	298.15	297.94	305.01	303.57	304.1	300.75	297.4	299	295.2	297.07	306.29	298.25	301.88	301.42	301.65	300.86	300.65	301.83	298.76	305.76	305.34	306.27	307.22	295.85	303.59	294.93	298.28	305.31	302.82	304.93	302.34	306.38
297.15	299.42	302.43	291.2	303.47	303.56	293.45	293.34	300.94	294.6	298.12	305.05	292.07	299.83	298.6	292.48	298.57	299.21	296.17	294.1	298.81	305.94	303.3	298.64	301.84	301.93	295.24	297.63	300.66	298.19	297.59	301.97	294.26	296.12	294.84	292.42	302.98	295.89	296.5	302.12	299.33	293.93	294.84	293.36	296.55	303.92	297.36	304.76	298.76	298.28
309.54	304.86	302.44	303.47	302.59	302.31	304.39	300.47	305.62	301.22	308.95	303.68	306.71	301.41	305.43	311.14	304.67	305.77	309.47	302.9	307.04	311.01	302.56	307.55	302.98	314.56	309.7	309.15	293.87	304.65	301.91	310.1	301.98	305.63	302.06	302.48	302.88	301.51	300.38	305.38	307.32	306.15	312.14	305.64	299.65	304.21	310.93	312.62	300.67	304.71
314.93	319.24	317.71	316.92	311.75	312.75	328.13	315.13	318.92	317.14	318.65	315.08	316.46	319.75	314.7	327.7	322.44	320.64	323.43	319.99	319.45	316.73	315.96	317.04	310.39	314.05	317.8	317.88	317.98	316.8	315.84	316.9	320.91	316.1	313.34	321.2	313.87	320.99	313.19	318.03	318.86	315.78	314.82	322.24	321.46	318.35	314.96	314.87	312.44	312.47
294.56	295.31	292.16	288.9	294.72	291.55	294.73	292.14	295.25	289.6	293.4	298.01	293	297.2	288.02	294.36	290.77	293.13	296.33	293.86	295.46	293.32	292.75	295.18	297.6	294.91	297.85	295.86	296.36	293.54	296.38	292.11	296.97	294.43	299.81	296.43	294.5	299.88	300.78	296.81	298.12	297.05	292.56	289.14	288.15	294.75	292.75	291.24	287.24	298.31
302.88	302.62	305.14	312.85	303.43	300.43	299.1	305.28	302.56	301.45	297.86	305.15	304.01	303.45	306.66	299.61	306.89	308.53	301.32	304.55	302.38	300.14	298.36	305.86	302.88	304.95	301.18	307.1	304.03	306.9	307.94	301	308.51	303.02	298.53	298.43	304.78	306.28	305.67	299.95	307.46	304.02	301.62	299.92	304.77	308.16	296.84	302.65	302.09	298.74
303.8	303.93	300.61	309.99	310.63	298.17	299.08	297.93	297.64	300.46	303.02	300.48	302.47	306.86	298.36	305.97	295.79	301.59	309.59	304.66	308.21	307.37	307.89	305.77	294.57	293.98	303.02	303.87	308.56	302.54	303.28	309.59	304.78	306.7	311.42	312.05	302.4	306.75	310.88	308.15	304.24	306.96	295.6	304.51	299.42	300.89	301.72	297.15	296.37	305.19
295.12	295.08	298.71	296.21	288.33	292.82	294.61	292.69	295.4	298.57	289.35	292.37	295	292.96	292.57	293.54	296.87	291.72	294.87	292.11	291.86	289.65	297.04	287.52	297.87	301.6	293.51	294.84	293.97	297.84	296.95	289.7	293.21	290.21	295.89	294.91	296.46	294.32	297.31	293.61	292.03	295.93	292.27	293.4	294	287.69	301.55	297.44	293.91	296.46
322.5	330.2	333.78	324.56	333.95	331.87	329.24	325.3	329.69	329.95	326.17	326.12	329.49	325.99	333.15	330.4	331.7	326.5	327.55	319.14	328.64	328.41	330.6	338.51	333.02	331.07	332.82	329.28	321.58	323.91	332.03	328.73	329.54	331.75	329.77	318.57	323.22	333.05	337.09	321.7	339.07	337.36	323.99	326.36	331.71	329.51	332.54	326.26	326.8	331.67
313.24	318.75	319.54	315.74	312.44	312.87	319.74	319.27	314.65	319.46	321.46	321.88	316.23	323.72	318.27	317	317.2	322.34	316.49	317.48	316	315.73	316.86	322.12	314.37	324.34	314.62	320.8	321.71	320.33	319.72	315.31	310.02	319.71	318.99	315.07	317.55	318.27	314.31	314.73	313.47	316.53	326.43	312.6	316.52	322.13	311.76	316.53	319.33	318.73
305.86	302.64	311.41	298.4	293.75	305.52	301.79	304.19	300.73	302.09	301.73	308.89	307.71	305.81	299.03	303.16	296.31	300.63	306.2	308.1	309.25	304.99	308.16	298.78	307.08	300.72	295.59	300.32	312.55	302.38	303.31	295.83	303.9	304.81	302.78	298.93	304.02	298.99	306.76	291.91	300.99	304.03	308.29	305.58	296.44	308.47	308.46	301.73	308.87	299.4
303.04	301.72	300.62	308.98	312	306.89	300.9	308.4	305.52	307.02	307.47	305.18	307.27	311.09	312.64	300.58	306.3	296.5	297.57	300.9	310.51	306.66	297.22	305.06	303.83	299.31	307.59	312	307.89	310.98	312.62	310.73	307.7	308.79	309.5	309.93	300.29	302.8	302.49	304.05	311.95	293.75	301.95	296.31	308.37	305.41	304.83	309.74	308.2	307.88
303.29	298.46	306.65	300.4	308.42	302.79	301.22	303.91	307.13	301.18	299.61	296.38	307.97	296.81	304.03	305.35	298.42	297.88	306.69	300.81	304.69	305.28	302.2	306.34	301.94	306.26	298.04	303.04	304.87	304.76	306.04	300.2	307.72	308.46	296.39	304.58	296.21	300.44	303.39	303.78	302.43	299.44	307.45	306.87	302.61	306.86	297.85	300.6	305.13	310.9
313.05	313.38	313.63	301.55	306.33	313.36	306.76	312.1	309.86	309.54	310.91	311.27	314.25	312.48	307.05	307.56	315.32	306.49	302.34	311.47	307	312.8	311.99	314.48	308.8	302.97	310.56	313.84	311.26	306.69	313.9	312.71	310.66	312.3	313.37	306.69	309.95	310.82	309.23	314.27	307.41	313.98	314.84	313.49	306.29	309.58	310.06	311.1	309.65	309.81
307.01	295.24	308.22	297.23	306.13	304.14	306.44	304.01	305.46	302.16	305.36	304.65	301.41	303.91	302.95	304.21	293.93	303.19	306.41	305.88	298.91	308.04	303.4	304.51	299.01	301.67	303.15	307.33	306.35	307.08	309.5	302.05	308.46	308.02	308.76	307.31	301.81	307.52	302.17	301.23	309.74	305.59	299.6	298.05	301.71	297.69	305.24	308.34	305.58	302.94
306.78	305.48	298.73	296.96	305.27	308.3	307.73	305.61	302.98	300.11	302.88	303.97	312.82	299.16	306.41	298.26	305.65	300.15	301.51	305.07	309.57	301.7	307.74	304.55	307.77	304.07	304.2	306.46	312.04	305.07	302.74	311.39	304.37	308.32	306.89	305.44	301.61	300.06	300.35	310.52	310.17	305.4	298.73	308.59	303.13	311.53	303.4	303.84	308.82	302.37
305.99	308.8	296.18	308.41	304.47	307.74	303.73	312.3	298.43	309.59	305.19	313.47	308.01	303.63	306.8	309.87	304.89	302.85	306.67	305.49	310.1	307.16	304.24	302.07	308.58	298.53	304.15	303.61	311.21	296.62	307.18	306.25	299.78	301.87	296.69	311.93	306.1	303.15	295.42	298.39	303.85	311.69	300.69	300.02	308.15	316.81	309.63	310.1	303.43	303.26
305.98	298.41	308.68	306.14	310.02	303.22	296.14	303.79	303.27	311.94	305.41	304.5	300.2	305.04	301.44	312.01	303.46	301.17	304.9	305.46	302.21	306.85	297.94	301.7	306.18	305.94	308.36	307.85	295.33	301.98	305.74	301.98	304.59	301.72	300.04	300.76	306.86	304.32	305.91	309.33	305.85	311.84	299.14	300.28	301.4	311.96	302.57	305.8	304.66	304.3
316.07	306.66	308.67	308.77	314.83	313.51	309.91	306.65	305.86	310.49	311.97	312.45	311.69	302.39	308.85	313.27	310.06	319	308.7	312.44	310.33	302.72	310.62	308.79	305.8	315.36	314.64	312.42	318.95	313.76	307.62	310.1	315.39	303.17	309.03	309.08	314.37	306.22	309	301.74	313.15	306.65	312.59	308.26	313.54	312.69	309.3	305.54	315.56	301.36
301.95	300.22	294.02	297.31	296.71	292.37	296.67	293.49	299.03	295.21	296.58	294.48	297.91	294.68	298.45	295.84	294.56	298.93	289.37	290.61	295.68	294.53	294.54	294.54	289.88	290.42	296.94	294.84	295.71	297.06	290.37	306.45	296.69	292.27	297.5	296.7	294.94	292.65	292.19	303.38	302.62	301.49	293.14	305.32	295.33	297.38	289.53	303.55	291.93	295.73
319.96	315.97	313.1	307.93	304.84	316.06	310.88	311.83	317.87	318.06	311.9	317.37	319.05	310.25	307.49	308.89	313.68	312.29	316.17	311.27	317.26	316.1	312.07	311.89	317.93	308.7	303.27	313.77	316.8	321.5	311.42	311.11	314.35	312.56	312.17	308.17	313.03	310.67	300.98	313.55	316.04	318.57	307.72	310.65	309.95	311.23	317.74	315.31	319.54	311.47
309.48	318.08	319.85	319.02	318.62	314.61	314.97	312.03	314.79	315.74	315.97	318.66	318.76	313.01	312.92	314.09	312.88	317.92	318.74	314.96	321.99	313.11	313.09	314.85	309.98	315.06	309.21	308.04	308.27	316.4	316.79	307.43	314.65	316.87	314.38	312.12	311.99	322.9	315.45	314.06	311.7	317.99	319.34	318.68	308.36	318.26	322.8	317.04	303.86	309.85
314.86	315.12	314.01	319.14	320.44	314	317.58	319.79	312.47	321.82	315.57	316.21	318.65	315.96	321.67	315.8	310.78	317.72	323.62	319.6	314.8	318.59	309.51	311.71	318.09	317.76	318.85	319.64	317.04	311.83	322.22	323.87	315.11	316.53	317.18	318.41	314.8	316.43	322.61	326.26	314.22	316.5	317.16	317.57	311.26	321.04	313.27	314.04	317.92	317.04
302.47	307.11	307.73	306.4	302.43	303.72	304.02	300.1	308.94	300.84	305.15	306.55	304.8	302.56	300.33	307.08	302.05	309.03	302.26	300.27	304.69	312.55	303.78	305.83	306.25	299.53	302.78	299.48	298.05	297.7	310	300.59	303.5	299.88	311.76	311.05	306.25	304.31	309.39	310.36	311.81	299.53	305.95	304.21	307.21	301.96	311.52	298.31	312.72	297.16
311.04	314.41	319.27	316.71	315.41	313.69	319.02	318.67	317.38	309.36	316.87	319.17	315.47	320.04	310.45	310.67	324.45	322.48	310.93	315.87	325.73	320.55	314.55	314.67	321.04	322.3	317.71	319.02	309.26	319.05	325.81	315.4	317.69	313.97	314.35	315.26	319.06	317.92	318.13	315.58	315.09	314.84	317.18	316.71	323.52	318.17	313.13	321.72	313.9	323.44
327.59	331.55	326.25	322.72	338.19	331.87	324.84	329.23	336.61	329.17	326.9	327.22	331.06	330.02	331.02	331.1	332.15	326.13	327.28	334.01	334.53	322.37	327.56	328.33	330.28	328.81	332.28	322.37	327.92	326.13	323.56	333.73	319.38	331.44	319.23	330.87	321.88	330.24	325.42	329.07	329.47	330.57	321.05	331.63	329.7	330.46	320.37	327.54	327.06	332.98
307.4	293.58	296.62	295.65	304.74	301.19	301.52	302.97	305.14	304.01	291.45	304.27	307.68	305.73	302.67	296.5	295.25	300.41	300.63	305.39	299.12	303.92	300.08	299.69	297.1	297.07	297.34	305.26	300.08	301.16	300.42	302.44	302.17	297.51	296.54	302.52	301.77	298.1	299.65	292.55	297.89	295.85	304.01	299.37	304.7	300.91	295.76	302.5	293.79	300.57
293.97	302.38	307.99	305.53	300.37	306.72	299.28	307.49	298.67	303.86	303.33	294.47	302.69	302.97	303.85	302.42	305.71	295.77	310.15	297.62	303.02	303.3	302.8	297.55	309.18	303.65	301.91	301.3	300.79	300.44	300.58	306.22	302.51	300.61	307.13	300.56	295.53	300.61	305.43	305.17	295.57	302.26	305.32	302.03	301.97	308.04	308.46	292.27	305.74	306.51
302.36	308.42	309.62	306.08	304.31	301.79	298.48	307.39	309.3	299.14	306.88	301.51	302.79	306.61	309.64	306.32	309.72	299.83	303.67	304.81	297.92	307.44	298.97	303.61	304.43	310.03	304.75	306.59	303.76	302.55	309.22	304.74	304.54	300.41	303.69	297.67	308.29	307.96	293.73	302.82	310.69	300.55	301.65	303.8	302.42	307.35	303.62	303.02	300.26	302.14
317.82	321.91	321.61	317.97	313.6	312.49	316.51	320.53	319.89	312.57	323.63	313.07	320.18	315.96	322.13	321.5	322.37	323.5	318.06	319.26	321.64	317.87	321.29	324.87	324.21	321.92	312.58	315.66	316.41	319.42	314.33	317.17	315.51	312	318.49	319.35	321.49	315.89	317.9	317.88	314.29	315.67	323.87	314.62	327	325.32	323.81	324.26	318.63	313.2
305.21	314.76	300.79	307.62	306.7	306.88	305.28	305.11	310.34	307.82	311.7	308.92	309.33	311.41	306.15	308.01	308.91	305.69	306.18	301.1	306.08	309.84	308.82	302	305.34	309.11	310.7	304.41	305.61	307.63	303.64	301.18	301.49	307.44	317.44	306.5	307.69	306	311.79	307.12	305.36	304.67	300.57	305.5	310.52	310.25	302.76	299.23	310.98	308.18
323.21	321.65	321.79	330.34	322.51	318.76	331.78	330.18	319.39	322.95	324.49	328.32	326.39	320.29	325.97	315.88	322.06	328.47	325.72	330.01	325.7	324.89	326.63	323.88	322.62	316.31	330.72	324.55	327.44	323.58	324.67	323.73	324.74	319.87	330.37	325.44	317.55	323.15	322	327.72	324.66	331.48	314.55	326.37	324	323.06	321.24	322.29	326.28	323.23
312.9	308.42	314.15	314.22	316.55	316.51	309.16	309.03	309.91	314.79	311.39	320.02	308.83	315.68	317.06	316.51	315.36	317.43	319.66	312.14	320.33	317.86	315.29	312.07	310.8	312.63	318.39	321.25	317.24	312.05	316.92	311.78	314.03	316.33	311.08	312.57	311.34	317.61	306.92	315.42	310.16	306.55	308.22	314.62	309.64	312.84	308.78	313.34	310.5	309.6
313.08	321.04	315.66	308.76	319.65	309.32	313.65	321.27	316.71	312.55	317.83	318.62	314.28	317.39	323.16	316.51	320.67	316.55	314.72	319.95	309.75	319.65	314.1	315.11	313.69	314.79	312.31	317.66	309.73	320.28	323.03	315.46	315.58	317.48	317.32	313.17	317.6	312.63	314.15	311.17	311.75	319.59	328.16	313.58	309.7	321.74	315.8	321.41	314.84	319.89
314.4	317.97	313.55	313.24	314.38	314.06	320.47	317.91	311.8	316.32	319.92	312.79	319.6	315.63	315.57	318.71	318.38	310.41	310.39	313.44	319.42	316.14	314.27	319.33	311.32	318.81	313.88	310.92	305.12	321.98	319.13	321.93	308.98	316.38	315.58	314.01	317.16	314.98	318.21	323.62	317.61	317.58	316.51	315.31	313.92	316.03	318.2	318.75	310.74	317.08
311.65	315.89	311.99	316.09	311.74	318.8	310.9	314.97	317.44	315.8	315.99	317.34	313.85	307.4	319.04	317.02	320.47	312.96	311.69	307.79	314.64	313.94	312.24	316.01	314.31	319.28	308.91	306.17	314.41	308.96	311.69	309.36	318.04	313.2	310.17	314.32	312.81	313.02	311.15	307.49	312.85	313.13	314.11	310	317.04	312.64	318.22	315.26	310.56	321.09
321.75	313.41	313.95	316.96	321.83	313.94	315.65	312.68	312.18	322.3	311.89	320.34	314.93	314.3	315.19	316.66	319.39	314.96	317.93	316.44	314.74	323.62	320.49	319.58	313.94	320.67	316.96	314.22	320.68	313.49	322.83	316.84	313.59	321.41	307.37	322.01	318.34	310.65	311.96	318.1	312.11	311.81	324.08	323.76	307.64	322.19	318.07	322.81	319.83	308.74
303.78	312.99	305.15	309.17	306.94	309.81	309.32	314.53	308.02	303.24	308.93	305.73	306.25	312.11	310.86	311.69	302.87	313.01	304.41	308.31	315.35	299.42	308.51	309.11	314.67	305.39	306.77	310.8	313.34	296.34	304.68	309.9	311.04	314.82	299.51	305.13	303.64	306.14	309.1	310.49	308.89	311.28	305.18	303.33	303.64	307.19	304.84	310.93	310.17	310.54
317.17	324.79	321.95	319.75	322.98	331.19	325.2	323.47	322.18	327.57	322.45	329.4	327.75	331.19	325.12	321.41	323.46	325.19	318.98	327.77	330.6	332.72	327.15	327.7	326.2	324.09	316.52	324.75	320.87	326.04	330.79	324.58	323.67	326.47	331.3	335.41	323.6	329.68	325.84	327.43	324.14	321.14	328.33	323.32	322.32	327.42	318.65	323.47	326.61	323.81
294.95	295.25	300.29	298.9	292.19	288.41	293.35	292.7	293.87	293.25	289.9	291.05	293.51	297.77	292.55	289.9	294.46	293.04	290.38	294.11	299.33	294.12	295.43	295.63	300.82	294.57	292.08	301.7	299.76	293.49	305.28	295.89	294.87	293.98	290.6	293.58	288.3	301.51	293.87	291.83	294.94	294.61	293.4	295.26	295.68	293.58	287.47	295.37	292.6	292.84
309.72	312.82	314.3	305.66	304.9	319.44	309.99	317.55	309.48	309.85	304.85	314.75	316.33	311.55	307.79	308.79	307.67	309.25	309.71	311.8	317.45	314.39	310.85	309.24	308.17	308.5	309.46	314.78	305.17	311.02	310.37	308.35	311.49	313.87	306.11	305.93	315.06	314.03	310.32	309.16	305.63	315.95	309.82	311.84	307.99	318.73	310.31	306.58	310.91	320.55
317.36	313.26	319.42	307.53	316.53	307.63	310.67	317.13	309.8	308.45	310.02	307.09	310.57	314.55	314.47	312.09	310.56	319.03	316.29	313.72	313.54	314.81	315.11	319.06	313.13	311.61	308.42	313.96	309.32	313.41	314.45	317.06	307.75	303.53	311.88	312.87	313.72	315.62	317.16	312.29	313.79	309.92	307.95	315.89	311.04	308.65	311.76	317.59	311.31	310.3
320.02	316.66	313.69	325.62	311.06	314.11	312.17	310.55	313.45	318.69	315.13	317.39	313.77	315.83	318.61	318.87	317.75	315.28	311.14	318.35	305.71	325.61	312.12	321.97	324.16	314.41	317.28	316.03	320.49	315.87	314.16	318.86	320.82	310.78	313.52	315.99	323.69	319.11	310.8	313.3	318.24	319.05	321.53	325.31	318.02	318.06	318.48	314.26	311.01	320.05
306.29	314.3	310.5	313.66	311.89	312.09	307.07	308.79	310.09	313.03	309.68	303.25	305.6	306.89	312.34	311.53	304.12	310.38	308.06	305.34	321.24	308.08	318.06	314.76	301.69	313.92	310.62	318.03	307.43	316.11	310.05	311.42	312.16	310.79	315.39	312.88	311.78	307.75	312.02	307.79	313.9	308.7	311.57	309.79	305.49	315.49	311.93	317.83	308.54	311.35
310.1	314.85	306.4	307.79	309.88	308.07	315.71	312.14	301.93	312.46	303.32	310.01	312.75	309.1	311.37	306.41	309.37	317.28	308.65	307.67	303.68	310.03	312.44	302.53	307.87	307.01	310.87	308.43	311.59	315.46	306.58	311.25	309.83	310.71	311.36	302.95	307.22	311.22	313.2	309.9	303.67	309.63	307.25	310.26	316.76	307.95	310.79	303.44	312.85	302.26
318.12	321.87	313.38	315.86	325.15	312.4	320.97	315.7	313.05	321.09	315.84	322.94	321.52	323.3	318.09	322	315.34	318.33	314.21	322.57	315.04	312.67	319.8	313.92	312.69	328.73	318.6	323.82	312.26	313.45	318.77	325.07	322.82	318.22	323.36	314.44	322.05	317.89	312.57	322.64	321.18	310.28	320.12	321.83	321.33	318.25	321.92	309.89	314.58	322.94
308.74	303.82	299.28	302.77	303.45	309.79	313.21	312.91	308.66	312.98	307.27	306.21	308.25	307.26	311.07	309.1	304.36	308.83	304.32	311.32	306.72	305.6	308.5	314.62	316.51	308.89	317.74	305.62	318.59	308.56	314.55	307.04	311.45	309.47	313.93	310.99	308.1	312.35	308.68	311.95	297.8	311.91	311.09	313.63	313.84	305.96	303.58	310.44	313.01	317.64
314.55	316.64	310.46	308.15	315.17	307.95	315.28	310.52	309.8	311.9	311.4	312.78	315.09	315.81	320.51	313.29	307.54	320.01	312.5	312.74	311.66	302.59	312.87	306.78	312.01	305.32	310.14	305.01	311.11	314.89	302.36	309.59	312.44	313.52	309.61	305.22	320.15	316.95	320.67	315.68	313.59	314.46	320.34	312.91	309.69	310.15	324.15	315.33	313.86	313.54
302.43	314.42	305.96	305.4	308.7	307.78	308.18	305.88	310.52	304.53	309.68	309.98	302.41	306.88	311.22	307.59	307.8	307.99	313.58	315.63	308.24	314.73	303.13	308.17	310.02	303.88	317.01	305.87	305.15	302.89	306.05	307.33	316.13	309.7	308.23	312.86	314.44	314.47	299.92	310.01	308.62	315.52	315.87	310.58	305.61	306.75	301.74	310.26	305.07	310.2
305.54	308.08	302.75	301.51	307.66	301.82	303.52	307.65	304.66	304.55	311.1	307.69	306.86	312.05	298.66	301.18	307.2	303.49	309.02	308.34	303.39	304	306.41	305.11	303.46	297.94	302.18	301.1	307.57	304.25	309.29	310.54	307.7	295.2	305.03	302.03	301.63	303.18	301.56	300.67	302.96	304.8	307.06	311.63	304.36	308.56	303.04	301.74	304.95	300.84
316.51	321.09	318.14	320.04	318.48	319.74	318.21	318.34	314.33	317.62	313.34	314.23	321.27	317.48	321.46	322.85	317.87	323.59	319.06	314.63	312.54	317.23	312.71	316.52	319.57	321.97	314.66	319.59	322.48	327.13	316.78	316.28	319.58	316.53	317.76	314.19	315.53	314.84	321.22	318.04	318.08	312.37	314.41	318.56	317.87	320.96	316.6	313.58	320.58	317.04
297.71	297.91	294.16	301.06	304.19	302.68	297.61	308.03	301	308.61	299.84	297.54	303.39	298.93	304.64	303.11	295.68	307.51	296.53	298.17	300.37	298.2	304.44	293.61	299.26	299.77	301.84	300.34	302.89	299.19	297.39	305.6	300.59	298.24	290.68	291.65	301.49	297.42	292.46	291.71	303.02	296.8	292.58	298.52	306.5	292.78	301.78	306.29	302.4	306.44
296.43	300.82	295.4	294.46	299.77	295.89	293.41	295.92	293.85	298.44	298	300.83	292.11	292.21	296.65	297.02	301.78	303.8	299.12	301.81	294.88	300.82	292.99	302.34	292.91	303.57	298.71	289.69	298.68	296.75	292.45	297.75	301.31	299.25	289.25	293.79	301.04	293.25	294.2	296.42	298.88	294.31	295.11	299.5	293.74	301.61	289.16	300.83	297.26	295.35
315.98	320.89	321.07	317.19	310.34	313.02	319.11	319.17	316.4	320.18	319.93	311.31	317.96	317.98	310.4	317.92	312.5	317.81	316.46	319.06	315.08	309.55	317.9	309.45	320.12	317.27	320.83	314.1	320.36	317.43	318.24	318.52	324.64	312.41	320.62	318.77	312.35	318.59	316.29	321.29	322.19	322.08	313.54	312.72	314.39	314.12	311.5	321.56	317.06	321.68
295.62	286.69	297.01	293.25	296.57	291.82	289.94	296.01	299.32	299.53	289.62	299.49	286.86	283.56	292.28	293.71	287.14	298.26	291.64	288.18	296.57	292.9	298.62	294.94	289.71	295.69	293.87	294.92	289.07	287	295.55	288.06	292.33	293.74	296.72	294.36	295.6	298.26	288.83	295.05	299.16	297.5	293.83	294.49	289.93	295.19	288.38	289.73	303.28	294.27
303.37	304.71	298.17	305.07	303.08	303.82	310.86	305.18	301.22	303.54	300.85	302.59	301.11	305.92	308.16	306.06	302.59	301.8	306.67	306.64	300.63	309.33	303.16	311.72	304.88	303.56	309.37	299.89	305.81	301.54	297.52	307.85	304.82	307.63	305.3	305.1	300.31	304.75	307.28	307.82	298.24	311.74	313.08	310.54	306.28	300.54	308.18	305.8	304.18	300.82
292.65	297.06	289.61	293.88	285.03	286.13	289.08	295.22	296.12	296.83	290.05	294.47	293.74	285.53	297.74	288.12	294.54	286.15	289.25	295.75	290.86	290.81	288	291.66	296.88	296.15	293.48	295.03	299.06	298.23	303.43	292.73	295.4	293.62	293.77	295.82	294.49	292.98	296.37	298.25	291.53	295.5	294.33	299.48	285.62	300.32	295.12	297.04	293.83	302.95
317.59	315.54	313.34	321.18	317.73	315.63	310.34	319.69	309.08	311.57	315.59	307.67	315.23	318.98	312.48	315.1	315.42	320.64	311.71	317.46	313.06	311.76	316.55	313.42	321.76	316.35	323.44	311.42	315.59	319.64	312.05	310.62	312.23	315.12	310.23	313.7	303.35	316.67	316.18	320.22	318.55	310.86	311.74	313.41	305.79	316.02	314.69	317.63	317.14	314.98
319.23	314.83	321.82	320.98	320.92	321	317.88	314.16	316.27	321.58	315.94	315.33	311.49	321.95	317.52	316.25	314.22	311.99	318.58	317.94	314.85	316.77	317.85	320.68	323.89	318.1	317.82	317.08	325.29	321.46	316.34	312.24	327.27	315.98	315.26	318.25	309.08	326.87	313.71	324.74	319.14	321.61	316.59	325.26	329.13	316.69	315.51	321.27	317.26	322.28
300.31	302.8	292.23	302.91	296.02	302.82	294.07	302.71	298.89	300.64	298.47	296.25	304.68	308.55	298.81	295.64	295.13	307.65	297.7	302.22	302.18	302.49	305.96	298.85	304.57	306.25	300.72	306.9	297.52	297.18	298.59	295.83	300.68	298.74	297.61	296.39	301.48	302.27	295.54	305.56	297.48	298.47	295.56	299.65	313.19	294.32	303.14	305.77	299.45	296.45
323.99	323.25	320.39	330.27	325.77	322.76	328.41	333.61	327.73	330.56	333.04	325.62	326.83	323.1	327.96	325.8	327.68	329.65	323.12	324.35	328.91	328.2	322.14	325.61	322.7	324.27	330.98	326.01	325.1	319.16	323.46	325.81	331.94	331.19	326.78	328.15	322.91	327.6	324.01	323.5	327.89	326	329.3	332.7	325.4	328.35	322.98	331.61	330.63	329.58
314.22	319.29	325.23	322.68	325.07	321.95	319.58	322.34	322.91	322.44	317.2	313.53	322.54	317.09	318.09	320.43	313.91	323.47	306.21	320.42	317.19	311.85	314.98	319.8	322.02	313.19	321.27	322.57	318.49	324.09	323.74	320.68	320.31	313.28	314.7	319.57	314.83	318.56	320.28	313.16	322.34	319.72	320.88	325.52	314.23	319.14	321.37	315.47	321.85	319.27
302.34	302.13	302.58	298.65	299.5	305.17	301.52	302.32	304.57	301.76	302.99	300.21	305.56	309.58	301.56	301.46	309.83	302.2	300.59	295.12	299.21	305.16	296.78	302.53	303.73	296.5	297.47	304.17	309.66	297.15	304.65	304.56	302.08	303.02	304.07	301.41	302.6	307.21	309.36	298.33	304.27	307.36	302.49	298.32	306.86	296.75	302.46	298.22	306.42	302.38
315.74	319.23	308.56	304.98	314.93	308.92	312.56	310.83	309.13	307.19	309.13	315.21	311.39	313.56	309.4	324.69	309.42	310.77	314.49	312.2	309.62	316.68	314.44	312.59	307.58	313.42	310.85	308.05	310.82	307.57	311.01	312.02	307.69	318.71	316.18	317.62	307.04	311.87	309.33	309.27	319.29	310.01	308.32	312.45	301.33	308.33	312.13	316.06	311.35	315.44
300.89	305.58	303.3	314.48	297.6	301.79	304.44	295.83	307.07	294.41	307.47	303.05	308.04	303.08	302.03	304.63	304.38	303.3	302.89	304.81	307.71	312.74	301.41	305.54	301.36	298.95	302.97	302.4	303.73	303.84	303.69	298.39	304.59	306.7	307.72	304.74	307.86	303.81	307.32	297.43	306.84	308.81	304.12	307.61	301.39	296.39	296.53	296.45	305.02	299.39
324.83	312.86	320.95	323.49	319.9	312.3	310.8	320.68	312.82	314.48	318.43	317.91	316.37	318.57	316.98	321.66	324.58	317.05	318.47	317.4	315.28	317.9	317.42	312.54	313	317.3	321.55	317.5	321.07	315.22	319.73	319.33	320.2	313.26	323.05	311.29	313.07	315.19	313.56	319.64	315.83	317.61	313.33	313.72	314.52	325.54	317.45	316.01	321.2	323.98
297.72	289.54	296.75	296.9	291.22	290.81	296.58	295.4	291.98	297.58	296.99	291.49	300.93	302.77	291.87	293.71	294.24	294.13	294.54	294.73	295.47	296.23	292.35	297.28	297.15	296	289.73	297.26	293.07	292.95	296.84	294.88	297.81	290.74	289.73	299.33	293.63	295.26	295.05	287.81	295.28	302.6	295.48	290.07	295.8	297.78	292.91	300.05	293.2	294.34
317.59	309.25	311.48	311.26	312.38	312.43	315.29	319.68	312.16	312.21	316.17	307.8	315.42	313.21	315.5	316.37	314.31	313.56	314.27	311.89	309.58	314.13	311.34	315.97	310.15	317.16	310.81	314.13	312.92	319.7	309.57	309.21	311.78	318.4	315.45	312.22	316.62	315.06	311.83	315.11	316.56	312.33	316.68	313.34	313.98	317.89	317.38	314.33	309.29	312.42
306.12	308.46	309.08	306.2	314.44	306.03	311.29	308.87	311.08	306.71	309.27	309.47	308.29	310.69	314.38	299.97	311.89	309.14	310.75	315.48	313.09	309.47	309.95	311.71	305.28	303.89	310.25	307.03	308.92	310.15	317.92	310.92	308.39	303.77	305.75	306.8	302.39	309.69	312.08	304.85	308.45	311.96	311.93	309.14	303.63	310.82	313.78	302.61	309.71	305.63
318.75	309.96	304.88	314	308.02	309.33	315.15	315.88	312.96	315.76	312.86	317.28	313.23	308.72	318.46	312.34	309.22	310.37	316.04	317.25	309.1	314.91	314.85	317.59	309.82	310.58	309.82	312.64	314.23	312.18	316.54	312.94	311.5	308.59	313.69	314.71	314.23	317.35	309.14	312.57	313.09	312.3	306.35	317.45	314.48	311.34	310.01	313.73	314.73	313.99
299.42	300.38	301.95	306.15	301.64	312.13	297.71	307.25	301.85	305.41	307.63	304.41	306.26	311.95	303.95	309.94	302.9	303.56	297.8	310.71	306.05	308.51	306.71	302.44	300.96	304.89	313.42	305.72	304.86	301.87	308.64	298.79	298.82	305.24	309.88	304.99	305.82	309.83	308.57	315.01	303.78	308.33	308.44	305.44	306.15	299.96	311.03	303.26	303.74	307.13
296.37	295.72	304.28	297.07	301.7	298.48	305.86	295.46	299.49	310.1	307.11	302.84	304.28	303.83	303.44	296.36	300.41	297.02	297.63	304.49	297.78	293.84	300.64	302.72	299.07	299.1	296.18	297.29	302.49	301.93	299.15	299.76	293.78	293.16	300.85	298.69	300.73	299.61	311.53	299.64	306.99	303.13	306.98	295.9	302.99	298.66	293.81	293.3	299.04	294.79
305.85	307.39	293.25	294.49	297.86	298.15	299.55	303.34	296.37	305.67	300.57	300.64	295.99	303.05	304.97	303.21	300.34	300.41	301.63	305.93	303.1	295.87	297.13	299.77	298.96	298.65	300.87	298.07	296.85	296.76	297.01	298.18	295.44	297.07	297.21	299.48	305.22	301.11	298.61	291.73	294.7	306.12	293.85	303.09	304.23	305.46	290.96	303.57	308.91	300.02
319.84	317.64	311.97	313.33	318.61	316.47	310.65	310.29	318.96	312.44	313.99	315.85	311.98	315.9	319.27	323.28	315.99	317.38	318.16	314.49	319.73	305.97	314.92	315.95	316.31	309.74	316.85	314.86	317.01	317.52	312.89	316.71	310.83	316.2	320.55	317.1	319.22	316.82	316.98	312.56	313	313.29	326.75	313.68	313.59	310.53	306.77	322.38	312.58	320.83
323.95	329.15	330.04	322.16	328.63	329.33	332.92	323.35	330.03	327.21	325.2	333.52	329.06	329.62	332.03	319.74	323.63	316.5	326.7	331.58	320.91	324.05	333.66	324.95	324.11	326.02	327.21	330.04	321.29	328.98	331.49	321.88	331.33	318.34	329.62	335.82	332.84	328.83	326.66	317.5	330.75	328.99	330.24	322.89	320.58	326.05	329.34	318.81	332.91	327.94
312.63	313.08	305.7	309.64	308.81	308.77	307.38	316.99	307.27	314	317.48	313.27	302.92	310.46	311.83	309.51	315.57	309.3	313.35	318.9	318.18	310.68	305.62	308.62	311.82	309.93	315.33	312.05	311.57	310.84	310.19	314.77	316.6	310	302.25	311.51	307.68	316.72	306.38	310.23	310.64	312.02	313.44	311.54	306.69	309.23	312.38	304.79	311.39	312.94
307.05	303.32	306.93	310.73	310.16	301.96	309.86	309.64	306.89	310.43	306.99	297.71	306.99	300.96	306.08	303.39	297.8	314.29	311.15	304.31	301.62	299.51	302.12	308.75	311.78	303.82	305.17	299.13	310.56	304.7	302.36	302.69	301.27	307.04	306.16	303.48	305.59	303.4	307.76	303.57	312.54	303.37	310.97	299.46	302.22	299.31	302.64	307.65	306.65	309.48
327.24	325.31	324.09	320.11	326.1	333.11	324.45	331.25	330.9	332.39	328.44	327	334.43	325.71	328.88	328.76	327.66	327.27	325.17	327.04	337.1	331.02	337.04	334.24	326.05	328.55	325.62	331.63	334.41	330.28	326.23	328.07	325.94	319.97	335.45	325.47	320.14	330.87	327.05	324.75	333.53	324.92	322.16	323.89	331.69	331.55	329.3	327.81	330.21	326.43
313.45	299.95	315.79	312.37	318.03	308.27	309.89	316.89	312.86	314.66	312.61	314.03	315.65	309.33	315.36	316.82	317.02	321.34	317.24	315.83	313.03	316.32	305.87	316.8	316.09	317.75	319.86	305.89	311.28	315.75	320.82	318.7	309.2	307	316.21	315.3	309.09	314.02	314.01	320.41	313.76	309.76	312.34	306.54	317.35	312.45	314.86	313.88	322.61	308.84
314.81	312.31	317.7	313.79	312.79	316.46	311.43	312.2	319.77	321.09	314.69	313.33	318.56	314.41	310.98	312.86	317.84	315.25	314.23	312.02	316.78	316.21	316.06	316.23	317.46	316.71	312	310.55	315.05	316.4	314.16	317.13	306.35	317.58	314.22	311.96	318.42	316.36	313.69	314.86	312.85	318.57	315.95	314.53	314.02	311.26	316.09	317.05	316.92	314.87
317.83	312.87	318.51	319.39	309.19	306.46	314.8	321.22	313	314.25	314.14	318.07	312.17	315.06	307.61	310.54	305.75	318.81	311.54	317.92	329.07	314.72	309.61	305.79	312.77	314.92	309.22	313.12	307.42	313.98	302.26	316.83	319.45	311.54	319.09	311.1	312.22	311.27	317.68	314.79	310.35	311.52	318.88	313.77	310.94	310.3	318.02	314.22	311.54	315.58
307.89	307.01	310.63	299.75	303.54	301.31	307.56	306.75	308.06	310.18	301.13	302.4	309.62	302.43	302.4	306.31	303.46	304.6	305.65	307.35	309.35	305.05	306.37	306.16	307.77	314.39	304.89	310.92	306.21	296.66	309.8	300.42	302.55	307.13	301.48	303.44	307.78	303.73	303.51	300.81	308.03	303.7	309.1	307.42	305.15	304.88	308.97	304.18	303.05	307.78
291.02	312.84	308.63	305.19	306.25	298.46	313.04	302.88	312.2	312.17	304.79	305.92	302.95	297.55	301.81	313.85	305.85	307.28	304.37	303.1	302.04	295.17	305.49	305.08	306.67	303.33	302.42	302.39	300.8	305.72	302.43	307.59	303.19	299.65	312.47	300.08	304.47	308.66	301.74	306.87	311.47	307.95	301.86	304.16	300.3	308.02	298.79	297.69	309.09	302.21
329.91	322.4	327.52	328.43	330.76	328.72	327.81	324.55	324.77	327.96	322.93	328.48	329.27	329.77	327.61	323.44	319.98	328.46	323.43	326.91	324.2	329.8	322.46	323.78	336.05	324.14	330.26	322.8	327.21	331.72	330.19	329.03	326.21	328.88	325.78	335	329.16	325.72	325.94	329.88	328.52	326.96	327.61	325.93	328.86	324.67	326.43	329.38	326.46	327.08
293.47	289.9	290.22	290.3	294.48	289.9	294.82	299.17	291.41	293.74	292.68	296.07	289.04	300.06	292.84	289.03	294.8	294.59	296.65	293.43	300.19	292.11	292.98	296.13	293.92	301.6	304.2	296.01	296.75	299.97	292.79	302.56	291.95	303.63	295.51	291.97	294.52	291.72	290.51	287.66	284.06	288.83	294.56	292.89	299.26	295.1	300.17	293.49	288.46	294.59
301.21	297.39	306.43	306.17	301.75	305.05	299.81	302.55	298.5	307.5	311.97	309.1	306.7	308.17	302.12	301.4	306.67	305.24	311.03	302.62	301.72	304.6	301.85	296.06	303.74	306.61	307.73	299.18	307.08	310.97	301.34	301.07	306.83	298.23	303.47	304.54	303.49	303.9	300.37	304.85	312.55	298.95	305.77	299.66	300.76	306.89	305.66	305.9	302.28	298.59
298.76	308.56	298.8	307.24	304.32	299.24	302.61	300.09	300.12	298.52	307.13	303.1	311.44	297.42	304.68	306.9	300.63	305.15	305.55	308.04	305.71	301.81	298.88	302.44	299.19	304.49	300.06	301.71	299.97	305.27	306.57	302.26	308.93	297.76	294.83	310.91	301.17	299.89	301.39	308.46	304.15	302.78	309.55	302.57	295.96	305.49	303.54	302.58	303.77	301.89
311.98	311.96	314.04	314.09	313.21	316.66	307.02	313.04	318.55	310.72	316.24	308.76	306.27	316.39	316.36	312.17	314	312.59	315.18	318.5	319.94	307.38	315.97	313.87	317.21	312.18	312.21	313.72	309.55	311.58	323.34	313.45	311.37	311.1	316.72	310.68	309.64	313.07	314.16	304.69	306.25	319.93	315	311.88	315.16	315.58	316.31	311.31	311.96	315.04
304.56	298.93	297.46	303.25	300.5	302.43	307.44	296.98	297.36	308.2	298.59	300.01	305.64	307.92	306.26	299.11	298.07	293.22	298.48	297.23	305.58	297.1	299.4	303.61	302.92	307.64	295.27	301.06	302.44	299.53	301.94	298.11	299.1	294.76	300.93	291.89	305.71	296.49	303.93	297.97	302.87	304.9	294.12	301.86	298.87	298.18	298.92	299.77	305.22	295.09
301.73	301.53	307.78	303.82	310.53	301.37	306.8	301	308.14	300.57	301.38	300.13	301.87	307.34	305.4	307.08	302.78	304.99	304.04	297.59	305.23	306.77	308.54	301.94	303.92	302.78	310.14	304.64	301.24	300.23	305.06	305.23	305.89	309.57	300.61	302.38	293.44	305.44	302.28	297.27	300.62	300.68	298.6	303.6	296.99	304.65	307.22	299.39	308.52	301.37
300.07	305.56	299.99	301.52	307.49	309.83	302.64	301.64	302.67	306.08	301.17	305.89	305.86	307.77	303.9	306.6	306.95	304.4	310.87	305.95	309.81	303.52	312.29	294.69	300.52	304.59	304.87	304.44	305.57	302.32	308.47	304.75	301.91	303.95	306.78	304.69	301.78	307.04	305.18	305.23	301.23	308.9	305.73	302.74	307.69	302.98	302.66	304.96	311.11	303.34
301.18	296.75	305.08	297.58	295.75	298.8	300.8	295.78	298.36	300.21	297.62	295.77	296.3	298.22	296.73	292.79	304.08	295.15	291.38	299.68	300.72	302.69	299.83	296.65	298.49	304.92	289.45	294.68	295.07	301.35	297.91	295.67	293.06	301.84	296.66	296.62	300.19	296.91	293.56	301.72	303.06	295.15	291.93	295.54	297.21	300.26	303.7	292.27	294.04	297.69
310.16	311.34	305.39	313.52	315.9	307.63	309.1	304.31	310.46	317.43	314.27	310.17	306.77	302.07	305.86	310.45	311	307.47	303.01	307.68	303.4	309.55	308.42	313.37	303.12	309.76	305.81	308.92	310.4	308.49	311.51	310.44	311.97	309.94	306.71	313.72	303.27	310.94	311.06	306.19	308.27	305.13	314.46	306.16	315.93	308.36	305.32	305.81	308.27	310.39
319.18	320.6	316.45	314.3	311.07	314.39	323.72	321.37	321.91	313.22	319.43	323.02	313.94	313.85	317.33	316.02	316.25	318.15	320.49	321.95	317.39	319.92	311.7	318.75	320.55	319.86	323.44	319.47	317.16	324.13	317.26	323.8	313.88	320.94	317.2	317.66	316.47	326.59	317.85	310.79	321.86	318.64	314.52	324.98	317.89	320.2	320.92	318.76	317.79	318.77
322.05	320.44	320.98	313.04	317.84	323.78	322.64	317.74	318.84	315.52	316.8	312.3	316.37	318.81	326.12	318.13	318.96	320.54	320.16	315.52	316.19	321.57	319.28	322.04	318.18	316.74	318.38	311.76	319.4	319.83	322.24	318.56	319.08	319.34	318.26	322.25	328.04	318.71	322.78	319.43	316.86	316.04	317.24	322.25	316.67	316.32	321.33	321.89	323.99	316.91
314.05	316.52	312.35	318.03	313.43	315.9	315.1	318.19	314.16	316.29	315.86	311.48	315.32	321.26	311.23	316.78	314.29	314.33	313.76	308.88	319.35	319.54	324.7	325.45	309.62	312.41	321.56	319.48	312.07	312.35	325.92	314.13	319.02	316.98	312.62	316.23	314.64	313.06	318.76	319.9	317.76	318.21	323.06	313.2	311.6	320.67	311.78	308.15	318.24	317.28
306.59	308.63	307.83	305.88	296.26	304.39	304.56	299.33	299.32	304.03	294.83	300.44	305.6	303.12	306.22	302	310.79	303.78	301.66	312.6	300.6	299.93	307.87	303.04	300.8	304.41	303	305.55	308.7	297.75	305.76	300.31	302.3	297.65	305.21	299.86	296.98	301.82	303.73	303.63	307.01	305.74	304.87	297.83	303.2	302.35	301.28	301.65	308.17	297.26
306.55	305.82	305.76	304.93	312.53	312.53	311.83	308.54	315.8	309.79	311.69	314.01	311	311.81	316.19	310.11	296.65	307.35	308.21	315.49	314.95	306.88	309.39	309.52	307.81	307.78	306.22	317.95	309.27	315.01	300.64	315.76	312.59	306.58	307.79	317.71	310.49	312.57	310.84	311.88	310.7	313.93	309.96	301.59	301.1	310.71	314.9	308.46	315.73	302.94
313.81	309.69	313.91	311.8	323.9	314.77	309.03	311.94	314.66	311.08	306.24	316.53	310.87	318.71	313.73	304.17	312.24	316.74	306.2	312.48	312.59	314.39	314.73	320.88	307.62	312.81	319.72	309.39	306.34	307.78	316.61	312.83	316.89	311.3	310.48	312.78	316.1	310.05	313.12	308.03	311.18	316.3	309.42	317.3	307.41	313.55	312.5	312.11	309.59	320.05
296.28	292.58	304.71	298.54	296.05	295.85	299.71	299.92	294.37	290.65	294.32	292.23	298.52	298.21	294.11	293.6	298.1	290.33	295.32	297.2	293.26	287.75	292.87	296.54	296.38	289.92	298.47	289.4	297.95	291.88	298.32	300.82	296.49	293.32	288.47	300.78	292.11	300.42	298.53	293.44	296.23	291.1	293.32	288.36	287.41	291.79	295.14	301.35	295.08	295.78
298.95	307.84	301.66	304.34	310.65	301.55	296.36	300.22	301.06	306.96	298.75	301.61	304.84	309.83	302.61	306.58	308.4	299.03	304.73	301.85	293.5	308.27	297.61	309.85	295.58	299.87	300.11	309.76	298.15	300.79	293.36	303.43	304.03	301.52	303.19	303.2	308.45	306.37	306.7	304.13	297.8	307.5	305.7	299.64	303.75	303.21	306.33	297.6	300.98	304.19
312.12	307.8	302.05	308.01	305.48	299.81	305.01	302.92	305.23	303.03	306.13	307.67	298.91	304.1	306.32	305.9	309.02	299.25	306.76	310.63	308.6	302.15	299.15	311.29	305.45	302.71	302.01	308.66	298.5	302.89	308.97	305.39	306.47	295.9	310.81	303.01	305	298.7	313.82	302.79	307.77	298.46	300.51	304.17	300.34	304.49	310.32	300.42	303.07	307.37
300.55	308.38	295.56	305.09	295.88	304.51	301.46	303.76	302	306.67	302.67	302.85	303.69	301.83	308.96	300.05	304.38	301.59	303.89	301.54	308.54	309.11	306.97	309.77	303.9	309.05	296.54	301.58	303.52	305.47	308.89	306.94	299.63	305.87	304.07	307.5	300.89	306.79	313.79	308.84	299.55	303.12	305.67	305.21	304.25	301	306.76	306.43	305.67	303.3
327.69	324.48	328.89	332.14	324.36	324.38	326.07	312.4	325.36	325.48	334.58	327.93	331.4	327.79	322	320.71	319.94	334.74	324.68	328.02	331.09	321.17	327.82	326.85	324.56	323.14	330.48	324.87	330.22	327.01	331.3	324.7	326.76	321.14	332.58	320.78	327.77	333.37	330.25	325.13	327.55	325.06	330.33	331.94	324.41	335.85	326.01	326.45	326.38	314.73
315	316.48	304.86	304.47	311.38	314.17	313.98	311.06	310.28	313.11	302.36	314.28	308.09	313.58	312.72	317.23	315.82	309.21	311.2	316.07	309.56	312.5	309.8	317.16	314.87	312.32	305.02	315.6	314.55	314.94	312.29	316.92	313.01	314.99	314.17	314.13	309.11	313.21	309.23	310.99	315.97	308.89	315.77	318.79	314.5	317.33	312.79	304.53	310.91	320.2
300.45	305.77	299.25	303.65	297.89	305.8	301.67	305.07	303.3	303.78	303.34	308.31	308.53	303.3	303.76	305.85	307.12	297.68	301.67	306.15	298.99	304.84	305.81	303.03	301.41	300.48	301.24	301.79	306.74	299.26	303.05	308.1	301.93	300.49	299.96	302.18	306.08	301.29	301.75	306.7	301.29	298.8	304.88	298.98	302.85	304.62	308.81	296.54	303.07	307.96
302.51	302.35	305.83	309.12	298.78	303.48	308.06	307.27	311.03	299.61	301.49	311.5	306.75	304.84	308.86	304.38	309.16	303.26	309.36	302.59	309.52	299.51	304.7	302.1	299.67	312.09	300.13	303.12	304.02	306.58	298.2	308.03	305.18	311.34	307.66	297.64	302.02	298.13	310.12	301.33	308.09	307.97	303.72	303.96	300.79	300.16	302.78	309.9	304.04	304.46
302.32	306.68	303.65	291.23	310.36	306.29	309.65	309.56	309.4	307.99	306.92	311.46	303.35	307.47	305.21	310.61	308.32	304.02	299.39	310.8	312.54	315.83	311.45	304.22	303.44	304.41	302.04	306.53	301.63	300.11	308.21	304.17	305.17	308.24	312.1	308.94	308.61	303.03	304.44	301.21	308.55	299.15	310.74	316.89	306.24	308.84	303.23	307.01	303.02	312.46
296.44	291.75	296.82	295.53	292.24	291.6	294.82	296.3	287.76	292.59	294.39	296.57	293.17	299.08	295.22	285.42	292.8	300.87	300.18	298.38	290.4	291.16	292.84	295.56	293.79	292	289.91	293.92	297	304.73	298.79	290.38	292.32	296.8	293.82	290.86	297.56	294.87	290.8	292.34	295.37	293.08	290.65	291.45	292.6	293.87	295.57	293.08	294.99	295.84
301.35	300.09	297.59	301.92	298.07	302.85	301.2	293.51	299.08	304.23	301.03	307.4	307.81	308.96	299.08	300.82	300.97	298.04	300.12	301.58	305.67	304.7	309.86	307.79	300.08	306.52	294.81	310.27	299.73	302.71	302.07	306.6	303.89	309.14	302.86	300.54	306.72	299.53	297.92	296.89	307.97	304.94	302.15	299.59	308.26	301.95	303.15	299.8	310	308.67
294.63	294.97	297.63	298.42	296.16	295.81	295.95	296.94	302.92	289.68	297.3	298.1	292.4	297.11	291.58	288.97	289.67	292.62	288.18	288.32	291.95	286.8	293.65	293.2	293.59	292.08	292.16	297.88	289.11	297.59	297.89	297.4	291.61	292.88	289.73	296.94	297.57	291.79	289.57	292.63	294.43	292.63	297.53	285.04	288.97	296.46	293.88	296.68	294.88	296.01
296.83	292.27	292.29	298.19	293.15	294.31	298.34	297.12	286.68	292.07	294.2	297.88	293.83	293.77	290.22	298.54	300.18	298.69	294.24	287.14	294.96	289.6	295.2	293.43	294.1	297.28	302.12	295.97	289.99	291.55	295.88	296.51	298.82	288.31	295.81	293.62	296.15	294.74	301.09	298.67	299.9	298.59	297.31	294.39	292.33	301.57	295.24	291.48	296.45	297.58
320.1	310.57	307.97	309.38	306.13	319.72	305.71	318.41	312.62	307.64	311.96	314.74	305.13	317.24	313.96	312.39	308.37	317.86	309.27	316.15	310.74	308.09	307.12	311.16	316.59	313.12	309.89	314.77	311.33	313.99	303.67	316.98	318.1	318.36	302.64	310.14	312.64	314.7	307.49	307.27	308.66	316.76	316.71	319.53	313.74	321.08	307.98	305.81	306.26	315.98
299.43	305.43	305.64	309.76	303.21	310.81	308.25	307.45	308.35	305.27	310.26	310.03	309.42	310.4	307.78	304.27	310.41	310.2	307.52	302.19	308.69	308.93	317.29	310.85	308.85	310.35	307.01	302.98	309.58	302.21	311.54	314.49	310.97	309.63	305.94	308.32	306.61	302.44	317.17	312.49	306.13	316.88	301.34	313.37	313.48	315.79	311.6	310.4	306.78	300.81
308.41	311.46	306.26	307.98	314.9	310.67	313.96	316.86	312.43	310.38	313.01	316.59	313.01	316.72	315.32	309.14	312.78	311.3	311.95	313.71	314.59	313.09	310.29	318.37	314.64	317.22	307.84	314.59	313.63	317.55	313.55	312.46	308.37	307.5	314.83	311.93	306.54	315.1	313.56	313.07	310.52	311.59	319.16	323.24	308.95	314.68	311.72	305.25	312.54	311.2
304.67	301.49	294.58	296.69	307.29	310.74	305.89	296.64	302.21	299.02	303.47	295.31	300.23	309.68	305.49	309.12	304.59	304.01	304.05	306.24	303.01	300.34	306.39	299.35	303.85	298.45	303.7	301.96	307.18	296.31	293.06	305.59	302.94	307.08	303.13	301.33	306.94	300.28	303.12	297.94	304.85	306.66	301.76	301.76	300.44	304.98	301.18	298.45	300.1	299.5
305.98	297.7	299.26	303.58	306.3	300.14	303.04	297.84	306.3	299.84	304.64	293.44	306.04	307.94	303.92	298.13	303.52	308.7	304.55	294.56	294.88	296.54	296.95	305.1	303.66	297.07	304.1	298.35	295.7	303.45	306.86	302.78	303.64	301.39	297.22	300.36	303.19	302.9	298.49	306.05	303.8	294.45	297.15	298.85	306.61	294.71	302.58	297.7	298.19	304.73
311.19	307.27	303	305.46	312.94	310.83	313.68	316.39	315.8	305.82	306.66	309.2	308.78	309	312.65	317.37	311.58	312.62	317.73	313.92	312.21	313.76	313.68	317.15	317.74	315.73	313.11	321.52	311.69	322.51	303.89	309.28	312.09	317.32	300.86	312	309.94	312.42	314.94	307.48	314.08	318.42	310.11	318.65	312.63	312.17	305.02	308.49	314.39	316.12
321.79	312.64	314.93	315.91	322.77	313.73	307.45	314.17	309.82	309.92	307.57	310.13	318.11	312.17	315.41	324	312.12	312.29	318.13	313.53	314.01	314.92	314.1	307.61	310.03	308.57	316.16	312.46	313.46	311.71	312.88	315.24	317.11	315.63	314.67	311.07	310.21	311.57	309.55	313.38	314.28	312.35	312.34	316.59	329.34	310.86	317.28	316.91	312.07	314.98
310.95	310.3	309.96	306.95	313.67	311.36	314.46	312.76	319.48	311.15	311	314.93	311.98	311.43	314.39	314.36	313.34	312.59	314.84	314.84	315.77	315.35	321.19	309.6	306.91	309.44	311.6	309.27	317.73	313.65	308.67	312.22	315.77	314.41	301.96	313.99	312.09	314.83	313.78	312.85	311.58	315.99	310.79	311.94	312.73	312.3	314.84	315.7	315.12	316.04
308.23	306.74	305.32	312.22	306.44	304.47	312.11	313.99	310.06	307.79	314.85	313.19	313.94	314.18	311.6	310.37	307.87	316.09	313.99	316.12	306.98	306.87	309.94	309.54	311.1	315.3	307.67	310.1	307.22	306.93	306.61	302.86	307.7	308.66	313.51	311.56	313.85	316.7	302.85	319.62	311.59	313.42	311.63	310.54	302.24	314.07	303.87	308.04	307.23	316.91
309.77	313.33	318.55	313.91	311.61	314.31	314.07	307.66	315.9	313.07	306.91	314.28	308.17	316.67	314.74	310	310.05	315.7	320.22	313.46	314.19	315.5	311.63	322.5	313.72	304.83	315.54	313.57	315.17	315.01	312.71	316.83	310.76	308.79	310.64	312.09	316.79	310.74	316.46	311.2	312.71	315.06	307.66	319.01	312.89	313.46	311.97	305.94	313.74	312
317.31	312.17	317.74	310.43	306.58	319.57	322.59	318.71	310.98	317.11	315.45	315.01	319.65	309.65	316.86	310.3	316.27	313.85	316.59	308.34	311.7	314.06	309.57	312.59	311.94	311.71	315.13	314.38	315.5	306.73	313.74	314.94	317.66	318.33	314.2	322.44	321.06	313.64	313.23	316.72	311.09	315.9	312.65	314.26	316.65	312.67	308.87	318.83	317.36	314.09
328.3	317.11	307.23	313.05	313.5	313.97	318	314.79	308.2	308.07	314.54	311.08	314.85	312.87	319.86	314.4	314.76	316.39	318.26	307.28	307.45	318.23	310.16	314.42	314.27	316.59	320.96	315.9	315.34	311.76	311.83	315.5	312.6	317.63	319.38	304.84	312.43	310.16	314.96	312.13	310.16	313.97	310.54	311.76	310.68	314.12	314.4	321.92	311.88	310.86
307.05	300.56	307.75	297.49	307.85	303.98	304.41	296.84	301.41	300.99	307.09	297.83	310.02	306.62	306.95	301.9	303.56	304.14	307.78	298.1	301.57	309.18	310.68	300.66	297.42	303.97	308.95	298.59	302.97	298.4	301.06	299.28	308.97	307.54	302.82	300.16	298.05	309.38	300.07	302.8	306.92	302.29	306.22	300.66	305.09	308.89	292.96	302.03	303.49	302.26
311.22	322.42	318.54	310.6	317.93	317.48	316.31	317.44	308.23	314.41	319.32	318.92	316.11	319.59	317.74	315.48	324.83	317.38	317.34	319.14	312.46	319.34	319.14	315.95	313.36	315.6	320.66	306.85	310.37	327.08	314.21	317.69	314.12	315.12	316.95	315.1	321.05	314.24	316.91	318.51	311.79	318.51	317.93	310.21	316.77	323.84	319.04	320.74	316.34	321.95
287.74	296.16	293.96	299.91	292.85	294.64	292.57	302.06	297.7	293.87	300.91	298.76	296.58	295.57	291.58	296.21	288.1	291.67	289.26	296.67	293.76	295.2	293.07	292.43	294.86	290.87	298.18	292.21	296.5	293.62	296.13	293.22	289.95	293.82	296.69	290.16	294.56	298.1	295.82	294.62	294.47	289.58	297.8	300.95	290.5	289.08	293.49	294.89	300.16	297.32
323.93	315.37	318.93	323	320.2	316.12	327.72	319	315.46	315.78	321.63	314.57	319.36	317.59	316.74	321.98	316.44	318.16	317.05	317	314.8	316.03	313.73	318.83	315.22	319.8	309.5	311.23	320.29	317.44	317.76	316.31	315.95	315.14	322.66	319.02	316.91	312.09	317.3	318.14	321.35	317.62	318.52	312.31	324.76	319.56	318.6	318.7	316.65	317.49
299.74	312	305.12	301.09	312.42	303.26	307.15	304.44	309.75	313.55	306.84	307.53	310.44	306.74	306.02	308.86	302.44	311.9	299.18	305.31	307.39	307.26	303.68	303.2	307.66	306.93	299.91	305.52	305.12	309.33	308.66	304.33	308.43	298.43	307.54	307.7	301.7	302.4	300.48	304.72	304.87	301.27	309.64	301.39	309.69	301.26	307.96	299.89	302.37	302.93
299.72	305.65	300.53	306.22	306.45	302.6	304.1	302.75	303.86	304.49	311.8	299.81	310.63	304.55	299.29	302.53	299.54	299.18	303.03	296.65	304.75	303.94	303.06	309.15	306.29	298.44	300.55	307.97	302.67	311.71	299.37	305.22	302.32	305.25	300.1	311.44	305.05	303.92	305.38	305.61	306.55	304.71	306.87	297.74	303.21	305.8	310.22	304.96	301.52	305.88
295.52	292	295.35	298.47	294.74	301.28	291.35	296.73	297.23	294.19	299.45	298.02	292.44	302.49	302.2	291.03	290.2	297.7	294.84	297.18	289.64	287.32	295.81	301.78	300.33	299.9	295.49	296.62	295.21	296.19	293.68	292.25	298.86	294.01	297.28	301.74	304.1	299.8	295.93	291.55	292.66	295.57	294.65	300.23	293.18	299.26	288.96	285.87	298.3	294.88
305.47	306.41	311.1	316.09	310.25	311.67	312.04	311.68	318.52	314.51	311.87	316.32	319.42	309.84	308.45	312.27	306.39	318.92	311.7	319.27	316.2	307.45	308.53	316.1	315.58	311.85	322.19	316.11	303.26	309.01	314.18	309.3	302.01	309.87	324.39	312.99	313.1	310.67	311.3	314.82	319.7	313.48	311.29	314	309.66	319.3	316.83	309.89	312.35	313.54
329.42	323.05	329.72	329.14	330.78	323.22	327.44	322.39	327.69	329.1	317.62	323.81	325.87	329.67	327.93	325.27	323.36	329.08	330.74	320.48	329.47	332.88	325.49	337.43	330.21	324.51	329.52	331.26	333.35	331.83	323.27	326.72	326.53	324.39	322.92	324.37	329.45	325.54	323.94	320.22	334.8	323.72	326.55	328.08	332	335.53	330.18	328.11	326.72	324.81
318.16	316.11	311.54	321.03	318.92	312.22	318.98	319.06	315.53	315.52	311.72	314.82	318.28	311.34	316.17	317.97	321.34	321.87	317.63	323.4	318.27	313.83	318.55	316.61	316.41	311.89	318.8	320.19	310.32	319.77	321.79	320.26	317.78	321.54	310.11	319.56	320.02	315.64	325.24	324.38	318.6	317.41	320.75	313.67	313.31	312.71	320.79	317.58	318.06	324.74
306.63	301.65	302.32	302.52	308.45	308.85	306.31	303.88	304.28	301.86	303.13	307.8	306.94	314.22	299.33	304.5	306.17	306.83	303.89	303.54	310.77	307.01	303.68	309.27	313.65	302.83	305.8	312.77	306.98	303.96	299.13	306.81	308.37	304.71	302.08	304.17	305.04	305.33	306.99	305.2	306.17	298.08	305.31	301.73	301.72	297.31	311.26	301.94	310	312.71
318.35	314.23	311.51	317.42	312.84	320.92	314.76	318.29	319.35	314.52	321.63	318.42	317.19	317.95	319.27	310.89	321.34	326.92	323.99	317.55	316.33	321.12	315.45	314.52	317.95	321.18	318.19	319.84	315	316.5	313.57	321.4	318.53	311.91	325.81	313.95	317.98	318.32	313.91	312.07	316.03	311.44	318.92	317.38	316.25	319.28	320.52	318.88	316.57	317.39
305.28	306.82	310.44	299.51	307.77	302.99	294.89	301.82	307.78	308.92	295.36	306.02	299.72	303.7	309.33	306.84	301.17	300.99	302.52	310.19	305.59	307.32	306.5	309.78	301.95	306.83	302.25	310.54	302.53	308.23	306.12	314.87	312.46	303.25	304.04	306.32	308.14	307.18	303.68	309.95	304.39	298.48	310.25	301.4	308.6	313.85	304.35	305.68	307.66	305.35
323.2	323.28	320.32	318.98	324.47	312.44	321.34	319.28	315.73	319.93	323.66	313.03	318.72	323.35	316.47	316.26	317.36	315.52	315.59	315.95	321.06	318.72	322.77	320.75	317.93	322.22	318.14	317.58	320.27	322.2	321.35	315.91	324.12	317.2	308.27	322.19	321.96	317.08	317.12	319.59	317.76	328.39	319.98	323.22	320.67	320.67	320.47	313.21	314.54	322.7
312.81	315.23	309.77	312.8	319.75	310.94	316.79	313.17	320.72	311.82	311.2	308.26	308.23	311.68	306.06	314.12	321.38	309.84	313.29	311.13	305.27	309.15	305.96	313.36	310.75	312.15	311.35	305.06	310.79	311.42	312.2	311.94	308.42	310.5	315	308.16	312.53	314.94	314.51	320.82	312.08	311.63	312.7	310.4	307.61	309.28	318.87	313.13	306.96	320.24
305.59	307.82	310.61	302.58	303.55	307.11	307.03	308	307.74	306.67	309.1	300.46	302.54	305.65	301.88	305.17	305.11	295.55	303.97	312.27	300.89	302.48	303.61	304	310.44	306.47	303.17	308.94	300.72	306.62	308.2	308.47	306.27	306.76	306.24	303.84	306.51	307.82	312.49	307.16	309.42	309.67	305.84	309.64	300.74	301.04	305.58	301.78	304.62	305.49
318.87	307.55	305.76	309.17	315.45	318.1	312.5	311.12	319.57	317.57	316.42	315.84	307.71	312.52	315.37	319.48	312.71	319.2	314.51	321.39	311.3	312.94	311.15	309.92	308.15	319.08	314.08	309.07	316.91	313.99	312.7	313.07	318.25	322.44	314.44	317.88	318.9	316.34	313.54	318.84	313.16	321.81	315.67	314.6	318.06	318.02	317.99	313.93	314.62	307.25
312.77	310.92	315.69	308.15	318.76	308.71	312.94	319.89	321.83	311.04	321.26	310.25	315.6	311	312.04	307.68	318.18	310.42	312.17	309.16	314.22	315.36	317.91	311.13	308.25	314.52	311.45	320.71	311.91	313.2	317.23	311.48	306.2	313.24	322.43	313.05	309.22	319.6	316.26	304.59	314.99	318.39	313.17	317.27	316.92	308.09	311.34	317.56	310.94	317.89
297.22	313.77	306.37	301.34	306.29	300.96	303.7	296.26	306.9	297.14	301.91	300.69	305.7	301.8	304.28	302.34	301	301.19	303.31	300.92	305.71	308.62	303.2	304.71	307.21	306.74	304.6	305.64	311.31	307.16	305.33	304.89	302.09	298.94	301.42	307.37	298.06	308.4	307.27	300.7	308.1	301.13	305.98	292.98	306.58	302.91	305.32	302.58	308.44	298.9
309.46	302.82	298.87	303.82	303.4	305.86	306.62	301.12	305.65	306.03	303.23	308.24	311.7	311.18	304.56	303.65	302.44	308.44	305.15	306.29	305.01	302.95	304.74	299.78	300.21	300.68	308.47	306.87	306.14	311.24	309.21	304.29	305.08	305.59	309.7	301.4	298	305.36	301.36	308.46	305.37	306.53	309.52	305.17	304.66	308.63	305.84	307.78	308.17	303.49
322.82	319.29	318.02	323.77	316.46	320.91	321.77	318.03	318.1	322.24	313.87	322.73	322.75	327.23	319.05	313.09	310.8	320.7	321.58	324.88	318.53	322.48	315.76	317.72	311.02	320.07	325.08	322.76	318.61	321.3	317.82	317.46	317.98	323.88	312.36	323.37	318.53	322.12	325.27	320.81	321.04	314.94	315.27	313.14	321.73	321.9	322.54	317.52	317.06	319.99
308.49	306.24	314.46	309.72	306.95	307.47	312.33	308.86	309.72	302.2	305.45	308.28	310.45	308.1	309.2	306.34	305.58	303.68	307.21	309.53	303.61	308.86	312.33	306.47	303.88	308.79	306.23	313.9	300.87	307.07	312.68	306.38	310.69	312.47	310.5	310.16	306.53	308.75	313.38	319.69	312.08	310.86	313.37	309.93	311.31	307.25	308.91	308.08	301.28	311.39
308.17	304.63	301.74	304.04	295.5	303.29	304.5	309.45	308.65	300	304.99	303.89	312.8	309.33	306.96	306.08	305.08	303.58	304.71	307.14	298.48	304.14	308.48	302.1	306.43	309.06	304.06	301.81	310.31	306.58	309.54	308.29	306.84	305.33	310.92	302.57	309.56	305.77	308.06	298.85	305.51	310.73	303.63	302.8	307.66	302.29	302.18	306.58	305.49	306.84
304.18	302.7	304.92	303.73	308.54	297.93	309.27	301.02	305.89	310.15	292.65	303.32	306.2	300.54	295.2	310.65	301.04	302.64	304.42	307.47	309.22	305.53	314.75	304.87	309.38	310.28	308.16	302.03	303.76	303.9	305.42	303.43	306.49	302.11	304.98	307.8	307.36	305.15	305.21	304.38	306.63	307.98	301.4	301.24	302.97	305.8	305.6	303.5	305.75	298.65
301.27	303.81	308.34	305.14	309.2	306.63	304.55	306.62	303.36	309.72	305.39	300.26	304.18	310.33	306.62	305.25	310.07	311.22	312.02	302.81	311.29	307.7	308.06	309.21	298.54	295.27	311.04	301.29	307.99	298.8	306.98	306.7	304.74	307.18	308.31	303.32	314.79	313.62	306.73	308.58	308.58	310.9	304.93	302.8	310.41	305.6	306.2	307.67	307.46	304.53
317.34	311.74	310.6	319.14	315.7	304.46	313.24	317.28	321.8	312.46	314.25	300.08	305.89	311.52	310.95	312.61	313.5	319.08	309.9	309.8	321.79	318.28	320.89	310.76	314.84	307.14	322.39	317.34	315.43	318.04	320.14	312.1	314.47	316.21	316.8	313.71	315.73	306.66	315.39	319.97	312.72	317.24	314.22	312.23	320.17	313.57	316.98	317.26	305.14	319.84
312.13	313.29	314.04	320.61	314.42	314.05	320.57	309.55	318.25	318.18	314.62	316.06	302.6	313.49	313.83	322.52	314.79	308.84	313.03	313.02	309.87	315.57	304.28	314.15	306.97	318.64	314.19	306.64	314.67	321.63	310.7	310.46	309.89	316.87	313.56	318.7	314.85	309.7	314.85	316.73	312.21	318.32	315.48	315.06	308.18	315.16	312.87	326.49	320.26	316.3
309.06	299.31	308.14	307.68	303.5	304.23	299.92	308.5	299.86	301.1	303.56	303.03	300.29	305.22	314.15	311.08	301.71	295.02	305.15	299.12	304.05	306.24	301.56	304.15	299.57	302.35	306.01	310.31	309.83	299.99	301.71	300.85	304.09	301.49	306.09	304.54	298.3	301.71	307.1	303.09	301.78	308.79	309.81	303.54	298.63	306.33	300.34	312.51	308.04	300.76
305.21	309.1	307.23	306.27	319.24	308	308.89	311.12	304.24	307.3	304.48	312.44	310.54	309.57	310.86	310.86	309.28	309.52	311.76	309.8	316.85	304.17	307.7	311.02	303.04	305.15	309.44	309.33	308.57	301.84	306.48	306.94	308.94	315.81	307.27	305.56	316.44	306.28	309.63	309.56	306.67	305.97	305.11	309.98	312.15	307.34	308.43	304.92	302.46	302.86
306.11	306.21	301.91	310.07	307.65	302.14	307.01	298.06	300.77	298.66	304.18	296.24	308.25	300.67	304.22	309.16	302.33	297.72	296.9	307.79	298.7	295.34	303.77	303.07	302.32	298.36	302.14	304.24	301.41	311.8	303.13	295.4	297.71	302.12	315.26	302.64	304.38	304.77	306.6	309.27	302.32	309.17	302.26	306.11	301.96	299.96	300.4	304.46	297.41	302.39
315.89	317.61	312.13	319.87	318.98	316.51	320.57	323.82	317.19	313.02	322.34	310.59	316.16	317.31	317.68	322.38	315.99	317.59	318.8	316.21	321.51	306.08	311.09	314.47	311.66	319.49	317.69	314.42	315.6	316.65	308.98	318.83	313.04	311.39	316.13	316.37	309.09	316.18	316.51	320.17	320.46	316.65	317.47	311.56	312.3	322.87	319.69	312.15	312.75	315.93
301.47	308.76	307.99	304.97	302.09	303.52	308.51	302.62	307.55	306.8	309.97	304.35	300.51	311.06	308.17	298.01	311.68	304.68	303.41	300.26	303.34	307.67	311.78	304.88	310.31	305.67	312.06	312.46	309.27	307.1	308.76	309.7	305.37	303.28	306.61	302.2	308.71	310.26	305.25	305.99	301.65	302.42	303.73	302.85	312.35	310.69	302.71	309.36	309.78	309.04
310.34	302.74	307.35	302.89	306.53	306.18	301.32	307.2	303.3	306.29	305.14	301.92	306.12	308.24	304.01	313.2	303.12	305.02	309.15	303.83	303.28	300.71	305.53	301.32	309.21	308.45	309.73	294.9	301.21	309.7	307.46	307.71	302.43	292.85	306.56	308.83	298.89	300.41	308.73	308.47	308.14	295.7	309.14	299.42	304.22	303.02	308.11	308.93	311.04	308.15
301.37	300.02	303.47	292.03	304.24	301.41	302.26	301.53	298	294.7	298.86	304.49	298.26	302.88	298.46	301.52	293.99	304.21	293.41	304.37	295.49	299.76	298.71	303.67	300.88	301.35	303.19	301.55	301.83	298.71	293.82	291.45	305.74	299.56	306.89	301.53	302.78	298.47	298.27	304.36	303.75	296.93	300.12	290	298.5	295.83	307.31	299.06	303.98	302.15
307.49	305.61	307	303.84	300.5	305.95	301.39	306.06	316.06	305.09	307.54	297.57	306.72	311.08	307.26	301.6	307.88	311.62	307.95	305.55	303.82	313.09	302.84	313.94	308.06	296.92	305.97	300.06	305.6	296.89	310.22	306.7	306.13	306.62	302.13	306.08	306.53	307.42	303.05	309.01	310.02	296.27	305.23	305.56	303.42	310.05	306.89	296.18	310.77	304.46
300.73	292.21	299.87	293.97	294.03	300.09	294.71	299.01	289.41	298.32	298.69	300	291.22	290.46	291.93	299.9	301.55	292.11	298.11	302.62	295.39	295.38	295.56	293.44	293.22	296.24	289.81	303.74	292.72	298.08	291.06	295.35	298.34	291.33	297.89	301.31	305.1	303.98	295.49	291.89	295.32	300.08	294.65	303.91	298.28	298.24	297.65	298.43	288.39	304.49
297.19	293.79	295.64	288.48	296.08	288.2	296.66	291.68	290.13	290.56	297.41	298.83	302.64	297.15	291.33	293.45	287.43	292.83	294.09	295.52	298.43	288.37	296.45	299.09	289.09	294.71	292.87	286.27	295.36	289.83	289.6	293.32	285.14	290.54	296.12	291.86	292.19	299.77	290.92	292.95	290.12	288.93	296.25	285.29	293.8	294.09	292.38	294.16	294.32	294.14
304.7	304.17	310.21	304.44	302.03	306.81	307.89	306.2	301.35	307.57	303.84	304.94	308.64	307.67	303.6	308.36	300.98	304.3	301.24	300.04	302.09	304.02	307.21	305.83	302.61	303.49	303.11	306.47	311.95	306.95	307.78	303.85	306.84	309.24	307.17	308.82	314.38	308.57	306.21	312.94	310.92	302.92	297.72	310.13	300.74	295.69	300.22	298.32	308.64	304.38
296.61	302.16	301.23	298.77	310.08	309.14	308.16	302.22	302.1	300.48	299.05	303.4	298.06	308.04	306.63	308.63	302.31	305.35	304.67	304.43	307.35	307.65	300.8	303.15	298.31	290.99	304.9	310.84	303.32	303.33	303.67	304.65	298.4	303.33	295.95	307.66	302.49	303.34	301.51	307.72	302.02	306.82	299.63	300.31	307.08	302.29	298.61	305.72	301.28	302.54
300	309.27	304.4	304.74	299.2	301.13	300.22	308.39	306.39	300.39	296.71	294.38	299.82	293.14	302.94	303.94	303.09	299.89	294.66	305.12	302.95	302.47	306.59	300.54	300.8	305.14	304.52	310.76	303.86	300.29	303.82	308.02	298.45	299.9	294.07	296.62	299.14	301.02	308.79	301.72	304.53	301.96	305.38	304.44	300.34	301.61	300.8	306.48	305.67	298.32
307.04	312.4	301.59	307.49	312.62	305.84	301.75	298.33	307.43	307.22	303.26	297.36	309.18	311.09	303.23	302.81	302.41	305.55	308.21	305.72	311.03	308.65	309.46	304.69	305.43	308.6	305.83	304.44	303.35	301.52	304.08	303.18	309.69	304.52	301.52	297.64	302.72	311.58	304.08	306.71	308.01	304.78	313.28	311.33	305.24	304.2	300.69	309.32	301.28	303.51
315.2	311.11	310.89	312.21	313.61	321.52	311.64	316.65	311.88	314.73	315.43	319.35	315.89	309.39	322.81	314.8	324.1	309.81	319.73	314.11	313.42	313.74	317.43	311.61	312.05	318.2	315.75	318.62	314.83	305.59	310.79	309.18	313.17	317.2	311.09	318.24	311.06	320.78	313.5	308.8	316.3	321.69	318.75	316.8	312.18	314.92	315.33	316.79	317.8	319.18
306.39	312.86	299.25	308.11	311.42	306.93	310.65	303.58	302.06	305.27	314.61	306.69	311.01	301.19	309.08	311.19	304.56	302.54	306.31	312.47	311.35	306.64	307.66	308.14	305.96	309.06	307.46	304.59	304.57	315.29	312.57	311.53	303.27	317.84	305.09	310.45	307.76	309.43	300.63	311.72	308.6	304.74	316.08	313.37	310.86	313.45	310.66	308.98	304.29	316.03
307.77	299.9	302.06	301.5	312.2	304.58	301.49	302.94	295.6	300.59	296.64	300.63	299.29	309.47	308.69	308.74	304.06	299.4	299.73	301.59	299.72	306.5	309.91	316.24	307.69	305.07	304.44	301.42	302.89	294.03	300.39	295.74	303.49	310.29	302.18	308.41	302.13	307.9	295.87	309.11	305.32	303.22	303.53	303.01	306.68	300.19	302.84	302.86	302.65	305.31
313.18	317.91	312.92	317.91	315.18	320.62	315.01	311.91	311.97	313.34	320.24	312.47	316.91	317.74	312.43	317.92	318.39	317.61	312.16	318.05	310.08	321.34	316.58	320.2	320.7	314.74	308.77	315.77	322.04	315.03	316.45	314.82	307.66	311.33	312.54	315.94	313.8	311.17	306.61	317.67	312.63	312.66	313.7	312.67	322.57	311.4	320.22	317.42	316.55	316.33
306.19	313.46	312.94	307.87	308.7	312.26	301.73	307.89	308.35	316.73	313.75	306.3	306.99	309.38	308.78	309.87	306.99	302.72	305.67	314.44	308.45	309.55	312.39	314.23	312.94	307.55	305.99	310.52	311.09	309.33	305.92	305.78	315.51	306.28	313.72	308.06	301.46	310.55	306.33	302.53	309.87	307.89	305.79	309.09	313.82	310.43	307.35	307.68	307.6	308.1
298.97	298.52	301.22	306.21	306.86	300.97	298.92	305.84	306.36	296.22	299.74	308.37	297.52	297.47	301.44	291.68	297.99	295.44	295.97	298.82	294.16	304.76	300.49	295.25	303.23	301.66	296.68	301.15	296.72	302.25	305.13	300.97	307.2	300.63	300.13	299.36	297.47	304.5	300.84	307.31	305.81	297.03	302.86	303.44	306.03	296.35	296.92	305.88	295.01	292.17
304.05	297.73	297.09	297.86	303.07	309.46	300.85	301.82	299.38	298.07	297.56	304.44	301.29	311.44	302.44	294.01	305.05	296.29	298.55	293.78	301.41	300.59	295.63	298.43	297.68	297.34	299.86	304	304.21	299.67	298.83	303.05	299.91	300.77	305.41	304.18	306.03	298.81	300.47	305.36	294.91	299.76	308.02	304.72	305.02	286.65	298.43	304.33	306.65	303.85
302.8	305.19	304.05	301.53	294.41	307.17	304.56	295.56	304.58	307.79	300.71	300.89	300.16	303.23	302.12	300.13	303.18	307.5	301.34	298.72	302.12	300.09	306.98	309.22	304.9	304.65	302.64	302.61	298.79	308	303.62	304.22	300.69	306.91	298.14	303.66	299.93	304.52	296.89	302.07	295.86	313.23	312.85	307.61	302.39	298.66	309.4	305.37	309.8	304.66
311.7	307.88	317.73	302.84	307.29	310.42	311.17	314.09	306.75	313.49	312.1	314.66	311.52	306.36	310.14	312.05	303.61	312	305.43	310.41	308.7	311.54	303.42	309.54	312.79	312.64	303.75	312.18	302.74	316.87	310.41	314.28	305.63	316.64	312.24	304.11	310.84	306.4	313.53	310.72	314.08	314.59	313.48	312.23	310.17	309.76	308.13	304.39	311.15	310.59
306.79	315.31	316.95	310.2	307.25	310.82	315.05	312.22	318.89	313.75	310.85	312.78	308.66	310.85	311.65	310.75	321.09	306.8	318.4	305.56	313.64	312.19	311.87	312.99	309.85	307.37	315.86	309.82	308.83	310.41	306.01	315.12	313.33	317.9	313.1	309.06	316.7	310.55	313.8	316.75	319.55	320.41	314.84	317.22	320.06	310.95	312.87	311.63	315.07	309.03
306.24	302.05	300.36	307.09	304.18	305.08	304.52	299.83	302.77	304.97	301.17	306.08	299.3	301.77	307.46	304.35	310.06	306.2	305.39	301.8	296.8	302.73	305.43	309.2	306.39	306.91	310.2	313.98	298.94	302.85	300.29	303.73	307.43	310.57	300.43	303.67	309.68	303.04	307.43	294.96	304.58	309.01	306.22	299.44	303.93	302.87	305.68	303.02	299.25	304.04
307.02	299	295.64	298.4	291.03	304.55	303.29	309.72	309.23	298.55	307.31	307.62	298.95	298.18	304.44	300.23	306.38	298.64	302.64	310.45	311.29	303.17	305.06	303.26	302.8	304.29	303.53	305.54	302.22	300.48	301.64	299.38	305.77	306.56	302.87	302.22	300.71	296.21	301.13	306.43	296.53	301.97	302.84	309.37	303.59	297.07	301.47	293.2	300.88	305.3
303.92	289.43	298.76	307.74	296.66	301.49	301.18	296.44	300.79	301.17	298.23	306.34	300.58	300.92	298.83	301.9	303.34	304.8	304.69	305.16	302.46	302.91	303.37	293.29	298.83	297.39	305.23	304.54	303.68	300.65	297.12	303.62	301.67	301.28	306.74	305.27	306.45	309.25	311.04	304.65	304.78	301.98	303.1	305.8	304.3	300.97	302.51	304.56	296.76	306.51
312.67	317.47	324.41	320.79	313.47	312.99	315.53	317.89	317.8	319.58	322.9	320.37	314.94	318.06	313.01	313.13	316.44	313	312.28	315.66	319.82	319.65	318.81	320.35	318.31	321.53	315.55	321.54	315.54	312.16	314.65	321.74	312.47	312.73	315.11	314.12	312.27	313.51	320.78	317.5	308.43	320.46	324.6	317.88	314.3	311.97	315.55	316.86	317.32	315.71
320.14	320.52	306.48	316.81	317.44	320.65	314.16	323.12	321.58	314.01	316.8	320.23	316.36	311.97	317.29	316.41	314.97	318.67	314.29	317.3	308.9	318.47	319.55	311.28	310.91	316.54	312.94	312.12	315.71	316.97	314.25	314.12	306.47	313.1	314.9	317.18	318.85	318.07	316.58	313.41	309.96	314.72	317.24	316.19	317.23	316.78	318.53	320.9	319.43	315.66
323.15	323.98	319.38	312.11	313.5	310.53	318.65	314	307.94	308	316.92	313.64	315.37	319.23	309.15	316.22	314.54	318.79	321.07	311.65	316.79	312	317.42	320.03	313.44	310.63	323.63	326.4	313.07	315.39	313.45	316.95	310.52	317.27	315.39	320.41	324.24	317.57	314.38	313.52	312.5	306.78	311.32	319.73	316.68	316.42	314.99	320.46	316.7	319.28
316.03	306.24	308.46	317.09	307.79	310.66	310.09	305.29	309.25	309.74	305.93	310.91	315.14	314.86	312.75	304.36	311.45	303.61	309.24	306.24	312.29	313.41	307.45	314.5	307.08	312.08	313.18	304.31	310.49	313.97	304.91	303.33	311.43	307.46	310.75	310.02	309.7	307.35	314.82	316.28	309.51	307.33	308.12	311.42	310.05	309.37	312.79	299.31	307.31	305.31
303.75	307.08	293.71	307.54	296.94	303.55	295.95	296.97	297.17	294.24	294.15	302.02	296.91	300	296.98	300.58	299.04	301.34	300.99	300.95	303.75	300.85	302.02	299.66	305.95	305.75	307.28	302.64	301.85	311.03	305.71	303.03	301.9	300.13	298.63	301.38	303.27	302.33	306.95	301.86	305.16	299.21	299.1	301.45	296.65	300.81	306.23	301.82	301.95	298.06
291.33	299.33	295.9	294.84	298.52	296.18	297.81	289.9	294.16	299.7	294.48	294.32	292.16	295.27	295.77	292.79	289.77	295.32	294.7	291.4	293.43	295.02	295.28	299.14	298.97	296.97	293.98	292.08	289.08	298.01	298.51	297.29	299.62	295	293.43	293.75	297.38	299.77	302.21	298.8	296.52	294.08	293.64	296.26	298.42	291.58	292.87	295.91	291.95	292.14
306.88	311.65	312.12	313.37	312.23	311.76	313.67	311.98	316.05	311.24	319.15	307.58	315.01	314.12	313.83	313.94	308.87	307.74	305.92	310.34	310.27	314.3	309.99	311.8	310.61	309.39	312.85	311.7	315.65	309.19	304.34	310.57	305.71	308.78	312.45	307.26	314.33	315.3	310.02	310.61	312.41	308.99	313.6	316.92	302.89	301.99	300.53	310.54	313.17	310.43
322.56	324.14	321.51	322.48	320.53	321.04	330.44	331.53	321.52	324.92	325.04	324.8	323.95	324.15	332.42	322.02	325.31	323.61	322.04	325.69	320.6	333.06	320.31	324.22	323.21	323.67	324.22	326.9	327.99	325.23	320.65	326.63	317.22	325.75	326.22	321.36	320.96	326.61	322.07	325.97	324.3	327.6	325.83	323.55	318.92	328.04	323.58	332.78	321.67	330.75
322.62	333.69	327.24	331.87	330.58	332.65	324.43	321.79	324.02	317.4	325.31	318.27	328.14	327.18	331.24	329.39	328.7	321.26	323.91	335.51	324.03	325.3	326.52	326.13	326.54	336.15	330.41	329.51	333.39	327.35	332.54	323.69	324.51	319.7	329	328.86	322.24	321.23	330.05	330.13	327.19	329.37	323.93	327.52	327.78	327.35	330.79	330.67	326.04	331.2
326.8	321.07	322.03	319.78	314.6	320.04	322.06	321.1	323.65	318.38	314.31	315.55	320.92	324.95	321.41	321.5	324.64	320.65	314.13	315.9	323.31	323.2	316.76	316.52	317.21	319.84	329.73	315.62	320.54	320.98	319.69	316.53	327.18	327.93	318.29	322.92	321.56	315.82	314.04	321.82	319.58	321.95	316.85	320.93	326.41	322.24	327.79	316.15	317.19	318.11
313.41	314.35	313.47	314.98	308.59	315.01	311.73	305.18	314.65	313.23	313.37	311.58	311.63	308.33	321.4	311.74	309.99	307.01	309.72	316.7	313.6	308.95	308.84	307.59	315.85	310.54	304.58	312.97	315.53	307.78	312.08	318.38	309.12	321.34	315.23	308.86	315.63	310.43	318.63	315.05	310.39	305.39	312.44	307.85	312.92	307.71	306.26	309.61	307.69	314.14
300.24	303.05	308.58	302.48	305.34	313.04	302.02	311.29	307.79	307.6	303.22	303.9	298.21	299.95	296.53	313.7	303.33	299.78	300.04	303.23	312.93	308.84	306.54	303.92	302.67	298.65	306.95	304.94	306.38	308.08	309.92	306.3	305.26	296.75	309.87	309.33	311.06	304.02	305.16	309.46	304.22	307.13	307.52	303.41	307.03	305.44	295.92	310.6	308.04	302.89
301.02	312.88	303.48	309.68	308.71	301.77	299.74	301.97	303.09	304.55	302.8	303.61	300.7	310.35	302.33	298.45	307.42	302.76	302.65	294.3	300.52	308.67	305.77	300.53	297.97	298.97	310.07	303.36	301.74	304.06	303.55	303.44	307.18	309.82	300.05	300.46	306.16	301.16	308.38	295.81	305.2	299.27	308.29	305.19	310.45	307.23	298.45	303.09	301.53	303.24
324.66	325	326.23	327.43	320.64	325.13	321.93	327.17	327.39	321.92	323.09	330.98	318.15	327.45	321.33	327.66	326.2	325.62	334.47	332.23	326.89	333.51	335.81	326.89	326.08	323.47	326.14	328.35	319.58	328.27	321.78	320.39	323.26	324.01	325.31	325.71	326.42	331.09	331.66	330.01	333.81	326.47	327.99	336.23	324	321.89	335.53	328.99	324.07	330.38
305.23	303.41	299.87	304.34	299.51	303.97	306.94	302.43	299.01	301.49	301.17	302.72	303.95	302.21	302.14	306.39	298.79	299.56	294.72	306.52	298.38	299.8	307.88	310.14	306.13	304.99	303.46	310.13	307.47	303.36	307.72	305.59	305.55	300.53	303.66	305.23	304.78	300.5	312.54	306.87	303.94	308.62	308.14	299.77	307.2	301.98	304.6	304.05	307.59	305.97
310.66	306.37	303.91	305.65	311.9	307.48	303.04	302.83	308.14	308.94	304.88	310.87	310.96	305.55	306.7	304.59	307.28	303.9	302.37	306.87	300.24	303.12	310.92	301.79	296.92	300.21	311.61	305.68	305.65	303.03	306.62	302.81	305.59	309.43	308.1	303.32	303.11	297.96	308.3	309.75	306.93	313.87	300.92	305.77	302.07	306.85	309.84	311.88	307.99	301.85
306.4	304.23	300.32	306.21	302.35	304.74	302.45	305.97	308.11	310.89	304.72	304.54	306.66	310.81	308.32	305.49	305.48	308.71	301.91	306.35	310.21	303.58	302.5	306.12	307.02	312.26	305.28	307.96	300.8	307.06	308.99	303.49	305.9	307.46	300.64	298.71	307.1	306.77	304.17	306.01	304.66	306.84	300.81	302.55	299.62	307.88	311.3	304.82	314.08	308.03
306.35	306.3	308.17	317.45	308.72	307.9	299.09	308.74	303.59	308.76	307.66	304.31	306.72	301.94	309.8	303.63	306.99	310.16	302.4	303.76	301.38	309.83	308.77	306.95	309.53	308.5	309.14	311.76	303.06	302.66	304.06	305.97	303.58	307.23	307.64	304.4	305.85	314.74	303.93	298.84	312.97	314.06	305.47	306.1	308.08	305.96	304.93	301.75	306.01	310.28
311.26	311.64	311.22	311.43	314.2	313.97	310.11	311.66	314.94	306.85	312.49	313.48	319.24	316.88	315.09	312.76	312.04	309.78	307.43	306.68	308.51	305.28	319.2	312.21	317.27	315.4	317.19	317.13	317.91	315.6	308.92	321.5	310.09	314.43	309.19	315.32	312.27	305.46	310.35	322.13	312.29	307.38	314.07	310.34	315.74	307.92	315.38	312.54	309.89	305.81
301.38	301.34	297.41	309.46	308.03	310.03	297.1	308.35	302.59	305.61	305.29	306.59	297.01	301.93	296.66	307	304.84	295.67	309.78	303.73	300.81	303.26	299.47	296.98	303.37	304.96	302.65	303.63	305.08	305.68	299.24	304.78	301.87	304.6	308.72	301.03	303.86	298.16	304.46	307.13	299.98	305.14	303.12	305.72	300.73	306.47	303.2	301.14	301.23	298.31
310.36	318.19	312.75	315.81	309.93	313.99	313.6	312.93	311.35	307.44	317.96	310.51	310.56	312.52	310.09	310.01	307.79	322.49	311.34	315.41	311.85	312.4	314.67	316.67	321.71	317.46	309.56	307.67	317.52	316.16	312.5	304.76	311.16	321.2	317.41	308.07	311.6	322.04	307.6	302.39	313.71	317.08	312.32	314.45	314.44	314.03	313.61	310.77	308.79	308.39
314.93	315.6	310.62	314.18	315.37	309.5	305.09	316.07	311.21	311.99	312.67	306.44	322.81	312.76	307.74	314.62	305.98	311.05	300.93	313.16	309.66	314.48	314.8	314.63	312.29	309.35	310.8	312.61	309.9	303.96	314.4	312.12	312.14	304.21	304.48	308.82	312.03	311.83	310.14	303.81	312.21	312.86	315.6	316.06	300.48	308.96	313.26	313.67	308.88	314.8
299.75	297.26	301.99	300.62	300.43	302.64	299.24	294.45	298.59	298.84	294.31	304.95	303.88	304.39	301.74	302.99	307.6	301.75	304.93	302.94	306.72	304.72	303.04	297.55	304.75	299.99	302.79	306.14	308.5	306.78	298.94	304.56	296.49	308.27	302.03	303.49	303.09	300.35	307.06	309.75	297.55	292.91	306.18	301.39	303.19	300.38	298.52	305.39	299.98	304.73
312.69	304.62	300.51	306.17	307.72	308.21	305.37	303.23	313.93	310.75	312.38	309.34	295.74	308.18	312.32	311.1	310.92	305.05	308.34	306.85	308.08	312.62	300.37	313.78	309.84	305.76	307.76	306.53	310.8	307.71	311.48	306.87	305.71	313.92	311.93	306.72	309.38	308.45	307.7	308.36	311.58	311.32	307.46	313.12	308.73	305.72	307.56	308.8	310.09	317.33
318.97	321.08	317.92	323.7	322.09	322.37	319.19	315.2	320.78	315.01	320.64	320.85	318.39	313.18	318.13	322.19	315.02	316.88	317.54	313.16	310.58	317.56	312.76	326.87	328.82	313.56	317.71	324.22	317.4	317.92	316.9	325.26	310.1	323.38	317.26	317.87	318.69	320.61	322.45	324.54	320.69	319.31	317.57	317.64	312.83	318.95	325.04	318.9	319.06	313.86
301.3	298.48	308.15	310.94	300.54	302.64	312.8	303.31	304.73	303.79	306.27	302.12	302.64	299.72	299.5	302.91	297.74	308.22	297.19	308.35	306.93	303	307.83	304.38	306.95	307.96	300.95	308.02	311.91	300.34	300.48	302.4	298.34	307.15	304.31	306.07	312.78	305.29	301.41	296.22	305.72	303.29	301.14	299.61	303.33	303.83	305.92	307.97	304.47	305.02
310.13	296.82	300.46	308.79	308.63	306.57	300.89	304.78	301.39	302.35	306.07	309.13	306.56	301.08	307.57	307.91	301.64	307.13	299.06	305.6	298.91	303.97	309.64	305.69	305.88	307.22	301.29	306.77	310.34	304.87	298.1	304	307.09	315.19	299.29	311.32	300.62	301.59	313.48	307.44	303.18	300.63	313.33	303.59	302.53	305.18	304.15	299.37	304.78	300.14
308.47	310.17	302.94	305.38	312.93	310.26	300.79	299.73	301.63	312.05	304.38	305.28	305.19	305.14	306.58	301.15	302.37	301.79	307.01	309.19	307.29	313.74	298.85	306.61	308.77	306.4	308	307.65	299.2	298.8	302.61	301.66	306.54	302.09	303.44	302.38	307.5	309.22	303.46	306.63	308.43	302.94	298.66	307.91	300.39	309.87	307.93	307.12	299.9	302.92
303.17	310.31	301.47	302.23	307.37	306.89	306.29	296.2	303.9	308.62	307.05	309.49	309.39	302.43	304.74	302.17	310.58	299.56	303.74	311.02	306.36	303.77	310.04	299.99	304.23	304.2	306.69	305.28	306.31	305.23	305.41	312.04	305.92	308.25	306.77	304.67	306.42	301.35	305.2	303.08	303.64	306.34	303.15	309.71	305.65	301.23	310.69	312.02	298.87	309.13
302.79	308.61	307.84	306.03	301.82	301.63	297.57	306.84	311.04	298.55	302.8	301.38	306.08	308.74	301.98	305.2	310.77	309.66	296.28	303.51	301.39	302.64	307.46	301.52	308.31	300.6	302.16	300.51	300.95	310.72	307.98	302.79	306.67	306.99	306.62	304.58	301.5	305.33	297.25	304.92	302.68	303.74	305.94	307.11	307.04	303.07	306.04	299.57	304.15	307.98
292.81	295.76	296.6	291.46	297.29	295.37	292.02	295.99	298.81	293.68	296.46	287.46	292.6	290.68	289.08	298.02	291.93	297.22	294.15	285.32	291.79	297.51	295.76	295.71	286.95	298.32	297.56	296.57	288.86	291.29	297.57	293.23	297.36	301.1	296.31	301.64	296.39	293.92	300.48	297.03	294.28	290.95	298.45	299.92	291.21	295.44	299.79	289.77	289.3	301.74
311.49	307.64	317.21	313.7	309.4	314.5	317.32	305.47	309.64	314.67	316.92	313.33	315.4	318.41	311.59	310.22	308.68	318.41	312.95	317.01	310.82	309.18	310.61	311.85	307.29	318.02	314.48	316.53	312.21	316.77	317.77	312.39	310.06	314.75	310.59	317.56	303.1	316.17	311.02	316.58	310.37	308.38	313.21	314.53	318.97	307.86	314.03	307.25	320.81	313.35
326.17	332.58	321.42	321.23	331.71	330.38	329.23	330.53	329.63	329.33	332.63	325.23	324.22	326.21	325.49	319.74	325.01	332.49	324.41	329.34	336.32	327.98	318.77	327.15	329.99	326.25	322.66	325	328.32	325.39	330.7	327.52	321.66	321.32	332.97	333.75	328.15	324.31	328.34	329.59	327.14	315.76	328.88	319.61	325.92	325.58	331.07	326.48	319.34	324.53
300.5	297.96	304.42	298.53	305.77	307.23	295.82	300.74	299.54	303.72	310.99	303.39	304.19	303.43	306.58	300.98	310.84	305.3	307.33	306.11	310.16	308.75	298.17	301.12	308.75	301.64	305.22	308.86	303.43	309.34	301.86	305.01	305.37	303.34	306.96	296.55	306.92	302.57	304.57	301.58	304.11	307.51	303.19	301.31	297.54	305.67	294.56	303.75	304.57	304.44
301.25	298.69	298.15	305.78	298.31	295.17	301.6	307.28	304.29	302.1	300.39	302.44	298.01	301.91	300.68	302.33	300.75	297.24	303.6	306.12	307.64	303.61	294.82	304.12	307.32	303.94	300.68	300.05	295.89	307.83	304.48	306.19	295.04	298.39	300.67	307.97	297.6	304.18	300.98	306.07	300.78	297.92	297.51	300.72	301.07	303.57	302.26	307.17	298.77	298.04
305.24	308.48	307.9	313.26	307.14	306.78	306.47	304.56	315.44	312.17	309.59	304.53	310.24	300.32	316.35	302.94	308.69	307.81	312.02	311.5	305.63	309.56	311.57	316.39	306.7	307	309.98	311.91	315.7	314.31	315.34	307.66	308.18	309.54	311.33	310.85	310.7	312.22	311.37	307.67	312.81	303.05	305.7	306.92	312.79	310.23	316.59	309.53	310.81	311.67
310.87	301	305.16	309.5	306.96	305.72	302.92	305.95	300.16	299.36	298.94	312.81	300.84	300.74	307.61	310	305.23	303.24	304.87	294.95	313.16	304.61	305.57	300.49	311.11	303.28	305.28	302.5	302.75	303.44	303.09	311.14	301.73	298.76	299.72	293.78	307.75	303.53	306.8	305.53	300.12	298.03	299.55	300.36	303.82	303.12	299.74	296.63	302.73	297.54
304.21	305.6	299.75	305.99	308.53	304.12	303.63	309.82	295.98	308.41	308.52	302.57	303.85	298.75	301.32	308.38	305.34	303.52	310.54	309.69	307.39	302.64	302.64	308.99	303.08	303.05	303.65	311.31	304.01	306.08	304.51	303.05	310.76	303.32	304.65	295.83	306.46	300.45	302.48	306.12	302.94	309.57	301.73	300.82	308.52	306.14	307.17	301.2	309.62	309.38
308.53	310.33	310.77	309.48	319.52	310.39	316.53	310.47	313.29	310.45	315.53	309.81	310.77	311.29	320.28	308.79	311.91	314.15	310.26	311.67	318.5	310.53	308.41	313.06	318.23	317.19	312.89	309.55	316.76	314.68	313.72	307.92	312.6	316.73	316.86	319.07	311.82	317.15	313.15	311.18	320.62	310.88	305.07	310.62	311.21	310.58	317.06	309.43	303.29	321.35
314.49	312.13	319.13	315.98	322.78	314.73	315.61	312.78	312.44	321.92	317.98	318.17	318.9	315.19	313.35	315.69	322.27	315.27	313.5	321.1	323.1	313.23	319.95	315.39	313.04	320.93	320.66	316.44	316.4	321.02	320.81	320.63	313.81	313.87	307.15	319.88	323.55	308.03	320.14	316.91	311.26	318.3	319.18	318.51	314.74	310.88	303.27	312.89	316.26	317.06
298.81	303.81	305.79	307.98	305.09	303.49	305.92	304.54	298.48	300.85	308.21	307.49	294.6	302.46	299.08	304.21	302.08	302.33	307.45	303.67	304.32	305.98	307.51	305.62	302.38	297.59	299.74	306.47	303.89	300.18	311.31	305.22	307.32	296.84	305.21	306.62	307.29	299.56	301.49	308.59	307.94	304.91	308.28	300.8	305.92	297.58	304.87	303.84	303.93	306.52
297.13	298.82	293.89	305.78	299.79	305.54	300.95	296.34	290.45	300.28	297.47	293.87	300.7	301.15	297.53	296.58	298.01	296.63	294.41	301.5	299.78	298.08	303.8	300.57	306.76	307.38	301.74	305.76	300.39	296	305.54	293.81	300.83	296.17	302.65	301.38	300.55	298.81	296.74	293.11	292.79	295.7	302.77	301.06	297.54	299.87	302.19	302.18	299.13	299
316.55	306.04	320.19	316.42	312.9	315.97	314.6	317.25	312.37	315.61	316.59	318.28	315.75	319.08	308.86	315.77	315.86	319.35	309.46	313.77	320.04	314.92	319.42	319.91	315.47	312.51	321	309.08	312.8	322.9	308.35	316.7	320.71	317.6	316.44	312.66	316.11	311.21	316.21	317.87	311.57	315.88	315.98	311.49	319.64	314.18	316.38	316.6	313.35	309.18
298.09	307.01	306.05	300.21	308.37	304.04	310.27	305.43	294.97	307.43	308.62	306.4	305.22	306.72	301.89	307.98	296.83	314.39	301.81	308.17	302.37	298.64	309.12	308.14	309.63	302.81	308.24	307.57	300.1	307.47	305.94	307.05	305.53	307.2	297.01	308.35	311.44	305.93	300.63	299.12	300.79	308.01	300.98	295.71	307.11	306.85	304.35	298.81	304.41	306.26
305.5	307.82	301.87	312.35	302.41	308.55	303.65	301.45	308.59	308.28	301.91	309.83	300.03	308.7	314.77	308.85	307.17	311.71	305.32	308.92	309.86	310.26	301.88	312.55	304.91	310.51	304.98	310.51	305.11	307.09	310.5	305.19	306.18	309.08	305.06	310.46	309.68	305.32	299.58	309.85	307.09	307.66	311.79	306.61	305.44	307.3	308.02	308.17	309.61	308.73
309.3	312.44	303.95	306.27	302.07	303.08	302.02	310.85	308.11	306.04	303.52	317.7	303.83	309.14	311.79	311.81	304.15	311.16	302.03	309.52	310.72	310.06	311.57	305.6	316.71	312.05	310.12	307.52	308.79	310.02	311.51	307.14	313.91	304.62	309.57	307.44	306.71	305.93	312.7	312.63	305.94	303.3	311.5	313.79	306.96	310.7	309.47	310.82	305.94	315.14
313.8	308.58	312.19	317.97	306.87	315.64	293.91	309.8	309.69	313.65	309.57	306.83	308.94	314.15	311.5	312.16	308.61	302.66	315.78	316.47	319.18	314.87	303.9	300.97	311.1	308.34	313.08	311.85	314.4	310.52	313.67	316.11	312.07	309.4	312.75	310	314.01	307.79	311.93	311.86	307.91	310.92	315.04	312.17	310.6	310.97	314.66	312.15	313.39	313.94
303.02	309.07	299.96	307.84	304.29	307.17	306.35	300.37	301.84	297.33	301.45	303.79	308.86	306.89	303.21	303.29	296.57	310.12	307.01	309.62	310.23	303.91	301.57	304.9	302.2	304.02	302.96	302.28	302.43	306.46	308.76	303.21	296.34	303.53	301.97	306.48	303.82	305.44	309.65	301.94	307.06	298.86	300.7	298.88	306.59	300.73	301.26	307.34	305.1	299.05
294.98	292.98	297.27	295.31	297.42	292.24	289.01	292.39	295.68	295	289.48	287.77	296.94	294.04	296.58	288.46	294.13	294.2	294.66	297.26	295.61	297.27	294.12	298.21	299.24	302.18	299.03	295.18	297.76	283.77	294.29	289.75	297.67	290.54	287.99	294.95	299.83	299.96	295.21	286.3	295.4	296.35	292.75	291.31	292.66	302.59	288.83	292.96	298.14	289.71
314.27	315.24	310.01	319.1	315.19	311.39	317.02	314	309.05	318	306.9	304.97	310.51	307.47	307.67	313.47	317.61	305.23	307.91	317.24	304.61	310.69	317.28	313.77	312.72	313.77	310.04	313.15	313.84	309.8	313.89	306.36	307.79	315.01	308.86	313.44	317.34	316.22	305.46	309.83	315.37	314.11	315.67	314.11	315.14	311.75	306.57	315.57	314.46	313
303.67	303.76	303.95	301.61	314.16	308.25	300.39	309.65	307.52	306.91	304.49	298.68	307.32	294.23	300.33	308.08	304.9	305.32	308.39	303.33	301.54	308.58	308.33	298.49	304.06	302.62	299.05	310.94	305.98	306.31	306.32	302.6	302.45	307.14	307.87	305.31	302.54	305.05	299.02	305.91	295.9	308.35	301.54	309.34	307.27	295.43	301.71	302.76	298.93	307.68
291.41	291.77	294.79	290.73	295.18	300.51	299.69	298.5	294.17	292.97	295.46	290.33	292.63	295.61	296.74	298.45	298.36	292.59	288.26	294.05	294.82	288.61	299.52	301.02	302.68	302.25	289.6	300.14	293.42	301.19	299.01	296.93	306.54	292.95	296.59	287.79	298.47	296.52	299.15	291.48	290.5	295.89	297.02	294.48	299.61	299.68	292.9	302.98	294.87	290.92
304.64	305.87	302.04	303.7	306.86	308.58	306.12	305.7	306.59	304.17	304.81	307.61	300.67	305.03	298.6	302.22	306.09	307.04	302.59	299.35	305.12	303.08	302.2	304.65	305.87	308.95	304.25	305.11	303.08	308.7	307.63	305.05	307.66	307.5	303.4	303.89	302.47	305.18	302.62	306.67	303.98	309.53	305.73	307.26	311.01	310.71	304.47	301.71	302.17	305.49
302.68	304.04	306.65	297.28	301.55	306.73	306.83	303.76	308.34	307.78	303.28	309.34	295.41	300.27	306.48	307.49	303.1	306.91	300.24	297.33	304.18	302.11	301.38	299.99	306.56	311.41	295.58	296.01	305.88	302.17	306.02	309.43	302.17	304.31	301.56	304.69	302.6	306.45	303.17	306.76	303.33	302.18	298.56	302.3	302.84	300.89	298.28	310.4	308.26	303.06
315.41	314.89	321.13	321.85	321.63	310.52	320.67	325.55	312.82	318.9	313.62	319.68	321.46	320.53	316.92	313.62	310.58	327.47	317.88	317.08	316.06	320.75	315.56	326.06	317.31	315.98	317.98	321.4	323.42	312.49	319.89	316.37	318.69	325.6	316.21	322.26	321.4	321.45	318.34	324.08	320.4	312.98	314.18	318.6	321.03	322.43	315.51	313.81	319.08	318.89
312.92	311.27	303.68	308.61	310.16	307.85	303.92	303.06	302.58	305.41	308.12	309.99	311.48	309.95	317.53	308.05	310.66	302.84	314.12	312.09	307.41	310.87	307.32	308.15	306.83	304.42	305.9	308.05	310.45	303.84	306.1	305.57	308.08	307.83	314.11	316.91	304.92	312.84	308.95	308.82	304.05	311.03	312.14	302.2	306	316.78	305.95	307.1	314.43	307.44
313.22	305.16	307.5	311.16	321.08	317.01	312.33	316.2	316.29	314.66	310.92	314.58	314.05	320.48	310.8	316.39	311.75	315.06	307.32	316.21	313.6	316.1	317.55	313.05	316.37	312.45	314.06	314.5	307.68	314.67	307.43	320.85	309.85	319.13	315.94	312.17	310.5	315.57	308.79	311.09	316.33	315.6	316.14	313.99	320.16	318.99	318.55	314.7	316.65	314.96
305.71	302.59	306.03	302.47	306.07	309.11	298.42	306.92	307.32	303.52	305.59	301.49	310.41	308.43	301.78	300.55	306.49	303.18	309.07	306.99	298.88	307.59	303.87	305.64	306.32	305.95	303.42	306.82	301.45	306.13	305.11	309.37	302.33	301.52	306.36	301.36	306.76	303.5	307.27	302.12	301.87	304.93	312.66	307.8	304.79	306.25	307.36	306.26	306.91	303.89
309.15	306.27	309.62	307.65	305.15	314.56	313.21	309.82	313.12	311.41	312.58	318.64	317.75	308.68	310.16	318.02	313.73	308.2	305.24	319.01	313.35	314.06	310.34	317.35	311.04	316.18	316.84	310.5	316.74	310.49	318.84	318.3	318.8	312.4	311.89	312.06	318.78	307.71	315.14	311.76	314.98	313.29	315.75	317.59	304.3	307.61	306.67	314.21	314.68	309.18
313.04	308.07	311.97	309.06	309.28	305.22	303.7	303	304.92	304.69	308.79	305.74	305.56	303.88	306.63	300.98	307.09	299.56	311.36	304.27	305.48	308.01	310.45	302.29	309.55	308.02	305.39	299.27	307.25	304.74	301.04	304.55	305.06	310.76	305.7	305.31	306.28	294.9	306.1	300.62	312.34	305.17	314.14	312.9	309.78	302.04	315.9	311.55	299.99	301.31
310.66	305.57	313.29	314.47	313.41	308.44	311.19	308.18	309.71	307.13	318.04	308.3	304.02	315.35	316.72	311.74	312.84	313.07	306.65	313.74	316.9	316.57	312.58	308.15	313.6	318.08	314.65	317.63	309.14	312.06	319.13	315.8	314.38	311.49	309.99	309.88	309.41	324.84	312.6	317.48	314.72	313.18	315.07	315.22	312.83	313.8	319.77	314.95	312.39	315.64
301.13	311.49	301.72	303.62	311.07	298.72	311.18	302	309.95	299.48	298.88	300.12	298.87	302.86	301.07	304.28	299.3	303.02	307.03	301.07	298.94	304.67	303.1	308.62	301.24	299.6	309.72	301.57	304.22	302.76	304.96	303.75	304.51	304.49	304.7	298.1	305.26	307.33	308.81	292.22	294.56	296.98	300.8	307.19	305.38	303.86	312.44	302.16	303.76	304.66
298.37	298.79	296.15	293.91	307.24	296.62	295.5	291.23	295.98	301.96	291.16	297.72	301.78	295.51	305.82	302.91	298.24	295.48	301.16	302.56	297.54	297.29	300.81	296.4	299.36	295.3	294.94	302	298.41	296.49	290.56	295.54	298.46	287.88	297.91	302.68	294.13	298.86	297.95	298.74	295.05	290.6	294.08	297.55	294.82	299.33	297.66	289.71	296.54	296.96
302.08	304.44	302.05	302.78	301	300.19	301.71	303.9	302.73	299.81	313.6	301.56	299.93	301.89	304.04	300.74	297.96	297.71	302.6	296.92	302.81	306.65	303.16	291.92	302.5	298.22	307.77	306.8	300.56	301.71	305.29	305.09	302.14	294.24	291.99	304.74	297.51	300.94	306.66	307.09	302.28	299.21	300.43	301.45	299.11	304.32	308.37	301.68	306.72	304.73
305.02	308.57	309.21	302.86	313.58	307.83	307.29	304.12	308.86	304.1	309.33	311.7	311.43	303.67	308.47	309.33	308.26	307.95	302.55	308.09	309.88	306.15	307.92	307.72	308.57	309.52	312.61	308.79	307.89	302.92	305.02	309.15	308.99	310.07	310.07	305.16	310.78	302.58	303.7	303.22	308.4	310.06	315.06	305	304.35	299.51	305.81	301.12	304.27	307.5
312.87	314.05	311.23	315.7	310.51	314.29	312.41	317.08	315.91	314.47	314.44	319.53	322.24	312.78	323.8	317.18	320.88	313.11	309.43	320.97	316.54	318.99	310.23	315.25	317.87	319.46	316.45	310.81	315.48	324.3	323.01	316.71	319.63	313	316.57	319.26	317.9	312.51	318.21	314.08	307.35	316.18	314.23	309.73	316.63	319.48	317.66	315.5	323.66	318.44
317.17	313.11	305.97	304.32	308.42	316.22	311.75	314.23	308.31	313.46	307.41	310.55	308.5	315.62	314.71	311.71	309.78	313.95	309.75	311.84	308.83	313.16	308.77	305.17	317.91	313.39	318.59	314.3	310.93	312.82	308.36	305.29	305.93	308.41	308.3	308.95	319.47	313.15	313.01	303.98	310.94	317.45	312.03	317.63	313.98	311.31	314.99	313.74	314.14	318.51
306.33	314.01	319.24	313.93	313.6	313.61	309.56	314.35	311.28	312.18	315.29	310.37	306.97	311.1	309.69	315.54	319.44	314.34	313.23	314.92	316.33	310.58	308.56	301.7	310.3	312.02	314.15	312.35	319.14	322.8	313.01	323.07	308.09	314.09	310.28	314.98	315.58	319.79	317.26	318.52	312.54	317.18	315.11	309.99	316.28	309.89	312.78	309.22	318.87	313.12
315.84	313.38	318.98	316.81	313.53	308.26	323.19	316.13	315.48	318.56	307.13	312.63	312.4	313.6	319.96	313.63	313.75	313.18	312	325.11	314.78	310.92	312.83	316.9	310.18	316.36	309.43	313.23	317.92	316.71	315.71	309.52	309.13	313.37	306.65	310.81	315.76	315.32	315.27	317.07	313.91	315.85	316.92	309.73	314.67	309.87	317.79	310.25	319.47	317.52
291.8	294.58	295.99	297.75	295.8	298.48	299.12	288.48	292.19	287.61	293.4	296.35	291.4	287.05	300.81	301.44	289.25	301.45	294.13	300.65	295.34	293.04	297.68	296.27	293.72	293.7	295.25	297.99	291.11	294.97	299.63	296.15	289.48	299.41	292.92	292.47	295.43	291.01	291.81	296.1	293.61	291.11	299.26	293.9	294.45	298.02	290	288.77	301.58	292.66
306.63	300.47	306.16	299.12	306.04	310.32	300.03	307.87	308.22	302.57	304.97	307.1	293.98	304.69	303.73	305.5	305.2	302.82	302.55	314.1	306.86	300.17	305.81	304.86	300.05	303.99	302.68	309.23	297.56	307.09	305.14	300.83	304.69	301.39	304.07	302.63	306.42	303.88	310.83	301.9	300.24	302.78	307.45	304.17	308.43	308.9	306.42	306.18	303.1	304.78
304.1	302.3	306.8	307.37	309.44	304.96	303.57	305.67	306.4	305.46	297.32	299.98	306.75	310.82	297.55	306.61	296.15	303.04	299.45	302.59	306.95	300.1	304.62	308.89	299.88	306.74	314.88	300.67	302.58	299.1	301.68	304.65	306.04	313.37	306.35	302.17	299.03	297.18	303.08	300.4	303.84	306.42	309.26	306.64	309.76	301.61	298.57	301.89	297.88	294.7
311.85	309	315.67	314.86	307.49	307.14	312.28	315.26	305.09	317.58	313.93	314.31	313.39	306.14	310.85	307.16	309.14	311.3	312.22	306.68	311.4	310.67	314.13	311.11	319.02	304.25	303.4	310.6	311.26	307.17	306.74	309.34	313.2	305.77	312.48	309.48	305.75	310.45	308.28	308.1	304.76	310.07	309.51	311.98	311.38	309.49	307.72	306.67	308.83	312.21
295.81	297.16	291.23	293.93	287.56	293.37	291.87	295.89	294.01	297.42	294.04	299.09	295.1	294.63	300.46	293.45	290.4	299.7	297.49	287.25	297.41	293.84	301.25	300.78	297.73	289.02	293.13	290.4	293.33	287.81	296.93	286.41	293.48	293.91	300.3	294.91	299.56	283.37	298.82	296.87	291.23	290.6	293.91	296.32	289.56	298.5	297.3	288.78	288.84	292.52
325.36	326.96	329.79	321.33	318.83	326.33	324.31	326.21	328.24	325.31	321.67	325.41	325.8	326.11	326.06	324.11	324.79	324.02	325.16	324.97	326.63	320.95	328.63	330.31	329.34	327.52	322.77	325.21	322.23	328.08	331.22	329.48	327.09	324.09	325.58	326.46	332.41	328.79	322.43	330.93	327.45	323.01	327.4	319.99	327.93	330.28	328.01	325.31	326.9	320.59
294.91	298.12	299.91	299.18	297.23	306.22	305.43	302.08	294.52	302.16	298.65	297.09	299.65	298.6	298.87	295.63	304.9	295.61	297.18	295.81	306.05	299.97	296.55	300.17	299.81	290.25	301.61	299.35	309.77	305.55	305.12	303.81	297.91	299.79	296.76	296.54	296.21	303.26	303.23	298.09	299.61	298.64	299.68	302.45	299.31	298.43	290	298.71	307.66	299.63
318.67	316.42	312.54	313.18	320.7	317.84	313.58	313.44	317.56	321.67	322.21	311.8	313.73	316.34	317.5	315.99	314.99	312.23	318.77	315.96	321.05	321.94	319.66	324.59	313.79	318.27	319.57	313.25	315.23	318.3	316.63	315.17	313.54	312.55	317.87	318.73	321.45	314.07	318.65	315.05	308.41	320.93	317.13	316.82	319.45	317.2	323.27	317.15	311.17	321.8
295.49	309.87	302.17	304.24	306.56	298.57	301.34	298.93	303.52	300.76	305.91	304.48	303.87	310.64	305.36	306.69	299.28	303.75	304.8	300.74	294.78	300.34	302.02	298.33	303.26	305.7	297.76	305.95	296.2	299.9	294.25	306.96	303.21	311.48	296.84	303.59	306.62	306.91	301.46	306.29	294.94	305.37	305.36	297.61	301.21	306.37	307.73	300.2	304.08	304.69
329.11	330.57	331.65	330.8	330.63	329.72	330.54	329.91	329.64	327.96	328.23	329.03	330.25	333.96	335.6	324.89	325.63	322.77	324.48	332.19	337.07	327.25	329.97	329.46	324.47	323.53	322.59	326.15	331.83	329.62	325.28	320.15	324.51	326.25	324.81	328.69	321.48	327.47	322.64	335.54	326.34	331.89	334.2	323.64	336.9	332.55	321.65	322.74	323.53	330.52
295.46	302.85	292.43	301.45	303.63	295.3	293.97	309.72	294	302.66	301.34	307.04	300.64	296.32	296.89	297.71	297.1	300.21	295.97	302.66	303.41	305.34	300.04	302.97	300.37	305.28	296.97	298.48	297.51	299.84	298.65	293.75	293.56	297.93	306.58	296.51	297.32	303.44	297.45	297.16	302.73	301.89	298.69	296.69	300.79	301	303.49	305.17	305.89	297.93
314.36	321.34	307.93	315.72	318.27	315.28	318.33	318.53	321.5	306.74	309.15	311.67	312.48	314.95	312.25	311.91	320.38	318.88	320.74	315.77	310.98	315.36	317.36	316.43	320.2	321.38	314.48	310.13	310.2	317.68	314.03	308.78	319.09	317.82	316	313.82	306.47	316.93	316.63	321.19	315.38	316.37	318.83	314.8	312.57	313.69	319.86	315.52	312.3	316.43
294.26	298.12	294.81	303.82	299.73	294.98	296.8	303.54	295.8	294.88	295.03	302.31	298.16	300.68	296	299.28	300.14	293.19	292.32	293.75	299.47	297.03	297.85	296.66	298.84	301.89	295.05	291.52	302.72	294.45	296.6	298.6	295.52	294.77	294.94	302.21	295.35	297.84	293.72	296.04	304.07	296.09	298.01	292.89	291.26	290.72	305.94	296.83	304.91	298.32
298.82	305.98	299.91	307.93	303.82	310.62	299.9	305.3	298.09	304.2	313.6	305.22	301.4	304.75	305.79	311.7	306.05	308.85	302.63	311.26	304.94	301.05	300.55	305.32	303.82	297.28	306.09	309.95	298.45	304.73	304	307	303.24	300.97	299.07	306.59	312.92	303.88	303.23	303.27	301.3	306.94	304.64	302.64	306.58	300.82	304.93	308.23	302.14	308.3
317.87	320.35	311.91	311.56	318.46	314.21	312.1	316.74	315.46	313.05	315.65	314.24	313.92	313.37	308.13	310.05	314.06	317.47	312.08	315.18	312.4	316.63	305.07	318.41	321.46	310.15	318.17	312.52	316.98	320.95	313.42	315.69	315.49	313.72	316.51	312.67	319.51	315.31	315.84	315.46	309.55	311.51	310.96	309.21	308.99	315.78	312.99	314.95	311.92	309.59
296.91	304.22	301.08	306.98	301.13	303.65	300.95	301.81	301.87	296.86	300.36	301.54	299.6	296.54	300.03	295.97	307.4	301.02	302.92	300.54	305.3	303.05	303.4	306.57	301.4	307.56	304.82	301.41	304.11	306.75	300.99	300.74	306.99	304.61	306.46	307.24	293.19	298.54	305.98	304.04	293.14	309.85	302.88	303.78	304.19	301.67	302.12	303.11	303.61	307.29
325.37	330.91	324.83	324.71	326.52	325.46	320.91	323.69	332.21	318.26	331.62	334.08	321.93	331.95	323.8	333.46	332.41	328.63	332.8	325.47	328.32	329	328.04	325.49	323.37	326.12	326.64	327.58	331.01	334.55	330.04	329.4	323.52	332.58	323.07	322.72	330.57	324.74	333.87	329.87	328.82	329.46	324.04	330.47	327.6	335.2	330.54	326.18	319.99	330.58
307.35	311.43	298.22	309.22	308.41	309.14	310.73	312.91	315.51	314.35	314.42	309.63	312.03	312.48	309.57	315.93	307.85	316.53	315.66	319.57	310.68	307.71	304.65	311.33	312.12	311.89	316.32	312.94	313.67	307.96	307.23	309.48	312.44	314.68	311.24	301.77	313.9	308.57	309.84	313.58	307.41	320.08	302.6	304.14	309.82	309.7	315.43	308.22	318.09	313.24
309.38	317.96	317.41	311.28	306.18	315.41	310.58	320.57	305.35	314.04	309.5	312.52	314.38	314.65	315.72	310.68	320.79	318.41	313.76	318.11	314.06	307.9	314.63	310.08	316.95	318.32	308.92	319.42	317.03	317.11	320.75	320.26	309.64	308.11	316.36	317.19	311.3	322.95	318.96	308.27	311.36	311.97	305.61	305.3	312.41	319.7	314	318.77	311.23	309.98
292.08	304.9	300.86	296.83	306.27	300.44	308.51	309.5	306.24	301.78	305.23	298.69	300.34	307.31	299.32	297.79	306.15	297.29	300.63	304.27	294.37	301.3	303.22	300.16	300.76	298.59	309.41	300.33	306.44	306.07	304.62	300.59	301.1	298.76	299.04	302.16	305.46	304.97	297.93	296.05	304.5	302.38	300.25	299.18	303.28	300.02	302.35	303.09	299.51	297.44
312.19	302.02	304.13	309.24	307.25	298.55	303.06	305.76	304.78	300.47	309.36	311.43	308.92	299.92	306.83	302.9	315.6	305.64	296.49	304.7	301.24	299.19	308.79	305.09	305.32	311.35	301.62	301.9	301.93	291.94	300.48	302.95	300.39	304.28	306.38	308.47	305.65	302.83	300.88	309.18	304.48	300.77	305.74	304.76	307.51	301.19	303.75	301.45	305.72	298.55
312.99	311.8	308.29	315.14	306.17	305.79	310.46	306.7	308.46	317.04	304.93	307.5	309.89	314.2	309.64	309.61	304.47	306.21	311.49	306.99	309.98	306.31	310	306.77	305.96	300.76	314.44	310.01	302.49	311.76	311.99	307.25	308.1	307.39	307.76	309.64	311.72	310.78	316	307.63	304.22	307.62	305.97	310.55	309.83	300.08	305.02	310.72	305.22	310.01
302.33	301.68	304.56	301.59	303.24	309.14	292.59	299.66	294.07	297.98	298.98	303.13	307.41	302.46	298.02	308.57	295.38	301.3	307.36	301.22	293.11	302.46	304.94	303.39	304.94	297.76	301.82	301.41	302.51	295.56	295.23	297.17	297.7	299.55	300.54	299.26	302.93	300.92	302.89	300.49	291.26	304.27	295.66	297.96	299.61	300.32	303.45	306.1	306.67	301.92
297.15	302.05	301.65	303.33	302.66	305.98	298.94	299.59	307.75	304.06	305.33	296.71	298.85	304.7	301.74	299.63	302.65	300.36	300.72	296.76	306.47	306.65	302.1	301.81	305.95	305.05	309.43	297.28	299.33	305.97	300.89	301.67	307.12	304.21	307.3	299.24	302.93	301.32	304.48	303.92	307.59	302.95	305.17	300.03	304.69	302.79	296.13	302.97	294.04	302.54
309.65	317.69	316.56	311.59	309.36	314.84	311.74	315.17	306.56	315.96	303.07	310.94	313.19	313.91	310.94	315.18	315.32	319.54	313.24	313.46	312.21	313.19	307.57	307.06	315.51	312.67	315.91	312.61	314.57	306.91	317.57	319.94	315.88	315.67	321.11	309.13	315.23	316.58	318.72	313	312.72	310.81	311.08	310.9	314.26	311.59	308.03	305.58	318.21	316.28
309.28	311.38	303.95	308.44	302.34	305.62	312.13	319.07	314.74	301.83	303.68	304.94	312.04	308.22	303.77	301.05	306.09	309.06	304.35	314.65	305.07	306.82	306.05	301.79	302.08	308.87	306.42	315.84	309.52	306.52	308.43	303	302.3	300.03	305.67	300.64	313.36	303.15	310.13	310.16	301.53	304.5	304.82	309.06	301.75	304.52	305.6	305.98	307.11	302.1
301.19	299.37	300.67	301.27	295.23	304.66	300.69	303.62	292.73	294.91	307.2	309.86	297.85	300.88	301.89	299.47	301.24	307.84	302.16	304.33	304.66	306.76	304.91	302.57	302.94	294.05	299.2	303.64	304.76	297.98	303.95	305.19	307.69	298.61	301.8	311.55	306.34	301.83	298.23	308.21	300.4	301.77	292.94	305.47	293.44	297.92	303.24	303.01	302.86	296.68
303.38	306.72	311.31	301.88	302.16	302.89	306.21	300.8	304.99	299.56	302.35	311.52	305.72	308.15	303.77	297.9	297.56	299.39	296.45	304.02	300.27	302.91	301.52	300.99	305.92	298.59	302.11	298.96	302.23	302.37	296.62	303.08	301.55	300	300.68	296.03	302.33	298.61	298.83	296.98	298.66	298.26	305.53	301.78	298.11	305.76	303.3	303.68	306.2	301.88
310.75	310.41	317.28	312.63	318.33	316.34	312.43	319.36	313.6	318.51	312.76	316.86	312.12	315.47	310.53	314.94	309.47	312.57	316.01	313.17	316.81	313.54	318.32	313.75	311.8	314	311.61	316.92	309.62	319.58	320.19	314.8	317.28	315.17	315.08	320.82	318.02	314.53	314.19	313.78	322.67	307.97	318.48	309.48	314.33	314.82	317.18	318.59	318.44	314.07
313.42	307.08	306.79	312.44	315.13	307.01	312.47	308.25	306.47	317.23	313.31	314.49	307.96	315.54	307.04	318.94	314.17	311.43	310.14	316.26	307.84	314.33	308.85	306.91	301.89	311.54	320.08	313.29	313.34	306.89	310.75	310.85	314.3	314.82	310.1	309.31	312.62	313.47	309.08	315.6	311.84	313.95	310.26	314.84	309.45	318.23	310.53	309.29	312.29	317.23
310.22	309.23	313.19	314.6	311.89	320.34	317.08	320.22	312.73	312.72	308.06	319.63	309.03	310.92	314.1	317.62	310.92	319.27	313.52	315.52	315.34	315.24	313.47	315.37	328.87	315.81	314.94	314.05	312.3	317.73	312.23	324.44	316.51	308.16	319.77	314.86	305.2	310.11	319.42	318.3	317.52	315.41	314.3	315.71	316.87	317.75	315.94	314.98	314.52	310.24
318.03	309.18	306.92	316.68	316.91	312.17	317.36	307.88	309.59	307.89	302.51	309.97	316.15	316.76	304.31	312.58	304.36	310.1	318.28	312.92	310.16	318.05	320.87	313.26	314.31	317.78	313.14	316.05	312.37	319.49	311.95	302.01	311.27	312.33	304.32	311.78	307.43	312.94	309.66	305.66	308.78	311.72	311.46	316.6	312.66	315.17	317.1	311.34	315.37	318.5
304.98	306.07	300.45	310	308.41	307.02	300.92	305.63	310.48	310.56	306.98	305.52	302.32	303.79	302.86	312.69	299.19	304.74	305.34	303.31	306.89	307.81	309.15	302.86	309.85	304.96	303.21	304.93	306.16	308.46	310.46	306.91	307.88	305.29	306.59	308.27	302.62	308.42	303.5	308.29	303.51	304.17	305.89	300.1	318.17	308.56	307.62	310.4	305.74	303.81
300.82	302.83	305.15	296.19	299.48	306.61	305.85	299.42	301.74	302.73	298.99	299.7	300.09	305.68	298.77	300.99	308.34	309.36	300.49	299.05	304.09	305.83	307.55	306.55	309.74	298.68	307.71	306.65	302.33	305.32	305.03	301.57	304.11	304.26	309.29	298.65	308.45	305.38	303.69	301.22	305.21	297.98	303.34	304.19	292.92	305.95	309.07	303.94	297.9	294.64
311.79	306.39	304.46	311.12	302.07	309.53	301.74	308.06	298.36	304.57	298.24	311.1	306.64	306.54	309.29	295.14	307.8	310.29	303.22	313.24	302.97	304.06	304.85	303.72	302.98	309.72	306.09	303.21	303.98	299.82	301.07	306.91	306.81	304.93	303.67	303.59	296.87	303.83	302.03	307.73	300.84	309.79	300.48	307.56	303.81	310.05	307.44	305.26	300.42	308
308.3	312.33	308.31	308.71	308.3	310.2	312.74	310.87	308.81	307.28	312.1	312.73	314.7	307.25	321.13	303.12	307.59	319.86	310.43	312.16	315.21	313.43	311.13	311.19	315.4	307.04	302.57	314.9	308.36	319.98	314.95	307.64	305.61	308.66	305.76	318.16	307.35	302.96	318.1	308.02	309.5	311.57	310.49	307.25	304.6	309.13	309.62	308.31	307.12	310.89
295.6	302.47	309.62	304.45	303.58	302.05	299.83	298.45	302.2	302.38	301.15	301.22	308.42	300.15	300.02	301.89	312.86	295.87	298.71	305.38	297.41	298.4	300.04	302.53	299.58	302.74	303.29	297.24	301.22	291.87	301.88	297.53	296.15	298.48	299.28	298.1	302.21	301.56	300.75	299.33	298.81	302.33	304.87	299.61	299.3	302.52	298.95	295.19	296.87	296.28
307.51	307.29	303.36	310.45	302.71	307.47	309.56	306.95	310.86	307.72	309.54	300.97	310.81	311.63	303.02	312.27	296.36	305.11	304.79	314.5	307.69	304.55	309.41	304.85	314.86	301.6	305.54	307.08	306.08	307.29	307.78	313.58	302.09	306.45	309.72	307.99	310.42	313.28	312.16	310.14	320.34	296.19	315.28	304.15	300.8	313.86	308.91	297.7	307.61	298.32
299.14	298.63	299.11	292.16	298.79	297.81	298.54	301.25	297.95	296.53	293.85	295.54	297.27	300.42	297.91	289.49	302.49	294.7	300.75	298.02	301.2	300.25	293.09	300.18	289.27	300.02	301.05	295.24	299.01	298.59	296.16	296.65	297.15	298.04	301.77	296.9	295.94	297.71	294.96	301.52	294.33	299.36	294.11	296.05	302.96	298.17	302.17	297.63	294.9	295.11
302.92	301.89	290.52	304.11	293.4	297.79	290.88	286.38	299.96	288.25	293.19	294.11	294	297.73	295.24	290.49	291.23	305.44	292.79	294.59	290.95	293	294.39	294.93	298.54	297.33	294.17	295.54	297.5	294.23	305.97	296.53	294.15	303.34	292.22	289.34	295.25	296.1	289.62	295.1	299.94	295.67	297.07	292.71	297.65	299.63	295.44	308.19	301.89	302.49
291.64	292.57	288.24	295.16	293.67	300.99	294.13	290.52	290.42	293.62	293.88	297.21	299.2	299.92	294.25	295.62	294.73	294.49	300.09	297.49	286.58	292.07	300.78	297.96	295.54	292.25	295.41	295.88	290.95	286.94	294.54	295.14	298	295.93	289.18	300.08	293.23	293.71	293.76	293.44	297.99	293.57	291.73	294.6	291.61	291.2	297.25	295.83	289.28	291.88
300.17	302.22	309.22	309.43	310.37	299.63	311.48	303.9	305.51	307.84	302.04	305.47	303.71	308.15	305.3	307.43	312.02	304.84	298.84	298.74	301.26	306.64	306.25	303.93	307.79	300.86	310.18	303.71	308.01	303.86	316.47	308.63	310.11	303.1	308.43	302.63	311.61	303.87	304.83	306.77	310.92	300.58	311.17	301.17	301.35	309.53	304.95	300.85	305	300.4
301.73	304.05	301.39	301.71	303.73	298.97	302.92	302.13	298.75	302.2	300.86	304.71	299.92	308.14	309.19	300.31	300.55	302.12	300.69	298.64	302.46	301.64	303.89	300.23	299.15	307.62	299.07	306.12	301.69	302.08	305.45	307.07	302.95	305.88	300.45	296.8	307.62	304.4	293.49	305.94	302.35	304.46	306.93	309.93	305.95	302.95	304.34	302.14	303.12	296.43
306.55	309.6	311.21	305.38	314	313.96	311.18	305.92	311.27	310.32	312.39	307.8	305.02	313.26	309.83	310.38	312.85	311.18	317.73	315.65	317.45	306.29	315.14	307.86	308.71	308.44	305.72	306.81	314.67	312.99	306.85	310.29	310.36	306.24	314.2	312.25	317.66	304.17	313.28	312.31	311.3	304.55	315.95	307.36	308.98	305.7	310.8	318.13	314.29	309.64
314.26	313.78	313.98	315.6	309.27	316.85	316.83	317.4	310.89	314.62	314.13	313.87	313.05	321.51	316.26	313.2	321.95	316.19	313.64	317.76	315.16	318.45	320.11	317.7	311.27	321.45	312.32	313.27	309	317.94	315.25	312.81	312.03	315.62	317.93	312.4	311.84	312.95	312.26	316.17	315.74	310.63	311.62	316.53	308.82	314.09	308.26	312.41	304.79	320.12
309.4	303.45	304.19	303.9	302.51	300.94	307.43	301.53	304.39	305.13	299.77	306	302.8	302.64	306.18	309.83	309.05	309.79	302.33	307.78	305.1	303.29	304.32	304.68	312.09	303.38	306.41	300.17	301.71	299	301.14	306.12	305.9	305.51	306.75	306.34	310.19	306.64	306.22	299.93	297.73	304.15	308.21	303.28	302.67	299.35	308.59	301.04	306.98	303.26
333.37	327.37	330.1	326.05	320.04	323.48	325.95	329.22	325.49	327.7	327.33	327.24	324.31	320.88	325.75	330.38	319.06	319.96	320.42	333.43	325.67	325.91	325.5	327.76	326.98	322.8	327.64	322.91	325.37	330.15	322.46	331.55	320.84	328.87	322.7	332.33	324.33	327.22	321.62	325.53	322.23	329.62	319.14	328.82	325.82	333.24	316.17	331.54	322.45	320.78
333.14	329.47	319.47	332.37	323.49	327.7	329.07	322.75	318.22	327.88	330.7	322.36	328.2	327.02	325.7	325.41	326.13	320.46	326.3	325.93	330.74	326.38	335.38	327.08	330.99	326.07	330.98	329.46	319.4	332.79	325.21	326.75	331.61	330	335.56	333.37	323.15	322.35	333.33	327.37	327.97	322.92	325.32	328.01	322.4	330.91	325.81	318.97	330.12	327.8
310.96	313.12	311.22	307.91	311.2	315.85	315.1	306.22	313.26	312.49	307.03	312.69	312.54	308.45	312.48	313.57	306.34	315.5	309.58	312.8	310.08	315.86	312.29	310.11	306.58	308.77	301.14	309.75	301.43	310.9	313.47	309.15	311.69	311.29	312.66	313.98	311.61	315.08	301.83	312.54	310.58	314.59	302.07	311.29	314.05	317.84	308.3	309.51	314.33	308.32
321.48	322.42	318.01	314.94	324.73	316.35	322.96	314.08	317.04	313.92	311.83	315.6	312.7	312.24	322.06	311.53	314.8	318.85	314.77	314.84	320.65	311	315.12	316.59	322.45	315.93	320.09	324.28	314.1	322.27	314.52	319.23	319.63	317.75	315.42	322.28	314.11	319.42	314.07	309.88	318.15	319.94	312.7	311.2	316.92	322.36	321.95	311.87	314.66	309.38
328.55	330.85	317.27	321.23	327.64	323.87	332.36	326.4	328.14	331.64	326.88	318.96	322.27	331.27	326.63	327.88	321.62	317.54	319.37	326.96	318.83	316.2	320.62	318.69	328.17	317.26	321.71	329.03	323.52	326.05	327.54	329.51	318.72	321.18	330.46	326.15	320.4	329.21	328.84	319.81	318.95	323.34	317.94	328.14	324.41	325.69	322.01	322.13	324.96	324.89
301.79	306.44	302.67	305.92	298.5	300.75	303.93	309.86	300.96	306.73	300.07	309.16	300.49	301.73	298.59	297.09	304.78	301.23	307.19	302.35	314.88	293.16	298.94	302.87	313.5	308.2	302.73	307.16	299.25	310.62	303.1	308.51	296.41	313.51	303.73	298.39	302.41	299.78	299.32	308.06	297.9	308.76	303.36	304.51	308.93	307.65	309.09	310	302.43	301.71
305.24	313.11	303.73	309.42	307.54	307.3	308.34	312.19	311.18	302.9	304.57	314.33	309.57	307.92	309.94	310.54	305.65	307.27	308.39	309.15	306.72	308.72	305.7	307.46	308.51	311.08	311.67	307.01	299.68	311.31	305.28	300.18	305.27	308.83	308.46	306.43	312.82	303.82	309.56	308.67	308.41	302.13	307.92	308.31	308.29	308.6	301.93	305.45	308.63	306.26
298.72	309.16	293.76	305.44	305.91	303.46	306.12	307.69	301.4	303.77	300.6	303.94	301.23	307.4	308.52	312.15	299.77	304.82	300.78	302.17	308.95	301.13	303.3	303.49	306.8	304.99	311.16	304.07	307.77	306.13	300.81	309.84	295.37	307.18	305.98	304.73	306.62	310.93	306.42	300.51	306.51	306.96	303.5	308.41	303.72	304.65	301.48	306.53	304.41	296.57
306.65	306.44	305.59	307.43	312.96	305.22	301.86	305.38	305.53	305.38	307.76	307.71	306.42	303.31	307.72	304.16	303.76	312.91	303.19	308.85	307.44	303.5	302.27	303.53	301.91	303.96	303.55	299.74	308.3	303.21	297.74	304.64	305.74	304.26	299.74	306.66	305.75	309.14	304.34	309	306.25	309.58	307.41	311.63	309.72	303.55	303.37	301.91	304.84	307.5
311.84	310.17	309.89	313.09	320.28	317.7	307.43	312.14	320.04	314.46	311.82	316.98	311.73	312.83	320.26	320.24	310.9	303.24	313.19	312.73	309.91	316.06	318.29	312.87	302.84	314.6	308.13	314.92	320.14	316.56	306.61	312.74	307.53	314.18	309.61	305.41	319.28	306.95	311.34	303.61	311.99	309.1	319.43	316.63	314.05	313.84	313.81	310.4	313.05	311.4
306	295.95	290.92	299.11	301.07	299.94	298.62	298.82	296.15	296.72	302.53	296.37	295.89	297.57	296.03	302.25	295.68	296.37	295.59	297.99	299.53	296.14	298.74	294.2	301.57	297.76	294.39	296.81	291.89	300.8	296.45	298.3	297.43	295.67	295.5	297.14	297.12	295.52	291.06	297.26	293.92	299.96	291.01	293.04	291.9	298.51	289.37	299.29	292.16	298.49
313.15	312.78	315.43	314.36	309.61	312.47	323.3	313.46	315.68	308.38	320.71	309.69	323.9	310.68	314.41	316.01	314.73	312.03	310.03	313.2	316.49	312.63	311.51	315.72	319.18	311.52	312.51	309.99	311.25	309.16	316.7	312.79	312.44	313.32	312.14	313.98	314.07	316.36	313.11	318.96	313.71	304.49	311.39	310.03	314.69	317.24	315.18	317.43	310.91	310.89
308.5	311.2	310.18	308.61	308.78	309.07	310.31	313.11	302.21	311.78	308.91	317.91	309.98	306.52	311.32	310.01	314.18	312.8	308.49	301.74	310.32	312.52	302.34	310.16	314.08	305.42	315.04	314.98	305.17	314.79	305.52	303.1	305.63	308.61	315.95	311.07	306.43	307.57	309.39	307.89	312.99	306.54	305.99	305.56	313.89	309.5	307.46	317.75	316.15	312.41
298.89	303.09	304.62	309.6	299.7	298.88	301.79	309.19	304.66	303.83	307.45	305.91	311.26	304.12	300.48	297.26	297.39	299.28	305.23	306.23	298.85	305.74	303.07	311.59	311.19	300.65	298.77	302.62	307.5	304.4	309.56	299.27	310.89	307.99	307.86	297.91	307.49	303.4	312.4	303.01	306.56	307.82	308.68	309.9	302.76	309.7	306.28	305.67	304.96	302.82
300.79	302.56	303.7	303.73	305.44	307.7	297.94	304.88	306.82	309.42	300.34	301.55	308.49	302.92	308.51	306.19	296.27	308.79	303.54	302.17	302.35	303.6	301.44	309.51	303.92	306.81	305.06	310.01	307.29	303.98	302.34	303.93	310.86	309.44	307.11	303.34	304.86	304.5	308.07	301.96	306.1	299.57	301.88	309.35	302.49	307.53	303.73	307.88	304.72	305.64
294.31	293.84	290.6	292.86	298.72	285.92	294.98	303.3	296.89	299.92	301.77	299.18	300.08	288.99	294.44	292.06	297.1	293.8	292.04	298.81	294.95	299.69	296.25	291.98	298.87	297.83	298.62	299.57	297.13	295.7	290.26	288.58	302.57	297	301.01	293.18	289.81	295.65	301.23	303.46	291.94	288.87	304.06	297.12	294.03	298.53	295.73	295.21	290.45	302.14
297.83	309.96	298.82	305.68	308.28	299.88	299.69	310.96	303.65	303.49	304.28	304.05	298.56	297.55	303.51	305.81	302.6	312.01	302.61	304.81	300.28	301.45	305.63	296.9	303.92	297.18	305.61	302.4	308.98	301.6	304.15	302.23	302.82	306.72	304.03	291.99	299.21	309.93	303.68	304.44	296.57	308.64	293.83	296.55	307.62	311	304.68	301.51	302.99	304.84
316.28	310.95	310.13	319.06	311.79	313.01	316.71	313.31	316.34	307.34	316.87	313.66	307.5	312.08	311.29	308.85	315.13	309.97	311.62	309.73	312.2	309.97	319.41	318	313.97	307.01	314.83	312.99	308.19	315.08	309.16	310.76	315.73	313	310.1	314.97	311.16	311.98	309.41	306.1	318.43	310.18	321.12	304.49	311.4	315.61	310.32	309.36	310.5	315.61
328.86	330.91	325.37	326.59	332.14	324.1	323.07	329.65	326.43	324.16	320.86	329.71	324.85	330.12	327.78	334.5	322.61	324.14	328.29	323.86	328.37	326.17	327.76	324.6	323.04	319.52	328.02	322.06	326.24	331.42	330.68	330.51	330.27	333.37	328.9	324.95	326.59	324.21	321.52	315.25	324.05	317.02	320.44	332.98	325.94	325.71	329.76	328.05	324.27	326.18
307.7	310.27	310.34	312.82	308.49	313.8	310.2	311.31	313.84	310.87	305.62	313.82	309.03	308.02	310.03	309.67	313.38	306.94	314.69	315.06	310.25	311.42	316.34	315.1	308.93	308.3	314.39	311.37	309.34	311.97	309.04	310.51	305.9	305.08	306.21	309.7	308.26	306.33	311.6	312.78	317.7	314.74	313.75	306.11	309.27	310.74	312.04	311.16	311.47	309.73
315.61	317.77	307.47	313.57	310.76	311.29	312.39	317.34	310.33	316.36	312.57	319.07	305.51	308.92	316.54	314.31	314.58	314.76	310.67	319.41	315.08	313.34	321.86	311.5	318.61	311.3	319.6	315.99	311.3	317.88	315.02	314.18	315.33	313.11	314.68	319.72	316.21	315.45	320.22	314.54	317.68	314.46	308.82	311.71	314.33	306.8	309.73	316.55	313.7	318.41
308.3	307.7	306.99	305.92	312.33	303.23	304.85	305.47	303.82	312.03	308.7	300.27	309.38	303.8	313.42	310.97	307.01	300.52	310.31	307.94	303.74	311.4	307.22	305.73	314.61	313.22	301.61	308.44	301.54	305.64	309.95	307.84	306.51	313.65	307.12	301.97	308.82	307.71	315.33	306.81	301.1	305.89	308.37	312.37	303.47	306.54	308.11	305.14	311.36	304.06
332.62	316.98	325.62	331.12	331.5	331.06	329.46	326.72	330.75	334.15	319.23	329.48	334.01	327.18	326.29	327.87	322.05	320.04	334.09	324.54	330.17	327.61	328.09	327.34	328.97	321.59	327.62	331.34	338.31	320.04	328.38	329.32	329.27	328.29	328.8	323.67	332.42	333.78	325.32	325.6	331.93	325.3	325.79	330.31	328.21	330.04	323.63	325.55	323.61	332.82
317.71	309.85	314.06	311.81	314.17	316.74	314.58	312.68	321.81	319.29	315.88	312.82	314.68	314.08	308.73	312.18	305.68	318.42	314.05	322.62	311.07	311.92	307.96	311.43	315.95	314.25	313.43	313.18	314.59	314.49	314.03	315.26	306.83	317.38	313.82	312.08	307.28	318.37	319.37	313.17	315.88	308.03	313.72	307.45	319.31	316.12	311.74	309.17	317.93	316.54
319.77	321.66	320.86	316.93	312.02	317.47	312.38	321.33	315.81	322.04	322.99	308.28	313.26	309.76	314.4	308.8	317.87	315.67	314.41	318.84	314.76	324.74	311.98	313.31	317.59	311.9	311.6	312.42	313.16	318.78	322.13	316.88	317.05	305.32	309.62	317.69	315.94	315.46	309.52	311.12	314.95	320.3	314.23	310.04	314.93	316.13	316.47	315.05	316.79	316.37
303.09	302.42	302.33	309.79	299.14	301.84	307.2	299.41	300.09	304.51	299.65	302.14	307.77	306.71	306.32	308.04	307.06	309.85	307.01	306.46	306.1	314.08	300.22	300.11	302.02	300.65	311.42	302.86	304.51	302.42	309.58	309.95	306.79	305.48	304.33	312.07	307.67	299.27	305.17	296.37	298.46	306.32	301.28	299.04	306.46	307.44	301.55	296.86	309.32	300.47
313.2	314.21	312.68	316.06	310.08	314.96	316.9	318.14	323.3	311.25	310.91	318.08	310.85	313.8	310.99	314.22	310.78	314.7	321.11	311.35	316.83	313.97	317.89	318.02	319.29	314.97	315.2	310.71	313.04	316.24	311.15	315.37	318.43	315.45	315.47	309.85	309.54	315.24	316.46	317.43	315.53	314.75	314.66	312.91	304.65	313.75	315.8	310.65	312.05	317.1
303.66	304.78	309.16	293.04	297.14	292.94	304.17	299.35	297.49	301.1	301.46	298.78	301.97	298.84	298.32	305.28	298.62	305.97	302.46	298.59	302.93	303.06	305.89	303.3	302.05	302.78	301.89	305.5	298.34	300.58	306.3	306.47	296.15	298.22	293.63	301.98	300.71	303.28	302.28	301.89	306.27	303.46	295.89	296.65	303.99	302.05	301.52	303.85	304.7	299.34
300.58	296.07	306.06	308.59	300.58	302.79	304.5	305.84	305.71	306.4	303.09	302.79	302.54	303.45	303.49	308.85	306.83	300.6	302.91	308.86	304.03	305.54	305.1	302.39	305.83	299.46	302.51	303.89	298.37	304.66	300.05	302.64	300.98	296.45	307.21	300.2	304.6	296.84	302.78	302.92	307.01	303.22	304.17	297.87	303.35	303.61	303.19	308.01	303.62	294.74
308.84	293.89	306.99	303.25	307.74	302.63	303.47	307.3	304.58	303.85	306.07	307.74	298.14	298.76	306.49	306.17	313.82	309.72	302.11	304.11	307.75	307.62	303.19	304.98	301.38	298.99	307.9	303.5	309.79	301.88	309.05	305.66	294.93	307.41	299.67	306.62	310.06	298.13	298.32	305.4	300.34	303.9	288.84	307.8	308.2	309.02	302.22	307.36	304.16	300.82
326.69	323.31	318.04	325.96	323.44	321.64	327.08	324.61	316.95	330.01	321.53	317.6	324.33	324.83	330.81	325.18	322.5	330.69	322.75	327.77	328.61	321.31	321.58	327.64	326.58	327.22	319.01	323.93	321.66	325.73	325.4	322.47	321.23	329.84	321.97	324.97	327.75	334.12	329.06	324.84	322.91	323.66	326.68	324.71	325.81	330.49	326.15	323.73	321.45	321.68
314.78	306.25	309.29	309	306.81	309.97	315.84	309.63	311.77	311.53	317.83	313.81	316.55	309.57	311.76	304.77	307.83	312.06	309.93	317.12	305.74	307.32	303.4	303.37	307.27	312	312.64	305.45	303.44	308.92	318.61	305.59	311.1	307.23	311.66	315.09	309.83	310.72	311.96	311.84	304.31	310.94	304.34	313.34	309.31	316.67	311.77	310.12	305.9	313.04
305.58	305.9	304.71	303.59	306.66	303	298.72	305.66	304.35	300.36	306.86	301.03	298.12	308.09	304.35	305.03	307.32	305.35	302.48	299.1	308.79	300.53	305.78	310.61	302.16	301.99	302.88	303.2	309.94	294.96	297.23	302.24	303.1	305.39	294.65	306.33	301.66	306.69	302.2	299.17	301.12	300.38	306.99	302.13	308.26	309.65	303.94	301.43	303.06	299.05
315.89	312.03	310.42	308.13	308.68	311.73	311.38	310.02	307.87	309.63	315.77	316.98	311.08	308.69	317.16	305.49	312.61	304.47	310.13	316.89	307.22	315.26	306.41	310.31	309.56	313.86	307.72	312.36	305.03	307.69	312.83	315.87	316.3	314.86	310.65	316.85	308.14	312.5	309.77	312.7	317.24	312.8	313.03	311.69	306.55	307.13	302.17	312.49	313.3	309.39
298.48	289.86	297.59	301.63	289.47	298.68	299.33	293.51	290.55	294.89	296.03	296.27	290.02	300.08	297.7	299.77	293.36	299.85	289.31	290.84	286.21	296.3	295.23	304.26	293.03	294.9	295.2	298.47	296.11	297.81	293.22	294.37	296.22	302.41	292.62	291.65	301.69	296.63	289.29	291.65	285.1	293.1	287.99	300.81	291.71	295.71	301.42	293.37	294.87	295.67
303.76	301.55	308.63	306.2	300.49	308.82	307.55	302.28	305	299.39	299.89	299.81	306.65	307.17	307.25	295.61	303.83	300.71	304.28	304.93	307.2	302.54	294.43	307.2	298.43	305.69	308.88	307.85	299.81	301.99	301.78	302.38	299.07	311.82	303.33	305.07	298.74	309.07	306.46	310.46	300.34	303.18	293.19	302.48	306.07	299.51	298.72	307.24	303.03	302.2
317.59	317.35	315.71	321.56	304.12	316.33	305.07	314.27	316.86	308.74	321.16	316.97	306.05	305.78	317.25	314.21	317.92	315.9	315.53	318.42	312.19	318.45	317.16	311.04	311.12	319.86	314.48	315.95	306.38	320.49	311.22	318.47	312.98	315.29	310.77	314.3	318.19	311.49	315.35	304.64	312.65	314.71	310.26	306.1	310.18	311.62	319.64	310.1	316.11	306.77
311.18	314.17	320.36	313.7	320.58	311.35	318.75	317.84	314.86	318.68	320.13	317.71	315.41	322.51	321.93	320.42	315.78	322.11	316.62	316.72	322.16	321.46	324.56	325.11	325.89	315.41	327.91	333.1	317.97	319.01	324.13	318.06	313.44	318.05	318.59	318.43	318.12	315.38	323.22	316.26	318.06	316.21	319.22	324.4	319.69	317.6	316.75	320.63	314.01	319.98
290.07	299.98	293.89	298.32	303.06	294.63	295.95	294.61	302.02	301.61	293.06	286.89	299.36	295.38	296.92	293.27	292.91	298.75	290.77	294.95	297.75	288.57	298.44	294.97	281.83	293.82	285.62	294.77	294.74	294.54	295.07	299.57	296.17	300.99	293.42	285.5	292.27	299	294.64	298.22	294.43	295.23	287.4	297.75	293.41	294.33	300.65	299.35	300.6	288.13
324.03	323.13	330.37	328.1	331.51	327.37	325.02	327.09	320.24	320.2	323.17	325.75	322.04	327.29	327.01	323.16	328.29	328.62	323.18	323.85	316.69	324.1	324.57	330.1	324.88	330.33	321.13	326.57	321.2	321.79	326.36	322.07	325.39	318.11	322.58	322.76	326.16	323.21	325.43	316.7	325.39	326.15	316.68	329.12	325.18	323.82	321.01	320.63	326.51	329.98
307.16	302.75	301.33	303.27	307.59	309.22	303.74	306.38	298.49	310.26	304.33	302.69	301.7	312.6	307.84	305.05	295.63	308.79	303.48	307.04	302.06	303.9	309.45	308.69	307.03	298.57	307.61	310.82	305.16	304.88	304.55	304.33	304.76	303.03	305.43	303.11	302.71	306.58	309.66	299.36	302.95	311.48	301.75	299.93	305.26	308.86	305.99	306.57	300.13	303.8
307.56	318.19	310.04	309.83	311.15	308.27	316.45	310.75	307.4	313.64	310.98	319.04	305.76	309.5	312.63	322	313.84	311.04	311.75	311.49	310.5	312.2	310.3	312.08	312.04	304.87	318.41	308.19	318.28	305.11	310.85	310.13	309.78	299.68	316.93	306.3	308.66	302.24	312.34	315.08	314.6	314.9	307.67	308.06	303.93	309.57	312.75	307.45	313.29	314.84
302.56	302.34	300.65	298.94	306.97	304.16	300.18	300.23	305.13	303.58	300.33	306.62	312.74	306.04	302.89	300.48	307.47	309.68	298.42	311.86	306.81	302.82	301.06	305.52	308.91	299.18	308.62	297.44	302.93	297.1	304.89	304.41	305.08	303.94	301.83	305.08	313.53	303.38	301.13	308.01	299.14	304.24	305.61	299.99	296.19	316.54	313.01	306.11	308.05	311.99
322.79	320.11	324.6	319.78	321.85	315.68	317.52	320.7	318.52	317.24	314.45	317	318.29	320.98	317.27	323.6	318.51	320.27	320.97	321.74	318.32	321.41	322.57	320.65	317.13	310.22	323.77	321.1	321	316.04	319.57	320.48	321.53	318.17	321.44	316.08	318.05	320.74	317.05	318.38	320.26	322.9	316.38	314.2	318.95	318.25	322.82	320.06	318.34	319.81
301.56	301.36	298.09	303.47	298.14	300.36	302.99	300.96	306.77	306.28	296.1	297.42	305.66	293.88	302.72	294.37	299.42	301.26	298.82	297.89	294.96	297.1	304.45	296.26	300.71	299.37	298.14	303.15	300.9	299.45	300.14	295.35	299.24	299.45	297.2	304.47	306.06	297.18	295.85	297.12	296.84	301.35	303.22	301.34	300.82	301.45	296.99	312.71	296.9	301.73
304.22	323.12	313.97	312.97	304.47	313.16	309.84	316.51	304.77	310.21	310.28	304.92	312.75	317.63	311.14	310.87	315.44	311.73	313.9	314.02	309.54	312.3	310.75	311.69	314.18	310.12	310.91	317.22	310.7	307.73	306.8	307.81	307.08	313.27	309.9	312.58	310.23	310.44	312.91	318.59	312.91	314.67	315.83	314.37	317.1	315.01	310.37	315.36	314.01	319.48
315.36	319.91	311.68	314.64	311.14	312.84	306.85	312.85	311.01	309.64	313.43	313.21	312.87	313.06	314.23	323.16	309.39	317.61	311.65	319.08	314.6	316.46	309.97	317.27	308.82	310.42	311.1	308.39	308.7	303.88	316.96	310.66	314.89	317.04	308.37	322.06	306.89	314.44	314.68	314.53	314.52	321.65	310.21	313.84	317.31	313.49	311.38	309.2	317.27	308.25
329.31	327.01	335.86	330.64	332.24	327.56	326.23	323.22	327.4	325.58	330.16	318.49	322.37	323.82	334.11	333.01	328.21	334.64	326.36	331.43	324.38	332.92	325.12	335.56	328.69	330.91	325.03	335.4	329.63	328.57	325.58	330.11	325.32	326.18	326.36	329.63	332.69	329.33	327.78	328.93	334.37	331.62	326.53	322.09	324.03	333.08	325.49	324.93	331.34	322.84
320.17	312.05	309.18	312.85	310.06	312.08	307.27	313.33	311.41	312.99	317.59	309.97	305.78	311.75	309.66	314.09	311.77	315.92	314.47	307.33	313.62	309.74	312.37	312.19	310.58	306.41	306.86	311.5	316.24	320.04	307.42	311.32	310.9	311.46	307	309.6	317.22	316.19	315.52	309.33	317.28	313.97	311.34	308.95	309.81	321.58	312.56	310.02	312.8	312.28
323.07	325.84	326.42	329.93	333.73	323.57	325.82	324.87	320.07	330.98	327.88	330.99	331.01	331.01	332.12	325.06	320.85	329.3	326.08	332.5	317.39	330.38	334.93	326.13	329.68	330.89	328.48	328.9	326.66	326.78	322.68	326.09	325.68	329.19	327	325.55	325.04	330.3	324.34	325.79	330.65	323.22	326.78	330.15	326.25	320.2	332.72	322.24	326.98	335.3
329.25	330.09	321.11	326.62	328.07	322.58	322.65	327.14	322.83	329.41	330.25	326.8	325.07	327.09	330.09	325.56	331.36	328.56	317.77	320.4	320.55	333.59	327.5	325.14	324.91	323.77	334.1	321.94	330.59	332.12	316.46	328.42	324.19	330.2	330.46	331.77	329.1	324.93	327.11	326.62	334.69	335.88	334.58	323.5	324.89	326.71	326.35	322.92	328.38	326.6
306.15	304.63	307.75	293.81	315.37	301.29	302.14	299.82	304.79	307.5	306.67	303.64	306.86	306.8	301.08	300.32	305.39	309.97	310.5	300.63	301.79	302.25	306.47	302.83	299.26	302.44	303.87	307.38	299.08	306.81	300.71	299.35	299.88	304.41	303.42	301.14	301.73	306.02	309.39	309.4	303.03	300.03	309.52	308.36	297.98	301.85	305.93	304.77	299.92	297.88
303.7	311.13	307.64	304.78	312.56	302.38	298.96	303.86	306.13	300.9	300.79	312.79	301.63	306.69	304.13	311.25	306.56	298.23	300.02	310.08	307.07	309.5	309.38	307.69	304.79	308.09	304.12	303.94	310.79	303.64	307.59	305.5	306.32	303.04	304.06	308.96	303.12	305.37	300.28	302.56	309.81	304.68	312.47	303.61	304.35	303.07	299.84	308.28	306.43	300.78
315.69	302.2	313.44	305.9	312.17	309.85	310.38	310.15	308.52	308.85	310.76	306.98	309.64	321.47	306.21	311.79	301.25	308.12	306.89	309.43	311.89	304.02	302.73	312.06	309.12	304.35	298.47	311.56	311.05	308.47	314.21	308.98	310.31	313.3	313.27	304.64	316.07	312.21	306.42	311.92	303.42	308.66	311.56	311.93	315	310.91	304.46	303.86	313.9	306.36
287.87	293.48	295.11	296.66	293.69	292.45	295.6	299.83	298.19	292.62	291.29	292.05	289.37	290.67	296.38	286.52	292.16	288.88	298.57	291.51	293.86	295.44	299.07	293.48	297.29	286.15	296.41	294.35	297.49	291.25	293.97	295.24	282.89	288.99	290.24	292.27	289.1	289.72	288.24	294.3	288.2	299.31	292.07	290.32	292.25	289.14	299.8	298.51	293.76	304.42
314.24	302.03	307.72	309.74	309.35	311.16	310.67	313.31	305.77	313.42	318.58	306.45	314.83	310.77	314.56	312.42	316.93	318.61	316.66	313.6	308.18	307.33	310.4	313.57	313.58	314.16	306.82	317.8	308.5	318.07	320.21	318.04	308.81	312.19	324.38	319.76	316.02	315.24	313.94	300.13	311.85	308.76	309.31	316.37	312.68	317.14	312.97	323.13	312.07	311.25
299.95	305.95	310.3	307.06	304.83	300.14	303	307.69	299.79	306.65	306.46	304.62	311.01	307.27	313.97	305.98	308.06	311.95	304.4	304.72	306.92	306.63	300.57	304.3	302.17	302.25	311.67	308.54	315.65	308.58	300.73	309.37	308.59	306.96	304.29	303.62	300.65	299.57	304.67	312.42	300.74	308.06	303.98	306.15	307.37	305.56	304.31	306.39	307.26	302.51
309.44	312.26	315.19	302.7	308.03	303.96	299.14	309.49	299.66	306.81	312.25	303.62	307.61	306.36	310.3	302.53	308.66	294.68	303.29	302.81	301.59	298.86	303.63	304.77	310.12	303.22	306.25	307.1	306.93	305.34	305.99	305.82	298.21	306.3	309.92	302.71	304.68	307.96	302.36	299.11	303.54	310.54	303.48	305.02	300.13	301.39	305.37	308.7	301.84	312.54
326.73	319.98	313.03	316.39	318.44	312.97	321.65	313.2	320.97	314.7	319.14	316.37	325.4	317.75	317.54	315.17	320.05	317.96	318.31	318.16	313.55	307.86	311.87	315.82	311.37	315.75	319.29	320.99	313.21	318.9	315.93	321.37	314.79	314.83	314.94	310.86	317.12	314.81	320.37	313.49	316.88	317.62	313.86	313.92	317.03	316.32	312.4	315.36	313.41	311.1
315.71	308.55	311.68	314.26	315.89	314.84	315.43	311.73	319.18	318.73	309.95	310.7	316.38	313.79	313.12	316.36	318.48	319.23	320.82	314.06	308.08	321.6	312.18	317.66	315.77	313.51	311.94	315.49	318.75	315.73	316.31	308.66	307.43	317.87	312.68	314.49	315.29	317.03	314.92	317.68	317.12	312.33	313.39	321.85	319.12	318.04	316.51	316.54	325.5	316.19
314.19	312.55	316.15	307.56	312.85	313.34	308.09	310.84	310.12	308.08	310.14	306.26	312.9	309.25	313.43	314.83	319.5	322.28	317.1	314.83	310	316.2	315.82	312.37	314.74	315.23	316.28	312.08	317.4	312.83	310.51	314.31	312.35	312.56	310.14	316.49	317.2	310.89	312.11	317.68	315	313.97	311.93	308.21	314.63	315.62	315.11	319.8	321.79	315.87
307.93	309.83	313.8	312.27	307.4	307.86	303.98	312.81	305.28	308.63	300.97	311.86	308.01	313.77	309.75	306.61	313.81	307.31	300.35	303.86	315.11	308.07	309.13	307.85	309.99	314.34	309.12	312.26	306.76	300.53	314.26	304.22	312.11	315.75	309.9	314.43	311.8	315.84	308.23	303.55	309.42	315.75	301.01	305.84	310.66	306.07	305.78	312.37	311.03	306.98
292.29	300.14	296.47	296.21	299.63	296.73	297.1	296.5	298.96	295.85	295.82	296.51	300.62	292.73	294.87	297.89	296.63	298.58	289.38	296.61	294.22	296.21	294.17	294.13	292.79	296.62	292.46	298.69	298.53	296.62	294.37	298.35	294.14	296.54	291.65	291.83	292.69	295.44	299.25	303.68	291.11	292.23	294.03	298.82	293.54	300.05	304.66	297.95	295.21	298.93
305.61	301.89	305.43	309.63	300.35	310.33	298.38	307.04	306.38	307.9	300.51	307.34	299.72	302.77	304.21	304.74	309.5	302.37	304.13	304.45	306.46	309.77	299.45	301.94	308.78	305.9	306.82	307.55	305.12	304.45	298.41	297.22	300.01	304.26	304.25	298.39	300.04	305.01	306.34	313.23	305.58	301.1	301.78	305.72	300.91	304.81	303.5	307.25	301.18	299.31
316.82	314.52	316.89	314.38	315.13	309.58	316.26	308.29	315.83	315.81	311.61	314.25	311.24	322.33	307.27	305.97	311.58	314.44	308.57	311.08	310.49	308.91	316.39	310.63	319.98	311.9	315.58	315.34	311.31	313.51	315.04	316.37	314.18	310.61	309.76	314.29	316.66	319.52	317.95	312.22	318.15	309.71	314.92	312.09	310.65	310.41	318.51	313.83	315.46	310.78
302.07	303.9	303.4	303.28	302.78	304.77	306.24	292.52	310.63	306.92	305.72	304.59	298.03	296.94	303.91	299.89	302.2	303.95	307.82	303.62	293.77	306.33	306.14	307.38	303.05	306.32	311.41	304.11	307.06	305.15	298.18	311.26	299.33	311.65	301.65	295.25	303.91	301.41	305.54	298.08	302.48	307.98	298	303.61	304.49	296.24	306.94	301.41	302.56	308.62
299.41	296.77	300.41	295.83	295.81	304.88	302.25	298	307.82	312.1	293.79	304.37	305.14	298.91	305.67	299.57	299.01	296.01	299.33	292.87	297.38	299.14	297.98	305.6	305.19	299.54	305.76	299.86	294.3	300.76	300.72	302.05	303.59	300.93	301.63	298.11	300.95	303.37	304.95	302.21	303.94	303.03	299.41	304.14	311.74	308.9	300.52	301.58	299.2	296.32
327.77	323.79	327.04	331.86	331.72	331.24	328.77	326.85	326.65	323	329.2	326.33	330.57	328.48	327.88	330.41	327.61	324.22	319.62	327.63	330.67	331.92	324.5	327.29	329.9	325.17	324.23	327.18	332.47	325.6	326.53	329.54	333.97	332.62	324.69	330.01	328.5	328.94	329.74	322.27	332.62	325.72	327.28	332.43	328.15	325.57	326.49	323.44	332.7	327.48
318.06	317.51	314.07	316.98	308.56	315.03	319.56	308.03	312.03	318.3	310.45	315.47	314.97	313.26	311.25	312.43	312.36	319.65	317.43	318.29	315.92	314.26	309.54	316.63	315.04	314.08	313.29	317.32	316.6	310.59	307.46	315.44	318.43	311.53	317.76	317.53	310.11	314.93	315.05	317.76	318.2	323.15	311.86	317.17	315.03	310.44	313.11	316.19	321.38	317.98
312.73	318.51	322.02	311.81	313.68	318.19	312.8	312.6	319.6	320.23	310.09	319.66	311.4	315.56	311.57	321.21	317.58	314.53	308.61	313.79	312.44	313.91	302.75	321.12	316.49	316.39	312.48	313.52	310.49	306.22	316.41	313.08	313.13	310.59	309.91	312.24	313.13	311.62	318.83	312.99	319.03	315.01	318.38	320.89	313.12	308.7	320.21	307.14	317.25	307.73
324.05	322.92	322.44	320.43	322.64	313.48	318.86	318.75	319.17	322.26	317.12	317.82	321.74	316.28	314.83	323.15	323.39	317.19	324.4	318.89	329.02	320.88	315.37	325.45	317.73	320.56	321.97	319.92	316.87	317.76	317.22	316.93	316.74	320.22	315.64	317.22	320.63	316.51	311.84	312.69	314.21	316.84	310.7	320.45	313.29	317.51	319.16	317.01	315.46	314.31
305.39	295.13	307.46	301.16	299.04	302.68	304.53	306.48	308.29	302.08	306.23	305.6	306.65	308.37	305.35	299.96	300.62	299.95	308.15	306.28	308.56	299.3	297.33	299.35	297.13	303.03	301.74	306.4	296.81	310.37	307.49	308.75	305.23	294.31	304.58	309.96	310.24	305.88	304.34	301.79	302.6	304.72	303.95	305.32	309.87	306.58	304.99	304.06	299.23	304
314.1	312.39	313.35	308.18	304.15	307.88	305.26	306.04	309.87	303.39	311.36	302.48	306.56	310.39	315.81	303.26	310.12	315.07	307.01	318.54	312.01	310.96	312.51	311.22	309.92	313.8	316.14	312.98	306.58	305.24	303.78	308.97	305.9	314.62	319.67	312.37	303.94	315.8	309.05	310.84	311.21	311.01	306.05	312.63	310.39	309.71	302.92	307.8	306.31	315.94
298.59	292.77	307.49	302.64	296.59	300.3	296.52	297.42	303.63	296.93	299.45	297.34	296.2	299.79	298.25	298.09	299.34	294.22	299.07	301.06	299.04	293.76	295.72	296.68	299.8	298.27	290.26	298.81	298.7	297.8	300.52	298.81	293.71	301	295.87	292.51	298.82	294.93	301.64	300.09	309.41	295.4	297.35	298.1	298.34	294.24	292.21	297.93	294.56	291.82
292.82	303.15	290.51	301.03	290.71	294.44	285.52	298.34	296.45	290.11	286.08	291.22	293.89	295.75	292.84	292.1	295.93	301.16	297.01	292.16	293.08	292.47	292.35	290.61	298.37	294.83	293.41	302.99	293.51	292.09	287.66	297.71	294.79	288.57	292.11	285.75	291.76	289.2	294.17	301	289.53	294.58	295.62	290.64	293.56	287.36	296.79	294.98	293.08	291.64
318.68	318.32	326.59	327.63	318.56	322.28	319.81	318.98	318.49	314.86	323.06	314.68	321.71	315.2	313.88	308.92	316.33	316.06	327.25	323.99	314.07	310.66	324.19	320.09	318.83	312.23	314.59	318.44	314.69	326.66	309.19	318.26	321.36	325.07	323.55	318.46	321.72	313.65	319.15	315.02	319.97	316.19	314.75	316.81	311.82	319.34	317.47	319.6	318.23	319.48
317.34	310.63	310.05	317.47	307.56	313.65	312.92	313.52	307.65	304.59	319.94	316.28	316.33	322.21	315.84	313.68	307.97	315.9	313.98	306.43	311.81	309.18	315.29	319.79	316.42	321.43	314.96	312.39	312.77	316.63	313.93	316.27	315.1	316.35	319.24	310.51	320.38	320.98	312.6	307.67	308.82	314	316.92	307.33	314.67	311.33	313.72	315.29	311.09	317.36
305.36	300.11	294.98	302.06	304.46	301.14	306.25	300.03	299.86	304.94	297.57	310.65	297.93	302.89	306.12	301.03	296.96	301.79	300.99	302.82	302.19	303.21	304.35	296.55	307.12	302.76	303	304.99	302.6	301.92	302.72	304.05	305.8	296.17	304.1	306.94	305.78	303.17	306.39	304.73	305.7	299.52	303.31	303.03	296.83	293.77	298.27	305.93	308.85	303.63
322.5	311.11	316.16	307.99	322.29	321.83	315.2	324.52	321.2	319.23	312.32	322.06	317.24	320.27	320.78	317	311.89	319.77	305.47	322.12	318	323.13	319.09	321.48	317.32	312.1	316.89	317.8	306.52	316.9	322.62	317.03	317.58	319.01	317.58	317.53	326.85	313.46	316.2	313.56	314.56	325.49	315.97	316.94	314.52	316.16	312.79	317.94	316.31	316.89
300.76	301.4	307.15	298.69	310.76	306.11	302.76	300.62	301.77	304.1	303.89	303.66	297.86	300.84	294.98	299.95	302.96	298.69	301.41	292.5	298.92	299.2	301.19	303.08	302.95	305	307.7	300.75	300.37	305.73	307	296.59	307.65	306.11	301.72	304.31	304.26	307.67	295.39	312.99	304.28	300.01	300.69	299.25	310.78	307.09	306.18	304.66	295.44	310.2
318.89	320.1	323.47	322.01	320.66	321.8	324.85	320.22	313.63	309.96	317.74	322.45	315.96	323.78	319.28	314.52	319.41	315.39	325.83	314.74	320.61	319.87	312.08	325.36	319.86	321.39	321.78	315.59	320.62	315.71	318.68	317.4	323.53	320.94	318.32	313.29	322.89	321.95	320.7	315.83	320.3	331.29	322.42	322.92	319.55	314.63	319.68	312.01	317.61	310.47
299.21	298.51	297.02	293.03	301.91	297.51	300.71	295.66	298.3	306.99	299.23	301.17	301.1	301.1	297.67	301.57	301.1	302.27	301.42	307.06	300.67	302.98	297.51	298.04	296.9	308.17	294.74	289.22	305.58	297.59	304.48	301.04	302.02	296.44	303.91	294.76	303.34	298.1	302.9	302.93	299.64	299.7	302.66	301.21	301.52	303.81	301.37	304.35	299.48	302.03
322.65	317.85	327.81	323.2	310.02	313.68	313.83	319.55	314.95	313.13	314.94	320.77	314.33	310.28	317.3	318.33	315.88	311.13	317.76	316.78	312.78	316.51	313.16	310.79	314.95	315.25	327.02	317.96	318.24	321.81	314.94	320.97	314.69	309.76	318.52	319.2	320.2	324.46	317.15	314.89	314.21	321.66	312.36	314.55	312.18	316.98	317.02	318.87	318.07	317.49
294.32	290.79	298.74	292.54	291.55	289.29	292.78	286.75	298.39	294.92	293.68	299.78	294.65	293.74	294.89	288.9	303.1	294.64	293.23	299.7	297.28	300.41	291.08	298.94	293.8	290.12	286.06	292.42	285.77	294.73	299.8	294.83	297.71	299.02	287.36	293.39	288.79	300.64	295.19	293.32	289.47	293.18	299.03	288.79	304.59	298.07	292.73	290.29	291.27	293.71
304.06	306.07	302.88	306.68	304.62	310.19	305.88	303.64	304.6	305.96	299.82	302.81	301.33	299.11	305.7	295.06	304.08	305	301.8	300.04	308.33	304.09	301.28	301.67	306.57	307.57	300.28	307.39	302.9	302.99	306.82	302.75	303.69	302.91	303.73	297.45	304.8	302.45	299.79	304.01	303.25	299.85	306.86	311.98	301.72	306.08	302.38	307.03	306.01	302.52
296.15	298.25	288.62	305.41	292.17	296.38	294.6	303.29	293.81	291.5	286.37	291.47	296.2	291.38	291.35	301	285.87	298.62	287.56	293.58	298.08	302.22	294.52	299.43	290.81	291.7	292.04	290.62	292.31	297.36	295.9	290.88	293.07	296.98	294.96	291.05	294.69	294.09	292.14	299.04	301.98	298.01	290.93	289.92	296.36	293.88	289.39	290.88	292.95	294.8
306.05	312.87	311.18	305.69	306.3	309.64	312.24	307.4	318.59	308.3	311.58	311.62	305.68	308.08	315.15	313.06	317.01	304.71	320.12	311.12	305.48	308.68	308.86	310.45	319.93	303.37	310.34	313.06	306.96	312.68	306.48	316.44	306.93	308.37	311.54	314.82	305.06	312.65	300	310.51	310.29	311.09	314.69	318.96	318.11	311.59	313.64	304.8	316.39	312.25
312.52	319.15	309.73	320.22	307.63	314.29	307.85	306.91	320.75	310.57	319.47	319.2	313.4	319.02	320.15	310.92	306.53	312.43	310.51	315.32	311.43	311.16	314.95	314.86	309.5	312.27	313.16	306.26	318.08	311.31	320.54	319.77	315.38	307.22	314.07	311.74	316.13	316.86	309.78	313.06	312	309.35	307.91	309.89	310.01	318.33	310.73	317.5	316.17	309.42
306.82	302.51	311.04	302	304.22	305.7	306.02	299.56	308.32	310.45	300.52	300.12	302.5	304.42	301.81	301.87	307.94	307.44	308.1	304.63	307.61	309.2	303.56	300.63	304.67	301.8	296.27	301.82	305.04	310.22	301.71	307.54	301.46	310.21	310.12	302.45	300.84	297.32	305.88	312.49	307.17	304.65	306.47	298.84	299.24	298.46	307.02	310.7	302.12	306.33
312.98	315.41	314.53	305.83	312.24	309.52	316.68	319.31	308.14	311.79	313.96	312.02	315.3	306.37	310.81	306.87	310.12	308.72	316.65	312	307.72	317.92	315.59	309.6	316.99	311.08	310.47	304.78	315.41	311.58	308.98	312.7	316.53	306.16	309.34	311.09	317.06	317.54	315.27	304.89	317.46	321.78	307.22	316.04	312.08	315.68	313.66	311.42	317.97	313.9
313.96	311.6	316.32	322.29	315.16	318.71	315.16	314.49	314.21	314.77	314.04	320.77	314.68	310.61	314.17	308.89	313.88	315.83	318.47	312.47	319.93	316.81	316.92	321.85	319.83	317.66	314.78	309.12	316.23	316.72	318.68	305.74	307.45	313.9	315.13	320.73	319.41	318.82	313.52	314.12	320.1	314.4	312.49	315.14	320.55	316.19	314.7	316.9	312.01	317.76
305.86	309.7	308.62	311.31	315.18	306.85	305.3	307.45	302.23	308.29	309.52	305.5	309.34	302.05	313.82	307.47	315.35	306.71	309.52	316.26	307.31	302.72	309.87	305.14	311.75	314.63	319.12	308.27	317.41	311.92	313.36	308.97	308.46	309.27	306.41	305.19	313.19	304.02	309.2	314.4	304.46	311.48	309.59	307.81	305.73	310.67	311.52	306.38	298.26	305.92
298.01	303.68	303.93	293.62	296.32	304.23	304.81	304.4	308.47	294.01	301.36	299.17	306.94	298.76	303.54	300.01	300.55	304.95	303.13	305.33	313.01	308.64	298.23	308.1	303.21	306.93	300.82	298.73	303.57	299.2	305.61	310.21	303.21	310.78	312.75	298.92	305.55	309.67	297.54	303.48	307.04	301.85	299.82	297.67	300.96	301.42	304.51	310.5	306.41	296.46
327.13	325.51	330.64	324.39	327.77	328.73	325.38	326.93	327.83	328.42	329.93	335.59	330.24	325.38	326.95	326.25	325.08	329.26	328.56	330.74	329.74	326.94	324.71	323.75	326.84	335.16	330.78	330.32	341.03	324.97	331.81	329.62	330.33	325.28	327.81	321.66	333.86	321.53	318.02	326.64	326.14	329.09	336.99	331.76	325.48	328.59	327.46	329.47	328.42	328.24
308.74	302.21	299.06	293.82	303.72	313.34	302.95	301.27	299.18	302.32	301.64	306.23	302.94	311.82	301.68	303.14	305.83	301.52	310.22	302.86	304.17	308.88	308.72	301.08	309.66	303.01	307.28	303.37	307.64	301.95	304.61	309.22	302.24	302.24	295.06	307	299.17	306.97	307.15	302.21	311.03	306.73	305.45	302.91	307.45	305.55	302.74	303.01	303.8	313.04
308.08	308.93	306.47	307.28	305.39	301.59	302.16	302.44	306.01	301.4	304.17	312.82	310.27	305.55	308.4	301.14	304.66	313.1	302.1	305.36	307.31	302.2	309.79	307.95	312.2	309.87	307.94	307.74	308.73	305.31	305.27	307.2	303.92	299.18	308.18	300.76	303.32	307.35	305.01	303.66	303.22	308.66	307.01	302.26	305.85	305.39	302.2	307.99	303.56	305.99
310.06	302.73	297.96	292.34	294.37	300.64	295.79	302.89	305.38	299.62	301.31	303.07	301.53	300.38	297.26	298.84	303.2	304.51	298.89	307.56	301.48	301.01	296.17	295.82	296.08	295.2	299.27	301.79	297.05	303.73	300.31	293.81	306.33	297.54	296.67	308.77	299.55	307.38	299.16	291.5	299.72	292.86	304.71	304.83	301.77	307.26	301.88	299.39	294.17	304.14
290.33	302.73	290.63	295.86	291.37	290.05	289.47	296.72	291.63	294.59	296.78	297.52	297.57	300.54	295.61	288.98	298.86	294.12	297.18	297.91	286.02	290.82	299.29	296.75	290.7	286.72	294.28	291.71	293.67	298.1	293.61	295.06	294.26	290.46	297.73	296.71	292.07	296.9	288.82	292.54	288.04	286.63	286.5	291.73	291.88	297.48	295.28	287.24	298.99	297.84
312.63	310.75	314.72	317.11	313.07	314.64	310.29	312.6	314.5	310.19	317.99	312.3	310.06	315.81	314.49	316.27	312.71	307.74	319.6	312.82	311.76	320.56	322.54	308.51	312.88	315.72	314.21	314.81	310.43	315.01	319.37	310.27	322.1	319.25	310.24	307.09	308.86	309.97	309.63	306.53	307.34	315.92	316.68	305.92	317.45	304.41	319.8	308.43	318.76	320.81
311.25	312.6	303.42	315.12	307.56	304.66	312.9	317.28	315.08	313.6	316.9	317.6	313.21	306.21	322.27	318.08	319.02	320.03	314.52	315.54	316.58	314.23	317.72	315.38	314.55	304.95	312.37	309.53	312.06	306.42	313.29	307.45	309.68	316.29	311.32	317.59	310.18	311.9	318.78	308.07	311.39	316.65	310.74	311.91	310.85	308.64	319.44	311.82	310.33	313.93
302.39	313.03	308.43	304.38	308.67	302.83	312.58	298.34	309.57	314.87	303.69	296.97	309.29	301.6	308.15	295.94	312.4	307.26	308.64	304.75	307.14	307.86	306.17	302.92	303.07	306.42	308.92	314.79	300.61	312.04	306.65	303.62	308.35	312.31	313.54	308.96	306.65	305.23	298.13	318.57	300.54	305.25	305.93	309.87	312.41	303.13	311.28	304.17	310.92	299.58
327.89	323.64	327.74	336.94	331.16	329.51	326.02	326.83	324.48	328.31	329.52	323.21	327.79	335.44	334.87	329.96	318.68	325.28	326.99	322.26	328.83	331.58	332.53	324	329.15	325.85	327.41	328.68	329.56	333.35	327.23	339.67	329.54	324.77	328.05	331.02	333.89	328.78	338.9	329.93	328.63	326.25	322.61	331.71	328.56	331.34	332.23	330.56	327.66	326.77
316.08	313.93	317.34	310.64	313.82	310.8	313.78	313.01	314.8	311.97	318.63	317.54	313.97	313.2	308.84	316.66	314.28	313.36	318.09	319.9	318.54	314.26	312.32	312.27	316.68	325.15	311.8	309.97	309.82	317.04	313.51	313.04	310.74	311.07	306.43	307.06	322.55	314.64	311.32	317.12	311.31	318.53	312.51	313.27	310.33	318.54	317.79	315.22	314.33	313.4
299.82	302.48	295.22	290.91	308.17	307.16	301.54	299.28	305.3	299.42	302.71	299.46	301.13	300.52	303.97	314.39	296.87	303.71	296.59	299.54	294.53	297.85	303.56	298.8	299.94	297.82	302.64	299.95	302.04	305.46	307.8	298.26	301.96	302.44	302.49	303.57	303.78	304.73	301.09	306.82	304.62	300.16	295.48	303.26	297.23	298.76	302.92	294.33	300.14	297.38
315.74	312.17	312.79	308.4	306.16	311.19	313.89	305.61	303.44	313.04	307.37	308.83	304.71	310.75	307.34	305.11	305.92	307.21	307.11	301.51	305.13	307.75	316.73	308.12	311.08	313.08	307.66	311.05	313.11	308.92	312.37	308.37	299.03	313.78	306.08	309.01	304.27	309.84	307.09	305.73	309.15	304.01	310.49	308.91	307.71	305.15	310.65	311.53	311.54	306.59
314.56	316.52	314.3	314.9	319.34	318.9	308.27	311.17	316.76	315.66	315.56	310.62	312	308.44	317.27	318.3	315.04	313.69	313.34	314.29	311.46	313.24	310.85	305.2	316.69	315.81	312.68	319.43	314.67	311.85	311.58	316.08	318.79	310.21	317.57	312.48	310.76	310.73	308.36	313.31	322.35	312.95	307.87	319.21	318.46	316.77	315.76	311.88	315.07	313.09
306.44	300.7	298.33	299.05	301.08	302.43	309.95	297.96	301.07	300.19	302.63	290.46	298.79	307.79	303.03	302.27	300.33	297.7	295.29	301.28	305.82	301.35	302.89	298.9	300.84	297.95	300.52	298.49	296.44	305.72	298.44	300.91	308.03	301.23	299.22	303.11	302.49	296.65	305.48	304.9	306.17	303.56	301.39	298.79	305.34	304.35	301.71	305.92	296.15	305.09
293.05	305.59	307.86	299.62	301.94	303.06	306.41	294.06	295.86	302.21	305.87	295.54	299.94	307.63	304.39	301.53	300.37	300.72	303.21	298.87	303.16	305.41	298.84	301.92	300.31	304.6	303.7	299.89	303.55	308.19	303.99	304.14	296.85	305.53	298.17	301.74	306.55	302.49	300.98	303.7	301.74	311.11	303	304.33	305.19	304.37	301.1	304.13	294.59	298.08
291.46	295.31	293.81	296.47	296.27	299.49	295.05	296.49	299.76	294.44	303.6	295	294.25	298.93	296.87	305.31	299.62	301.83	304.43	300.88	299.14	305.12	291.78	286.35	297.44	291.1	292.17	304.48	298.07	294.5	294.29	301.45	293.13	297.88	292.35	305.56	296.76	292.22	297.93	299.15	291.86	291	298.5	299.58	298.1	299.1	300.7	294.82	305.44	298.56
302.49	295.6	294.51	303.14	301.53	299.47	305.91	307.39	301.41	305.76	304.36	306.43	306.21	301	306.16	303.4	305.25	308.4	308.03	299.95	303.77	296.32	300.68	299.32	306.27	298.98	304.9	299	296.41	307.14	310.11	296.21	299.25	299.74	302.64	310.14	294.28	302.66	305.3	302.46	309.3	305.02	310.77	308.2	302.72	294.78	307.88	296.77	305.45	308.06
306.83	308.33	304.06	301.96	302.58	304.3	306.03	303.61	304.36	297.72	311.57	303.2	307.85	309.42	302.99	305.94	298.8	303.93	306.56	291.32	305.95	308.3	309.55	303.57	301.27	302.97	302.34	302.69	306.03	308.2	302.63	295.59	303.76	302.25	295.78	301.44	308.41	300.49	304.65	305.91	303.02	302.37	307.59	309.42	306.22	305.97	303.94	302.12	306.6	304.77
303.56	307.51	311.97	305.97	303.41	300.14	304.16	307.87	308.85	305.1	307.91	304.73	305.39	304.04	301.14	302.85	303.26	299.09	304.41	300.66	303.58	296.12	302.91	305.5	305.43	309.39	307.54	295.29	310.32	306.42	302.83	300.56	305.07	299.82	304.57	298.26	298.2	302.73	305.99	297.99	303.3	302.52	311.45	310.75	296.05	297.25	301.46	299.11	296.66	307.16
318.66	318.67	314.03	308.06	321.35	315.98	315.63	315.71	321.58	317.37	314.68	315.56	317.59	311.45	316.02	321.63	320.02	319.33	320.1	316.08	317.91	317.96	322.09	317.35	325.82	320.69	313.02	321.51	313.54	316.45	317.01	314.08	325.25	320.24	316.48	321.6	317.05	320.82	313.23	313.17	309.29	314.04	314.49	314.48	320.53	317.93	328.33	324.92	317.74	315.31
295.21	306.49	305.78	304.05	297.88	301.99	301.5	308.52	305.19	296.47	297.75	300.1	298.74	300	290.62	300.67	303.21	297.43	301.08	299.7	303.59	301.32	299.5	295.99	294.89	296.88	303.02	298.35	292.75	304.82	299.01	309.3	305.17	302.53	298.48	304.04	301.49	298.53	298.32	301.41	295.27	297.67	292.71	302.84	299.35	296.95	302.94	308.41	293.78	300.97
326.85	325.97	322.55	329.08	322.91	331.77	332.8	328.08	334.92	323.87	327.56	332.7	331.01	321.1	321.9	330.62	321.43	326.38	328.73	317.39	321.46	316.49	331.79	331.89	319.35	324.75	325.67	318.33	323.4	322.08	324.96	322.64	327.72	331.21	322.84	328.07	335.57	324	328.66	327.35	323.27	330.74	333.63	324.67	324.09	324.49	324.81	325.65	331.32	325.25
328.04	322.53	322.79	323.75	328.86	320.62	316.93	332.82	328.74	330.04	325.94	324.71	335.87	324.01	322.84	326.63	324.16	331.54	329.13	320.13	322.11	328.8	320.27	324.09	321.17	323.07	324.09	328.09	325.76	324.89	321.37	326.81	326.36	322.02	319.95	325.54	327.67	324.49	321.3	328.82	323.43	326.12	326.71	321.31	325.49	325.29	330.06	323.28	324.53	316.88
304.12	301.04	296.22	304.1	303.25	298.12	300.76	302.61	308.85	309.41	291.95	301.06	297.02	306.02	305.68	304.81	302.93	302.98	297.14	307.66	307.85	297.21	297.09	303.26	303.21	303.9	307.85	303.93	305.05	298.73	301.53	306.02	309.4	311.08	298.97	297.92	300.95	306.41	300.42	302.26	298.95	305	304.41	299.37	305.89	306.09	299.45	305.52	300.85	303.52
315.53	304.59	300.77	304.04	302.13	303.5	303.05	301.98	306.65	312.06	304.01	302.31	298.57	303.87	306.19	313.22	309.31	306.48	305.25	301.28	302.68	307.27	306.29	298.32	302.66	300.28	303.04	307.67	306.35	300.95	300.98	309.47	305.77	307.44	303.81	305.75	307.55	309.23	305.68	306.35	315.11	310.58	310.77	301.51	305.39	304.98	300.52	306.87	306.26	305.59
314.05	307.58	300.2	310.78	307.18	304.51	308.35	306.68	310.45	306.64	318.26	305.81	309.13	303.57	310.3	304.89	303.61	310.27	314.1	307.02	300.37	304.54	307.36	314.21	309.18	310.37	306.06	306.25	314.37	308.5	311.5	310.24	307.83	304.45	302.58	308.76	313.18	311.31	307.89	306.18	310.41	310.95	302.59	306.52	314.7	307.03	320.21	314.55	310.65	312.16
316.51	315.07	316.43	314.27	319.29	315.84	315.85	313.79	315.53	319.73	310.92	315.42	311.34	314.48	319.94	315.9	322.09	318.6	315.68	313.29	317.37	319.39	313.4	314.85	318.04	309.83	316.72	314.54	314.17	314.86	317.24	314.8	325.25	314.23	310.06	312.29	315.84	313.26	317.66	312.57	314.57	318.22	319.28	317.19	320.91	313.72	312.79	313.32	314.13	321.86
316.11	318.5	313.97	313.68	317.21	313.89	319.99	317.84	314.26	312.86	309.81	311.68	314.54	323.12	315.56	316.68	314.59	318.61	315.45	311.38	317.31	310.76	319.37	317.26	308.96	310.64	313.75	314.22	314.61	309.89	309.19	310.86	313.2	317.18	310.45	322.35	315.41	316.5	311.33	313.58	313.93	312.5	313.01	319.34	314.17	316.35	315.47	310.29	312.25	314.65
315.99	319.58	318.95	320.67	319.18	314.02	318.63	324.44	322.44	322.98	324.44	315.76	317.66	315.3	321	317.1	319.49	318.46	318.39	318.74	314.65	317.04	317.65	318.7	316.62	314.68	317.63	317.84	314.09	315.27	318.53	310.15	315.81	312.93	312.02	327.5	316.17	318.9	318.25	311.56	318.99	316.51	317.17	324.26	323.17	316.71	322.53	323.39	318.1	325.69
314.11	313.82	313.36	315.43	319.42	314.8	315.91	314.16	316.33	318.75	314.99	315.09	313.3	312.32	312.48	318.88	310.69	316.3	312.98	319.8	315.96	311.96	311.23	316.03	316.67	315.93	317.31	312.57	315.52	315.52	314.98	317.86	312.95	312.12	319.51	319.78	316.66	322.6	313.79	317.24	311.03	319.87	311.7	318.23	319.19	315.37	320.4	319.93	311.28	311.49
312.05	306.66	304.76	318.7	303.68	314.29	313.92	297.88	303.92	310.52	305.41	301.08	310.73	307.42	309.99	303.59	304.34	304.63	305.57	301.4	305.75	303.76	306.32	312.49	309.13	304.42	305.09	308.34	301.06	300.38	308.16	303.96	305.66	306.25	301.65	315.14	302.13	302.4	300.98	304.35	310.86	299.17	307.93	299	308.97	301.84	305.66	300.52	301.27	306.62
320.52	310.28	319.01	310.1	315.98	318.46	309.86	315.86	312.85	313.55	311.08	318.98	319.71	309.84	314.88	317.75	313.24	311.15	309.69	319.75	312.61	315.92	317.63	310.14	309.9	306.79	310.98	313.63	323.94	312.78	314.74	319.19	315.52	308.34	303.71	317.43	317.8	323.72	323.26	314.07	311.97	311.89	314.83	312.55	313.75	310.58	310.73	312.91	309.16	314.81
314.68	315.46	311.1	318.76	308.97	313.96	315.13	309.9	315.58	312.15	310.99	317.24	310.47	316.41	309.72	315.13	318.42	312.53	311.11	308.75	312.88	314.09	308.94	315.51	318.45	318.95	312.31	321.61	321.67	309.21	312.43	315.87	309.79	318.65	311.34	316.89	307.72	307.54	319.17	309.27	312.71	319.86	307.91	319.15	320.55	315.48	312.67	313.62	314.48	319.04
314.56	314.52	310.72	316.93	307.68	315.09	310.27	312.32	304.73	323.02	308.77	314.65	310.34	311.47	312.11	310.26	312.9	312.22	306.25	308.84	310.29	316.29	311.21	315.82	312.68	313.48	315.21	314.25	318.34	316.6	309.64	313.96	316.86	314.9	316.02	315.39	314.08	311.81	316.36	308.77	315.76	315.9	309.27	315.62	310.89	314.11	308.65	309.31	317.4	308.13
325.02	332.28	323.68	321.75	328.71	329.33	326.39	329.75	323.92	328.77	327.31	331.69	320.79	328.39	326.97	327.27	327.69	326.78	327.95	332.25	324.11	327.71	324.72	329.53	320.2	330.7	328.59	327.6	322.79	333.23	329.17	338.27	329.45	324.68	331.62	325.04	323.69	329.21	328.23	328.18	325.01	329.04	329.1	321.24	331.31	326.45	334	331.12	325.15	326.08
314.45	309.65	309.74	307.82	311.85	309.7	311.58	310.4	310	316.05	316.48	313.49	310.6	314.43	316.82	317.92	320.34	310.59	314.24	308.67	307.8	310.35	308.03	319.18	317.05	308.93	310.36	311.55	318.52	314.98	316.75	313.96	311.3	316.87	314.36	313.62	314.22	311.3	311.63	315.04	314.18	319.61	316	314.06	311.19	315.92	313.92	316.84	312.56	311.48
309.61	308.69	313.68	310.47	309.05	309.24	302.99	305.09	305.12	310.7	309.9	301.34	307.49	302.52	304.51	300.65	307.08	304.24	305.42	309.36	303.48	299.31	302.18	298.42	301.05	301.75	300.42	309.8	304.77	307.05	302.82	302.83	297.04	303.85	306.45	302.37	306.79	305.32	306.77	303.05	295.63	310.57	306.49	303.84	306.83	305.08	303.34	302.67	307	303.12
298.63	309.62	308.86	303.8	305.68	302.25	301.54	301.46	313.37	306.69	305.8	303.76	307.34	301.72	305.47	300.3	301.18	306.78	309.76	307.94	311.51	302.23	309.27	297.21	303.89	304.78	303.7	308.49	310.93	306.47	306.73	306.8	313.8	299.81	301.17	307.38	302.39	297.51	308.39	308.72	309.55	306.5	307.37	303.84	306.48	309.27	304.64	305.73	309.58	304.08
296.22	290.59	298.13	300.94	298.86	292.21	292.49	299.8	289.72	297.36	294.13	299.35	299.18	290.42	300.25	295.45	292.65	296.88	296.87	304.5	295.91	292.76	296.34	294.66	292.64	296.22	303.12	295.29	297.1	296.35	298.74	294.83	299.64	296.75	296.55	300.28	302.19	295.56	295.31	288.31	292.95	297.91	296.16	296.44	297.45	299.55	296.01	293.9	293.19	296.05
312.41	309.26	304.2	307.51	307.41	306.58	311.98	307.14	303.9	310.53	300.2	306.36	306.98	301.81	300.75	303.98	303.13	303.88	301.79	305.16	306.41	306.06	304.65	302	297.28	304.74	305.53	312.01	306.17	305.82	295.35	308.42	303.6	297.37	308.18	305.93	308.62	297.89	311.19	307.45	303.95	300.56	301.6	300.85	303.24	307.85	303.84	300	297.5	303.95
318.51	313.05	324.39	314.15	315.69	321.03	316.43	317.26	318.89	314.45	317.75	314.66	320.99	320.75	322.31	318.17	316.44	320.21	311.95	314.85	317.55	314.49	318.18	315.86	324.74	323.13	322.47	314.81	320.9	317.55	312.9	329.75	326.06	316.39	325.48	317.88	318.21	312.44	312.96	317.97	315.32	323.13	316.41	317.25	314.16	321.37	317.62	314.75	318.82	317.2
309.96	311.06	323.12	313.51	313.49	311.33	308.04	313.63	309.71	307.55	308.99	309.76	308.95	308.46	311.58	310.48	307.62	310.24	310.5	309.77	307.68	315.84	304.71	306.84	311.98	318.09	310.52	314.83	319.33	310.8	310.66	313.73	309.78	315.08	303.17	311.39	310.88	312.51	305.55	320.25	308.6	310.68	310.89	314.68	308.09	312.83	305.75	307.81	310.7	315.23
312.35	309.39	303.17	305.51	304.65	306.79	305.5	308.18	307.43	307.25	298.44	303.98	300.43	305.93	309.91	298.88	304.64	305.13	302.31	306.16	305.7	304.07	303.02	304.11	302.24	311.65	306.75	309.5	305.89	305.68	306.42	298.52	314.32	310.53	305.7	317.11	310.93	310.62	304.51	308.52	301.67	307.14	302.86	304.14	310.44	310.17	307.23	310.84	307.85	315.84
291.78	298.1	288.02	286.96	298.86	294.78	295.43	295.31	293.83	289.77	296.85	293.53	289.8	292.79	295.53	291.36	291.17	294.07	298.26	293.67	292.18	293.3	290.19	297.28	303.83	292.18	292.07	295.1	290.75	298.57	293.75	289.5	301.11	293.68	299.36	295.14	284.87	295.72	293.97	294.98	292.53	299.92	302.76	289.45	289.61	293.07	293.05	297	295.52	295.96
302.45	309.81	305.72	310.3	306.04	306.91	307.73	307.95	305.2	304.69	311.67	303.16	306.43	307.4	301.41	313.72	305.62	304.44	303.48	304.05	307.01	304.44	308.39	311.99	313.11	310.34	302.21	301.54	304.75	311.34	311.03	306.48	309.14	298.45	301.3	311.09	308.41	308.93	307.44	304.48	306.98	306.41	307.39	308.58	303.16	302.09	300.74	304.77	310.21	305.17
303.61	311.7	308.29	313.73	307.9	306.98	313.2	303	308.2	310.07	301	319.72	304.02	311.75	307.53	308.53	309.81	312.93	301.01	316.47	310.24	313.3	314.91	313.21	314.14	311.46	315.97	306.24	314	313.98	305.48	308.72	310.55	307.75	310.41	309.84	313.37	308.95	315.7	312.72	315.1	308.1	306.39	303.85	306.58	310.75	317.68	315.22	311.16	312.64
303.95	297.17	302.16	299.19	308.02	305.51	307.22	304.14	301.92	299.19	299.9	302.56	308.06	301.36	295.18	302.22	296.5	305.18	301.82	297.69	302.1	302.46	303.14	302.57	304.86	299.09	305.27	293.45	306.23	303.67	299.29	303.43	304.46	297.37	304.15	306.57	305.11	303.91	301.44	305.03	305.6	296.76	297.32	302.11	302.57	300.58	303.69	299.94	299.54	308.31
302.49	301.19	304.69	302.44	302.65	306.51	301.03	303.55	302.14	298.17	297.09	300.78	306.53	300.24	299.52	303.57	302.76	304.66	302.73	301.94	303.84	303.56	296.95	301.49	298.35	300.54	306.47	313.53	303.64	306.77	305.05	298.48	305.72	297.2	305.68	307.09	303.38	303.35	309.35	302.96	298.03	300.52	307.64	304.51	301.14	304.64	301.23	300.98	300.78	307.04
321.51	311.48	315.59	312.1	322.2	314.74	321.56	319.66	316.01	315.15	318.68	325.32	314.54	309.06	321.48	322.27	313.72	319.73	321.66	318.13	319.48	315.4	313.55	316.91	317.56	316.45	318.94	321.53	317.92	320.26	322.61	312.7	312.78	312.2	311.96	320.29	311.07	315.2	320.16	312.8	309.44	321.45	323.29	321.89	311.34	310.7	320.99	318.08	316.87	315.98
287.79	290.85	295.42	297.78	288.83	297.68	297.06	292.38	291.68	289.73	291.97	290.01	289.08	297.85	299.79	296.52	293.22	295.11	292.41	294.49	291.37	299.37	295.24	298.93	296.13	290.98	295.43	295.1	293.56	288.72	297.78	295.71	293.86	291.41	291.82	291.25	283.42	288.45	292.87	288.53	298.43	297.14	287.44	295.3	283.99	291.07	293.69	289.64	288.49	295.09
320.56	330.08	329.23	321.17	331.18	326.78	326.24	325.16	333.01	325.26	327.54	318.69	319.27	323.98	327.24	331.77	327.7	324.45	332.42	328.67	334.36	328.75	330.92	329.86	329.74	328.45	335.41	327.13	327.04	332.04	330.46	328.8	328.58	325.38	326	328.22	326.01	321.38	327.95	327.7	333.44	321.17	322.9	336.2	322.01	322.42	327.86	327.34	327.62	335.18
295.39	298.19	294.13	294.1	292.15	295.57	294.32	295.36	295.42	296.06	291.09	298.21	296.23	294.79	296.31	293.96	292.78	296.39	296.32	294.91	296.23	299.78	301.01	293.52	300.32	294.45	293.86	296.46	299.79	298.58	296.07	297.4	298.46	292.59	294.2	290.79	294.18	294.51	301.11	290.4	303.15	298.51	304.6	295	296.61	294.97	290.04	295.37	292.06	300.53
294.03	296.13	298.61	293.27	291.34	300.97	302.48	298.1	298.98	305.15	299.68	293.77	294.74	300.58	288.56	303.66	295.37	300.28	297.77	304.63	296.38	302.92	304.32	291.45	296.85	294.45	293.35	300.81	305.73	298.81	297.76	296.82	299.2	302.91	296.46	304.62	295.83	296.37	296.94	294.28	298.01	295.03	290	297.08	294.81	294.92	287.85	297.03	303.52	304.47
313.51	315.05	311.48	314.4	307.11	311.79	305.8	314.25	311.36	306.73	305.93	311.15	303.65	304.58	311.9	309.17	306.9	307.46	308.01	310.32	308.12	315.02	303.91	306.07	308.2	316.37	317.35	310.42	305.83	308.11	318.48	309.52	311.56	311.89	312.59	310.52	307.64	301.28	314.02	311.72	319.8	314.41	301.43	307.55	319.64	311.33	311.77	315.5	305.07	314.79
304.42	303.81	300.83	299.86	298.1	303.78	301.24	299.39	302.16	291.91	307.52	302.25	297.12	297.96	302.57	306.23	301.53	303.55	297.31	302.47	303.07	297.1	303.07	298.37	300.56	299.46	297.47	294.08	304.63	300.27	294.94	298.13	300.3	307.93	304.42	300.94	301.65	300.53	305.44	296.54	302.49	304.69	295.47	295.92	301.05	306.21	305.75	306.19	300.06	301.7
321.6	323.16	314.69	313	315.89	308.96	314.42	313.92	315.88	312.08	305.75	309.33	315.87	314.01	312.4	317.66	315.5	320.13	317.36	317.21	311.24	316.84	313.67	312.43	304.64	312.82	309.21	306.36	314.64	314.42	319.54	310.08	321.71	317.07	316.19	317.36	314.74	313.29	302.98	314.71	320.84	310.38	311.58	313.18	312.67	316.54	320.78	316.41	321.59	308
304.86	309.06	309.26	305.99	298.81	311.56	311.08	306.48	305.4	310.39	310.72	309.24	305.89	304.56	308.68	306.29	309.27	300.87	304.14	310.53	312.9	300.35	306.66	304.96	309.63	306.82	302.15	306	307.73	307.63	310.69	309.46	304.82	310.24	302.36	303.41	305.49	298.65	304.71	301.14	305.69	309.62	304.72	308.63	308.47	308.52	309.19	300.56	304.2	309.75
307.72	314	314.22	318.44	311.47	310.86	318.29	309.69	314.62	309.65	316.1	310.65	310.57	313.26	307.46	320.42	313.08	316.11	317.53	309.73	313.65	312.15	314.9	320.03	308.87	313.71	320.18	312.94	312.06	306.15	315.48	307.37	312.58	308.96	306.71	312.26	312.41	313.72	316.15	307.57	316.9	314.28	308.55	314.14	308.99	312.2	317.33	315.73	312.44	317.68
326.21	323.15	316.68	319.39	312.73	319.13	325.52	310.53	318.09	315.87	318.5	315.1	317.64	318	321.82	325.69	309.31	315.96	321.84	318.5	310.28	323.88	318.04	319.02	314.76	320.47	320.41	318.67	313.38	326.34	321.55	309.76	320.59	319.64	319.33	320.68	322.14	314.58	313.79	321.15	323.9	323.41	315.57	315.1	322.09	318.48	319.69	321.78	317.51	323.31
310.08	314.83	308.73	313.77	321.49	321.38	314.95	317.83	320.3	318.24	317.31	320.97	308.29	324.71	310.96	315.23	319.56	320.68	318.09	321.17	314.38	319.83	326.25	319.49	323.97	315.25	318.32	317.54	313.31	316.17	319.85	313.69	312.01	321.01	315.41	310.43	319.64	325.01	316.14	321.8	316.89	322.11	317.97	315.53	318.53	321.9	321.91	316.52	318.37	313.67
313.7	307.85	307.81	309.95	309.62	302.4	306.46	314.08	309.55	309.92	311.81	312.14	311.3	313.25	309.63	311.65	304.87	317.53	304.53	309.44	308.72	306.52	301.54	308.82	309.42	315.91	312.29	313.63	305.31	307.2	309.99	304.02	313.36	304.32	307.02	300.36	310.52	321.7	310.07	309.86	315.71	303.32	310.86	314.92	310.86	311.3	315.79	309.82	313.27	309.72
298.72	302.42	299.59	310.47	308.52	309.28	301.31	299.51	301.68	301.79	306.96	310.25	304.1	302.44	302.93	307.8	298.75	301.98	302.03	301.12	311.46	310.93	299.7	305.61	307.47	301.63	301.94	309.18	299.11	307.86	305.67	304.36	303.26	302.29	308.36	300.72	298.18	305.84	305.91	305.18	302.88	309.41	310.21	298.84	304.91	310.57	304.16	304.63	307.55	300.08
307.05	303.68	306.43	313.53	308.6	315.45	303.15	307.78	311.47	308.18	305.64	311.72	299.62	303.09	318.14	307.56	304.01	306.21	304.84	308.82	305.13	305.35	304.02	306.91	305.46	304.97	311.79	307.55	310.03	306.59	312.06	297.91	294.7	303.55	303.05	306.04	312.55	293.8	309.19	305.91	308.96	305.86	307.16	302.44	306.69	313.4	304.81	308.02	307.3	302.6
311.86	324.45	316.29	316.74	317.13	315.76	316.51	310.7	321.25	322.28	322.81	319.67	314.87	311.56	321.28	308.96	320.19	314.58	317.3	315.69	316.67	314.24	317.79	322.32	320.6	317.85	316.38	321.05	323.95	317.59	322.02	318.68	321.78	324.34	314.9	318.05	322.98	320.55	321.73	317.5	314.38	311.65	313.48	313.82	329.06	323.83	313.65	316.68	313.49	316.09
305.81	307.79	304.83	300	299.47	294.56	302.54	305.82	304.9	303.85	303.22	304.99	308.35	298.3	308.01	308.85	297.91	302.1	304.94	312.79	303.57	299.92	306.08	306.07	297.78	303.43	312.65	311.04	303.3	306.03	303	305.98	309.69	307.83	303.51	313.19	302.25	301.96	308.7	312.18	308.02	310.02	305.53	309.69	300.69	307.24	307.96	300.54	305.68	308.03
304.84	307.38	310.61	313.98	303.67	305.26	302.21	302.77	305.27	302.45	305.09	308.11	301.34	306.01	302.94	309.57	298.58	308.78	302.08	300.79	304.47	307.44	310.34	306.59	306.87	308.4	304.36	306.91	308.14	309.41	304.52	302.57	299.42	311.18	310.03	310.06	302.25	305.5	309.65	305.05	301.86	316.03	305.36	304.92	302.19	305.74	316.6	307.97	303.88	303.99
313.21	309.16	310.87	313.03	305.28	311.1	306.83	309.99	317.42	308.21	308.69	301.97	305.66	313.44	305.11	307.1	321.41	323.45	312.53	310.59	304.29	313.46	311.64	313.95	314.1	300.48	310.15	305.94	311.47	311.85	308.72	313.86	311.68	299.09	305.91	309.06	312.62	305.02	307.52	315.05	305.58	308.19	310.98	300.82	301.57	311.16	314.2	307.39	308.94	306.86
309.92	298.13	301.3	302.97	295.82	302.91	304.86	302.47	307.02	303.35	301.25	305.36	311.41	311.3	301.38	303.42	306.83	303.79	308.77	306.12	301.44	297.55	303.22	308.98	309.37	302.37	302.03	298.26	303.69	302.41	302.19	303.97	306.37	308.53	297.12	305.27	304.51	301.7	302.58	302.87	294.65	306.7	302.69	299.59	296.64	311.24	309.26	303.88	305.96	302.11
311.21	299.34	298.38	303.21	300.82	299.62	307.64	304.76	298.53	300.85	297.46	298.4	301.8	300.74	306.82	305.48	299.67	309.89	305.27	301.86	304.16	296.49	299.37	304.64	302.25	305.93	310.28	299.09	302.15	305.68	309.54	297.04	301.14	302.9	304.62	301.02	297.95	304.72	303.73	302.09	297.03	301.11	309.15	304.5	300.84	308.45	300.9	301.61	302.21	304.1
300.57	303.13	305.78	306.11	303.99	300.92	299.63	298.2	303.92	304.73	301.87	296.27	299.88	300.56	297.53	297.22	300.09	299.87	305.02	293.37	297.88	304.17	299.08	304.97	306.36	304.85	305.56	305.75	297.79	299.1	305.04	301.62	302.69	300.25	304.51	302.97	297.94	297.99	305.76	300.82	300.32	296.13	301.91	298.74	298.44	305.34	299.46	302.48	298.54	294.29
315.77	309.32	314.92	311.13	305.66	304.38	307.05	310.76	306.43	315.45	306.1	308.22	304.7	309.21	319.5	316.85	305.41	310.89	313.27	306.36	305.62	304.02	308	310.45	309.8	306.81	313.45	311.29	311.94	310.25	309.2	308.11	302.23	308.5	316.62	309.66	306.33	315.38	306.49	315.23	306.27	312.33	303.65	302.53	310.3	304.59	314.42	313.98	313.65	309.77
311.83	310.8	302.2	307.21	309.71	303.96	300.96	305.15	309.62	314.86	306	303.34	310.76	307.83	304.49	301.85	301.46	306.06	309.68	310.48	306.45	302.87	304.34	305.15	305.34	311.04	304.35	299.89	305.35	311.73	305.62	308.31	307.38	305.23	305.95	309.02	311.87	298.95	302.54	314.64	306.07	309.79	306.21	301.97	304.53	311.17	303.93	300.87	303.31	309.07
294.15	300.34	300.53	291.06	303.36	296.98	296.48	299.72	299.2	299.81	292.16	297.13	293.5	303.94	290.65	306.99	299.85	291.63	292.65	291.34	300.92	300.14	299.03	296.11	303.95	296.34	297.56	293.62	299.39	291.29	298.42	298.66	293.19	299.02	298.83	294.05	296.75	296.91	300.16	298.18	297.08	307.3	298.19	296.5	295.3	299.9	291.36	293.99	291.96	302.92
325.46	325.36	316.48	315.19	309.96	323.31	319.59	320.78	321.18	311.79	318.09	309.98	314.64	324.28	317.84	320.41	315.3	316.8	318.46	310.97	321.34	314.45	317.78	323.71	314.97	325.01	315.53	314.62	311.85	311.21	309.56	316.53	314.52	322.5	324.42	322.65	322.99	314.56	322.96	317.92	321.26	318.86	318.61	322.77	321.63	322.8	315.33	314.93	315.53	323.33
290.54	299.1	292.78	294.7	294.57	303.15	289.7	301.26	292.92	298.25	291.07	289.91	295.25	298.81	296.84	293.57	297.61	296.03	294.51	300.28	293.42	290.83	297.65	297.11	301.45	293.53	294.21	296.55	293.76	297.42	295.39	296.42	299.26	290.9	294.74	302.47	285.8	292.31	302.47	293.97	288.1	293.03	294.47	295.95	295.75	297.48	295.95	294.19	298.08	297.25
298.84	304.21	306.74	299.01	290.34	298.82	302.65	308.94	293.11	302.49	297.57	297.44	301.61	297.89	301.64	298.23	301.94	300.87	297.1	294.81	300.06	304.5	302.41	294.19	308.18	299.78	296.55	294.23	303.41	300.13	294.42	298.71	302.93	298.88	303.35	301.77	292.2	295.57	302.8	301.86	294.84	308.24	302.93	296.04	297.6	295.96	305.03	303.05	307.1	306.16
312.48	309.47	302.41	303.06	304.86	297.22	304.97	302.02	302.94	303.51	309.7	301.95	308.06	299.79	308.68	303.23	301.99	301.84	303.26	298.66	302.19	300.48	301.8	306.24	301.93	302.55	302.69	302.48	311.34	306.98	303.01	306.02	308.62	307.29	308.21	305.02	310.19	308.04	308.31	303.87	309.37	310.39	305.99	298.08	295.73	306.75	304.6	306.31	300.21	307.82
308.7	311.4	310.85	306.77	302.82	308.75	298.33	302.34	306.51	302.07	307.5	308.64	304.58	311.33	304.24	304.46	307.49	305.51	313.28	314.77	302.15	312	305.08	311.81	301.76	308.45	302.28	304.97	300.52	300.49	303.42	301.53	306.16	309.64	303.58	306.51	306.84	304.62	307.95	308	308.35	310.68	309.08	302.32	302.58	299.16	302.96	302.49	303.09	297.45
292.76	297.73	302.56	299.46	307.39	294.66	292.81	298.08	293.87	294.74	301.47	293.58	300.29	293.07	299.19	302.38	288.79	299.66	296.02	299.15	301.07	298.91	295.29	297.15	301.59	301.51	299.57	299.18	296.71	299.15	295.92	293.57	298.74	295.34	298.8	294.91	300.74	297.36	294.59	296.2	296.14	303.67	300.16	297.49	294.39	292.69	302.59	296.37	293.48	297.78
304.48	309.98	300.44	300.39	307.85	308.53	305.08	309.11	300.37	304.72	303.79	306.87	294.26	300.79	302.51	304.32	306.89	298.87	305.11	297.89	303.36	297.09	302.26	298.89	305.79	309.59	304.85	309.14	309.35	300.06	305.02	304.03	307.45	308.98	311.24	302.28	299.89	305.36	308.49	304.61	302.09	303.88	307.48	306.26	306.15	304.49	299.28	301.26	308.29	305.47
326.76	326.84	329.86	334.83	335.77	325.03	326.38	330.59	332.54	322.91	329.22	329.74	325.66	337.19	328.89	328.18	331.44	325.16	334.91	323.96	332.59	323.16	327.23	329.64	322.38	322.93	331.88	326.1	335.68	324.21	337.72	331.69	324.28	321.98	323.59	339.29	324.19	332.71	324.67	331.17	326.49	331.69	326.6	326.45	323.23	328.34	327.32	324.83	327.61	338.32
306.22	314.01	318.85	316.99	310.76	310.33	312.25	315.45	318.51	318.42	310.53	312.79	313.36	313.9	318.54	315.5	311.73	316.58	311.95	313.93	316.19	316.5	309.71	309.85	314.31	311.62	314.98	313.76	316.36	308.26	320.28	317.32	313.33	317.02	318.06	323.26	309.53	318.81	308.33	313.78	317.23	319.24	311.42	312.1	320.23	317.32	317.91	313.67	319.9	313.34
313.16	303.51	317.66	313.02	308.33	306.61	314.28	310.88	311.28	317.32	311.37	316.02	318.87	316	317.08	316.91	317.28	307.48	310.75	308.17	313.68	309.69	323.85	313.44	308.19	316.84	313.04	316.06	309.58	312.96	315.69	310.06	309.96	312.77	312.85	309.57	313.94	317.63	311.49	312.47	315.74	319.29	312.55	314.19	316.77	314.12	310.61	316.84	319.77	313.46
307.58	299.72	309.81	307.99	309.1	309.81	309.24	302.5	297.3	299.64	303.36	296.81	304.57	297.13	302	306.06	309.77	297.63	298.95	297.92	304.53	304.77	304.46	300.09	295.41	304.16	306.64	305.66	301.89	305.03	299.66	306.63	308.75	309.21	304.4	309.87	304.9	302.88	302.12	308.48	305.2	304.55	304.95	303.68	308.77	304.33	301.61	302.08	299.65	304.17
302.61	302.32	302.34	302.56	293.5	303.22	301.17	289.98	296.11	303.01	299.24	304	302.52	301.23	307.4	299.12	295.41	304.7	306.4	301.29	295	296.32	300.03	304.11	300.32	310.98	297.21	299.12	304.46	304.51	307.37	298.59	307.07	300.75	302.17	303.6	301.34	304.46	297.31	298.17	305.76	297.67	307.59	296.82	298.58	303.38	296.74	299.66	308.68	300.66
305.47	302.27	306.73	299.89	300.04	293.91	300.72	296.49	301.82	307.03	299.61	302.8	295.09	299.13	298	297.61	299.01	295.8	298.57	305.45	304.61	302.14	302.94	303.56	304.98	302.42	304.06	299.06	296.25	304.67	309.75	301.85	300.97	301.83	296.94	297.19	307.35	299.42	301.33	299.24	299.23	302.47	304.66	300.56	303.38	310.94	300.67	300.64	300.64	297.09
314.33	312.11	313.03	309.37	316.63	316.53	317.43	318.41	313.77	308.78	313.54	311.76	315.5	315.01	319.39	315.66	318.57	315.53	312.52	312.29	313.1	309.45	310.73	309.86	316.29	309.06	316.64	310.51	312.6	308.86	320.6	309.79	320.81	313.27	310.53	310.58	311.84	307.77	314.23	310	311.44	313.54	308.27	313.42	320.16	305.95	315.93	311.35	312.2	306.64
308.81	316.41	306.22	315.55	312.23	318.79	301.95	309.63	309.39	309.72	315.66	307.07	313.15	314.52	302.15	305.2	309.2	318.91	308.11	312.23	309.38	316.09	305.48	311.36	311.2	310.2	303.84	311.91	312.02	317.43	308.68	311.74	305	308.98	309.8	314.66	305.69	304.04	309.62	311.66	311.95	302.11	307.23	315.77	315.41	314.25	310.85	320.62	315.08	308.53
293.06	301.27	299.24	286.35	302.75	291.04	292.95	291.02	291.68	292.31	288.97	289.72	293.34	281.84	292.3	300.1	295.65	299.96	299.57	300.75	297.18	295.72	290.11	292.67	294.14	300.07	298.8	293.21	303.77	292.31	290.47	284.28	295.29	287.13	289.37	299.75	288.2	296.7	296.98	294.29	291.14	302.96	301.84	292.17	292.96	299.32	297.19	295.33	292.4	294.75
313.95	320.06	320.77	320.35	319.21	315.53	321.07	321.06	316.03	313.38	321.53	317.8	319.4	315.47	312.98	318.27	323.14	320.05	324.15	322.48	311.54	308.21	323.59	315.26	323.32	327.63	317.3	321.37	323.63	317.44	319.08	313.95	322.09	316.58	310.48	317.29	317.63	321.15	325.71	315.21	316.85	313.09	316.14	319.45	319.51	315.14	319.96	321.18	316.13	316.26
293.18	296.41	301.01	291.51	302.22	298.27	298.17	296.08	301.26	295.74	292.47	297.87	302.74	291.43	294.53	293.89	295.7	301.12	297.25	290.37	294.19	300.19	297.06	300.8	297.45	302.75	298.63	291.03	285.8	292.34	295.6	295.98	298.86	300.75	297.3	290.89	295.54	290.75	300.38	299.13	294.67	295.03	293.47	297.88	297.32	299.64	298.66	299.84	295.36	294.32
298.18	297.18	301.35	299.9	291.94	298.46	292.27	298.15	301.33	299.35	300.68	299.45	304.03	300.58	306.86	301.73	297.75	298.24	303.05	296.69	300.35	296.91	297.42	296.44	297.03	300.1	300.13	299.48	302.7	294.64	296.42	303.4	299.32	297.29	301.89	303.03	291.99	296.92	301.3	299.05	299.94	298.32	302.32	296.79	306.31	301.93	307.47	299.24	305.61	307.29
302.44	309.54	311.61	305.91	308.4	308.44	307.33	309.31	309.02	306.26	307.62	307.97	302.88	298.3	300.86	308.91	306.6	299.7	309.68	308.9	298.24	305.68	305.18	306.57	308.33	306.67	299.59	295.18	308.22	307.51	304.38	303.06	302.56	311.76	299.15	305.54	305.9	312.4	307.82	306.14	312.71	308.76	306.95	303.98	307.8	307.88	307.57	304.45	296.03	304.86
298.66	307.34	298.26	304.81	308.86	304.61	306.99	309.39	305.87	305.73	302.31	300.54	307.81	306.56	301.28	304.09	304.88	304.83	299.08	303.2	308.68	299.28	310.31	301.05	307.01	303.39	301.47	300.98	295.26	314.21	303.78	308.63	304.87	301.75	305.14	302.63	299.09	306.03	303.05	305.19	309.55	310.92	301.43	306.56	303.25	298.75	301.75	308.49	299.01	302.43
304.7	292.85	303.51	299.62	299.58	304.82	309	297.4	303.09	305.47	300.26	302.34	305.37	307.45	296.45	310.85	299.56	304.58	301.53	300.75	297.87	308.98	298.07	299.61	300.05	297.37	307.19	302.61	296.28	304.56	300.96	306.85	300.22	304.36	309.04	305.53	298.14	307.94	292.52	307.31	303.6	298.77	305.45	300	303.39	302.92	299.41	297.97	302.41	303.06
298.65	303.88	306.85	311.36	311.38	308.83	299.59	299.39	307.44	302.38	309.12	299.6	308.45	306.88	308.85	310.44	311	310.94	301.94	305.68	302.62	309.39	302.81	300.35	307.01	312.22	306.89	303.49	307.33	306.9	306.71	308.25	303.25	300.86	306.72	305.58	309.66	305.6	311.11	303.79	308.32	307.7	304.18	302.07	305.05	304.59	307.83	302.59	295.49	304.17
313.94	310.31	316.77	311.71	311.98	311.83	317.87	312.47	314.59	314.16	311.59	310.72	313.07	317.86	311.91	306.1	311.39	313.25	313.81	317.25	308.64	310.03	306.99	314.94	317.68	311.77	310.43	314.18	316.42	317.36	312.53	307.26	309.13	315.81	317.03	309.25	317.52	317.04	309.94	310.43	317.19	320.08	315	319.27	312.86	311.28	312.6	305.79	311.54	316.66
319.63	309.5	301.81	304.97	304.49	310.4	311.13	304.42	304.39	305.57	309.66	304.83	310.14	314.3	316.34	309.51	308.21	316.07	311.47	305.89	312.36	306.05	304.94	304.97	308.74	312.84	306.68	312.77	309.63	311.73	310.04	308.88	309.19	307.89	304.18	307.33	308.54	308.87	303.84	303.49	306.71	303.67	306.47	310.49	310.47	313	306.79	310.83	308.94	310.46
308.05	299.6	307.47	303.71	304.05	307.86	298.96	308.93	308.52	308.12	306.71	310.07	301.51	307.06	298.27	306.44	308.77	311.38	299.14	307.93	303.5	303.19	309.45	307.14	308.37	306.35	305.08	305.53	306.83	305.92	300.58	298.06	307.57	293.06	305.09	304.19	305.56	306.96	307.12	306.27	301.88	302.45	314.21	310.07	300.37	302.08	303.75	305.56	304.63	308.03
305.61	292.27	298.38	296.45	292.62	298.11	294.39	297.06	302.23	293.49	296.04	300.44	295.05	290.48	295.67	297.09	294.08	295.61	300.1	295.57	296.06	296.11	297.03	294.93	294.02	298.74	294.95	295.12	295.25	294.95	296.39	295.33	291.89	299.39	290.19	299.51	301.8	295.9	299.6	293.83	298.8	293.18	295.69	300.64	299.1	293.48	293.84	294.44	301.62	296.01
317.51	310.72	317.67	317.74	318.39	318.75	316.42	315.03	320.52	319.51	324.62	313.67	317.92	311.5	321.34	322.75	320.05	323.7	324.69	317.46	315.03	317.33	314.19	311.44	315.46	322.46	310.2	315.73	312.31	319.25	317.36	318.28	313.51	317.86	318.57	314.07	317.81	312.85	314.96	310.09	315.96	311.75	316.64	318.93	321.44	310.49	316.15	316.18	318.65	321.55
320.54	319.02	318.07	315.19	318.54	316.63	316.82	310.9	311.45	317.5	314.49	312.29	312.99	316.66	313.15	314.84	314.97	316.62	320.93	321.69	314.82	307.18	313.41	319.62	317.29	318.29	319.7	315.37	320.96	314.79	317.48	310.57	313.67	311.11	317.79	317.2	321.22	311.03	311.81	312.11	309.97	319.16	326.52	312.86	321.58	312.22	316.62	310.86	314.39	322.86
302.04	307.81	303.78	305.68	304.54	302.07	304.63	305.29	308.39	300.09	312.95	309.87	315.19	300.95	303.05	302.31	304.06	304.33	301.81	295.93	309.67	309.58	307.62	309.4	299.31	304.21	305.56	307.22	306.55	302.94	312.92	313.73	296	309.96	312.57	304.62	308.75	302.48	302.76	309.32	299.83	305.33	308.32	311.15	307.02	311.06	314.16	305.72	300.92	311.75
302.99	298.34	308	297.56	297.4	308.37	301.96	303.17	297.7	302.22	303.6	301.89	301.46	296.18	299.04	307.53	300.22	306.38	299.02	298.94	308.23	298.38	300.98	304.59	302.57	303.87	297.33	300.86	301.5	301.85	305.85	297.04	299.18	300.62	304.16	295.36	298.71	301.76	297.37	305	304.96	300.01	298.17	300.49	296.12	297.47	300.09	297.56	304.06	293.8
297.91	300.08	310.77	314.34	311.87	298.58	306.1	300.82	299.74	305.49	294.4	303.55	309.39	302.13	305.02	299.53	303.82	305.44	306.76	301.53	302.03	301.24	311.4	302.26	304.54	298.49	299.87	304.35	298.49	309.52	308.31	304.15	299.32	304.28	306.85	299.85	308.27	304.16	300.34	296.99	306.94	306.08	297.93	308.93	300.92	300.08	305.81	302.94	303.16	310.2
303.67	313.92	311.15	311.29	308.52	312.9	306.47	308.29	308.27	302.55	305.88	304.04	304.19	295.45	309.45	301.81	305.33	303.41	302.4	308.27	304.67	307.95	304.3	311.76	304.9	311.83	302.93	306.03	311.82	308.14	306.24	306.15	298.07	303.16	312.59	306.29	302.35	307.43	308.66	306.5	308.25	305.46	313.93	302.94	308.39	302.32	302.87	301.89	308.31	299.62
309.57	308.84	313.85	308.96	311.66	303.63	309.2	306.15	299.53	306.79	310.15	306.86	297.16	303.46	313.57	309.82	304.65	304.27	307.24	305.11	306.27	303.72	308.82	307.02	306.54	303.82	301.09	306.16	308.76	312.07	304.58	310.22	306.65	312.6	306.33	304.57	304.43	306.61	314.24	314.77	301.55	303.5	308.07	308.06	310.14	308.67	313.12	305.96	306.4	303.28
301.2	304.48	303.75	301.19	306.33	293.77	300.26	303.98	300.25	294.4	301.2	300.9	291.44	299.97	300.58	299.93	292.6	301.96	306.77	300.1	304.86	299.42	295.66	301.86	299.14	298.78	299.15	297.5	302.83	304.22	295.94	300.2	293.86	309.86	303.92	304.26	302.53	300.46	298.68	299.6	300.74	297.47	298.38	300.4	303.1	298.18	300.18	295.17	304	302.82
322.16	321.01	314.65	326.31	314.01	318.79	316.6	311.56	322.2	315.4	320.68	317.4	319.85	316.33	322.54	323	315.1	319.69	318.35	324.17	318.7	321.38	318.18	319.54	321.26	319.39	317.34	320.99	315.02	320.12	320.34	319.33	327.13	322.31	319.08	315.03	319.77	312.46	316.69	317.89	315.21	314.67	315.91	314.21	315.14	319.03	325.96	313.88	315.75	324.48
329.56	333.44	329.73	327.09	326.48	321.67	330.69	334.32	329.04	327.23	326.11	329.72	328.02	328.11	325.87	325.26	329.85	329.95	331.71	331.28	331.56	328.06	330.65	334.32	329.77	324.78	325.06	321.44	325.71	326.42	330.54	329.7	326.98	329.2	329.51	326.81	332.17	324.72	323.34	325.14	329.14	321.04	332.86	323.28	321.96	324.64	331.42	328.67	326.42	331.97
325.67	329.48	331.33	323.88	330.73	332.81	326.2	329.86	330.17	317.37	328.6	333.2	334.42	333.11	326.53	335.57	325.94	332.91	325.83	331.24	329.49	332.54	334.58	323.66	327.54	330.86	322.51	331.93	328.33	338.1	329.56	334.68	321.53	324.7	324.37	331.23	326.87	329.6	329.09	329.21	329.62	328.58	323.81	329.65	325.75	332.95	333.86	326.4	336.15	330.28
311.85	322.65	316.85	321.21	321.35	307.74	316.3	315.39	319.64	316.73	315.62	317.99	314.46	320.24	317.71	308.3	314.45	321.24	317.38	325.59	312.83	318.11	318.96	322.24	323.71	317.75	317.02	315.74	312.21	324.21	314.55	319.74	318.78	321.14	323.94	319.6	313.71	314.28	322.21	319.39	317.64	311.46	320.73	321.18	317.33	317.41	319.46	320.64	314.99	314.66
310.35	307.8	297.18	304.26	293.91	305.18	306.77	298.73	302.53	305.9	302.57	308.84	306.5	306.03	301.52	306.83	309.76	301.62	311.61	299.98	302.44	296.62	298.97	311.23	305.92	308.78	309.34	306.49	296.94	306.72	303.74	305.08	298.9	306.65	304.25	297.88	299.32	307.58	301.72	304.41	301.15	302.48	301.75	304.84	301.99	296.36	312.66	300.56	303.35	305.33
303.39	312.69	303.66	301.46	300.76	321.29	311.83	307.46	307.28	311.3	311.24	310.28	301.5	311.75	308.91	308.3	298.26	307.79	307.5	306	308.89	306.34	309.21	298.82	309.99	304.17	305.85	307.11	305.55	307.55	307.7	309.12	299.34	303.93	302.42	308.91	301.96	308.91	303.42	315.94	305.77	311.69	303.64	307.91	303.73	299.39	301.44	312.58	310.79	304.74
297.81	294.05	302.74	308.69	302.55	303.22	304.49	298.74	294.01	304.75	302.87	290.06	300.79	300.29	294.33	293.65	305.15	292.67	304.01	304.08	300.19	302.15	305.33	290.62	301.48	301.44	297.03	294.89	293.38	294.92	303.32	299.27	304.93	303.98	299.7	300.27	304.19	304.85	301.36	302.69	306.65	305.37	308.47	298.43	304.92	307.52	301.54	295.58	295.91	302.53
315.01	321.4	313.41	322.29	312.15	312.92	316.59	314.92	314.93	315.25	314.99	316.41	319.83	312.64	315.06	314.74	312.65	320.52	312.46	316.8	309.1	317.3	317.74	315.35	318.98	310.47	320.6	303.73	319.49	317.09	323.13	313.14	314.76	312.12	317.84	318.23	313.13	320.33	309.45	305.35	311.66	319.05	313.81	313.11	311.89	318.18	310.89	324.12	314.13	315.65
304.24	300.06	298.85	301.16	302.75	304.85	301.06	303.14	303.58	302.3	304.86	296.49	308.91	301.42	300.1	292.41	304.83	309.82	306.25	309.05	305.66	302.11	300.6	305.6	299.94	300.47	300.88	299.42	302.49	308.45	303.32	299.11	305.6	302.52	303.3	302.81	299.45	300.94	306.06	304.6	302.49	305.1	300.29	303.73	301.77	302.09	308.54	303.38	303.59	301.18
315.37	314.38	310.72	317.04	319.03	311.09	318.29	308.96	324.06	313.95	318.52	314.49	307.9	315.27	316.59	314.69	316.4	314.28	321.47	321.4	315.65	312.9	314.99	312.59	311.68	328.03	310.58	315.59	315.24	317.49	319.65	310.67	316.48	322.83	319.75	314.14	309.15	306.34	313.31	312.58	312.59	319.14	310.7	317.17	313.38	310.13	316.98	307.48	313.96	313.59
302.98	305.69	304.02	304.39	302.89	304.45	307.3	303.24	309.19	301.03	308.16	295.2	296.8	302.06	301.86	303.84	304.59	303.84	315.13	308.94	311.85	305.24	308.06	311.2	309.82	305.11	304.66	302.45	307.48	298	301.61	309.93	304.04	301.09	305.62	308.54	301.32	306.81	302.56	307.23	303.93	310.08	305.65	303.04	307.5	304.17	312.82	305.74	299.9	298.17
321.32	313.38	316.8	315.46	313.54	318.39	316.04	308.57	315.12	310.83	315.81	311.27	319.65	313.19	313.89	313.37	317.81	317.8	317.12	310.27	314.24	319.96	310.84	315.6	311.34	316.04	307.93	306.96	312.94	315.17	310.09	313.81	317.73	310.85	315.47	319.7	311.68	316	315.29	312.95	319.45	311.98	313.17	319.89	313.17	313.42	312.99	320.06	314.5	312.69
303.26	312.1	305.02	309.57	306.05	310.24	313.32	313.99	310.74	311.79	309.09	307.95	311.3	301.38	311.62	315.52	313.76	309.06	310.57	308.3	313.53	316.27	311.4	309.03	305.61	310.16	307.18	310.34	316.48	309.93	311.25	306.19	311.9	307.29	315.05	311.84	308.3	312.06	306.33	308.92	316.61	313.64	310.04	299.94	312.69	302.89	314.76	310.19	314.64	304.41
306.98	305.21	316.31	318.81	315.99	313.64	316.43	311.62	308.18	310.88	309.01	310.91	311.27	311.32	313.88	307.71	316.62	314.72	308.67	315.93	312.04	315.39	317.64	312.94	315.66	312.73	318.73	316.62	314.56	316.53	315.23	316.94	314.03	317.4	317.13	315.03	315.02	309.61	314.9	311.87	304.08	310.34	315.79	316.47	311.07	312.84	316.77	318.8	311.62	308.6
317.61	315.99	316.67	319.81	324.92	316.36	311.7	316.66	315.37	321.4	314.99	311.13	314.76	313.57	314.72	316.78	316.93	315.2	315.16	319.91	320.3	316.69	313.55	317.82	322.76	316.25	318.02	319.83	319.6	316.39	318.98	330.47	313.82	316.31	320.06	323.63	327.57	322.81	316.61	317.81	323.02	318.71	321.39	325.42	318.94	314.08	317.31	321.05	316.02	329.91
329.39	332.68	323.46	330.16	328.74	327.46	326.58	327.45	323.41	334.49	328.47	325.41	329.76	328.96	324.06	322.84	334.15	323.91	330.97	329.84	328.76	333.4	322.79	330.44	331.76	322.83	320.82	322.28	327.86	328.12	330.07	329.79	326.58	323.13	329.19	333.98	331.29	329.82	329.57	323.17	325.77	329	324.63	328.91	324.25	324.82	323.38	325.7	324.02	329.17
302.1	300.88	295.55	292.42	294.02	292.87	299.7	296.74	298.77	291.99	302.33	303.48	290.25	296.88	292.55	298.42	295.71	303.51	294.64	297.76	288.68	296.99	296.96	298.68	293.71	299.63	297.18	295.48	302.42	293.94	295.57	294.11	304.9	295.85	301.53	296.26	295.95	300.13	298.15	301.47	293.05	292.85	298	297.29	297.45	298.77	298.97	294.58	296.92	299.43
306.9	307.34	307.03	304.71	307.38	304.93	310.97	307.1	305.54	299.65	315.52	304.73	311.91	302.33	308.11	311	303.03	310.71	309.26	314.68	306.31	309.85	305.32	306.99	313.31	303.56	315.39	315.47	310.35	306.55	308.94	306.46	301.49	312.73	305.54	306.4	311.4	304.23	309.37	303.58	306.51	304.36	312.02	306.94	313.67	309.33	304.37	313.76	308.73	308.74
311.94	297.66	313.07	317.17	317.54	311.53	308.52	311.57	310.22	308.79	311.84	313.26	309.46	307.85	301.57	310.45	307.27	296.09	306.75	312.33	311.48	311.82	314.09	305.66	309.85	311.05	305.02	311.08	301.63	306.12	307.05	307.37	304.47	306.46	314.05	310.23	312.99	309.3	304.09	304.97	310.35	308.99	314.86	310.48	317.41	308.64	315.05	312.71	307.86	308.57
300.44	298.45	291.6	295.29	296.81	290.89	293.87	288.36	297.74	298.91	291.67	291.07	289.18	300.75	292.18	289.27	299.92	291.25	298.58	293.66	298.8	291.35	291.69	301.34	298.74	296.33	289.28	303.91	297.43	294.16	292.61	294.77	289.88	289.89	293.45	294.48	293.51	294.72	294.36	293.26	293.9	292.4	298.02	291.66	300.67	291.24	290.79	294.68	294.12	289.15
312.33	319.13	317.84	315.01	327.98	320.63	316.18	317.85	319.54	316.14	313.71	310.37	316.44	315.23	317.28	313.79	315.09	317.59	320.2	324.26	318.19	316.63	313.82	324.57	313.26	315	317.92	322.43	310.12	312.86	313.04	308.43	311.93	313.09	317.91	315.96	323.76	315.39	325.52	317.7	320.27	315.52	308.66	322.44	319.99	316.16	316.2	311.88	307.8	312.83
317.39	310.93	312.44	317.16	317.3	313.4	315.89	314.21	313.44	317.22	313.52	317.13	318.96	312.94	320.52	310.48	316.66	309.59	315.61	312.67	312.08	311.11	317.27	317.65	309.32	311.51	315.99	312.32	311.35	317.62	316.89	320.55	315.48	308.54	316.9	319.04	310.14	311.88	314.51	321.72	310.5	316.96	312.73	310.91	313.38	310.76	312.67	318.57	308.99	323.54
302.95	300.67	305.98	299.86	306.36	303.69	303.38	307.53	312.87	301.87	306.47	303.5	302.58	309.67	303.38	301.54	293.74	303.14	303.75	298.31	310.74	303.46	303.88	302.81	301.23	298.22	309.71	307.69	304.86	299.02	299.07	298.06	300.32	306.56	308.97	303.51	301.45	311.25	305.82	302.11	301.2	302.16	303.49	299.99	301.86	304.08	294.53	304.73	300.93	304.98
308.2	296.64	301.62	304.18	298.62	302.39	302.91	305.26	305.09	296.69	301.69	309.74	305.15	308.81	307.35	305.94	304.91	301.06	296.47	305.83	304.47	305.15	301.69	300.45	300.27	303.74	301.6	294.34	303.36	305	308.22	304.77	300.74	307.41	302.62	300.18	300.9	308.28	306.99	303.47	308.93	295.51	298.85	306.08	302.66	300.13	301.88	302.42	306.12	312.6
292.15	289.81	294.16	297.3	293.33	294.05	291.35	293.76	286.79	290.66	285.47	297.75	296.83	300.09	297.71	294.27	289.54	296.92	294.35	288.88	294.86	296.36	287.27	293	297.41	294.97	292.76	294.31	290.04	291.53	296.96	300.62	285.24	294.66	289.63	295.2	300.2	297.04	295.08	293.67	290.21	296.52	289.75	292.41	293.47	299.56	292.59	289.1	291.28	300.29
295.26	297.78	296.47	297.33	290.19	298.64	296.62	299.7	303.27	300.45	292.89	291.67	292.54	301.64	293.43	293.13	295.88	299.12	306.11	300.96	292.97	297.56	296.69	290.13	292.67	304.93	296.08	296.13	298.07	296.87	298.03	294.75	296.15	310.92	298.68	301.99	299.03	299.94	299.57	303.68	301.05	294.6	292.07	302.89	294.63	296.36	300.06	292.56	302.48	296.32
308.6	309.6	310.09	309.59	312.26	311.79	306.48	311.98	305.75	312.11	308.54	312.71	312.34	309.68	310.83	310.64	312.8	306.44	307.55	307.82	307.36	307.17	307.98	311.41	318.8	311.58	311.3	307.86	312.3	300.86	307.81	320.43	305.91	309.23	312.93	306.73	306.48	309.47	311.69	316.18	306.1	304.29	309.27	311.74	312.24	315.87	310.22	306.36	304.4	310.03
318.8	320.75	314.2	316.65	319.75	314.5	319.6	321.38	319.88	318.26	312.76	322.03	318.63	313.72	318.08	312.56	318.32	317.27	318.56	317.08	316.39	317.96	312.06	313.64	320.78	312.6	321.29	315.39	309.99	312.67	321.62	314.78	317.24	318.3	313.02	314.98	316.43	316.65	324.78	317.18	308.01	319.99	314.58	316.99	315.68	317.71	323.1	319.47	321.28	318.75
297.38	301.76	306	303.61	305	299.33	306.98	300.43	303.26	302.53	302.55	304.87	307.82	308.55	303.92	305.26	302.38	298.25	307.17	300.83	302.72	303.75	304	302.61	308.24	303.39	305.04	300.62	295.22	301.71	308.58	307.76	302.49	304.96	302.2	303.68	297.8	309.29	296.73	306.68	300.47	302.11	298.55	308.92	305.4	299.87	306.7	306.22	304.23	306.5
322.05	316.84	318.6	315.17	317.71	321.92	324.76	316.04	320.06	316.99	322.18	321.09	315.59	319.48	322.6	318.51	315.15	317.86	315.07	319.4	317.45	318.75	322.76	318.74	315.97	324.46	315.98	311.46	311.04	319.81	322.69	322.05	316.83	318.98	319.21	315.35	318.55	320.25	321.28	324.1	315.05	317.76	324.95	319.51	320.88	321.12	316.15	321.52	316.52	320.2
312.26	319.21	317.41	311.03	311.34	306.63	313.1	310.03	316.28	310.71	313.9	317.91	313.12	319.36	313.15	311	316.53	313.52	315	311.76	309.7	314.23	308.58	319.05	313.82	312.69	315.58	309.72	318.83	316.21	314.04	321.86	317.79	309.85	312.97	313.18	314.95	320.94	313.61	306.62	313.6	321.2	313.35	312.71	311.55	316.57	318.75	309	320.88	315.17
300.59	305.44	308.09	301.68	299.09	306.11	295.29	308.72	306.7	307.61	297.77	309.05	307.94	301.78	301.82	299.4	303.59	300.94	301.43	306.68	302.17	300.03	305.44	305.23	299.48	302.41	300.17	300.67	292.36	304.52	299.5	290.22	299.8	299.67	295.43	291.19	305.07	297.58	301.59	302.43	308.92	306.86	295.01	302.07	299.13	308.77	306.06	297.16	306.91	303.66
307.85	315.08	314.54	320.71	322.13	320.82	318.08	320.33	317.13	320.2	312.58	325.33	322.27	309.16	317.46	315.67	313.93	317.1	311.35	316.69	315.49	317.37	302.91	319.38	313.33	312.34	308.93	317.7	319.68	311.58	312.57	313.47	315.78	314.66	319.39	313.5	317.66	318.76	313.77	312.7	315.19	316.88	313.45	312.95	314.2	321.43	314.7	315.02	314.18	315.95
308.22	302.83	313.1	298.31	298.37	311.97	311.81	301.79	311.4	308.28	310.55	311.62	303.73	304.14	308.81	307.86	299.04	311.12	298.8	310.41	302.37	301.67	299.42	304.65	294.67	308.84	302.49	304.74	314.35	311.18	314.23	308.7	302.93	307.62	307.11	306.2	319.26	306.31	293.16	307.03	299.7	305.3	307.28	304.49	311.96	307.83	309.16	301.45	304.19	309.22
304.2	306.78	305.01	306.38	307.71	310.77	307.01	302.15	301.9	306.62	303.43	313.43	306.12	312.96	314.4	297.28	306.75	311.88	307.5	305.32	304.78	301.29	302.25	311.48	305.72	306.28	309.35	312.66	306.33	304.67	305.28	307.13	314.57	302.57	314.99	305.13	310.47	308.13	314.37	312.01	297.72	307.65	314.94	308.77	302.59	313.09	308.57	308.22	304.93	306.76
307.33	311.46	308.98	313.95	302.81	308.93	306.3	302	310.42	315.24	313.4	310.74	313.12	308.67	308.24	317.03	307.14	316.31	312.19	304.92	318.5	311.98	314.39	314.42	303.13	310.04	302.03	307.93	314.64	316.68	317.61	308.78	306.57	309.37	305.67	307.98	311.67	307.12	309.38	312.28	310.93	316.08	308.19	307.32	305.06	315.52	311.02	309.19	311.52	309.17
313.8	310.79	317.06	317.25	319.12	316.49	318.39	310.74	317.01	322.68	314.84	315.2	323.05	318.11	318.57	316.21	312.19	312.4	320.06	320.81	315.77	312.52	316.7	317.91	323.67	319.28	316.24	315.64	316.15	318.73	324.74	323.48	313.29	316.93	315.96	312.83	311.24	315.57	323.45	318.03	318.13	320.6	312.3	320.59	313.37	314.45	317.01	323	321.54	319.07
312.54	311.84	314.57	302.93	308.8	318.35	315.02	317.17	311.62	315	315.53	320.38	305.59	306.75	316.3	318.77	311.33	313.91	310.82	310.02	315.6	316.04	307.46	318.06	307.23	318.53	310.07	307.26	313.56	308.31	313.79	309.93	313.34	315.28	314.47	315.4	315.27	318.03	314.2	317.72	314.52	316.81	311.81	312.75	309.67	310.39	317.5	316.53	318.78	313.06
318.95	318.06	313.25	317.28	319.02	314.3	320.59	312.53	310.01	318.62	323.67	307.02	317.01	316.22	313.13	311.96	317.71	308.49	314.35	316.72	320.71	314.47	316.58	319.75	314.2	312.8	318.83	315.41	314.08	311.72	316.96	322	314.26	313.65	312.83	317.46	320.69	313.03	317.19	311.99	318.8	307.43	321.51	315.01	320.55	323.26	323.87	307.97	310.96	316.91
308	306.21	305.08	305.33	300.11	307.14	306.27	308	307.89	307.15	304.86	310.35	305.78	310.81	312.26	304.25	306.99	306.9	298.48	306.91	301.81	299.18	307.35	311.71	306.93	298.52	301.25	297.07	303.55	304.26	312.48	305.61	310.22	303.83	303.09	303.12	304.92	303.29	314.46	300.51	301.29	309.2	306.75	307.89	308.41	313.36	309.27	309.74	299.83	309.22
299.2	307.78	295.83	307.25	299.99	304.17	310.91	302.71	305.69	308.55	302.81	297.33	304.59	300.51	306.39	302.02	306.88	306.29	312.43	299.41	302.27	304.74	297.05	305.57	306.17	303.39	304.8	296.73	300.63	301.16	295.83	301.81	301.77	299.06	305.77	295.43	304.48	303.86	300.91	305.5	306.83	303.75	304.66	300.21	295.13	308.05	302.25	305.97	304.75	297.72
310.4	314.14	307.57	306.13	312.35	306.53	312.37	307.77	317.25	315.32	308.23	313.06	305.47	305.44	305.07	302.52	311.74	304.33	307.23	311.67	315.36	301.82	312.17	312.05	313.03	314.35	317.2	318.36	310.5	309.54	310.13	313.48	311.79	313.42	310.91	307.42	311.25	304.96	313.39	305.69	314.1	310.78	309.88	311.5	310.13	313.22	308.23	305.02	303.2	309.36
327.3	327.1	331.2	319.26	327.81	323.8	328.65	323.76	326.07	329.93	334.6	328.63	325.12	322.84	328.02	317.24	334.3	332.04	319.73	331.33	328.79	321.68	337.85	328.5	329.01	331.66	323.84	322.53	332.51	329.84	325.8	329.75	320.52	330.25	324.72	332.48	328.68	330.34	326.14	330.72	334.91	329.6	325.75	328.31	325.95	323.87	329.37	322.21	333.1	326.36
304.09	290.12	303.63	292.05	287.13	293.66	297.46	300.86	297.82	301.09	298.23	296.29	289.03	298.53	299.41	305.78	296.72	296.08	293.65	298.49	300.58	297.29	298.15	300.42	300.39	296.32	300.97	298.66	295.78	295.4	303.35	302.48	286.46	291.18	299	294.6	292.65	292.67	292.43	298.37	295.62	299.97	294.96	294.15	297.97	289.09	295.86	301.07	295.97	304.1
307.7	316.72	306.72	316.55	317.83	306.93	316.22	310.79	308.06	312.43	310.62	309.94	315.5	314.08	308.91	304.69	310.49	310.82	309.12	307.78	312.7	308.08	312.28	309.01	310.09	310.93	311.54	313.67	314.89	309.51	314.65	314.88	305.04	308.9	315.3	313.8	313.77	309.11	305.09	309.21	308.25	306.41	310.09	317.89	309.47	307.49	313.3	316.48	309.33	314.57
305.68	302.19	308.75	305.22	303.73	298.91	300.47	306.24	298.69	296.77	301.9	303.03	296.61	307.6	308.64	305.8	306.08	305.96	303.53	303.96	303.14	300.09	305.4	299.97	306.6	297.84	300.14	302.2	299.85	308.38	301.24	302.61	311.32	309.17	306.82	301.51	300.04	306.89	303.17	305.66	303.21	309.88	306.46	300.48	305.24	299.87	301.51	302.54	301.82	301.12
307	303.89	303.91	300.85	304.13	301.72	307.33	298.42	298.8	304.51	307.38	309.87	300.11	297.33	305.61	303.75	297.67	304.51	300.5	304.08	301.41	307.93	307.63	307.72	299.94	297.38	304.89	297.74	304.75	304.12	308.89	296.42	308.98	305.52	304.88	296.65	299.38	308.51	308.81	308.97	300.14	300.14	305.18	308.08	304.73	302.96	306	301.85	305.62	308.56
308.6	307.87	310.23	307.7	305.46	308.74	319.66	306.02	309.55	311.51	311.59	310.36	312.75	307.11	308.45	311	307.54	315.11	313.72	313.32	302.82	302.58	306.83	311.53	309.88	313.31	306.82	317.35	306.28	304.13	308	320.14	306.03	307.74	314.31	310.94	299.7	307.08	311.09	309.63	316.27	300.54	314.7	302.83	309.09	311.13	305.48	313.45	304.6	316.02
308.66	304.14	317.09	319.62	311.6	309.26	310.38	314.01	309.62	307.47	316.54	311.05	313.23	309.54	312.89	311.99	312.37	305.48	304.75	311.86	310.3	311.93	310.53	307.94	309.09	306.81	315.41	315.13	311.22	312.15	303.16	308.69	309.83	302.77	305.94	305.19	306.38	315.15	311.68	311.11	312.67	309.6	308.93	312.13	315.49	305.17	304.93	305.35	307.67	315.05
331.38	329.71	326.12	329.69	331.33	324.49	333.97	322.89	327.4	333.08	320.3	323.97	330.44	328.29	324.44	330.16	327.89	320.71	326.52	332.33	324.71	323.97	330.9	321.88	332.4	331.57	326.87	327.17	325.63	322.91	328.32	323.91	331.74	329.4	323.54	331.93	327.74	323.55	326.39	329.74	325.9	328.07	327.41	326.13	323.99	330.98	328.22	334.08	325.82	321.88
310.45	316.05	310.63	314.15	310.72	305.66	318.7	308.98	317.88	313.56	313.7	311.77	319.87	312.18	311.31	315.68	311.84	317.26	315.46	314.44	313.09	316.31	314.74	308.5	322.74	312.97	311.84	309.76	315.65	309.21	317.11	313.64	312.75	313.93	310.08	308.34	313.96	309.34	317.36	317.73	313.75	309.27	319.09	312.5	314.08	314.9	308.82	315.06	315.33	309.59
315.62	320.13	311.94	312.08	321.62	310.18	318.18	316.17	311.04	310.33	318.79	311.68	317.96	317.61	317.06	309.78	305.69	317.39	315.57	317.08	316.73	311.5	310.77	311.02	315.25	310.36	319.41	309.11	312.51	305.29	315.39	310.93	317.04	315.84	306.68	308.71	307.81	305.29	306.21	305.41	314.53	318.64	319.59	309.29	307.25	313.37	315.83	308.22	312.8	307.35
324.61	334.19	320.98	336.53	328.18	327.63	330.75	319.13	331.19	327.67	323.59	327.9	324.84	330.86	327.2	334.77	324.66	333.39	327.88	329.63	329.52	326.95	328.52	324.62	320.23	329.15	328.77	329.79	327.19	332.59	333.93	323.42	324.43	329.38	328.83	330.77	325.49	334.3	327.41	324.55	322.2	332.81	327.29	329.73	322.2	327.67	328.08	327.26	329.95	328.22
302.88	303.01	304.62	302.57	304.31	300.94	305.84	307.37	295.67	304.65	308.15	298.63	302.35	300.42	299.26	304.14	301.16	307.47	300.98	304.21	300.19	303.41	300.28	304.21	300.2	300.16	301.75	304.07	298.12	302.39	293.02	310.44	301.5	303	303.56	301.53	309.57	301.36	309.58	299.95	308.67	304.59	299.51	307.63	303.59	303.08	304.18	301.55	303.53	306.75
313.52	314.19	304.23	305.57	313.99	313.2	312.04	313.21	316.57	314.27	306.9	313.76	314.4	310.8	309	314.66	310.04	309.73	307.24	316.99	312.26	313.46	308.82	316.36	310.94	312.93	316.5	299.74	312.97	312.36	302.5	309.9	322.02	312.17	310.39	314.03	312.1	319.45	313.17	310.18	311.07	313.38	310.64	311.37	313.19	314.55	311.11	314.54	311.58	306.96
315.91	317.08	326.28	317.07	314.68	315.21	317.94	310.94	310.54	324.91	322.61	316.99	314.6	316.88	324.91	315.29	316.11	312.94	316.19	315.13	315.51	311.65	319.04	314.86	317.83	318.44	322.02	323.54	313.85	313.33	315.3	317.54	319.77	322.84	316.57	314.69	320.45	318.08	319.81	314.94	317.57	311.38	312.87	315.8	316.66	311.7	319.95	319.74	322.94	319.94
301.11	303.89	302.64	301.85	303.11	307.61	302.53	297.83	298.05	305.84	301.47	301.73	302.04	304.54	304.53	299.76	297.89	300.25	309.33	310.97	301.4	305.94	297.34	299.38	302.09	305.67	298.52	305.69	299.6	309.92	298.95	301.64	296.25	306.3	299.47	307.35	304.01	297.18	299.71	300.98	306.3	306.87	302.78	298.43	299.21	301.58	303.18	303.82	302.17	305.08
306.73	312.19	306.77	307.37	307.79	309.3	306.44	314.75	301.43	314.84	306.45	314.7	306.83	315.75	315.9	310.04	309.48	304.66	310.22	311.94	307.74	309.29	312.15	315.14	313.28	312.77	310.97	310.7	318.9	314.16	314.74	311.24	319.09	323.02	309.35	310.52	320.53	311.39	309.85	314.98	313.97	308.69	321.32	313.7	313.92	309.05	310.68	314.35	316.11	307.34
316.62	311.03	308.71	314.78	300.94	309.03	307.87	310.37	308.13	314.82	306.1	308.96	315.66	315.82	314.44	314.93	307.28	313.08	312.46	310.28	309.73	306.85	307.19	316.97	300.83	306.3	311.36	306.24	308.31	308.2	307.37	310.09	309.36	308.44	309.22	309.99	313.32	318.77	318.13	311.3	306.98	311.09	307.62	311.63	307.47	300.54	309.7	316.81	313.5	309.48
311.95	312.16	314.28	314.32	312.88	312.06	310.14	316.31	314.58	314.73	318.24	306.73	308.19	314.85	319.27	314.93	321.09	316.27	312.34	309.87	310.36	309.35	322.56	311.05	308.63	310.82	319.64	319.42	311.03	314.28	314.37	318.66	307.55	312.07	306.43	311.66	317.44	314.7	303.94	317.35	316.08	311.06	316.72	309.39	312.84	312.22	318.8	308.56	310.68	313
307.2	306.41	310.04	298.88	304.09	297.34	301.09	303.07	301.35	303.23	308.79	297.57	302.1	303.16	305.89	301.96	303.87	307.64	297.9	307.6	306.08	301.16	297.37	299.85	302.84	303.59	303.93	305.43	309.65	308.11	306.04	302.76	305.95	302.83	298.36	298.64	304.38	304.13	298.22	298.93	303	309.67	299.65	303.67	296.63	293.71	306	305.81	308.25	310.42
309.17	305.5	315.23	315.95	313.63	308.08	312.63	315.61	311.95	307.77	315.7	311.05	306.7	314.02	317.58	305.58	319.62	315.43	319.71	310.35	311.59	309.03	314.08	312.08	309.58	312.82	317.69	310.08	308.85	317.36	309.89	308.45	316.42	309.97	313.9	315.93	313.99	313.29	308.47	313.07	320.22	319.21	312.01	314.08	318.98	307.08	312.16	311.68	312.74	307.41
317.78	306.55	313.22	316.86	307.9	312.86	308.87	311.64	310.14	311.85	317.06	316.49	313.04	307.13	311.63	307.41	315.55	306.68	314.94	312.31	314.81	309.99	314.5	316.85	315.33	315.18	318.88	313.44	308.92	313.18	315.96	310.83	309.81	311.05	316.3	315.88	310.66	313.92	314.8	316.56	310.12	312.16	313.93	311.81	321.68	312.84	310.23	310.33	313.55	317.8
304.17	301.54	309.14	296.72	308.07	303.36	304.94	303.33	302.51	304.67	300.54	304.3	306.03	308.81	296.09	309.74	300.72	302.74	302.39	307.71	304.41	307.75	303.19	302.53	303.57	294.6	305.46	300.47	299.6	299.71	302.55	297.56	305.66	302.76	304.73	302.32	301.58	302.12	307.04	311.85	297.35	301.43	297.95	303.14	301.95	305.9	297.64	306.28	301.85	304.26
320.31	310.8	312.09	316.25	315.85	321.01	323.62	314.81	316.19	315.45	315.04	320.41	317.95	316.03	310.39	311.74	317.97	318.62	317.21	315.51	314.82	311.71	317.6	310.62	321.25	317.45	312.24	318.45	312.15	308.48	314.71	313.53	315.33	313.49	319.17	319.28	315.5	313.82	318.59	313.87	314.42	321.01	315.38	321.5	316.48	312.67	314.04	312.1	311.42	315.02
307.13	300.77	298.51	308.53	301.01	309.6	308	299.8	307.61	301.76	298.97	302.93	299.57	299.35	308.68	296	299.18	299.71	301.35	303.18	302.47	303.35	304.68	300.82	295.16	304.44	300.22	302.94	297.9	293.98	297.18	297.84	292.58	305.79	306.38	301.6	295.09	300.56	301.09	301.09	294.74	299.29	300.59	295.43	296.88	304.28	302.82	295.7	299.82	295.61
303.35	306.05	300.93	302.18	303.79	298.09	307.03	300.13	303.7	298.13	305.4	310.05	308.2	303.87	299.32	306.8	305.78	304.56	304.41	304.18	317.05	301.39	305.37	306.5	308.21	305.9	302.2	304.34	305.81	301.2	300.69	308.31	308.2	303.95	305.92	302.08	303.7	303.51	305.03	303.63	299.33	305.13	304.42	300.82	303.58	299	303.05	306.62	295.69	308.17
328	329.1	327.97	330.06	326.82	330.52	328.76	326.91	326.58	329.93	324.85	326.39	325.84	326.57	314.65	324.09	328.14	332.58	336.45	326.74	327.63	324.96	326.22	327.46	321.78	333.85	330.14	328.92	324.13	321.24	319.44	322.74	322.46	332.74	320.89	326.54	326.98	323.6	314.56	327.85	319.84	318.65	322.18	327.47	317.01	329.33	324.74	328	329.84	323.13
300.29	298.68	291.88	296	293.95	291.81	295.7	291.55	301.61	298.95	301.93	301.2	299.39	300.42	293.61	301.94	294.67	293.46	291.81	291.3	296.65	302.76	299.14	300.59	300.7	302.29	301.58	290.87	297.2	294.15	300.21	299.15	304.13	291.59	293.1	298.71	295.28	295.09	293.54	301.99	299.88	294.15	301.43	298.27	295.47	291.57	298.03	294.04	297.79	291.4
314.4	313.02	309.11	315.68	319.1	316.43	315.57	316.96	313.79	322.27	319.52	316.46	316.97	320.35	314.33	317.55	309.26	321.22	318.92	321.21	314.94	318.03	312.18	316.93	318.5	311.83	314.6	314.97	318.51	305.41	313.92	317.49	314	318.35	316.29	313.2	310.35	319.82	312.31	319.35	317.71	316.86	314.21	319.77	318.14	315.7	319.64	317.38	311.98	318.66
305.18	304.27	301.94	305.86	305.52	305.91	305.83	309.02	313.16	301.99	310.28	302.45	305.31	303.73	304.62	296.75	301.11	300.34	308.27	305.24	306.77	302.77	309.37	292.4	300.52	304.34	306.79	304.42	306.54	309.41	305.34	305.67	302.77	312.39	316.31	308.98	302.94	309.58	307.46	308.07	315.56	315.49	314.26	306.12	302.91	298.62	304.35	297.15	310.53	307.89
310.64	320.34	315.93	314.73	316	319.43	315.11	315.38	322.18	317.17	314.18	314.59	315.08	319.31	315.29	313.6	316.86	314.79	316.58	315.68	324.71	323.2	315.69	316.25	328.28	310.5	312.85	318.64	317.88	314.59	312.38	315.45	312.05	307.46	312.91	311.35	316.78	315.43	312.71	309.56	316.26	317.45	313.68	316.11	316	318.1	314.88	319.98	312.08	311.93
306.19	319.76	317.4	310.1	313.9	318.64	310.38	311.86	311.41	315.74	320.3	322.38	312.71	313.74	322.55	308.06	310.2	310.39	321.1	321.89	314.79	315.99	312.75	316.26	308.12	313.78	305.95	315.67	315.76	316.15	319.12	317.47	321.4	317.3	313.48	315.13	314.81	313.68	315.73	312.15	313.88	316.92	312.93	311.1	322.37	312.51	312.2	321.07	314.64	314.09
312.54	305.75	310.12	299.89	304.41	304.42	300.77	307.06	312.12	313.02	313.28	305.49	308.05	304.18	311.15	311.52	308.28	313.3	307.44	301.94	321.56	312.62	309.05	315.24	305.49	309.96	308.85	314.83	312.33	309.01	309.44	309.8	307.5	310.56	315.01	304.88	310.16	308.04	304.09	318.35	310.79	307.38	308.05	315.57	307.43	313.09	308.14	310.36	311.71	312.79
288.28	298.06	286.13	294.9	293.59	294.77	295.85	298.32	289.12	287.98	288.79	292.92	297.37	291.01	298.58	290.12	291.29	300	290.46	299.07	293.02	300.77	293.53	292.23	295.02	293.6	300.56	293.94	290.26	291.64	291.87	288.74	287.44	293.02	299.5	293.36	294.39	298.28	291.34	299.05	295.74	294.1	294.04	294.87	290.42	289.96	296.61	290.4	285.91	288.01
289.44	298.1	295.97	299.46	300.15	297.91	295.92	287.59	292.05	291.36	296.26	292.7	291.37	297.67	294.72	297.8	292.92	300.43	298.21	291.77	291.19	301.4	294.31	295.81	291.53	301.01	296.98	294.8	290.67	292.29	288.52	292.51	304.96	292.52	302.52	296.72	290.03	293.07	295.01	294.93	298.99	299.9	292.43	289.4	303.02	301.56	293.3	289.9	297.05	299.95
296.66	304.35	305.64	299.39	304.79	302.45	302.45	303.1	303.58	305.01	298	301.72	305.14	309.09	304.8	301.17	304.82	303.54	303.14	291.41	298.41	306.13	304.67	298.14	307.67	304.43	303.65	300.58	304.02	298.77	294.14	298.84	312.24	300.74	302.79	307.2	304.43	297.55	306.07	308.09	299.81	293.95	305.65	298.59	301.78	300.88	300.82	304.19	305.01	299.36
299.86	305.59	307.52	301.6	299.6	305.54	302.39	301.97	305.84	306.81	297.41	304.66	300.51	309.36	302.43	308.37	309.88	298.97	309.34	310.27	306.92	301.01	302.88	304.53	303.37	302.3	299.57	305.31	301.04	295.99	302.06	298.54	304.68	303.11	302.77	306.61	296.93	295.2	304.81	306.32	302.12	300.35	294.64	299.28	309.27	303.13	303.63	302.82	300.9	308.04
313.85	310.94	313.76	311.35	318.2	306.66	319.59	314.13	314.27	317.38	312.03	320.78	317.54	317.09	311.16	315.08	321.54	312.33	316.41	315.82	319.47	311.44	317.31	319.09	315.98	316.19	314.38	317.62	316.72	322.61	317.55	313.38	315.4	317.94	319.75	310.3	319.48	320.71	325.94	317.84	313.91	314.81	319.97	307.35	318.32	315.83	308.26	318.33	311.53	317.86
323.71	326.05	326.1	322.66	328.06	321.69	329.52	321.44	324.85	326.38	324.04	323.63	320.06	326.14	331.73	323.88	321.94	321.95	324.15	321.18	311.35	320.25	322.16	321.85	323.21	328.13	316.23	326.62	326.92	324.64	332.55	323.12	325.37	326.15	332.74	326.69	328.76	326.16	330.65	329.83	322.67	319.58	324.11	319.3	323.63	327.3	319.55	322.9	325.81	319.7
323.97	314.94	316.69	327.14	314.66	321.84	317.8	314.89	315.4	322.42	317.6	319.47	321.28	323.21	315.61	319.21	313.58	312.74	310.15	315.15	316.54	319.24	319.23	307.91	312.9	323.8	322.25	317.72	320.39	305.53	316.53	318.27	315.3	318.67	317.97	316.98	321.49	311.55	323.66	308.88	318.61	311.22	313.4	322.12	311.08	317.32	313.13	315.19	310.99	317.48
300.21	288.71	298.6	298.59	296.85	294.3	297.58	297.7	294.1	297.96	299.16	296.64	291.4	300.04	289.87	293.66	300.07	297.08	298.31	288.41	295.75	298.02	298.56	298.38	301.57	292.98	293.58	295.64	295.04	296.78	288.22	300.92	293.83	291.18	292.97	299.4	294.14	290.35	293.25	299.05	301.75	294.46	296.45	299.16	296.01	293.68	299.49	296.94	296.05	301.79
322.69	321.23	320.93	321.28	323.77	317.74	324.96	321.44	315.92	317.38	322.4	316.55	315.81	314.63	316.23	316.69	313.15	316.44	316.8	319.76	314.22	314.44	310.26	317.62	319.21	317.3	320.41	320.39	319.55	316.39	317.16	322.65	318.68	323.35	314.11	320.18	313.06	321.13	313.4	319.38	320.13	311.45	316.2	321.1	311.49	319.51	315.14	319.26	319.88	320.03
309.56	318.47	316.84	312.52	321.31	322.01	316.62	313.55	310.46	318.03	321.61	313.64	316.81	317.09	312.93	313.99	320.05	314.35	316.71	310.11	313.42	308.8	320.32	320.49	319.87	314.12	312.81	316.61	314.75	311.64	312.94	319.64	317.28	314.58	313.18	314.68	325.15	313.83	317.13	309.73	316.24	317.09	320.78	317.34	317.13	316.2	319.69	313.23	319.16	317.73
316.5	316.66	307.3	308.01	319.9	313.42	312.37	310.28	312.89	312.42	310.81	295.77	315.65	314.07	308.86	315.85	314.01	313.15	313.78	311.52	315.38	309.13	314.13	316.07	311.3	313.2	313.86	310.36	316.96	308.4	314.97	315.47	309.19	318.57	305.99	315.45	312.72	312.88	309.48	306.27	318.27	308.43	309.57	312.08	308.35	306.31	312.14	317.75	315.53	311.41
308.75	305.2	310.7	313.57	303.19	307.18	318.95	305.93	299.31	319.66	315.1	303.62	313.34	314.59	311	306.17	304.19	312.24	309.95	311.59	309.42	308.17	304.37	305.82	313.19	309.43	306.28	312.3	303.42	316.35	307.71	301.93	309.19	303.1	311.51	306.58	314.23	306.8	308.3	308.55	310.74	313.41	309.25	310	311.98	314.42	305.9	310.17	305.2	310.28
315.03	318.41	308.18	320.76	314.38	315.24	327.44	319.08	310.61	314.9	314.5	314.47	310.98	316.27	324.25	308.16	320.05	325.18	316.97	317.28	316.85	313.66	322.12	321.34	314.34	317.07	321.59	319.53	314.9	313.45	317.14	309.77	323.96	314.99	322.02	311.56	319.82	322.81	318.9	317.72	315.62	316.48	311.67	318.75	319.55	314.81	323.14	312.97	312.46	314.6
310.2	301.31	299.7	302.08	304.69	303.8	306.16	295.23	302.12	305.71	301.21	297.74	302.29	294.1	300.14	300.08	301.31	297.38	303.42	301.21	308.38	299.29	305.67	310.44	303.11	309.23	303.81	307.18	303.8	303.43	303.11	305.97	302.56	302.82	305.98	304.01	308.14	300.31	297.5	310.06	299.32	306.4	304.66	306.79	303.01	302.46	305.51	299.2	305.18	309.69
304.79	297.63	304.35	301.36	304.72	302.73	297.78	304.79	302.3	306.86	299.84	304.56	302.52	306.72	306.94	311.51	303.4	312.23	303.46	302.23	300.59	305.35	300.51	303.93	303.69	307.31	301.97	295.05	304.49	306.68	299.99	291.31	305.27	306.18	309.02	302.38	312.71	305.4	309.02	301.19	306.13	300.5	303.75	307.83	306.93	305.21	307.87	304.34	309.86	307.45
299.88	290.51	295.6	301.51	300.36	300.11	307.75	301.03	306.52	298.53	297.81	294.54	303.15	294.45	294.93	298.83	303.47	299.21	302.23	293.32	298.75	299.06	300.99	297.18	300.26	305.47	300	298.15	305.29	300.24	297.74	299.75	306.23	302.78	294.7	305.17	294.76	303.3	301.59	295.69	303.61	299.04	299.74	307.78	303.99	298.39	301.31	302.3	300.18	296.91
320.87	308.81	314.12	308.93	320.96	318.98	315.86	316.03	307.17	311.4	313.67	307.65	320.14	313.38	310.05	310.47	310.53	311.93	308.69	321.7	307.4	319.99	306.34	310.36	307.25	312.4	312.66	313.29	308.08	311.8	316.84	312.08	315.93	311.18	319.68	314.88	317.47	314.2	313.62	311.01	307.97	316.47	322.32	312.35	315.87	316.07	320.72	317.17	317.52	302.77
322.25	325.92	327.01	325.67	329.84	328.76	326.85	325.76	321.77	330.28	324.84	333.08	330.89	327.05	322.48	319.67	323.76	322.86	323.86	330.14	330.12	331.25	318.23	319.66	321.74	324.81	326.48	329.38	329.64	333.95	322.35	328.12	318.62	327.58	324.58	326.93	324.65	320.77	333.02	324.94	325.38	324.41	330.67	319.35	324.49	322.76	324.83	326.89	323.95	324.81
312.15	319.79	324.43	317.12	313.53	316.71	315.66	315.22	310.77	316.22	317.56	325.26	318.44	312.48	318.74	318.94	317.84	315.85	308.57	311.78	312.92	315.79	314.05	322.55	320.68	310.75	316.18	311.46	318.84	317.37	319.16	312.9	314.78	312.06	320.99	312.27	320.65	317.69	314.41	316.32	316.06	310.34	313.53	312.98	318.15	312.76	318.03	314.57	313.3	323.91
321.07	312.58	316.02	315.15	317.02	312.51	315.2	320.39	325.17	316.14	320.86	319.85	314.74	318.82	316.78	315.24	314.07	317.85	312.59	320.98	314.81	315.97	315.31	316.67	321.68	320.49	322.97	319.8	318.06	316.71	324.41	319.92	318.49	323.79	315.91	317.75	320	320.73	322.47	315.36	318.39	324.63	318.36	315.28	318.21	310.17	317.5	319.47	318.65	322.36
298.33	302.21	297.65	306.94	299.14	305.57	303.79	301.99	302.28	296.65	304.54	303.49	306.22	296.05	300.71	299.66	299.76	303.47	302.2	309.3	306.74	296.95	303.94	303.44	304.06	298.98	305.57	299.31	306.51	304.22	300.89	306.33	304.7	305.55	297.59	302.75	302.65	299.63	302.84	305.11	303.16	290.62	303.16	303.57	303.28	306.41	301.11	303.7	302.32	305.74
309.48	302.38	311.01	305.54	305.15	305.13	306.58	301.48	310.92	307.38	313.05	310.82	312.29	299.28	301.54	308.49	313.4	305.88	296.41	303.29	308.79	310.31	305.62	308.18	293.32	312.62	297.44	309.06	309.18	296.99	308.72	299.91	309.69	306.94	303.18	304.54	307.43	302.94	302.41	306.67	299.91	307.07	300.09	307.6	299.36	298.93	309.71	301.48	298.73	301.1
308.74	310.77	320.15	316.24	312.92	304.54	314.7	317.73	314.79	307.07	319.07	320.6	311.34	308.89	307.81	322.17	320.13	312.73	317.76	319.51	309.7	312.85	311.66	315.25	308.07	314.2	308.34	313.97	311.37	310.01	314.61	307.83	316.47	319.57	314.7	314.21	314.93	319.22	321.12	317.95	316.65	312.3	321.15	315.3	315.03	316.48	315.09	319.38	316.95	308.86
304.47	309.01	301.84	306.14	308.65	309.02	303.01	312.1	312.81	304.47	303.28	302.75	303.3	303.67	307.46	301.83	304.55	297.82	302.58	299.51	303.27	299.97	306.32	304.05	304.7	299.61	302.75	309.63	302.91	298.56	298.58	303.35	300.69	301.93	301.59	300.59	303.53	310.16	307.26	300.26	301.23	302.67	300.28	304.64	302.03	299.62	304.81	306.93	301.17	303.05
306.57	296.06	308.31	298.46	299.13	305.9	303.37	307.45	301.18	305.76	299.6	310.13	305.94	306.9	303.32	300.25	308.26	301.52	300.27	304.83	302.01	301.37	311.71	305.56	301.56	309.46	306.42	307.56	303.35	298.37	303.41	299.68	305.5	300.77	306.54	296.81	303.42	304.59	305.59	302.91	304.02	302.66	302	303.58	305.31	304.7	300.73	301.23	302.81	305.86
297.32	291.21	306.46	301.59	297.33	298.07	293.86	301.52	293.01	302.72	302.76	295.04	292.6	295.06	296.9	295.63	291.17	294.07	298.72	304.6	290.83	292.76	300.73	293.22	294.73	300.17	295.92	297.53	297.53	296.36	297.32	296.58	297.38	301.04	298.16	291.64	292.95	297.39	294.97	301.1	298.31	302.08	302.86	291.32	294.08	301.48	307.36	296.76	302.28	296.61
306.29	302.95	300.2	305.01	294.32	293.77	300.34	300.47	296.05	300.5	298.89	296.83	294.81	294.02	298.58	298.54	303.39	306.99	300.32	299.04	302.58	304.68	302.77	304.39	306.13	302.92	296.38	297.62	301.12	299.28	300.75	304.87	298.63	299.28	301.95	298.36	293.87	303.9	301.44	307.35	305.07	294.98	296.86	306.56	301.88	295.91	303.86	295.48	296.94	299.58
316.65	315.88	312.58	315.43	313.56	321.3	313.7	318.98	312.28	310.9	316.91	311.37	320.35	308.96	311.71	315.74	319.37	312.81	316.24	314.02	307.39	306.59	312.48	312.94	312.81	308.28	312.84	313.01	314.98	311.28	311.22	321.18	313.88	309.92	311.11	315.51	306.27	313.51	314.8	320.54	312.2	317.9	317.37	312.51	313.45	302.57	304.19	315.11	315.89	315.34
301.47	297.81	297.25	296.85	303.74	301.61	297.76	298.83	301.99	302.67	301.78	299.97	307.86	295.92	308.7	307.64	298.45	305.04	298.75	299.14	303.49	301.97	299.01	292.75	295.3	302.46	301.14	302.85	303.26	307.66	303.7	303.1	300.35	298.13	296.65	297.29	305.93	304.06	296.69	302.82	306.71	306.38	296.91	298.55	303.58	297.95	298.54	307.57	293.77	300.55
304.13	309.79	309.25	311.78	314.7	304.85	299.95	300.68	305.66	305.68	305.65	303.07	307.54	307.12	298.47	310.87	308.71	314.2	304.56	304.4	299.4	297.08	301.22	311.29	305.83	304.58	302.25	308.07	303.02	301.46	304.24	302.98	303.29	307.23	306.32	303.64	304.3	310.74	308.99	304.11	306.07	310.75	302.52	304.28	302.69	305.88	308.96	299.19	302.21	302.67
299.5	307.39	308.44	299.98	304.3	308.79	306.83	303.01	309.42	306.83	304.17	303.99	301.92	301.84	306.62	303.49	308.58	302.39	305.89	293.71	303.85	304.01	299.79	300.23	299.55	307	299.07	301.81	299.24	296.54	302.04	300.09	304.28	300.25	303.37	301.1	306.85	300.87	300.78	297.53	295.23	304.83	299.72	300.29	300.28	298.03	303.41	303.78	307.48	307.29
311.92	316.5	314.03	313.58	313.63	318.49	311.31	314.81	313.5	312.03	317.6	312.27	318.82	313.22	313.37	311.69	318.59	315.9	312.68	314.28	311.62	320.44	316.6	314.91	310.96	316.35	313.23	317.66	312.54	313.87	308.51	320.72	310.67	321.24	315.12	314.54	316.27	310.31	307.36	311.43	317.95	308.39	307.66	304.38	302.23	315.74	310.48	312.66	312.48	321.34
296.6	296.45	302.93	302.08	308.56	298.05	307.6	303.6	301.74	302.78	309.62	300.26	303.69	301.48	301.46	305.78	302.46	307.29	303.09	300.52	302.49	298.28	301.34	304.89	299.69	304.98	300.09	302.01	313.14	298.05	302.07	304.23	308.97	301.98	303.14	295.01	299.74	305.2	304.73	300.86	300.51	302.45	298.24	299.12	305.48	305.04	309.22	305.7	298.92	305.57
304.83	308.94	311.38	317.17	309.77	298.95	313.06	306.57	301.94	305.84	303.2	311.27	312.71	308.43	310.92	304.34	299.52	305.55	305.6	306.37	310	317.81	306.69	304.98	311.4	305.32	304.32	307.77	308.37	311.63	311.88	310.54	311.56	309.86	309.84	306.67	311.3	306.64	308.94	306.11	308.48	307.02	302.3	303.94	306.63	297.43	315.76	303.7	304.11	308.67
306.44	302.48	306.63	300.88	308.23	313.81	309.98	310.41	306.25	309.12	306.51	304.35	304.29	304.25	307.41	312.23	304.28	312.55	306.39	299.57	303.06	302.6	304.67	310.09	307.47	300.69	317.52	306.52	306.75	309.44	302.68	314.06	297.93	310.87	307.17	309.64	310.7	301.38	310.17	302.01	304.3	311.86	302.83	314.88	310.03	311.19	302.6	302.19	308.8	305.33
322.29	323.55	321.41	313.58	319.54	319.78	316.99	309.33	319.98	318.15	316.71	310.15	321.53	314.28	322.9	320.45	316.8	303.42	323.23	316.33	314.51	318.4	313.21	321.03	315.61	320.4	314.94	322.2	317.71	312.57	317.5	319.68	321.18	314.83	318.97	319.51	319.55	319.68	318.79	318.66	310.74	319.55	315.87	312.71	319.61	319.18	323.54	318.64	317.01	320.86
330.45	320.48	328.26	324.59	326.64	330.57	324.28	326.42	328.72	330.62	329.96	331.88	336.57	333.88	324.38	320.87	324.56	324.31	324.11	322.58	330.81	325.18	317.99	328.22	316.63	326.14	328.73	324.09	320	328.97	326.2	335.43	325.06	326.2	322.54	325.65	327.48	323.58	330.17	333.65	324.33	331.09	321.41	324.1	322.18	330.78	327.33	322.92	325.79	324.05
318.25	315	315.65	310.72	315.4	309.87	304.37	316.09	311.97	316.71	313.14	309.29	317.72	315.95	310.95	318.89	316.67	309.43	309.25	317.65	308.86	316.47	316.83	317.5	306.75	315.82	313.25	309.89	318.82	315.59	310.5	315.04	311.13	309.62	316.25	312.37	311.35	309.68	311.1	313.39	314.04	308.92	317.45	311.81	309.6	321.03	315.88	316.2	316.04	316.24
294.88	295.39	299.86	289.25	289.33	299.4	295.57	294.5	298.29	298.19	297	300.54	296.1	289.06	297.16	302.81	298.08	300.99	292.69	291.7	303.19	297.06	301.96	295.88	295.14	293.14	292.07	297.87	302.83	292.59	298.49	301.85	294.56	293.74	300.88	299.13	293.31	293.51	299.63	304.98	302.31	298.44	293.06	294.33	293.8	300.73	302.89	302.61	298.82	298.32
319.96	318.8	322.92	320.48	324.9	317.68	324.14	328.72	314.02	320.36	319.33	321.42	317.75	316.19	315.03	321.52	322.86	323.54	322.07	312.87	317.55	319.58	321.61	309.86	326.02	325.57	315.32	312.95	319.94	322.84	312.41	325.7	316.3	313.71	329.83	315.66	313.37	318.64	324.03	322.45	317.46	326.72	315.62	320.21	316.78	317.71	316.34	317.99	322.43	320.84
298.35	306.27	307.45	300.12	305.4	307.38	300.94	304.7	300.63	298.71	297.16	306.56	300.72	299.18	303.58	298.41	299.44	295.06	296.16	302.99	298.58	302.2	304.75	303.85	296.45	297.38	305.2	303.34	298.44	300.73	294.65	298.02	300.66	304.51	304.07	304.42	302.24	303.14	304.53	308.89	303.83	309.35	300.7	303.6	307.74	302.88	306.09	309.1	298.12	302.34
306.87	297.44	301.04	300.67	299.52	295.07	296.93	301.9	305.25	304.52	305.51	301	300.99	303.28	302.93	304.23	299.51	294.06	296.98	304.75	294.09	299.96	303.76	297.23	304.97	298.66	306.65	299.38	302.7	305.24	305.91	297.42	299.96	299.46	302.29	302.75	298.16	300.25	300.88	298.3	308.12	300.15	310.06	306.97	309.46	300.98	297.52	303.42	295.55	304.72
311.08	315.13	319.18	308.34	311.91	316.15	316.31	317.03	310.93	312.38	312.71	316.05	314.06	310.75	312.18	313.29	312.74	313.32	310.26	317.48	308.54	312.9	310.73	312.43	313.43	320.53	315.37	312.41	315.36	311.82	306.28	312.12	310.09	312.25	312.8	311.5	309.52	314.44	310.35	311.88	302.73	312.24	320.47	318.03	313.02	309.28	312.17	316.57	313.49	320.64
294.12	301.81	296.46	294.68	294.15	296.97	295.38	290.44	294.06	301.73	300.18	298.3	295.84	303.04	294.76	301.64	298.12	293.23	300.22	295.18	296.6	291.7	299.56	302.31	295.62	297.71	296.71	291.53	305.04	298.67	295.09	294.45	301.07	296	298.29	292.24	299.35	301.97	299.66	293.03	295.02	297.5	296.33	291.35	292.46	297.08	300.83	303.41	286.87	304.34
309.31	308.31	311.6	316.39	316.47	311.98	313.02	311.18	312.59	304.2	314.11	311.4	317.13	310.5	310.17	308.9	307.56	315.71	311.81	306.11	313.53	314.52	316.96	308.94	318.62	306.97	314.55	313.59	310.94	309.53	311.01	310.17	308.77	312.47	309.74	314.1	310.55	315.14	311.82	310.65	314.16	306.28	310.53	306.3	309.03	319.74	316.38	314.53	316.12	310.48
306.1	305.93	304.95	304.85	317.26	307.48	301.37	309.98	308.17	304.4	308.61	303.65	302.28	303.69	307.05	300.74	303.48	302.5	300.25	311.56	305.52	304.17	303.08	305.54	306.24	306.09	307.05	299.19	305.71	306.07	307.09	305.5	304.7	308.21	306.76	306.99	304.93	311.9	306.8	312.65	303.63	302.38	309.28	300.97	311.23	300	307.98	302.31	308.12	311.19
320.01	318.4	319.96	315.49	324	319.87	306.36	316.8	313.06	314.55	318.87	316.89	313.17	321.98	312.55	321.93	317.93	321.71	320.43	318.66	314.32	315.07	321.43	313.14	318.21	313.55	323.47	316.48	313.63	308.93	311.58	315.79	312.25	317.97	314.56	312.23	314.7	312.99	314.17	308.69	316.36	317.1	311.16	313.04	317.18	313.14	318.36	311.31	316.72	319.28
308.56	321.34	318.36	317.6	310.77	317.19	317.55	314.18	314.66	317.14	319.55	317.42	316.66	315.52	323.85	311.37	325.69	313.09	310.45	316.35	321.7	318.41	317.89	310.7	316.7	313.01	322.07	314.93	317.7	317.97	315.59	316.91	322.84	315.39	316.95	319.51	314.92	322.18	314.16	314.99	314.23	312.09	319.82	313.1	313.86	310.41	316.82	321.11	315.32	317.3
312.72	315.36	313.16	315.86	308.34	305.72	315.76	317.05	307.5	312.45	313.38	310.76	315.43	310.39	312.93	314.88	311.96	314.09	305.63	315.94	307.51	323.8	311.07	311.06	312.38	318.48	318.44	320.18	318.96	310.81	317.01	310.49	314.85	314.33	312.68	316.63	311.3	306.39	319.35	314.23	314.25	317.58	303.92	310.54	311.8	314.47	316.77	305.59	313.49	312.83
305.76	312.66	299.94	303.64	301	305.27	306.4	300.99	304.51	302.77	304	302.5	301.49	302.95	305.46	311.52	304.03	299.05	301.81	297.85	312.84	309.72	304.77	303.03	305.78	299.59	308.43	302.76	310.31	307.87	303.86	307.79	302.33	306.43	301.92	310.73	300.08	300.74	297.58	302.68	308.09	300.83	310.54	300.76	304.64	299.74	307.59	305.89	304.77	304.13
305.12	312.05	303.71	308.5	310.28	308.35	302.04	304.39	298.36	305.26	301.69	305.66	307.56	311.98	308.67	301.77	305.72	296.29	298.37	305.02	302.22	303.82	305.17	307.45	300.97	300.87	305.92	297	305.4	301.4	315.23	309.36	305.59	306.27	307.99	302.3	297.58	300.79	310.11	310.91	305.45	302.46	306.08	304.15	303.72	304.2	299.93	306.68	303.89	300.56
309.47	312.49	312.73	312.32	316.83	320.1	310.76	311.98	314.34	313.09	315.05	305.08	311.8	312.44	316.2	311.64	312.01	317.41	310.13	314.89	313.67	319.54	309.82	317.05	307.71	315	304.59	309.37	309.6	314.91	314.42	310.6	319.48	312.8	305.88	308.72	311.4	307.47	310.17	316.79	317.7	305.96	313.39	312.72	315.05	311.62	313.1	320.41	314.97	312.54
299.77	308	305.09	310.43	308.45	302.02	305.05	309.84	314.6	306.92	302.78	311.26	307.73	302.64	313.7	300.51	309.05	307.32	307.3	308.84	316.08	308.38	298.42	300.47	304.29	302.11	300.65	305.23	304.82	311.96	304.99	301.89	312.01	305.13	306.79	303.16	304.46	309.3	301.03	308.61	303.97	311.49	302.78	310.96	304.42	304.92	302.59	304.51	301.57	301.95
302.38	301.87	301.74	300.5	300.98	309.45	302.49	304.99	302.94	301.54	304.22	305.5	308.53	308.18	300.89	305.59	301.07	304.46	299.32	299.96	301.1	306.5	294.73	311.96	305.23	303.73	302.02	299.37	300.22	306.17	300.65	302.52	298.82	298.97	304.43	309.29	303.44	301.39	308.61	312.69	297.77	298.26	303.91	306.29	297.86	303.57	306.21	295.58	310.46	295.28
314.94	314.47	307.76	310.53	304.74	314.21	308.47	301.09	302.4	311.64	310.85	304.45	309.07	312.39	312.35	312.69	312.94	311.29	307.15	307.53	315.7	305.25	309.71	310.17	305.75	308.75	307.15	305.78	307.38	314.2	304.48	305.48	309.9	302.87	315.83	304.23	307.51	313.78	311.06	312.32	310.47	304.46	309.02	308.61	317.34	312.49	309.75	308.75	308.46	312.78
296.94	307.35	303.02	302.74	295.77	298.43	301.41	299.3	299.75	297.64	298.87	297.34	307.32	299.06	299.56	298.98	309.38	301.08	299.47	295.55	302.1	304.08	301.01	301.88	306.05	300.15	306.68	307.58	301.77	308.2	302.05	304.3	300.8	301.47	298.78	302.37	301.26	307.55	305.37	298.48	303.23	300.88	296.53	297.99	298.2	303.8	300.46	308.59	304.68	302.61
320.6	308.98	315.52	311	316.86	317.19	313.76	318.8	310.06	316.98	316.2	313.61	314.17	317.13	316.88	325.41	319.19	320.4	322.21	323.79	320.5	313.74	312.54	318.94	326.48	317.17	312.31	314.61	312.65	317.97	314.95	319.21	318.24	322.25	311.85	323.62	320.14	317.52	316.3	325.39	314.73	314.32	305.62	311.84	314.53	314.38	319.53	313.18	318.24	322.9
297.47	297.37	293.81	298.05	290	296.11	291.63	292.77	293.58	296.05	297.77	295.66	296.48	297.58	302.25	291.74	294.13	300.23	301.87	293.28	294.78	293.48	295.61	299.33	294.12	301.4	296.05	299.21	297.8	296.74	296.33	295.15	296.25	297.57	300.53	295.9	289.17	297.96	296.37	299.53	296.02	304.6	298.8	296.66	303.65	297.4	289.54	295.22	301.1	296.79
307.65	306.88	311.13	311.84	311.83	312.98	314.86	308.87	319.89	307.6	304.96	314.69	303.9	306.78	305.12	308.73	310.92	309.68	315.37	317.38	315.25	314.69	309.75	314.55	316.38	308.42	310.17	309.88	312.56	316.27	308.91	309.4	309.07	302.9	307.21	312.36	310.38	300.81	305.47	310.91	312.48	309.64	314.25	311.62	312.48	313.97	319.63	308.16	310.84	319.51
309.5	324.36	314.44	317.65	318.91	318.3	316.14	319.1	312.99	324.3	312.29	318.38	315.02	308.16	319.84	313.86	312.22	313.37	313.8	317.03	316.23	315.49	315.31	308.88	312.46	303.06	308.81	311.49	308.63	317.58	322.83	313.77	313.25	311.35	309.28	309.86	318.3	314.03	316.11	307.21	309.81	318.78	309.57	316.17	313.31	313.13	313.44	320.03	312.67	316.17
319.59	312.82	314.65	318.07	316.09	314.39	318.88	316.37	316.51	317.23	321.27	314.51	309.3	322.32	309.7	318.28	316.61	318.3	327.14	315.94	313.14	323.24	319.97	324	314.86	314.7	315.9	326.34	310.2	321.7	322.5	317.09	317.93	315.21	325.08	313.39	319.27	317.84	312.27	306.31	316.4	324.23	312.81	319.52	315.79	325.71	321.64	320.36	322.57	321.12
328.94	332.77	329.15	329.02	330.01	324.23	321.89	322.67	330.97	333.6	329.82	330.67	326.16	327.57	331.31	330.04	326.1	331.84	322.81	326.7	329.96	326.87	324.37	328.84	328.83	327.37	335.35	331.73	330.24	315.86	328.39	332.94	328.58	329.44	325.32	330.29	326.56	334.54	321.7	318.66	328.72	331.39	327.9	331.18	318.99	334.08	326.94	331.6	322.55	320.56
299.75	302.43	298.29	305.85	309.62	302.98	310.83	311.5	300.88	300.43	297.99	300.85	301.32	311.23	300.22	300.46	306.03	296.9	299.07	308.62	302.3	295.84	312.07	308.2	302.68	302.45	307.93	304.08	301.46	303.68	306.26	300.41	299.28	303.31	299	309.85	306.32	312.37	302.31	305.66	304.59	302.67	297.15	298.89	307.36	299.32	297.72	303.16	299.47	305.84
317.12	313.46	310.45	317.06	311.04	311.89	321	323.51	316.22	305.13	319.02	314.39	313.03	313.51	315.59	312.18	307.01	307.46	312.98	316.3	309.71	308.11	316.09	324.08	319.64	316.87	311.65	319.99	316.58	315.46	314.85	315.98	311.9	309.59	308.85	311.45	316.14	314.77	317.97	312.43	323.69	313.79	308.72	313.99	315.06	314.02	308.4	310.57	312.74	312.83
319.34	316.91	319.19	327.97	321.14	320.36	332.01	323.59	325.02	331.29	332.78	326.72	320.43	326.18	318.06	327.68	324.54	322.92	326.98	326.12	323.74	326.69	329.95	321.18	326.65	327.76	328.46	328.71	324.45	326.34	323.6	323.43	328.86	322.99	322.75	322.15	325.04	328.65	324.06	335.37	325.59	322.27	323.21	317.49	317.55	328.83	322.16	326.52	322.32	319.61
310.5	309.15	310.48	310.16	314.84	315.66	313.35	306.92	309.86	312.59	320.32	311.78	315.97	313.06	312.65	305.63	313.68	313.73	310.75	305.24	320.33	316.56	313.28	314.43	316.89	310.43	311.76	318.47	313.79	313.01	318.1	316.32	306.32	319.11	320.3	312.31	312.02	314.62	320.86	311.58	314.47	311.33	309.33	313.29	313.03	312.61	316.88	316.52	314.7	323.26
317.28	312.42	313.35	312.33	303.42	320.18	314.76	314.19	311.59	316.23	314	314.13	313.99	305.69	310.75	314.5	315.31	307.94	309.46	316.19	318.92	310.54	316.11	314.62	320.96	310.07	312.69	319.09	314.37	313.82	308.4	314.38	313.7	314.13	311.51	313.32	316.61	312.22	313.95	313.57	313.41	310.29	318.12	311.52	311.36	321.04	311.54	314.52	312.23	311.09
291.94	304.35	300.14	300.08	301.5	301.62	306.94	302.32	296.89	304.26	302.91	301.96	299.27	301.91	302.81	299.89	300.83	306.28	297.55	302.14	306.26	301.48	304.83	300.22	293.45	300.17	301.06	304.62	299.42	299.86	301.63	302.47	295.65	305.22	299.91	306.99	303.69	297.69	302.8	298.83	302.97	301.64	301.39	298.98	297.84	300.86	305.06	298.41	300.26	296.89
332.28	326.25	330.86	330.16	335.71	329.39	321.12	325.48	330.87	334.17	332.47	333.79	333.18	327.57	332.53	327.07	326.05	325.2	335.37	327.12	327.81	323.65	327.26	329.88	327.68	322.02	333.33	331.18	327.39	326.94	331.32	336.44	330.82	328.35	329.1	332.3	330.15	329.64	324.29	330.07	328.59	329.23	328.73	328.71	321.91	339.39	325.82	324.52	330.51	322.93
305.66	306.28	301.42	298.58	306.44	300.76	309.08	299.24	306.1	310.92	302.91	312.94	303.77	305.41	299.55	302.48	304.96	305.23	299.03	303.84	300.21	309.14	306.92	297.83	305.75	301.1	304.6	299.54	295.6	307.19	309.14	304.52	305.06	306.13	299.03	301.8	300.05	301.58	301.49	305.47	301.64	300.04	301.9	307.44	304.85	298.86	299.69	314.45	305.28	302.43
313.49	314.01	311.82	306.72	316.35	312.4	322.7	309.58	310.02	313.62	315.25	314.78	304.44	305.92	313.72	321.44	313.07	320.17	316.43	313.25	310.81	312.32	311.3	310.18	318.77	311.98	320.28	310.6	314.64	310.76	304.68	309.49	306.78	316.71	307.56	312.9	314.2	306.19	306.77	310.78	310.14	313.17	306.89	313.19	312.26	308.81	310.7	309.55	318.75	319.25
296.75	297.45	301.26	302.12	287.43	296.75	294.08	297.75	293.55	296.44	288.28	294.25	298.61	295.88	289.47	291.35	298.8	292.45	302.36	297.98	291.41	296.95	295.72	288.93	296.25	300.01	291.63	291.4	297.5	292.13	293.26	294.43	292.85	289.92	291.36	293.46	288.62	295.2	295.52	292.95	295.37	290.9	300.38	290.81	292.96	292.35	292.52	297.89	288.93	299.21
302.72	304.97	303.77	306.99	307.97	308.68	298.38	304.78	308.92	307.33	307.55	301.53	302.67	308.22	310.47	299.84	308.75	308.87	308.65	307.75	313.23	306.16	313.4	300.74	302.88	304.79	311.52	305.7	303.8	308.93	304.13	304.29	307.39	306.48	303.28	307.67	307.36	306.94	306.09	304.52	307.58	310.48	312.76	308.93	307.14	308.14	309.62	302.49	303.88	304
305.47	308.66	312.5	305.47	304.02	304.6	303.8	302.22	309.35	304.64	312.52	309.73	298.35	307.48	310.18	315.61	300.95	308.84	307.19	305.43	306.81	306.89	305.67	305.17	303.29	304.79	305.8	299.86	309.2	304.51	310.51	305.25	310.33	314.11	306.2	303.59	309.99	304.44	308.96	313.4	307.91	306.53	308.19	311.28	298.98	303.33	308.08	305.96	309.07	296.18
318.1	312.88	309.97	317.51	316.61	316.2	321.22	319.34	316.19	315.24	312.85	319.52	311.68	317.03	322.89	308.86	315.05	306.99	316.91	310.03	312.45	312.56	313.56	319.2	315.31	313.93	316.08	318.1	322.57	308.39	318.58	317.65	315.76	315.83	320.51	314.8	313.83	310.65	312.54	312.42	319.29	318.31	319.66	315.06	321.6	317	319.62	317.41	318.11	317.02
312.06	315.15	309.52	309.43	309.33	314.56	314.74	308.2	317.69	305.81	310.03	318.96	314.49	310.45	314.35	311.42	313.47	319.09	310.66	314.14	315.24	309.64	311.14	306.77	311.27	311.78	315.12	309.05	318.39	309.22	310.95	318.78	306.94	311.85	308	308.82	317.73	315.31	306.35	315.79	317.33	311.95	315.78	313.13	306.45	315.03	308.61	311.38	308.67	312.91
306.17	301.16	311.12	309.87	305.57	304.22	301.55	309.14	305.99	306.56	306.16	306.23	308.7	296.42	306.49	303.69	312.03	310.88	306.26	307.64	298.06	306.36	310.81	308.49	308.59	301.85	307.91	307.67	310.79	295.07	309.04	304.41	307.3	307.2	298.3	305.9	301.31	308.59	310.97	311.95	308.02	308.79	306.33	304.31	306.31	312.24	305.39	307.95	298.68	311.13
303.07	304.78	312.8	302.08	304.43	298.73	304.2	302.26	309.2	298.64	312.04	310.64	301.15	301.29	301.46	300.46	304.03	304.66	308.16	308.7	305.17	311.39	294.6	306.33	304.12	301.51	298.29	307.04	304.27	304.86	298.57	308.06	304.66	298.82	298.28	302.69	306.77	303.12	313.65	306.05	302.19	310.36	300.49	303.26	305.31	304.44	295.93	299.56	308.6	299.43
314.39	315.77	324.52	317.51	316.54	315.37	315.97	316.97	316.02	318.73	323.38	319.95	318.44	314.52	315.5	318.3	312.63	321	321.09	325.65	314.84	318	314.18	315.36	312.39	320.17	312.71	312.33	319.62	316.62	320.84	316.94	317.36	318.18	319.67	315.59	317.82	319.22	309.06	312.93	313.75	315.92	325.01	315.1	314.93	319.18	314.39	320.99	317.91	313.19
307.96	308.55	298.21	308.87	304.32	311.26	306.97	315.76	314.94	304.7	306.52	305.32	307.69	305.73	304.07	310.52	312.98	316.66	300.57	301.6	314.31	292.81	303.3	306.27	305.57	308.02	300.64	314.73	314.59	311.81	304.22	313.61	313.26	312.37	309.5	304.86	303.54	306.92	309.1	308.35	302.1	307.51	311.59	305.76	304.61	300.91	321.07	309.81	309.54	301.92
307.52	305.94	310.36	301.25	303.2	313.3	307.69	303.02	311.79	300.36	305.61	304.56	299.12	297.47	311.76	312.77	313.76	298.09	296.99	304.95	304.58	307.11	302.63	305.38	308.4	301.23	306.18	305.63	303.39	300.98	305.04	308.75	300.4	297.99	308.11	297.86	309.26	306	305.97	305.31	313.67	300.2	308.05	302.99	301.05	302.18	310.26	306.77	302.61	309.94
301.05	301.59	292.37	296.88	296.5	299.63	295.19	296.39	292.87	298.79	297.91	299.08	297.86	297.72	294.01	297.63	292.47	298.22	295.31	292.91	299.98	293.53	287.85	301.86	291.72	298.93	295.94	297.07	292.94	299.62	289.98	293.69	296.24	298.33	300.01	300.97	296.65	295.93	292.28	296.65	301.57	298.58	297.28	302.12	294.15	294.18	307.61	297.49	300.69	296.12
302.1	306.46	310.86	307.96	313.1	305.32	299.06	308.52	303.05	308.36	310.06	300.69	309.84	298.65	303.98	304.55	311.82	316.59	310.91	306.02	315.17	302.53	305.71	306.17	306.51	316.43	305.86	301.59	306.4	301.79	304.81	308.03	303.89	305.24	310.33	303.54	304.5	306.49	308.7	304.82	303.38	303.17	309.79	305.33	305.05	304.23	302.23	311.88	309.99	311.55
311.75	313.85	305.11	309.9	313.53	315.08	315.34	317.42	303.24	316.7	312.88	308.89	317.43	310.37	312.8	316.31	314.11	313.27	303.86	305.09	316.67	312.51	314.71	311.83	311.3	308.12	322.55	310.82	314.6	312.83	316.56	310.9	313.3	308.15	307.82	312.42	311.72	319.6	315.96	314.57	312.38	310.91	312.3	311.5	317.47	311.3	312.78	314.87	308.84	310.04
317.82	306.61	300.15	315.37	319.25	312.85	312.91	307.76	317.21	311.76	304.09	317.87	307.71	309.85	307.36	310.17	317.14	309.24	310.62	309.41	310.07	310.68	306.99	311.3	307.1	307.55	307.07	308.98	312.21	306.65	309.67	308.31	307.38	312.18	315.05	313.69	310.77	307.73	320.7	311.42	314.15	301.36	311.69	314.67	314.49	311.23	302.18	309.27	315.62	310.47
309.22	314	313.36	308.1	310.24	315.09	309.93	311.33	309.8	314.65	315.39	313.25	302.78	308.7	315.13	316.18	315.16	301.34	311.39	312.9	307.95	307.74	309.33	305.26	312.15	307.97	314.75	308.08	311.71	317.03	313.51	311.78	313.75	316.15	308.43	311.21	309.87	307.19	311.08	314.59	311.63	311.56	308.9	313.87	310.9	309.55	314.91	312.51	309.86	312.37
303.06	304.14	305.27	307.4	297.08	306.26	306.18	302.8	306.57	301.77	306.22	303.32	304.88	303.13	297.83	300.17	308.38	311.64	302.41	306.39	303.16	305.99	303.18	300.2	306.79	300.18	303.83	302.52	301.48	301.26	305.81	303.21	304.88	299.89	312.64	311.17	306.89	302.65	293.1	308.84	308.56	305.4	298.55	303.18	309.6	307.24	304.91	302.5	305.54	302.05
311.5	320.34	315.77	323.02	309.79	310.68	313.87	316.21	319.25	315.22	324.17	317.47	318.91	311.98	323.66	318.23	312.65	309.29	311.33	317.67	312.34	314.88	311.12	320.43	312.5	320.66	318.45	318.94	315.43	312.01	318.19	318	323.69	315.76	315.89	316.62	315.46	313.05	313.81	311.05	315.89	317.54	320.11	324.42	319.19	308.74	320.12	314.67	314.75	316.52
306.99	310.09	303.64	310.19	318.16	315.13	318.15	311.68	307.9	307.33	306.43	313.77	311.39	311.07	308.52	302.74	305.8	319.41	314.74	309.93	311.67	304.18	303.66	306.28	307.38	307.61	316.19	312.9	304.55	311.11	313.58	307.97	309.45	310.38	314.67	308.51	316.46	312.41	312	312.29	306.44	311.4	311.45	308.96	316.97	308.35	312.89	312.49	309.92	309.52
307.18	309.22	303.3	312.31	304.12	303.48	304.43	306.14	305.45	306.6	308.15	308.54	309.73	305.27	304.13	307.01	309.7	302.89	301.04	302.41	306.74	304.12	307.99	308.29	299.83	311.5	306.62	306.43	305.22	301.16	312.32	306.36	307.93	308.71	312.64	301.89	305.98	302.32	307.39	304.23	311.15	308.93	303.31	305.97	307.13	300.64	302.3	306.22	307.17	311.3
313.63	306.24	315.79	307.01	315.5	319.72	323.76	318.35	318.14	315.08	305.43	315.11	316.35	311.03	309.99	310.93	311.71	311.54	317.08	315.4	318.82	311.86	319.48	314.84	319.47	315.55	317.72	312.03	309.68	313.16	317.25	318.21	314.55	313.95	317.35	313.03	310.53	312.93	312.84	315.91	319.43	317	314.62	312.57	313.74	315.17	317.41	314.46	320.05	316.45
304.93	320.67	314.47	316.15	316.47	305.8	311.3	304.14	312.61	318.46	313.86	315.27	315.14	312.8	321.81	311.72	315.12	315.76	316.87	312.88	320.88	314.4	311.92	311.1	310.25	310.02	316.38	311.15	308.89	311.67	308.35	308.33	310.99	312.25	310.6	315.79	311.58	315.09	312.58	307.42	320.81	318.18	316.49	316.61	313.57	311.79	316.68	316.56	304.38	316.34
308.48	312.79	309.41	311.58	314.9	311.35	316.88	316.35	315.43	306.42	311.81	316.23	311.85	312.36	320.42	315.24	314.52	315.99	307.99	310.52	313.11	317.04	312.22	313.13	320.44	312.18	310.4	308.93	307.55	314.97	320.88	308.31	313.82	309.35	318.59	319.18	316.81	319.02	318.75	313.59	318.32	308.79	320.13	309.1	309.54	313.82	315.71	316.86	315.06	308.15
305.04	308.71	313.43	307.82	311.79	311.19	313.02	304.56	309.42	299.86	306.29	310.45	308.02	312.56	306.72	311.66	306.36	310.48	315.77	311.78	304.16	306.99	305.36	311.27	307.01	313.66	309.29	313.08	306.18	311.97	311.73	306.22	312.31	309.76	314.7	306.23	307.88	311.27	310.11	306.19	308.91	304.4	306.42	309.8	303.34	308.69	310.65	311.06	309.96	308.3
324.16	312.97	319.84	317.59	318.22	316.96	317.41	318.07	319.14	321.14	323.81	314.18	315.03	317.3	315.69	318.68	328.95	317.54	318.54	315.58	315.2	315.92	321.32	317.24	317.1	317.02	323.14	309.24	317.73	313.84	320.45	310.71	322.24	316.41	319.3	318.08	318.45	318.36	318.65	327.15	322.28	316.88	326.07	326.17	317.27	309.47	314.26	316.01	315.18	321.64
314.24	308.15	319.44	320.08	323.12	313.33	313.51	316.38	316.21	309.66	315.78	315.24	321.08	314.91	318.93	316.37	315.95	312.23	317.02	311.02	314.05	313.44	312.18	320.2	325.58	311.39	316.56	319.05	317.92	317.52	317.83	321.61	313.77	320.43	316.82	317.89	317.31	318.99	310.68	315.81	321.21	321.08	315.43	317.77	325.9	317.4	320.6	320.63	321.45	316.81
295.53	287.81	294.75	295.85	289.28	296.65	295.96	300.21	294.63	291.93	291.68	291.83	294.89	294.33	291.89	291.95	295.62	291.36	293.23	298.69	287.46	294.82	294.08	289.47	291.93	296.7	295.73	292.02	296.22	289.2	287.05	291.73	292.46	293.05	292.28	290.79	291.08	283.97	293.77	296.66	290.86	286.15	296.29	289.1	299.53	295.72	291.91	288.29	300.9	294.62
311.36	316.68	318	320.18	320.8	323.11	320.1	314.99	317.83	319.61	321.26	325.02	316.87	316.89	311.13	315.12	318.65	321.94	313.48	316.54	323.2	315.49	313.51	324.96	316.87	319.7	317.48	325.17	328.38	316.27	310.87	324.26	317.75	309.58	313.88	324.66	311.34	322.58	317.02	313.32	324.22	316.09	314.2	320.98	317.67	318.56	315.81	317.98	317.17	325.02
314.65	316.35	312.44	309.44	308.66	317.56	312.23	306.43	310.66	310.36	311.53	315.2	312.93	309.2	314.98	314.18	312.13	319.66	311.85	308.65	308.7	310.16	312.97	314.9	307.09	312.13	316.02	313.73	306.15	312.38	312.29	313	308.89	310.61	309.82	316.83	315.85	306.1	312.11	317.98	314.88	320.29	310.31	309.87	303.97	313.25	313.44	313.45	310.96	318.63
312.3	313.78	312.27	318.09	309.4	316.36	311.42	316.67	307.49	316.02	313.02	316.43	307.39	312.31	313.87	313.9	317.84	313.25	317.27	308.12	312.08	314.01	318.79	315.41	315.65	314.75	308.81	316.61	312.45	307.3	311.72	311.73	314.27	310.06	312.42	321.29	318.32	314.46	316.98	309.59	318.77	321.36	308.44	312.69	307.12	316.35	319.19	315.33	315.71	322.14
318.22	314.95	308.34	315.98	313.64	311.41	317.07	311.14	305.46	318.61	315.5	322.86	320.49	316.58	327.24	316.45	318.53	320.71	313.61	315.08	308.92	314.89	313.12	313.84	323.4	314.35	311.6	319.92	311.5	311.4	314.45	314.91	321.75	318.37	319.36	310.64	314.87	312.32	313.4	320.49	321.86	314	318.42	315.22	306.16	313.48	310.8	315.9	317.25	308.27
312.08	299.96	303.65	309.74	306.86	298.25	301.05	308.84	306.42	301.94	304.15	300.48	306.55	315.72	305.33	300.57	314.87	310.7	302.71	311.34	312.06	304.33	306.96	307.19	312.59	311.08	305.63	306.8	310.84	305.21	303.21	304.25	305.1	308.35	302.49	304.26	312.13	309.01	306.44	307.34	301.85	308.69	303.57	312.76	300.84	310.22	314.87	300.83	300.15	311.68
314.94	315.49	312.34	318.97	318.65	315.79	309.43	318.9	316.36	312.8	309.15	312.49	312.17	311.18	313.45	316.31	313.89	309.08	318.37	309.33	313.6	313.26	315.49	312.71	322.02	319.74	311.03	308.81	314.97	308.65	318.96	318.89	314.5	311.95	308.27	316.13	312.01	317.19	314.19	317.36	309.77	312.87	318.13	314.87	312.2	314.3	309.93	310.57	321.48	308.14
321.14	316.57	316.08	317.32	320.18	320.05	314.57	323.71	315.96	317.9	321.13	318.85	325.09	312.17	327.48	316.29	315.53	318.51	316.86	318.85	317.52	316.02	319.17	317.11	320.58	318.55	318.58	320.39	318.31	316.49	316.04	316.48	316.87	316.38	322.8	316.87	321.85	320.71	310.73	317.43	313.48	314.4	314.6	316.23	317.18	321.77	313.62	319.82	314.03	318.08
320.81	316.13	316.25	313.68	313.38	309.98	319.02	320.98	324.79	321.37	319.29	311.4	316.45	316.84	320.71	314.68	315.9	318.86	320.96	312.33	311.01	318.09	323.2	317.24	320.02	324.09	312.44	321.56	316.85	320.6	315.12	320.96	318.94	312.37	318.7	320.16	317.65	320.51	317.05	313.91	311.52	315.33	324.56	317.73	322.16	321.78	322.02	315.85	319.98	313.88
324.27	318.8	311.48	322.72	314.23	316.42	309.26	315.29	312.61	315.34	317.63	314.34	316.5	309.44	317.98	316.06	316.18	316.31	319.15	318.93	318.91	312.42	310.84	328.8	321.95	315.37	321.13	318.06	317.74	313.66	319.14	313.52	320.43	312.77	317.09	312.75	310.28	321.03	318.17	314.91	321.26	314.96	319.89	316.46	314.19	315.28	310.23	314.76	312.4	309.11
327.7	333.87	325.79	325.61	323.06	322.64	322.2	329.67	329.77	329.23	331.81	321.82	321.86	330.64	328.52	318.28	329.04	330.86	328.48	331.56	313.61	325.77	330.1	317.22	328.26	327.7	315.73	326.11	322.72	322.28	319.73	319.42	327.02	319.47	320.76	320.29	323.89	326.44	324.67	326.44	330.17	325.72	324.12	327.55	327.11	323.74	318.31	319.41	320.9	319.65
297.42	305.67	309.39	304.24	302.53	297.91	305.89	301.13	300.12	307.13	302.86	300.81	307.77	298.43	307.6	307.54	305.02	305.03	315.59	301.04	311.77	299.84	309.66	298.1	304.06	306.93	297.15	299.26	304.33	300.1	300.66	304.05	307	301.97	307.39	302.72	310.05	306.16	306.59	296.49	309.25	305.74	299.4	302.37	302.86	302.36	308.77	303.7	306.13	310.62
306.24	306.52	300.11	303.2	306.51	309.64	307.4	302.66	302.27	299.77	305.16	304.43	304.59	304.88	309.74	306.52	307.83	311.33	307.3	306.71	295.46	300.92	305.13	301.33	302.13	306.17	310.25	296.81	307.48	305.59	309.71	311.74	307.01	310.4	305.64	300.69	304.17	298.15	305.95	312.97	305.72	295.87	301.08	303.69	307.4	303.73	308.35	305.2	304.65	302.8
308.36	313.61	314.6	306.87	313.51	313.21	311.97	316.75	315.4	315.58	316.52	322.32	308.86	317.35	311.02	322.9	309.7	310.58	317.71	314.49	315.32	308.81	311.31	313.22	317.39	309.31	314.7	316.16	311.43	317.65	316.4	315.01	316.72	313.54	319.41	321.58	314.9	315.62	310.47	319.03	309.02	316.32	311.87	316.06	314.77	313.92	316.15	311.44	313.73	310.64
321.19	315.24	317.5	318.11	318.74	314.52	323.74	317.29	306.22	313.97	314.32	310.94	318.98	310.77	320.34	315.85	312.61	316.81	307.8	318.27	320.13	314.62	311.95	314.84	323.19	310.51	307.42	314.28	313.52	317.19	316.99	317.74	319.82	322.87	313.04	321.83	315.43	315.98	311.55	319.03	312.22	311.21	319.21	315.7	311.26	316.82	316.38	319.97	313.46	317.02
308.58	311.7	302.06	306.28	308.52	308.08	308.28	310.31	315.23	309.9	311.75	312.31	308.33	305.78	318.92	311.41	310.76	302.72	316.9	308.06	306.57	309.72	311.88	309.04	300.28	311.44	312.12	310.42	310.41	310	309.33	307.89	304.73	312	310.58	305.78	313.79	305.79	311.93	306.13	307.64	311.95	309.29	308.19	309.54	306.38	313.09	308.42	312.67	316.43
322.66	325.67	325.14	330.22	331.84	328.16	327.91	321.47	326.72	331.85	329.25	321.97	319.34	328.94	324.99	330.23	322.46	330.76	324.5	327.81	332.06	330.35	318.05	328.04	326.97	328.46	331.26	325.12	333.29	321.69	326.41	323.53	314.21	322.74	323.89	328.83	323.02	326.99	324.91	332.67	331.67	322.6	328.37	325.81	314.84	325.55	326.99	330.33	323.75	333.83
310.77	319.74	318.64	314.38	317.2	319.06	319.08	321.04	313.94	319.81	320.8	316.89	320.78	319.99	320.58	321.79	315.63	314.66	317.38	319.31	315.62	324.53	318.26	317.98	320.3	311.52	313.57	315.21	317.81	317.7	320.7	314.17	316.13	315.81	321.05	318.21	314.43	317.16	317.38	319.27	316.74	315.3	320.39	310.94	319.76	317.56	320.34	317.21	314.98	319.65
316.4	312.95	316.66	321.15	315.4	320.76	315.4	318.88	322.66	315.52	309.79	312.51	311.61	318.92	322.94	319.22	319.45	317.09	313.5	318.17	317.99	322.51	320.38	317.49	321.59	319.63	322.88	321.32	328.47	321.28	314.95	318.31	314.8	316.36	314.97	314.73	319.13	317.13	319.15	312.75	314.25	324.31	321.9	324.29	313.9	313.83	318.3	316.42	315.44	319.36
308.1	313.36	324.85	309.01	301.22	316.63	307	311.93	311.84	314.44	301.35	312.28	313.45	313.62	306.05	307.43	309.05	309.17	308.72	306.54	312.42	314.69	311.64	312.77	316.15	312.21	314.27	315.02	312.34	315.22	305.66	303.6	308.57	314.5	310.85	300.16	304.69	309.27	304.8	308.48	311.97	311.45	306.63	316.98	309.51	303.66	319	315.73	315.22	308.29
327.93	328.95	336.18	329.61	333.16	334.74	329.69	329.12	328.44	328.45	329.11	326.84	320.61	331.33	320.24	331.57	327.83	330.06	321.65	325.86	328.91	331.59	325.89	332.67	328.67	322.11	332.24	327.1	319.14	328.19	326.08	331.98	318.19	331.39	331.24	322.66	328.81	333.35	322.83	334.6	322.13	328.09	322.11	330.91	324.7	321.1	324.29	333	323.99	331.33
306.26	295.77	298.39	306.35	299.89	292.96	302.82	306.97	301.59	298.86	302.12	300.12	298.9	297.9	290.26	294.32	302.71	303.44	298.47	297.03	294.22	299	300.87	297.78	297.65	298.49	307.43	297.99	297.32	304.28	294.52	294.92	295.88	303.56	295.44	307.87	302.4	302.35	301.74	300.55	305.18	291.17	292.28	300.42	296.15	292.49	300.29	297.66	297.22	297.14
304.76	307.2	305.32	306.33	310.23	304.17	303.7	310.72	305.88	308.34	307.01	305.59	307.61	309.37	312.28	302.04	304.02	300.83	308.35	307.45	311.84	307.56	303.75	299.66	302.04	307.42	311.74	305.49	306.88	304.81	300.95	297.35	300.11	307.2	302.46	304.84	303.16	314.03	308.57	300.23	298.92	297.93	302.18	305.48	307.56	300.15	304.43	301.87	305.62	304.73
305.53	308.32	308.74	306.18	308.52	304.82	306.01	303.11	315.07	301.98	307.66	306.62	303.49	309.44	309.49	305.94	312.37	306.41	299.99	307.26	307.38	305.54	304.12	308.64	298.6	311.76	305.34	304.13	305.39	300.45	304.78	304.17	308.08	303.48	299.62	314.08	303.4	307.98	298.1	305.99	305.76	311.79	310.7	309.32	300.5	317.03	308.89	308.31	311.56	315.56
310.8	314.11	312.53	314.71	318.99	309.3	317.1	308.93	312.21	322.13	313.16	309.83	314.25	325.77	315.84	312	317.46	316	315.96	312.53	322.29	316.14	316.16	319.18	310.36	310	320.56	310.52	315.4	317.28	316.37	318.86	318.92	313.66	309.29	310.59	316.79	317.05	316.6	320.05	310.94	309.95	318.55	310.3	317.98	316.96	318.37	315.8	318.38	321.25
292.92	300.28	293.78	293.57	300.34	296.87	291.81	296.6	291.37	289.73	287.87	290.75	297.03	291.99	300.66	292.16	295.77	291.75	293.53	296.19	301.21	293.34	289.24	299.86	289.2	298.52	294.7	288.41	294.35	289.63	292.79	295.31	290.33	288.35	299.92	293.71	299.98	295.52	293.46	300.34	298.6	292.73	298.43	294.13	294.39	293.4	295.36	294.83	285.49	294.94
316.22	316.48	315.09	321.68	311.52	311.64	316.99	312.14	314.09	315.58	299.89	315.18	309.31	317.9	320.53	309.16	316.04	316.53	315.86	318.31	313.84	318.16	317.64	311.14	306.71	312.81	314.48	322.5	308.07	323.17	316.52	313.89	317.58	317.22	316.25	315.98	316.23	313.79	312.09	306.72	317.83	311.32	317.44	310.83	312.44	310.89	308.54	315.18	314.87	311.58
299.52	300.69	299.18	299.9	294.01	301.5	307.21	301.19	306.02	308.96	308.29	306.83	297.01	300.26	296.78	297.46	300.82	300.78	304.88	301.17	294.32	303.38	299.22	299.99	297.15	296.04	298.91	300.93	302.25	297.27	291.58	302.47	290.93	299.24	304.25	303.85	301.01	301.71	302.25	295.58	296.42	299.7	301.23	297.76	304.4	302.7	303.86	300.11	303.98	302.23
304.66	314.21	313.27	308.03	307.48	312.32	315.27	317.04	320.77	310.96	313.29	312.94	313.57	315.94	313.62	311.96	314.5	311.78	311.6	312.47	310.56	307.53	314.65	308.66	305.14	310.53	308.78	306.87	311.96	309.38	307.61	316.36	305.52	304.87	310.82	312.55	306.62	311.87	306.96	310.99	314.79	307.85	305.44	313.64	310.75	310.41	316.44	307.61	307.53	315.36
314.41	327.59	332.52	326.96	331.47	330.27	325.66	319.23	325.05	333.88	321.52	327	332.18	329.11	330.37	335.54	326.3	321.42	327.21	328.11	323.7	325.94	323.92	325.16	319.6	324.49	334.35	328.12	325.72	325.22	332.3	333.48	324.56	327.71	319.65	330.23	337.2	322.88	322.24	330.42	323.35	320.1	327.51	322.34	333.1	321.27	326.13	324.8	324.96	329.11
304.74	308.58	312.41	307.74	311.51	304.19	299.89	310.37	311.39	301.57	306.37	308.77	304.57	306.32	308.14	308.33	304.64	311.63	308.32	304.63	307.7	303.11	309.01	308.33	308.55	310.64	302.3	307.79	302.28	310.76	310.06	309.84	305.58	307.75	298.37	307.1	304.94	309.49	297.77	307.33	302.62	312.27	302.55	310.42	300.36	302.01	305.9	314.95	302.82	301.17
299.03	300.21	304.69	301.06	296.38	299.59	289.42	305.39	304.93	299.88	294.65	299.1	295.14	292.34	296.29	301.87	301.23	299.25	302.09	307.18	300.43	300.31	303.38	306.23	299.82	295.67	303.72	300.4	296.75	301.24	304.41	296.7	300.59	304.1	300.53	299.96	306.23	304.59	298.74	304.83	297.79	300.12	300.64	300.35	296.4	301.32	304.08	295.22	299.51	300.26
318.98	320.91	321.82	316.68	323.65	320.5	313.44	316.72	320.95	315.65	315.31	310.72	319.87	312.38	322.24	318.49	315	313.95	314.1	308.51	314.41	318.83	313.14	319.66	311.99	313.75	317.41	314.5	312.44	310.35	317.55	312.77	310.21	319.08	316.87	318.53	313.88	314.49	319.9	318.72	319.21	311.02	321.38	319.08	315.17	315.21	317.15	314.03	321.78	314.88
322.83	323.56	323.79	331.56	327.66	326.47	327.95	326.82	325.99	327.41	327.02	327.93	331.21	334	318.44	328.62	326.6	332.61	330.24	331.38	335.05	320.36	325.81	326.86	324.47	323.76	325.06	325.84	322.53	326.46	322.79	327.57	328.29	333.94	329.55	333.08	325.79	330.24	333.83	328.02	325.27	331.08	326.31	328.08	330.9	332.08	324.3	322.97	329.44	332.31
315.1	314.43	311.89	312.6	314.82	313.05	313.01	317.23	315.88	321.31	310.32	318.29	309.44	311.63	305.77	315.2	306.86	311.08	315.02	313.44	320.45	314.46	317.62	314.88	309.21	312.84	312.96	312.49	311.33	317.46	312.05	316.99	302.32	313.49	312.48	310.88	314.72	309.78	314.81	313.42	311.78	317.33	319.89	309.55	310.53	315.74	316.92	315.55	308.48	316.14
309.69	305.22	298.15	298.18	299.03	301.5	306.27	305.25	300.71	301.41	303.58	301.28	297.97	309.59	301.63	308.03	300.82	306.62	309.86	301.94	301.09	300.75	305.93	305.04	297.58	303.85	298.97	308.08	302.85	301.63	310.25	306.81	296.53	299.07	305.23	309.91	300.66	301.19	301.96	306.32	306.76	301.44	305.8	303.42	305.41	297.87	306.13	302.98	299.34	302.01
323.44	332.65	332.8	326.09	331.87	320.73	323.45	329.18	326.07	327.02	329.65	330.85	327.58	334.62	326.48	335.88	329.39	330.88	330.38	322.99	324.01	326.4	331.4	330.28	318.97	322.97	324.79	331.87	320.17	326.07	323.83	321.76	332.82	331.22	333.31	327.38	329.8	324.41	324.82	330.78	336.93	328.07	327.12	328	334.32	328.63	334.72	326.89	331.36	325.83
308.69	307.7	313.05	310.98	310.5	318.64	316.12	310.66	312.15	309.55	306.49	308.14	309.09	312.17	306.91	314.88	308.62	315.05	311.92	313.97	310.36	315.14	303.89	314.42	312.64	315.21	310.68	312.58	315.61	314.01	315.57	319.66	317.92	313.59	315.48	312.55	317.5	316.27	312.52	322.41	313.17	322.33	313.85	315.31	308.59	314.58	311.82	310.12	314.37	313.84
317.93	316.34	317.56	321.9	307.49	312.75	312.38	315.25	322.38	321.38	316.19	312.17	312.43	312.07	323.2	319.07	313.99	312.33	312.51	309.09	309.14	316.56	320.58	312.44	314.96	316.89	320.87	318.94	322.07	312.59	316.21	317.6	316.75	316.66	320.51	316.05	318.5	314.18	314.55	313.32	310.9	311.62	316.12	316.76	317.31	319.5	320.11	320.85	314.76	325.13
299.31	295.74	308.03	291.5	292.2	292.02	290.76	292.57	290.33	293.83	289.91	294.7	299.42	294.74	298.32	298.74	301.2	295.62	292.51	296.65	298.99	304.7	294.61	298.98	294.27	303.14	300.34	298.24	294.38	293.19	301.15	303	293.09	292.18	296.84	298.34	294.86	291.4	291.78	295.42	299.76	299.9	287.83	299.24	293.04	292.88	293.02	295.06	294.91	289.91
304.63	309.3	298.81	304.91	304.17	294.23	301.44	298.98	305.95	299.6	307.36	313.04	297.8	310.65	296.64	304.45	300.6	303.17	308.32	306.35	306.34	299.26	303.74	304.06	300.88	300.3	309.2	305.23	304.27	304.96	304.66	306.17	305.06	300.44	311.41	305.01	296.92	295.1	301.08	302.07	301.37	299.72	300.69	312.22	303.15	303	305.33	303.78	300.44	304.85
306.51	305.31	299.18	304.39	306.58	301.37	303.43	304.58	305.75	296.67	311.43	296.96	304.05	310.98	303.02	302.31	301.63	303.86	309.35	295.91	310.89	310.87	302.11	305.46	302.67	298.36	303.96	304.95	301.41	302.39	304.85	306.12	305.59	300.45	306.54	301.14	310.02	303.32	302.63	305.84	306.48	297.23	296.72	303.36	304.84	302.39	301.39	314.83	298.54	304.47
305.85	300.08	307.22	312.66	303.63	305.48	300.89	307.28	307.88	298.75	307.42	300.39	309.7	308.14	310.67	306.03	312.02	310.99	307.39	311.02	306.82	309.91	302.56	301.89	303.05	306.33	305.88	306.02	303.14	302.48	302.86	303.97	308.4	310.3	300.57	301.87	301.15	306.08	306.91	309.03	302.87	309	305.55	304.77	310.09	310.73	307.6	309.79	310.4	308.25
315.2	315.51	309.88	313.51	314.72	313.62	314.98	317.7	314.89	305.48	321.33	312.48	310.09	314.65	320.52	310.1	311.94	320.06	315.15	317.28	303.57	312.9	313.19	315.96	311.19	320.42	309.95	313.68	311.96	321.84	325.42	310.77	312.83	308.3	312.07	313.44	314.4	308.48	321.74	316.25	311.28	313.91	315.07	307.93	307.7	320.35	310.35	314.1	314.89	311.54
306.1	300.87	297.65	301.51	307.87	298.13	304.44	302.46	298.45	300.89	290.61	306.56	299	301.92	306.37	298.21	303.78	301.75	301.49	301.92	304.3	308.37	301.82	289.29	294.14	301.58	306.19	303.32	301.44	293.66	307.99	296.84	300.77	305.08	295.2	298.64	295.31	299.96	305.47	305.53	295.42	304.98	294.36	293.23	300.91	304.05	302.88	294.37	302.95	297.87
297.97	307.09	300.47	309.06	301.2	306.45	306.17	306.26	304.05	299.9	301.96	303.36	311.28	304.87	307.31	308.91	297.5	294.31	300.1	310.36	302.95	305.8	313.37	304.97	308.71	302.68	300.79	300.02	308.02	307.57	307.58	303.72	300.97	305.17	304.18	302.3	307.59	304.17	306.07	304.61	308.55	308.9	298.77	304.62	306.16	303.58	309.25	305.48	302.15	305.73
308.66	309.68	310.28	311.32	315.28	304.31	322.32	314.11	318.89	312.46	312.55	316.14	313.17	316.27	312.79	315.84	318.58	316.92	318.74	308.94	311.37	304.83	314.26	318.1	316.21	315.16	315.4	316.55	315.58	315.71	306.98	318.73	311.29	313.99	314.15	316.26	316.04	314.35	309.89	312.67	310.9	312.61	313.07	312.94	315.38	316.98	311.3	315.71	313.1	311.6
302.43	295.17	304.72	301.58	307.28	298.31	301.29	296.2	297.52	298.55	306.01	302.48	306.82	297.78	303.34	299.14	307.2	298.77	305.42	301.09	305.08	306.38	302.28	303.37	302.83	300.89	299.52	302.8	300.46	298.85	294.2	299.19	309.68	307.01	300.46	300.71	304.03	305.67	304.37	302.47	296.42	307.89	295.37	306.72	295.78	296.6	303.72	305.34	295.88	294.6
303.1	305.3	301.58	303.81	312.63	297.38	308.47	306.31	299.62	302.99	308.37	308.58	306.78	301.23	302.8	302.98	307.43	307.25	305.02	305.91	304.23	304.08	305.02	302.96	306.96	298.72	307.07	302.77	293.88	306.67	305.27	300.67	304.05	307.49	304.93	304.21	307.87	298.07	306.22	304.05	307.13	306.82	301.68	304.5	308	301.07	300.07	309.88	307.09	305.81
332.54	322.67	326.38	327.27	330.87	327.69	322.96	333.43	324.21	322.07	328.44	325.12	329.26	322.54	330.23	326.36	334.61	327.42	326	329.62	329.38	328.81	329.79	332.49	331.04	329.81	327.65	320.71	331.27	322.8	331.07	328.27	325.96	332.13	327.87	323.98	331	325.82	327.92	322.78	329.12	332.19	330.46	325.98	320.55	321.52	325.63	331.15	332.2	331.44
303.77	305.16	303.79	298.19	308.47	311.08	303.32	306.47	306.6	302.14	305.68	313.76	308.23	303.79	309.43	302.57	301.8	300.78	308.64	304.27	301.24	299.04	301.92	302.18	305.35	307.2	305.96	306.95	309.53	302.78	305.77	302.71	304.85	302.29	308.42	303.46	306.06	304.43	303.46	305.09	301.69	313.33	302.61	303.54	306.92	308.63	300.07	304.65	306.15	297.54
310.62	313.72	307.36	312.78	317.91	313.64	315.52	313.19	312.47	313.44	305.49	313.36	310.1	319.07	307.63	319.68	316.61	314.55	316.96	309.55	317.14	319.76	317.57	318.53	315.61	311.94	305.36	309.36	317.72	315.36	307.87	314.29	317.65	314.65	313.53	314.84	309.66	316.54	317.7	312.97	313.03	316.49	320.15	308.63	317.46	321.16	321.28	321.65	309.7	313.21
307.55	303.38	301.42	300.28	298.44	307.12	299.87	299.7	302.97	308.66	308.49	301.17	294.36	304.77	298.93	301.49	300.24	302.18	303.96	301.67	306.25	300.38	297.17	304.08	307.91	301.13	301.69	302.73	308.65	306.04	303.09	308.34	307.9	306.27	299.81	308.93	298.52	295.21	300.22	306.27	305.98	301.61	296.73	305.2	303.18	298.43	307.12	302.41	294.98	303.52
294.18	292.28	301.3	297.09	297.96	290.99	293.72	296.98	299.52	295.74	288.28	291.52	296.66	299.16	298.22	299.24	289.99	297.22	294.74	304.09	299.93	304.01	299.77	294.11	295.53	295.54	292.33	298.78	293.61	298.42	299.22	304.07	300.31	299.53	299.2	294.56	295.31	294.38	296.27	294.91	298.21	296.96	299.31	293.63	298.55	293.36	293.53	293.57	291.2	302.52
317.76	313.8	318.36	319.14	312.58	318.34	315.53	308.81	315.55	319.52	311.85	315.69	318.46	312.77	314.39	320.84	322.37	320.7	326.8	308.3	320.42	320.92	315.52	313.13	311.19	319.41	319.31	310.01	323.87	318.31	321.05	314.97	318.39	311.86	315	313.52	319.94	315.37	317.91	306.21	319	321.69	313.03	314.65	313.64	316.87	317.31	316.64	322.27	325.65
318.76	318.93	314.89	318.58	305.7	315.69	316.18	309.58	316.5	315.49	314.59	315.64	306.61	312.92	316.19	313.91	312.8	318.09	316.87	318.9	314.5	312.76	314.83	313.64	316.78	312.25	312.14	320.91	319.14	317.63	321.21	318.74	310.16	312.16	311.67	316.73	316.89	308.95	313.12	315.85	310.64	316.51	319.76	317.29	314.81	313.22	314.8	308.28	314.36	309.81
306.27	301.07	308.12	299.55	300.71	302.7	304.24	302.65	302.85	301.29	302.35	297.91	304.88	300.21	301.25	302.27	303.85	304.29	302.53	300.51	303.11	299.26	307.55	295.51	303.85	300.64	307.72	304.41	308.91	304.8	305.23	304.28	304.34	301.06	300.73	307.79	310.66	297.71	306.32	306.99	301.24	304.46	304.7	300.96	304.99	305.28	303.99	302.43	301.48	304.35
303.44	303.33	298.28	303.52	305.24	302.89	302.94	308.58	296.42	301.72	310.3	299.16	298.46	304.86	301.39	299.77	306.42	306.11	299.31	304.88	306.24	303.94	303.17	302.67	301.54	298.02	301.06	301.55	305.87	299.08	304.56	295.02	309.44	304.47	303.22	311.62	295.88	303.86	305.21	299.12	299.01	305.27	307.05	301.65	300.52	307.29	309.84	297.6	301.82	300.7
313.73	312.39	309.32	315.88	319.33	308.35	310.81	311.24	318.45	310.32	315.03	314.25	317	311.94	315.03	314.57	308.65	315.84	310.72	319.91	311.17	311.36	313.54	317.13	314.98	316.11	323.11	320.41	317.03	315.47	314.65	309.63	318.9	309.74	312.34	320.85	316.77	308.14	313.82	314.01	310.86	316.08	313.64	310.99	316.74	312.56	307.47	315.36	313.85	318.66
305.09	306.13	314.81	307.82	312.95	306.09	302.17	314.53	305.78	312.11	313.89	313.43	311.29	309.94	305.19	312.26	308.18	311.04	307.42	310.43	311.33	314.83	314.5	313.85	309.48	318.55	311.09	304.97	313.77	310.33	310.54	304.81	308.37	312.17	313.03	308.46	313.76	309.25	312.31	306.55	305.09	308.06	317.33	308.79	312.21	308.99	312.28	314.71	310.94	301.21
317.86	321.81	315.01	315.89	318.03	315.85	324.38	320.15	320.59	311.1	316.14	317.25	320.37	322.57	321.23	309.42	311.77	315.4	315.58	311.58	325.34	317.33	308.45	314.22	316.38	313.57	311.08	316.13	319.48	317.63	315.99	311.6	319.93	313.14	312.79	318.14	318.8	310.99	320.76	313.97	315.74	320.3	315.71	323.29	318.71	316.93	317.37	313.12	314.34	317.54
312.88	317.15	311.39	314.64	312.8	317.9	320.27	315.68	317.61	319.82	319.88	316.61	317.84	320.11	316.12	323.23	313.3	316.61	319.03	314.35	322.4	315.71	319.1	320.6	321.43	315.8	324.12	316.27	317.74	314.95	310.52	313.47	321.03	316.93	316.46	323.25	323.78	318.17	317.56	316.46	320.39	318.83	318	323.66	318.04	316.06	317.87	319.7	316.71	324.96
329.76	324.82	337.3	334.85	327.68	326.25	329.16	327.36	333.08	321.64	330.5	330.16	323.22	323.04	330.38	329.41	324.78	320.58	336.2	324.36	322.13	330.12	334.67	332.94	332.42	328.02	327.44	339.29	324.67	325.67	324.28	331.15	324.94	330.98	337.1	328.48	328.75	328.96	320.56	325.31	321.79	324.26	329.42	326.74	329.09	332.82	326.65	327.77	332.02	329.43
317.63	318.81	316.74	315.12	316.02	309.95	310.34	310.36	316.32	320.24	315.72	320.78	317.14	313.13	309.31	317.58	314.27	316.74	306.52	317.5	319.94	315.94	311.68	309.12	315.82	318.3	312.77	310.38	320.02	304.7	309.54	319.12	315.6	314.49	313.7	316.31	307.57	312.06	318.55	311.86	316.11	316.39	316.86	317.73	313.66	310.51	314.07	308.98	309.48	314.11
314.45	313.58	305.87	310.34	316.59	313.1	309.73	310.18	306.91	312.96	309.72	317.73	314.15	310.2	318.72	313.51	316.61	308.72	317.37	308.85	314.08	312.03	314.18	314.54	311.17	311.52	315.19	310.06	312.71	312.17	317.83	308.7	315.39	313.79	316.47	313.88	316.65	317.13	316.14	305.74	312.15	317.93	318.46	318.16	318.92	314.28	309.2	317.78	313.48	315.52
319.87	321.1	318.36	323.23	320.28	315.74	323.96	317	315.99	315.68	321.9	313.56	323.12	310.88	320.29	320.79	319.07	318.38	319.82	317.22	317.77	314.54	320.49	324.26	323.63	310.89	324.97	317.4	312.17	316.03	320.94	314.47	328.88	315.08	320.33	322.91	314.92	318.63	316.69	317.69	327.58	316.96	307.61	317.04	318.1	311.36	324.93	319.35	321.34	318.59
304.61	305.95	317.27	313.36	299.32	307.18	303.27	306.36	305.33	309.63	311.08	303.27	314.2	312.14	307.98	300.22	305.71	310.24	305.96	305.05	306.35	300.66	312.09	310.41	303.21	313.23	312.21	305.47	310.12	306.91	308.88	306.89	311.85	309.25	307.52	310.52	310.45	308.93	305.4	317.49	305.55	314.05	302.04	305.97	312.26	315.82	308.67	301.27	310.43	303.76
289.01	291.24	290.1	298.45	293.35	297.35	288.51	287.52	298.49	295.45	294.95	296.37	294.53	295.59	295.68	292.36	294.2	299.4	296.26	300.75	294.31	293.54	299.09	293.09	299.42	291.89	297.41	292.72	294.13	289.62	290.51	288.01	295.06	296.52	299.6	287.47	298.97	294	285.98	290.62	296.47	303.85	296.47	289.21	299	292.81	293.78	296.11	288.6	291.53
325.23	315.86	316.4	314.51	322.25	312.56	323.09	312.8	316.35	317.42	323.2	315.9	312.39	318.62	317.21	315.88	314.96	320.78	316.56	312.81	317.36	314.81	313.6	318.58	316.04	316.64	316.45	319.88	322.21	315.34	316.04	327.04	314.33	319.71	312.82	316.15	320.94	313.79	317.92	311.43	319.69	325.49	314.36	320.45	318.81	316.43	311.58	319.32	320.32	311.69
314.25	308.18	310.52	316.38	314.16	304.18	314.96	311.61	314.61	313.72	307.63	319.68	305.84	309.35	311.21	315.38	319.75	308.78	312.31	311.59	309.66	312.13	321.18	314.84	307.27	306.39	318.28	317.8	316.33	313.56	306.93	313.46	317.16	318.73	322.08	314.54	317.79	317.99	323.73	310.33	315.54	313.53	316.18	321.6	309.09	313.05	312.46	308.12	311.7	310.25
313.53	311	317.89	314.36	318.59	317.61	317.86	302.06	313.03	315.56	314.43	317.69	319.32	321.3	306.29	311.83	312.21	313.29	313.52	324.29	317.21	312.07	319.69	314.05	308.36	318.75	312.48	306.37	319.41	315.73	327.05	321.51	317.14	316.84	309.51	321.62	316.07	308.29	321.71	317.73	306.14	314.71	312.88	317.4	320.77	311.33	319.85	318.43	314.36	314.69
312.63	310.99	306.56	315.79	310.93	315.9	315.37	310.27	317.31	309.71	307.38	313.99	308.86	311.35	312.49	305.65	311.05	311.44	309.45	309.88	304.15	307.98	304.19	297.51	316.56	309.01	311.5	314.07	309.07	307.43	315.78	312.35	305.8	311.55	308.84	311.48	310.25	309.28	316.54	307.14	312.67	310.09	314.49	316.24	305.31	315	306.75	308.21	309.13	308.69
308.62	303.95	308.09	311.1	313.37	307.71	304.77	308.52	307.57	301.66	312.49	309.4	305.05	314.14	312.38	307.35	305.08	312.47	307.22	312.77	303.15	304.94	312.3	304.78	303.95	311.29	301.84	316.69	306.32	307.41	309.18	306.48	305.72	304.92	305.1	308.33	306.83	309.68	300.73	303.72	304.87	310.9	307.43	307.8	301.05	303.24	307.54	310.28	299.34	319.99
318	315.75	315.2	320.91	309.15	309.97	314.63	313.55	315.98	312.33	320.35	316.31	321.67	311.18	318.61	317.03	314.47	313.27	309.64	317.22	322.81	320.74	313.23	315.48	314.4	313.52	312.81	315.11	314.17	315.54	315.89	318.31	314.87	318.07	313.89	316.79	319.72	316.46	315.78	321.39	313.15	312.56	315.98	315.35	321.45	317.32	318.8	317.76	309.95	320.91
310.64	309.76	307.43	312.24	305.33	305.79	305.88	307.81	308.98	312.27	312.53	306.88	307.94	320.84	309.43	306.8	315.95	311.16	309.51	313.15	307.11	311.84	313.47	303.51	313.72	310.67	313.62	306.2	311.97	312.4	305.86	310.58	307.78	306.25	301.47	304.15	304.63	312.73	305.9	314.94	302.66	302.75	307.8	312.46	312.43	313.27	307.71	307.32	316.16	308.48
330.24	321.02	324.51	323.02	331.57	327.29	327.14	321.34	328.39	322.4	329.01	325.44	332.77	323.58	330.64	330.67	329.69	322.79	332.88	330.72	325.89	333.11	323.87	325.08	323.87	327.73	324	321.69	328.57	330.02	316.2	329.21	320.26	324.94	325.65	326.5	325.92	331.52	326.75	328.36	332.3	322.26	326.06	326.8	321.94	329.14	320.29	325.91	330.31	328.73
302.87	311.36	302.23	303.43	313.04	308.63	301.81	300.08	303.21	303.57	303.66	304.38	302.77	305.32	306.14	300.78	305.69	304.24	298.5	301.61	305.19	296.03	298.22	314.79	302.15	301.11	305.05	301.23	306.28	300.69	311.5	306.2	300.84	308.54	300.32	295.49	310.92	310.22	310.15	300.42	300.92	297.85	310.34	306.4	303.92	305.98	304.03	303.68	306.86	305.89
318.98	323.55	317.82	316.95	320.89	314.54	320.56	321.89	311.01	319.3	322.43	319.48	317.32	316.66	323.99	317.6	320.56	328	318.38	314.12	319.66	308.79	316.96	323.2	318.64	322.28	313.5	320.92	315.66	315.55	326.23	325.25	317.91	321.26	316.01	320.38	320.04	320.23	320.2	322.12	321.63	316.06	313.34	313.82	318.6	316.68	316.2	314.61	316.87	319.14
304.31	310.27	304.56	315.07	309.53	310.03	314.42	309.9	309.81	307.97	311.83	311.08	314.68	308.74	309.81	308.38	309.19	308.6	315.73	315.68	310.68	307.85	311.96	310.85	312.37	306.46	308.45	315.01	311.69	309.27	306.63	309.69	305.26	310.74	311.57	318.81	309.7	305.06	312.31	312.1	306.57	316.92	312.32	315.46	309.98	311.81	313.05	313.87	312.1	306.88
304.73	310.64	300.51	305.9	300.83	301.25	304.81	298.31	303.63	303.2	307.61	301.97	303.02	298.17	309.39	306.5	298.55	304.66	301.31	300.38	295.13	296.45	298.65	299.93	304	303.05	307.39	300.12	308.42	304.86	298.68	295.8	298.08	303.79	300.04	297.19	302.87	305.92	299.19	305.8	301.71	307.18	297.1	299.57	302.07	296.59	305.85	300.87	302.73	305.16
298.02	294.55	292.04	299.06	303.13	295.59	294.9	295.28	287.23	301.16	292.72	298.75	303.76	300.84	299.49	291.83	296.58	299.39	298.91	300.34	299.49	293.92	297.31	289.53	292.98	298.83	290.48	299.61	291.5	303.88	290.36	300.02	297.93	292.4	300.27	298.88	294.39	297.46	299.9	299.43	303.38	297.51	291.38	304.11	298.9	289.28	294.69	290.18	296.77	293.54
319.07	323.58	322.44	318.2	318.98	320.96	317.47	317.31	317.43	319.38	312.62	309.26	314.48	312.21	318.41	309.43	320.4	319.57	319.6	305.95	315.05	316.72	319.13	315.6	314.71	308.95	310.12	307.95	317.82	314	312.52	318.92	308.69	316.99	319.46	315.43	320.33	315.6	310.07	308.47	315.19	319.26	318.86	313.06	327.63	320.97	315.26	313.64	315.54	317.33
317.36	309.7	315.01	312.92	314.43	319.6	323.15	315.52	311.71	316.47	312.57	321.88	315.8	313.8	313.3	317.53	317.44	309.24	317.33	313.1	311.17	317.72	314.18	317.37	312.98	311.98	318.98	315.31	321.22	313.69	319.37	310.35	312.57	318.14	315.64	310.17	315.2	314.39	313.6	316.24	320.43	312.2	319.08	314.75	318.17	316.21	314.02	313.73	317.65	318.82
324.07	313.78	316.65	316.42	325.35	319.57	310.54	316.26	318.88	312.22	310.91	325.65	314.51	319.77	317.8	317.59	321.63	314.68	309.32	317.53	316.63	316.49	317.55	314.82	311.58	314.44	318.11	314.68	320.3	318.86	317.03	319.54	317.53	312.33	313.67	311.31	313.65	320.15	317.3	312.02	311.9	322.43	311.98	316.03	320.68	315.66	310.3	318.4	317.88	319.31
307.11	306.46	305.8	309.69	302.53	308	297.47	305.16	301.22	305.91	305.37	302.58	299.29	297.73	307.93	305.25	300.92	303.07	304.26	299.84	302.13	298.97	305.49	311.2	298.3	310.91	305.86	304.93	301.03	298.57	304.85	297.18	303.57	302.39	305.74	306.19	306.72	299.6	297.52	302.88	297.56	307.27	305.66	305.15	309.65	297.24	300.13	301.4	301.4	305.96
303.55	304.08	307.81	302.21	306.22	298.92	306.78	297.56	305.62	304.45	299.5	309.56	313.26	302.59	301.83	305.39	301.98	305.77	302.81	311.29	308.39	301.94	309	301.87	307.22	303.16	308.47	307.62	302.11	299.5	305.56	303.93	308.57	304.56	303.9	303.04	304	302.67	297.62	306.75	303.43	305.5	308.26	300.3	306.96	307.08	303.87	307.19	299.81	307.02
304.76	298.17	307.52	296.79	306.72	296.67	300.13	308.03	296.31	301.37	304.76	298.24	303.84	301.28	298.4	299.36	303.43	300.35	300	305.5	298.28	297.86	301.1	302.95	294.56	298.91	301.86	301.01	304.88	303.54	303.6	299.04	303.91	304.64	302.26	295.1	306.75	299.85	305.82	292.67	292.31	294.78	297.13	305.58	302.31	308.53	310.59	306.67	303.83	300.24
298.81	304.12	300.04	299.3	299.83	303.29	304.82	307.22	302.31	293.92	300.85	295.26	304.92	299.8	299.38	294.75	299.58	304.54	300.12	303.46	302.27	301.09	309.35	306.89	302.23	293.83	296.98	300.24	304.46	306.75	302.03	304.31	303.87	301.59	309.27	301.27	302.74	304.16	300.35	301.92	309.5	299.41	301.64	300.4	307.16	296.02	306.52	307.48	300.53	307.86
312.61	312.07	318.54	312.35	315.61	308.14	317.4	310.83	309.28	310.39	315.41	311.61	309.65	323.12	315	306.45	309.32	311.18	315.02	310.96	318.27	316.23	315.12	312.49	311.3	318.62	318.96	314.51	308.91	317.51	315.45	303.27	311.7	315.83	320.46	311.86	313.03	306.71	316.67	312.39	311.01	321.22	318.14	316.52	315.79	315.01	310.75	314.28	310.23	317.05
304.23	303.19	308.36	309.44	305.16	307.72	300.99	312.21	310.66	305.46	301	299.3	307.12	301.48	308.72	307.7	304.34	308.08	304.87	308.18	306.27	303.95	301.59	309.19	300.3	309.14	306.06	307.61	306.13	315.76	304.12	308.01	312.14	311.56	301.79	305.87	311.41	300.74	307.2	304.41	305.76	303.84	299.32	304.26	305.16	311	301.17	302.69	311.58	301.32
311.92	318.87	321.41	322.61	319.44	311.37	318.55	316.81	309.62	316.13	313.26	315.42	315.58	310.63	315.53	308.14	305.45	315.95	317.18	313.3	313.53	321.3	318.94	312	315.92	308.76	312.94	310.54	308.47	318	316.79	315.27	309.15	313.89	310.76	315.33	306.27	315.34	316.31	308.76	312.83	309.68	311.66	312.01	316.43	315.59	314.74	317.14	316.69	314.54
312.19	308.74	309.91	312.1	311.41	307.72	305.68	311.9	314.41	309.68	311.18	307.91	306.94	312.73	309.33	307.01	318.57	318.64	311.96	313.74	319.61	306.95	303.25	317.43	313.66	307.8	312.24	311.95	313.78	312.49	314.08	316.3	311.61	312.68	314.36	311.23	312.67	309.8	318.97	309.67	308.62	309	314.55	314.5	309.19	314.67	315.55	312.05	318.78	310.61
304.71	316.13	314.38	317.39	313.4	312.81	313.52	307.41	311.32	313.07	315.57	314.48	315.06	318.64	309.08	308.17	316.34	317.14	309.01	317.71	322.01	306.54	309.84	314.96	315.13	315.13	311.84	307.74	307.15	311.82	318.91	311.01	306.31	312.9	313.79	316.87	311.28	308.66	308.58	310.61	322.7	314.54	311.21	304.38	316.38	314.99	309.89	322.72	317.43	309.68
302.33	296	297.83	291.81	301.8	299.75	297.81	308.17	299.65	302.45	304.18	304.81	300.49	299.08	297.31	302.5	296.43	299.56	304.12	302.99	296.96	302.71	299.06	302.71	302.27	292.17	296.27	299.34	300.11	298.87	304.16	301.39	305.32	302.58	302.04	298.73	308.75	298.18	305.96	295.39	306.21	294.9	302.79	293.41	296.79	297.28	302.01	304.47	304.56	302.4
329.95	331.68	331.97	336.53	330.03	329.09	327.5	320.69	334.18	328.02	331.9	326.77	325.15	322.12	328.79	331.4	323.76	328.66	331.51	330.81	327.96	328.11	318.24	324.59	330.04	328.76	324.18	326.39	331.24	328.2	327.16	324.28	321.26	327.05	321.78	328.44	324.96	332.66	328.78	334.15	332.05	327.62	330.33	327.15	320.98	327.81	324.81	329.5	328.63	329.61
307.97	299.46	306.73	299.93	305.06	309.18	304.25	300.59	299.58	308.92	304.36	311.92	304.38	300.33	303.9	305.77	304.63	301.6	302.61	305.14	301.65	299.34	305.07	301.7	315.56	303.32	301.43	302.77	305.48	306.52	299.94	299.08	303.87	306.8	306.06	301.18	308.31	300.46	305.66	306.2	296.54	297.05	298.08	297.52	306.97	302.56	302.4	305.8	306.34	305.27
324.76	316.02	311.26	311.87	318.86	311.25	317.39	317.64	318.19	320.73	310.38	325.74	319.42	320.98	314.08	317.91	318.14	317.14	317.09	318.67	309.19	320.68	314.89	316.06	314.45	322.93	307.6	312.55	310.24	319.26	314.23	315.12	321.4	313.42	316.6	320.33	317.99	313.02	317.61	317.49	319.89	314.62	321.6	317.17	314.71	315.06	316.72	320.68	313.9	312.85
306.66	315.2	310.57	311.6	311.93	314.74	319.17	308.81	316.15	317.98	304.73	312.86	306.99	309.26	305.45	310.4	306.53	309.14	305.63	310.33	306.88	305.65	316.7	311.37	305.38	308.51	297.66	314.44	307.09	309.01	305.91	307.37	312.15	309.21	308.83	310.01	315.23	318.85	315.64	316.91	312.21	305.41	303.23	308.48	319.81	305.77	308.35	317.16	315.14	307.29
308.87	313.13	313.78	314.18	312.36	309.32	325.28	313.03	316.81	314.54	318.31	309.93	320.36	317.3	316.25	317.86	313.86	313.62	317.48	316.52	313.09	319.61	309.03	318.21	315.71	321.71	316.13	314.45	315.69	312.09	315.2	318.09	320.62	316.84	326.45	320.83	308.8	320.9	320.3	317.72	317.11	319.86	321.25	319.04	316.42	311.67	324.99	307.66	315	319.85
315.53	307.28	309.5	316.57	311.57	312.22	307.89	312.73	313.36	316.19	315.41	311.32	311.96	310.89	308.52	311.29	308.28	315.96	315.81	309.42	313.17	313.02	306.4	307.98	303.42	312.44	318.33	312.62	314.47	311.74	317.93	314.64	316.23	310.04	311.6	311.11	311.04	312.15	307.52	314.48	307.47	312.24	310.32	312.25	311.85	313.78	316.04	310.2	317.01	309.49
316.29	315.56	309.23	313.02	308.94	315.82	310.27	313.36	311.89	316.64	310.98	315	319.86	310.82	311.71	311.05	315.42	311.23	316.22	314.15	310.54	311.56	313.02	316.84	311.18	315.22	315.7	312.01	308.79	304.36	311.87	314.39	315.15	310.5	316.43	313.42	316.66	311.77	312.51	312.03	309.85	307.52	311.73	300.82	316.84	315.27	312.09	311.87	310.63	317.29
300.78	308.08	297.78	304.53	301.32	296.69	306	316.43	305.17	308.34	309.46	304.53	302.96	300.62	305.36	308.98	304.24	298.02	305.04	305.98	297.72	296.12	304.09	310.23	303.56	304.65	300.26	299.28	304.35	302.32	307.36	301.05	303.66	303.75	309.75	296.45	306.7	300.85	298.82	305.74	299.8	301.92	307.5	304.58	303.65	302.83	302.9	301.53	302.65	304.68
297.4	293.06	293.5	300.06	300.61	290.66	295.77	302.22	297.18	302.26	295.24	301.05	290.73	300.27	299.49	291.08	296.86	292.76	301.62	295.9	290.32	296.17	297.45	290.7	293.32	293.89	297.98	294.49	301.1	295.56	299.15	300.32	300.94	297.82	291.44	297.91	304.02	295.2	298.13	291.31	294.83	300.2	293.27	306.32	302.63	298.06	297.35	297.73	295.87	295.17
310.86	314.96	316.1	317.13	315.17	311.89	314.22	322.24	312.01	305.36	319.02	311.16	314.45	314.63	313.91	316.3	316.94	318.77	312.64	315.93	315.15	314.77	317.24	313.21	316.69	312.36	311.55	307.94	318.68	321.72	313.61	314.54	312.8	319.87	315.67	316.31	321.13	320.16	316.83	315.37	315.12	311.06	321.31	312.59	316.82	313.47	313.06	318.03	313.58	310.53
309.24	309.48	307.41	305.41	296.9	300.54	302.85	301.76	298.01	304.19	300.95	300.52	304.38	298.56	310.66	292.27	300.77	301.16	305.11	305.72	309.5	296.32	298.35	303.95	291.53	300.92	302.06	293.49	301.11	305.35	300.42	299.94	303.94	294.73	294.71	300.91	298.77	305.1	302.03	300.57	307.18	299.43	305.9	304.63	293.2	298.6	295.83	299.63	299.45	312.82
307.1	299.18	300.55	303.62	303.36	305.62	311.04	300.62	305.89	308.32	304.3	309.4	306.87	308.83	298.04	308.54	301.5	307.05	304.22	309.11	307.69	305.49	303.68	313.44	298.04	301.83	300.09	308.91	303.92	303.15	309.63	306.2	303.66	307.74	311.71	310.6	311.48	308.41	306.34	312.07	300.21	305.16	304.95	309.46	305.58	300.85	302.39	308.59	299.62	301.73
299.32	289.05	291.8	294.31	296.2	293.01	292.55	296.42	296.69	298.56	297.66	288.13	288.85	288.76	297.47	291.62	298.09	287.52	298.56	294.77	299.93	295.17	296.11	300.32	297.88	291.13	291.3	292.97	296.46	291.95	293.92	294.31	293.22	295.83	289.23	292.37	289.25	293.07	297.83	295.12	292.18	294.52	289.22	296.44	303.4	293.78	295.26	292.56	296.71	291.41
302.8	302.54	298.75	300.99	302.19	294.49	302.98	301.18	303.82	295.11	304.15	301.58	292.39	300.33	302.22	304.94	303.02	301.74	305.47	305.48	304.08	309.42	303.3	309.82	302.43	296.57	305.84	300.2	303.54	302.86	302.26	304.88	303.6	297.96	307.28	307.26	305.69	304.05	301.33	303.01	295.74	303.36	298.32	305.29	305.82	300.12	294.32	310.16	299.96	302.19
302.96	298.27	306.12	305.16	310.84	301.58	308.51	303.43	304.02	310.02	308.97	297.24	297.34	301.14	300.68	301.22	302.14	301.41	306.26	300.02	297.65	308.68	298.78	303.76	308.07	299.83	313.67	315.1	309.5	311.64	305.25	308.25	304.66	305.64	300.72	303.12	303.96	301.84	309.6	305.47	299.03	302.6	304.17	311.45	303.39	310.38	299.8	303.83	301.41	308.05
289.36	295.04	304.37	290.44	290.46	291.79	297.28	294.47	303.27	296.58	297.66	290.24	302.73	300.42	291.09	291.02	293.57	296.28	297.29	291.01	294.93	293.4	286.07	305.52	301.16	296.55	289.99	293.95	290.07	302.21	288.68	295.98	291.17	292.01	294.68	297.72	294.7	296.38	290.95	289.1	297.04	297.17	294.25	294.81	290.8	298.92	299.47	295.87	292.85	294.51
305.98	303.97	310.75	308.12	306.92	305.46	308.7	309.02	302.95	305.88	307.76	310.17	306.31	307.43	300.27	301.37	308.19	312.29	308.07	298.72	303.96	304.54	302.71	303.8	308.12	306.2	302.13	303.57	303.76	306.97	303.34	306.42	302.43	301.6	309.56	298.83	313.86	308.46	304.41	302	299.7	307.33	309.89	301.49	312.58	301.23	302.85	300.92	302.58	303.88
318.6	317.42	322.15	317.44	313.34	317.48	312.08	305.68	310.74	305.49	309.15	305.17	316.98	311.18	313.51	308.33	307.24	314.04	313	317.59	316.21	317.51	311.98	318.09	314.8	313.07	315.49	313.76	314.37	308.25	314.42	311.42	313.79	311.43	310.86	314.11	308.83	310.2	311.81	312.48	312.28	309.08	312.84	311.37	309.21	314.09	309.4	313.46	313.05	316.73
300.93	297.83	304.23	305.64	295.14	301.25	300.43	302.83	304.74	298.36	297.63	301.62	305.53	305.64	298.52	305.91	301.88	297.85	299.02	304.96	295.63	301.89	302.21	300.24	299.59	302.65	301.07	303.14	304.02	294.86	303.72	300.66	301.36	295.02	291.61	301.62	307.29	299.41	304.25	295.05	301.39	300.5	300.12	303.81	304.9	304.12	301.85	293.62	295.2	301.99
307.75	311.96	310.52	312.02	308.71	317.99	313.54	309.56	315.65	318.74	318.52	312.5	315.49	320.51	312.58	315.54	312.62	311.34	315.09	315.97	314.03	317.87	316.44	316.65	311.84	317.37	315.21	310.75	313.36	314.54	305.58	311.76	320.24	322.29	309.8	314.98	314.89	317.09	311.31	322.61	316.67	317.08	311.36	316.86	310.52	320.47	308.67	316	316.51	313.86
301.26	308.35	307.31	306.26	307.49	304.42	305.93	301.99	306.98	306.11	307.51	304.69	307.58	308.81	311	306.24	304.85	305.74	299.8	312.9	304.82	304.6	309.1	306.93	312.33	307.88	309.88	306.22	308.09	301.4	310.96	305.88	308.02	302.92	304.27	305.73	311.05	303.05	301.13	307.53	301.12	301.79	294.64	309.9	305.01	308.42	299.55	304.98	314.9	300.65
303.32	296.96	310.74	301.09	301.47	309.55	300.9	304.55	302.61	308.11	309.25	304.51	307.74	307.79	306.36	300.47	298.82	302.74	303.85	306.22	299.95	304.55	302.4	305.2	310.53	304.47	304.57	304.15	302.46	305.74	307.34	301.26	310.38	302.29	299.1	304.01	300.62	302.81	306.24	304.88	300.63	308.42	303.76	300.05	306.51	308.51	306.43	306.1	307.98	305.69
303.87	305.27	302.11	307.57	301.56	304.09	312.21	307.74	307.71	307.73	307.96	298.71	305.15	300.08	306.01	305.47	302.91	310.54	300.83	311.11	307.91	309.8	306.31	308.61	305.51	309.54	305.07	302.15	296.44	298.74	309.07	295.74	302.24	306.29	306.66	308.64	305.39	299.11	305.17	301.9	301.81	299.22	297.59	300.57	303.22	298.95	307.02	306.89	293.49	306.45
321.58	323.44	323.22	322.17	324.45	319.79	324.57	326.7	329.65	329.17	324.52	326.38	323.81	323.9	321.7	328.82	329.51	329.77	331.75	325.8	320.59	319.6	323.45	328.75	329.93	327.3	328.54	320.91	329.43	332.27	320.51	324.41	326.17	322.84	329.47	325.89	327.58	318.74	323.99	325.97	329.96	322.73	332.02	329.59	321.84	330.03	325.89	324.17	325.75	318.32
309.2	315.09	321.61	312.09	316.5	315.9	314.03	313.84	318.91	313.29	318.38	309.6	313.77	315.14	313.63	322.65	318.13	313.74	310.37	309.86	308.66	312.77	315.46	312.12	310.73	314.11	309.97	316.06	315.38	318.24	312.64	313.47	314.8	312.67	309.65	322.36	312.37	317.5	322.2	313.67	315.81	308.67	312.31	306.15	310.98	314.92	307.48	314.72	319.48	313.25
315.29	318.51	316.98	320.09	312.32	308.28	315.71	309.67	308.22	312.61	317.51	318.26	313.53	309.29	307.52	307.66	315.59	312.02	310.7	318.94	316.01	311.47	316.98	319.18	314.21	314.54	315.52	314.71	319.52	316.17	322.24	315.5	316.98	316.07	310.74	313.43	308.37	312.7	310.88	315.69	312.34	312.09	316.14	308.97	308.1	319.46	310.18	317.23	318.78	313.73
328.26	323.79	328.03	330.71	324.86	329.9	330.16	327.13	327.54	333.68	333.26	325.87	330.2	321.49	318.69	325.83	329.57	336.47	327.12	329.63	326.36	334.85	338.09	327.42	325.37	329.56	319.74	331.41	327.58	322.8	325.39	325.57	330.39	327.83	329.6	334.87	328.45	333.5	317.34	327.44	329.1	321.23	323.67	331.1	319.89	339.87	323.37	324.81	328.89	332.15
306.94	300.29	308.81	301.13	296.89	305.54	301.73	296.99	303.11	302.87	306.29	305.23	302.04	302.67	297.82	302.42	303.92	302.38	304.15	306.62	300.12	310.43	298.64	300	304.76	306.1	305.27	299.97	304.69	298.34	302.89	303.88	303.91	300.41	307.13	302.41	301.94	310.17	309.39	301.39	295.93	303.07	304.21	292.66	302.74	298.34	304.68	298.98	308.85	307.26
310.38	311.06	311.2	299.73	309.98	316.59	314.37	313.77	307.39	303.09	309.4	307.79	307.83	317.15	309.93	313.72	312.89	305.04	312.2	305.43	305.8	306.53	312.44	310.24	304.79	305.09	315.32	308.18	304.47	309.95	310.84	310.48	303.92	305.22	303.78	313.05	304.74	312.11	309.12	302.78	316.47	310.8	304.58	312.77	303.94	307.98	300.16	315.5	302.98	307.02
317.58	316.33	317.81	317.3	321.16	318.42	319.57	317.78	315.18	314.68	318.98	310.88	316.92	319.54	317.84	319.95	321.26	311.29	319.19	314.28	313.97	319.87	316.74	316.55	312.97	317.47	322.66	318.79	324.3	319.54	311.89	311.24	322.57	319.65	317.67	312.58	318.73	313.47	321.08	320.41	318.17	320.18	314.76	314.4	319.42	315.01	327.56	317.99	315.78	315.36
314.43	317.09	310.49	311.16	305.83	314.7	321.89	316.65	317.81	315.68	316.53	312.67	314.57	322.05	307.29	314.16	306.08	323.63	310.12	312.92	312.27	320.55	315.58	320.19	310.09	320.15	312.97	312.81	319.83	309.01	319.03	317.97	313.11	316.53	311.74	316.34	321.04	307.46	311.92	317.93	313.39	314.59	315.21	313.28	316.72	313.02	312.67	325.07	315.47	323.63
316.81	327.75	313.97	320.26	318.76	311.94	317.11	318.47	308.45	315.25	322.64	316.45	319.71	319.12	313.05	317.62	309.87	312.75	314.41	310.56	316.21	318.65	310.46	315.54	310.38	320.34	322.23	315.06	309.73	316.16	318.83	312.14	314.17	316.96	308.64	312.46	315.96	309.94	310.34	311.36	313	314.13	313.03	311.96	313.06	317	317.67	310.37	318.88	319.73
315.55	316.04	319.16	318.9	319.96	318.91	317.79	318.64	318.72	317.16	324.18	324.33	319.95	320.64	324.29	319.61	320.77	313.14	324.31	322.87	315.55	318.94	319.44	322.07	311.81	313.9	315.61	329.22	312.72	316.44	322.41	315.31	310.34	321.79	318.8	317.33	322.88	318.72	316.09	321.66	322.97	312.54	325.05	311.75	318.09	321.42	322.74	318.48	312.59	316.51
312.91	313.26	316.68	327.71	311.63	310.96	317.05	315.55	311.26	317.68	314.21	312.74	317.73	313.11	321.85	315.52	310.29	318.33	313.57	313.53	324.2	312.34	310.75	310.26	319.51	314.28	314.58	305.58	314.64	316.98	319.12	314.1	316.49	309.57	312.41	320.45	317.85	313.98	314.83	312.65	312.46	313.55	320.33	309.9	312.81	315.08	314.83	315.66	312.78	312.94
314.4	321.34	318.29	316.74	315.03	309.36	318.15	310.75	321.19	314.57	316.66	313.87	316.11	319.26	316.27	318.96	313.62	323.38	319.23	320.12	321.75	316.15	316.89	321.36	312.06	314.46	317.03	312.38	312.85	316.19	315.42	311.75	316.51	312.26	318.6	318.35	313.2	315.11	316.44	314.36	322.86	313.3	312.5	318.89	317.62	320.84	308.1	314.89	318.19	320.09
295.11	292.64	297.65	301.77	298.45	290.47	301.26	296.7	296.56	299.57	297.7	296.37	294.61	295.01	297.57	295.11	298.07	298.81	292.61	296.72	299.64	298.21	290.75	293.95	295.63	303.74	296.06	299.15	302.77	293.5	294.7	295.48	296.57	297.16	303.4	292.18	297.2	296.42	295.2	295.75	293.56	297.15	295.61	296.71	289.43	300.85	290.15	298.09	296.37	295.39
313.4	307.69	308.67	311.67	306.87	307.62	317.83	309.96	310.51	310.93	303.36	310.14	317.5	309.55	316.76	306.59	307.17	308.9	309.9	314.07	312.44	312.22	313.92	313.75	312.21	305.42	310.53	311.05	311.71	315.12	310.24	309.11	306.45	307.88	311.5	310.25	311.7	310.55	313.4	303.31	310.81	308.79	301.63	311.82	318.67	317.11	314.1	311.33	304.23	308.61
315.59	308.12	310.07	312.75	312.67	310.67	306.59	318.88	306.46	306.52	311.44	315.11	315.1	304.15	312.78	312.56	312.36	309.97	309.71	316.88	317.13	310.97	313.81	308.74	313.59	314.95	308	312.72	309.48	312.43	312.97	308.36	313.07	315.13	314.31	314.71	314.62	315.33	312.91	312.14	310.59	311.51	313.3	317.59	317.74	308.72	311.08	320.18	316.04	320.03
301.99	297.82	301.07	297.22	300.07	298.71	298.33	300.07	299.61	302.78	294.58	297.86	302.92	296.86	299.29	302.05	294.85	298.62	303.08	297.33	302.36	307.04	299.33	298.12	300.86	301.53	300.17	294.06	295.61	298.64	309.54	298.07	305.37	295.98	294.64	295.59	302.26	299.03	300.1	301.19	303.21	299.46	304.63	307.78	306.67	302.93	300.81	305.45	305.23	306.24
304.01	305.87	300.16	304.89	296.39	309.95	298.8	301.11	312.42	307.44	297.9	300.96	301.16	302.65	301.63	298.23	310.7	306.05	299.51	305.38	304.5	303.57	302.61	300.99	311.1	300.3	305.41	305.73	306.96	299.16	301.86	306.66	307.63	303.04	309.41	307.48	305.08	304.22	303.64	310.25	311.06	301.33	308.32	306.06	304.08	309.42	308.69	302.88	307.91	298.98
304.65	304.45	301.91	306.74	309.73	302.75	303.16	307.52	309.51	300.14	305.71	300.88	303.44	304.52	308.39	306.41	297.15	306.22	307.59	305.42	300.78	305.07	300.65	303.97	301.43	301.78	304.08	304.08	298.95	304.04	306.6	300.39	307.75	304.48	303.57	299.57	301.4	300.23	303.43	306.05	305.03	303.44	300.03	302.4	298.92	301.41	303.94	312.77	301.63	301.82
310.55	317.52	318.1	311.37	316.61	312.08	318.85	318.36	309.61	314.38	314.5	317.23	314.57	316.83	323.66	315.17	321.16	312.77	313.32	311.36	312.24	308.29	314.15	321.36	310.34	320.63	317.81	319.66	320.08	314.6	319.89	322.82	316.74	316.07	314.51	320.54	313.71	313.37	321.55	315.41	321.88	321.71	311.71	321.29	325.08	316.66	313.19	317.71	312.98	313.61
312.16	310.93	313.26	310.27	307.42	311.53	304.28	311.24	309.91	304.42	303.31	307.35	310.13	312.32	309.77	313.62	306.62	309.63	315.64	305.68	316.25	309.88	311.52	308.66	310.68	310.17	312.05	310.92	305.96	305.49	309.54	311.24	306.04	305.87	310.2	313.86	299	297.88	308.46	305.02	315.4	314.21	312.94	306.38	311.15	303.46	308.09	312.42	303.47	308.16
329.7	318.59	331.09	329.24	332.22	333.83	331.35	328.66	334.49	325.19	329.99	329.87	329.86	326.07	318.08	327.6	327.78	332.57	322.12	326.75	329.72	330.09	329.13	323.52	322.25	331.89	328.93	327.7	335.3	329.02	330.48	329.05	322.54	323.47	327.39	323.47	320.75	329.24	334.03	328.72	325.36	325.82	336.75	331.01	320.37	324.84	327.66	333.45	325.1	333.43
292.51	285.7	289.27	291.98	295.69	299.36	297.3	291.16	297	293.74	289.84	296.37	290.75	296.8	288.54	286.99	291.53	293.06	297.21	290.06	296.34	301.46	295.92	298.98	295.17	287.22	289.94	297.32	294.71	292.79	293.76	288.65	292.19	297.65	293.71	296.67	291.83	298.08	290.59	290.42	297.69	290.57	289.11	292.11	301.07	287.94	296.88	293.88	301.08	295.42
309.88	311.57	311.19	316.87	304.96	314.8	311.98	311.78	309.18	310.74	315.97	314.1	321.93	310.3	313.86	310.5	322.18	320.04	316.55	322.36	318.31	310.98	316.22	317.22	316.85	309.62	323.29	319.46	312.87	316.34	309.7	309.99	313.39	310.45	313.37	310.8	314.42	317.5	313.03	313.93	311.57	309.72	319.38	315.83	318.34	312.1	308.44	312.57	310.78	320.97
316.28	322.09	317.11	316.09	312.59	310.75	324.19	319.62	319.49	320.21	320.16	325.13	328.2	314.1	322.27	313.15	312.33	320.35	313.2	321.95	319.31	319.73	318.13	321.17	319.19	317.91	314.97	319.14	318.42	311.75	312.51	318.57	320.52	310.81	317.27	321.6	318.09	313.95	314.43	316.95	323.27	316.69	321.56	316.19	316.24	321.85	319.14	320.3	321.64	318.02
301.67	299.34	301.83	308.08	303.55	309.48	307.34	304.87	304.59	305.16	304.33	301.9	301.88	308.67	310.12	308.02	299.6	302.3	298.88	304.59	304.79	305.8	303.86	308.06	301.7	301.63	302.29	301.91	299.22	302.44	311	303.26	305.27	303.2	307.54	300.66	306.16	301.89	302.43	301.52	314.2	306.67	306.28	309.41	305.79	293.47	307.13	308.38	299.55	307.42
308.9	307.38	316.23	311.3	312.79	317.85	309.31	316.03	310.73	318.1	315.74	314.71	314.47	318.15	318.9	311.45	309.67	321.76	314.05	309.56	304.26	311.8	305.95	313.64	312.02	310.94	313.75	313.72	318.45	313	309.93	317.31	309.47	309.35	317.7	312.24	317.82	311.9	315.5	310.59	314.49	311.64	308.65	315.53	314.02	318.97	309.72	309.28	307.41	308.34
306.75	308.47	312.01	315.51	309.26	314.23	310.06	307.33	317.71	313.08	306.86	311.62	309.57	304.77	315.42	316.82	310.45	312.68	315.72	311.15	311.5	304.58	314.96	309.16	313.05	301.01	306.33	320.55	314.78	305.54	313.81	304.92	302.86	309.45	312.62	307.46	313.72	303.76	311.78	308.2	312.5	311.18	306.32	305.42	307.43	315.62	311.85	316.92	309.78	317.35
309.11	304.67	298.92	302.29	302.14	307.71	307.44	308.75	296.32	302.01	297.46	306.52	305.51	302.69	305.03	303.28	308.46	299.7	305.99	299.88	310.64	304.36	310	303.07	306.68	304.37	303.55	307.38	292.96	300.14	303.43	301.9	296.72	302.5	307.4	310.02	312.84	305.41	298.69	310.51	305.82	303.11	296.1	304.72	301.36	307.18	308.26	301.54	310.59	302.17
317.09	311.9	313.55	315.42	317.93	319	320.25	317.72	312.24	315.15	311.83	318.74	314.2	307.3	312.82	309.21	314.4	305.5	311.15	306.96	305.93	313.78	311.75	315.81	307.81	310.25	315.25	312.6	316.79	314.55	317.63	313.67	310.55	306.48	312.85	309.02	308.5	312.41	311.58	320.15	323.29	311.59	317.8	313.02	312.81	315.67	314.44	309.47	313.84	317.61
295.85	297.12	289.94	299.03	295.3	296	294.74	299.02	296.55	292.85	304.67	291.9	294.33	292.1	296.82	297.11	295.5	296.76	296.74	295.64	289.48	297.1	295.37	298.55	293.96	300.44	289.67	293.23	301.76	299.81	300.08	294.98	292.87	295.77	292.77	286.27	296.9	291.69	296.97	295.17	296.15	296.71	292.95	294.96	296.87	300.82	290.51	291.52	296.13	291.06
316.79	314.54	309.2	313.75	312.08	310.74	314.3	313.43	315.65	313.48	308.07	315.19	307.42	308.66	311.45	313.96	304.26	311.87	317.68	320.96	317.86	314.6	319.38	319.49	313.02	311.24	314.2	309.77	310.55	310.42	318.34	312.19	309.07	314.47	306.93	310.65	312.53	317.08	317.55	311.8	318.64	321.55	310.15	311.15	318.53	317.77	313.16	313.13	316.68	316.69
301.94	300.93	303.49	312.96	306.37	303.93	304.45	298.77	302.94	305.38	298.99	303.33	306.17	305.14	301.7	306.14	301.12	305.19	298.77	306.68	303.04	303.53	309.09	306.25	309.36	302.42	300.56	307.43	309.53	303.42	300.11	297.57	305.19	294.13	300.92	307.88	301.83	304.91	295.54	303.82	304.86	303.55	306.86	304.4	297.76	305.24	301.68	306.42	305.54	302.58
319.19	313.74	313.89	315.43	318.81	316.63	309.04	314.21	306.22	321.65	314.76	318.01	313.98	318.26	318	306.36	314.27	307.69	313.22	307.7	316.62	317.58	310.53	310.81	307.67	309.07	312.18	319.51	308	316.64	310.86	318.28	317.18	315.94	311.24	314.33	311.7	315.13	317.47	320.42	316.64	314.33	316.05	313.2	308.77	309.2	311.09	305.63	307.03	305.86
314.61	312.95	306.99	310.33	316.05	308.86	315.78	312.4	311.66	313.2	310.74	317.42	316.51	309.99	310.79	312.22	310.32	316.87	307.52	312.11	311.08	305.97	305.86	309.95	311.93	303.19	307.95	308.03	318.09	315.19	310.08	311.89	314.09	321.83	304.53	303.82	310.19	308.72	309.96	309.35	311.63	309.58	308.32	318.51	317.74	303.02	305.55	308.88	312.06	308.78
304.09	311.71	305.64	310.14	311.88	306.25	311.44	308.57	308.54	302.67	309.03	312.32	314.94	311.67	308.69	305.5	306.01	308.67	308.21	308.85	307.48	314.82	305.73	303.02	315.47	309.86	304.8	314.04	302.32	308.56	315.14	304.89	304.75	312.19	311.73	303.28	315.8	305.23	312.58	310.02	306.95	313.24	317.18	311.41	302.45	303.24	307.96	304.66	309.46	311.2
310.53	314.37	314.48	311.44	307.62	312.4	318.68	316.29	314.85	307.2	307.97	307.15	313.88	311.76	317.51	315.48	312.04	307.72	313.54	308.66	317.56	301.1	308.48	310.28	309.33	305.91	316.68	304.27	312.95	318.09	316.3	317.69	312.33	320.64	311.38	304.98	314.15	313.52	317.39	318.8	310.64	310.88	311.59	318.66	307.92	309.22	311.92	309.74	313.38	314.37
319.21	315.44	312.4	312.16	321.05	319.17	326.72	322.2	320.02	319.54	321.16	323.44	318.48	327.15	319.21	322.02	327.23	315.27	316.73	322.69	325.68	319.15	322.51	322.1	316.48	323.67	319.31	319.45	315.44	324.96	319.16	318.5	316.75	319.28	318.86	313.48	312.39	324.32	315.38	323.85	320.2	318.87	308.73	313.63	318.05	311.24	317.37	323.98	319.93	320.52
306.39	306.88	303.39	298.87	309.48	304.87	301.9	306.24	302.76	300.35	302.58	297.13	308.6	303.73	300.93	302.51	298.23	300.78	296.29	306	307.33	302.64	298.49	301.85	300.56	300.64	306.5	306.21	308.59	296.38	301.23	310.84	309.83	297.87	307.01	301.28	301.57	297.23	308.82	299.68	308.84	304.15	305.59	301.87	300.82	305.68	307.61	310.92	299.68	315.3
300.04	299.93	301.93	303.41	301.75	300	300.57	300.39	303.22	295.73	301.86	298.53	300.9	294.53	305.18	299.91	298.37	302.62	308.84	299.29	299.59	302.99	297.53	299.52	300.76	302.85	300.83	299.41	297.54	301.47	297.07	300.56	302.62	301.46	301.62	303.68	298.8	300.57	303.05	302.84	304.8	302.68	299.83	301.35	293.94	303.95	295.64	302.25	303.22	294.86
291.04	289.24	291.25	293.93	295.41	294.06	291.9	293.95	294.45	292.75	296.3	292.56	294.24	290.1	292.59	298.61	299.93	301.97	298.41	294.89	291.77	290.4	298.1	299.59	297.82	292.23	293.4	293.18	295.86	296.79	293.8	282.14	298.46	294.72	285.54	287.8	299.05	290.13	297.6	295.14	295.44	298.67	302.68	289.62	288.5	292.17	290.3	284.9	297.24	293.21
301.52	293.26	301.45	313.12	303.17	308.1	302.53	300.71	306.24	304.21	303.27	301.89	311.94	301.66	304.47	309.38	310.3	302.33	300.99	304.4	308.87	304.38	305.37	304.63	303.83	305.67	309.8	306.5	308.51	305.24	306.64	301.75	305.08	303.25	304.61	306.51	305.57	309.69	306.82	309.27	307.04	304.16	300.53	307.47	303.29	298.34	305.16	307.86	305.28	301.5
313.46	317.63	319.97	315.17	324.27	318.77	317.78	319.4	319.98	322	318.28	317.08	318.14	315.26	316.62	308.52	320.87	312.53	317.13	316.4	320.7	314.13	314.61	316.92	319.99	317.12	318.18	319.33	319.62	313.76	318.13	319.88	317.99	322.24	316	317.06	317.58	313.01	316.59	312.6	319.02	319.15	315.1	310.67	318.01	319.59	316.76	316.78	313.04	312.59
320.58	315.18	321.05	321.73	318.51	319.35	321.01	321.52	316.22	316.05	321.95	317.2	314.69	317.23	315.4	314.92	315.7	314.12	320.19	313.57	326.66	315.96	312.5	322.84	315.43	317.42	320.69	319.07	323.18	320.82	321.11	316.12	328.09	325.15	321.36	316.81	315.65	311.28	317.66	320.22	318.99	318.88	319.33	318.47	327.35	307.41	315.68	322.92	313.84	318.82
314.6	321.41	306.78	301.26	314.38	307.44	318.67	306.79	313.29	314.51	308.03	306.17	302.25	309.46	314.3	304.07	313.81	308.43	317.63	311.17	315.36	310.13	309.28	309.16	314.69	309.74	307.81	304.44	309.57	312.09	304.13	309.64	312.4	307.31	303.17	316.17	306.67	310.51	306.36	309.53	303.21	311.83	310.69	307.21	310.02	305.23	312.21	313.76	313.71	310.7
307.23	308.3	316.25	307.71	308.74	313.89	320.23	310.03	310.38	308.8	308.67	314.6	307.11	305.07	305.84	319.47	310.29	308.55	305.93	309.97	317.07	307.18	306.44	309.72	313.12	309.98	307.97	315.1	316.84	306.07	312.36	317.65	310.54	313.86	315.68	314.11	309.76	305.76	316.51	313.54	312.6	310.51	316.42	307.35	314.52	314.02	313.32	311.15	307.94	319.47
289.31	295.85	294.25	292.79	296.43	288.99	299.86	284.25	292.69	293.45	303.82	302.59	295.02	298.84	299.7	298.1	295.78	292.42	297.87	295.62	287.82	282.89	292.03	293.74	287.08	293.82	292.11	292.05	295.43	291.47	293.16	296.25	299.65	294.41	298.03	296.68	292.63	294.59	295.76	301	291.76	289.32	295.1	298.54	296.26	291.65	292.89	291.64	290.72	295.88
304.6	296.88	302.75	302	301	306.65	299.72	301.24	308.03	300.67	307.13	300.63	305.38	308.34	306.36	297.67	303.23	309.55	297.72	303.01	304.69	300.48	301.42	301.98	305.82	305.2	303.77	303.01	299.03	301.77	303.22	304.67	305.09	303.37	302.74	303.49	296.46	307.63	304.87	306.13	303.53	300.78	306.65	305.64	306.55	305.45	298.52	306.51	303.39	308.2
336.21	323.48	329.68	323.67	330.6	328.89	325.52	329.54	337.65	328.4	325.81	326.07	323.39	327.21	333.95	331.67	327.65	328.32	328.47	329.57	333.03	329.33	326.77	323.96	334.82	333.52	324.91	332.62	323.99	333.54	323.42	323.52	326.61	331.24	333.14	335.46	325.6	330.7	330.13	322.75	329.31	329.97	332.96	330.51	335.07	325.62	326.87	327.54	324.24	324.77
317.78	316.15	322.83	315.18	322.2	317.43	317.75	321.39	319.32	315.65	318.04	317.94	315.42	316	315.2	318.14	315.97	319.27	317.94	320.01	321.07	319.2	315.89	324.19	318.47	324.82	311.67	318.13	311.46	314.46	326.84	321.33	319.26	321.34	322.85	316.59	323.48	321.85	321.24	319	319.97	317.62	313.11	319.04	314.84	313.69	318.34	319.88	311.79	316.41
318.1	323.16	317.45	314.01	316.31	317.17	314.56	318.86	318.96	312.49	316.9	314.3	310.04	318.52	321.67	315.02	317.13	321.7	314.23	319.43	314.24	319.04	322.01	316.85	314.36	321.01	314.15	310.57	318.45	317.46	320.9	316.92	320.18	316.18	319.6	321.18	314.24	313.47	311.96	315.29	315.02	318.13	311.18	318.43	318.17	322.51	318.96	314.95	312.88	315.22
324.69	325.15	325.89	325.22	329.61	325.18	318.17	324.91	325.54	324.9	327.25	320.35	329.11	328.88	324.3	322.09	324.51	317.91	329.83	326.73	325.51	324.98	322.44	319.08	331.56	328.4	329.28	330.42	324.14	320.15	316.87	319.52	321.24	319.2	323.49	326.15	326.94	325.77	325.18	327.45	319.81	323.84	321.31	332.48	325.97	329.81	322.82	332.37	327.56	323.32
297.49	301.98	313.13	303.71	313.26	303.77	312.76	309.98	309.91	297.81	301.07	299.23	306.44	303.23	296.27	307.91	302.6	307.54	303.11	298.74	299.36	309.07	305.41	301.78	303.07	305.53	307.27	298.78	296.53	303.88	305.76	305.41	298.42	302.31	303.23	305.04	302.11	305.08	305.74	310.73	299.52	309.99	313.57	306.51	308.21	299.5	304.36	305.5	305.42	295.94
311.71	307.56	315.03	314.82	312.87	310.32	306.2	311.52	303.24	303.89	309.64	311.37	311.1	304.92	313.41	308.47	310.68	314.33	312.45	310.68	305.72	309.82	314.42	314.3	307.49	308.95	308.15	306.44	311.58	308.36	307.71	309.28	314.86	304.59	316.51	310.54	305.53	309.15	307.78	300.8	306.4	314.68	311.67	309.77	311.23	311.09	311.68	313.98	312.38	306.91
316.95	313.98	315.97	317.16	311.82	311.18	316.33	312.05	311.87	317.48	314.97	308.35	310.62	309.04	304.61	308.04	311.56	315.92	313.98	312.8	314.29	314.28	315.76	316.17	310.75	316.42	317.47	326.39	309.78	308.34	315.81	312.78	320.42	313.33	319.2	312.55	314.95	313.35	310.03	314.47	310.51	316.73	313.49	304.25	313.61	312.79	310.64	310.68	319.52	315.18
316.8	314.01	321.86	319.95	316.25	314.31	316.82	312.77	324.61	318.05	319.53	322.64	315.74	319.03	307.65	315.07	320.02	326.51	317.57	318.66	310.64	314.6	321.76	316.2	315.56	311.18	318.89	310.82	319.18	317.79	320.34	313.83	313.78	319.11	317.07	323.41	320.59	322.02	314.67	313.72	322.88	322.41	322.85	318.89	322.42	320.25	312.27	322.02	316.95	315.47
305.63	307.02	299.3	300.07	300.78	301.49	306.48	302.87	307.28	306.66	305.14	297.86	307.64	304.51	297.01	304.11	300.86	301.87	303.81	307.76	312.54	305.51	306.45	307.27	306.17	304.85	306.52	306.05	308.61	309.68	306.94	308.82	309.17	304.68	306.68	306.08	303.31	302.72	301.77	306.3	300.41	305.71	305.06	309.04	303.45	310.79	304.81	298.09	299.65	304.14
316.72	314.41	312.93	304.26	314.01	311.38	311.38	311.02	307.64	310.83	310.07	313.03	308.53	312.86	313.81	312.12	308.43	315.23	314.12	303.07	307	310.17	307.05	300	309.26	319.21	299.65	305.81	313.75	305.06	301.11	307.12	299.29	304.55	316.3	307.69	306.45	307.95	304.11	312.51	313.78	308.85	307.46	309.81	312.44	306.82	310.54	308.84	306	308.56
309.23	316.48	310.01	309.17	323.04	308.74	310.08	314.77	310.85	319.78	311.28	319.41	319.03	312.98	321.4	312.05	319.66	310.68	319.1	316.68	319.25	307.9	315.14	316.72	315.72	307.76	308.02	315.96	310.36	313.95	318.83	314.1	315.63	315.29	312.09	311.25	308.94	307.53	308.91	314.81	311.14	310.37	312.34	313.66	315.71	317.42	317.74	319.28	319.21	322.24
315.22	317.22	309.14	316.83	314.28	320.47	315.86	310.54	310.09	313.69	309.63	308.74	324.39	314.47	309.15	314.65	318.54	318.16	310.57	318.72	317.19	315.71	316.34	316.16	314.65	322.62	313.95	313.59	316.14	320.97	316.74	321.46	312.44	314.9	316.71	314.26	312.46	315.81	314.58	314.86	316.05	318.29	317.44	312.55	313.44	315.26	318.89	319.76	315.41	317.11
309.63	312.88	306.43	318.42	315.61	310.04	303.87	313.72	301.1	307.11	308.53	310.41	302.29	316.51	307.73	311.44	307.5	307.56	301.67	313.75	303.5	307.35	304.9	315.65	305.55	302.6	312.12	309.86	311.95	311.84	314.7	314.29	301.13	312.38	308.43	310.79	307.38	312.12	295.55	313.21	305.32	307.47	307.33	303.95	313.73	304.73	304.03	314.84	303.81	312.32
290.07	302.27	297.09	299.85	314.08	302.49	312.07	304.73	309.8	300.04	300.25	309.83	302.48	303.61	304.67	302.08	304.89	299.47	305.19	302.76	309.26	309.51	308.35	303.87	304.88	301.33	305.24	303.51	303.35	301.94	301.09	307.47	298.19	300.54	309.01	300.3	310.02	307.55	303.75	307.82	304.19	309.12	304.99	304.13	301.66	300.62	302.96	301.24	317.36	307.44
293.23	296.88	297.35	296.28	293.94	296.82	293.38	293.66	294.1	296.68	291.94	302.32	291.56	290.64	295.03	294.14	297.96	298.96	292.42	298.56	294.97	298.11	295.36	297.92	302.7	295.99	304.98	297.75	295.04	295.86	293.12	292.31	299.06	295.17	296.92	293.79	293.98	291.68	294.11	293.56	293.68	305.3	293.93	299.13	299.92	292.55	293.2	296.28	296.14	297.22
297.39	294.77	305.82	297.93	312.81	298.69	298.92	291.35	299.79	296.24	303.26	304.93	300.12	304.83	297.51	299.33	297.3	301.99	294.4	308.81	297.97	303.11	296.62	308.27	307.86	301.21	304.67	292.95	296.73	303.41	300.03	303.52	297.2	298.37	304.18	298.52	302.65	302.01	300.94	303.53	305.34	298.87	298.22	302.94	300.87	301.4	302.48	296.97	304.81	297.99
311.55	307.07	312.93	314.14	317.74	320.62	312.79	312.39	309.97	312.26	316.19	311.25	323.01	316.34	314.27	311.56	317.95	314.33	312.29	315.24	311.82	309.5	308.38	314.76	306.15	313.8	317.41	309.69	314.43	309.2	313.55	310.13	306.78	309.74	312.23	314.51	313.69	303.95	308.54	311.87	313.34	309.11	314.83	315.12	317.31	307.55	318.36	313.55	314.04	314.48
303.2	305.23	315.49	304.8	320.67	305.1	315.6	312.42	315.12	299.87	305.7	306.16	308.27	310.47	305.35	303.63	299.64	308.98	312.49	308.71	312.84	313.81	305.66	321.62	315.12	307.23	312.2	315.02	308.74	308.82	306.91	314.91	305.53	309.31	316.16	310.98	307.27	311.93	302.91	309.12	309.82	314.52	313.46	310.18	306.29	302.15	309.76	309.14	314.97	305.29
304.11	313.63	315.36	306.4	311.82	310.32	316.87	319.03	310.89	313.09	317.68	310.99	314.22	312.87	312.91	311	314.22	304.94	315.25	312	306.19	303.61	317.06	307.81	314.05	307.37	312.3	309.21	313.23	309.56	313.53	311.32	317.39	314.49	305.64	312.52	309.73	305.87	308.55	309.33	317.42	307.02	316.67	309.51	310.91	313.82	316.85	315.92	311.66	312.17
314.18	313.16	315.87	321.77	322.43	318.42	318.39	321.53	320.71	315.27	320.45	315.59	318.58	317.31	320.07	311.49	311.77	316.17	310.57	313.1	315.37	323.19	316.08	316.42	315.13	312.86	320.87	310.87	307.62	310.35	318.64	317.17	319.85	323.79	316.95	308.22	309.07	315.53	312.21	323.65	317.7	319.2	316.92	320.1	325.55	317.82	315.94	321.88	315.7	311.72
301.73	299.67	307.25	299.08	309.51	304.6	301.62	295.78	305.38	305.81	302.4	302.16	293.31	304.16	300.35	310.07	303.1	302.14	305.47	302.99	303.04	304.59	307.08	298.25	301.36	314.42	304.76	301.17	308.07	308.29	297.81	307.91	302.32	301.04	307.55	302.54	298.36	294.05	299.73	308.92	303.73	307.85	309.84	303.36	302.47	305.37	301.81	308.72	304.69	301.35
299.36	301.81	301.7	299.39	296.99	299.1	299.98	301.05	297.42	305.86	302.8	304.83	290.04	312.25	309.18	303.58	303.03	309.42	305.06	303.77	303.27	296.94	296.58	306.62	304.26	303.61	298.65	301.36	298.74	305.01	300.92	311.43	295.67	308.19	298.13	294.87	295.66	306.88	302.62	298.95	304.96	302.26	298.57	299.29	301.12	300.59	301.62	302.13	306.84	297.98
316.14	314.63	313.8	312.92	315.4	316.88	320.47	318.09	313.18	316.37	308.74	313.66	319.17	318.88	314	323.76	312.84	315.64	317.02	322.58	313.61	312.6	316	308.9	308.18	316.02	312.81	313.45	315.46	308.92	317.02	308.01	312.51	318.63	311.11	318.8	322.48	310.31	315.47	318.34	312.17	317.94	316.89	312.08	312.01	318.9	315.6	318.79	322.8	313.42
316.11	303.86	308.52	304.16	305.22	307.23	306.96	306.82	299.66	309.81	303.39	296.07	306.98	313.27	298.54	304.83	303.26	306.26	297.63	304.79	303.25	299.99	306.5	298.09	304.29	305	310.28	299.19	301.53	309.35	305.07	296.36	305.78	299.86	306.13	302.88	302.34	304.02	302.5	309.57	302.59	301.88	302.67	302.28	306.32	302.58	305.14	308.26	303.48	312.21
310.04	313.85	314.81	313.26	310.76	309.74	315.37	314.95	314.43	316.8	308.02	315.58	310.56	307.87	317.31	309.51	317.21	315.62	316.29	317.41	305.42	312.54	308.97	312.38	309.36	314.47	311.85	308.38	316.67	308.96	318.53	314.13	317.53	306.89	312.68	311.47	316.83	316.12	311.83	311.32	308.75	312.59	310.53	317.01	307.16	312.49	312.75	318.25	307.95	309.91
302.36	304.24	313	302.79	302.53	300.21	300.44	300.75	313.64	302.6	301.92	302.39	306.38	298.71	311.54	307.51	304.76	302.86	308.02	296.8	307.5	308.69	308.04	304.55	304.62	303.05	295.16	299.71	299.32	305.18	297.92	296.31	302.49	305.9	307.71	312.41	302.93	308.46	308.43	300.79	298.74	307.8	308.95	300.56	304.88	305.36	299.72	301.4	301.03	302.65
297.1	291.97	297.27	294.65	292.26	291.94	293.3	291.23	296.36	296.31	294.71	294.9	297.71	296.38	286.54	305.55	295.36	294.74	301.7	292.42	289.48	295.56	294.24	298.04	294.39	292.88	299.25	292.76	290.6	293.06	300.19	298.87	294.81	293.98	301.06	295.59	301.27	290.74	294.9	300.39	287.59	296.55	291.56	289.26	295.43	297.67	285.44	292.08	292.41	297.16
327.88	327.24	323.5	321.08	321.56	326.16	328.72	321.36	336.65	331.59	326.55	323.75	325.68	323.78	327.84	325.48	329.31	330.29	331.15	319.74	329.15	327.31	322.8	322.95	327.9	326.83	323.49	328.19	333.93	323.47	326.93	325.65	319.78	323.15	327.43	329.66	326.62	327.19	324.09	323.51	330.92	325.01	320.82	326.55	327.83	331.94	323.42	321.67	327.1	332.5
299.79	313.35	309.57	303.46	307.27	301.34	300.93	297.85	315.76	303.88	303.7	310.53	306.17	299.14	296.7	305.08	302.38	304.49	299.34	303.47	291.04	300.9	304.13	310.4	307.28	301.8	304.03	310.24	303.56	308.3	303.14	306.12	310.22	304.77	308.73	308.51	302.04	301.82	300.34	307.14	303.45	297.8	301.35	310.45	301.6	303.77	299.49	300.44	302.18	300.4
305.48	298.96	298.31	304.79	303.13	308.46	299.82	300.67	310.12	301.41	312.32	303.18	301.91	298.18	306.65	298.79	306.8	303.99	309.78	297.36	302.45	306.3	307.63	312.87	310.05	299.56	309.45	301.74	298.98	303.93	301.15	309.61	300.05	305.03	299.56	302.85	305.3	304.41	303.58	305.26	307.1	303.14	309	303.39	310.73	303.98	294.95	298.28	304.46	308.93
308.93	310.39	309.85	311.89	311.29	313.05	316.5	316.03	310.7	311.87	317.44	307.96	319.07	315.99	316.04	319.87	317.44	315.94	313.55	311.61	307.74	310.99	315.04	316.89	310.74	308.69	312.57	315.84	310.4	307.73	313.12	310.56	315.23	317.08	311.99	314.34	313.52	305.45	304.56	309.77	311.7	313.71	313.13	310.42	306.82	311.73	313.63	315.03	314.67	312.57
300.51	297.79	298.61	303.02	298.44	303.11	302.65	313.71	299.67	301.9	301.35	301.61	303.3	298.82	305.12	305.91	299.11	305.32	297.06	304.64	296.91	304.33	304.96	296.5	301.96	302.6	301.2	300.73	305.55	295.2	302.64	301.22	306.08	301.92	303.93	302.53	307.02	306.05	307.83	296.42	303.94	297.73	305.68	304.28	304.06	310.73	304.32	303.02	307.21	308.19
310.61	308.19	313.24	311.6	312.03	305.36	319.5	312	310.01	309.31	312.69	319.54	316.28	307.86	314.63	313.49	308.23	315.7	315.89	312.5	315.74	314.44	317.34	318.84	311.36	312.19	311.12	310.21	316.03	307.24	319.21	309.7	310.22	308.85	311.06	312.98	314.17	302.73	315.67	324.65	317.66	313.85	308.33	317.42	318.14	312.72	313.63	315.19	311.27	315.65
310.66	308.4	316.91	312.93	306.89	314.89	312.84	310.97	312.58	313.7	312.41	312.36	313.32	306.41	307.3	311.08	315.85	316.58	312.1	317.24	314.24	312.58	311.44	310.49	309.75	310.23	308.17	310.32	311.92	316.51	317.81	315.68	316.05	314.39	307.87	320.14	308.69	315.42	305.89	316.11	313.66	314.8	319.23	320.91	309.39	308.36	316.84	310.88	313.53	316.63
321.3	315.11	311.73	315.85	319.62	319.81	314.36	320.39	314.93	319.77	319.71	318.73	316.87	319.63	320.71	311.29	321.14	315.52	310.89	311.38	317.52	316.17	308.86	321.86	311.35	318.49	318.91	323.61	314.55	318.75	319.56	319.75	308.72	312.47	316	316.03	320.79	320.16	312.17	312.45	313.17	317.05	321.79	315.53	316.53	318.25	312.32	320.68	320.99	326.69
318.41	315.07	321.19	317.26	319.01	326.7	318.78	320	323.51	312.24	322.09	319.44	312.87	321.1	315.67	326.32	312.09	325.52	312.95	320.35	320.08	324	319.71	324.2	315.23	319.22	314.22	310.16	323.91	318.51	319.68	321.25	314.64	319.36	317.02	319.15	321.09	317.33	322.76	322.8	329.18	317.11	321.85	321.46	323.44	323.96	316.81	319.3	321.25	319.34
300.55	295.54	297.58	305.59	294.3	287.44	289.52	295.4	303.05	300.99	302.16	300.23	293.72	296.42	298.92	295.51	292.02	295.4	293.8	297.78	306.5	295.41	295.2	302.66	294.26	298.84	293.43	297.74	297.56	296.31	302.84	298.29	303.58	300.86	290.25	294.8	295.97	295.75	295.28	298.38	297.59	294.14	289.84	298.41	297.66	299.06	296.52	299.81	305.14	297.9
306.72	301.46	305.87	307.09	307.37	308.65	302.63	301.74	303.07	304.84	305.23	305.08	303.99	301.44	303.64	306.9	307.45	305.48	309.45	304.86	309.5	305.31	305.94	309.34	311.1	310.51	305.38	308.34	303.93	307.13	303.25	308.05	301.97	304.97	308.81	306.58	313.5	313.07	304.39	308.98	305.23	309.4	311.07	309.74	306.63	309.93	310.38	300.1	307.16	309.18
301.29	297.78	303.74	291.2	287.21	300.54	287.31	292.57	289.36	296.86	296.58	299.21	288.67	296.29	302.63	291.97	292.93	291.48	294.2	291.33	285.8	295.24	292.44	289.84	294.19	293.7	298.9	300.65	298.84	297.3	292	291.98	290.75	299.91	293.5	298.03	291.32	298.88	292.92	292.55	297.59	296.54	293.42	294.88	297.97	289.41	293.24	292.76	291.74	297.87
310.43	310.23	304.85	315.9	316.21	316.83	308.78	305.16	311.67	313.45	306.73	309.3	305.26	306.34	304.02	315.01	310.19	303.6	313.76	309.96	307.2	316.17	309.11	305.95	308.87	317.06	310.78	308.86	311.59	297.9	309.13	311.98	309.51	318.1	308.67	312.31	317.96	305.63	311.36	314.36	303.54	310.99	308.72	315.66	305.97	312.57	313.39	311.09	316.86	315.01
300.38	298.65	307.51	292.75	295.33	302.48	305.86	305.41	306.86	302.19	305.2	300.07	303.25	306.95	306.22	307.53	305.38	307.37	309.51	302.09	301.47	307.21	303.46	309.6	310.35	303.53	309.48	303.28	314.3	298.9	306.05	307.34	302.63	311.37	302.89	310.16	302.32	305.08	301.1	299.74	300.49	303.04	302.59	297.49	300.48	303.51	306.9	300.1	304.06	298.12
309.54	314.13	306.99	316.36	313.53	315.08	322.01	313.8	309.25	321.08	320.94	315.71	320.11	317.47	318.92	309.79	315.48	311.6	317.15	325.83	323.43	316.96	316.83	323.35	317.91	317.35	313.85	318.41	313.38	321.45	315.13	309.49	311.37	315.35	310.59	305.42	315.7	315.02	306.86	316.24	316.78	311.84	314.82	316.83	312.7	313.33	318.76	320.74	317.38	314.97
308.01	300.42	307.62	302.88	299.34	300.84	301.8	304.96	307.52	307.48	310.38	300.76	306.32	309.53	307.01	302.57	303.36	303.9	308.6	308.37	304.26	308.5	301.4	305.12	306.69	301.49	301.45	304.44	306.36	304.1	314.66	308.99	299.18	300.47	306.71	305.07	303.18	305.51	305.2	306.81	303.88	298.34	304.64	304.59	306.14	300.26	304.28	305.53	311.28	302.37
306.57	306.84	304.92	300.68	303.27	308.04	303.62	307.74	302.7	299.36	302.17	306.04	310.31	309.75	304.83	301.92	306.88	303.57	305.59	298.96	302.22	305.08	303.85	301.43	305.32	300.97	303.44	308.6	305.72	300.12	299.09	303.38	300.25	305.12	300.88	303.58	302.76	304.23	299.67	308.67	306.18	296.43	306.94	309.38	300.5	306.54	302.7	300.74	306.77	300.53
304.3	302.83	301.05	309.43	293.47	294.78	298.32	307.19	303.89	306.16	301.75	301.65	299.65	309.48	306.94	307.02	300.1	309.9	294.64	294.82	300.86	304	301.66	300.64	302.38	295.92	303.5	304.63	302.87	307.69	306.97	299.27	303.89	307.62	300.36	299.86	308.22	295.81	302.55	301.91	309.07	296.37	298.25	297.33	305.02	300.48	302.62	299.99	305.23	297.79
293.98	294.32	293.24	291.46	299.14	289.2	300.97	296.19	294.01	292.6	297.38	298.73	296.73	289.35	295.95	293.57	300.78	298.43	292.81	291.43	290.23	297.48	295.28	296.47	300.07	293.98	293.5	295.45	295.8	291.67	296.69	301.73	293.55	291.84	291.77	294.12	300.92	295.23	288.28	297.23	294.66	296.91	293.44	291.39	295.03	299.27	299.86	301.2	286.41	295.57
304.77	306.92	305.89	306.72	318.81	314.85	311.85	306.92	312.11	308.67	308.5	310.82	313.73	310.18	311.5	309.56	321.94	312.33	309.92	306.14	315.52	312.19	316.94	316.59	311.14	312.44	315.03	314.09	305.69	311.12	308.24	315.26	308.73	310.78	314.1	298.18	312.49	301.43	310.41	307.08	312.11	315.73	310.76	308.86	317.78	311.07	308.34	310.79	305.57	315.79
301.65	309.12	305.04	305.7	307.24	311.48	304.83	310.53	306.85	303.21	307.46	307.78	309.49	299.06	305.75	304.81	303.59	304.89	300.84	306.33	301.16	307.62	310.2	306.81	300.64	308.68	307.74	296.62	304.46	305.57	301.21	302.74	302.5	302.69	299.62	311.38	302	304.29	303.1	307.65	300.75	299.96	301.82	301.65	308.14	305.61	304.75	302.13	306.24	310.56
295.59	295.17	288.27	285.04	296.07	300.63	290.15	292.21	292.12	290.74	299.36	292.03	295.03	291.32	289.57	292.93	298.71	296.71	299.54	287.41	288.93	296.79	296.23	294.64	303.65	292.79	294.92	294.61	288.4	288.92	302.23	293.79	299.91	300.67	294.46	296.28	286.68	305.28	291.12	293.51	294.84	299.1	296.37	294.13	297.46	297.39	291.79	295.97	291.71	290.73
315.07	314.78	318.2	317.92	324.9	317.06	313.5	312.64	309.84	313.2	314.43	314.02	315.76	313.82	319.6	317.34	312.45	314.03	318.06	319.87	325.69	315.41	317.84	310.28	320.59	326.2	315.6	318.84	316.83	327.25	310.59	321.81	315.52	322.39	318.86	319.01	316.83	313.4	307.84	309.95	321.13	323.94	316.87	314.88	318.58	309.69	317.67	319.01	319.41	315.37
300.62	298.67	301.69	305.13	308.71	302.1	309.98	302.77	314.41	310.35	302.81	300.35	299.33	298.26	298.38	310.26	302.77	308.26	305.58	305.27	302.16	309.16	302.16	297.86	303.95	304.43	298.29	304.19	302.93	300.69	304.33	302.03	302.1	301.01	309.43	302.98	305.25	312.93	301.9	297.81	301.8	297.77	296.23	306.68	302.91	302.95	305.63	300.7	304.22	301.5
314.24	311.89	320.88	313.08	317.31	318.46	310.01	317.59	321.58	316.96	313.21	317.44	316.32	316.77	309.44	320.5	314.56	312.6	318.93	321.08	320.97	314.3	317.58	320.53	320.16	316.02	312.48	314.91	323.58	313.02	322.96	319.5	321.09	318.14	323.84	313.91	317.09	316.28	325.34	313.72	312.69	306.74	318.69	315.9	320.22	319.98	322.61	318.16	313.72	312.18
307.58	311.86	310.96	307.96	306.11	305.56	316.17	309.89	312.76	309.08	309.38	316.06	313.9	310.34	313.51	311.28	310.96	312.74	311.05	308.65	311.75	308.43	305.76	311.79	311	307.07	307.33	311.26	309.79	316.22	314.47	306.11	311.33	315.36	306.55	317.16	309.55	311.48	311.21	314.13	304.94	311.99	313.22	311.91	319.4	307.06	318.3	312.74	327.12	317.63
305.65	300.77	305.45	306.66	299.74	303.04	302.55	313.89	308.43	302.91	306.21	304.15	310.66	311.68	306.01	308.55	307.05	299.3	298.67	310.3	306.87	305.01	309.92	307.39	304.59	306.6	308.73	305.15	302.5	308.75	305.63	309.05	304.87	306.48	302.9	304.79	304.16	305.76	311.53	306.65	308.56	299.75	309.09	310.82	303.47	313.75	301.76	305.8	307.61	315.05
306.6	304.98	299.39	302.56	309.76	307.7	300.28	303.17	302.94	300.59	300.81	301.97	305.19	303.1	305.35	300.27	297.43	299.63	308.71	313.89	304.22	296.8	310.53	306.44	306.04	302.95	300.94	305.84	302.87	308.33	311.27	304.96	299.92	305.59	310.59	310.47	309.33	308.36	303.81	303.53	311.27	303.18	311.64	301.66	311.33	309.63	308.17	308.76	307.33	300.37
314.36	321.32	311.63	312.22	315.53	314.84	315.44	317.91	312.08	304.84	313.26	316.84	318.53	316.93	320.03	312.58	314.21	322.03	312.95	315.4	310.27	316.87	310.39	318.49	313.34	315.6	314.22	316.69	321.76	313.46	309.47	313.29	311.9	314.33	312.49	311.72	315.36	320.33	315.87	317.01	319.44	313.43	311.93	311.99	314.82	315.17	318.12	318	317.27	315.3
300.64	303.83	303.42	290.16	292.8	288.63	299.13	308.41	304.16	301.1	299.97	298.12	299.77	297.01	305.4	304.46	301.38	307.21	294.69	292.93	293.58	300.51	291.87	293.74	303.76	294.74	300.5	300.89	301.9	300.98	295.07	299.3	293.28	301.01	304.16	307.44	302.15	294.91	299.16	297.03	299.76	305.51	303.86	302.52	301.2	297.82	290.41	304.76	305.34	301.24
311.91	313.13	310.04	312.58	313.57	319.51	307.69	313.15	315.93	317.23	311.43	310.46	310.21	305.64	306.26	315.77	307.29	307.73	305.71	308.65	301.82	307.25	308.54	313.28	312.78	311.62	312.91	311.12	319.94	311.01	315.84	316.34	316.07	310.29	313.92	311.09	303.84	314.26	314.68	311.33	300.26	309.29	311.22	305.99	315.91	307.49	311.2	312.63	315.68	317.39
300.39	295.54	289.86	302.76	302.04	295.8	295.64	291.75	297.01	299.56	291.98	290.03	294.87	305.67	293.6	294.01	295.72	304.37	297.42	296.69	296.03	302.73	297.5	296.06	296.96	290.58	295.23	292.72	298.86	296.24	299.23	288.82	295.59	295.73	302.56	297.25	297.32	293.53	297.06	292.96	293.38	299	298.19	297.17	298.08	295.14	292.95	306.16	291.49	294.76
307.6	299.87	306.91	300.83	304.9	308.11	303.9	295.42	303.04	294.76	305.81	308.24	300.15	299.69	307.35	308.27	301	300.73	309.54	305.3	305.17	303.75	300.12	300.67	298.9	308.24	312.87	310.12	303.19	305.29	303.49	303.37	300.85	305.53	306.52	307.9	301.25	304.74	303.25	305.73	305.17	304.34	303.19	297.22	305.46	307.4	308.21	303.94	298.91	309.98
330.36	326.58	328.92	323.9	333.47	330.64	328.35	318.6	320.1	318.34	322.33	318.75	325.32	329.71	331.04	325.12	322.61	327.15	328.12	318.2	329.34	327.44	324.06	325.99	330.87	324.91	324.83	323.82	324.79	322.27	327.9	323.87	321.98	325.04	321.62	330.78	329.15	325.39	332.05	321.45	329.27	331.46	325.3	320.68	315.5	323.9	321.05	332.33	322.91	328.83
306.05	313.21	311.12	305.29	312.24	309.62	319.83	310.8	314.66	312.63	309.49	313.82	307.18	311.64	315.92	315.51	314.82	311.16	313.52	315.94	311.08	311.42	320.55	310.73	316.33	314.34	311.78	310.28	309.11	319.95	316.38	309.85	311.1	309.05	313.76	316.22	312.49	311.2	307.36	315	310.79	317.72	311.88	315.06	320.03	314.14	315.17	308.84	317.41	315.68
302.88	299.98	292.14	299.35	299.13	302.51	291.6	300.91	298.85	296.01	296.33	295.95	298.53	298.76	305.02	300.25	298.87	300.07	295.1	291.36	307.16	301.78	300.78	297.49	302.39	300	299.14	297.46	301.93	295.65	299.29	295.62	304.57	299.34	296.66	297.56	300.68	298.06	306.88	296.05	301.98	298.82	297.93	293.09	299.53	302.77	300.22	300.28	307.01	300.61
303.43	301.04	307.74	303.63	310.13	300.55	296.71	301.97	301.86	295.84	309.57	306.2	306.66	304.01	302.98	305.9	300.85	302.58	304.61	303.02	312.2	307.61	302.6	304.89	297.44	302.52	301.64	306.27	299.02	310.29	306.64	297.59	306.53	303.5	300.74	301.39	299.19	303.82	302.13	298.06	307.05	303	297.58	301.57	295.85	299.51	307.75	304.53	304.76	304.61
305.12	308.39	305.78	300.69	303.33	300.7	307.38	304.54	305.87	307.79	300.74	296	304.71	301.74	301.82	308.46	301.81	305.22	305.27	301.37	301.81	300.01	305.66	308.7	300.96	300.78	298.42	302.27	305.25	300.64	301.37	307.93	306.64	302.73	301.93	307.62	308.02	304.43	305.04	304.42	301.78	303.39	306.83	305.12	311.17	305.62	316.78	302.39	312.28	309.69
308.13	314.62	308.49	320.17	313.69	307.42	309.08	311.77	315.71	310.57	314.33	309.31	314.02	311.54	317.81	311.87	313.55	317.53	316.47	312.64	307.87	307.03	305.29	312.48	315.59	316.37	315.72	311.3	313.21	315.29	308.99	313.86	311.98	315.39	312.14	318.41	310.55	308.95	322.64	312.43	305.29	315.21	317.79	316.6	310.09	309.25	312.16	314.72	309.79	312.17
314.82	315.45	310.5	322.53	317.94	317.62	313.97	317.63	320.66	314.99	313.67	313.02	315.21	307.21	315.69	314.11	322.23	313.91	318.05	321.4	315.42	319.57	319.62	311.6	317.77	311.38	316.98	313.71	314.88	308.06	319.5	315.9	318.47	310.27	316.14	321.49	319.41	318.23	314.61	313.49	318.9	310.09	312.57	308.61	320.29	322.02	312.54	315.47	307.87	309.28
299.8	297.64	305.86	303.29	303.67	299.42	297.62	304.31	297.17	298.41	304.04	300.88	299.66	301.41	301.48	301.68	298.4	297.41	303.2	296.91	297.82	297.26	301.01	287.6	304.24	297.17	295.81	293.2	300.71	299.8	296.83	297.24	301.16	297.08	305.88	301.42	290.92	295.81	306.86	300.65	300.02	298.51	301.25	297.11	304.62	300.31	297.4	302.07	303.65	305.6
333.71	326.43	327.81	332.48	324.91	331.26	325.42	321.1	316.88	330.73	316.79	333.27	327.79	325.34	320.99	327.85	328.82	326.52	322.7	326.79	331.64	335.26	323.42	326.5	322.99	330.12	328.3	322.82	326.68	324.12	328.89	327.92	327.49	331.95	327.39	327.88	324.92	328.74	330.34	328.44	327.65	325.32	327.93	324.87	331.31	327.96	330.65	325.37	328.39	317.82
295.18	297.65	296.95	293.95	295.37	288.33	292.47	295.43	293.39	295.35	289.69	295.25	301.37	296.2	294.53	300.79	288.83	287.43	299.52	295.01	298.79	290.14	293.16	293.7	297.35	300.66	295.54	288.15	292.83	295.89	297.24	295.38	295.57	284.2	298.68	297.17	298.84	303.86	296.47	292.94	295.85	293.24	296.21	293.93	290.89	296.74	295	294.02	292.48	295.1
286.46	296.79	303.72	302.68	297.49	299.84	289.09	290.88	297.68	295.25	295.98	301.22	293.17	296.89	292.8	297.42	290.43	295.19	301.29	297.71	292.69	297.79	299.6	297.43	297.45	297.61	294.41	301.53	294.97	294.61	291.67	299.63	294.52	302.58	292.21	290.07	295.07	300.81	299.52	299.14	296.16	297.59	298.38	301.95	297.41	301.22	297.42	306.91	295.24	294.33
298.25	302.9	312.8	308.05	303.28	299.85	307.4	295.56	309.19	307.6	307.84	309.58	297.89	304.23	308.15	309.28	300.63	299.27	305.07	300.2	298.82	302.11	310.29	303.19	310.78	301.41	306.62	304.63	306	299.08	310.2	303.9	307.39	301.55	304.56	302.18	310.65	312.92	295.66	304.59	304.59	307.11	310.32	306.59	304.62	308.34	308.4	312.09	306.74	306.72
301.72	306.99	306.94	301.08	305.87	308.16	308.01	301.02	303.14	311.43	310.18	300.98	308.43	304.03	310.26	303.55	299.81	306.03	296.03	307.71	308.55	294.81	305.14	307.48	307.04	302.94	298.35	294.1	298.73	308.08	299.32	310.62	303.36	305.29	295.44	311.11	300.2	305.69	300.49	300.37	304.01	301.35	312.19	309.15	303.04	308.89	300.54	305.85	301.81	304.66
334.49	318.72	320.6	330.45	328.16	334.54	334.32	328.79	334.28	325.85	327.84	334.39	327.69	327.44	330.28	333.17	325.8	329.07	325.3	327.63	330.93	330.14	335.38	328.95	326.41	329.81	336.39	328.37	334.33	317.67	330.12	327.39	324.21	328.13	323.33	330.25	328.3	324.7	330.25	328.65	328.11	328.99	332.75	331.15	327.61	329.94	336.26	322.13	325.36	330.86
306.61	303.03	295.42	311.18	306.98	303.18	306.93	310.07	300.17	304.84	304.35	301.31	308.91	301.62	300.28	299.92	308.25	312.58	305	300.62	309.07	306.36	309.72	305.64	306.79	303.81	306.25	314.2	303.76	307.69	306.12	301.2	302.88	301.98	296.44	311.38	311.76	308.21	304.11	311.65	300.09	309.76	302.64	304.96	306.98	311.26	302.53	307.1	301.47	312.98
296.6	303.74	292.98	294.12	297.6	293.82	298.66	293.04	297.4	296.23	292.42	293.17	296.25	286.89	297.75	287.59	296.49	294.24	297.51	293.72	293.33	290.4	300.15	292.51	294.55	295.61	300.89	289.46	302.36	294.36	294.83	294.92	294.83	294.12	300.99	291.92	295.21	303.83	293.56	298.75	298.28	298.62	290.34	295.61	302.78	294.89	291.14	299.58	295.4	295.39
314.73	307.25	317.12	316.79	314.97	315.77	312.04	308.23	320.05	319.03	311.82	314.91	309.75	311.62	320.46	315.8	313.94	315.62	312.48	310.01	307.21	311.37	308.91	313.18	309.02	317	316.86	315.71	312.87	311.27	315.18	319.92	321.22	318.82	316.04	319.7	317.28	317.05	311.16	313.01	315.73	316.76	310.44	320.39	311.83	317.41	317	309.37	312.34	313.69
309.36	312.21	311.93	308.31	311.01	309.28	308.3	309.18	305.44	311.57	305.79	307.83	300.88	312.82	311.8	314.15	310.32	305.3	296.83	310.99	309.36	305.17	305.54	308.08	299.59	303.71	307.56	307.75	307.66	308.92	309.86	309.92	307.52	303.53	298.1	313.02	308.21	316.07	306	312.18	311.86	313.29	300.23	300.9	308.34	308.66	303.91	307.17	310.73	310.1
309.65	299.93	301.23	306.36	300.45	306.38	308.48	304.58	311.5	304.47	300.51	301.47	303.74	314.72	303.25	301.84	300.43	304.49	302.95	301.16	311.35	306.42	314.21	306.4	301.17	311.5	306.69	299.41	301.3	306.68	306.7	297.25	302.14	309.97	303.55	300.4	302.68	308.35	304.32	301.9	306.88	303.4	320.29	299.27	301.32	309.07	309.06	308.59	300.63	299.4
299.11	309.33	298.08	299.96	303.81	305.86	303.24	306.36	306.56	301.36	307.35	306.06	305.06	307.16	312.05	303.85	310.14	303.56	309.94	304.8	306.12	301.26	308.82	308.22	309.98	304.85	310.99	313.07	309.78	308.09	311.41	305.1	309.98	308.54	311.75	309.74	300.42	308.01	306.1	304.03	299.01	306.12	305.16	305.23	302.82	304.83	302.03	303.99	305.89	304.74
314.43	318.39	316.26	315.21	326.26	318.89	309.37	315.53	310.78	315.53	310.71	311.12	309.42	316.23	315.06	306.47	311.03	309.12	310.9	314.62	312.48	312	317.21	315.56	314.17	313.59	315.92	306.02	311.1	312.96	312.84	312.87	311.98	318.07	314.41	320.74	315.07	312.05	314.55	317.4	311.91	311.37	311.81	314.09	314.85	319.14	309.47	312.95	311.97	318.46
311.52	314.36	315.36	310.69	318	316.28	322.59	314.17	312.6	318.74	314.55	310.94	315.67	315.59	302.68	316.49	308.31	312.94	309.4	311.58	313.6	306.62	305.43	308.67	311.36	312.11	311.03	310.85	312.01	315.14	307.1	311.3	315.18	309.47	317.55	301.15	316.75	308.26	312.98	310	305.01	311.68	317.84	312.76	303.1	317.5	315.52	311.41	316.41	313.72
317.63	315.81	319.49	310.58	314.66	315.43	324.59	320.35	326.4	321.6	310.04	314.54	323.58	314.31	308.13	313.79	323.24	317.39	318.24	317.76	316.4	318.55	318.51	313.81	317.98	315.4	310.13	315.26	310.22	325.86	319.11	314.02	319.29	314.25	318.38	312.54	311.35	318.91	320.1	312.16	317.05	311.65	312.73	308.44	318.39	319.83	320.32	311.46	316.55	308.07
326.08	329.57	330.98	328.95	329.89	319.34	324.08	331.86	332.51	329.33	334.9	324.84	328.23	332.23	333.55	330.96	328.05	326.52	327.17	325.62	328.98	327.47	329.72	332.83	321.34	332.91	325.7	333.24	326.78	328.75	316.8	334.7	328.25	335.35	327.79	330.5	329.11	331.97	321.8	325.59	322.84	321.03	328.7	335.89	323.89	328.96	333.1	328.46	325.79	331.56
317.09	310.84	320.82	311.14	311.07	318.95	322.02	310.52	314.2	311.16	317.67	319.15	312.93	317.38	317.3	313.12	313.06	308.5	317.2	320.66	309.07	313.27	316	314.29	324.35	318.87	318.06	309.62	309.93	316.35	312.8	314.15	318.02	316.88	307.51	317.17	309.04	313.69	311.37	312.52	321.19	314.25	312.54	311.28	315.12	313.13	314.08	313.21	315.57	312.71
315.74	327.59	317.83	315.51	327.82	322.14	324.19	331.02	319.98	316.86	320.57	325.47	320.24	315.78	326.16	319.84	326.03	318.57	310.82	319.39	316.95	316.34	321.19	325.01	325.6	325.99	319.63	320.06	317.44	317.15	319.21	317.07	322.11	322.73	320.79	320.26	323.6	323.79	317.92	315.75	316.79	316	323.01	325.62	322.07	318.81	316.92	324.03	318.12	318.05
304.33	299.68	302.53	304.38	303.7	300.87	305.3	297.1	309.05	304.55	298.79	309.11	303.16	304.67	302.41	302.57	305.37	306.5	304.79	302.4	300.63	296.9	305.72	306.59	307.78	307.35	307.12	298.55	309.58	304.5	308.75	304.82	302.8	306.16	299.4	305.18	306.16	302.78	303.13	306.14	303.6	310.24	304.22	310.82	304.74	305.95	302.69	300	304.59	305.06
315.34	307.18	314.78	314.18	312.1	311.88	312.74	319.64	314.6	313.6	313.9	316.48	311.35	313.89	312.25	323.41	317.14	316.33	311.87	305.78	319.97	310.97	318.26	322.88	321.38	315.83	322.61	315.47	314.88	317.08	320.1	309.28	308.79	316.11	315.63	315.44	310.88	310.61	311.96	308.25	312.96	318.98	311.68	312.72	316.59	317.22	314.57	315.13	315.44	316.88
335.98	327.13	329.08	324.66	331.68	319.79	325.18	322.02	330.21	329.29	324.83	332.53	330.19	322.3	326.17	324.83	330.06	325.27	325.68	324.63	330.55	331.94	330.2	330.51	327.93	325.79	329.74	321.8	327.21	325	324.77	332.8	329.62	328.73	332.61	332.66	333.65	323.84	328.67	332.17	335.24	326.21	326.3	327.3	324.04	333.01	322.87	326.73	334.23	327.31
296.48	299.85	290.21	294.84	294.6	292.14	301.33	293.76	298.48	302.57	299.15	297.11	292.36	293.7	296.52	300.22	294.21	293.02	293.96	299.94	294.8	298.33	295.57	301.49	303.87	295.66	300	301.14	299.98	295.57	294.58	302.15	300.53	294.25	293.4	299.99	293.74	297.82	292.85	288.89	295.5	296.59	302.84	301.4	300.33	291.8	294.87	300.21	296.3	299.51
304.9	302.11	307.66	299.9	302.84	307.17	302.76	303.91	298.1	312.26	304.24	302.35	306.43	302.33	309.69	305.91	304.96	311.47	310.05	303.43	303.03	299.21	300.23	307.11	304.06	300.98	297.74	309.04	308.49	303.78	301.18	309.78	301.41	305.16	304.25	307.11	311.39	303.9	296.38	312.44	308.54	301.52	302.01	306.2	309.1	306.89	301.06	306.78	305.47	311.02
295.36	291.5	291.39	296.53	298.35	301.15	295.39	298.61	298.38	293.24	290.64	288.9	291.28	294.49	294.98	294.52	296.55	292.32	295.9	299.56	301.4	294.11	295.06	294.51	297.3	296.5	296.94	296.68	292.86	296.57	288.1	290.96	290.64	291.25	295.3	293.54	293.26	295.5	292.02	293.53	300.92	293.02	292.78	289.27	288.49	290.2	291.05	286.22	297.14	295.4
301.54	305.59	302.69	295.9	301.58	296.09	300.74	300.89	299.59	297.62	297.96	297.14	296.64	299.81	299.64	294.56	302.35	300.92	300.66	301.14	305.02	302.88	304.96	293.88	299.02	297.19	297.51	302.3	300.17	295.1	306.33	290.3	300	297.68	299.68	296.03	302.68	301.54	297.51	300.74	302.09	296.93	301.21	306.52	299.26	296.02	303.8	295.66	300.91	300.9
314.54	312.71	311.88	312.87	316.76	312.07	312.26	320.2	318.23	312.07	310.1	316.16	315.93	308.75	313.27	315.87	318.65	310.42	316.84	318.4	311.37	321.01	317.73	322.18	312.19	315.03	317.56	308.56	316.03	313.59	324.25	318.76	311.96	316.77	316.7	308.84	316.89	313.68	317.59	306.17	311.16	318.27	319.52	311.82	315.83	307.06	315.53	308.12	318.17	313.52
294.75	290.41	290.15	297.27	298.71	290.11	298.79	295.51	286.26	293.3	291.65	296.31	287.66	295.41	291.02	296.84	297.95	289.13	297.12	284.19	298.07	299.2	293.45	293.07	295.57	289.62	293.55	294.24	292.71	293.71	293.59	291.63	294.18	288.4	297.13	292.54	292.26	298.5	294.01	299.47	291.18	295.79	295.93	299.95	293.74	294.42	295.5	285.55	294.1	291.48
318.2	307.29	318.84	316.37	319.82	316.55	316.05	312.25	310.49	308.8	315.92	316.13	308.46	319.8	317.81	313.96	314.66	310.4	311.56	316.78	314.08	311.05	315.53	313.14	315.27	311.7	316.35	310.18	316.29	307.96	308.45	303.92	311.51	313.49	312.64	307.72	313.15	318	312.92	315.06	312.93	309.22	310.24	310.2	320.16	311.37	315.09	311.19	306.32	316.94
318.61	307.6	309.02	312.67	315.55	307.94	308.56	315.17	312.99	303.65	308.2	313.06	305.96	311.95	312.04	314.55	308.5	317.72	318.15	316.06	309.77	312.46	307.42	314.68	308.61	313.27	309.09	309.11	312.21	308.71	307.92	308.76	316.59	308.88	310.24	313.54	304.06	317.5	312.03	312.42	308.42	307.8	306.87	312.53	316.12	309	309.38	305.78	308.26	309.45
290.2	299.23	306.15	300.83	305.75	306.1	305.72	311.38	304.48	295.24	299.92	297.9	295.02	302.31	306.63	301.25	300.24	308.89	302.88	302.54	296.94	303.37	305.21	304.62	305.36	302.03	302.41	310.31	297.42	299.46	299.54	302.41	299.07	300.28	297.21	300.39	299.93	303.26	299.55	297.92	303.15	305.65	301.77	301.84	313.57	300.22	304.78	300.61	299.9	304.52
332.74	334.81	322.99	325.39	323.86	325.33	324.19	328.13	330.07	321.91	332.6	318.52	326.34	324.05	318.92	326.27	327.43	328.38	329.69	327.97	325.81	326.76	332.28	333.11	327.79	328.82	332.91	321.42	329.28	323.9	326.83	327.09	328.76	325.54	325.39	332.17	326.81	330.25	324.69	329.99	326.67	327.84	329.86	327.64	332.27	330.37	340.13	336.63	333.07	324.45
313.29	305.18	304.3	313.67	301.35	298.89	309.82	305.02	303.32	304.58	300.15	307.83	310.51	305.68	303.49	307.68	293.16	300.68	307.88	306.98	309.79	304.99	311.09	302.29	303.69	304.52	305.42	309.98	308	308.37	301.47	306.36	300.75	306.74	302.67	302.11	312.55	307.32	308.52	299.85	301.72	309.81	306.04	305.15	302.14	310.07	305.88	304.72	311.17	305.33
312.23	314.23	315.47	306.8	311.52	317.64	316.38	312.2	313.01	321.36	309.78	313.01	309.67	310.65	317	323.06	317.38	309.64	316.68	315.04	309.81	309.54	314.34	312.98	312.15	315.08	309.88	313.7	309.94	313.9	308.77	317.31	314.44	319.19	318.27	314.17	311.99	313.12	312.21	313.78	320.38	309.31	311.41	317.38	316.66	319.43	314.4	311.45	314.38	309.42
299.29	293.41	305.07	290.73	293.1	300.43	298.35	292.48	286.81	298.37	295.58	294.87	292.08	291.78	294.89	287.64	293.05	300.73	295.04	291.52	285.32	296	293.18	301.12	289.26	297.75	293.24	287.84	297.43	294.41	301.79	295.71	296.43	297.12	299.6	291.37	289.75	284.98	296.42	295.29	292.36	293.35	293.71	295.52	298.68	298.36	296.9	294.48	296	288
298.54	301.51	301.43	303.74	300.08	298.05	307.39	300.9	302.02	303.66	295.94	306.9	300.82	306.56	297.52	291.93	296.93	302.62	303.49	300.98	304.73	297.82	298.19	293.02	296.48	293.72	303.14	299.52	299.17	305.3	300.67	294.71	295.4	303.24	302.79	301.86	293.37	297.15	306.85	303.53	305.64	301.06	292.33	293.86	297.94	300.65	299.85	300.09	307.03	299.67
312.06	313.63	309.74	322.41	311.43	305.81	307.61	311.63	322.16	312.49	320.38	314.61	314.76	310.83	318.27	314.47	310.78	315.68	308.74	311.98	320.24	322.41	313.11	311.75	315.39	313.37	312.72	310.79	315.08	317.5	309.63	305.67	323.37	311.74	309.95	308.97	318.04	315.21	312.63	311.33	312.95	305.94	304.24	314.9	316.91	314.76	310.29	314.49	311.55	317.2
301.95	298.36	300.23	304.57	302.62	299.39	299.34	305.44	308.61	306.22	292.03	296.93	303.66	310.62	297.88	302.54	306.36	305.05	303.42	307.41	303.87	307.47	300.74	303.7	312.34	304.58	306.07	304.92	306.94	309.43	304.22	309.41	307.9	302.22	302.16	302.11	301.31	300.97	306.8	302.95	301.31	298.34	304.08	305.61	297.95	305.2	298.89	304.3	302.89	302.58
323.38	311.76	319.44	321.3	324.61	321.26	318.02	315.54	321.36	314.24	319.61	323.89	322.22	320.68	321.88	321.56	316.01	318.27	318.63	312.52	320.35	314.85	321.68	315.56	319.59	324.97	323.95	313.52	313.53	319.99	327.64	316.93	312.71	317.06	314.06	317.9	322.92	320.18	318.84	320.14	318.7	318.11	319.1	320.64	313.27	315.26	322.28	319.67	313.72	325.97
299.87	303.18	307.06	308.34	310.77	304.96	307.01	299.92	302.54	303.96	302.6	306.88	300.03	304.24	302.04	299.5	306.29	302.82	303.27	300.66	300.71	305.04	303.5	310.67	305.96	302.97	306.38	300.87	304.5	302.05	303.53	304.05	307.91	302.53	309.37	303.87	307.11	300.06	305.01	304.89	302.41	298.56	300.67	302.99	306.52	303.74	300.94	302.22	307.87	306.61
300.01	302.09	301.45	293.9	301.34	293.08	291	293.08	298.42	305.01	295.32	298.3	295.44	295.39	292.62	305.19	295.99	305.42	304.79	302.72	303.23	298.99	297.25	300.7	301.58	297.69	297.7	292.37	306.8	302.97	302.88	295.81	302.36	292.85	306.07	300.4	301.36	294.57	298.65	298.43	296.26	298.03	302.91	298.74	301.13	296.45	293.26	299.38	299.92	302.53
312.37	320.96	310.5	317.06	304.22	313.25	308.91	316.39	311.59	306.31	317.32	307.51	306.9	307.05	308.8	311.1	309.05	318.96	311.34	304.82	304.74	312.5	310.03	308.16	315.05	314.31	315.29	307.34	320.33	308.61	309.15	314.05	309.15	308.86	316	314.03	310.52	310.22	304.97	304.54	305.31	310.03	304.8	309.81	311.83	304.87	307.08	315.88	307.64	306
303.98	311.01	304.05	305.73	305.22	302.67	307.11	304.6	305.65	301.19	308.43	305.37	304.17	299.74	304.61	313.06	296.09	306.73	305.18	296.2	302.14	301.64	304.22	301.25	299.91	304.36	303.55	295.92	303.87	294.51	304.24	301.84	311.38	298.51	301.94	304.06	301.21	303.98	299.62	306.56	302.64	296.9	309.26	305.31	303.81	302.81	302.93	306.33	314.89	295.68
323.45	332.71	329.16	329.25	327.36	330.64	327.59	325.88	326.96	336.71	318.92	329.46	320.89	333.74	321.34	324.83	327.69	335	330.3	324.41	327.95	334.66	329.07	326.1	336.76	322.8	321	330.83	323.44	324.48	329.48	325.36	328.58	330.36	325.93	325.05	328	318.44	329.44	327.85	331.49	323.35	324.79	331.7	324.2	331.09	328.68	327.81	324.36	330.34
316.64	314.51	314.81	315.34	315.17	315.11	324.47	315.03	313.42	317.31	314.02	319.79	315.13	321.08	308.54	313.53	314.18	317.1	320.92	320.56	321.11	318.48	321.7	328.42	322.39	316.39	310.96	319.36	313.19	314.11	318.99	316.95	320.2	318.48	314.66	314.95	320.29	325.43	315.37	307.62	311.68	314.89	314.21	309.06	317.96	314.23	316.71	314.06	321.1	314.55
313.51	321.63	315.52	311.98	320.68	322.8	316.1	315.52	317.96	322.14	319.31	320.91	318.3	315.26	321.25	318.02	314.5	317.17	316.15	316.53	308.7	316.82	309.31	314.73	318.14	318.67	312.86	313.88	313.22	320.81	311.45	312.21	311.98	322.88	320.51	316.19	316.32	313.46	316.83	318.97	313.03	314.33	310.43	316.31	314.58	318.71	317.45	322.73	317.96	318.55
314.05	316.7	320.65	319.6	320.13	318.33	319.18	314.66	316	320.16	324.29	312.82	318.16	320.23	318.48	318.76	320.15	317.02	321.36	323.84	320.84	316.57	315.93	319.64	321.24	312.89	319.13	318.2	305.95	320.36	321.94	319.15	323.87	319.75	314.83	316.82	310.17	317.96	319.28	325.1	318.16	320.78	316.6	311.77	320.2	322.4	316.89	315.87	309.92	320.56
321.48	308.62	313.11	321.05	318.75	318.64	323.92	321.6	321.49	315.24	317.07	313.2	322.56	317.32	320.56	313.59	312.86	317.14	322.25	314.47	319.02	315.61	321	314.48	317.84	316.16	317.66	319.84	315.65	315.48	323.88	319.97	321.8	317.02	316.42	314.32	318.02	323.45	320.13	315.51	318.24	326.24	323.13	315.11	318.32	319.96	322.38	318.03	319.69	318.15
315.38	314.21	317.59	314.39	312.64	315.28	307.2	320.88	313.45	311.66	314.42	316.86	309.62	319.07	309.49	312.08	300.22	316.35	315.63	313.24	314.91	308.99	319.02	317.39	309.94	317.01	311.5	309.78	318.88	313.33	320.82	314.13	316.05	314.11	313.2	314.81	312.15	316.12	315.07	320.13	319.13	324.73	308.99	318.17	313.91	315.1	313.79	312.69	313.19	313.17
315.48	320.17	320.43	308.55	312.53	312.3	316.56	317.19	321.8	318	315.57	320.23	323.02	311.46	318.76	312.61	318.85	318.85	314.79	323.76	317.44	310.96	319.21	325.33	318.82	320	310.69	328.28	317.25	316.71	309.01	312.57	320.3	324.36	317.7	316.73	322.8	323.14	321.41	320.66	320.1	317.96	317.91	324.64	317.56	319.8	318.83	317.83	318.29	315.72
299.38	290.51	289.2	292.54	286.42	290.01	301.36	288.03	289.73	296.29	295.97	296.51	294.65	291.42	297.76	292.71	292.98	297.97	294.18	290.75	287.96	300.24	296.42	293.6	291.54	295.78	294.37	291	287.98	292.66	293.56	286.73	294.95	291.56	293.82	300.82	294.83	295.5	293.6	296.11	291.77	304.15	298.13	294.89	299.64	288.69	290.98	294.75	294.7	290.21
310.78	310.92	319.63	316.69	312.74	312.77	310.85	321.32	314.52	305.03	313.54	314.88	315.7	319.87	314.53	308.57	316.33	325.05	313.8	307.37	314.33	312.67	315.43	310.59	309.25	315.93	315.16	312.2	321.52	313.39	310.39	319.54	315.18	315.61	311.07	315.21	319.96	316.75	315.26	314.52	315.2	317.67	315.26	309.58	313.42	313.81	314.66	311.55	312.62	316.81
298.2	293.92	289.25	294.73	297.21	290.31	299.92	296.04	291.83	298.12	289.07	288.69	297.71	301.21	293.29	297.1	291.61	295.62	295.86	296.09	294.89	290.67	292.54	294.09	297.16	293.81	287.91	291.13	299.13	293.49	291.92	290.14	293.23	290.15	297.87	289.44	295.83	295.79	288	286.07	289.66	297.83	295.14	301.12	295.25	296.32	293.59	296.81	295.42	290.08
307.77	308.87	307.77	310.2	300.84	305.43	299.74	302.53	309.74	309.91	309.36	310.12	309.33	309.16	304.83	307.21	303.6	312.03	313.81	307.77	304.98	306.33	305.72	308.58	307.29	306.88	311.6	306.93	304.1	307.29	298.8	308.76	306.1	306	305.32	300.43	306.22	309.73	305.97	303.47	311.44	300.96	302.93	311.28	312.94	305.28	305.08	313.29	302.93	303.9
299.23	304.85	303.34	297.21	304.52	304.85	303.16	309.35	308.83	303.04	299.19	295.77	310.78	293.98	300.36	305.19	302.31	302.93	302.88	306.67	303.12	297.91	305.06	310.35	298.53	302.9	303.29	303.72	302.18	302.12	301.89	306.06	306.11	302.96	297.74	307.9	304.45	306.07	294.18	306.81	304.57	298.45	304.71	303.89	304.98	300.85	309.13	303.79	308.34	304.13
302.07	293.82	296.06	298.53	302.39	292.33	291.74	286.86	295.29	302.02	289.73	294.72	290.7	297.39	291.26	290.86	289.92	286.73	291.71	295.65	296.74	297.64	295.1	292.32	293.15	292.37	301.79	286.9	297.9	296.53	288.57	302.27	292.32	296.16	290.21	300.68	294.59	299.21	295.75	294.77	288.33	289.19	294.38	293.87	298.46	291.75	295	292.85	298.42	287.98
336.01	324.01	331.56	329.09	321.81	325.22	325.61	325.63	329.47	325.92	330.95	328.02	325.75	333.86	323.44	333.18	327.18	326.77	326.41	328.6	327.9	315.17	329.73	332.16	331.18	328.6	325.04	329.65	323.63	326.49	331.64	323.33	329.19	325.27	326.31	328.32	332.12	329.2	332.18	327.56	330.56	327.89	332.18	331.42	320.93	329.56	326.15	328.72	329.1	322.53
308.07	304.44	306.46	307.74	298.67	306.35	304.57	309.14	312.78	302.95	308.54	299.8	305.54	307.83	310.59	306.12	309.43	303.27	307.07	307.47	305.88	304.8	305.44	300.69	300.29	310.29	301.66	303.17	302.83	300	305.55	306.97	304.53	312.69	300.68	305.64	310.77	308.86	306.83	302.9	301.41	310.91	304	306.82	308.25	303.92	301.7	305.55	309.64	303.48
298.27	300.44	296.04	297.58	294.22	302.96	294.13	295.38	291.85	294.32	299.65	297.21	293.55	296.75	295.97	298.24	291.72	297.51	301.27	298.68	293.56	296.43	301.6	295.94	296.89	290.9	293.68	296.35	301.14	294.78	301.83	298.77	293.78	298.37	294.81	293.8	299.16	291.73	301.45	296.94	295.89	307.38	294.99	299.87	299.5	301.29	298.62	297.36	298.13	293.89
309.93	309.54	303.97	312.04	305.93	309.04	303.9	307.47	300.21	309.31	299.47	306.09	302.89	313.15	302.85	312.18	309.51	307.95	308.7	311.89	306.89	305	310.66	311.98	297.56	306.96	308.82	305.35	307.21	302.86	303.8	304.37	313.39	309.11	302.83	310.02	306.27	309.04	308.25	307.16	307.94	313.45	299.76	307.52	310.63	306.06	308.86	304.44	307.48	307.97
304.97	307.21	302.16	297.11	295.37	302.07	304.27	304.04	307.62	303.36	296.49	304.44	302.11	296.12	303.04	307.84	298.51	306.89	302.35	311.15	302.89	294.85	304.4	303.9	303.59	297.8	301.54	302.93	304.48	293.49	308.86	304.41	304.24	300.15	302.89	295.22	298.59	298.03	303.56	303.3	305.18	298.4	301.97	309.37	302.29	305.31	298.1	302.42	301.05	301.86
315.15	313.94	312.89	319.31	315.74	316.2	309.18	318.45	329.85	313.42	321.05	317.97	308.4	321.08	311.15	314.9	322.07	324.95	315.04	327.28	318.19	319.71	316	320.3	318.54	323.03	317.45	322.01	314.3	317.18	319.26	316.23	325.53	321.38	320.64	314.05	324.44	322.33	321.98	317.77	315.21	317.93	317.65	316.61	317.12	312	316.75	324.37	312.67	311.28
309.03	305.89	304.02	308.59	301.78	304.02	306.96	303.8	306.84	310.1	298.15	305.43	306.63	301.43	301.53	306.64	301.54	310.01	299.86	308.56	300.28	311.88	306.74	296.24	301.82	309.28	303.27	301.44	304.15	300.86	299.83	304.32	310.51	305.31	306.63	303.66	304.61	302.93	300.36	311.54	299	306.19	302.2	306.78	303.86	304.3	303.89	306.38	303.08	303.12
313.05	312.75	310.06	315.14	312.26	316.34	314.57	314.93	316.78	317.17	315.48	318.44	314.42	311.69	320.41	314.88	308.76	320.55	319.3	318.09	306.73	305.23	315.97	317.98	312.27	317.74	321.52	310.97	315.71	320.49	321.98	316.38	318.13	315.68	310.73	314.38	320.12	314.85	308.4	323.11	313.65	314.08	317.27	309.42	315.9	314.45	318.19	322.42	315.25	314.67
316.64	311.85	317.51	318.55	314.85	306.9	314.94	313.43	315.33	316.81	322.7	315.15	320.21	308.44	315.25	314.4	317.65	316.09	310.22	315.73	325.51	315.51	308.28	319.94	314.76	313.11	314.31	315.17	310.13	320.38	317.46	313.09	318.99	317.61	314.79	318.18	314.02	309.72	317.34	314.72	311.74	321.65	313.63	314.98	313.12	323.79	311.62	314.45	320.06	319.13
316.93	312.78	312.02	312.43	317	316.54	317.74	312.98	311.88	314.09	313.36	310.75	318.75	317.96	308.68	313.37	312.71	314.44	319.39	313.91	323.75	317.33	317.07	310.87	307.76	314.83	320.27	313.78	308.15	313.74	311.75	316.09	306.96	312.81	308	313.43	316.91	314.87	305.23	317.34	313.28	311.37	312.66	308.32	318.46	307.56	314.15	311.47	318.43	315.91
317.31	315.24	321.64	318.9	320.08	319.65	325.14	318.23	324.4	315.65	316.07	317.01	316.02	321.05	317.88	315.1	321.26	325.94	327.22	314.8	322.26	320.78	324.66	319.78	324.3	316.87	324.57	319.28	323.14	324.87	318.6	319.74	317.41	316	321.6	318.73	320.27	317.47	317.97	317.39	319	323.87	317.2	317.8	319.02	320.9	314.85	312.51	314.38	321.57
317.45	312.39	309.48	317.33	314.26	309.81	312.86	309.15	310.54	303.6	310.99	305.71	313.68	311.7	318.96	309.39	311.12	303.13	321.14	304.91	307.57	310.66	316.25	317.18	315.17	307.29	317.19	315.42	314.11	313.95	305.15	313.1	316.09	311.88	314.63	310.29	311.15	306.5	320.49	319.12	307.9	313.73	316.12	313.61	316.66	314.18	313.04	308.29	317.16	314.39
308.28	309.14	310.8	311.53	312.83	305.18	304.77	311.59	312.58	308.24	308.18	309.65	310.5	311.49	306.41	311.14	315.08	311.73	309.64	316.05	308.08	314.26	305.87	308.1	303.77	316.62	306.84	311.66	309.6	310.43	311.87	313.13	310.97	310.47	314.53	304.54	313.2	315.31	311.46	309.21	309.54	312.15	311.41	307.03	308.23	312.38	309.24	311.66	312.9	306.05
305.42	303.21	294.19	301.38	304.68	300.27	304.96	308.73	301.12	309.74	299.09	305.93	309.14	306.65	310.34	304.44	297.66	309.03	296.54	301.07	306.14	297.16	300.67	302.83	300.95	290.77	307.93	309.55	303.11	297.91	303.52	300.88	295.7	304.63	309.95	301.25	303.59	298.58	302.21	303.92	301.41	294.41	312.52	310.58	299.25	305.17	302.78	305.89	306.11	307.04
315.04	314.06	314.57	317.1	315.16	309.25	313.48	311.46	318.42	302.11	317.05	310.66	316.58	315.87	317.32	306.94	310.11	316.22	311.79	311.02	316.87	317.1	308.71	319.86	311.93	314.63	308.02	315.1	314.83	318.33	314.96	314.45	311.09	320.09	313.79	315.19	307.96	311.72	309.78	318.35	316.8	318.06	315.56	321.77	314.02	319.28	313.15	312.95	314.88	318.96
297.26	297.94	299.22	298.01	301.77	298.17	290.16	295.76	292.03	296.16	291.11	293.39	301.5	291.58	295.82	297.6	288.63	300.16	296.53	289.15	295.06	299.55	292.1	292.53	303.02	297.72	295.72	302.14	294.8	297.21	301.05	294.77	292.51	304.91	294.62	299.6	293	299.78	295.62	303.99	294.36	294.64	296.39	290.01	298.54	299.05	295.88	299.65	300.61	296.16
301.72	303.89	300.18	298.13	301.47	298.04	302.23	301.95	305.19	305.56	308.8	304.18	302.74	304.95	299.45	294.67	302.91	301.06	306.19	306.59	299.64	298.48	308.7	306.05	302.52	295.91	298.91	305.64	300.77	300.04	297.63	294.66	299.77	306.21	300.1	309.27	301.66	299.51	305.35	304.77	297.36	307.87	312.31	301.61	300.15	306.64	299.86	300.28	302.37	307.16
296.1	300.85	304.66	301.67	302.56	304.61	307.36	307.47	299.53	300.33	304.04	302.56	303.71	298.5	299.14	303.96	302.06	303.21	303.06	308.2	303.55	308.43	295.38	304.27	304.09	307.91	308.84	298.98	310.07	298.59	307.43	305.07	295.26	309.27	305.38	303.74	296.53	301.79	300.76	300.99	295.77	302.5	303.14	302.55	303.6	304.52	302.71	300.51	305.62	301.66
309.03	308.79	314.94	304.38	305.62	307.32	307.54	303.21	312.68	314.79	305.33	307.43	313.38	300.68	304.78	315.12	320.54	308.52	305.37	305.32	307.82	313.48	311.13	318.42	306.27	315.22	309.07	307.92	310.57	311.39	312.27	309.14	308.13	306.32	311.24	306.86	312.45	310.65	309.43	300.98	307.69	309.72	307.65	317.52	310.24	302.43	304.26	309.91	311.52	313.44
311.6	313.72	314.4	304.28	309.17	319.8	314.01	310.77	318.23	310.01	309.87	311.39	312.51	311.99	311.87	312.93	312.01	308.89	318.07	311.23	309.93	315.02	306.41	309.23	310.22	316.55	309.44	313.1	313.1	315.33	314.13	309.85	318.67	314.32	307.95	309.95	316.77	315.01	317.38	313.67	311.71	318.46	311.61	311.3	306.48	309.96	312.31	313.29	313.77	309.73
303.29	308.46	304.27	303.06	308.21	303.8	297.91	300.85	300.43	301.93	298.24	298.65	296.87	296.96	298.51	297.11	296.67	299.43	304.91	303.29	303.24	304.4	299.7	304.72	295.57	299.58	299.31	301.53	302.38	302.11	309.48	297.6	307.42	298.94	298.2	298.2	295.55	296.55	301.3	295.47	301.11	301.82	300.75	306.44	299.88	300.83	296.32	303.07	299.27	303.13
311.58	309.65	303.75	303.63	308.93	302.41	301.77	303.06	303.92	304.81	307.68	303.94	305.44	300.65	303.11	304.68	305.86	306.56	308.86	302.97	307.05	298.25	300.51	304.71	307.66	311.73	303.65	302.75	299.45	306.36	301.44	302.39	301.99	312.08	297.75	307.39	304.2	301.19	303.01	303.47	304.33	302.04	303.08	303.32	307.52	304.42	302.93	307.22	305.71	312.49
319.49	317.03	317.98	315.32	317.16	318.7	321.2	317.69	316.66	321.02	319.45	319.69	318.81	319.24	320.06	319.81	315.51	315.52	319.78	321.54	319.11	319.13	318.6	316.62	319.06	315.65	323.1	317.63	319.29	325.55	314.63	319.13	315.03	317.19	315.51	317.68	323.82	317.97	314.83	317.73	314.94	315.05	322.44	318.14	316.4	318.72	314.02	315.98	325.99	317.3
299.93	306.27	310.69	314.47	305.67	305.11	305.06	306.38	307.6	310.02	309.88	310.95	307.69	309.09	305.83	305.94	306.24	309.39	304.93	306.5	307.81	307.48	303.94	304.12	308.93	298.73	300.6	305.36	316.39	305.33	308.56	314.86	306.72	306.47	305.66	306.11	303.04	316.28	311.95	306.33	304.79	312.79	307.2	308.86	304.66	306.58	305.28	300.97	306.84	308.22
305.68	306.9	308.47	304.75	308.76	304.11	302.01	304.47	300.07	310.91	311.93	310.37	307.86	309.36	304.97	304.96	304.35	310.92	307.77	303.74	305.64	301.22	309.14	302.37	304.84	302.42	305.88	308.63	297.33	300.22	299.97	297.86	303.62	305.86	308.47	306.9	303.6	304.94	309.75	304.26	307.15	305.99	308.93	302.21	312.34	309.54	303.75	306.89	304.94	299.92
300.82	303.44	303.79	306.61	309.66	306.6	303.52	306.72	308.04	305.71	306	301.82	308.43	308.93	298.53	303.74	307.43	307.17	308.04	310.09	306.93	306.61	303.51	307.42	308.03	301.64	305.51	306.33	310.37	299.5	312.57	305.26	309.99	313.17	307.06	312.35	298.97	305.24	303.8	305.24	306.38	307.16	303.04	303.77	307.6	307.03	300.69	307.38	311.99	307.22
320.61	312.92	307.87	313.27	311.27	312.24	314.34	322.27	311.22	316.45	317.79	317.51	307.25	313.48	324.16	320.84	316.45	314.14	314.87	320.17	316.07	313	316	315.87	315.96	323.66	307.89	317.77	316.81	314.32	315.85	313.93	322.45	319.94	322.65	314.37	315.08	316.85	315.44	309.57	314.7	314.19	317.78	314.1	318.05	315.74	317.72	311.59	317.38	314.44
309.89	309.75	307.69	312.03	314.3	308.1	308.61	310.93	309.79	312.43	312.07	314.05	317.07	314.3	305.85	310.59	308.59	309.12	317.31	310.32	308.14	307.96	309.81	309.34	308.09	310.47	309.93	320.25	304.26	305.41	308.58	312.98	315.83	315.29	319.05	310.35	308.95	315.33	316.16	316.46	308.26	319.28	305.85	310.8	312.01	314.31	311.21	310.45	308.75	319.3
301.08	307.74	313.68	306.12	305.84	303.47	306.89	306.49	304.37	306.73	310.73	304.45	310.22	305.82	303.92	305.15	307.01	309.02	306.83	303.99	300.72	308.73	308.27	305.9	307.95	308.34	304.2	303.06	305.79	299.31	299.97	305.83	307.84	301.77	301.92	308.14	307.57	309.15	298.15	306.32	301.35	308.1	302.54	306.16	303.58	302.68	301.56	304.79	302.8	309.84
296.08	290.32	301.04	299.27	304.15	294.93	293.27	308.14	301.98	302.52	300.33	303.71	303.35	294.17	308.82	297.15	305.52	298.68	300.73	297.78	299.45	296.08	303.33	298.19	299.14	296.31	301.83	303.22	294.61	297.03	296.76	299.75	301.14	289.58	298.67	299.37	295.32	303.82	302.45	302.2	297.8	299.52	304.32	303.84	300.48	299.82	298.05	295.03	300.23	299.72
329.1	327.22	323.98	332.54	332.07	318.09	327.31	328.81	328.32	325.25	320.14	320.06	324.35	323.32	329.37	321.72	324.61	329.74	322.38	326.09	327.52	323.82	322.49	319.41	321.85	327.8	328.57	319.75	324.71	320.74	324.58	321.89	323.17	325.21	324.64	328.98	327.53	320.04	326.4	328.16	321.58	319.06	326.29	330.17	329.41	321.52	325.14	320.3	330.29	323.99
297.05	296.22	295.69	290.32	299.5	307.31	296.21	294.5	300.67	296.47	296.35	294.89	300.84	302.23	299.5	291.83	298.27	297.33	297.72	297.96	298.71	301.3	295.93	294.95	306.1	300.57	295.81	298.82	290.68	303.34	293.38	297.26	300.65	302.14	304.34	288.42	298.54	295.19	299.02	302.81	297.23	300.07	301.15	294.41	296.13	294.46	299.06	296.07	294.23	301.54
301.49	298.17	300.83	303.31	306.33	298.71	302	302.63	297.73	303.49	312.34	306.67	299.98	307.2	303.64	305.8	308.46	298.14	302.57	305.49	301.63	296.96	300.82	299.47	297.79	302.14	298.55	301.05	301.4	300.5	301	308.38	300.81	308.62	300.05	295.14	303.05	302.28	298.01	297.68	301.79	300.14	301.76	307.98	300.05	307.57	305.24	303.4	302.97	301.84
328.92	326.6	331.51	325.92	321.16	324.54	325.08	329.23	324.01	318.86	326.09	322.64	327.18	325.98	325.75	324.14	327.07	327.37	329.12	321.98	323.96	328.7	327.95	324.21	333.2	330.17	324.31	315.59	327.79	331.99	324.31	323.81	332.84	317.22	326.51	326.35	324.24	327.26	328.06	326.2	326.92	321.19	331.36	323.81	338.79	325.11	323.17	327.69	324.85	327.13
302.3	308.24	304.62	305.87	316.47	307.64	305.9	307.33	304.98	298.6	298.24	307.07	305.12	305.39	302.95	300.74	302.95	307.18	302.19	307.97	307.02	306.67	311.71	305.2	306.85	304.91	310.52	311.61	305.56	309.92	305.39	294.47	306.86	306.05	306.41	303.88	308.59	305.72	308.6	306.2	305.28	304.84	313.68	305.88	304.27	312.34	298.9	304.18	305.21	301.87
305.36	302.23	311.72	307.52	304.21	302.85	308.8	303.91	308.38	304.16	302.64	304.43	309.23	306.8	301.18	305.71	306.65	303.79	303.59	307.69	307.58	303.02	304.93	308.57	308.7	309.93	305.28	309.53	308.9	310.68	311.52	308.99	309.19	314.6	312.14	301.29	314.17	310.53	302.53	314.26	310.82	310.71	316.36	313.12	302.56	300.71	306.83	304.56	301.35	307.57
316.94	315.71	310.72	307.03	317.12	313.74	311.92	315.4	309.86	312.32	319.09	314.26	315.76	306.63	316.32	313.53	310.25	322.42	313.61	309.63	316.32	317.94	310.89	317.51	318.02	314.15	307.27	308.94	311.13	317.72	308.13	316.31	310.55	314.02	312.43	311.91	314.57	319.92	309.46	309.71	313.26	318.24	315.44	310.83	310.66	312.02	313.23	305.31	308.78	312.28
321.43	318.26	316.78	317.12	315.19	321.57	313.75	320.66	321.23	321.86	317.92	317.45	320.89	323.37	321.22	309.97	316.31	318.24	310.89	318.92	316.3	317.63	321.25	322.32	322.73	320.28	330.16	316.17	315.08	315.78	320.37	317.83	315.77	319.25	321.76	323.72	314.34	316.32	319.75	318.73	314.23	320.76	313.61	309.72	313.91	313.79	316.5	323.06	320.22	322.96
288.17	299.25	300.12	296.39	300.28	296.48	298.28	294.98	297.77	302.74	294.3	291.64	295.51	289.95	295.23	298.34	295.24	293.61	290.65	300.61	302.85	296.94	295.82	296.76	301.59	294.48	288.92	297.03	296.31	292.62	289.46	302.79	300.65	292.35	296.17	296.46	287.68	298.53	298.36	294.71	288.73	290.23	295.36	298.27	292.16	290.27	302.73	289.76	298.45	296.98
304.07	295.3	303.71	305.3	306.5	309.46	305.78	308.7	307.44	305.09	304.94	308.91	306.19	306.93	302.89	302.81	299.97	305.48	302.33	310.88	303.18	302.66	304.07	306.96	309.78	308.74	303.02	312.04	305.15	303.74	303.4	299.98	302.23	301.44	303.92	300.55	306.38	302.81	296.42	311.17	300.32	309.9	304.81	310.24	299.1	303.8	305.94	310.12	306.93	303.91
307.17	300.7	308.65	309.86	299.76	300.91	303.53	305.05	308.15	309	303.36	303.73	302.48	304.15	306.42	308.91	304.48	309.09	301.61	306.82	306.75	305.99	305.11	307.66	316.5	299.25	308.04	300.26	301.05	306.09	312.03	299.04	301.32	302.77	312.12	303.81	306.12	305.07	304.6	308.46	306.56	308.65	300.34	309.47	302.88	305.72	296.57	308.2	303.29	295.66
300.96	306.48	308.31	303.53	312.87	307.88	312.24	298.49	307.58	304.4	307.44	305.23	307.98	306.67	308.41	303.93	304.59	306.77	303.43	300.26	306.1	304.13	306.97	301.99	308.41	304.49	301.64	308.54	313.91	309.99	302.59	304.45	301.58	310.47	306.79	304.26	311.26	304.33	310.6	304.01	306.87	304.18	305.7	310	306.28	302.43	303.65	303.3	320.52	303.88
320.86	313.67	311.57	320.4	308.39	317.75	309.83	316.32	314.02	319.97	313.35	311.63	310.96	311.06	313.02	317.4	317.9	317.44	310.15	312.95	308.3	317.84	316.7	321.59	312.28	316.17	315.72	308.91	310.61	314.39	322.23	321.09	311.67	317.69	315.68	310.02	313.68	308.48	320.29	314.07	317.82	310.46	314.75	311.16	313.1	314.74	317.22	312.98	312.52	315.13
308.85	309.58	304.41	309.66	312.23	307.22	302.23	303.85	308.31	304.08	304.83	314.78	304.6	309.41	308.03	310.37	310.2	304.05	301.09	314.84	311.58	309.86	307.92	302.08	305.89	303.69	302.28	310.17	310.94	307.4	306.79	315.88	310.34	301.55	307.24	303.52	309.09	317.81	308.56	301.41	313.85	303.93	301.38	308.95	299.56	316.8	308.22	301.11	303.73	304.27
321.07	312.34	313.64	321.8	314.11	317.31	320.24	325.21	314	316.73	315.96	318.71	314.02	313.12	318.9	310.96	324.24	312.37	314.62	313.77	312.28	318.83	311.01	320.88	315.6	315.16	310.89	311.4	318.33	310.8	311.17	311.21	314.26	322.29	316.18	322.12	316.11	308.01	322.02	314.48	314.38	317.27	312.38	311.86	312.42	314.78	311.52	312.51	307.32	324.93
310.13	313.1	318.23	321.85	314.31	314.37	320.64	309.25	312.74	316.84	315.42	316.06	323.06	315.53	315.05	319.17	312.37	312.81	313.5	318.02	313.79	319.93	321.73	311.48	313.09	315.29	309.36	315.99	316.51	316.51	320.12	321.04	310.41	313.62	317.72	310.34	316.04	313.42	322.04	319.16	317.69	315.43	317.21	313.88	312.96	313.65	314.7	316.4	317.95	316.68
311.76	321.41	310.88	312.7	313.35	312.45	314.83	307.01	310.54	305.91	305.11	323.78	319.22	315.65	315.37	309.64	310.95	316.25	313.46	316.9	311.6	310.63	311.73	315.51	309.39	310.71	313.72	313.49	310.21	315.92	321.22	313.42	319.38	310.73	311.07	321.31	309.01	313.65	311.24	310.57	316.61	309.91	315.96	317.89	309.82	311.85	319.16	317.48	316.25	310.87
312.39	300.04	305.72	305.42	305.62	308.82	311.1	309.98	307.49	313.51	313.26	306.77	304.84	308.57	305.8	310.36	314.6	308.79	306.14	311.8	307.61	310.3	311.92	306.73	303.4	317.62	313.6	309.78	307.04	313.69	310.64	311.15	304.38	303.78	308.73	312.95	310.93	302.14	316.37	318.31	314.83	311.12	303.49	310.18	315.28	306.24	302.75	308.41	315.08	309.38
323.42	333.13	325.19	327.32	333.03	329.25	326.21	321.3	330.9	329.25	330.4	320.88	325.34	327.37	326.69	328.65	326.47	322.53	327.65	324.49	322.16	321.41	328.23	320.3	319.87	323.74	313.66	331.98	327.4	330.25	325.43	323.62	321.83	321.74	321.91	321.46	323.62	325.6	326.33	324.13	326.24	326.16	330.19	328.46	328.83	330.74	326.18	320.91	324.53	323.46
324.9	326.61	323.47	325.73	332.65	331.41	330.54	324.54	330.29	328.7	322.23	332.33	324.75	330.95	328.32	331.27	323.51	337.13	326.07	323.02	325.87	330.41	327.98	322.58	323.09	327.31	324.5	327.42	328.26	332.12	330.22	328.99	331.95	325.4	323.59	332.66	326.94	330.73	331.16	322.01	327.66	332.96	330.88	330.88	329.42	328.47	329.88	329.37	324.95	327.47
301.45	294.85	300.7	304.91	296.7	294.52	299.78	289.92	300.41	299.83	302.45	297.27	303.84	300.5	299.55	298.55	297.74	300.84	307.1	300.21	300.05	295.5	298.07	291.79	299.14	305.4	304.99	296.41	301.57	297.19	306.13	294.02	294.27	292.12	306.55	296.61	305.24	303.31	294.92	297.35	305.56	304.73	298.88	302.4	296.11	301.18	298.37	295.97	296.97	296.63
312.71	330.01	311.35	317.31	315.65	320.12	316.66	321.54	315.73	317.24	312.35	320.29	317.98	314.5	322.27	316.34	326.91	317.46	321.32	320.06	320.71	321.87	322.3	319.74	318.7	317.98	320.95	320.19	321.66	315.57	317.52	318.49	315.77	312.6	322.15	319.22	318.1	323.74	318.56	314.71	323.18	321.32	321.1	318.21	316.47	315.2	318.13	318.34	318.06	316.45
305.23	298.77	303.09	303.48	299.82	300.38	305.05	300.2	301.66	303.97	312.74	308.48	307.57	301.54	304.53	300.91	297.76	301.34	297.66	302.78	305.94	307.96	299.22	293.72	298.72	305.36	308.28	299.51	302.65	307.52	301.68	304.57	304.68	296.37	305.65	299.91	305.83	306.65	301.84	307.55	299.13	297.72	308.92	302.31	303.42	300.86	303.08	300.77	298.99	302.74
287.83	307.32	288.57	294.27	290.42	302.36	294.9	296.51	300.64	292.9	292.01	296.74	296.1	300	291.18	300.96	296.76	296.21	294.96	294.06	297.55	291.12	298.73	296.02	299.43	299.57	290.43	306.41	296.56	289.67	300.15	303.1	295.72	296.69	296.07	294.56	294.65	292.44	293.19	298.6	294.47	304.59	309.43	295.86	290.15	302.37	291.46	294.79	298.37	296.51
301	305.5	306.52	309.22	300.51	302.61	300.95	310.9	301.05	303.04	308.28	299.72	303.27	297.79	301.66	306.99	308.15	303.98	310.39	308.44	299.98	305.28	303.96	307.89	308.34	304.96	306.61	301.67	306.49	306.88	314.36	301.45	304.52	304.02	298.01	303.92	298.25	302.84	302.39	308.91	307.83	313.18	307.58	308.37	308.5	302.61	306.74	307.59	308.14	305.6
302.58	302.59	310.66	308.87	304.28	299.94	299.77	302.39	304.9	302.08	306.91	302.06	306.29	306.94	307.3	308.52	302.24	306.79	301.97	312.89	301.8	305.67	302.87	309.83	299.41	308.66	309.45	303.78	311.58	303.19	305.51	297.92	306.75	305.14	304.68	304.94	301.74	307.66	306.9	302.86	301.57	298.38	306.1	306.9	297.52	304.29	306.48	304.08	309.55	302.07
317.86	310.45	314.03	311.98	311.9	309.16	307.61	304.3	314.96	316.26	314.46	313.75	309.47	305.67	304.76	305.3	313.76	313.23	314.94	322.49	316.68	312.11	305.08	318.63	313.78	314.47	316.34	312.16	315.04	316.75	318.73	312.93	310.6	308.97	315.12	318.9	318.02	310.99	311.2	312.61	312.96	319.68	317.89	304.47	311.49	314.19	311.16	312.86	314.27	311.91
313.79	315.81	315.8	318.29	316.65	315.05	312.78	308.13	321.1	315.72	315.23	314.36	313.46	311.52	311.79	319.44	314.38	317.72	316.64	318.73	311.22	311.1	311.18	315.06	312.27	315.53	320.94	312.97	318.5	314.09	322.15	312.68	317.3	321.08	313.92	310.4	309.91	318.21	310.09	313.94	319.18	314.3	312.17	314.27	314.88	312.77	314.33	311.9	317.54	322.77
320.39	318.66	320.16	316.74	314.74	316.88	314.21	320.08	322.6	318.01	320.95	323.25	315.25	310.89	318.91	327.91	322.33	322.37	318.31	313.88	317.99	317.13	312.44	318.85	320.77	321	317.81	313.89	319.04	321.22	320.53	316.63	317.55	319.28	319.21	317.96	324.96	312	319.19	320.7	325.22	312.56	322.29	316.33	316.14	316.03	316.8	313.86	316.44	305.09
303.02	297.16	313.59	304.83	303.44	302.81	304.29	305.77	301.97	303.41	303.99	298.5	297.84	300.33	306.41	301.43	305.74	303.29	299.57	302.92	303.67	305.05	301.89	306.34	294.48	299.24	305.8	308.66	302.81	306.94	305.07	303.03	304.33	300.52	302.13	304.66	308.31	306.44	308.83	297.67	300.4	307.03	300.14	304.02	309.47	303.44	308.34	298.84	299.86	301.82
308.8	313.46	306.93	302.74	305.81	308.49	304.86	309.34	311.23	305.32	307.72	312.68	303.71	302.95	302.93	301.83	310.67	310.92	297.82	296.65	302.28	308.19	310.19	296.49	318.45	300.87	305.83	301.4	305.04	305.43	300.82	308.2	305.65	307.26	303.78	307.8	303.58	299.21	308.83	303.18	307.28	303.34	301.2	300.89	296.83	310.03	302.31	305.21	302.22	300.35
326.28	321.37	323.38	327.4	327.49	329.03	325.28	321.11	323.7	322.53	330.88	321.75	323.77	324.43	322.97	328.35	316.35	321.26	327.26	327.71	324.72	324.52	317.67	330.26	322.75	320.55	322.63	327.17	328.38	321.42	330.49	323.29	324.76	322	332.04	330.69	325.63	325.4	334.48	317.22	327.97	331.41	322.63	327.26	322.85	328.9	329.75	322.26	325.62	318.97
[truncated: 150 more columns]
