# Supplementary material for: Genetic dissection of main and epistatic effects of QTL based on augmented triple test cross design
Source: PLoS One. 2017 Dec 14;12(12):e0189054. doi: 10.1371/journal.pone.0189054 (PMC5730204; doi:10.1371/journal.pone.0189054)
Supplement: S9 Supporting Information — (ZIP) [file pone.0189054.s009.zip › z5_1100_0.5_10.csv]

311.26	310.7	312.56	312.98	310.27	311.64	309.78	314.05	311.76	308.62	313.37	313.94	312.13	311.77	312.34	309.87	311.42	312.95	311.64	312.24	311.81	312.59	309.44	310.44	311.83	311.53	311.03	311.71	312.99	311.48	310.65	310.69	311.51	311.88	311.32	309.79	311.47	311.1	314	312.09	311.5	309.87	312.38	312.23	310.55	311.2	309.96	311.13	311.99	313.04
306.2	303.66	303.66	305.12	302.89	303.42	304.35	302.6	301.99	304.43	301.77	303.37	300.81	304.44	303.46	301.45	303.9	302.21	303.52	301.19	303.46	303.49	302.24	300.72	304.54	302.86	303.9	302.76	304.47	304.54	304.71	304.6	307.25	304.13	303.05	304.81	304.13	300.14	302.07	304.48	303.89	302.77	302.44	305.56	303.64	305.21	300.47	303.72	303.18	305.49
297.06	301.74	300.12	300.62	297.19	299.3	298.94	298.85	299.9	299.18	299.72	296.56	301.73	299.09	302	299.03	300.98	299.5	301.05	300.19	299.78	300.92	301.32	299.03	300.61	300.28	299.24	300.01	298.57	301.1	301.85	299.32	300.56	301.66	300.74	298.46	299.65	302.78	299.36	301.25	297.63	299.71	299.81	302.37	298.42	300.65	299.27	303.34	300.4	300.66
313.71	313.22	314.74	312.49	315.22	315.28	315.16	318.21	314.63	317.43	316.15	318.05	315.78	315.37	314.15	316.81	315.05	315.71	315.47	316.58	318.02	317.1	315.24	314.08	314.63	313.03	312.1	314.33	316.81	315.29	315.61	312.8	316.23	315.76	316.39	314.07	314.79	313.51	313.22	318.28	316.31	312.33	316.7	314.65	316.23	314.33	314.53	313.16	318.28	316
326.25	323.71	323.8	326.62	324.52	325.39	323.91	326.09	324.66	322.75	325.82	323.24	325.65	325.31	325.83	325.5	324.12	324.21	324.87	322.77	325.36	322.44	325.7	324.28	322.28	322.92	324.82	324.52	324.49	325.56	325.07	323.04	324.75	323.76	323.39	326.45	326.33	325.17	322.97	323.25	322.7	325.07	326.99	324.38	322.73	321.56	323.77	323.77	327.29	325.07
311.57	313.8	313.56	315.94	312.9	312.79	313.21	310.01	315.43	313.73	314.18	314.21	312.34	316.08	312.1	311.71	314.35	315.53	313.92	315.89	315.8	315.71	314.7	314.68	310.81	313.69	313.71	314.48	313.01	315.45	311.97	314.05	313.57	312.37	313.71	313.4	312.88	315.63	311.8	313.54	314.55	314.87	313.91	313.99	314.46	313.88	314.6	313.7	313.42	315.49
301.42	304.52	302.69	302.03	300.23	304	302.89	303.19	302.63	302.68	301.76	303.03	301.86	304.11	302.74	303.31	303.95	303.2	302.88	301.69	302.03	301.52	304.23	302.55	303.12	304.18	302.61	303.36	303.36	303.67	304.46	303.79	301.33	303.16	300.81	304.31	302.85	302.76	304.11	299.84	301.42	303.64	302.37	303.88	303.8	303.42	303.12	301.41	302.32	303.26
313.58	314.21	317.38	315.24	315.18	315.28	315.23	314.05	316.01	315.21	312.5	313.21	316.41	314.79	316.06	313.89	313.59	314.27	313.95	313.6	314.9	314.76	314.4	315.08	314.62	313.8	316.13	315.18	315.91	314.35	316.11	314.15	313.52	314.07	313.11	316.06	314.17	315.48	312.78	314.28	315.51	316.48	315.21	316.14	317.08	314.67	315.8	314.82	314.56	314.49
315.42	312.17	312.7	313.42	312.27	313.66	310.71	312.13	314.21	313.09	312.97	313.19	314.7	312.57	312.08	313.27	316.49	314.61	313.38	310.9	311.01	314.39	313.79	314.99	312.58	315.72	312.54	312.66	313.4	313.57	312.99	315.3	312.56	312.9	311.62	313.23	315.94	313.24	312.16	314.77	312.06	314.62	312.94	313.3	314.43	314.56	313.03	313.35	312.35	315.32
312.97	314.82	315.17	311.38	313.79	314.51	315.67	312.71	315.45	316.33	314.71	315.85	313.55	315.45	313.84	316.9	314.19	312.85	316.95	316.45	313.74	313.68	314.47	313.83	315.05	316.32	313.98	313.14	313.78	313.62	313.1	318.13	315.96	315.81	317.4	314.13	314.58	315.19	314.99	315.05	314.51	314.51	312.45	314.7	315.17	314.43	313.7	313.16	315.15	314.21
304.09	305.64	305.32	301.92	303.46	305.24	306.37	302.73	306.06	302.64	304.65	305.04	303.61	304.87	303.05	302.69	306.92	305.26	303.57	305.76	305.67	304.82	305.44	305.82	306.14	304.69	306.9	305.57	306.35	304.76	305.34	305.22	306.62	305.14	302.71	305.57	304.94	299.99	304.21	306.21	302.48	304.7	305.74	306.03	305	304.66	305.48	303.63	305.22	305.56
312.19	311.02	313.02	313.98	312.93	310.78	309.96	313.04	312.5	311.16	309.36	312.58	312.51	311.37	312.67	313.27	311.31	309.79	311.59	312.08	313.52	314.47	311.89	314.31	312.03	311.49	311.12	311.26	310.79	311.45	309.3	308.9	313.02	312.28	309.26	310.84	312.41	312.36	310.49	310.38	310.4	309.65	311.16	309.28	312.08	312.14	309.95	311.09	311.78	310.98
305.54	304.09	301.58	304.78	303.92	302.29	303	302.1	304.01	300.63	305.17	304.9	304.41	302.41	303.68	302.51	300.89	301.66	301.54	303.38	303.59	303.56	304.09	304	303.86	301.79	304.87	303.05	303.08	303.03	304.74	301.45	302.53	303.99	304.88	301.48	302.31	301.64	304.2	302.4	304.64	304.11	302.89	302.44	303.77	300.75	303.03	303.79	303.36	304.26
318.38	319.72	319.04	318.38	320.17	316.95	317.28	320.17	317.94	318.67	318.04	317.9	318.36	318.84	319.21	317.18	317.46	321	318.66	317.8	318.15	318.55	317.38	317.75	318.77	316.68	318.25	320.62	317.54	316.66	316.99	321.8	321.04	319.57	319.99	318.47	320.27	318.78	318.68	320.39	317.7	319.18	317.45	317.65	319.15	319.66	318.42	320.85	319.39	319.31
306.03	304.61	306.84	308.02	309.12	311.94	306.59	308.25	308.01	308.78	308.59	305.48	309.5	304	307.23	307.06	306.77	309.61	307.68	308	305.84	306.19	307.9	306.84	306.57	308.48	304.17	304.81	307.45	308.07	305.45	305.11	306.1	308.81	305.63	307.3	308.15	306.11	305	306.24	308.42	305.79	306.34	308.52	307.3	307.59	307.57	306.23	307.17	308.12
295.56	295.98	296.98	296.87	297.06	295.63	296.9	296.62	295.69	296.39	295.74	298.13	298.31	296.25	296.77	297.84	294.46	297.6	297.01	297.81	297.35	296.16	297.36	295.94	296.38	297.83	296.28	297.26	295.27	294.76	297.03	298.13	297.91	296.13	297.18	297.85	298.37	297.25	297.18	296.56	296.35	296.87	296.85	296.16	298.39	298.62	296.18	297.88	296.42	296.73
312.94	315.7	313.82	313.04	314.27	316.11	316.4	318	317.52	313.72	315.49	316.15	314.87	313.57	316.95	318.68	316.07	315.37	314.07	315.91	314.19	315.08	316.24	316.76	315.45	314.22	314.01	316.23	315.43	315.3	315.48	314.66	315.19	315.31	315.27	313.53	312.88	314.92	315.19	312.91	314.36	315.88	314.25	311.1	313.5	316.05	318.36	314.89	314.75	314.21
316.07	315.29	314.55	314.46	312.75	314.3	317.98	316.88	316.95	316.59	313.9	317.57	316.23	316.39	315.36	314.73	317.91	317.16	315.97	313.55	315.47	313.25	315.97	316.49	313.16	315.8	312.97	315.04	314.57	315.88	317.42	313.06	316.29	316.12	313.7	316.02	315.76	315.09	315.03	315.68	314.26	313.6	316.98	316.33	315.03	314.99	315.79	318.1	315.85	315.89
312.6	314.68	314.6	314.02	314.78	312.51	316.92	313.6	314.97	313.84	314.94	314.17	314.3	312.25	313.31	314.07	312.32	312.12	315.91	312.96	315.78	312.38	315.4	314.12	313.42	313.68	314.34	313.9	314.67	316.48	315.45	314.55	314.89	311.65	316.04	312.45	313.44	314.99	315.63	314.79	314.06	315.95	312.18	313.52	314.7	312.74	313.76	314.75	311.73	312.98
300.59	299.68	301.9	300.55	300.61	300.96	300.31	301.09	301.18	300.64	300.94	301.25	299.21	302.27	302.13	300.17	300.08	300.22	300.85	302.43	301.48	301.67	300.24	300.75	301.39	300.13	301.36	298.83	297.75	301.02	303.02	301.09	300.87	302.8	301.09	300.93	300.7	299.4	299.31	300.96	299.13	300.96	302.45	302.71	300.23	296.51	301.73	303.44	300.75	301.37
301.77	301.76	300.01	300.8	302.55	298.5	303.68	299.01	303.46	300.14	297.56	300.58	298.59	298.28	300.73	303.11	300.78	301.17	300.45	300.26	301.81	301.68	299.15	301.13	300.59	301.45	301.39	300.75	300.22	301.69	302.43	300.9	298.37	302.93	300.31	303.09	302.61	303.02	299.57	300.47	301.81	301.81	301.21	299.22	299.96	301.02	302.66	300.97	301.42	301.31
306.16	307.71	308.65	306.75	307.29	308.43	306.72	305.98	306.59	307.32	304.64	308.02	305.3	307.68	306.52	308.08	309.15	307.62	306.58	308.55	311.27	308.47	307.38	308.17	304.99	307.21	305.81	309.54	309.07	308.36	306.71	308.56	307.77	306.55	305.98	311.82	306.74	309.29	307.17	307.58	309.22	309.4	307.34	306.3	305.14	307.08	307.62	305.88	306.13	305.78
298.01	297.02	295.44	297.27	297.56	296.55	297.26	297.77	296.29	295.3	296.32	296.57	297.06	295.36	296.78	293.95	296.9	296.17	296.84	296.29	297.89	298.62	294.76	294.72	295.8	296.13	298.21	297.04	295.55	295.62	298.73	298.45	296.72	296.68	295.6	293.39	298.49	296.03	296.52	294.63	295.6	293.93	297.61	295.63	296.41	298.6	295.62	292.93	296.71	296
300.18	301.4	299.85	301.03	298.12	302.64	301.62	301.96	303.37	300.08	301.7	301.36	300.37	299.11	301.25	300.9	302.74	301.6	299.52	300.97	301.08	304.48	303.76	300.78	300.47	304.87	300.67	302.33	302.09	304.92	300.52	304.16	299.26	301.35	299.88	302.56	300.95	301.1	303.5	300.4	302.51	297.57	300.85	300.26	301.74	300.6	302.18	301.11	299.81	303.3
326.61	327.24	326.11	326.3	328.01	327.95	323.77	325.92	325.24	327.61	327.61	327.53	326.7	326.53	327.5	327.49	327.61	327	328.66	327.03	324.5	329.24	330.57	328.03	326.48	325.09	329.32	324.12	326.1	327.98	326.38	325.67	327.04	327.15	326.1	326.52	329.41	328.72	328.32	327.49	325.51	326.93	329.05	326.68	325.25	326.95	325.36	326.87	326.9	326.4
302.72	303.46	302.09	301.39	302.9	304.14	301.26	305.01	300.04	303.25	302.32	302.61	302.04	301.82	303.8	302.91	303.65	300.6	302.74	301.7	301.41	302.09	302.56	299.75	299.54	301.88	302.18	301.12	303.48	302.78	302.28	301.85	302.62	299.31	301.6	303.05	302.37	302.76	305.16	300.48	304.34	302.38	304.45	301.17	303.53	304.13	305.19	301.5	302.53	303.65
315.01	317.2	316.12	314.8	313.58	316.69	315.98	316.92	316.16	314.41	317.61	316.78	317.96	315.69	319	315.04	314.95	316.09	315.7	314.58	315.78	314.62	314.79	316.09	314.35	316.88	314.5	314.97	316.9	314.01	314.78	313.71	316.66	317.22	316.69	317.84	317.35	314.28	314.42	312.89	315.13	315.12	316.71	315.59	313.41	314.83	314.27	314.05	315.56	316.42
312.7	313.67	313.69	314.68	311.4	314.52	313.56	310.52	312.73	315.35	314.8	312.93	311.82	312.83	313.69	312.23	314.09	316.45	314.79	312.44	314.27	314.05	313.77	313.34	314.07	312.85	311.83	315.66	313.64	312.44	314.68	312.73	312.58	313.44	313.45	311.75	314.75	315.45	314.32	311.88	314.12	316	313.51	315.21	313.58	313.25	313.97	312.76	315.18	315.12
304.28	307.55	307.68	307.18	304.18	307.08	306.17	305.63	305.83	307.38	305.82	305.92	306.33	306.07	306.59	303.68	307.41	307.33	304.2	307.53	305.51	308.02	303.19	306.43	307.79	307.49	306.06	305.18	307.34	308.26	306.31	304.49	306.15	307.59	309.34	306.82	306.04	306.73	305.3	304.57	303.07	307.03	305.43	303.82	307.4	307.23	308.63	306.31	305.09	307.33
302.91	302.25	303.49	303.57	304.23	300.83	304.59	300.31	303.03	304.76	301.75	305.62	303.1	301.93	302.38	302.77	305.59	300.8	302.89	302.77	302.28	301.41	303.11	303.61	306.36	306.22	303.72	303.9	304.52	299.63	303.06	303.39	303.64	302.36	303.33	304.6	304.1	303.63	303.77	303.35	302.18	301.95	301.25	303.46	301.88	303.5	302.24	302.67	305.2	302.98
318.15	317.45	318.97	318.44	317.84	319.8	317.27	315.51	317.52	318.78	317.84	315.43	317.79	318.53	317.18	315.64	317.28	316.99	318.54	316.88	317.16	318.58	320.09	315.21	316.41	317.89	320.65	317.3	318.97	316.9	320.01	317.2	315.17	315.61	315.84	316.32	316.78	318.01	317.24	318.24	319.32	315.21	317.03	317.79	318.39	316.28	317.67	317.35	317.16	317.06
311.29	314.56	314.82	315.81	316.44	312.34	314.26	314.25	315.47	315.58	312.2	311.35	313.15	314.5	312.3	314.54	313.08	314.17	313.85	313.56	313.5	312.87	312.85	309.77	313.31	316.58	314.03	315.15	311.36	315.59	313.69	310.91	314.08	314.56	312.24	312.86	314.22	313.34	315.04	314.79	313.66	312.62	314.17	312.36	311.89	310.1	312.95	311.81	313.28	313.88
304.91	308.27	306.25	308.13	305.36	305.19	305.23	307.26	306.82	305.74	307.65	306.33	309.62	305.71	306.38	303.45	307.82	306.06	305.72	307.5	308.01	305.93	307.03	306.79	305.82	306.98	308.32	306.38	307.35	305.28	307.63	308.24	308.82	307.6	305.94	308.61	307.63	307.46	304.29	306.45	306.65	304.15	309.57	306.65	305.69	305.46	304.72	307.82	305.04	308.95
304.7	305.24	306.24	306.53	306.83	305.34	305.27	304.98	303.6	307.5	305.53	304.38	305.27	306.62	305.34	306.49	304.47	306.34	305.18	303.51	303.64	306.5	305.04	304.57	304.73	305.96	303.89	305.27	304.75	306.5	307.68	306.18	304.9	304.16	303.67	304.78	305.25	305.41	304.38	306.32	304.08	304.73	303.66	307.41	304.4	306.31	305.62	304.53	304.95	305.07
298.04	296.6	300.15	299.93	302.42	300.32	302.08	301.75	295.85	301.63	298.44	302.47	300.92	302.68	300.75	299.68	297.69	302.76	301.32	299.95	298.05	300.59	300.56	299.62	300.71	302.22	301.24	299.88	300	300.01	300.92	301.5	299.62	300.96	301.52	299.33	300.09	299.67	299.71	300.86	299.48	302.48	299.39	298.4	299.29	299.82	299.39	299.26	298.5	299.82
314.75	312.39	314.6	313.02	314.93	312.57	313.11	311.74	314.75	314.95	315.34	310.99	314.52	315.6	315.08	311.39	311.34	312.57	314.2	310.42	311.6	314.21	313.97	314.34	314.23	313.51	312.18	314.42	315.82	315.56	311.82	314.6	312.44	313.39	315.96	313.82	313.44	314.01	315.1	314.18	313.55	314.71	314.36	313.71	314.61	315.29	315.28	314.44	314.26	312.01
313.11	311.4	312.18	310.6	313.16	311.08	311.89	312.32	312.6	312.13	312.37	312.27	311.54	312.63	311.27	312.36	311.62	312.96	311.58	314.82	315.12	309.82	313.81	314.13	311.66	313.3	311.32	314.24	310.45	311.83	312.61	312.71	310.7	310.96	313.85	310.73	309.62	312.79	309.42	311.85	312.99	311.32	312.97	312.79	313.15	310.7	312.39	312.33	313.52	312.73
305.4	301.65	303.77	303.02	304.52	304.8	304.35	304.3	303	306.76	303.08	304.06	303.28	304.58	303.84	303.87	306.36	302.35	303.92	305.74	302.17	304.12	305.3	304.45	306.37	302.65	301.94	301.22	304.18	304.96	305.48	304.61	303.44	303.68	304.36	304.76	305.28	303.12	306.02	303.31	304.52	306.34	303.28	305.42	302.09	303.04	305.62	302.78	303.37	302.36
315.12	313.49	313.53	313.79	310.21	313.87	316.05	312.66	311.73	313.27	314.47	312.55	314.41	313.23	318.16	314.1	312.58	314.13	313.88	312.69	314	314.07	311.59	313.32	313.67	315.28	314.04	314.84	313.37	312.51	313.7	313.65	312.21	311.26	311.19	314.54	314.33	312.73	312.61	312.49	313.74	313.48	313.26	313.95	315.09	312.91	315.06	312.89	311.86	311.11
301.36	303.03	304.03	302.78	301.1	302.59	303.2	303.87	304.45	303.52	304.16	302.05	304.95	302.71	302.54	302.63	300.77	303.09	303.92	304.1	302.85	302.65	302.44	301.59	303.95	301.7	302.15	302.65	306.29	301.62	303.34	300.94	301.89	302.8	301.51	301.7	301.46	303.09	304.2	302.5	305.14	302.91	304.6	302.41	302.1	301.42	301.49	303.32	302.27	304.93
295.82	295.28	293.77	293.21	294.03	295.25	293.93	292.54	293.59	295.93	295.19	293.74	297.01	293.21	296.45	295.42	294.04	297.91	295.59	295.11	294.75	296.47	292.81	295.93	296.91	294.27	293.79	292.87	295.75	295.26	294.81	294.22	295.16	293.65	294.75	296.52	298.11	296.57	292.68	293.67	294.03	294.41	297.81	295.8	294.92	296.92	293.23	293.21	294.98	293.79
313.45	310.13	311.91	313.25	313.8	312.08	313	311.81	310.81	310.3	312.51	313.27	313.45	312.47	314.59	312.91	314.64	313.33	315.98	314.13	314.13	314.5	312.54	312.02	311.15	311.31	312.15	313.58	312.02	311.09	312.71	310.06	315.36	312.43	312.31	313.67	314.05	310.25	311.25	311.96	314.14	312.01	311.68	312.16	310.92	311.49	314.69	315.12	311.24	311.93
325.73	324.25	322.54	325.61	323.14	323.91	324.18	324.18	324.58	323.89	325.27	325.65	323.21	325.18	325.42	323.43	326.1	323.9	324.88	325.48	323.7	323.93	324.66	324.15	323.52	324.73	322.69	326.87	325.28	324.8	324.24	326.95	324.32	324.39	323.94	324.68	323.27	323.68	324.07	320.96	324.69	322.58	326.25	326.55	322.98	321.77	325.41	325.91	327.33	324.97
302.68	300.63	301.16	300.3	300.76	299.87	303.42	298.02	301.04	300.97	299.23	300.72	298.74	299.98	300.63	298.38	299.83	298.61	297.92	298.44	299.98	302.48	302.16	301.27	303.13	298.8	299.47	301.82	300.57	301.03	297.86	300.92	296.5	300.34	299.88	300.14	300.02	299.52	300.15	301.07	300.8	298.88	300.15	298.56	300.21	300.19	300.2	300.91	299.48	299.29
305.84	305.32	304.37	305.63	305.39	305.15	303.92	304.89	306.66	305.14	305.63	304.42	304.7	306.82	306.93	305.45	306.16	303.44	306.15	303.9	304.88	303.76	303.85	305.68	303.68	308.59	305.55	305.77	305.23	305.79	303.54	304.19	305.49	305.3	307.99	304.13	308.42	307.29	305.26	304.55	305.25	304.27	304.01	304.75	307.3	307.01	306.17	303.31	307.53	304.88
304.64	307.46	305.83	305.9	306.29	304.23	303.79	304.78	303.82	305.17	304.19	303.32	306.52	304.24	305.46	305.68	306.16	305.95	305.24	304.01	304.25	305.19	303.21	306.9	304.57	306.65	303.91	303.7	308.18	305	304.78	304.56	306.26	305.65	304.61	305.77	305.27	304.56	307.04	306.86	306.5	305.88	306.86	303.75	303.66	304.13	304.9	304.58	305.91	302.91
318.03	320.47	317.45	317.38	319.85	320.04	319.97	320.69	319.1	319.49	317.41	322.23	319.19	317.67	320.74	320.14	319.97	319.95	318.27	320.02	317.91	319.4	320.92	320.58	319.59	320.36	319.19	319.41	318.93	317.77	317.7	320.2	320.67	319.02	318.76	320.92	321.86	317.93	319.05	317.99	320.2	319.68	319.11	319.32	320.76	317.74	319.09	321.93	316.49	320.29
295.69	297.23	295.79	297.74	297.48	294.21	298.72	296.05	297.81	296.76	296.39	293.44	297.1	294.92	299.05	297.77	297.05	298.04	296.82	298.07	299.55	292.93	295.16	295.26	297.48	299.5	298.2	296.44	296.51	297.57	297.96	296.86	296.68	297.2	294.53	295.64	296.06	297.15	296.29	297.24	296.95	295.88	298.15	296.59	298.24	298.22	296.99	297.56	296.22	296.11
303.62	306.56	303.54	303.15	303.66	305.47	306.12	304.92	304.18	306.18	306.28	303.78	303.11	306.24	305.75	305.14	306.11	303.17	303.83	307.02	303.37	303.9	304.35	303.94	304.67	304.44	305.7	304.11	304.11	306.57	306.93	304.72	303.27	300.91	302.93	303.64	305.8	303.51	305.88	304.02	306.35	306.32	305.03	304.59	305.05	302.49	307.43	304.38	303.98	305
303.92	303.45	303.25	303.53	301.99	305.3	303.82	302.54	302.2	301.94	302.42	305.33	303.25	303.25	305.35	306.13	303.66	303.13	304.01	305.57	305.84	304.43	306.47	305.59	303.51	302.44	302.85	305.35	305.2	302.7	302.6	302.25	302.84	302.81	303.65	301.78	305.89	304.79	305.48	304.03	304.47	303.03	307.1	303.21	303.48	307.37	303.71	303.82	305.37	302.1
308.99	309	307.77	308.51	307.54	309.49	308.52	309.02	307.9	309.55	307.91	308.14	310.48	310.06	307.82	308.29	308.34	310.18	308.18	310.02	309.62	309.04	307.67	309	308.74	309.39	307.25	308.65	309.61	311.21	308.31	309.18	308.22	310.22	306.95	306.86	306.02	310.12	308.92	308.89	308.75	310.11	310.1	311.05	308.79	307.39	307.51	309.17	308	308.98
295.51	293.79	294.81	296.45	293.15	292.95	293.39	294.81	293.95	295.89	294.89	295.36	295.53	296.07	293.88	295.45	292.03	295.06	291.29	291.69	294.23	294.38	294.28	296.52	295.91	294.4	295.65	294.38	295.77	293.7	292.21	292.99	294.7	295.42	296.52	295.89	296.45	294.87	294.05	295.02	296.03	293.91	294.28	293.71	293.06	297.13	294.21	294.37	292.52	296.08
318.02	316.51	315.79	319.14	317.73	317.94	317.79	314.74	316.66	318.83	315.41	317.51	315.66	314.82	316.34	316.86	315.27	314.24	314.61	316.93	313.88	315.9	316.88	315.74	315.54	316.22	318.01	317.73	318.99	316.3	315.97	313.32	312.27	316.25	316.87	313.56	315.4	317.55	313.88	317.36	316.88	313.34	317.2	314.43	317.75	316.52	316.7	316.85	316.58	316.43
297.41	295.75	297.2	296.37	294.57	296.15	296.26	298.78	296.4	298.15	296.01	298.01	297.38	296.85	298.26	296.58	296.58	295.9	294.75	297.01	298.1	297.57	299.88	297.07	298.58	296.4	297.4	300.09	294.45	297.86	298.76	298.77	299.95	295.05	297.23	294.04	295.69	298.33	296.98	295.6	298.78	296.93	298.13	297.82	297.97	294.23	298.58	297.08	296.81	297.54
327.5	324.56	322.25	327.07	323.69	323.26	323.45	325.84	323.81	327.11	324.41	323.01	325.63	326.82	324.21	322.63	325.1	324.22	324.46	325.25	324.46	322.09	323.6	323.96	323.83	323.94	321.67	322.73	322.55	321.86	323.63	326.41	324.44	322.3	324.75	322.48	323.56	324.94	323.55	324.11	324.77	326.79	327.28	322.77	325.65	326.78	323.72	324.19	326.3	325.54
313.46	316.53	312.97	312.77	311.02	313.75	311.11	313.52	312.57	315.03	315.12	313.09	314.52	312.39	313.86	312.99	314.77	310.81	314	312.91	312.4	311.53	312.62	312.67	315.07	311.13	311.87	312.95	311.06	311.3	311.73	314.25	312.77	311.38	310.23	310.19	311.8	313.23	315.91	310.71	312.55	313.51	311.52	311.74	314.69	314.61	314.56	313.01	312.7	313.99
320.72	321.55	319.21	318.74	318.71	320.44	319.93	320.12	316.74	318.19	319.95	317.84	318.88	319.83	319.96	318.87	318.09	320.15	319.22	321.83	319.75	316.42	317.66	318.8	319.89	319.68	320.92	320.25	320.49	322.38	318.76	319.5	317.63	319.12	320.3	319.54	319.01	321.14	319.9	320.09	317.66	320.26	319.58	318.31	321.09	321.51	316.22	321.08	321.75	319.41
296.37	295.7	296.34	294.65	297.17	297.25	297.36	296.11	296.06	302.72	297.58	299.49	297.98	295.29	296.6	298.11	299.48	296.43	296.36	300.18	296.63	297.34	297.25	297.19	296.96	299.85	296.58	297.7	297.17	296.55	297.43	296.87	295.36	296.03	297.08	293.66	297.4	295.34	296.33	295.87	299.45	297.41	298.76	297.48	297.5	296.27	295.86	297.51	294.45	297.13
308.78	307.41	309.48	308.07	309.98	307.58	304.35	305.7	305.4	306.35	308.42	307.95	307.85	307.61	306.26	306.97	307.2	307.68	304.46	309.06	308.54	307.46	307.35	306.93	306.94	307.1	305.63	305.89	306.82	305.9	306.71	306.28	306.84	308.39	308.78	307.63	306.07	307.66	306.38	309.45	306.33	308.69	308.29	309.28	306.73	305.29	308.24	306.24	306.83	308.99
296.28	298.23	296.01	295.58	295.63	294.49	296.99	295.45	298.99	298.31	295.11	296.63	295.93	296.63	297.54	295.17	295.99	297.59	296.69	297.85	295.81	293.6	297.8	295.57	296.66	297.85	298.13	293.62	296.05	298.58	294.56	297.96	298.08	294.85	299.42	295.43	299.18	295.07	296.85	296.43	297.53	298.03	298.6	296.14	296.78	298.03	293.8	295.91	298.03	297.23
316.57	315.9	316.52	314.77	319.49	318.67	319.31	315.73	316	317.21	315.08	315.69	316.31	317.12	316.57	315.2	315.62	315.55	317.62	316.11	316.85	317.43	316.54	318.42	315.82	316.8	315.37	315.4	315.92	315.53	316.95	315.81	316.57	316.9	317.47	318.78	317.82	316.43	315.4	313.79	317.61	317.74	315.09	316.8	316.11	315.7	316.83	318.69	316.16	315.26
307.12	305.43	307.67	306.98	302.78	303.92	307.89	305.93	308.32	307.26	307.28	305.25	306.38	305.53	307.03	306.6	307.44	306.08	307.08	304.47	303.66	306.95	301.7	307.99	306.75	309.88	306.82	306.64	305.97	304.15	309.11	306.48	306.22	305.29	307.17	305.81	307.88	306.66	307.52	305.96	307.65	308.69	306.8	306.57	303.64	305.94	305.5	307.4	303.96	305.34
303	305.54	304.49	305.08	304.99	306.68	306.62	305.57	307.85	306.4	304.24	304.04	305.42	302.01	303.73	304.1	303.91	304.2	304.51	303.27	308.62	304.71	306.39	303.22	306.24	305.82	304.18	303.76	305.98	305.08	306.65	304.61	306.35	305.74	302.96	305.77	304.27	304.12	304.48	306.16	303.5	307.86	307.08	306.08	306.41	304.8	305.8	305.97	304.01	306.06
320.59	316.75	316.25	317.71	318.1	319.05	318.2	317.4	315.69	317.66	322.15	317.33	317.02	319.54	317.36	318.39	320.58	317.65	319.02	318.27	317.14	317.76	314.46	314.58	316.98	319.66	317.45	319.58	317.86	317.74	318.45	316.62	318.58	316.74	316.89	318.86	317.45	317.77	318.05	318.43	316.58	317.64	319.46	318.27	320.42	319.31	316.28	318.93	317.77	318.34
308.03	309.47	309.18	308.89	310.53	308.62	306.94	308.59	308.92	308.52	308.73	307.91	305.97	308.94	309.01	307.4	309.99	307.09	309.06	307.84	309.87	307.77	309.72	307.36	307.98	310.76	310.21	309.9	308.29	308.25	308.61	308.17	308.75	308.62	309.67	308.19	311.29	310.31	311.22	309.71	307.72	308.65	309.51	308.79	308.67	307.74	309.59	308.95	305.46	308.13
295.35	295.65	293.18	295.88	296.42	292.94	296.26	294.08	295.29	295.22	292.52	295.26	293.6	295.15	296.18	293.57	295.34	298.29	294.89	295.44	296.78	294.23	294.29	292.63	292.69	293.92	295.02	294.73	294.82	295.29	296.15	296.16	295.48	297.22	295.15	293.14	294.21	297.81	296.7	295.79	294.97	295.56	296.91	292.65	294.67	294.95	292.8	296.75	295.95	295.16
295	293.79	297.12	294.46	296.09	292.12	295.31	293.32	295.15	294.27	295.59	296.45	295.35	293.38	294.57	293.99	293.89	292.5	294.66	295.52	295.48	297.2	295.83	297.89	297.44	293.27	295.11	295.22	295.69	294.59	295.58	293.5	295.74	296.53	296.23	295.97	294.15	296.09	297.66	295.87	293.7	295.1	294.94	293.61	296.01	296.47	295.32	297.51	296	296.54
315.54	314.08	315.31	315.56	314.32	313.6	311.61	315.86	314.59	313.38	311.96	313.49	314.8	316.94	313.17	313.05	315.57	310.79	315.61	311.88	312.56	316.05	314.12	315.13	315.42	314.59	314.27	315.91	315.22	315.41	312.86	315.43	314.08	313.86	315.85	315.44	313.69	314.81	313.11	313.39	313.73	315.4	314.94	316.48	313.51	317.74	315.26	315.66	314.46	310.88
306.45	304.62	305.29	307.46	308.8	303.41	308.16	307.29	305.83	304.9	307.5	307.27	306.2	306.26	307.07	306.41	303.73	307.72	304.59	305.4	306.09	304.7	304.3	306.86	306.1	306.65	305.43	307.94	304.47	303.41	307.22	305.63	305.07	305.74	303.29	307.9	306.97	303.54	308.43	307.38	305.56	308.23	305.41	306.8	304.24	306.22	307.59	306.31	303.62	306.35
303.31	304.82	303.21	301.83	303.34	303.38	304.18	303.27	304.26	301.48	304.14	302.63	304.48	302.18	302.06	302.42	304.53	302.61	304.31	301.66	306.84	304.55	305.33	302.06	302.22	305.44	303.59	301.38	304.63	302.39	302.66	302.89	305.24	302.71	303.22	303.99	302.01	302.15	304.75	303.63	303.26	304	301.81	304.91	303.6	301.57	301.86	307.21	302.8	304.28
310.06	315.54	315.05	313.5	312.82	311.82	314.93	313.4	312.67	312.23	312.73	310.74	315.01	310.8	314.69	310.49	313.08	314.08	311.82	315.37	312.59	315.06	313.61	312.15	313.92	313.79	314.49	314.07	311.94	314.51	312.59	314.2	314.53	315.28	311.29	316.08	313.15	311.93	314.32	312.6	314.78	310.82	313.8	314.91	312.29	311.5	311.57	313.74	313.02	313.77
326.66	324.38	327.2	325.88	328.19	326.92	324.82	327.36	327.49	327.43	328.08	327.39	327.18	326.79	327.26	325.73	329.03	329.87	326.81	327.38	328.63	327.88	325.8	325.94	326.89	328.48	328.1	324.85	326.13	326.44	327.76	326.8	324.8	326.82	325.21	327.97	329.74	326.91	326.58	328.06	329.4	325.66	326.95	325.27	326.11	326.42	327.15	326.63	327.96	328.58
296.44	295.04	297.36	294.53	295.44	295.26	295.92	292.39	293.57	294.84	294.28	296.66	295.95	293.51	297.37	294.92	292.96	295.02	296.97	294.82	291.43	295.41	294.69	295.24	295.75	296.66	292.67	293.88	297.14	294.79	295.83	293.15	292.83	294.68	295.53	294.7	293.82	296.31	295.5	296.41	292.11	294.78	294.94	295.87	295.66	295.27	296.69	295.83	293.61	294.21
327.84	326.69	327.26	328.04	325.72	327.3	326.34	328.28	327.63	326.56	327.7	324.25	328.22	326.41	326.63	327.48	326.9	325.8	325.51	326.07	327.01	325.78	326.74	327.91	326.61	326.5	325.54	324.94	328.29	327.07	325.76	327.86	325.48	327.02	327.36	327.68	328.2	325.31	326.53	324.38	330.9	325.02	327.58	324.99	325.04	327.57	325.31	327.02	324.94	328.48
312.68	312.98	314.15	313.52	313.21	312.57	313.48	311.65	313.86	313.78	312.42	314.11	313.4	311.57	313.06	311.81	312.29	311.1	315.58	312.76	312.05	314.69	310.45	313.8	315.54	314.3	312.61	313.98	312.2	313.28	313.53	312.95	312.21	313.39	312.28	311.16	314.45	312.91	313.68	311.93	314.82	313.7	314.24	313.37	312.31	313.92	311.98	309.66	313.18	311.53
317.54	318.35	317.56	315.09	318.99	318.7	315.9	318.44	316.41	316.28	317.93	316.38	317.42	317.71	318.34	318.06	314.49	317.21	317.36	318.31	316.76	315.8	315.89	317.07	317.13	316.33	316.88	316.35	315.63	316.21	319.7	316.55	316.84	315.74	315.87	318.26	317.9	314.97	316.54	316.97	316.95	315.8	316.48	316.39	316.94	316.01	319.83	318.78	316.85	318.36
317.63	313.43	312.78	312.51	312.34	313.19	311.94	310.57	314.42	314.57	312.01	313.89	311.29	311.82	311.87	310.37	313.01	311.08	313.1	314.41	311.94	313.12	310.58	312.29	311.57	312.14	312.14	313.18	312.77	310.44	314.54	313.92	311.89	313.98	309.42	312.67	311.33	314.11	310.69	314.66	314.74	312.82	314.61	311.75	310.42	311.51	312.68	313.27	314.57	314.21
319.89	319.69	319.42	318.94	318.49	320.03	320.23	317.85	321.01	322.02	318.68	317.95	319.71	319.67	319.64	321.36	319.29	319.17	317.5	318.34	319.31	318.54	317.98	318.7	318.88	320.89	317.91	318.95	315.58	316.92	318.71	318.95	318.64	317.81	320.73	320.54	317.5	320.71	318.87	321.2	319.48	316.38	317.8	319.06	319.27	319.93	318.71	319.04	317.84	318.47
309.47	309.3	310.15	308.54	309.76	307.96	309.96	311.11	309.58	308.82	309.61	307.34	309.06	305.02	312.03	308.95	308.7	309.56	309.08	310.42	308.25	308.67	308.4	309.74	308.97	312.43	306.56	310.02	309.63	306.78	309.56	307.35	309.9	309.37	308.85	306.32	308.83	309.21	307.82	309.54	310.21	310.24	308.74	308.01	309.57	310.45	309.43	308.16	308.98	307.95
327.67	328.24	326.77	327.59	325.68	326.12	327.24	327.93	328.28	327.16	327.61	326.54	326.91	329.14	328.04	325.6	329.02	326.6	328.43	330.09	327.21	327.07	328.57	330.4	329.29	327.24	327.83	330.49	329.86	326.3	331.31	328.28	328.61	328.25	329.57	328.56	326.87	329.36	329.34	329.01	330.05	328.48	325.19	325.97	328.2	327.22	327.03	328.08	329.67	328.57
328.16	328.1	330.12	331.73	327.28	327.95	329.17	323.77	327.52	327.52	327.81	327.82	327.2	325.6	327.35	326.06	329.52	330.11	328.06	325.87	328.75	326.35	324.9	328.1	328.02	328.82	327.93	330.02	326.15	329.03	327.13	327.71	327.45	323.93	326.62	328.02	329.03	327.64	325.83	328.16	325.15	329.71	329.54	326.98	326.77	325.89	329.41	327.81	328.76	329.87
303.39	302.36	304.01	301.77	305.01	303.36	300.38	304.75	302.61	302.01	302.43	305.1	302.34	304	302.83	306.03	303.2	304.89	304.91	300.58	303.82	301.45	303.13	302.13	302.06	304.01	304.16	302.9	303.87	303.82	302.85	302.91	303.46	304.3	302.05	303.97	302.9	302.84	302.68	302.59	304.65	302.55	302.75	302.65	304.69	302.78	303.58	301.6	302.52	302.49
312.34	313.96	315.09	311.66	312.17	313.13	313.12	312.55	313.51	311.3	311.95	313.05	310.77	311.41	314.71	313.66	312.33	313.22	311.96	312.78	312.39	314.5	309.87	311.59	313.78	314.47	313.57	313.02	310.39	310.01	313.29	313.27	310.4	315.15	313.82	313.87	310.29	312.69	313.43	312.23	312.49	313.14	314.79	312.33	311.77	313.47	314.25	312.3	315.61	314.41
305.64	307.49	305.58	309.52	305.23	308.94	306.1	307.35	306.18	306.61	309.04	305.38	304.49	307.37	305.23	307.2	305.87	307.94	304.76	306.73	305.68	307.9	307.12	306.73	304.34	307.06	306.17	305.86	306	306.75	306.43	306.23	305.82	305.41	307.33	305.69	306.04	307.22	306.69	308.69	306.14	305.48	304.84	305.96	307.31	306.13	308.68	307.07	304.57	306.57
313.06	311.48	313.19	314.17	311.01	314	314.55	311.79	314.53	311.35	311.88	313.45	311.02	312.48	311.57	312.47	312.98	309.18	313.67	311.55	308.59	310.87	310.59	311.55	311.97	315.73	312.19	310.23	313.88	311.81	312.19	311.59	312.34	315.94	312.87	310.02	311.64	310.38	314.36	314.23	312.84	307.3	312.2	312.7	312.03	312.07	310.74	312.01	309.7	311.04
305.29	308.3	309.47	308.6	308.35	307.9	305.99	307.72	306.9	307.45	308.53	307.24	307.47	304.82	306.37	308.35	305.91	308.09	306.56	307.77	310.62	308.6	307.39	306.88	306.82	306.98	306.11	309.47	308.31	304.55	311.07	307.59	307.23	306.92	307.9	305.78	306.68	307.91	306.67	307.11	306.39	308.1	306.13	307.93	306.59	306.78	305.6	307.19	304.55	307.25
326.73	324.14	325.14	326.18	325.63	326.61	325.85	322.02	324.53	323.91	322.8	327.03	325.84	325.08	324	324.5	324.3	323.05	326.51	328.02	326.1	325.56	322.71	323.68	324.76	326.18	326.56	325.43	325.5	325.74	326.01	324.08	322.19	325.55	325.15	323.97	323.83	325.86	323.23	326.6	325.36	326.82	323.65	325.21	322.56	322.16	324.71	328.33	325.83	326.46
302.04	301.77	302.85	300.15	302.75	303.29	302.47	303.17	301.79	303.12	302.84	299.44	303.49	304.78	303.11	301.81	303.88	303.01	303.81	303.95	299.94	302.16	301.71	305.47	304.08	303.92	302.02	302.48	300.65	303.92	299.83	303.86	300.72	303.59	300.72	302.69	304.95	303.66	302.37	301.86	303.11	302.89	299.89	300.98	302.81	301.7	300.61	302.18	300.62	301.3
318.08	321.05	319.33	318.13	315.78	318.04	316.96	317.55	320.14	317.59	318.11	316.5	319.72	316.71	318.85	317.17	318.04	319.53	319.11	319.87	316.43	320.34	316.6	317.64	319.57	317.87	315.84	317.1	319.08	317.01	317.09	317.51	315.02	319	318.16	319.19	317.71	317.69	318.34	318.98	319.19	319.18	320.24	319.46	316.7	319.47	317.16	317.4	317.05	316.42
304.13	301.79	303.54	303.58	303.65	301.99	300.94	302.27	304.26	302.78	304.05	303.05	302.21	299.13	301.58	303.63	305.16	301.85	302.48	300.63	300.13	304.67	300.48	303.04	300.3	303.2	300.61	304.27	303.05	304.81	302.35	303.76	301.68	301.21	300.92	303.35	302.63	302.01	298.94	302.48	300.13	301.16	304.34	302.52	301.32	300.01	303.19	302.1	302.08	303.81
312.67	313.9	311.6	314.32	310.53	313.16	313.21	311.94	316.01	311.1	311.29	312.54	315.33	312.31	314.36	315.14	313.16	313.53	313.61	315.88	313.46	311.82	310.24	313.05	310.98	314.99	313.93	311.86	315.14	313.37	315.02	313.38	315.17	314	311.26	313.36	312.03	311.37	310.75	312.07	311.46	313.8	312.53	313.02	313.18	315.23	312.69	313.28	312.02	315.64
303.21	301.44	302.39	300.69	303.22	303.27	304.92	302.5	303.52	303.14	303.81	298.75	300.65	303.8	303	302.59	303.3	300.77	304.75	303.39	299.24	303.08	302.33	303.23	301.19	302.65	304.79	300.12	304.52	303.97	304.29	302.54	300.12	301.41	302.67	300.34	302.04	303.17	301.99	302.79	300.72	302.76	301.73	301.62	302.73	302.82	300.6	304.98	301.86	302.58
304.1	301.88	304.68	303.79	304.28	305.5	303.58	304.87	303.51	303.16	302.86	303.75	305.05	302.71	301.84	305.69	305.7	304.43	304.01	303.85	303.12	302.55	304.39	303.29	303.46	302.86	304.78	301.84	304.63	303.51	302.67	303.65	304.13	301.57	305.55	305.56	304	302.64	302.5	304.26	302.93	304.27	302.69	303.83	301.25	301.75	301.55	300.59	304.89	305.57
313.93	314.21	314.76	312.83	312.74	314.47	312.63	311.2	313.43	316.16	313.73	316.59	316.64	313.12	312.19	312.92	316.65	314.51	313.28	314.03	312.86	317.27	312.65	315.38	314.21	315.52	314.52	316.82	314.35	315.93	310.21	313.61	315.26	312.44	314.74	315.91	313.61	313.73	316.79	313.45	315.31	313.69	316.47	312	313.41	314.09	315.06	312.48	311.6	314.02
328.12	328.21	330.07	328.94	327.54	329.58	330.45	329.49	328.17	331.02	329.35	326.88	329.71	324.57	330.4	329.45	328.43	325.82	329.61	326.82	326.73	329.92	330.32	328.48	327.88	326.82	327.63	331.2	327.08	330.28	327.03	329.69	327.43	329.11	328.66	328.41	328.73	327.92	328.34	327.41	326.83	329.98	329.28	326.83	328.22	331.68	329.26	329.1	327.29	327.25
311.54	315.1	313.05	313.79	316.35	316.16	314.49	312.67	317.81	314.84	315.21	314.51	313.31	313.98	316.36	315	315.52	315.79	314.52	312.72	315.86	316.69	314.84	315.68	316.29	311.4	315.5	314.68	315.8	313.05	314.02	312.72	315.13	313.22	314.68	314.94	314.28	314.07	315.87	314.84	314.04	316.11	314.35	314.37	314.96	313.71	315.01	315.91	314.79	314.64
293.83	293.8	292.66	293.87	293.49	294.46	293.53	294.36	295.49	295.54	293.79	293.5	292.69	294.11	292.48	291.8	292.75	293.79	294.86	295.47	294.13	294.7	293.18	292.46	293.91	295.84	292.23	294.3	294.11	294.33	295.69	294.65	293.7	294.7	294.13	294.24	293.18	293.36	293.01	293.36	293.15	294	290.93	294.14	294.28	292.63	297.09	292.58	294.02	295.39
305.99	302.14	301.84	302.51	302.59	303.4	302.7	304.48	305.26	301.87	301.45	304.05	302.27	303.91	299.86	304.24	305.74	304.8	303.17	304.31	304.94	302.89	304.87	303.24	303.09	300.5	304.79	302.93	303.41	302.87	303.18	305.71	302.28	302.97	304.09	303.42	303.04	302.83	302.86	302.9	303.81	302.74	303.83	304.4	302.08	303.43	303.35	303.26	303.25	302.73
318.64	316.72	319.55	318.82	318.73	320.99	318.25	317.92	317.76	318.13	318.55	317.57	319.94	319.17	318.15	317.55	319.78	320.29	317	320.88	317.4	319.08	318.51	317.17	318.83	318.41	318.09	316.73	318.96	319.19	318.59	321.64	320.28	317.94	317.84	319.46	316.37	320.5	317.81	319.12	316.86	319.91	318.91	317.84	318	319.49	319.58	317.86	321.77	317.43
300.85	301.88	303.12	299.4	300.33	299.11	301.61	300.64	299.11	301.76	303.4	300.95	299.95	302.08	301.24	300.15	299.48	299.93	300.76	302.83	300.87	302.43	299.39	302.14	298.73	304.31	300.05	303.34	303.29	300.44	300.21	300.68	299.91	299.3	299.95	301.86	301.4	301.19	300.29	298.64	300.19	302.06	299.16	302.73	301.03	303.09	302.65	302.29	299.45	301.21
307.9	308.08	305.57	305.59	308.66	306.04	310.14	306.89	308.14	305.39	308.65	305.98	306.61	307.51	305.96	305.57	307.64	308.31	304.99	307.94	306.62	306.74	307.54	309.32	305.75	306.51	306.39	308.35	307.66	307.94	306.7	308.55	305.35	305.33	307.8	308.68	309.26	306.79	306.16	305.95	306.12	307.42	305.24	308.41	308.15	307.95	308.64	306.74	308.9	306.75
315.09	314.28	315.6	313.89	315.11	313.29	315.38	314.42	314.19	317.35	315.09	315.2	315.14	315.58	315.35	315.38	314.66	315.12	314.8	312.39	317.42	315.88	316.13	315.73	315.77	317.15	312.87	316.34	315.17	315	315.29	316.55	317.18	316.15	316.49	313.33	316.56	314.62	312.1	317.62	315.27	314.91	314.04	314.09	317.17	314.84	314.12	314.93	315.93	314.79
327.36	328.47	328.31	329.14	328.68	326.1	327.87	328.01	330.66	330.83	330.13	330.98	328.62	329	328.72	328.4	329	327.83	328.54	330.18	327.65	327.87	327.69	327.17	326.93	328.8	331.42	328.89	328.07	329.1	329.65	327.15	327.31	327.87	330.21	326.98	329.62	328.91	327.2	329.84	329.7	325.8	328.78	329.62	330.74	330.38	329.33	329.54	327.52	327.77
312.02	311.42	314.37	314.33	313.46	311.5	311.31	312.39	313.51	311.62	314.03	313.67	312.5	313.98	314.94	313.65	313.6	309.69	312.63	310.32	311.26	313.17	311.38	311.7	314.38	313.04	311.98	314.83	312.57	313.8	311.54	311.89	314.09	313.59	312.92	314.04	313.12	314.31	314.13	310.59	312.98	310.41	311.23	312.38	309.32	311.29	311.45	312.83	312.8	310.29
312.28	308.77	308.44	311.19	312.13	310.6	309.63	310.37	307.16	311.11	308.59	310.92	310.74	309.02	311.97	310.5	309.11	310.17	309.28	310.85	309.77	311.33	312.1	308.93	308.73	313.09	313.61	308.49	311.9	309.29	310.47	307.79	308.82	308.38	309.54	309.62	310.9	308.85	311.84	308.46	309.92	308.97	310.18	309.52	310.15	311.49	309.47	308.89	310.44	310.58
307.88	305.8	306.37	307.24	307	306.85	311.33	307.83	307.56	306.54	309.12	308.52	308.24	306.59	305.82	306.49	307.6	306.45	308.29	307.4	308.15	306.17	304.91	308.43	307.96	309.75	307.31	306.08	308.56	308.86	305.18	307.31	309.27	304.54	306.82	306.35	307.48	306.65	304.29	306.15	306.67	309.81	309.51	305.45	308.68	305.6	306.1	308.45	310.97	308.6
318.58	315.86	317.84	313.32	316.11	314	313.61	315.24	315.87	315.76	315.78	316.13	313.16	315.42	314.69	315.15	314.38	316.68	313.79	316.23	314.85	317	316	316.42	315.57	315.07	313.81	312.67	317.53	313.61	313.91	314.4	313.29	317.49	315.64	314.46	314.98	312.85	315.26	315.82	316.54	314.28	317.27	314.28	315.8	314.72	317.25	316.06	314.34	316.23
314.04	314.97	315	312.67	312.32	313.52	311.92	313.82	311.89	313.9	313.92	313.92	316.09	315.9	314.17	311.24	313.75	313.36	316.74	313.93	313.06	316.17	315.01	312.69	312.48	315.03	315.34	313.58	314.82	312.04	314.19	313.63	313.57	313.49	313.5	313.11	316.85	312.32	315.11	313.83	314.3	313.69	312.11	314.82	311.37	314.31	315.92	310.27	313.02	313.2
303.65	304.66	305.08	303.41	303.72	306.15	305.14	304.54	305.65	303.23	302.96	303.75	302.48	305.49	302.93	303.74	304.73	303.31	305.02	302.85	303.65	303.5	304.64	303.84	303.67	304.69	306.59	303.1	303.91	305.87	305.05	304.64	305.06	305.49	304.64	303.45	304.88	304.58	305.23	305.18	303.87	306.81	304.27	305.18	303.97	304.02	303.57	302.3	302.33	304.36
297.37	298.39	295.98	298.25	296.69	297.95	295.51	298.02	295.95	296.48	296.7	297.38	298.75	296.13	293.9	293.6	295.78	296.9	298.37	296.74	292.63	294.86	298.6	297.88	295.88	297.42	295.98	297.51	299.35	295.71	297.2	295.39	296.18	295.53	295.38	299.66	297.47	299.53	294.99	295.38	297.13	297.69	298.38	297.61	298.09	296.74	295.83	296.45	296.56	297.85
304.37	303.53	303.94	301.99	303.26	302.73	302.06	301.91	303.34	302.44	302.18	303.48	304.2	306.07	303.63	301.33	301.99	304.04	302.37	301.96	302.97	302.45	302.25	299.31	303.82	301.78	304.71	302.69	303.17	303.78	306.19	302.77	301.78	302.6	303.96	301.57	303.34	303.49	301.78	305.3	304.84	306.56	303.02	302.43	300.67	300.37	300.98	303.02	302.6	304.16
310.07	311.72	312.14	309.9	308.65	310.6	309.57	310.07	310.23	308.59	311.11	310.14	310.77	308.67	310.18	310.79	309.19	307.37	310.58	311.37	309.74	310.49	312.09	308.9	311.75	309.41	311.77	309.5	311.49	311.2	310.25	309.83	311.85	309.42	310.78	310.58	310.34	310.33	308.24	312.34	312.15	312.18	312.6	310.53	309.25	307.23	310.42	311.76	308.58	310.77
306.88	303.34	304	303.45	306.34	305.84	305.23	304.72	305.49	305.57	303.19	305.26	306.15	306.9	303.76	302.21	303.01	305.09	305.08	304.57	302.15	304.36	303.18	303.59	302.86	306.02	305.56	304.46	302.48	304.79	305.42	305.61	304.68	305.52	303.78	302.75	303.07	302.79	303.75	302.57	302.87	305.74	307.21	306.47	305.73	304.24	307.48	301.1	303.48	305.34
305.98	309.41	305.96	309.09	308.13	305.28	308.04	308.96	309.72	307.9	308.26	308.31	306.64	306.68	308.63	307.57	308.75	307.66	308.08	307.67	306.4	306.96	308.35	306.88	308.29	303.71	309	308.59	308.22	307.62	306.92	308.4	306.86	306.67	306.23	306.41	305.98	307.58	308.28	308.25	306.59	304.95	306.51	306.01	306.26	307.69	307.9	306.86	306.58	307.2
316.43	312.88	317.29	313.47	315.97	313.27	314.22	311.95	313.82	314.53	315.44	312.74	315.09	313.21	315.5	316.35	315.57	314.99	312.9	313.7	313.38	314.82	313.24	316.29	316.33	317.76	314.6	313.7	313.37	315.49	316.15	314.92	314.97	314	313.56	314.08	316.15	317.37	311.79	314.07	315.78	314.65	316.77	314.27	314.98	311.66	316.62	313.71	314.16	314.86
301.98	297.54	297.41	299.56	299.6	300.2	299.95	299.32	299.86	298.71	299.51	300.32	299.59	300.41	298.05	302.99	301.6	302.16	298.87	299.02	298.86	300.16	300.86	300.79	299.59	302.49	297.64	302.41	302.04	300.1	299.66	301.84	299.9	298.95	298.09	301.7	299.2	297.62	300.32	303.41	302.39	297.85	301.82	300.35	299.52	299.87	297.74	303.46	297.86	301.35
297.76	295.35	295.31	293.76	295.17	294.78	295.94	294.07	293.58	295.95	298.67	295.71	295.35	295.32	296.27	295.58	293.71	296.21	294.85	294.19	295.48	294.65	293.82	294.88	293.69	293.14	294.66	294.95	295.39	295.23	293.59	298.34	298.66	293.43	296.36	296.24	296.47	295.2	295.56	295.31	294.49	294.43	294.41	297.78	294.87	293.35	297.16	297.02	295.53	296.58
301.31	303.69	303.32	302.09	302.17	300.2	304.26	301.95	303.73	303.43	301.48	302.85	302.26	302.88	303.13	302.2	302.35	301.03	302.64	304.17	302.27	299.47	302.36	300.41	300.16	301.03	300.51	302.18	305.55	302.32	302.4	302.03	302.36	303.64	301.93	302.12	302.18	301.87	303.25	299.81	301.3	303.38	301.66	301.89	304.35	304.18	301.79	302.99	302.5	303.02
296.18	295.45	297	298.83	295.17	298.24	295.07	295.9	298.58	297.13	298.55	297.42	296.47	296.65	295.87	296.7	296.38	296.26	297.69	297.67	295.62	296.1	300.28	297.26	296.75	296.02	295.92	296.33	295.7	295.6	296.12	296.41	297.62	297.19	296.71	295.32	296.67	295.61	295.79	296.03	295.69	296.75	296.89	296.41	296.18	298.21	294.67	297.8	297.88	295.02
310.11	312.09	312.06	312.38	310.59	311.07	310.83	309.63	311.63	311.64	310.11	314.08	311.56	310.96	314.12	310	313.3	313.73	311.16	312.08	313.08	309.24	309.93	310.67	311.16	314.41	311.91	310.73	315.85	311.72	311.54	312.03	310.1	313.69	311.18	310.53	312.74	311.17	310.8	312.32	311.09	309.47	310.7	311.38	310.82	313.61	310.6	310.61	309.98	313.42
296.5	295.61	298.37	297.34	295.91	293.43	295.15	291.89	292.84	297.56	297.45	292.71	295.19	296.44	295.38	294.29	294.22	295.45	293.75	297.18	293.28	297.32	295.78	296.75	296	293.73	294.45	294.33	294.55	294.53	298.15	296.63	294.27	293.29	293.8	295.4	292.25	294.58	295.54	295.29	298.21	294.34	295.53	295.33	293.03	293.5	296.38	294.79	296.42	294.67
316.81	313.77	314.95	313.56	311.94	315.51	313.89	313.98	315.72	310.75	313.74	312.95	313.58	314.98	315.22	313.99	311.97	315.28	311.45	314.67	314.1	315.44	314.82	311.79	315.11	314.08	314.39	313.59	310.09	312.92	314.24	314.54	312.69	317.39	316.23	314.56	313.43	312.46	317.84	313.5	314.72	313.46	315.32	315.41	312.51	314.86	314.14	313.47	315.97	315.1
328.88	329.06	329.19	326.98	327.95	329.21	328.05	325.98	327.2	330.73	331.24	329.64	327.76	328.22	329.69	329.13	329.87	323.63	326.81	327.87	327.77	327.52	327.15	328.59	329.33	325.17	328.51	328.56	327.93	326.15	328.32	327.3	326	327.91	326.93	328.36	327.34	328.61	327.71	327.93	325.24	328.29	329.53	328.06	327.7	328.4	326.52	328.98	328.31	327.59
313.06	317.11	314.61	314.77	313.99	315.04	315.95	314	316.53	314.49	315.3	316.39	316	312.59	316.52	314.93	315.32	312.97	314.37	314.02	313.69	313.88	311.92	315.54	315.44	314.06	314.56	314.43	314.13	311.6	316.36	314.08	314.6	312.69	314.39	315.03	316.74	315.03	313.91	318.67	314.86	315.78	314.81	314.06	314	314.33	314.44	314.06	313.12	315.17
315.25	312.47	313.77	313.82	316.17	313.82	313.8	315.5	311.5	315.74	315.19	311.97	315.63	313.05	315.17	315.29	314	315.29	310.69	313.59	316.04	317.78	314.01	314.23	313.88	314.11	314.11	313.74	314.64	315.05	312.96	312.92	314.25	315.65	311.69	314.73	314.19	315.48	314.21	311.45	312.38	315.01	315.08	310.13	314.87	309.37	313.44	313.75	313.67	314.65
318.07	318.36	317.54	318.11	317.43	318.85	317.2	318.46	318.81	320.22	318.08	317.3	320.73	317.96	317.94	318.12	316.38	316.62	314.92	315.64	317.87	320.41	319.23	319.46	317.2	319.25	319.78	318.46	317.16	318.62	318.33	315.12	319.63	318.9	317.83	317.58	319.08	316.6	316.99	317.52	317.49	318.39	317.42	318.08	317.94	319.78	318.71	316.9	319.18	318.66
307.81	304.4	306.76	307.93	308.36	308.12	305.8	305	307.38	306.01	306.01	308.92	308.21	306.76	304.8	308.35	306.3	306.09	308.38	306.55	304.26	307.93	308.07	309.73	306.76	307.35	306.15	305.84	306.72	309.38	307.77	309.91	307.38	308.47	304.95	306.91	308.3	307.6	306.33	306.77	306.28	309.02	309.76	309.57	303.89	307.36	303.19	305.53	306.65	306.91
314.49	314.46	315.03	314.87	315.2	314.95	317.01	315	312.61	313.25	314.02	313.66	315.08	314.58	315.74	315.97	313.91	313.33	313.54	311.75	316.35	312.45	314	315.99	313.72	316.8	316.17	314.59	314.19	314.99	316.42	314.81	314.76	315.94	316.23	316.42	315.35	316.76	312.11	314.7	316.25	313.64	314.11	316.8	316.36	316.24	315.14	318.14	317.26	312.74
318.59	315.82	318.04	318.36	317.94	317.69	315.83	317.61	316.91	316.26	319.36	316.7	315.49	318.83	319	318.26	317.57	317.65	318.22	317.89	316.62	315.71	315.63	318.4	318.53	318.95	318.9	317.83	321.08	317.6	316.75	316.18	317.84	316.32	319.69	316.25	319.02	316.67	315.87	318.79	318.74	318.75	315.91	317.39	317.07	317.55	316.12	318.45	317.86	316.78
326.26	328.99	325.19	326.73	329.21	327.89	329.08	331.7	327.83	327.81	327.13	325.74	329.65	328.26	328.12	330.09	327.22	325.65	326.45	328.37	326.62	329.89	330.29	326.6	326.16	328.4	327.28	327.25	327.89	327.75	326.67	330.41	329.04	327.36	328.08	329.18	328.21	325.54	327.54	331.13	328.68	329.76	329.95	327.81	329.63	329.12	327.92	327.64	327.16	327.25
311.45	311.21	311.1	309.86	309.81	310.88	312.4	312.07	310.54	310.86	310.63	311.5	312.92	313.24	311.31	309.53	312.55	310.58	309.83	311.72	311.06	310.17	309.59	308.7	311.46	308.98	311.35	311.17	310.79	313.48	312.76	309.83	309.63	312.73	308.05	312.37	313.04	312.72	309.74	311.2	311.96	311.31	310.82	310.04	310.42	311.11	311.77	310.87	309.88	311.52
313.49	309.8	310.27	310.66	311.98	312.42	312.25	312.35	312.24	312.96	310.47	311.12	314.06	310.85	312.63	313.15	312.13	312.01	313.11	311.99	311.78	312.06	311.65	312.86	313.42	312.3	312.41	313.66	310.81	313.05	310.2	312.34	312.17	312.02	311.33	312.27	313.87	312.34	312.23	311.86	311.69	312.62	310.77	313.69	313.92	312.88	311.19	311.12	310.91	311.94
295.39	296.79	297.42	296.93	294.92	298.35	295.48	296.59	297.15	297.77	298.85	297.26	295.62	296.8	296.93	294.31	295.66	298.3	297.85	298.56	298.02	297.23	294.48	297.93	296.13	296.64	298.37	297.1	296.57	297.03	295.86	298.05	299.54	297.86	299.34	297.35	294.53	296.51	296.33	297.77	298.08	295.6	296.1	297.78	294.58	297.39	295.28	296.29	294.87	295.69
301.88	302.04	303.16	304.74	300.51	303.43	303.44	302.76	301.74	301.72	303.9	301.92	299.39	301.72	303.56	300.35	304.12	297.66	302.16	301.46	301.1	301.76	299.99	302.98	302.42	302.15	303.69	303.9	302.86	300.78	300.58	303.77	302.99	303.79	302.51	301.02	303.35	301.54	303.08	303.27	301.86	304.92	302	301.6	304.35	302.47	305.38	304.14	303	302.63
324.97	325.48	325.12	326.85	325.2	324.68	324.89	326.1	326.23	324.82	328.24	326.82	326.15	326.01	325.46	327.21	323.21	325.32	323.28	324.48	327.54	325.61	322.59	325.28	325.09	325.88	326.6	324.29	326.1	325.68	325.75	324.86	324.42	323.03	323.27	322.74	323.27	325.98	329.08	324.99	323.64	325.96	324.71	324.28	325.26	324.77	325	325.39	325.64	324.5
305.32	302.64	303.64	303.97	301.18	302.26	304.74	302.67	304.45	302.77	303.75	302.89	303.02	300.43	304.86	302.68	305.54	302.89	303.17	303.91	302.56	301.43	301.77	303.47	304.07	305.33	306.51	301.68	302.57	300.19	303.11	303.33	303.94	301.85	303.75	302.65	305.02	302.1	303.92	304.31	303.45	303.74	303.87	302.34	300.97	303.57	303.17	303.81	303.88	302.79
324.73	326.51	326.54	326.94	325.36	325.23	323.78	323.05	324.98	323.06	326.08	324.54	323.91	322.78	325.77	323.11	322.2	323.86	324.46	322.24	322.56	325.06	323.61	327.07	324.58	324.92	323.04	324.35	325.37	326.04	325.67	322.8	321.4	326.71	326.25	326.91	322.95	323.7	326.9	322.94	323.14	325.43	324.16	325.79	323.91	323.59	323.36	326.22	322.69	323.47
295.63	294.85	292.11	295.89	293.21	297.56	295.42	295.04	295.12	294.79	292.94	294.92	291.63	298.63	297.21	293.96	295.27	296.09	295.27	292.26	296.35	296.27	293.07	296.27	295.64	294.86	295.28	293.11	294.81	295.68	293.81	297.03	295.43	294.59	295.97	296.29	294.81	292.41	296.4	295.16	294.9	296.16	295.97	295.62	294.79	296.19	295.18	296.7	295.22	295.15
314.41	314.15	314.29	314.89	314.95	312.41	314.84	311.16	315.03	313.98	316.1	311.7	316.35	314.8	314.07	312.51	314.32	313.46	313.52	312.85	313.2	310.72	312.8	311.51	315.76	314.58	313.1	313.87	311.31	316.34	313.72	312.35	315.12	314.67	311.82	311.68	314.42	314.09	313.86	313.54	312.81	316.38	312.11	315.35	316.05	315.75	312.92	312.57	314.47	313.94
292.48	296.97	294.52	294	294.97	295.11	293.74	295.44	295.37	296.51	293.88	294.79	296.25	296.58	297.57	296.47	294.39	295.01	295.53	298.47	296.72	292.79	293.1	293.5	296.94	294.9	294.48	295.53	295.76	294.65	293.77	294.66	296.1	293.09	295.67	293.28	296.96	294.8	297.25	297.09	294.77	294.54	294.93	296.2	296.42	294.86	294.79	296.44	293.11	294.42
311.92	307.66	309.98	308.1	306.53	305.93	307.95	307.62	309.34	308.23	310.07	311.58	310.74	309.65	309.16	310.2	307.52	310.05	308.54	308.88	309.99	307.05	312.31	308.45	310.66	308.41	308.4	311.5	309.42	308.92	308.88	307.82	310.94	307.77	309.37	310.34	309.48	310.06	308.75	308.46	308.75	307.83	309.55	308.72	310.27	308.38	307.74	310.36	306.44	307.86
314.91	316.21	315.84	313.22	312.89	316.43	315.91	316.99	313.03	319.61	314.83	316.93	316.11	315.37	314.43	316.55	317.96	317.54	316.19	316.69	315.46	312.63	316.05	314.18	316.08	315.29	317.24	313.42	313.78	314.93	314.89	312.12	313.74	316.15	313.71	316.27	312.19	315.9	315.19	315.87	316.67	312.93	315.35	317.73	316.98	313.6	316.99	317.43	317.28	314.87
306.14	305.1	304.91	303.33	304.64	302.81	302.56	303.69	304.59	305.29	305.9	307.17	304.56	306.19	303.69	303.98	303.95	306.7	306.26	304.14	304.07	305.41	305.02	303.44	302.85	306.47	305.09	303.82	305.08	301.87	305.06	305.19	306	305.11	305.38	304.2	303.91	304.16	304.86	304.65	303.48	303.36	306.69	304.92	302.67	304.78	304.45	304.85	302.13	305.94
315.82	318.36	318.23	314.94	316.28	317.46	318.02	315.72	316.24	317.18	317.18	316.77	317.24	317.52	315.97	317.02	314.7	314.98	316.59	319.07	318.6	317.07	316.63	318.54	318.84	315.96	318.81	314.93	316.49	314.75	315.74	317.65	315.16	316.49	317.81	318.89	317.02	316.69	317.16	318.51	317.19	316.45	319.47	316.55	314.92	316.46	318.45	316.52	318.01	316.3
325.32	322.05	324.37	325.54	327.09	326.58	323.46	323.6	325.53	324.72	326.43	325.1	325.65	324.52	324.21	325.22	324.91	323.72	324.84	325.14	326.38	325.82	325.53	324.19	323.11	321.99	325.04	321.97	326.31	325.89	325.03	325	323.26	325.51	324.99	324.63	324.28	323.96	324.76	324.09	323.17	325.02	326.84	322.15	324.46	324.05	322.33	325.78	324.76	324.49
302.66	301.3	304.6	303.34	301.72	301.4	303.6	304.06	302.99	304.39	302.56	306.74	303.34	305.5	303.3	304.54	302.99	302.23	302.41	302.58	305.53	303.56	304.33	305.43	303	302.76	303.71	301.63	304.29	304.35	301.54	303.93	302.87	305.84	303.72	302.31	303.63	304.63	303.85	303.93	305.91	303.24	302.51	299.61	303.91	304.8	303.98	305.19	304.36	307.83
313.35	312.01	312.16	313.81	312.31	312.61	311.59	314.45	311.27	313.02	314.98	315.17	314.46	314.7	312.31	311.21	315.86	314.38	312.67	312.62	313.61	312.04	315.27	310.95	311.88	312.78	314.99	313.83	314.31	314.02	313.18	312.64	313.49	312.09	314.51	311.44	311.21	311.77	316.02	314.56	313.14	314.36	313.38	315.27	311.2	312.43	310.82	311.6	313.35	314.82
313.9	313.77	315.06	312.96	314.05	312.85	312.59	314.37	313.4	312.41	315.4	315.74	312.8	316.49	312.18	314.8	313.66	311.08	314.73	314.61	315.02	314.15	313.41	312.61	313.68	311.08	314.21	313.69	314.8	311.03	314.55	314.45	314.3	311.74	317.11	311.84	314.01	315.45	311.36	312.23	312.24	311.38	314.09	315.39	314.38	311.67	314.77	313.51	313.81	315.92
305.38	306.74	303.96	307.01	306.95	308.79	305.75	306.75	305.15	306.17	304.04	306.95	305.19	306.98	307.69	305.93	305.81	310.91	304.75	307.96	303.63	303.19	308.07	304.6	305.72	304.47	307.89	307.65	307.08	305.89	304.19	306.06	305.53	307.04	304.92	305.83	305.05	306.69	306.71	308.34	305.44	305.03	305.59	304.43	304.77	304.57	308.07	303.21	306.09	305.48
310.78	314.96	311.39	313.76	313.67	312.99	311.76	310.54	311.37	315.54	314.35	314.31	314.34	313.83	312.72	310.41	311.92	314.21	312.94	310.61	313.05	311.06	314.22	309.35	311.09	313.24	312.79	310.83	310.09	313.69	311.23	313.56	314.61	313.31	313.81	310.57	311.68	312.2	313.27	312.78	310.34	313.27	313.65	311.91	311.86	312.56	311.84	311.96	309.81	312.5
319.21	318.16	319.23	319.57	317.56	318.26	318.11	317.06	317.86	317.71	316.82	317.16	318.36	319.22	317.47	320.35	316.98	318.82	318.3	317.84	321.04	318.7	317.8	316.25	317.31	320.06	317.68	318.33	316.58	319.09	318.75	318.79	318.54	316.83	316.93	319.28	317.26	314.68	318.71	319.39	318.55	318.5	319.09	319.59	315.96	321.01	315.63	317	319.73	318.81
318.99	318.75	319.56	318.93	317.86	318.42	320.78	319.87	316.65	318.56	317.34	319.17	319.96	321.69	317.27	318.89	318.39	321.08	315.52	319.85	319.5	320.29	320.8	318.49	321.34	319.35	317.46	320.45	322.06	321.05	320.81	317.5	318.46	320.17	317.34	319.37	319.25	321.63	319.89	318.77	318.52	318.6	320.18	319.11	318.98	320.69	319.36	318.41	320.06	321.44
305.03	303.93	305.75	302.04	304.4	303.75	305.99	304.84	305.18	304.32	308.05	302.64	304.8	304.22	304.81	305.24	305.17	302.44	301.73	302.43	305.98	303.11	303.91	303.78	304.99	303.09	302.74	304.95	304.13	304.46	303.78	304.91	304.03	304.62	304.07	305.69	303.55	304.82	306.53	304.33	304.04	300.09	306.8	304.96	304.56	304.35	305.04	304.51	306.71	304.92
303.1	307.09	305.5	306.16	306.07	306.16	307.43	303.84	303.9	303.57	304.75	306.12	307.13	304.1	304.41	306.39	304.42	305.36	302.93	305.05	304.83	304.54	303.06	303.21	305.4	304.77	304.62	303.8	303.61	305.23	304.85	303.02	307.04	303.42	303.9	306.5	305.64	305.03	306.74	304.59	304.9	305.67	306.99	306.65	307.11	305.88	304.69	306.68	305.71	305.56
313.75	315.78	318.05	314.97	317.41	317.85	317.09	317.18	316.64	314.99	314.46	314.8	318.15	317.37	317.62	316.37	317.94	315.92	317.41	316.01	315.07	316.03	317.46	315.85	316.05	316.36	317.01	318.71	317.37	319.49	316.62	318.26	316.33	319.4	316.42	315.46	316.22	316.94	316.58	316.85	313.62	317.6	315.37	318.14	315.38	315.15	317.56	317.63	314.37	317.42
313.81	312.39	312.83	309.23	310.13	310.45	313.04	313.41	310.82	311.18	309.99	311.47	312.88	311.09	310.79	312.44	310.86	311.18	310.18	311.96	312.76	312.32	311.68	311.83	311.34	309.9	311.61	311.99	310.04	312.65	311.07	312.89	314.19	309.49	309.8	313.1	310.32	313	311.31	313.29	313.88	311.95	310.69	311.74	313.05	312.54	309.32	307.51	311.12	308.23
311.11	306.55	309.87	308.43	310.18	308.42	310.86	308.43	309.95	307.3	308.83	308.2	308.23	310.34	311.59	310.97	311.51	312.35	308.7	309.49	308.94	308.79	308.86	308.62	307.34	309.17	308.05	307.84	309.73	309.75	307.52	310.32	309.63	309.17	306.9	309.88	308.41	310.42	308.58	306.63	309.49	309.65	309.92	307.89	306.2	310.67	311.01	310.37	307.3	308.4
304.65	303.81	306.82	306.07	304.95	301.59	305.69	305.41	300.7	303.14	306.19	302.66	303.49	304.46	302.58	303.47	303.09	303.99	305.79	306.23	305.58	302.17	303.09	303.4	304.57	304.96	304.82	304.64	303.26	304.51	303.74	305.33	302.99	304.77	305.09	305.34	304.19	306.67	305.92	303.05	303.2	303.95	304.45	304.55	306.32	304.6	304.43	302.46	306.08	306.02
297.32	298.35	298.98	299.08	298.54	294.48	297.91	296.88	295.71	295.32	298.58	298.17	299.21	296.04	295.84	296.86	295.17	295.63	297.48	296.01	295.62	296.61	297.24	298.3	296.36	297.97	296.06	297.43	298.81	296.33	296.48	297.92	299.39	299.86	297	296.1	297.2	294.62	296.93	297.22	295.97	298.13	298.79	295.6	297.73	297.65	295.1	297.17	295.65	297.2
292.96	293.84	293.08	293.56	293.65	294.71	293.32	292.23	296.98	291.87	295.81	293.42	295.23	294.04	294.16	291.39	294	294.9	293.48	294.21	293.75	290.7	292.72	295.94	294.12	297.42	294.37	294.34	295.09	293.87	294.77	293.49	295.65	298.44	294.06	294.12	293.81	293.3	293.5	292.25	296.05	293.8	291.89	293.06	292.63	294.23	294.1	294.25	294.4	294.83
314.75	314.97	313.79	314.41	315.57	315.51	313.64	315.32	315.76	313.91	317.04	312.89	312.46	317.77	310.95	317.34	311.4	314.4	315.68	316.82	317.74	312.76	312.27	313.71	313.73	313.13	313.94	313.75	316.04	313.9	316.26	312.68	315.99	313.72	313.7	314.47	315.51	314.91	314.87	313.43	314.02	312.88	313.63	314.4	316.37	313.07	314.01	315.81	317.65	313.35
314.42	318.69	317.66	315.78	318.37	316.8	316.43	318.82	315.99	316.86	315.93	318.23	318.78	318.97	315.46	317.32	317.17	316.76	316.07	318.52	319.12	317.49	317.2	316.21	315.35	314.85	317.52	317.15	317.2	314.66	316.33	317.09	319.35	314.65	317.04	316.31	317.16	315.58	318.37	317.45	317.78	319.12	317.51	316.35	315.91	317.29	318.36	314.45	318.95	315.92
302.84	301.16	301.3	302.94	301.77	303.25	301.42	302.36	303.47	301.58	304.36	298.25	301.79	301.51	301.62	300.77	301.5	301.45	300.67	300.53	302	302.59	302.56	302.83	304.79	303.11	302.22	304.92	299.75	302.91	301.96	301.14	302.53	304.44	302.4	302.99	301.67	303.57	303.83	301.37	301.03	300.46	302	300.66	303.79	303.78	301.23	305.24	303.68	302.88
303.05	306.63	304.78	305.8	304.1	305.14	305.62	307.68	305.61	305.36	304.8	306.39	305.67	305.94	305.59	304.97	304.68	305.73	303.88	303.81	306.69	304.52	305.82	307.81	306.5	303.43	305.14	305.08	305.18	306.69	305.18	306.13	304.77	304.69	306.4	305.92	304.56	303.48	306.43	304.84	301.1	305.73	303.85	305.21	304.92	306.45	304.61	304.07	305.15	303.53
317.79	319.38	317.83	320.42	320.34	319.13	317.76	318.6	319.76	321.1	320.21	321.12	321.12	318.27	318.76	318.41	320.34	318.82	317.6	321.44	319.67	318.83	322.45	319.02	317.94	318.36	319.91	318.36	317.01	318.4	318.2	318.71	320.88	316.95	317.04	320.97	318.87	320.33	319.48	320.94	318.85	318.19	319.69	320.65	319.98	318.37	317	320.81	320.04	319.23
317.71	320.29	319.55	318.05	318.52	317.3	318.66	320.59	318.22	321.83	318.24	318.57	317.45	316.82	318.8	316.85	319.48	318.16	319.13	320.33	321.99	317.53	320.32	316.79	316.92	319.74	318.01	320.63	318.84	317.16	320.18	320.06	321.1	318.92	318.33	319.61	319.81	320.7	318.56	320.27	320.42	319.71	318.32	320.39	322.26	319.71	320.32	320.49	319.67	319.3
300.45	298.88	299.02	300.75	300.44	299.68	299.07	300.72	301.95	299.65	300.33	301.01	298.48	301.06	300.01	299.16	301.99	300.51	299.06	301.15	300.62	301.44	300.58	300	301.97	300.56	303.72	298.08	298.89	298.95	301.55	299.14	299.74	301.25	299.58	298.78	299.61	297.74	299.58	301.39	300.79	301.64	301.48	300.52	299.63	299.25	298.65	300.61	301.12	300.96
297.73	293.74	296.18	294.37	293.18	294.69	296.6	293.19	292.56	295.76	294.64	293.82	295.22	295.45	294.9	293.83	294.4	293.45	297.93	293.41	295.25	293.24	294.78	294.67	293.67	294.23	294.78	294.19	294.79	292.85	293.61	293.31	294.11	293.09	294.02	290.49	294.44	292.11	293.35	293.62	291.62	292.88	292.36	292.55	293.01	293.5	291.23	294.31	292.32	294.98
301.4	305.03	303.04	304.07	301.99	301.45	300.38	302.47	303.44	300.21	305.28	301.45	303.13	303.34	302.47	299.75	301.05	302.39	303.34	301.66	302.67	302.09	302.92	299.38	302.14	303.63	302.37	301.39	302.42	298.52	304.73	303.77	301.77	301.76	302.11	303.01	301.32	302.71	303.1	301.61	301.13	300.97	302.41	302.64	302.46	304.72	302.21	301.02	303.42	305.73
305.4	305.5	304.44	304.41	304.67	307.28	303.86	307.55	306.78	304.87	304.61	303.93	304.64	308.09	307.12	303.81	306.89	305.96	303.51	305.8	305.61	303.73	305.22	304.49	306.77	305.41	305.89	306.71	303.97	306.56	306.21	304.51	306.33	308.01	306.85	305.45	305.6	305.84	304.06	306.56	306.17	307.66	304.56	306.07	305.34	305.63	308.4	301.88	304.76	306.01
301.24	300.53	301.35	304.11	302.22	301.78	301.45	305.8	302.17	302.62	306.08	302.73	305.44	302.8	303.28	302.5	302.63	301.83	300.49	301.01	302.2	301.89	302.92	301.92	304.19	302.12	303.19	304.63	301.75	300.08	301.8	302.79	302.43	304.11	300.04	303.11	301.56	300.97	305.15	302.78	304.76	302.89	301.31	301.99	300.28	300.55	302.98	300.36	303.39	302.59
318.18	316.56	315.18	314.75	317.95	315.77	317.57	316.85	315.82	316.37	316.19	317.36	314.11	316.51	313.85	317.24	316.23	316.77	315.36	316.16	317.14	316.83	316.3	317.72	315.25	317.59	316.92	317.49	316.61	315.76	315.44	312.99	317.05	318	315.97	316.99	317.66	317.61	316.17	315.9	317.15	315.13	316.27	317.89	315.87	316.46	314.61	314.89	316.02	318.69
296.45	301.31	296.8	298.67	294.16	293.95	295.63	301.14	295.68	294.62	297.36	298.45	297.34	297.4	297.36	296.08	296.59	296.34	296.88	296.3	297.07	297.56	295.93	296.53	298.44	297.7	295.87	296.3	296.87	296.14	297.96	297.8	295.07	296.79	298.33	298.3	298.24	298.34	297.28	297.31	298.58	297.74	296.46	294.75	295.88	295.22	297.76	297.57	297.3	294.65
309.02	307.93	309.56	307.28	308.15	309.25	309.12	307.45	309.16	308.82	311.76	310.16	311.56	307.43	307.96	309.4	310.56	308.15	307.43	309	310.44	310.03	309.49	309.51	308.64	306.67	308.13	308.41	308.01	309.41	309.51	309.08	308.82	311.27	307.51	309.66	308.12	309.29	311.44	308.31	310.67	309.06	308.02	308.7	307.59	307.96	309.34	308.31	303.7	310.24
312.48	314.22	315.32	313.37	314.09	312.43	315.22	314.39	314.54	311.21	312.28	313.36	312.63	313.98	313.03	312.32	313.47	313.77	314.04	314.01	311.49	313.14	313.02	311.67	314.21	313.28	313.61	313.27	314.99	315.05	313.67	312.39	316.49	312.2	313.92	314.13	313.54	312.66	312.12	309.27	312.59	316.33	315.65	311.57	312.68	313.04	311.87	314.28	311.39	312.24
309.13	307.23	305.42	304.76	303.55	306.32	309.55	306.4	306.77	307.79	305.62	306.02	305.53	305.66	305.34	306.32	304.59	303.74	310.35	303.63	309.34	306.79	305.89	307.31	306.55	309.12	306.82	308.4	309.28	307.29	304.03	305.77	306.94	306.11	306.69	307.25	303.92	306.88	307.22	305.25	305.71	306.35	305.18	306.73	304.8	305.64	305.48	303.68	306.64	307.29
304.55	303.82	301.11	303.08	302.85	303.01	300.75	302.42	302.42	303.31	304.36	303.61	305.51	304.09	304.14	303.6	299.72	301.26	302.19	304.17	305.72	304.36	301.86	304.53	303.52	304.08	302.21	301.8	304.65	303.4	301.73	304.77	302.65	302.63	302.84	305.02	303.42	301.75	301.42	304.78	304.01	303.64	302.09	303.14	303.32	302.21	302.98	301.31	304.11	303.91
314.51	312.01	311.82	312.97	311.65	313.06	312.02	313.67	311.01	310.96	312.37	310.94	311.59	312.33	312.02	312.66	311.43	313.84	315.06	312.22	312.78	313.19	313.55	316.56	313.89	314.27	314.42	314.58	314.5	312	312.18	315.37	316.39	314.09	314.81	314.55	311.71	312.78	313.44	313.78	313.2	314.7	313.55	314.01	312.86	314.6	310.79	310.79	312.1	315.95
295.3	296.48	294.05	295.18	292.75	293.06	293.03	295.12	296.89	291.94	295.77	293.89	294.32	294.08	296.22	295.46	292.79	295.36	293.68	294.8	292.72	293.7	292.41	294.04	297.13	296.49	293.96	293.54	294.79	293.12	296.43	295.13	295.83	296.92	295.84	295.48	296.25	295.37	294.97	294.24	293.57	294.59	293.98	296.28	293.34	297.25	294.5	296.86	292.11	293.21
315.42	315.36	315	316	316.07	315.65	314.24	312.99	314.34	316.48	315.02	314.55	317.33	313.88	316.18	317.31	313.95	315.15	315.23	314.58	313.19	316.13	316.95	315.04	317.89	316.78	315.88	317.41	317.15	315.76	317.1	315.27	314.97	313.81	317.36	315.03	317.13	315.8	316.56	317.99	312.81	316.53	314.02	317.84	315.82	318.19	315.1	316.25	315.9	315.9
297.02	296.46	297.4	300.15	295.3	294.9	298.67	299.92	298.04	298.08	297.64	298.71	297.63	297.16	298.33	295.23	296.48	296.95	298.25	298.51	296.53	299.29	298.26	293.87	296.41	298.63	297.19	298.56	294.82	295.32	297.26	296.16	297.93	298.73	294.19	296.68	296.68	295.55	297.03	297.5	296.41	297.61	296.71	297.58	296.67	297.64	298.31	298.1	297.07	298.38
307.81	305.23	302.7	306.55	305.8	304.85	305.29	306.71	306.57	306.88	307.73	306.14	305.83	306.08	308.06	307.09	306.48	307.24	304.7	304.27	303.54	307.32	305.23	304.49	304.11	305.1	305.12	302.23	307.66	304.09	305.42	306.24	305.14	304.85	306.63	306.78	306.32	306.53	303.64	305.55	304.78	305.82	307.11	304.24	304.89	306.82	303.83	307.81	305.4	305.06
315.41	319.33	313.83	317.34	318.76	318.23	315.61	315.12	318.58	318.99	318.3	316.09	317.55	318.11	316.96	317.69	317.82	318.9	317.54	315.74	316.61	315.74	315.81	317.47	316.79	316.94	316.78	315.64	315.39	319.57	316.07	317.46	313.93	315.42	316.14	315.35	315.99	315.69	315.24	315.73	317.04	316.56	319.98	319.22	315.92	315.46	316.26	313.38	318.35	314.16
304.86	304.47	307.83	307.28	305.84	305.23	304.12	304.77	306.74	306.51	306.69	305.46	307.17	306.02	305.59	304.53	307.03	304.8	305.49	305.41	306.87	306.33	306.31	307.1	305.75	306.72	305.2	307.74	302.57	306.69	306.13	306.52	309.71	305.48	307.19	306.49	306.13	305.66	302.97	305.37	306.99	304.77	305.43	305.2	306.4	303.64	306.49	306.92	307.19	307.92
314.03	313.24	314.68	313.03	309.71	313.92	313.46	314.53	310.91	313.51	312.87	313.2	314.98	313.67	310.88	311.82	313.71	313.83	314.6	313.64	314.15	313.06	315.78	311.65	315.66	314.01	314.3	314.83	313.31	311.92	315.03	312.73	314.11	312.98	312.89	315.01	313.02	311.6	311.97	313.55	310.94	312.91	312.09	311.62	311.48	313.17	312.8	312.73	313.46	310.18
302.04	303.08	304.38	304.49	305.07	299.15	305.31	302.81	304.85	302.33	301.68	304.58	304.45	305.38	305.26	304.52	303.73	299.82	303.57	304.01	303.71	301.48	304.57	302.8	303.94	304.41	305.76	307.09	302.85	303.54	299.92	304.31	303.34	304.35	303.79	303.01	304.35	305.07	305.26	302.93	305.94	302.61	301.72	305.84	303.59	304.87	302.11	306.47	303.08	304.88
315.63	316.69	314.43	315.74	316.76	314.57	316.5	313.86	314.12	316.02	316.83	314.39	315.24	317.26	315.16	314.29	317.41	315.68	315.91	315.55	311.06	313.61	314.66	314.94	316.33	316.44	318.91	317.67	316.53	317.56	314.8	316.54	314.58	314.69	316.39	317.82	316.59	312.75	313.14	317.24	313.06	314.81	318.3	319.31	317.33	316.42	313.9	317	317.03	315.39
302.13	303.16	303.35	303.65	302.7	300.4	301.94	301.38	303.47	304.71	300.76	304.03	302.55	303.56	302.96	303	304.86	302.43	301.55	303.64	303.05	305.11	303.45	304.22	302.24	302.72	298.35	303.25	302.51	303.26	303.61	304.02	303.53	300.98	304.25	302.91	301.87	301.44	303.64	301.36	300.1	304.82	302.95	302.83	304.94	301.31	303.8	301.12	303.27	302.23
293.72	295.17	293.14	294.39	295.56	292.94	296.75	294.18	294.58	293.22	293.05	294.51	293.06	293.82	293.58	295.08	291.79	294.65	292.81	295.14	291.03	289.68	293.77	296.37	294.02	293.59	292.99	293.12	294.99	293.94	293.06	293.39	295.53	295.58	295.55	294.64	295.6	296.32	295.48	291.53	291.03	294.36	294.92	293.32	293.07	294.85	294.91	292.87	294.53	292.18
303.86	307.79	306.62	308.19	307.69	306.09	307.27	305.96	308.72	306.44	306.39	309.65	307.63	307.78	306.66	309.45	307.92	309.16	307.06	305.91	309.29	306.03	307.34	308.53	307.32	306.42	308.19	305.71	306.88	309.22	306.54	304.71	308.07	308.37	305.59	305.7	305.36	307.28	308.41	307.54	308.52	306.67	310.21	309.46	308.25	308.78	305.88	307.11	308.81	307.53
297.84	294.5	296.4	296.12	297.7	298.74	299.16	298.68	295.2	297.7	298.24	294.5	297.54	297.97	296.7	299.22	296.74	296.16	298.13	296.03	298.2	297.7	299.12	297.54	295.41	296.38	293.78	296.12	297.06	295.77	294.51	295.8	293.88	296.82	297.85	295.07	297.08	297.31	294.63	293.19	295.53	295.18	295.7	296.98	295.05	297.49	296.14	298.58	298.31	296.49
313.44	314.71	311.73	311.78	313.21	315.03	311.83	311.38	312.66	312.17	311.18	314.62	311.92	313.17	314.23	310.83	313.34	311.64	312.8	312.56	314.44	313.3	317.57	311.9	315.07	313.76	314.03	312.9	311.39	311.65	312.54	314.28	313.33	314.69	313.14	313.65	312.16	314.54	315.23	315.23	311.35	313.45	314.51	315.15	313.46	313.74	311.48	316.5	314.03	311.45
308.93	309.17	306.66	309.72	309.08	308.82	308.52	307.77	307.94	308.34	306.52	305.23	309.07	312.06	308.77	309.21	311.22	307.48	309.63	307.77	309.69	312.67	308.17	310.47	308.76	308.51	310.09	307.15	308.37	309.15	309.18	309.95	308.88	306.34	310.85	310.29	306.53	305.96	308.93	307.92	308.46	307.76	305.38	308.43	307.24	309.2	309.43	310.91	307.23	308.53
304.97	303.91	303.76	303.21	305.12	304.49	305.21	305.24	303.09	306.78	305.95	303.53	304.61	307.16	305.12	304.79	303.8	302.3	303.24	304.55	305.06	304.87	304.04	303	304.86	302.85	305.76	307.31	306.44	304.82	306.03	304.06	302.87	305.88	302.26	305.71	304.3	305.07	305.33	303.96	305.52	303.18	304.39	305.86	303.39	305.17	304.63	303.41	303.4	303.83
316.08	314.28	316.61	312.15	315.37	313.63	312.3	314.54	312.46	315.4	314.83	313.48	312.73	316.54	313.71	316.36	315.39	315.28	313.97	313.14	316.42	315.28	314.5	316.23	316	314.9	316.38	317.21	316.25	315.11	315.68	316.3	312.37	316.54	314.84	314.88	313.54	316.1	317.55	316.85	312.23	316.06	314.7	315.12	313.53	314.95	315.28	317.5	315.18	314.29
304.08	303.95	305.97	305.66	303.34	304.5	303.52	304.03	303.89	305.03	304.72	307.17	304	305.07	304.8	301.89	305.62	303.1	304.53	306.76	306.7	305.22	304.87	304.43	304.9	305.75	306.38	303.37	302.9	303.99	303.43	301.85	302.16	303.7	304.17	302.75	304.01	307.33	305.3	304.81	305.88	303.43	303.82	304.04	306.33	304.97	304.06	303.36	302.32	305.56
313.08	312.92	315.13	314.42	310.69	314.41	310.98	310.31	313.7	310.4	312.27	310.79	312.08	312.9	311.81	312.25	311.25	312.04	310.35	311.91	312.04	313.59	312.33	312.96	313.05	315.19	313.16	310.74	311.35	313.51	312.22	312.99	311.25	312.14	314.12	312.91	309.73	313.15	314.51	314.05	311.94	311.32	311.83	310.89	314.45	314.53	314.74	311.12	312.42	313.23
305.63	305.53	309.17	305.57	306.39	306.01	306.85	304.95	303.67	305.84	305.65	305.02	305.98	306	306.28	305.22	303.22	304.1	303.9	304.67	306.65	306.48	304.35	307.27	304.62	305.33	304.39	307.09	307.17	304.19	305.08	306.24	304.99	302.54	307.17	306.17	306.34	303.26	304.72	306.69	304.08	306.41	302.34	306.52	305.22	303.69	305.56	305.98	305.94	306.22
316	319.96	317.67	316.8	317.67	317.96	315.81	317.58	314.41	314.12	317.11	317.72	315.52	318.1	320.67	317	315.12	320.37	318.39	320.36	317.27	315.95	316.12	318.35	315.15	318.6	317.64	316.74	319.08	315.99	316.78	317.26	314.02	320.47	316.08	316.84	319.87	316.29	316.67	317.47	318.24	317.32	318.3	317.8	319.78	316.38	318.89	316.96	315.71	313.29
331.2	327.89	329.58	328.27	329.47	329.4	328.86	327.85	329.08	329.33	329.27	329.45	326.71	328.49	327.75	329.59	329.16	327.63	328.58	328.17	328.7	327.38	331.29	327.93	326.76	328.07	327.56	327.53	331.11	327.81	329.8	329.58	328.9	329.9	331.22	329.45	329.36	326.54	330.65	329.63	328.01	328.42	328.96	329.9	329.2	327.74	327.91	328.12	329.58	327.52
318.4	320.03	319.37	318.07	318.57	319.59	317.08	318.4	318.17	318.85	318.05	318.45	319.15	320.15	316.47	317.89	319.58	318.41	317.78	316.19	316.97	319.5	317.41	314.48	319.18	317.92	315.3	319.99	319.06	317.27	315.62	316.7	319.34	318.49	317.63	318.27	317.4	318.83	317.8	318.08	319.25	319.07	319.81	318.98	317.92	318.24	317.67	319.2	320.46	320.29
305.45	303.17	303.67	302.79	305.69	301.39	304.78	301.06	304.21	302.25	304.15	303.21	304.89	303.07	302.74	303.98	305.24	301.15	302.46	305.68	304	303.48	303.33	302.03	304.92	305.45	302.57	304.09	304.08	304.8	301.68	303.4	305.08	303.99	302.32	302.92	302.97	304.27	303.37	305.9	304.37	302.91	305.5	305.71	302.47	304	304.92	302.13	302.79	302.15
318.87	314.99	317.66	320.35	318.46	318.88	318.48	318.6	317.14	319.28	317.24	317.58	316.79	320.35	316.97	320.42	318.18	316.81	319.55	316.98	316.5	316.31	316.34	317.11	318.04	318.37	316.73	318.3	318.72	317.69	318.49	320.31	317.96	317.28	317.51	316.94	317.04	317.2	321	315.6	319.81	319.88	319.07	317.1	319.73	318.5	319.96	317.33	319.06	317.83
292.09	291.86	294.9	296.91	294.71	294.59	293.97	290.6	296.49	295.79	293.46	293.04	293.53	291.8	293.01	292.32	294.25	292.86	296.65	295.68	293.14	292.16	293.63	295.44	295.56	297.16	292.17	293.53	296.39	293.04	291.76	294.84	292.23	293.95	293.79	293.59	295.86	292.08	294.3	296.5	293.21	295.74	294.39	293.35	293.93	292.72	293.4	293.83	294.88	294.96
311.76	313.16	313.24	312.55	309.45	313.15	313.92	312.28	313.71	315	311.75	312.61	313.31	312.65	312.01	312.41	312.06	312.73	312.12	310.04	312.48	311.18	313.77	315.12	312.21	315.28	311.25	314.53	312.39	313.98	311.76	313.03	311.61	310.75	312.76	312.94	310.95	313.97	313.37	311.88	314.12	311.96	313.73	313.49	314.31	314.49	311.92	311.81	314.31	313.07
312.21	316.51	314.11	314.47	313.49	311.44	313.16	315.13	314.34	314.76	312.28	314.03	312.23	314.08	313.59	314.59	311.08	311.5	315.47	314.68	312.58	311.33	312.38	314.61	313.14	313.29	311.62	312.91	312.51	314.09	312.65	312.17	315.21	312.04	310.83	313.36	312.56	311.61	314.29	312.36	312.21	313.86	315.32	309.92	312.02	313.39	310.03	313.71	311.45	314.3
305.77	308.53	302.71	304.51	306.49	307.3	305.65	308.86	307.28	307.77	306.1	306.91	304.89	303.88	304.2	305.99	304.36	305.84	305.14	305.63	302.32	304.81	305.63	304.37	305.71	304.77	304.76	304.49	303.75	306.04	305.66	305.06	307.24	304.96	302.7	303.44	304.61	306.46	305.73	305.09	304.82	307.33	307.63	303.47	305.23	305.51	304.71	304.46	306.88	304.46
314.03	312.54	314.29	309.14	311.45	310.94	311.79	315.11	313.5	311.82	311.71	311.58	313.1	313.12	311.05	311.69	310.75	312.72	317.34	309.18	311.32	311.36	315.81	312.11	313.31	311.96	310.83	311.73	312.33	312.59	314.25	312.03	312.5	312.82	310.25	314.12	311.8	312.43	313.57	311.95	309.73	309.23	312.99	314.34	310.14	313.3	312.95	315.1	310.87	309.36
312.51	314	316.81	312.06	312.84	309.77	315.68	312.58	312.76	312.27	313.26	315.73	312.75	314.1	313.44	314.71	312.27	313.86	315.52	314.84	312.17	314.45	314.03	314.78	311.93	311.64	312.3	316.98	314.4	311.29	313.08	314.39	315.7	313.7	313.16	313.33	315.16	313.63	316.2	314.25	314.48	314.5	314.63	313.18	312.63	315.11	314.04	314.8	310.45	316.45
303.79	302.39	300.89	304.37	301.05	302.42	301.98	303.42	302.88	305.42	304.18	302.5	302.68	301.71	303.11	303.11	304.78	303.5	302.09	302.17	303.75	302.03	301.89	301.88	298.88	303.31	303	304.14	302.36	299.57	304.3	302.08	301.01	302.48	303.59	304.21	303.48	306.01	301.4	302.9	303.45	302.42	302.13	302.8	300.81	303.56	303.44	303.53	305.52	304.07
307.84	305.79	306.47	305.94	305.17	306.05	307.04	307.74	306.05	304.98	303.77	307.26	307.39	308.77	307.59	307.27	308	306.77	307.96	305.92	302.79	305.52	306.19	304.35	305.67	307.1	305.2	306.17	304.74	306.6	308.1	309.43	303.26	305.02	308.21	305.4	306.33	307.05	306.01	307.85	306.03	305.27	308.08	306.86	307.04	306.82	307.09	308.18	305.28	308.32
297.83	296.58	296.24	298.77	298.57	295.83	295.27	298.18	295.33	297.91	296.9	296.37	296.6	295.59	293.73	296.41	298.66	299.11	296.6	295.59	297.53	295.18	299.35	298.78	296.04	297	301.12	296.77	297.39	297.03	297.12	298.6	297.8	296.01	296.79	297.27	298.03	295.56	295.56	296.52	295.82	296.67	294.99	296.64	296.04	299.03	298.59	295.63	298.2	299.35
312.33	312.33	314.12	313.59	313.56	314.93	312.34	313.13	314.11	314.71	313.94	310.15	313.58	314.24	314.99	313.69	313.47	314.27	314.49	313.45	313.89	312.12	311.94	313.42	313.16	315.4	312.51	312.24	313.76	313.18	314.73	313.16	313.86	312.03	313.27	311.77	311.5	314.26	313.34	315.09	312.34	312.55	314.43	316.21	314.87	316.08	313.8	312.21	313.93	315.81
296.94	294.01	295.96	295.6	296.74	294.65	294.72	295.33	298.31	297.7	293.56	293.1	298.21	295.32	294.99	297.04	298.09	294.47	296.19	294.48	294.5	295.53	294.25	293.84	295.31	293.81	295.38	293.72	293.04	294.26	296.82	296.19	293.69	295.73	295.03	298	292.1	295.49	296.37	296.45	294.62	294.3	292.66	294.29	294.58	297.59	295.67	297.55	292.22	293.5
306.43	305.65	306.5	306.79	305.73	304.74	306.46	305.66	301.55	306.54	304.23	308.33	305.04	304.58	303.92	304.81	303.35	307.16	308.25	304.4	302.34	306.05	305.93	302.44	304.66	307.18	306.34	306.17	305.84	306.3	302.18	306.68	305.6	303.54	305.2	306.86	305.43	305.73	305.18	305.58	303.29	306.44	307.41	304.55	307.15	303.35	305.76	306.56	304.49	302.39
317.61	316.02	314.8	314.62	314.8	313.43	315.76	313.48	315.63	314.14	314.32	313.99	315.22	315.17	310.39	314.82	315.07	312.44	313.58	313.7	314.32	314.13	317.47	313.59	314.71	314.34	314.4	314.16	314.17	315.24	315.6	313.38	313.67	316.6	313.78	316.37	315.54	315.78	313.58	312.99	314.32	316.86	315.82	314.84	314.93	316.14	315.59	316.56	314.63	315.56
302.68	303.4	304.08	300.65	302.09	302.29	301.74	302.76	301.59	303.25	304.62	305.07	305.81	303.3	302.57	300.95	304.67	302.14	302.3	300.96	302.65	302.53	302.62	302.6	300.97	301.73	303.92	304.52	303.93	300.56	304.84	303.28	301.59	299.43	304.09	303.22	303.31	301.76	302.03	303.78	304.16	298.58	302.14	301.33	301.97	306.93	301.62	301.05	302.61	302.61
304.25	304.79	303.93	303.48	305.76	306.16	304.85	304.14	305.17	306.54	304.68	303.12	301.29	303.86	305.99	305.3	304.24	305.59	303.39	305.3	305.24	305.4	303.35	304.88	305.59	303.85	306.04	302.7	305.3	305.41	303.3	303.89	306.15	302.74	306.29	304.95	308.97	304.98	301.68	303.63	305.78	304.22	302.6	304.57	304.5	303.62	303.65	304.23	304.24	305.12
314.94	313.74	312.18	312.81	313.12	316.6	314.04	313.97	315.6	312.64	313.54	315.24	313.36	314.55	316.05	314.72	314.96	312.73	314.2	314.2	314.91	311.78	315.52	314.47	314.84	313.94	314.34	315.95	316.82	314.62	314.86	316.21	312.38	311.79	314.75	314.77	311.95	314.14	314.12	312.63	311.8	311.97	313.07	313.49	315.69	316.18	314.83	311.93	313.74	311.97
303.76	302.82	301.45	303.67	301.81	304.15	302.86	302.93	302.07	300.54	302.81	302.11	302.61	299.96	303.01	301.98	302.84	301.69	301.62	303.35	303.86	301.9	305.28	302.99	302.75	302.67	302.34	304.95	300.44	301.69	304.25	304.63	300.22	302.52	302.49	303.48	302.47	304.69	302.59	301.86	303.26	302.05	301.31	303.71	302.9	302.85	303.56	302.4	304.1	302.95
303	303.86	301.64	304.02	303.56	304.29	301.37	303.79	302.62	304.17	303.18	303.43	305.05	304.12	301.4	302.5	304.72	302.27	302.88	301.4	301.98	307.1	304.17	305.01	304.13	304.01	301.14	302.81	302.96	304.29	303.3	304.23	301.62	304.36	304.23	303.57	302.93	306.05	304.53	304.28	302	305.03	303.14	302.36	305.96	304.39	302.94	303.65	303.83	303.5
317.25	316.41	313.79	317.61	313.55	315.9	314.86	316.84	317.49	315.89	317.54	313.08	316.67	316.07	315.45	317.1	313.14	312.83	315.66	317.79	316.2	314.85	313.3	313.87	317.48	315.26	315.66	316.72	313.75	315.94	315.8	316.6	316.49	313.84	315.89	312.83	317.01	316.74	316.4	315.06	316.14	313.49	315.39	315.25	315.82	316.14	315.21	313.11	317.06	314.48
296.78	296.7	295.09	294.82	298.59	298.5	299.26	295.15	294.88	298.54	300.29	296.34	295.68	295.65	296.2	296.66	295.91	297.47	297.99	294.73	296.67	297.45	297.26	296.36	299.54	295.08	298.43	295.63	296.15	295.35	298.82	296.66	295.55	297.05	296.11	298.48	295.46	300.67	296.33	296.77	296.94	295.57	295.29	296.73	298.06	298	298.57	297.08	297.68	297.67
327.47	327.21	328.08	326.62	328.17	328.36	327.37	328.62	326.72	328.85	327.8	326.78	325.58	326.93	329.22	325.86	326.61	327.2	328.37	329.43	329.29	328.39	328.98	325.15	327.82	326.98	329.43	330.08	325.31	326.21	326.46	325.49	326.39	326.41	328.42	329.44	327.78	330.39	325.87	328.3	327.37	329.61	326.33	328.92	326.5	327	326.5	326.56	329.46	329.35
305.38	304.67	304.94	302.39	303.85	304.04	304.06	303.91	305.2	303.31	305.43	304.69	304.35	307.2	305.69	303.46	303.83	303.56	303.35	305.01	305.42	306.85	305.01	302.05	306.42	304.99	304.09	306.33	307.51	302.82	302.42	303.98	304.28	305.02	303.41	305.2	304.16	305.77	303.69	302.72	304.32	304.66	301.8	307.05	302.97	303	307.33	303.93	304.78	303.83
312.25	312.92	311.18	313.93	311.98	312.02	313.63	312.77	311.14	312.76	312.93	313.06	314.25	314.21	315.65	315.42	315.41	311.53	316.45	313.47	314.18	313.88	312.54	311.17	312.66	311.86	312.89	311.66	310.96	311.93	311.79	312.39	314.01	312.47	313.36	313.78	314.15	314.01	312.38	314.02	313.52	312.28	315.44	312.89	313.89	314.72	315.77	314.21	312.5	314.26
315.94	312.11	311.08	311.76	311.63	314.53	315.7	313.39	310	313.31	312.84	311.46	312.73	314.83	314.38	311.98	311.36	312.1	310.64	311.96	313.17	312.87	312.65	313.22	313.96	310.92	313.79	313.46	313.52	310.71	313.88	312.21	311.13	312.58	311.78	313.95	313.29	313.64	312.19	312.95	311.63	315.39	311.12	314.52	311.83	313.63	312.92	314.14	312.1	312.88
316.28	317.54	314.69	316.11	320.07	316.98	315.64	315.53	315.09	314.16	315.3	317.62	314.22	314.57	313.71	315.76	314.68	315.63	313.01	315.5	314	314.99	315.51	316.24	312.82	315.23	314.54	313.92	313.52	314.3	316.63	313.44	314.39	316.42	315.86	316.14	313.63	315.57	312.41	318.76	314.22	318.66	313.95	315.02	314.43	316.29	316.27	315.77	313.58	315.63
309.16	308.41	307.61	308.85	309.78	308.62	309.05	309.54	310.26	306.94	309.45	309.07	307.5	310	308.67	308.72	309.18	308.83	307.82	306.64	307.06	307.89	306.9	307.23	311.78	309.55	308.18	305.56	308.42	307.38	309.87	310.49	308.28	311.04	307.01	309.74	309.76	309	306.78	308.12	309.31	309.12	308.18	309.64	309.12	311.66	306.43	307.2	308.87	309.39
327.69	325.09	324.46	323.33	323.05	324.75	325.18	322.28	322.29	322.54	325.23	324.14	325.07	328.25	323.96	322.8	324.19	325.06	324.56	324.86	321.87	323.55	324.76	324.13	324.58	325.92	325.4	325.03	327.84	325.33	322.25	324.08	324.58	325.64	326.66	324.35	325.72	325.73	326.17	326.35	325.36	324.77	324.81	326.12	325.25	326.8	325.65	326.11	324.74	324.25
315.73	317.94	316.6	316.79	318.29	317.34	319.05	317.61	319.1	317.7	319.82	317.62	316.09	318.23	317.61	318.33	318.9	319.03	316.96	316.04	317.46	318.8	317.92	313.75	317.15	315.83	319.15	314.38	315.39	313.18	317.37	314.84	318.32	316.63	318	317.33	318.2	318.4	316.21	317.09	315.65	317.62	318.65	317.84	315.92	318.57	316.95	316.34	317.51	317.87
298.37	298.59	296.32	297.83	295.01	298.71	296.15	293.52	295.31	294.98	296.21	298.01	297.77	298.53	297.73	296.02	295.68	294.05	296.74	293.52	296.22	295.71	297.11	293.87	296.18	298.03	294.66	296.89	300.15	294.8	294.61	298.92	298.28	298.32	296.26	299.88	297.79	297.37	298.38	295.81	298.62	294.38	296.15	295.25	297.06	298.05	297	294.71	296.17	299.98
301.1	299.33	300.14	300.2	302.69	302.54	301.02	300.5	302.72	298.69	302.03	299.94	301.92	303.19	300.11	302.19	300.34	301.69	298.66	303.31	300.06	301.1	299.42	302.66	300.47	301.56	300.44	299.03	301.13	300.41	303.5	301.1	300.89	300.54	301.68	297.5	299.35	301.88	304.69	303.36	301.16	298.44	301.73	300.66	299.98	298.72	299.14	300.65	300.58	298.94
328.16	326.08	325.68	327.75	326.44	327	327.52	326.69	325.32	326.97	327.86	326.85	326.52	327.86	327.09	327.3	328.65	327.79	327.94	328.84	328.97	326.93	329.37	328.57	330.09	330.68	327.64	327.28	326.61	327.7	329.75	329.3	327.97	325.52	327.79	328.55	327.25	327.13	328.92	330.1	324.91	328.9	330.36	327.45	327.11	329.49	325.41	327.32	328.17	329.25
307.44	307.55	304.36	304.23	304.83	306.23	306.09	304.26	305.92	306.1	304.08	303.2	305.23	307.8	308.37	304.03	307.47	307.4	306.19	304.78	306.12	305.42	304.17	305.87	307.87	306.28	304.69	305.41	304.64	305.89	304.09	305.4	304.74	302.49	304.71	304.28	303.92	304.25	307.33	305	305.38	305.82	302.76	302.94	306.72	308.13	304.34	304.41	307.95	306.91
304.48	306.54	301.92	305.07	306.64	306.5	303.4	305.28	305.17	301.26	302.93	305.15	305.1	306.26	303.12	303.37	304.42	303.98	302.6	303.78	304.01	304.06	304.73	304.37	305.2	305.3	305.29	302.1	303.49	306.01	305.3	304.43	302.48	304.63	304.89	304.82	303.41	305.14	304.02	304.79	305.98	303.19	303.52	304.98	303.6	304.79	305.03	305.21	305.39	303.45
293.4	291.4	291.78	294.47	292.88	293.47	295.2	292.42	294.74	294.64	294.21	297.07	293.48	295.38	292.92	294.59	293.61	294.2	292.44	295.28	293.29	294.4	293.46	293.94	292.56	295.59	292.85	295.96	295.02	292.8	295.86	293.51	294.16	292.8	295.79	293.34	293.13	297.27	295	292.42	295.98	293.2	294.22	294.22	291.42	293.78	295.44	293.38	295.58	293.26
315.91	316.39	314.34	316.66	315.34	314.06	314.39	315.42	315.87	313.37	314.76	314.94	313.35	316.35	317.02	314.86	313.53	317.38	313.43	314.65	314.53	312.78	315.61	314.55	314	316.24	314.03	314.33	313.29	314.97	313.54	317.9	316.34	314.65	316.85	315.76	315.12	314.55	314.87	313.7	314.27	313.19	315.6	314.2	316.45	314.43	314.47	317.15	312.9	313.56
320.86	317.31	320.43	316.74	320.86	319.21	320.34	320.95	321.03	319.31	318.14	319.28	318.09	319.71	318.81	317.74	319.74	319.09	320.35	318.13	318.31	320.93	321.22	320.86	316.56	318.98	320.3	321.03	320.62	318.1	321.39	318.05	321	319.25	316.89	317.82	319.44	319.22	321.93	317.58	319.33	318.79	318.01	320.31	319.01	321.7	321.41	316.91	320.18	318.07
300.11	297.97	300.14	298.95	299.12	299.08	300.88	298.13	300.51	300.09	299.18	300.68	300.36	296.17	301.27	299.05	300.42	302.35	300.9	297.87	299.38	298.63	300.09	300.61	299.75	298.71	299.83	301.32	300.26	299.9	300.2	301.79	301.83	299.48	302.41	299.67	297.26	299.69	297.92	298.5	302.12	301.83	300.57	297.27	298.94	297.06	298.3	299.77	296.6	300.34
295.35	294.94	295.44	296.62	293.63	297.09	296.39	294.96	297.45	295.96	296.32	295.74	295.33	296.85	297.31	293.77	297.57	296.26	297.2	296.3	295.66	298.51	298.85	295.07	297.68	297.1	297.85	296.71	297.7	296.5	296.51	297.74	297.61	297.72	297.54	297.66	298.15	298.81	295.86	295.64	296.02	296.35	298.46	295.39	297.09	298.51	298.74	296.59	298.15	298.45
311.83	309.87	310.93	312.49	309.11	308.73	309.11	311.6	310.92	308.77	309.51	312.13	311.04	311.16	311.21	308.27	309.76	311.5	310.42	310.06	311.32	310.97	307.83	311.89	310.23	310.72	308.36	310.78	309.97	308.65	311.33	308.33	309.94	310.11	311.2	312.47	311.22	308.34	308.2	311.87	312.57	310.96	311.34	311.71	315.53	310.57	310.11	311.67	312.76	309.19
314.87	311.13	311.15	315.39	316.13	314.43	310.79	312.65	311.58	313.45	314.81	311.15	314.15	313.03	311.71	313.53	315.01	312.67	317.2	312.43	315.39	312.34	313.74	313.25	314.19	315.66	314.81	314.78	312.57	313.08	313.38	310.87	313.19	313.13	314.71	314.62	312.15	311.72	312.74	312.45	312.01	312.37	311.65	311.62	313.46	314.56	314.04	313.45	312.61	311.81
313.66	317.02	316.6	316.73	318.82	317.6	317.42	316.09	316.22	315.17	315.39	316.8	316.18	316.84	318.26	319.24	317.61	315.98	316.56	315.44	316.84	316.4	318.26	316.12	315.19	316.66	320.66	317.68	316.92	315.17	316.06	315.94	316.83	318.02	315.53	317.44	316.21	317.17	319.68	317.57	317.05	318.17	318.67	318.99	316.83	318.7	317.19	316.27	316.99	318.04
299.83	300.64	300.53	299.37	297.2	299.6	298.5	301.83	300.45	297.84	298.16	299.09	301.1	299.82	300.7	298.75	298.84	299.74	298.08	300.86	301.07	298.42	298.06	300.67	298.8	300.69	300.5	298.05	299.81	301.57	301.12	297.52	299.71	299.75	299.01	300.54	299.46	298.7	298.56	300.56	299.06	300.71	299.1	300.12	298.23	298.4	301.18	298.75	302.67	297.36
304.71	304.91	302.9	303.46	303.59	303.3	304.05	303.63	302.25	303.27	306.31	302.94	307.06	305.23	305.33	303.05	305.69	304.83	304.78	309	305.29	306.56	305.18	304.5	303.99	306.63	306.75	305.4	304.5	302.53	306.27	305.47	304.88	303.2	306.12	304.22	305.76	302.73	305.3	305.93	306.23	306.11	305.18	305.68	303.52	306.21	306.98	306.71	306.12	302.76
302.88	303.03	304.57	303.82	304.2	303.35	305.53	303.51	304.64	303.3	304.63	304.67	306.49	302.51	301.64	304.54	303.08	304.23	305.12	302.43	303.83	302.87	307.49	302.89	304.46	304.86	303.58	306.71	303.81	305.38	304.59	303.28	304.07	304.58	305.94	303.84	304.21	303.22	303.32	306.58	302.41	303.91	301.51	304.02	302.64	303	303.6	303.61	305.74	305.75
311.14	311.07	311.2	312.01	313.37	310.03	309.8	313.93	310.49	310.67	310.93	310.07	312.28	311.72	312.26	313.14	311.57	313.58	312.12	310.67	310.77	312.9	308.24	309.65	310.64	310.19	313.59	312.01	311.48	309.94	309.89	307.88	313.65	310.69	308.6	311.3	309.54	312.25	313.31	312.32	311.82	312.5	310.41	309.47	311.66	311.58	310.7	310.66	311.15	311.74
300.32	303.88	301.41	301.72	302	300.57	303.41	301.57	304.35	302.65	303.89	302.85	302.44	302.31	304.55	301.44	302.45	299.7	301.37	300.62	303.97	303.35	301.23	302.57	299.97	304.3	302.18	301.69	301.76	302.26	299.26	302.63	305.01	302.9	300.72	301.12	303.88	302.53	300.19	303.17	304.22	303.7	302.34	300.89	304.43	302.04	302.6	302.43	302.53	302.08
324.3	324.75	322.52	324.85	324.94	324.17	324.96	324.41	325.11	323.01	321.06	325.75	325.81	325.3	326.22	322.61	324.54	322.53	327.06	326.06	322.71	325.35	323.92	324.4	325.05	323.69	327.18	325.77	324.99	325.16	324.65	325.31	322.01	326.03	327.9	324.09	323.41	327.45	324.86	324.57	324.02	325.06	324.29	325.74	322.35	323.12	323.83	325.35	322.36	323.77
303.96	306.13	306.45	304.12	304.66	306.62	306.9	305.65	305.4	305.69	306.4	304.72	307.32	306.25	306.44	305.28	307.61	305.75	304.27	304.1	305.78	305.07	304.81	306.44	303.66	304.96	306.97	305.96	308.29	307.65	306.31	305.77	306.61	306.36	307.16	306.65	305.08	303.17	305.15	304.56	305.37	304.42	308.09	305.78	304.73	307.42	304.12	306.44	308.52	306.82
304.76	303.23	303.69	305.1	303.21	302.76	304.88	304.62	301.74	306.39	306.81	305.11	304.25	304.71	302.84	303.72	305.8	305.45	302.66	303.03	307.27	303.8	304.15	304.19	306.52	303.65	305.06	305.06	302.85	302.59	302.76	303.42	304.73	305.08	308	302.36	302.66	305.16	301.98	304.74	304.77	305.32	304.77	303.39	303.27	304.26	303.54	303.02	304.78	303.71
315.92	315.41	317.73	315.17	317.9	318.51	315.31	315.75	316.75	318.61	315.45	316.57	315.04	314.45	316.06	315	316.31	317.04	316.26	315.58	314.41	314.06	317.1	314.58	315.28	316.36	315.95	317.25	316.94	317.29	316.12	314.65	315.24	317.75	314	316.51	313.93	317.57	314.97	315.86	316.07	314.48	315.64	313.68	315.43	316.21	316.64	316.42	313.52	315.76
302.62	304.11	302.62	303	304.2	303.92	303.2	302.72	305.66	305.11	303.14	302.28	303.15	304.18	305.24	302.66	300.27	302.15	301.65	304.74	301.82	301.55	300.81	301.69	302.04	303.18	300.62	300.95	302.19	302.92	304.59	302.49	305.03	304.76	301.68	302.79	304.01	303.26	304.68	303.37	304.95	307.24	302.24	305.59	302.2	304.96	304.66	303.38	303.79	303.64
298.48	300.38	299.12	301.22	301.6	299.6	299.03	299.61	299.08	299.7	298.5	299.75	299.46	299.04	297.73	298.48	302.93	300.93	300.96	299.99	298.5	300.62	301.42	299.75	300.4	302.25	299.24	303.39	301.22	299.76	300.95	301.9	300.61	302.88	299.09	296.67	298.78	300.31	298.47	298.16	300.22	299.73	299.61	301.72	299.19	298.44	299.8	298.96	298.51	300.87
312.83	316.27	315.16	315.75	315.56	315.07	316.83	316.97	311.63	314.06	313.02	314.37	316.89	314.02	315.94	314.18	313.89	316.08	316.45	314.05	317.2	315.25	313.7	313.13	315.46	315.91	315.46	314.63	314.92	314.54	315.59	314.88	314.73	315.23	315.08	312.37	317.22	317.29	314.88	312.4	315.47	312.89	314.95	314.5	314.27	315.32	316.29	313.92	314.43	316.8
315.87	315.31	315.75	314.27	314.33	314.94	316.23	316.42	316.21	315.58	318.1	317.65	319.21	315.61	314.53	314.47	316.01	315.53	314.15	313.43	314.19	314.73	315.6	316.63	316.55	314.24	314.49	316.33	314.64	319.36	315.08	315.63	317.19	317.48	314.81	316.56	315.98	317.06	317.06	315.89	313.43	318.06	314.75	315.47	314.97	315.26	316.67	313.62	317.32	315.34
317.09	317.25	315.19	316.29	316.31	312.72	314.66	314.38	314.63	315.54	316.52	316.05	316.73	314.12	314.78	316.59	318.64	316.06	316.11	318.28	313.41	316.33	316.94	316.38	315.9	316.14	314.51	315.52	313.2	316.3	316.44	316.73	315.48	314.49	315.84	314.79	315.54	316.78	314.18	313.8	314.71	315.53	315.3	317.8	313.6	314.63	315.93	316.72	314.98	314.68
316.01	319.35	317.56	317.42	318.22	317.25	318.4	314.81	315.57	315.88	319.93	317.7	318.32	316.36	316.3	317.16	316.67	318.54	319.54	318.32	317.36	315.96	316.59	318.11	318.1	317.64	317.32	317.92	318.98	316.74	316.17	316.67	318.84	315.58	317.2	317.18	315.6	317.95	317.78	318.85	315.09	315.82	318.14	316.02	316.35	318.48	316.78	318.24	319.87	315.2
299.69	302.44	300	299.36	298.44	297.96	300.22	299.33	299.3	297.31	300	298.52	299.53	299.99	299.53	296.82	300.74	303.28	297.43	300.67	301.34	299.84	301.41	299.95	300.69	301.88	299.42	299.71	300.71	298.97	300.61	299.25	301.48	299.92	299.65	298.31	300.31	300.54	300.43	299.21	299.76	299.23	301.77	299.89	300.39	301.73	299.33	297.66	302.99	299.95
302.1	300.98	302.24	299.96	300.4	300.79	302.91	300.96	302.63	300.8	301.27	298.57	299.15	302.11	300.92	300.55	303.02	301.19	299.48	301.76	299.55	299.81	301.05	302.13	300.25	300.89	303.43	304.04	298.17	300.3	302.41	304.56	301.86	303.53	301.21	300.65	300.79	302.66	300.62	302.82	300.27	301.37	299.28	302.4	303.21	300.68	303.52	299.75	302.28	300.91
295.6	298.11	297.93	296.14	297.5	296.12	296.64	295.32	299.13	294.15	297.97	296.24	296.01	296.85	298.91	295.61	297.16	296.71	295.62	295.76	296.47	297.77	295.76	298.58	296.88	296.6	296.97	296.56	298.99	296.47	295.97	297.3	295.98	295.54	295.49	299.76	295.66	295.12	296.19	296.07	296.94	297.23	298.79	295.94	298.27	298.77	296.68	296.76	294.36	298.07
313.05	312.46	312.72	312.9	311.44	312.69	310.97	313.42	314.21	313.4	312.75	313.85	313.71	312.59	316.19	315.68	313.74	315.84	314.78	312.96	313.08	313.19	311.08	313.29	311.79	314	313.39	315.05	313.12	311.23	312.69	312.83	313.96	315.07	314.36	313.65	313	314.19	312.51	313.38	309.96	312.5	313.47	314.84	312.27	314.67	312.88	312.96	312.24	313.12
304.97	303.73	307.52	307.02	304.88	305.46	304.93	302.93	301.98	304.46	305.17	306.68	305.84	306.08	305.48	305.79	306.25	305.48	305.11	306.9	305.1	305.03	305.54	306.52	306.46	305.31	306.53	306.53	305.37	305.69	305.31	305.55	305.96	301.71	305.53	307.81	305.64	304.37	307.65	304.83	305.78	305.41	304.74	302.88	307.41	305.28	305.76	306.63	305.31	304.36
299.51	297.75	299.08	300.98	299.39	296.8	302.22	300.32	298.03	299.37	300.45	298.91	301.8	300.05	298.19	298.87	302.52	300.35	301.88	301.87	299.08	298.11	301.75	299.65	300.19	301.58	297.79	300.31	300.17	300.17	301.62	302.06	299.06	297.98	302.42	300.54	299.54	299.14	299.44	302.16	299.06	298.86	301.09	302.89	299.85	301.48	302.98	300.79	298	300.42
318.08	319.33	320.07	318.66	319.33	316.4	319.26	318.56	317.37	319.39	315.38	319.01	315.15	319.6	320.94	321.09	318.41	317.84	317.35	317.44	317.28	320.15	318.75	316.12	318.41	318.5	318.24	315.93	317.96	316.96	316.15	316.24	318.57	318.53	318.02	318	317.66	319.12	320.58	317.01	317.36	317.97	315.56	318.43	320.42	318.08	316.97	319.03	319.76	316.09
304.23	304.01	304.26	304.73	302.22	304.15	300.37	304.24	302.27	303.19	302.17	303.54	305.11	302.99	303.64	302.97	306.08	301.99	301.59	300.24	301.66	305.09	301.78	303.1	304.23	304.33	302.36	304.03	302.1	303.28	302.41	305.06	302.28	301.65	303.84	302.09	303.86	304.92	304.18	304.58	306.2	304.09	301.06	302.44	304.99	304.2	302.81	303.18	302.1	301.01
304.99	305.42	304.11	305.09	304.03	302.28	303.51	303.54	303.51	302.55	302.17	302.86	305.6	304.19	305.32	302.78	303.98	303.61	302.71	300.56	301.93	301.83	303.2	303.39	303.55	303.9	303.84	303.14	301.8	302.97	303.86	306.06	302.55	303.7	302.8	306.24	302.5	303.73	304.58	303.23	304.46	302.77	303.78	302.96	306.47	304.2	303.67	305.24	304.02	302.16
315.36	314.93	314.68	315.53	311.52	315.55	314.74	314.44	312.48	314.9	313.67	313.66	315.32	313.63	313.31	315.78	315.66	313.23	313.89	313.04	313.05	314.75	313.21	315.57	314.79	313.33	314.71	311.72	315.51	315.39	314.84	314.72	314.58	312.02	314.15	315.18	317.05	314.55	316.05	315.08	313.73	312.74	314.4	313.37	312.98	315.13	315.17	313.12	315.65	311.34
315.12	315.17	314.83	312.45	317.65	315.35	316.15	313.71	315.17	314.77	315.46	314.35	318.6	315.21	313.19	315.29	316.31	312.15	315.6	311.85	315.29	315.15	314.48	317.02	315.7	315.51	313.59	315.85	313.62	314.78	313.49	314.59	314.02	315.03	316.02	315.93	316.59	315.9	313.66	314.59	314.59	313.24	316.22	313.17	315.98	313.55	316.24	311.96	316.93	316.09
316.8	318.07	316.23	314.09	316.26	315.9	317	314.71	315.24	314.18	317.08	317.07	315.89	312.69	316.49	317.76	311.72	316.58	314.57	316.26	313.85	315.02	314.86	314.87	316.69	316.95	315.57	317.2	316.45	314.42	313.88	315.38	316.95	317.35	314.59	313.94	314.71	316.6	316.82	314.88	315.42	314.37	318.63	315.47	314.85	317.94	315.56	315.25	318.14	318.25
303.44	304.59	303.82	303.06	304.05	305.58	303.73	302.88	304.44	303.83	304.39	305.13	305.1	303.02	305.17	306.47	304.03	303.25	308.22	302.47	307.65	304.22	303.95	304.78	306.01	303.49	305.74	305.96	304.43	304.1	305.4	303.59	303.64	305.07	303	304.88	305.46	303.44	305.28	302.61	303.74	303.5	305.97	302.14	304.45	303.98	305.36	304.15	304.05	305.36
313.76	314.97	313.63	314.18	315.25	314.91	316.47	314.7	315.71	314.39	315.4	313.43	315.47	313.91	315.25	312.57	315.33	313.22	315.82	316.26	315.07	315.87	313.54	313.09	314.93	312.3	315.7	316.53	314.78	313.64	315.01	318.05	313.77	314.15	316.35	316.72	314.24	311.84	314.1	315.96	314.82	314.19	311.91	316.49	314.72	315.68	316.58	316.41	313.74	314.46
316.82	314.83	317.18	315.59	318.56	314.08	314.61	316.85	317.84	316.25	316.14	317.31	315.99	314.8	316	317.65	314.99	315.01	314.46	316.05	317.62	315.59	313.76	316.48	316.15	316.33	316.62	314.94	315.02	315.13	313.82	317.49	316.84	314.88	316.08	314.72	313.98	314.95	317.6	316.53	313.59	314.85	313.93	312.56	315.14	315.77	315.52	317.75	317.97	315.09
313.32	313.15	312.96	311.33	312	312.68	312.02	312.99	313.68	314.46	312.95	310.96	313.29	312.89	313.5	313.67	313.58	313.16	312.97	315.33	316.12	311.28	313.87	314.08	313.23	313.32	311.92	311.71	311.49	314.97	313.52	315.93	313.29	312.36	312.19	313.69	314.71	312.99	312.31	313.49	314.21	312.29	314.05	313.07	313.39	314.32	315.48	310.66	313.46	312.75
302.08	303.41	302.77	303.17	302.67	301.86	302.38	304.13	301.24	304.73	300.92	302.05	304.12	301.34	302.22	302.96	302.92	302.77	302.55	300.64	300.64	304.28	302.48	301.29	303.79	305.01	302.99	304.1	302.84	303.94	298.75	301.68	302.05	304.45	302.41	303.83	301.92	299.75	303.37	303.41	301.51	300.28	305.42	302.64	301.29	301.18	301.69	304.76	301.2	303.57
304.44	303.13	305.22	302.92	304.1	301.8	301.81	300.77	307.54	302.37	302.18	305.14	303.23	303.01	300.89	304.76	302.79	303.42	303.56	302.34	303.22	301.97	302.97	303.27	306.23	303.44	303.02	300.46	302.63	304.23	304.58	303.13	304.85	302.96	303.59	304.77	301.08	304.1	303.06	304.63	303.1	304.34	303.4	303.57	304.54	305.21	301.94	302.29	303.11	303.16
318.67	314.86	317.89	317.17	318.21	320.39	318.38	318.65	317.27	316.41	319.15	317.98	319.13	318.65	319.88	319.35	317.93	317.68	314.64	318.67	317.22	318.86	319.01	318.71	317.24	319.84	318.94	316.62	318.02	318.46	318.33	317.65	319.25	318.89	317.74	317.62	317.15	319.23	316.55	315.29	320.51	318.75	317.37	317.12	317.48	319.1	318.84	317.94	317.48	318.4
303.69	304.16	307.65	305.39	307.24	303.97	304.7	307.78	309.12	306.4	306.42	307.04	305.84	307.88	306.36	304.63	308.23	308.03	304.37	307.72	305.97	306.96	305.65	305.17	307.93	306.58	306.26	306.56	307.57	307.94	306.84	308.13	308.13	308.71	309.3	305.19	306.32	306.33	305.2	307.7	305.12	307.82	307.08	303.55	306.12	306.18	308.41	307.69	309.76	305.52
317.53	318.7	314	316.56	316.6	317.25	317.16	319.93	318.27	314.36	316.99	317.43	318.19	317.99	316.83	320.88	317.66	317.36	317.57	318.19	319.31	318.94	316.17	316.74	319.16	318.34	318.13	318.1	316.39	318.9	318.1	317.92	318.29	318.4	319.19	317.94	316.63	317.02	320.11	320.04	318.98	318.7	317.52	318.07	318.41	318.84	320.54	318.08	320.27	320.2
306.18	301.22	305.85	305.4	304.22	307.04	305.34	303.55	303.8	304.64	306.2	304.1	302.66	302.62	304.95	303.4	305.17	305.3	305.94	302.98	303.72	303.6	302.79	305.35	307.67	303.83	304.93	303.88	303.93	303.64	304.94	304.42	302.63	300.88	306.75	302.34	304.76	304.47	304.48	302.71	305.59	306.39	306.07	304.1	302.48	305.69	302.26	306.59	305.54	304.45
306.09	301.68	305.57	307.54	307.49	305.05	304.93	303.75	305.15	305.62	306.76	304.95	304.48	305.69	305.93	305.33	304.2	305.19	307.96	304.24	305.68	307.63	306.14	306.19	305.13	301.57	305.24	306.14	304.42	303.12	307.59	303.58	303.7	306.02	307.14	307.8	305.13	304.75	306.06	302.36	307.58	302.74	305.23	306.35	306.28	304.24	306.8	305.67	305.29	305.92
312.14	314.41	314.79	313.78	314.74	313.31	313.51	314.86	312.63	312.93	314.41	315.72	314.64	314.87	315.22	312.78	314.95	313.69	313.93	314.79	313.18	314.72	312.74	312.5	314.47	314.28	312.81	312.46	313.85	315.78	312.97	311.28	314.4	310.65	313.26	312.15	314.99	314.41	313.5	312.38	314.63	314.81	313.29	315.21	314.82	314.18	314.74	314.73	316.15	317.2
304.39	305.34	303.55	305.5	305.58	305.45	306.23	305.02	308.14	304.86	305.37	307.37	305.81	306.77	304.71	304.51	306.58	304.68	306.75	302.99	305.3	304.14	304.77	303.92	306.41	309.01	306.32	304.49	302.77	304.69	306.43	303.71	302.47	302.96	305.74	306.86	307.24	308	307.52	308.22	306.07	305.55	303.84	305.2	302.83	306.45	304.78	305.72	303.71	306.11
315.78	320.27	320.64	318.72	318.5	318.45	316.09	317.93	315.67	317.87	321.73	317.73	319.55	317.19	319.57	319.24	319.73	317.67	318.26	317.37	315.77	316.41	319.31	318.29	320	317.46	317.75	317.03	317.77	318.71	318.83	317.9	317.11	319.43	319.04	318.7	317.51	317.43	318.49	316.84	318.46	315.91	317.95	318.41	318.76	319.85	315.21	316.96	318.1	317.85
302.26	302.56	303.67	303.41	303.01	302.89	300.89	303.9	304.76	303.03	301.03	301.17	301.56	303.12	305.09	300.93	302.01	302.33	304.46	301.96	303.28	301.33	301.97	303.87	302.09	302.69	302.97	300.5	302.39	302.63	302.59	303.79	300.71	300.6	301.96	304.91	302.46	301.84	302.1	303.7	302.82	304.05	303.33	302.69	299.83	302.83	303.81	304.72	303.02	300.65
303.19	304.25	302.79	302.58	301.23	306.52	301.93	302.1	301.02	304	304.32	303.16	301.92	302.02	303.53	300.76	303.91	303.51	301.66	303.24	302.3	301.75	300.29	303.11	301.85	304.44	302.59	303.37	301.71	303.53	302.43	303.79	304.64	303.26	305.14	302.51	303.84	304.54	303.39	302.21	302.71	302.97	303.12	301.91	302	303.17	302.31	303.11	302.49	302.06
304.63	304.89	304.9	303.88	305.71	303.18	304.41	304.81	304.85	303.42	304.4	304.47	307.44	303.94	307.65	305.79	304.28	304.26	306.36	304.79	303.6	306.03	307.26	303.76	306.02	303.49	304.47	304.39	303.9	304.17	308.01	304.05	303.69	306.8	305.63	303.39	302.41	306.19	305.98	305.49	305.05	303.02	304.11	305.89	305.47	305.76	305.01	304.03	301.59	305.02
304.99	305.04	306.05	303.95	302.85	302.94	305.92	302.52	304.75	304.45	304.2	304.02	303.55	303.42	304.09	302.9	305.92	304.68	304.33	305.59	304.87	302.18	305.07	305.39	302.57	302.32	305.69	304.77	303.37	304.83	302.69	305.32	303.59	303.06	303.22	302.83	305.08	304.7	303.96	303.78	305.28	303.91	303.36	305.15	304.87	306.59	307.03	305.57	302.44	306.35
299.2	300.88	301.39	299.54	299.79	298.91	299.04	300.02	298.76	298.66	298.07	297.79	299.94	299.9	299.52	301.55	299.19	300.16	298.84	301.59	300.26	301.3	301.07	302.84	301.72	300.39	299.78	299.62	300.46	301.14	299.17	299.84	299.17	300.99	300.47	301.43	301.75	300.11	298.55	299	298.53	298.69	301.57	301.72	299.58	300.97	300.46	298.44	300.68	299.39
304.61	303.59	304.78	304.57	303.92	306.52	300.88	305.65	303.6	303.66	303.13	300.51	303.3	300.66	303.29	301.88	304.18	304.36	304.64	303.19	304.09	303.55	305.83	304.68	305.66	304.2	302.74	304.43	302.36	304.3	303.85	304.31	303.19	302.1	303.65	304	304.2	303.09	304.02	304.12	302.21	304.03	303.81	303.15	302.92	304.66	302.13	304.77	303.61	301.24
308.68	309.67	310	310.05	310.13	307.53	308.28	306.36	308.49	309.53	308.88	306.18	306.86	310.01	308.62	306.16	310.13	310.25	309.27	306.72	308.54	306.49	307.87	307.8	306.08	311.32	310.41	308.18	306.24	307.33	307.16	311.77	308.21	308.78	308.65	310.4	308.54	309.77	307.26	309.25	307.42	308.62	310.79	311.05	309.43	304.74	309.01	310.33	307.75	309.31
294.89	297.8	295.66	296.17	295.52	292.74	297.25	293.99	298.32	293.7	293.88	296.28	295.91	291.31	293.74	291.91	295.43	295.78	294.12	292.72	294.11	293.68	295.9	295.61	296.61	296.13	296.14	295.79	295.1	293.92	294.97	297.66	293.37	294.92	293.68	293.79	296.31	293.94	293.37	297.03	295.96	297.2	294.49	294.4	294.97	293.79	297.49	295.67	293.73	293.72
320.78	320.7	320.65	320.4	317.63	319.87	319.06	318.93	317.82	316.72	320.25	320.84	320.2	317.84	321.2	320.99	320.94	317.75	318.85	320.48	317.77	319.3	320.04	319.25	318.56	318.51	318.37	319.99	320.21	322.2	319.28	317.34	318.21	317.58	319.11	318.1	317.47	319.73	318.61	321.38	317.88	317.68	317.8	318.55	316.63	318.27	316.26	318.49	321.62	319.13
314.75	314.84	315.14	315.12	314.33	315.91	315.42	312.89	314.6	315.45	314.43	316.96	314.5	316.75	314.64	314.36	315.01	314.52	315.52	315.63	312.64	312.49	316.9	315.53	315.75	314.83	313.83	315.42	315.47	316.46	315.51	314.4	314.44	316.12	316.3	315.53	313.47	312.94	311.61	316.61	313.48	311.34	314.17	316.76	314.41	313.46	313.68	317.03	315.38	313.12
310.5	307.51	310.02	309.18	310.13	310.71	310.3	307.91	309.47	310.49	307.78	311.9	310.65	306.22	311.07	309.84	308.61	311.67	312.05	308.24	309.82	308.44	309.58	310.07	311.58	307.74	309.59	311.05	308.99	310.35	311.36	309.74	309.91	308.75	308.29	309.64	311.25	310.02	310	309.32	311.52	310.88	311.71	308.81	311.44	310.44	309.53	309.78	310.11	310.45
302.35	302.63	304.57	305.58	305.29	304.09	302.97	301.45	307.78	301.62	304.72	304.93	305.66	305.01	304.86	301.85	304.92	305.79	304.42	307.07	303.93	306.18	306.33	306.12	305.81	305.78	305.01	304.3	306.26	305.11	306.22	303.24	306.65	306.98	305.29	303.99	306.46	305.35	304.42	305.78	303.55	304.93	304.56	304.56	305.9	304.86	306.56	305.68	304.14	305.76
313.73	313.47	312.97	314.35	312.93	314.65	312.62	313.08	313.91	312.73	314.55	313.77	313.72	317.14	315.01	314.1	313	312.66	317.21	314.7	311.19	312.67	314.85	313.85	313.33	311.15	313.92	314.35	314.08	314.37	316.12	316.28	310.9	312.35	311.66	314.54	314.37	312.43	313.07	313.4	314.83	312.12	314.98	315.05	313.67	312.45	314.76	315.08	312.27	313.37
314.43	311.95	314.23	315.7	314.75	314.49	313.73	314.52	313.51	313.21	313.78	312.73	313.48	316.44	312.44	314.17	313.24	314.88	310.53	311.93	312.75	314.83	313.08	313.63	315.39	314.93	316.9	314.86	314.52	313.72	314.77	312.95	314.43	311.17	314.64	312.89	316.2	311.61	311.79	313.73	313.82	312.03	315.54	311.88	313.55	314.37	312.26	313.61	313.5	313.26
312.11	314.49	309.93	314.48	311.03	312.91	312.5	311.75	312.75	314.79	315.75	313.78	309.82	312.2	314.48	312.06	313.29	311.99	314.78	315.06	315.15	314.56	312.83	314.52	314.42	312.47	312.74	312.94	313.44	314.87	312.31	312.19	312.54	311.14	313.6	313.95	311.88	311.12	315.93	316.72	314.53	315.32	313.57	313.06	312.79	311.23	311.28	313.86	314.1	312.52
327.42	329.49	327.4	327.34	326.8	327.84	328.26	327.64	328.77	327.2	326.5	327.87	329.8	326.61	325.79	327.45	327.34	325.1	327.99	327.21	325.3	329.76	326.8	324.94	327.77	327.24	326.13	326.29	326.24	326.58	328.67	330.59	328.87	325.54	327.05	325.79	325.59	326.33	328.15	324.71	327.72	323.04	330.25	328.46	327.12	325.97	326.52	328.44	328.8	327.34
313.45	313.01	313.51	313.14	311.5	313.7	313.74	313.52	311.78	312.12	311.86	313.61	313.8	313.22	313.27	313.55	313.84	313.69	312.64	313.07	315.36	313.51	313.7	311.8	313.01	316.29	313.87	312.48	311.86	311.42	315.8	313.49	311.48	312.53	315.01	310	311.32	313.16	311.22	311.66	314.13	314	315.08	311.24	313.11	312.73	312.16	313.09	315.94	312.66
299.3	301.48	300.92	302.32	299.53	298.96	301.47	301.77	300.5	303.11	300.5	302.76	302.3	302	301.92	301.58	298.56	299.37	301.52	299.64	300.11	299.23	299.69	301.74	301.13	301.66	302.2	302.54	301.86	301.45	300.56	299.5	300.89	299.56	301.17	297.98	301.59	301.36	301.76	300.26	301.71	298.59	300.37	298.83	301.62	301.87	300.05	298.23	300.94	302.29
296.69	296.5	296.97	296.23	296.13	296.88	294.74	298.1	299.01	297.73	296.19	295.3	299.7	297.27	296.76	298.69	295.57	295.53	296.93	295.62	298.36	294.76	293.9	296.64	299.21	295.56	296.88	296.32	300.07	290.89	297.82	294.93	296.56	295.33	294.86	297.23	295.88	297.88	296.33	297.31	298.19	295.85	297.57	296.12	296.42	295.86	296.94	295.07	295.36	297.31
304.96	302.26	307.23	304.91	305.76	305.9	304.55	305.75	304.28	306.66	303.56	303.53	304.45	302.67	305.55	306.09	305.06	305.48	304.56	307.22	300.24	302.31	305.78	303.64	303.63	303.34	303.58	305.5	303.52	307.02	304.69	303.81	303.13	304.05	301.84	304.55	303.15	304.39	304.35	300.44	303.54	303.45	305.13	307.21	304.16	302.44	303.75	305.39	305.17	305.24
318.21	317.58	318.91	314.44	314.73	314.72	314.21	317.69	318	314.8	315.95	317.1	315.64	315.49	318.76	317.76	316.48	318.41	314.83	314.39	317.02	315.96	316.18	317.1	319.4	317.93	316.44	316.35	317.1	316.28	314.61	318.08	317.85	317.96	315.08	317.77	316.81	316.94	318.25	314.57	318.36	317.73	314.12	314.63	316.55	320.39	315.63	314.84	316.63	316.89
303.31	306.16	302.97	305.04	303.53	304.8	305.39	304.1	304.55	304.86	305.02	304.16	306.31	304.06	302.36	305	302.81	305.64	305.65	304.92	304.92	303.01	304.8	302.65	304.51	306.12	304.38	303.5	302.12	305.04	306.56	304.86	305.82	304.59	304.22	304.17	302.14	304.82	304.94	305	304.12	304.05	304.45	304.31	306.64	306.27	301.63	306.93	302.29	302.02
297.06	296.83	295.24	297.25	298.17	296.05	296.53	295.45	296.78	297.05	297.43	297.19	295.36	296.5	296.81	296.98	298.62	295.03	298.06	296.15	296.98	297.48	298.28	296.13	297.59	295.44	298.12	300.11	298.84	298.2	298.17	295.57	297.12	294.78	297.57	294.58	295.39	299.92	298.41	295.46	298.08	295.93	297.34	298	295.86	297.32	299.58	299.57	296.52	295.53
313.69	313.54	316.07	314.53	316.73	314.73	315.66	316.53	317.66	315.82	315.48	318.11	316.38	316.77	317.87	316.49	312.88	317.09	315.36	316.85	314.64	317.97	317.52	314.03	315.98	315.2	312.31	312.3	316.29	317.15	315.77	312.3	315.74	316.02	314.32	313.66	317.78	316.67	316.72	319.22	312.95	315.69	314.57	316.99	315.12	317.16	317.05	315.14	316.28	313.38
313.9	310.19	315.64	313.68	311.99	314.04	313.74	313.35	310.24	313.44	312.03	313.74	315.43	312.3	312.92	315.05	311.86	314.02	312.47	314	312.71	314.23	312.73	312.6	313.6	313.45	311.94	313.59	311.44	313.22	311.53	312.22	313.59	312.04	312.02	312.43	312.55	316.31	312.72	311.09	310.05	313.29	313.83	313.92	313.64	314.27	314.3	314.61	312.09	312.49
313.64	315.82	312.81	318.74	313.42	314.1	313.82	314.23	313.19	313.68	317.28	314.3	316.22	315.14	314.76	316	315.33	313.88	315.09	315.54	315.08	316	316	315.78	314.95	317.39	314.19	314.51	316.45	313.74	317.1	315.28	316.46	314.69	317.49	315.5	317.72	315.55	318.41	315.48	315.13	317.3	316.67	316.28	316.06	315.54	315.28	314.84	316.5	317.31
318.01	317.16	318.81	319.85	318.77	319.67	316.24	317.18	317.25	317.62	318.93	317.74	319.14	317.86	318.33	319.81	317.41	317.09	318.27	318.82	318.48	316.19	318.94	317.83	319.54	318.07	318.66	318.66	316.73	317.22	316.14	318.92	318.78	316.14	316.6	317.87	317.09	316.12	317.58	319.28	315.77	319.96	316.56	315.23	319.52	320.13	317.17	314.12	317.3	318.27
303.42	304.37	302.76	303.44	304.84	301.51	300.61	303.37	304.35	303.94	305.16	303.62	302.3	305.26	303.94	303.81	303.25	304.37	303.89	302.95	300.81	302.19	303.92	300.12	302.89	302.55	301.83	304.73	300.93	304.11	303.13	303.39	300.85	303.62	303.73	301.25	302.27	304.1	305.83	305.99	301.84	304.42	302.55	302.95	303.28	301.54	301.4	302.31	302.43	302.7
314.81	314.17	316.11	316	313.15	314.08	316.3	314.33	313.3	315.85	315.1	314.81	316.45	315.4	314.31	315.75	310.95	313.08	316.46	315.2	314.19	315.77	312	315.44	313.87	315.4	315.63	316.37	314.57	314.89	312.7	314.47	316.4	314.45	314.98	310.5	316.36	315.12	314.32	316.76	315.02	315.3	314.54	314.25	316.81	316.45	316.19	315.08	315.05	314.61
305.7	300.84	302.87	303.17	303.77	306.58	302.55	303.77	306.44	304.37	301.03	304.13	306.26	305.4	302.87	303.48	304.66	304.17	305.8	304.08	304.63	305.89	303.02	305.99	305.27	305.58	304.84	302.47	307.48	304.23	304.07	303.64	304.59	305.33	303	305.45	302.57	304.66	302.68	306.03	304.42	305.96	302.59	305.38	300.74	304.47	305.6	304.23	306.07	304.86
301.85	304.55	303.64	302.4	305.12	304.16	303.11	301.28	304.81	300.51	303.04	303.12	301.14	300.9	302.71	302.29	305.64	302.16	304.54	302.36	305.12	301.25	304.62	303.39	304.32	302.76	301.97	303.89	303.42	301.56	304.24	302.12	302.86	305.52	301.64	302.22	302.91	301.64	301.23	306.47	302.24	303.5	301.84	304.87	301.98	301.44	303.12	301.05	304.3	302.25
307.41	306.96	309.67	310.39	309.12	307.39	308.93	307.78	308.27	308.11	310.26	306.78	306.82	308.53	306.88	308.83	307.56	307.68	312.27	309.36	306.29	308.75	309.5	309.87	308.4	305.57	309.57	310.44	308.37	310.01	305.57	309.4	310.53	307.82	309.26	311.05	306.45	307.16	308.83	309.06	309.63	306.19	308.61	308.21	311.48	309.65	308.17	306.53	309.76	307.38
308.57	308.33	310.72	308.41	310.71	309.56	311.79	308.4	308.41	308.12	307.58	308.45	310.31	309.82	309.7	310.74	307.72	307.81	307.46	311.11	309.13	307.24	308.07	308.4	305.97	306.52	308.34	310.72	311.13	311.48	309.52	308.95	308.15	310.7	307.66	308.12	308.85	307.75	308.97	308.03	312.5	309.13	307.67	309.17	312.76	309.46	306.24	310.75	310.68	312.12
296	296.44	296.82	295.67	296.45	298.26	296.52	298.09	296.44	295.27	295.66	295.38	295.95	299.55	298.19	294.84	297.42	296.08	297.94	298.71	296.67	293.5	297.11	299.9	297.94	296.87	295.91	296.85	298.06	296.78	297.36	299.91	297.88	295.96	297.08	297.95	297.11	298.09	297.47	298.15	295.61	296.43	297.94	297.05	297.67	297.14	295.34	296.28	296.55	297.65
301.43	300.97	299.22	300.23	299.93	302.49	299.42	297.99	300.61	301.02	298.19	295.84	303.43	299.96	301.03	300.62	298.14	297.84	300.32	300.18	299.32	300.28	299.99	300.7	300.37	301.12	297.54	297.68	299.33	298.99	300.16	300.03	300.03	300.12	299.77	298.39	300.81	300.57	300.28	300.65	298.4	300.55	298.17	300.66	299.95	302.69	300.09	300.71	300.33	300.58
304.89	307.52	304.59	305.8	307.17	307.08	305.37	306.51	304.89	306.58	305.26	307.92	307.12	305.84	305.61	306.46	307.8	306.2	306.57	304.59	306.83	307.99	306.44	305.97	304.07	302.66	305.8	305.09	307.44	308.68	306.25	306.98	305.92	303.7	305.06	305.02	307.73	305.08	309.07	305.85	308.16	305.71	303.64	306.23	305.57	306.87	305.56	303.89	306.61	304.54
312.17	313.36	311.04	309.58	312.4	311.25	310.85	313.25	312.91	313.48	311.77	312.63	311.44	314.05	312.13	309.35	312.09	313.14	313.73	313.35	312.94	311.02	313.59	311.92	309.78	313.53	312.47	312.74	313.79	311.45	310.47	313.27	313.42	313.35	311.04	312.79	314.55	313.01	313.62	310.21	314.18	311.86	314.59	311.1	312.18	312.62	314.29	312.59	311.04	313.73
309.85	312.8	308.8	309.08	311.67	309.95	311.88	310.16	310.21	310.11	311.84	308.64	309.57	308.04	309.54	312.09	312.27	309.42	311.8	312.15	311.75	311.54	311.74	308.39	310.19	312.02	311.36	311.21	310.17	312.3	311.61	310.8	310.68	313.69	312.78	310.04	309.24	307	313.83	307.56	311.66	310.88	309.95	313.12	311.02	312.01	311.99	311.42	309.03	310.94
301.94	303.16	303.67	304.54	302.22	303.38	302.73	301.62	303.22	303.57	302.49	304.19	300.44	303.71	302.71	303.58	302.89	302.54	300.49	303.04	303.07	302.47	304.75	301.15	303.58	301.92	303.97	303.65	304.28	302.46	302.53	302.22	303.29	300.56	302.41	301.58	303.74	300.51	300.77	301.24	304.3	302.47	305.32	304.5	304.08	302.68	299.9	303.35	302.86	302.93
311.02	310.67	314.36	314.24	312.89	311.45	311.72	311.12	312.24	311.84	312.59	315.23	311.07	314.11	313.08	310.36	310.7	314.55	311.24	311.02	312.12	311.94	310.02	315.12	312.36	311.24	311.79	312.4	309.47	312.14	311.35	312.12	311.71	311.21	311.13	310.05	313.4	311.06	312.11	310.65	313.08	312.12	312.35	309.17	313.61	313.51	313.66	312.91	312.71	315.03
310.86	309.87	311.9	311.54	307.53	307.54	309.33	308.79	308.39	310.55	309.86	307.22	309.34	307.66	308.49	307.99	308.68	309.86	309.34	307.28	306.24	310.28	311.12	309.37	310.02	307.21	306.8	309.98	311.48	309.14	310.65	310.33	310.36	310.64	309.53	311.38	309.81	308.56	307.48	308.05	308.68	309.37	309.28	310.11	307	308.01	309.84	307.97	308.88	306.78
311.22	314.17	312.31	311.06	313.02	313.73	314.33	314.25	314.74	310.76	311.94	313.62	313.09	313.96	313.55	313.22	316.83	314.15	311.45	313.55	313.82	310.33	312.01	312.92	309.02	312.39	311.62	312.15	312.6	311.46	312.17	311.81	314.79	311.77	312.9	310.09	312.08	312.02	312.5	312.3	314.55	310.16	311.28	313.54	312.61	311.47	311.49	313.32	314.71	313.26
305.26	304.26	307.35	303.09	302.72	303.14	304.63	304	305.14	304.27	304.48	303.88	304.14	302.85	303.75	303.51	303.38	303.83	303.46	306.61	303.11	304.26	305.24	306.76	306.07	305.23	304.72	304.07	305.14	303.92	303.14	306.13	305.43	306.02	303.13	304.34	305.31	306.59	303.03	307.5	305.31	305.67	306.43	303.44	305.32	302.61	303.91	305.41	303.52	305.23
312.7	314.6	312.02	310.82	312.55	312.93	313.73	313.6	313.94	315.53	312.04	313.98	314.17	312.86	313.13	313.65	313.11	313.08	312.79	310.93	315.58	314.84	314.99	313.87	312.85	315.32	314.4	314.02	314.91	314.3	316.36	315.74	312.32	313.59	311.56	310.58	314.17	313.36	313.98	313.25	314.18	312.09	313.21	315.53	312.49	312.24	313.68	311.68	314.54	313.87
295.51	295.93	296.03	296.31	298.39	296.38	297.48	299.09	298.1	298.06	295.83	296.95	296.88	298.64	294.57	295.56	293.68	298.56	297.6	296.93	296.89	295.48	297.28	295.08	298.12	298.52	297.58	296.21	294.99	299.97	296.79	298.52	296	297.26	298.36	296.1	298.39	297.85	295.37	296.11	295.52	297.72	295.63	296.32	297.54	299.16	295.61	298.3	294.19	297.09
301.95	302.29	302.46	302.87	302.73	304.24	304.02	302.08	303.62	302.19	303.44	304.79	303.28	302.68	303.01	304.09	304.91	304.94	302.25	302.08	304.46	303.37	305.37	304.61	303.5	303.35	304.3	304.1	301.68	301.38	302.39	301.64	303.24	301.9	303.3	300.69	300.98	301.38	302.04	304.28	303.91	305.36	303.61	306.13	301.09	303.37	302.27	299.19	303.14	301.76
304.95	307.51	309.96	306.35	305.06	306.94	304.52	305.7	306.91	306.72	306.48	308.57	307.15	308.19	305.76	308.37	306.27	305.51	306.18	306.71	306.95	305.99	304.61	309.39	308.04	308.08	308.36	307.1	305.86	308.78	306.93	306.29	306.58	307.92	307.41	305.95	305.37	307.75	307.96	307.83	305.29	304.72	304.14	308.23	305.77	308.4	307.51	307.85	306.78	304.27
315.35	315.28	314.84	314.88	317.29	315.13	316.79	313.31	314.98	316.2	312.83	313.96	315.19	315.05	314.07	315.19	312.91	314.47	311.78	315.96	315.93	314.23	314.43	313.57	315.7	314.91	313.9	314.21	313.71	315.96	313.34	314.43	315.99	316.14	315.44	315.45	316.43	315.79	316.93	315.14	317.47	316.49	312.78	314.27	314.29	314.94	314.19	313.6	316.37	314.27
329.06	329.01	331.1	329.35	327.23	327.84	327.43	330.66	329.59	327.19	329.07	329.02	326.85	330.03	327.01	327.29	327.82	328.75	329.25	329.81	327.71	328.02	330.09	327.9	327.75	326.69	327.5	326.73	331.22	327.4	329.05	329.85	330.16	326.6	326.32	327.49	331.13	328.96	329.83	327.79	327.28	327.95	328.38	325.39	326.43	329.34	327.06	330.9	328.28	326.78
314.21	312.96	315.01	314.48	316.82	315.35	312.34	315.53	317.2	314.28	315.32	316.34	315.54	316.62	312.97	315.5	313.26	314.14	316.29	315.67	315.68	314.91	315.48	314.46	316.35	313.91	317	315.07	315.52	313.31	318.62	311.35	315.74	315.76	315.83	316.39	314.42	313.87	315.2	314.62	316.28	316.51	312.39	315.66	314.38	314.29	315.73	316.81	314.39	316.1
318.16	317.32	317.12	317.27	316.18	314.47	320.75	319.95	315.4	315.97	316.56	318.85	316.7	318.15	316.89	316.49	315.54	318.25	315.76	317.8	317.54	316.36	317.04	316.34	316.58	317.79	318.22	317.99	314.33	316.99	317.51	318.25	317.82	316.82	317.33	318.38	316.27	316.22	316.22	315.75	314.1	315.06	316.73	315.41	316.1	316.45	317.46	315.95	316.55	317.35
316.78	314.56	314.41	316.87	315.42	317.46	315.08	315.55	315.14	317.22	316.06	317.12	316.82	315.3	317.11	314.91	316.21	317.03	315.1	316.92	316.68	315.48	317	316.84	315.55	316.69	315.15	315.67	317.76	313.77	315.86	313.84	316.76	317.51	317.2	315.23	314.51	314.9	315.44	317.68	314.92	316.59	315.79	316.45	315.89	317.95	316.62	315.24	315.31	317.69
318.26	319.84	320.96	318.61	319.61	318.75	318.9	317.93	318.49	318.96	318.76	320.48	316.47	319.2	315.5	318.39	317.75	317.37	320.02	319.91	318.8	321.47	320.14	319.17	317.86	320.4	318.97	319.59	320.38	319.07	320.85	319.02	321.09	317.38	318	320.35	319.64	316.41	319.99	317.88	320.02	319.28	318.58	318.25	316.18	320.91	318.57	317.46	319.56	319.39
319.42	320.81	320.53	316.96	317.28	318.34	317.15	318.77	318.38	320.65	317.63	318.48	319.95	318.14	320.73	317.62	318.54	321.41	320.11	318.84	318.51	318.84	318.08	320.21	318.31	319.89	318.2	320.47	316.75	319.58	318.72	318.71	318.11	316.36	322.09	319.29	320.11	316.79	319.86	318.86	317.13	319.86	320.98	321.88	319.42	321.99	319.76	317.41	318.81	320.18
318.25	315.89	316.04	317.63	317.29	318.26	317.37	319.24	319.16	316.79	318.45	316.3	318.18	320.18	318.44	318.75	318.7	317.33	320.11	315.29	318.2	320.11	317.91	319.87	321.36	319.57	317.15	317.36	320.32	317.32	316.94	318.28	320.86	316.74	319.19	319.07	319.51	317.85	318.98	317.86	318.33	315.93	316.78	318.51	319.03	318.98	317.79	319.72	315.63	317.44
325.76	328.23	326.21	325.04	327.11	329.64	325.82	328.3	327	327.81	326.78	328.48	328.31	327.41	325.47	328.55	327.49	324.33	325.69	325.45	328.3	325.86	326.15	327.87	325.14	328.07	328.22	327.93	327.07	328.28	327.31	326.99	325.88	324.47	327.46	327.48	327.45	326.64	325.62	326.77	324.84	327.71	326.05	325.93	326.32	327.42	327.24	325.78	326.48	327.86
292.49	293.06	296.16	294.16	294.01	295.78	292	295.63	291.88	295.72	293.69	292.88	292.52	293.54	293.13	296.42	294.62	293.1	294.78	292.11	295.25	295.88	297.66	295.07	295	294.58	291.97	294.44	292.93	293.71	292.36	294.74	294.06	292.6	296.77	294.8	294.55	289.92	295	292.42	292.97	294.74	292.67	294.2	293.97	294.35	295.07	295.28	295.63	292.63
311.59	308.86	309.25	309.54	309.49	310.36	307.87	310.74	310.54	309.97	311.33	309.52	309.27	309.8	311.89	310.89	309.56	311.32	311.74	309.96	311.29	308.68	308.06	309.63	309.82	308.37	308.41	310.09	308.89	307.39	309.63	309.41	308.51	310.18	309.56	307.72	310.93	307.85	309.22	313.66	312.62	311.36	309.15	309.41	308.51	309.99	310.1	308.98	311.6	309.13
320.71	320.02	318.48	315.8	318.15	318.34	318.8	316.69	317.97	319.75	317.9	319.59	319.64	316.65	317.19	319.3	319.56	317.75	318.54	318.77	317.11	318.91	316.38	317.3	318.4	322.95	315.92	317.42	318.12	316.36	318.52	319.52	318.55	318.15	319.62	318.09	317.62	318.62	317.21	317.33	318.26	318.9	317.9	318.93	316.72	319.85	315.31	317.07	318.46	321.15
316.73	315.58	316.05	318.18	314.75	316.56	314.92	316.2	315.1	316.86	317.25	316.69	316.86	316.5	316.36	316.15	317.4	318.15	316.85	313.36	318.13	317.17	314.63	316.58	314.42	316.41	316.91	314.86	312.48	316.54	317.91	315.5	315.02	316.71	315.26	315.63	314.71	314.18	314.42	314.98	315.43	316.7	316.3	316.66	313.45	312.57	315.08	314.93	314.91	315.82
303.45	304.5	305.25	303.98	307.31	306.42	305.74	305.32	307.47	308.13	303.49	305.55	303.68	304.7	306.03	304.1	305.86	306.53	306.2	304.38	306.05	307.03	303.61	307.06	307.47	305.66	303.61	304.76	307.45	303.91	305.07	306.45	303.47	305.7	305.37	303.77	304.79	305.74	306.67	306.59	307.01	305.65	304.42	306.46	304.95	304.88	306.74	303.01	304.15	303.06
314.41	315.27	314.42	314.07	313.5	312.98	314.66	314.67	313.86	313.8	312.1	313.68	312.38	313.04	312.61	316.13	312.96	314.42	313.43	312.9	313.88	312.56	314.27	316.65	312.34	312.49	313.77	310.62	311.64	313.34	312.44	314.51	311.41	311.78	310.37	314.14	311.85	313.65	313.1	314.02	316.14	311.97	313.84	313.27	314.38	314.66	314.79	314.2	312.7	314.52
297.9	300.98	302.21	301.23	299.28	301.24	300.27	300.25	302.08	301.29	301.36	302.32	300.87	301.7	300.74	300.74	301.48	299.75	301.65	300.75	297.67	300.43	301	300.38	301.45	301.07	300.72	301.12	300.69	300.92	300.55	300.29	301.48	300	301.29	299.88	300.51	300.35	300.94	301.31	301.83	302.67	303.6	300.79	300.83	300.86	302.43	300.36	301.27	299.46
313.89	314.29	315.51	314.91	316.1	315.12	315.14	315.6	315.9	315.66	315.25	314.65	316.36	313.41	313.37	317.34	318.64	312.21	316.49	313.42	313.55	314.98	316.23	313.35	313.61	313.43	316.4	314.14	314.26	314.26	314.97	316.73	315.15	314.89	314.6	313.28	314.86	316.9	313.71	313.7	314.01	314.13	314.65	313.43	316.02	315.59	317.99	315.31	316.21	312.06
313.54	314.76	310.86	313.04	313.57	313.48	316.63	313.12	313.55	313.57	315.11	314.36	312.23	314.1	311.62	316.56	313.2	314.58	310.59	313.49	313.04	315.26	313.06	313.85	317.34	314.07	315.34	314.82	315.81	314.49	312.49	311.07	313.15	313.45	314.03	312.12	316.22	312.98	310.11	312.41	315.05	314.19	313.11	312.77	312.89	312.42	314.51	314.66	313.87	312.33
300.65	303.17	304.27	300.97	304.18	303.79	301.36	303.07	302.69	302.64	301.14	302.95	305.38	304.23	301.86	306.07	300.25	302.12	303.33	303.61	302.92	303.96	301.42	303.13	301.66	301.97	301.27	305.87	300.13	302.09	301.51	302.83	303.32	302.25	302.65	301.95	302.42	303.33	304.2	303.66	303.52	304.32	301.29	301.33	304.72	302.54	302.3	302.08	302.52	304.45
318.05	319.91	317.29	315.09	317.49	318.67	314.5	318.57	320.17	318.08	318.49	320.46	319.04	318.64	318.11	319.03	318.2	317.08	317.09	316.33	318.74	318.02	320	318.89	318.17	319.43	318.42	318.54	318.97	317.8	317.79	317.3	317.15	317.9	318.41	320.43	321.31	317.49	318.91	318.81	319.04	319.96	318.46	318.66	322.21	317.97	320.48	318.73	321.01	319.14
327.71	324.57	325.05	323.82	325.78	325.74	325.18	327.39	323.19	326.65	325.82	327.01	326.14	323.78	325.79	326.03	324.58	323.5	325.06	324.94	324.19	326.3	326.4	325.61	324.33	324.83	327.68	325.4	325.79	324.68	323.08	326.03	327.02	323.76	329.13	325.69	327.82	326.78	323.63	328.7	327.73	322.88	327.69	323.58	325.02	323.91	324.92	325.11	326.81	326.73
313.09	314.32	315.44	313.83	313.49	316.12	313.77	314.2	314.68	314.41	313.85	312.83	315.93	317.26	314.98	314.94	314.51	316.41	317.77	315.75	315.95	314.1	317.25	315.95	316.46	314.57	311.79	315.5	312.95	315.69	314.77	315.14	316.4	315.38	314.95	319.32	314.76	313.24	316.48	315.22	316.44	314.66	317.29	315.01	314.39	314.08	315.36	314.42	313.73	313.77
315.81	316.43	315.92	318.17	319.29	317.01	316.5	315.29	320.66	316.46	316.42	316.27	315.8	317.59	316.39	318.95	318.42	316.87	317.5	316.8	316.81	319.9	315.96	314.73	316.18	315.93	316.74	316.32	316.86	317.98	317.15	318.11	317.17	319.05	318.65	318	317.79	318.86	317.41	314.76	318.14	318.07	319.13	318.76	315.59	319.13	314.75	316.7	317.28	316.05
302.9	304.06	303.48	304.29	302.84	299.81	302.22	303.82	303.42	303.55	303.84	302.93	303.52	303.73	302.79	303.33	303.65	304.68	302.81	303.36	304.14	301	306.54	303.24	302.36	303.17	302.59	303.29	302.76	303.55	303.68	304.36	303.4	303.68	303.2	303.05	303.04	304.52	304.74	302.45	304.64	303.56	302.58	304.66	303.77	304.11	304.49	304.48	304.98	303.89
313.57	315.03	314.09	314.9	314.84	314.09	316.06	315.2	312.97	314.1	312.56	315.35	316.73	314.71	312.52	312.69	314.44	315.75	312.54	311.62	314.27	315.68	312.85	314.29	314	312.27	315.7	313.14	314.98	312.62	317.03	313.53	313.72	313.92	313.52	313.18	314.13	311.06	316.72	315.95	314.74	315.45	314.35	312.73	312.54	312.39	315.63	314.3	313.91	315.04
311.45	306.8	306.66	309.17	310.81	309.37	310.85	307.36	309.7	307.42	309.5	307.74	308.07	307.87	309.12	307.88	309.42	306.74	308.17	309.01	309.98	308.76	308.98	307.92	312.59	308.74	309.76	306.58	308.34	311.39	312.59	310.1	308.39	308.31	307.67	308.04	307.6	307.92	309.5	310.39	307.4	307.7	310.4	310.58	310.23	309.44	309.18	307.25	310.31	309.76
313.89	310.44	311.81	315.82	313.29	315.56	312.41	311.99	314.6	314.1	310.82	313.04	313.5	313.71	314.29	315.14	313.01	313.56	314.67	314.82	311.88	312.41	313.53	315.13	311.9	311.11	315.19	315	314.39	313.51	314.7	313.44	312.08	312.41	313.65	314.89	314.91	312.95	313.66	313.84	313.15	313.67	314.94	314.61	313.31	313.2	313.74	314.1	313.45	313.98
302.92	305.48	303.85	303.51	302.56	303.11	303.32	306.65	306.18	304.98	306.25	303.62	304.23	304.29	303.95	308.37	303.87	306.02	303.17	304.57	304.22	306.31	305.47	304.52	305.14	306.06	305.01	303.16	303.04	304.56	304.68	304.89	305.84	305.05	304.17	304.81	303.95	304.26	306.55	303.33	306.47	304.65	306.36	305.65	304.28	306.55	303.78	304.59	305.68	304.7
311.44	313.18	312.53	310.87	313.07	314.67	313.2	311.14	314.62	316.31	311.14	312.35	310.19	313.73	315.18	312.09	312.81	311.94	314.64	314.66	313.64	312.22	313.62	311.61	313.5	314.65	311.65	315.48	313.61	311.53	315.19	310.54	314.58	312.57	313.8	311.86	311.17	314.96	312.97	311.26	311.79	311.57	313.75	312.13	314.07	313.15	314.5	314.65	312.04	313.28
318.04	318.74	318.91	317.06	319.52	316.5	317.26	317.33	316.99	317.48	318.04	318.8	321.08	317.86	318.95	317.6	318.12	318.34	320.64	316.02	317.49	319.06	319.19	317.7	318.67	316.01	320.29	318.22	320.17	316.61	318.35	317.25	318.38	319.17	318.26	316.89	316.79	318.26	320.88	317.22	318.56	318.29	320.03	317.66	316.48	318.42	316.11	318.88	318.67	319.23
313.61	313.26	309.57	310.49	311.41	311.14	311.84	309.94	309.1	310.56	311.78	309.25	310.82	307.55	309.4	310.18	309.27	309.38	309.02	311.73	311.65	311.61	309.09	309.42	311.73	311.16	310.78	311.16	310.15	310.09	312.36	307.9	312.79	310.18	310.65	311.54	312.82	310.05	311.63	310.89	311.5	308.59	307.98	311.79	310.48	310.28	312.73	312.17	310.32	309.12
311.48	312.73	310.58	310.99	311.72	311.71	308.51	311.44	309.14	310.25	311.4	309.36	311.33	309.71	310	312.25	308.99	310.08	309.09	313.37	312.05	314.24	312.48	311.71	311.96	310.24	310.1	309.42	310.14	307.96	309.09	310.55	311.18	311.46	310.41	312.43	309.8	310.53	308.48	311.75	308.72	310.31	308.45	312.66	308.89	309.5	308.78	312.23	311	311.24
294.65	295.03	298.09	295.65	295.77	296.2	294.2	297.21	298.24	295.97	294.9	295.56	297.15	298.24	300	295.24	299.32	295.39	293.36	297.58	295.52	296.95	294.71	297.74	299.44	296.5	298.14	299.03	296.91	296.77	299.26	296.93	298.37	297.69	296.25	296.34	293.48	297.09	295.63	296.18	297.45	296.42	295.94	298.13	296.21	296.96	297.28	298.99	296.64	296.54
309.24	309.58	307.41	304.86	306.73	307.49	306.06	308.44	308.07	305.55	306.54	306.07	307.04	305.98	307.68	307.5	308	307.46	306.03	307.3	307.06	307.9	307.45	307.69	306.08	306.47	308.02	311.48	308.66	306.4	308.31	306.34	306.83	306.8	303.73	306.18	305.87	304.82	305.87	308.23	308.97	308.51	308.98	306.05	309.25	306.4	305.35	308.45	307.46	306.43
312.43	315.98	312.09	315.8	313.22	314.69	312.69	314.5	315.27	314.05	315.01	314.8	314.15	311.82	311.57	312.96	314.02	312.71	312	315.62	315.52	313.4	314.43	313.78	312.5	312.72	313.71	315.47	314.42	313.04	311.91	314.3	313.35	313.15	309.46	313.55	311.63	313.81	314.22	314.34	313.35	310.99	313.7	314.24	313.13	315.24	312.55	317.39	312.67	313.9
300.47	299.55	298.46	302.17	296.92	300.11	296.85	300.33	302.91	301.45	300.66	301.42	300.43	299.39	300.79	300.46	301.12	300.26	301.39	298.3	298.87	300.67	299.5	300.07	301.4	299.61	300.46	298.43	303.51	302.91	300.48	300.48	300.85	301.41	302.54	300.18	301.99	301.05	299.39	300.91	299.49	300.89	301.14	300.78	301.32	302.6	298.71	301.18	302.48	301.93
296.65	299.99	301.05	300.72	298.9	301.36	300.31	298.98	298.9	301.51	298.8	300.06	299.77	298.81	301.08	300.31	300.56	298.88	298.84	301.47	300.84	301.21	301.12	298.51	301.31	301.7	298	297.77	299.41	301.08	301.56	300.92	297.48	300.61	300.39	299.55	300.41	300.32	300.5	299.45	300.65	300.74	299.78	302.51	299.3	299.23	298.36	299.05	302.59	297.62
316.08	317.65	316.64	313.63	317.71	317.12	317.86	315.77	317.68	316.13	316.34	313.9	316.28	315.06	313.3	313.32	315.2	315.08	315.96	317.67	317.44	318.81	316.69	315.43	316.83	316.07	315.37	316.72	314.87	317.85	316.72	314.47	313.82	315.81	314.98	315.7	317.04	319.18	316.26	316.93	315.39	316.33	316.55	316.55	318.19	314.62	313.61	315.45	317.25	314.16
305.43	310.31	307.77	306.46	304.27	309.47	307.14	307.84	307.88	304.99	306.97	307.15	309.16	307.48	308.47	307.42	305.77	308.4	308.02	309.48	307.59	308.76	309.29	311.17	305.5	310.05	306.89	306.82	306.62	307.76	306.81	307.78	307.11	307.09	309.66	307.9	309.66	307.78	310.38	306.75	307.17	307.25	304.34	306.3	307.71	306.17	307.13	305.22	306.77	307.25
308.55	310.93	307.83	306.84	308.34	309.16	309.23	309	311.19	308.15	307.7	310.8	307.93	308.26	306.32	308.56	308.89	310.79	306.88	307.67	309.26	308.88	308.27	308.36	312.61	307.11	307.74	308.9	309.66	309.1	312.19	304	309	307.04	307.91	307.66	310.44	306.73	308.13	308.21	308.53	306.92	307.92	307.83	307.38	307.9	307.24	310.42	309.38	308.18
314.02	314.02	313.56	311.19	316.17	312.02	314.3	313.53	312.15	312.5	313.81	311.75	314.18	313.09	311.78	311.69	314.81	315.37	313.93	312.72	313.28	310.67	312.65	312.24	312.96	310.18	312.95	312.48	313.47	314.39	312.56	315.92	313.62	310.8	311.9	313.71	314.51	312.15	315.03	313.47	311.49	313.42	310.58	315.56	314.68	312.24	314.45	311.64	312.6	310.89
304.34	304.77	304.26	306.4	307.75	305.49	306.56	304.4	306.57	306.38	307.05	302.53	302.45	305.98	306.33	304.82	305.35	306.39	306.6	303.08	307.03	306.2	304.39	306.94	304.23	305.6	304.82	307.09	305.75	306.05	304.02	304.51	304.01	305.23	306.21	307.9	306.77	305.94	303.15	308.03	305.82	305.29	307.83	303.47	304.79	307.71	305.13	307.21	304.35	307.28
322.18	324.65	326.04	323.22	325.36	324.66	323.83	325.51	325.02	324.32	326.94	326.99	323.71	324.81	325.56	323.35	323.44	323.99	323.57	322.99	324.48	323.53	322.26	324.86	323.75	325.89	323.69	325.04	323.74	324.07	323.64	324.62	324.31	324.92	326.87	324.31	323.01	326.77	324.81	325.29	326.35	325.54	322.71	322.93	326.77	324.8	324.86	324.56	323.55	322.8
307.17	306.57	304.19	305.47	304.51	304.36	302.49	307.14	304.82	304.27	303.23	306.2	305.13	303.61	304.59	307.41	305.25	305.54	303.93	304.18	304.71	306.36	303.38	305.65	303.51	305.79	307.03	305.8	305	306	306.05	304.12	305.02	304.86	306.7	302.2	305.86	303.04	304.23	306.13	305.08	306.8	303.09	305.63	305.78	305.41	304.64	304.09	305.21	306.18
294.16	294.56	294.91	292.34	295.22	294.06	295.66	292.42	297.35	295.43	291.77	291.62	295.04	292.64	293.62	294.51	291.03	296.39	293.58	292.53	292.77	294.02	294.6	294.14	294.56	293.89	291.64	292.86	292.62	293.41	293.54	293.86	294.92	291.39	294.38	294.84	292.17	294.17	293.58	294.14	290.96	293.84	294.2	294.12	292.56	292.96	296.41	292.13	294.08	294.87
317	314.99	316.24	314.81	316.87	314.76	315.25	312.83	315.18	314.5	316.08	317.09	314.99	316.18	317.62	317.61	316.51	317.06	313.33	314.38	314.85	316.69	315.98	316.38	315.68	316.45	315.41	315.01	316.36	316.32	314.15	316.32	316.17	314.37	318.34	318.7	317.16	315.89	314.61	312.34	315.99	315.5	315.03	314.08	314.83	314.76	317.18	314.05	316.54	316.39
311.77	313.37	311.91	312.14	312.93	312.19	313.06	312.64	313.45	313.77	312.15	311.49	310.57	314.35	313.4	314.14	312.7	313.54	313.59	312.35	314.42	312.83	310.96	313.14	310.66	313.81	312.58	311.36	312.54	313.22	312.72	314.45	313.8	314.63	313.66	313.39	311.03	311.26	313.68	311.77	313.76	315.16	310.84	317.49	312.16	313.97	313.04	312.24	313.42	314.69
303.78	302.19	303.84	302.16	305.91	302.09	303.45	301.05	303.23	299.84	305.18	303.72	301.77	303.25	304.06	306.06	305.5	301.57	302.01	303.23	304.17	304.15	302.38	306.32	305.02	306.44	305.83	300.47	302.92	303.95	303.15	302.09	304.14	301.82	300.95	301.32	302.09	304.04	303.07	302.27	301.74	306.35	303.52	303.73	301.99	302.56	303.39	303.27	304.93	302.59
308.64	304.58	307.51	304.56	306.15	307.16	305.66	307.81	303.7	304.34	305.22	307.64	305.12	307.59	305.06	309.19	305.93	304.73	304.32	307.59	306.35	305.8	305.88	304.76	305.16	306.63	304.13	309.44	307.85	307.35	308.09	309.25	307.74	307.84	308.13	306.07	307.09	305.94	304.39	305.86	303.25	306.17	307.14	307.05	305.05	305.62	306.1	306.44	306.95	307.29
316.86	314.9	315.59	318.36	312.89	315.68	313.14	314.83	314.84	313.86	314.8	314.13	313.94	314.65	318.01	314.59	312.87	312.79	314.31	313.34	315.31	313.61	314.3	315	315.08	315.3	317.56	314.24	314.01	312.94	314.71	313.6	315.79	316.06	316.9	313.65	314.52	314.47	314.78	315.78	314.07	316.07	314.82	313.74	314.11	317.31	315.11	315.83	312.04	315.17
316.61	315.23	315.35	316.98	315.32	316.9	315.9	316.66	316.25	314.01	317.84	316.26	316.72	317.18	316.32	316.41	317.78	317.41	317.72	316.54	317.88	318.19	314.73	314.61	314.56	317.76	315.67	317.63	315.06	314.88	317.26	315.19	315.95	316.91	314.77	316.05	315.78	315.98	316.75	315.49	318.77	314.94	316.28	316.17	315.63	316.35	317.13	314.11	317.51	316.3
306.35	304.55	304.91	302.7	304.18	304.27	303.28	303.57	302.91	303.23	305.08	303.74	305.29	305.52	302.9	307.53	301.66	305.36	306.1	302.83	305.2	304.72	305.42	304.62	304.54	303.26	302.77	305.35	304.24	304.45	304.1	305.91	302.98	306.3	305.06	306.13	305.07	303.2	305.16	303.87	302.58	304.31	303.89	304.88	305.1	303.67	304.17	303.36	304.57	305.74
301.06	300.99	300.55	301.78	301.6	301.44	298.52	300	300.38	301.62	298.5	300.81	301.11	300.12	301.24	299.47	300.46	300.22	299.55	303.61	301.36	301.11	302.4	300	303.71	301.77	302.36	304.38	300.13	301.67	300.99	300.08	301.44	301.09	302.26	301.03	300.08	299.5	301.39	300.09	299.38	299.73	302.23	302.97	301.57	303.48	299.83	300.83	300.18	299
297.04	296.02	292.83	296.88	296.67	297.9	297.49	297.45	298.7	295.79	298.85	296.35	297.54	296.97	297.92	297.21	294.82	295.71	297.18	297	297.59	296.48	298.14	295.04	297.18	296.5	295.82	294.32	297.11	298.83	298.7	296.88	296.81	297.09	297.17	296.21	294.71	298.62	297.11	296.93	294.82	296.27	295.95	295.93	297.6	297.26	295.73	293.85	296.45	299.11
314.11	311.98	310.94	312.61	313.04	311.69	316.14	314.22	314.69	312.11	313.81	312.5	311.76	312.35	312.92	313.26	313.22	313.16	313.45	311.72	313.26	312.64	311.68	313.56	314.2	313.61	311.62	313.74	312.7	315.57	314.1	312.15	312.5	312.65	314.66	312.95	313.79	313.25	315.46	312.04	312.92	313.8	312.3	312.84	312.47	313.15	312.53	313.06	313.24	313.43
323.02	323.62	326.78	326.36	322.76	323.29	329.7	324.16	325.14	323.38	324.62	322.05	325.19	325.69	325.49	324.37	325.61	325.47	325.61	324.37	321.97	324.19	324.04	325.88	325.25	324.69	323.7	325.19	327.17	324.8	322.4	324.67	325.97	323.76	324.39	324.99	323.53	324.58	324.19	322.73	324.35	324.07	325.46	323.76	323.54	323.33	325.03	324.09	325.84	321.63
315.57	313.65	312.38	317.38	312.46	316.19	317.1	315.36	316.4	315.19	317.26	316.82	316.97	314.77	316.81	315.72	314.24	314.7	313.49	314.12	313.81	315.8	315.01	314.91	314.22	317.06	312.88	314.8	313.56	314.61	316.37	313.91	314.78	316.31	316.54	316.62	314.32	314.91	315.31	311.79	314.65	316.81	315.04	316.32	317.22	315.53	315.27	313.61	314.1	314.81
312	311.91	311.38	313.68	314.52	313.31	312.42	311.44	310.13	308.67	314.07	311.08	312.73	312.07	312.43	310.76	311.11	310.62	310.62	311.6	314.43	312.04	310.49	311.49	310.77	312.03	311.27	311.38	311.75	310.06	311.29	312.42	310.14	312.2	310.88	312.27	313.69	312.7	313.73	311.86	311.43	310.27	311.11	311.2	311.37	311.26	313.29	311.73	311.66	312.4
313.55	314.3	312.57	314.77	313.18	313.87	313.38	316.79	315.11	312.77	312.45	314.95	311.61	313.51	314.11	312.39	313.99	312.62	315.43	313	312.31	313.41	312.17	315.83	311.48	313.66	314.91	314.29	313.22	312.7	313.14	311.99	312.72	315.32	314.68	313.22	315.01	313.3	314.2	313.57	312.88	314.24	312.38	314.78	314.91	312.79	314.61	314	314.88	313.47
293.55	294.02	294.8	294.78	296.68	296.11	296.68	294.31	295.79	294.39	296	298.57	294.79	294.47	294.75	293.09	294.98	295.07	296.17	296.04	295.88	294.95	295.74	294.4	296.4	296.76	296.08	297.35	295.09	294.24	296.34	293.73	296.64	294.74	294.5	295.08	294.47	295.05	294.91	299.5	296.65	296.25	296.39	296.55	294.46	294.52	294.53	296.52	293.33	294.64
305.07	306.28	306.5	303.18	306.89	306.01	305.11	305.65	304.62	305.55	307.08	306.41	306.7	301.77	302.57	304.11	306.6	304.86	305.5	305.82	306.45	304.82	303.84	305.36	308.31	304.77	305.91	305.32	305.81	304.68	305.96	304.93	305.81	306.33	305.84	309.41	308.68	306.36	307.41	304.91	305.58	305.2	304.04	303.97	307.15	304.47	304.79	305.16	305.78	306.57
300.36	301.66	298.25	302.18	299.75	302.6	300.09	300.59	299.88	302.03	297.79	297.08	297.73	300.58	300.06	299.14	298.27	299.09	299.88	299.27	297.32	299.86	299.23	297.68	300.25	302.54	299.65	299.9	301.71	299.57	301.66	299.61	302.24	298.78	301.07	299.63	296.85	298.36	299.57	300.04	302.35	300.36	300.12	298.78	300.72	300.26	298.74	298.6	300.25	300.43
329.24	327.7	329.77	326.54	325.2	327.47	327.77	329.23	325.35	326.9	325.42	327.3	326.08	328.78	327.96	326.05	327.02	326.42	326.59	325.38	327.13	325.99	328.29	327.85	325.07	329.31	327.3	324.23	327.28	327.52	325.66	324.63	328.34	328.2	328.15	327.22	328.65	328.32	324.89	326.81	325.33	328.45	329	326.84	327.51	326.5	326.22	327.7	326.19	328.91
307.38	307.22	306.52	304.99	306.52	306.8	308.87	309.26	307.78	308.02	307.87	307.1	308.98	309.19	307.42	309.41	306.98	306.21	304.88	306.91	307.38	308.59	306.72	304.31	309.12	309.05	305.63	308.31	306.1	306.19	307.44	306.53	307.29	307.83	306.1	309.16	307.6	305.79	308.71	307.98	306.69	307.65	306.94	304.59	307.57	306.47	309.03	307.47	307.19	305.6
317.93	320.47	319.2	317.1	317.79	321.26	315.69	320.06	319.67	316.94	317.9	317.27	317.85	320.53	319.72	321.53	317.62	321.26	317.38	316.66	318.32	318.81	317.21	317.16	319.29	319.11	320.91	317.65	320.19	318.66	318.11	319.29	318.4	319.53	321.57	318.41	319.06	321.84	317.81	318.18	318.71	318.8	317.73	318.68	319.14	318.74	320.41	320.5	320.65	318.69
312.65	313.87	315.04	313.94	312.76	315.14	313.08	313.39	312.21	314.46	315.48	311.11	313.61	314.33	313.3	311.83	312.75	315.53	311.41	312.76	312.91	314.28	314.43	313.53	313.65	311.69	318.12	316.56	313.29	313.98	313.4	312.34	313.54	312.23	313.99	315.74	312.54	316.38	315.44	314.43	313.6	314.27	313.27	313.82	312.04	314.19	315.6	314.45	314.68	315.53
314.25	312.22	314.64	313.37	314.63	311.76	312.97	313.68	313.36	312.58	313.03	310.5	310.6	311.75	311.8	314.32	311.68	312.98	315.3	310.52	311.04	314.71	310.85	312.75	312.38	314.05	311.57	311.82	314.93	311.34	313.34	311.21	312.4	316.3	311.8	313.04	311.34	314.35	312.96	313.96	313.63	314.15	311.05	313.22	310.2	312.05	313.45	312.13	312.15	313.83
306.64	302.13	303.33	303.8	305.76	302.87	301.27	304.14	303.37	302.13	302.85	303.27	304.87	304.52	301.9	303.51	304.88	302.88	303.7	303.88	301.49	303.43	304.88	303.91	304.13	301.11	304.62	302.91	303.49	301.8	304.14	305.41	302.17	301.83	303.3	303.21	304.66	303.37	303.25	302.63	303.4	304.85	301.79	302.28	303.46	301.77	304.37	303.63	304.39	305.33
315.79	312.03	316.73	314.63	316.2	314.51	317.17	316.06	317.56	313.93	313.64	317.93	316.92	313	316.39	314.71	313.96	318.62	316.31	317.32	313.78	313.71	314.49	317.11	313.24	317.04	317.37	313.32	315.27	316.63	316.91	317.43	315.88	317.23	315.83	315.71	315.64	315.56	318.43	314.08	317.22	315.39	315.68	315.81	316	315.09	318.02	316.06	316.47	316.69
308.91	307.46	309.64	309.04	309.83	310.69	307.61	309.31	310.88	311.19	309.42	309.6	308.55	310.76	309.98	308.37	311.08	311.3	309.09	308.21	311.23	311.77	310.17	308.64	310.34	311.23	307.52	308.59	308.92	313.89	307.57	310.11	308.9	310.56	307.46	308.96	309.06	311.42	313.07	309.45	307.81	308.12	309.95	311.38	310.04	310.01	307.1	312	308.49	309.01
324.42	323.69	324.9	323.38	327.62	323.36	323.29	322.98	325.06	323.93	323.41	325.93	325.65	325.36	323.35	325.93	322.47	323.53	326.02	323.73	326.55	325.06	324.52	324.67	324.26	323.13	325.46	326.43	326.12	324.86	323.03	326.3	323.41	325.25	323.72	326.35	326.82	324.1	324.76	326.19	322.17	324	323.25	325.15	325.55	324.69	323.83	326.46	324.63	322.69
302.79	305.56	306.04	304.6	305.64	304.69	304.67	301.88	303.23	302.63	304.54	302.39	303.4	305.6	307.83	303.42	304.94	307.03	304.38	303.97	306.16	305.86	301.75	303.12	305.18	304.33	305.26	306.74	304.54	303.94	306.22	304.26	304.87	305.16	305.74	304.43	302.67	304.44	304.03	303.5	307.11	303.39	304.98	305.12	304.9	303.57	302.9	304.27	305.05	303.78
301.93	299.47	302.86	302.91	303.3	297.62	299.61	299.65	302.43	301.32	300.44	303.24	299.54	298.61	300.35	299.8	301.52	300.51	301.46	299.57	300.1	300.18	301.41	302.69	300.55	300.8	302.96	302.44	300.5	300.17	299.66	302.45	300.22	300.78	299.74	300.08	298.06	300.32	299.92	299.56	303.95	301.41	303.13	301.14	303.68	301.75	299.62	301.16	297.17	301.62
314.12	314.27	313.99	317.31	314.25	316.38	314.3	315.27	316.03	315.25	314.55	311.73	315.22	312.14	316.12	313.96	315.02	311.29	317.56	313.24	315.37	315.27	317.18	312.89	314.55	314.26	314.35	315.11	316.3	314.27	315.84	312.16	315.24	315.12	312.01	315.51	315.55	314.25	312.75	314.31	313.42	314.35	316.54	313.99	316.02	313.61	316.01	314.31	317.75	314.77
305.98	301.38	304.23	303.13	302.01	306.04	302.86	302.17	302.67	305.35	302.63	305.63	303.22	303.21	304.13	301.91	301.95	302.54	304.53	304.56	302.66	303.62	302.62	303.32	305.09	302.16	302.13	301.81	303.88	304.05	305.51	302.15	300.71	304.46	305.39	301.07	301.69	303.34	304.71	302.76	303.37	304.2	302.29	302.96	303.96	305.03	301.18	304.31	304.59	302.23
304.55	303.67	301.07	302.2	302.04	303.78	304.23	303.22	300.95	301.47	301.77	301.71	301.52	303.89	298.9	301.83	300.6	303.64	300.63	301.83	304.13	302.81	301.85	305.36	301.14	304.86	300.84	302.95	304.25	303.67	304.39	296	301.79	298.86	302.26	302.56	302.76	299.28	302.78	302.46	299.04	304.46	300.93	299.99	304.13	301.24	301.51	303.07	301.89	301.08
313.77	310.35	311.71	313.43	313.98	313.23	309.16	310.95	312.62	311.53	312.03	313.7	314.48	312.04	314.59	313.71	310.94	313.33	314.44	312.46	311.47	311.59	313.83	310.77	314.6	313.56	312.36	311.85	308.59	311.56	310.78	310.92	311.49	314.73	312.7	314.29	311.53	311.87	315.6	313.43	313.99	310.16	312.15	311.82	311.23	312.59	314.5	308.87	315.32	314.32
315.58	313.91	313.86	310.96	314.53	313.71	317.08	314.12	315.75	316.83	315.38	316.07	314.15	315.25	315.42	316.5	311.97	314.31	316.11	315.3	314.45	316.57	316.14	314.66	316.24	317.3	316.43	317.34	313.52	313.01	315	313.84	314.52	316.21	314.59	314.58	316.05	316.06	314.16	316.82	315.53	314.4	314.54	316.1	316.37	315.85	314.36	310.95	314.14	312.44
306.67	305.16	305.6	304.99	306.97	304.37	305.64	307.99	306.64	308.35	306.2	307.11	305.48	307.07	306.8	306.01	306.88	305.31	306.9	309.41	305.96	303.96	306.72	308.31	304.73	306.7	306.75	304.48	304.31	306.19	308.41	308.74	308.02	304.17	306.12	306.17	306.88	306.07	306.27	305.49	310.06	309.57	308.12	310.29	306.4	306.42	303.39	303.49	305.24	308.19
309.46	309.87	309.92	311.22	308.56	312.79	309.56	310.67	309.71	310.19	311.08	311.61	309.63	310.37	310.92	308.71	313.47	311.15	311.58	311.75	308.92	310.64	309.35	310.04	311.31	311.85	310.78	310.33	312.89	309.96	312.04	309.65	311.22	309.37	311.74	312.35	309.23	310.42	308.41	312.44	312.64	314.31	312.76	309.44	310.84	311.44	310.96	312.32	309.2	310.58
312.49	310.94	314.95	312.52	315.62	314.21	313.06	314.26	312.32	313.45	310.03	311.46	313.03	313.28	314.03	312.96	310.57	313.7	313.93	314.4	312.87	313.63	314.42	314.28	312.15	315.45	313.26	314.17	314.54	313.69	313.98	313.15	311.58	314.45	314.05	313.69	314.85	311.24	314.21	312.05	312.63	313.3	312.76	314.6	311.73	313.28	312.44	312.88	312.29	312.76
315.11	315.14	316.39	316.69	315.86	312.52	313.63	316.31	317.56	315.66	314.65	317.46	316.43	318.74	316.24	316.09	312.15	313.6	315.12	316.23	315.55	315.98	316.06	315.86	316.86	316.39	318.35	319.4	315.63	316.13	316.19	314.49	313.44	314.74	317.14	315.45	316.73	317.92	317.46	314.67	316.62	313.28	315.4	315.08	315.86	314.73	311.75	315.03	316.09	314.2
318.27	318.83	320.59	318.46	319.25	318.17	318.98	321.83	319.66	320.25	318.6	319.88	316.62	319.92	320.92	318.11	320.69	319.01	319.46	320.63	320.32	318.2	320.06	320.37	318.21	317.55	320.69	320.93	319.53	319.91	318.06	317.65	317.68	318.63	320.19	319.01	320.2	318.14	321.45	318.14	318.47	322.89	320.76	319.89	321.51	319.17	319.89	319.66	320.17	318.24
314.18	315.34	314.64	313.46	316.18	315.22	312.06	315.56	315.54	317.48	314	315.07	316.77	315.83	312.82	315.41	314.31	314.54	315.55	314.07	314.78	313.25	312.7	314.43	314.35	317.87	313.44	314.54	312.94	314.68	314.37	314.21	314.45	314.77	316.53	314.18	315.28	316.06	313.92	314.55	313.96	313.48	314.41	315.69	312.92	315.66	315.95	315.83	315.81	314.47
330.51	329.86	328.4	331.68	325.05	325.93	329.63	327.96	329.92	326.92	327.99	330.14	328.68	327.54	327.87	327.13	329	327.86	328.06	328.82	330.22	325.46	331.09	329.28	329.9	329.74	326.92	328.03	327.61	330.38	327.58	329.84	329.96	328.72	328.8	330.06	326.88	329.93	330.8	329.13	327.88	329.5	327.09	328.99	329.24	329.72	328.59	329.86	327.29	327.24
304.08	307.39	305.08	306.77	305.77	306.92	303.59	307.09	305.97	306.23	305.83	304.49	307.24	306.94	305.21	306.5	307.12	305.31	304.2	305.23	307	305.73	306.62	304.4	304.89	306.74	304.67	304.33	306.96	303.46	307.1	305.58	306.16	306.77	307.09	307.85	306.96	306.74	307.88	305.26	306.74	308.31	304.71	306.27	306.68	305.12	307.21	305.24	306.1	303.56
299.14	304.38	302.59	302.22	303.75	300.66	303.61	302.78	301.7	304.8	305	303.26	302.12	299.65	300.59	303.35	300	303.82	304.06	303.58	301.99	302.21	300.7	306.09	303.15	302.37	301.62	303.19	300.63	306.06	301.82	302.27	303.33	303.12	301.14	302.72	302.89	303.28	301.86	302.64	303.15	303.41	302.13	305.75	302.12	305.21	304.58	302.04	301.68	301.53
302.94	302.04	303.86	303.97	300.42	301.62	302.4	303.98	302.81	303.8	303.77	300.98	300.28	304.16	303.48	301.81	300.79	303.31	303.56	303.25	301.98	303.36	303.04	302.79	305.44	302.21	304.76	302.94	303.31	303.46	301.48	302.45	302.46	301.57	302.4	304.03	302.8	305.04	303.62	301.46	300.35	301.68	300.71	302.28	304.26	304.6	302.05	301.9	304.59	300.69
311.13	310.75	310.57	310.73	312.27	310.31	310.71	310.17	310.29	309.48	311.72	310.78	309.45	312.04	305.98	311.13	309.62	310.1	309.64	311.91	310.97	310.96	312.72	308.66	309.23	312.73	311.52	309.28	309.08	312.46	308.27	310.66	310.5	313.61	309.38	311.67	308.62	309.64	312.52	311.49	310.01	312.32	310.47	311.81	308.3	309.33	308.96	308.14	310.78	309.41
304.98	303.06	304.51	304.23	304.75	303.49	302.72	303.2	304.19	302.96	304	303.7	305.26	305.84	305.09	304.69	306.39	303.74	303.24	304.22	303.65	304.37	304.03	303.41	303.85	304.4	306.62	302.99	304.63	302.46	305.16	303.51	303.79	304.7	303.22	304.11	304.63	305.86	305.22	303.36	308.28	303.05	305.7	304.98	305.69	304.79	305.42	305.16	304.39	303.86
303.85	303.46	305.65	305.15	303.63	305.49	304.31	304.64	303.81	307.88	304.44	306.21	305.53	306.03	303.64	303.68	306.05	307.05	307.54	302.08	304.39	306.16	307.48	302.99	308.08	306.55	304.4	304.82	306.46	303.23	305.04	305.56	305.12	304.75	304.88	304.74	304.47	302.17	305.7	304.63	305.9	304.26	302.7	304.58	306.41	304.51	303.18	305.27	305.02	305.7
294.82	295.76	294.96	294.42	294.24	295.47	294.86	295.21	293.56	294.79	295.28	293.98	295.03	295.86	294.11	293.29	293.59	294.67	295.3	293.87	292.89	293.49	294.95	297.53	294.96	296.11	295.22	296.19	293.94	296.89	296.68	292.34	296.23	296.09	295.69	294.62	292.78	296.74	292.97	295.06	295.69	295.77	295.43	296.57	294.97	294.53	295.53	296.48	295.02	296.54
316.54	316.84	313.55	312.86	313.48	316.7	317.05	316.91	314.49	314.72	318.3	316.05	315.49	313.53	316.33	314.93	314.55	316.33	316.43	315.61	316.7	317.76	314.91	316.91	316.59	313.34	313.46	315.31	316.39	316.55	318.72	312.87	319.49	316.37	315.55	313.71	317.42	317.52	315.75	317.1	315.7	316.81	316.62	317.1	315.53	315.31	315.99	316.05	315.15	316.89
326.46	326.3	321.88	323.13	325.43	324.07	326.67	322.63	325.41	324.41	323.91	322.42	324.49	323.3	323.83	323.74	323.05	324.42	322.02	321.51	325.33	325.45	323.4	325.66	323.45	324.84	326.27	323.31	324.37	324.45	326.27	325.99	326.69	324.82	324.17	326.11	325.79	323.92	325.76	325.07	325.14	325.21	326.72	325.7	323.87	323.95	326.54	325.11	325.76	326.59
313.1	311.87	312.73	310.49	308.92	312.63	313.22	311.86	309.78	312.09	311.92	310.24	314.06	313.82	312.9	311.91	311.72	311.22	311.83	311.75	312.56	311.93	310.91	311.28	310.53	309.57	312.51	311.36	311.58	311.94	312.46	312.19	313.33	309.49	310.19	311.43	313.31	310.34	309.36	310.47	311.13	311.63	312.4	310.84	311.34	311.52	313.46	311.39	309.96	312.36
312.67	311.83	310.9	311.67	312.79	313.45	313.02	312.04	310.55	313.5	311.2	313.25	311.82	312.37	312.11	310.39	312.12	314.06	312	311.01	309.84	312.97	312.79	308.85	316.05	312.41	310.92	310.96	313.43	310.75	309.74	310.53	312.86	310.82	314.35	311.36	311.03	309.05	312.62	312.44	311.71	310.75	312.14	313.69	313.11	311.55	311.11	314.07	313.85	311.54
308.91	309.56	308.53	309.29	309.03	308.41	308.33	309.61	309.94	308.85	309.93	308.01	311.27	308.38	309.19	311.2	306.5	308.55	307.51	307.67	310.22	309.66	308.43	308.16	308.61	309.86	310.88	308.77	310.47	310.88	311.01	309.59	310.71	308.93	309.37	310.03	310.46	309.76	309.68	310.09	310.12	307.97	308.39	307.47	309.19	309.64	307.52	309.61	309.63	307.85
322.74	322.11	326.65	322.62	323.55	323.9	322.78	325.77	324.79	325.58	325.09	324.91	324.48	327.12	323.84	325.54	325.17	321.47	324.97	325.77	325.93	323.53	322.76	325.04	323.37	325.62	323.76	326.53	324.64	325.84	323.82	324.97	326.08	326.3	325.75	322.99	324.59	324.56	324.65	324.34	324.92	323.31	324.94	326.12	326.86	325.49	326.25	327.87	324.7	322.91
305.07	307.23	303.48	303.61	306.91	303.37	305.44	306.82	307.31	306.29	304.74	306	302.86	304.84	306.38	305.05	306.01	304.05	305.67	303.33	304.11	303.91	303.39	306.11	305.4	304.57	305.27	304.88	308.2	304.9	303.8	304.71	307.04	304.53	305.96	306.67	305.59	306.22	305.4	307.1	306.41	303.21	305	305.08	304.38	302.79	304.29	304.24	304.65	304.24
313.77	315.2	315.91	313.02	313.89	313.66	315.78	314.86	312.75	316.48	315.59	312.93	317.59	312.16	314.46	311.59	312.79	315.67	314.39	312.86	310.02	314.17	315.4	313.48	315.3	314.3	313.82	312.53	313.52	314.18	313.55	314.61	310.99	311.42	312.87	314	313.27	313.71	314.69	312.63	313.7	312.32	315.75	314.18	313.75	312.82	314.13	314.74	315.86	313.63
314.29	315.96	313.87	313.8	314.37	313.48	314.56	316.03	313.44	314.6	313.75	314.19	314.41	315.19	315.79	313.85	315.65	314.63	314.87	316.12	315.76	314.48	312.86	316.28	313.29	313.9	316.59	314.97	313.27	316.99	316.24	312.8	315.27	314.11	312.67	314.52	314.96	315.23	311.86	313.73	317.32	314.56	313.78	313.16	315.58	314.34	312.99	314.71	315.68	315.93
315.44	316.44	315.82	317.6	314.08	315.99	314.9	315.76	315.67	319.57	315.25	317.04	318.97	317.45	315.37	315.85	315.02	315.15	315.63	316.21	316.39	316.05	315.74	316.64	313.46	315.18	316.35	319.88	314.27	313.86	314.17	316.2	315.56	314.81	316.89	316.61	315.9	315.3	314.4	315	315.37	316.68	317.49	318.04	315.68	315.72	316.44	316.5	317.28	317.2
301.86	304.55	303.96	301.36	302.92	300.57	302.36	301.3	301.34	304.02	303.01	302.67	302.18	301.82	300.47	303.97	305.09	303.86	303.5	304.61	304.33	300.63	301.95	303.13	304.41	301.25	302.24	302.42	302.89	301.47	302.22	303.32	301.16	304.27	304.58	301.86	304.12	303.18	302.4	300.96	301.84	303.01	305.04	303.55	305.45	304.69	303.67	304.36	301.08	299.62
313.94	314.77	312.7	313.03	314.87	313.72	313.28	315.72	313.57	314.63	314.12	315.09	313.85	315.65	313.83	311.84	315.92	313.37	314.09	313.79	316.75	313.52	314.51	312.39	314.92	313.31	311.66	313.59	311.09	313.86	312.41	315.79	315.33	315.1	312.3	313.02	311.08	312.25	313.24	313.75	311.44	313.5	311.93	312.43	315.55	314.27	314.79	312.59	311.98	311.86
324.05	324.11	324.13	323.57	323.96	324.6	324.7	325	323.28	324.89	324.98	327.36	323.24	324.51	323.98	324.3	325.25	325.71	324.4	324.08	324.6	324.03	325	323.5	323.69	325.82	326.86	323.89	324.44	326.87	325.78	321.51	323.64	325.4	324.65	321.87	325.45	324.54	325.04	325.97	325.32	324.1	323.76	323.67	322.18	326.36	324.02	325.11	323.94	326.34
305.28	306.1	303.99	306.64	306.16	307.46	308.81	309.18	306.54	307.39	308.03	308.09	306.93	306.7	304.92	305.97	306.38	307.82	305.24	305.27	307.41	307.33	306.04	304.4	304.77	307.61	307.96	304.52	304.49	306.99	305.27	306.78	304.11	305.75	305.08	305.88	303.63	307.92	306.58	306.32	305.08	302.61	307.24	308.91	304.54	306.8	303.55	306	306.97	306.64
305.42	302.14	306.03	304.61	302.03	305.7	306.12	306.11	305.92	304.44	305.79	304.3	304.48	305.7	306.54	303.19	307.56	302.75	305.36	304.16	304.86	304.59	305.5	307.47	304.51	304.85	304.73	303.86	306.32	302.9	302.95	307.05	304.23	305.88	304.88	303.64	301.32	304.14	305.02	302.79	305.04	303.33	303.78	304.98	304.81	304.92	304.43	305.08	302.92	302.15
316.68	312.38	314.94	315.53	315.58	313.66	313.35	315.22	315.77	312.81	316.41	313.54	314.34	314.72	313.32	314.46	311.87	313.78	314.5	313.79	314.63	313.67	314	312.64	312.33	312.13	313	311.09	315.97	314.32	313.97	311.15	314.37	312.17	313.56	314.28	311.12	313.68	312.47	313.35	313.88	313.65	314.68	313.1	313.96	312.08	313.67	314.4	311.38	314.33
305.97	307.53	305.57	307.99	307.35	307.67	308.27	308	307.26	307.36	305.64	305.78	308.63	308.76	307.24	306.51	306.05	306.19	305.29	308	307.87	306.04	307.45	305.51	307.38	307.31	307.69	308.99	306.99	305.9	308.64	307.48	308.84	306.21	304.87	306.62	307.26	304.68	308.81	306.97	305.99	310.11	308.95	307.22	309.81	307.71	306.08	308.1	306.52	307.8
307.05	310.51	309.15	310.81	309.02	309.18	309.41	310.51	311.77	308.58	310.15	310.67	310.31	309.14	312.35	308.37	307.75	309.34	308.64	309.39	307.51	311.62	310.8	309.49	309.86	309.47	310.06	309.75	308.88	307.98	309.6	308.91	310.19	311.77	311.3	309.27	307.62	306.96	308.71	308.6	309.69	310.14	310.04	311.39	309.35	309.36	309.76	310.36	309.31	309.65
313.44	313.37	312.41	312.07	311.81	311.87	318.22	310.75	311.58	311.22	313.64	311.11	313.51	313.75	313.36	311.05	311.72	317.38	311.05	311.56	312.82	312.48	312.37	312.8	313.63	312.54	313.75	314.45	311.03	313.42	313.64	313.57	315.79	312.06	313.14	313.23	314.76	312.79	314.24	312.51	312.42	312.85	314.88	311.19	315.49	313.61	313.44	312.24	312.17	315.3
314.28	313.44	313.84	315.26	314.1	315.37	311.61	315.04	314.24	318.14	315.23	317.02	315.95	314.17	313.8	315.16	313.93	316.72	317.4	315.51	314.91	316.55	316.57	313.79	314.73	317.87	316.03	315.21	315.8	313.69	315.28	316.48	311.27	315.15	316.68	313.58	315.19	312.86	314.15	315.51	314.2	314.62	313.88	312.16	315.26	315.58	316.49	319.21	317.05	314.24
314.31	313.13	311.1	313.29	312.16	312.27	317.14	314.13	310.94	312.47	312.8	312.85	312.39	311.23	313.74	312.86	316.42	312.88	313.49	316.03	312.34	312.1	311.35	314.41	313.18	314.54	314.67	314.86	314.34	314.89	309.99	311.81	314.89	312.82	312.88	312.18	314.61	312.86	311.33	310.53	313.5	311.41	313.08	313.06	315.35	313.63	310.85	311.3	313.01	311.48
298.42	300.5	298.92	299.68	298.67	301.27	298.68	297.67	303.4	299.7	300.86	301.79	300.78	300.18	300.36	302.95	299.63	300.19	299.65	300.94	298.63	298.72	301.99	300.24	298.79	301.16	300.43	301.23	298.92	299.71	299.46	299.79	300.23	298.8	299.81	299.84	298.89	298.13	301.94	301.15	301.18	298.74	299.25	300.03	301.22	299.41	298.75	300.69	299.21	301.9
323.96	326.85	328.73	329.64	324.57	326.9	328.57	328.13	327.99	329.68	327.25	324.6	326.79	325.16	327.72	326.98	326.71	330.86	327.3	328.12	326.87	327.66	329.76	326.56	326.81	327.5	326.32	326.16	326.2	325.59	328.4	326.4	329.16	326.34	328.85	327.33	325.67	326.45	328.1	327.23	327.94	325.5	327.88	326.62	324.7	328.79	327.1	326.6	329.63	324.55
327.64	325.92	326.7	327.56	325.6	326.61	325.95	328.25	327.25	327.29	327.65	326.02	328.1	328.74	326.66	326.39	329.37	326.19	326.06	327.25	328.28	326.21	325.79	326.22	327.58	329.82	327.79	326.08	326.77	327.29	329.25	326.73	328.53	327.96	325.74	327.08	326.86	325.47	328.44	326.04	328.74	328.66	327.79	326.23	325.88	325.36	328.11	326.95	327.11	326.94
313.24	313.61	315.21	314.72	313.02	315.38	316	312.25	313.11	314.7	316.46	312.88	313.52	313.66	313.79	313.6	314.5	314.41	312.54	315.2	313.15	312.87	314.22	313.23	315.2	313.33	314.29	314.26	312.62	314.23	314.25	312.77	315.14	313.08	312.69	315.29	315.77	314.66	311.8	313.35	314.76	314.77	314.63	313.74	311.92	312.93	313.05	311.17	314.49	315.53
291.89	292.92	295.09	295.59	292.93	292.63	294.05	292.66	296.12	295.09	299.1	296.31	290.52	295.25	293.17	296.05	292.73	295.33	292.02	294.31	294.9	292.49	293.54	295.99	298.19	295.72	294.7	293.42	294.72	293.02	294.45	293.13	292.3	295.08	294.88	292.83	293.52	295.63	295.48	295.37	292.36	295.02	296.51	295.67	292.52	295.58	294.54	294.25	296.25	289.96
298.65	301.57	300.61	301.95	302.29	300.16	299.89	298.47	296.65	300.65	299.39	302.16	299.6	300.46	299.94	299.73	296.38	301.3	300.72	301.37	299.43	297.37	298.82	299.91	301.31	302.63	298.38	299.42	299.53	300.89	300.13	299.34	298.87	300.28	299.76	299.6	301.7	298.81	301.29	298.52	301.95	297.17	299.99	300.53	301.48	301.22	300.12	298.46	299.6	297.25
297.01	295.31	295.36	299.33	295.12	293.98	298.31	297.62	296.94	297.19	295.73	296.89	296.07	295.59	297.42	297.62	294.68	293.77	297.04	297.46	295.24	294.95	295.63	294.3	296.71	296.22	296.47	298.14	295.3	298.27	297.77	298.09	298.11	298.38	296.11	296.76	295.58	296.3	297.08	296.32	297.68	297.04	298.64	297.27	295.85	298.03	295.28	293.68	297.16	297.04
323.32	324.15	326.05	325.47	324.56	323.79	324.64	326.61	325.91	326.37	324.31	323.99	325.14	325.83	325.27	323.01	325.91	325.52	324.38	324.76	321.66	323.79	326.5	324.84	323.72	324.99	324.83	325.29	327.14	323.85	324.96	327.06	327.26	324.41	324.53	324.06	326.29	326.2	325.99	324.97	326.59	324.33	326.61	324.88	324.46	325.79	325.87	325.42	324.04	325.32
296.56	294.29	295.83	294.55	296.87	294.06	294.19	295.89	294.97	295.68	292.71	293.37	293.71	294.45	295.37	295.41	293.7	294.19	293.6	294.56	294.23	296.24	293.99	295.72	295.12	298.73	291.54	294.26	295.45	293.93	293.76	296.78	293.4	294.95	294.64	294.14	296.42	295.38	295.99	296.1	295.52	295.49	295.03	297.33	293.21	293.46	295.86	296.35	295.15	293.5
328.65	327.3	328.85	326.38	326.35	327.33	330.51	325.64	326.65	329.64	328.22	325.63	327.59	327.47	329.02	329.71	328.4	327.92	328.96	327.26	328.35	328.39	326.68	329.16	327.15	324.9	326.8	328.17	327.62	331.1	329.02	328.07	328.34	329.29	328.25	326.49	329.07	328.87	327.32	328.82	327.92	329.64	328.14	329.67	328.36	327.97	327.15	327.83	327.76	327.26
298.77	302.44	300.99	301.54	301.79	302.06	299.78	301.61	300.77	301.04	300.93	301.38	300.64	300.21	298.41	297.78	298.87	303.12	300.08	300.42	302.32	301.71	298.95	301.9	300.22	301.86	301.97	301.73	302.04	300.32	302.23	305.27	300.47	302.13	303.65	301.38	299.03	298.39	303.03	302.23	298.24	298.85	299.05	301.83	301.88	300.6	305.88	299.6	300.69	301.54
314.25	311.39	313.79	314.35	315.1	312.62	311.62	313.25	312.08	314	312.71	314.98	312.38	317.26	316.11	313.09	312.99	312.49	312.73	310.91	315.13	312.8	313.97	312.56	314.69	314.23	313.38	311.39	313.03	312.51	315.3	314.36	314.15	312.5	313.18	312.96	315.87	311.92	311.32	314.01	312.19	314.43	310.58	313.86	312.03	315.03	314.31	314.68	314.76	313.33
307.46	311.09	312.41	309.32	310.62	307.88	309.04	310.1	309.71	306.52	308.78	310.44	309.39	308.81	309.82	309.22	310.72	308.04	309.99	311.73	310.52	311.75	311.18	307.53	309.86	311.24	308.71	309.46	309.13	308.32	306.64	306.13	308.02	308	310.97	309.15	306.97	309.28	308.02	306.03	308.92	310.61	308.92	310.09	310.66	310.01	311.56	308.53	309.08	308.45
300.79	299.78	301.78	297.68	297.28	299.88	300.61	299.51	299.24	301.38	301.09	297.13	301.33	299.74	303	300.06	301.21	298.48	300.78	298.85	298.69	302.09	299.34	302.38	299.02	300.61	302.28	297.11	300.41	300.73	298.33	303.46	301.07	300.31	298.63	298.34	298.85	298.93	299.79	298.78	302.93	298.91	300.08	301.54	299.44	299.27	301.58	299.48	299.81	301.53
313.14	313.94	314.97	315.19	312.9	314.68	312.4	314.76	313.53	317.59	317.89	312.46	315.72	314.92	312.19	313.81	315.19	315.19	314.87	315.74	314.08	313.04	315.18	315.65	317.12	315.34	315.42	314.57	314.11	316.06	313.62	315.79	314.01	316.54	315.21	315.1	314.6	315.08	314.33	316.21	315.29	315.62	314.92	315.6	313.56	314.28	313.29	313.52	315.8	315.14
303.76	303.08	301.81	303.19	301.5	300.21	302.35	300.05	300.97	302.98	298.74	301.94	300.09	301.84	298.62	302.36	301.38	302.27	301.46	301.91	302.06	302.98	300.4	302.07	301.2	301.25	303.53	298.47	304.21	303.23	301.3	302.76	300.4	300.12	300.53	302.25	302.51	301.16	300.34	300.85	301.91	300.85	298.71	298.94	302.49	302.76	301.26	299.64	300.41	299.6
311.69	312.17	311.44	311.49	308.27	311.36	308.63	311.52	310.34	311.94	311.1	312.3	310.99	311.84	310.74	311.79	310.96	308.83	312.69	310.93	309.56	311.04	313.17	310.11	311.83	312.23	312.47	310.47	309.53	312.64	311.03	310.45	309.48	311.98	310.43	309.47	311.18	309.47	311.84	312.57	311.29	313.52	309.74	311.49	309.87	309.24	308.13	309.48	310.32	311.02
315.92	312.73	315.67	314.35	317.11	314.09	313.18	315.51	314.52	314.66	314.74	314.06	317.49	314.16	313.03	313.29	316.09	315.38	314.49	315.22	316.28	314.48	314.29	315.34	316.24	313.79	315.35	314.25	314.93	314.69	313.54	315.52	316.33	318.81	315.86	314.92	314.49	314.83	317.13	315	317.8	315.41	314.64	314.81	315.59	315.77	314.79	316.94	310.79	314.74
314.54	315.31	313.2	313.87	313.78	312.73	313.97	314.95	313.43	312.2	315.38	314.69	314.65	311.06	313.44	315.39	312.8	314.87	310.56	314.89	315.24	315.45	313.81	316.28	312.75	315.42	313.85	313.39	313.03	311.64	316.02	315.86	313.9	313.18	313.24	311.74	314.97	316.16	314.19	313.9	314.07	313.43	313.9	315.53	315.26	316.14	315.09	312.48	314.29	315.57
307.51	306.79	305.42	304.61	306.35	307.38	305.68	305.3	306.56	308.04	308.28	304.82	307.94	305.94	305.66	309.82	306.36	307.35	305.21	308.2	303.59	308.16	304.38	304.8	305.38	306.83	305.94	308.69	305.68	305.67	305.61	306.4	307.44	307.04	306.04	307.19	308.24	305.35	308.69	304.74	305.14	303.54	303.29	305.79	306	305.25	305.61	307.46	305.26	304.97
306.76	303.89	307.63	305.76	308.64	305.53	305.23	304.04	305.6	307.06	307.6	304.59	306.12	307.87	305.73	306.15	306.38	305.27	307.02	305.54	303.7	306.53	308.94	305.84	307.1	305.35	304.02	307.37	306.01	305.26	307.14	305	305.35	306.48	307.78	305.95	304.23	305.19	304.83	307.96	305.94	307.85	306.46	305.94	307.16	306.6	305.58	307.08	306.25	307.55
298.42	292.96	294.9	296.11	293.86	294.16	297.3	295.04	294.81	297.34	292.34	295.49	293.78	294.97	298.03	294.72	297.5	296.08	294.97	293.46	294.06	296.33	294.24	294.76	294.1	293.88	294.43	294.13	296.16	295.28	295.28	297.41	296.2	293.25	293.75	294	295.83	296.33	296.08	295.72	294.57	297.2	294.82	292.88	296.92	294.26	294.34	293.04	294.59	293.12
303.33	302.71	299.49	299.05	300.46	300.86	301.09	300.52	301.54	298.55	301.48	299.84	302.12	299.91	301.88	301	301.08	302.47	299.78	301.51	301.01	301.18	301.97	300.9	301.34	301.45	301.37	299.16	300.58	300.55	303.23	300.1	299.4	300.52	301.5	301.51	302.46	299.12	301.13	300.05	303.54	302.43	304.19	299.26	298.97	301.06	302.37	303.12	300.45	301.81
306.28	307.11	305.64	304.7	305.73	305.58	307.6	307.78	306.45	306.39	303.5	306.18	308.31	304.26	306.44	304.45	305.38	305.2	305.67	306.71	305.58	303.41	306.58	305.85	304.81	306.1	305.62	306.41	305.42	307.63	306.1	307.71	306.06	306.27	305.13	305.83	304.09	306.52	306.72	308.85	305.78	305.68	307.88	304.51	305.63	307.18	304.65	307.38	306.16	306.89
310.05	310.92	313.81	311.13	311.85	310.95	308.68	313.05	311.77	310.13	313.45	311.19	311.56	312.34	312.37	311.98	313.51	313.18	312.3	313.33	313.03	314.43	311.41	314.18	311.16	311.88	310.25	312.78	310.92	311.42	311.35	313.25	314.53	312.19	313.71	312.93	310.54	311.89	312.25	311.91	310.52	312.39	312.05	311.69	310.51	309.8	312.54	311.63	313.4	308.72
304.78	306.52	306.17	305.36	305.77	304.32	306.26	305.64	309.58	306.67	304.62	306.48	305.24	306.08	308.37	307.2	305.19	303.48	306.26	304.56	308.39	303.75	305.6	308.46	306.01	303.14	306.02	306.01	305.37	307.05	308.17	303.6	305.59	307.53	306.8	306.66	305.92	306.7	305.35	308.05	303.62	307.66	308.09	307.65	305.96	308.19	305.84	305.64	306.36	306.95
308.76	309.14	307.77	308.57	310.45	308.38	310.55	307.7	309.23	308.04	310.29	310.89	307.57	310.32	309.63	311.13	309.08	309.65	309.94	309.06	310.43	308	308.9	308.41	308.9	307.63	309.11	310.4	310.4	308.4	308.83	310.83	308.28	308.06	307.9	305.84	308.46	308.96	308.09	307.53	307.97	310.92	308.41	305.59	309.53	309.5	307.89	307.26	307.41	310.43
305.27	304.39	303.95	303.75	303.83	304.42	304.71	302.65	303.63	301.74	303.41	301.28	302.63	303.17	301.26	302.01	303.71	302.51	303.87	303.3	305.03	301.55	303.46	305.03	302.6	305.39	303.9	305.02	304.1	304.49	305.56	305.42	303.96	303.2	303.14	305.65	301.65	303.7	299.86	302.78	304.99	300.35	305.67	305.04	302.15	303.32	304.37	303.51	303.31	303.81
306.5	306.42	309	308.29	304.74	310.17	307.84	308.43	306.56	307.48	306.28	306.99	308.68	307.44	306.83	308.75	306.33	306.71	307.36	308.61	307.5	309.01	308.06	306.75	306.22	307.35	307.91	305.1	305.88	308.23	307.63	308.03	307.87	306.34	307.12	308.67	307.73	306.63	309.15	309.24	306.57	304.53	307.61	309.69	307.48	306.37	306.27	307.12	308.12	308.22
303.08	303.84	305.76	301.63	305.48	304.11	305.41	305.05	304.25	304.24	304.51	302.8	302.62	304.12	305.38	303.48	305.61	304.43	303.15	302.14	302.72	303.07	303.28	305.4	305.45	303.87	305.6	303.94	302.49	303.77	304.45	305.36	303.67	303.27	302.39	301.79	302.78	302.76	303.84	304.68	305.46	301.63	305.55	302.44	304.17	305.26	303.85	302.75	304.05	302.13
318.73	316.93	317.28	316.79	314.46	315.82	316.84	320.32	318.25	316.05	317.52	315.33	316.26	316.2	315.68	317.07	315.77	318.77	315.48	316.41	315.76	315.07	315.64	317.43	315.93	318.27	314.21	318.54	318.81	316.56	316.79	320.26	319.11	317.78	313.33	318.54	315.84	317.06	317.98	316.12	316.44	313.12	317.51	315.47	318.11	316.18	315.99	318.26	314.7	319.16
317.78	318.6	317.6	318.43	318.97	318.82	319.6	319.92	320.18	317.96	317.57	318.67	315.88	316.15	319.08	320.02	316.31	317.99	316.17	316.47	318.85	317.67	317.06	316.46	319.46	318.66	315.67	315.49	317.74	317.5	316.8	318.65	318.71	320.27	318.3	318.5	318.76	319.94	318.62	319.91	318.95	318.85	320.78	320.14	319.08	318.51	319.51	316.58	320.98	318.94
316.8	313.13	313.84	315.72	313.6	314.98	315.9	315.82	315.59	319.24	317.66	317.31	315.73	316.24	313.49	316.68	315.18	316.4	314.7	315.33	317.52	315.65	315.55	314.36	317.24	315.59	315.79	317.03	315.51	314.66	315.05	313.86	316.76	316.44	313.76	314.19	316.03	319.58	316.92	316.55	312.62	316.58	316.08	314.69	314.92	313.49	316.33	314.82	316.93	313.19
316.91	318.16	316.41	316.57	316.92	317.67	317.17	315.17	316.57	317.24	317.59	315.91	318.34	315.41	316.8	318.44	319.18	318.81	315.79	317.03	317.52	316.47	316.94	317.77	317.28	318.16	318.14	317.18	317.98	317.21	315.09	314.58	317.44	318.76	317.85	317.32	319.72	317.56	317.46	313.53	315.42	317.1	318.32	317.27	315.72	318.09	313.68	319.11	315.47	314.4
315.96	316.47	314.09	313.84	316.32	314.95	313.37	315.46	314.89	311.85	316.15	315.02	316.66	314.75	315.25	317.18	315.06	315.07	315.37	313.97	314.48	316.73	316.7	315.35	313.82	315.36	316	315.7	314.84	316.05	314.07	316.69	313.94	314.83	316.71	315.27	316.91	315.45	315.46	314.65	315.87	315.48	312.86	314.84	316.49	314.87	314.19	315.25	316.5	313.75
301.28	299.49	302.02	301.35	301.87	299.05	301.91	301.89	300.06	301.36	301.26	302.15	300.98	299.44	303.82	301.96	300.91	304.14	301.9	301.6	302.43	302.79	302.5	298.94	300.35	302.22	300.97	298.81	301.42	299.87	302.36	300.24	301.04	301.25	301.26	302.18	302.6	302.01	301.19	301.31	302.48	300.01	300.47	299.89	299.79	300.95	298.71	302.96	302	302.75
326.86	329	326.79	327.97	325.78	326.93	324.2	326.53	327.38	327.81	330.28	328.89	326.26	325.27	329.54	327.91	328.34	326.59	325.96	326.95	328.66	327.02	326.7	329.53	328.24	324.14	325.49	328.75	328.42	324.92	328.5	326.5	326.93	329.68	326.85	328.54	328.9	326.11	325.71	326.96	326.04	326.8	324.58	326.89	325.48	326.74	328.35	327.09	326.15	327.08
293.86	294.02	291.33	292.17	293.09	295.94	294.04	293.13	294.64	294.53	293.87	294.12	294.08	293.36	296.54	291.06	293.82	293.63	294.25	294.33	293.91	292.69	288.53	291.93	291.97	294.07	294.69	294.85	294.45	292.24	294.54	293.14	294.27	293.76	294.95	293.78	295.04	295.69	294.76	294.65	293.98	294.14	294.08	292.75	294.23	294.64	295.04	293.66	296.36	292.14
307.09	306.05	306.92	304.89	307.07	305.7	306.94	306.91	306.7	305.4	308.72	308.87	308.41	308.14	307.21	307.75	305.79	307.16	305.64	306.52	307.02	305.27	305.35	304.77	305.62	305.51	306.42	305.09	308.66	303.67	308.32	307.02	307.84	306.16	304.93	306.4	306.77	306.78	305.88	306.97	304.07	310.01	305.49	305.52	306.19	305.51	305.88	304.91	306.75	305.64
319.17	318.79	320.36	318.68	319.23	320.62	316.75	316.84	317.99	317.79	320.72	319.74	320.12	320.09	317.47	315.86	318.27	320.01	317.94	321.13	317.29	317.38	316.61	316.25	320.93	318.3	318.73	320.25	319.17	316.73	319.79	319.81	321.87	319.47	320.42	317.13	317.27	318.25	319.36	317.97	320.5	320.22	319.32	317.62	318.13	316.76	319.63	317.71	320.71	320.12
301.58	300.06	301.15	301.24	300.4	302.6	304.21	301.96	305.02	302.9	302.57	303.62	303.34	301.79	302.37	303.03	299.58	304.68	299.76	301.87	302.76	304.52	302.76	305.38	304.29	299.79	301.36	300.43	301.18	301.72	302.14	303.43	303.7	303.81	300.02	302.64	303.71	304.01	303.88	302.5	303.11	302.71	302.17	303.84	298.87	303.66	304.33	303.21	303.43	302.33
303.1	306.04	305.67	308.89	309.61	308.15	306.47	307.66	308.37	309.23	307.63	307.4	306.97	307.8	305.84	307.59	306.61	307.41	307.69	306.72	309.78	308.42	305.94	305.63	308.96	308.14	307.41	307.53	309.03	307	306.11	306.17	307.77	307.53	306.55	306.1	305.07	306.08	307.91	308.18	307.15	306.36	306.21	304.57	307.18	306.7	307.58	308.9	306.97	307.91
296.84	296.25	299.64	296.12	297.69	297.24	296.9	298.48	296.21	294.42	297.49	297.34	295.81	299.49	296.26	297.16	296.19	297.38	297.53	295.81	296.37	296.39	293.84	296.92	297.51	295.49	298.16	298.01	297.08	297.54	295.62	297.7	299.22	297.8	297.05	296.23	296.39	297.63	298.49	295.48	294.35	295.52	296.86	295.97	296.37	297.9	297	295.73	295.99	296.72
302.12	301.17	304.3	303.74	302.98	302.4	303.48	301.31	303.28	303.84	303.87	299.42	301.31	302.18	301.68	303.22	301.62	301	300.8	299.24	300.99	302.61	302.05	301.1	304.5	303.96	302.76	304.15	300.89	301.34	300.7	302.17	303.41	302.06	303.97	301.73	303.17	301.87	302.92	303	303.14	304.07	300.97	303.46	301.17	302.68	301.24	303.99	300.21	300.82
313.54	318.04	317.95	316.53	315.17	316.26	316.66	313.73	316.22	315.61	316.2	315.77	315.72	316.32	315.49	315.39	312.13	316.07	314.76	316.24	316.61	317.1	319.07	317.02	318.09	314.95	316.85	316.17	316.41	315.94	317.23	315.75	320.08	313.48	314.96	315.99	318.52	316.03	316.84	316.37	317.59	314.99	316.17	317.19	317.65	314.26	316.22	313.52	317.71	315.36
312.92	308.96	310.63	308.27	308.3	311.89	310.33	311.24	309.26	310.88	310.5	308.78	310.68	308.92	309.76	308.56	309.75	310.97	308.27	312.65	307.59	309.57	308.11	310.98	309.74	309.02	309.3	309.83	309.92	308.39	309.92	310.44	309.21	311.37	307.77	308.4	311.55	308.89	309.58	310.06	309.67	313.63	310.81	307.69	309.25	310.01	307.9	309.45	308.83	308.5
303.74	302.36	303.58	301.87	304.17	301.13	304.23	302.95	301.88	301.98	305.27	304.69	302.78	300.85	304.12	304.44	303.44	300.75	304.01	304.44	304.02	303.01	302.16	303.86	303.41	303.99	303.77	302.78	303.69	304.84	303.88	302.64	304.37	300.94	303.97	299.21	301.39	305.14	303.11	304.16	300.21	302.64	302.7	304.54	303.38	302.72	301.82	304.42	302.24	305.06
309.01	311.4	311.11	310.11	311.9	309.86	311.39	309.65	310.75	308.83	309.01	309.02	310.61	310.67	310.34	311.15	309.55	309.88	309.79	309.83	308.78	311.38	310.44	308.89	312.52	309.03	309.99	310.42	308.71	308.26	309.39	310.26	309.55	307.39	312.1	310.51	312.45	308.94	310.79	313.87	310.81	311.75	310.42	308.67	308.9	312.05	310.64	311.45	309.43	309.39
300.82	301.2	300.31	298.95	301.16	302.84	301.99	300.56	299.92	300.2	302.01	299.94	299.53	302.3	301.93	302.19	301.67	300.75	300.74	303.98	301.5	300.46	301.13	299.34	299.28	300.72	299.91	300.65	304.11	302.34	301.65	302.91	299.11	300.3	301.89	300.2	300.08	303.19	301.55	303.38	301.38	301.86	299.3	301.26	302.33	300.77	300.74	301.04	302.36	300.29
329.03	326.73	326.78	327.43	326.93	325.64	328.07	326.21	325.41	327.8	327.55	326.78	326.33	326.92	325.56	327.52	324.74	324.72	328.96	326.19	325.89	327.89	327.24	327.93	328.67	326.15	326.5	328.21	325.39	326.52	326.94	327.85	326.25	328.52	328.34	326.78	328.26	324.71	326.76	326.1	326.72	328.43	326.54	327.82	327.61	327.03	324.34	322.78	327.12	327.35
308.41	308.28	306.54	310.36	309.18	309.83	310.82	307.25	309.62	308.88	309.51	307.99	309.28	307.98	308.69	307.39	308.41	309.43	309.68	307.74	307.68	309.63	309.06	309.67	309.34	309.33	311.35	309.99	310.37	310.23	309.07	307.92	308.06	307.91	309.97	306.4	307.9	306.81	308.58	306.74	308.38	307.92	313.16	308.42	309.48	309.23	308.14	310.73	308.6	307.47
295.66	294.34	294.77	295.04	293.01	295.65	296.1	298.04	294.91	293.75	297.83	294.05	296.46	291.33	293.57	297.69	296.68	294.22	293.88	294.06	296.4	294.65	293.24	297.16	294.47	295.69	294	294.6	295.99	296.22	295.93	295.48	296.07	296.24	295.96	296.63	296.87	296.3	294.57	296.13	294.22	293.55	297.62	295.8	296.15	293.62	296.72	295.34	293.47	295.97
306.56	304.49	305.79	305.72	303.19	310.57	307.27	308.94	307.26	305.95	304.18	304.88	307.66	306.21	305.53	306.75	306.69	304.75	306.81	305.62	306.05	307.71	305.93	309.52	303.42	304.97	306.68	309.26	305.45	305.78	305.51	304.52	305.58	307.29	304.17	306.63	305.85	307.68	307.45	304.49	306.11	303.32	306.44	306.48	307.87	305.55	303.54	305.24	307.04	306.83
305.01	304.03	301.43	305.07	302.11	304.37	303.49	303.65	302.8	300.89	301.36	303.81	300.63	303.35	301.63	302.06	305.68	303.39	300.04	303.36	303.17	303.84	302.48	303.97	305.74	299.65	302.56	299.31	303.44	302.47	303.41	303.12	301.77	301.68	301.7	303.07	300.02	303.45	301.12	300.66	302.24	301.44	305.3	301.82	301.88	302.55	301.87	303.89	302.09	302.74
312.21	315.02	314.02	309.97	312.54	313.23	314.64	312.17	311.84	312.17	313.42	311.39	312.27	310.94	315.36	312.23	309.23	313.16	310.46	314.84	313.2	313.94	314.44	313.01	313.86	312.5	313.07	315.95	310.62	311.95	312.44	315.13	314.23	312.87	312.88	315.19	315.01	313.03	311.99	313.77	311.21	314.52	312.87	311.23	311.22	311.77	310.46	315.37	313.77	314.47
307.14	304.88	305.68	303.45	305.94	303.85	304.52	306.6	305.34	305.15	305.34	307.56	304.39	304.1	303.56	307.69	307.03	306.47	304.42	305.62	304.58	308.26	304.73	305.83	304.78	306.68	304.14	303.35	307.27	303.8	306.3	304.66	307.46	304.15	305.19	304.84	306.13	306.08	304.97	305.4	304.7	305.16	305.23	305.15	304.79	305.86	304.4	304.46	304.86	303.55
315.36	316.39	316.41	318.09	316.07	316.77	317.72	315.09	315.1	313.49	316.09	315.24	313.61	316.52	315.44	317.62	314.43	317.13	317.66	316.38	315.51	315.17	312.87	317.5	317.51	315.59	314.51	313.55	316.57	313.14	315.17	315.54	316.4	313.98	315.97	317.97	314.99	314.01	314.92	316.26	317.41	318.79	316.14	313.28	312.93	316.6	317.94	314.3	315.69	315.33
319.08	317.49	316.91	316.64	317.97	315.44	317.51	316.97	317.96	313.8	318.84	314.63	317.49	316.37	315.57	318.17	317.43	317.53	315.91	317.95	318.83	314.19	318.19	316.51	315.04	317.11	317.45	315.7	317.42	317.91	315.51	316.02	317.8	314.18	317.77	313.46	314.57	316.78	315.37	316.69	318.43	318.92	320.6	314.47	317.91	318.59	319.03	318.81	316.29	317.5
315.99	317.25	315.79	315.83	317.2	314.44	317.1	314.6	315.18	316.2	316.64	315.76	315.89	316.22	316.15	314.95	314.6	313.92	315.75	314.36	315.72	316.04	316.93	315.61	313.25	317.55	316.06	315.14	313.52	313.39	317.04	315.07	314.54	314.93	315.47	314.36	314.34	314.4	314.96	319.65	315.49	315.85	315.71	315.22	314.29	315.78	314.17	315.08	313.88	314.63
324.5	327.46	326.09	322.79	325.12	325.23	323.02	324.91	325.55	327.76	324.44	325.33	324.7	325.66	323.82	323.85	326.85	326.62	324.61	324.85	325.3	322.66	324.29	326.08	323.48	324.35	323.51	326.71	326.05	325.02	326.38	327.95	325.3	323.43	327.2	327.12	324.65	325.63	325.15	323.71	326.93	324.83	323.8	323.22	328.42	322.81	324.57	324.44	326.25	325.76
305.38	305.63	303.63	304.44	303.32	305.98	303.89	303.53	304.58	306.05	304.18	304.65	304.6	302.84	305.89	304.48	303.92	305.83	304.59	304.76	304.42	301.91	302.88	305.99	304.1	304.08	303.13	304.44	306.48	307.42	303.86	307.68	306.86	306.04	303.77	302.13	306.45	303.46	303.35	303.31	304.98	306.1	305.08	304.15	304.51	304.77	302.52	302.06	304.38	303.5
306.41	304.67	307.84	303.37	304.16	308.23	305.84	307.13	303.54	306.16	306	308.34	308.44	306.22	304.92	302.83	305.5	306.12	305.56	305.53	307.96	306.45	307.49	306.47	305.89	306.82	302.93	305.71	308.21	304.93	308.21	305.31	302.6	306.13	304.18	307.66	305.49	305.69	305.6	307.51	307.43	305.87	308.14	305.32	308.82	306.08	304.35	303.56	305.34	306.26
320.38	319.58	318.56	316.68	319.05	319.66	319.16	319.32	318.09	317.34	318.19	316.23	318.95	318.55	319.42	316.06	317.57	320.66	316.77	321.07	316.45	317.61	320.29	316.47	318.74	318.73	318.44	317.27	316.98	318.71	320.41	320.04	319.93	320.6	320.91	319.7	320.05	315.43	318.09	319.17	316.53	319.5	316.58	318.88	318.16	316.27	318.26	317.62	318.94	321.37
305.34	307.19	306.96	307.28	306.44	309.43	308.34	307.97	306.81	307.22	309.48	307.54	305.78	308.97	308.65	308.41	305.79	307.43	308.09	307.73	306.38	307.93	309.3	307.18	307.44	306.29	309.28	305.22	307.61	307.09	307.71	306.56	306.34	308.15	307.23	308.12	308.06	306.3	307.53	306.41	306.58	308.65	308.02	306.42	303.4	309.66	307.75	308.47	309.39	309.95
300.83	304.93	302.16	301.54	301.95	302.83	304.4	301.75	303.14	300.94	303.12	304.33	304.26	301.89	303.37	301.74	300.4	302.4	302.5	302.14	304.87	305.6	302.93	302.87	304.23	300.58	301.34	301.43	300.82	304.13	302.03	301.25	303.52	299.78	302.34	301.9	303.68	303.7	300.41	302.83	300.57	302.56	304.09	302.57	302.16	302.85	303.87	301.47	304.16	303.72
316.25	316.02	314.36	314.34	313.93	315.15	315.54	314.43	315.22	314.11	313.63	315.88	317.19	316.12	313.11	316.59	315.5	312.99	313.98	314.76	315.87	315.3	316.03	314.01	315.33	315.39	315.01	317.13	315.24	315.58	316.24	316.45	315.17	316.48	315.2	314.04	313.2	315.73	316.89	314.45	315.09	314.37	313.8	315.01	314.58	316.08	316.43	314.51	316.32	316.75
300.88	304.81	304.58	303.11	302.99	300.8	303.9	304.57	305.29	302.57	304.3	304.24	302.34	305.07	304.18	300.81	302.67	302.72	302.73	302.56	304.98	301.65	304.49	301.1	303.68	303.68	303.55	302.39	306.28	301.36	305.04	304.27	301.47	301.86	301.75	303.5	298.8	303.86	303.17	303.74	303.4	303.13	305.37	305.13	301.53	304.4	305.3	304.61	305.59	303.17
313.15	311.34	311.27	309.97	310.24	313.88	311.79	311.94	312.37	311.1	312.11	314.39	311.79	314.75	311.23	311.36	312.18	313.4	313.38	308.75	312.95	310.09	312.36	311.67	312.54	312.19	312.02	313.12	312.35	315.34	313.51	310.13	314.38	311.3	313.46	311.52	311.14	314.31	311.53	310.69	312.92	312.94	310.76	312.22	310.52	311.98	313.08	313.6	313.23	311.23
312.31	314.02	313.89	313.27	315.99	312.83	313.57	311.71	313.11	310.83	315.5	310.87	314.22	313.44	313.15	312.5	313.19	312.04	311.62	312.5	313.57	315.69	311.83	315.61	315.7	312.12	313.74	312.48	313.58	312.53	313.96	313.24	312.46	312.37	315.69	313.3	313.52	311.07	311.88	314.96	313.18	313.29	314.36	311.56	312.18	311.51	311.06	314.02	313.88	315.23
306.18	304.85	299.92	301.72	302.63	305.8	303.95	303.54	303.59	304.34	302.38	304.57	302.47	303.46	304.34	303.62	302.14	299.56	304.54	302.37	302.54	303.8	302.87	302.66	301.46	304.37	306.03	303.49	306.04	304.8	305.91	303.37	303.42	303.5	301.24	303.93	302.02	301.75	303.49	304.55	304.26	303.92	304.36	303.27	302.56	301.96	304.32	304.09	303.55	303.72
300.31	300.16	301.51	299.04	299.44	299.47	300.74	298.95	299.68	303.3	301.76	302.62	300.59	301.33	300.94	302.51	302.62	299.44	301.54	300.12	301.38	301.95	301.28	301.9	300.39	301.97	301	300.93	301.53	299.35	300.76	301.71	301.54	300.98	299.23	301.97	299	300.52	302.59	299.43	300.91	300.96	300.97	299.76	299.94	302.79	299.79	301.54	301.58	302.62
303.09	302.85	300.15	303.45	302.53	301.65	305.54	304.35	301.52	303.82	301.71	302.68	302.49	301.11	298.63	302.08	303.38	302.62	302.07	301.74	303.37	301.65	303.89	304.13	302.79	304.02	299.94	301.86	302.64	302.99	301.96	303.37	303.24	301.77	303.62	302.91	302.49	301.78	304.61	301.08	302.79	301.04	303.61	300.66	302	303.32	301.23	301.17	301.07	302.22
319.95	320.69	320.46	319.36	319.39	319.22	318.3	318.09	320.69	319.04	321.86	320.78	318.92	316.34	320.3	321.25	320.56	320.63	317.85	318.8	319.9	318.89	317.57	317.84	318.97	320.54	321.56	319.69	319.21	320.42	318.04	317.22	319.05	318.43	318.49	322.61	319.89	316.66	319.68	321.52	317.99	317.94	318.81	316.66	320.18	318.27	320.81	322.85	318.31	315.98
300.56	299.25	298.56	304.02	301.96	298.76	301.23	303.55	300.13	302.1	299.96	300.91	302.22	297.76	301.32	300.08	300.11	299.04	299.07	298.45	296.42	300.77	297.38	301.4	303.16	302.9	300.96	298.39	300.3	299.93	299.87	301.28	298.84	298.96	299.41	302.18	299.02	300.15	300.56	298.46	298.95	299.18	298.16	298.61	298.98	300.88	301.01	300.05	302.96	298.83
303.69	302.47	303.53	302.62	304.87	302.68	303.43	303.37	303.9	303.31	306.07	302.91	301.73	305.43	303.2	303.7	302.82	302.96	305.09	302.73	304.35	303.56	303.44	303.8	304.04	303.17	302.3	304.3	302.49	304.19	305.49	304.08	302.75	305.07	306.13	302.77	302.12	304.98	302.34	303.86	302.01	301.93	305.2	303.53	302.7	304.11	304.98	303.94	303.65	305.58
314.24	314.93	316.54	310.82	315.47	313.52	314.15	315.7	317.29	313.2	314.34	314.01	316.48	314.92	314.82	314.14	315.05	314.19	316.08	313.69	314.83	313.13	313.76	315.94	313.61	314.77	315.41	313.73	314.2	315.96	313.14	313.78	314	316.17	315.76	314.12	316.26	314.79	314.28	316.81	315.12	313.99	314.1	317.29	313.81	316.74	313.27	316.27	313.42	313.87
310.71	310.88	309.03	309.24	307.25	311.66	312.11	308.99	310.77	310.25	310.49	310.41	310.44	310.19	311.29	311.28	308.42	309.06	310.51	310.04	310.58	311.48	310.83	311.16	310.54	313.03	309.72	309.15	309.62	310.68	307.61	311.47	309.31	309.29	312.3	308.19	309.43	309.07	311.2	309.82	310.08	310.71	308.28	309.65	313.4	310.05	310.87	310.14	309.88	307.51
293.49	296.91	294.88	293.27	293.61	292.33	294.23	294.29	293.4	294.26	291.98	293.97	295.54	296.19	294.17	293.05	291.47	296.2	295.4	292.21	294.34	294.17	295.07	292.5	294.73	296.29	296.54	292.56	295.34	292.8	294.5	293.37	294.71	293.29	291.69	292.8	293.18	294.84	295.46	295.83	296.63	297.65	296.88	293.5	293.42	293.67	294.52	293.15	294.62	295.02
308.3	309.68	309.43	307.28	310.97	310.83	309.8	310.71	309.67	310.08	310.59	308.83	311.36	309.33	309.64	309.85	307.75	310.16	310.91	310.34	309.83	310.42	310.5	311.71	311.51	308.6	310.7	310.51	308.7	309.43	310.7	307.31	311.8	310.97	310.03	311.69	310.11	312.87	306.74	307.72	310.48	312.29	311.46	309.5	307.99	307.09	309.44	309.9	310.44	308.77
303.89	301.55	301.58	302.76	304.41	301.62	304.09	302.7	303.27	302.03	303.48	303.2	303.04	302.45	301.62	302.92	300.13	301.68	303.56	302.19	305.04	305.51	303.41	303.41	300.86	300.55	302.64	302.54	301.54	304.41	302.57	300.87	300.45	303.97	300.64	302.53	304.95	301.2	299.19	301.54	301.79	302.5	303.33	299.38	302.46	303.96	301.17	302.99	302.69	302.75
327.4	328.84	327.14	326.75	327.35	327.5	331.09	325.7	325.92	327.58	327.08	327.39	327.05	329.03	328.45	327.82	327.6	328.35	327.53	327.24	328.11	328.48	326.98	329.08	327.36	325.38	326.4	328.66	327.5	328.3	328.85	328.41	330.83	328.39	324.57	328.82	327.55	327.47	326.4	328.83	327.99	326.9	328.22	329.39	325.85	327.15	326.41	327.34	326.39	326.12
328.36	327.06	326.63	328.64	327.63	326.39	328.91	327.39	327.97	329.63	328.15	325.42	328.18	328.07	328.25	328.55	328.38	326.36	326.29	327.83	330.05	327.94	326.67	327.23	325.57	325.85	328.53	328.94	326.72	327.76	325.44	328.35	327.96	328.4	327.01	326.14	328.97	327.52	327.39	327.65	326.86	328.65	327	328.66	328.3	329.15	327.96	330.26	328.24	328.39
302.2	300.66	299.92	299.49	298.12	300.67	303.09	299.37	301.94	303.32	300.09	298.94	301.43	300.6	300.91	302.2	302.57	300.36	302.22	301.42	303.21	302.24	302.45	298.78	298.6	299.05	301.2	302.61	300.77	299.49	301.06	300.44	301.66	303.73	299.7	299.58	301.88	300.35	303.13	302.17	299.77	301.66	301.13	301.6	302.32	301.41	300.81	303.19	302.63	300.64
313.43	309.82	312.52	310.26	311.04	312.44	312.25	312.54	310.95	307.48	311.61	311.19	312.24	311.92	311.62	307.94	309.68	310.39	311.67	309.91	310.6	311.81	308.54	311.9	310.6	309.25	313.12	310.04	310.85	308.89	310.77	309.77	311.67	311.27	309.62	310.91	312.83	307.32	310.8	309.84	309.49	310.75	311.08	308.81	311.01	310.1	309.69	308.87	312.95	308.51
312.82	316.8	317.94	313.22	316.25	315.28	312.83	314.99	313.64	314.94	314.9	316.49	316.17	315.58	314.58	315.36	317.55	312.9	312.5	313.97	315.26	314.28	315.18	312.94	314.34	314.84	314.94	313.03	313.52	315.2	314.68	312.12	317.68	314.96	314.53	315.16	313.42	314.24	318.27	315.28	313.39	316.23	313.85	315.16	313.17	313.5	315.11	315.53	315.76	315.95
304.85	305.6	304.16	302.04	302.12	304.7	302.55	303.54	302.78	304.01	304.38	301.54	301.24	302.31	306.15	303.79	305.63	303.43	304.05	301.19	305.26	303.31	301.42	303.54	297.17	302.62	303.67	302.2	302.99	301.61	302.33	304.07	305.99	302.26	304.12	304.34	303.02	301.41	303.16	305.49	305.1	301.85	303.38	304.18	302.24	304.81	305.04	304.79	300.66	302.48
300.48	300.75	300.09	298.9	300.97	301.32	301.62	301.83	297.29	299.84	299.79	299.74	301.09	298.75	300.57	297.77	300.67	299.13	301.04	297.51	298.85	298.48	299.29	298.67	301.19	300.03	301.78	299.31	300.25	298.97	299.18	299.05	298.85	302.41	301.93	302.55	299.72	300.24	302.23	300.5	297.59	298.74	300.48	298.52	299.35	300.16	299.57	301.64	299.6	298.81
315.88	314.72	314.7	314.53	313.73	312.68	315.15	315.87	312.99	315.61	313.45	314.82	312.82	315.6	312.76	316.34	313.53	312.65	314.77	316.32	316.04	311.08	314.01	315	314.58	314.72	311.17	315.65	311.71	312.32	310.88	314.98	314.11	315.23	314.31	313.3	315.62	316.04	312.56	316.26	312.93	311.88	312.97	313.24	315.55	311.51	313.22	316.9	314.5	316
306.84	307.69	308.73	309.27	308.15	307.57	308.14	311.98	310.24	307.1	308.41	309.63	308.96	309.07	309.08	306.54	306.88	308.89	307.93	312.28	307.12	308.74	310.02	309.7	307.1	307.56	308.62	311	308.54	309.14	308.61	309	311.58	307.61	308.44	309.11	310.14	306.5	307.21	308.42	309.68	308.55	308.79	308.62	309.61	310.99	309.66	307.52	310.05	309.15
305.88	304.93	302.65	303.08	304.51	306.71	303.62	305.08	306.06	305.12	305.57	304.05	303.64	302.24	305.52	305.73	307.39	306.04	304.71	305.04	304.44	303.69	307.97	304.66	307.15	306.21	307.12	306.45	306.46	306.19	305.81	304.73	304.73	302.88	301.63	304.34	304.72	304.5	303.07	305.41	304.1	308.16	303.38	306.3	306.96	305.63	306.23	305.94	302.98	303.25
312.11	311.74	313.57	312.11	314.42	307.19	309.15	310.26	310.85	312.08	311.52	313.62	310.6	311.41	314.6	309.72	312.05	313.01	311.76	310.41	310.41	310.45	311.22	307.95	307.49	309.75	308.64	310.33	312.18	308.98	311.38	308.78	310.26	310.83	308.39	310.54	311.97	311.68	309.39	309.18	311.16	310.93	311.8	309.89	309.77	310.42	308.8	307.87	311.68	306.75
311.88	312.11	311.82	313.91	312.09	311.94	311.95	313.79	312.77	312.85	313.31	309.62	315.71	312.29	311.68	311.03	311.34	313.4	308.73	311.19	311.43	313.45	312.34	313.52	311.59	310.77	312.12	312.94	311.87	309.37	313.5	310.97	313.03	312.42	311.86	313.98	312.86	313.82	315.29	312.78	312.45	313.04	310.83	313.4	312.92	315.18	313.35	310.61	311.34	310.91
303.54	304.64	304.79	307.19	305.91	304.87	304.42	304.68	307.11	304.84	305.71	305.79	303.96	305.84	305.68	303.97	307.14	303.21	305.38	303.2	305.47	306.77	305.35	307.21	304.59	303.93	303.76	307.62	306.47	305.77	302.09	306.18	308.2	306.58	305.58	304.86	303.49	306.06	304.07	305.02	305.46	304.53	303.74	305.49	306.08	304.28	305.97	307.12	305.9	305.2
314.16	312.78	314.36	313.82	312.62	313.3	313.79	312.77	315.98	313.56	313.94	315.91	311.72	316.38	314.65	313.33	313.74	314.81	312.29	313.31	314.93	311.64	314.76	312.13	312.95	314.7	313.68	311.94	313.26	312.38	314.04	315.72	315.64	314.79	315.32	314.03	314.8	314.42	313.77	313.75	312.62	315.22	315.93	313.88	313.51	317.2	314.15	314.7	316.64	311.86
305.12	306.41	307.11	306.2	301.7	302.3	308.53	304	304.29	303.4	306.58	305.68	306.11	301.32	304.41	306.08	305.93	306.53	303.87	305.16	306.56	306.13	303.87	305.16	305.17	304.69	304.2	307.46	305.9	304.01	305.92	304.57	304.52	303.49	305.75	306.15	304.61	305.41	302.94	305.64	304.01	304.43	306.33	303.32	302.94	306.08	305.22	304.92	304.56	304.03
325.44	325.75	326.28	325.94	326.79	325.04	330.17	326.64	327.75	324.56	327.54	328.13	323.63	327.82	325.57	327.4	327.4	326.49	327.69	325.69	327.27	324.31	326.34	327.17	331.09	328.55	328.26	324.76	326.69	324.97	324.63	324.11	324.41	325.99	329.11	326.04	327.58	324.64	327.07	327.79	327.37	327.9	325.23	324.57	326.33	325.98	325.21	327.72	323.59	328.91
316.63	316.43	315.8	320.93	317.64	315.6	318.33	317.63	315.91	318.71	319.78	316.58	317.39	317.84	318.63	316.71	318.22	316.52	317.8	316.36	315.11	318.66	317	318.98	317.75	317.16	316.14	317.34	317.88	319.44	315.64	315.11	314.8	316.92	314.92	315.8	318.2	318.51	316.81	318.66	316.06	317.93	315.55	316.83	317.34	320.29	316.38	319.61	317.33	316.9
301.65	303.43	303.54	304.65	301.06	304.25	302.15	302.89	300.34	304.79	301.32	302.35	303.27	304.63	303.52	300.79	304.79	305.22	302.5	303.15	304.66	303.77	302.27	303.45	303.92	302.55	303.97	305.06	303.18	302.93	302.35	302.39	302.47	303.84	302.68	302.85	303.55	303.61	303.94	303.85	302.41	299.91	303.64	302.61	304.21	304.07	304.96	303.77	302.51	300.04
325.39	328.33	325.94	325.21	326.78	327.84	326.73	327.09	328.19	326.96	327.11	326.35	328.03	324.88	326.18	326.15	326.19	327.55	328.27	325.86	328.41	325.93	327.05	328.71	331.25	327.9	325.35	324.78	329.99	327.73	326.22	327.22	327.2	326.96	328.24	327.71	328.93	325.08	330.64	328.23	327.95	327.6	328.93	325.15	325.31	326.81	327.52	326.24	327.89	327.58
316.5	316.87	315.49	315.22	315.51	316.77	317.89	314.18	316.05	317.23	314.76	316.14	316.15	316.45	316.26	314.01	315.24	315.75	315.29	316.74	315.5	317.3	314.84	315.52	312.92	316.26	314.76	314.92	317.62	314.55	315.09	317.3	316	318.7	316.13	315.99	316.34	316.17	315.03	315.64	314.72	314.92	314.99	314.55	317.04	316.84	317.82	317.73	315.65	314.19
318.88	319.18	317.11	320.34	319.37	319.35	318.96	320.07	319.01	317.83	316.53	319.99	319.53	318.49	318.5	317.35	317.74	317.27	318.66	318.99	318.35	320.36	319.55	320.16	320.61	318.39	319.44	319.64	317.48	319.14	317.91	318.19	319.9	317.92	317.22	318.15	320.38	319.88	317.22	318.58	318.72	319.1	319.06	317.63	319.47	318.1	318.41	319.12	317.33	319.99
304.62	302.81	300.74	302.35	305.07	304.61	301.42	304.67	303.38	304.02	302.05	304.55	301.81	303.59	302.79	303	303.95	303.37	301.56	303.67	300.62	304.66	302.01	303.45	306.91	303.81	303.99	305.46	303.28	302.69	301.87	302.22	302.53	302.52	301.47	300.68	299.99	302.82	302.59	304.41	302.39	304.57	301.59	304.67	302.6	301.62	302.65	301.91	300.98	300.29
306.72	306.12	307.76	309.39	307.2	307.41	305.78	309.09	308.26	310.96	307.35	308.68	307	308.31	306.93	310.94	306.29	306.76	307.41	305.06	305.29	307.53	306.46	307.89	308.17	305.75	306.69	307.25	307.16	307.84	309.64	308.31	306.48	307.69	306.79	309.38	309	307.44	308.81	308.45	308.26	308.48	305.29	305.82	305.21	306.74	304.94	303.12	306.39	307.16
309	311.79	310.06	311.99	313.64	312.29	311.17	311.65	312.34	312.89	311.72	313.77	311.1	312.11	315.43	314.14	314	310.4	312.91	313.06	312.49	312.77	313.33	315.38	313.65	312.07	310.52	312.42	312.2	313.47	310.44	313.2	312.3	312.67	311.26	313.78	312.64	314.62	312.56	312.61	312.18	312.35	313.87	315.12	313.84	313.23	312	314.04	312.89	310.8
303.21	304.8	304.07	304.49	303.92	304.61	306.05	304.53	304.66	301.11	303.41	304.42	304.37	303.59	302.57	301.16	304.51	305.21	302.76	303.98	303.67	303.61	302.85	304.9	304.45	300.27	304.84	306.67	306.56	306.31	303.07	304.91	304.08	305.13	305.54	306.28	304.32	303.36	304.57	304.4	302.22	307.27	303.91	304.15	307.52	304.85	305.13	302.91	302.15	303.39
315.91	315.91	316.02	315.88	315.68	315.35	318.6	317.75	315.68	318.63	316.26	315.94	315.58	317.55	319.87	314.95	316.34	317.75	318.17	314.95	316.33	318.9	315.69	317.12	315.63	317.35	317.2	319.21	315.42	317.97	318.43	316.22	317.66	318.61	316.02	314.69	315.1	316.33	316.2	317.27	318.1	317.81	315.21	316.64	316.65	314.95	317.33	316.79	315.47	314.12
304.65	304.37	305.82	307.49	308.22	305.9	306.32	305.76	307.09	304.4	306.17	305.13	304.33	305.54	305.59	307.08	307.33	307.82	306.36	305.49	305.76	303.53	305.37	306.42	303.93	306.84	305.1	305	307.63	304.35	308.46	306.73	306.65	305.66	306.11	307.55	308.28	306.7	306.17	303.79	304.6	306.06	305.96	304.45	306.84	304.26	305.46	306.33	306.52	305.68
318.1	315.54	314.46	317.71	316.81	317.28	318.26	316.41	317.65	316.42	315.86	316.96	317.11	316.16	315.42	316.23	316.39	315.77	317.11	315.23	317.37	315.68	317.68	316.22	318.95	316.59	314.87	317.59	318.6	318.62	316.5	317.93	315.66	316.88	316.65	315.52	318.28	317.06	315.36	319.04	318.18	315.06	315.47	315.67	314.35	315.53	316.83	316.66	316.92	317.05
317.31	315.39	317.66	318.13	316.22	318.49	317.9	317.58	319.51	319.09	318.39	316.01	317.42	317.24	318.89	317.15	317.41	318.54	319.29	317.16	319.55	319.29	318.64	319.99	317.67	318.81	318.84	318.24	317.66	318.98	320.71	321.99	319.92	319.42	317.84	318.63	318.14	319.77	318.53	317.21	317.72	317.69	319.57	318.88	318.09	315.67	318.77	317.79	317.01	319.88
328.09	325.67	328.85	327.89	326.72	326.29	328.9	327.09	324.91	328.11	327.65	326.15	329.77	325.67	326.95	326.57	328.16	329.99	324.56	322.86	327.93	326.31	326.84	327.06	326.74	325.19	328.65	326.85	329.14	327.91	323.46	326.36	326.4	327.8	324.05	324.37	325.54	327.57	327.26	326.81	327.17	325.92	327.44	326.06	329.14	327.34	326.58	325.32	326.05	327.4
316.06	316.25	313.57	314.21	314.74	315.39	317.86	314.48	314.39	316.28	315.61	315.95	317.22	317.18	314.26	314.14	315.25	312.99	315.99	313.87	315.97	313.62	313.83	313.68	315.17	313.46	315.16	312.88	316.53	316.32	314.66	314.13	313.71	314.45	315.93	315.66	315.42	312.66	314.39	314.89	314.82	315.85	313.5	315.17	316.03	313.57	314.88	314.17	314.35	316.97
312.72	311.92	312.15	315.12	314.67	317.08	314.45	313.05	314.38	314.8	312.37	313.91	315.96	313.92	314.9	316.36	316.51	314.21	315.01	314.84	315.67	314.41	312.87	315.58	312.6	314.21	313.81	314.61	312.73	313.07	314.27	316.24	314.81	314.77	313.37	312.79	314.27	314.03	316.26	313.23	313.65	315.4	314.04	314.21	311.47	313.59	316.7	315.16	312.7	312.77
314.83	313.63	316.51	314.37	313.38	314.03	316.22	315.5	314.78	313.89	315.76	313.9	315.97	315.91	313.38	315.93	315.79	316.43	315.29	315.02	313.58	312.56	315.12	317.75	313.08	316.91	314.48	313.88	313.75	316.73	312.99	313.11	314.55	313.75	313.96	313.71	315.98	316.39	315.65	315.05	317.83	314.43	316.64	316.14	313.05	312.75	317.31	313.85	313.74	312.58
325.17	324.89	325.13	325.53	324.65	322.61	322.6	324.75	324.84	325.08	326.49	322.61	325.7	326.53	322.11	323.98	321.94	322.89	325.72	325.57	324.24	325.7	324.04	326.07	327.56	325.48	323.83	323.49	324.28	324.18	324.64	327.57	323.08	327.29	322.97	321.88	325.59	325.81	322.07	324.43	326.33	326.48	322.84	323.69	322.85	322.88	320.93	323.82	325.18	323.51
293.61	295.11	295.46	296.13	296.84	296.22	297.77	294.56	293.3	296.85	295.67	295.78	296.38	297.34	296.14	295.7	294.8	293.23	294.92	293.75	292.85	295.33	294.39	293.46	294.34	294.58	292.3	296.54	295.18	294.64	295.44	293.4	295.27	294.41	294.87	293.15	291.72	296.29	294.22	295.03	296.07	295.35	297.3	294.02	296.27	295.7	294.99	295.24	296.12	294.67
306.36	306.89	305.33	304.51	305.65	308.24	304.02	305.96	308.16	308.86	307.81	308.89	306.66	307.5	307.35	305.79	306.29	305.85	307.14	308.14	307.12	308.39	306.21	306.86	306.8	306.97	309.04	309.08	309.92	305.21	307.78	306.74	304.55	304.72	306.26	307.09	307.86	307.44	305.48	308.05	306.7	307.43	305.94	306.83	305.87	305.91	309.19	307.7	304.76	305.96
313.45	311.23	314.3	311.71	315.73	313.07	312.87	313.04	315.36	312.39	312.85	311.69	313.83	312.47	313.69	312.97	311.82	313.84	311.04	314.43	314.3	313.41	313.41	312.12	314.81	312.3	313.36	312.57	313.59	315.42	312.89	314.31	313.62	311.62	312.38	314.57	311.91	314.62	312.99	312.07	313.88	314.02	312.02	312.87	312.73	315.41	310.96	313.58	312.28	315.45
315.19	311.25	311.59	311.7	315.48	312.1	311.2	308.29	314.15	310.93	314.69	312.53	312.78	311.37	311.59	313.71	310.55	314.53	312.12	312.53	312.54	312.25	313.66	309.87	313.61	314.3	310.33	311.57	311.41	312.42	311.92	312.09	313.5	311.03	310.86	313.46	313.66	312.95	311.12	312.23	312.81	312.76	309.84	312.14	311.28	311.92	312.05	312.43	311.46	312.95
313.48	313.89	312.44	313.74	316.41	316.47	313.02	316.57	313.82	314.82	316.11	313.27	314.07	315.26	313.83	317.54	313.27	314.2	313.45	315.54	314.41	314.5	314.47	314.84	312.88	312	314.37	312.18	315.58	313.78	313.49	314.88	315.69	313.71	315.38	314.77	314.31	315.48	315.73	314.29	316.01	314.77	314.03	314.08	316.71	313.3	317.12	316.82	314.48	315.57
303.74	300.68	303.63	300.92	303.14	302.34	300.95	299.92	300.43	299.51	302.71	300.15	301.01	303.98	300.78	300.86	301.49	298.91	300.46	301.72	300.57	302.1	302.88	300.13	298.26	298.86	299.9	303.1	301.27	304.79	299.55	298.6	298.66	301.52	299.93	302.89	300.81	302.22	301.41	300.54	301.35	301.21	298.5	304.04	300.75	302.41	300.66	302.71	299.8	303.55
313.07	315.37	312.8	310.36	313.94	313.22	313.93	313.3	313.72	313.6	311.41	313.85	313.07	311.05	312.48	314.82	313.8	312.91	311.93	313.97	313.61	311.63	314.93	313.81	312.7	312.81	314.14	313.05	313.71	314.25	315.09	314.34	311.92	313.34	312.51	315	313.26	311.93	316.89	311.76	312.25	313.9	314.4	314.12	314.97	312.97	313.1	313.68	311.32	312.54
313.73	309.97	310.77	310.78	309.43	309.3	310.62	312.7	312.72	310.92	311.38	309.83	311.96	311.17	307.76	310.45	309.98	311.01	308.92	310.86	310.46	312.43	312.53	312.4	312.11	311.47	308.97	313.27	308.16	310.22	311.65	312.68	308.38	311.12	310.46	309.8	312.46	309.5	309.85	311.11	308.2	310.4	309.89	309.94	308.86	311.5	312.06	311.89	311.39	311.74
303.73	302.6	304.29	301.29	302.12	303.43	304.74	302.97	303.34	301.99	304.27	303.6	303.71	303.86	302.52	299.43	303.84	304.9	303.1	303.64	302.72	300.74	304.74	303.18	304.81	303.75	303.16	302.8	305.15	301.73	304.46	301.26	299.26	301.84	302.09	303.04	304.73	301.62	302.84	304.97	302.55	303.44	303	303.93	303.48	304.09	303.23	306.28	303.35	303.66
309.31	310.21	308.56	310.75	311.08	310.49	312.2	309.25	309.17	307.98	310.24	308.68	311.59	310.78	310.33	311.67	308.87	310.09	311.06	310.38	313.27	310.51	312.61	311.04	309.03	309.77	310.9	308.7	307.47	309.04	310.21	310.66	309.07	309.88	310.61	312.99	310.17	311.51	309.84	309.25	308.85	310.25	310.43	309.27	309.25	310.56	308.16	312.48	310.79	311.38
329.61	330.47	329.86	328.04	331.52	326.25	328.37	329.53	328.3	326.67	328.62	327.59	327.66	329.87	328.57	326.75	327.54	330.13	329.39	331.55	329.92	329.63	327.54	327.9	327.67	329.71	329.04	327.92	328.27	330.81	331.16	329.77	329.39	328.19	328.54	326.75	329.07	329.82	327.77	329.53	328.46	327.95	326.92	329.04	331.65	329.13	326.84	330.64	329.53	329.84
312.33	311.72	313.08	314.03	313.33	311.69	312.19	313.96	313.71	313.22	313.29	311.46	313.15	316.89	313.29	312.65	313.45	314.29	311.88	311.61	312.96	314.27	311.72	311.28	310.74	313.08	313.19	312.17	313.93	309.8	313.2	312.17	309.39	312.78	311.64	310.59	314.2	313.76	312.9	313.68	313.15	314.38	311.8	314.27	312.57	313.73	311.66	311.33	313.48	313.01
308.96	309.57	307.02	308.58	307.64	306.65	309.37	308.37	310.04	308.14	308.86	306.87	307.05	309.69	309.32	307.51	307.92	310.8	307.68	308.02	310.18	307.71	307.08	309.69	311.24	311.26	309.81	306.18	311.57	309.35	307.97	307.47	307.96	310.64	307.89	308.6	308.87	311.11	310.08	308.78	308.58	307.82	309.09	307.49	307.47	305.17	308.79	308.5	307.97	307.37
315.57	314.2	314.95	314.69	314.88	313.04	311.97	313.29	312.86	315.19	312.83	314.23	314.87	314.71	315.73	313.61	314.76	314.34	315.73	313.05	315.19	314.75	313.84	316.11	314.25	314.72	314.97	314.49	314.27	313.17	313.96	312.96	314.35	314.72	315.89	311.08	311.27	314.27	313.54	315.59	313.07	316.63	313.48	316	313.76	314.63	315.43	315.25	314.12	313.02
309.47	310.09	310.74	310.38	310.8	308.69	309.29	310.12	307.89	308.44	309.54	309.47	307.15	308.7	309.24	310.72	307.34	305.78	308.98	309.88	310.62	308.12	309.64	309.01	308.63	307.27	307.78	308.02	306.88	308.91	308.88	308.89	308.06	307.81	308.28	307.05	307.39	310.03	309.17	307.97	310.05	308.99	308.22	309.97	309.06	310.09	306.75	309.8	308.21	308.26
306.77	304	305.24	303.56	307.08	306.7	305.63	304.38	308.54	304.98	306.71	306.04	305.46	304.37	307.51	307.57	305.91	305.38	308.63	303.5	308.14	304.7	305.18	306.65	306.78	305.23	303.19	304.01	304.83	305.35	306.12	306.74	305.97	305.16	306.74	307.96	303.16	306.93	305	306.56	304.62	304.53	303.15	307.57	307.34	306.07	306.63	305.64	303.9	306.73
327.45	328.47	327.4	326.97	326.24	326.99	325.25	328.33	328.81	327.56	327.66	327.6	327.55	327.8	328.17	325.74	326.62	330.95	327.29	327.45	325.44	326.46	326.02	325.94	326.66	326.53	326.45	327.52	326.49	326.14	324.05	328.82	330.06	328.04	326.59	326.94	325.9	326.24	328.46	326.62	329.63	327.01	328.68	327.69	325.15	327.45	327.97	328.69	327.78	328.6
302.46	300.98	302.03	301.79	302.86	304.22	302.85	302.71	302.87	300.42	300.31	303.74	303.44	300.54	302.42	303.76	303.16	302.93	300.95	302.16	304.15	300.51	302.78	302.05	303.44	302.75	303.61	305.65	304.31	303.74	307.46	302.33	303.25	301.94	302.69	304.33	302.03	302.69	302.75	303.51	305.02	303.16	301.04	301.5	299.87	304.56	300.5	304.73	303.11	303.65
313.44	312.82	313.36	311.92	312.74	314.34	310.94	313.12	315.75	313.56	313.51	312.54	314.86	316.3	314.28	311.43	313.72	314.32	313.98	311.31	314.2	311.61	315.75	314.37	314.21	313.15	311.9	312.96	313.63	313.71	315.08	309.49	311.4	314.48	315.84	316.54	312.86	312.74	314.15	313.09	314.57	312.34	313.24	311.09	312.94	314.26	315.6	313.01	316.68	310.59
304.42	298.41	300.04	302.42	300.47	299.3	301.49	300.7	299.85	301.24	299.24	300.41	299.66	301.25	300.25	299.21	299.43	302.12	302.42	301.27	301.69	302.68	301.01	299.26	301.68	302.27	300.84	301.42	302.89	301.75	300.32	299.93	303.63	300.9	300.52	300.92	300.55	300.92	300.48	300.02	298.88	300.04	300.89	303.76	297.66	303.8	300	302.32	301.04	302.61
316.76	314.61	315.39	316.87	317.34	314.81	315.23	312.93	313.77	315.94	312.98	314.27	316.67	316.99	315.71	314.36	314.1	315.76	314.53	314.82	314.91	313.1	317.99	314.23	313.79	313.25	315.51	314.56	315.46	312.9	315.51	314.62	315.29	315.06	315.2	312.33	313.45	313	315.82	313.61	313.74	314.49	315.79	312.14	313.62	315.77	315.29	312.03	317.24	316.18
302.35	304.97	304.58	304.65	305.1	306.53	304.88	304.01	303.38	302.22	305.16	304.7	305.57	302.99	303.48	303.81	302.98	306.02	303.26	303.14	301.8	304.52	304.48	305.64	302.92	304.6	304.86	303.57	304.46	305.91	306.99	302.54	304.56	303.35	303.81	304.67	304.77	304.86	305.55	306.91	301.19	307.05	304.1	305.05	304.09	304.28	305.98	303.31	303.96	305.26
314.26	314.5	313.78	312.61	314.2	314.23	316.46	315.11	316.6	313.79	316.27	313.56	316.97	316.31	314.57	317.01	317.46	315.38	317.64	314.97	314.12	318.02	316.96	314.08	316.6	313.26	315.97	313.45	315.28	315.94	314.56	315.29	314.48	315.64	314.47	313.57	316.42	313.73	315.74	314.1	315.45	316.51	314.28	315.19	315.61	315.6	313.91	313.77	314.28	315.76
316.44	316.9	316.28	318.68	316.14	316.24	320.48	320.49	317.86	313.95	316.52	319.63	317.68	316.69	317.65	317.98	315.38	314.01	317.39	318.87	318.15	315.31	316.35	315.93	319.43	318.46	319.47	317.16	315.38	317.64	315.22	319.52	316.86	314.98	315.74	316.03	314.44	316.37	316.28	317.19	316.67	317.75	315.85	316.75	316.22	319.71	316.04	317.79	318.44	316.93
305.29	302.86	304.87	302.66	303.13	304.86	303.69	301.52	302.41	304.33	304.98	303.61	304.32	303.86	305.37	303.64	304.28	301.6	301.63	305.65	302.6	302.96	305.37	304.89	301.46	303.36	301.27	304.37	302.04	302.63	305.22	303.8	301.26	305.32	302.45	305.07	301.95	302.41	302.58	303.02	304.31	302.32	304.22	303.13	304	305.48	302.65	304.35	304.63	303.32
294.95	294.66	292.95	293.2	295.49	293.47	292.7	293.49	294.91	296.8	295.31	294.06	293.49	293.53	295.5	292.98	292.92	294.99	293.56	294.92	292.44	294.22	292.37	295.56	293.19	292.36	293.91	295.33	292.34	293.59	293.29	293.67	294.2	294.57	294.59	293.59	293.23	294.54	294.06	294.26	293.41	297.29	291.47	293.38	293.38	294.97	294.31	291.36	294.12	294.1
300.85	302.9	302.78	304.22	302	303.07	305.82	301.85	302.4	304.68	304.85	302.73	301.44	301.13	303.06	301.21	302.22	301.2	303.79	302.19	303.79	304.8	302.72	305.6	304.17	303.08	302.48	303.22	302.09	304.03	304.97	302.47	302.89	303.11	304.05	304.13	304.31	303.77	303.31	304.53	301.45	303.49	303.62	305.28	301.84	303.49	301.38	306.33	302.72	304.21
313.5	314.91	313.23	316.35	315.1	316.74	317.1	316.34	312.58	311.15	316.04	315.39	313.77	316.66	313.26	313.94	313.93	315.81	315.99	315.11	313.51	316.51	314.15	315.04	312.69	314.4	314.91	314.97	314.56	312.96	313.74	315.63	312.18	314.52	312.69	313.4	312.63	313.67	311.47	312.55	314.2	314.96	316.34	314.6	314.57	311.83	314.24	315.03	314.82	313.78
314.99	316.14	314.74	315.64	315.36	314.27	311.71	314.05	314.55	313.28	316.12	314.76	313.16	314.46	311.94	315.34	315.57	312.68	312.72	313.47	314.03	311.65	315.46	314.06	313.23	313.53	313.67	314.87	313.63	313.83	315.35	314.1	314.24	315.28	314.82	313.24	312.78	313	313.96	312.69	313.41	315.07	312.03	314.18	313.84	316.3	317.04	314.05	313.37	313.36
314.94	314.91	314.82	313.28	315.53	315.4	315.48	314	317.82	313.44	316.87	317.45	315.16	314.85	317.72	318.73	315.81	316.92	318.82	316.9	317.22	313.33	316.13	318.28	316.6	314.9	315.98	316.04	316.1	316.83	318.27	313.93	314.26	313.48	313.75	317.91	318.18	315.68	314.8	313.42	314.7	314.72	312.91	315.44	316.94	315.77	315.43	317.91	317.86	313.8
309.68	312.09	309.72	314.52	309.65	312.74	311.86	310.83	312.74	312.37	309.31	312.03	310.02	310.5	311.31	311.19	309.68	309.59	309.75	312.4	313.4	311.23	309.79	312.56	313.52	315.13	310.47	310.89	311.52	311.39	312.53	310.25	314.15	314.14	312.5	311.66	312.85	312.48	311.06	310.7	312.38	311.79	309.82	307.34	311.75	309.78	310.05	311.64	308.19	312.27
302.27	304.77	304.32	302.49	304.52	305.84	304.86	303.68	305.34	306.22	304.67	304.32	305.08	305.06	304.18	304.91	304.64	305.35	302.78	304.1	301.86	301.38	303.38	306.19	304.51	306.01	301.29	300.27	304.86	303.54	306.22	303.95	303.28	303.11	302.12	303.69	305.48	301.71	304.69	303.18	303.12	303.09	302.62	304.25	306.41	307.27	306.03	307.23	303.48	306.56
310.19	311.96	313.48	311.77	310.59	311.62	309.67	310.97	312.68	309.29	311.07	309.34	311.81	310.96	311.26	309.43	312.56	311.11	309.87	310.29	309.63	311.96	312.89	312.53	313.82	314.19	313.04	309.27	311.68	314.04	312.07	313.16	312.27	310.76	311.06	311.2	310.24	308.23	309.49	311.71	310.86	311.89	312.41	309.23	311.21	310.84	310.25	311.94	312.79	308.98
315.1	311.6	316.39	314.46	314.67	312.79	315.03	314.78	314.83	314.28	314.36	313.27	310.76	313.76	314.93	313.64	314.18	314.66	313.5	314.82	312.62	312.27	313.06	312.8	314.55	312.95	312.07	314.49	312.74	312.71	313.28	314.31	316.08	312.77	313.96	315.28	316.28	311.81	312.08	313.37	312.74	313.3	314.67	311.92	315.05	314.28	312.45	314.82	313.22	313.93
302.33	297.85	301.55	303.29	299.58	301.34	302.8	300.11	300.39	301.22	299.43	299.05	301.13	300.66	300.68	300.45	298.09	303.2	299.74	301.92	300.76	301.57	300.67	301.28	301.8	302.55	302.86	299.99	299.32	300.09	301.96	303.56	301.23	299.59	303.16	301.02	301.87	300.74	302.25	300.17	304.07	302.15	300.36	303.4	300.42	299.25	299.1	302.02	300.67	301.51
297.07	293.21	293.45	296.44	296.66	295.98	296.25	296.61	297.12	295.31	292.69	295.55	295.24	292.65	295.26	296.49	295.66	295.86	295.42	295.95	297.41	294.94	295.55	297.64	296.62	294.24	296.04	294.1	293.32	293.5	292.91	293.59	296.6	295.6	295.19	294.68	295.68	294.1	296.08	296.01	292.7	293.77	294.34	294.07	294.2	294.25	292.98	293.89	295.58	296.7
328.85	328.42	327.48	326.21	325.97	326.23	325.97	326.54	327.64	328.29	326.15	327.01	326.56	325.49	328.47	327.66	329.8	323.97	327.98	328.02	328.05	330.22	326.27	326.15	328.71	326.63	327.76	325.5	328.18	327.46	325.55	326.42	326.85	325.44	328.2	327.14	326.06	327.77	326.27	327.53	327.79	328.19	327.25	326.94	327.83	328.28	327.14	326.58	327.3	324.35
305.83	303.13	302.81	302.1	304.07	301.93	305.69	303.81	303.34	303.76	305.42	301.8	304.08	302.16	305.09	302.15	302.71	305.21	305.2	302.02	305.93	301.64	301.95	303.45	302.84	304.88	301.64	304.34	304.04	301.61	304.89	305.19	303.17	303.99	303.05	303.65	303.75	304.6	304.11	304.37	305.74	301.52	303.31	303.61	302.09	304.76	303.06	303.94	302.79	304.05
317.46	317.03	317.16	318.97	318.86	317.75	318.56	316.82	317.92	315.84	317.81	315.97	317.6	318.12	316.38	319.02	318.15	319.4	319.23	319.23	319.91	318.38	318.14	319.35	317.77	321.03	319.89	318.06	318.3	317.96	318.92	319.06	316.47	319.99	318.68	318.58	318.57	316.28	315.83	318.95	318.93	317.22	317.99	319.38	319.02	318.55	318.43	319.88	319.91	315.74
299.44	297.15	297.22	296.12	300.04	295.01	296.03	298.22	297.47	297.19	297.99	298.51	296.84	295.27	295.69	296.57	297.12	296.66	297.89	295.7	297.68	297.47	299.47	298.57	298.83	295.04	298.01	295.69	296.65	299	295.37	296.18	297.61	296.48	295.86	296.09	295.19	298.31	296.61	297.56	297.49	296.22	297.37	295.35	294.09	297.57	296.35	296.26	296.25	297.2
302.49	302.2	299.77	301.47	302.41	301.51	300.93	301.04	301.56	298.41	301.56	300.01	301.38	300.88	300.33	300	301.73	303.13	299.7	301.11	302.76	303.16	299.83	303.4	302.83	299.76	300.47	300.58	300.58	301.33	300.72	302.46	300.92	301.59	300.18	301.44	298.51	302.32	300.63	302.93	302.38	301.12	299.57	299.7	300.73	300.89	301.71	301.07	298.02	301.52
314.38	313.52	315.05	312.97	315.32	313.81	314.44	313.62	311.11	313.43	310.59	313.57	314.45	312.55	314.76	314.58	312.39	315.35	311.6	313.41	311.07	311.07	313.75	312.75	314.82	313.5	316	311.84	312.07	316.36	313.47	314.16	312.52	313.79	313.89	314.7	313.32	313.54	315.15	313.8	312.43	312.96	314.21	313.69	313.96	312.68	313.67	316.76	315.98	315.92
316.63	312.7	314.43	312.55	317.36	316.89	318.3	314.4	314.29	315.41	316.42	315.81	314.54	314.82	314.35	314.15	314.24	315.87	315.91	314.97	316.88	315.35	315.71	314.59	315.37	317.07	314.41	315.51	314.3	316.76	316.41	318.18	316.11	315.37	316.86	314.59	315.25	316.45	315.95	316.82	317.89	316.36	314.33	314.19	315.62	314.43	317.94	316	314.88	314.66
295.59	293.13	294.53	293.64	294.82	292.58	295.11	295.2	296.49	295.8	294.02	293.95	293.56	294.86	295.72	294.5	293.94	294.66	294.23	294.21	296.02	295.72	295.45	296.01	295.52	295.78	296.33	294.33	297.92	294.59	295.27	296.95	293.27	296.23	294.49	294.19	293.96	293.02	297.94	293.87	296.59	294.56	294.94	293.82	296.22	295.39	294.83	296.68	295.58	294.78
300.5	303.26	301.92	304.09	302	300.96	300.32	303.57	302.18	300.33	301.16	304.25	299.92	300.86	300.99	304.45	302.51	303.65	303.15	305.18	300.57	302.38	301.96	303.02	303.78	301.49	300.68	299.08	303.38	300.47	302.22	302.1	301.71	303.34	302.3	303.5	301.98	301.89	304.15	302.85	300.17	302.66	301.13	303.58	301.37	302.73	303.04	301.99	302.2	303.49
301.25	301.46	301.57	303.15	302.48	303.95	302.98	301.62	304.84	303.88	302.04	301.46	303.07	302.69	303.04	302.71	303.54	302.63	303.52	302.5	305.35	301.78	303.46	303.47	303.23	300.41	303.6	302.77	302.97	302.56	305.61	301.18	302.03	301.49	304.73	303.46	302.41	304.15	305.56	304.07	305.75	303.26	305.65	304.97	301.36	302.08	304.51	303.55	304.03	302.54
326.57	323.93	324.75	323.1	322.73	325.18	323.69	325.27	324	321.99	327.73	323.3	325.52	324.89	323.17	325.64	325.13	324.76	324.19	325.01	325.13	325.93	324.23	321.4	324.08	325.54	324.01	324.57	324.29	324.22	327.29	324.98	325.65	323.66	324	322.14	324.55	324.4	324.91	326.43	324.56	322.88	322.97	324.63	325.95	324.21	323.75	327.64	324.02	325.88
312.48	313.97	311.71	311.35	313	309.02	312.91	311.08	312.8	314.56	312.34	311.96	312.78	310.28	312.43	312.07	311.62	312.93	310.52	310.11	314.05	313.66	310.48	314.15	313.3	311.87	311.2	309.72	312.34	311.64	312.3	313.02	311.6	311.65	312.53	311.62	312.82	310.37	310.37	311.82	311.42	311.18	311.21	311.49	311.31	317.28	313.09	311.54	311.92	308.41
310.6	310.97	311.22	310.7	310.35	311.06	311.59	314.18	310.1	310.88	311.87	309.87	309.79	309.71	310.25	309.4	314.8	310.91	311.21	310.38	311.48	310.01	311.25	311.62	309.67	312.51	308.29	311.45	313.05	305.25	309.24	311.8	309.21	309.66	309.39	308.7	309.84	311.73	310.25	309.95	308.24	309.53	310.96	309.56	308.34	310.8	308.03	310.57	313.42	309.98
324.76	322.9	325.64	322.54	325.1	324.64	324.35	324.26	326.96	325	325.06	324.92	324.82	323.19	324.52	323.43	323.53	324.37	322.09	325.91	328.15	324.94	324.94	326.12	324.17	324.64	326.09	324.5	323.99	323.86	324.05	323.47	323.78	327.35	322.32	323.38	323.95	323.29	325.17	326.23	325.78	322.82	326.19	324.92	324.49	327.55	323.8	321.12	327.77	319.82
328.77	326.9	327.21	326.52	329.11	328.99	327.92	326.08	328.85	324.67	328.04	328.07	325.69	325.78	329.16	324.37	330.14	326.05	327.13	326.61	327.27	329.13	327.15	328.9	329.47	326.31	330.69	327.53	327.12	328.51	327.84	328.58	327.27	327.63	326.98	328.36	327.85	325.63	327.99	326.61	326.2	326.9	329.63	327.06	327.7	329.48	328.32	325.25	328.43	326.68
315.4	316.7	317.24	313.75	314.18	314.97	315	315.05	316.89	315	313.71	316.05	316.1	315.39	313.75	313.59	314.78	316.9	314.04	314.51	316.74	312.09	315.08	313.2	314.98	313.84	315.41	313.44	315.22	314.28	315.02	314.24	313.22	315.3	315.18	315.13	316.35	313.73	313.46	314.26	313.78	315.13	313.85	314.11	315.18	315.59	315.32	314.74	317.43	316.01
299.18	302.04	300.47	300.72	301.13	301.97	299.99	302.32	300.75	298.54	298.53	301.87	299.43	298.29	301.77	300.39	302.99	301.09	299.31	299.63	298.13	298.87	301.01	301.3	298.04	300.49	299.16	302.31	299.19	300.18	300.12	298.05	301.21	298.05	298.91	300.08	299.8	298.4	299.08	299.24	299.12	296.48	301.1	300.13	299.72	300	300.53	296.96	299.95	302.51
304.02	302.86	307.21	304.3	305.89	306.89	304.55	302.47	303.55	305.14	304.79	301.84	303.82	303.77	306.16	305.38	305.03	303.24	304.53	303.74	305.45	302.49	307.2	305.98	302.22	305.47	302.94	304.5	305.51	307.8	301.36	301.82	303.73	303.69	304.46	305.39	303.73	303.7	304.77	301.72	305.38	303.65	305.5	303.86	304.12	306.84	303.56	305.54	302.22	306.96
318.13	317.07	316.95	318.37	318.21	316.7	317.7	317.59	316.63	317.5	317.5	317.37	317.03	317.9	318.46	316.1	316.82	316.83	316.19	316.35	318.39	318.83	318.69	315.87	315.21	317.41	315.43	316.3	319.09	317.14	317.24	318.62	317.98	320.34	316.71	316.78	315.2	318.48	316.44	317.33	316.93	317.46	317.73	315.78	317.67	314.66	317.27	315.52	317.88	317.04
303.44	304.98	304.83	302.89	306.33	304.81	305.33	303.58	306.58	302.41	304.65	304	305.11	305.22	304.88	302.03	303.69	303.97	304.22	304.87	302.5	302.97	303.4	303.99	302.65	304.97	303.18	303.19	302.5	304.82	304.57	304.3	303.81	304.11	305.93	305.1	304.67	303.52	304.99	302.46	304.5	304.98	306.32	304.31	304.37	301.99	304.2	303.7	302.64	306.58
313.5	316.13	315.18	312.28	312.96	316.06	312.84	312.6	312.88	314.3	313	313.42	313.37	315.81	315.59	313.36	312.12	308.9	314.3	313.85	312.39	314.67	315.8	311.9	312.97	315.69	312.87	312.33	314.46	312.28	311.8	317	312.02	313.37	313.05	312.93	313.61	311.65	315.04	314.77	314.41	315.96	314.21	311.71	314.36	315.39	314.35	312.8	311.87	312.03
305.55	302.97	305.84	303.96	303.49	302.94	304.73	305.52	304.92	305.71	305.17	304.42	303.87	304.42	305.49	303.89	305.98	303.7	307.79	304.34	305.43	306.03	303.33	305.06	306.32	304.59	307.12	307.7	303.89	307.29	307.78	305.12	304.62	305.56	304.46	306.19	304.3	306.51	306.26	304.71	303.62	304.51	303.31	304.11	303.51	306.26	306.17	303.56	306.64	305.21
307.51	312.48	308.81	311.39	307.11	310.88	307.73	309.27	308.59	309.66	309.84	309.45	309.57	310.52	309.91	309.54	307.04	308.63	309.55	308.83	308.63	308.48	309.46	312.01	308.34	308.06	306.26	309.22	307.2	309.83	308.25	310.09	309.52	307.03	311.06	306.82	309.33	306.87	307.79	307.72	310.46	309.75	308.22	310.82	307.28	310.77	308.28	308.91	307.55	309.07
310.21	313.26	311.49	308.79	313.44	312.06	313.2	312.75	310.42	308.3	310.16	310.45	310.05	308.6	309.88	310.52	312.51	310.07	309.22	309.66	311.27	309.62	310.77	310.11	310.12	310.69	311.12	311.14	309.94	307.99	308.37	312.25	312.61	306.98	309.19	311.5	312.14	311.89	310.54	312.1	311.33	312.1	309.23	309.76	310.74	310.21	309.36	312.51	309.73	308.53
316.52	316.14	314.78	316.92	317.08	314.02	316.62	314.45	314.38	316.25	314.18	314.37	310.51	316.09	313.88	314.06	317.06	316.62	316.12	314.25	312.04	313.73	315.2	315.16	315.12	315.41	314.78	316.13	314.22	315.86	316.14	313.51	310.98	312.45	316.09	314.74	314.1	314.53	315.9	314.52	315.31	316.13	315.24	314.18	315.73	315.38	314.97	315	314.64	315.52
304.75	302.98	302.1	302.96	301.86	302.81	301.96	301.75	304.58	304.79	302.97	301.95	301.05	303.22	301.05	304.07	301.52	301.12	301.52	300.02	303.98	304.12	300.51	302.57	301.99	304.28	300.29	301.51	302.56	302.97	303.29	301.96	303.19	301.52	301.76	303.08	302.4	301.42	300.88	303.67	301.94	301.65	301.85	304.38	301.82	302.54	302.47	304.63	301.35	301.66
301.77	300.55	300.59	298.61	300.12	299.49	300.28	301.61	300.8	301.2	301.72	301.58	300.47	298.22	299.55	301.23	299.86	298.66	299.84	299.72	300.37	298.46	299.29	300.05	300.53	300.36	301.64	299.84	300.36	299.74	299.46	300.75	298.53	296.53	299.3	298.36	298.46	300.22	300	300.62	301.86	301.45	301.57	301.04	301.52	298.51	300.29	300.24	300.39	300.34
313.8	313.63	315.52	314.8	316.39	316.71	315.93	318.22	317.69	318.25	315.44	314.63	315.41	316.94	314.34	313.01	314.89	317.82	313.77	314.79	314.41	314.55	315.54	314.24	314.36	315.06	317.94	314.83	316.96	314.96	315.94	316.88	317.44	315.09	318.57	311.14	316.06	317.42	314.14	317.55	313.5	315.33	318.62	314.94	315.05	315.82	317.33	313.98	316.56	316.35
305.1	307.02	302.38	303.41	304.75	306.67	304.32	304.98	302.81	307.59	302.84	304.38	305.93	304.15	306.76	305.85	306.33	303.9	305.72	303.67	303.06	306.13	303.17	304	304.82	304.97	306.19	303.78	302.9	306.67	303.03	307.35	306.26	303.64	305.76	305.91	303.45	304.97	305.13	307.58	305.52	305.01	303.87	302.7	306.31	305.97	302.23	303.77	304.59	304.57
299.28	300.64	298.24	299.72	301.06	301.63	299.9	302.18	299.31	301.71	299.69	302.78	300.35	300.16	300.25	298.34	299.97	303.03	300.18	301.97	302.45	303.08	298.68	301.23	298.52	299.75	300.72	300.26	302.35	299.08	300.57	301.02	299.89	302.21	297.92	300.02	301.29	300.26	298.65	298.64	300.32	300.07	299.86	301.9	300.41	301.07	300.74	301.22	299.32	298.48
300.32	299.04	301.33	300.04	300.5	299.42	301.42	302.54	300.34	300.65	299.79	300.9	300.87	301.77	302.07	299.95	299.2	300.5	301.65	299.21	301.14	301.25	297.92	300.39	300.57	300.01	300.95	298.09	298.2	299.54	299.67	300.6	299.04	300.57	298.79	300.47	300.21	301.27	299.8	299.62	301.1	298	298.9	302.45	302.55	300.71	301.47	297.85	298.88	301.68
318.3	316.71	315.88	316.34	315.68	317.48	318.09	318.17	317.57	315.02	317.75	317.75	315.99	316.11	318.27	317.38	317.06	314.71	317.2	316.94	314.95	317.56	316.67	317.87	316.95	315.47	316.33	315.83	318.82	318.81	317.68	315.09	315.95	317.92	318.41	316.85	314.97	318.76	314.33	317.98	316.59	316.74	316.13	316.31	315.8	316.62	315.62	315.82	319.18	316.4
327.35	328.92	327.42	328.12	329.51	328.62	328.32	327.64	326.87	326.6	329.14	327.94	328.48	327.34	330.32	330.48	328.37	329.26	328.61	327.24	327.53	328.85	328.89	328.07	328.73	329.46	328.75	327.77	327.99	329.05	328.54	328.93	326.79	330.61	330.97	328.13	328.64	328.37	328.39	328.52	327.66	327.81	330.69	327.6	328.53	327.33	328.87	328.26	329.35	329.06
314.05	316.89	316.42	315.65	313.93	316.67	316.91	317.34	315.01	318.09	316.37	315.44	316.8	315.86	317.45	314.48	317.21	316.62	314.24	315.22	316.85	317.55	315	318.82	318.91	317.09	316.18	316.18	315.47	316.67	317.07	317.39	318.52	315.46	315.99	314.56	316.74	315.9	315.28	315.62	316.26	317.13	316.78	318.49	315.94	317.26	314.54	315.97	316.72	316.61
303.84	303.55	301.53	303.02	303.32	301.59	302	300.96	300.76	302.42	304.88	301.92	302.77	303.4	304.26	301.4	303.77	301.51	304.68	303.97	303.86	303.69	302	304.22	303.37	301.63	300.94	302.34	301.38	303.95	303.76	304.14	302.72	300.75	302.51	304.81	302.84	304.42	299.39	298.87	305.06	301.71	302.82	303.55	301.3	303.5	303.29	303.39	304.77	301.84
319.71	316.94	319.41	318.68	317.88	319.26	318.99	318.25	320.2	318.16	317.48	318.49	321.25	320.64	318.55	318.49	321.72	318.36	318.16	319.29	318.97	319.44	320.3	318.43	319.09	319.31	320.06	319.1	319.4	321.44	318.94	318.52	319.02	317.27	319.16	321.7	319.64	320.33	319.82	318.34	321.2	317.57	316.32	320.17	319.39	318.4	318.21	317.1	319.23	321.73
316.51	319.81	318.34	317.05	316.96	317.77	319.44	317.24	318.35	318.53	316.39	318.24	321.61	317.91	320.14	318.27	316.55	317.9	319.32	318.51	318.96	318.99	317.07	319.53	317.51	318.01	318.23	318.78	319.64	318.17	318.48	317.85	316.63	318	319.12	315.9	320.38	318.39	318.12	315.77	317.89	315.94	317.7	318.25	316.77	317.7	317.86	319.29	317.78	319.89
301.55	298.61	299.87	305.94	302.45	300.1	300.59	302.01	301.82	300.91	301.09	300.94	299.89	301.91	300.93	300.16	302.56	302.19	301.09	302.69	301.34	300.18	300.79	300.69	298.65	300.43	299.89	304.33	300.03	301.12	300.79	302.34	300.14	301.43	299.81	299.81	299.6	300.82	302.21	299.95	298.86	302.82	300.71	300.39	301.08	299.38	301.7	300.21	302.51	302.03
300.37	301.18	301.21	299.92	302.39	297.24	301.54	302.79	300.16	301.74	300.87	299.16	300.92	302.61	299.18	302.54	299.73	300.36	301.73	299.85	301.38	300.03	301.87	300.98	302.66	303.23	301	301.35	304.38	302.41	299.27	301.25	303.37	300.02	299.35	301.11	301.66	302.35	302.45	299.87	302.35	299.77	300.56	300.57	301.8	301.35	302.04	302.56	300.12	301.23
303.26	303.71	303.21	304.61	300.64	305.55	302.45	308.31	305.57	304.29	300.81	304.73	302.82	305.62	303.24	301.61	303.55	303.82	303.87	303.55	303.6	302.79	303.71	301.72	302.65	301.33	303.84	302.38	304.48	303.63	303.84	305.32	302.32	303.66	302.84	302.06	302.11	304.51	304.85	307.26	301.39	301.98	303.36	303.14	304.36	302.86	301.72	306.11	302.23	303
309.47	314.39	314.56	314.03	312.06	313.59	315.49	312.65	309.34	313.57	312.42	312.81	315.92	313.55	312.86	312.72	314.29	311.41	312.88	312.87	311.99	313.12	312.78	313.25	313.58	312.38	315.2	312.32	314.05	312.78	312.98	315.18	314.6	314.29	313.71	310.82	314.54	313.77	314.84	314.29	314.83	313.03	313.74	314.46	316.06	315.09	314.06	313.52	311.93	313.06
313.11	312.04	315.24	314.33	315.69	313.76	312.79	314.52	315.32	314.85	315.22	315.29	318.09	314.43	315.88	312.8	313.18	316.33	314.14	314.86	315.47	315.93	312.77	315.7	313.07	315.9	314	314.81	314.75	312.28	318.08	312.58	316.24	314.43	315.82	316.67	315.3	314.93	314.77	315.48	314.69	314.56	313.77	315.04	314.55	314.44	314.42	314.14	313.22	313.73
306.37	304.46	307.36	307.92	305.69	304.77	303.83	304.7	305.75	306.12	307.55	304.83	306.3	305.31	304.86	304.84	306.02	305.7	305.76	305.1	307.74	304.4	307.89	305.16	306.08	305.54	306.86	308.53	304.56	306.08	306.79	304.08	306.11	307.71	305.65	306.22	305.11	309.04	303.95	306.03	306.64	306.97	305.3	304.14	305.98	306.85	307.31	306.15	308.29	306.39
310.22	311.33	312.42	309.88	311.28	309.51	307.21	310.11	310.23	311.55	310.61	308.56	311.78	311.31	310.62	312.43	311.15	310.63	309.76	312.23	313.3	310.21	311.5	311.41	311.59	312.28	308.64	311.45	310.09	310.59	311.91	308.93	310.55	313.03	308.63	309.71	310.74	313.1	309.3	310.06	312.94	312.55	309.7	309.78	312.27	311.13	309.07	308.68	310.25	309.47
314.72	315.21	315.89	317.8	312.51	315.61	316.87	313.94	314.56	313.84	315.67	314.3	312.73	314.11	314.41	313.23	313.01	311.82	314.26	315.27	315.6	313.27	314.11	316.26	314	314.49	315.4	313.78	316.21	315.95	316.64	314.75	312.91	313.07	313.14	315.95	316.15	314.1	316.04	316.52	313.8	314.84	314.82	317.15	314.34	317.54	311.97	314.03	315.17	315.89
313.15	315.26	314.24	312.92	313.92	315.59	310.72	313.4	314	314.1	312.38	312.28	317.38	312.1	311.88	312.42	312.93	315.5	312.02	315.31	313.44	315.45	314.88	312.42	315.03	314.79	313.59	311.69	310.76	311.38	311.88	313.75	310.23	313.2	313.07	314.07	313.17	313.99	312.49	313.05	311.87	314.09	310.62	312.97	313.05	313.56	314.06	310.89	312.09	312.34
306.17	303.48	303.58	303.11	304.35	303.53	306.1	304.25	303.14	303.43	302.38	305.35	303.09	302.91	304.6	305.55	304.12	305.38	304.25	303.93	305.89	303.84	304.31	304.54	306.73	304.08	303.81	304.93	304.8	305.12	302.05	303.65	305.33	303.02	303.42	303.13	306.38	306.1	302.8	304.16	305.44	305.41	304.21	304.6	307.03	302.69	305.3	303.44	305.42	305.15
305.13	304.98	305.27	306.29	305.28	303.07	303.68	306.69	305.1	305.47	303.36	304.9	303.2	306.12	304.24	305.17	304.58	299.68	306.56	303.96	304.68	305.99	304.37	304.69	303.92	304.65	304.47	304.76	306.73	302.53	306.08	305.13	302.61	303.51	303.28	305.73	303.21	303.15	305.46	303.65	305.67	303.85	302.95	302.92	305	305.55	306.62	307.32	305.99	306.71
303.38	305.81	303.77	306.43	307.08	306.29	308.05	307.4	305.73	304.43	305.29	306.62	306.43	306.84	305.48	304.47	308.56	306.34	307.3	306.61	307.57	303.4	304.92	306.06	303.91	306.87	302.08	305.24	305.41	303.33	306.77	305.22	308.08	306.91	303.77	307.44	306	306.05	303.96	305.22	306.14	306.43	306.8	306.55	306.07	306.95	308.72	306.62	306.51	305.16
301.9	303.4	300.8	301.04	300.3	302.14	303.43	301.58	302.8	302.79	302.41	304.09	301.58	302.53	301.71	302.32	304.04	304.71	303.2	304.54	304.38	300.57	300.26	302.2	301.86	302.69	302.57	303.8	302.58	301.56	301.06	302.17	305.02	302.19	304.03	300.71	300.77	304.01	302.36	302.04	301.92	302.98	305.02	301.18	302.07	303.01	300.66	301.62	300.91	302.53
297.51	299.85	299.52	302.53	303.02	301.14	300.46	302.73	302.02	299.2	301.75	301.02	299.29	301.49	299.61	302.06	303.6	300.36	301.87	301.88	301.21	300.15	303.14	302.93	300.96	298.69	299.54	302.25	299.4	300.61	299.81	300.47	301.77	299.75	301.86	300.9	299.77	300.34	301.36	301.94	301.4	299.09	301.33	300.79	302.11	300.61	301.55	301.37	299.79	301.27
299.74	297.65	297.27	299.77	298.07	303.16	299.93	301.69	301.03	299.98	300.69	301.16	299.6	299.23	298.69	299.58	301.96	297.95	298.74	301.04	298.85	301.78	300.75	301.06	299.54	300.15	298.68	299.46	297.74	300.41	297.57	300.86	302.01	300.4	300.2	300.19	300.44	300.34	301.29	296.83	299.75	301.71	297	299.11	296.75	296.17	299.92	300.02	301.54	299.54
318.38	319.02	320.45	317.31	318.61	316.13	320.21	318.72	317.05	319.69	318.78	318.95	314.83	318.98	317.29	318.98	319.9	320.15	318.89	317.65	318.35	317.6	320.2	316.12	317.41	316.91	316.06	318.9	318.2	317.87	315.66	319.32	318.86	318.39	317.73	319.48	319.16	318.61	318.41	317.08	318.21	315.82	319.6	319.82	317.99	317.96	316.53	319.18	320.02	317.45
325.68	327.96	326.91	326.14	326.07	328.07	325.41	325.98	324.63	327.1	325.89	327.59	327.32	329.73	327.37	326.37	329.45	328.61	326.6	326.84	327.45	326.68	325.96	326.97	328.46	327.8	326.41	328.32	325.99	325.69	327.51	327.21	326.61	327.81	326.12	329.03	328.09	327.28	328.99	326.03	325.99	327.46	325.82	327.43	324.08	328.14	324.48	327.66	325.89	328.32
306.44	304.5	305.06	306.92	308.35	304.51	306.67	307.95	304.15	305.8	305.35	307.43	308.47	307.97	306.5	305.16	305.84	307.96	307.01	306.84	308.03	307.46	308.57	306.2	306.36	309.3	306.6	307.23	307.77	305.63	304.84	306.54	303.99	304.28	305.63	305.38	306.89	306.03	306.53	307	305.6	306.2	307.81	307.18	305.82	306.4	304.96	306.99	308.46	305.82
315.28	313.43	315.71	313	316.27	316.8	314.75	317.04	315.77	314.73	316.45	313.71	317.61	311.45	313.02	316.18	316.9	316.59	316.47	312.99	315.09	316.4	316.11	314.91	316.43	313.7	314.24	315.79	313.98	315.22	315.47	316.78	315.1	314.38	313.59	316.03	313.51	316.14	314.31	316.17	314.02	315.72	315.72	314.67	314.32	315.32	314.35	315.37	316.07	314.9
296.38	296.06	294.61	295.23	293.33	292.35	294.28	292.81	294.05	293.11	294.76	291.61	293.59	293.56	293.97	295.34	293.26	294.57	294.6	293.3	295.21	296.23	296.11	295.46	294.45	291.78	295.62	294.55	293.29	293.1	291.03	293.1	292.91	293.41	293.52	294.28	294.52	294.27	296.35	295.52	293.71	294.08	293.83	290.99	292.76	294.27	294.02	294.9	293.52	294.62
321.69	316.11	319.9	321.06	320.25	316.39	317.78	320.63	319.05	318	320.12	321.33	319.06	321.62	315.74	320.2	319.24	316.57	321.4	321.69	321.47	318.28	318	319.72	317.33	318.67	321.2	317.09	319.05	319.43	319.61	319.83	319.92	320.01	321.63	318.34	322.99	317.91	319.62	319.15	318.29	318.25	321.48	319.53	318.65	318.74	318.82	321.4	321.11	318.5
311.22	310.32	309.86	311.87	311.92	313.49	310.89	311.8	311.92	313.07	313.15	310.77	311.53	314.37	309.8	315.04	312.43	312.18	311.51	312.46	309.45	309.78	314.07	314.9	314.74	315.13	312.32	312.32	310.74	310.34	311.82	312.43	311.47	312.92	312.51	311.67	313.04	310.22	313.27	313.27	308.92	311.66	314.59	313.12	311.66	310.93	312.37	309.59	311.21	311.9
312.67	312.44	312.64	314.4	312.05	311.98	312.14	312.92	314.19	311.05	312.42	313.6	313.9	313.77	313.02	313.49	313.92	313.31	311.99	314.47	312.4	314.22	311.77	310.9	311.48	312.51	312.16	314.09	313.42	314.41	313.71	313.41	313.78	315.26	311.75	312.85	311.82	313.26	310.93	313.09	311.48	313.35	312.08	311.95	312.89	312.53	312.7	311.36	312.52	314.01
314.26	314	314.64	312.9	314.71	314.36	314.82	315.22	314.61	314.5	314.61	315.02	315.48	315.16	317.56	317.01	315.4	319.51	314.52	314.78	315.12	314.6	315.48	314.98	315.26	315.59	315.21	313.28	315.47	316.05	313.92	313.03	312.58	313.52	315.8	315.53	314.7	315.84	313.22	313	315.46	314.02	315.26	316.22	314.39	316.88	314.69	315.09	318.44	313.94
309.35	306.86	305.94	307	305.96	309.28	306.87	306.67	306.89	305.38	307.6	308.98	306.24	306.13	304.52	305.88	307.09	305.93	307.04	306.63	307.79	307.58	307.9	305.86	305.31	307.36	307.32	304.98	305.72	308.82	306.13	304.9	304.42	305.44	306.77	306.31	306.48	306.67	304.85	304.26	309.58	305.85	304.9	306.63	306.51	307.65	309.08	306.06	306.43	308.17
307.91	310	307.63	310.54	311.96	308.57	310.4	311.06	309.21	306.39	309.66	309.7	308.82	306.18	306.8	307.09	306.18	308.59	306.36	309.88	308.05	308.3	306.43	309.06	308.91	308.84	310.07	310.37	310.95	307.66	308.84	308.9	308.34	310.33	310.21	304.52	310.18	305.32	310.03	309.44	306.95	311	307.7	309.11	310.43	309.34	307.18	307.55	310.27	308.11
310.08	311.28	311.66	310.49	308.86	311.74	310.01	309.72	311.6	311.53	309.18	312.35	308.71	310.9	309.88	310.38	310.34	311.35	311.92	312.94	311.41	310.26	308.76	310.69	311.42	311.62	311.42	310.63	310.37	308.34	309.15	311.05	311.15	309.66	311.6	312.27	310.83	307.4	308.76	310.67	312.28	313.84	310.99	308.28	311.28	310.22	310.33	309.04	308.78	310.88
310.5	309.83	308.28	309.32	308.61	308.85	310.06	308.74	309.29	309.31	309.57	312.13	307.61	309.56	307.73	307.65	308.67	308.87	308.08	306.34	310.35	308.07	307.44	307.95	310.71	306.93	308.76	309.93	307.88	308.24	309.86	310.91	310.24	307.41	309.52	309.55	312.02	308.1	306.16	309.97	308.25	310.6	308.46	306.4	309.49	309.41	308.74	309.99	308.03	310.29
303.19	302.13	300.43	301.89	300.03	299.67	299.43	300.82	301.42	301.59	299.52	299.91	299.27	296.32	299.67	300.67	302.09	301.65	303.2	300.28	298.56	298.39	299.31	301.08	297.88	299.06	301.11	298.37	299.01	301.74	301.18	301.87	301.3	300	299.94	300.07	299.2	301.4	301.15	300.21	298.22	298.3	300.42	299.36	299.99	301.76	299.51	301.29	298.98	300.69
305.33	305.31	303.27	305.68	302.14	304.88	305.18	304.19	305.88	304.33	303.66	304.12	304.69	306.29	303.97	304.65	304.67	305.99	305.45	303.25	304.72	305.64	304.83	305.46	306.37	304.39	304.69	304.96	303.46	304.83	306.08	304.56	305.17	303.75	305.61	304.91	303.05	302.9	307.53	304.89	303.8	304.78	304.29	304.99	304.3	304.45	303.27	307	303.15	305.28
305.76	302.95	303.66	308.16	306.4	308.64	306.93	307.62	306.92	304.87	307.47	306.91	307.9	306.86	308.12	308.28	307.3	306.59	306.66	303.77	305.85	306.34	307.65	306.95	305	307.73	306.26	303.53	306.51	305.39	307.5	305.09	308.76	306.26	307.4	309.47	306.68	307.47	306.39	305.08	305.37	308.38	305.66	308.05	305.98	306.51	305.66	305.46	307.88	306.14
316.49	317.74	315.67	318	314.79	315.77	315.4	316.14	314.07	315.83	315.87	314.88	314.51	318.4	315.73	315.56	313.68	313.68	314.67	316.37	315.85	316.18	314.69	313.04	314.49	316.45	314.13	317.98	317.04	316.13	315.24	317.64	316.21	316.41	316.39	313.97	312.41	316.41	316.74	319.36	317.88	316.1	314.92	316	319.07	315.16	312.99	316.73	315.71	314.11
327.77	326.97	328.52	327.28	326.08	327.33	326.06	326.39	326.74	327.12	327.96	329.03	326.43	326.68	328.51	326.06	323.64	324.87	326.52	328.04	327.13	325.52	327.15	326.8	328.1	328.75	325.11	324.45	326.64	326.08	329.14	326.68	326.36	326.31	327.66	326.1	327.66	327.54	326.11	325.77	325.9	325.54	329.39	325.99	326.51	327.45	325.94	328.95	325.45	327.41
300.58	302.12	301.56	300.92	300.65	303.34	297.67	301.38	301.42	301.25	301.54	303.25	300.85	298.79	304.06	301.18	300.37	299.95	300.04	300.53	301.67	302.55	301.73	299.89	302.13	300.85	302.88	300.06	299.04	300.44	299.68	300.05	303.13	300.24	302	301.3	302.4	301.03	299.33	301.1	302.3	301.63	300.78	300.4	300.52	303.52	298.43	301.79	298.8	300.07
305.43	305.6	306.06	304.17	305.93	306.9	305.7	305.82	306.85	306	306.72	303.64	304.65	304.73	305.86	309.23	304.96	305.9	305.17	303.06	304.43	307.92	305.34	306.59	302.79	305.43	305.15	306.48	304.09	305.19	305.94	303.19	306.49	307.99	304.42	305.85	307.07	303.91	306.1	303.87	305.48	305.44	308.15	302.6	303.96	305.48	304.82	303.87	304.27	305.91
303.29	302.14	301.89	302.41	302.13	301.2	304.58	302.38	304.4	301.41	302.29	302.92	300.96	300.92	303.35	302.75	301.68	301.35	301.99	300.88	302.77	303.84	302.05	302.48	301.95	304.76	303.8	305.4	301.55	302.09	303.04	303.6	302.29	302.67	304.16	300.34	300.14	303.1	304.1	301.78	304.39	303.19	302.65	302.91	300.48	303.4	302.34	305.57	302.52	302.08
296.09	296.17	294.27	297.53	297.66	296.1	296.52	296.57	295.85	294.62	296.68	296.24	294.02	298.57	297.98	297.73	296.75	295.97	298.52	295.8	297.29	297.37	296.41	295.24	294.22	294.32	298.44	297.41	296.75	296.76	297.68	295.16	298.63	296.77	296.33	294.63	298.85	296.82	298.36	297.52	294.82	297.34	298.08	296.42	297.97	300.2	295.99	296.08	299.56	298.7
306.77	310.68	309.49	310.5	311.02	311.31	308.46	307.47	309.86	309.17	309.54	310.4	310.56	309.71	311.59	309.47	309.75	311.83	309.12	308.3	306.69	308.79	309.85	311.76	310.01	311.58	311.42	308.14	309.5	309.04	307.1	307.04	309.8	311.55	313.58	309.38	310.88	310.87	310.48	309.85	308.34	308.91	308.33	310.59	310.18	309.87	311.36	310.46	312.15	307.58
302.07	304.5	302.15	302.01	302.44	301.98	302.66	302.18	302.93	302.98	305.13	303.4	303.58	304.38	303.3	302.21	305.42	304.98	303.48	304.36	303.53	303.31	302.53	303.77	304.55	303.1	303.24	304.06	301.1	302.63	306.96	303.38	303.32	303.28	302.77	303.91	302.24	303.63	305.72	304.62	302.39	305.64	304.07	302.45	303.23	304.96	303.73	303.8	304.06	305.73
320.93	320.34	321.33	319.36	318.66	320.92	318.06	318.6	320.92	321.86	317.99	320.64	319.04	320.35	318.12	319.46	317.49	318.88	321.9	317.81	321.09	318.28	321.44	318.22	319.5	319.46	317.71	319.1	319.8	320.86	321.66	319.74	319.25	319.85	317.98	318.43	320.62	318.91	318.67	319.37	320.88	318.67	319.17	319.8	319.09	317.42	319.77	319.98	321	321.09
313.22	315.37	316.19	314.96	313.14	313.8	310.18	310.6	311.26	312.34	312.04	313.06	312.74	311.34	312.13	312.35	312.11	314.65	313.39	312.6	311.74	315.83	316.06	312.8	311.38	313.49	311.79	314.82	314.92	312.68	313.66	311.97	313.9	312.65	310.82	313.7	313.64	312.99	310.77	311.52	312.35	316.54	312.16	311.95	312.51	313.84	311.88	311.94	311.88	313.73
305.2	304.79	305.9	304.12	301.94	304.06	306.54	302.81	304.35	306.94	306.5	304.28	303.82	304.75	304.43	302.55	303.74	304.78	303.33	304.21	300.32	305.45	304.55	306.52	302.47	305.91	303.65	303.75	302.97	302.2	305.47	305.97	304.75	304.64	301.7	304.97	303.21	303.44	302.42	302.48	304.28	306.42	305.06	303.48	308.06	303.54	302.98	304.04	305.86	302.88
296.55	300.11	299.16	300.9	298.86	297.57	299.37	299.01	299.37	299.64	300.47	301.73	299.03	301.1	299.24	300.67	298.84	297.86	299.72	300.16	300.61	301.58	299.41	301.26	299.06	301.14	299.24	297.46	301.43	298.1	300.1	298.16	297.76	299.26	299.93	298.82	299.4	299.68	298	300.06	304.35	299.73	302.21	299.99	302.55	299.94	300.96	302.12	300.12	301.38
314.94	317.15	319.25	317.1	315.28	316.75	314.82	316.62	315.83	315.39	315.69	318.21	315.6	318.94	317.93	314.97	318.49	316.94	316.73	313.54	314.35	314.38	314.86	317.27	316.01	315.79	315.86	310.5	314.93	316.11	312.75	316.98	316.73	317.6	316.92	316.8	316.56	314.09	316.42	315.36	314.86	317.41	316.48	316.56	318.68	317.94	316.47	316.21	316.23	315
319.8	320.95	318.27	318.46	316.77	320.91	319.06	319.1	318.34	317.81	319.16	316.66	316.87	318.49	316.69	318.63	320.04	317.48	318.18	319.94	316.91	317.98	318.12	318.11	318.13	317.02	316.77	319.91	317.57	318.88	317.64	315.99	317.09	320.1	316.75	315.02	316.88	318.93	316.44	318.87	317.93	319.05	319.06	316.64	316.59	319.83	319.28	319.06	316.87	318.07
311.46	310.09	309.9	313.31	309.5	310.33	311.31	310.27	311.55	310.49	308.99	309.82	309.69	310.62	311.45	312.61	310.84	308.95	310	307.97	309.64	308.86	307.05	313.62	309.6	310.05	311.19	310.56	311.74	309.69	313.21	308.19	311.8	310.66	310.72	308.4	311.92	307.71	310.44	312.08	310.94	312.62	313.14	312.41	308.61	311.56	310.4	309.04	311.1	310.94
296.43	295.85	293.79	294.8	296.16	295.09	295.09	293.12	295.97	296.75	295.7	297.16	294.3	295.31	296.56	293.57	295.28	294.95	293.93	294.7	296.58	292.93	294.92	297.28	295.71	294.28	295.21	296.24	294.9	298.12	292.7	297.1	294.22	297.27	296.94	294.22	295.49	296.05	295.18	294.33	296.12	295.48	295.32	294.91	292.49	294.51	295.4	294.9	294.33	297.64
310.06	307.91	310.45	308.98	310.23	310.76	310.66	310.59	312.6	309.74	310.43	309.55	312.11	309.2	310.41	309.04	308.5	312.46	312.54	312.79	310.64	310.15	310.85	312.51	310.24	307.73	312.16	313.09	310.54	311.66	309.74	310.86	309.09	311.9	310.31	310.84	312.25	312.25	311.02	310	309.52	309.89	308.71	307.74	309.6	310.66	311.23	308.97	308.73	312.31
304.59	306.84	304.77	306.08	307.03	305.86	306.45	304.86	305.8	305.86	308.74	307.31	307.96	308.43	307.52	301.32	306.78	305.55	305.63	305.41	305.39	306.24	305.95	306.68	308.21	305.61	306.96	304.81	306.96	305.47	303.63	304.77	306.9	305.49	304.19	305.45	304.8	306.23	306.82	307.03	304.94	307.79	305.32	307.62	305.4	304.45	305.53	304.69	310.1	310.26
303.53	306.08	307.35	305.77	305.08	305.86	305.31	304.51	303.62	307.4	303.36	304.56	305.45	305.69	305.74	303.72	304.97	304.62	303.86	306.8	306.52	304.63	303.19	305.14	305.55	306.86	302.68	303.62	305.86	307.24	305.61	304.86	304.47	305.39	308.07	306.53	303.94	304.07	304.69	305.84	304.66	305.47	305.38	303.58	303.78	305.67	306.69	302.99	306.82	304.91
304.04	305.09	304.5	303.23	304.92	305.72	303.53	302.02	306.41	303.2	305.61	303.7	304.39	303.51	304.34	304.07	303.6	304.28	304.99	306.78	304.57	307.07	302.81	305.96	304.26	303.5	307.07	303.96	302.42	305.42	305.68	302.65	304.52	302.89	303.73	304.8	306.07	304.72	302.95	307.05	301.76	305.97	304.32	304.16	307.55	305.03	303.59	302.09	304.6	303.14
305.33	303.69	305.2	306.8	302.69	305.47	303.71	306.58	308.82	307.13	306.32	304.04	306.12	304.34	304.93	304.07	304.22	304.4	305.04	304.72	307.26	305.94	306.43	307.55	306.7	304.77	306.34	306.13	302.69	305.03	305.32	302.98	305.64	305.25	305.02	305.74	305.36	304.53	304.73	305.52	307.01	305.32	305.2	304.66	305.01	305.45	305.77	304.45	304.94	303.83
313.43	314.86	315.14	318.37	315.52	316.24	319.29	316.13	314.24	314.31	313.82	315.38	314.37	314.83	314.67	315.83	314.86	317.73	314.68	314.13	318.45	315.3	312.24	312.98	313.07	316.6	315.87	315.59	315.78	317.53	314.34	315.46	316.11	316.36	317.57	317.91	314.94	316.22	312.61	315.1	315.36	315.35	315.64	314.04	316.46	314.5	313.9	315.74	314.78	314.06
325.91	326.92	328.79	328.46	328.32	325.73	328.04	330.28	328.84	328.88	329.8	328.92	326.64	328.67	328.24	328.57	329.2	327.34	327.74	326.84	328.18	325.48	327.77	327.46	327.34	326.85	330.04	330.13	327.37	324.65	325.76	330.08	327.43	327.34	328.39	329.67	326.8	326.41	327.88	327.4	326.44	329.68	328.82	328.23	329.8	328.86	328.61	328.21	327.21	327.71
325.64	322.21	324.45	323.41	324.34	322.92	327.88	325.38	324.6	325.44	324.12	326.74	326.53	326.41	326.34	327.44	325.95	326.52	325.53	320.89	326.66	326.27	323.72	324.99	324.75	327.53	325.43	325.81	324.57	324.47	323.2	326.23	325.35	324.7	323.22	327.5	323.37	325.16	324.84	327.88	324.97	323.33	324.36	325.6	329.63	325.53	324.94	327.08	325.22	326.03
314.02	315.37	314.93	315.92	313.56	315.67	316.02	315.83	314.76	316.25	313.4	313.48	314.82	316.72	317.02	316.47	314.08	315.7	313.15	316.31	316.23	312.4	314.8	316.71	314.89	312.42	313.45	312.66	315.48	313.16	315.2	314.88	314.16	313.63	315.59	314.49	315.53	317.96	314.66	313.43	314.16	317.11	313.67	315.19	316.89	317.17	312.6	315.6	314.91	314.53
300.9	300.77	301.29	299.66	298.04	301.4	300.88	301.24	298.67	301.9	300.63	300.96	301.42	298.19	301.24	300.76	299.11	301.41	302.34	296.19	298.74	300	301.01	300.41	299.12	297.38	300.68	297.31	299.68	298.61	300.81	300.58	299.15	297.56	300.38	298.21	300.84	301.39	300.6	302.59	297.76	301.52	300.53	300.99	300.95	299.08	301.55	300.76	299.71	300.87
318.11	318.57	319.09	317.25	319.56	316.82	317.78	318.04	318.05	316.53	319.78	315.61	316.9	317.42	318.46	320.28	318.49	319.45	316.92	318.16	318.82	317.82	318.6	318.01	319.13	315.62	318.71	317.38	316.83	317.08	319.16	319.09	317.19	318.47	318.19	317.84	317.05	318.92	316.86	316.39	319.88	318.74	318.61	318.28	319.84	316.48	316.03	316.3	319.36	318.34
295.81	295.32	295.06	295.7	297	295.16	294.25	296.16	293.51	294.38	296.89	292.23	296.64	295.47	296.55	295.6	294.4	292.95	295.26	293.93	295.47	295.46	294.27	293.25	294.01	295.94	293.5	295.59	296.41	296.72	294.79	292.17	296.27	294.71	292.36	296.73	293.77	294.3	295.5	294.4	297.24	295.18	292.83	294.96	295.27	294.91	294.88	295.22	296.23	294.63
306.1	302.46	303.48	301.86	303.57	303.41	304.6	303.47	302.09	303.99	301.41	305.48	302.71	305.98	302.83	303.38	305.14	304.76	300.99	304.04	302.14	303.43	302.61	303.64	307.59	304.24	305.07	301.69	302.69	301.82	303.72	305.61	303.38	301.95	303.12	303.36	300.38	302.7	302.76	305.38	301.67	304.45	303.72	305.91	302.45	300.9	304.55	302.37	303.64	306.36
313.18	312.96	314.27	312.05	313.8	313.55	312.66	312.77	313.2	311.37	313.78	312.76	314.05	313.99	313.08	316.32	313.72	313.18	315.16	313.13	314.79	313	313.37	313.37	312.86	312.9	312.34	313.48	309.92	314.61	312.51	316.63	315.33	312.12	314.63	312.02	314.99	312.93	313.04	312.57	314.07	314.56	313.88	313.09	313.2	312.52	311.23	312.53	312.36	312.98
315.43	313.27	313.63	312.59	312.49	315.28	314.86	312.04	314.2	313.53	312.18	314.34	315.13	313.77	312.17	314.2	311.15	312.8	312.18	312.34	313.43	311.81	314.75	314.73	313.21	314.78	312.8	311.65	314.7	313.46	314.48	311.3	313.03	312.62	313.64	312.07	316.08	310.23	313.89	313.83	315.46	312.9	315.54	314.02	315.91	312.89	312.99	314.04	311.82	314.21
317.35	317.91	315.23	317.61	316.21	316.36	315.58	318.1	315.14	316.72	316.86	314.54	318.26	319.53	318.31	319.66	314.9	317.3	317.17	317.43	316.86	316.55	317.59	315.1	316.74	315.42	316.24	317.69	316.62	316.71	316.65	313.5	316.5	317.12	315.21	315.29	315.74	317.98	315.69	313.68	316.81	317.01	318.4	317.13	315.31	318.79	315.8	316.83	319.44	315.7
309.84	309.99	311.22	310.75	311.97	312.75	312.87	310.97	310.89	313.26	312.57	309.24	311.52	310.37	310.73	311.22	310.3	311.95	312.05	310.79	312.51	311.92	313.23	309.19	312.8	310.26	309.51	311.76	310.49	313.54	310.28	309.32	312.27	309.13	310.64	311.01	311.14	312.94	311.09	308.25	313.51	311.43	313.21	311.96	313.6	310.32	310.93	310.47	312.28	311.95
298.33	296.89	295.6	297.99	293.63	293.85	297.13	294.59	296.1	298.26	296.86	297.2	297.57	296.86	299.16	296.76	296.26	297.62	297.31	295.92	295.91	299.03	297.87	298.1	299.22	297.08	296.27	297.02	296.72	297.94	299.78	296.59	299.06	296.75	295.93	297.99	298.26	298.01	294.98	295.39	294.41	297.15	296.18	294.67	296.79	296.1	296.99	297.31	297.1	297.04
309.11	304.69	303.37	305.46	302.38	305.68	309.27	306.72	303.54	307.96	304.83	305.3	306.4	305.86	304.3	303.59	307.72	303.61	308.09	306.09	304.69	305.25	308.5	307.27	304.05	305.47	305.95	303.96	305.66	306.41	304.81	305.36	302.91	305.46	305.19	308.14	306.74	305.55	303.38	306.02	307.25	304.39	307.22	304.11	305.31	305.75	308.64	304.08	307.59	304.88
311.67	311.28	313.35	313.59	312.21	310.24	313.44	310.98	312.51	309.87	312.31	312.49	310	314.97	311.78	311.39	312.18	310.54	313.34	311.15	313.89	314.29	313.54	312.44	312.36	308.77	311.95	314.87	312.13	311.25	315.29	314.12	312.03	311.53	310.6	310.08	313.25	312.2	311.6	309.54	311.81	312.79	310.82	310.76	310.44	313.86	312.99	313.95	312.85	311.67
298.86	296.08	297.3	297.26	299.59	294.23	297.14	297.87	298.58	298.35	297.99	296.41	296.41	294.91	292.88	297.38	297.39	298.2	298.29	298.28	295.24	297.57	296.64	296.79	295.28	298.69	298.82	294.68	296.74	298.63	295.83	297.55	296.56	296.02	294.47	296.09	296.59	297.83	296.8	296.66	296.34	296.07	298.15	295.59	296.25	297.4	297.54	298.09	296.19	296.27
318.33	319.55	319.42	318.1	317.54	316.74	320.26	316.17	317.23	315.33	317.72	317.82	317.02	318.94	314.44	319.28	318.13	317.21	319.74	318.42	317.04	318.65	315.42	319.62	316.92	318.2	320.41	317.73	316.99	318.51	317.37	318.96	317.98	318.62	317.36	317.45	315.94	319.42	317.78	317.92	319.86	317.58	319.6	316.42	318.71	317.62	319.88	318.32	320.81	318.23
306.64	310.54	311.73	310.69	312.72	308.64	311.66	312.07	311.42	311.57	308.94	311.7	308.43	310.12	312.9	312.22	311.84	311.57	310.53	310.6	310.1	311.27	311.35	311.15	309.73	309.87	311.13	313.08	309.42	312.34	311.62	311.33	308.14	313.03	310.15	311.12	311.02	311.06	309.09	311.1	308.82	312.2	312.13	307.94	312.04	311.72	309.2	310.54	312.86	310.19
319.43	315.13	314.27	312.81	315.62	313.39	314.93	315.11	313.53	313.2	313.68	312.96	315.38	314.27	312.22	314.35	314.38	313.91	312.93	315.19	315.71	310.53	312.11	311.33	312.1	313.34	314.62	315.17	313.83	316.53	315.1	316.92	313.86	313.8	312.69	313.72	314.14	311.81	311.6	313.75	315.78	311.06	311.44	314.91	314.33	310.83	314.77	314.35	314.12	312.71
317	316.5	319.16	317.68	316.61	316.02	317.71	314.59	317.57	319.14	319.12	316.17	316.13	313.77	317.77	318.25	317.59	315.4	318.37	315.76	315.46	316.45	317.82	315.34	318.52	316.03	317.89	316.44	317.54	317.67	315.32	318.68	316.78	316.68	316.75	320.29	317.08	317.28	316.49	313.59	313.4	317.46	316.12	316.81	317.98	318.34	318.59	318.45	317.81	317.54
300.85	301.67	302.71	301.93	302.57	301.71	301.59	303.52	302.84	301.12	302.61	301.77	300.74	301.56	302.47	305.08	301.99	302.14	303.3	302.47	303.65	302.21	302.97	302.42	303.98	300.97	303.19	301.35	300.74	302.77	302.44	303.31	302.06	299.93	301.2	302.59	299.15	301.78	302.62	303.29	302.88	302.11	303.53	300.74	303.7	301.6	302.13	304.15	302.35	304.44
317.34	315.57	319.28	315.67	319.73	318.73	318.07	316.92	318.46	316.29	316.47	317.23	316.42	318.63	314.83	318.46	316.27	316.1	316.83	317.32	316.1	318.22	316.44	315.8	322.62	316.74	317.37	315.3	317.68	318.09	318.02	316.41	315.43	317.3	317.23	318.33	317.65	317.3	316.91	317.59	316.9	318.85	319.14	318.82	318.65	317.78	319.18	316.94	317.38	316.84
316.82	314.26	313.97	316.27	314.19	317.61	316.57	316.76	315.47	315.13	313.5	314.64	316.26	314.51	317.26	315.51	314.09	315.2	316.5	319.43	314.62	315.69	316.35	315.99	315.62	316.17	315.34	314.96	314.78	315.85	315.86	312.37	314.66	312.62	314.75	318.55	315.39	317.46	317.23	315.03	314.39	314.82	314.23	314.45	313.92	316.66	317.82	315.19	316.7	311.57
295.58	295.5	296.26	296.35	294.01	294.24	294.21	291.43	294.37	294.25	293.88	295.18	294.07	293.49	295.63	293.24	292.06	295.02	294.86	292.96	294.81	293.27	293.65	293.94	296.19	294.53	295.62	294.41	294.22	291.79	294.46	295.62	294.07	291.41	295.55	293.7	294.97	292.93	293.47	295.24	294.83	291.93	296.57	295.24	296.31	292.08	296.65	293.89	293.73	294.76
311.88	308.45	309.24	309.1	308.18	307.99	306.01	308.49	308.85	308.61	307.08	306.86	309.77	308.02	309.62	311.05	310.73	307.22	309.11	308.56	308.19	308.4	305.93	306.86	309.1	309.19	308.9	307.68	310.59	310.45	307.6	309.7	308.89	309.46	307.96	308.88	305.95	308.26	306.34	312.17	306.81	308.53	309.37	309.27	311.07	309.7	309.56	309.35	307.46	309.38
300.75	301.54	302.14	301.52	301.7	300.55	299.72	299.14	303.25	302.52	300.38	298.65	299.81	300.21	301.78	301.46	301.02	301.46	301.9	304.18	298.12	299.68	300.13	300.8	301.71	303.1	302.05	298.8	300.45	301.58	300.88	300.58	299.53	303.74	301.36	301.74	303.22	301.05	301.2	300.54	301.65	299.53	300.74	301.42	297.97	302.11	300.76	301.06	298.96	300.77
313.42	313.71	313.79	311.03	314.89	312.08	314.87	313.3	312.2	314.6	313.36	312.77	313.18	314.31	310.45	313.07	311.75	314.76	314.06	313.75	313.76	314.16	312.85	313.49	315.25	315.01	313.62	312.94	314.29	313.23	313.11	316.64	317.06	313.86	314.51	316.38	314.16	310.61	315.17	313.5	315.34	315.53	314.94	312.45	315.78	313.37	313.8	315.86	315.57	311.9
320.39	320.16	319.85	318.54	319.89	319	317.77	315.93	319.24	319.86	318.13	321.83	316.64	320.75	319.28	319.65	321.87	317.51	319.32	322.03	319.58	318.24	318.4	315.75	319.06	321.09	320.53	318.26	317.19	317.61	322.53	320.13	321.43	318.29	319.39	317.75	319.35	319.02	322.9	318.59	321.69	320.18	319.97	320.23	316.58	319.95	319.5	318.9	317.83	316.68
291.57	292.9	295.31	295.15	294.11	293.61	294.27	293.75	291.81	295.1	293.24	294.6	295.88	294.1	292.5	294.6	295.51	296.64	294.39	293.57	295.69	294.34	295.21	297.79	294.78	294.16	295.78	295.14	294.93	294.57	293.74	294.03	292.97	293.87	296.18	295.23	294.05	293.74	293.98	292.18	293.42	293.3	291.6	293.87	294.63	293.9	293.23	290.96	292.48	293.39
325.15	326.04	329.38	326.56	327.49	324.41	328.75	324.03	326.94	328.04	325.86	329.28	326.61	330.56	327.15	325.5	328.67	328.85	326.87	326.62	330.79	327.84	326.81	327.88	326.36	326.96	327.27	326.8	328.71	326.42	327.03	327.58	328.94	328.59	328.31	327.99	328.89	328.73	328.56	328.22	329.46	326.77	330.54	326.18	327.39	328.12	329.86	328.58	330.02	328.68
315.01	313.96	313.98	314.67	313.22	314.88	314.04	314.02	314.53	314.28	312.82	316.25	313.23	312.61	316.35	314.37	312.76	317.01	316.99	312.34	313.34	314.32	315.7	316.04	314.25	313.82	315.64	314.53	313.75	312.85	314.78	314.32	314.08	313.87	315.44	313.73	313.59	312.77	313.78	313.39	312.68	313.52	314.26	315.39	313.77	314.51	315.03	314.89	315.02	315.11
313.4	315.59	316.95	315.08	313.32	315.33	314.64	314.79	315.6	314.5	318.56	316.85	316.99	313.6	317.12	315.52	315.51	315.48	313.94	315.74	317.72	313.47	314.28	314.25	315.22	317.55	314.53	313.65	313.16	317.6	314.49	314.72	313.99	316.65	313.3	313.71	314.24	313.86	312.54	314.1	313.57	313.4	315.77	312.41	312.56	315.95	314.49	317.87	316.82	312.26
319.26	316.9	319.17	320.38	318.48	320.37	315.77	316.4	318.75	319.19	318.51	316.96	318.46	317.3	319.25	319.51	317.55	317.57	319.03	318.34	317.35	317.61	315.63	317.84	319.7	316.01	319.73	316.39	316.87	319.05	317.33	316.89	318.29	316.42	318.46	318.04	317.59	319.66	319.14	321.57	321.27	314.63	320.32	318.45	316.14	319.35	318.93	317.93	317.87	318.37
306.6	305.83	304.8	302.23	303.8	304.82	303.97	303.02	304	302.06	304.17	300.65	304.68	302.62	302.96	303.94	306.51	304.05	306.21	303.25	303.72	302.89	305.77	303.37	302.41	305.34	303.45	303.42	302.84	304.39	304.5	305.66	304.69	302.05	304.72	302.91	302.93	303.64	303.65	301.54	307.11	303.35	305.59	303.66	304.27	304.24	304.54	304.71	305.25	302.99
300.99	302.69	303.24	304.22	304.19	304.32	303.76	303.62	303.61	304.1	301.55	303.16	304.49	305.57	303.5	301.24	303.55	301.16	305.2	301.82	300.51	300.86	305.66	301.93	301.77	301.13	304.25	303.02	301.18	305.86	303.1	302.76	300.7	304.61	301.86	302.95	303.24	303.51	304.17	305.49	301.21	302.69	302.21	300.62	305.07	303.81	304.62	302.85	304.15	303.86
302.37	302.79	301.68	301.7	300.56	302.02	302.08	301.28	305.24	303.58	301.39	303.71	304.73	303.35	302.03	303.64	303.52	301.56	301.28	300	300.44	301.81	301.74	302.65	303.4	300.32	302.25	299.77	303.43	301	303.02	302.15	302.5	301.56	301.87	301.35	303.39	301.52	301.92	303.71	304.23	302.41	301.2	305.43	300.35	301.24	302.26	301.42	302.48	299.57
305.06	300.15	299.47	303.67	302.5	303.03	302.4	302.47	302.67	303.43	301.9	305.63	303.4	301.94	304.35	303.42	303.33	303.41	303.25	301.22	303.34	301.5	299.64	303.26	304.04	301.32	303.71	302.67	302.37	302.46	302.53	302.49	301.87	302.98	302.08	302.35	303.89	303.27	302.96	303.29	301.9	301.2	303.06	301.26	299.3	301.34	305.59	303.25	303.38	304.19
328.35	324.93	326.37	328.45	327.83	329.01	324.89	325.48	329.86	331.21	327.19	328.72	325.95	327.37	328.28	328.5	328.05	325.24	327.09	327.18	326.1	329.02	325.51	326.5	324.21	326.55	325.42	327.43	328.79	329.01	327.39	326.43	329.4	328.03	326.91	325.63	327.54	326.6	327.7	331.25	328.2	327.86	327.53	327.05	326.03	328.9	328.3	327.87	325.91	327.55
307.16	307.08	306.13	307.97	305.08	306.74	306.94	305.25	305.61	308.71	306.83	307.35	309.45	304.88	307.43	305.15	306.41	307.09	305.84	307.09	305.59	307.75	309.74	308.82	304.31	306.87	310.12	308.51	307.47	308.01	310	306.82	306.61	307.53	306.99	309.54	304.83	307.49	307.55	306.43	306.25	307.27	308.39	307.95	306.3	307.02	306.08	308.94	306.17	310.78
298.15	298.62	296.77	297.42	295.59	296.57	298.15	296.65	298.32	296.68	296.26	296.28	297.91	296.86	296.56	298.53	297.26	298.41	295.46	296.17	295.47	297.22	298.25	296.43	297.59	294.22	297.15	296.41	298.47	297.75	299.29	298.18	297.44	298.16	295	296.44	299.19	295.54	296.11	297.43	297.03	295.61	298.52	298.47	295.65	298.23	296.7	296.7	294.14	295.36
326.47	326.56	329.29	327.45	327.29	327.76	328.5	327.49	329.43	327.71	329.16	327.75	327.77	328.39	328.4	328.63	327.94	326.36	329.36	329.17	327.88	329.98	327.27	326.49	328.07	328.64	329.14	328.59	329.09	324.22	330.04	327.7	329.59	325.22	327.76	328.58	330	328.41	328.52	326.73	327.58	327.35	328.97	330.59	328.81	331.56	327.72	330.08	329.04	325.74
311.34	313.65	312.79	314.13	312.02	313.02	310.55	312.51	313.18	314.07	312.94	311.99	313.48	312.7	313.37	312.59	314.32	312.85	313.39	312.14	310.9	312.74	311.13	313.51	312.61	312.55	312.35	310.55	312.97	313.92	314.54	312.52	314.89	311.09	311.25	312.19	315.41	312.34	314.5	313.22	313.74	312.48	314.85	313.24	311.96	315.73	311.33	311.87	311.4	311.98
328.91	328.84	326.26	326.02	326.1	326.71	329.56	327.29	326.6	328.93	329.53	328.46	328.44	329.95	328.1	328.08	329.75	326.23	329.78	331.79	326.94	328.7	329.24	327.76	324.91	329.31	325.56	327.8	329.86	328.86	327.92	331.15	328.76	328.5	327.3	329.98	326.41	326.89	328.43	332.26	326.93	331.28	326.5	329.83	328.74	327.52	329.27	328.22	327.62	325.43
312.33	313.49	310.45	311.55	312.96	311.69	313.36	310.79	312.25	311.54	311.07	313.01	312.91	310.53	314.52	312.66	311.86	314.1	311.62	310.36	311.62	314.61	312.3	310.81	310.99	312.53	310.47	309.52	313.15	312.53	310.86	313.19	314.45	311.63	314.25	313.92	312.04	312.57	313.61	313.7	314.5	312.18	311.05	313.42	314.03	310.77	315.34	310.77	311.15	313.08
311.18	310.18	311.47	310.5	312.09	308.52	311.82	311.5	309.27	311.9	311.2	310.93	310.51	310.23	310.17	312.25	310.75	312.13	311.51	309.1	309.44	309.16	311.27	310.24	311.23	310.05	311.45	309.87	309.51	310.02	311.87	310.98	311.88	310.95	309.85	310.74	314.65	311.58	311.51	314.06	309.95	314.36	310.53	309.55	311.68	310.65	313.08	312.68	308.85	311.73
317.41	317.83	320.18	319.1	317.71	316.02	316.7	318.1	318.06	317.6	318.7	320.45	319.72	317.45	315.07	318.12	319.16	317.76	317.59	320.52	318.61	317.63	317.66	317.31	316.53	318.31	318.29	318.27	319.13	318.77	317.29	321.19	318.46	317.3	317.74	317.45	316.58	316.06	317.54	319.15	321.69	318.18	321.65	320.68	314.45	318.64	319.95	318.56	314.76	318.96
310.02	310.82	311.48	310.59	308.22	306.69	309.07	308.99	310.68	310.61	311.66	308.04	310.6	312.68	309.78	309.44	311.07	307.97	310.68	310.71	310.02	310.23	310.8	310.05	308.79	312.96	310.18	308.38	310.82	310.82	308.9	314.54	309.95	310.03	309.66	308.51	307.89	310.08	309.54	310	312.66	311.3	310.55	308.75	311.47	310.55	308.73	311	310.92	309.91
311.42	313.92	312.59	313.33	312.9	312.38	313.51	313.49	313.62	311.99	315.57	311.18	314.62	313.18	314.03	312.53	311.74	315.34	313.73	311.97	312.25	314.75	312.69	311.18	313.64	313.14	313.04	311.55	312.33	314.3	313.15	313.49	312.56	313.24	315.12	312.54	314.99	313.51	313.31	314.05	314.52	314.01	312.97	313.49	316.84	310.51	312.5	313.21	313.72	315.45
299.72	300.91	300.32	301.22	299.7	299.91	299.85	299.7	298.54	300.99	297.88	299.01	299.49	301.42	299.05	300.45	298.6	298.39	300.47	302.25	301.5	302.19	298.28	298.57	296.91	298.46	302.45	302	301.39	298.64	299.82	299.44	297.27	302.09	298.87	300.59	300.3	301.69	299.36	300.45	301.58	298.55	299.42	300.19	300.93	299.3	300.8	299.25	298.36	301.62
318.41	315.4	316.2	316.19	314.38	316.44	313.79	313.32	316.14	317.54	316.73	319.59	317.41	314.54	316.18	314.58	315.48	314.76	318.11	315.08	316.38	313.03	315.05	316.7	317.13	315.81	315.28	316.59	315.51	317.49	314.56	314.94	313.46	318.11	316.07	317.72	314.54	313.79	315.03	313.71	316.4	312.42	316.15	317.94	314.34	315.42	315.61	315.51	315.7	315.86
313.77	313.08	312.09	313.05	312.2	313.32	311.63	313.84	313.4	314.92	311.74	312.29	315.92	312.48	317.3	311.78	312.7	313.03	312.61	312.32	313.16	310.58	311.17	313.44	313.34	313.38	314.27	313.1	311.78	313.93	314.94	311.83	312.27	310.49	313.13	312.29	313.91	314.08	312.94	313.05	311.68	314.08	312.94	309.74	309.88	313.95	312.99	312.62	313.85	312.74
315.74	315.26	318.06	317.56	315.45	317.13	316.89	312.24	314.54	315.48	317.79	316.45	317.24	317.78	317.31	317.05	316.53	316.45	316.68	315.51	316.85	316.21	315.94	315.46	317.26	315.35	316.08	316.65	317.39	316.24	315.64	314.52	319.17	315.95	316.91	318.97	316.7	317.19	317.14	319.47	318.05	317.47	316.06	318.21	317.21	317.14	316.99	316.59	313.17	314.08
320.68	322.08	320.53	319.51	319.44	320.04	319.12	321.36	320.66	317.54	318.95	320.48	320.62	321.98	318.52	319.3	318.16	319.58	323.07	321.13	319.47	318.02	320.09	320.3	318.68	318.82	320.34	320.14	316.37	322.06	316.95	321.8	322.04	318.61	318.03	321.53	319.76	319.52	321.95	317.15	315.1	316.92	320.34	320.84	319.53	318.83	320.78	316.73	318.1	319.86
326.93	324.96	324.4	326.55	327.75	325.97	324.41	325.05	325.25	324.05	326.09	325	326.12	324.98	327.49	324.89	326.39	325.22	326.41	325.7	326.49	325.89	325.15	325.38	324.03	324.26	325.46	325.77	326.54	323.74	324.7	324.24	325.75	324.62	326.53	327.58	325.27	325.03	323.76	326.87	327.54	323.67	324.37	325.72	324.96	324.26	324.56	324.32	323.9	324.96
303.01	305.22	306.84	301.11	304.09	305.93	305.83	303.72	303.23	303.33	306.11	304.63	304.37	303.76	305.23	302.43	305.79	303.32	304.71	304.09	303.2	305.13	305.11	307.7	304.16	302.32	306.8	306.69	305.52	305.62	304.6	304.17	304.07	303.04	303.97	304.62	304.08	305.52	304.22	305.65	302.05	308	304.57	306.7	304.76	302.88	304.72	305.47	304.09	304.98
300.5	299.87	299.09	301.87	302.72	299.87	300.55	301.49	298.94	300.35	299.1	300.58	301.08	299.53	298.19	298.75	300.35	299.78	296.68	300.47	301.58	299.17	302.41	299.44	300.41	302.52	300.16	299.77	298.81	299.28	303.13	302.93	301.45	300.19	299.82	299.08	298.58	298.7	298.63	300.43	298.8	299.52	299.05	296.85	300.55	299.58	300.6	302.55	299.55	300.63
314.47	313.88	315.4	313.36	314.27	314.55	316	313.88	317.61	313.87	315.95	314.57	315.24	316.68	315.88	316.54	316.56	315.51	317.08	315.04	315.86	313.41	314.36	315.36	315.68	316.41	315.49	313.76	313.83	315.8	315.15	315.12	315.39	315.55	313.55	313.09	312.86	314.26	317.6	315.92	316.8	312.44	312.67	314.71	317.31	313.17	314.87	313.8	315.09	314.59
292.79	293.83	295.44	293.03	295.98	293.92	293.76	295.03	293.23	291.97	293.05	292.6	292.82	296.04	294.23	293.8	296.49	295	293.66	293.61	295.95	293.34	294.65	296.47	291.83	294.96	290.08	294.91	297.91	291.86	292.68	295.07	295.66	291.95	291.64	294.93	298.01	295.56	292.15	297.93	294.64	294.13	295.06	295.52	293.71	294.29	295.53	293.48	295.15	292.24
294.99	293.2	295.63	296.12	294.27	294.63	295.15	294.31	293.6	293.97	293.86	295.27	292.67	295.34	293.52	294.7	294.56	294.69	294.82	294.04	294.73	296.14	295.82	293.4	294.69	295.28	294.85	295.01	294.7	293.64	294.47	293.27	293.48	291.32	294.41	295.13	291.41	294.28	296.03	294.02	294.99	294.49	294.58	294.83	291.37	294.9	297.82	295.14	294.75	295.5
318.39	319.08	320.9	318.72	317.06	320.43	318.92	318.4	318.61	319.69	318.43	319.85	318.76	320.33	320.16	318.58	318.28	318.94	318.84	318.67	319.82	319.15	318.97	316.65	320.68	320.08	318.53	318.75	319.24	320.01	321.39	319.15	317.67	317.07	319.05	320.01	320.8	319.36	319.36	319.37	319.33	319.24	320.53	318.41	320.11	318.46	319.35	319.35	318.33	319.57
305.25	305.05	305.06	306.65	304.78	305.04	304.31	303.94	303.16	306.82	303.88	305.45	305.06	305.36	304.3	306.96	304.83	303.69	302.76	303.99	306.56	306	305.87	302.76	305.4	304.22	303.12	304.53	302.88	304.08	305.51	301.92	304.09	302.28	303.87	303.95	304.42	305.87	305.27	305.52	302.53	307.85	304.74	307.05	304.64	305.83	305.36	306.55	305.16	303.42
314.14	315.45	315.07	315.23	314.25	314.23	315.63	315.44	311.98	313.82	314.78	314.66	314.15	314.42	313.63	314.96	316	314.63	316.07	315.39	315.56	314.99	312.57	315.38	313.52	315.13	314.8	315.38	314.49	312.54	315.65	315.02	316.15	312.79	316.08	314.1	314.38	315.02	313.56	315.53	312.5	315.33	317.11	312.67	314.64	315.67	312.11	313.23	313.3	314.23
302.79	303.42	304.09	305.48	303.9	301.53	302.91	303.72	301.64	302.14	304.36	304.8	302.15	302.2	304.14	302.84	303.83	305.87	303.71	303.32	302.49	302.52	301.08	300.9	301.83	302.44	301.28	302.47	302.72	303.09	301.74	299.65	304.01	302.41	303.35	303.1	303.86	305.45	302.2	300.62	302.45	302.87	301.21	301.54	303.06	301.62	303.38	302.51	302.28	303.67
303.45	302.82	304.27	307.56	303.6	305.97	306.81	303.83	306.34	308.72	304.37	308.04	305.05	306.05	304.48	307.92	306.38	304.66	307.03	304.54	303.65	304.96	305.44	303.94	306.7	305.14	305.78	304.18	305.06	303.91	305.77	303.46	305.4	304.58	303.39	307.6	303.48	304.53	305.69	305.24	305.56	305.06	304.37	302.97	305.86	307.19	303.62	302.98	305.67	305.75
304.45	306.19	307.59	306.19	304.56	302.85	305.57	305.78	306.66	303.08	306.85	305.23	305.21	304.57	306.49	307.77	302.42	305.46	305.41	306.87	304.68	305.87	303.15	305.67	307.4	305.74	305.84	305.63	304.55	306.39	303.53	304.7	307.57	305.59	305.28	305.31	306.02	307.61	304.78	302.78	304.82	304.84	306.29	304.86	305.63	304.6	305.4	306.48	305.06	305.22
315.43	314.95	314.92	313.93	312.42	315.14	315.1	313.03	314.95	313.42	317.91	316.37	315.13	316.63	314.78	314.63	315.94	314.61	313.43	316.94	314.71	314.3	314.37	315.68	314.84	314.95	314.42	314.9	315.32	314.31	312.88	312.54	313.43	316.14	314.3	314.87	314.12	316.34	314.81	315.05	315	314.53	315.56	312.43	314.54	316.07	312.66	313.2	315.64	314.54
315.53	315.46	317.49	317.38	315.38	315.38	316.93	316.42	315.74	316.52	317.93	317.71	315.9	315.35	314.36	319.07	317.84	317.39	314.98	314.16	314.81	317.18	315.65	317.46	315.23	314.52	318.89	316.21	314.66	315.57	315.79	318.82	317.61	315.94	315.5	317.15	316.86	318.67	318.05	318.83	315.62	317.17	316.68	317.12	316.59	316.44	315.36	317.25	316.05	317.02
318.56	321.43	320.19	317.66	320.45	316.3	317.43	320.35	320.03	319.53	319.59	318.23	320.5	320.98	319.26	321.1	317.66	319.88	317.94	320.7	320.08	318.38	321.31	321.45	318.26	317.01	317.68	318.85	317.59	319.37	320.61	319.71	318	320.8	319.65	318.01	318.53	318.24	320.06	318.41	319.07	318.44	317.02	321.53	319.5	322.42	320.23	321.57	316.9	320.77
297.75	297.07	298.72	296.61	296.25	298.94	294.39	296.4	295.12	298.59	300.11	298.64	296.06	297.93	297.33	296.18	296.33	296.98	296.71	296.32	296.04	297.67	297.02	295.63	297.48	295.6	300.42	297.27	300.26	298.27	295.52	298.72	298.72	294.09	297.01	298.03	298.39	297.81	298.02	296.77	297.41	296.16	295.29	297.02	296.07	295.79	298.15	292.66	294.79	297.67
300.54	305.51	303.51	302.02	302.36	305.84	303.72	304.07	303.41	303.85	301.42	304.68	300.68	303.64	303.65	303.81	303.68	302.59	300.54	301.67	303.2	302.65	302.15	302.28	303.58	301.4	304.58	302.29	302.82	304.23	304.58	306.19	299.53	303.15	301.57	302.16	300.79	304.12	302.48	300.57	303.89	303	302.42	302.71	302.05	301.74	303.09	302.94	304.2	303.06
297.49	300.25	299.38	300.54	298.98	299.43	303.42	298.59	300.48	302.17	301.54	297.89	299.37	300.47	298.39	299.41	300.33	301.12	298.4	302.87	299.94	301.86	298.15	299.47	302.63	299.18	301.08	297.1	297.26	302.52	302.2	301	300.54	298.27	299.22	299.95	298.06	302.9	297.29	298.43	300.34	302.88	299.82	300.19	303.59	301.38	298.97	298.15	298.35	301.96
310.56	306.26	308.62	310.86	309.79	309.87	306.36	309.04	308.55	309.66	306.38	309.8	308.27	309.99	308.59	309.98	306.69	308.82	308.65	306.9	307.18	310.12	307.44	307.77	310.51	310.41	310.56	308.75	310.49	311.3	308.92	310.15	309.8	307.28	312.04	308.19	309.19	312.57	308.84	310.46	309.07	308.82	309.67	311.75	309.82	306.17	309.21	308.91	307.5	308.23
307.54	307.26	309.45	310.15	309.64	305.91	306.58	307.9	306.62	309.38	309.35	308.95	308.07	310.13	310	305.79	309.3	309.61	310.37	309.78	309.15	310.74	310.57	309.74	307.38	307.73	310.09	309.36	313.36	308.73	305.93	309.93	305.37	311.32	307.49	308.1	309.15	308.79	311.09	308.26	309.45	310.23	306.64	307.69	307.32	307.52	311.31	309.18	307.95	309.35
301.56	301.81	298.8	298.8	298.74	297.9	301.41	299.92	300.48	300.69	300.18	299.8	296.7	299.01	300.95	300.6	302.57	300.74	301.84	301.73	299.86	299.16	299.05	302.08	301.83	300.32	298.85	302.81	301.87	298.48	301.1	301.87	298.69	297.55	299.04	300.6	301.05	301.34	299.46	300.21	301.89	299.71	302.68	303.42	298.39	301.14	296.62	298.54	300.84	297.05
301.43	298.86	299.71	297.86	301.44	300.77	300.36	298.68	299.14	303.09	299.69	300.67	299.71	299.22	298.59	295.82	299.17	301.8	300.42	301.26	300.23	296.24	300.9	299.12	299.24	300.58	299.19	298.42	296.94	300.2	300.87	301	301.86	297.52	299.5	301.77	300.64	299.81	298.5	299.58	298.98	297.64	299.31	300.31	299.22	301.51	301.6	300.89	298.62	299.84
327.78	326.84	326.2	328.47	326.35	326.12	327.67	329.38	327.36	327.33	330.45	330.47	326.62	325.41	328.63	330.73	327.41	329.59	326.28	330.14	326.2	326.84	328.07	327.36	329.56	329.19	325.27	326.9	328.47	326.86	330.42	326.52	327.85	327.8	329.26	329.48	328.28	328.64	325.38	327.52	327.21	327.87	327.78	325.9	325.78	327.07	329.65	329.26	327.45	328.92
294.41	293.66	294.27	295.05	295.37	294.43	296.05	297.08	292.66	294.75	295.02	296.27	293.93	295.26	294.01	294.23	297.19	292.88	293.8	294.37	295.24	295.46	294.48	293.81	299.27	296.46	295.48	294.86	296.02	295.21	295.08	295.22	294.03	296.02	295.96	296.41	294.64	294.53	294.28	294.64	293.65	297.72	294.62	295.99	292.62	293.18	296.84	295.6	294.06	297.01
325.11	323.22	325.88	324.82	324.94	323.8	324.65	323.3	326.41	323.24	323.41	325.47	324.05	324.03	327.69	325.05	326.66	324.36	325.28	323.65	326.26	324.37	325.29	325.02	324.58	325.25	324.39	323.26	323.06	324.58	326.47	324.85	326.57	321.12	324.34	325.44	323.56	325.47	324.59	324.7	324.07	324.51	324.26	324.1	322.7	324.64	323.77	325.32	325.02	326.22
307.78	307.38	306.79	304.93	307.27	303.05	307.06	305.72	303.97	305.58	307.41	306.45	309.07	308.44	305.38	305.15	308	308.59	304.59	304.34	306.77	305.38	304.99	306.27	306.1	306.35	309.29	307.61	308.08	305.55	308.41	305.27	305.5	304.82	309.8	307.43	306.92	307.43	305.45	305.32	307.66	308.59	307.26	304.56	306.96	304.83	307.28	307.6	307.83	306.21
293.93	294.7	294.51	293.71	294.54	291.9	295.89	294.82	293.67	294.04	291.35	295.11	296.4	290.62	293.89	293.44	294.87	294.08	296.58	291.08	293.53	293.44	292.49	294.08	295.07	294.13	292.15	294.46	294.79	296.06	292.4	293.37	291.78	294.89	293.28	295.01	294.45	292.9	292.07	292.26	293.51	293.55	293.69	293.16	292.42	293.49	293.59	290.65	295.4	293.8
305.59	306.68	302.55	304.99	307.98	305.47	303.59	303.14	307.07	303.51	303.95	306.94	303.99	305.73	308.7	302.07	303.79	304.95	305	306.05	305.7	304.2	304.3	305.16	304.48	306.93	303.03	303.41	306.39	306.25	305.57	307.41	304.58	305.17	303.6	303.7	302.81	305.07	307.68	303.65	306.42	307.86	307.38	305.06	305.91	306.22	306.83	306.3	303.42	304.31
310.82	311.5	312.75	312.69	312.35	313.67	310.9	313.58	310.09	311.94	311.13	312.51	310.45	309.97	316.3	311.88	315.91	312.84	310	311.29	312.46	313.98	312.46	312.27	313.25	314.88	309.66	312.89	310.04	311.38	313.95	311.05	314.05	311.91	310.41	312.4	312.31	310.8	312.31	311.27	312.84	312.17	309.6	312.28	313.51	314.9	313.83	310.53	310.62	311.52
293.92	293.69	293.57	293.86	293.41	296.54	294.7	295.21	293.83	295.85	296.34	294.17	299.03	297.66	294.54	292.35	296.16	295.82	293.77	292.36	294.57	294.86	293.78	295.46	294.52	295.09	295.06	293.73	295.57	295.49	294.12	293.9	292.01	293.84	296.81	294.34	297.04	294.32	296.59	295.06	292.95	296.43	296.82	294.67	295.19	297.19	296.26	293.37	294.54	293.69
329.07	329.14	329.93	326.15	327.5	330.02	329.46	329.37	327.39	330.36	325.04	329.98	327.6	329.99	329.71	327.36	331.4	331.7	328.11	328.81	327.63	327.73	330	328.03	327.77	329.92	328.55	326.57	329.91	329.48	327.02	329.3	328.33	328.29	327.06	326.87	330.91	328.53	328.42	329.09	329.18	328.92	329.06	328.7	329.85	329.91	327.06	327.87	328.05	330.41
317.18	318.31	318.17	316.11	318.77	319.25	316.64	318.6	317.67	317.35	317.19	318.43	318.93	317.55	316.36	316.65	316.4	321.03	318.11	316.54	318.28	316.01	317.65	316.2	318.33	317.98	314.94	315.82	318.51	317.99	316.93	319.03	319.22	320.28	317.26	317.51	318.13	317.14	318.66	319.16	316.2	317.79	317.36	318.05	317	316.34	316.73	316.81	316.72	316.36
313.9	313.82	313.69	314.58	314.68	316.01	314.78	314.06	314.1	314.06	313.55	315.44	314.44	314.37	315.66	315.66	314.74	316.29	312.22	313.41	313.61	314.65	316.25	318.07	313.28	314.76	317.15	314.9	314.97	313.6	313.47	315.23	314.14	314.04	315.81	315.89	314.65	315.93	314.78	315.24	316.85	313.97	314.51	312.91	314.22	315.15	314.62	315.48	314.96	316.26
314.39	312.02	313	307.84	311.97	313.95	311.55	313.57	312.6	311.21	312.22	309.84	311.41	310.81	311.01	312.32	313.12	309.12	311.3	313.47	311.02	312.04	312.44	311.44	310.29	314.06	311.03	314.64	312.45	312.06	311.42	315.58	314.87	314.22	313.08	312.56	314.69	310.96	312.67	309.84	312.8	313.13	312.52	314.6	314.61	312.73	315.26	311.95	313.08	313.58
301.87	304.94	303.67	301.9	302.27	305.12	303.53	304.14	305.53	303.77	302.26	305.76	301.76	305.42	304.61	302.23	301.15	305.89	302.51	305.32	306.25	307.81	303.36	304.25	307.75	307.2	302.64	304.78	302.32	302.16	305.61	302.52	303.15	303.22	305.42	302.23	304.37	304.13	305.76	302.95	303.61	301.47	304.23	303.28	305.62	304.66	303.42	305.16	304.27	305.87
303.36	302	303.45	302.92	302.05	304.87	306.53	305.85	303.87	302.85	302.43	303.92	304.87	307.1	304.97	300.45	305.43	303.49	305.77	304.94	302.59	304.9	304.01	302.69	304.35	303.07	305.3	302.84	304.84	306.36	301.07	303.07	302.48	304.29	302.74	306.11	304.37	304.73	304.97	303.61	303.92	301.73	305.89	302.84	306.36	305.18	302.91	306.11	303.59	307.27
295.06	295.5	296.85	296	297.76	294.74	295.68	292.7	296.03	295.42	295.51	296.15	295.35	294.4	292.79	295.31	294.41	295.88	292.91	295.07	293.87	292.21	293.4	294.5	296.81	296.16	296.86	295.63	292.93	293.34	293.67	293.26	296.04	292.96	294.05	297.22	295.55	293.81	295.54	296.82	294.61	294.4	295.24	293.46	294.18	297.21	294.82	295.12	295.52	296.02
293.67	293.33	294.29	293.8	293.23	293.53	293.45	293.67	293.77	294.05	293.7	294.08	295.16	294.46	293.74	294.29	295.87	293.33	293.96	296	294.21	293.56	295.93	296.98	291.69	293.22	292.19	295.03	293.27	294.21	294.57	293.52	294.63	296.44	296.83	295.12	291.36	294.07	293.25	293.85	293.93	294.47	294.57	293.86	294.87	292.7	294.78	294.71	294.45	295.02
307.8	306.47	307.57	308.51	306.24	306.12	308.82	306.04	305.85	305.86	307.27	306.64	304.48	304.94	303.13	306.11	305.93	304.89	306.04	305.78	307.62	304.53	306.65	307.84	306.54	303.13	306.72	305.3	305.18	304.33	308.09	304.57	308.95	306.44	305.81	306.91	307.21	309.03	304.91	307.66	307.3	309.2	305.89	303.97	306.34	309.37	306.44	306.64	303.62	305.35
312.46	312.88	311.71	312.11	307.78	310.44	311.76	310.32	313.35	312.68	310.01	309.63	309.18	309.81	307.81	313.38	312.96	312.47	309.79	312.55	307.75	313.06	309.59	311.26	313.72	311.23	308.73	310.5	311.47	310.05	310.47	309.36	309.34	312.25	309.98	311.42	308.71	313.58	310.2	311.01	311.91	312.15	310.5	310.15	310.68	308.36	308.8	310.71	311.34	309.73
293.65	294.32	294.92	297.34	293.28	294.04	295.13	293.31	293.66	294.14	293.18	294.88	296.06	296.16	292.47	294.66	295.07	291.52	292.05	294.32	292.91	296.43	293.43	297.89	296.02	293.91	293.63	294.44	292.47	293.11	296.23	294.41	292.73	295.25	293.74	293.98	296.48	294.53	294.47	292.72	294.99	296.34	292.09	295.16	295.17	295.26	292.76	292.71	293.73	295.62
309.53	311.19	310.08	308.64	310.52	310.53	310.16	311.56	311.69	311.2	309.8	309.01	311.22	312.07	310.66	311.61	309.36	310.21	312.22	308.81	309.84	310.97	311.77	310.88	311.82	312.27	309.73	310.56	309.93	309.98	309.32	308.74	309.96	312.06	311.8	309.97	309.79	314.26	309.71	310.62	308.27	310.72	310.85	310.77	308.05	309.61	308.44	311.15	308.85	311.66
307.31	310.38	307.97	310.84	310.7	309.79	309.08	309.53	310.18	310.01	309.53	309.43	309.99	309.59	309.68	310.45	308.75	309.96	308.14	308.29	310.31	306.97	310.3	309.82	310.98	309.76	310.04	310.53	312.17	310.08	311.58	308.43	310.19	308.79	310.1	311.27	311.3	307.83	310.32	311.6	309.93	308.6	308.28	307.19	310.17	311.08	308.16	310.81	310.63	311.61
315.06	313.52	313.78	314.71	316.56	312.05	316.78	315.53	313.2	316.32	316.49	313.02	315.84	315.28	317.57	314.17	316.98	313.16	314.9	316.77	312.95	315.29	313.5	315	314.66	315.59	314.94	315.29	314.63	315.05	315.46	313.52	314.9	315.74	313.86	314.59	312.7	315.2	314.37	316.46	315.84	316.7	315.87	316.12	315.36	314.76	316.5	314.21	313.14	316.22
303.16	302.8	303.71	304.85	303.38	301.9	303.7	302.33	304.15	305.08	305.55	305.31	303.96	301.76	304.64	305.02	303.93	303.82	304.87	304.73	305.2	303.5	303.86	304.3	303.37	305.12	302.72	306.91	305.02	305.24	304.93	306.02	306.37	303.41	304.97	304.47	306.66	304.6	304.48	304.51	302.85	305.99	305.65	304	303.88	306.38	305.13	305.47	305.76	302.1
327.83	327.18	331.54	326.78	329.09	323.68	326.65	327.63	326.29	329.16	326.6	325.16	325.42	326.03	325.17	325.34	325.11	327.3	325.78	327.11	326.38	327.42	328.23	329.53	325.47	327.49	326.94	327.87	327.72	325.99	327.65	324.22	327.13	326.29	328.77	326.29	326.67	326.22	325.85	327.73	326.59	326.22	324.78	328.08	326.44	327.17	326.69	327.38	328.87	326.98
299.89	299.85	301.82	300.36	299.66	301.91	299.28	297.29	298.22	300.86	299.42	301.22	299.7	301.25	301.6	298.72	300.67	299.52	296.87	299.73	299.81	300.07	299.21	302.94	297.69	299.53	299.76	300.48	300.05	302.01	296.91	299.93	298.25	299.46	300.04	301.71	299.53	300.08	299.43	299.14	300.79	298.98	300.04	299.69	301.9	298.68	301.23	300.82	299.43	297.46
302.55	303.65	301.45	300.02	303.12	303.82	300.89	300.48	303.6	299.27	304.03	304.17	304.18	302.22	302.11	303.38	305.01	301.67	302.41	301.21	302.35	304.4	303.03	302.87	301.6	300.6	298.98	302.88	300.79	303.61	301.67	298.84	303.62	302.65	302.57	303.43	303.43	301.71	304.39	302.74	302.32	303.74	301.44	303.33	302.98	303.95	303.55	302.62	300.53	300.85
313.12	314.4	313.43	315.22	314.23	314.2	312.24	313.67	314.4	312.18	312.84	313.31	313.92	315.28	314.85	312.5	316.65	314.97	313.71	313.62	318.35	313.66	315.33	315.93	316.88	312.58	314.7	313.08	315.07	313.58	313.22	316.74	314.38	316.45	316.12	315.75	313.03	315.01	314.82	318.05	313.45	314.78	313.57	314.33	314.16	313.36	314.7	313.89	313.83	316.04
324.5	327.11	329.82	328.86	327.46	326.22	329.69	327.87	327.9	328.18	326.52	329.67	329.81	327.65	326.61	327.8	327.2	327.47	328.58	327.9	329.12	330.01	329.31	327.32	329.19	327	326.44	329.32	326.5	329.02	329.09	328.59	329.4	326.05	328.55	328.14	325.15	327.83	327.83	328.37	329.69	329.88	327.27	326.34	327.82	326.7	328.15	327.81	326.65	328.48
303.46	304.9	304.03	301.82	302.32	300.23	301.84	304.51	303.6	304.67	303.25	304.81	303.3	301.52	304.75	303.77	303.54	302.23	303.39	302.43	305.81	303.16	303.01	304.23	303.16	300.96	302.99	303.84	304.44	305.75	301.57	302.47	303.24	301.76	304.49	302.93	302.22	302.4	301.83	302.31	303.46	303.39	304.38	301.94	304.48	300.89	302.84	302.3	304.19	301.85
311.89	311.65	313.16	314.55	311.92	310.71	311.63	311.42	314.89	314.33	314	312.92	313.72	314.28	315.7	311.48	313.06	312.18	314.71	313.79	315.3	312.77	311.4	314.99	311.38	314.1	312.71	310.76	313.03	315.56	311.03	315.32	311.49	312.86	312.77	314.73	315.37	315.95	310.34	314.1	313.16	314.79	310.79	311.84	312.61	311.23	313.99	315.64	314.26	313.86
314.61	314.27	316.63	315.03	314.05	317.2	316.88	317.7	313.65	317.34	316.18	314.98	317.82	314.36	315	314.51	315.1	316.7	316.05	313.22	318.01	316.25	316.4	314.57	313.75	315.44	315.88	315.71	313.35	316.32	316.43	315.2	314.85	316.17	315.8	317.1	317.31	315.84	315.26	315.59	314.24	316	316.85	317.04	315.05	313.89	316.66	315.88	313.86	316.89
306.22	306.45	306.32	304.94	306.69	305.62	305.22	307.75	307.29	307.96	308.43	305.24	305.2	305.56	306.69	306.44	305.67	306.92	308.34	306.66	303.42	306.85	307.47	307.48	307.16	308.13	306.97	309.59	303.76	305.41	308.67	306.91	308.67	304.21	307.31	307.5	305.36	309.83	304.91	305.07	308.91	304.89	305.72	309.05	307.42	305.27	306.51	305.68	306.32	306.65
309.32	308.75	308.58	306.93	309.7	312.78	306.89	309.75	311.33	307.5	308.51	312.54	311.03	308.25	306.64	310.63	308.13	310.16	309.67	311.18	307.01	307.06	312.23	308.77	307.95	309.47	306.55	308.1	308.71	309.76	306.61	307.33	307.83	308.08	308.42	305.82	307.49	310.18	309.35	310.05	307.76	310.24	308.26	310.13	306.81	311.9	308.64	310.13	308.78	311.49
311.41	313.92	313	313.69	314.06	313.65	313.36	312.68	314.22	312.29	314.63	314.55	315.9	316.56	313.89	314.31	316.25	312.65	310.94	313.7	314.35	312.05	311.35	314.55	312.88	314.07	311.67	316.06	314.38	313.75	313.95	313.64	315.15	313.72	315.22	314.17	312.53	315.18	312.38	314.21	314.17	314.84	312.93	314.49	313.08	312.55	315.08	314.49	313	311.42
303.62	304.12	302.81	300.88	301.89	303.92	302.9	303.66	301.7	306.29	301.86	301.84	301.53	302.73	302.58	304.41	302.84	303.64	303.48	302.73	302.38	301.29	300.54	304.2	303.45	304.11	302.77	298.98	304.17	302.21	303.6	302.72	302.31	304.71	302.08	301.71	303.79	304.57	305.26	305.41	302.86	304.98	303.21	303.22	304.11	303.29	303.25	303.6	302.25	300.69
314.03	313.28	315.12	311.77	315.05	313.69	313.66	313.85	313.79	316.22	314.36	316.61	313.65	314.69	315.79	315.69	315.45	313.97	312.59	311.29	314.07	315.37	311.82	314.79	312.07	315.01	316.33	314.19	314.52	313.21	318.96	316.82	314.54	314.38	314.09	315.05	313.53	314.41	313.3	315.08	314.05	316.24	311.69	315.1	312.76	315.15	314.92	315.14	314.58	315.04
314.5	315.99	315.15	314.69	315.61	312.37	314.63	314.23	315.6	314.56	315.65	314.1	316.94	313.09	315.34	316.25	315.28	314.61	316.07	317.1	312.29	317.01	315.32	314.19	315.21	314.34	314.93	313.78	314.65	314.55	315.3	314.88	311.93	314.74	316.24	314.96	316.51	315.61	313.8	315.17	312.79	314.34	315.4	317.77	311.4	312.85	317.09	314.51	315.71	316.48
327.02	327.11	329.05	325.87	327.37	326.34	325.6	327.89	328.23	328.48	328.83	326.99	327.63	328.28	327.71	327.89	328.51	325.96	327.56	328.25	326.95	327.8	328.71	328.31	327.85	325.14	330.07	327.71	329.97	331.61	329.95	326.79	327.06	328.88	327.81	324.16	330.04	327.7	331.55	326.08	328.69	329.27	327.16	325.42	327.18	327.2	325.55	329.52	329.81	326.48
311.72	313.84	314.73	314.17	313.43	314.58	312.85	313.73	311.83	315.05	313.14	313.34	312.85	311.73	313.43	312.19	312.96	314.12	313.32	311.93	313.38	314.41	313.37	314.14	315.34	312.72	311.99	313.91	312.72	312.96	311.31	312.26	314.29	310.87	312.51	313.16	310.68	316.07	312.56	312.08	310.76	314.39	313.18	311.8	312.49	315.59	309.76	313.88	314.66	313.36
307.48	305.43	306.34	306.44	303.41	303.87	307.12	305.26	304.69	305.38	306.89	303.27	305.83	305.29	305.28	305.69	307.18	303.94	306.16	303.49	304.43	304.37	306.91	305.94	303.93	304.87	304.5	304.52	304.5	305.22	305.52	304.45	305.64	304.84	304.07	304.26	306.62	306.09	302.68	303.89	306.67	303.62	306.06	305.62	304.58	305.5	307.87	305.58	304.16	304.45
305.48	306.95	306.41	306.68	306.95	303.66	304.02	305.56	305.75	307.43	301.5	304.28	306.74	304.69	306.27	305.44	306.21	305.35	304.33	304.15	303.77	305.61	307.24	306.25	302.2	305.33	307.07	306.82	304.5	306.36	303.18	304.41	306.02	306.65	307.05	307.65	303.03	304.14	306.95	301.77	305.16	306.13	304.18	305.79	305.35	305.35	305.52	304.84	304.4	304.48
304.43	305.25	304.46	305.74	303.73	306.44	304.89	303.27	304.84	304.17	304.05	300.76	303.87	302.28	307.89	307.07	301.98	304.88	303.5	303.95	304.24	303.62	302.61	305.71	305.78	304.07	305.05	304.74	304.49	304.66	303.14	305.73	305.34	303.47	306.13	305.31	306.89	302.22	306.45	303.17	306.62	304.66	306.83	306.68	305.63	305.12	306.11	304.91	306.44	307.36
318.41	318.5	319.7	318.09	317.75	316.25	317.53	317.81	318.64	317.21	319.12	319.11	317.93	319.1	317.82	318.15	315.7	318.9	318.22	317.73	317.81	318.54	318.56	318.09	318.37	317.14	317.78	317.22	316.86	316.14	318.96	317.08	318.23	317.43	316.1	317.65	316.11	317.4	314.61	317.64	315.69	318.86	316.17	316.38	313.47	318.99	316.71	315.92	316.77	317.48
312.78	311.5	314.14	312.55	315.28	313.65	312.84	314.23	311.52	314.4	313.08	314.45	313.34	312.45	313.43	313.64	312.77	312.36	313.47	314.31	315.39	313.6	311.73	313.31	314.28	311.76	313.64	315.23	316.34	309.39	313.47	312.68	312.67	313.66	312.78	313.31	314.71	312.92	313.42	314.22	315.35	313.63	314.61	316.04	314.92	313.32	314.69	313.04	313.71	310.87
299.48	297.12	301.72	301.59	299.11	303.82	300.27	301.07	300.21	299.51	301.92	298.74	300.63	299.28	300.87	300.4	300.33	299.46	299.92	300.67	298.66	300.73	301.81	302.87	298.48	299.29	298.69	303.37	299.17	301.42	300.72	300.82	298.79	299.43	300.88	301.75	299.79	298.74	301.43	300.42	299.46	299.81	299.02	300.48	303.39	299.87	299.63	300.83	299.99	300.52
306.09	305.47	304.07	303.39	305.86	303.82	305.32	305.96	302.09	303.89	304.55	303.13	303.95	305.7	304.88	305.69	308.76	304.88	304.32	304.05	303.17	306.54	305.4	306.2	306.43	306.73	306.38	306.23	306.18	305.27	304.47	305.04	307.26	304.22	304.49	307.01	304.06	302.7	306.82	303.05	305.27	305.18	307.43	306.94	304.25	305.31	305.17	304.9	304.32	305.45
302.72	303.3	303.75	304.2	302.08	303.8	304.11	303.71	305.12	304.57	304.26	305.1	303.43	305.34	302.86	303.23	303.45	304.07	304.18	303.1	305.33	304.08	302.49	305.86	302.57	301.85	304.05	302.68	304.44	304.33	304.26	306.72	301.06	302.45	302.83	303.22	304.58	303.64	304.18	303.8	304.21	303.42	299.35	302.69	302.33	304.51	301.74	305.54	302.83	303.88
298.71	304.02	303.04	302.61	304.08	302.87	305.65	305.31	299.82	300.32	304.48	303.55	302.63	302.66	304.76	301.7	303.19	302.95	302.22	302.71	305.3	303.47	301.38	299.6	303.77	303.37	302.08	302.88	302.23	301.79	301.43	303.43	302.49	302.3	301.83	300.34	302.56	301.42	302.28	302.65	301.93	302.25	300.31	303.35	301.57	302.68	301.58	301.24	301.42	301.12
302.54	299.5	301.98	300.31	301.13	301.58	301.27	298.05	300.37	302.86	301.65	298.93	300.44	302.52	298.52	300.69	300.4	301.26	300.33	299.93	301.14	298.65	301.03	300.03	303.33	299.39	298.44	300.11	299.57	301.95	305.16	300.13	299.36	302.59	299.87	303.54	300.12	300.33	302.91	299.45	300.17	301	300.74	302.29	300.73	303.33	300.59	302.75	301.17	302.14
315.22	317.8	314.69	315.88	316.5	316.23	317.3	316.91	315.77	315.22	316.48	314.43	314.62	315.71	316.47	314.88	316.84	313.84	316.52	317.16	314.53	315.19	315.22	316	318.17	316.85	316.48	313.87	315.21	319.27	316.61	315.87	314.74	315.64	315.38	314.72	316.59	313.35	318.06	316.62	315.96	315.33	317.43	314.72	313.88	314.39	313.13	314.38	313.97	313.23
326.25	326.89	326.68	328.03	326.82	327.48	328.31	327.57	327.9	327.62	328.76	329.99	326.22	327.72	326.64	329.3	327.72	329.12	325.28	326.88	328.12	326.6	327.64	328.4	326.84	328.65	328.14	324.87	328.01	327.24	328.3	325.33	325.15	326.71	330.03	327.44	326.99	328.49	326.98	326.66	329.76	325.43	326.08	325.21	327.99	326.4	328.12	325.32	329.95	327.67
305.27	304.96	306.97	304.94	305.94	303.48	305.05	304.25	303.82	303.27	305.5	305.02	306.54	308.11	305.54	306.12	304.35	304.85	304.74	306.3	305.37	305.19	305.27	302.67	305.16	305.83	303.67	304.6	303.73	304.68	306.21	306.45	306.63	303.55	302.29	303.19	305.28	305.41	305.71	303.68	306.29	306.93	304.07	303.49	302.58	304.85	307.69	305.31	307.04	305.51
318.17	317.27	315.1	315.86	315.15	318.92	317.46	314.59	320.2	314.78	318.7	317.79	316.32	316.78	317.03	318.33	316.88	317.78	316.6	316.87	318.47	317.22	316.63	317.2	315.34	318.39	316.49	314.98	317.29	318.04	313.69	316.81	315.4	316.18	317.22	314.75	316.36	316.9	314.99	318.05	320.09	318.63	317.04	317.76	317.23	317.41	318.27	316.64	316.44	316.13
314.24	311.91	313.27	311.28	313.66	311.23	313.96	312.79	313.49	314.24	312.46	315.02	310.13	311.7	311.26	310.6	310.24	313.48	311.4	311.26	312.19	312.38	312.03	313.16	310.77	313.9	310.83	311.57	316.25	308.84	312.08	315.35	314.24	314.71	312.74	313.23	313.3	311.83	314.95	312.2	312.46	312.5	315.01	314.78	311.56	313.39	314.29	313.19	312.17	311.15
325.43	325.48	328.26	324.16	326.79	325.28	323.73	324.9	325.79	324.87	327.16	327.09	326.72	323.92	325.56	323.28	327.27	325.5	324.99	325.14	324.07	323.73	324.98	326.82	325.97	323.73	326.38	328.8	324.24	325.77	325.08	325.68	325.88	325.4	326.51	325.12	325.46	323.41	324.31	324.87	324.34	325.73	326.63	324.6	327.14	325.25	326.97	325.16	328.27	325.71
325.04	326.68	325.34	326.27	325.02	327.34	325.35	326.24	325.32	323.08	324.64	324.3	326.25	322.32	326.78	324.38	324.94	323.87	323.77	324.98	325.88	324.11	325.05	324.32	324.83	326.62	325.52	323.77	327.06	325.72	325.61	325.4	325.13	323.16	327.27	322.76	323.61	324.97	325.64	325.9	323.08	325.18	323.96	328.34	321.37	325.56	323.45	323.06	325.38	325.94
292.48	296.16	296.14	293.62	294.24	294.24	295.34	297.78	295.55	296.09	296.65	294.91	293.3	295.31	295.23	296.61	293.54	295.23	295.67	294.12	296.26	296.03	293.78	293.25	295.79	293.3	295.99	297.91	290.53	296.56	293.95	294.69	295.72	295.66	296.16	295.84	293.99	295.49	297.65	293.86	294.04	294.71	293.05	295.78	295.43	295.13	295.11	294.16	293.02	295.06
312.36	316.49	316.82	316.45	314.26	314.33	315.97	312.92	314.36	315.5	313.13	316.29	316.47	313.91	313.95	316.35	316.02	314.03	317.47	316.71	313.38	314.53	315.3	312.35	314.32	313.82	315.64	313.15	314.11	317.09	314.81	314.51	314.3	314.31	315.7	315.57	312.92	313.7	316.08	315.41	311.36	315.45	314.14	316.64	315.06	313.32	313.97	314.74	314.26	313.43
328.65	327.38	329.05	327.91	329.04	327.75	328.95	327.55	328.87	329.47	327.94	327.4	328.45	326.54	328.66	329.87	329.71	327.71	328.3	328.98	329.34	327.95	327.97	330.35	329.97	330.1	327.26	327.41	329.15	327.06	328.54	327.31	327.86	328.89	327.83	328.01	328.11	328.86	329.33	329.21	328.86	329.5	329.92	331.47	327.34	325.84	326.62	327.73	329.38	328.65
314.27	315.86	315.07	315.42	314.6	315.78	316.06	312.19	311.74	315.98	314.9	312.98	310.19	318.32	314.66	313.22	313.75	315.46	317.55	316.04	315.47	314.12	317.05	315.33	316.34	316.53	315.54	316.38	313.58	315.26	314.58	315.52	315.7	315.64	316.07	314.66	312.24	314.65	316.84	315.61	315.78	312.63	315.46	316.29	314.51	314.16	315.99	315.08	314.72	315.41
313.24	312.59	312.29	312.58	312.35	312.41	315.64	314.17	312.91	312.01	314.51	313.5	313.22	313.69	309.52	311.87	310.77	311.82	314.03	311.64	312.75	313.1	311.75	313.49	312.89	313.71	312.28	311.69	313.07	309.78	313.8	311.95	312.01	314.58	310.04	312.19	313.88	312.11	312.48	313.2	311.22	312.92	315.3	312.05	313.6	313.07	311.52	314.65	313.09	312.81
297.47	297.36	298.04	298.47	295.4	297.28	297.95	298.64	297.71	297.64	298.38	296.29	298.04	297.27	299.27	298.94	296.76	295.27	295.61	296.9	295.01	297.37	294.63	298.36	295.52	299.19	300.37	297.59	296.07	298.15	296.17	296.1	298.02	297.66	293.56	296.87	296.07	298.77	296.38	296.99	299.1	295.71	298.34	299.48	298.49	297.36	296.63	295.94	296.09	297.33
318.71	316.31	318.23	315.88	316.08	318.17	318.7	316.69	316.43	315.87	315.96	316.54	316.07	315.8	318.38	318.74	318.06	316	317.76	317.05	317.9	317.53	315.99	318.52	315.85	317.32	319.85	314.88	316.48	317.74	319.12	318.64	316.3	317.74	317.96	316.18	318.07	319.51	318.36	317.89	318.04	317.77	317.26	317.92	317.76	315.88	318.89	317.24	318	313.77
312.83	312.14	310.64	310.62	310.69	311.88	314.25	314.37	312.94	310.85	311.28	313.09	313.1	313.08	310.74	314.09	311.99	314.34	310.76	315.86	312.37	311.28	312.12	311.93	311.4	311.2	311.85	312.85	312.39	312.93	315.15	313.12	314.12	314.38	309.83	313.41	310.7	312.66	312.43	311.74	313.15	312.37	313.41	313.46	312.96	312.91	312.51	312.53	311.72	313.1
304.29	300.05	305.87	302.83	303.68	303.77	303.16	303.1	303.12	307.05	304.78	304.32	303.38	305.26	303.87	304.7	304.93	304.67	305.14	304.3	305.39	303.8	304.71	304.9	304.32	304.88	307.25	305.62	302.32	306.96	304.12	304.9	305.43	303.17	303.89	304.89	302.73	303.13	305.97	304.41	304.82	302.92	305.22	305.71	305.42	302.9	304.89	302.72	302.19	303.06
305.62	307.87	304.27	306.71	307.95	304.36	306.64	308.27	309.11	306.93	308.3	304.53	307.67	307.37	306.44	305.63	309.14	306.53	308.93	307.01	307.18	308.97	305.27	304.87	306.32	306.33	306.25	309.63	305.95	305.48	307.61	307.57	306.08	305.75	306.57	305.74	305.99	304.85	306.57	306.09	305.79	307.04	307.55	309.29	308.11	305.35	306.4	307.97	307.85	306.15
302.03	301.84	303.97	302.74	301.97	302.73	302.01	301.79	300.05	303.76	301.1	302.03	302.58	303.14	301.37	302.22	301.34	305.46	305.7	303.75	302.22	305.15	304.25	303.38	303.39	302.4	302.06	302.93	303.75	304.11	304.45	302.8	303.1	303.94	304.56	302.01	301.82	300.87	303.12	301.03	303.5	302.55	303.37	303.57	303.07	304.58	302.61	306.16	303.08	304.05
317.92	318.65	316.75	316.73	316.97	318.81	315.82	318.06	317.7	317.77	317.97	314.61	316.5	317.87	315.49	320.36	317.28	318.8	318.72	320.98	317.63	316.4	317.14	316.22	319.59	316.52	315.47	315.98	317.12	314.03	320.58	317.93	317.83	318.38	314.92	318.66	319.63	317.35	319.3	317.09	315.96	317.78	317.07	318.04	319.86	316.84	318.12	318.75	317.62	320.28
300.22	303.26	298.14	300.02	300.53	300.83	302.24	300.52	299.2	300.64	299.46	300.6	298.88	300.87	299.8	298.8	301.04	298.54	301.38	299.32	300.55	301.93	302.62	299.62	300.1	299.82	298.53	297.67	300.74	302.86	298.75	298.89	299.56	300.35	298.89	302	296.55	302.08	301.94	301.22	299.27	301.77	299.92	301.35	299.4	299.13	301.12	300.4	300.65	299.28
313.22	315.35	313.36	313.68	314.45	312.2	312.51	313.9	313.24	313.84	313.63	315.05	313.12	314.37	315.15	313.67	314.39	312.45	313.82	314.43	311.93	313.59	312.47	313.48	312.29	313.24	312.58	313.09	311.63	316.32	312.69	310.47	313.53	317.26	312.42	312.58	313.94	312.81	314.33	313.98	313.35	311.99	313.65	312.48	312.61	312.12	310.46	313.85	311.91	312.45
306.84	309.13	309.69	309.47	306.64	308.81	309.41	309.01	310.02	309.71	308.2	311.31	310.43	310.37	310	311.82	312.24	312.17	310.87	312.48	310.41	311.35	311.36	314.67	309.76	309.56	314.06	309.84	308.53	308.4	310.72	311.37	312.14	310.33	311.79	310.83	312.15	307.35	309.76	310.19	309.11	310.63	313.9	312.64	310.78	311.28	310.71	310.48	312.15	311.13
321.06	319.94	318.65	317.69	319.99	318.82	317.78	319.05	319.19	317.66	317.83	317.67	317.41	318.2	320.05	321.56	320.16	317.06	319.26	320.36	318.42	319.62	318.14	321.68	317.76	320.04	319.04	319.25	318.41	317.39	317.78	321.12	320.8	319.64	317.67	319.47	320.43	317.49	319.6	318.27	318.62	317.66	319.8	318.11	320.33	318.61	316.25	318.62	320.47	320.26
319.68	319.35	319.9	319.88	318.18	320.44	320.55	316.29	319.23	320.09	319.59	317.88	317.68	317.57	321.18	318.62	319.76	320.28	320.3	318.72	321.48	320.03	318.76	319.7	321.49	319.09	318.5	320.15	319.88	321.3	318.39	320.69	322.03	319.9	317.44	322.58	320	321.66	318.99	320.02	318.9	319.17	318.83	319.85	319.86	319.25	321.8	319.62	316.78	317.83
304.03	304.49	305.4	304.05	304.05	306.97	303.59	302.59	305.18	304.76	305.03	303.57	306.42	304.77	306.57	304.16	305.21	304.25	306.4	303.82	305.62	304.55	305.23	307.33	303.67	305.29	306.7	305.93	305.59	305.16	306.36	306.38	302.31	304.75	303.94	307.22	302.46	302.14	306.21	304.85	305.06	301.87	304.57	305.64	304.67	307.83	306.29	303.39	305.57	304.89
317.67	318.33	318.22	316.82	318.82	318.45	318.29	318.46	320	320.16	320.74	318.48	316.93	317.31	320.14	317.64	316.82	317.77	320.96	316.61	318.45	317.74	317.34	319.15	317.2	318.46	318.91	317.54	317.95	316.99	319.04	318.91	319.58	315.9	315.48	316.09	317.58	318.89	319.92	316.91	319.45	320.07	318.94	319	320.72	316.77	320.05	316.79	318.95	317.91
300.43	303.45	302.74	304.38	302.1	302.54	303.22	301.76	302.35	302.92	302.49	302.59	300.01	301.63	302.64	302.77	303.81	301.56	301.36	302.58	303.04	300.62	304.24	299.85	303.09	302.43	301.43	302.6	303.12	303.68	302.92	304.63	302.61	303.78	300.28	301.51	300.63	302.94	304.9	301.85	302.57	301.15	302	302.22	301.23	302.36	303.06	303.4	301.5	302.5
325.63	324.55	324.32	324.24	324.63	323.1	323.74	321.69	324.91	323.94	322.98	325.36	323.33	322.82	323.91	324.78	326.63	324.67	324.7	323.7	323.16	322.74	325.84	325.26	324.32	325.03	324.66	326.87	324.61	326.09	321.17	326.02	323.47	327.16	324.94	323.89	324.16	325.91	323.65	325.66	323.42	325.14	325.27	323.57	323.08	324.21	323.12	324.89	324.66	324.95
319.11	321.87	319.11	317.91	316.06	316.68	320.87	321.63	319.08	318.46	320.95	319.67	318.84	320.63	319.42	317.98	320.07	321.99	316.57	319.73	318.93	319.26	317.05	318.41	318.34	318.72	321.44	318.65	320.49	317.59	319.45	322.24	319.89	319.61	319.25	318.52	318.34	317.43	318.42	319.74	319.51	319.87	319.09	317.67	322.4	318.44	318.55	319.2	318.5	319.02
309.35	310.21	309.23	310.05	310.92	310.24	309.36	309.87	307.13	308.08	309.64	309.54	309.53	308.08	307.62	308.3	309.92	309.51	309.51	308.36	309.65	307.73	306.61	309.14	306.15	307.05	310.61	307.93	309.5	307.89	309.85	310.83	308.24	310.76	308.09	309.95	312.64	312.54	308.34	308.61	307.78	308.7	310.07	307.94	309.48	309.3	308.19	313.56	310.6	310.13
312.34	314.14	310.36	313.2	312.78	315.44	310.86	312.21	312.81	311.75	310.56	309.25	311.41	312.94	311.49	312.48	313.6	311.21	311.64	313.21	311.36	313.85	311.7	312.61	311.59	311.13	313.84	313.62	311.71	311.04	311.04	313.03	310.76	313.24	312.96	314.38	311.81	312.67	314.7	314.99	314.44	310.91	313.56	311.61	312.67	311.73	311.15	313.6	312.63	312.44
311.28	309.79	309.59	311.13	310.24	310	310.94	309.32	309.47	309.95	311.89	310.48	312	311.76	312.25	308.12	309.33	309.2	310.69	309.88	310.49	311.79	310.48	311.89	313.5	312.16	309.56	311.87	312.3	310.99	310.98	308.74	312.25	307.83	311.95	311.17	309.29	311.68	309.37	313.07	311.16	310.03	310.85	312.82	311.1	308.96	313.63	307.69	311.39	310.42
319.3	318.18	318.21	318.28	318.29	320.49	322.1	318.28	318.36	319.22	320.06	318.03	318.55	319.26	319.93	317.31	320.99	317.59	318.22	317.57	316.28	319.08	315.92	321.06	315.99	318.39	315.84	318.71	319.83	316.82	317.35	317.66	318.97	319.3	316.8	318.86	316.73	317.65	320.06	318.5	319.76	318.21	320.5	317.43	320.84	319.26	320.23	318.09	317.01	316.94
330.48	328.54	329.18	327.54	328.92	327.63	328.45	326.31	326.79	327.57	326.92	327.24	328.98	326.87	326.79	327.63	329.53	328.08	326.81	327.03	328.41	326.58	327.35	327.16	325.26	328.48	327.37	327.72	328.49	326.88	328.69	327.46	327.11	327.3	327.02	327.79	329.39	329.24	327.5	328.01	329.56	329.95	327.5	328.52	328.46	328.18	327.12	328.79	328.74	324.74
302.76	303.83	303.74	303.38	306.51	306.63	304.74	302.56	302.6	305	304.44	304.46	303.37	301.59	303.55	302.37	303.09	302.18	304.28	305.4	308.19	304.45	308.13	304.28	304.65	302.47	304.03	307.04	305.38	305.39	304.36	305.11	302.02	306.25	306.65	304.27	306.48	305.32	304.51	307.67	303.53	304.37	303.2	304.6	305.63	305.41	304.14	303.66	304.99	304.64
313.17	314.4	316.15	314.11	313.03	315.16	315.25	312.72	313.39	314.49	316.68	316.01	311.59	316.53	317.14	317.02	313.62	313.71	317.33	314.88	314.46	313.89	313.62	312.42	316.87	315.73	316.08	316.42	314.64	312.29	314.75	313.27	315.55	314.97	315.39	314.81	314.57	313.66	310.83	315.62	314.95	311.76	314	314.21	313.52	318.37	311.23	313.62	316.21	315.03
308.19	310.25	307.98	308.37	309.07	309.23	309.81	309.34	309.07	308.39	308.38	310.24	309.15	310.28	310.04	307.55	308.63	309	308.73	310.86	310.92	305.92	309.09	308.66	310.76	309.47	307.95	308.88	311.72	309.78	310.32	310.2	309.41	307.02	309.92	310.98	305.65	306.38	311.93	310.34	309.79	307.21	308.73	309.59	311.3	308.3	310.3	308.6	309.61	307.78
308.11	307.62	308.72	307.82	303.19	305.11	305.72	306.83	304.19	304.41	306.88	306.67	306.16	306.28	307.32	305.07	305.35	306.35	304.03	304.37	306.93	303.36	307.46	305.69	306.05	307.6	305.23	304.87	303.53	305.71	305.9	307.82	307.74	306.75	305.27	306.96	305.72	307.32	307.6	306.1	307.46	307.76	303.1	302.77	306.56	305.5	308.13	303.39	306.55	305.56
306.2	305.78	303.23	306.01	305.39	305.5	307.06	303.46	306.68	304.4	306.39	304.87	306.6	304.53	306.22	305.05	305.85	306.06	301.22	305.12	301.96	305.89	304.48	305.26	305.61	305.58	303.57	307.97	305.5	306.12	305.1	306.03	307.46	307.54	305.44	306.19	305.61	303.86	303.72	303.74	304.95	305.64	304.46	305.71	306.19	305.24	305.45	305.65	305.05	306.38
328.84	326.69	329.17	326.73	328.63	324.16	327.4	329.16	328.68	327.6	327.33	326.69	329.85	327.43	329.5	327.53	330.89	328.12	327.02	328.4	326.43	328.22	327.86	328.34	326.35	325.77	327.79	330.82	326.24	328.25	326.62	327.62	328.46	326.64	329.22	328.17	325.93	328.86	328.14	326.73	327.48	328.67	327.33	330.16	326.16	327.57	328.89	327.68	328.12	328.13
305.33	302.91	303.88	304.2	302	303.08	305.49	305.34	304.58	303.54	304.24	301.06	301.77	304.4	301.89	305.08	304.4	303.11	302.29	303.64	302.55	305.58	303.05	302.58	303.84	302.81	303.51	301.32	302.9	303.48	303.79	303.26	302.91	300.7	301.72	302.54	303.25	302.66	302.82	303.54	303.06	306.23	301.42	304.46	302.31	302.33	302.44	301.94	302.39	305.52
299.91	303.2	300.35	302.1	300.24	300.86	301.95	302.87	303.71	301.78	301.07	301.02	303.43	300.1	304.39	300.58	299.46	299.76	303.84	299.32	302.47	301.25	302.91	301.33	301.24	300.26	304.14	298.13	300.37	303.12	302.8	300.81	302.68	301.11	301.41	301.65	303.12	300.73	302.34	299.77	299.39	300.77	299.67	300.52	300.56	302.63	301.24	301.88	299.82	303.98
309.56	312.41	309.9	312.93	311.68	314.28	311.67	310.93	312.01	312.13	310.69	311.69	313.23	312.1	311.56	312.34	311.77	311.72	311.18	313.51	312.23	308.55	313.56	312.54	309.25	308.28	311.01	311.35	312.32	313.88	312.41	314.76	309.77	312.95	311.14	311.82	311.54	313.33	308.93	312.28	310.27	312.64	312.41	309.95	311.62	312.05	312.73	313.86	313.48	310.25
312.58	313.19	312.21	313.9	312.93	310.8	311.24	311.67	313.6	312.83	311.97	311.35	313.49	314.21	311.07	312.86	313.86	311.36	313.36	313.78	313.35	308.42	311.76	313.19	313.5	312.14	312.79	312.96	314.57	313.5	310.72	312.83	314.63	310.76	313.84	313.1	311.09	311.55	311.44	314.48	310.42	313.17	313.12	311.38	311.68	314.29	310.89	311.72	311.28	312.51
307.15	306.12	306.33	307.9	304.59	304.57	307.16	306.14	306.47	305.28	305.49	304.82	306.49	306.26	304.26	304.84	306.66	310.22	301.85	308.94	305.95	306.81	306.79	306.89	306.87	306.94	306.58	305.89	304.56	306.2	305.27	305.5	305.55	307.16	308.65	303.1	303.9	306.76	306.23	304.34	305.23	305.71	304.95	304.42	306.64	305.32	304.27	309.02	306.13	305.96
310.36	311.8	311.08	314.21	311.84	310.28	313.35	316.3	310.99	316.21	310.86	311.26	310.38	313.34	313.09	310.37	311.17	310.3	315.29	310.8	313.14	312.88	313.14	312.55	313.71	312.68	312.78	311.44	314.17	310.86	312.17	314.33	313.64	310.75	312.06	311.34	309.36	311.92	311.24	311.97	314.55	312.29	312.09	313.28	313.68	314	313.67	312.11	314.56	314.54
310.55	311.94	312.18	313.34	312.43	312.55	312.23	314.02	312.64	313.1	311.58	311.97	314.72	313.05	311.47	311.05	312.38	312.56	313.94	313.32	310.6	311.39	312.15	314.73	314	314.3	311.96	312.5	313.43	311.32	314.41	311.77	310.42	311.83	311.23	314.45	310.51	311.86	311.96	311.24	312.76	311.9	312.78	310.89	313.15	312.77	312.09	312.38	310.04	312.18
309.38	307.42	310.05	312.65	307.26	308.36	309.58	309.23	304.2	307.11	309.77	310.53	309.34	310.82	309.2	310.64	309.17	305.7	308.71	309.51	308.54	308.03	307	311.03	310.57	309.48	307.12	310.87	310.1	310.96	309.23	305.27	311.38	308.26	308.63	307.97	310.7	308.71	309.61	307.4	309.12	308.24	312.67	308.01	309.96	311.17	309.32	309.37	309.12	306.8
303	302.47	303.48	303.15	303.83	304.01	304.42	301.37	305.26	302.1	302.57	303.53	303.72	303.39	302.64	303.84	303.28	302.58	302.75	306.21	303.95	303.49	303.31	304.29	303.44	305.22	301.18	304.91	306.19	303.96	304.92	305	305.02	303.35	304.49	304.04	302.17	302.93	304.16	301.63	305.58	306	306.05	304.53	306.52	304.31	301.9	304.09	303.86	306.5
314.52	313.31	313.55	314.21	312.05	313.57	312.39	315.63	314.13	312.99	313.64	316.14	314.09	312.4	314.26	313.41	313.09	314.2	313.71	314.24	315.21	313.2	313.7	313.05	313.53	312.48	315.41	312.16	314.62	315.77	312.71	314.34	314.19	314.06	317.28	314.52	313.2	315.06	316.08	315.26	313.64	316.72	313.94	317.83	313.76	314.93	313.61	315.26	314.33	311.51
313.83	311.25	313.88	313.24	313.22	311.79	314.65	315.66	313.69	313.7	313.97	314.02	311.7	312.04	312.69	313.23	316.31	316.38	315.21	315.38	314.58	314.08	314.08	313.11	313.11	313.17	312.05	311.19	313.37	312.56	313.79	314.29	316.03	312.74	312.68	313.7	313.29	314.09	313.55	315.14	313.13	313.32	314.78	313.07	314.33	314.94	314.47	311.46	312.69	314.7
313.8	313.51	313.15	315.23	315.14	314.72	315.53	313.1	315.06	317.24	316.15	315.21	312.42	312.74	312.85	314.69	316.06	315.19	313.85	314.23	315.77	315	317.42	313.24	316.07	315.61	317.08	312.01	315.59	314.68	315.85	316.07	315.49	316.15	310.7	314.3	313.52	316.78	316.42	315.34	312.89	314.2	313.02	315.01	317.4	314.23	312.87	312.08	318.06	316.61
303.27	305.04	303.67	303.53	303.81	302.63	303.04	303.86	305.37	302.1	302.67	301.06	304.77	300.64	302.01	305.74	302.76	302.77	303.05	306.77	304.69	303.46	304.87	302.47	302.19	302.31	304.41	303.44	301.22	303.21	303.96	307.79	302.47	301.58	301.62	302.04	303.02	302.38	303.49	304.68	304.89	303.05	302.82	300.44	303	302.11	303.28	303.26	304.58	303
298.51	299.95	300.66	301.75	299.09	299.78	299.73	302.23	300.1	299.27	300.59	298.86	299.24	300.97	298.67	298.73	302.07	299.83	301.74	300.52	299.09	302	302.07	300.08	298.63	299.81	300.62	299.11	302	299.69	302.99	298.84	299.9	299.91	299.29	302.82	300.57	297.64	299.93	298.41	299.18	301.34	299.86	299.39	301.39	299.18	298.33	299.85	299.49	301.25
304.97	303.16	300.77	302.41	304.05	303.64	301.7	302.53	302.61	302.89	303.37	304.19	302.17	303.24	302.07	303	303.14	305.35	304.58	301.72	303.84	302.12	302.21	302.99	301.82	302.27	303.24	302.1	302.7	301.67	301.35	304.41	301.7	304.72	301.03	302.19	301.56	304.09	303.11	301.56	301.44	303.72	304.05	305.01	302.64	303.01	302.81	300.93	302.98	304.15
302.25	304.55	302.64	303.15	303.68	304.66	301.92	302.48	302.65	305.47	303.71	305.11	304.11	298.83	304.89	301.62	302.1	303.06	303.81	301.26	303.48	302.93	302.48	303.99	300.41	303.84	302.24	302.12	304.35	303.14	302.34	304.91	303	303.5	301.78	304.07	299.64	301.57	303.42	303.88	303.96	301.73	299.82	303.01	302.34	304.39	302.91	303.22	301.98	304.66
299.35	298.77	300.5	301.55	300.09	301.38	299.15	301.71	298.12	301.78	300.27	299.46	300.24	298.63	300.57	299.48	299.76	302.83	298.63	299.08	300.68	301.37	299	302.23	300.44	303.48	298.86	298.52	300.99	298.45	299.42	300.3	301.05	301.36	301.01	299.76	299.61	300.43	299.26	303.13	302.85	299.01	301.96	300.54	301.02	300	299.45	299.6	303.06	298.95
304.4	304.94	304.91	305.3	306.08	305.14	302.59	301.97	305.12	305.25	305.58	304.64	304.12	302.9	305.86	306.09	302.06	302.74	306.53	304.29	304.28	306.4	303.64	303.14	304.08	306.87	301.11	306.26	305.76	302.6	306.44	305.28	306.54	302.99	306.32	305.94	305.38	306.17	304.48	306.64	304.19	307.84	305.94	307.89	305.09	306.37	307.15	306.44	308.54	305.66
306.06	305.18	306.27	305.61	303.46	306.4	303.14	304.15	305.64	303.36	306.02	306.24	304.19	304.23	304.56	304.32	304.76	305.69	306.34	307.67	302.69	306.55	305.63	304.23	306.1	306.14	305.62	306.66	306.75	306.53	304.41	305.49	304.31	306.24	307.45	305.4	308.32	307.87	305.3	304.98	304.28	306.91	303.23	303.86	304.82	305.97	303.69	304.97	303.88	306.28
313.43	312.82	311.2	311.01	311.45	310.82	312	311.17	310.21	311.96	312.79	310.68	310.33	313.36	313.99	309.9	311.42	312.58	312.47	313.02	309.47	313.51	318.85	311.66	312.27	311.6	312.21	315.39	309.76	310.93	312.58	311.05	312.31	314.06	311.32	312.25	314.86	311.61	313.62	311.49	312.36	308.47	310.75	312.87	311.51	310.44	313.5	312.77	312.68	312.68
308.3	310.86	310.76	310.05	309.61	311.68	309.55	311.03	311.24	310.63	310	310.24	310.3	309.75	310.86	309.55	309.95	308.38	309.06	312.55	307.78	312.41	310.37	311.58	311.76	311.75	311.24	312.68	309.02	309.12	310.87	310.5	311.88	313.39	309.3	312.08	311.27	309.21	310.05	310.65	307.62	312.38	309.11	310.74	310.41	308.28	311.32	309.11	309.64	310.92
311	310.85	311.37	311.48	312.8	310.79	309.31	309.43	312.56	311.37	313.22	310.07	311.84	311.53	313.02	310.69	310.86	309.07	309.2	311.47	309.52	310.89	313.33	310.65	308.91	310.76	310.14	309.1	309.84	310.29	312.76	312.85	313.03	311.88	311.04	312.57	309.61	313.35	310.85	310.15	309.86	311.37	309.26	311.05	309.11	310.58	309.6	311.55	309.87	309.44
312.34	312	313.33	312.09	310.98	310.96	312.75	312.02	312.96	313.23	312.45	314.23	311.23	312.66	310.82	312.37	311.98	313.17	313.84	314.45	315.06	313.04	313.5	312.79	309.27	312.4	313.29	313.81	310.48	311.49	313.55	311.3	313.63	313.3	314.43	311.89	311.84	314.83	312.02	311.69	313.3	311.61	314.78	314.51	312.73	310.24	310.14	312.18	312.29	311.07
304.93	306.12	305.22	304.38	305.94	305.35	306.6	306.06	304.1	306.15	304.39	304.92	305.17	303.93	305.87	305.6	305.75	306.27	305.53	307.4	305.31	305.72	306.28	304.52	306.04	303.86	305.11	305.11	306.56	303.91	305.39	304.33	305.32	304.23	305.5	305.65	305.22	304.83	307.21	308.34	303.75	303.89	304.87	306.49	305.18	304.54	304.57	306.03	304.2	306.22
308	304.54	304.63	304.61	305.72	305.74	302.15	303.58	304.81	304.92	303.95	305.21	306.2	304.61	304.08	306.9	304.87	304.53	302.71	305.15	305.67	305.16	307.46	302.96	306.32	303.83	305.47	302.89	306.02	305.17	303.27	306.47	304.28	304.9	306.21	306.39	305.05	305.84	305.31	304.05	307.2	305.45	305.23	308.21	304.77	305.58	306.19	305.6	306.08	306.42
316.53	316.49	317.65	317.12	318.29	317.58	318.67	315.63	315.82	317.07	315.92	317.62	313.86	316.15	315.42	318.04	313.3	314.39	316.25	317.06	314.87	313.75	316.44	319.17	316.76	317.81	318.02	315.72	315.32	313.03	316.16	317.83	318.15	316.76	317.29	316.02	317.35	317.31	317.46	316.2	316.77	317.79	315.91	315.48	316.55	318.25	316.34	313.56	317.36	316.47
315.93	316.73	315.09	314.18	318.49	315.44	316.85	316.72	317.2	315.54	317.27	317	319.44	316.44	317.16	317.29	317.98	317.3	315.52	315.25	316.4	320.43	315.69	317.51	317.45	317.94	316.43	316.12	317.98	314.36	317.5	317.34	316.85	316.22	316.47	316.15	318.77	314.78	315.63	318.56	320.66	317.22	317.33	317.1	315.61	318.24	314.31	316.53	317.68	316.95
303.07	305.86	307.65	304.07	305.01	306.74	307.53	306.59	306.65	304.08	305.85	306.6	306.34	307.53	303.97	303.31	310.2	305.63	304.17	306.87	306.22	306.69	308.11	307.84	307.81	304.82	307.11	307.38	307.69	305.75	307.24	305.95	307.55	306.38	304.52	306.39	304	305.49	304.85	304.53	304.84	303.84	306.17	306.73	305.18	306.9	308.81	308.5	307.4	306.16
303.9	299.98	301.28	300.03	302.5	300.77	299.55	300.67	299.96	299.23	298.12	300.2	299.42	300.5	297.33	300.13	297.5	298.24	300.72	300.56	299.76	299.28	301.79	299.3	301.37	299.69	298.39	299.74	298.97	297.97	299.94	300.17	300.22	298.64	301.09	299.89	298.36	298.36	300.76	302.71	301.86	299.32	300.25	299.86	300.44	300.07	302.84	300.84	300.44	298.41
322.32	319.02	315.84	318.12	317.2	319.27	317.05	318.04	318.26	319.29	318.32	316.84	318.8	318.37	317.07	317.75	318.83	317.93	319.52	318.1	318.65	319.7	316.89	316.28	317.54	317.37	318.36	320.4	319.46	318.43	317.73	318.76	320	320.35	316.89	319.29	318.66	319.51	318.51	320.72	320.11	320.01	316.48	317.09	319.2	319.61	318.98	319.46	320.46	318.25
302.23	302.49	301	299.68	300.12	300.25	302.65	299.74	298.88	300.4	303.69	302.11	300.21	298.52	300.88	298.75	303.33	302.46	302.62	302.31	300.83	302.88	302.19	299.78	301.9	301.35	299.41	298.67	302.11	301.25	299.4	300.84	300.91	301.17	303.29	300.62	301.57	300.46	300.91	300.8	296.98	299.89	300.9	300.19	298.96	302.36	301.2	302.96	302.25	301.16
293.17	294.58	294.48	294.84	293.6	295.68	295.45	294.99	291.2	292.65	294.24	293.53	292.97	293.93	295.42	293.8	296.07	292.13	291.27	294.6	293.4	292.03	291.52	292.74	294.71	293.34	294.1	297.43	293.62	293.39	294.62	290.62	294	291.53	293.89	294.13	291.48	293.85	291.56	293.15	294.01	292.94	292.65	292.48	293.1	294.07	294.04	292.08	293.17	294.83
312.11	310.69	306.88	309.49	311.18	311.52	312.33	311.01	309.69	308.47	309.97	312.11	309.83	310.07	310.36	311.51	312.03	310.19	310.2	310.96	310.88	311.1	308.55	309.58	313.09	309.2	310.52	309.46	308.87	311.24	308.33	310.16	312.47	308.8	307.63	309.9	313.46	310.62	309.86	310.96	308.85	309.93	311.09	310.26	313.06	311.47	310.21	310.73	311.24	310.43
305.8	304.55	305.83	305.29	305.74	306.01	306.37	308.03	304.67	306.4	305.75	306.8	306.43	306.07	305	305.78	306.89	304.66	305.64	305.7	308.18	304.69	303.8	306.03	304.09	306.73	308.58	306.79	306.71	305.09	305.62	304.92	301.67	305.89	304.64	305.43	300.98	304.86	303.37	307.21	304.61	303.73	307.61	307.19	304.41	305.97	301.79	305.2	305.39	305.31
303.66	300.7	302.72	300.53	302.02	304.33	302.91	302.81	303.6	303.18	301.4	305.57	303.06	306.45	303	300.7	304.87	302.51	302.83	305.04	302.69	300.99	304.79	304.1	302.33	306.63	301.5	302.12	303.36	302.35	301.77	304.85	304	304.25	303.96	303.26	303.25	304.04	303.62	302.95	303.04	303.26	303.08	304.8	299.4	303.81	302.46	305.47	301.44	304.8
305.71	302.42	305.23	304.24	302.95	300.22	302.95	301.54	301.27	304.75	304.64	302.94	301.45	305.61	302.43	303.58	303.78	302.46	300.96	301.26	302.58	303.54	301.86	303.72	302.97	302.05	304.31	302.19	303.56	302.56	302.96	303.7	301.62	303.76	303.25	302.75	304.47	302.83	303.41	304.24	303.71	301.57	304.43	302.25	301.17	304.02	302.89	302.26	304.6	302.28
315.88	317.43	319.13	314.93	317.42	316.25	317.56	316.98	317.12	318.72	316.42	316.51	315.85	318.01	315.69	315.47	315.52	314.37	316.52	320.37	318.17	315.75	314.69	317.28	316.03	317.77	312.2	319.5	318.73	317.38	316.76	315.71	316.38	316.1	317.54	315.66	318.48	316.35	315.71	315.08	314.56	318.25	316.34	316.89	317.7	316.47	314.57	316.6	318.83	316.94
313.5	315.7	313.49	314.46	314.45	313.08	312.87	316.62	315.35	315.05	315.81	315.51	314.65	315.31	315.54	313.98	313.57	314.78	315.99	312.83	314.84	313.46	312.69	313.62	314.62	312.81	312.63	314.35	313.5	313.8	312.02	311.01	315.56	313.37	312.14	315.22	311.93	314.25	313.9	312	313.38	312.07	314.46	313.96	314.48	314.12	315.62	313.44	313.09	312.48
304.31	302.55	301.49	302.33	305.33	301.42	301.69	304.22	303.3	304.4	301.41	304.03	303.88	303.43	306.02	302.7	303.27	299.11	302.18	302.51	304.2	303.43	303.57	300.01	303.4	302.35	302.63	300.08	302.5	305.6	303.05	303.64	302.28	304.07	305.2	302.65	304.22	306.07	303.18	303.95	301.57	303.9	303.67	302.35	304.57	301.17	301.8	303.82	304.59	303.79
316.23	312.66	314.76	312.85	314.75	313.24	313.97	312.89	313.93	313.72	314.45	313.08	313.42	313.29	312.88	314.39	310.29	313.55	314.06	313.86	312.58	315.95	314.33	313.27	314.23	312.68	314.67	313.19	313.4	315.1	313.09	312.08	313.96	311.69	311.96	315.29	312.1	312.58	312.45	312.97	312.5	313.54	312.77	313.11	315.47	314.22	314.09	311.9	316.65	313.12
317.05	318.28	316.28	316.21	317.6	318.9	316.98	314.99	316.08	315.61	316.86	317.53	315.72	316.45	315.56	316.7	316.08	315.2	318.03	317.63	316.4	319.89	315.85	315.27	320.2	316.55	314.08	318.61	315.14	317.67	317.01	315.92	316.59	316.7	316.44	321.52	315.97	317	316.94	314.07	315.14	319.01	319.71	316.55	314.48	313.45	315.18	316.94	316.39	316.78
325.41	325.53	323.72	324.92	325.1	323.54	325.8	325.96	322.44	325.01	324.95	323.03	326.11	324.83	325.06	322.38	322.71	325.5	324.52	324.01	326.05	324.68	325.48	324.1	325.33	325.33	325.85	323.4	322.58	323.38	323.01	323.88	325.88	323.91	324.57	323.41	323.84	320.81	326	323.87	325.29	326.66	322.99	324.34	325.23	323.76	325.86	325.42	324	323.46
310.24	310.17	311.1	311.82	311.42	312.26	313.47	310.7	310.48	309.15	312.77	311.19	310.97	308.87	308.92	310.07	311.58	312.31	312.02	311.82	312.14	311.61	310.98	310.15	311.94	310.52	311.42	308.55	311.2	309.02	310.48	310.69	311.44	311.42	309.58	310.79	313	310.23	312.67	310.38	310.05	309.11	310.95	311.19	310.38	311.27	309.39	310.81	310.19	312.58
313.69	313.55	313.19	315.98	313.35	317.09	316.24	313.18	317.03	315.7	315.69	314.8	317.82	314.01	315.09	314.37	315.61	314.07	313.37	315.38	315.54	316.15	314.17	314.36	313.86	314.19	314.1	312.14	314.21	312.18	314.87	316.32	314.91	313.46	313.74	312.85	312.27	313.93	315.07	316.21	313.75	317.02	316.91	313.67	315.37	312.16	313.47	314.89	317.34	315.69
300.18	300.79	300.69	299.86	303.44	301.51	299.47	301.91	301.26	304.1	298.98	301.37	302.19	300.07	300.71	301.76	300.94	301.4	301.98	301.45	299	299.24	301.32	301.17	299.81	300.08	301.18	301.47	299.43	299.96	298.22	301.77	300.71	302.53	301.77	301.48	299.35	300.46	299.95	301.49	301.96	301.79	301.25	302.53	300.68	300.81	299.11	302.04	298.78	301.55
307.48	309	308.85	307.71	310.14	307.92	309.07	308.27	309.69	309.3	307.66	307.82	307.19	308.71	307.43	308.36	309.83	307.07	305.26	310.96	308.36	307.61	308.6	307.89	308.72	307.87	306.93	310.18	307.85	312.31	308.22	308.1	308.61	311.26	311.09	308.5	309.24	309.18	310.26	310.11	308.4	310.22	311.49	308.34	307.6	306.91	307.78	307.71	309.77	308.76
303.85	301.93	305.57	305.38	305.24	303.6	303.66	305.74	304.99	303.03	305.49	303.72	304.18	305.73	302.37	304.07	302.97	304.2	306.67	304.93	305.74	306.67	303.95	305.72	306.41	302.14	305.23	305.79	303.9	304.05	304.34	300.48	304.38	304.85	305.61	301.96	303.79	306.01	303.49	304.48	301.78	303.78	306.07	304.03	305.13	301.83	303.81	306.73	306.36	307
308.95	310.26	307.92	308.98	309.42	308.87	312.24	309.28	309.61	306.34	307.87	306.98	307.91	308.76	307.85	304.92	307.13	307.28	307.27	307.55	307.65	309.04	309.26	308.51	308.59	307.66	308.7	305.22	307.5	311.23	309.6	307.16	307.46	310.08	308.51	308.02	308.9	307.45	308.51	308.8	310.91	308.13	309.74	308.71	306.94	307.86	310	308.5	310.41	308.74
308.95	308.66	309.48	308.6	309.07	308.26	308.48	308.93	310.76	308.28	308.64	307.12	306.62	307.89	309.18	305.74	308.1	307.1	307.48	306.55	308.71	305.15	306.92	305.01	307.14	306.62	309	307.33	307.12	307.87	306.23	304.68	306.81	310.85	306.94	304.7	306.69	306.56	309.11	306	306.47	308.86	306.19	307.39	304.27	306.66	305.19	306.15	307	306.81
292.63	295.01	291.38	292.57	293.94	293.99	295.98	290.44	292.38	293.5	296.62	292.65	293.5	295.33	297.61	295.13	292.8	293.34	296.23	291.49	292.27	293.6	292.36	294.33	293.64	292.52	291.97	291.91	290.51	293.21	293.26	292.63	294.84	295.6	293.95	294.3	294.19	295.43	295.31	293.68	293.14	293.62	292.72	295.91	293.64	292.45	293.79	294.05	291.17	293.96
324.46	324.6	325.23	324.55	323.33	326.61	324.5	324.6	325.93	325.76	326.94	321.87	322.84	324.69	324.73	325.24	324.64	324.32	324.33	326.64	322.06	323.92	327.05	324.46	324.17	326.24	327.69	326.14	325.1	326.31	323.79	323.84	325.23	321.98	324.7	323.85	325.93	323.33	325.94	322.89	326.25	324.45	326.15	324.41	322.73	326.99	325.6	320.64	325.56	321.96
291.81	295.99	295.24	295.74	293.44	292.11	294.51	293.03	298.34	296.58	291.67	292.49	294.23	294.17	292.95	295.79	295.31	294.17	295.26	294.41	293.17	289.84	294.74	292.65	294.33	297.01	293.04	293.66	292.51	294.67	293.98	293.51	293.76	293.91	294.54	294.49	295.68	294.62	295.03	295.21	293.92	294.12	290.14	292.86	294.99	293.91	295.3	293.91	292.81	296.39
306.71	303.4	302.35	305.3	303.49	303.93	302.52	307.48	305.55	303.16	306.57	303.45	304.54	303.58	303.86	305.53	304.43	305.17	303.92	303.06	303.76	301.25	304.22	301.77	304.87	304.62	303	303.06	305.14	305.01	305.44	304.11	301.88	305.67	305.28	304.15	305.95	303.07	305.18	302.57	305.86	303.66	302.82	305.28	303.34	303.91	304.92	305.01	305.69	302.92
319.98	319.64	321.76	318.77	319.19	317.61	318.5	317.9	319.19	320.82	319.52	317.76	317.58	319.64	319.45	316.33	318.42	318.72	320.27	319.24	315.9	321.7	320.03	320.37	319.83	320.85	319.68	319.59	317.85	318.01	319.96	319.15	318.64	319.2	318.56	321.75	318.23	316.92	321.02	318.97	316.91	318.93	320.8	319.93	319.79	322.78	322.63	318.84	321.1	316.44
300.4	301.81	301.44	303.66	300.01	301.49	301.98	298.87	299.7	301.4	302.31	300	300.91	300.39	300.18	301.49	302.15	299.43	299.08	302.39	300.62	301.89	303.65	300.02	299.74	301.01	300.79	300.01	299.64	302.72	301.04	302.11	300.22	301.58	305.57	299.33	299.44	300.32	300.25	303.19	298.63	299.89	301.06	304.24	299.5	300.93	302.76	299.64	299.62	301.25
316.59	316.37	316.45	316.66	313.47	315.9	315.21	316.21	317.14	316.23	317.39	319.54	316.61	318.99	316.59	315.1	314.84	318.67	313.94	317.51	317.45	316.92	319.47	317.07	317.27	314.01	315.67	317.1	316.89	315.71	317.22	316.36	314.46	316.01	316	316.23	315.42	318.79	315.38	316.98	317.66	315.12	317.37	316.5	317.96	317.05	316.53	316.73	317.56	318.81
313.4	312.97	313.13	312.11	312.2	315	313.36	310.54	313.79	312.21	310.96	313.75	312.77	314.54	314.92	314.01	313.65	315.44	315.36	311.21	313.42	310.53	313.86	309.78	315.67	314.61	312.92	313.49	313.96	314.56	313.75	312.47	313.73	313.42	315.26	313.89	313.55	314.88	312.48	313.96	313.45	311.68	312.81	312.4	312.55	311.58	310.83	315.34	313.4	310.6
312.46	314.45	313.45	312.64	313.78	314.86	310.84	310.51	315.5	312.59	313.87	313.45	309.16	313.45	311.02	310.46	314.43	313.23	312.77	312.04	308.04	313.33	313.94	315.45	314.68	312.21	313.97	312.84	310.8	312.36	312.97	311.55	313.33	313.24	312.41	312.48	312.06	313.81	313.13	310.69	312.68	311.18	313.92	313.9	313.54	314.53	311.15	312.44	312.45	311.57
302.93	302.04	305.13	303.93	304	302.73	304.45	303.63	303.77	302.74	303.26	303.08	305.75	303.5	304.53	303.73	303.12	303.74	304.88	303.96	304.38	304.19	304.37	305.6	300.37	303.85	304.03	301.8	301.8	306.06	302.78	303.26	303.05	302.92	303.88	305.36	303.45	305.41	302.52	303.83	305.75	307.31	305.96	304.27	302.65	303.04	303.85	305.92	304.94	302.46
310.51	310.69	310.83	312.59	313.77	315.82	309.55	312.8	311.56	313.03	311.41	310.22	314.73	311.49	312.62	310	314.17	312.79	312.76	313.01	311.54	315.63	311.56	310.72	314.78	315.16	311.4	312.78	314.38	312.44	310.34	312.58	312.53	311.43	311.57	312.53	312.52	311.95	309.84	312.04	310.93	312.62	315.32	313.76	311.16	311.5	313.07	310.91	311.19	311.21
313.87	316.56	314.99	316.26	312.93	316.49	314.25	314.35	314.96	316.41	315.36	311.95	315.19	315.43	314.94	315.34	313.93	313.15	316.04	316.38	315.17	315.33	315.41	316.71	313.01	314.1	313.17	314.66	317.56	313.63	315.28	315.86	314.49	314.03	316.02	313.98	315.34	315.26	315.79	316.2	316.9	316.15	315.81	314.8	316.7	313.74	314.77	313.94	314.61	314.32
306.34	305.69	309.01	307.31	309.56	305.83	303.72	305.75	308.14	305.4	307.6	307.76	307.95	306.37	305.86	307.12	308.06	305.45	306.41	310.2	307.64	308.54	306.85	306.2	304.68	307.44	309.09	304.95	306.74	306.36	308.56	303.72	306.89	307.16	308.5	306.18	307.08	308.49	307.55	307.12	307.73	307.72	307.63	304.44	305.85	308.25	307.2	307.19	305.71	307.25
326.22	330.61	328.48	326.46	327.21	326.71	330.11	328.98	329.24	328.22	325.56	327.24	329.35	328.64	327.3	327.55	325.16	325.08	330.15	326.57	326.55	326.1	327.35	326.93	327.63	328.43	328.09	327.78	327.52	327.22	327.87	329.31	326.36	327.26	325.53	327.63	326.14	326.57	326.47	328	327.27	325.31	328.21	327.83	329.58	328.54	328.89	327.89	326.26	326.93
329.85	328.08	325.35	326.79	326.93	328.32	326.24	326.52	327.78	325.85	328.11	325.64	325.36	327.78	326.89	328.44	324.86	326.48	326.39	326.35	329.46	325.36	324.28	326.67	327.18	328.92	326.02	328.29	326.64	327.96	328.08	327.77	328.23	327.29	326.36	325.61	325.99	325.19	326.37	327.42	329.59	327.89	326.7	324.96	325.26	326.27	327.47	328.22	326.81	328.33
322.92	327.75	323.43	325.42	326.45	324.38	323.83	321.96	322.55	324.12	325.09	327.18	323.88	327.38	328.58	325.66	323.23	322.89	323.88	325.57	326.02	324.67	322.6	325.18	326.89	326.15	325.35	322.91	326.76	325.36	325.75	322.49	327.81	323.88	325.17	325.22	324.96	325.6	323.5	326.1	322.93	325.65	324.7	325.18	326.61	322.98	325.4	323.3	323.53	326.09
314.82	313.97	313.09	312.74	315.08	312.32	311.2	312.31	312.81	314.04	311.1	312.18	314.25	313.15	313.55	311.61	311.56	312.64	311.55	313.42	314.3	312.66	313.25	311.63	314.5	313.81	314.5	313.43	312.53	311.71	313.87	311.4	310.36	311.36	313.81	313.14	312.82	313.96	312.29	311.91	314.55	312.37	311.72	312.73	314.67	312.98	312.33	312.13	314.27	315.69
300.51	301.53	301.52	302.08	301.14	301.17	301.85	300.89	299.9	301.45	303.03	301.83	300.94	302.01	298.63	302.29	300.57	299.36	303.22	299.1	299.19	301.31	302.16	302.35	301.2	299.74	302.17	303.82	301.45	300.39	302.35	300.5	299.4	300.56	301.4	298.87	301.85	299.76	301.94	301.03	301.12	301.69	300.91	299.47	300.92	301.88	298.58	300.38	303.55	301.02
311.61	315.82	316.42	314.78	316.1	313.38	314.58	314.29	315.15	315.37	316.35	317.92	315.19	316.21	315.79	315.61	315.51	314.69	314.82	313.5	314.79	314.5	314.72	312.78	314.89	316.91	313.77	315.25	314.44	314.07	315.1	316.54	314.54	314.89	314	314.64	316.16	317.59	314.52	315.06	316.61	314.86	313.94	314.67	315.19	314.1	313.66	314.54	314.75	315.06
327.96	326.7	326.3	326.45	325.2	328.47	329.13	328.09	328.52	328.48	327.1	328.08	326.61	327.49	325.09	328.62	326.51	324.11	325.55	326.09	324.78	327.68	328.66	327.9	327.67	327.73	327.19	327.73	324.15	326.29	326.54	330.14	329.61	326.39	323.9	327.08	327.77	325.8	325.32	325.26	327.07	324.5	326.22	326.35	324.46	327.04	327.37	328.04	329.92	328.26
315.99	316.03	316.47	316.1	317.96	317.09	316.6	315.96	319.59	316.21	316.58	315.56	316.07	317.73	316.64	315.88	317.78	317.51	315.44	315.4	317.52	317.49	318.07	316.88	314.39	316.97	318.61	317.48	317.05	315.05	316.83	316.76	316.15	316.79	316.26	319.1	315.14	316.09	316.95	317.8	315.37	316.2	317.09	316.3	315.89	316.57	317.3	316.29	315.28	318.19
313.4	313.33	316.25	316.31	315.81	314.86	315.22	314.18	313.67	313.65	314.21	316.15	316.34	316.78	315.61	314.39	316.42	316.41	312.98	316.85	315.78	314.3	316.25	313.85	312.87	318.72	314.72	316.84	313.1	314.85	315	314.32	318.41	315.15	316.11	315.1	315.17	312.51	314.04	315.59	316.14	313.67	315.19	316.23	316.43	315.16	314.78	314.32	314.54	313.57
305.16	305.2	304.98	302.67	305.39	304.8	306.69	305.69	303.61	304.62	305.72	306.42	305.15	304.11	306.57	305.46	303.66	306.7	304.44	306.02	304.89	303.84	304.24	302.4	306.29	306.81	307.23	304.01	306.56	307.09	305.15	305.29	305.76	308.04	305.84	305.48	304.12	305.42	305.45	306.95	305.09	306.59	305.84	305.49	305.53	304.61	304.97	306.45	304.26	306.04
300.37	302.4	301.67	301.61	302.54	301.89	301.39	300	302.46	303.71	301.51	301.86	302.28	302.2	303.09	301.2	301.99	303.16	302.04	300.48	303.68	302.86	303.75	301.68	301.21	302.54	301.36	302.66	301.12	301.59	302.55	303.44	300.59	303.89	305.21	301.99	302.41	302.86	300.81	301.99	301.41	302.4	301.66	302.33	303.17	302.56	303.71	302.11	304.27	304.04
294.74	295.61	296.51	296.35	298.41	299.21	294.17	297.15	298.45	298.52	296.88	299.01	297.57	296.16	295.5	298.52	300.62	296.09	297.98	299.32	297.79	297.81	297.47	295.83	294.41	298.22	296.95	294.47	297.47	296.15	298.08	295.84	297.69	296.53	295.69	294.33	296.07	294.8	299.39	300.35	297.23	298.17	295.03	299.24	298.59	298.23	297.1	298.04	298.12	297.44
322.12	318.86	319.28	319.43	316.58	318.75	319.28	322.02	317.15	319.22	320.28	319.07	317.45	318.82	316.91	321.4	320.01	321.05	318.78	320.09	319.89	321.33	318.44	319.14	317.14	320.36	320.84	320.2	320.71	318.1	319.47	318.83	319.52	318.65	320.33	318	321.63	317.16	318.52	320.38	318.24	318.54	321.05	319.38	316.89	320.62	320.66	319.4	317.6	318.96
324.79	323.77	323.35	325.17	325.69	325.82	323.68	325.83	324.7	323.45	322.78	324.88	326.54	321.81	324.24	322.83	324.06	326.79	322.89	325.91	326.67	322.4	325.26	324.26	324.18	321.42	325.89	325.66	325.58	326.1	321.94	325.45	324.48	324.27	324.97	324.67	324.57	327.32	324.64	324.39	323.97	325.66	322.12	324.8	325.67	323.3	325.73	322.35	325.51	322.9
294.33	295.71	295.81	295.37	294.53	293.38	292.24	295.75	295.03	294.81	295.59	293.97	293.73	292.93	292.7	294.93	294.66	294.71	293.34	291.84	295.14	293.81	292.77	292.61	294.42	294.49	295.55	295.05	293.4	291.07	294.58	291.79	295.15	293.1	294.23	294.83	295.9	292.95	293.75	295.42	293.28	293.78	294.93	295.38	293.74	293.87	292.81	294.07	294.34	294.17
305.56	306.21	307.94	306.34	303.99	306.79	304.84	307.86	307.16	306.72	306.08	304.29	304.45	307.05	305.82	305.41	309.47	307.63	305.82	304.55	305.3	306.94	305.63	307	305.82	309.14	303.2	306.98	307.1	305.07	307.18	307.84	304.77	306.56	306.47	304.92	304.89	307.74	307.74	306.19	305.86	305.29	306.02	304.66	306.11	306.19	306.02	308.21	306.89	307.04
304.38	305.53	304.82	304.17	305.81	303.39	305.23	307.8	302.19	306.2	305.51	304.93	303.47	303.59	306.21	305.41	303.99	304.04	304.37	307.63	304.56	305.17	306.95	303.99	303.36	305.9	305.06	307.79	304.33	303.05	306.39	305.32	302.71	305.86	306.14	301.89	304.91	304.34	305.14	303.61	306.62	305.51	304.59	305.16	304.98	305.43	305.65	306.29	305.73	304.3
313.43	310.8	312.67	315.65	313.37	311.62	314.52	313.92	312.22	312.78	312.37	315.08	312.17	314.41	311.84	310.65	313.62	311.95	311.44	312.55	311.72	313.56	314.1	313.72	311.44	317.25	314.77	312.5	313.38	313.45	313	314.16	311.52	313.84	316.37	314	314.7	313.72	312.04	315.6	314.67	315.31	312.88	312.14	313.22	313.71	312.69	315.14	310.82	313.41
308.97	308.81	309.41	308.34	309.44	312.21	308.57	309.41	309.59	309.66	308.64	307.53	309.72	310.08	307.27	309.7	308.88	306.97	308.18	307.74	307.03	309.53	308.19	308.5	309.15	310.09	308.19	309.76	308.44	309.12	307.54	310.88	309.78	310.1	309.03	308.88	308.37	308.23	312.69	311.21	311.23	306.74	306.45	307.02	307.09	309	307.9	310.76	309.45	310.1
303.19	306.46	308.53	306.79	306.02	306.74	308.85	305.12	307.19	305.65	306.32	307.09	306.44	308.46	304.86	303.5	305.27	307.66	305.41	306.22	303.39	307.13	305.14	307.48	309.28	308.34	305.96	306.42	305.41	307.35	305.57	303.67	304.35	306.02	305.01	306.44	304.58	304.24	304.78	308.67	305.92	305.82	304.17	306.88	305.11	305.51	305.51	305.99	303.96	306.43
307.53	307.39	305.4	303.37	305.75	302.81	306.35	306.55	303.59	306.92	307.44	304.61	302.67	304.55	303.8	307.07	306.02	305.63	306.41	304	306.41	305.29	304.33	304.94	305.57	305.41	304.86	303.91	307.26	304.68	304.07	303.1	306.2	305.21	303.82	306.86	304.94	307.76	306.42	305.55	305.42	305.58	305.19	305.34	303.36	304.07	306.25	304.12	303.69	304.72
314.41	314.19	314.15	313.43	314.16	310.87	313.27	311.87	315.52	313.07	315.28	315.27	314.4	313.28	316.06	310.87	315.29	316.77	314.51	314.25	314.12	314.62	311.6	313.73	313.63	313.41	312.11	316.54	315.52	314.54	314.01	312.09	313.55	313.23	316.07	316.01	314.03	314.45	312.34	315.28	314.94	314.22	313.4	316.02	314.87	314.8	314.91	316.75	313.26	314.81
305.99	305.12	304.34	305.81	305.1	305.34	306.23	304.02	308.61	305.14	306.38	305.74	306.6	306.2	307.04	307.17	305.28	307.03	308.55	304.54	308.28	306.3	304.17	305.81	306.67	306.75	305.28	308.66	306.16	304.24	306.42	306.98	306.09	305.88	309.59	305.26	306.86	308.59	305.55	304.46	307.58	306.6	304.6	306.16	306.4	306.42	305.2	305.62	306.92	306.52
328.18	329.59	329.52	326.88	329.39	328.25	328.41	329	328.2	328.1	332.3	327.57	328.15	329.5	328.37	328.8	329.88	330.08	330.15	327.12	329.32	326.79	327.68	328.65	327.99	327.98	329.3	330.04	331.11	331.09	331.24	329.71	326.35	328.27	331.9	329.36	329.53	328.38	330.15	329.18	328.38	329.33	328.17	327.02	332.22	329.9	327.31	329.92	329.95	330.13
316.88	315.82	316.69	315.22	313.88	316.57	316.22	315.82	317.06	315.17	315.33	316.02	318.29	315.26	318.01	314.36	316.44	317.71	314.06	316.01	314.79	314.91	315.38	316.16	317.35	316.1	317.16	316.44	315.7	315.56	316.8	315.44	317.29	314.22	315.09	315.73	316.3	313.23	313.97	316.71	317.2	316.14	315.81	317.08	317.39	315.63	314.77	313.64	315.38	314.81
316.86	317.28	316.81	316.82	318.18	314.73	315.38	316.03	314.58	314.97	316.61	317.64	317.25	318.3	313.52	314.82	318.75	318.09	316.18	315.58	316.64	315.54	315.29	317.04	316.14	319.7	316.84	314.12	316.89	316.18	317.04	315.95	317.47	317.94	317.83	317.04	316.29	317.11	315.08	316.97	316.01	316.86	317.98	318.21	317.5	315.04	317.33	318.44	318.86	313.61
312.48	313.21	313.19	312.71	312.28	310.76	313.09	311.21	312.81	311.61	310.85	315.9	310.33	311.52	312.79	313.04	311.99	312.35	313.28	313.82	312.42	311.06	312.85	311.73	311.77	314.78	312.79	312.81	313.96	311.54	311.16	313.34	309.93	313.9	312.63	312.04	314.14	313.69	312.83	314.31	315.13	314.48	313.22	314.41	312.79	312.37	311.3	310.58	311.96	311.98
301.1	300.63	303.99	300.66	302.08	301.52	302.7	304.59	304.54	303.52	303.05	299.94	305.84	302.87	302.09	303.12	303.07	302.18	302.39	302.91	302.32	304.52	301.83	301.17	302.06	301.58	303.75	304	303.51	301.12	303.54	302.59	301.22	303.3	303.08	304.09	303.85	303.58	301.37	303.04	301.26	302.31	302.96	305.38	302.59	302.6	302.65	305.29	302.63	304.88
303.11	303.39	299.59	301.38	303.21	303.96	302.52	301.04	303.45	300.42	300.71	303.19	303.88	303.21	303.05	302.38	303.98	300.84	303.34	303.84	301.99	303.01	303.71	300.93	303.49	304.35	303.31	301.7	305.25	304.58	301	299.39	303.49	301.48	303.84	303.53	303.1	302.86	300.9	303.79	299.48	303.39	303.79	301.81	300.32	300.51	302.06	303.77	303.12	302.68
315.08	314.26	312.59	313.25	312.43	311.69	314.4	313.85	312.26	313.72	315.01	310.82	314.69	313.31	313.65	313.93	309.02	314.6	313.69	313.64	315.74	312.23	311.95	314.29	314.47	315.52	313.28	312.38	312.69	311.88	312.98	311.76	314.05	313.03	313.14	311.66	313.03	314.14	314.48	313.73	313.31	315.22	313.45	311.28	313.39	311.18	314.04	316.1	316.57	312.34
297.39	298.8	299.34	294.83	298.11	296.27	294.7	296.78	293.9	298.77	298.39	296.74	296.34	294.12	295.51	293.99	297.54	299.3	296.06	299.2	296.11	297.09	296.34	296.08	297.53	295.89	297.13	297.04	296.12	297.97	297.52	296.35	296.58	296.2	295.91	296.29	296.37	295.48	295.22	296.08	296.73	297.24	298.24	299.85	296.53	298.08	296.05	296.95	296.84	294.97
325.48	325.6	323.37	326.94	327.33	324.96	324.61	323.83	324.24	324.89	321.31	324.47	324.68	323.76	323.9	323.31	326.34	322	325.44	323.2	325.02	326.73	325.93	321.58	324.95	326.47	325.01	323.73	324.92	324.22	324.87	325.01	324.2	322.95	325.3	324.89	326.45	326.3	325.8	324.48	323.46	324.54	323.73	323.25	327.35	325.12	325.66	325.19	324.48	321.33
312.9	309.58	311.77	309.47	309.73	311.13	311.25	309.94	308.64	311.57	309.8	309.4	310.91	310.83	313.7	311.08	310.23	310.68	312.87	310.22	313.21	311.83	309.92	309.13	312.48	309.25	310.31	309.81	310.91	311.45	311.51	310.82	309.71	307.66	310.79	310.31	312.04	307.75	311.39	310.69	310.8	308.16	309.55	308.67	310.18	310	310.91	311.66	310.38	311.62
315.86	318.63	313.16	317.28	318.45	313.75	316.11	315.44	313.25	314.81	314.33	315.95	314.83	316.14	316.21	315.32	314.88	314.77	316.91	314.68	317.97	314.65	315.67	315.4	314.79	314.41	315.17	320.77	317.17	315.86	314.75	315.81	315.4	316.53	317.06	315	316.37	315.83	316.05	314.21	316.09	315.76	314.57	316.23	315.59	315.09	316.47	312.91	314.84	315.72
317.51	316.39	315.15	316.34	318.14	313.06	317.9	315.14	317.61	315.27	314.71	317.14	317.9	316.9	315.89	316.91	314.32	316.11	315.14	316.52	318.68	312.81	319.04	315.98	317.05	317.45	315.18	315.69	319.27	315.86	317.59	316.7	317.88	313.72	316.76	317.12	315.34	315.09	315.53	316.09	310.86	315.38	318.04	316.35	313.55	316.17	314.55	317.61	317.44	317.21
327.17	325.83	328.85	327.39	327.46	327.42	328.19	330.1	325.68	328.03	327.84	327.88	327.27	327.99	325.33	327.03	327.21	327.88	325.38	329	328.24	326.54	329.94	328.1	326.35	327.45	327.86	328.59	329.3	327.78	328.39	330.19	325.95	328.11	327.76	330.24	328.93	328.19	329.12	327.34	328.4	330.16	327.92	327.25	328.07	326.88	328.86	327.53	327.83	329.12
314.26	313.63	314.85	314.45	312.12	315.22	315.56	313.71	312.48	315.05	315.01	314.3	313.8	312.59	315.05	312.93	315.75	312.46	310.3	313.83	310.8	313.99	312.79	311.89	313.04	312.18	314.66	313.38	315.46	314.52	314.76	314.07	314.55	313.32	312.54	313.64	314.51	313	316.05	314.45	315.47	313.29	315.53	313.22	313.62	313.74	317.03	311.84	314.84	315.15
326.07	327.84	326.11	327.57	324.34	327.98	326.77	328.62	325.61	328.1	324.86	326.17	328.12	329.95	326.8	325.87	326.6	328.54	328.65	327.46	327.82	326.51	326.69	326.57	326.07	327.6	324.89	327.13	326.71	325.19	325.08	327.51	325.26	326.51	330.12	324.71	327.58	326.97	326.98	328.22	328.85	325.92	330	328.63	324.03	328.58	326.48	324.79	328.24	326.5
314.84	315.61	314.09	309.28	312.7	311.01	312.97	313.94	314.12	313.13	312.51	312.99	312.02	313.64	313.24	314.74	312.2	313.5	311.85	313.46	313.44	312.33	315.27	312.71	310.79	316.75	315.4	314.65	315.33	311.89	311.81	313.43	312.08	313.79	312.84	312.73	310.84	312.58	312.88	312.06	313.36	311.22	315.72	311.43	314.3	313.68	315.21	313.75	312.6	313.63
325.56	329.41	326.96	329.55	331.44	327.95	326.88	328.92	330.43	327.47	329.33	328.82	328.69	326.95	327.9	327.3	327.78	326.75	327.78	328.48	325.84	328.51	328.12	330.66	328.67	328.12	330.24	329.09	327.84	325.14	326.06	327.9	327.07	329.16	325.83	329.05	326.07	327.3	328.62	330.58	327.74	329.3	327.53	328.29	323.06	327.27	327.22	326.36	328.16	327.08
303.83	305.27	303.39	302.04	304.47	305.56	302.86	303.65	304.6	304.36	304.98	304.82	305.71	304.42	302.32	306.66	300.84	304.71	301.24	302.82	307.66	303.34	304.18	303.85	304.79	304.71	303.49	302.49	302.73	302.09	307.37	301.29	303.25	305.48	306.46	304.1	304.23	305.09	303.34	303.9	303.52	304.54	302.61	304.4	303.49	301.9	303.36	302.09	305.32	306.77
304.57	305.35	306.62	302.62	305.88	305.04	305.1	301.2	301.8	302.53	303.42	304.94	304.35	304.54	303.42	303.7	307.47	305.05	305.39	303.19	305.25	305.27	305.39	304.36	304.1	305.92	304.92	306.04	305.3	304.58	303.35	302.77	303.98	305.01	303.52	304.15	303.49	305.75	305.48	307.11	302.01	305.15	306.42	299.85	304.69	304.11	305.35	303.75	305.76	304.29
302.81	303.81	301.95	302.65	302.35	302.17	301.11	302.52	306.56	301.13	304.65	302.26	302.67	304.63	305.91	302.2	303.3	302.37	298.25	304.45	302.25	302.9	301.77	303.45	303.4	302.73	302.2	303.43	302.09	304.62	300.13	301.04	302.01	302.34	302.49	304.19	302.76	303.16	306.75	306.04	301.7	299.29	303.04	302.58	302.71	302.23	303.43	304.17	303.41	302.44
302.76	301.72	303.04	306.32	302.43	304.84	301.9	303.05	304.32	303.94	301.98	305.08	305.4	301.14	306.25	303.56	303.13	301.75	303.12	303.57	301.95	302.25	304.99	305.74	301.18	305.27	301.44	302.93	304.43	305.55	303.48	303.92	300.85	303.25	302.45	305.6	305.1	302.58	302.17	301.93	302.04	302.57	303.62	305.04	302.87	306.68	302.71	299.14	303	302.52
316.73	317.4	313.62	315.91	314.28	316.19	317.62	316.78	314.05	318.4	317.56	316.5	317.95	314.58	317.98	315.22	315.63	316.64	314.97	312.86	317.41	317.09	317.06	315.54	316.73	316.38	314.6	317.05	315.67	317.31	316.45	317.9	314.98	317.99	316.04	314.08	313.26	314.73	312.55	317.08	315.33	317.99	316.07	314.31	317.19	313.98	314.63	314.93	313.03	315.33
311.53	312.06	311.42	308.9	312.28	311.31	312.71	313.33	309.18	311.26	310.91	311.2	312.4	311.97	313.66	314.27	311.98	313.27	311.88	310.16	312.42	311.05	312.16	310.42	312.39	312.53	311.06	310.96	309.86	312.31	312.25	309.07	311.9	310.54	309.71	311.68	312.16	313.14	312.37	311.05	311.46	312.9	311.57	310.89	308.95	312.3	313.73	310.32	312.37	309.22
317.56	318.91	316.94	320.68	315.74	319.17	317.35	319.55	317.38	320.02	319.66	319.88	317.9	317.81	317.36	317.53	317.74	319.94	318.56	318.92	318.89	317.7	316.71	316.56	318.63	316.11	318.02	316.5	317.89	319.96	318.54	317.36	317.91	315.52	319.45	317.49	320.12	317.5	317.65	316.41	318.86	317.3	317.68	317.72	316.17	320.61	318.64	318.68	314.73	319.57
307.77	308.38	308.82	308.5	308.1	310.78	307.69	309.55	309.33	308.68	310.97	307.11	307.58	309.25	309.12	310.65	307.55	309.1	308.61	311.48	308.85	308.14	308.96	309.26	309.01	306.88	309.14	308.24	308.34	309.36	309.38	307.92	309.34	309.82	307.1	310.11	309.46	309.15	309.7	307.6	309.29	308.26	308.44	308.59	310.47	309.75	309.08	308.73	308.76	310.07
304.36	304.61	303.93	302.17	303.86	303.44	303.81	303.57	301.5	302.98	303.99	308.5	304.05	305.08	304.04	303.97	305.79	303.69	302.78	301.89	302.33	303.15	305.59	303.4	304.5	306.68	304.54	302.68	303.37	302.28	304.31	303.8	300.76	302.86	304.96	303.46	305.2	306.8	306.91	301.9	303.29	304.51	303.57	306.65	305.92	302.72	303.08	306.85	303.6	305.4
309.73	307.61	306.99	306.38	307.96	308.62	306.62	310.56	310.19	309.68	310.24	307.24	309.87	310.57	309.3	311.2	309.34	306.42	309.63	308.79	307.14	310.46	308.86	308.15	309.93	309.93	308.87	308.13	309.31	310.08	308.04	310.17	306.99	309.72	305.76	309.54	307.87	309.87	308.36	308.18	309.49	308.46	306.06	311.47	308.33	307.43	308.12	308	307.51	309.81
303.73	300.6	304.25	302.84	301.87	305.57	303.4	302.76	304.44	303.55	300.73	301.78	301.65	303.46	305.17	303.62	301.83	304.29	300.9	301.12	302.67	305.44	302.59	304.2	301.89	304.12	302.13	303.75	301.48	303.08	304.14	301.56	301	306.2	301.88	299.92	303.39	303.43	303.36	302.58	302.52	302.19	302.67	302.03	304.33	301.91	302.36	302.34	305.26	302.48
316.73	316.91	318.85	316.08	317.64	318.12	320.15	318.86	315.33	317.75	315.83	316.26	319.62	317.38	316.97	318.06	319.92	315.31	319.01	315.11	317.33	317.16	315.76	318.02	318.33	316.82	316.58	316.52	317.86	316.52	316.62	317.71	318.37	316.41	316.05	316.81	316.09	315.67	317.11	317.66	318.8	317.22	317.05	314.79	317.35	316.9	315.89	314.95	316.38	318.15
315.95	313.52	311.82	313.38	315.04	314.39	315.77	313.84	314.37	314.97	313.69	314.73	315.53	316.57	314.21	312.16	314.7	313.29	316.1	314.48	313.47	314.41	312.9	313.76	314.41	314.16	314.62	314.51	314.27	315.86	315.54	316.43	316.06	314.92	316.15	315.45	314.94	313.97	315.48	315.9	314.13	314.05	313.85	311.31	317.77	315.52	314.84	313.1	315.79	314.5
317.77	315.35	315.16	317.6	317.08	315.29	313.21	313.35	312.85	316.05	313.07	315.6	314.65	316.18	314.28	315.36	313.61	316.21	312.53	316.44	313.99	316.13	310.8	316.8	314.43	312.01	314.78	315.57	313.22	312.74	314.27	317.13	314.18	315.66	315.15	314.6	314.34	313.96	314.35	314.17	316.08	314.58	314.58	314.5	314.94	315.34	315.09	314.19	314.19	313.68
326.71	323.79	326.54	327.65	323.55	325.68	322.5	325.18	325.54	324.66	323.4	322.99	322.77	322.83	322.08	326.62	323.66	322.68	325.35	325.69	326.39	328.11	324.19	323.65	326.14	326.52	327.56	325.76	326.26	325.39	325.85	325.32	322.88	323.48	325.1	327.22	323.45	323.61	324.37	323.76	324.11	323.58	323.49	324.21	323.64	324.14	324.26	322.54	324.91	324.38
328.47	327.36	326.96	324.94	322.09	324.95	324.16	323.65	325.38	322.77	323.26	326.93	327.34	323.25	324.83	326.47	323.47	323.55	325.07	324.81	322.51	326.89	324.43	324.33	325.11	325.87	325.73	326.11	321.69	324.85	325.37	325.01	326.39	326.61	325.06	323.99	326.52	324.4	326.64	326.04	325.61	325.26	325.7	327.48	326.55	323.9	325.12	327.32	326.81	325.05
303.74	304.85	301.97	301.36	301.29	302.1	302.24	301.89	302.91	305.8	303	305.38	300.55	307.79	303.4	301.57	299.82	301.6	303.23	300.46	303.32	301.98	303.05	301.77	303.86	300.81	304.23	302.9	300.33	306.64	302.14	300.54	304.69	303.37	303.39	304.08	303.33	303.31	302.02	303.6	306.09	302.79	303.15	305.28	302.45	301.14	302.52	302.49	300.93	303.79
315.55	314.84	319.52	318.6	315.16	317.03	316.54	317.57	315.14	315.43	315.89	315.5	319.59	314.63	317.02	317.5	318.11	315.04	315.95	318.22	315.62	315.24	319.34	316.12	317.37	316.68	316.79	316.58	316.17	316.76	315.53	316.3	319.82	316.42	317.79	318.37	315.44	319.81	317.19	316.44	314.57	316.09	315.52	316.29	315.79	317.51	315.58	317.14	316.19	314.53
317.19	315.84	316.51	317.12	316.5	315.47	315.85	315.62	315.41	315.2	313.43	316.33	316.22	312.53	315.54	316.61	312.84	315.49	312.85	314.38	314.01	316.4	311.73	313.84	317.61	313.38	313.7	317.58	316.33	316.46	317.13	314.98	316.18	315.54	313.24	316.04	316.48	314.51	315.5	316.19	313.47	315.63	315.11	316.13	314.67	313.38	316.09	316.12	315.18	315.42
305.63	306.2	305.23	304.51	303.52	305.22	305.61	304.17	302.04	307.6	305.19	306.79	304.93	303.48	305.51	303.19	301.52	304.08	303.04	305.8	303.77	304.94	306.85	302.64	306.22	306.41	304.17	304.82	305.79	305.92	305.49	304.41	304.14	307.69	304.49	305.74	304.3	305.72	304.81	305.44	305.15	302.5	306.28	306.93	305.22	305.22	306.13	305.75	306.58	303.26
327.3	327.69	327.27	326.85	330.96	328.52	325.36	328.63	329.45	327.98	326.8	327.79	328.62	326.84	325.37	327.02	327.21	327.66	326.51	327.25	324.92	326.34	325.86	326.11	327.9	327.29	328.38	325.37	326.53	325.08	325.47	325.83	328.08	328.05	326.63	326.55	326.77	329.43	326.97	328.71	328.69	328.26	326.44	325.43	325.46	326.13	322.72	326.66	328.44	326.32
302.78	303.58	304.26	303.72	301.92	303	302.04	302.22	300.29	302.3	302.9	302.78	302.71	302.41	304.03	302.54	305.12	301.3	302.67	304.65	304.28	299.99	303.43	302.07	303.93	302.76	302.98	303.47	302.75	301.36	301.19	302.5	303.19	302.43	300.1	301.1	301.54	302.95	300.46	300.48	303.99	301.99	302.75	303.02	304.35	302.17	303.41	302.29	301.76	302.98
302.43	298.49	302.2	300.16	301.26	299.66	304.67	302.15	301.1	299.16	302.79	299.94	297.57	301.31	301.69	302.63	302.36	299.81	302.19	300.61	300.66	304.07	300.36	302.88	301.53	300.55	299.41	302.03	299.23	302.24	300.82	302.41	300.77	298.78	302.16	301.22	301.82	300.74	299.86	299.09	301.48	300.27	299.52	301.5	300.3	302.36	299.55	303.09	303.64	299.26
314.2	315.59	314.69	314.4	313.97	313.83	313.94	316	314.35	314.62	313.78	313.12	315.29	316.35	314.44	317.5	316.03	313.83	317.34	314.27	314.69	314.57	315.1	314.99	315.26	316.72	317.28	314.2	313.94	314.75	314.76	314.88	317.86	317.16	315.56	314.37	313.78	314.39	314.82	313.89	310.97	314.63	315.22	316.27	311.93	316.49	314.37	313.63	312.62	317.1
318.71	316.64	316.9	319.15	319.33	317.39	316.3	317.17	315.49	315.93	318.37	318.18	316.16	318.06	319.92	316.66	316.69	316.45	317.02	318.23	315.68	317.82	314.96	314.33	316.07	317.16	318.37	317.51	317.33	315.27	316.26	316.87	316.5	317.13	318.02	316.26	318.24	318.48	317.53	316.09	315.8	315.97	316.41	316.55	316.34	315.91	319.24	315.28	317.38	317.15
294.35	294.62	294.13	294.5	294.15	293.52	296.1	293.34	294	293.74	294.71	295.3	295	292.79	295.18	293.86	292.74	293.89	294.57	295.37	293.8	292.4	293.03	296.76	298.06	293.84	292.91	291.92	292.95	292.29	292.49	294.14	296.7	291.67	294.51	293.44	294.96	298.87	293.7	293.09	294.45	293.97	293.58	297.84	293.53	293.69	294.56	293.55	294.38	293.83
326.71	328.11	327.26	327.7	327.09	329.25	328.69	328.33	329.29	328.66	327.71	328.5	329.54	327.19	327.84	326.31	325.18	331	329.05	327.34	327.64	328.76	327.04	328.44	327.19	327.12	326.09	326.45	326.36	327.1	327.38	326.73	326.74	326.7	329.71	328.67	327.58	329.17	329.85	328.76	327.84	329.13	328.53	327.95	327.5	327	329.65	327.9	326.82	327.2
303.71	304.84	305.21	306.01	304.79	302.77	304.57	302.75	301.86	304.76	305.11	302.91	305.99	301.71	302.71	303.29	300.21	304.97	303.46	304.99	301.64	303.24	302.92	302.04	304.54	304.12	304.05	302.12	302.06	304.84	302.87	304.59	303.78	302.02	302.36	303.52	304.62	305.1	302.96	303.76	303.08	304.65	303.54	303.84	303.89	302.39	301.71	302.46	303.6	303.3
294.96	293.69	293.58	293.28	294.74	291.79	293.44	293.23	295.09	293.82	297.8	296.6	294.87	296.31	294.35	292.94	295.68	294.49	294.42	292.38	295.72	296.26	294.88	296.09	293.47	292.92	292.4	293.26	294.75	295.26	292.16	292.39	293.79	295.1	291.93	294.83	295.61	293.65	292.64	297.21	294.62	293.31	294.47	292.81	295.58	293.41	296.02	292.27	294.22	293.43
295.07	294.31	293.18	295.49	296.32	292.93	292.97	295.96	294.93	294.95	292.48	295.93	294.46	293.42	293.82	293.66	294.46	293.16	292.64	294.39	294.31	294.22	293.14	293.77	295.45	295.05	293.96	295.02	293.67	293.83	294.29	293.75	293.51	293.89	296.36	294.19	294.32	296.3	294.59	294.79	293.15	294.65	295.34	295.54	295.3	292.98	293.29	293.81	292.28	293.87
306.78	309.29	310.43	307.82	308.71	310.43	310.4	309.15	309.46	310.97	308.08	309.58	306.13	309.04	309.07	310.5	310.24	308.52	309.94	308.96	307.91	308.4	307.51	307.18	308.49	309.85	306.83	307.45	307.59	307.27	308.91	307.23	311.29	310.37	313.62	312.49	309.94	310.38	310.65	307.26	309.71	308.24	310.11	308.68	308.1	308.54	308.38	308.41	309.46	308.09
315.22	312.45	314.2	315.88	314.42	314.27	312.9	312.18	310.8	312.06	314.01	312.82	312.73	314.34	311.48	312.09	315.19	315.21	314.17	312.98	312.98	312.66	311.54	312.65	313.1	313.5	314.94	313.88	313.68	315.35	315.61	313.69	313.34	312.08	314.99	312.1	313.43	313.85	313.93	311.54	314.38	311.65	313.86	313.05	313.07	312.5	314.12	313.17	315.09	316.18
294.38	299.44	296.33	297.91	296.87	297.16	295.98	296.19	297.58	295.08	299.32	297.21	296.22	295.4	295.13	297.78	295.05	297.03	295.21	297.31	296.36	298.6	296.17	297.14	294.84	297.03	295.18	299.57	295.73	297.53	295.28	296.3	295.73	296.26	295.84	296.29	297.14	295.47	296.94	295.68	296.34	296.16	296.23	297.27	300.24	295.92	295.68	299.9	295.6	300.37
307.11	304.96	305.9	304.79	304.55	304.04	307.46	308.86	306.26	307.05	305.66	305.87	305.84	302.63	304.16	306.68	304.4	304.61	305.47	306.01	305.38	306.06	305.17	303.71	307.21	305.71	303.86	306.53	307.14	307.24	308.27	305.64	306.29	307.21	304.86	306.61	308.61	306.57	305.86	305.01	303.73	304.98	307.83	305.79	306.3	307.66	304.6	306.09	306.48	310.88
320.44	316.27	320.91	318.78	316.93	317.3	315.74	317.15	319.07	316.35	319.44	318.99	319.09	314.51	318.13	318.06	319.49	318.14	320.6	316.88	317.38	320.85	316.57	318.37	317.13	320.99	320.7	317.13	318.01	316.42	319	318	319.38	318.34	317.3	317.25	319.46	317.18	316.3	316.97	320.32	319.34	317.45	318.21	319.81	316.5	318.48	315.13	318.71	316.22
319.34	316.65	316.54	320.05	318.13	318.74	320.59	319.41	316.42	317.27	315.79	321.49	317.26	316.61	320.27	318.62	319.72	318.21	316.81	316.57	318.97	318.41	319.66	316.78	316.9	316.76	317.75	316.72	318.23	319.07	319.21	319.81	316.09	321.87	318.78	318.78	318.71	316.98	316.57	319.16	315.96	319.17	317.36	320.17	319.54	319.74	318.91	319.29	318.04	319.03
304.79	303.96	303.93	302.11	302.96	302.13	304.23	301.4	305.33	301.97	304.25	302.69	304.32	304.36	301.09	306.11	305.13	303.37	305.3	305.67	302.81	304.34	302.45	302.04	303.45	305.27	304.77	303.27	304.19	304.82	302.61	301.11	303.78	302.88	302.38	305.12	305.31	303.15	303.03	302.34	301.9	304.06	302.31	301.01	305.18	301.71	302.71	303.45	304.93	303.07
303.14	303	301.93	302.72	302.89	304.24	303.33	302.76	305.65	304.17	299.92	302.69	302.09	304.78	303.51	304.06	305.52	301.85	302.53	302.49	303.26	304.48	302.94	302.97	304.24	302.87	302.94	301.12	301.02	303.01	301.01	303.04	303.97	306.27	304.62	302.19	303.1	302.19	302.28	305.57	303.25	306.29	302.89	304.39	303.34	304.46	302.29	302.83	304.95	305.28
317.54	314.91	312.86	315.91	314.25	315.22	313.35	311.81	314.68	313.23	315.25	311.69	314.48	313.01	312.9	315.41	314.66	312.47	315.77	315.1	313.86	316.31	314.36	315.44	311.15	315.67	317.26	316.45	315.49	314.81	315.33	314.9	318.32	315.49	313.41	315.35	313.33	314.73	313.47	314.64	314	313.53	314.35	316.26	315.87	315.34	312.3	314.77	315.69	316.48
312.68	311.11	310.41	312.31	311.58	311.29	314.38	312.2	311.92	311.77	314.86	312.3	312.7	313.17	311.64	313.62	310.24	315.51	313.37	313.36	312.19	312.46	312	313.37	313.4	311.94	313.68	313.02	311.91	312.78	312.01	311.94	314.53	311.15	313.38	314.17	312.04	314.09	313.65	310.28	311.66	309.38	312.68	312.8	314.28	311.43	311.62	312.32	313.13	313.28
297.27	296.2	292.26	294	292.87	295.71	295.08	294.95	295.93	295.21	295.84	292.48	297.56	293.57	295.48	295.91	297.73	295.08	294.79	295.16	296.68	296.77	295.73	295.29	295.3	294.6	295.09	296.29	296.64	294.3	298.45	296.22	295.84	292.91	293.84	295.51	297.3	297.94	295.25	293.19	295.2	296.19	296.6	294.77	294.32	294.95	294.56	293.46	294.18	295.01
321.02	325.19	324.11	324.35	321.91	324.11	324.56	323.15	323.25	325.75	325.9	325.21	325.8	326.51	323.74	325.7	323.48	326.11	327.29	325.06	323.67	328.73	323.25	324.43	325.84	326.01	322.89	325.95	324.54	324.46	323.09	322.92	323.78	323.61	324.18	323.6	323.42	324.73	324.2	323.55	325.89	326.72	324.89	323.17	324.97	326.25	321.5	326.05	322.81	324.26
319.99	318.63	317.96	319.02	318.95	318.53	314.56	320.36	317.31	319.91	320.13	316.66	317.6	318.64	320.32	315.05	317.86	318.69	317.41	318.53	320.84	316.96	314.85	318.86	316.67	316.68	318.03	318.11	316.7	318.75	317.75	317.4	317.62	319.58	320.43	317.85	317.87	318.28	318.15	320.2	318.93	320.41	319.3	320.03	320.25	318.65	315.29	319.55	318.45	318.77
317.54	318.79	319.59	317.58	320.92	320.34	318.38	318.74	318.05	318.55	318.1	319.53	316.74	318.67	319.01	319.07	316.89	321.61	316.51	317.34	319.01	318.97	316.1	319.59	317.66	317.41	319.31	317.7	320.21	318.13	317.87	320.17	318.05	317.2	318.19	317.67	318.86	318.98	318.55	316.76	319.3	318.04	319.34	318.45	318.75	316	317.55	320.11	321.26	319.12
320.78	319.21	319.17	317.61	316.87	318.99	319.48	319.41	317.85	318.2	321.26	318.58	317.61	318.19	317.14	318.28	319.35	313.77	316.67	319.28	316.76	317.1	316.91	318.74	318.38	320.97	319.35	319.95	319.27	318.97	319.45	313.25	316.59	317.31	320.25	318.93	318.21	318.2	319.76	314.71	318.2	318.96	316.82	317.66	320.3	318.64	318.64	316.54	319.23	316.85
328.16	324.58	324.24	324.23	323.93	323.62	323.95	325.01	326.28	324.36	326.02	324.54	325.31	325.7	325.71	324.58	323.85	323.05	325.66	324.37	323.94	326.51	324.75	326.76	322.96	325.38	324.24	325	325.87	323.76	321.96	323.55	324.76	324.41	325.41	326.65	327.32	328.6	326.13	327.04	325.64	327.06	327.15	328.07	325.17	326.29	324.79	327.01	327.73	325.12
314.95	315.16	311.7	311.44	312.27	315.8	313.05	314.01	312.43	316.11	314.64	315.24	314.34	311.99	312.06	314.71	314.7	312.74	314.06	313.43	312.75	313.4	312.11	312.57	313.67	315.02	315.32	314.02	314.02	313.77	313.9	312.02	316.57	314.12	313.43	315.47	314.09	312.67	312.46	313.47	312.49	312.63	314.85	315.55	313.01	316.57	313.07	314.61	312.44	314.34
305.13	305.92	305.11	308.94	305.41	306.84	307.01	307.4	308.26	307.18	304.75	306.53	306.54	306.87	306.1	305.93	308.57	306.05	307.12	308.6	305.85	306.45	307.35	305.08	306.32	307.18	307.08	306.56	304.36	304.12	306.44	308.36	306.6	305.38	307.03	306.14	306.41	305.79	306.25	305.51	305.57	306.97	309.89	305.95	306.12	308.71	305.12	308.8	304.14	304.64
322.86	325.66	325.14	324.83	325.86	324.01	325.07	322.2	322.88	324.13	325.6	324.74	326.78	324.16	324.3	324.71	321.71	324.18	326.92	325.96	325.12	322.43	321.85	324.21	325.02	325.88	325.63	323.34	325.39	324.21	323.43	321.81	323.94	324.75	324.33	325.55	326.14	326.38	322.44	323.92	321.63	325.98	328.07	325.28	324.52	326.17	323.07	325.14	324.54	324.37
316.02	317.34	315.36	317.05	318.59	319.52	321.87	316.23	318.11	317.78	319.55	316.38	318.85	316.31	318.77	317.16	319.83	316.11	318.19	319.07	315.03	317.05	317.57	319.16	317.31	317.54	317.2	315.64	318.42	317.88	317.45	317.6	316.97	319.49	319.13	316.73	318.18	318.15	318.26	317.51	317.86	316.37	321.39	317.3	319.74	316.86	319.6	319.72	316.79	317.43
302.78	305.26	302.81	303.19	300.51	300.54	301.47	301.48	302.01	302.8	301.04	302.94	303.26	301.38	304.17	303.05	304.93	302.79	303.15	302.89	303.26	301.32	300.97	300.35	301.25	298.82	299.81	301.86	301.24	301.6	304.16	300.95	303.03	301.09	303.84	303.4	302.95	304.76	303.3	302.02	305.93	301.19	302.96	303.81	302.79	304.09	302.45	303.6	303.21	301.97
307.78	304.97	304.82	307.02	308.39	308.44	306.24	307.28	307.72	307.42	305.42	306.39	308.26	306.96	306.21	308.68	307.69	307.12	306.32	307.09	310.83	306.69	306.99	307.3	307.34	306.58	308.79	305.73	306.76	306.77	304.89	307.25	308.93	307.97	307.1	307.48	307.06	308.91	308.73	305.73	305.53	306.48	307.77	307.4	306.65	307.11	305.75	308.14	304.99	309.17
301.99	300.9	304.79	307.16	299.81	305.29	301.53	303.73	303.73	305.89	303.58	303.04	302.85	302.48	303.28	305.76	307.53	305.34	300.96	302.24	301.61	304.31	302.3	304.58	302.73	298.52	301.74	302.5	303.17	306.08	304.41	304.45	303.56	302.17	305.39	302.25	302.27	304.75	304.07	306.33	301.49	303.77	303.98	304.11	304.68	304.44	302.91	303.2	302.96	304.17
314.15	315.09	315.79	316.11	312.03	314.52	313.8	313.25	318.54	314.84	314.68	313.1	317.81	313.55	309.56	313.92	316.69	312.51	312.86	312.55	314.84	316.32	315.81	315.91	316.13	315.41	316.54	314.18	313.21	313.89	314.94	314.58	314.03	315.14	314.52	315.64	315.41	312.05	315.99	314.55	315.58	316.18	314.32	314.11	314.83	315.15	315	313.83	315.45	317
310.16	312.18	312.12	310.08	309.54	310.75	310.41	310.15	308.62	310.87	309.79	311.57	308.24	309.04	311.98	310.58	310.61	311.59	311.82	312.03	311.22	309.49	310.98	308.36	307.72	314.12	310.27	312.16	309.66	309.51	310.73	311.42	308.62	309.79	311.51	310.88	309.87	309.91	313.85	310.76	311.79	313.56	312.13	311.81	313.03	311.75	310.65	311.73	311.14	311.88
312.83	311.9	313.8	314.96	314.61	315.65	314.02	315.43	317.15	313.45	313.93	314.65	315.93	315.8	312.57	314.53	314.78	312.73	314.69	314.86	315.15	314.46	314.39	312.42	313.74	314.85	316.41	314.1	311.11	312.89	313.65	314.07	311.48	315.44	314.18	313.45	315.06	314.21	315.45	316.49	312.87	314.03	313.7	313.17	314.88	311.65	314.55	315.75	314.25	313.77
299.9	301.63	301.83	299.15	300.94	298.23	300.69	300.85	299.91	300.99	300.7	300.26	299.59	300.6	299.08	299.25	297.18	301.05	299.03	302.01	299.13	300.04	299.45	303.19	300.57	300.82	300.33	300.72	299.56	302.21	296.89	299.26	301.83	301.01	301.07	301.41	300.6	303.3	301.08	301.69	301.13	301.54	300.04	300.48	298.2	300.85	301	302.78	301.15	300.53
305.84	305.04	306.32	306.94	305.16	307.43	307.98	306.84	306.37	306.57	305.04	306.96	302.74	305.83	305.57	304.28	307.63	307.39	305.53	308.44	308.68	306.48	307.05	304.19	306.53	307.09	305.88	310.54	307.07	305.57	306.9	304.05	306.27	306.41	305.47	307.72	307.84	308.13	304.35	307.78	307.39	306.13	310.05	306.21	307.65	306.08	307.96	307.27	305.54	306.98
296	294.74	292.32	294.99	296.84	296.29	292.98	294.69	293.87	292.31	294.7	295.19	295.98	296.64	297.72	293.83	297.53	294.81	294.4	295.41	294.56	295.76	294.88	295.91	295.53	297.05	292.71	295.01	295.25	296.41	294.52	296.04	292.48	295.94	293.58	294.19	296.24	293.57	297.79	294.33	294.11	295.85	293.77	294.98	296.36	294.53	296.12	295.95	293.06	294.19
310.12	309.82	307.5	312.39	308.99	309.73	309.87	309.68	307.98	310.6	312.7	311.29	310.51	310.69	311.12	311.04	310.74	307.71	308.4	310.43	311.89	311.14	309.28	311.68	311.25	310.37	310.25	310.38	308.52	309.22	310.53	310.52	309.85	310.27	308.57	310.95	309.6	309.13	309.9	310.46	308.06	312.43	310.66	311.11	308.48	310.83	308.63	312.3	312.35	309.62
303.76	301.42	303.72	305.4	303.67	304	303.06	305.23	305.36	303.35	303.86	305.13	304.62	304.98	302.75	304.64	303.96	302.94	304.17	304.54	302.81	304.24	301.82	303	303.57	305.28	302.85	306.16	303.47	303.71	305.44	303.12	303.37	305.17	304.38	305.16	303.73	304.27	301.07	303.55	303.39	305.35	302.92	304.66	299.84	305.02	303.15	303.65	304.94	305.02
301.14	304.25	303.3	305.63	302.41	302.2	303.22	303.22	301.55	303.59	304.15	303.06	302.71	303.98	302.77	305.43	303.1	305	303.12	303.68	302.4	303.9	301.26	303.88	304.94	303.21	302.33	301.69	300.1	301.38	303.21	303.78	302.13	304.74	305.17	303.84	302.52	302.86	303.24	302.57	302.98	302.93	303.51	305.18	303.77	303.14	304.67	300.68	301.62	305.77
302.34	303.86	302.81	300.82	301.5	301.84	303.62	304.32	304.41	300.03	301.1	302.82	301.69	302.98	303.77	301.86	302.98	305.16	302.73	302.72	304.45	302	303.62	303.81	301.95	304.07	304	303.94	303.74	301.6	303.85	302.89	302.34	305.65	303.43	302.68	303.13	302.94	300.4	302.52	304.55	300.86	304.1	304.43	302.18	304.26	305.56	303.79	304	299.85
304.58	303.22	305.19	302.96	300.09	303	304.27	303.08	303.39	303.22	300.66	304.21	303.63	301.4	304.5	301.8	304.37	301.76	304.37	302.23	300.57	303.05	301.56	302.94	303.24	302.3	304.19	302.49	302.75	302.71	302.6	302.65	305.23	300.85	302.46	303.13	303.24	303.09	302.62	303.45	303.66	306.27	299.92	303.29	301.67	302.34	301.21	304.63	302.12	303.6
310.06	312.05	311.11	310.72	311.58	309.37	308.59	310.15	312.32	309.89	307.98	311.44	311.32	312.23	311.32	311.44	311.76	309.61	309.72	309.35	310.2	312.49	312.44	309.37	308.54	311.11	312.43	309.45	310.59	310.42	312.05	310.63	308.36	308.58	310.77	311.52	308.72	308.76	311.9	311.42	309.25	311.78	310.92	311.62	307.99	312.09	309.83	311.73	312.78	308.67
301.74	305.92	306.81	304.21	304.14	306.52	304.73	303.8	306.12	304.8	303.81	304.58	306.13	304.71	306.96	304.66	304.41	304.59	305.01	307.87	304.77	306.78	304.58	307.18	302.85	302.52	305.84	302.07	306.64	304.4	305.92	303.89	304.98	305.16	304.37	305.36	303.97	306.16	305.43	302.05	303.83	304.98	305.45	307.96	305.34	304.27	305.25	300.85	305.71	302.81
319.07	316.96	316.44	316.26	316.85	317.12	317.39	317.74	315.71	317.08	316.67	314.91	318.79	316.83	315.58	316.67	313.6	318.16	316.52	316.05	315.72	314.56	317.22	318.09	315.88	318.9	316.07	317.09	320.04	318.7	315.6	319.23	317.09	317.45	316.76	317.11	316.92	316.82	316.43	317.28	315.66	315.49	319.01	316.13	316.63	315.81	317.68	317.52	316.55	317.98
305.48	305.55	304.61	304.41	304.05	304.68	306.24	305.13	304.27	303.11	302.96	304.15	305.07	304.99	304.48	304.87	302.5	304.31	306.21	303.2	306.06	305.82	305.14	304.43	302.95	302.61	304.94	303.59	305.74	303.59	301.42	304.41	305.31	301.88	305.73	304.1	302.4	306.94	303.44	303.36	304.39	304.14	302.12	304.08	304.7	302.93	304.18	305.4	304.86	302.14
326.38	323.2	325.3	324.67	325	326.1	324.69	326.9	323.94	325.19	323.36	324.8	322.15	323.74	323.82	322.68	324.17	325.13	324.53	326.63	325.01	322.94	323.99	323.28	324.92	324.89	326.12	323.32	323.75	323.91	325.73	323.75	325.25	325.75	326.08	325.06	324.55	323.9	323.28	324.51	324	323.56	325.37	324.64	325.65	322.04	324.44	325.66	323.83	325.33
305.28	303.55	308.4	308.68	306.88	308.15	307.28	306.69	308.25	307.18	307.78	308.67	305.06	305.62	308.34	306.98	307.04	307.53	308.3	306.85	300.69	307.51	308.16	304.97	304.12	305.58	304.19	305.98	307.24	307.44	305.44	306.87	307.24	306.69	304.5	305.44	303.65	305.47	306.68	307.69	308.12	309.32	305.36	305.2	307.6	306.51	306.9	306.02	304.31	308.48
305.22	301.44	305.48	304.37	307.03	306.56	305.06	305.04	305.79	304.23	305.42	303.57	306.35	304.7	303.85	303.82	303.25	307.54	304.97	305.6	304.62	304.41	304.09	306.09	306.38	305.88	305.92	305.73	304.71	307.43	304.85	305.51	304.79	303.48	304.65	303.08	305.77	304.04	305.25	308.5	302.98	303.82	306.93	307.28	305.63	307.55	305.02	306.28	305.41	307
307.65	307.92	305.3	308.03	306.88	306.68	305.16	307.48	307.12	304.45	306.3	307.87	306.1	307.57	306.87	304.31	307.49	307.42	308.45	308.7	306.5	307.98	306.31	306.65	305.93	306.62	305.88	307.1	305.97	303.9	307.94	310.8	306.8	307.18	308.16	305.37	306.3	306.54	307.99	305.09	305.6	305.99	306.9	305.34	304.1	306.39	306.95	306.96	304.8	308.84
302.23	302.7	303.54	303.05	302.75	301.3	303.63	300.96	302.92	303.28	302.61	306.04	302.32	305.16	302.85	300.91	301.02	304.15	303.62	302.59	304.68	303.73	301.65	304.18	305.49	302.23	302.77	302.01	303.35	302.82	300.43	302.3	304.84	304.66	301.46	301.08	302.94	301.87	304.24	302.09	302.66	303.41	305.42	303.37	305.36	302.69	303	302.93	304.31	303.19
297.11	295.95	293.86	295.14	296.8	294.63	296.43	296.54	294.52	293.8	295.09	297.3	295.83	294.98	294.48	295.53	294.84	296.05	293.26	294.64	294.76	296.78	297.23	294.88	293.23	296.58	297.71	296.36	297.11	293.65	297.16	296.05	294.24	295.67	291.2	297.23	294.04	294.28	293.11	294.28	297.57	297.63	293.65	297.73	293.95	295.59	297.6	294.18	294.64	294.2
319.1	316	315.98	314.77	316.76	316.56	313.28	316.9	317.1	317.89	314.77	316.49	316.59	316.13	315.16	316.54	316.37	314.23	316.17	316.38	315.45	315.73	317.45	316.19	316.04	316.78	316.92	314.89	316.5	317.7	315.07	313.54	315.08	318.06	315.97	318.06	314.9	316.87	315.61	316.67	318.13	314.39	316.99	315.31	316.57	315.99	315.92	314.65	318.2	316.88
303.94	304.87	305.63	304.11	303.59	304.41	303.43	309.27	305.16	305.74	304.89	302.68	306.16	305.28	306.8	305.2	305.26	303.96	302.08	302.32	306.43	308.16	303.55	306.71	302.32	301.8	304.54	304.78	305.22	304.11	304.72	307.26	305.61	306.33	304.1	304.55	305.06	306.26	304.48	305.14	303.73	303.85	303.64	304.6	306.75	304.1	307.44	308.43	307.05	303.35
308.11	309.63	305.61	306.43	307	309.68	306.44	302.62	306.92	305.78	307.82	306.49	306.1	308.17	305.84	306.18	306.18	306.96	307.59	306.75	307.88	309.55	306.32	308.11	308.88	306.38	305.82	307.81	308.43	307.97	304.33	306.7	306.71	308	308.32	307.4	307.31	304.55	305.97	307.69	307.43	308.25	308.47	307.31	308.84	309.78	305.7	307.95	305.51	307.07
301.49	298.47	298.09	299.21	300.1	299.2	301.16	298.78	300.18	299.84	301.29	302.08	299.29	300.87	298.02	298.61	301.49	302.24	301.56	298.09	298.72	299.98	301.78	300.15	300.41	300.12	300.73	300.14	300.71	302.8	300.35	300.37	297.92	301.72	299.24	301.04	299.15	298.77	300.41	301.41	303.03	298.69	300.79	298.39	299.39	302.56	297.61	297.44	299.87	301.34
317.96	315.91	317.59	317.85	318.76	320.68	317.82	316.83	316.67	315.6	316.89	316.01	317.22	316.04	316.66	318.12	317.87	316.58	318.4	316.03	320.45	316.83	315.06	317.31	315.02	317.83	317.6	317.96	316.59	317.43	316.4	316.78	317.39	316.47	315.9	318.67	314.71	316.64	315.49	317.12	319.15	317.89	319.28	316.06	315.48	315.43	314.3	317.89	319.62	317.37
305.12	305.59	307.53	305.49	305.01	306.08	306.13	306.67	307.12	307.18	304.72	303.63	303.18	305.19	304.56	308.83	306.94	305.49	304.9	306.32	305.29	305.19	303.77	302.97	305.34	306.23	305.66	305.71	303.06	305.35	304.3	305.14	305.27	305.96	304.39	303.96	305.89	304.87	306.01	307.77	304.26	305.97	305.21	306.69	304.34	307.16	305.85	306.72	304.89	303.07
317.88	319.05	319.29	318.11	318.39	316.51	317.53	318.72	320.07	317.39	316.47	319.9	317.5	319.71	321.25	320.88	319.67	316.87	319.05	319.02	317.68	318.34	318.27	316.42	318.95	318.43	316.5	318.64	319.34	319.1	317.53	317.35	317.43	317.51	319.76	320.47	319.75	316.84	319.27	317.32	318.42	319.41	319.69	320.54	317.07	316.44	318.96	321.04	316.94	319.65
304.85	304.83	302.24	303.57	304.16	305.45	304.59	304.9	303.19	306.05	304.1	303.86	304.84	305.34	304.48	306.91	304.38	307.43	305.12	306.18	302.36	304.97	305.24	304.8	304.43	302.33	303.8	304.1	306.75	302.91	304.45	302.78	304.31	306.51	305.23	302.61	305.18	304.96	305.05	303.85	301.79	303.08	306.67	302.87	302.92	304.74	304	304.03	304.98	305.24
313.14	311.18	312.04	312.03	312.97	312.45	314.49	311.98	313.19	312.03	310.86	314.79	310.87	311.99	314.72	311.96	314.21	313.65	311.46	315.67	312.62	315.39	311.79	315.54	310.67	313.03	311.77	314.43	315.6	314.15	312.85	315.46	313.48	312.25	313.55	309.95	311.22	313.64	314.88	312.92	314.28	313.04	312.47	313.07	312.62	314.21	313.29	311.08	313.44	312.37
301.62	303.09	304.54	304.05	305.83	303.81	302.65	303.54	305.64	301.45	302.49	302.96	304.71	303.58	302.74	306.72	304.89	304.01	303.96	302.7	304.26	303.08	302.22	303.09	304.41	304.64	302.7	303.31	303.67	302.03	302.56	303.36	304.71	303.26	304.3	305.69	300.66	303.5	302.67	302.09	302.31	304.18	302.22	303.3	301.37	304.23	302	304.09	305.22	306.42
292.01	293.78	296.28	294.39	295.35	294.3	298.24	296.06	296.98	297.24	294.89	294.82	295.7	294.2	296.36	297.43	293.89	295.89	293.29	294.18	296.76	295.5	294.35	295.47	294.23	298.19	295.17	297.76	293.94	296.06	295.34	294.4	294.38	295.05	294.52	293.41	294.02	296.28	294.33	293.75	295.2	296.58	293.32	294.7	296.8	294.99	295.88	297.23	297.55	296.12
312.81	312.05	313.38	310.07	313.26	314.24	313.62	315.44	312.31	311.49	312.25	313.23	312.85	310.9	309.75	311.43	312.17	312.7	313.14	309.87	312.53	311.86	312.96	313.79	311.49	312.46	313.05	312.98	312.38	314.4	313.48	312.74	313.59	311.56	312.62	311.25	310.54	314.1	315.25	312.12	312.23	311.88	312.21	311.47	312.22	311.55	313.42	314.53	311.56	313.58
314.35	317.86	316.43	319.56	316.31	315.63	316.46	317.04	315.78	315.75	314.47	315.42	316.64	313.68	315.64	314.53	315.81	316.17	316.02	316.01	315.09	316.23	314.29	315.74	318.27	314.08	312.63	316.96	317.89	315.53	315.01	314.63	315.97	315.58	315.35	316.16	315.89	311.89	314.03	315.14	317.11	316.87	316.92	317.07	316.22	315.94	313.62	315.41	315.33	316.98
306.3	308.01	309.34	308.14	307.23	307.8	306.28	307.62	309.38	308.01	308.89	310.09	309.91	308.89	308.14	307.66	308.67	308.47	308.28	309.16	306.9	308.94	310.38	309.62	309.77	312.37	307.07	307.69	309.72	308.58	307.52	307.71	306.36	307.91	307.89	309.03	307.96	310.85	311.43	308.85	311.57	308.41	307.78	310.46	311.08	307.71	308.7	309.87	310.4	309.46
312.67	312.78	312.08	312.62	314.23	316.53	311.77	313.15	313.52	315.17	313.71	310.25	313.75	312.76	315	314.63	315.14	311.88	313.96	313.81	315.29	314.99	311.26	314.13	313.38	314.78	313.42	313.47	314.86	314.35	314.48	311.01	314.56	313.19	315.92	312.8	314.1	312.89	313.6	313.5	315.85	313.36	314.02	313.79	314.74	312.89	315.57	313.52	314.48	312.4
306.62	307.48	304.36	303.8	305.43	305.11	303.92	303.95	305.39	306.53	304.46	307.23	306.78	302.21	306.73	306.23	305.41	305.72	304.68	305.68	306.69	303.38	303.13	307.98	305.44	306.27	305.29	306.82	305.6	306.83	306.57	304.85	306.36	302.33	306.11	307.17	304.1	304.33	303.8	305.83	304.28	305.54	305.66	306.14	303.98	306.83	306.74	302.7	303.02	302.97
303.96	303.2	301.02	303.65	304.2	302.7	307.51	302.18	303.84	304.27	301.64	303.94	301.65	303.11	305.24	301.31	300.42	305.55	303.19	301.9	303.57	304.83	303.94	302.95	305.21	303.45	302.43	302.07	302.77	302.21	303.49	303.07	305.06	303.05	303.81	303.36	304.64	304.62	303.31	303.13	303.33	302.76	302.14	303.67	303.73	304.52	301.65	305.78	303.73	304.18
309.93	309.04	312.24	313.48	310.43	309.56	307.17	306.15	310.04	309.73	308.68	311.17	311.31	309.5	308.85	309.22	308.67	308.36	309.92	309.64	310.42	307.87	310.23	308.84	311.4	309.16	309.99	309.2	310.13	310.05	309.59	308.11	308.71	312.83	309.35	308.87	311.27	310.51	309.11	308.39	310.25	309.02	308.02	308.09	309.01	309.4	309.04	310.24	309.87	309.48
304.46	300.34	303.3	303.83	301.69	300.66	303.06	303.16	301.76	301.97	301.53	303.78	301.09	302.44	299.92	303.34	302.57	303.15	302.86	303.56	302.12	305.62	303.37	304.62	303.83	304.83	301.17	301.32	304.32	301.55	302.05	301.01	301.92	302.66	304.18	301.62	301.36	300.89	303.63	302.75	303.05	302.05	303.2	301.05	301.89	303.14	302.18	302.12	303.55	305.26
314.61	314.06	313.12	313.86	313.31	316.7	312.31	312.86	315.81	312.89	312.76	313.02	316.12	315.21	312.52	315.84	313.65	311.83	314.26	314.38	315.09	312.62	311.94	313.99	315.45	315.4	313.74	311.92	314.91	312.6	313.29	314.16	314.22	314.63	312.81	314.74	312.63	313.53	315.16	311.54	314.65	311.03	314.68	314.24	315.46	315.19	313.65	312.78	314.55	314.89
310.78	313.53	312.96	313.16	312.78	314.96	312.23	313.51	313.09	311.73	310.88	311.55	311.27	312.18	314.7	314.36	310.78	311.52	312.42	313.77	313.96	315.76	310.34	318.21	313.85	313.98	312.68	312.08	312.27	315.31	314.35	314.7	315.46	313.15	313.58	312.44	310.76	313.63	312.2	312.73	314.56	312.77	314.36	312.39	310.58	314.89	313	311.16	316.06	313
309.61	305.67	307.97	308.61	309.29	309.35	307.2	309.06	307.83	308.39	307.76	308.53	308.69	306.94	310.79	308.5	310.54	309.12	307.4	307.92	309.61	308.5	310.16	310.67	310.2	311.48	307.45	309.48	308.35	308.83	309.84	310.17	309.25	307.91	309.89	310.08	307.29	310.5	307.74	312.18	310.56	306.92	309.13	305.86	307.52	307.74	309.31	307.41	310.17	308.44
324.27	324.49	325.16	324.35	324.33	321.68	323.6	325.82	322.67	324.78	324.33	326.23	324.5	323.5	326.06	323.07	327.02	326.19	325.89	325.13	325.02	322.72	323.08	325.09	328.87	325.23	324.3	324.76	324.6	324.63	324.84	324.88	324.26	321.79	324.09	325.14	325.29	325.3	322.8	324.14	323.99	324.84	326.67	323.76	325.29	323.6	324.94	324.55	325.52	321.57
294.53	297.19	295.55	297.22	296.11	295.27	297.54	298.53	296.93	298.64	299.83	297.23	296.08	297.49	297.93	297.28	294.64	296.56	294.93	297.11	296.82	297.64	295.7	297.04	295.26	295.78	297.16	300.88	294.19	297.34	296.5	293.77	296.56	299.13	298.74	297.53	296.16	295.39	296.31	295.32	293.97	297.27	296.8	295.89	296.57	296.96	296.02	298.44	298.42	295.15
297.05	295.38	297.32	300	297.16	296.67	294.96	298.85	297.01	294.77	296.58	294.59	296.21	296.95	297.3	297.73	298.76	298.62	296.26	295.35	295	296.69	297.43	295.98	299.29	296.84	297.89	298.37	296.44	297.37	298.13	297.52	295.41	297.77	297.2	297.13	296.68	297.19	297.66	299.84	298.22	295.2	295.67	295.75	297.13	296.93	298.21	296.7	295.91	295.66
318.18	315.29	318.33	319.79	318.52	317.61	318.87	318.62	316.71	318.54	315.52	318.89	317.11	319.28	317.79	318.06	318.77	317.24	318.09	318.76	316.78	316.81	321.36	314.97	318.15	317.18	319.13	319.53	317.83	317.26	320.79	319.29	320.66	315.66	317.32	318.6	319.34	319.44	317.47	319.91	317.65	321.94	317.6	316.97	318.72	315.1	317.08	319.24	319.26	315.85
312.15	313.12	310	311.99	314.62	313.85	311.72	313.46	313.72	310.92	312.63	312.38	313.19	311.05	313.29	315.68	312.25	313.16	312.87	314.42	313.5	314.1	313.18	312.38	312.95	312.76	311.84	316.3	315.47	314.56	312.64	313.74	314.03	313.59	312.46	311.66	313.41	313.49	312.16	312.61	311.79	313.96	311.43	311.59	312.94	313.55	314.38	313.63	313.2	314.85
301.95	301.93	303.36	304.26	304.35	301.63	303.73	304.12	304.16	303.21	303.31	300.82	301.9	301.43	303.15	302.98	302.14	303.96	305.18	302.67	303.76	301.91	303.12	302.27	303.54	304.25	302.09	301.51	299.89	301.31	302.89	303.75	302.33	301.4	304.94	306.92	300.68	300.36	304.31	304.76	302.01	301.21	304.06	304.95	303.97	305.14	303.98	302.13	303	301.9
308.66	307.89	309.85	309.81	308.24	309.14	307.57	308.12	310.49	305.33	309.42	309.73	308.11	308.94	309.95	309.71	311.12	309.07	307.7	306.58	310.12	309.15	310.42	307.22	311.35	310.09	308.57	308.15	308.1	308.42	306.99	305.87	307.63	308.25	307.57	306.27	307.96	308.76	311.03	310.16	309.82	309.5	307.9	310.49	307.88	305.44	311	308.79	308.45	307.82
319.56	318.98	321.73	320.5	320.37	321.83	317.46	320.32	319.15	321.56	318.07	320.98	318.94	318.69	317.98	318.7	319.3	318.51	318.34	323.05	318.56	319.61	317.79	318.22	317.48	319.83	316.7	320	317.27	316.19	319.95	317.81	319.37	321.27	319.62	320.83	321.33	317.17	321.26	321.51	321.12	317.97	318.33	319.41	320.82	320.3	320.98	317.6	320.44	318.14
317.4	317.5	318.41	317.86	318.89	316.57	318.51	317.49	317.47	316.84	318.92	319.1	317.78	318.6	319.01	318.49	318.54	317.73	317.56	318.86	317.07	318.02	317.72	315.69	317.9	321.57	316.71	317.36	319.48	317.34	318.74	319.66	316.04	316.92	316.44	319.96	320.05	315.04	317.82	317.63	316.74	320.85	316.92	316.95	318.04	317.9	321.46	318.19	319.08	321.39
295.36	296.33	296.38	297.8	297.53	297.45	296.58	295.11	294.62	298.67	296.09	295.23	295.98	297.56	297.14	300.29	295.05	295.78	297.73	297.39	297.3	298.03	296.08	295.9	299.38	296.27	297.6	295.81	295.94	297.2	294.9	296.74	296.3	295.53	294.16	295.94	296.03	297.02	296.47	295.38	295.94	297.67	295.69	296.84	296.31	299.57	294.69	296.66	296.83	297.14
303.1	302.32	303.49	302.66	304.25	303.66	302.51	305.34	302.92	302.69	305.18	302.77	301.99	301.35	302.45	302.96	303.46	305.76	305.14	302.78	303.77	304.52	303.7	304.24	302.51	302.7	304.41	303.22	302.4	302.38	303.46	302.32	304.29	301.8	304.73	303.28	303.71	301.23	303.14	304.87	303.19	304.43	305.21	301.38	304.08	304.67	305.26	303.45	303.28	300.36
317.96	315.54	317.5	316.64	317.21	318.72	318.02	316.63	318.73	316.86	319.11	317.49	317.45	320.38	317.11	316.6	317.9	317.52	315.13	317.26	318.79	318.18	317.06	318.51	316.27	317.43	317.55	318.06	317.98	319.06	320.04	315.66	315.52	314.8	318.21	319.61	315.76	317.85	319.38	316.78	317.82	317	318.96	316.58	316.82	315.16	316.25	317.5	317.54	315.95
303.08	301.45	303.17	302.31	304.84	302.77	304.08	306.37	304.91	300.47	302.27	303.82	302.43	305.7	302.2	303.04	307.71	302.52	304.14	304.35	303.87	302.4	303.75	301.17	303.66	303.47	302.74	304.29	301.81	301.7	304.38	302.43	306.56	303.76	302.74	303.71	301.94	302.32	300.89	304.23	303.29	303.72	304.72	304.79	304.33	302.96	301.92	299.42	303.97	304.06
303.48	303.31	302.51	301.71	300.92	301.74	304.8	299.86	302.86	302.15	302.31	301.15	301.36	301.3	301.17	303.84	305.15	301.67	302.5	302.58	301.11	303.15	304.06	299.38	305.28	302.93	303.13	303.39	303.04	301.65	305.19	300.98	299.19	300.48	302.85	300.37	302.45	303.03	302.11	300.75	301.52	306	301.09	299.97	304.87	300.87	301.93	302.22	303.86	301.18
301.36	302.22	304.78	303.08	302.45	301.67	302.76	303.7	304.43	304.39	300.54	301.73	300.71	301	302.01	302.8	302.84	301.12	300.84	303.21	301.43	304.75	302.76	300.34	301.03	303.67	302.78	303.4	302.79	302.97	304.78	302.73	301.95	304.12	302.04	304.88	303.03	303.63	303.28	299.47	301.39	303.79	304.53	300.91	302.75	303.67	305.14	304.92	301.25	304.08
292.7	294.02	291.09	297.5	292.41	291.15	294.61	294.6	294.4	294.2	292.71	291.24	291.64	294.28	294.69	291.27	293.25	291.78	295	294.16	292.79	294.96	295.45	294.59	294.62	293.2	293.67	292.04	290.94	295.51	292.36	292.87	293.53	292.21	292.75	292.99	293.87	293.93	294.47	292.69	291.15	294.87	294.44	294.23	292.98	294.52	291.37	294.05	293.57	294.26
295.38	292.69	293	294.04	295.11	295.85	295.35	294.07	296.88	292.54	292.51	295.86	293.57	296.46	296.26	293.76	295.38	294.52	295.31	297.11	292.45	293.23	296.69	292.59	295.02	294.82	296.05	294.59	296.05	296.48	295.33	296.07	292.82	293.26	295.55	295.43	294.75	295.16	294.27	294.41	294.93	294.8	293.74	295.26	294.68	295.54	294.16	295.64	296.04	294.83
306.8	308.14	305.48	307.59	305.17	304.84	304.37	305.56	306.27	305.67	304.6	306.1	307.93	306.11	304.03	303.99	307.1	306.25	305.68	306.2	306.23	306.18	307.27	306.46	307.7	307.8	304.75	306.33	306.91	306.02	307.17	306.63	305.98	306.03	304.22	303.91	306.01	305.55	307.4	305.03	307.75	305.92	307.7	304.82	309.46	307.35	303.42	305.66	307.87	307.48
303.33	306.65	303.27	302.88	306.07	304.2	301.7	304.12	303.26	304.72	304.69	302.12	302.65	302.53	303.31	302.92	300.98	300.77	302.9	304.78	303.52	301.5	304.71	303.78	303.57	304.35	305.43	304.61	300.67	303.38	305.61	303.55	304.48	302.99	303.11	304.6	301.92	301.75	302.32	302.75	303.97	306.15	303.26	302.06	305.3	304.11	302.9	304.98	305.56	303.23
303.03	305.07	305.22	303.49	305.92	302.37	304.94	303.96	305.62	308.42	306.34	301.34	301.11	303.87	306.19	304.94	304	305.65	302.94	303.73	303.5	303.81	303.25	304.22	304.39	307.93	304.07	304.42	306.75	303.69	303.6	303.33	304.92	300.76	301.91	303.58	304.57	305.68	304.63	303.63	306.21	307.4	301.88	306.37	304.35	307.4	303.32	305.62	305.83	304.76
313.18	314.44	313.64	312.03	311.71	312.62	313.33	314.49	314.34	311.74	314.89	312.84	313.68	313.5	312.22	313.24	312.25	312.47	313.63	313.62	313.13	312.66	314.16	310.01	312.15	311.03	315.89	313.4	313.82	313.87	312.39	314.28	312.79	314.54	314.61	314.51	309.92	310.71	313.86	311.82	312.49	309.63	311.53	311.43	313.46	314.86	313.53	313.86	312.13	311.61
307.18	307.13	305.3	305.34	305.77	307.51	306.87	309.16	306.8	305.29	304.49	306.81	306.7	306.55	305.49	306.34	306.26	307.16	302.64	307.63	303.35	305.67	305.8	306.36	305.66	306.69	306.03	306.83	305.69	305.56	306.55	307.77	308.08	309.01	308.67	307.06	306.49	306.67	305.85	303.94	306.4	306.41	306.01	305.78	307.08	306.06	304.36	304.98	306.25	304.93
302.45	303.29	304.72	299.4	303.64	304.58	301.15	303.96	302.75	300.04	302.83	304.72	301.56	304.16	303.23	302.82	303.15	302.96	301.46	300.96	302.65	301.59	305.61	302.59	300.78	302.47	300.45	302.02	305.24	303.21	304.74	305.33	302.79	302.25	302.47	302.11	303.86	300.14	301.56	303.17	302.72	304.88	302.77	303.09	303.21	301.88	303.21	300.59	302.48	302.89
295.33	294.67	294.82	292.51	293.46	292.49	296.46	295.48	294.5	292.6	294.07	296.12	292.87	294.78	292.9	294.96	294.12	293.09	294.84	293.57	292.05	293.63	296.71	293.06	293.88	295.24	295.87	293.04	293.67	295.43	295.23	296.15	293.06	294.18	294.91	294.82	293.58	293.78	293.19	295.25	294.42	293.58	296.21	295.13	293.31	292.79	294.54	295.04	293.99	292.88
328.74	329.58	325.36	324.99	325.68	327.6	329.12	328.91	326.05	328.11	327.02	329.54	330.87	329.78	327.25	325.24	326.5	328.55	327.15	327.84	327.81	328.01	327.8	328.87	326.11	327.36	325.54	327.69	328.09	327.63	326.82	326.87	327.69	324.38	327.59	327.18	330.99	330.25	332.82	327.59	329.18	327.1	328.14	325.01	327	325.84	324.66	329.13	327.85	327.1
306.42	306.18	304.95	306.91	306.84	304.27	304.55	307.92	303.38	307.63	304.55	308.15	307.73	305.11	306.29	309.31	305.66	307.75	305.94	308.03	306.05	306.13	308.27	305.96	305.79	304.87	308.22	304.15	303.84	306.78	305.16	306.99	308.13	308.22	308.01	309.32	305.04	306.67	307.83	308.59	303.78	304.59	305.9	308.35	308.4	305.87	304.37	309.4	307.95	304.02
311.92	312.49	313.3	312.84	311.11	313.32	315.02	309.8	311.63	312.53	311.07	313.69	310.76	311.42	314.49	312.93	311.66	312.99	312.08	312.03	312.17	312.15	312.9	310	311.17	311.82	312.14	311.49	309.57	313.25	310.32	311.3	311.3	311.03	313.87	309.67	312.1	312.04	309.77	313.12	312.41	312.99	312.15	311.53	308.7	310.04	311.78	309.18	311.46	314.04
305.55	305.05	300.91	300.67	302.52	302.92	304	302.81	305.28	303.53	303.31	303.42	304.97	304.87	305.72	304.84	304.68	305.39	304.52	302.92	303.79	302.49	303.82	304.25	303.36	303.02	305.68	302.1	303.32	303.45	304.09	301.82	300.95	304.66	301.35	301.38	304.86	303.98	301.69	303.71	302.58	305.03	305.34	302.57	301.8	301.62	303.07	304.69	301.84	303.64
304.12	305.88	305.18	305.35	303.07	303.28	303.29	304.48	305.11	305.05	301.79	302.07	304.3	305.71	303.51	305.08	303.69	304.46	304.37	302.21	303.8	301.45	303.25	304.4	304.42	305.31	307.2	302.7	304.24	300.76	303.02	303.64	303.52	302.47	303.91	304.25	302.63	304.95	304.18	305.87	303.92	304.03	303.23	303.83	305.76	303.75	303.79	303.73	304.78	304.55
307.63	307.3	305.48	305.97	306.69	305.03	306.8	305.13	302.3	305.59	305.25	308.08	304.73	306.02	306.49	304.83	302.88	306.24	305.53	305.47	306.01	305.25	305.26	305.99	306.21	304.91	303.9	306.6	302.72	305.26	304.39	305.5	304.64	307.34	303.14	306.92	304.21	305.97	306.84	305.2	303.99	307.75	304.85	308.41	304.04	304.77	307.03	304.06	303.91	307.77
310.8	311.28	308.83	313.05	311.37	312.78	314.4	309.47	309.74	309.11	311.19	311.72	308.8	312.8	310.1	310.01	308.04	311.83	312.19	310.66	312.46	311.53	309.47	309.69	310.26	308.19	311.52	311.87	311.51	311.34	313.69	310.77	310.69	313.83	311.75	311.2	311.78	312.73	307.66	311.95	311.16	309.87	310.21	310.53	309.01	307.72	310.37	308.79	309.8	308.99
314.18	315.51	316.6	314.72	316.87	310.43	315.33	315.03	314.65	313.43	313.3	314.78	312.93	314.74	313.92	314.29	315.91	314.03	312.81	312.72	313.18	314.14	313.38	313.61	314.38	312.18	313.06	313.4	315.96	311.6	313.52	314.37	315.58	314.05	312.3	314.65	315.23	313.69	313.96	313.69	314.88	314.64	314.82	316.7	313.13	314.23	314.8	314.36	311.37	313.48
326.52	324.56	325.45	325.38	324.65	324.37	325.36	324.26	325.15	326.39	323.56	325.04	324.27	322.7	324.89	325.66	324.23	326.93	325.88	323.19	326.37	323.8	324.3	324.18	326.41	323.45	323.65	325.28	324.74	324.72	324.71	323.83	324.39	324.13	324.07	323.34	325.41	325.48	327.2	323.29	325.56	323.77	325.06	326.9	323.82	322.97	322.47	325.49	324.65	321.7
313.6	314.39	315.17	316.75	315.84	313.66	312.05	314.25	313.04	313.5	312.4	314.22	315.04	313.34	312.75	315.87	314.79	317.23	316.21	313.19	313.61	314.69	314.87	312.72	317.2	314.48	315.5	313.07	314.36	313.75	313.38	315.52	316.88	314.31	315.63	311.39	312.85	310.98	312.21	312.85	314.49	315.64	312.32	313.9	315.32	316.01	315.55	314.62	314.46	314.53
302.5	303.08	305.88	304.62	301.77	302.66	301.19	303.8	302.2	303.45	304.02	302.9	300.8	303.62	302.98	305.24	302.84	302.08	303.25	303.34	303.85	303.02	305.23	301.29	302.38	302.12	302.11	302.34	305.4	302.57	304.53	302.33	302.24	302.99	303.33	305.05	303.76	303.55	304.15	303.1	305.13	304.1	306.1	303.91	303.43	306.25	304.54	302.18	303.52	305.65
302.59	303.28	302.34	301.09	301.88	300.95	304.63	304.7	301.61	300.84	302.02	300.84	300.54	302.62	302.36	302.57	301.56	301.49	304.35	300.7	302.81	302.28	304.06	302.73	302.6	303.21	300.43	298.44	301.54	303.94	300.72	302.15	302.11	301.84	300.39	302.37	303.18	302.58	301.96	301.17	302.91	302.18	304.27	300.47	303.89	299.5	304.5	303.99	300.35	300.15
304.55	304.23	302.3	302.72	301.13	302.93	305.58	301.15	301.91	302.95	304.85	304.98	300.11	303.32	303.42	300.55	301.98	302.91	302.1	303.09	301.13	301.42	302.55	302.91	303.43	302.16	302.27	304.3	302.95	303.09	302.86	302.59	302.49	301.72	301.8	303.07	301.1	303.3	305.17	303.36	303.86	303.75	303.72	303.26	301.03	302.59	300.23	303.96	300.9	303.83
305.6	304.76	307.38	309.05	306.7	306.47	305.96	307.67	305.58	307.72	305.53	303.03	308.36	307.25	307.09	306.14	304.73	304.27	307.54	305.78	306.74	307.61	305.65	305.93	306.18	303.3	307.91	304.04	307.03	306.6	309.44	308.89	307.73	305.16	307.09	309.85	306.52	305.92	306.83	307.7	308.4	306.99	304.03	305.8	305.08	304.72	306.86	306.59	307.02	306.41
316.09	316.63	317.21	316.51	316.14	316.36	316.47	315.63	316.06	316.88	320.6	317.04	318.33	315.07	316.99	318.92	319.16	318.9	315.58	316.59	321.03	315.81	315.86	317.46	318.32	314.67	317.95	317.57	319.49	317.04	316.34	316.94	317.93	317.89	319.25	316.64	316.42	315.48	318.61	319.19	317.41	319.7	317.6	317.56	316.13	316.85	316.04	316.54	316	315.82
306.92	310.59	309.06	305.48	307.82	308.36	311.54	308.89	309.34	308.8	308.55	308.45	308.69	307.85	312.18	307.3	308.87	309.95	308.62	307.22	309.54	309.29	308.71	308.87	308.23	308.34	307.42	307.6	308.33	307.07	308.09	307.62	311.26	309.64	309.34	306.79	306.74	310.01	306.45	308.99	310.22	307.52	308.25	309.07	309.02	308.81	306.92	306.72	310.58	306.91
315.49	319.21	320.22	319.79	317.53	318.74	320.21	318.92	319.5	320.3	315.84	319.36	318.42	317.72	317.99	318.57	316.48	317.18	319.23	317.76	319.3	316.33	316.77	319.39	319.83	318.56	318.43	319.44	318.99	320.63	318.81	318.82	317.67	318.14	318.57	317.04	319.05	320.19	321.03	317.32	320.14	318.3	318.4	316.02	319.21	319.89	318.72	317.51	316.09	318.02
322.64	327.78	326.4	324.94	327.15	325.73	324.97	323.1	324.96	325.33	325.15	325.58	324.56	326.68	324.79	325.59	324.5	321.09	324.77	323.83	327.09	324.87	321.03	324.66	326.44	324.99	325.59	325.02	324.05	323.28	322.77	323.41	325.13	322.89	326.15	325.33	325.8	324.55	324.6	324.11	324.67	325.88	323.23	324.77	325.29	324.3	323.36	324.9	326.68	324.44
303.73	302.63	303.52	300.33	302.25	301.24	303.74	304.43	301.83	303.22	302.69	302.48	305.42	302.69	302.31	301.47	302.92	303.2	302.61	300.68	300.53	301.79	302.56	303.35	304.77	302.61	301.38	302.68	302.63	303.23	303.37	303.12	302.3	300.87	302.32	301.16	301.88	301.68	302.72	302.85	305.38	303.28	302	302.02	300.37	303.31	302.18	303.98	305.01	304.1
313.25	313.94	314.03	313.88	312.91	314.6	313	311.75	313.86	314.71	313.69	314.41	313.37	315.34	313.59	314.31	312.53	310.29	313.95	314.39	314.31	314.41	316.03	314.76	313.71	312.39	312.92	313.07	311.59	313.12	310.92	315.34	313.09	313.17	312.98	313.75	314.75	312.37	314.34	313.85	314.92	311.51	313.43	312.7	314.21	312.96	313.6	312.2	311.23	315.13
313.25	314.15	311.84	313.64	313.46	312.29	312.45	312.41	315.35	312.36	315.48	314.7	314.06	313.88	314.78	314.13	312.42	314.63	315.87	311.82	313.99	312.72	311.39	316.09	312.53	311.57	313.32	313.71	313.64	317.28	311.76	315.19	312.43	312.53	313.44	313.58	316.26	313.76	315.68	313.89	315.04	312.68	315.29	311.85	314.21	316.89	314.17	311.46	312.77	313.68
318.23	315.96	315.78	318.8	315.28	316.6	312.97	316.34	315.39	318.25	317.1	316.51	315.85	317.97	315.13	316.03	318.81	316.14	313.66	317.31	315.9	315.06	316.58	313.65	314.12	315.06	317.11	313.82	316	316.04	316.6	310.8	315.05	315.63	315.75	316.6	318.77	313.21	315.53	314.44	316.94	316.1	313.39	315.7	315.43	317.39	314.92	314.2	314.63	316.44
312.25	314	313.64	312.29	313.84	313.15	312.72	311.81	311.5	313.43	311.85	312.97	311.34	315.08	312.99	315	314.02	311.42	311.99	310.04	315.41	312.7	313.93	315.79	313.29	311.31	311.46	313.16	312.43	314.12	313.6	313.22	312.89	312.13	310.8	313.29	311.8	313.53	312.92	310.24	313.18	313.46	313.43	311.62	311.75	314.96	315.71	315.2	312.34	313.31
326.64	329.87	324.94	328.3	324.38	327.62	327.1	328.46	325.74	325.12	327.19	328.47	324.48	328.24	327.31	325.9	324.79	323.49	327.15	323.78	326.01	324.78	326.92	327.05	326.3	325.98	324.69	328.64	329.68	327.97	326.41	326.88	324.95	325.54	326.89	327.94	328.6	327.13	326.48	327.68	327.83	328.09	325.14	327.35	328.26	327.28	325.93	325.73	325.39	327.68
301.5	301.33	302.27	303.77	303.29	304.2	304.06	304.7	300.47	302.09	303.23	302.62	304.07	302.97	302.87	303.5	302.78	303.64	303.96	303.53	302.5	305.21	302.69	301.95	302.84	299.29	304.95	301.11	303.61	304.5	304.4	301.77	303.05	303.48	302.12	304.8	301.2	304.91	303.14	301.92	302.61	302.4	306.46	302.07	301.95	302.65	304.67	304.13	299.67	302.69
306.4	303.93	305.19	305.78	305.25	306.8	304.24	305.98	304.05	302.95	305.72	304.06	303.21	305.16	306.47	305.47	303.02	304.13	305.7	303.83	304.6	304.04	301.94	307.47	303.5	305.73	303.88	303.48	303.76	306.59	305.08	307.05	304.94	305.29	305.48	305.01	303.73	306.18	304.45	304.2	305.36	305.23	305.9	303.64	307.02	306.35	305.83	305.47	304.48	307.87
315.53	313.8	316.39	312.62	315.84	312.52	313.05	314.37	314.58	316.06	315.71	314.6	313.24	315.04	317.93	315.73	314.81	314.52	313.73	313.91	316.46	312.62	313.73	315.35	316.07	311.72	314.39	316.09	315.79	314.13	316.52	313.01	315.62	313.6	315.62	312.76	314.87	315.19	314.01	316.34	316.22	314.99	315.8	313.53	313.02	315.51	315.08	314.44	315.76	313.91
293.86	292.28	295.03	294.43	294.61	294.61	294.62	294.91	295.24	295.04	293.45	294.38	294.78	292.86	294.41	294.16	295.12	294.77	293.89	295.08	294.06	293.1	298.03	294.6	295.25	294.71	293	294.74	294.23	294.43	295.96	291.72	291.76	293.53	292.41	290.77	294.27	294.05	292.4	295.32	294.85	293.76	293.03	293.75	294.28	293.35	293.47	294.48	294.67	293.4
300.74	303.71	298.69	299.82	302.24	301.65	300.1	299.19	301.09	300.24	298.9	298.94	302.04	301.09	299.01	302.78	301.19	303.37	303.23	301.86	301.02	300.25	302.21	301.18	299.96	298.06	302.18	301.3	301.89	301.06	302.25	302.2	300.97	302.09	299.53	298.77	300.93	301.75	299.56	300.52	299.41	301.31	299.39	302.01	301.22	299.45	302.72	298.76	300.1	301.33
310.93	310.95	311.96	310.2	309.31	310.43	309.33	307.7	308.3	310.49	309.36	308.49	309.61	308.46	309.43	311.51	310.84	310.18	309.02	308.91	309.35	309.54	310.51	311.14	311.39	310.25	309.23	307.8	307.86	310.97	311.77	308.62	310.18	307.03	311.32	308.42	310.02	310.75	311.02	310.84	309.24	311.2	307.85	308.27	311.28	309.66	310.27	310.83	311.11	309.08
[truncated: 150 more columns]
