# Supplementary material for: Genetic dissection of main and epistatic effects of QTL based on augmented triple test cross design
Source: PLoS One. 2017 Dec 14;12(12):e0189054. doi: 10.1371/journal.pone.0189054 (PMC5730204; doi:10.1371/journal.pone.0189054)
Supplement: S9 Supporting Information — (ZIP) [file pone.0189054.s009.zip › z5_1100_0.5_5.csv]

309.56	308.74	307.97	310.96	308.98	313.38	308.02	307.12	309.98	308.15	311.5	307.85	308.92	312.59	306.27	310.36	309.51	311.85	314.56	308.38	310.77	308.97	307.91	306.64	309.07	309.23	312.96	307.52	309.44	308.61	305.25	309.44	306.33	308.34	304.87	310.31	311.52	307.91	304.06	311.16	310.56	307.28	306.53	310.42	309.94	309.99	310.92	307.95	308.52	308.97
304.12	300.45	302.25	301.03	299.28	297.87	304.22	300.76	302.5	301.52	300.83	300.77	299.7	301.22	301.56	301.17	302.42	301.14	300.43	301.44	297.96	300.25	303.41	298.65	301.18	301.08	302.1	300.83	298.51	296.74	302.94	302.03	298.92	299.39	302.87	301.07	298.35	303.59	301.52	300.4	301.55	299.62	297.17	303.22	300.41	302.3	299.77	301.91	303.37	301.02
300.71	304.1	303.29	301.38	307.05	303.38	300.03	304.11	302.56	305.71	302.99	303.29	300.44	303.41	303.88	300.49	300.86	305.68	299.86	300.13	302.54	304.29	305.44	302.54	299.12	301.32	300.84	302.8	303.76	304.5	303.9	301.87	301.87	301.86	305.49	305.81	301.98	301.73	304.06	302.17	303.39	303.35	300.31	305.18	302.01	304.18	307.52	304.67	302.69	301.06
305.51	301.82	305.07	305.07	300.74	303.96	304.58	306.19	304.06	298.95	302.34	305.4	305.22	301.43	304.84	301.19	304.55	304.63	304.5	304.14	304.07	302.53	304.46	305.87	301.22	304.69	302.38	305.05	303.05	302.54	302.19	304.61	301.52	305.34	302.66	302.68	307.53	305.8	305.48	306.65	301.36	300.67	304.74	303.68	308.51	301.53	302	301.28	303.81	303.24
315.68	313.62	315.51	316.89	321.8	318.5	318.62	313.02	317.35	315.72	318.14	315.46	313.71	316.61	316.4	314.15	315.46	316.81	314.36	312.15	319.03	318.41	314.5	316.51	315.17	314.11	317.55	316.04	317.25	322.18	321.07	315.6	317.16	314.88	318.61	317.55	315.32	312.68	315.25	315.24	315.85	317.79	316.34	313.48	315.85	315.65	318.32	317.14	316.24	318.93
311.15	311.83	309.58	310.1	309.45	314.57	313.85	306.85	311.63	313.62	311.38	311.18	311.29	313.05	309.41	309.93	311.56	315.46	312.39	313.44	311.22	310.22	312.32	310.16	313.18	311.45	311.72	313.99	311.71	311.67	312.31	307.19	309.91	312.38	314.83	309.45	309.27	310.8	311.43	311.91	307.78	309.07	310.3	309.41	310.57	309.74	311.94	308.65	312.5	310.63
310.03	312.91	311.98	312.26	312.82	311.88	309.9	311.03	313.75	313.06	311.71	311.38	316.55	309.75	315.96	313.09	311.99	312.05	310.98	311.23	310.88	312.94	312.25	312.03	313.26	308.84	311.27	313.01	313.63	313.44	311.27	308.67	313	310.84	312.64	313.28	313.35	308.12	312.97	312.63	313.79	310.49	310.81	312.12	308.58	313.57	310.25	313.83	312.43	307.28
304.42	308.65	303.46	306.33	304.69	302.81	304.82	306.94	307.05	306.26	305.1	307.53	304.36	303.26	305.18	301.2	301.34	304.69	304	306.28	303.52	302.89	304.85	306.37	310.11	305.64	302.44	302.79	302.6	303.87	305.82	306.35	304.96	303.67	306.71	303.91	304.85	304.3	307.02	305.8	303.94	303.15	302.64	306.8	306.48	300.62	304.25	303.66	304.26	307.09
316.63	313.94	316.22	310.7	310.98	313.51	313.36	309.67	312.72	310.98	312.42	314.59	315.56	314.68	310.11	311.14	314.65	313.2	315.31	313.38	314.22	310.93	310.25	312.66	311.91	312.74	316.81	313.14	312.69	311.31	315.25	312.77	313.09	313.07	314.93	313.23	310.74	314.99	312.18	314.85	314.62	313.75	311.99	314.67	315.36	312.56	315.49	311.7	313.43	314.35
327.49	327.14	327.26	325.86	326.39	326.95	328.62	327.28	329.92	329.13	325.53	323.88	325.11	326.75	327.21	329.77	325.93	326.94	329.52	327.96	328.34	328.47	329.98	327.19	331.39	330.1	332.23	329.31	326.57	323.78	327.44	326.2	327.64	327.41	325.67	330.68	327.99	327.09	327.14	327.1	328.3	328.72	326.69	327.63	325.91	327.35	328.34	330.27	328.51	325.81
327.43	324.33	324.09	325.42	326.3	330.4	325.46	326.75	327.73	326.97	327.3	327.15	326.78	323.65	323.45	324.69	324.82	324.75	323.87	322.86	326.79	325.32	325.42	326.15	325.43	323.85	324.16	321.48	326.46	324.92	324.16	324.52	322.51	327.5	322.76	326.76	324.82	323.74	325.55	321.08	324.7	323.39	324.81	325.8	323.35	320.56	327.7	327.25	321.77	325.3
294.56	296.57	297.79	295.03	298.95	295.75	298.44	299.66	292.52	300.97	300.89	295.38	299.67	294.05	296.23	296.1	297.91	295.05	298.7	299.64	294.03	294.05	296.55	294.8	295.24	299	295.92	296.1	298.79	297.99	298.96	297.87	297.2	297.87	296.11	296.82	295.24	298.69	298.48	294.3	298.67	294.25	297.96	294.08	296.31	296.36	297.67	297.64	297.81	295.66
306.84	307.23	307.76	306.72	308.71	308.29	306.41	306.04	305.51	308.76	309.06	308.05	307.49	305.53	307.19	306.07	307.65	308.24	308.68	305.94	305.95	303.09	307.81	307.53	309.51	307.27	307.49	309	306.95	312.18	306.5	305.64	306.04	307.49	307.06	305.92	308.86	306.7	303.12	300.99	306.56	304.16	302.26	307.61	304.42	307.49	308.58	308.16	306.46	304.64
309.25	312.67	313.88	312.92	313.79	316.21	311.19	314.23	313.39	310.63	312.11	312.72	316.66	315.93	314.11	313.74	311.72	312.86	314.64	314.65	317.97	312.91	311.08	315.98	316.23	315.06	314.65	315.48	310.27	315.76	316.67	315.53	315.09	316.82	310.72	316.69	315.33	310.94	311.88	311.51	314.46	315.49	311.3	309.7	310.96	312.1	314.02	313.08	311.73	314.36
294.13	295.38	294.33	296.77	294.31	296.31	296.49	298.04	293.66	294.13	293.27	294.08	295.52	293.39	297.01	295.79	293.42	290.37	295.04	293.83	296.43	295.65	295.17	294.74	297.48	292.02	292.86	297.04	296.15	296.56	296.78	294.79	293.99	294.22	294.66	296.79	294.99	295.62	296.15	293.73	295.52	292.71	295.99	294.41	293.9	295.25	295.7	295.22	297.44	294.79
295.57	299.62	296.77	293.5	299.22	297.78	297.66	296.65	299.82	294.01	293.4	296.73	294.32	300.07	294.2	298	297.11	297.63	295.18	300.6	295.23	293.49	298.25	297	297.46	296.25	293.43	296.29	296.14	296.8	295.6	298.46	296.59	298.04	292.85	298.51	297.17	298.01	300.84	294.55	297.42	296.4	295.74	297	297.02	293.96	299.08	297.16	295.61	299.12
306.62	306.46	307.62	309.53	306	303.15	304.64	305.06	308.55	302.37	306.91	302.61	301.64	306.77	305.2	306.92	304.8	303.64	310.05	307.62	300.18	305.65	306.68	308.1	308.99	306.18	306.16	306.46	305.04	307.17	304.15	307.49	307.43	305.22	306.69	310.49	307.22	303.24	306.7	307.1	309.29	302.32	304.25	305.99	306.4	306.57	307.07	305.16	308.59	305.49
327.44	321.34	325.21	322.45	321	326.27	326.72	322.04	326.82	322.69	320.43	325.12	326.15	325.07	324.16	328.22	327.5	323.42	323.04	321.15	325.75	322.56	325.85	325.47	324.8	321.94	321.46	323.16	326.55	325.9	327.97	325.66	325.58	320.52	324.4	322.03	325.22	327.05	325.11	325.49	325.24	326.63	326.19	326.16	328.05	323.37	325.82	323.27	317.06	321.93
314.03	317.28	315.56	313.1	313.54	313.68	317.68	315.1	313.96	312.9	314.04	314.97	314.95	315.42	312.53	315.52	315.58	315.45	316.71	313.86	313.33	313.57	310.83	315.74	314.87	314.89	316.29	313.24	313.99	311.4	318.1	313.79	318.7	315.24	313.49	309.59	312.37	317.26	315.76	311.45	318.21	313.86	315.81	315.34	315.48	315.4	314.14	319.34	314.17	315.86
299.66	303.86	304.49	301.9	299.21	300.17	303.57	305.23	303.31	298.86	299.28	304.25	300.37	303.06	302.12	301.6	302.54	300.7	303.71	303.71	302.49	304.73	301.65	302.29	301.84	301.38	303.84	303.4	303.84	298.56	298.64	302.09	304.45	304.4	301.38	303.35	300.13	306.13	301.54	306.12	300.86	304.76	302.25	305.73	305.85	304.18	301.23	304.12	304.18	303.55
304.16	307.11	302.17	301.79	299.89	305.74	299.24	300.83	303.45	305.09	300.31	302.78	303.72	300.36	305.28	307.66	303.07	299.06	304.48	303	302.55	300.9	301.21	302.02	302.19	300.95	303.23	307.19	301.71	300.87	305.39	302.33	304.59	303.28	305.97	303.7	300.42	304.82	302.14	304.98	305.14	302.91	306.28	302.69	302.36	303.04	302.3	301.27	304.67	301.77
316.79	316.43	316.4	317.81	318.23	318.15	317.06	317.58	320.08	317.67	320.35	318.93	315.61	317.69	319.44	318.67	320.86	313.81	319.91	318.5	319.78	320.45	317.47	316.56	319.41	319.68	318.8	319.28	317.04	319.36	316.78	319.1	317.94	319.65	317.59	322.52	321.17	316.13	318.76	321.51	317.34	315.8	321.37	315.69	319.5	316.08	323.43	317.25	317.7	318.67
326.72	329.27	328.59	327.04	328.35	327.81	326.44	325.85	327.86	328.04	324.78	329.52	330.02	326.42	329.25	328.41	328.31	326.94	325.09	327.79	328.49	327.96	326.22	331.73	326.89	328.1	330.31	327.61	323.99	328.73	328.12	326.34	324.71	330.75	327.09	324.88	331.27	327.65	326.23	326.43	325.92	325.92	326.73	323.9	326.13	327.45	325.23	328.12	328.05	329.22
305.59	308.04	309.05	307.43	307.34	308.66	308.26	309.32	308.48	311.68	309.44	307.99	310.3	309.36	314.02	307.72	307.72	310.83	309.6	308.06	309.78	308.09	309.18	307.53	304.38	307.44	310.07	308.59	306.6	308.18	310.63	309.34	306.31	311.68	307.06	310.97	306.22	309.5	313.07	307.96	309.9	307.92	310.07	307.93	311.89	308.07	308.75	307.67	309.15	309.3
304.65	304.4	304.96	301.07	302.77	304.29	300.63	302.73	304.31	300.27	302.63	302.63	304.13	300.88	302.68	308.28	299.82	300.28	300.32	300.76	299.83	307.84	303.48	304.2	301.43	301.2	301.69	301	301.15	303.7	300.9	298.91	302.72	304.63	307.03	303.54	305.22	303.6	302.4	305.87	303.11	302.1	302.12	301.38	301.87	303.73	301.66	305.54	305.04	304.9
317.68	315.52	318.14	317.69	322.42	318.04	318.88	318.19	317.06	315.87	318.54	318.26	317.44	316.71	315.14	316.85	319.55	319.86	318.71	319.5	318.08	319.9	315.16	318.32	317.59	317.38	318.82	317.16	322.28	319.77	314.57	320.04	317.77	316.12	323.15	315.6	315.04	315.92	319.06	316.77	318.43	319.29	319.89	317.05	316.86	318.65	316.78	316.51	321.19	317.71
300.69	300.51	299.94	297.97	301.6	305.83	304.61	304.83	301.58	302.93	302.78	303.39	302.85	299.49	301.59	303.76	303.93	301.26	300.85	301.5	302.47	300.18	302.81	304.97	306.64	305.89	301.7	306.11	302.32	304.86	303.2	303.75	301.08	300.74	301.59	305.88	303.13	303.14	300.85	303.97	306.54	302.13	301.93	301.67	303.35	300.88	302.67	298.04	302.98	304.45
300.4	303.96	304.66	303.48	304.07	304.55	307.67	300.22	301.62	301.78	304.12	300.01	301.19	299.43	301.04	303.29	300.56	305.32	303.41	305.71	304.32	304.8	302.36	301.03	304.33	303.57	304.97	303.7	300.66	300.27	305.24	303.05	299.04	304.66	305.76	306.14	301.69	304.34	302.81	303.24	302.03	304.97	302.53	298.07	300.98	300.02	301.9	301.93	304.44	300.32
303.77	306.36	304.95	304.48	304.47	306.04	306.47	304.24	305.82	308.03	305.56	306.62	305.08	304.4	307.31	303.85	300.7	300.15	303.35	304.44	304.49	309.19	302.75	307.84	306.33	303.7	304.71	306.45	303.46	306.63	305.23	304.62	303.92	303.34	309.29	306.34	304.1	304.54	306.7	299.75	303.13	303.73	300.24	303.19	309.07	306.5	305.9	308.35	303.71	304.96
305.99	305.63	305.69	306.08	306.43	306.12	303.38	310.3	306.08	308.11	306.96	304.6	309.17	307.97	300.88	306.85	307.82	309.23	304.55	305.15	307.57	305.1	307.29	305.43	306.87	305.39	308.59	303.76	308.62	303.5	304.56	307.41	306.88	305.72	307.06	305.49	308.93	304.86	304.4	307.82	308.2	307.54	304.85	305.77	306.67	309.4	305.34	309.47	307.19	306.41
292.76	294.8	297.14	297.24	291.67	295.47	295.14	294.43	294.19	293.95	293.69	295.78	297.61	297.05	292.74	294.65	297.91	298.08	294.45	292.51	293.33	297.25	299.82	295.42	296.15	295.13	293.68	295.75	296.21	296.5	296.04	293.54	295.47	297.26	295.61	293.82	297.06	292.85	295.71	292.38	295.58	296.56	295.58	298.99	295.06	296.43	296.96	294.19	297.01	296.19
308.98	305.02	310.65	305.67	305.35	308.66	307.13	305.22	307.94	307	306.58	308.14	308.21	305.03	307.16	307.2	310.36	306.96	310.84	308.66	304.93	308.59	308.63	307.07	307.99	306.85	308.59	306.09	303.54	307.95	306.08	307.83	307.26	309.74	304.75	304.95	307.42	310.81	304.87	305.2	310.16	307.53	308.46	307.38	306.98	310.62	305.67	303.65	308.18	311.05
306.29	300.44	303.46	305.69	300.43	305.13	300.74	303.41	300.55	303.88	303.68	305.8	305.69	300.92	305.47	303.63	300.18	302.24	304.24	307.31	301.95	300.1	301.44	305.28	300	304.82	298.89	304.54	299.57	303.54	302.65	301.37	302.1	303.44	306.82	303.43	304.08	301.59	301.31	307.91	303.87	302.6	301.91	298.84	303.6	304.2	305.65	305.89	306.22	302.65
317.41	318.9	318.61	313.7	315.55	316.3	312.2	310.01	317.09	313.56	311.87	311.21	312.36	313.63	315.03	315.15	313	317.36	314.92	315.85	313.18	314.4	311.28	314.71	313.99	313.1	312.64	316.51	316.72	314.19	311.27	315.3	314.88	319.03	316.34	318.32	314.72	312.97	315.12	313.81	313.72	314.26	311.26	314.73	315.93	312.53	315.73	317.31	317.71	317.29
327.47	329.82	324.41	325.99	328.02	325.95	329.15	326.45	328.71	329.44	325.77	325.2	326.08	326.93	328.03	329.61	329.89	329.32	326.76	327.63	330.87	326.97	326.62	328.29	327.06	328.22	327.97	327.91	327.7	329.81	328.58	327.95	330.38	325.13	327.64	330.78	325.37	330.68	329.35	325.31	328.77	327.09	331.61	329.54	330.6	325.64	326.78	328.02	328.63	328.25
311.43	307.65	304.81	309.34	307.98	309.13	310.44	310.84	310.76	307.12	312.29	310.31	309.94	310.28	308.03	313.67	310.35	309.91	308.65	306.25	310.63	311.04	306.62	308.74	309.62	310.64	305.79	311.2	307.61	307.66	308.63	308.16	307.21	307.76	307.72	309.63	311.59	308.68	305.92	309.84	310.34	311.82	311.31	308.25	306.7	312.45	308.32	304.77	309.33	308.52
306.48	301.49	306.69	307.78	307.08	304.59	306.36	309.11	306.34	307.24	308.01	305.49	307.22	308	307.51	307.34	305.19	309.19	304.05	307.26	308.36	307.27	306.29	307.88	301.95	307.91	306.17	308.01	304.9	306.87	307.01	306.96	306.39	303.12	301.5	305.22	300.56	303.92	305.43	306.13	307.26	306.29	303.88	310.24	304.49	307.97	308.15	306.04	307.21	305.21
302.06	301.94	299.64	300.71	303.51	302.27	301.2	299.26	299.51	296.19	298.51	297.77	302.92	300.89	299.21	300.88	301.72	296.17	299.97	302.59	298.9	301.75	297.58	302.91	301.55	303.81	301.91	299.7	304.84	301.52	301.25	301.75	298.08	304.68	300.54	298.56	303.39	301.51	304.44	301.64	301.23	298.28	300.16	301.76	300.51	303.74	300.77	302.08	297	302.45
307.16	299.35	304.68	303.1	305.57	304.6	303.03	302.08	304.65	303.52	307.28	299.1	302.68	306.25	302.81	302.04	307.17	303.09	305.29	303.76	305	307.84	305.32	304.19	302.56	307.72	302.71	301.49	304.15	302.19	299.99	304.26	301	304.06	304.97	303.9	302.72	304.7	305.69	301.56	302.24	303.06	301.33	304.08	300.88	302.42	302.82	300.91	304.34	302.55
304.87	303.82	305.36	302.29	305.6	302.12	304.67	305.69	302.49	303.47	303.54	304.91	301.53	304.27	301.73	304.92	304.2	304.75	304.44	303.61	302	305.09	302.7	306.59	303.87	303.52	301.13	302.05	304.06	307.2	301.57	301.37	303.73	302.18	302.98	300.74	304.19	305.09	303.9	304.04	306.23	303.39	300.31	302.98	304.47	305.96	304.6	304.69	303.28	303.96
305.11	309.84	307.81	309.74	305.1	312.3	307.06	310.35	307.9	306.58	309.02	309.07	308.72	307.45	308.71	309.32	308.78	309.29	311.01	306	309.05	311.1	309.86	310.28	311.25	310.83	308.23	310.08	307.66	311.28	308.15	308.98	309.17	308.46	305.75	307.11	309.39	307.7	310.92	312.08	310.69	308.64	307.24	307.16	307.67	311.67	306.6	306.02	308.29	308.54
312.02	315.72	314.17	312.48	314.12	314.66	315.32	311.68	314.78	312.84	312.58	313.1	314.83	316.26	314.65	315.54	314.14	314.49	312.44	315.86	315.76	315.17	313.58	314.14	311.01	313.79	314.74	319.61	315.3	316.25	312.36	314.26	314.67	312.53	315.53	313.32	316.23	313.54	310.65	312.2	316.84	314.92	312.2	315.66	310.59	311.79	309.59	313.57	316.88	313.2
307.32	304.95	307.61	303.91	305.77	305.97	303.26	308.94	309.23	302.35	308.69	304.49	304.98	307.03	305.8	306.52	309.47	305.26	306.82	310.27	306.35	307.59	307.14	310.09	306.25	305.2	306.63	306.79	309.35	305.97	304.3	306.32	305.18	303.61	304.34	308.08	305.89	309.06	307.22	309.38	305.2	305.11	306.29	306.28	307.55	306.3	306.6	301.49	308.8	310.06
327.73	326.33	330.27	325.62	327.82	326.86	323.71	329.58	327.58	327.08	328.74	325.6	325.8	326.52	328.7	324.23	327.08	326.59	328.1	330.85	327.36	326.08	332.42	326.86	323.83	326.53	327.06	327.85	328.4	324.74	326.56	324.54	328.15	329.04	323.7	326.16	329.63	326.5	326.2	325.34	328.21	329.13	329.85	322.85	327.18	326.89	328.68	323.39	327.65	325.76
302.55	300.87	302.16	301.85	302.4	301.23	307.38	301.49	303.78	301.44	298.63	300.75	302.23	300.4	302.4	299.67	300.81	301.58	303.63	299.87	301.89	302.38	302.21	301.26	303	300.22	302.42	300.74	299.57	302.33	299.99	303.05	300.7	298.44	305.59	304.61	301.72	300.95	303.84	305.06	301.49	303.58	301.63	302.83	302.93	306.66	302.14	303.64	301.59	301.24
317.35	315.06	315.97	315.59	316	316.5	316.22	317.29	316.43	315.57	315.51	315.56	316.76	316.65	317.97	314.59	313.82	314.59	313.09	318.61	316.68	314.92	314.19	317.85	315.74	314.79	320.82	314.91	317.16	315.35	316.41	314.73	314.35	321.52	314.38	314.96	314.77	321.48	319.06	314.18	318.04	313	316.69	320.17	314.68	318.07	316.26	314.39	313.08	315.3
302.11	306.32	303.6	303.66	304.25	304.31	305.1	308.01	305.08	300.59	306.77	304.7	308.79	304.68	302.2	310.62	307.82	306.61	304.2	304.29	303.71	304.49	309.68	306.95	305.99	306.3	304.93	308.04	306.51	303.88	306.77	303.97	305.9	304.23	306.09	307.98	304.15	304.09	306.81	304.76	304.27	307.22	302.97	304.95	307.38	303.24	305.7	307.28	303.04	305.46
307.3	303.93	305.35	303.14	305.85	304.89	309.06	303.05	305.07	301.61	303.61	301.65	305.42	307.53	302.9	305.79	306.24	306.69	307.5	305.97	303.78	305.21	304.53	306.69	303.08	304.52	306.07	303.1	302.54	305.93	307.22	305.54	305.76	303.42	306.86	303.67	305.53	304.27	306.1	306.95	303.87	305.64	304.22	307.78	302.5	300.98	304.31	305.75	306.12	306.39
307.68	305.51	303.42	305.57	305.44	305.48	307.6	304.68	304.91	304.5	304.98	304	305.45	304.44	304.54	304.99	309.03	308.13	305.7	305.53	302.99	305.26	303.44	304.5	307.06	301.49	304.85	302.58	310.26	306.22	306.31	301.94	306.26	302.52	304.67	308.34	307.23	304.69	305.31	308.47	303.77	303.47	302.89	302.08	305.82	304.94	305.29	305.73	305.4	305.85
313.09	313.38	312.85	316.98	312.8	307.4	315.94	315.89	312.21	312.76	311.49	313.05	310.15	312.81	315.61	311.99	313.13	312.42	307.92	308.93	311.37	311.27	312.79	312.63	310.11	313.43	309.05	313.09	314.86	310.17	312.21	311	313.36	314.2	311.47	313.79	311.58	310.43	310.48	310.93	315.62	312.82	313.77	307.59	311.95	312.35	310.42	309.23	313.73	310.89
305.28	299.63	301.86	302.23	306.6	303.96	309.01	300.47	300.1	301.05	305.68	299.41	300.34	299.09	302.16	300.39	304.68	301.98	300.3	303.97	301.19	299.91	302.84	304.75	305.03	301.87	303.22	300.72	302.1	303.78	300.67	307.66	300.26	303.2	301.62	304.18	303.87	303.93	305.53	300.64	304.47	302.69	301.84	304.05	300.07	302.68	303.69	304.57	302.31	302.97
318.57	315.54	320.09	316.24	315.05	319.82	315.61	315.8	316.59	315.49	318.33	319.1	319.99	314.3	318.88	317.65	316.3	320.47	316.8	314.97	317.94	320.34	318.44	321.22	315.07	315.57	317.93	320.57	318.24	316.28	314.6	315.98	319.06	314.21	316.14	317.23	319.31	319.97	316.8	316.97	316.79	315.69	318.35	318.24	317.83	316.46	317.17	320.45	313.9	315.93
299.48	296.07	300.91	295.51	294.35	296.75	295.06	297.89	299.91	299.09	297.15	297.02	297.52	297.12	297.95	293.01	299.3	295.79	297.31	297.4	299.38	295.9	296.77	296.05	297.45	296.92	297.21	298.95	298.09	296.31	295.49	297.01	297.33	300.02	293.54	296.89	295.93	296.72	294.6	297.31	295.24	294.82	297.75	294.66	294.53	300.45	297.9	294.25	293.11	298.45
302.64	305.32	300.49	302.66	299.02	301.22	301.15	302.71	302.69	301.14	306.05	301.45	300.49	302.57	300.27	301.23	302.7	303	303.81	300.98	303.5	299.77	301.06	299.47	302.58	303.23	303.48	299.31	302.02	299.59	302.66	302.42	301.26	301.47	302.58	300.5	302.39	302.39	305.57	301.28	302.66	304.12	306.71	303.37	303.95	304.44	300.94	305.47	305.17	306.65
311.15	316.81	310.91	313.41	311.24	313.95	314.52	310.74	309.9	313.5	309.87	315.58	316.83	315.2	309.53	312.44	312.07	313.01	315.97	313.21	310.86	312.37	311.34	312.48	314.06	313.29	307.4	310.97	309.57	313.75	311.95	312.86	312	312.58	313.39	310.42	311.83	312.98	312.12	312.11	311.66	309.92	313.57	309.3	311.49	313.72	311.92	313.42	311.38	310.81
304.27	310.54	306.13	309.57	308.47	306.58	306.42	306.27	309.45	303.67	307.25	311.78	305.79	307.16	303.6	308.98	310.86	307.15	302.96	306.14	306.63	304.26	303.29	308.9	307.57	307.09	309.58	307.05	305.73	306.2	306.29	305.87	307.87	309.07	307.08	307.42	306.54	306.25	309.22	305.94	307.66	308	309.77	308.7	304.97	306.58	305.52	305.58	310.65	306.6
316.84	316.58	314.41	314.26	314.43	316.5	316.9	315.63	311.98	317.91	313.46	317.78	319.97	316.37	317.96	319.57	316.75	319.77	314.66	317.59	314.24	317.83	318.67	315.9	314.86	314.97	317.32	315.17	313.57	317.03	316.49	315.44	311.77	315.81	316.59	316.06	315.88	316.9	313.94	317.61	315.73	316.73	315.99	314.58	317.54	316.09	315.23	313.36	317.22	316.64
301.67	306.3	305.42	305.09	299.96	302.7	304.76	303.2	304.94	302.76	306.1	306.02	300.98	305.21	306.63	303.9	305.27	309.65	303.58	305.85	306.52	305.91	307.14	302.8	304.33	303.04	307.48	305.17	301.42	304.56	306.19	303.83	306.75	302.73	305.96	305.42	303.11	305	305.48	304.36	306.03	303.83	301.67	303.97	303.53	305.19	305.52	303.11	304.94	302.42
302.77	304.21	301.75	302.99	304.99	302.68	304.36	304.12	308.02	304.46	304.34	306.61	302.49	301.65	304.08	303.22	306.37	305.64	306.4	306.45	304.46	302.46	305.76	301.72	302.22	306.87	306.76	302.42	302.59	306.61	306.4	306.43	303.67	305.49	305.01	303.65	303.85	302.54	306.67	305.97	306.11	301.69	307.13	306.48	303.25	301.56	303.14	302.18	306.08	304.19
307.4	310.25	305.21	303.08	304.63	308.33	305.56	307.9	307.33	305.75	300.27	304.71	305.28	304.84	307.59	305.43	308.66	304.35	306.88	301.06	302.07	309.35	304.73	308.21	307.23	304.29	306.13	306.1	299.68	306.6	300.8	307.21	306.5	301.85	303.93	305.02	305.29	306.57	303.47	304.43	300.89	305.52	302.23	302.36	306.31	301.36	302.17	310.01	307	307.28
316.51	319.07	319.23	317.52	318.91	316.67	320.47	318.26	316.82	317.62	315.12	317.32	318.6	319.38	316.28	319.67	317.86	317.02	315.68	318.75	313.32	315.81	318.63	318.5	318.66	318.16	319.15	317.71	318.38	320.12	317.85	318.67	318.26	315.11	318.56	320.69	315.94	316.35	315.14	318.48	320.03	319.43	315.98	318.88	317.31	322.72	313.94	316.8	317.87	318.54
307.7	308.01	307.91	308.68	308.77	309.29	310.44	310.36	309.42	307.4	306.38	308.4	313.18	311.75	308.92	306.98	305.62	312.26	307.37	307.67	308.09	310.85	310.81	305.54	308.23	311.86	312.08	309.53	307.66	306.35	306.89	307.9	307.48	311.24	308.15	312.02	307.47	309.43	306.3	307.63	309.32	307.94	308.09	309.74	307.84	309.47	307.86	310.29	311.92	306.73
301.36	305.38	304.67	305.96	301.54	304.73	304.02	303.54	303.99	302.36	305.78	305.71	302.79	304.65	303.73	301.89	303.75	304.8	303.93	305.59	301.35	306.13	301.61	303.6	301.23	300.38	300.85	299.74	300.03	306.79	299.78	304.1	301.27	303.44	303.31	302.66	299.87	302.89	303.53	303.25	305.45	305.2	305.03	302.36	300.65	304.32	303.85	302.89	303.45	301.53
314.1	313.47	314.82	312.27	315.2	313.84	318.47	315.84	315.14	312.86	316.04	313.62	314.58	310.81	314.71	311.4	313.64	313.64	313.77	318.2	317.21	315.08	314.46	311.76	312.97	311.53	317.72	314.83	311.93	315.31	313.49	312.11	313.89	317.14	313.87	318.03	314.14	312.23	312.2	312.38	314.83	313.1	315.84	315.09	313.66	315.98	315.5	316.86	312.7	312.73
303.53	305.06	305.92	302.49	304.96	300.32	304.35	301.25	304.61	301.94	303.77	300.04	304.68	305.2	303.78	306.79	300.25	307	303.71	303.27	301.1	301.23	306.16	303.69	303.74	304.66	302.67	303.74	303.48	302.88	301.61	300.79	306.54	308.66	306.19	301.63	304.95	306.42	304.52	302.65	304.09	302.07	305.46	303.45	304.87	300.65	305.49	304.32	303.3	307.09
309.75	306.9	305.36	305.17	309.47	308.16	306.51	308.91	308.2	306.99	305.42	304.44	306.55	306.37	305.81	305.32	307.75	303.26	305.51	303.27	306.66	305.33	307.04	306.62	309.29	308.68	305.75	302.03	307.2	307.06	303.64	306.39	305.82	305.9	313	311.41	308.38	311.29	310.85	306.68	308.36	308.75	309.79	305.34	304.44	304.48	307.65	310.46	305.29	307.25
317.71	312.73	319.41	315.18	314.6	315.67	319.21	316.56	314.56	316.01	317.3	315.88	313.88	314.44	314.52	319.42	313.71	313.57	316.04	317.07	311.96	318.47	313.59	313.14	314.45	315.75	313.32	314.76	315.45	316.64	315.98	315.81	321.68	317.84	312.53	318.41	317.48	313.09	318.12	318.36	316.64	314.59	317.13	318.5	319.03	313.99	316.45	318.69	315.32	315.22
317.96	316.55	315.53	321.84	318.43	322.39	320.68	317.3	319.41	320.76	319.83	318.72	321.35	320.92	316.91	316.62	319.39	320.73	317.97	319.63	318.56	317.01	319.17	319.05	317.65	319.54	318.95	316.48	314.34	316.03	317.88	320.62	321.1	319.06	316.56	317.11	316.86	318.07	320.31	317.31	322.76	318.98	321.76	317.8	319.19	315.6	317.89	316.3	320.2	320.85
303.26	305.12	303.13	305.7	301.02	304.97	308.07	310.06	303.88	306.84	305.07	301.93	306.65	309.95	305.69	308.17	305.88	304.82	305.95	303.9	306.03	303.65	305.98	305.05	305.31	305.45	305.69	306.66	304.35	302.75	305.11	307.69	307.89	304.31	305.66	304.46	303.31	305.31	300.82	306.27	306.84	306.92	304.86	304.19	306.62	303.62	305.28	302.16	306.55	304.17
304.7	303.29	307.01	303.68	304.59	306.83	304.9	306.99	302.52	306.06	305.53	306.43	307.1	307.41	304.03	307.03	307.57	305.05	303.21	306.43	305.52	305.16	304.87	305.59	306.15	305.31	306.23	305.6	306.1	308.12	303.47	302.36	304.85	307.52	304.37	302.39	307.69	303.07	309.63	302.5	307.07	303.72	304.56	305.52	303.76	302.4	306.91	305.27	304.29	309.85
319.61	322.38	315.13	320.7	317.92	320.49	318.69	320.94	316.37	320.41	317.39	320.64	320.67	322.1	324.01	320.42	320.36	321.32	319.79	318.83	316.59	324.13	318.2	321.25	317.78	319.31	320.23	319.73	318.75	317.2	319.19	317.8	319.87	321.86	321.21	319.7	319.77	320.34	323.24	319.92	318.46	322.8	319.95	316.83	322.68	318.96	319.02	318.55	323.5	318
316	315.9	317.01	314.86	316.98	317.82	317.67	314.16	317.35	316.35	318.34	315.74	319.61	318.74	316.2	319.17	315.2	314.3	317.19	316.29	316.97	317.08	316.38	315.83	317.1	316.97	312.84	315.21	317.61	318.51	316.87	317.1	318.28	316.94	318.99	313.92	316.51	317.72	320.53	315.12	317.22	319.35	319.98	316.37	318.91	316.5	319.95	320.09	317.74	316.43
303.25	304.09	307.04	305.59	301.11	303.75	308.06	307.73	304.91	304.02	303.56	306.34	303.41	304.13	305.62	301.81	303.89	306.31	299.81	302.59	305.33	305.98	301.57	306.96	302.35	304.51	307	304.4	305.52	302.51	305.71	305.74	305.39	306.48	302.53	304.03	304.22	305.32	302.75	304.03	301.77	305.64	303.62	300.06	299.57	302.05	302.35	302.85	305.19	304.04
318.88	319.26	317.41	317.66	318.56	322.95	316.79	318.07	319.12	319.1	323.17	315.6	320.28	319.93	320.56	319.69	321.71	321.61	322.92	318.62	320.62	319.84	315.86	322	317.54	323.51	320.69	320.89	322.24	319.8	318.69	322.32	319.04	314.1	321.58	317.78	316.29	320.77	321.48	314.69	320.32	319.64	320	319.3	316.89	320.44	320.67	322.85	317.07	316.8
302.41	306.67	307.31	305.29	303.48	308.02	304.44	303.76	306.72	306.64	306.63	306.07	306.63	302.27	306.3	308.35	306.54	306.17	309.34	306.46	306.8	307.74	306.44	304.18	305.86	309.11	309.29	307.89	306.21	304.89	310.3	302.16	307.11	304.07	307.19	305.87	303.57	308.11	304.59	306.63	307.71	308.34	305.72	308.11	301.98	305.98	308.21	303.44	307.09	304.62
303.11	303.13	305.62	306.16	301.1	304.72	303.43	304.89	307.3	305.3	301.38	306.68	305.05	304.24	304.01	305.4	303.84	303.48	308.67	305.91	304.29	301.86	305.37	302.23	304	306.1	305.29	302.77	301.95	302.43	304.35	308.17	305.23	302.72	303.65	303.45	303.28	300.37	308.02	303.73	306.15	302.98	303.71	305.52	306.26	303.38	306.59	304.03	305.99	305.72
304.42	298.13	301.06	304.78	302.29	300.1	299.15	300.9	301.36	302.9	302.58	299.15	301.85	304.41	305.07	301.63	300.99	301.92	300.14	302.52	301.93	301.06	297.27	301.42	300.96	302	297.85	304.14	300.38	299.13	303.17	299.96	301.87	299.58	300.58	299.46	297.32	300	303.32	298.73	306.16	302.79	301.56	300.27	300.87	300.64	298.38	302.47	297.24	303.04
314.4	314.86	318.82	317.03	316.87	316.51	316.74	317.11	314.29	317.93	311.88	314.81	315.27	319.24	318.15	316.8	317.74	320.5	314.16	313.78	316.8	316.82	315.28	317.07	316.8	314.41	315.32	317.18	318.66	319.2	321.45	316.23	317.73	317.45	318.36	315.02	319.55	318.61	318.57	317.86	316.09	315.34	317.68	319.79	319.89	316.99	319.84	319.61	316.11	318.4
325.9	327.7	324.35	328.76	324.73	325.58	327.65	326.04	323.89	327.09	322.41	328.36	326.03	328.06	323.16	326.63	328.22	326.35	325.24	329.53	324.43	325.48	330.75	327.44	331.63	328.46	326.01	325.37	326.23	326.52	326.82	327.34	324.81	330.29	328.55	329.6	326.12	326.87	324.69	327.74	328.59	325.93	325.08	327.87	327.44	324.62	328.28	327.22	327.59	326.01
328.4	329.13	331.28	327.78	327.34	330.49	327.76	329.04	326.69	329.5	327.69	330.31	330.5	328.89	329.92	326.57	328.83	327.01	326.49	325.96	326.43	326.85	329.27	329.45	327.24	328.91	327.6	327.68	326.75	329.75	326.56	325.26	326.89	328.15	328.02	325.08	325.68	326.81	326.34	327.84	329.49	329.74	325.68	328.71	329.27	323.96	330.52	329.48	326.58	326.91
300.45	302.37	307.23	305.11	302.45	304.55	303.88	302.77	304.16	304.3	303.58	303.58	307.4	305.41	304.14	302.5	304.99	303.59	301.15	304.41	303.94	304.82	302.57	301.61	302.08	303	302.07	302.2	300.36	303.83	303.27	303.95	300.78	302.69	300.38	301.03	303.16	304.51	302.69	304.79	303.3	307.11	303.45	302.4	300.39	302.04	304.79	303.01	302.98	301.95
294.28	294.53	292.34	297.62	297.23	296.31	296.14	297.14	299.69	296.39	298.36	297.66	296.9	295.49	292.79	295.21	295.36	295.57	298.31	295.27	299.98	292.86	295.44	298.37	297.03	298.57	296.27	295.88	295.48	295.98	295.8	297.08	296.7	294.85	298.42	299.52	293.75	293.84	299.48	293.71	296.1	296.74	293.28	300.26	299.29	297.63	296.02	297.7	298.35	296.2
307	306.56	303.67	303.95	305.15	304.54	305.14	301.28	304.29	306.96	301.86	305.68	302.44	306.7	305.82	305.43	302.6	304.56	302.12	302.89	307.59	305.27	300.67	302.79	304.78	305.11	301.31	303.91	303.81	303.09	301.15	307.81	305.18	304.37	304.44	305.97	301.3	304.5	303.9	303.68	305.03	304.07	302.49	301.37	304.44	302.51	303.01	308.86	300.98	303.19
305.46	302.85	303.25	302.17	303.19	303.01	301.64	300.99	304.05	301.54	301.41	304.23	307.91	303.52	303.21	303.55	302.45	306.71	304.7	305.28	302.2	305.37	302.43	304.56	300.97	305.08	301.44	302.21	304.23	302.2	304.01	300.33	303.81	300.63	307.57	306.05	304.45	305.49	306.23	306.21	305.57	300.94	303.98	300.95	306.03	306.77	304.93	303.64	302.6	304.7
322.09	325.09	323.95	327.64	324.76	325.78	325.91	326.53	327.35	324.18	327.3	327.64	324.83	324.97	325.19	326.25	324.34	323.92	324.98	323.32	323.37	327.68	328.48	322.63	322.23	326.29	325.32	323.11	325.41	325.76	321.77	325.27	325.74	327.15	321.29	324.97	328.97	325.66	325.42	326.83	327.49	323.43	321.76	324.68	325.75	324.33	323.37	327.34	321.28	325.42
314.79	314.17	309.39	317.21	313.2	313.47	316.13	313.72	312.93	316.58	314.12	311.18	312.09	314.67	314.09	310.01	314.34	313.06	311.25	314.42	313.68	314.18	310.36	312.88	312.84	315.76	317.09	309.86	317.46	315.2	312.88	314.7	316.92	312.16	317.22	313.27	316.79	312.04	314.21	312.97	316.69	313.94	316.67	314.78	308.6	313.22	314.36	316.3	312.32	313.98
299.15	301.8	300.13	300.85	300.26	298.12	302.76	303.16	303.71	299.9	301.4	299.38	297.08	299.25	296.49	302.46	300.91	297.31	303.86	299.31	302.96	303.15	300.48	300.7	303.96	300.64	299.47	300.92	298.2	298.37	299.77	302.66	303.31	300.59	300.99	298.6	303.58	301.89	303.25	299.98	302.27	298.92	300.11	302.43	299.43	301.47	298.82	302.88	299.4	303.46
309.95	311.26	312.45	314.38	311.56	313.01	312.86	310.54	310.92	313.51	313.94	315.56	311.31	309.75	312.46	311.89	313.04	309.99	312.43	313.91	314.84	312.51	312.84	311.91	311.31	310.08	311.58	312.26	310.29	313.35	310.98	313.06	310.62	315.73	312.22	313.25	313.3	312.7	313.74	312.53	311.4	309.76	312.19	313.07	313.03	312.4	310.14	313.64	313.87	315.35
302.09	303.07	305.12	306.35	304.04	303.11	305.89	303.03	303.09	306.21	300.34	304.33	303.68	299.97	301.94	304.84	303.62	303.18	302.24	300.16	305.19	304.83	302.13	302.93	304.01	305.59	305.64	305.03	302.85	304.47	304.68	302.53	305.14	305.64	302.95	304.16	304.53	303.86	299.47	303.54	305.27	307.11	302.01	306.08	304.49	302.21	303.83	300.24	303.22	300.3
326.35	326.7	326.78	329.05	328.82	328.41	326.02	326.67	329.61	329.07	330.19	328.23	332	329.04	323.71	326.64	331.53	327.49	330.43	326.61	328.2	328.03	328.86	328.74	327.88	325.21	328.14	326.43	327.21	331.44	330.04	326.48	330.11	326.93	327.84	327.18	324.26	326.96	327.51	323.72	330.38	325	326.31	329.56	331.15	329.24	328.38	327.37	326.34	329.02
314.37	320.08	318.73	321.13	317.27	313.28	320.15	318.13	319.09	315.24	317.68	319.56	319.59	322.52	322.07	321.51	321.7	317.92	322.57	319.76	322.09	320.91	320.66	319.63	317.34	316.13	322.54	316.62	317.71	321.96	319.88	319.17	320.27	318.02	318.52	320.65	316.82	319.92	316.62	315.6	317.68	320.37	319.19	320.69	320.94	320.83	321.92	317.83	320.57	318.4
307.98	309.45	310.23	309	307.55	305.03	306.82	306.33	307.81	304.64	303.23	305.09	302.26	305.47	308.08	307.52	305.28	310.59	308.2	304.74	306.25	305.55	307.62	306.73	312.17	309.1	307.74	306.13	307.67	308.64	308.92	310.88	311.5	307.2	311.79	308.4	304.62	309.33	308.05	309.47	309.32	303.01	310.04	307.62	310.1	307.6	310.65	309.15	305.82	308.63
306.43	303.97	305.43	307.37	300.9	305.38	305.38	307.97	305.79	303.45	302.77	304.88	307.62	304.91	305.7	301.93	308.19	300.71	306.87	303.38	306.39	303.77	305.16	304.41	303.39	306.06	307.13	304.36	307.32	302.75	308.37	307.37	304.17	305.85	301.22	305.78	305.31	306.74	304.76	307.46	301.53	305.25	304.97	308.06	303.95	307.14	304.32	305.53	302.49	307.01
316.7	315.7	314.34	314.04	315.07	318.24	314.89	318.43	316.37	316.17	313.97	318.34	315.17	319.39	316.58	317.72	316.31	315.07	313.92	313.6	318.35	314.06	311.74	314.01	317.51	316.26	312.97	318.98	313.39	311.3	316.58	316.2	314.86	317.11	315	316.03	314.98	315.94	319.61	315.92	311.95	315.89	315.09	318.18	315.68	316.21	316.93	314.67	317.09	314.81
288.54	290.9	291.63	296.02	294.79	290.79	297.7	298.01	294.29	294.99	293.12	294.25	295.35	297.36	294.81	293.68	294.41	294.26	294.6	292.01	295.19	290.22	291.28	293.61	292.51	296.03	294.83	294.77	292.77	294.56	293.09	298.01	292.17	295.98	292.77	292.21	291.7	291.71	295.25	297.41	296.06	291.01	294.55	291.02	295.33	293.4	293.59	293.38	292.84	291.53
312.26	313.93	311.11	315.95	309.99	315.09	313.03	314.74	315.3	313.88	311.41	314.28	312.15	313.88	319.15	317.34	317.13	313.83	313.01	312.23	314.99	315.02	316.35	319.13	314.17	315	315.16	314.44	311.61	309.33	316.51	313.49	314.37	313.51	316.2	313.95	315.45	315.01	312.29	312.41	316.68	313.08	317.39	312.07	315.59	312.84	311.54	316.54	312.34	312.74
315.57	320.72	318.65	320.01	316.52	319.75	321.01	320.88	318.09	315.96	316.57	319.93	322.63	315.83	317.92	321.41	315.99	317.72	316.29	316.2	319.71	318.02	318.5	314.83	317.83	323.35	319.01	317.25	318.06	317.27	318.04	315.57	319.42	318.25	322.4	319.79	317.75	318.34	318.73	318.96	316.69	316.03	315.71	317.97	317.29	317.81	316.1	316.58	316.12	314.4
300.69	303.56	302.78	306.03	301.39	304.43	304.18	305.91	304.26	301.65	303.55	304.57	304.87	305.98	304.06	306.92	300.89	304.3	305.27	301.02	304	307.36	303.6	305.41	305.62	302.67	305.61	305.13	305.31	302.51	306.87	305.13	307.25	305.69	305.26	301.78	305.43	301.95	303.38	306.89	305.75	303.99	302.77	301.42	303.95	303.56	306.59	307.12	305.19	305.54
301.69	300.61	302.91	300.46	301.86	299.71	296.25	302.01	301.94	298.62	299.94	300.3	299.68	303.04	300.45	300.15	300.69	300.82	299.36	296.78	298.46	304.22	299.16	300.1	299.33	301.4	299.19	298.88	299.38	300.08	300.08	295.95	300.81	297.67	297.47	298.62	301.12	299.1	295.37	298.34	299.27	298.26	301.45	296.41	299.39	301.46	299.37	301.08	298.14	301.35
328.09	329.03	328.56	330.92	331.2	327.69	328.98	328.85	328.04	327.66	327.97	326.94	327.72	328.5	330.88	329.2	332.73	329.65	327.27	327.08	327.52	328.1	328.84	327.41	327.53	322.12	325.63	327.98	325.59	330.64	327.74	328.73	326.17	329.53	326.24	328.18	328.72	327.64	326.17	329.01	332.1	328.79	328.57	330.3	327.51	328.26	326.99	323.39	331.69	328.98
304.25	306.42	304.07	305.9	305.8	306.66	310.68	308.05	308.36	306.57	305.38	307.25	307.21	304.06	308.97	304.97	307.66	304.69	306.5	303.57	304.73	304.79	308.97	306.05	304.64	309.95	306.71	310.4	306.99	306.23	307.21	303.57	305.52	306.69	305.91	304.14	307.99	306.66	307.08	309	304.43	306.61	306.66	306.26	305.59	305.28	305.54	308.88	306.67	306.03
320.61	315.41	317.15	317.17	317.85	319.24	321.61	319.14	317.07	318.1	318.15	317.67	314.22	318.52	316.67	319.32	319.04	314.54	316.25	317.9	316.86	320.38	319.92	315.82	320.81	314.38	321.03	318.69	319.15	315.11	315.78	314.87	318.71	319.3	319.78	323.22	320.62	317.88	317.12	316.58	318.7	318.14	318.44	313.32	317.88	319.59	313.17	319.76	316.17	315.59
305.14	308.95	301.74	303.45	304.46	308.11	307.52	303.01	304.87	305.89	303.47	300.94	305.82	306.98	304.25	303.93	305.61	304.39	304.7	306.63	304.67	308.05	306.29	303.28	304.82	304.05	304.33	302.44	304.93	302.78	306.16	303.78	304.24	302.25	303.1	301.75	304.94	304.26	304.79	304.57	304.21	305.35	306.92	304.26	303.77	306.72	306.65	306.26	305.91	306
309.04	309.68	307.65	308.24	310.59	306.72	305.56	308.55	308.83	307.15	311.67	309.59	307.96	307.23	308.41	309.69	306.87	310.7	308.09	308.8	306.68	308.51	310.02	311.52	307.09	305.81	307.82	307.4	310.5	307.12	308.5	310.03	307.23	305.89	310.12	310.7	307.68	310.62	310.1	306.64	310.64	307.13	308.63	310.17	308.85	308.13	309.73	308.52	308.41	310.57
296.68	296.19	293.15	295.07	296.37	295.97	296.79	294.89	294.35	296.35	299.39	296.73	295.61	294.72	292.06	292.07	296.91	292.31	295.51	293.33	297.76	295.03	291.8	295.9	293.32	297.47	295.32	293.76	292.23	291.87	295.49	295.25	295.86	293.74	291.99	296.95	295.84	293.83	294.49	294.27	296.83	293.41	297.12	296.05	292.62	294.16	296.54	295.65	295.41	295.43
304.52	302.24	304.3	298.96	299.19	302.19	307.18	303.94	302.87	300.66	307.41	300.71	299.82	303.4	304.07	303.75	300.77	303	302.15	303.13	303.29	302.28	306.83	303.97	301.13	304.47	305.13	300.03	307.24	299.82	304.52	301.25	301.1	303.76	299.9	304.67	303.13	303.64	300.81	305.04	303.28	301.52	302.64	302.41	306.48	303.88	302.96	303.79	304.08	306.76
302.71	303.97	299.98	302.31	306.87	298.92	298.74	303.53	302.85	303.83	306.62	301.61	302.69	303.48	303.35	303.65	304.92	301.77	301.01	300.03	303.37	302.22	304.87	302.93	300.94	302.78	300.9	305.74	301.45	300.51	298.71	301.43	303.48	303.09	302.2	300.35	301.86	305.83	304.26	301.1	303.98	304.57	301.31	302.95	304.83	302.52	299.54	301.35	304.45	305.68
323.92	315.64	317.34	316.46	314.25	323.96	318.5	317.85	312.78	316.08	322.28	320.02	319.47	321.42	315.52	321.88	316.2	318.62	312.75	320.45	318.36	317.77	318.72	318.46	319.04	314.75	317.82	315.77	318.81	318.42	319.21	320.03	316.49	321.27	316.96	320.04	316.27	318.1	314.98	316.57	319.8	318.55	315.93	319.58	317.97	318.93	318.68	316.14	318.84	319.92
304.23	304.12	302.78	308.27	303.26	302.39	308.5	303.15	304.23	306.52	310.39	302.08	307.56	304.34	308.63	304.4	306.65	304.1	305.89	305.97	305.49	307.3	303.15	304.77	306.13	305.27	304.66	306.36	301.65	305.44	301	303.37	305.49	305.61	304.8	308.36	305.51	305.72	306.64	306.32	303.83	303.87	309.38	306	303.88	305.52	304.1	307.7	306.22	303.81
314.66	317.39	312.82	314.05	311.84	315.61	316.08	314.5	313.32	318.47	310.61	313.09	316.37	312.53	318.03	313.39	316.09	313.64	313.76	314.59	314.69	313.82	312.39	315.29	312.8	315.73	314.98	315.61	314.76	312.04	315.42	313.97	317.85	316.06	315.99	315.28	316.16	316.6	311.5	315.1	315.96	315.56	310.43	316.26	315.4	313.33	317.92	313.26	313.96	313.38
295.24	294.32	296.01	297.2	297.32	296.2	296.83	291.97	296.02	297.82	294.9	297.51	294.3	296.25	296.11	295.36	294.94	290.94	296.47	296.25	292.68	294.35	298.71	296.66	295.93	298.62	292.76	294.73	295.36	293.48	296.42	293.51	298.01	296.89	296.77	295.94	293.18	295.46	295.94	296.39	294.66	297.23	293.19	295.78	298.41	297.17	295.73	293.99	294.51	296.74
307.18	304.61	309.3	304.48	305.61	307.62	309.4	308.92	306.9	308.51	311.38	303.71	305.27	303.32	305.49	305.03	308.12	309.33	303.67	306.86	306.6	304.39	305.29	304.25	312.19	303.07	306.1	303.62	306.79	305.36	300.97	304.87	305.72	303.37	304.98	304.46	307.47	308.4	303.3	305.88	303.25	307.32	304.07	302.71	307.18	305.08	306.28	306.76	304.96	303.66
308.55	310.53	308.49	308.17	310.06	312.15	308.66	310.72	310.02	307.69	309.66	310.27	306.8	306.56	312.54	309.83	306.63	309.9	309.25	304.43	310.48	312.65	307.52	308.4	308.66	308.67	312.22	309.94	307.27	308.98	307.76	311.31	307.85	309.91	306.99	307.47	309.73	307.78	309.47	309.79	310.29	309.22	308.13	308.88	306.96	306.38	306.39	310.92	308.09	306.77
306.32	302.35	302.53	304.59	300.84	303.8	304.99	303.7	303.21	303.56	305.13	299.02	300.25	300.99	302.42	303.42	298.42	305	303.06	300.4	303.25	300.28	301.28	302.36	302.95	304.02	303.12	304.83	301.34	301.42	304.28	305.01	299.64	305.04	301.89	302.74	302.97	300.43	302.78	303.44	301	300.92	304.7	300.23	304.14	298.14	302.43	305.12	305.24	305.3
319.31	317.83	317.33	315.97	317.65	321.54	316.66	314.21	314.12	317.53	317.12	319.39	316.33	318.79	318.6	317.15	319.16	317.29	314.03	317.44	315.39	316.97	317.33	319.9	318.36	317.24	317.63	317.12	316.69	315.72	315.87	314.91	319.3	317.33	316.9	320.14	320.19	316.12	315.51	318.18	311.95	317.92	317.46	318.23	313.58	320.9	318.57	318.4	314.81	318.89
297.45	303.91	299.75	297.22	302.71	301.14	298.62	299.18	301.35	301.42	299.08	302.52	302.56	303.76	299.14	301.97	300.88	301.17	297.84	300.29	299.29	298.99	298.42	299.65	299.17	297.14	299.18	299.64	299.35	299.9	300.49	302.64	296.98	302.34	298.81	298.06	299.13	297.11	304.16	302.32	298.65	299.68	299.93	300.95	298.49	302.06	301.33	297.95	301.9	300.57
295.91	292.84	296.73	294.42	300.41	291.32	295.66	293.48	296.06	295.75	294.23	295.03	295.51	293.44	295.66	293.54	296.06	291.79	295.1	296.49	293.31	295.6	295.51	294.81	292.67	296.21	291.71	296.58	294.08	292.73	296.29	299	290.41	298.57	291.57	293.32	293.63	296.06	295.21	294.64	294.99	295.98	297.52	293.19	298.06	298.33	293.35	295.73	294.4	292.99
315.14	315.97	316.4	314.17	314.73	311.18	315.04	315.63	311.29	316.64	318.43	313.69	316.61	313.79	315.97	312.55	314.06	314.8	316.66	314.06	314.02	315.37	310.74	316.37	315.91	315.18	314.74	313.09	315.15	315.32	316.74	315.1	317.14	313.39	315.33	316.01	313.29	316.26	313.23	317.09	312.56	313.82	311.9	314.35	317.63	318.54	318.53	316.24	313.58	313.46
325.38	327.95	328.57	328	326.45	330.12	326.67	329.78	327.82	326.51	325.77	333.24	329.93	330.1	326.34	330.02	330.92	331.04	328.97	326.51	328.86	326.51	328.93	329.59	327.46	323.81	324.15	328.26	329.6	325.05	326.84	325.86	326.84	328.36	328.59	327.38	328.36	326.92	323.7	323.88	328.92	323.12	330.9	329.76	328.89	327.12	330.96	326.94	327.44	327.68
295.87	296.59	293.28	295.3	295.09	296.96	294.12	294.84	295.45	294.63	297.15	291.42	294.37	299.38	295.51	295.51	296.16	298.09	295.71	294.28	293.84	294.58	292.65	295.5	295.4	293.15	293.19	294.86	293.65	295.39	296.82	292.04	292.43	297.39	293.37	297.04	293.21	298.83	296.22	295.43	296.18	296.5	296.25	292.21	294.98	296.24	295.39	291.62	293.27	293.62
302.49	307.6	301.58	305.2	304.86	303.74	303.99	307.57	307.1	302.97	306.04	302.54	306.46	303.63	304.06	303.19	305.51	305.14	303.58	305.29	303.78	304.37	304.94	305.1	302.8	305.42	305.29	305.67	303.62	303.9	306.34	306.54	302.63	303.83	304.97	306.46	298.58	305.6	304.87	300.46	303.63	304.37	302.78	303.41	306.72	302.62	306.52	301.16	304.38	303.36
320.29	318.44	319.11	318.41	319.43	316.03	318	320.01	319.29	320.22	319.21	320.18	316.18	321.58	318.52	318.96	319.76	321.57	320.42	317.96	314.1	321.78	321.69	318.23	316	319.88	318.4	317.39	321.76	317.39	316.42	320.8	318.6	319.49	314.19	314.91	321.18	317.64	317.91	316.58	317.61	315.2	318.33	317.65	319.64	315.21	319	319.6	318.27	316.19
317.45	315.81	316.56	313.58	316.62	310.76	315.1	313.45	315.05	313.31	311.45	314.38	313.43	315.87	311.43	314.29	314.94	313.6	313.73	314.91	313.4	310.82	312.89	316.03	315.3	314.38	315.23	314.6	316.25	314.14	314.57	312.17	312.81	315.83	312.81	313.18	313.67	314.86	315.67	315.68	310.4	312.69	314.7	313.08	314.44	311.99	316.32	314.27	313.51	312.55
309.51	312.16	310.92	312.28	310.45	308.01	308.72	311.31	314.4	311.82	309.33	309.67	310.45	309.53	312.62	313.38	314.28	305.6	311.22	308.67	309.19	309.94	313.98	306.16	308.05	310.87	307.19	307.95	312.33	312.42	311	310.84	311.63	310.7	310	309.44	310.7	312.41	312.09	312.45	309.1	308.72	311.27	310.91	310.48	310.15	315.2	311.46	311.46	310.32
313.31	312.93	315.22	315.19	312.41	312.61	308.67	310.82	312.9	312.84	313.15	311.58	312.33	311.94	315.58	312.8	315.61	316.62	312.15	307.14	312.31	314.96	312.91	312.73	315.71	314.59	313.79	314.16	312.02	314.53	315.91	311.91	311.71	311.23	312.03	313.61	312.42	312.86	311.17	311.26	316.85	314.51	317.34	316.35	311.54	315.72	313.46	312.15	315.21	310.33
301.96	303.5	302.81	302.88	300.04	304.9	302.79	303.95	303.87	303.6	304.11	303.83	300.97	304.57	298.6	302.45	302.91	302.82	304.95	299.97	305.15	303.61	305.74	300.96	303.12	305.16	305.24	303.24	307.3	303.92	303.4	306.62	304.2	301.73	306.32	305.04	304.75	304.05	304.67	304.84	303.3	302.82	302.58	302.05	301.89	303.81	305.05	302.15	305.3	304.04
308.16	303.29	306.43	309.31	308.29	309.24	310.36	312.98	307.71	309.62	306.47	311.39	306.59	308.29	309.53	311.14	310.61	308.2	309.41	310.53	310.36	309.12	306.41	310.77	308.48	310.07	312.69	307.46	312.32	309.31	307.04	308.35	307.46	308.18	308.69	309.71	308.75	309.2	313.29	310.38	312.87	306.55	312.04	307.19	309.04	308.77	311.18	312.1	308.4	310.41
316.96	319	314.49	315.52	316.12	314.87	314.84	317.17	318.32	317.26	318.07	317.84	315.56	318.44	315.68	315.96	316.76	312.57	314.55	315.83	318.33	313.15	315.3	321.02	317.63	320.83	315.31	319.76	316.77	312.72	317.76	318.95	315.7	315.18	314.89	317.4	316.17	316.28	316.29	314.56	318.73	318.51	316.45	322.69	317.65	314.81	312.84	315.1	318.42	315.42
314.33	315.42	315.07	315.37	313.28	311.15	314.06	312.98	308.04	313.33	314.46	313.05	309.93	311.09	313.15	312.44	309.46	313.54	315.33	314.72	308.07	314.29	312.8	315.04	315.73	313.43	310.74	309.62	311.44	313.99	311.11	314.77	313.07	313.59	310.28	312.27	313.79	313.15	316.25	313.42	311.74	314.11	309.39	312.65	314.73	316.07	312.8	313.08	312.04	310.75
303.21	303.3	302.56	299.88	299.6	301.45	304.18	303.31	304.08	298.18	300.29	302.7	303.41	300.63	303.81	304.82	302.04	303.7	305.14	303.88	305.87	300.5	306.54	305.89	300.39	299.72	306.42	298.33	305.11	304.51	306.22	303.17	303.03	303.74	305.63	305.85	299.78	301.7	304.66	305.9	308.41	302.3	300.82	302.78	307.54	304.27	304.37	302.85	305.98	302.71
292.46	294.45	296.71	293.89	291.85	293.19	296.85	297.92	295.31	295.32	296.83	297.36	292.54	294.53	291.31	291.13	293.79	293.69	295.39	294.55	293.11	295.85	295.74	291.15	292.25	294.31	296.57	292.67	295.15	291.73	296.42	296.57	292.53	296.42	293.15	293.4	291.26	294.53	294.27	292.38	293.4	294.13	291.7	296.92	295.99	294.2	296.53	291.71	293.73	296.2
297.63	299.36	291.33	297.16	297.18	299.25	296.94	300.4	293.76	296.92	296.58	297.96	297.18	301.05	298.88	297.27	295.84	295.4	295.52	298.67	297.03	295.03	295.62	296.14	293.55	296.17	296.71	297.49	297.5	296.91	297.74	295.14	296.67	296.99	296.63	298	297.76	294.24	293.57	294.98	297.65	296.13	298.51	296.63	298.15	296.93	296.85	295.8	292.9	296.49
319.03	318.73	318.03	318.46	313.22	315.74	312.99	317.38	315.09	316.48	315.82	312.62	318.29	316.41	317.61	316.88	313.39	318.13	318.12	315.28	314.55	316.31	317.48	317.31	315.84	313.56	316.51	317.99	315.44	316.55	320.48	316.67	318.96	313.94	318.87	319.65	319.62	316.22	314.14	310.07	315.33	319.22	317.71	312.87	319.83	318.46	314.35	314.89	317.11	316.88
319.02	316.06	319.63	318.24	319.21	319.63	319.77	318.46	317.86	316.29	318.47	317.8	317.32	320.1	319.88	318.75	321.76	319.08	321.17	320.17	322.43	322.56	318.13	319.83	318.81	318.28	322.83	320.63	318.99	320.31	319.09	319.81	317.55	321.94	322.01	321.1	320.59	321.92	319.22	320.2	318.79	318.88	318.47	319.99	317.79	318.15	316.89	316.89	316.9	320.24
316.44	309.53	315.76	313.59	318.86	314.82	313.04	312.52	314.39	311.69	316.76	316.54	319	308.47	316.91	315.87	314.77	316.97	314.9	313.37	313.34	315.03	313.67	309.65	316.1	316.27	315.04	315.25	315.62	315.55	314.41	318.03	316.11	310.45	316.1	314.28	313.91	316.09	312.52	314.27	317.32	317.14	314.65	315.22	314.92	316.4	318.61	317.41	311.31	318.58
308.75	309.55	307.14	308.11	305.41	310	310.79	307.84	312.66	308.65	305.06	311.05	308.33	310.01	311.61	309.45	311.39	312.89	307.99	306.17	308.32	308.15	307.86	308.7	308.2	305.17	306.39	308.54	309.63	306.31	309.1	308.37	308.52	306.98	310.2	311.29	310.28	309.71	310.27	310.48	307.66	307.48	309.67	309.87	307.2	307.39	310.45	311.01	305.65	310.31
302.36	305.45	302.54	303.56	305.16	301.9	306.04	304.25	301.46	304.33	304.32	309	301.54	304.84	302.59	304.15	305.66	302.36	303.4	305.58	302.8	304.25	303.18	306.81	301.61	302.9	304.28	304.68	306.74	307.23	303.14	301.69	302.47	300.43	307.15	307.72	301.24	307.58	305.01	303.76	302.71	303.5	303.57	306.52	304.83	305.47	306.21	307.77	307.48	304.13
309.12	306.78	310.83	302.87	306.03	314.04	307.68	305.77	309.52	308.3	309.13	305.89	309.58	309.7	306.48	308.64	309.12	306.24	307.8	304.85	303.65	305.87	308.68	307.74	309.44	306.34	307.01	310.57	307.09	308.57	305.12	306.4	307.63	310.06	307	305.74	306.3	306.04	307	305.23	305.12	306.21	308.96	307.34	306.59	309.86	310.3	308.05	306.53	308.99
308.7	310.2	309.15	309.42	307.85	311.19	309.99	311.83	312.85	307.68	308.11	309.5	310.3	310.36	307.33	312.99	312.86	308.7	307.55	312.45	309.12	308.21	309.06	313.47	309.47	308.29	310.44	309.33	309.44	313.11	311.51	310.04	307.82	312.63	308.26	312.46	310.2	313.41	314.78	309.97	311.13	308.71	306.46	312.04	310.43	313.12	307.28	311.87	313.14	312.7
312.41	314.35	313.27	314.36	316.19	311.84	316.14	314.68	312.66	312.19	315.17	312.41	312.4	314.42	316.16	314.58	312.03	314.9	311.91	316.53	313.95	314.28	310.38	318.88	313.02	313.65	316.31	312.38	309.19	317.38	314.53	314.06	313.39	312.69	314.73	317.39	315.89	311.85	313.74	307.81	312.23	311.4	311.73	311.79	312.92	311.55	314.85	314.45	314.99	313.43
317.38	315.25	317.52	314.17	318.26	315.39	316.94	317.12	318.41	317.71	315.65	316.86	314.32	318.13	312.09	316.68	316.35	315.35	311.52	316.27	315.16	315.27	316.53	316.1	315.64	313.63	313.21	316.27	318.46	312.79	317.87	318.75	313.47	316.47	319.59	316.69	314.85	315.87	320.21	318.2	314.02	313.34	315.6	314.79	314.78	316.56	312.21	311.96	314.76	316.37
301.69	296.72	297.25	297.24	294.61	293.61	297.49	295.96	297.05	298.36	297.63	298.44	297.65	295.89	297.55	296.44	298.67	294.67	297.72	297.29	297.96	297.01	299.82	296.74	296.4	300.54	298.93	296.35	297.35	295.34	301.02	294.5	295.48	298.12	298.43	301.82	296.26	299.72	293.86	297.9	297.59	296.08	293.65	297.39	292.67	297.29	296.86	293.8	297.65	295.83
313.19	313.27	312.98	315.11	310.9	312.36	310.47	313.28	316.39	311.22	310.91	316.42	315.59	313.41	314.62	316	315.59	312.86	314.77	313.02	314.78	312.51	309.45	309.42	314.89	312.32	312.88	313.44	314.34	314.31	312.81	311.48	316.05	312.16	310.03	314.93	312.38	313.06	312.27	313.08	311.62	314.13	312.32	310.1	313.67	312.38	310.98	315.48	313.72	316.44
302.95	307.46	310.25	310.17	304.93	307.32	308.47	308.78	308.1	308.49	307.76	309.18	307.79	306.93	308.32	305.97	308.74	307.04	308.99	306.78	310.86	308.31	306.65	307.58	306.92	305.72	305.37	309.92	308.14	304.29	308.86	307.5	309.83	307.48	308.04	306.88	307.55	306.27	308.61	309.43	306.87	306.97	306.88	307.76	308.66	305.76	309.68	309.32	307.39	308.15
300.83	301.34	304.32	303.53	302.27	303.33	300.24	296.82	299.75	300.67	296.72	302.35	299.05	298.88	301.6	302.35	300.73	298.38	302.34	300.07	298.02	297.09	298.05	301.13	298.9	300.29	300.82	297.98	299.98	300.03	300	302.31	299.92	304.2	296.98	297.82	299.93	302.01	298.5	300.38	302.48	301.89	296.73	297.34	299.6	301.41	299.5	302.79	298.29	298.36
316.4	317.24	312.7	314.06	314.35	316.22	316.27	318.08	311.41	314.31	314.58	314.88	313.59	317.82	317.95	317.53	315.54	314.46	313.95	319.78	316.36	317.38	316.6	314.19	314.58	318.14	320.69	316.49	315.27	314.23	312.31	317.29	313.77	318.06	315.6	314.13	316.46	314.58	317.62	311.41	315.7	316.72	314.3	316.75	314.59	313.94	315.78	315.37	316.52	318.47
317.68	312.44	314.98	313.85	316.47	312.91	310.76	312.81	314.39	314.52	315.84	314.03	314.19	309.16	313.52	312.49	315.99	313.87	314.26	311.87	314.27	314.6	314.16	309.99	310.71	313.28	317.9	316.77	313.6	315.63	315.03	313.11	313.25	312.48	311.56	314.65	314.42	309.22	314.7	311.67	313.13	313.33	310.8	313.27	313.25	313.08	315.33	315.65	313.38	312.45
295.91	296.13	293.41	291.24	290.15	291.44	297.6	297.28	295.87	296.85	292.12	290.19	292.53	294.85	290.62	292.41	292.24	295.95	294.37	293.59	298.15	295.08	293.65	294.46	295.72	289.31	294.65	296.72	293.91	294.75	296.53	295.29	292.96	293.92	295.96	294.86	291.3	293.8	297.14	294.58	290.18	293.82	293.61	295.45	292.18	293.45	296.31	295.12	297.27	295.54
310.96	304.35	307.65	305.84	303.51	304.72	304.74	307.67	309.77	306.87	303.77	306.6	305.8	307.99	304.56	304.23	304.85	304.59	307.5	308.66	305.91	310.14	304.41	305.84	305.71	309.1	304.02	305.64	305.29	308.2	308.18	303.25	306.03	302.99	301.8	305.56	307.49	305.76	307.47	307.44	302.67	305.97	309.39	307.66	305.01	308.08	304.15	304.84	309.27	309.37
314.47	315.28	314.73	314.62	313.36	311.63	315.83	314.29	316.91	315.03	312.84	313.48	311.55	315.73	312.76	313.38	313.5	314.72	315.02	313.06	313.7	315.63	311.77	312.53	314.53	316.24	312.85	318.03	315.49	315.18	310.83	314.58	314.93	310.61	313.66	315.05	316.59	315.37	313.94	314.1	317.18	313.73	312.13	315.56	316.09	313.92	313.54	317.18	314.36	312.4
318.3	318.63	320.02	320.86	320.55	312.34	318.5	320.22	319.26	320.36	317.3	318.77	318.02	322.9	317.51	316.65	319.01	319.76	319.35	319.28	317.03	317.19	318.43	319.7	320.08	318.01	320.5	318.4	318.24	321.44	318.1	316.7	318.12	319	321.99	320.47	318.29	321.52	316.5	319.16	319.71	317.71	321.97	318.09	317.65	317.61	319.22	319.12	318.58	315.55
312.59	319.22	319.35	314.72	319.14	319.23	321.66	318.03	319.97	318.71	317.88	319.11	322.15	315.93	316.05	316.67	318.52	315.92	319.19	320.72	320.02	321.19	314.37	319.74	317.4	317.43	317.67	322.26	318.19	317.04	315.31	317.11	317.66	315.86	320.25	317.78	317.33	318.16	317.35	319.57	320	322.97	321.69	316.29	321.23	315.91	319.17	318.99	316.99	314.47
300.84	298.01	301.95	299.65	303.11	296.39	302.74	298.86	302.58	300.99	304.53	302.15	302.22	301.65	301.81	302.74	302.36	301.57	298.44	298.62	302.51	299.05	300.19	298.6	300.99	297.04	300.79	301.33	300.2	298.9	301.03	298.85	298.13	300.63	299.35	299.49	299.94	299.34	301.92	297.9	298.87	298.39	297.85	296.33	295.48	301.61	297.38	298.71	300	301.16
314.18	312.94	308.96	320.43	314.34	312.94	313.36	313.99	316.99	316.83	312.47	313.06	315.09	314.95	311.22	317.56	314.29	316.75	313.81	314.01	317.42	314.71	314.44	316.46	313	316.12	315.12	314.41	313.47	313.96	316.65	312.55	312.57	318.9	311.13	315.73	311.62	315.98	315.55	314.28	314.06	313.62	318.42	311.78	313.52	313.75	312.35	316.5	315.86	312.56
325.38	327.53	325.15	326.49	324.68	322.43	323.3	323.47	325.01	323.14	325.57	321.76	328.06	325.38	325.73	325.2	328.77	327.49	326.98	324.33	331.31	323.98	324.59	323.51	323.93	326.9	321.41	328.7	328.99	323.79	321.14	323	325.28	326.3	324.85	322.61	325.86	327.41	326.15	325.52	327.48	329.37	322.28	326.54	322.29	323.46	327.23	326.85	323.96	324.67
298.2	296.3	296.74	297.96	295.92	294.97	295.43	296.86	294.75	299.69	296.45	296.09	295.57	296.02	297.96	298.8	295.42	296.06	295.98	297.76	297.29	298.23	297.31	297.79	296.73	296.01	298.84	293.98	297.57	296.32	296.83	296.79	298.25	295.66	293.57	296.83	297.26	299.5	297.06	296.45	300.51	297.79	298.81	297.12	295.08	299.55	298.84	296.91	296.97	298.6
316.11	310.76	313.4	306.81	310.25	312.77	307.28	308.6	312.2	311.04	308.38	310.65	310.87	315.24	311.35	312.08	308.22	311.69	313.63	308.44	310.32	310.38	310.85	312.48	311.21	313.37	310.09	310.45	308.19	311.61	310.83	308.49	307.22	309.63	311.69	313.16	304.46	314.7	308.61	308.55	310.16	311.8	309.91	311.21	309.6	307.78	307.78	309.15	313.68	313.67
315.52	321.23	317.09	317.72	321.95	319.79	318.01	315.75	319.45	318.23	321.8	318.66	317.49	311.89	318.11	320.51	319.09	321.94	317.88	317.17	321.68	318.75	318.65	319.66	318.28	319.98	320.02	318.85	319.63	323.56	320.11	318.07	320.68	319.71	318.17	315.23	319.34	319.51	318.05	319.94	317.13	318.32	317.69	314.11	318.7	319.33	317.77	318.41	317.95	318.57
299.58	298.72	299.93	299.42	301.22	302.78	299.23	298.89	298.15	304.87	295.7	297.29	300.28	299.7	298.19	300.78	297.23	297.62	300.49	298.02	299.01	303.74	297.81	299.32	301.47	304.92	301.13	301.36	296.95	297.92	300.35	298.14	302.22	298.7	302.31	301.72	301.09	298.52	297.71	299.9	299.53	299.38	300.13	298.73	300.34	298.83	303.71	296.78	300.22	298.17
294.63	291.46	293.53	295.12	294.57	293.3	294.02	293.72	296.87	294.87	296.79	294.45	296.08	294.75	294.6	294.64	294.41	295.38	294.31	291.53	292.06	292.68	292.19	294.39	293.12	295.58	293.71	298.87	293.47	293.15	293.16	295.59	296.02	294.06	293.39	292.21	296.66	294.03	295.21	293.4	298.76	293.75	295.08	296.1	289.64	293.27	292.29	295.29	297.13	294.59
315.78	317.14	317.42	317.27	320.48	316.97	313.22	316.76	315.47	316.73	317.11	321.36	319.82	318.12	315.34	318.61	318.43	316.37	316.9	318.29	319.25	313.98	316.73	314.96	317.69	316.11	317.52	312.35	319.56	316.91	319	319.24	316.61	313.66	316.93	318.64	317.44	319.14	313.01	318.54	320.94	317.54	319.18	318.66	318.65	317.68	318.39	321.99	319.44	317.83
312.01	306.1	307.75	306.14	308.85	309.75	309.5	305.34	306.53	307.75	311.99	310.28	306.62	310.06	305.42	305.13	307.49	308.91	307.03	310.56	307	309.96	309.34	308.51	312.95	312.67	307.63	308.32	304.97	310.61	310.16	309.67	312.16	308.64	303.47	309.12	308.65	311.29	309.35	310.67	307.1	310.73	309.15	309.66	308.09	306.29	311.15	310.97	309.25	311.02
312.34	318.37	315.93	315.76	316.19	314.95	316.82	319.73	315.59	318.51	317.35	313.79	315.14	316.82	316.58	316.38	317.36	312.66	314.12	313.63	313.63	315.33	316.8	316.97	315.4	313.56	315.53	318.41	314.07	315.67	316.3	317.68	314.65	315.61	314.05	319.97	316.91	315.8	312.75	317.33	314.94	313.83	316.96	316.85	312.64	317.59	316.24	313.03	314.9	314.17
322.56	319.88	319.33	319.02	319	321.59	319.19	318.07	319.26	318.98	319.36	316.1	320.35	321.5	321.59	316.33	318.18	321.96	319.86	322.24	319.66	316.33	318.88	316.77	323.13	319.91	319.45	319.98	317.87	320.17	314.99	319.55	320.47	321.07	318.93	321.93	316.75	317.93	318.38	321.9	320.41	321.73	318.07	317.97	317.17	316.79	319.99	320.89	324.52	319.24
293.93	298.48	293.36	298.77	296.33	298.45	299.28	297.4	298.1	297.98	297.73	295.92	295.1	297.49	296.52	296.4	295.89	297.67	296.46	297.5	297.61	295.15	295.38	298.14	296.14	292.28	295.68	297	296.04	297.84	297.59	294.51	296.03	296.41	299.26	295.92	294.14	297.46	297.43	296.15	297.86	298.93	298.23	296.48	301.77	294.41	297.89	296.8	298.78	303.35
306.07	305.89	305.52	306.29	306.7	308.08	308.02	308.05	307.93	307.38	309.47	306.29	308.49	305.01	305.26	307.83	308.18	302.44	303.03	307.83	306.21	305.32	307.51	305.6	309.28	308.2	304.65	306.56	305.95	302.56	306.3	302.31	305.35	304.9	307.81	306.78	303.39	304.84	304.55	306.13	306.4	305.49	307.15	304.29	304.2	304.99	308.12	307.79	305.59	308.39
315.96	309.3	310.26	313.34	310.66	314.57	313.81	313.5	310.17	317.2	313.25	311.22	309.39	313.66	310.15	312.69	313.1	310.96	312.68	312.54	315.53	311.71	313.58	308.26	311.39	312.65	312.39	308.75	311.67	307.88	314.86	313.23	312.32	314.92	314.43	312.97	310.09	312.26	311.05	311.5	315.09	315.97	315.18	313.94	312.16	314.15	311.97	314.54	309.83	314.11
316.02	316.36	318.49	313.31	312.23	315	315	313.63	315.04	314.21	313.32	317.2	314.29	317.08	314.86	316.32	319.51	311.49	316.73	316.77	316.35	313.22	316.9	316.41	314.66	314.16	314.76	315.22	317.26	309.87	314.66	315.25	311.94	315.62	317.05	316.21	315.2	312.18	315.67	315.24	316.74	315.06	314.45	316.96	312.39	314.12	313.71	313.69	314.77	313.53
315.08	311.91	315.7	312.37	313.72	314.22	315.6	312.21	311.3	314.65	314.28	312.86	318.29	316.32	315.66	315.74	312.8	313.44	314.69	313.23	313.62	310.74	314.45	315.76	315.37	313.94	312.95	317.46	307.54	314.18	311.54	311.75	314.93	318.17	315.29	312.61	309.75	311.85	313.36	314.85	312.87	315.42	313.71	315.18	311.77	315.11	317.4	316.24	313.26	314.99
312.87	314.23	318.41	316.65	314.69	315.35	313.83	313.08	313.6	315.64	313.12	313.13	316.12	317.2	316.52	317.11	313.6	316.45	316.57	315.52	317.5	313.86	315.9	317.02	319.18	317.26	318.08	317.09	315.4	315.76	317.62	317.59	315.29	315.54	316.8	317.09	314.12	316.43	315.71	315.71	316.97	316.48	313.14	317.79	314.2	315.86	318.07	316.47	315.29	317.52
296.31	297.41	295.72	293.59	294.59	297.73	297.99	294.87	297.08	295.24	296.98	298.64	295.99	300.03	296.39	293.24	295.46	295.21	298.24	299.58	300.16	296.31	299.03	296.86	299.16	298.4	296.3	297.97	297.8	298.39	294.95	296.49	296.87	293.92	297.15	295.7	298.69	295.25	296.81	296.64	295.9	300.13	299.7	299.25	293.9	293.89	296.82	300.19	300.27	298.57
312.86	316.78	312.45	314.95	315.43	312.89	314.6	313.39	313.15	311.4	314.31	313.97	314.82	311.49	316.99	316.66	314.23	315.14	313.9	313.82	315.45	316.55	314.78	313.87	313.72	315.19	313.09	312.37	312.79	312.91	311.26	313.68	318.45	310.03	314.58	315.98	315.98	315.19	315.25	311.94	315.11	311.6	313.46	313.28	316.95	316.44	314.42	311.15	315.83	310.21
315.31	313.45	312.97	314.52	316.08	318.1	318.76	314.65	312.8	315.7	313.04	312.86	316.5	314.22	314.46	313.33	314.03	314.82	313.96	316.62	313.85	316.28	315.23	314.96	316.3	314.97	315.43	315.91	318.06	314.47	314.99	314.58	314.8	315.23	313.01	313.97	314.59	315.86	315.81	316.53	314.56	314.11	313.91	314.23	316.08	313.69	319.3	315.83	315.64	314.47
314.72	311.52	317.24	312.76	309.92	314.55	318.32	314.05	313.74	311.19	312.55	316.47	312.27	312.39	315.81	313.55	311.52	315.89	314.45	314.58	312.39	315.12	313.15	310.18	312.85	315.82	316.52	311.18	313.65	310.99	316.14	313.86	314.94	315.63	315.63	314.31	312.81	317.04	312.69	310.73	312.24	312.13	315.52	310.2	319.16	311.39	312.4	316.24	316.36	315.54
314.87	316.85	315.02	312.99	313.27	308.81	315.45	315.41	314.95	316.85	312.6	318.49	318.06	315.57	313.61	313.13	317.52	317.32	312.82	313.86	314.72	314.39	312.65	312.25	314.14	312.91	314.13	314.03	315.18	312.87	314.14	316.44	315.76	314.89	314.89	312.34	315.06	315.96	313.82	313.8	314.87	312.81	317.03	314.89	314.69	309.43	317.99	316.92	314.12	316.34
311.16	308.24	308.23	303.78	306.74	307.29	306.93	306.09	309.77	307.09	309.03	306.93	306.8	309.4	307.99	305.74	310.5	308.24	306.71	305.63	310.15	309.63	307.03	308.17	309.14	310.44	307.48	302.64	308.31	305.71	308.14	306.94	307.3	308.05	312.46	307.42	306.86	305.85	308.3	312.22	307.79	305.97	305.92	306.21	305.04	308.45	303.79	308.08	310.98	301.87
313.77	313.3	314.45	311.82	314.87	309.14	311.01	313.24	311.08	313.33	311.45	315.09	312.65	314.49	314.64	310.99	306.31	310.49	313.98	313.86	314.17	314.51	306.91	311.31	312.45	310.01	309.4	313.83	311.49	315.74	310.39	314.23	313.12	312.93	312.55	308.95	312.67	312.28	313.5	309.75	310.6	310.9	312.96	309.26	311.41	313.41	310.64	313.04	310.33	310.7
317.21	317.1	318.4	315.77	314.49	319.44	319.46	316.56	319.4	314.59	318.26	321.05	322.6	320.84	314.44	316.29	321.83	317.57	318.33	318.12	320.33	318.72	318.07	315.4	319.5	321.12	314.42	319.89	321.33	318.27	316.77	316.9	320.99	320.97	314.6	318.9	317.45	317.7	315.88	316.96	317.23	318.32	320.47	317.63	322.29	317.2	319.35	319.05	316.24	319.08
327.17	329.67	327.72	329.02	325.87	328.92	328.65	325.62	327.01	331.4	327.87	331.46	328.32	329.83	327.34	325.66	328.85	325.8	327.76	327.15	330.93	327.9	325.04	327.83	331.13	328.13	327.84	325.93	327.68	326.58	326.18	330.13	327.16	329.79	330.33	327.41	328.29	327.74	331.3	325.96	329.51	325.44	331.64	324.44	326.36	324.29	328.09	330.42	329.06	326.72
303.05	302.24	301.54	300.37	298.3	300.03	298.9	301.4	297.81	301.4	299.99	304.14	299.38	302.08	298.67	302.04	299.18	301.94	300.18	302.49	300.89	301.69	299.1	300.22	304.29	299.99	300.65	299.54	303.09	300.38	301.38	301.83	301.91	303.9	301.99	299.24	298.31	299.48	298.73	297.44	300.25	302.6	302.73	301.37	301.89	304.1	300.09	297.92	301.8	300.29
301.92	296.17	300.8	301.56	300.95	303.55	303.62	301.28	299.19	301.29	297.71	300.93	303.71	303.69	301.82	300.13	300.2	301.01	302.53	298.05	302.78	298.93	303.36	301	302.59	305.43	300.78	301.13	300.74	302.78	298.44	302.7	299.79	304.13	301.41	305.69	303.19	298.07	301.82	300.78	299.92	301.29	300.03	304.73	298.5	302.43	300.94	298.53	304.3	300.72
326.39	325.64	328.74	329.8	329.93	330.26	326.03	328.93	330.03	329.06	326.87	329.09	329.3	330.36	331.41	327.72	327.99	329.3	330.09	329.48	326.38	332.35	329.44	329.9	328.97	331.27	330.13	329.09	328.1	328.56	327.21	328.35	327.09	331.49	329.63	330.4	329.91	328.26	325.98	328.24	329.42	331.14	330.96	328.82	329.58	328.2	331.82	330.85	327.09	327.69
304.47	300.68	306.01	307.64	305.05	308.81	306.37	306.45	306.92	307.74	307.78	310.07	303.89	303.59	303.6	306.75	307.83	306.87	305.06	307.11	303.89	307.65	307.97	305.32	307.16	308.26	309.33	305.48	307.11	305.63	302.81	304.01	305.34	303.47	306.94	309.25	312.59	308.01	307.94	309.84	303.96	305.27	305.8	305.11	307.17	306.53	305.47	308.89	304.29	307
301.13	302.59	306.6	305.6	305.3	307.67	306.48	305.16	308	300.88	304.69	307.02	306.08	302.24	305.15	302.76	307.27	302.6	305.05	303.53	309.56	303.37	308.89	308.05	303.71	306.17	305.98	301.29	304.51	307.29	305.95	305.17	306.25	303.51	304.58	305	303.53	302.93	303.78	305.31	307.26	303.87	304.9	305.93	304.48	302.71	302.18	305.78	305.58	306.57
300.25	302.81	307.81	304.3	298.85	301.2	304.9	300.92	301.86	299.31	303.65	301.93	304.64	301.5	298.14	304.41	304.55	301.23	302.59	304.3	303.48	306.18	302.5	299.2	304.9	306.83	305.13	301.85	303.95	305.59	306.6	304.12	302.82	306	304.08	305.89	303.24	303.54	301.31	304.36	301.53	303.25	300.29	301.3	306.36	302.31	302.46	301.93	300.61	305.48
303.1	303.71	304.52	306.48	304.57	302.87	305.31	305.2	305.2	302.4	304.98	302.45	300.92	303.46	302.58	300.21	300.58	300.9	306.84	306.56	303.55	303.91	303.05	300.13	301.76	301.66	304.07	303.53	302.73	303.24	300.36	301.65	302.4	304.97	301.04	301.58	305.77	305.8	305.2	303.32	306.72	305.47	303.22	299.56	304.96	301.5	304.86	300.53	302.63	304.76
313.62	316.57	313.25	315.3	315.99	317.52	318.05	316.09	316.89	314.95	315.86	314.04	316.91	317.23	312.89	317.16	313.34	315.21	317.85	320.64	315.64	314.66	317.03	314.82	315.9	317.6	316.54	318.31	314.64	314.07	317.17	314.75	315.4	312.7	318.28	312.91	316.62	315.09	315.52	314.95	317.06	312.39	314.99	315	314.54	310.6	314.6	315.96	313.62	318.5
321.2	327.67	323.73	326.33	319.82	326.42	326.32	327.34	327.44	321.89	326.6	324.87	327.47	323.6	326.69	324.9	325.72	321.79	328.68	322.99	326.79	324.36	325.39	325.21	324.9	326.3	326.63	326.12	323.44	326.54	327.4	326.1	327.38	327.3	323.2	326.16	325.9	324.23	322.88	322.3	329.48	329.22	324.18	324.84	323.33	325.08	325.42	325.03	327.05	325.15
305.06	304.79	302.54	302.55	306.8	306.83	303.45	305.78	301.8	306.12	301.95	304.14	304.91	304.22	303.36	302.46	305.32	304.23	300.29	305.87	303.44	304.94	302.47	303.84	302.03	307.66	306.68	304.07	305.63	305.53	304.55	306.48	302.65	305.13	302.08	309.13	303.81	305.21	304.69	306.7	306.85	303.67	306.23	305.27	302.8	303.39	302.62	302.11	302.09	304.42
329.91	326.26	329.72	330.68	329.08	326.03	328.97	325.42	328.06	327.74	324.67	329.59	325.13	327.19	329.07	331.36	330.57	324.91	328.71	328.92	326.2	325.34	328.28	327.37	326.39	326.82	327.76	327.06	326.9	326.89	325.53	327.13	326.42	324.7	326.9	326.81	327.79	326.91	328	325.35	326.03	330.13	328.32	327.41	330.31	325.22	329.14	327.92	326.72	328.26
304.49	303.82	305.64	305.73	309.7	305.94	307.25	306.21	306.74	308.44	305.9	305.31	305.52	303.68	306.89	307.94	308.98	307.38	302.93	303.85	305.87	306.99	301.23	305.65	305.68	303.93	306.89	306.36	306.16	304.12	303.98	309.22	307.43	310.39	306.87	307.13	307.27	305.36	305.39	303.22	307.43	303.58	308.95	305.55	304.6	306.2	308.99	305.83	306.77	309.4
294.27	293.64	295.84	292.77	296.11	292.96	296.55	294.93	293.21	294.23	293.07	287.55	292.79	292.37	295.24	290.4	300.68	293.22	292.67	293.45	293.93	292.64	293.88	296.16	297.73	295.19	291.5	293.54	291.43	292.83	294.04	292.98	293.45	295.7	290.6	292.65	294.36	295.12	296.94	292.9	294.93	293.34	297.02	295.51	298.14	294.93	291.46	296.32	292.06	293.38
317.55	318.55	316.64	318.32	314.95	322.44	319.05	319.39	318.17	319.67	316.31	318.55	317.45	317.68	316.71	319.25	319.12	319.16	321.26	314.87	318.79	317.95	317.61	316.1	320.19	316.98	317.51	319.45	322.17	318.99	320.01	318.34	317.39	315.92	319.5	318.52	320.86	319.38	315.8	317.96	319.86	314.84	317.91	317.43	316.68	317.48	318.4	314.78	320.54	321.57
327.88	329.61	325.75	326.78	326.83	328.96	327.8	328.76	329.67	330.21	326.42	323.04	326.2	327.73	327.72	326.31	327.56	328.26	327.56	324.79	329.07	326.94	328.07	328.49	328.57	325.52	329.24	328.73	328.34	328.38	325.39	323.95	327.82	327.7	326.2	326.86	326.98	328.69	325.96	330.32	327.32	327.49	324.71	329.88	324.17	327.56	328.72	323.26	329.45	325.09
325.58	327.76	325.84	327.32	328.22	323.9	325.1	327.2	327.54	326.35	325.51	326.07	325.73	321.62	323.99	324.33	325.82	326.98	327.01	324.65	325.63	322.92	325.33	325.24	324.43	322.16	324.97	324.81	325.73	325.02	324.56	324.76	322.66	329.67	326.89	324.98	323.94	324.68	324.33	326.91	323.94	325.43	324.11	326.8	320.76	325.39	331.38	327.74	326.49	325.61
299.92	304.29	301.47	298.75	301.84	300.16	300.2	302.26	304.34	303.91	303.32	303.75	300.16	302	299.17	303.97	307.71	307.39	301.84	302.46	303.28	303.2	307.13	302.79	302.37	303.78	302.59	306.08	304.77	303.31	301.06	301.18	305.61	301.02	302.51	301.76	305.71	300.88	303.32	302.44	300.69	302.3	301.94	302.83	303.25	301.38	301.97	303.2	301.07	299.45
303.59	304.65	307.14	303.61	303.64	301.82	303.74	303.04	305.58	303.24	305.54	308.67	307.54	303.47	300.63	304.44	305.77	301.21	305.79	304.03	301.18	306.49	306.01	305.59	304.51	304.12	301.66	304.36	303.59	305.45	307.12	304.49	306.01	305.44	304.37	303.99	305.42	304.98	306.33	299.85	301.42	308.16	300.56	305.67	305.12	304.29	303.02	302.3	299.83	304.01
312.59	315.71	312.75	311.71	313.04	313.05	314.4	313.45	318.76	313.77	310.75	317.92	312.3	310.46	317.37	313.85	314.43	314.99	311.39	314.94	314.09	315.94	310.85	315.85	313.68	315.32	312	316.42	313.46	313.13	315.87	317.64	311.02	318.03	312.85	311.1	314.67	315.5	313.33	313.62	312.62	312.14	312.24	313.83	315.94	315.44	315.96	314.51	316.8	313.1
302.66	302.02	298.29	304.46	297.89	299.95	300.59	303.66	300.48	301.31	301.48	298.02	301.28	302.56	305.69	300.75	298.69	301.44	301.7	302.52	303.18	299.7	302.96	302.58	302.19	301.56	298.22	300.52	302.47	302.89	301.34	302.86	298.26	301.32	299.91	303.07	300.61	300	299.09	297.1	299.98	305.9	300.71	301.29	301.09	299.93	302	306.42	301.51	301.1
299.85	301.88	305.68	309.7	300.53	301.36	303.2	303.41	304.46	300.96	302.56	305.88	301.47	301.71	306.47	301.66	299.33	302.67	299.69	304.12	303.15	300.77	307.75	307.43	306.08	301.7	303.8	300.53	302.13	299.98	301.93	302.95	303.18	301.62	303.58	304.38	299.03	303.5	302.01	298.84	300.18	303.78	301.6	303.88	304.33	301.18	301.59	302.47	303.71	304.7
311.98	314.22	309.25	314.58	315.08	313.77	310.3	313.3	312.44	314.34	312.19	311.91	312.87	310.63	311.77	314.87	312.73	313.08	309.8	315.95	311.04	313.12	312.02	312.86	314.22	310.76	309.35	310.77	313.66	311.1	310.4	311.89	314.98	314.92	313.24	309.6	311.62	313.01	312.75	308.62	315.55	315.07	309.49	315.2	313.42	311.95	308.67	311.88	313.34	313.67
305.64	306.7	305.43	303.87	302.83	305.1	306.6	309.3	305.83	307.46	305.04	306.56	302.04	306.3	304.52	303.91	306.9	307.31	303.7	305.32	305.61	306.26	305.22	307.26	306.51	306.59	305.77	311.02	304.36	304.1	309.05	306.37	305.78	304.28	302.81	301.97	303.43	305.41	304.84	303.8	302.26	303.81	302.9	306.25	306.13	304.16	304.32	305.14	306.5	303.87
315.53	314.89	312.45	309.05	313.8	311.9	314.08	313.27	313.26	314.42	313.22	313.76	312.54	309.43	313.07	313.11	310.21	314.26	310.97	312.73	312.4	311.24	311.99	311.4	314.94	310.1	311.64	311.76	309.79	307.33	313.24	310.36	315.56	315.42	309.8	313.74	310.73	313.13	312.76	312.13	313.17	311.36	310.94	314.32	309.74	310.15	312.92	314.97	311.48	312.34
314.24	315.76	315.91	317.79	315.87	315.41	309.91	311.99	315.62	313.71	315.45	315.45	312.99	314.51	312.58	313.03	315.4	314.19	314.78	308.68	313.81	317.23	314.4	315.63	313.84	313.87	313.94	314.98	316.09	312.91	314.46	315.59	311.71	315.62	318.46	313.77	314.92	313.67	316.36	314.29	315.88	317.28	311.71	312.89	315.79	316.52	315.29	312.04	317	310.18
321.98	318	315.67	316.57	317.7	318.94	318.95	314.22	320.73	321.81	316.27	318.39	318.84	317.13	317.5	317.61	316.24	315.28	316.67	313.39	315.83	318.28	317.14	315.06	316.28	317.45	314.33	316.94	318.84	316.71	321.43	317.44	312.39	315.65	315.35	316.74	313.46	315.01	316.92	316.23	316.99	312.89	317.13	319.55	318.75	315.76	316.63	313.79	320.08	315.51
307.31	305.42	307.84	303.17	300.13	304.03	304.8	303.39	304.03	304.64	303.13	304.48	309.88	304.08	303.43	304.14	302.72	306.25	304.9	304.21	304.78	305.41	303.75	302.16	298.38	303.07	302.67	302.31	304.68	304.78	304.88	302.96	304.95	302.99	306.56	303.05	301.35	304.37	302.66	302.51	305.48	303.5	304.73	302.75	300.36	305.42	302.7	304.11	300.88	305.54
291.59	293.8	295.53	294.46	296.97	293.92	294.61	293.17	295.39	292.33	294.33	292.69	293.06	294.85	295.97	296.1	292.3	292.06	291.61	293.93	296.21	297.15	293.65	297.87	293.28	293.01	293.63	293.14	292.9	292.61	293.03	291.49	293.77	295.78	291.57	292.11	295.47	289.9	293.59	296.51	293.19	290.65	292.59	294.02	294.66	292.95	298.03	294.72	295.59	295.18
310.98	311.37	312.13	309.82	311.03	310.79	313.91	313.69	313.08	310.3	309.12	312.47	312	310.13	309.78	311.28	309.95	309.11	314.11	315.09	311.71	312.96	312.11	311.21	310.22	309.29	312.34	309.03	310.76	311.6	310.99	315.68	310.01	312.48	309.49	312	309.57	311.36	306.07	309.43	312.1	311.07	310.52	312.66	313.92	312.46	313.82	314.06	312.49	310.7
314.8	315.56	316.35	319.75	318.83	318.9	316.95	314.86	316.44	316.13	311.86	315.23	318.07	315.98	316.36	313.77	316.24	316.14	311.21	314.35	314.73	314.29	313.85	313.8	310.99	316.61	316.16	315.71	312.86	314.93	316.2	314.74	315.39	316.46	315.78	313.13	315.32	313.18	316.43	316.18	311.29	314.69	316.85	311.03	313.84	309.56	314.2	316.84	315.01	316.41
296.9	293.31	297.3	297.76	300.75	300.14	294.62	296.49	299.3	297.27	295.95	296.42	299.27	299.59	295.15	297.15	292.96	292.69	297.04	295.89	296.65	297.79	298.04	297.17	295.87	293.01	298.46	297.92	296.24	301.14	294.62	299.68	296.22	297.98	298.48	296.53	294.71	296.77	295.12	297.41	296.53	294.6	295.81	298.13	297.46	297.83	297.15	298.73	291.53	297.09
307.53	307.83	305.92	305.41	306.26	302.94	305.21	306.82	308.77	303.02	303.51	306.02	304.57	305.84	304.42	306.51	304.59	305.02	306.03	309.24	307.34	305.27	309.72	306.59	305.34	306.02	305.09	306.32	303.21	305.51	302.09	305.25	306.59	308.37	306.59	306.47	306.17	305.36	309.09	307.59	305.12	305.24	306.41	305.2	305.84	305.65	307.37	306.54	308.7	304.35
300.48	297.72	296.59	296.48	293.3	296.61	298.58	297.08	294.67	296.39	292.04	296.7	295.38	293.12	294.92	293.73	296.07	293.07	298.69	296.76	296.41	292.13	295.56	292.55	294.78	296.25	295.06	294.29	297.39	292.72	293.97	294.57	294.57	299.02	291.29	293.37	293.3	294.9	294.49	293.93	298.49	295.1	296.31	297.58	292.97	294.97	296.46	291.57	295.9	293.05
325.64	323.88	327.28	323.27	325.36	324.37	325.26	321.15	326.48	324.81	323.35	325	325.75	328.62	326.9	326.62	324.45	325.66	327.78	323.21	323.7	325.27	323.24	326.1	327.11	327.77	327.07	323.35	323.46	325.32	324.49	322.61	325.96	326.27	325.86	326.56	324.98	324.49	323.05	328.03	325.37	326.32	327.7	324.03	324.81	323.35	326.04	324.88	325.43	323.02
301.4	304.2	304.05	302.12	300.25	301.41	300.84	302.82	296.96	301.9	301.78	304.06	300.93	302.19	305.15	301.38	300.22	301.98	303.11	305.41	301.64	302.71	301.68	307.46	301.77	301.69	305.09	299.18	304.55	299.71	301.28	306.05	302.69	303.58	303.32	302.86	305.49	303.42	301.09	302.07	302.07	298.98	300.08	304.96	304.1	301.65	302.27	304.22	303.81	305.12
304.44	304.46	308.76	307.87	307.9	307.83	305.99	308.93	303.59	303.37	305.62	305.76	305.38	307.97	307.91	308.24	306.09	304.59	307.28	305.21	305.71	307.32	305.49	304.92	305.1	305.05	303.75	305.15	304.12	304.36	305.06	307	307.14	304.28	306.42	299.46	307.24	306.19	308.03	305.16	304.61	305.21	305.39	306.59	305.5	308.54	305.12	306.44	304.91	303.72
308.32	303.58	305.33	303.82	301.45	303.11	305.68	302.19	304.64	302.25	305.51	299.59	300.21	305	300.14	300.77	301.73	302.94	301.44	298.98	305.4	298.42	302.6	300.47	301.75	304.09	304.35	306.39	303.74	304.34	304.35	301.1	303.94	305.64	300.77	302.13	308.3	301.45	306.39	308.09	300.84	305.06	305.96	305.51	302.6	306.97	306.24	304.72	305.92	308.13
317.17	316.08	317.01	314.82	316.95	315.07	317.23	317.48	317.06	318.24	315.48	318.73	317.8	316.61	315.14	316.05	317.22	317.47	311.84	318.74	317.9	318.04	317.44	319.03	317.97	317.1	314	317.79	320.33	316.28	316.73	315.08	319.48	313.8	314.79	317.75	323.66	317.57	319.61	319.7	313.84	316.25	314.93	316.04	316.25	314.32	317.36	316.79	315.97	315.1
300.19	303.22	303.41	303	304.76	306.13	306.78	302.15	306.45	305.37	306.97	302.95	303.88	305.32	305.34	303.9	300.8	304.63	303.19	307.16	302.49	304.96	301.44	302.32	305.37	304.67	304.6	308.88	305.04	304.32	301.37	305.31	304.96	305.87	301.61	302.83	301.13	303.26	301.39	300.99	299.93	304.36	301.77	304.91	301.01	305.23	301.91	302.63	301.27	304.15
301.6	303.26	299.33	304.28	304.56	304.45	303.26	301.44	299.96	304.82	300.28	303.55	301.13	301.96	301.72	303.68	303.16	304.19	304.37	303.11	299.43	304.51	296.87	302.29	302.6	302.29	301.3	303.97	304.54	300.66	300.21	300.89	296.92	302.96	301.35	300.97	302.49	303.19	301.02	302.38	304.53	304.48	305.06	302.07	301.31	302.01	302.72	302.14	301.93	300.68
294.96	292.06	294.1	296.46	294.4	297.86	292.05	293.11	293.81	290.8	295.56	297.82	293.54	294.06	298.51	292.96	290.17	291.87	294.15	293.11	294.96	301.23	295.63	296.05	296.53	293.3	294.83	295.6	295.83	294.63	294.2	294.03	294.8	295.56	296.99	294	294.72	296.17	295.44	293.49	299.69	295.61	293.09	292.8	294.89	295.21	296.34	292.58	292.34	294.21
306.55	304.93	303.54	304.87	303.43	305.43	304.83	308.33	307.38	304.18	305.29	304	304.5	301.76	305.38	305.06	311.05	303.69	303.82	306.07	304.6	310.12	305.08	302.09	302.5	304.44	301	306.86	303.14	303.73	306.55	300.85	305.95	304.48	305.43	308.84	304.13	302.98	301.71	305.81	303.7	301.84	306.16	305.12	307.71	307.76	307.6	304.97	307.64	303.53
312.07	308.35	313.38	309.01	310.4	309.23	310.09	306.83	306.32	308.38	313.12	307.4	309.51	306.57	306.71	309.03	308.67	310.04	307.14	311.93	312.79	306.37	312.71	307.47	306.26	306.09	310.74	313.27	307.76	307.27	305.16	308.6	307.56	305.99	310.47	309.87	310.35	310.51	309.02	308.8	309.57	307.52	309.66	307.01	306.93	304.64	308.51	309.19	304.39	305.3
328.02	325.09	329.85	332.07	325.59	327.17	328.1	328.17	328.22	326.09	328.37	324.85	324.26	327.8	325.65	328.79	331.16	326.48	327.95	329.74	331.08	326.79	325.74	327.45	323.76	329.3	329.58	330.13	329.01	327.95	330.17	325.82	328.1	328.95	326.81	326.87	326.11	330.24	328.75	326.59	329.43	327.58	327.28	326.64	327.42	328.49	329.18	327.64	327.8	327.77
304.25	304.4	303.51	302.6	301.73	302.31	304.07	306.1	304.25	302.41	302.47	305.55	304.36	308.12	303.81	303.3	306.75	305.16	304.76	304.54	301.51	305.72	303.16	304.4	302.69	307.91	308.03	305.96	304.44	304.75	303.76	304.49	305.64	304.09	301.53	303.2	303.01	304.79	304.23	303.26	303.53	303.13	307.36	301.57	306.87	302.62	303.43	305.13	305.29	307.77
298.25	298.55	302.18	299.01	300.94	301.32	298	301.17	300.88	302.32	300.6	301.91	301.61	296.41	299.92	299.77	302.93	296.22	300.92	305.96	299.89	298.71	299.31	299.87	297.01	300.84	301.41	302.14	304.03	301.64	302.45	300.78	302.32	298.62	298.76	300.7	300.08	299.02	300.77	299.48	299.71	301.16	303.89	298.04	304.09	300.72	296.66	300.63	299.56	298.92
302.14	303.5	306.69	303.53	304.07	301.95	305.73	305.1	303.83	301.3	298.05	302.41	304.69	303.53	302.39	302.67	301.48	303.79	299.61	299.52	300.49	302.32	302.48	299.43	304.38	302.54	302.93	300.94	304.94	304.63	301.01	299.73	302.88	302.7	302.28	302.01	303.65	302.76	304.46	299.91	303.25	301.87	305.28	302.67	302.41	299.97	300.09	300.88	302.88	301.07
296.91	294	294.7	293.22	295.47	298.23	293.61	295.6	291.45	294.62	293.69	289.69	295.95	292.57	296.13	291.72	292.75	293.57	294.79	294.32	293.57	291.94	295.55	295.81	294.58	296.3	296.57	295.4	295.41	297.03	292.68	291.38	295.83	295.1	294.09	294.02	293.91	291.29	295.22	295.56	293.41	294.42	295.11	297.01	292.69	295.14	292.92	296.19	292.23	293.09
322.1	327.33	323.32	325.44	320.64	325.59	326.14	327.94	321.83	325.02	322.39	326.01	322.09	323.27	325.01	323.06	325.1	322.86	325.37	323.14	321.54	327.04	327.79	325.39	324.17	326.87	326.97	322.9	326.55	322.62	323.7	324.64	327.46	321.21	322.52	323.73	323.44	322.79	327.7	330.57	325.57	321.85	324.05	327.14	326.52	327.8	323.94	324.01	328.23	325.7
302.93	305.61	304.3	303.19	301.32	303.69	302.35	307.73	303.3	305.98	306.26	303.99	302.96	302.68	306.04	305.29	306.29	304.71	304.59	301.75	305.19	301.4	304.28	304.99	304.67	304.7	302.49	305.54	301.94	305.06	302.57	304.5	303.68	302.04	305.73	307.86	300.86	302.78	306.64	304.56	302.4	302.89	300.29	303.42	306.44	303.16	304.94	304.04	303.59	304.46
314.33	311.06	314.1	315.27	315.77	313.09	314.11	316.63	313.86	315.97	312.87	310.69	311.73	317.16	312.38	311.96	318.22	313.48	314.51	314.35	315.9	312.78	313.65	313.25	317.19	315.81	313.08	316.43	314.34	314.09	313.98	317.79	316.12	315.36	315.8	311.69	317.22	319.41	313.25	312.57	316.22	312.9	314.35	312.38	309.34	316.99	313.14	315.53	313.24	314.79
329.99	329.53	330.79	327.29	327.63	330.16	327.86	331.19	329.53	330.44	329.07	332.97	327.48	328.5	330.84	326.44	330.82	327.27	327.91	328.17	329.31	325.74	329.74	329.78	326.77	333.59	327.38	326.96	328.3	331.21	327.79	328.02	326.58	327.28	330.4	327.52	326.04	329.43	335.6	326.81	327.59	326.78	327.46	325.4	331.04	330.7	329.35	329.16	331.27	328.95
312.55	316.73	315.28	312.31	312.47	315.01	314.42	312.77	314.84	314.67	314.56	311.83	315.19	316.61	313	310.14	310.15	316.09	313.15	310.52	314.08	312.88	313.47	314.02	316.5	313.91	313.19	312.62	314.81	315.94	313.5	311.97	314.7	315.51	316.47	311.56	312.93	314.06	316.22	315.06	313.69	312.01	318.46	315.04	311.62	314.85	313.9	313.54	314	311.51
307.02	305.86	306.44	304.7	307.75	304.72	303.77	309.07	305.06	303.8	306.31	308.37	306.71	306.44	306.49	303.26	306.49	305.81	303.06	307.25	305.74	305.72	304.28	306.78	306.78	304.06	304.6	308.66	303.87	306.02	304.07	302.22	304.46	310.62	302.82	304.66	305.09	304.67	307.96	304.13	306.19	305.95	305.45	305.34	302.46	305.57	305.47	307.02	307.93	303.92
318.03	318.55	315.33	318.36	320.57	319.56	321.75	321.03	317.27	316.49	321.16	319.09	322.7	317.26	316.26	316.4	320.09	315.31	318.02	318.11	320.01	319.54	319.26	317.26	316.45	323.4	317.23	318.2	317.3	320.2	320.65	321.72	320.43	319.46	319.58	315.9	317.55	314.8	317.64	322.24	316.92	320.01	317.61	317.9	317.58	320.7	321.73	317	318.63	316.7
312.26	313.23	310.11	310.55	312.67	311.32	309.98	312.17	314.33	311.74	315.61	313.81	313.69	315.73	312.81	313.25	311.05	312.3	313.78	309.36	310.58	314.35	316.43	313.13	313.49	309.21	311.67	315.78	308.77	309.31	313.36	313.67	313.27	311.49	316.35	311.29	313.72	310.52	312.33	310.95	312.08	311.26	314.77	316.13	314.25	310.07	313.14	315.47	314.54	312.66
315.96	315.39	316.44	312.97	316.65	317.12	317.7	313.56	316.34	315.59	315.37	318.34	316.83	313.61	314.35	313.14	315.58	313.7	311.49	314.27	314.81	315.28	312.87	314.1	318.09	314.22	314.13	313.09	314.58	312.47	313.96	316.84	313	319.41	315.46	316.8	316.61	313.78	316.33	313.07	314.46	313.59	316.7	315.49	312.44	312.28	315.97	317.01	316.86	315.85
313.23	314.44	315.37	318.59	315.11	314.71	312.23	310.87	308.49	313.25	312.36	316.72	311.91	309.61	313.37	313.45	311.52	311.81	309.26	311.26	314.2	312.56	313.67	312.57	313.75	315.11	311.02	313.22	315.52	313.56	315.54	308.54	312.66	312.36	310.24	314.54	312.22	310.88	309.85	307.98	309.77	313.84	313.2	312.44	316.02	309.56	311.29	311.2	311.71	314.45
313.56	312.42	317.08	319.46	317.86	314.65	314.3	315.17	314.26	316.53	315.4	316.59	316.25	312.37	315.43	313.5	314.37	319.87	317.44	316.64	319.18	316.02	309.77	311.04	311.33	312.4	315.24	314.25	318.08	317.49	319.99	315.55	317.35	320.3	319.6	316.51	316.96	317.4	315.8	314.8	314.48	315.72	316.55	320.13	316.84	313.5	316.76	319.03	316.5	315.64
295.14	295.71	296.34	295.78	297.24	298.05	298.14	300.48	297.53	295.3	295.82	297.34	296.74	298.49	296.66	298.25	296.28	293.82	295.64	297.7	298.59	295.24	293.7	294	297.53	298.16	297.79	296.29	293.85	299.18	299.64	295.15	295.49	295.31	296.58	293.23	294.48	298.44	297.2	296.78	299.65	295.24	299.15	298.34	296.43	294.34	297.88	297.26	297.81	295.81
303.24	304.38	303.78	304.95	303.9	304.04	303.07	303.15	301.96	307.02	303.57	302.89	307.25	304.92	303.25	304.41	302.43	303.26	304.13	303.88	305.15	304.65	301.1	302.46	304.08	306.8	305.86	302.86	305.52	303.32	303.32	307.82	299.86	302.55	303.92	304.53	307.56	303.87	301.71	300.42	303.83	303.87	306.89	305.39	305.28	305.97	304.01	303.36	305.23	307.35
319.37	318.96	319.54	317.7	316.97	317.34	316.87	318.83	314.4	318.45	315.56	318.61	314.43	319.77	314.42	312.21	316.12	316.88	315.53	317.17	316.35	314.31	315.51	319.24	318.38	317.02	320.81	319.62	311.88	317.05	316.64	319.57	318.64	319.31	321	315.47	317.61	318.93	318.03	318.71	316.33	316.08	317.8	316.06	316.4	318.41	315.98	316.35	319.29	315.54
324.62	327.61	327.01	328.42	325.48	327.39	322.18	327.97	328.32	330.05	328.38	321.81	326.46	329.18	328.2	330.16	326.2	326.33	327.69	326.29	326.8	328.33	326.75	329.44	329.59	327.07	328.74	327.41	326.42	326.55	327.32	326.13	325.24	326.52	327.69	327.72	327.27	325.79	321.54	324.33	327.65	325.33	329.14	327.83	328.47	329.24	330.22	326.26	322.44	327.77
294.54	297.5	294.03	293.66	295.9	294.73	293.18	293.47	292.06	292.19	294.07	293.08	290.02	293.03	295.86	291.46	290.59	294.75	293.61	293.65	295.92	295.97	294.54	292.52	294.62	293.57	296.83	291.66	294.41	292.03	295.31	296.93	295.02	294.51	294.16	291.72	293.72	294.32	293.98	294.11	296.07	292.3	292.25	292.45	295.15	292.7	297.05	297.64	291.02	295.32
312.13	311.7	314.75	315.21	313.96	312.44	314.19	312.29	312.63	312.63	313.9	311.61	313.48	315.11	315.1	313.37	314.02	313.91	312.06	315.05	314.05	313.45	309.93	316.31	314.08	312.67	317.45	314.42	317.56	313.74	314.4	314.17	311.37	316.58	310.77	313.28	313.8	315.5	312.89	315.94	309.41	311.99	313.97	315.21	315.84	311.75	313.04	320.33	317.77	314.53
307.28	309.84	309.11	310.89	308.75	310.88	308.46	310.18	308.61	308.72	307.57	310.87	308.91	311.23	308.3	308.89	307.52	309.65	308.33	310.43	309.41	307.42	306.88	306.11	308.06	311.13	313	308.18	313.65	306.3	309.66	308.76	310.82	305.8	309.29	309.72	307.87	307.95	307.84	310.27	310.27	310.5	306.27	308.41	311.16	308.21	309.32	304.8	309.35	311.2
303.57	305.32	306.77	302.89	309.01	302.37	303.08	304.65	303.98	305.18	301.08	306.96	306.93	309.27	308.63	305.75	304.58	307.21	301.31	302.25	305.19	306.12	308.43	306.97	304.6	298.6	303.85	304.74	300.57	305.05	306.31	303.36	308.1	303.75	305.03	304.46	301.79	308.33	303.6	304.4	306.61	302.56	305.85	303.7	304.75	304.96	304.43	305.08	304.42	303.62
315.02	319.4	315.73	311.9	318.75	309.7	318.34	313.94	318.98	317.65	314.18	315.85	315.75	315.74	314.75	317.98	309.01	314.12	316.91	316.97	315.88	315.05	319.42	314.52	315.55	315.35	317.95	311.19	315.41	312.9	317.15	313.36	317.04	316.37	315.76	315.65	315.16	317.9	315.55	314.07	311.72	314.74	313.51	315.81	314.25	317.24	317.64	318.11	312.85	313.8
293.51	298.2	301.89	296.94	295.74	296.73	298.02	300.4	297.73	299.16	297.82	299.91	296.75	298.85	296.4	299.29	299.5	297.45	297.24	297.33	300.08	297.11	296.41	297.1	294.27	294.09	301.07	298.99	298.44	294.46	294.75	300.92	294.55	298.01	295.21	297.07	294.98	297.46	296.56	293.46	295.96	301.2	297.32	296.32	299.21	291.83	297.41	296.99	296.32	297
316.14	313.03	318.06	314.6	313.34	317.76	314.17	318.35	314.05	316.59	316.46	317.57	313.42	314.85	312.21	314.37	315.6	315.21	314.28	314.66	312.83	315.06	313.84	318.03	315.22	317.61	316.29	314.68	318.13	315.07	312.46	311.76	316.37	315.8	316.08	318.89	315.42	314.13	314.98	313.29	313.52	314.38	310.96	317.05	316.43	312.46	312.04	315.62	314.78	314.78
328.76	329.94	327.61	328.72	328.76	327.58	327.26	325.99	323.14	328.37	327.14	325.22	325.32	324.77	329.46	329.17	326.9	326.12	325.94	329.94	325.04	327.73	326.75	326.63	323.89	324.06	329.07	324.19	327.55	327.38	324.13	326.13	329.16	328.23	327.5	327.81	326.38	325.05	322.68	325.7	324.46	326.19	328.4	326.11	326.43	329.06	327.36	328.49	324.14	328.85
318.41	314.6	314.04	315.4	316.96	316.5	317.48	314.18	314.35	315.47	316.22	316.22	315.98	313.62	313.8	315.39	312.47	317.03	316.96	317.92	315.18	313.22	312.29	314.23	314.2	317.22	316.3	315.97	313.69	317.22	317.61	315.6	315.19	319.15	316.35	317.45	313.64	317.9	312.26	316.37	315.04	314.78	318.58	313.2	316.2	316.93	317.24	315.24	318.05	314.44
314.08	312.92	311.56	315.33	312.79	311.96	309.7	313.93	310.16	313.53	308.48	315.66	312.19	313.21	313.25	311.52	309.33	309.4	311.77	315.81	313.43	312.36	311.68	314.15	311.45	309.93	311.1	308.25	311.54	311.97	310.95	310.22	309.54	313.33	311.98	312.9	311.89	312.94	315.41	312.71	312.55	312.34	313.13	309.56	314.13	312.29	311.87	309.71	311.53	312.51
328.74	321.92	322.06	324.46	324.02	319.45	324.96	323.03	323.82	327.95	323.27	322.1	321.65	327.9	326.32	322.16	322.67	326.71	326.3	324.19	321.41	325.27	324.29	324.98	322.11	323.96	323.88	324.04	324.53	327.58	325.8	326.7	323.44	325.79	325.12	327.8	322.14	323.61	324.52	322.53	323.73	326.09	323.34	321	322.83	323.7	329.79	324.53	322.6	326.94
317.5	312.27	317.54	314.84	314	315.88	316.25	315.56	315.5	315.4	313.31	315.51	314.21	312.7	312.57	315.39	311.21	313.4	314.55	312.19	316.56	315.09	313.13	315.05	315.59	313.96	315.4	312.99	314.38	316.84	313.38	312.52	316.9	317.87	315.44	312.34	314.14	315.97	316.08	314.08	312.7	315.43	315.91	310.94	313.55	311.21	314.55	313.77	313.11	313.33
318.95	311.71	313.24	316.98	315.84	313.64	312.64	315.62	315.45	313.6	315.14	315.46	316.56	315.87	317.48	314.33	310.71	312.9	318.79	314.56	315.02	316.56	310.76	315.59	313.61	316.19	313.28	315.67	317.3	317.52	316.53	315.03	313.24	316.46	313.95	313.34	311.3	317.09	315.74	314.44	314.32	319.17	316.73	314.12	313.49	312.87	314.75	311.94	312.26	310.34
313.33	312.22	314.14	313.8	315.96	312.74	313.36	315.6	312.85	313.96	313.67	316.41	312.26	311.22	312.12	311.45	315.24	310.53	318.05	312.28	314	315.15	314.1	317.38	313.93	315.94	310.73	316.61	313.51	312.59	311.53	315.35	312.33	311.24	315.18	314.14	312.72	317.35	314.82	312.67	312.29	315.71	313.42	311.81	311.34	314.19	314.85	314.64	314.5	315.08
313.53	308.07	307.27	308.07	304.49	308.25	305.48	308.44	309.2	308.09	309.05	308.44	309.34	306.91	310.3	308.28	304.45	310.06	308.49	304.42	308.99	308.98	311.4	308.89	308.23	308.56	311.29	309.83	307.88	309.84	305.11	309.14	309.29	311.31	308.71	305.71	309.62	311.2	309.98	309.75	310.8	309.09	307.12	308.46	309.95	308.46	310.57	308.77	308.92	310.15
296.9	297.27	297.46	297.1	293.28	296.61	296.86	294.92	295.9	297.22	296.21	295.2	297.2	295.65	298.31	295.13	296.53	296.78	292.8	297.51	293.37	296.48	300.22	296.73	296.59	298.13	299.16	295.46	295.39	295.15	295.37	297.36	299.03	296.74	296.14	294.48	294	294.34	295.89	296.22	296.56	298	298.77	297.43	298.67	296.06	296.32	294.53	293.95	295.08
315.86	313.76	317.17	317.31	317.49	317.63	316.68	319.26	319.58	317.51	317.7	317.24	316.41	314.42	321.14	319.46	316.06	319.76	319.09	317.98	314.45	316.93	317.6	317.81	317.89	317.41	316.74	316.72	318	316.88	315.5	315.29	320.75	319.38	315.98	317.15	317.65	317.09	318.94	316.95	318.69	315.04	321.08	315.92	316.04	315.66	318.83	315.82	315.35	318.77
317.97	313.33	314.49	314	315.37	312.01	314.91	315.99	316.08	315.56	314.94	312.24	315.78	316.64	315.42	316.64	314.76	311.8	317.26	313.25	316.5	316.53	316.89	316.57	313.96	314.86	313.03	318.52	317.45	314.24	312.77	313.69	319.07	313.35	316.11	312.7	315.01	315.65	314.81	313.67	314.14	318.02	314.49	313.95	314.53	311.69	314.01	311.28	311.94	316.65
301.07	302.41	303.63	303.63	306.16	302.63	304.14	302.61	306.13	303.17	301.14	301.29	301.64	301.6	303.34	300.71	305.5	302.75	299.01	301.34	304.64	300.21	302.72	305.91	306.59	305.2	304.41	303.13	304.9	300.76	299.87	302.77	301.89	303.86	304.55	303.33	298.95	306.33	301.8	302.05	301.15	303.87	304.26	302.17	301.41	304.22	304.22	305.76	302.5	304.05
319.25	314.28	320.53	318.46	321.37	320.16	319.05	318.55	319.01	320.09	319.08	317.55	317.51	319.82	318.02	316.49	315.89	321.53	316.99	318.82	317.37	313.53	318.57	319.57	314.56	319.99	320.26	320.68	319.93	321.32	321.16	321.2	317.92	319.43	318.86	315.77	319.41	318.38	322.05	318.46	321.49	318.49	320.7	321.87	318.51	320.66	317.45	317.59	321.07	322.01
313.77	311.05	314.27	312.61	313.12	312.47	314.94	313.06	311.29	317.57	311.92	311.35	310.23	312.91	314.36	312.37	312.52	316.38	314.84	313.95	315.8	313.15	312.01	311.51	314.31	311.32	315.07	309.63	314.12	309.54	312.43	315.14	310.84	317.29	314.97	312.32	312.43	316.05	310.22	310.67	311.37	310.57	313.4	310.78	313.3	313.47	312.37	313.85	314.01	314.77
315.13	316.23	318.01	317.24	318.28	319.16	318.37	316.31	313.98	322.21	320.06	320.53	316.9	313.15	318.85	315.26	314.67	316.98	319.23	318.31	318.62	317.46	316.78	317.13	318.96	320.77	320.34	316.38	314.86	317.09	317.06	314.84	313.47	316.31	314.71	316.96	315.28	319.37	315.33	313.58	314.55	317.45	316.78	318.91	315.18	316.6	315.73	318.68	316.59	316.25
302.65	305.84	304.16	304.21	304.48	304.29	307.49	304.83	305.79	310.27	303.54	303.89	305.89	302.7	304.51	302.62	306.92	307.98	304.13	303.3	304.01	307.46	304.11	305.6	304.74	306.28	304.4	303.78	305.31	303.44	308.07	306.82	303.63	308.06	308.81	307.8	304.15	309.31	305.05	307.77	307.29	305.29	307.25	304.45	305.09	306.7	306.92	306.71	304.92	304.99
309.81	309.39	307.24	310.34	305.58	307.86	306.2	305.56	309.66	308.16	308.15	311.66	303.96	308.78	308.26	303.95	306.1	304.17	307.53	312.06	309.23	305	304.87	308.15	307.28	306.24	305.4	306.18	309.34	306.03	308.41	305.43	306.44	308.34	306.45	309.24	308.21	309.05	309.44	307.93	308.45	308.89	305.83	311.37	308.12	305.16	308.82	305.85	310.11	307.06
305.41	309.85	311.64	307.9	307.53	311.15	309.57	312.49	311.75	311.6	310.85	309.81	312.93	308.25	311.8	307.92	310.24	311.06	309.74	310.48	311.47	307.95	307.79	310.41	310.47	308.02	309.38	312.68	309.73	311.22	308.59	311.6	307.28	310.56	310.89	310.49	312.52	308.07	310.03	312.07	308.67	307.23	311.41	313.14	308.94	311.7	309.28	308.55	311.05	310.61
303.18	304.35	304.92	301.05	307.52	303.2	302.04	303.01	302.11	301.36	303.73	305.46	305.67	301.62	307.33	304.48	305.3	306.11	304.13	302	304.42	301.93	303.48	305.06	301.93	304.68	303.64	302.23	301.61	302.81	300.17	304.9	304.06	300.49	302.71	300.86	304.67	303.42	307.39	303.51	299.2	303.85	301.56	303.63	305.22	309.51	302.16	306.34	304.09	303.74
302.54	302.33	307.42	302.92	302.84	308.02	306.54	303.8	305.38	303.01	303.56	307.53	304.62	308.86	304.67	305.18	306.93	306.98	308.11	302.54	307.31	304.7	303.02	306.82	305.05	307.41	305.64	305.88	308.7	308.87	300.9	302.41	307.72	304.98	303.94	305.67	303.36	304.73	305.65	302.71	303.49	303.57	308.15	306.5	307.91	304.44	305.24	307.68	302.93	304.38
303.82	300.98	302.86	299.27	304.17	303.47	305.63	303.8	306.49	304.6	308.01	304.19	303.8	304.72	301.35	302.9	303.24	307.74	301.87	303.58	307.03	307.42	304.39	301.25	307.94	305.94	302.86	304.14	304.49	303.82	303.63	303.03	304.65	306.46	307.08	300.13	305.37	304.48	301.31	305.45	305.04	299.63	303.22	301.64	304.12	305.34	306.88	304.72	303.17	301.36
313.76	313.38	314.15	313.34	312.82	315.26	312.73	314.77	311.89	311.09	313.54	312.75	314.92	312.75	314.3	312.62	309.38	314.34	309.69	314.06	315.26	314.48	311.2	311.72	314.86	310.84	314.82	311.75	311.47	311.22	312.33	312.77	313.35	313.52	312.08	311.88	312.67	313.6	311.59	311.78	315.68	312.83	312.03	315.83	315.72	310	311.81	313	311.5	313.19
314.25	316.97	315.31	316.57	313.86	313.61	313.9	320.5	318.11	319.43	316.57	317.43	315.06	316.23	314.83	315.54	317.67	314.84	321.37	316.38	316.39	313.78	315.19	321.39	319.5	318.13	314.85	312.05	314.43	321.56	314.41	314.56	318.14	319.03	317.98	318.4	315.85	319.69	317.56	319.87	314.93	316.06	318.99	314.4	317.11	317.71	316.07	316.32	317.9	318.5
308.46	311.45	312.31	310.03	312.52	307.4	309.04	309.51	307.95	314.61	312.19	307.6	315.05	307.93	308.3	310.74	309.15	310.34	311.26	311.48	308.93	308.83	309.89	307.64	307.77	313.11	312.18	311.8	310.79	309.85	309.19	310.57	312.14	312.82	311.15	311.25	310.88	314.92	311.63	311.3	308.96	312.35	308.36	309.67	311.34	309.43	310.06	312.43	308.03	308.6
306.87	303.02	306.04	309.36	304.24	304.46	302.83	303.05	306.15	302.47	300.91	301.28	306.08	302.66	305.2	307.16	306.23	305.61	300.45	300.7	303.09	303.46	304.5	299.62	301.44	305.77	304.44	302.38	303.24	305.65	305.14	303.94	303.94	305.36	303.31	307.32	302.59	305.93	301.65	303.49	302.21	306.41	305.26	304.1	303.46	304.38	305.52	304.15	301.35	306.58
331.47	327.8	327.41	331.61	330.6	328.1	328.48	326.16	330.48	330.23	330.46	329.86	331.41	325.4	328.84	327.74	327.96	327.72	326.02	330.71	327.39	325.59	327.47	324.91	328.88	331.66	327.01	327.01	331.14	326.47	328.44	329.44	325.39	331.8	327.37	326.37	326.2	330.44	326.1	325.75	328.97	331.78	331.51	325.95	325.48	329.11	329.24	329.63	328.64	329.51
310.01	317.55	314.9	320.47	314.48	315.91	312.59	317.6	311.65	313.54	316.61	314.7	313.97	312.47	317.14	316.64	316.92	317.56	314.35	316	317.19	314.24	315.65	311.14	314.76	315.95	311.74	313.69	314.92	315.67	315.39	317.52	314.79	311.43	313.39	319.29	310.61	312.4	316.27	316.39	315.56	316.67	312.5	316.27	314.63	318.82	311.9	316.31	315.95	315.47
306.64	307.79	307.21	307.98	305.15	306.41	305.76	307.53	307.68	308	304.65	305.56	309.29	307.16	305.14	305.16	308.06	306.38	306.44	309.37	305.91	309.6	301.93	304.45	306	307.63	306.07	311.99	305.72	308.39	306.38	304.38	301.22	303.36	302.5	303.75	305.39	304.11	304.45	307.52	303.6	303.5	307.53	307.39	306.64	307.98	307.68	306.28	304.38	303.6
312.44	308.85	312.58	311.57	311.29	314.81	309.94	311.72	314.14	312.14	313.84	312.41	314.95	316.79	316.56	317.96	313.05	312.99	311.02	311.88	316.49	312.48	313.68	312.45	312.48	309.35	312.5	313.7	313.68	313.17	313.08	315.6	313.57	313.41	311.98	316.14	312.05	316.81	313.02	311.17	312.13	313.46	318.07	311.26	314.8	312.6	311.1	312.69	310.48	314.16
311.15	307.73	307.25	308.15	310.56	307.68	304.32	309.54	303.86	309.67	308.95	307.74	308.21	305.67	308.53	308.82	306.72	309.36	308.45	309.26	311.02	308.54	308.61	309.25	307.98	306.35	306.3	310.21	309.12	309.29	311.28	310.35	308.69	309.1	308.87	308.9	307.56	307.55	306.98	308.53	308.24	308.35	310.66	308.18	307.71	305.09	310.14	308.72	307.4	309.35
301.21	307.39	302.39	303.93	308.66	305.49	302.69	305.78	304.84	301.65	301.03	304.13	302.44	303.84	300.21	302.95	305.09	304.26	300.4	303.97	302.6	304.99	301.4	308.48	303.41	303.06	303.83	304.52	302.3	304.8	303.97	304.14	307.75	301.33	305.86	304.06	303.88	301.4	301.29	301.76	303.6	301.55	304.63	303.7	306.49	306.57	303.98	301.81	302.13	303.33
326.36	326.37	323.56	323.24	323.97	325.35	325.42	324.91	324.51	325.74	324.37	324.66	324.63	325.87	326.65	323.78	323.95	324.53	324.11	326.84	324.76	322.03	327.97	322.5	327.75	328.41	323.44	325.74	323.9	324.7	323.77	325.07	326.17	326.11	326.04	325.49	323.1	324.86	328.66	324.11	322.94	320.55	326.13	324.92	321.88	323.17	322.96	323.83	320.99	319.77
309.4	315.64	314.51	314.55	316.37	312.44	314.92	310.81	314.32	311.47	314.44	314.04	315.38	313.2	314.26	314.95	309.1	310.58	314.48	315.49	313.29	314.18	311.53	313.48	313.1	312.8	315.62	311.41	312.72	311.44	314.56	311.86	318.03	310.92	311.46	312.11	314.53	313.29	312.29	315.94	314.17	316.51	314.51	313.8	314.55	315.1	317.13	309.57	315.96	314.22
325.65	330.3	328.95	325.6	328.41	324.76	327.42	326.4	321.99	328.02	329.9	325.12	329.03	331.41	328.49	324.8	324.45	327.64	326.89	326.63	323.58	327.44	327.09	326.46	325.36	325.41	328.72	326.92	326.69	327.04	321.8	328.09	328.61	326.77	328.63	328.19	326.73	329.08	323.07	324.53	323.47	327.16	329.93	325.79	327.84	324.6	324.12	325.66	330.3	326.18
303.26	301.11	300.56	303.85	299.45	303.74	304.32	300.6	302.78	299.51	302.7	304.28	304.76	298.66	304.28	300.76	305.55	302.18	301.65	302.45	301.97	301.77	306.31	301.75	302.3	300.08	303.65	302.54	301.67	301.22	304.5	303.07	301.83	300.64	305.07	302.72	303.7	302.72	299.93	300.92	299.48	303.99	300.37	306.87	301.94	301.38	306.84	305.19	302.75	300.62
297.94	296.05	300.9	297.07	297.89	298.63	294.17	300.79	295.17	297.46	298.28	294.23	297.19	294.23	296.72	296.4	295.49	295.02	299.88	296.93	298.54	298.57	298.29	294.59	298.4	299.5	296.55	298.4	295.64	294.43	295.07	299.49	296.81	295.38	296.37	298.26	297.77	298.68	299.1	295.54	294.43	295.62	296.97	295.49	295.18	299.57	298.5	296.75	299.31	295.55
322.16	324.46	321.8	323.84	322.57	324.57	322.93	323.6	329.07	325.18	322.97	325.51	325.57	326.9	325.82	323.98	325.73	324.75	323.73	323.81	323.78	323.81	324.54	326.71	325.34	321.39	320.94	323.06	323.23	328.27	326.36	326.66	324.81	325.21	326.03	327.03	322.11	323.65	322.6	325.29	321.85	322.89	324.45	325.67	326.03	322.06	325.42	323.94	323.48	324.33
309.15	311.84	312.38	307.01	307.06	308.15	308.35	308.08	308.87	306.04	307.19	306.52	307.74	307.23	309.56	306.22	311.42	305.95	305.06	312.18	309.29	308.59	311.11	312.75	309.28	309.45	309.26	312.39	310.41	312.84	307.89	311.09	308.83	311.11	305.89	308.32	310.82	307.72	307.05	310.96	311.03	311.23	305.44	308.45	311.6	307.22	305.95	310.7	306.65	309.98
327.27	327.94	324.31	327.64	329.52	330.77	328.57	329.93	330.88	325.66	329.8	327.18	331	325.93	329.89	328.67	329.04	326.22	330.8	326.93	325.93	328.49	326.64	325.69	330.18	329.1	328.65	328.59	326.26	328.41	325.39	326.21	331.38	328.63	329.32	328.25	327.73	329.67	329.23	326.67	330.03	327.42	328.82	329.26	327.84	327.45	329.88	327.41	327.63	326.26
325.9	327.97	324.49	327.65	324.12	327.82	324.35	330.24	324.26	327.19	325.84	324.23	329.35	328.05	328.37	327.17	327.22	326.65	324.16	327.8	327.56	327.23	325.32	326.19	327.34	328.06	327.55	325.63	329.01	327.81	327.32	321.84	327.04	329.09	329.33	326.97	328.34	324.71	324.74	328.61	325.32	329.46	329.55	328.22	324.76	330.48	323.25	325.22	327.22	331.08
305.47	309.17	306.85	306.91	308.33	305.92	304.07	305.93	304.97	303.15	304.29	305.44	303.62	305.66	308.22	308.12	305.22	305.83	306.42	307.53	306.01	299.98	304.32	306.74	305.52	307.13	304.16	305.65	306.21	306.79	305.02	308.09	306.74	303.23	307.68	304.69	304.5	306.79	308.86	303.85	305.79	309.63	304.72	306.98	304.72	305.27	306.25	308.21	307.32	304.76
320.62	314.3	316.64	318.24	318.97	319.67	319.41	319.11	316.91	319.93	315.51	316.4	318.63	320.75	319.56	317.68	317.41	319.86	319.58	321.64	316.69	318.01	320.87	315.39	317.35	322.65	319.37	319.72	321.75	319.41	319.57	316.86	316.04	315.33	317.26	317.56	319.92	318.67	315.05	314.39	319.61	314.26	317.21	318.5	317.48	323.83	318.98	319.73	316.36	319.02
294.82	297.21	296.66	293.51	296.06	293.6	289.62	296.23	294.87	298.45	296.67	293.65	295.58	294.12	293.48	292.57	293.54	294.02	293.89	293.96	298.99	296.05	292.77	293.98	293.67	296.73	294.05	296.84	297.66	298.26	295.84	295.48	292.43	297.37	293.06	295.06	295.36	295.53	294.22	289.88	294.76	294.06	296.8	296.44	291.05	298.66	297.11	295.88	296.57	298.28
295.63	298.31	295.15	296.03	296.32	298.44	290.37	295.86	297.91	294.82	294.81	293.52	291.87	296.39	294.57	295.91	295.43	295.68	297.67	293.6	295.88	292.7	296.17	295.07	292.05	293.9	299.37	295.72	293.23	291.45	297.27	293.19	296.79	294.95	295.32	293.79	293.95	294.46	295.89	295.38	293.62	291.58	289.63	295.16	295.85	292.23	295.99	295.54	294.45	292.28
304.42	304.62	306.1	305.32	306.06	304.38	304.22	303.82	305.75	304.43	305.43	308.21	308.06	304.78	306.41	306.74	304.3	307.36	307.28	306.81	312.76	308.09	307.71	308.08	305.32	308.19	306.2	308.36	305.89	309.45	304.56	309.65	305.64	306.43	307.86	303.21	307.6	302.71	303.77	306.23	305.33	306.03	305.12	306.32	307.02	304.69	308.29	301.91	307.85	309.07
307.55	309.7	306.03	307.83	307.13	308.8	310.92	306.25	306.58	305.58	309.23	307.24	311.75	310.62	308.32	309.92	305.11	308.76	306.55	305.23	306.8	309.93	308.44	307.55	307.25	306.94	306.72	306.64	302.03	309.14	311.19	306.84	308.76	309.88	308.34	305.29	305.08	307.94	305.31	307.71	304.12	305.34	304.05	308.44	307.81	312.04	308.44	307.06	306.99	310.27
301.06	304.92	303.19	299.19	301.49	302.74	304.21	306.07	304.47	302.38	301.86	305.53	301.72	300.57	305.03	303.95	298.35	307.84	304.45	300.17	303.98	301.31	304.17	301.86	300.21	303.86	301.57	301.34	303.86	304.18	305.54	302.88	300.21	303.32	307.18	299.65	304.98	303.6	304.29	302.78	305.24	301.97	303.71	303.48	305.44	300.61	302.06	302.91	303.43	302.52
306.31	304.22	304.55	309.49	302.47	308.18	304.79	304.07	304.6	306.96	306.02	303.04	305.32	308.66	304.17	306.22	304.37	306.48	302.72	302.87	305.39	303.93	300.89	303.59	306.26	307.3	307.1	302.73	304.25	303.87	307.11	306.04	302.09	304.29	303.31	305.89	305.56	304.94	303.95	304.16	306.75	306.9	302.07	303.5	304.88	302.84	307.01	306.83	307.48	302.44
309.87	310.99	310.38	311.65	311.47	309.73	313.69	313.78	310.14	312.96	313.2	311.43	308.1	311.94	313.31	311.31	309.87	310.41	309.01	312.5	307.89	312.05	311.29	310.1	312.75	316.49	313.15	311.74	311	312.16	314.13	311.75	310.24	314.06	313.22	314.48	310.51	312.5	310.36	308.13	314.23	316.06	309.97	312.99	311.96	314.81	313.34	313.7	311.75	312.56
314.27	315.87	308.94	314.67	314.28	315.8	313.74	314.88	313.12	313.41	311.81	313.46	312.55	312.58	312.61	308.74	316.7	314.35	312.13	315.68	313.39	313.45	309.15	318.25	314.29	312.4	317.59	312.15	312.46	313.57	312.39	315.7	312.35	311.65	310.9	312.22	319.34	317.86	312.15	314.18	311.55	314.76	314.55	315.81	312.91	316.35	314.07	315.11	316.64	310.97
327.74	325.72	326.46	327.13	330.87	331.37	329.08	328.67	330.88	331.29	327.86	331.83	329.54	329.65	327.78	328.86	328.12	330.75	328.25	330.38	331.08	329.08	331.72	331.04	327.02	330.55	324.67	329.52	329.78	328.81	331.47	326.98	328.74	325.16	328.99	328.41	327.96	327.52	325.54	329.55	329.87	330.32	333.35	324.22	327.6	326.09	327.24	327.05	329.26	327.85
318.78	317.35	318.08	318.17	314.5	318.38	317.24	321	322.07	314.97	318.59	313.94	319.7	315.9	320.23	320.93	320.26	317.56	316.29	317.39	320.04	321.6	320.67	319.87	319.77	319.68	317.19	319.28	321.01	316.22	317.35	316.34	317.75	318.43	316.58	319.64	315.21	319.12	320.58	317.01	321.85	318.22	318.93	317.79	315.95	315.32	320.51	317.89	318.9	317.35
310.72	309.33	311.31	315.74	311	312.6	311.41	311.47	314.6	307.12	314.2	313.87	309.41	308.72	312.26	313.24	312.98	314.6	313.86	309.36	309.39	311.88	308.32	312.22	311.37	310.78	305.83	310.83	311.77	312.6	309.33	313.97	310.29	311.98	311.1	309.35	314.01	311.53	308.38	313.92	311.22	312.15	312.97	314.03	312.42	310.13	314.15	311.25	310.81	312.34
292.82	294.53	293.36	293.44	291.45	293.84	296.48	296.24	296.13	296.43	293.31	294.22	294.41	294.8	296.49	292.85	293.64	292.51	292.62	295.75	296.97	292.31	295.26	291.85	293.38	293.19	297.25	292.38	295.05	294.1	292.38	291.25	288.96	292.34	293.95	293.3	293.56	293.44	296.57	293.22	295.76	293.78	293.32	296.02	293.74	290.23	294.94	292.86	296.22	295.69
304.88	304.17	302.65	296.7	304.54	306.49	305.73	305.8	303.08	306.01	303.27	300.71	306.33	301.39	307.89	307.41	305.02	306.82	306.68	302.65	308.08	305.45	305.05	305.6	304.58	304.41	300.57	305.85	305.05	304.87	304.34	305.63	304.13	306.89	307.47	307.84	302.4	306.11	304.63	305.83	304.4	302.54	305.3	303.95	305.45	302.56	305.07	306.7	306.38	305.31
305.36	308.01	300.44	303.7	308.2	303.22	308	306.01	305.82	303.62	304.51	302.45	305.7	304.91	306.28	308.4	306.7	303.61	302.43	307.55	303.83	308.89	303.51	308.24	308.44	301.35	299.36	308.34	303.14	302	303.67	302.95	304.99	305.8	303.47	304.03	302.44	303.1	304.47	305.14	304.69	306.67	305.67	307.33	306.97	304.24	304.35	308.35	303.49	302.47
303.41	309.01	304.69	304.25	304.6	306.51	305.14	304.26	304.73	309.5	312.41	301.43	307.03	307.04	309.54	305.57	304.3	302.7	304.37	307.47	307.91	303.97	305.07	304.35	304.33	303.81	305.41	307.86	303.53	303.3	306.42	306.01	307.18	303.7	310.41	306.52	305.65	304.04	307.04	306.27	307.45	307.76	301.6	306.89	305.03	308.21	306.84	307.9	306.81	308.62
314.71	314.87	313.76	311.03	313.84	317.8	312.46	314.72	310.19	312.57	312.19	313.48	316.73	312.04	316.34	313.1	313.5	314.15	310.26	313.79	314.22	313.99	314.3	315.45	311.89	315.38	316.66	313.99	316.51	317.94	317.17	314.36	315.3	312.8	315.57	315.27	316.36	316.23	314.66	316.76	316.4	313.5	313.03	318.49	312.96	314.62	317.21	312.25	315.57	315.11
304.13	302.43	305.21	304.59	307.12	306.7	303.45	306.67	304.5	304.08	304.3	306.02	306.64	306.45	306.64	302.34	304.1	305.01	307.36	311.08	303.96	306.06	308.02	305.2	307.42	309.55	305.47	307.8	308.36	306.38	308.5	305.3	307.72	308.07	307.39	308.41	305.44	306.92	303.29	308.56	305.19	306.4	304.4	303.56	304.66	307.46	307.93	308.66	306.68	305.01
306.52	304.71	305.52	303.51	303.41	303.03	303.88	300.86	306.4	301.18	302.44	305.69	304.89	301.53	303.4	303.44	303.35	302.42	305.76	301.14	303.79	303.58	304.56	304.82	303.42	303.95	302.01	302.68	301.94	307.01	304.75	299.05	301.71	304.14	302.62	303.32	303.62	306	304.94	305.56	303.3	302.21	300.55	302.76	301.68	302.37	307.9	301	302.76	300.43
313.42	317.77	313.15	313.68	313.24	312.98	312.95	317.53	313	315.56	310.93	314.02	312.36	315.52	313.69	315.38	314.57	310.11	313.89	311.97	311.84	314.41	313.52	313.32	310.62	314.85	313.63	317.96	312.01	313.89	313.42	318.2	312.84	313.04	315.54	314.28	315.12	317.54	315.16	313.86	317.04	313.71	316.93	311.4	316.07	313.25	313.4	314.82	315.35	314.7
300.38	303.57	303.52	298.82	300.36	300.56	301.45	299.46	302.9	300.4	299.93	303	306.23	300.83	298.36	302.23	299.75	299.83	301.38	300.23	297.97	302.54	299.83	303.3	299.13	303.06	301.52	295.99	303.66	302.21	301.22	301.65	302.85	299.67	299.08	302.26	298.93	298.32	302.7	301.81	300.75	301.39	297.82	299.42	297.87	300.36	301.66	299.45	302.58	308.11
316.16	319.56	319.94	319.04	318.2	317.28	317.46	319.84	318.81	320.4	318.75	321.1	325.06	322	320.42	321.76	317.96	322.22	319.55	318.21	320.87	316.84	316.47	319.08	320.71	319.74	319.41	320.46	320.34	318.92	316.1	318.98	320.81	318.28	316.1	316.72	316.19	319.42	318.24	318.45	317.24	319.3	319.66	319.88	318.04	317.88	319.4	316.11	319.88	322.87
299.87	302.64	304.02	309.09	307.29	306.15	301.72	303.93	304.11	300.91	302.57	302.38	300.21	303.18	302.67	304.67	304.34	304.38	303.67	301.05	297.99	302.99	304.08	303.85	301.47	299.67	302.14	304.92	302.07	302.95	302.78	303.25	302.06	304.55	303.49	305.24	305.22	305.03	303.17	301.23	306.23	301.53	301.28	305.7	302.92	307.21	300.2	305.97	302.68	301.75
295.13	296.17	296.94	295.89	291.03	295.01	296.84	294.05	294.28	298.15	296.04	295.6	296.27	296.68	295.63	294.3	296.97	293.43	292.06	294.7	294.1	294.45	293.11	292.41	293.87	292.45	294.83	296.42	292.01	297.5	294.6	295.81	297.61	291.02	293.31	295	292.88	296.53	293.84	299.32	293.23	296.25	295.37	298.3	295.61	293.75	297.15	293.28	292.42	295.83
304.45	301.12	305.12	300.32	302.58	300.29	303.45	302.65	305.4	304.97	304.42	304.34	304.64	303.73	301.86	303.45	302.72	306.07	302.67	302.32	303	304.35	302.71	302.83	303.34	301.14	307.38	303.49	305.28	302.96	301.82	307.23	303.72	303.27	301	303.86	302.94	301.58	303.51	302.27	305.32	301.74	305.24	305.35	303.33	304.22	305.42	309.02	301.83	302.2
295.57	295.38	294.41	293.57	295.66	289.89	292.33	295.16	293.02	294.46	291.95	290.47	293.56	293.93	294.22	293.63	288.66	296.6	291.47	296.01	291.65	291.49	295.03	294.35	296.3	296.47	291.5	294.34	293.22	292.01	289.78	294.89	297.52	296.13	296.38	294.09	294.65	292.83	295.48	295.6	290.9	298.06	295.35	294.16	295.02	293.34	291.04	293.5	292.98	296.06
306.67	305.51	305.71	310.8	308.8	307.81	303.27	303.21	308.37	309.22	307.37	310.8	305.9	308.26	307.66	306.96	304.91	313.06	306.77	306.74	307.47	308.5	304.72	306.73	304.2	303.03	303.03	310.71	310.65	307.48	308.95	308.36	304.93	308.96	307.79	306.23	307.68	307.36	305.73	307.26	306.83	306.35	306.59	304.45	304.07	306.43	309.07	305.05	306.63	306.13
305.86	305.19	307.09	303.79	306.32	307.21	305.56	308.86	305.74	308.5	306.42	306.06	309.87	305.51	305.91	306.03	306.48	305.45	304.78	308.16	309.16	308.16	309.15	306.69	307.25	306.32	306.37	306.28	305.11	308.6	307.28	305.1	308.06	311.99	303.43	307.3	304.25	307.05	305.08	305.52	309.07	304.49	305.94	305.09	309.3	306.7	308.47	307.23	304.53	308.08
302.39	302.54	302.69	301.63	299	300.51	300.51	302.76	301.14	300.31	303.84	300.6	301.48	301.6	302.78	303.22	301.52	305.43	304.64	301.27	300.25	299.05	298.97	300.52	299.69	301.33	298.79	300.58	303.33	299.24	303.37	302.39	303	302.52	301.68	299.81	301.85	298.08	299.7	300.63	302.99	299	304.06	298.01	301.71	301.18	300.87	301.34	300.61	298.99
300.14	306.03	302.51	301.82	304.24	303.49	302.07	306.83	309.66	308.49	307.1	305.69	304.72	303.48	306.13	307	306.13	303.1	305.35	304.3	304.05	307.05	306.14	305.82	305.38	303.07	303.35	307.32	303.5	309.17	306.46	307.64	306.8	305.64	307.36	304.79	305.31	307.47	304.53	307.05	305.05	309.09	302.95	305.81	306.21	303.96	302.43	304.35	309.07	306.12
316.95	316.28	311.2	313.13	314.72	313.86	314.92	313.58	312.1	317.08	313.51	316.78	311.9	316.38	311.65	312.32	315.02	315.4	310.9	313.39	315.7	314.56	316.21	313.52	313.69	312.8	311.34	312.18	315.3	312.36	314.41	313.28	314.88	316.88	313.97	315.41	315.26	315.29	314.81	316.18	312.53	312.44	314.55	313.94	314.26	314.09	313.67	313.74	316.25	312.34
313.19	313.39	317.93	312.5	311.57	314.52	314.66	312.09	315.28	313.32	314.1	314.29	315.84	316.39	316.65	311.28	310.43	312.97	312.16	309.9	315.43	314.57	312.1	313.08	314.39	313.08	316.3	315.62	312.38	312.06	312.7	316.62	315.38	314.19	311.27	314.74	311.15	310.33	312.24	316.2	313.63	315.65	316.38	311.88	310.01	313.44	315.34	312.2	316.33	317.96
311.82	308.07	306.87	310.46	307.26	311.97	308.75	308.89	307.96	311.38	307.03	306.13	304.21	306.63	307.26	309.23	310.35	310.07	309.66	310.04	306.64	309.28	307.82	311.35	307.72	308.99	309.04	308.99	310.14	308.74	311.29	303.13	307.23	308.58	309.43	309.63	309.32	312.93	307.85	311.51	306.95	308.66	307.44	308.59	308.43	307.97	307.76	310.53	306.19	309.19
305.49	302.54	303.46	302.76	304.39	303.72	303.87	300.66	301.18	305.22	303.43	301.07	304.24	301.72	300.16	303.62	303.22	305.83	301.08	302.2	305.46	305.12	299.98	301.15	302.27	302.89	303.03	303.64	303.43	306.45	303.19	302.08	301.08	305.29	303.42	303.91	305.71	304.43	304.81	303.69	301.57	304.65	304.42	301.41	304.24	302.18	303.72	306.43	303.21	302.71
308.52	312.9	314.49	314.71	313.08	312.39	313.97	316.04	312.35	309.57	311.02	312.83	313.24	315.51	309.58	314.88	310.16	316.19	311.83	313.61	317.35	313.85	313.2	314.62	307.89	312.44	312.78	311.01	313.91	310.33	313.95	313.16	311.03	311.91	311.58	313.06	315.34	311.34	313.39	309.97	315.78	310.72	312.81	312.96	312.14	310.56	310.29	311.38	313.62	312.12
314.08	310.9	312.79	310.02	310.64	310.84	314.62	313.76	314.24	314.24	309.68	314.57	313.59	313.13	313.81	310.83	315.33	309.61	315.07	312.92	309.23	309.66	312.73	313.53	310.41	307.86	312.89	313.41	312.19	314.81	314.32	308.93	310.64	313.51	309.85	311.54	312.09	312.9	311.23	311.17	309.02	310.17	312.29	314.31	313.92	312.99	313.07	312.91	312.91	313.24
295.85	293.81	292.94	290.9	293.75	292.54	291.64	297.36	294.04	291.99	296.57	296.94	293.44	293.09	301.38	292.35	293.73	292.12	294.06	296.32	298.77	291.08	290.62	297.36	292.93	294.23	293.21	295.99	292.38	293.74	294	292.94	296.2	294.15	292.54	293.76	292.33	296.25	292.77	292.19	293.68	292.33	291.51	295.13	294.3	296.37	296.1	294.92	294.07	292.36
304.64	300.72	301.86	298.29	305.66	305.55	300.47	303.7	302.89	301.86	301.95	301.23	301.29	304.43	301.49	302.39	299.52	301.66	304.59	299.73	302.06	300.46	301.61	303.26	304.72	304.68	304.32	305.78	303.48	302.34	302.65	303.08	301.93	305.87	303.6	303.16	301.96	304.17	301.87	299.22	303.32	300.94	300.66	302.28	300.81	304.97	303.76	304.98	302.34	303.23
311.55	305.61	312.14	314.65	309.29	310.22	310.27	312.08	314.26	312.62	312.75	311.98	315.61	311.03	312.55	311.37	309.81	309.69	312.46	311.14	309.74	310.36	308.23	312.27	312.2	308.89	312.97	309.69	313.13	311.32	312.64	310.16	311.63	312.21	314.08	308.01	311.54	310.87	314.52	310.51	314.25	311.99	312.1	311.45	311.8	313.99	313.37	314.15	312.84	312.95
303.53	305.62	307.31	304.73	301.19	299.86	301.8	301.87	304.02	305.99	307.55	300.59	307.24	300.45	297.75	303.23	303.15	305.78	306.14	302.91	302.87	303.49	303.04	302.67	305.98	305.38	305.02	300.98	303.92	303.1	303.78	303.74	306.78	303.54	302.08	304.36	304.25	300.84	303.47	306.98	306.49	301.39	301.62	305.77	304.27	302.93	301.52	304.89	303.72	301.55
329.17	326.12	326.72	329.08	328.97	325.67	331.09	324.07	324.97	330.74	325.97	329.48	328.06	326.08	331.3	329.12	326.12	331.53	327.81	329.09	332.33	328.99	326.82	330.67	329.23	327.08	325.93	328.04	324.31	325.52	328.56	328.08	326.76	326.39	328.1	325.75	327.88	329.73	328.69	329.13	325.87	327.75	326.78	327.09	326.6	328.2	326.89	330.25	330.87	329.2
313.98	312.51	313.24	315.23	312.61	315.11	313.19	320.25	315.54	315.15	314.95	313.61	313.95	312.57	316.87	315.67	313.3	315.54	315.41	316.75	313.07	317.72	317.6	316.46	317.53	312.99	314.14	314.99	316.03	313.03	315.83	314.07	315.43	315.99	312.03	314.71	315.79	312.19	317.12	316.01	313.39	316.42	313.46	317.25	316.56	309.34	314.75	312.69	315.19	311.97
306.6	306.13	304.26	308.75	304.03	304.55	304.17	304.95	306.49	304.7	304.33	303.73	306.87	306.97	306.17	304.47	307.25	302.83	305.49	304.78	307.23	306.2	303.21	302.78	304.91	306.01	304.13	304.95	302.65	306.79	302.07	302.42	303.53	307.2	301.44	306.97	306.22	302.69	300.81	305.04	304.93	304.78	303.92	305.94	305.02	303.65	306.4	305.01	303.33	304.49
307.41	304.59	311.62	308.17	308.04	304.61	303.35	307.52	307.59	309.89	305.76	306.08	308.32	307.66	305.17	305.8	307.68	302.72	305.68	305.33	307.6	305.22	307.7	303.49	305.17	305.81	304.98	305.1	306.28	306.43	311.18	309.74	309.14	308.75	309.96	307.41	304.66	306.11	306.08	308.65	309.02	304.45	301.53	303.48	305.88	307.62	307.65	306.67	307.1	307.76
301.44	302.69	302.31	299.71	300.12	304.01	298.67	301.45	302.76	303.57	301.8	301.64	303.57	302.16	301.94	300.06	303.97	299.13	301.99	303.25	305.75	302.42	300.81	300.13	301.75	304.81	301.43	301.8	299.33	299.15	304.34	300.68	302.2	303.07	303.8	301.16	304.79	303.34	300.12	300.95	303.19	301.95	303.02	305.12	301.66	301.94	301.74	301.12	301.73	301.69
326.43	329.72	325.44	328.73	324.89	327.03	330.73	328.15	327.15	331.3	328.96	328.68	325	329.09	325.93	326.97	327.07	328.58	329.02	329.4	329.07	328.39	328.99	328.63	328.13	328.1	328.36	328.7	323.9	329.83	329.95	329.7	327.62	326.02	327.52	327.4	327.63	328.81	332.08	326.81	330.02	325.54	328.68	331.98	326.72	328.88	328.15	326.53	329.01	327.72
306.38	304.67	306.44	307.52	302.65	309.59	304.75	304.62	304.8	305.13	306.43	304.37	306.22	304.85	306.25	303.77	304.46	303.56	305.27	302.44	304.46	306.65	303.48	301.63	305.81	304.2	302.89	306.5	303.04	305.35	302.89	304.66	306.73	306.69	304.57	304.65	304.68	302.69	301.03	301.93	303.95	305	302.87	306.5	307.32	303.95	301.79	305.68	303.9	304.79
305.78	306.45	304.79	302.82	306.55	306.7	303.34	306.06	304.99	303.3	305.74	305.59	305.1	302.74	305.97	305.21	304.92	306.24	305.27	303.86	307.76	301.85	304.23	303.26	302.37	304.45	306.86	305.32	306.97	308.65	302.43	303.69	304.9	303.53	306.07	305	307.53	302.57	303.16	305.2	308.49	304.85	306.1	303.69	306.12	306.18	306.02	304.13	302.71	306.01
315.1	315.06	313.65	315.5	315.45	314.98	312.56	315.15	317.45	314.46	316.29	316.2	315.12	313.22	316.38	313.45	315.9	316.65	316.18	316.01	317.7	315.77	313.53	317.7	315.99	314.96	318.74	314.48	316.36	316.95	314.44	315.84	314.73	316.74	318.59	316.95	316.8	314.92	315.43	315.63	315.14	316.53	316.29	317.53	316.2	314.77	314.88	317.24	311.45	316.3
303.55	301.88	304.22	305.41	305.32	302.21	301.57	305.85	303.86	303.74	302.97	301.93	301.19	304.11	301.91	299.98	302.69	305.15	302.96	301.13	303.32	298.97	302.86	303.98	304.7	303.36	302.22	302.32	301.54	304.59	303.02	302.43	304.67	303.01	300.19	302.2	304.72	299.99	303.82	303.16	303.49	304.43	304.25	304.51	305.82	301.83	306.22	302.19	307.05	303.31
327.2	323.53	324.77	330.52	329.27	328.33	329.16	332.66	328.98	329.77	327.01	329.51	330.66	324.7	326.38	325.67	325.28	324.3	325.16	324.82	325.08	330.54	328.12	327.68	329.14	329.46	333.46	329.01	327.85	331.59	327.08	327.72	329.3	326.45	330.44	325.75	327.43	326.27	327	327.93	327.36	325.66	331.72	328.18	331.26	330.18	325.9	328.3	330.29	328.13
316.58	317.05	313.16	315.86	316.6	315.23	315.91	312.17	313.96	314.57	317.73	316.34	314.63	314.28	315.75	313.64	315.62	312.68	312.48	315.95	316.3	317.75	314.02	313.23	312.09	314.18	316.13	314.93	316.12	316.48	311.63	314.36	310	312.23	313.65	314.74	315.09	310.84	315.54	317.37	312.76	313.57	317.01	314.37	314.36	314.25	317.3	315.02	316.69	313.16
305.14	306.51	307.95	306.75	307.15	308.58	306.31	306.93	309.39	302.97	305.69	305.67	307.52	309.32	304.34	304.31	307.81	310.34	309.33	307.21	307.98	304.18	303.74	303.95	309.74	306.25	305.49	307.57	304.05	307.31	309.3	305.41	307.54	305.7	305.19	308.35	305.37	307.03	308.77	308.23	307.94	307.49	306.33	306.1	306.37	306.78	304.57	307.69	306.43	305.57
325.07	324.83	325.23	326.13	328.11	329.95	324.69	327.99	323.42	328.98	323.05	328.06	324.98	325.32	325.62	325.29	326.25	326.6	321.68	324.74	328.82	325.11	325.3	324.9	327.11	325.65	323.88	325.51	322.82	324.55	330.69	328.26	325.35	326.9	324.47	323.7	326.42	326.83	326.53	328.24	329.64	323.09	327.09	321.62	326.24	324.26	327.31	326.61	326.27	324.91
313.81	312.9	317.48	310.81	314.97	311.23	310.71	315.06	311.25	311.47	311.57	310.6	310.37	311.4	310.48	314.58	313.7	311.91	317.46	314.71	311.93	314.66	311.86	311.51	312.8	313.19	311.44	313.56	310.57	316.34	312.28	312.63	310.03	312.37	315.34	310.19	312.71	311.17	310.9	312.92	315.64	312.47	317.43	311.44	312.44	311.1	315.76	312.18	311.38	311.2
327	325.63	327.79	327.11	326.28	326.15	323.53	327.09	326.26	327.56	327.22	328.66	327.4	326.48	324.97	326.59	329.7	326.56	325.58	325.79	328.47	327.7	327.93	328.77	328	326.83	328.03	328.5	327.42	327	324.51	326.82	324.75	330.91	326.91	323.46	324.45	326.25	325.95	325.71	327.17	327.28	329.45	326.73	323.64	330.07	326.61	325.99	329.31	323.93
299.79	304.96	302.65	300.06	299.63	303.62	304.17	299.26	303.12	299.24	303.3	302.7	304.06	300.96	302.23	302.56	306.31	301.96	296.37	301.35	303.17	301.11	298.9	302.61	299.69	300.6	302.96	301.48	302.76	299.35	295.53	302.23	302.21	301.97	300.36	300.84	301.98	303.77	299.67	302.58	300.06	300.19	301.97	300.88	304.23	300.59	301.87	300.38	300.8	298.32
295.25	297.58	294.26	293.81	300.69	295.22	295.1	293.68	297.71	295.59	299.5	294.16	297.35	294.36	292.32	293.15	293.96	293.98	296.28	295.64	295.22	295.73	293.1	291.51	293.22	291.46	294.7	298.07	296.62	294.52	298.96	296.23	297.7	295.06	293.19	296	294.47	291.34	300.16	296.35	294.39	293.65	293.87	296	296.35	295.39	295.37	294.95	295.65	294.84
313.72	314.78	311.56	311.61	312.48	314.02	310.93	315.02	309.76	312.38	311.29	313.45	311.28	318.72	314.74	311.4	312.57	317.06	311.87	311.3	309.47	310.46	311.28	310.94	314.82	313.67	313.85	311.55	313.46	313.08	310.54	308.79	315.34	311.37	311.78	312.74	312.67	313.14	308.92	314.35	312.75	313.2	313.28	313.09	308.99	312.48	311.69	313.13	309.06	311.66
326.52	329.16	326.63	327.25	325.01	326.98	324.24	325.31	323.22	326.4	323.85	326.73	325.78	323.16	324.51	328.26	330	324.19	326.57	322.87	325.02	326.82	326.59	327.17	324.22	327.39	325.92	326.88	323.81	324.71	321.85	323.11	324.95	326.51	324.75	327.11	322.76	325.71	324.3	326.65	325.72	325.14	326.44	324.07	321.6	326.44	331.21	323.62	324.05	326.79
313.13	318.13	316.44	316.12	315.02	317.72	319.25	316.69	316.39	319.77	316.04	317.15	317.84	314.95	317.05	314.19	315.69	316.19	317.33	318.7	319.18	315.67	321.5	318.98	313.96	316.93	315.76	320.07	316.54	319.81	317.41	316.28	315.48	314.19	316	321.07	315.34	319.51	318.92	317.97	315.95	315.52	317.3	318.75	315.04	315.52	315.82	316.99	314.01	314.44
314.31	314.1	314.6	317.93	316.95	314.58	317.37	312.06	315.31	316.49	314.15	314	315.88	310.4	318.43	313.84	317.99	315.73	314.47	311.56	315.37	313.19	315.26	317.32	313.03	312.88	314.31	311.96	315.7	311.34	312.26	315.91	313.55	313.74	313.98	312.78	319.07	312.82	313.57	314.28	316.87	314.88	317.92	315.96	315.63	315.51	312.8	316.87	314.45	311.86
312.73	314.85	315.08	312.87	312.49	313.37	321.34	312.34	314.56	315.76	310.83	313.28	312.97	314.65	311	315.37	315.5	313.73	316.64	316.81	316.35	314.35	313.95	315.92	313.67	316.35	315.26	312.18	314.1	310	311.81	316.94	314.56	315.21	313.26	314.12	315.55	314.97	317.59	314.76	314.23	311.87	314.78	314.99	316.85	313.89	318.52	318.42	316.65	315.4
327.56	325.07	326.29	320.09	326.11	325.54	325.58	323.14	321.67	325.55	324.21	327.18	326.19	323.78	323.48	322.02	323.3	325.29	325.18	325.88	321.17	322.93	325.68	325.99	328.69	322.73	321.69	325.49	326.03	323.92	324.83	328.2	326.31	324.09	322.51	324.95	326.95	322.02	325.2	324.56	324.64	326.58	324.2	321.97	323.97	325.29	324.73	325.23	325.23	324.43
310.15	312.82	311.65	312.35	306.64	309.72	309.42	309.38	307.94	310.37	308.27	312.08	311.46	307.94	309.83	310.68	311.35	311.42	310.56	311.24	305.53	309.26	312.5	312.56	309.12	309.6	311.58	309.41	309.63	310.85	308.25	312.76	311.39	307.18	309.94	310.05	309.21	313.71	310.54	309.84	310.09	307.92	310.72	309.41	308.95	312.68	311.89	309.78	310.67	311.04
292.69	296.78	296.1	296.09	295.92	291.21	291.89	294.8	296.16	294.87	290.96	293.84	293.15	292.09	296.43	293.25	294.96	298.55	290.42	297.3	293.82	295.09	295.47	294.34	294.76	294.8	293.99	295.54	296.07	290.23	294.76	293.86	290.78	293.02	296.72	294.13	296.7	293.58	291.76	296.18	290.56	294.24	294.61	292.21	292.95	293.56	294.96	292.75	295.03	295.57
304.86	302.8	303.1	307.69	302.82	303.99	303.71	302.94	301.78	300.14	302.77	302.35	302.46	306.01	302.55	305.18	300.34	302.46	303.67	303.52	304.66	307.62	305.22	305.4	305.41	305.83	302.16	300.66	305.07	302.91	303.72	304.5	305.97	303.55	303.85	300.14	305.04	302.59	303.89	303.71	303.48	304.44	304.94	302.75	300.21	303.8	304.93	300.1	302.62	300.86
301.49	297.42	300.71	303.59	302.86	302.29	301.04	301.91	301.38	305.66	302.63	305.85	305.71	301.85	301.32	300.83	300.04	301.66	303.48	301.16	302.18	303.74	303.96	300.32	303.67	301.07	303.89	299.37	303.36	300.95	303.54	301.38	300.91	301.49	301.25	300.54	304.12	297.96	303.68	300.9	307.58	302.91	304.77	304.75	302.7	303.13	300.33	303.56	300.93	303.19
308.97	305.64	305.45	303.09	303.19	309.04	307.19	306.61	305.79	304.39	305.94	302.7	303.46	303.76	306.27	308.7	304.81	300.5	306.08	304.44	303.36	301.23	303.01	302.5	309.78	303.99	303.58	304.18	303.11	307.3	308.42	307.74	300.09	301.73	305.97	306.01	303.83	305.71	308.04	305.64	300.39	304.86	306.39	307.23	304.6	304.37	307.74	304.88	305.88	305.2
315.73	320.78	313.87	313.22	317.84	315.74	318.67	316.17	317.53	312.85	315.49	312.03	316.57	313.82	314	313.29	314.43	314.09	312.88	316.22	315.41	314.8	313.27	317.73	316.84	318.09	311.86	318.01	313.61	318.18	317.03	313.79	317.57	315.25	316.91	313.51	313.99	317.6	312.79	313.44	317.13	316.11	314.45	318.95	316.93	317.86	318.23	313.56	318.59	318.09
303.64	299.23	303.16	303.65	306.53	301.76	305.84	303.56	304.87	301.54	303.3	305.32	309.34	304.17	304.39	304.4	305.22	304.91	303.92	305.36	303.98	303.66	305.63	305.04	301.21	301.6	305.78	303.92	303.39	305.19	308.18	302.51	304.59	307.33	304.51	305.24	307.24	308.89	307.36	307	303.58	304.01	308.39	306.07	308.16	303.75	308	303.55	305.17	302.12
304.49	304.56	304.76	303.96	303.04	305.23	304.87	299.51	300.87	303.22	300.62	299.89	298.33	299.98	303.7	301.97	303.41	302.89	303.35	303.39	303.38	304.46	303.23	302.33	299.74	302.55	303.45	302.06	303.2	301.2	303.35	301.78	299.82	301.01	300.56	304.99	301.8	299.38	301.81	301.36	299.5	301.38	303.73	304.56	297.29	302.97	298.95	303.46	305.81	303.24
295.26	298.19	297.85	293.84	294.1	295.49	295.91	295.73	296.29	296.48	292.8	297.53	296.18	297.63	294.85	298.47	297.85	296.34	298.66	297.88	302.22	295.03	297.46	296.71	296.57	297.45	295.57	296.22	296.72	296.93	294.95	297.49	293.74	298.55	298	296.18	299.22	297.68	298.12	296.04	292.53	294.76	298.54	295.97	297.71	293.05	296.65	294.01	296.21	296.65
308.81	311.55	311.96	308.97	311.51	310.67	311.51	315.15	313.12	309.96	312.11	315.77	308.45	312.82	314.36	307.95	312.94	310.63	312.09	313.4	313.27	311.91	308.89	315.37	311.36	313.97	311.8	310.75	311.2	313.58	312.31	313.73	313.02	311.02	315.72	310.58	310.5	308.96	316.06	314.93	310.95	312.79	311.59	312.9	311.64	312.79	312.42	307.12	310.94	312.64
313.65	313.35	314.84	312.88	317.73	312.02	315.66	318.07	314.12	313.1	314.5	313.91	311.63	314.61	314.26	314.55	316.18	317.53	312.99	311.42	314	314.96	314.6	317.27	314.28	316.31	315.72	313.35	313.18	318.96	313.57	315.86	317.5	313.46	312.04	311.41	314.34	315.42	313.37	312.94	316.38	316.66	315.16	315.56	313.44	313.13	315.62	315.56	315.82	313.94
297.98	299.25	303.5	302.54	298.28	298.07	302.67	301.88	302.63	300.9	299.76	300.91	297.18	300.02	301.5	300.83	299.26	297.54	300.07	302.3	299.35	302.99	304.89	303	300.45	303.16	301.43	298.11	298.03	299.37	302.3	301.05	301.6	301.32	303.86	299.99	301.3	300.53	304.33	303.94	304.28	298.11	303.27	304.79	299.76	299.83	304.84	299.01	300.75	299.69
325.62	324.06	323.31	322.16	326.64	323.65	326.27	322.39	321.27	329.73	326.82	327.16	324.52	327.47	327.52	324.49	322.59	324.68	322.29	326.2	322.76	324.03	325.34	326.7	330.71	323.66	326.12	324.81	325.29	324.61	324.28	325.62	325.6	325.32	327.47	324.02	324.85	323.82	326.43	326.53	326.81	325.33	326.26	326.19	325.65	323.88	325.03	327.73	322.74	324.3
298.5	303.1	298.16	300.47	300.19	303.61	298.78	302.92	299.98	300.84	301.47	300.86	299.93	299.07	301.58	301	301.01	300.64	299.73	301.01	301.63	300.79	299.14	300.88	299.74	300.15	303.36	299.47	301.06	301.51	303.57	302.12	300.64	297.63	299.21	300.01	300.75	300.07	302.94	304.49	304.28	303.44	301.87	302.55	299.84	303.12	300.59	299.72	299.03	301.46
320.57	317.49	315.44	315.77	315.37	317.44	315.08	315.16	314.33	316.26	317.52	317.68	318.05	315.87	315.48	313.38	316.62	314.6	315.07	316.04	317.07	317.39	316.77	315.14	308.77	313.22	316.47	317.72	314.28	319.71	318.28	318.87	314.42	313.54	315.97	314.81	316.48	315.95	318.29	318.91	314.33	315.98	317.72	321.12	318.56	314.55	314.02	317.38	318.99	313.58
304.55	302.22	308.77	304.51	302.74	302.25	305.5	304.31	304.97	306.78	304.99	302.44	304.66	305.06	302.78	304.73	306.04	302.57	307.56	303.19	307.16	305.97	305.97	305.25	306.47	307.78	304.19	303.82	303.22	305.6	306.56	306.64	305.55	305.72	304.11	304.99	302.43	303.84	300.44	301.79	304.17	304.16	306.55	305.54	306.34	303.93	300.55	305.49	303.07	303.96
326.81	328.23	327.73	326.72	329.25	328.31	329.78	329.4	328.21	327.96	326.01	326.87	331.46	328.91	326.49	328.63	328.45	327.4	329.68	327.45	328.53	329.18	325.89	329.79	329.19	329.13	329.9	330.48	329.66	330.95	329.55	327.27	328.61	329.81	327.14	328.02	327.7	327.06	327.33	329.56	329.43	330.6	330.31	328.33	326.18	327.11	330.84	326.46	330.43	334.45
315.65	314.05	314.76	313.33	313.64	312.58	316.6	318.54	313.53	310.58	316.92	312.59	314.51	310.38	313.81	315.63	314.35	306.24	316.45	313.05	310.81	313.73	316.65	314.64	314.14	317.52	311.29	313.64	313.49	317.17	312.94	311.45	313.21	320.18	312.17	313.71	310.97	308.34	313.07	311.72	311.26	313.73	310.23	310.95	314.28	314.6	314.22	317.44	312.84	314.55
308.46	314.81	310.04	312.21	312.71	318.34	310.92	312.29	308.84	312	311.63	315.37	314.97	309.89	311.28	311.16	313.31	313.07	312.68	308.84	311.25	312.83	310.1	313.04	313.18	315.17	310.2	312.93	308.65	312.55	311.51	309.79	316.59	313.2	309.99	313.56	310.99	316.47	313.18	312.83	314.41	309.83	314.73	307.47	309.72	313.93	311.28	309.37	313.92	310.24
324.81	326.62	324.94	326.5	323.88	325.93	328.27	328.6	325.4	328.37	324.88	323.34	323.76	330.53	324.37	326.85	324.97	328.24	323.8	326.83	326.41	324.06	325.05	326.56	325.62	327.03	324.62	323.19	328.86	323.9	326.4	325.16	326.27	326.91	324.64	323.43	324.56	325.21	326.86	329.7	325.64	323.9	323.55	324.94	323.85	328.45	326.87	326.4	326.37	326.26
316.12	317.35	312.49	313.26	320.36	317.87	314.42	319.26	316.45	315.87	318.69	314.46	315.64	314.81	316.71	317.49	316.89	313.45	313	316.13	318.11	318.33	314.77	316.21	316.68	317.12	314.91	318.2	318.12	317.22	316.11	314.23	314.61	315.94	316.55	315.03	318.94	315.27	316.23	317.25	315.26	316.97	311.86	319.09	311.79	316.59	313.45	317.75	316.53	319.22
315.91	314.85	316.46	314.61	314.51	318.29	315.32	313.83	312.9	313.55	314.95	317.06	311.74	313.82	314.52	315.29	314.45	319.65	315.93	313.53	316.14	315.07	315.13	313.57	317.37	314.49	318.45	315.28	316.09	313.75	313.41	315.54	314.94	316.04	315.46	312	313.44	316.24	314.07	314.78	308.82	314.52	315.7	313.27	314.22	312.22	317.79	316.9	312.33	317.46
314.46	312.67	310.88	318.55	314.45	317.61	315.04	310.54	314.24	316.46	310.26	314.14	316.07	313.81	315.35	316.69	316.27	312.84	314.09	313.88	317.01	315.33	313.86	318.86	311.42	317.78	315.05	314.14	313.89	314.34	312.39	314.27	313.77	313.32	312.15	314.88	312.41	316.66	312.92	311.95	314.53	315.15	315.88	315.74	313.87	315.38	312.79	314.52	316.83	311.19
313.26	315.93	314.08	313.69	309.51	313.82	313.12	314.66	313.45	315.72	314.35	314.91	313.56	310.92	317.01	312.43	312.43	315.67	313.76	316.49	315.6	312.76	314.06	315.51	314.21	312.96	315.59	316.68	314.1	311.05	314.34	313.61	315.09	314.48	315.37	313.99	317.17	312.8	317.69	314.11	316.11	316.45	317.07	315.15	314.97	313.81	310.66	315.78	317.12	312.83
309.15	314.46	314.04	313.16	313.88	314.73	313.07	316.61	312.46	313.36	314.26	310.66	312.03	312.55	310.69	314.3	312.68	314.12	308.3	312.32	309.52	316.49	316.18	309.7	312.06	313.92	313.25	316.14	314.63	314.96	311.96	310.25	311.63	314.08	311.68	310.32	313.3	308.76	316.81	315.05	314.04	311.69	311.44	310.94	313.35	313.29	314.18	311.83	311.9	311.71
311.82	308.28	313.67	310.38	311.14	312.49	309.74	313.56	310.34	313.86	313.23	309.93	312.92	312.24	312.78	308.31	311.27	312.71	312.46	309.15	314.26	312	305.59	312.89	311.33	313.28	313.08	311.37	307.58	309.4	313.71	311.71	309.73	312.43	311.37	307.91	308.41	313.92	310.66	309.61	311.7	314.9	310.53	309.12	313.04	312.69	310	314.64	309.35	310.5
293.59	298.65	297.26	293.35	298.17	301.89	297.73	298.61	296.7	300.94	298.76	296.29	296.69	298.73	298.41	296.9	293.72	296.97	295.94	299.89	299.99	296.33	294.51	295.18	297.35	299.2	296.84	300.07	293.78	298.28	296.32	296.54	296.15	296.8	294.47	296.08	295.52	298.59	294.22	293.9	296.88	295.59	297.1	296.35	295.71	297.43	294.88	297.57	298.69	299.18
303.03	300.73	300.55	302.34	300.99	298.27	300.48	296.55	300.68	303.2	299.01	299.52	302.64	299.71	300.61	304.65	302.76	297.09	296.8	299.72	302.7	300.47	296.89	299.78	299.59	301.03	301.44	299.48	296.28	301.03	302.18	297.8	298.83	298.19	298.42	300.27	302.14	296.99	302.79	302.53	300.76	296.72	298.68	300.42	302.27	301.06	297.53	299.68	300.67	299.89
311.11	314.76	314.81	313	308.97	313.83	315.6	315.39	311.53	311.8	314.75	313.86	311.54	312.22	314.13	317.23	313.1	312.26	312.48	312.12	311.83	314.07	315.33	313.56	313.19	316.78	315.13	314.93	314.66	312.74	314.73	311.69	317.21	317.09	309.7	316.21	313.62	312.44	313.91	314.84	315	314.87	313.72	313.02	311.3	313.02	315.13	313.85	310.87	316.53
303.28	297.62	303.37	301.19	303.3	299.68	300.12	302.16	301.45	299.75	298.38	297.39	303.26	300.41	300.4	298.78	300.5	299.21	300.6	301.32	300.72	302.04	303.8	302.22	297.33	298.5	298.37	302.52	300.09	300.38	301.29	301.17	302.41	300.88	299.34	300.73	299.17	301.46	301.9	301.98	299.8	298.6	301.45	302.33	299.52	301.8	301.75	299.49	298.26	300.84
299.09	303.4	302.16	299.79	301.5	301.01	298.98	298.84	300.21	299.94	299.46	299.49	300.01	303.89	300.48	299.17	300.28	299.59	298.94	303.81	299.45	301.49	302.37	298.1	301.08	297.67	299.06	300.87	298.01	297.85	298.35	301.13	300.23	302	297.28	300.54	298.17	304.5	296.32	300.82	303.4	298.53	299.06	299.35	302.23	300.45	299.45	296.59	300.26	302.28
311.05	309.71	312.39	310.06	309.91	312.99	311.7	311.21	310.22	313.23	310.73	311.2	312.73	306.76	310.96	309.62	311.42	306.66	311.15	311.73	313.87	310.78	311.76	311.38	309.04	310.75	313.93	312.74	314.3	309.83	310.29	312.4	312.86	314.92	310.35	311.7	311.88	310.84	311.88	312.69	313.72	311.85	313.63	312.82	309.38	312.89	313.63	311.46	310.15	316.21
316.83	318.48	317.01	318.35	313.57	316.74	317.36	316.76	316.64	315.19	318.59	317.84	315.4	316.51	313.86	314.08	315.41	315.91	316.97	315.96	315.28	315.33	311.87	319.31	316.15	318.15	317.69	320.56	319.94	316.26	316.47	318.21	316.77	316.02	314.02	312.96	317.26	319.86	318.97	315.95	315.35	317.13	316.57	315.66	317.14	317.26	318.9	313.96	317	315.91
314.64	317.37	315.56	314.06	318.82	313.19	312.34	317.53	315.98	312.6	315.85	312.02	315.52	312.64	314.73	314.24	313.94	317.44	312.9	315.64	315.5	313.87	313.4	313.8	312.72	313.58	312.75	314.13	315.77	314.56	312.71	316.72	314.72	317.55	315.14	317.47	313.16	314.66	317.01	314.88	311.96	317.86	316.35	313.13	311.04	314.08	315.58	310.84	315.78	319.2
298.38	300.75	296.21	297.64	300.36	302.99	301.29	304.18	301.36	301.6	299.38	301.61	298.85	296.64	299.87	297.26	298.63	300.97	297.79	302.52	300.29	298.95	300.84	299.56	300.52	300.05	298.36	297.06	298.81	299.79	299.51	296.84	302.13	297.91	296.87	299.45	302	298.86	301.25	301.49	300.64	296.8	299.71	303.84	297.78	302.87	299.75	300.31	303.21	300.65
311.71	312.96	308.97	313.77	313.97	314.05	312.09	308.13	314.14	310.89	312.73	314.88	310.54	311.83	311.28	309.99	309.69	309.1	306.86	312.09	310.75	311.65	314.02	313.18	307.38	315.38	310.98	313.56	310.84	310.15	309.53	315.18	309.68	312.75	310.08	313	311.27	311.04	313.41	313.07	312.52	314.36	312.02	313.94	311.68	315.51	310.44	312.67	313.58	309.6
315.5	316.26	314.31	318.83	316.22	317.67	318.21	315.81	312.26	315.46	315.2	313.01	315.59	315.78	315.36	314.74	317.17	318.21	314.26	314.02	316.75	317.12	314.34	318.47	314.9	316.3	314.4	315.78	316.2	311.83	315.18	317.52	315.82	314.99	318.19	317.03	310.72	316.37	312.72	316.34	316.79	312.98	314.61	313.34	314.87	319.82	316.17	318.23	315.71	318.69
316.46	316.77	315.85	316.57	315.8	319.37	319.33	321.18	318.51	318.66	317.77	318.61	321.52	320.28	318.24	318.1	321.21	318.42	319.9	316.64	318.16	318.66	315.84	320.78	316.45	319.78	319.98	320.33	316.86	316.43	319.9	314.83	320.29	318.59	318.73	316.66	318.37	318.73	317.74	316.29	319.8	319.25	315.99	320.83	317.45	313.99	319.8	320.28	315.11	318.71
330.24	328.83	328.4	325.44	331.73	328.7	325.95	329.15	325.31	330.93	327.52	329.24	327.93	325.98	327.2	326.98	324.9	330.94	330.9	327.77	328.31	327.65	332.41	327.24	325.38	330.14	326.58	327.74	329.48	328.34	329.21	326.06	327.46	329.89	329.74	329.35	327.29	324.54	327.21	329.55	333.89	327.69	329.67	329.69	328.36	330.12	327.28	329.1	327.61	331.53
297.95	301	303.3	299.26	297.73	304.84	302.11	300.12	302.41	300.99	298.18	300.46	300.12	302.32	302.34	303.49	301.85	297.33	304.85	300.24	300.09	298.97	299.45	300	300.6	300.67	300.3	299.47	300.83	301.34	301.53	299.06	298.13	300.81	301.29	305.77	300.79	302.35	302.22	301.94	301.31	300.26	300.44	302.34	299.92	298.56	301.52	299.74	296.36	300.6
318.53	320.1	318.3	318.58	322.65	317.84	319.08	315.88	317.59	320.02	317.22	317.84	316.47	313.47	320.8	319.76	320.84	320.51	318.77	316.47	314.34	321.51	320.92	320.98	315.42	315.58	318.59	320.66	315.37	318.65	320.57	319.34	316.4	317.06	316.69	317.25	316.42	318.23	319.21	317.88	316.6	317.95	317.37	320.02	316.21	319.26	319.23	314.76	316.85	318.31
299.69	301.55	303.99	301.76	308.04	301.34	300.72	303.86	302	303.59	303.68	302.39	302.47	301.39	301.52	302.56	301.6	303.52	302.32	303.44	304.3	306.47	302.05	302.86	303.8	302.05	307.28	299.02	302.59	305.38	301.13	302.71	301.32	303.88	305.71	301.82	299.88	300.2	301.38	300.93	303.45	305.47	303.27	299.61	304.03	303.95	304.06	305.38	301.83	304.97
303.17	305.15	302.04	307.39	304.8	300.05	303.74	302.14	301.95	304.52	307.11	304.42	300.49	301.82	301.57	301.56	302.04	304.58	303.57	302.14	302.55	302.53	304.48	301.27	304.29	303.85	304.45	300.78	305.43	305.36	300.62	303.28	304.96	300.67	305.57	303.63	303.19	305.8	303.6	306.28	305.76	305.22	301.45	302.31	303.55	305.4	305.86	304.8	306.16	303.98
315.15	320.42	316.29	317.41	318.19	320.87	323.19	319.88	317.62	317.78	318.96	316.95	316.68	318.11	317.82	315.55	317.57	316.99	315.98	315.91	320.1	315.45	318.06	319.95	320.48	317.01	315.84	318.42	321.9	315.98	318.55	321.3	315.79	319.09	321.24	318.97	318	318.98	319.69	317.7	319.22	317.33	319.44	314.58	319.95	320.03	318.87	322.99	314.58	319.11
304.5	305.32	300.18	303.17	303.72	301.8	302.93	301.48	303.19	303.01	305.03	303.65	303.06	302.41	302.86	304.84	301.99	303.68	303.18	303.64	301.23	303.6	303.35	301.67	299.98	304	300.94	301.82	300.99	303.19	303.19	299.89	304.05	303.04	301.18	304.89	303.41	302.31	301.09	302.22	301.39	303.9	301.35	306.42	304.58	300.96	300.96	302.44	303.46	304.94
314.2	315.44	313.7	316.08	324.23	318.41	316.75	316.3	316.57	315.97	318.44	320.01	317.75	317.26	313.22	316.49	313.81	317.52	314.78	317.36	317.55	319.81	312.74	317.26	314.76	318.66	317.61	314.55	315.75	316.37	315.45	317.78	316.96	320.9	316.05	322.18	314.89	316.06	315.18	316.96	315.37	313.97	314.54	315.98	315.51	314.01	315.73	316.89	317.47	318.05
305.95	303.45	306.39	303.17	310.3	305.44	304.78	303.2	302.7	307.7	304.51	303.67	302.61	304.47	302.68	304.44	304.37	300.75	303.63	305.83	304.95	301.65	304.46	303.9	305.65	304.74	305.69	306.42	304.76	302.67	299.21	303.74	304.53	305.56	300.89	306.11	302.01	299.24	305.39	305.14	303.26	301.07	304.46	298.99	301.16	309.67	306.84	307.57	301.26	307.76
308.53	311.17	313.99	312	315.68	315.1	313.51	312.47	313.13	312.91	316.08	310.19	312.58	311.88	312.13	313.19	316.13	310.97	312.44	309.65	314.58	313.86	314.59	311.46	315.37	311.49	313.21	310.65	315.81	314.66	312.53	313.37	314.34	311.46	313.81	313.53	317.44	313.97	311.04	311.77	315.59	312.84	315.92	312.86	316.41	313.21	313.65	312.8	312.71	317.51
312.41	317.07	315.45	314.65	314.28	315.91	318.13	315.36	313.61	313.69	315.63	313.17	318.87	316.85	317.94	317.68	319.48	311.42	317.76	318.77	313.41	317.38	316.38	312.75	317.2	318.9	314.25	316.49	313.43	314.89	317.62	313.99	314.11	316.1	314.75	310.87	314.32	316.47	315.59	315.1	316.76	315.99	312.57	313.61	312.8	314.16	314.89	313.4	312.9	315.98
327.14	323.42	324.97	329.25	325.96	322.67	322.09	327.92	327.15	328.62	327.5	325.12	324.82	324.45	324.7	326.35	327.27	326.28	325.96	326.24	324.24	326.42	326.35	326.48	323.85	328.65	328.17	322.51	328.09	321.74	326.21	326.41	321.68	322	325.99	325	326.39	325.55	323.28	323.62	324.88	326.38	321.85	324.01	324.48	325.09	327.33	327.22	327.42	325.58
310.47	312.88	310.01	315.37	314.72	310.75	315.97	312.53	316.17	311.76	311.12	317.02	311.03	312.36	312.05	311.35	313.54	312.74	309.58	312.59	315.36	311.84	313.57	309.7	313.3	312.61	310.96	313.38	310.28	313.56	315.47	312.14	316.07	317.64	315.98	313.78	313.95	312.01	314.74	309.09	311.64	311.76	312.55	313.96	313.56	311.6	311.03	315.59	309.46	308.61
302.01	297.87	296.7	300.48	300.9	301.22	298.29	299.78	302.92	301.48	297.67	299.54	303.09	300.77	301	299.17	299.71	301.96	299.65	301.67	304.36	300.33	300.8	302.86	301.78	299.04	303.76	302.07	299.55	299.15	299.74	297.85	294.96	302.76	300.04	303.44	302.1	299.84	301.26	299.64	302.02	299.24	301.1	297.5	299.03	303	301.34	300.62	297.93	298.31
302.13	303.53	304.44	304.91	299.46	301.71	305.42	302.47	306.33	300.37	305.03	303.89	304.53	303.58	300.91	304.59	304.28	303.72	303.84	304.1	305.04	302.85	301.52	301.96	305.73	301.2	303.92	304.05	302.68	304.68	300.23	302.28	302.92	301.14	304.82	301.82	304.75	303.75	301.56	303.84	299.81	301.02	308.09	306.29	305.8	303.02	304.08	305.01	302.26	305.03
314.41	313.13	313.63	312.42	314.18	310.65	312.68	315.19	308.96	315.45	310.74	314.39	316.57	311.33	313.72	311.32	311.6	312.95	313.19	311.5	312.01	311.83	313.67	313.66	317.72	315.78	312.43	315.88	314.11	309.74	310.77	313.98	309.15	311.52	312.8	310.5	311.98	312.21	314.48	311.35	311.91	312.14	312.03	314.84	311.82	314.19	314.96	311.83	312.06	315.15
294.78	294.93	294.56	292.66	295.08	296.8	295.28	291.5	294.64	296.52	294.7	296.09	290.92	297.97	296.43	299.83	296.53	294.44	294.97	295.56	295.54	292.42	294.16	299	295.51	295.08	295.85	293.02	295.92	301.12	291.91	296.01	295.79	294.01	296.91	293.5	291.3	299.15	296.52	296.54	294.45	293.91	293.32	293.97	296.96	296.18	294.62	296.42	297.62	293.3
302.9	302.98	307.05	303.15	303.17	299.86	305.97	306.03	304.66	303.48	305.92	307.22	302.01	307.35	304.55	303.01	305.13	301.97	303.63	306.07	306.7	301.94	305.22	302.72	302.56	303.34	304.09	302	303.74	304.76	301.78	306.42	309.75	303.11	304.04	307.2	302.91	305.19	305.02	302.82	304.6	303.91	302.89	304.32	304.91	301.79	302.79	304.48	302.68	302.37
314	314.49	316.95	312.72	313.67	314.24	312.06	314.94	312.88	315.25	313.4	312.32	313.38	314.62	311.44	315.02	313.61	311.28	313.97	314.86	314.12	315.75	314.48	315.01	311.31	314.69	312.33	314.72	312.98	316.68	316.76	313.26	315.81	315.87	316.31	313.55	311.83	314.59	315.55	316.16	313.57	314.14	313.82	315.75	311.52	315.04	312.88	312.17	309.4	313.87
312.11	306.4	312.82	308.89	307.64	308.9	309.13	307.67	309.46	309.28	310.62	307.4	308.44	310.52	307.45	307.57	308.08	311.08	310.23	312.38	309.35	308.88	310.3	308.85	307.37	305.45	308.75	308.12	308.09	309.13	306.24	306.64	307.6	308.91	310.22	309.15	309.21	310.79	310.8	305.86	309.92	311.6	306.57	311.31	311.15	309.83	309.41	306.94	307.81	310.78
305.32	312.27	307.24	310.49	306.83	309.15	308.16	308.4	308.02	311.39	307.66	311.31	309.57	308.91	309.32	305.91	308.33	312.22	307.75	308.37	306.67	308.53	309.6	309.01	305.59	309.09	309.1	307.21	308.94	310.58	310.18	310.57	305.77	310.85	307.15	308.22	312.02	306.39	308.61	310.88	309.76	306.93	309.51	307.23	306.72	306.58	309	310.01	308.12	307.54
307.73	305.92	301.61	305.71	302.93	301.9	302.86	303.44	302.35	304.44	305.11	304.7	306.73	303.69	307.18	301.76	305.72	308.21	305.74	305.14	307.57	304.25	301.61	305.73	303.57	300.33	302.81	304.52	304.75	301.04	306.05	304.44	301.7	300.64	305.59	305.63	304.65	301.94	307.36	304.05	302.23	304.9	307.08	305.68	300.06	304.46	306.98	305.86	303.1	306.74
299.87	300.73	301.32	300.22	302.41	303.07	303.17	302.93	299.38	301.59	304.79	305.32	303.64	300.94	302.9	303.9	301.16	301.18	301.43	305.57	301.75	298.25	303.5	302.93	305.25	300.06	300.6	303.13	301.3	300.88	305.27	304.02	305.04	301.88	304	297.74	302.66	304.22	299.46	298.26	301.95	304.31	301.44	300.29	300.73	300.21	304.7	303.31	302.99	299.3
305.86	307.05	302.7	308.03	305.58	304.45	305.96	303.54	306.46	304.35	307.44	308.09	306.65	304.97	302.78	303.98	305.04	304.35	307.3	307.48	308.36	306.3	305.26	308.07	307.66	308.43	302.6	306.12	307.39	306.76	305.21	307.5	303.41	305.51	306.25	305.86	307.58	305.97	308.62	303.31	306.96	308.6	303.85	305.2	303.39	304.28	307.6	307.14	306.98	307.1
303.5	304.3	300.16	302.08	302.78	306.98	304.64	304.62	305.91	303.36	304.84	303.64	305.91	304.48	306.7	303.84	305.58	305.26	300.64	304.83	302.8	304.85	305.34	306.02	300.46	308.25	300.09	300.69	304.43	305.16	303.56	306.61	306.62	306.63	303.19	302.58	305.32	303.76	301.09	304.2	301.02	305.88	303.48	306.54	301.46	302.99	303.58	302.59	302.95	305.44
318.98	316.11	318.61	319.17	316.39	318.66	316.51	317.68	320.04	317.54	317.61	315.76	316.64	321.48	319.97	320.26	318.79	321.21	321.06	318.51	319.32	315.77	318.41	318.25	322.06	321.25	317.6	317.67	321.07	316.24	320.4	318.57	318.99	318.21	314.16	318.02	317.7	315.37	320.24	320.79	318.33	317.37	320.15	318.18	319.07	320.21	318.68	319.13	316.28	314.69
326.87	327.83	327.18	324.67	326.78	325.26	327.42	322.16	321.98	325.98	323.73	323.77	324.14	326.3	325.56	324.47	327.27	325.04	325.05	326.81	322.98	327.14	329.23	324.27	326.46	326.65	328.65	326.47	324.62	326.79	321.61	321.3	328.18	324.84	324.04	323.36	328.57	326.11	325.15	322.83	322.57	324.72	326.73	324.98	326.08	327.25	322.32	327.93	325.2	328.4
306.94	304.02	307.56	306.21	307.27	309.55	306.18	308.7	304.54	304.57	306.92	304.3	309.35	305.6	306.84	306.5	304.11	305.55	304.54	303.16	308.43	303.33	304.45	308.26	307.49	306.13	307.31	303.21	304.35	306.67	304.21	306.02	309.34	307.25	304.03	303.27	306.34	303.98	306.21	308.77	311.36	307.19	300.76	305.55	305.92	305.07	304.64	307.72	303.32	305.1
313.59	315.53	313.27	308.99	311.97	315.38	312.72	315.03	311.31	314.58	312.22	310.92	314.7	310.51	314.32	311.26	313.42	309.26	314.11	312.71	311.76	312.03	315.12	312.4	310.02	314.23	315.92	313.82	312.28	314.53	312	314.45	310.46	311.08	310.29	309.91	311.01	314.59	312.38	317.52	312.77	312.77	311.74	315.54	310.26	313.46	312.64	313.59	317.35	318.06
300.8	305.97	299.29	303.86	302.46	300.29	304.51	298.56	302.79	297.67	302.18	299.98	301.74	302.02	303.63	302.21	300.33	302.38	300.76	300.59	302.81	301.14	299.65	302.43	301.99	297.68	302.3	302.09	301.57	296.36	300.59	299.76	296.98	300.05	302.24	300.75	301.7	300.03	303.51	300.69	300.49	298.32	301.24	300.15	302.05	299.34	299.51	301.51	300.99	305.09
307.82	301.6	307.03	305.39	302.32	305.21	306.5	302.18	304.78	306.19	307.57	303.32	303.98	306.05	305.38	302.32	299.98	308.38	307.29	307.9	304.95	306.06	304.3	305.25	304.37	304.19	301.07	305.59	304.68	305.22	302.91	304.68	307.66	302.71	303.93	305.06	304.27	304.3	303.91	303.88	303.36	303.29	304.42	301.74	306.54	305.65	307.77	302.72	306.25	301.34
314.96	316.75	315.46	316.23	314.22	314.16	311.45	315.56	313.52	311.79	315.82	319.44	316.76	315.42	316.24	313.2	314.14	313.88	314.42	313.7	316.5	313.72	313.47	312.58	314.42	313.05	316.05	315.59	317.94	311.84	311.66	314.91	315.68	318.66	314.38	313.06	314.16	311.98	311.79	311.62	313.82	311.44	314.08	314.69	312.37	314.43	314.72	317.32	312.01	314.01
309.1	303.87	305.54	308.03	307.94	309.37	304.89	307.05	303.11	304.33	310.27	306.7	302.48	309.56	303.93	307.79	306.12	305.94	305.4	307.26	307.8	307.18	306.47	309.01	306.12	306.91	306.52	310.63	306.87	304.2	308.76	306.2	307.75	303.92	303.98	308.7	308.51	304.09	307.12	308.36	304.71	308.49	302.53	306.65	308.11	305.21	305.91	304.78	306.22	305.63
311.11	312.41	308.3	311.77	309.02	310.51	312.5	310.82	308.8	311.87	308.71	310.62	309.63	309.36	310.1	311.9	309.27	311.09	309.89	307.56	310.73	310.69	310.66	307.13	312.13	311.89	313.9	311.7	319.17	309.13	311.02	310.5	307.17	308.88	311.06	313.05	304.77	311.55	307.36	311.28	311.88	310.29	309.43	308.12	311.57	312.68	311.5	313.97	314.78	309.35
313	312.48	312.7	310.16	311.42	312.9	310.19	313.07	311.33	314.7	313.86	312.11	310.83	317.03	311.03	314.54	311.08	313.5	313.01	314.91	315.04	311.68	314.26	311.31	313.74	311.3	311.09	314.58	310.04	315.05	312.26	311.33	314.83	315.4	315.56	311.28	315.52	316.87	314.98	314.85	313.57	312.8	312.49	311.76	317.83	311.17	311.96	309.94	313.78	312.51
315.43	314.27	314.45	314.85	313.43	314.51	316.69	313.41	313.44	314.95	315.71	314.53	314.44	318.18	314.33	316.46	316.16	318.96	314.5	309.4	318.32	315.62	314.24	314.75	313.75	311.55	315.05	315.75	314.71	314	318.3	314.1	312.93	320.25	314.02	310.4	314.52	311.16	316.02	312.92	317.28	315.49	313.21	316.04	316.02	314.89	315.83	311.92	317.64	314.68
314.84	311.16	318.05	315.06	318.15	314.94	315.62	314.91	312.97	315.79	316.07	315.79	317.5	313.6	316.73	316.7	318.28	312.23	312.43	316.75	316.2	312.85	314.19	315.39	315.36	319.9	313.79	316.68	315.12	315.78	316.13	316.83	313.11	315.79	315.65	315.12	313.44	318.02	313.98	317.23	314.7	314.62	317.89	315.81	315.53	312.79	313.09	313.14	312.53	315.81
303.77	302.87	305.13	305.06	307.01	306.72	304.73	302.31	303.03	304.39	308.19	303.44	302.07	301.66	303.68	308.05	307.33	303.09	305.06	304.61	304.28	305.03	306.03	300.28	304.64	303.2	305.6	302	304.56	304.06	303.51	303.8	306.64	302.44	301.43	300.16	301.05	298.11	306.74	304.23	309.06	301.39	301.77	306.68	303.17	302.98	301.58	307.8	304.11	304.16
314.03	314	311.49	313.61	312.39	315.2	314.94	314.23	313.4	314.61	315.14	315.16	316.02	316.53	314.09	315.16	312.2	313.03	309.08	311.41	311.43	315.23	312.58	314.38	314.06	312.15	313.62	313.37	316.61	313.15	314.55	312.44	315.98	310.43	312.63	311.96	312.86	315.66	313.08	311.8	314.12	314.39	314.13	312.54	314.69	310.94	312.25	311.48	313.62	315.8
315.53	315.55	314.96	311.58	312.15	313.38	313.63	313.92	309.16	308.48	313.81	314.98	313.5	317.33	312.59	317.07	312.38	314.21	311.87	310.66	311.02	313.48	311.48	313.85	314.47	314.33	315.98	317.38	313.57	313.5	311.14	313.32	312.12	311.2	310.1	315.84	311.29	314.85	315.6	313.37	309.97	312.41	313.43	310.99	311.6	316.44	317.54	312.4	316.29	313.66
314.77	312.42	311.88	313.73	312.4	310.52	312.2	314.7	313.18	314.51	311.9	315.31	315.64	313.97	313.75	316.04	312.16	312.94	315.62	312.02	315.09	314.23	311.83	313.03	311.56	310.07	313.7	313.11	314.22	313.81	315.48	314.98	313.16	314.69	311.56	313.51	316.16	312.61	312.05	311.44	314.01	310.44	312.96	316.08	312.92	314.89	313.43	313.72	316.29	316.39
306.28	310.1	312.09	306.48	308.71	307.72	311.36	306.58	306.07	307.21	305.35	305.74	306.7	307.93	304.32	307.93	306.53	307.93	307.46	307.88	305.59	307.74	308.68	310.2	306.31	306.83	305.56	306.54	304.37	307.4	309.96	311.44	305.66	310.79	308.46	308.32	306.05	305.85	304.85	312.11	306.45	306.64	307.98	308.17	306.97	308.83	306.08	306.04	309.38	305.76
318.43	314.76	319.96	315.36	313.88	315.75	318.75	313.53	315.88	313.19	314.75	314.39	313.94	312.55	314.79	316.67	319.47	317.62	314.91	313.78	315.67	320.38	314.53	312.35	314.65	317.76	319.51	314.93	317.81	315.36	317.51	312.61	318.14	317.02	317.85	315.37	317.31	315.8	314.23	314.89	316.82	312.67	318.6	314.46	317.74	313.5	314.07	315.76	316.49	319.85
300.91	304.34	302.9	302.65	302.85	302.94	300.92	303.29	301.22	303.17	304.39	301.82	300.31	303.91	302.36	301.62	302.23	299.51	301.08	302.95	301.88	303.04	299.03	300.27	304.19	303.95	302.22	303.53	300.31	303.16	300.66	303.41	300.89	297.97	301.29	301.84	304.55	305.21	302.84	298.87	300.89	305.61	304.77	302.1	302.66	304	299.1	302.05	300.54	305.54
305.79	303.8	307.87	306.55	306.34	303.3	306.97	307.43	308.46	308.06	309.84	305.35	306.86	308.75	307.32	304.06	304.76	308.74	306.08	303.9	308.53	307.01	309.08	308.83	308.99	302.25	308.85	307.48	303.22	306.39	308.33	309.77	304.63	306.01	306.29	306.13	305.5	310.31	303.42	306.16	308.58	305.57	306.6	308.32	306.87	305.38	308.83	306.7	306.07	307.82
295.57	294.9	293.83	295.3	296.24	293.99	296.68	293.86	294.12	292.82	295.24	296.54	297.49	295.45	295.71	293.79	294.4	297.58	296.53	291.28	293.33	294.69	291.42	295.59	294.52	297.47	289.85	297.24	294.6	295.07	291.51	298.61	294.36	293.9	298.68	293.55	295.81	293.69	294.25	297.74	295.38	296.28	294.11	295.98	297.1	296.76	293.66	293.94	292.83	294.08
309.55	312.53	308.43	311.22	310.52	310.15	308.29	311.48	309.21	313.48	306.11	308.37	314.19	312.84	314.87	309.61	314.01	312.93	309.56	309.17	309.02	310.09	312.56	311.7	307.28	311.72	308.26	310.8	309.73	308.41	311.61	309.87	309.16	310.95	311.29	311.33	314.67	311.24	312.54	310.27	310.63	305.38	310.2	310.51	310.32	311.26	312.97	309.47	310.02	308.57
314.76	316.89	316.73	313.25	317.83	314.93	314.72	315.87	317.86	316.47	317.41	316.93	317.38	317.99	317.8	314.28	314.78	317.62	317.24	317.78	314.45	320	317.04	319	316.01	309.69	315.22	313.97	316.3	318.11	318.22	313.22	315.37	312.76	313.61	317.23	318.09	315.2	316.89	318.12	319.01	316	315.91	312.89	314.9	313.81	316.08	317.44	315.16	319.59
293.58	293.98	292.53	296.68	294.36	291.57	295.41	298.12	288.88	295.66	298.1	294.43	292.79	292.22	293.2	295.53	295.35	290.45	290.79	292.58	296.58	292.92	294.31	295.52	293.44	291.44	292.12	294.13	295.46	292.81	292.9	292.78	291.09	293.94	293.13	296.25	292.56	293.85	291.58	293.96	293.57	293.36	292.78	294.77	295.09	293.53	293.04	294.62	292.69	297.14
325.93	324.33	326.4	325.37	325.82	325.57	326.35	326.85	324.9	325.93	326.65	326.37	328.04	329.35	325.47	324.81	323.91	328.96	323.9	327.89	324.52	327.48	326.66	326.7	328.28	324.68	326.45	324.07	323.37	326.45	325.49	325.41	327.9	324.15	326.93	324	320.84	325.48	325.17	325.14	322.58	323.43	323.39	325.57	327.41	326.11	328.51	326.03	324.25	322.74
304.45	304.36	307.41	302.39	303.16	305.77	302.2	304	303.3	304.86	306.93	303.83	304.07	304.74	305.12	308.38	306.13	304.74	305.78	305.27	306.27	302.98	306.01	307.41	306.71	305.91	301.79	303.94	304.07	305.74	301.95	303.78	304.73	304.73	306.33	304.06	304.56	305.28	302.3	302.18	302.14	303.69	304.2	305.27	306.93	303.22	302.35	303.18	301.22	305.09
301.94	304.39	304.5	307.85	305.32	304.86	305.23	305.44	302.58	305.66	305.43	303.07	302.82	304.19	304.82	305.3	307.74	305.67	302.42	301.26	306.17	304.23	304.31	305.64	303.63	305.44	300.84	304.16	305.07	306.6	302.74	307.46	305.25	305.18	303.01	306.59	305.43	307.03	302.98	304.72	302.09	303.61	304.93	304.77	307.12	304.28	303.86	303.42	303.49	304.17
294.3	297.44	298.36	296.06	299.36	297.38	298.09	295.74	295.18	296.1	296.75	296.45	296.61	297.62	295.84	299.65	296.24	298.46	299.5	297.55	298.38	296.77	296.77	297.32	297.36	299.28	294.44	297.04	297.72	296.76	297.68	299.12	295.52	294.84	299.46	299.83	295.4	297.66	297.84	295.35	294.27	297.45	297.95	298.24	293.42	297.9	298.99	297.23	294.76	294.89
316.62	316.43	319.28	312.62	315.23	314.57	313.93	312.99	313.36	315.45	312.11	316.95	311.81	314.71	313.76	315.7	314.86	311.63	313.52	315.32	313.73	314.24	309.77	312.49	317.56	319.56	316.08	316.59	314.87	315.08	312.18	311.98	315.02	315.51	315	315	316.11	314.43	313.44	314.89	309.81	314.18	316.19	312.86	312.65	316.48	314.74	314.49	310.67	314.08
307.29	303.32	310.82	309.12	308.77	313.3	309.09	307.49	310.38	307.07	309.01	308.03	307.5	309.85	307.74	307.53	309.05	311.05	309.96	308.76	311.85	313.4	310.14	311.89	310.15	307.05	314.59	310.15	310.38	308.78	312.54	307.92	307.74	308.11	309.17	310.67	309.32	311.5	308.12	312.31	310.45	314.98	312	311	310.6	307.59	309.29	306.04	308.1	309.32
303.91	303.38	307.7	305.52	304.92	305.73	307.16	307.99	305.64	306.31	306.07	309.46	306.76	307.1	304.95	302.37	303.66	303.28	304.57	306.98	306.24	306.14	302.58	306.85	306.89	306.8	307.69	307.45	305.73	304.98	305.55	304.37	310.54	309.07	304.3	306.57	304.23	300.12	307.14	304.82	302.81	304.88	303.35	307.17	305.94	303.26	304.11	306.24	305.2	303.61
317.72	315.2	318.7	320.98	318.49	317.53	318.85	311.9	319.18	317.66	318.54	319.02	316.21	319.76	317.1	316.08	314.84	316.41	317.06	317.13	318.39	319.8	315.59	315.82	317	317.94	316.08	318.27	314.75	318.19	319.42	323.41	317.4	317.59	316.23	317.94	319.4	318.31	318.15	316.65	315.68	319.5	316.93	314.58	315.57	313.98	316.24	320.56	317.65	318.75
304.09	308.54	303.93	306.4	307.14	303.31	306.48	303.81	307.77	302.88	305.66	305.31	306.45	304.98	306.83	301.84	307.26	307.82	306.42	305.96	308.15	307.4	304.6	306.65	304.93	304.46	305.89	305.22	308.14	307.14	306.94	305.87	306.71	307.91	304.12	306.69	304.27	303.08	305.84	306.89	302.5	305.45	304.18	301.83	301.91	308.23	305.21	306.17	301.84	301.7
308.65	312.3	309.54	309.71	311.25	308.87	307.76	309.28	305.91	309.13	312.71	310.93	308.82	311.36	311.69	309.43	310.46	310.07	307.72	307.36	308.58	309.47	312.07	311.23	309.27	308.52	307.94	307.32	304.16	309.54	307.77	310.52	307.62	310.03	306.14	308.38	306.34	307.33	308.71	306.8	308.64	308.2	306.82	310.07	310.8	305.52	303.18	308.02	310.4	307.42
304.57	300.72	304.29	304.75	305.76	303.23	303.45	296.71	303.39	304.11	301.66	301.77	306.21	301.36	300.89	303.94	299.82	303.18	301.25	302.36	301.78	304.64	299.73	302.08	298.02	304.29	299.55	301.83	301.43	303.53	299.96	301.99	305.15	304.88	302.71	303.71	305.22	305.5	302.62	304.99	301.93	300.46	302.85	301.43	303.19	299.67	301.75	300.74	303.1	304.77
304.66	303.75	305.97	303.95	302.36	304.27	303.62	304.5	301.47	302.43	302.66	300.76	303.88	302.9	301.53	302.86	301.76	305.29	301.96	301.3	299.22	302.19	306.67	304.29	301.34	301.64	304.74	300.24	301.89	304.88	302.76	300.59	302.08	302.05	304.08	304.11	304.45	302.61	305.46	304.66	301.52	301.61	303.99	302.45	303.18	301.86	301.31	302.89	300.33	304.74
326.41	327.59	326.74	323.36	329.76	326.67	329.89	326.12	325.84	327.5	327.89	327.18	328.71	326.79	328.83	328.51	323.95	328.41	327.5	325.45	328.54	325.08	328.35	327.78	330	325.49	329.21	327.21	322.85	328.12	326.92	326.93	325.29	324.16	325.23	330.14	325.89	323.22	328.6	327.01	324.29	323.14	327.96	328.62	329	330.22	327.43	326.8	325.4	330.24
301.86	301.96	299.8	305.01	304.8	301.88	299.49	299.75	301.89	302.5	304.48	305.02	302.24	301.85	303.04	301.91	303.08	303.68	301.31	302.89	303.65	300.96	305.02	303.62	299.84	303.33	303.7	300.2	301.99	301.21	301.51	300.27	307.45	302.6	301.64	299.42	303.01	302.99	302.13	302.79	303.06	304.56	304.2	297.76	302.36	302.2	304.03	304.2	304.03	301.35
300.23	298.62	296.93	298.21	297.45	298	296.03	297.52	294.51	296.83	295.36	294.65	290.98	296.77	297.18	298.49	296.53	296.62	297.79	301.94	302.45	297.87	297.36	298.5	297.66	296.48	298.11	297.92	295.61	295.94	295.8	296.84	297.6	298.84	297.98	297.79	298.37	294.88	299.44	298.07	298.14	296.41	299.13	294.43	299.6	296.37	295.22	294.18	297.29	296.95
315.33	318.29	318.58	312.36	316.66	317.21	315.5	314.68	313.86	315.69	314.16	316.79	318.16	315.32	317.47	316.07	314.45	316.82	313.37	313.62	317.1	314.51	320.12	313.94	315.8	316.39	316.5	316.13	313.28	317.72	314.67	316.53	317.32	318.93	315.14	318.42	316.48	316.5	314.63	314.1	317.17	317.27	316.85	314.93	320.23	315.14	316.23	317.65	316.25	313.71
326.92	327.81	329	324.12	326.21	327.7	328.34	325.52	329.63	325.33	326.24	328.98	325.43	326.93	327.89	326.53	325.26	326.14	327.96	328.47	329.11	324.16	326.18	325.9	321.79	329.64	323.78	325.41	326.65	332.73	327.72	326.43	325.88	323.87	326.5	327.01	323.79	327.92	330.02	327.81	327.36	327.08	324.87	326.4	329.25	325.42	328.39	325.16	327.52	328.66
320.09	321.71	317.37	320.8	317.52	317.79	316.87	321.37	317.55	317.52	320.73	314.94	318.02	318.5	317.45	320.77	318.57	321.59	316.25	316.09	318.72	316.66	318.77	319.66	317.89	315.87	315.08	317.23	319.82	318.32	319.74	318.5	318.27	317.03	316.76	314.52	317.29	313.62	316.67	317.88	320.95	316.88	314.35	316.26	317.08	318.01	316.69	313.87	317.42	322.35
304.42	302.55	303.62	302.81	305.54	305	306.98	302.02	306.77	305.5	303.9	304.57	303.22	304.82	302.62	302.28	302.57	306.39	301.35	304.54	306.85	304.45	304.14	302.66	306.36	304.02	299.73	309.01	305.23	299.9	303.97	305	308.97	304.42	302.88	307.67	304.3	302.97	303.6	302.15	304.81	303.3	304.03	306.51	301.72	304.03	302.71	303.51	302.81	304.68
326.5	326.62	328.85	330.59	329.72	325.53	327.97	329.7	328.6	330.34	327.75	328.24	327.42	326.04	329.43	329.94	329.94	327.36	330.94	327.51	326.59	324.67	327.59	327.16	328.68	330.15	327.98	327.36	330.97	328.8	328.78	326.56	328.49	329.46	327.84	328.14	328.36	329.19	327.24	331.88	327.24	332.41	329.53	327.66	330	327.83	329.53	329.08	328.68	329.61
311.05	310.63	311.79	312.72	311.73	310.97	311.28	311.27	309.17	309.14	313.3	311.04	315.07	311.73	312.35	312.99	306.98	310.65	312.85	312.14	312.86	310	311.91	314.92	312.67	314.01	313.95	310.8	310.7	307.44	309.8	313.14	308.01	309.75	313.85	310.55	308.37	310.06	310.63	315.84	313.63	311.42	309.48	311.54	307.79	313.55	311.58	309.91	310.54	310.32
307.03	312.82	306.83	308.99	310.4	311.81	310.37	309.1	312.18	315.3	309.99	311.49	314.68	308.97	309.49	310.94	310.51	309.02	311.32	307.41	307.55	308.96	307.77	308.67	314.1	308.99	306.81	308.08	308.09	308.25	313.7	306.86	311.18	310.9	311.74	306.91	307.79	306.23	308.39	310.05	309.97	309.46	309.14	311.49	311.33	310.11	307.32	308.28	311.02	308.36
297.84	294.16	291.8	294.19	296.06	293.37	295.45	288.09	295.52	290.55	294.41	291.9	293.12	294.96	295.4	298.02	296.75	294	294.02	293.16	295.69	295.66	290.02	291.17	294.06	293.12	294.27	292.29	292.56	295.39	294.24	295.33	292.18	295.9	294.5	292.94	294.24	297.57	295.98	292.77	295.87	297.4	292.55	291.9	293.46	296.82	295.75	296.2	294.39	295.02
311.29	308.57	306.61	302.53	303.92	303.75	304.75	303.37	303.29	302.03	307.19	307.9	306.31	308.9	310.13	306.27	300.55	305.75	305.28	307.39	305.74	309.39	306.64	304.7	306.99	308.39	306.43	306.04	305.99	308.85	305.11	305.13	309.96	303.24	306.36	303.87	306.05	305.2	306.25	305.98	306.38	307.36	309.19	304.76	307.93	306.16	307.61	309.79	306.72	305.65
309.87	310.48	308.35	312.65	310.65	311.14	310.49	312.55	306.01	313.97	309.62	311.09	309.13	311.49	310.33	313.67	311.63	310.69	309.97	311.89	308.96	310.26	314.13	311.18	311.13	309.86	312.6	312.33	308.36	313.69	310.85	310.84	311.48	311.31	311.54	316.84	310.83	309.61	310.38	313.38	307.4	310.62	309.52	315.23	310.06	315.7	311.42	308.63	308.21	309.47
319.7	321.2	316.62	315.07	318.98	320.92	317.75	320.26	318.17	316.35	319.79	319.07	317.61	319.91	319.62	315.98	319.48	319.21	315.22	318.51	319.77	324.15	321.85	323.17	317.43	318.46	320.86	319.21	319.35	322.37	318.33	319.85	319.12	320.1	321.16	321.78	314.04	316.53	319.87	322.83	323.32	319.35	319.89	318.82	317.01	319.07	322.41	319.79	320.59	319.42
314.38	313.95	312.07	316.26	316.14	313.94	315.72	314.88	314.38	314.76	313.46	314.63	314.21	311.57	317.01	311.9	315.69	314.53	311.38	313.1	311.08	316.02	316.73	315.37	315.28	314.24	311.6	312.61	310.25	318.88	315.08	311.5	313.99	311.58	314.66	314.78	313.77	316.91	313.14	315.98	313.17	315.38	315.99	315.9	313.6	314.63	315.83	314.44	315.92	312.85
308.88	305	305.58	308.57	306.63	305.21	306.4	304.4	309.21	308.42	308.31	304.5	307.13	306.29	310.06	306.21	309.39	307.89	307.21	305.34	306.65	307.71	303.45	304.32	311.23	310.66	306.44	308.49	306.98	304.26	306.21	309.03	306.79	307.26	311.44	306.84	307.84	309	305.4	307.82	311.28	309.62	306.12	307.86	301.68	307.87	310.42	309.61	305.41	308.7
311.66	311.25	309.07	309.51	309.87	311.59	311.41	310.94	311.71	310.97	307.41	305.49	308.45	310.52	310.06	305.74	310.47	311.08	306.61	310.7	307.71	307.96	308.7	308.37	310.63	305.89	310.3	312.87	308.07	309.6	307.3	312.61	305.69	308.26	309.96	313.04	310.6	310.2	307.73	309.06	309.7	312.35	307.33	308.73	310.72	307.42	313.6	305.3	309.03	307.49
311.77	307.9	309.3	307.92	307.5	306.98	307.44	307.46	312.81	304.75	305.4	306.53	306.64	311.24	308.7	307.89	312.6	308.34	307.41	309.87	307.96	307.85	308.82	308.5	310.71	311.52	307.73	312.05	309.52	309.32	305.65	305.36	312.89	311.12	306.7	306.73	309.17	311.81	309.42	308.24	308.99	310.01	303.62	309.16	309.58	306.63	309.93	309.18	310.76	311.17
321.24	315.91	314.69	318.08	315.83	319.32	320.09	315.59	318.07	316.94	319.58	317.46	319.99	317.93	317.64	320.49	317.28	319.64	319.9	319.8	321.65	318.64	317.59	317.44	315.86	319.98	319.79	320.59	317.5	319.34	316.36	319.91	317.27	320.01	320.67	320	319.68	317.83	321.11	317.28	316.58	318.4	320.85	319.3	320.7	319.08	317.27	314.44	318.79	320.35
313.81	311.2	311.28	313.02	313.64	314.55	315.03	312.39	311.71	313.55	313.68	312.98	313.58	313.08	308.36	312.64	314.45	311.84	314.76	314.24	310.69	315.15	308.77	313.03	310.97	313.39	307.25	313.31	315.04	316.31	313.68	311.35	314.46	308.6	313.69	313.87	309.47	312.17	311.32	313.44	314.97	313.55	310.94	313.14	310.97	311.11	312.94	313.84	314.65	311.74
327.09	326.8	325.65	330.25	330.4	327.87	327.91	327.41	329.27	325.9	327	327.28	328.51	329.63	326.56	330.78	327.65	329.64	328.2	329.31	329.92	331.86	328.68	327.48	328.99	327.87	328.78	328.33	324.96	325.21	326.55	327.83	328.23	326.74	330.05	328.43	331.28	327.85	330.19	327.18	329.8	327.91	325.23	330.4	326.98	328.75	324.27	325.62	331.99	325.99
304.6	301.3	305.3	303.5	303.76	304.8	306.2	305.7	298.91	304.8	306.17	300.91	304.53	305.46	302.82	304.48	304.05	302.39	305.58	305.62	305.27	304.56	301.24	307.67	302.83	305.35	305.56	306.04	302.17	304.46	304.68	302.64	303.38	298.73	306.16	297.84	305.49	302.88	305.85	303.31	303.6	303.13	302.45	304.69	307.01	307.63	304.46	306.89	301.83	305.62
316.62	312.98	313.87	313.62	315.72	318.59	316.17	316	315.56	308.24	317.13	320.08	314.83	313.72	314.63	311.48	317.82	317.57	312.99	315.95	315.52	313.88	318.2	314.4	317.1	314.81	316.27	313.91	315.38	313.13	314.42	315.15	315.54	317	312.09	315.71	317.98	314	314.55	312.36	315.78	315.97	314.97	315.97	315.03	315.59	311.73	313.51	315.5	311.94
303.78	303.18	306.32	302.37	307.74	302.61	305.23	301.09	298.72	302.37	303.47	300.91	305.19	303.81	299.16	303.28	301.13	303.12	303.53	302.78	303.07	304	301.36	304.51	302.19	303.2	305.22	301.7	303.27	306.68	303.74	301.61	304.51	302.42	305.07	306.33	304.03	304.63	301.27	302.03	303.08	305.36	301.7	303.26	306.68	304.75	304.96	303.89	300.69	305.75
296.17	292.39	296.86	293.07	294.62	293.35	297.35	292.76	295.78	293.77	293.98	296.02	296.83	294.58	295.11	294.28	292.83	298.33	297.68	297.24	295.9	292.52	295.98	290.87	293.16	297.2	295.69	292.71	292.85	296.34	293.77	298.48	295.43	299.32	294.2	297.3	293.2	296.67	292.99	297.23	295.21	290.15	297.01	290.21	295.75	296.55	292.85	298.16	296.96	296.13
316.08	318.69	315.24	317.57	316.61	316.2	318.53	320.23	322.65	319.39	320.92	319.68	317.6	319.49	319.37	317.4	317.39	314.76	318.45	321.49	314.62	317.38	318.4	314.43	323.17	316.7	317.44	318.71	317.2	316.33	317.34	317.81	319.89	319.15	314.86	320.4	318.21	317.47	319.81	316.53	318.67	319.67	314.16	316.91	315.86	321	319.41	321.66	314.35	320.42
301.93	301.76	300.92	302.87	303.81	302.2	304.5	301.19	302.57	303.5	304.12	299.97	305.89	306.97	302.48	305.27	299.7	303.67	302.39	304.78	302.8	303.22	302.71	304.54	304.56	305.58	304.23	302.49	302.32	302.31	304.74	307.83	303.5	301.76	303.03	303.52	302.94	303.8	299.93	304.61	303.8	302.03	302.59	303.5	301.36	301.61	302.62	303.1	305.38	302.79
318.08	316.83	318.02	315.95	316.21	316.2	317.27	318.13	319.26	317.14	317.81	319.25	315.49	317.22	316.39	316.74	318.31	317.25	315.25	319.46	315.71	319.41	318.28	318.34	315.62	322.84	316.7	315.9	322.08	319.77	317.99	318.78	318.92	317.25	318.83	318.83	318.48	316.72	320.01	315.9	319.57	317.97	317.71	316.44	320.1	318.83	318.63	318.92	317.33	320.58
304.01	300.84	303.17	303.11	304.2	302.95	299.58	302.17	304.22	307.36	304.7	302.38	304.37	303.47	300.66	303.61	302.74	302.42	302.34	304.46	302.97	299.88	301.66	303.13	306.19	303.6	307.49	303.84	304.93	302.44	302.63	303.72	300.18	304.92	305.22	299.23	305.3	303.64	303.12	306.15	301.8	301.28	302.33	303.02	305.57	300.5	303.33	303.66	304.35	302.1
301.44	304.5	302.61	304.81	305	306.79	305.38	305.03	309.39	308.31	305.2	305.34	301.62	300.77	306.03	306.24	304.77	302.53	304.09	308.36	305.42	304.53	304.84	302.57	305.52	302.12	306.31	304.62	303.4	307.91	305.33	305.58	302.72	305.26	303.01	309.44	305.96	307.97	304.89	301.63	304.29	307.62	307.36	301.81	301.88	305.75	307.29	307.03	302.63	306.1
298.34	304.17	302.23	301.44	300.6	304.05	303.78	303.33	301.6	303.93	298.87	299.97	300.89	301.38	300.74	302.37	297.34	301.81	305.79	302.32	302.72	301.16	298.52	304.31	301.78	303.19	302.14	302.1	308.28	297.49	305.4	299.7	303.56	302.09	304.59	302.32	301.93	302.98	305.64	301.77	303.47	303.4	303.94	304.2	302.18	304.22	304.99	303.07	304.71	302.52
302.06	299.15	298.59	302.25	300.09	305.23	302.25	301.14	299.4	302.08	302.08	301.16	303.52	303.64	298.66	302.06	302.56	304.32	302.43	302.58	302.42	304.1	304.43	300	299.87	299.97	298.06	301.88	298.6	300.36	299.05	299.65	299.53	303.99	302.12	298.55	298.85	300.14	301.74	299.22	301.58	302.39	302.29	301.74	299.62	301.36	305.58	300.48	302.18	300.13
312.34	312.34	308.4	311.96	313.71	309.27	313.79	309.28	307.99	311.14	310.56	313.48	309.78	311.96	310.09	310.86	308.71	315.41	311.27	313.51	311.28	312.5	309.8	311.28	311.46	315.13	310.73	310.84	311.33	311.5	312.4	308.52	311.9	310.74	313.19	310.57	311.64	309.74	312.12	314.44	311.35	312.02	310.79	312.06	313.97	311.58	308.11	313.5	311.34	314
305.82	302.52	302.95	304.32	297.06	304.4	302.73	304.33	306.15	303.81	302.76	300.68	301.61	304.51	301.02	303.68	300.85	302.18	302.71	302.84	303.15	303.04	303.34	303.31	307.3	301.67	302.69	302	300.08	300.5	302.71	301.06	305.28	304.95	303	306.21	304.63	302.22	300.83	304.99	308.47	300.95	307.17	304.73	301.53	301.86	301.49	302.49	303.61	306.49
300.59	306.57	307.38	300.27	300.4	305.75	304.93	303.03	301.71	305.73	300.76	303.38	299.99	303.64	306.74	301.67	299.54	305.8	305.89	301.29	303.92	306.3	301.1	303.17	305.36	301.65	302.72	298.7	303.74	303.62	301.71	301.93	302.81	302.36	303.05	305.9	305.51	299.89	302.89	304.48	303.29	306.07	303.91	302.43	304.1	301.96	303.27	303.93	304.22	302.99
306.88	304.3	303.86	311.86	305.74	305.53	303.21	301.99	305.24	300.88	307.15	303	298.01	303.76	306.19	301.51	301.55	303.01	304.01	304.94	302.41	301.17	303.98	305.93	306.31	307.5	309.21	306.9	306.3	304.33	303.7	302.16	304.72	307.45	302.78	305.63	302.11	304.36	300.52	304.47	304.93	306.64	301.88	307.13	303.66	301.76	303.88	302.08	306.45	305.12
325.2	323.73	325.43	324.36	323.78	324.21	326.22	323.83	321.86	323.31	325.89	325.76	326.96	324.77	323.39	328.42	325.67	324.86	328.47	318.78	323.62	326.18	325.41	325.34	325.43	323.55	324.7	328.27	324.32	322.9	325.93	322.68	325.1	324.62	322.53	323.39	325.16	324.14	326.38	325.52	322.82	326.6	323.43	325.31	323.4	321.96	325.4	327.97	324.57	324.06
312.69	315.35	312.69	315.31	317.83	312.05	316.45	316.17	315.57	312.93	315.22	315.51	316.93	315.51	316.69	317.46	314.54	314.96	314.11	315.24	312.82	313.88	313.76	311.76	315.63	315.47	316.74	314.28	314.02	315.74	315.84	319.7	315.34	315.35	314.05	315.42	315.17	314.77	312.28	314.54	313.62	313.4	315.54	315.91	314.31	313.65	315.19	312.63	316.87	313.35
301.27	300.27	304.15	303.95	299.83	302.67	304.34	303.79	299.61	301.67	304.77	299.22	300.87	303.46	302.51	305.59	307.94	302.73	305.12	305.3	301.43	301.81	302.79	303.4	301.79	302.22	300.47	305.57	302.76	304.58	300.99	306.11	302.68	303.89	305.45	302.22	305.18	304.22	303.5	307.22	303.25	297.86	303.65	302.32	301.66	303.75	304.08	305.64	301	301.68
318.55	312.87	316.66	317.05	318.4	315.63	317.37	319.47	315.5	313.35	318.29	316.87	313.85	318.76	313.45	315.72	313.96	313.82	315.47	315.81	313.57	316.35	317.11	314.27	315.78	313.56	317.99	315.38	316.92	319.51	318.65	314.9	319.02	312.6	314.69	315.74	312.66	315.39	313.95	318.02	315.51	314.74	312.89	316.47	310.9	315.96	313.75	313.6	317.65	318.85
305.86	307.86	301.28	301.59	301.92	302.93	303.68	304.64	301.87	301.95	303.45	306.58	302.85	301.21	305.84	305.2	300.62	304.66	304.39	303.74	303.14	304.4	302.62	303.41	304.9	304.61	301.7	301.57	302.61	305.76	303.52	301.01	304.51	302.16	304.22	305.11	304.17	302.04	301.78	303.51	301.8	302.69	300.8	301.67	307.78	304.47	304.15	308.5	303.95	300.58
313.62	316.52	317.03	316.31	313.71	315.06	318.91	311.48	315.85	312.71	313.9	315.76	312.79	311.68	314.19	311.66	312.51	316.04	310.13	314.72	315.75	311.86	310.27	314.51	313.45	313.03	313.1	313.79	316.54	313.52	314.24	312.58	314.1	316.07	311.12	313.92	312.6	313.44	315.69	315.62	312.14	311.26	314.2	312.69	311.91	315.77	313.49	313.61	313.49	313.98
327.9	327.64	328.2	329	325.75	328.44	328.86	328.91	327.5	326.01	325.5	325.76	328.2	328.87	329.62	325.09	327.65	327.02	322.58	328.3	326.62	324.61	326.32	327.48	329.69	324.3	330.73	326.98	327.22	326.65	328.91	326.27	325.03	326.31	326.92	327.8	328.56	327.73	330.34	325.82	324.47	329.46	330.34	325.53	327.32	324.87	327.18	327.47	328.29	328.31
330.29	328.12	330.81	329.77	328.82	327.95	326.9	327.68	328.6	328.14	327.72	327.16	328	329.52	327.3	327.13	327.29	325.1	330.37	324.72	325.18	327.45	324.7	326.73	328.62	325.18	330.79	329.51	328.54	325.83	331.47	326.32	329.52	321.69	328.9	327.1	330.82	326.07	325.16	326.35	329.81	328.65	327.88	330.87	326.96	328.31	328.47	327.19	328.56	328.87
299.52	300.1	301.97	301.87	299.12	304.68	300.32	306.34	301.8	304.87	301.46	301.83	302.61	299.32	300.91	299.2	300.96	305.3	300.15	300.46	297.79	300.84	301.07	300.39	300.84	296.68	300.89	304.97	301.84	301.86	298.64	301.19	300.11	299.42	297.59	302.49	301.08	301.24	299.47	300.59	298.61	296.12	303.2	296.88	301.59	298.71	299.66	301.15	299.71	302.26
317.29	313.9	318.35	318.05	321.42	315.95	318.7	312.25	321.97	317.08	317.7	318.57	317.36	317.37	316.54	319.48	316.73	319.31	318.38	318.71	320.02	316.57	315.17	316.65	317.1	316.15	318.85	318.78	316.42	314.69	313.75	315.68	317.02	318.66	319.3	317.11	316.28	314.55	316.8	318.62	319.16	315.98	317.07	313.18	318.33	317.16	318.17	319.79	318.38	314.98
314.79	317.51	312.1	314.78	315.11	313.34	316.26	311.81	313.16	309.22	313.73	314.16	313.45	315.35	313.44	316	312.67	313.46	314.97	312.37	313.85	314.06	313.99	312.66	314.39	312.99	314.6	311.86	315.69	314.67	308.61	313.31	313.63	317.19	312.94	309.57	314.36	315.72	316.4	319.14	313.26	312.91	310.55	313.06	312.19	313.19	310.21	311.6	310.99	314.94
311.15	309.92	312.36	313	314.35	312.49	312.47	310.24	310.21	313.57	316.78	316.01	311.81	314.44	319.45	313.35	314.16	315.18	311.4	316.7	312.71	314.69	313.88	315.21	316.54	314.47	312.26	311.44	312.67	309.54	314.13	315.02	314.27	313.08	314.47	312.47	312.84	313.11	315.75	313.72	315.55	311.43	313.59	317.4	314.17	316	314.86	314.25	314.36	311.38
327.19	327.41	326.15	328.23	326	325.86	330.13	329.45	328.36	326.47	328.27	328.16	326.3	324.31	326.87	328.32	328.65	324.75	327.8	323.69	331.36	327.94	325.93	330.93	328.34	325.15	326	329.25	328.27	329.6	325.86	327.69	327.46	329.46	328.55	323.76	327.06	333.25	327.93	326.5	329.57	330.4	323.33	330.72	331.04	326.76	329.7	328.51	326.71	329.81
330.85	329.33	328.39	326.62	328.6	328.87	329.94	328.25	327.52	327.96	331	326.58	327.72	329.83	331.2	329.04	327.93	328.83	327	331	327.22	330.58	328.17	330.06	327.2	324.79	331.39	328.28	329.62	326.45	326.77	331.76	327.9	330.3	332.01	327.9	330.87	326.18	328.1	329.46	324.78	327.7	329.76	330.24	328.07	328.28	326.55	328.69	326.93	326.93
302.45	306.39	300.68	307.32	305.12	305.5	305.18	305.65	302.19	304.02	300.75	303.76	301.06	306.42	304.53	300.79	307.25	304.42	302.81	305.91	300.9	299.33	301.99	300.91	309.44	302.59	302.79	304.03	302.1	304.16	306.43	300.59	300.5	304.32	305.55	304.14	301.18	306.39	303.46	303.98	303.76	306.54	303.66	304.56	300.55	304.97	304.73	304.22	305.33	300.52
301.36	300.31	299.56	301.36	304.32	302.14	301.23	300.51	303.02	298.67	304.69	303.85	303.05	304.32	306.14	302.75	303.86	305.11	303.36	303.16	304.15	304.53	304.47	302.14	302.71	306.8	302.79	304.63	301.14	301.86	301.2	301.11	303.7	303.45	303.64	301.6	302.29	301.97	302.5	301.47	301.39	305.93	301.72	303	302.22	301.54	299.59	301.33	303.6	302.57
315.21	312.7	314.85	314.47	316.58	312.76	313.41	314.83	314.69	315.48	313.72	311.39	316.75	314.09	317.11	312.98	313.44	314.81	315.1	318.53	315.61	319.72	315.42	314.78	316.74	315.12	313.84	314.9	316.18	312.43	316.47	314.43	313.13	314.48	316.68	313.73	316.12	316.36	314.6	313.81	314.66	310.15	316.68	312.81	316.83	313.41	317.68	312.9	314.91	318.91
314.38	310.74	313.69	313.45	314.37	317.26	316.85	312.51	315.99	314.31	316.27	313.76	318.12	313.69	317.56	312.32	316.79	312.52	310.62	314.47	311.43	313.48	314.18	318.51	314.01	316.12	315.02	318.16	311.89	313.34	316.56	313.89	316.79	312.58	310.5	313.1	317.79	315.05	316.18	312.61	317.05	318.45	315.54	316.52	315.22	316.62	313.9	313.3	313.53	313.09
307.15	303.27	304.9	305.59	300.58	300.57	306.4	304.94	303.35	303.11	303.37	302.47	301.68	304.7	302.21	308.12	306.41	303.83	301.22	303.97	299.15	299.26	300.72	300.51	305.36	302.79	304.26	303.23	300.85	301.04	305.6	303.68	299.32	299.71	304.92	303.82	301.85	303.19	301.14	299.13	302.62	302.5	300.16	304.5	303.15	304.76	304.89	303.39	307.01	304.87
298.06	301.45	300.28	303.11	300.97	300.62	299	299.61	299.44	300.31	300.93	299.9	302.88	298.77	298.68	301.26	297.89	302.55	303.6	300.56	299.66	297.98	303.55	298.56	303.21	302.46	300.73	298.8	299.7	296.9	300.8	299.43	304.49	296.74	301.46	298.2	301.84	297.7	300.43	301.49	297.35	296.27	298.47	303.72	298.3	302.47	299.76	295.58	300.31	300.41
306.25	308.93	313.49	308.6	308.75	305.01	306.7	308.3	310.49	307.16	306.35	308.05	304.22	309.39	306.25	304.98	308.18	305.42	306.44	310.96	307.4	307.02	307.34	308.8	308.72	308.64	309.59	309.67	308.72	307.15	310.89	309.74	307.35	306.68	306.38	306.5	308.38	310.04	306.63	306.75	310.17	305.81	307.17	306.87	311.21	310.05	307.7	307.21	304.84	307.35
314.04	315.51	308.85	314.61	317.29	315.76	312	318.29	312.85	314.62	311.62	312.33	310.93	311.39	314.42	312.91	317.22	315.7	314.19	314.21	316.4	314.19	317.16	314.83	312.84	312.99	317.42	316.54	313.82	314.32	316.05	316.68	315.49	316.53	313.06	316.81	317.21	315.86	313.81	315	316.32	312.31	315.22	316.85	312.89	312.72	313.45	315.72	316.92	315.43
328.08	326.46	328.95	328.66	331.77	326.18	327.71	329.13	325.96	328.94	330.22	327.2	329.95	328.84	325.23	324.81	330.57	328.73	329.67	327.69	326.33	327.85	329.2	330.53	330.16	326.9	328.49	327.61	327.05	323.41	328.21	329.53	330.97	324.94	326.7	327.55	330.49	326.44	328.98	325.25	328.77	327.03	329.91	328.37	329.61	323.56	326.74	327.64	325.5	325.12
306.05	303.56	302.04	300.5	303.1	302.81	301.81	302.93	301.82	303.41	303.54	302.1	301.6	304.41	300.01	305.1	298.15	303.58	306.29	305.51	301.41	305.98	303.49	301.58	301.26	301.08	301.31	304.99	303.96	302.2	301.67	302.87	304.38	303.31	302.66	300.68	304.99	304.87	303.42	304.75	300.57	303.81	299.68	304.51	303.43	306.84	305.84	303.18	301.92	302.65
316.81	311.91	312.98	314.7	316.18	317.14	314.58	317.67	318.88	315.51	310.84	318.17	315.89	314.1	314.67	314.1	316.07	311.99	315.08	314.66	314.19	313.23	311.57	317.3	315.13	314.23	312.89	313.2	314.97	315.82	316.62	311.69	316.78	314.21	311.27	313.79	312.06	315.38	312.76	316.23	314.96	314.52	314.73	315.41	316.86	314.97	311.76	314.12	315.27	314.64
327.3	327.39	328.88	329.39	329.67	325.99	326.18	327.01	330.4	329.1	329.39	326.42	326.25	326.95	325.87	329.22	327.1	325.31	329.12	324.62	328.08	328.88	328.01	327.88	330.28	329.91	329.06	332.15	328.43	326.68	324.31	328.46	326.99	323.17	330.4	326.58	327.47	325.47	325.94	326.66	330.45	325.82	326.67	327.52	324.66	322.98	328.82	322.51	327.96	327.76
313.48	313.71	314.76	312.98	313.03	309.83	313.14	312.59	310.26	308.49	315.59	310.08	318.84	312.12	312.6	310.75	313.39	312.22	313.37	315.6	313.34	311.89	314.63	313.78	313.02	312.01	315.56	310.11	312.86	312.81	311.47	314.36	311.51	316.08	311.95	313	310.13	310.94	310.65	307.65	313.56	312.72	312.32	315.61	312.46	312.06	313.02	312.27	312.71	313.19
294.38	295.08	295.35	294.62	292.62	290.47	290.95	294.16	293.5	292.46	294.37	292.02	294.65	293.17	293.67	295.66	294.12	295.79	296.86	295.62	294.64	293.6	293.31	293.3	292.62	293.56	292.1	295.9	297.16	292.68	288.01	290.4	293.99	297.03	294.32	297.9	296.62	295.41	291.39	295.47	294.72	294.04	295.81	293.3	296.59	296.49	293.57	294.19	295.48	294.55
310.44	311.9	311.22	312.1	312.51	315.3	318.1	311.65	316.14	312.07	315.43	312.2	315.96	312.49	309.22	312.57	311.44	310.95	314.98	313.46	312.67	312.6	310.41	312.25	308.42	315.94	310.99	314.07	312.38	315.07	309.56	310.85	317.51	314.11	315.33	316.21	309.95	309.56	311.61	317.74	311.6	312.52	311.92	311.19	311.97	317.08	311	309.84	312.33	312.89
294.14	292.7	293.51	295.33	297.24	293.88	294.15	297.03	294.72	296.66	298.01	295.8	296.42	298.05	289.77	296.34	295.01	296.8	295.3	299.13	296.55	294.68	298.8	299.31	295.99	296.42	294.41	295.72	296.58	296.61	293.86	293.54	293.61	290.98	292.51	297.07	291.3	295.5	295.6	295.63	292.39	293.42	298.86	291.77	298.21	296.38	297.23	292.23	292.3	291.82
300.22	294.64	296.25	301.29	298.76	299.84	300.07	298.73	297.55	297.98	298.88	298.98	300.22	305.38	300	298.91	298.34	301.73	297.3	299.35	294.07	301.11	296.89	300.32	300.4	297.73	303.48	299.15	303.04	298.87	298.63	300.83	298.5	300.9	301.33	299.83	300	303.81	300.13	299.28	299.02	296.44	300.76	298.32	299.3	300.64	297.44	301.07	299.83	300.98
312.5	312.55	313.6	316.07	313.46	311.24	314.89	315.59	311.96	315.25	313.5	310.92	311.81	314.33	305.63	313.31	308.6	312.07	306.9	315.36	309.33	311.42	312.48	315.07	311.85	317.55	312.54	315.31	317.72	313.54	310.02	313.39	311.66	315.26	312.52	316.21	314.24	311.49	312.34	314.9	317.71	312.96	309.23	312.91	319.74	313.68	318.61	311.03	313.29	312.85
316.68	313.86	315.09	311.92	314.74	314.18	313.41	314.52	317.03	314.19	316.98	316.83	317.26	313.33	313.34	312.22	315.55	310.97	314.35	316.39	316.38	314.43	312.81	314.2	315	317.15	312.1	317.97	318.57	315.42	314.22	310.57	315.8	314.67	316.5	312.1	318.83	314.39	314.66	313.33	317.26	317.01	317.65	316.55	314.4	314.91	317.03	314.16	314.34	312.15
313.59	311.29	310.88	311.71	311.82	310.44	312.21	312	318.2	312.7	307.41	311.83	314.4	313.66	312.34	312.32	314.85	309.63	312.56	313.23	313.01	309.49	311.53	310.49	313.2	313.9	314.05	314.14	312.12	313.42	308.55	316.43	310.2	313.9	310.68	310.24	313.6	311.82	316.6	312.83	310.02	315.07	311.04	317.28	312.17	314.41	312.72	309.83	312.17	311.74
317.15	318.23	317.96	320.15	319.31	317.91	316.25	316.74	318	316.7	317.98	315.2	319.37	317.34	317.54	316.26	318.44	317.61	314.63	315.89	313.09	321.26	317.99	316.72	317.33	319.99	314.49	313.81	317.42	318.25	320.45	318.26	317.11	316.89	316.43	320.54	319.63	314.41	316.95	320.89	318.49	316.2	313.91	318.09	318.72	318.11	319.44	313.11	317.26	315.73
304.9	301.24	305.45	301.56	301.72	300.15	301.37	300.4	303.72	300.51	303.54	304.49	303.76	303.38	300.67	302.87	299.84	302.27	301.84	301.33	302.48	303.75	302.81	301.38	300.81	302.28	305.06	301.25	302.64	297.68	302.13	300.64	304.66	303.54	304.08	301.12	304.17	303.25	303.08	300.42	302.71	300	300.32	301.27	301.42	299.22	302.61	303.51	297.36	302.71
302.05	303.2	300.19	299.49	298.77	302.85	300.86	301.09	301.29	303.31	300.1	296.72	298.76	300.65	301.36	302.88	295.39	303.54	300.13	300.95	300.72	301.31	297.05	301.47	301.54	299.33	297.77	298.75	304.03	299.59	300.91	302.43	303.4	300.98	302.72	296.79	297.53	297.49	301.4	298.01	301.69	300.14	299.89	304.11	298.83	296.67	300.06	301.64	296.74	303.28
303.69	302.16	299.5	300.46	301.8	299.69	301.58	302.56	300.27	302.51	298.59	304.2	300.71	300.65	302.86	302.91	304.02	301.21	300.63	305.37	300.62	301.98	302.7	305.11	302.59	304.02	300.32	300.92	304.19	300.8	300.96	300.67	299.53	301.37	297.93	302.51	302.77	303.79	300.52	300.32	302.98	301.95	304.12	304.22	299.16	303.06	303.73	303.12	301.47	301.31
313.52	318.53	312.09	314.36	318.8	312.11	311.38	317.26	314.19	312.9	316.43	314.83	315.3	316.5	317.24	314.39	314.76	320.24	317.43	311.85	316.55	313.82	312.85	313.77	312.26	313.08	311.91	316.49	314.37	312.59	316.07	312.87	318.45	313.37	314.02	314.43	314.21	315.25	312.72	316.5	313.83	313.95	317.36	313.85	315.57	312.71	311.8	315.63	316.35	312.07
318.36	320.62	315.51	316.65	318.37	317.74	319.83	316.95	319.19	319.58	315.65	321.41	317.03	315.32	318.46	317.67	314.72	320.01	318.43	316.64	319.01	318.04	320.86	319.52	318.71	317.65	320.54	320.31	316.59	320.21	321.35	316.58	316.52	315.77	318.43	318.24	320.09	317.89	315.47	318.95	319.79	317.78	320.71	315.92	320.1	319.96	316.95	321.12	319.32	317.21
317.96	314.05	314.29	316.35	319.42	320.58	316.97	318.89	316.61	315.73	316.76	314	319.54	314.92	318.91	316.35	318.87	316.02	314.6	316.16	314	318.4	316.27	318.41	317.16	313.95	318.66	315.31	314.53	317.55	314.96	315.11	318.63	317.43	313.45	316.33	315.03	317.39	313.22	315.84	319.8	315.2	312.73	315.1	315.47	320.66	315.08	313.62	315	316.92
326.95	328.33	325.3	328.26	327.36	330.4	327.79	326.31	325.78	323.98	328.08	328.37	327.78	327.03	326.42	326.27	325.17	327.05	323.58	330.46	324.69	325.86	324.56	322.21	327.91	332.26	327.14	326.64	327.14	328.27	326.36	320.91	327.68	323.47	328.33	324.04	327.41	327.88	326.22	326.02	326.48	328.14	324.45	324.77	328.56	327.14	324.05	325.81	325.97	327.83
317.27	316.96	316.91	319.54	321.05	320.31	319.04	317.21	320.91	317.44	317.27	318.39	317.89	318.42	318.85	318.54	319.5	321.01	318.5	319.99	321.6	320.03	323.77	319.49	320.25	324.7	319.97	320.93	323.9	320.84	319.81	321.1	316.46	321.25	323.95	323.63	321.06	317.59	319.71	318.94	317.75	318.65	319.6	319.73	317.93	320.21	316.9	317.53	319.16	317.51
308.96	314.85	312	310.01	313.85	316.52	315.82	312.47	315.55	315.47	311.68	313.14	313.18	317	314.21	312.98	313.82	309.98	312.73	314.82	316.05	315.45	315.94	314.13	315.41	310.74	313.94	314.43	314.4	314.44	314.1	311.68	312.56	310.83	310.02	310.8	313.24	314.93	311.5	317.19	312.97	313.67	312.64	316.19	316.82	314.2	313.05	313.93	311.02	313.74
301.9	303.45	303.97	300.66	301.22	304.61	305.82	303.4	299.51	304.47	302.81	301.4	302.62	303.96	299.83	304.16	303.91	306.41	303.23	304.95	303.27	305.63	300.3	301.63	304.48	301.29	301.23	303.36	299.2	302.15	306.95	303.21	301.97	298.97	304.58	299.57	304.4	303.09	301.8	303.8	303.19	301.12	305.83	302.06	304.02	304.59	305.15	302.51	304.97	304.94
296.33	297.3	297.68	296.92	297.07	297.16	298.13	297.71	294.76	295.78	297.71	299.05	293.23	297.04	299.77	299.75	295.55	298.61	302.03	295.72	296.92	297.4	298.33	299.45	295.57	296.81	295.8	294.79	295.44	298.61	296.31	300.98	298.23	293.74	296.6	296.29	293.86	297.59	293.93	298.94	299.85	295.96	299.92	295.57	298.6	297.61	298.7	296.27	294.55	295.09
301.86	305.05	302.74	302.88	305.52	306.32	305.05	297.65	307.53	303.77	307.02	303.43	302.71	302.77	305.4	303.49	301.69	303.88	304	307.94	302.73	302.26	302.89	304.57	303.96	304.29	304.01	308.21	305.23	301.27	301.25	304.87	304.27	305.52	303.97	302.82	307.9	302.64	305.15	303.73	305.09	303.23	302.58	304.4	305.05	302.93	302.15	304.07	306.34	302.66
305.89	301.98	302.34	303.41	302.42	303.84	300.85	299.52	305.36	302.11	301.35	304.12	302.37	302.7	303.49	300.41	302.77	303.47	302.34	300.8	298.93	305	303.25	306.49	306.39	304.09	305.49	305.74	305.88	303.41	303.78	302.82	303.24	304.83	305.07	305.57	305.88	298.76	300.1	303.63	306.48	304.04	303.71	303.83	304.1	307.15	305.62	298.85	305.32	301.57
308.77	315.62	309.6	312.09	308.08	311.22	310.98	309.79	310.99	312.39	312.61	311.84	307.34	310.32	309.32	315.18	310.48	312.74	309.09	310.12	307.95	311.59	310.33	309.1	309.19	311.46	309.74	306.13	307.14	307.49	311.6	309.53	311.83	312.27	310.3	309.16	307.69	310.69	311.3	307.71	308.39	307.21	310.45	308.24	308.11	314.3	313.39	308.2	311.56	310.55
314.58	310.82	313.23	312.61	310.53	313.31	311.54	314.19	308.38	312.23	312.37	312.05	310.87	310.58	310.99	311.86	311.3	312.32	310.66	311.16	312.76	312.79	310.33	313.16	310.74	313.82	314.4	311.29	308.73	309.43	310.88	312.11	311.5	311.06	311.37	310.53	311.02	310.35	310.15	313.82	308.76	315.92	312.19	312.5	310.86	312.73	310.29	311.54	310.36	312.76
316.82	309.37	313.05	313.07	311.87	315.26	313.48	314.02	314.65	310.41	313.95	312.25	311.8	312.66	315.07	311.03	313.03	312.47	317.08	311.88	309.53	309.37	315.36	315.83	311.64	311.13	315.26	315.21	316.3	312.89	315.8	315.09	313.33	311.68	317.25	312.56	313.31	314.42	313.98	311.5	313.29	314.36	312.67	313.79	312.54	314.57	317.9	311.94	313.12	314.55
309.36	310.99	311.27	313.68	309.99	310.61	309.92	311.33	313.5	309.39	309.88	311.35	312.6	310.71	314.97	308.92	309.8	314.13	310.79	310.73	310.34	311.17	312.78	311.83	316.65	311.91	310.87	311.89	316.63	312.72	310.6	313.93	311.57	308.26	315.15	312.88	312.64	314.11	313.99	311.15	311.84	308.06	316.51	312.35	310.67	311.6	309.19	310.47	308.02	311.42
302.21	306.55	301.27	306.74	304.92	304.32	302.56	304.88	300.61	304.23	300.9	303.72	301.46	303.02	301.65	304.53	304.77	302.94	302.09	302.78	302.4	305.15	300.97	305.23	302.12	300.57	302.59	303.55	305.57	306.36	304.64	304.47	305.08	301.96	305.27	298.66	304.91	303.49	301.22	303.11	303.74	305.95	302.98	305.6	304.02	303.1	305.56	305.87	302.67	303.85
307.84	311.32	314	313.16	313.37	313.29	308.5	310.6	309.51	314.58	314.43	310.56	310.86	307.8	310.39	309.88	306.82	308.34	314.3	312.07	308.75	311.17	312.96	312.73	310.66	310.04	313.18	311.74	311.86	313.97	308.67	312.19	310.49	307.87	309.73	308.42	312.26	315.21	309.7	310.9	308.46	309.31	311.96	309.88	306.4	313.07	312.11	310.25	313.12	310.72
311.34	312.82	311.07	313.04	311.75	311.42	316.08	311.66	312.23	315.48	313.69	314.72	315.58	311.34	310.6	312.62	310.01	316.9	312.94	314.43	309.72	313.2	314.7	310.09	310.27	311.68	310.89	312.29	312.44	316.78	313.16	311.66	311.74	313.19	315.12	315	312.37	314.2	314.94	313.12	313.79	309.43	309.37	311.56	312.78	310.64	312.52	310.21	312.37	312.01
298.54	300.38	296.65	296.56	298.36	298.5	296.25	297.77	299.9	298.99	295.38	302.22	297.86	296.37	296.09	298.2	293.32	295.02	297.68	296.86	297.72	298.39	298.12	292.88	297.32	296.95	293.86	296.16	298.95	294.36	295.34	296.68	294.78	296.62	297.69	299.57	295.13	297.46	295.76	298.92	298.96	295.2	299.84	298.13	295.4	300.69	297	298.91	299.25	297.53
311.32	313.91	309.34	311.99	313.6	312.29	317.48	313.29	310.52	311.96	311.52	315.54	309.46	309.8	313.38	312.72	312.27	314.05	313.26	312	310.72	313.36	311.1	312.46	315.03	311.65	311.93	312.36	311.88	316.2	311.21	310.04	316.64	315.21	313.92	316.46	312.25	312.63	314.36	311.71	309.6	315.72	313.12	314.36	314.86	313.92	312.93	314.77	315.21	309.1
303.62	302.54	302.01	300.25	301.95	302.49	306.18	302.8	300.4	304.45	305.08	302.96	299.56	303.98	302.33	299.83	304.6	302.14	302.66	303.01	302.82	304.26	305.83	301.56	303.83	303.13	303.79	302.2	302.59	303.67	301.88	298.81	304.42	302.82	300.47	306.06	302.69	305.49	298.14	305.76	306.87	304.25	298.36	300.64	299.19	306.3	301.98	301.99	303.9	301.36
303.26	303.16	303.13	303.62	301.46	302.49	305.48	304.7	302.56	306.97	303.27	304.52	304.06	302.35	300.75	302.37	302.07	302.62	303.68	300.11	301.63	305.4	305.16	303.28	305.83	303.02	302.38	300.64	303.91	307.05	303.12	304.5	302.38	300.09	302.7	306.5	301.28	305.78	302.99	306.19	302.62	302.49	304.37	302.14	304.45	298.71	301.15	304.1	303.37	305.06
323.07	319.52	316.28	321.38	320.06	318.82	319.78	318.65	316.47	320.26	318.43	321.33	314.43	321.21	319.26	316.49	318.37	320.2	320.03	318.18	316.98	317.96	317.37	316.86	318.38	313.62	319.13	318.42	318.89	317.93	319.51	318.51	320.9	319.76	315.36	318.81	318.19	317.57	319.72	319.38	315.18	318.31	322.28	321.86	317.16	318.54	319.32	318.99	318.88	317.21
318.77	313.74	314.72	316.89	313.59	319.78	311.2	317.15	319.05	317.65	318.04	319.26	315.39	317.64	318.13	316.27	317.57	319.29	316.77	317.82	316.67	321.36	318.99	315.66	316.52	319.5	319.78	312.89	315.57	315.57	316.21	314.54	318.05	320.6	317.76	316.97	319.67	319.04	316.17	317.16	319.63	316.56	317.01	319.29	318.47	313.32	316.25	315.19	318.47	314.99
309.07	311.84	308.44	305.46	310.05	306	309.72	305.64	311.33	309.53	310.07	307.57	306.39	306.99	307.69	309.65	308.15	307.28	304.21	306.52	306.82	309.86	310.35	309.82	311.8	308.91	310.08	305.22	310.14	310.38	311.39	307.06	309.45	307.08	306.17	312.33	306.91	306.09	311.64	308.93	309	308.26	303.65	307.64	310.28	307.7	309.71	307.68	307.87	309.86
320.35	315.73	317.28	315.15	320.68	315.96	319.49	315.58	317.84	314.36	317.5	317.8	315.37	317.54	316.92	321.01	315.8	313	312.75	318.38	316.56	318.38	317.88	315.95	321.79	321.22	323.48	318.64	314.66	316.48	317.19	316.31	315.03	318.56	318.4	316.08	317.53	316.02	317.56	317.14	318.73	316.33	315.28	316.82	317.13	318.98	317.13	317.68	318.55	316.48
297.73	297.21	297.57	296.15	292.45	295.5	294.3	295.43	295.14	294.66	296.49	295.72	293.68	299.87	293.79	297.39	293.4	292.96	295.95	296.9	294.21	298.92	297.25	297.09	296.41	295.58	294.61	299.48	295.45	300.49	296.81	296.62	297.33	297.2	299.62	295.83	295.79	297.07	296.53	297.73	297.68	299.09	297.75	297.16	296.09	296.18	295.85	298	297.86	294.91
306.93	306.05	306.22	305.89	306.26	306.07	304.73	305.9	306.41	301.06	309.5	304.96	304.01	308.18	306.36	306.73	304.42	305.45	306.5	305.55	309.56	308.21	309.48	301.5	307.66	305.57	304.9	307.64	308.35	306.11	306.67	305.21	304.6	305.35	306.64	304.08	306.7	310.31	305.41	304.9	305.84	303.94	308.1	301.95	305.44	306.94	307.77	303.18	301.63	303.7
305.6	307.15	301.89	303.76	304.5	302.27	301.5	308.75	307.01	308.25	306.21	309.11	303.45	302.48	304.15	307.5	307.17	308.76	308.22	304.85	303.59	305.87	304.47	307.58	305.54	304.86	307.93	304.29	304.11	306.57	304.12	306.16	306.82	307.59	304.29	309.08	307.88	305.27	303.84	307.05	306.72	309.67	307.46	305.36	303.56	307.63	304.53	304.98	303.69	305.31
325.19	325.6	325.11	324.33	324.25	329.13	325.06	322.42	326.73	326.01	326.08	323.82	325.98	324.46	323.76	327.65	325.05	326.46	324.93	323.85	325	325.61	325.3	326.99	323.16	324.58	327.32	325.1	323.13	325.08	328.08	327.12	327.42	322.42	321.13	324.38	324.06	324.85	321.97	324.41	326.26	325.34	322.3	322.73	325.19	326.91	325.42	321.7	322.68	327.68
320.46	316.85	318.83	319.77	320.9	315.76	317.25	317.49	314.71	319.01	317.17	318.59	317.32	318.27	317.79	318.67	319.8	314.78	316	313.22	318.57	318.37	314.91	319.13	319.8	314.84	315.3	317.16	314.14	314.74	319.07	317.2	319.83	319.63	320.43	316.16	316.91	318.69	315.67	313.88	313.77	315.67	315.19	317.58	316.04	313.63	319.32	318.89	321.02	316.22
313.08	310.78	316.09	311.77	314.08	315.85	312.53	309.73	312.92	310.6	313.21	312.66	315.63	313.24	312.88	312.01	312.72	315.83	310.8	313.47	309.69	315.58	313.24	312.9	313.87	315.47	312.25	313.07	314.06	316.73	311.14	313.76	314.81	311.12	309.72	309.9	313.56	312.95	311.44	318.5	313.74	314.01	313.08	310.16	310.09	308.34	313.08	312.12	315.21	312.31
301.83	304.56	308.21	300.14	300.82	302.74	303.35	301.64	303.79	298.88	300.85	302.63	301.43	302.94	300.56	305.37	303.71	300.57	304.35	303.43	304.65	298.11	302.15	298.57	301.82	301.59	304.8	303.96	302.56	300.05	300.08	302.12	301.82	302.23	304.45	299.57	298.17	302.09	302.87	303.95	306.51	303.36	302.72	303.53	302.63	301.55	301.1	302.36	301.01	306.27
316.56	312.91	317.99	311.47	313.11	316.68	315.9	314.22	316.6	316.11	315.1	317.27	316.77	313.89	315.8	314.43	313.2	315.33	314.37	316.04	315.09	312.79	315.35	317.99	314.94	313.28	316.92	314.37	311.25	313.72	316.53	316.51	315.74	315.72	314.67	315.57	313.49	312.49	319.76	317.82	312.28	315.68	314.79	313.48	311.16	315.76	313.2	312.81	314.79	314.37
291.78	296.17	292.68	299.83	293.71	296.55	291.55	292.99	293.41	288.56	295.16	293.62	291.92	290.66	294.9	295.26	296.48	297.24	296.03	297.39	297.26	293.71	296.16	296.62	296.48	294.89	295.21	295.5	294.97	296.62	292.41	297.53	294.44	289.12	299	293.92	293.51	298.05	296.48	296.02	296.07	293.97	296.64	297.61	296.93	296.53	295.6	294.42	293.97	294.82
303.24	301.4	300.2	298.35	302.29	303.15	307.03	305.96	305.73	303.7	303.9	303.48	304.46	303.29	302.62	299.28	299.5	301.11	301.11	306.15	304.54	300.84	302.88	297.85	301.57	305	299.35	302.21	300.82	301.96	302.26	305.36	301.7	304.58	305.25	303.18	300.88	301.69	305.43	305.34	303.17	302.82	302.22	304.99	304.43	303.4	301.19	301.93	302.43	303.01
310.26	313.88	311.69	313.63	315.6	311.34	315.35	311.1	314.25	309.23	316.31	313.27	308.64	311.25	314.37	314.07	313.12	312.98	313.58	314.24	311.82	312.31	310.1	310.66	311.69	313.11	313.7	313.44	317.48	313.86	315.54	310.97	314.01	313.22	308.72	313.07	313.49	311.51	314.12	312.53	316.74	311.83	313.31	309.95	313.73	312.28	313.11	312.13	308.9	313.68
328.71	327.25	327.32	323.23	323.84	327.42	324.84	329.31	328.96	328.97	329.05	327.29	326.49	328.97	322.69	328.78	326.39	326.62	327.57	325.45	327.51	325.71	330.43	324.51	329.87	330.48	328.05	325.6	326.68	327.85	328.23	325.05	327.49	323.65	327.25	330.1	327.59	326.32	323.4	324.12	329.16	329.44	323.71	327.44	330.66	328.84	327.95	331.03	326.33	329.22
310.59	311.33	311.5	313.21	310.04	310.1	310.18	310.52	310.6	306.94	307.91	313.32	308.49	310.81	308.82	311.83	309.71	311.47	311.25	311.56	308.26	311.89	309.96	312.08	311.48	313.52	311.91	309.88	310.08	310.71	307.28	310.02	311.09	307.08	307.2	308	310.86	309.34	311.51	312.88	310.63	308.03	314.55	307.66	310.43	311.11	308.83	309.88	312.56	310.83
302.08	306.18	303.24	300.68	305.11	301.9	299.87	300.65	302.87	302.96	299.52	302.43	300.48	300.77	302.56	302.94	299.66	302.39	302.07	300.1	303.68	307.5	298.31	300.26	299.66	302	302.66	303.78	299.41	305.9	299.87	302.17	302.4	299.66	303.76	302.48	298.36	299.64	299.66	301.77	303.26	305.78	299.72	304.13	304.85	301.34	302.36	303.14	300.71	305.64
294.7	298.81	295.57	296.52	296.12	297.26	294.92	295.51	297.92	297.54	297.86	297.95	295.04	294.69	298.71	298.08	295.73	297.07	295.8	297.57	294.52	299.02	298.84	297.31	299.74	298.33	300.44	294.71	295.18	295.19	300.43	294.62	299.39	295.38	294.24	300.66	296.71	294.32	299.03	297.88	296.21	294.24	296.96	296.93	297.32	295.46	296.43	296.39	297.06	298.2
312.64	311.32	313.69	313.22	313.06	314.76	312.3	310.74	315.51	315.07	313.82	310.19	313.41	308.55	311.83	311.36	314.55	315.36	312.01	312.32	314.54	310.73	310.85	310.53	311.95	314.71	313.26	314.83	313.84	314.28	316.71	311.11	314.07	314.99	316.81	311.85	312.73	313.85	310.39	311.81	315.4	313.92	313.44	317.83	312.65	309.58	313.69	311.25	314.73	311.91
297.03	295.82	297.1	297.6	296.05	298.98	297.17	297.95	297.48	296.98	294.8	295.06	297.51	297.58	296.97	295.43	296.66	299.62	292.16	292.29	296.5	298.99	294.89	298.31	297.27	292.52	299.24	300.1	296.49	294.76	295.41	297.38	296.43	295.79	300.68	295.76	295.65	301.6	296.04	297.88	296.27	298.71	294.55	296.95	297.16	294.5	297.61	296.21	295.67	293.28
299.45	302.33	299	302.52	297.83	298.29	301.01	300.19	299.47	302.84	297.29	297.78	301.55	296.57	299.63	299.31	299.96	300.39	296.62	302.08	298.14	299.08	297.44	297.32	298.97	304.35	303.25	299.77	299.5	300.63	302	298.07	297.68	300.09	302.75	300.32	302.68	303.15	299.21	299.4	298.74	300.65	301.2	303.48	301.16	303.28	301.31	301.78	298.2	296.35
301.31	300.85	303.48	301.93	301.41	302.27	303.79	305.52	301.79	308.56	303.62	300.38	304.3	303.06	303.12	302.18	306.8	301.61	302.91	302.24	301.42	302.98	301.89	301.79	301.72	303.63	301.12	305.09	303.13	301.7	302.98	300.79	303.84	302.25	304.03	302.23	302.71	302.35	306.3	305.7	303.79	303.12	306.34	304.05	302.95	300.66	302.31	298.82	302.88	302.72
314.04	315.08	314.42	312.02	314.77	312.84	311.44	312.79	314.08	314.01	315.01	315.56	311.94	311.81	313.9	313.64	312.42	316.15	313.2	314.7	313.9	313.47	314.18	310.33	311.83	311.65	312.13	311.33	309.23	314.31	311.73	311.37	309.49	313.39	311.42	314.33	311.5	307.92	314.83	313.76	316.52	311.84	312.39	312.14	316.31	314.44	311.11	311.39	313.6	312.24
300.69	299.24	291.91	295.64	299.28	297.93	300.99	299.62	296.6	297.55	294.1	296.98	297.31	296.47	299.09	296.27	295.19	296.28	297.92	300.39	298.19	296.56	295.8	296.21	296.04	296.2	293.17	297.76	297.97	296.57	297.13	293.37	297.36	294.83	297.28	303.36	296.17	297.12	292.51	294.95	292.57	296	299.16	297.49	298.24	296.88	296.12	296.29	295.23	298.78
313.83	319.42	319.58	316.61	317.88	315.08	315.5	314.9	315.71	315.97	315.66	310.19	317.3	313.4	314.78	314.34	317.24	319.78	317.32	315.05	313.31	318.27	313.04	312.36	315.88	316.92	317.48	315.4	317.42	319.55	316.44	318.21	317.53	315.3	316.36	314.09	315.22	318.27	314.7	313.62	317.72	311.78	315.02	317.14	316.15	317.44	315.36	314.56	314.19	314.65
305.64	304.68	306.72	303.84	305.06	305.09	303.71	303.56	306	303.81	307.87	305.39	304.32	303.3	302.38	305.89	309.26	304.48	305.35	308.29	305.65	302.14	304.55	303.69	306.52	303.66	304.79	305.43	307.02	304.6	305.6	306.14	306.49	303.92	303.74	304.5	306.13	305.3	306.62	307.25	303.07	303.64	308.12	306.53	305.4	308.33	305.86	306.74	301.91	303.34
306.82	310.21	309.23	308.77	310.42	307.85	307.32	308.92	310.65	309.89	308.93	309.79	310.85	308.25	307.36	310.15	311.99	311.39	308.5	307.74	310.03	310.58	310.26	305.44	311.31	309.16	311.15	310.91	304.87	306.81	313.9	312.13	306.63	309.4	303.74	307.95	311.03	308.69	309.57	307.2	310.9	311.34	310.52	309.15	307.52	310.46	311.79	311.36	305.5	306.92
306.56	307.74	303.53	301.03	303.07	303.08	304.96	306.54	305.73	303.6	300.35	308.18	300.58	305.44	305.09	303.72	304.92	304.75	302.46	303.79	304.46	302.08	306.04	301.4	303.85	304.21	306.45	306.44	305.72	303.93	306.69	303.1	303.63	303.39	303	303.05	306.62	306.99	307.38	305.97	303.77	306.43	307.2	304.01	303.72	304.99	302.13	308.2	301.32	302.8
302.97	299.48	294.63	299.27	300.14	299.94	299	300.16	298.95	302.27	299.38	299.59	299.25	301.46	300.09	303.92	302.46	303.06	300.36	300.84	298.82	301.2	300.77	300.98	299.77	299.4	297.7	297.78	299.56	296.68	297.91	300.84	298.8	302.15	300.49	298.89	300.68	301.4	303.67	302.35	301.25	300	298.66	301.63	300.44	298.22	298.02	298.74	298.43	298.59
307.03	301.05	305.19	307.25	305.6	304.32	302.17	303.41	304.48	303.5	303.61	304.47	304	304.49	305.7	304.49	304.88	301.75	302.63	307.24	302.33	307.6	309.27	303.86	306.24	304.98	303.98	302.57	303.37	306.5	303.96	304.58	303.45	304.02	306.14	303.97	304.58	305.23	305.99	305.7	304.55	301.79	303.25	303.09	305.13	302.85	301.97	305.16	302.15	307.07
308.11	306.99	304.48	309.04	307.17	306.48	308.75	309.98	305.56	308.4	308.89	304.48	306.35	307.35	306.03	309.2	309.71	305.75	305.58	308.2	310.13	310.29	308.9	307.02	305.2	307.48	311.04	312.64	308.45	305.89	309.5	306.46	305.6	309.53	306.74	308.66	306.2	306.5	307.65	308.68	308.26	303.54	309.3	308.92	311.17	308.78	309.87	307.29	305.05	308.44
317.71	319.14	317.17	320.36	316.43	319.08	319.11	319.01	318.56	321.11	318.84	315.37	317.13	319.97	318.6	319.4	317.48	316.44	318.55	318.86	315.93	319.4	321.4	315.81	316.94	317.9	318.67	317.55	315.72	318.44	319.84	318.2	318.89	320.04	316.92	320.34	318.46	318.2	321.15	318.3	320.66	319.63	319.37	318.65	321.96	320.8	316.95	318.11	318.5	317.34
300.6	302.51	303.76	302.71	308.85	301.47	305.61	303.68	303.18	304.89	307.12	303.53	305.69	303.03	302.19	302.82	302.61	304.71	306.76	306.81	304.46	307.71	305.15	303.29	305.16	306.18	303.1	302.13	307	305.47	307.43	303.11	305.75	303.78	301.97	303.01	300.09	304.4	303.34	305.18	302.4	300.8	304.37	300.32	306.7	303.84	301.58	304.17	306.27	304.66
305.43	304.16	305.61	306.4	298.85	303.61	307.53	303.04	304.24	305.01	304.22	299.86	300.05	306.39	301.51	304.16	302.41	304.01	306.78	302.67	304.42	300.77	303.39	299.94	303.37	303.5	303.81	305.31	301.98	301.02	300.03	301.69	304.5	303.02	298.74	304.34	301.77	303.05	303.63	300.2	303.3	300.87	300.94	304.28	301.12	301.18	303.43	307.29	305.92	302.34
294.82	292.42	295.28	291.88	296.47	297.13	294.95	293.54	295.61	297.16	294.4	294.75	295.12	297.28	295.69	293.2	290.34	293.9	294.48	292.73	297.08	295.99	292.58	292.21	294.4	292.1	294.5	296.14	296.1	293.83	293.87	296.18	296.64	297.26	296.56	299.09	296.1	296.73	294.84	292.37	294.31	293.95	296.94	295.87	294.15	294.91	295.82	294.7	295.24	296.65
294.05	292.58	297.75	292.65	292.95	294.96	296.42	292.3	291.02	290.92	291.81	293.75	293.05	292.45	292.48	293.66	292.23	294.42	291.09	295.02	295.38	294.23	293.99	293.71	297.09	292.3	292.73	294.38	297.11	293.84	295.65	291.75	293.45	295.35	294.49	294.11	293.91	294.03	291.36	296.02	296.49	292.69	291.44	298.53	294.16	293.64	295.95	296.01	292.83	293.23
306.19	301.61	301.12	299.68	299.45	299.63	299.83	302.32	300.92	301.73	300.44	303.58	297.8	304.93	302.25	300.77	300.96	299.88	300.98	301.78	301.88	303.8	303.01	301.02	300.24	300.88	301.15	300.22	300.58	302.75	306.88	297.63	300.09	297.72	304.23	300.23	300.29	301.66	303.8	303.28	301.62	302.19	300.48	299.17	299.99	299.19	304.2	298.87	299.79	298.43
319.62	317.51	321.59	317.57	321.24	318.1	316.96	317.22	320.44	319.32	315.18	317.57	317.13	315.6	319.5	320.52	319.79	315.47	317.11	318.36	321.78	317.85	322.19	319.22	315.57	318.57	317.95	318.89	316.69	315.4	316.44	318.03	318.5	318.93	318.45	320	316.37	317.36	318.24	321.43	318.11	322.54	320.02	317.15	319.9	319.31	321.29	320.99	315.78	317.16
309.52	314.92	316.07	312.03	313.95	308.62	313.9	311.79	312.45	310.36	311.9	315.13	316.36	313.53	312.25	313.56	316.06	312.65	311.68	312.46	311.64	313.1	310.45	310.48	314.99	315.4	311.73	311.17	310.42	313.52	311.09	311.79	311.11	312.34	312.21	309.07	315.82	312.65	309.17	313.01	313.87	309.97	317.1	315.66	312.09	310.4	310.75	311.31	314.54	314.01
313.58	314.6	317.11	316.05	316.34	317.99	317.32	314.52	315.92	314.6	312.09	316.4	316.45	313.08	315.99	320.13	311.5	313.86	316.18	318.63	315.18	318.18	312.68	315.42	316.02	315.2	313.65	319.23	318.42	313.3	320.12	316.43	315.75	319.53	315.6	315.59	317.7	316.3	310.92	316.03	317.25	315.26	314.62	315.54	317.1	316.73	315.39	313.94	315.04	316.77
306.47	306.08	305.69	305.51	304.14	309.03	304.04	306.7	305.08	305.8	304.08	302.87	305.68	307.39	304.38	305.26	311.5	307.83	309.47	304.52	304.42	301.05	311.55	306.68	305.23	307.18	308.04	304.19	305.69	305.45	306.76	305.21	304.68	304.82	303.77	305.95	307.28	306.07	305.68	305.23	307.92	306.72	308.58	305.94	305.07	308.29	304.27	307.42	304.67	307.7
301.79	302.33	304.14	300.24	302.74	303.46	302.39	301.22	306.23	299.3	303.85	301.11	303.54	303.04	301.77	304.93	304.77	302.45	300.1	304.56	305.31	301.7	304.41	303.16	304.32	300.78	304.49	300.47	303.26	302.93	300.85	308.01	303.59	302.13	299.65	302.07	300.82	304.44	305.54	300.32	305	300.82	300.66	305.29	302.67	302.39	303.47	298.34	305.52	303.73
294.87	296.92	293.89	293.85	291.24	299.92	296.51	293.07	294.46	291.94	293.91	294.3	292.7	293.26	296.48	295.99	294.43	293.57	295.59	293.94	291.86	293.18	294.12	295.55	295.89	290.77	295.45	294.16	294.16	295.61	288.8	291.72	295.84	295.03	292.29	293.09	293.28	294.02	296.63	295.78	293.22	295.34	294.14	292.63	292.93	293.63	294.65	296.25	293.46	294.55
309.42	309.41	310.29	308.08	308.27	310.12	310.46	310.51	309.34	311.59	307.76	308.93	309.85	309.07	309.81	310.67	313.55	311.75	308.03	306.76	310.24	311.16	311.87	311.98	313.91	312.27	307.67	308.36	309.6	306.7	309.29	317.24	311.81	308.47	311.43	306.33	312.41	308.79	311.69	309.09	307.93	310.24	307.78	310.47	312.74	310.5	312.72	310.63	312.86	307.43
303.78	302.98	305.08	305.28	306.28	302.99	303.94	304.78	303.84	301.69	304.93	302.51	302.72	307.41	300.72	305.99	302.13	302.55	300.68	299.73	302.76	302.32	300.84	301.24	299.78	303.69	305.16	303.96	304.89	305.14	300.2	304.42	302.9	304.01	303.21	305.61	302.32	303.26	306.56	300.82	305.93	306.88	304.54	303.22	305.75	299.35	303.15	302.67	300.5	301.78
309.06	311.05	312.43	312.45	310.35	313.75	313.47	314.71	310.92	312.34	311.97	315.95	313.33	310.09	310.19	310.2	314.73	308.6	310.57	312.3	311.82	309.73	310.18	313.81	312.27	310.7	306.91	311.42	315.99	313.13	313.91	312.44	309.27	310.24	312.32	307.3	310.02	308.91	309.95	310.87	310.85	311.41	316.41	314.34	309.92	311.55	314.21	309.87	311.48	314.96
307.24	309.62	306.58	307.83	308.33	307.06	311.31	306.36	306.99	304.54	307.46	306.97	305.74	304.11	306.7	313.56	307.6	306.39	307.39	308.14	307.2	309.24	307.53	308.53	310.63	309.46	309.22	307.15	313.78	309.52	308.29	307.72	308.8	305.4	308.57	305.12	307.31	305.68	307.89	308.83	305.61	306.95	304.68	305.09	307.49	304.69	307.74	307.58	305.99	308.07
316.63	316.17	315.26	316.43	315.81	313.25	315.4	313.01	315.23	316.18	318.76	317.21	317.43	315.9	314.96	315.54	315.28	315.51	313.6	313.92	314.04	317.48	316.69	317.73	319	317.16	309.65	318.17	310.41	314.99	316.32	314.22	314.69	314.37	314.04	315.3	315.48	316.36	316.9	313.99	311.66	314.15	318.95	317.21	312.71	315.68	317.32	315.02	313.99	315.42
315.08	315.99	315.17	317	314.59	317	314.73	315.92	317.15	312.71	313.58	314.13	314.31	318.49	318.33	316.42	315.24	314.56	316.27	313.59	311.82	318.68	314.98	317.29	313.4	312.05	314.69	317.54	315.14	319.66	314.78	312.21	315.4	312.16	317.16	315.04	313.58	318.05	315.83	315.27	313.08	310.19	316.2	315.28	315.91	312.94	315.3	311.63	313.39	315.98
313.68	316.86	311.18	311.23	307.4	310.59	313.14	311.64	314.55	315.18	311.21	311.34	314.09	313.91	310.46	307.18	317.43	308.28	312.95	312.74	313.69	315.3	312.34	314.07	309.31	312.82	313.45	314.15	313.31	315.49	312.41	310.99	312.96	315.35	316.73	312.16	311.91	310.63	312.13	312.17	311.74	313.71	312.16	314.47	312.92	313.79	310.64	310.96	310.3	315.19
304.41	301.83	303.25	303.17	300.4	300.89	303.41	303.1	302.49	303.74	304.24	302.14	299.03	305.91	303.8	303.15	302.2	300.51	299.36	303.07	301.32	301.38	302.64	301.29	301.95	303.68	301.51	305.54	305.35	301.43	301.42	303.16	300.7	298.59	306.21	298.74	301.93	300.86	300.08	303.78	301.76	304.42	303.96	303.74	303.87	301.02	303.71	301.35	302.01	299.95
304.39	303.15	306.26	308.46	305.28	306.86	305.98	304.78	302.21	305.84	301.28	305.6	304.94	305.51	304.49	307.73	303.66	302.94	305.95	305.17	306.44	304.45	303.83	305.44	306.39	307.41	304.72	308.79	304	305.79	303.79	307.05	305.52	303.45	306.12	306.71	304.45	310.1	307.6	305.77	305.46	301.57	305.07	301.45	306.02	308.01	304.91	304.33	305.47	308.37
316.94	315.2	316.2	316.34	317.72	314.85	314.9	316.16	316.59	313.5	313.75	315.1	312.63	316.33	317.84	314.87	315.96	316.25	316.82	314.13	316.09	316.21	315.71	320.12	313.22	316.39	315.93	314.4	317.27	318.44	318.28	314.68	313.52	314.35	316.64	314.35	316.75	314.14	314.75	314.85	317.6	314.39	316.79	318.57	315.2	313.19	318.03	316.56	314	315.77
318.91	319.7	315.39	321.26	317.2	317.5	318.92	317.26	315.64	319.83	317.73	317.33	318.23	314.9	321.58	318.09	320.4	313.96	320.35	317.27	318.96	318.43	321.21	321.97	315.83	318.45	319.58	316.19	317.58	315.42	319.51	318.2	319.54	317.52	317.03	318.35	320.58	318.65	316.81	318.53	316.62	318.82	316.67	320.85	316.82	319.22	318	317.19	314.78	316.89
318.24	314.59	317.67	316.77	314.29	316.96	315.91	317.83	316.87	322.08	317.63	318.06	315.47	318.5	319.47	315.43	316.95	317.76	316.7	316.09	316.08	314.92	317.75	317.34	316.39	316.58	317.53	319.84	324.59	317.67	318.56	316.02	318.1	317.87	319.67	318.32	320.02	315.52	318.55	318.82	314.56	318.31	316.76	320.22	321.09	315.51	317.03	316.47	318.89	318.57
323.76	318.19	318.65	318.87	318.22	317.04	317.11	318.26	319.24	320.17	319.1	320.57	317.55	319.43	317.8	318.19	316.31	319.49	317.74	318.78	318.54	318.69	319.04	317.53	316.07	315.43	319.83	318.46	320.74	319.76	318.27	321.22	313.18	319.47	318.58	315.84	316.03	321.72	318.8	318.38	318.6	318.72	317.67	317.54	312.66	317.53	321.5	316.05	320.97	317.79
314.33	315.07	313.79	313.2	316.06	315.17	315.58	313.22	313.06	312.72	314.11	316.64	311.84	314.3	314.45	314.31	311.52	312.97	313.99	316.51	311.64	312.52	309.98	313.69	315.65	311.83	313.87	314.11	313.39	315.57	312.54	313.22	313.45	313.69	317.39	316.69	312.04	310.89	313.82	312.55	312.05	312.35	309.25	313.7	313.05	313.56	311.3	314.27	313.93	313.04
306.01	304.58	304.76	304.44	307.55	307.09	306.48	306.09	303.66	305.26	307.27	307.41	300.92	305.16	308.79	305.72	307.36	305.47	305	305.79	307.67	302.83	308.24	306.67	304.16	306	306.28	308.3	308.4	309.98	305.97	306.94	307.85	306.28	301.18	307.58	306.38	306.51	306.59	303.39	302.85	308.83	304.01	306.43	303.07	306.94	309.56	304.93	305.66	305.95
303.74	305.32	301.12	304.65	305.05	300.37	300.05	305.63	304.65	303.28	302.85	304.25	304.06	302.2	305.36	303.6	300.84	305.55	305	304.27	301.65	301.91	301.13	303.11	305.73	301.9	304.24	301.83	299.21	304.18	302.91	304.81	303.22	302.7	306.79	304.75	303.22	305.4	308.07	301.54	303.87	306.06	304.16	305.94	301.04	306.99	303.44	304.75	304.29	305.05
317.14	315.73	318.68	317.6	320.91	318.07	315.47	319.39	321.14	318.83	319.83	315.5	315.34	316.1	312.88	317.97	317.58	320.56	316.33	313.58	316.05	314.64	319.56	319.78	317.54	317.15	319.15	317.74	315.86	314.21	319.91	318.04	317.09	318.21	317.71	317.2	317.29	315.12	318.12	322.04	317.34	320.49	321.57	318.95	313.77	314.1	316.79	317.48	319.89	315.37
315.22	315.28	315.88	315.13	316.46	316.51	312.27	313.81	313.53	317.02	312.73	314.57	316.67	314.54	316.57	314.48	315.28	312.57	313.81	315.98	314.97	315.68	317.34	317.08	315.09	317.34	315.72	315.1	315.22	312.54	314.9	315.77	316.32	314.22	313.31	314.69	315.19	316.14	313.02	312.52	314.6	315.04	315.09	315.09	317.16	312.61	314.04	312.86	317.48	314.07
317.72	314.28	312.39	315.13	313.37	315.92	314.93	310.49	314.63	316.73	312.11	309.1	312.81	312.28	311.1	312.53	316.03	313.93	313.75	311.68	310.26	316.03	317.92	312.86	314.99	317.42	316.38	316.08	317.12	313.67	314.12	313.44	310.62	314.06	314.38	313.86	311.08	311.3	312.82	315.98	313.43	314.25	310.32	315.24	313.7	315.75	313.31	310.09	313.87	315.6
308.83	310.67	309.42	310.5	312.93	308.08	311.53	312.24	308.91	311.04	310.26	310.83	310.67	312.27	312.75	312.8	306.45	311.26	311.48	310.64	314.51	314.93	315.1	311.47	310.75	309.26	310.9	312.12	310.27	311.46	312.03	307.14	309.95	309.37	313.77	310.47	312.97	308.79	314.4	312.45	309.62	309.79	308.22	305.54	310.82	309.12	309.2	307.37	309.9	312.49
295.94	297.35	297.58	298.84	294.27	294.72	298.53	300.16	294.66	294.27	293.52	296.14	295.74	295.11	295.27	296.19	298.2	295.64	294.26	295.64	293.6	294.51	295.21	295.57	298.66	295.15	296.74	297.38	297.09	299.61	294.15	294.57	294.58	294.49	297.69	293.46	295.03	296.16	295.09	296.82	299.84	300.37	293.22	294.47	294.63	296.27	296.29	296.38	297	296.52
324.64	325.08	323.94	322.74	327.31	324.79	329.41	320.94	322.72	323.74	324.66	322.79	322.51	323.12	324.85	323.22	324.18	325.64	326.96	322.37	324.45	325.1	325.49	324.35	326.51	325.51	326.26	325.2	324.56	323.6	324.08	322.99	322.81	326.33	326.95	321.84	324.84	323.53	324.79	322.33	327.55	326.34	327.16	323.11	325.7	325.81	324.26	322.63	324.65	322.99
301.45	297.83	299.19	301.51	300.76	300.55	302.46	296.88	302.92	300.45	297.9	297.01	298.07	297.91	296.97	300.34	299.84	298.35	304.08	299.77	300.87	304.29	301.79	300.97	299.81	298.04	299.35	297.93	298.39	301.27	303.78	300.57	298.15	300.17	300.31	298.79	302.94	303.56	300.85	297.94	298.94	299.49	301.46	299.33	299.28	298.09	301.74	302.59	298.66	301.03
313.11	312.97	313.45	314.27	308.06	311.89	316.09	316.15	311.94	313.17	314.29	312.45	313.47	313.33	312.15	317.48	312.73	313.66	311.77	310.19	311.31	313.73	315.37	312.92	309.45	313.66	315.44	309.34	311.62	315.65	312.18	315.4	318.35	314.32	310.63	313.74	314.17	311.27	315.89	312.11	312.6	312.15	313.3	311.55	316.77	313.17	314.17	312.26	309.73	315.37
312	311.61	317.48	317.28	316.42	314.69	314.1	316.43	317.27	316.81	313.22	313.99	318.09	314.83	318.7	313.51	317.74	315.58	314.56	316.67	314.53	313.07	314.04	312.82	314.86	313.25	316.12	316.86	312.87	319.48	316.41	315.13	316.4	316.79	312.6	314.23	315.62	316.07	316.1	313.98	314.84	315.63	313.9	317.6	316.51	312.86	315.45	316.15	315.76	315.47
320.93	316.47	320.04	319.15	318.68	321.64	317.11	318.04	319.43	319.9	319.52	323.64	317.53	316.35	322.27	318.1	317.15	318.66	316.74	318.57	317.01	318.68	319.7	318.01	321.06	319.12	318.61	318.82	319.08	320.69	319.02	322.44	317.74	317.46	318.77	322.93	319.35	319.28	318.9	316.68	319.33	316.33	318.72	317.61	319.99	318.01	318.93	318.51	318.89	320.23
301.03	298.07	292.49	290.41	295.5	296.14	296.86	298.25	293.41	297.14	295.48	294.24	295.96	293.59	294.45	293.79	297.58	291.8	294.87	296.29	295.22	293.4	297.55	295.01	296.76	297.24	291.24	297.99	293.23	292.98	292.06	300.96	291.33	295.32	296.64	292.26	294.3	295.59	297.79	295.58	296.9	297.11	293.86	298.49	297.33	290.65	291.84	293.94	294.88	295.38
301.79	304.95	300.58	303.33	301.04	301.75	302.33	303.85	304.28	301.98	303.13	301.5	304.68	303.22	304.04	298.97	302.35	306.62	304.58	302.83	303.07	303.06	306.23	303.49	303.74	302.62	300.27	300.92	302.13	304.22	303.5	301.63	303.88	302.31	300.29	301.83	304.39	299.83	302.98	300.11	300.45	302.9	304.67	304.29	302.89	301.18	304.2	299.72	300.84	304.14
313.19	311.72	313.05	313.17	315.02	316.52	309.04	314.18	312.3	314.63	316.78	314.87	312.65	315.12	316.19	315.18	315.11	312.33	316.24	314.4	313.03	313.22	314.41	313.3	313.9	314.42	311.54	313.63	310.99	311.3	314.07	314.22	315.12	312.47	309.96	313.75	316.07	318.72	313.72	315.62	312.68	311.75	315.46	312.66	315.19	311.91	312.04	311.94	315.46	312.19
301.41	305.02	303.25	304.23	302.38	304.81	304.74	302.66	304.32	305.34	299.67	303.16	303.64	302.28	304.49	302.55	304.79	300.84	301.04	300.26	306.02	299.8	303.88	303.75	303.63	305.13	304.26	303.7	302.12	300.7	303.27	301.44	303.86	304.52	302.23	308.1	302.83	306.46	301.27	307.67	303.16	305.87	302.3	304.77	304.57	306.05	302.3	304.93	302.21	305.59
314.77	323.27	318.19	318.53	315.68	319.99	314.36	316.66	316.42	315.74	318.1	316.05	318.38	320.17	319.14	318.67	315.06	315.83	317.27	320.55	318.5	316.33	318.52	317.02	317.1	316.67	313.47	319.16	319.42	318.48	315.85	315.14	315.42	316.74	314.99	319.24	315.15	319.94	317.89	317.04	319.21	313.96	317.18	317.04	321.15	321.17	315.39	318.38	316.23	319.83
312.26	309.03	310.6	313.49	313.12	313.46	313.41	313.51	312.02	317.86	311.04	313.19	312.72	312.08	313.04	313.75	317.65	312.62	313.78	311.03	314.01	314.17	314.05	309.53	313.14	309.45	315.25	314.31	312.99	312.1	313.99	313.44	313.8	314.69	311.79	312.4	314.77	314.6	311.41	311.9	310.49	315.6	311.31	317.23	311.1	312.87	312.54	311.78	309.18	311.92
304.97	308.38	302.83	302.53	307.19	301.55	302.39	304.88	304.23	303.6	305.42	301.52	306.38	304.28	306.38	305.93	300.49	303.85	303.15	303.65	300.98	304.24	302.91	303.37	304.46	304.15	303.57	302.35	304.57	302.89	301.95	305.17	305.48	303.69	305.41	304.94	303.98	303.64	301.71	302.04	307.46	304.5	303.65	303.3	300.25	302.93	301.91	303.96	302.52	307.21
296.64	297.96	296.41	296.9	296.65	298.74	297.12	294.04	294.89	294.6	294.98	300.15	297.84	294.56	295.43	298.81	297.1	297.17	297.78	299.1	296.85	298.81	297.31	299.11	297.66	294.21	299.9	300.44	296.97	295.07	297.74	300.88	299.27	299.91	295.57	297.18	291.21	295.78	297.79	296.29	299.02	296.85	295.63	299.61	296.02	293.32	295.23	298.68	296.6	297.31
326.58	329.25	328.59	324.46	328.86	327.77	324.97	326.35	328.42	326.82	327.98	327.01	328.23	329.22	327.44	325.56	324.79	326.93	325.85	327.73	325.6	327.65	325.63	327.55	327.43	326.67	326.72	326.83	326.88	329.35	327.38	327.51	328.04	328.54	332.29	321.49	325.34	328.79	325.41	325.48	329.84	326.41	326.25	327.8	328	327.15	328	325.72	324.73	330.35
312.54	314.34	317.74	312.98	310.99	311.23	312.95	315.06	312.92	314.46	311.54	316.67	313.48	311.63	310.23	312.52	310.05	313.36	312.67	315.47	315.72	314.07	316.45	313.8	311.41	311.76	315.1	312.14	313.65	317.05	312.83	312.24	315.17	310.43	313.09	313.86	313.53	312.56	311.87	316.48	309.03	314.34	312.73	313.14	315.08	313.07	314.76	316.44	309.89	313.44
316.28	313.39	317.62	316.84	314.84	318.37	317.43	314.22	316.33	315.16	316.39	315.34	315.02	317.03	318.46	318.37	318.11	322.22	315.41	315.14	316.92	315.55	321.47	318.47	315.67	312.38	318.18	318.62	314.89	318.13	321.04	313.88	315.6	317.77	317.74	316.99	315.74	320.65	316.2	318.01	314.69	314.1	317.14	317.87	312.39	314.62	315.77	312.17	315	316.01
316.71	320.73	316.24	316.95	321.58	322.79	319.52	315.38	317.61	315.54	315.2	319.01	321.63	320.01	319.28	315.23	316.6	321.77	318.85	316.56	317.05	320.15	317.44	319.19	314.27	317.62	314.11	317.38	317.16	320.72	320.61	316.56	318.06	314.75	316.37	316.03	321.22	321.07	317.17	321.89	318.03	315.87	318.11	317.63	316.04	319.36	319.04	314.37	321.64	316.52
304.62	301.83	305.62	297.8	303.07	303.87	296.13	302.27	303.02	298.63	303.47	300.13	300.27	298.13	299.95	300.29	301.07	301.13	303.38	298.6	298.2	299.81	303.81	303.01	302.4	301.8	297.03	300.42	301.01	300.79	302.03	300.49	303.37	300.3	301.97	302.23	300.7	299.63	301.34	300.22	299.07	300.57	296.81	304.88	299.49	299.65	302.07	300.7	300.56	300.57
303.34	304.03	302.94	306.16	301.67	301.75	298.49	304.1	302.21	301.1	300.77	301.66	301.32	301.01	301.45	303.09	300.77	303.58	304.9	304.75	300.64	306.85	300.28	304.24	301.57	298.86	302.09	298.51	304.18	305	304.65	306.47	303.39	303.95	303.1	304.75	300.14	301.72	303.14	301.65	299.32	302.74	305.14	304.88	301.05	299.98	300.99	302.86	304.21	299.73
311.77	305.94	307.77	307.05	305.85	308.26	306.68	306.77	306.38	309.06	308.46	309.16	305.63	309.43	309.44	309.62	309.1	305.77	309.73	308.83	308.82	309	308.52	309.66	310.46	313.23	308.8	309.02	308.38	308.4	311.28	306.85	309.89	307.55	311.41	307.48	311.09	309.66	308.6	309.82	308.13	310.56	308.07	307.92	308.87	307.26	308.7	306.65	308.46	308.01
320.61	317.06	317.98	315.74	318.75	318.36	312.74	317.75	318.24	316.45	315.48	319.76	320.95	316.77	314.98	319.11	314.93	318.36	316.01	315.58	316.01	320	315.05	316.6	320.96	318.49	315.09	318.45	314.64	316.73	318.66	316.48	320.43	317.96	317.74	319.58	321.28	315.98	314.95	315.14	317.49	316.91	316.63	317.47	319.26	316.89	314.43	318.58	315.69	319.3
313.45	305.74	305.08	308.65	303.83	309.22	308.7	308.12	308.35	305.54	304.39	309.04	303.99	306.55	306.42	302.97	309.87	308.84	309.7	309.08	307.04	308.06	309.11	306.79	309.84	307.1	309.17	308.24	307.99	304.77	308.94	306.74	306.01	307.24	309.32	306.31	308.6	309.89	304.41	308.26	307.14	308.63	306.72	306.08	304.45	309.25	308.21	307.55	308.07	308.15
308.07	305.89	307	304.04	305.11	305.52	305.7	306.92	303.98	304.84	306.6	303.17	302.59	304.83	303.93	306.31	307.85	304.94	306.73	303.87	304.07	303.47	301.05	306.71	307.4	307.02	306.56	305.82	304.62	304.69	307.91	303.97	307.22	302.8	305.9	306.49	305.25	308.52	304.93	306.34	307.08	303.67	307.79	303.12	302.88	305.72	305.18	304.71	306.56	310.01
323	323.9	324.96	322.52	320.94	325.3	321.92	326.73	324.62	325.68	325.82	323.6	322.68	323.28	326.85	328.15	319.88	323.71	326.24	324.84	325.58	326.45	324.7	325.22	325.39	322.44	323.65	326.92	322.64	323.7	321.46	326.7	323.72	325.72	324.4	324.66	323.14	324.62	327.67	326.32	323.5	325.16	326.47	323.12	324.56	325.06	325.67	327.07	329.61	324.67
317.53	321.93	318.53	317.36	317.14	317.51	316.62	320.61	318.11	318.81	319.78	319.08	320.51	316.41	316.23	317	315.98	319.71	319.27	318.73	316.48	318.39	317.42	322.1	317.93	315.98	319.95	320.03	318.77	319.38	316.32	322.59	313.95	318.2	318.36	318.67	317.72	316.79	321.29	317.76	323.68	317.47	321.49	319.56	315.4	320.55	320.24	320.08	315.26	317.56
313.09	308.44	310.99	312.68	312.39	312.08	311.31	313.49	310.59	310.87	310.46	310.43	310.39	310.93	308.42	309.64	311.29	312.15	310.26	309.88	310.48	306.11	310.28	309.35	310.5	310.63	310.41	310.4	310.81	311.14	312.23	308.54	310.97	309.99	312.09	309.23	312.47	312.21	308.09	308.99	310.35	309.6	311.13	309.87	311.81	307.69	311.43	306.98	311.36	313.63
312.57	314.3	318.42	316.46	316.13	319.94	312.71	311.22	308.18	314.64	310.81	314.58	313.85	317.45	313.01	315.84	314.5	316.12	313	314.57	312.12	311.35	313.64	315.15	315.24	314.49	313.08	316.3	316.23	315.54	313.46	314.37	314.1	314.94	317.65	313.33	315.3	317	315.72	313.72	311.97	313.45	315.42	314.44	312.96	315.06	315.95	314.75	314.97	313.97
313.24	311.05	315.68	311.32	310.91	314.22	313.74	314.32	309.65	312.41	311.31	311.26	313.74	311.53	314.96	315.5	311.74	315.85	314.79	312.67	309.87	313.16	310.44	312.56	314.71	313.46	315.58	311.4	311.75	313.84	313.15	312.25	313.94	313.02	312.51	314.73	314.47	310.97	309.72	311.75	311.54	315	315.5	314.54	316.08	315.45	309.86	317.15	316.1	313.06
306.1	306.95	308.14	305.24	308.08	307.87	309.59	303.94	307.34	306.55	302.36	306.1	306.31	305.39	308.08	304.86	308.79	308.33	304.45	304.15	307.29	306.97	301	307	306.73	312.19	306.65	305.68	304.79	306.07	307.6	308.78	302.58	306.78	306.98	306.75	308.36	304.56	305.18	305.99	303.66	302.55	306.79	305.76	303.35	304.17	305.78	304.72	301.83	309.69
317.85	316.9	315.8	316.5	313.65	314.83	314.39	313.58	317.1	314.62	316.69	317.76	316	315.14	314.55	316.31	318.05	310.1	313.72	317.17	311.12	312.51	317.57	314.15	317.25	312.41	314.62	313.75	315.09	313.01	314.44	315.85	314.98	312.68	314.51	315.9	315.88	316.6	315.19	316.15	313.53	316.86	313.66	317.49	319.13	316.15	316.46	312.99	314.02	318.4
296.16	292.93	298.31	294.19	295.27	298.77	297.82	295.14	296.22	295.56	294.37	300.95	293.75	296.45	295.71	296.58	295.1	299.17	298.25	298.04	296.61	293.46	293.34	293.79	296.84	297.37	297.19	294.3	295.61	296.13	299.34	296.79	297.4	297.91	295.34	294	300.8	296.88	294.15	297.78	295.45	296.67	294.85	295.04	299.5	296.74	297.91	293.79	297.49	296.7
295.18	293.48	294.36	295.25	293.3	292.93	291.27	291.42	292.34	292.71	291.22	295.19	291.32	294.58	295.19	295.32	290.31	289.38	290.05	294.91	291.93	294.58	296.54	298.55	291.58	293.45	295.06	292.64	295.29	292.91	294.24	294.91	293.29	296.12	292.56	292.34	296.32	295.99	295.4	295.56	296.3	292.77	295.47	295.92	295.92	293.47	294.8	293.59	295.17	293.4
316.98	315.95	317.17	319.58	315.42	319.46	315.09	317.86	314.84	317.74	316.07	316.15	317.11	317.54	318.42	316.9	315.78	319.86	318.02	317.52	314.02	317.17	317.48	315.49	313.76	316.6	315.98	315.07	319.54	314.31	320.35	317.99	315.73	319.69	315.8	316.47	315.68	319.84	318.15	318.15	316.42	316.19	315.77	316.47	317.56	316.99	313.07	319.48	317.07	319.74
310.9	316.44	311.54	314.28	314.04	315.32	312.15	312.5	313.97	312.34	312.11	310.16	310.83	309.96	317.88	312.26	315.57	314.08	316.03	309.63	313.33	312.32	312.11	311.74	307.95	311.63	313.28	313.3	314.87	317.82	315.56	312.59	313.34	314.14	309.07	311.36	314.54	313.6	314.7	312.24	312.85	316.15	309.46	312.21	311.82	311.44	311.72	311.75	312.79	312.31
330.57	327.34	327.97	328.53	328.43	331.13	333.38	329.87	329.15	327.72	327.5	331.96	328.22	329.78	330.57	328.98	330.06	328.65	327.57	330	324.35	328.56	325.37	327.92	328.6	328.65	328.7	331.42	330.15	330.58	328.79	330.58	330.43	328.04	333.01	325.49	325.91	328.69	326.62	332.65	328.12	328.01	329.84	326.81	327.35	330.33	331.75	328.82	327.93	329.72
317.45	313.82	316.32	319.04	314.39	314.99	313.19	314.58	313.8	315.46	314.38	315.57	310.11	312.31	311.97	312.17	312.76	314.44	315.8	312.22	317.81	314.22	313.62	315.66	315.5	310.53	312.8	314.5	313.44	311.77	311.67	313.74	314.67	313.43	312.91	313.18	312.94	310.79	313.32	315.2	311.34	313.77	315.67	314.12	313.77	314.31	315.92	315.23	313.07	313.34
295.31	292.47	294.25	293.26	295.23	294.5	291.03	297.62	295.71	296.62	294.83	293.14	294.61	297.15	294.47	300.07	293.77	292.88	292.97	297.12	299.11	291.72	296.42	295.29	295.78	297.4	293.83	291.26	292.87	295.15	293.3	291.98	292.05	293.84	295.3	295.75	297.86	294.13	293.19	295.86	298.81	295.74	295.4	294.35	294.09	291.55	295.36	296.26	290.97	292.74
302.44	297.95	303.14	299.04	300.74	300.77	302.59	301.77	300.89	303.37	302.76	300.02	302.7	300.56	302.39	301.47	300.36	297.78	301.64	303.82	304.32	300.49	300.94	299.32	299.9	303.05	300.88	303.06	300.46	298.93	300.57	302.73	297.91	300.01	301.44	298.55	300.17	298.27	302.71	301.91	299.16	298.77	299.76	302.58	295.81	298.18	299.4	301.52	304.32	301.51
327.74	326.5	324.36	323.43	326.89	328.77	328.82	325.75	328.02	328.24	329.62	326.57	325.49	330.11	324.89	324.14	324.31	327.94	327.7	328.77	325.84	327.53	326.74	325.15	326.54	324.93	328.41	333.35	326.01	323.76	325.77	326.48	329.55	324.48	330.01	325.72	326.89	327.22	322.55	325.89	325.11	330.26	324.96	329.51	327.45	326.36	326.44	327.85	326.41	328.22
312.31	313.65	314.02	310.75	312.6	315.74	312.55	316.88	314.4	313.56	316.28	312.57	316.24	314.49	313.78	311.68	312.66	316.45	310.01	314.89	316.43	312.82	314	313.78	312.58	310.08	313.07	315.05	313.02	310.9	312.65	311.81	311.97	312.36	312.32	314.53	309.41	309.71	314.07	315.23	311.01	312.8	315.08	316.18	313.23	312.94	315.74	318.88	315.03	314.1
312.52	317.59	314.58	315.31	314.09	313.37	315.55	314.01	316.07	312.92	315.11	313.06	313.48	313.42	312.7	316.14	313.97	312.17	315.26	311.06	314.87	313.45	312.65	314.39	315.09	312.7	317.9	314.06	312.82	314.03	316.13	320.09	312.39	313.54	312.04	314.17	314.26	314.03	314.96	316.33	314.21	315.72	315.01	315.97	312.95	313.14	311.23	310.18	311.21	312.65
314.46	314.56	311.3	311.66	313.33	310.82	312.69	309.64	315.48	311.37	307.03	314.42	313.22	310.37	313.58	313.32	313.73	314.33	314.58	314.92	310.67	313.23	315.67	313.32	312.66	314.05	311.45	314.31	312.06	310.38	310.15	312.73	308.98	310.2	313.41	312.07	310.48	307.34	311.2	310.01	313.17	312.02	310.66	315.85	313.16	310.37	313.27	311.23	312.21	313.49
295.14	297.16	295.69	293.07	296.85	289.88	294.46	295.35	297.29	292.71	294.39	297.33	296.41	295.35	292.01	295.47	293.83	295.82	296.79	296.01	295.12	294.81	294.45	295.14	298.01	291.78	291.12	296.9	297.44	294.42	293.27	295.76	294.07	293.98	298.56	296.1	295.3	294.4	293.9	296.93	300	295.09	293.04	293.54	291.66	294.65	293.38	292.84	292.72	295.98
301.6	303.48	301.76	301.92	301.99	306.59	301.23	305.11	306.19	303.75	303.9	306.1	301.6	299.39	301.44	301.23	302.05	302.5	303.58	302.14	302.31	305.22	304.82	303.17	304.48	307.13	302.69	305.2	307.13	303.7	308.03	301.1	302.77	301.18	302.54	300.71	303.82	306.01	305.74	305.4	303.99	305.32	304.21	303.25	307.06	300.52	304.94	304.3	306.18	303.05
324.04	327.67	324.86	322.84	324.89	324.43	324.18	322.63	323.62	328.24	326.73	329.43	322.19	325.3	324.5	327.1	323.62	325.66	324.25	327.44	324.52	327.12	327.02	325.24	321.66	325.36	322.98	323.51	324.21	325.81	321.57	324.42	326.92	324.4	322.73	326.59	325.58	327.92	326.67	324.02	322.17	325.35	324.66	325.56	325.06	323.47	325.22	326.64	321.99	325.43
307.22	305.76	305.98	306.02	307.67	303.97	304.21	302.98	303.85	306.01	307.46	306.12	306.22	306.76	305.07	306.12	302.75	308.32	305.51	306.15	305.2	309.06	307.89	304.56	306.38	305.37	301.86	303.97	303.54	307.4	309.09	307.22	307.04	306.99	307.42	309.04	302.32	309.38	307.24	301.13	308.15	310.82	304.7	306.16	306.86	306.93	304.7	310.3	306.33	306.88
310.32	312.57	310.1	312.05	312.29	312.32	307.97	310.94	311.21	311.35	310.32	309.6	315.57	310.2	312.48	309.9	312.8	306.75	307.61	312.48	311.38	310.93	312.5	308.13	308.59	309.63	312.39	310.5	311.83	307.97	311.13	312.78	311.57	313.43	309.48	310.78	309.56	309.01	308.76	312.78	310.54	309.7	310.5	312.72	310.58	311	311.48	308.17	314.55	309.7
314.33	316.3	319.74	319.66	314.75	316.52	319.24	318.17	314.65	315.55	316.19	316.05	315.61	317.35	316.06	319.1	316.99	315.35	313.72	319.22	317.16	318.06	320.98	319.37	316.58	318.35	315	316.06	318.8	315.42	315.59	317.13	314.91	322.06	316.08	314.59	316.76	317.39	317.66	317.27	316.96	314.38	319.75	317.38	316.26	315.97	314.35	316.08	320.33	315.74
299.09	300.09	302.18	305.35	300.69	301.76	298.28	304.54	303.82	303.58	305.49	302.21	299.67	300.65	303.35	301.69	307.29	306.13	303.53	304.33	301.39	302.23	302.85	302.27	303.52	301.06	300.56	301.66	307.59	301.6	303.36	298.55	303.89	307.19	302.8	301.57	305.11	303.06	302.34	304.73	303.38	302.36	299.57	300.51	302.77	303.41	301.96	300.78	302.77	305.41
295.24	295.81	296.11	295.37	294.64	293.84	296.73	291.92	293.44	293.72	297.52	295.94	300.64	296.56	296.35	297.48	296.46	296.41	299.73	295.49	297.47	298.17	298.48	296.85	292.54	294.36	300.19	295.6	299.39	297.79	296.41	296.29	298.05	298	298.5	296.63	300.65	294.86	297.73	297.66	292.51	297.09	295.09	293.69	296	296.38	297.35	296.9	296.14	297.31
314.28	315.8	315.44	313.81	309.49	312.57	314.97	315.29	313.94	315.9	317.57	311.17	315.42	315.92	313.38	313.82	312.59	313.23	311.06	314.92	313.49	312.07	311.18	312.84	312.52	314.86	315.46	310.25	313.95	310.95	313.93	312.6	314.42	311.56	313.59	316.34	314.12	317.85	313.41	311.94	315.29	314.39	316.71	311.58	315.23	312.91	313	314.24	316	311.31
329.06	326.57	326.3	322.73	330.33	331.82	325.88	325.27	328.76	326.45	329.78	331.64	332.7	327.05	331.04	327.59	331.37	331.18	327.76	331.11	326.12	328.93	325.73	327.09	327.18	330.04	327.74	330.74	328.91	330.85	328.92	329.72	325.56	329.71	326.6	328.43	326.73	328.25	329.73	327.22	328.17	328.18	328.83	330.16	324.8	329.38	325.57	328.1	328.96	326.36
294.29	292.31	296.38	291.48	293.97	296.11	295.05	292.93	294.63	294.46	296.3	295	292.5	296.06	294.82	297.49	294.61	294.15	293.58	292.76	296.7	292.84	293.77	294.98	292.47	295.24	294.9	295.51	291.48	290.93	296.51	294.68	290.14	296.4	296.73	294.05	292.94	294.41	290.06	295.69	295.1	293.58	294.97	295.58	292.13	293	294.58	295.98	289.41	295.14
304.2	302.45	300.17	302.82	299.44	304.08	303.03	303.65	305.38	299.68	304.94	301.28	301.76	305.03	300.04	303.59	301.31	301.72	303.14	303.14	303.82	298.96	307.39	300.72	303.22	302.09	305.53	303.22	301.83	301.37	302.38	303.59	303.47	303.86	304.31	303.84	297.32	300.71	306.93	301.93	299.58	302.37	304.24	302.26	300.7	300.22	306.6	302.86	301.04	304.73
299.31	298.18	295.31	294.22	299.03	296.4	297.13	296.04	295.24	300.6	296.27	296.94	297.76	299.53	299.98	296.85	295.62	297.34	294.56	296.78	301.28	293.22	293.94	295.91	298.07	296.02	297.48	297.88	296.86	299.51	291.08	300.04	297.82	299.16	294.62	296.9	293.64	290.56	296.9	296.87	295.31	294.65	295.4	297.84	293.86	299.98	299.14	297.43	295.27	298.09
315.73	316.64	311.84	314.91	313.62	315.43	319.43	315.87	313.98	314.93	316.28	314.88	316.76	316.28	317.15	317.65	316.04	319.48	316.67	314.66	313.76	314.99	310.49	314.64	316.87	315.03	314.29	314.93	312.06	311.27	312.02	316.4	318.5	315.43	316.83	314.72	315.82	317.82	314.88	314.7	314.21	316.15	313.59	312.4	319.05	312.5	316.18	315.21	316.99	314.95
314.32	312.12	312.06	311.02	312.39	311.58	313.71	314.93	314.41	312.48	314.39	312.3	311.79	310.62	308.87	314.5	313.34	311.1	311.82	314.42	315.56	313.05	310.73	311.64	310.15	313.79	310.7	310.43	315.43	313.39	310.43	312.19	309.15	314.09	314.26	311.46	313.46	316.11	314.9	315.45	311.67	313.66	310.77	313.18	311.56	310.37	311.53	313.82	308.96	315.33
304.37	305.54	309.48	304.82	304.64	304.34	308.66	306	307.43	304.39	309.98	304.46	308.58	305.55	305.19	306.62	306.45	305.69	305.09	304.8	302.92	302.6	304.8	308.32	307.13	308.08	305.87	303.51	307.24	304.67	307.45	304.86	304.1	305.63	301.37	306.83	308.71	306.87	305.87	305.29	306.08	304.92	304.7	307.41	306.61	306.12	305.95	305.77	304.04	306.89
320.17	320.4	317.9	315.08	317.22	317.74	317.08	319.42	318.52	318.88	317.52	319.5	317.07	318.84	317.04	313.07	321.88	317.53	318.13	315.85	319.8	320.06	320.37	318.88	316.01	322.92	316.89	316.34	319.83	317.42	316.65	318.03	321.08	317.76	316.28	316.09	321.93	322.15	317.36	317.82	314.37	317.77	319.93	318.04	315.76	315.94	320.2	320.6	319.58	318.05
302.08	301.56	300.9	298.15	299.05	298.14	299.99	303.14	300.71	304.38	302.28	299.99	302.52	298.23	298.97	299.52	298.5	297.8	298.74	300.3	300.27	299.78	304.36	299.65	296.98	302.36	300.8	306.09	297.18	298.86	299.85	302.33	298.69	298.68	301.86	297.7	300.58	297.2	299.87	299.79	299.19	299.34	300.81	298.46	298.25	296.92	298.63	304.23	295.67	299.11
302.81	303.38	303.21	304.07	305.33	303.93	304.83	304.42	307.06	303.29	304.31	304.18	304.1	304.58	301.6	305.56	303.64	302.76	302.98	303.34	302.79	301.79	304.07	305	306.43	299.16	304.85	300.41	301.45	300.94	303.82	303.25	301.16	302.82	301.18	304.41	305.46	302.74	302.5	303.87	301.7	302.52	308.19	303.43	306.32	303.32	300.81	302.49	305.07	303.3
301.71	298.99	302.97	296.33	300	297.91	301.13	301.32	302.36	299.36	297.85	299.96	302.8	300.8	302.41	300.63	296.12	299.91	301.25	297.23	301.19	296.06	298.78	299.53	298.22	299.04	305.14	297.7	302.11	302.05	297.83	298.3	298.89	299.78	297.47	304.54	300.35	300.54	302.76	299.77	298.96	300.94	297.67	305.44	301.69	303.31	299.55	296.28	297.19	301.7
331.09	325.06	327.59	324.67	326.2	328.74	332.03	328.66	326.72	326.54	329.21	326.51	326.74	329.12	329.65	327.58	328.06	322.09	328.83	325.94	329.29	328.06	325.93	326.86	324.4	327.22	330.51	329.71	327.83	329.57	327.62	324.76	328.4	327.94	326.03	327.6	323.19	327.32	328.73	328.09	332.8	324.57	331.14	327.33	325.27	330.18	328.98	331.92	326.37	329.76
313.96	318.82	314.19	317.61	316.61	308.74	315.25	318.67	315.17	319.62	316.5	315.89	313	314.69	315.23	316.64	314.35	312.88	315.88	314.73	314.06	313.67	317.93	313.06	313.5	317.41	314.84	315.4	313.04	316.69	313.16	318	314.75	317.85	315.2	317.59	316.97	317.42	311.69	317.67	312.04	314.91	315.19	312.13	315.75	316.92	317.76	315.62	315.04	314.53
296.78	296.21	295.82	295.03	294.11	295.81	295.76	294.68	293.55	295.11	295.98	295.49	293.98	292.97	295.14	292.67	293.53	296.91	297.7	296.15	295.68	294.54	295.63	293.75	292.88	291.11	292.9	293.04	293.72	295.98	293.81	290.25	294.68	294.26	295.88	293.79	294.02	294.73	293.38	297.16	298.14	293.23	296.62	294.94	295.09	295.22	293.48	296.4	297.2	295.55
306.85	306.54	307.74	303.31	305.72	305.38	304.78	305.81	305.72	303.29	306.55	305.85	303.55	305.23	305.02	304.75	305.88	306.43	308.63	305.1	305.06	305.5	306.91	305.9	305.4	306.25	303.75	310.4	306.94	305.4	308.08	305.68	307.69	306.67	305.78	308.68	302.52	308.94	309.86	306.89	305.12	305.9	307.05	308.36	306.54	304.76	307.28	306.16	306.6	304.49
304.32	307.35	304.86	303.9	310.4	301.14	309.76	300.11	303.69	303.34	302.18	305.93	304.23	307.19	304.45	303.25	300.94	307.21	304.9	307.61	304.06	307.79	303.8	299.94	307.14	305.29	304.86	303.58	301.22	303.07	303.54	303.26	306.2	305.95	305.18	307.21	303.09	306.28	303.76	301.36	302.92	301.86	303.58	302.82	304.78	304.44	306.62	304.86	302.18	304.19
329.52	324.01	326.8	329.27	326.71	326.71	330.29	329.69	325.31	331.46	330.3	325.88	330.86	326.19	329.91	325.91	323.44	326.65	326.61	328.27	331.57	326.85	324.99	328.21	327.62	325.85	332	326.85	329.06	328	326.88	328.66	329.1	327.99	325.95	323.55	328.92	327.35	326.43	328.81	324.51	330.27	325.02	323.77	328.8	327.05	329.28	326.46	326.42	329.05
305.11	307.24	307.58	305.41	302.03	304.4	307.75	301.9	304.01	303.84	302.4	305.93	304.63	306.5	305.58	304.41	305.25	306.85	306	306.91	302.44	302.03	303.19	303.87	304.03	304.61	306.43	305.13	304.86	308.36	304.33	305.38	305.25	304.95	308.9	308.73	303.4	303.75	303.86	303.31	304.01	310.37	306.96	309.39	305.84	304.99	304.24	309.28	304.39	301.7
301.04	302.89	303.49	305.7	306.01	303.76	303.85	306.11	304.22	302.85	302.34	303.84	302.72	302.95	304.11	302.19	306.93	302.81	303.74	304.36	304.99	302.71	309.22	305.46	304.62	302.95	304.42	305.44	304.12	306.17	303.12	305.71	307	301.92	302.78	303.4	303.46	304.35	303.5	305.01	305.57	303.02	305.89	305.61	307.37	305.32	304.64	304.52	304.37	304.7
311.06	309.73	307.81	313.89	312.39	310.21	313.15	311.43	312.82	308.38	314.25	313.23	310.97	311.17	313.28	313.41	314.21	311.75	314.46	314.68	310.77	314.63	310.07	312.7	312.56	313.37	312	311.7	312.59	311.96	313.63	309.65	312.05	313.22	309.41	313.11	314.9	316.72	312.83	313.02	316.49	310.59	308.46	310.4	314.97	310.88	312.75	311.37	311.35	312.95
315.99	314.74	312.49	314.81	317.25	314.93	314.27	313.06	312.38	313.47	316.48	314.78	314.99	315.5	311.41	314.96	315.18	312.43	312.05	315.78	314.03	314.09	314.98	315.13	314.94	315.42	314.64	314.38	312.16	314.95	314.5	314.19	315.42	313.3	312.03	313.53	317.48	312.92	315	310.87	313.88	314.83	311.85	312.82	316.04	318.52	315.19	316.28	311.67	317.14
311.41	310.65	309.77	307.98	313.82	308.46	311.07	311.16	305.72	308.99	307.27	310.77	307.77	309.41	311.99	309.1	310.25	308.4	310.31	308.57	309.16	312.3	314.33	311.4	307.67	310.31	310.41	309.55	306.72	307.15	309.09	309.67	308.29	311.13	311.05	308.69	311.31	310.96	310.71	311.2	308.48	309.66	311.68	310.53	311.37	309.65	309.86	313.5	307.82	312.47
318	316.55	314.88	317.82	318.77	316.16	323.79	317.98	322.06	321.3	317.17	319.25	316.33	317.62	323.02	317.96	320.6	315.1	317	313.52	318.18	314.98	319.17	317.46	318.36	319.8	318.66	317.57	317.11	316.9	320.82	319.7	318.06	318.63	317.43	317.84	314.97	319.2	318.3	318.84	317.54	316.67	315.6	318.29	322.46	321.19	322.51	319.04	316.1	317.45
303.39	302.81	304.14	306.78	302.63	302.41	302.04	303.3	303.97	304.97	304.37	306.36	304.03	302.4	304.63	301.07	306.95	301.71	302	305.6	304.09	305.91	304.46	306.44	304.75	308.68	303.33	307.31	305.53	301.87	305.21	302.3	307.42	304.88	306.99	304.48	305.2	304.76	303.56	305.62	306.22	303.95	305.15	300.84	307.03	301.6	302.98	303.58	302.9	300.6
313.2	310.58	315.45	315.25	314.61	315.61	311.71	310.32	307.61	312.96	316.45	310.47	314.19	309.6	312.66	309.17	309.95	312.62	312.02	312.94	313.3	312.01	312.1	312.62	310.98	313.59	313.09	314.44	309.43	312.01	313.27	314.54	312.04	313.54	312.79	308.72	312.12	314.18	314.87	310.65	310.26	310.69	312.59	311.4	314.52	310.39	311.53	309.92	312.31	310.14
317.14	317.91	314.24	313.1	317.01	315.07	311.28	315.22	310.44	310.39	312.88	313.72	314.4	312.49	309.35	310.49	310.15	314.95	311.02	307.33	309.71	307.59	312.63	312.92	312.22	313.13	314.92	312.61	311.35	314.23	312.22	311.85	316.08	312.06	311.86	314.3	310.54	313.06	314.32	316.54	313.1	315.04	311.78	313.41	313.4	311.64	315.59	315.07	314.59	315.39
308.06	308.94	308.29	308.63	309.5	305.36	308.06	309.79	309.49	308.73	307.49	309.52	309.94	307.86	310.38	309.48	307.17	307.2	308.04	313.29	309.15	309.65	312.43	309.31	306.63	310.02	310.56	308.88	308.18	309.13	311.77	309.47	308.91	309.32	311.7	304.37	307.75	308.47	310.36	308.31	310.59	309.95	310.21	307.88	307.69	308.37	310.33	309.98	311.63	310.23
329.12	331.16	328.97	326.5	328.34	326.64	323.84	328.19	323.4	327.7	329.04	327.5	325.39	324.01	328.58	324.28	330.25	326.07	328.42	323.94	333.51	327.33	327.31	328.22	326.86	325.6	327.68	327.74	329.65	324.08	328.19	327.7	323.77	327.59	327.07	324.81	327.52	327.42	328.07	327.46	327.32	327.09	326.3	325.05	327	325.52	326.32	325.4	328.57	329.27
299.9	300.72	297.74	301.38	297.73	300.59	294.61	299.05	302.75	298.31	302.88	298.68	299.68	301.1	299.08	302.35	300.26	303.17	300.74	301.69	299.71	301.35	301.09	296.95	299.18	301.66	301.81	296.18	299.72	300.2	299.76	302.08	303.26	299.78	302.33	300.26	300.29	298.74	299.65	299.85	301.28	300.5	302	297.96	302.53	298.46	303.73	302.29	301.89	297.28
303.49	300	299.72	302.69	306	302.26	306.8	301.17	306.14	306.09	305.44	302.31	305.31	303.7	303.08	305.64	301.79	302.52	301.49	302.68	301.65	304.17	303.39	302.46	299.32	301.14	300.49	302.82	301.83	303.29	302.44	304.07	302.86	304.3	301.74	302.26	304.44	301.58	302.09	300.51	303.78	302.83	305.49	304.42	303.72	305.7	303.22	303.45	304.25	303.25
308.48	304.79	302.35	302.86	303.67	303.75	304.44	303.95	309.45	305.28	301.99	304.69	305.13	303.52	303.12	308.62	303.23	305.6	306.18	302.67	303.41	307.4	305.85	302.75	299.08	305.3	304.43	304.82	300.88	304.78	307.13	300.56	305.89	304.02	306.9	300.97	304.92	300.73	303.85	303.51	306.47	308.15	302.93	305.57	302.39	305.02	306.6	303.58	304.16	305.88
298.85	300.13	303.19	297.6	300.38	298.47	301.73	303.65	297.27	305.35	304.62	302.39	301.12	305.88	300.45	300.39	301.57	303.49	300.88	298.19	303.96	299.61	302.59	299.85	302.22	303.45	301.31	299.02	302.75	301.9	301.46	300.37	299.96	302.94	301.97	300.39	298.29	303.68	302.35	301.17	300.8	303.57	303.05	302.78	302.35	302.57	302.5	300.09	302.57	299.83
303.25	305.66	305.21	303.52	300.76	303.62	301.27	307.67	306.64	306.02	307.13	302.46	305.08	305.65	303.83	304.24	308.23	303.03	303.08	304.02	304.18	305.04	305.71	304.07	303.68	304.95	306.36	301.78	304.84	307.31	305.36	305.22	302.69	304.31	306.37	301.73	300.95	306.06	302.68	301.7	303	303.61	305.3	303.79	301	306.55	302.47	304.59	303.31	303.3
310.77	313.9	315.19	313.87	312.85	316.4	314.01	310.49	309.3	318.14	314.25	311.32	313.96	312.02	310.13	310.73	312.57	315.73	313.72	313.91	314.38	313.58	315.04	312.85	314.35	315.97	318.1	313.92	314.78	316.92	310.2	314.05	313.66	317.07	311.4	311.22	317.44	317.1	317.69	310.87	312.28	313.36	313.72	314	314.91	313.43	311.4	315.53	316.35	317.13
305.25	305.16	303.58	303.45	306.85	301.55	301.93	301.37	301.29	305.09	305.98	305.07	305.22	307.99	302.96	307.93	302.61	305.43	304.97	302.41	306.04	305.53	305.26	304.62	300.96	306.16	302.88	298.39	304.85	303.64	308.26	303.42	299.12	299.2	307.29	308.78	303.42	304.53	302.23	303.15	303.37	299.84	302.57	303.04	307.62	304.13	302.78	304.28	301	302.76
299.86	298.89	300.14	299.05	304.28	301.79	302.42	295.84	299.58	300	302.78	300.87	301.92	303.89	300.42	299.85	295.09	300.02	296.6	302.42	299.82	300.01	298.97	304.21	303.46	294.8	301.73	303.96	297.35	299.59	299.28	299.09	301.27	301.33	299.78	298.73	305.69	302.52	299.78	301.17	303.85	300.62	298.28	301.23	301.27	300.73	301.3	298.34	299.28	299.09
327.82	329.89	326.1	327.81	332.83	327.29	327.83	325.96	329.52	329.25	327.21	326	329	328.47	328.76	326.01	326.06	326.22	326.64	324.97	332.76	328.8	328.06	327.65	329.14	326.89	326.68	329.38	323.7	326.52	328.14	326.72	328.36	326.24	325.71	320.67	326.65	328.8	326.15	327.53	326.81	324.21	323.13	328.03	331.96	328.98	327.13	328.42	325.52	328
314.96	319.12	317.94	318.33	321.26	318.18	317.16	318.51	314.83	318.46	315.8	318.28	318.74	320.79	319.69	319.45	315	318.28	313.93	320.01	316.15	318.27	317.94	317.47	321.01	318.08	318.13	317.51	318	318.22	318.66	319.12	321.7	320.22	318.57	314.6	315.97	320.68	319.65	321.91	317.82	320.67	317.39	319.02	317.69	318.1	318.79	320.86	317.85	317.25
312.26	313.72	314.66	312.66	312	317.52	312.44	313.59	316.36	312.83	312.58	310.06	313.79	318.53	313.83	316.4	314.59	315.48	313.01	316.08	314.67	313.91	316.51	312.28	314.88	315.68	313.63	315.37	315.06	316.48	317.95	315.64	313.04	319.04	314.98	318.53	315.95	316.23	313.66	313.58	311.21	315.31	313.33	313.27	314.32	313.44	312.78	314.56	313.77	310.96
315.31	315.75	317.75	312.75	316.64	316.16	315.25	316.42	316.3	314.61	314.39	316.39	317.54	318.83	314.42	318.72	313.26	312.39	314.8	312.75	316.22	316.57	311.6	313.76	313.2	314.11	314.71	313.64	315.07	315.49	318.62	314.44	312.99	317.39	315.5	312	315.14	313.59	316.58	316.22	316.36	314.83	314.34	316.24	313.48	315.12	315.04	315.15	315.09	315.74
293.5	299.16	297.58	296.61	298.18	298.85	298.62	294.82	298.75	295.03	295.46	297.14	297.24	295.71	296.62	293.49	297.96	293.32	296.05	293.89	295.65	298.78	296.04	296.55	298.26	295.15	295.54	297.77	301.1	294.65	296.94	295.06	300.27	297.34	296.37	294.11	299.15	300.08	298.33	301.8	300.18	293.03	297.86	294.7	299.07	297.04	298.38	297.33	297	297.51
298.91	297.14	298.02	294.99	294.26	299.62	296.87	297.63	299.46	296.64	294.92	295.51	297.45	301.39	296.6	294.79	296.31	297.67	296.5	293.79	296.83	298.2	295.42	295.94	298.91	293.65	294.1	299.22	296.66	297.04	298.92	294.57	295.7	297.85	295.57	300.22	297.65	293.47	293.36	299.09	296.72	294.41	295.38	297.31	297.82	296.18	296.76	298.75	294.17	297.48
304.7	303.96	304.63	304.36	300.83	307.7	307.86	306.58	303.11	305.41	303.48	301.25	303.51	305.98	303.89	305.79	301.61	302.4	306.2	302.96	307.18	303.75	306.1	304.36	301.89	304.12	304.99	301.8	305.69	300.55	301.32	299.82	305.08	305.78	304.39	304.72	301.1	301.21	302.74	304.56	303.68	302.49	302.95	303.67	300.64	302.8	305.88	305.08	306.57	303.61
317.55	318.5	317.01	319.29	317.86	319.02	323.66	317.84	317.14	318.07	318.03	316.31	320.72	316.4	317.81	319.46	320.95	318.27	316.44	315.39	318.94	321.67	318.24	319.98	319.18	318.3	319.07	318.73	319.07	317.77	320.06	314.6	321.89	319.21	316.83	318.38	320.3	317.56	318.62	315.83	315.36	318.31	315.83	320.12	320.16	315.32	317.18	317.4	315.9	321.65
294.92	295.75	292.11	295.7	298.17	298.53	295.49	296.97	301.81	300.42	298.57	297.63	296.88	296.51	296	294.95	295.27	296.31	296.19	297.44	297.52	298.65	293.9	296.86	299.18	294.01	295.14	297.29	299.2	296.47	299.25	294.28	293.56	296.18	296.42	299.15	296.22	295.62	293.29	298.97	297.23	295.75	292.63	299.36	296.39	297.29	297.16	298.26	298.14	297.1
304.51	303.68	302.77	304.07	300.44	306.09	303.06	301.68	299.85	303.56	304.09	300.51	299.98	300.05	305.22	301.52	303.91	305.5	304.31	304.73	303.01	302.57	303.97	299.47	303.4	299.58	301.48	301.07	303.29	301.31	301.17	301.56	300.96	300.24	302.22	300.3	300.71	301.38	302.41	304.04	302.15	301	301.36	302.04	301.25	303.14	302.75	302.09	304.71	302.87
315.56	318	315.69	312.91	314.37	316.41	313.98	312.88	314.1	310.9	315.2	316.58	314.56	315.83	313.61	314.05	314.89	312.11	318.15	312.78	312.9	318.29	316.5	316.05	316.93	317.17	314.89	313.6	311.49	315.75	313.84	315.94	312.5	314.5	318.33	315.39	315.76	314.12	313.25	318.89	314.34	316.06	311.1	313.55	315.23	317.42	313.8	315.82	316.66	316.54
316.36	319.42	315.57	317.27	317.97	316.23	318.69	319.05	318.07	315.05	315.05	314.3	315.21	319.31	316.73	316.34	319.69	311.53	314.66	316.82	316.67	318.71	312.04	316.77	315.19	316.28	315.31	321.17	315.55	318.63	319.41	314.71	317.25	315.32	314.01	317.45	317.98	317.38	318.14	317.63	316.04	315.14	315	314.38	315.6	321.58	317.76	317.66	315.83	315.13
311.63	313.56	311.93	312.32	313.45	309.96	310.08	313.39	312.33	315.63	311.54	312.04	312.22	311.68	310.96	313.59	313.44	313.63	313.89	311.47	312.36	310.12	311.97	309.23	311.36	312.3	310.41	310.94	312.63	310.91	312.87	311.7	313.58	309.43	308.35	310.88	307.1	311.75	313.49	313.32	313.8	313.97	313.89	312.07	314.62	310.62	312.74	311.79	313.38	311.65
300.1	304.15	301.93	299.88	298.73	302.15	301.18	301.6	303.27	299.22	302.08	304.44	299.27	303.36	301.79	300.78	300.75	297.64	301.89	304.93	303.26	299.28	299.13	304.75	299.53	302.53	302.89	299.03	300.87	301.61	301.42	303.32	299.7	298.7	304.54	303.81	302	303.29	295.58	303	302.99	299.9	300.78	298.24	302.18	297.56	303.02	299.69	301.71	297.93
313.67	316.92	315.73	322.72	312.07	315.8	313.82	319.17	319.63	317.83	318.43	319.35	314.56	319.31	315.68	315.12	318.49	317.3	314.38	315.48	315.3	316.32	316.47	317.87	313.29	315.63	318.21	315.13	318.78	313.92	314.18	315	318.42	315.91	315.01	315.64	317.73	318.96	315.24	318.34	316.9	314.53	315.56	312.57	316.25	314.66	316.9	315.42	316.18	319.59
301.64	306.49	301.29	306.43	301.97	302.96	305.74	305.73	305.8	305.54	305.47	302.37	303.75	304.49	306.23	305.79	307.16	306.51	304.18	303.35	305.23	303.94	302.12	305.3	302.22	302.49	307.48	305.01	304.6	302.33	305.63	301.71	300.02	305.41	304.54	308.4	306.8	298.46	305.59	302.91	303.12	303.04	302.6	304.15	304.7	301.42	302.73	307.16	304.06	307.34
301.29	306.02	299.94	301.89	302.99	299.79	304.78	300.33	300.19	302.82	301.87	303.4	301.65	301.92	304.41	302.2	304.86	297.17	302.2	298.29	306.18	301.81	302.79	300.34	305.07	301.2	302.87	300.43	304.66	301.93	300.73	299.85	303.94	302.97	303.53	301.96	303.02	303.44	301.41	304.01	301.18	301.62	300.95	306.06	303.22	301.83	306	303.9	303.27	302.05
307.21	308.94	301.39	305.63	305.29	305.05	304.73	304.11	306.06	300.96	304.34	300.36	302.13	304.29	302.24	306.35	302.74	307.63	300.93	303.96	302.82	302.17	302.13	304.11	304.9	304.3	302.63	304.53	304.73	305.71	306.94	303.09	307.01	303.28	303.9	304.99	300.82	304.29	303.68	304.9	303.58	302.15	305.62	302.58	305.18	303.8	306.26	305.89	304.46	308.3
308.72	309.38	312.01	308.96	313.12	312.24	312.34	312.52	313.52	312.92	306.96	310.32	310.6	310.94	312.23	312.06	309.59	312.78	309.48	312.53	309.97	311.35	310.06	309.51	311.31	313.31	310.64	312.31	313.97	312.66	311.53	309.07	312.45	314.46	309.58	311.57	310.11	312.14	313	307.19	310.02	313.02	310.1	313.46	313.63	311.86	312.74	313.1	311.83	312.4
305.71	302.88	301.34	300.83	301.25	306.99	304.31	301.8	303.35	300.32	304.18	302.72	304.19	301.14	304.66	302.1	302.67	300.87	304.97	304.24	302.56	304.09	303.69	300.15	305	304.25	301.92	304.76	304.05	304.33	302.8	299.81	300.61	300.53	303.25	299.42	302.51	302.51	303.17	304.61	302.69	303.95	301.68	301.33	300.72	303.4	299.57	301.83	307.09	303.72
311.38	312.93	313.2	316.57	312.11	312.72	314.14	312.52	310.99	312.36	313.43	315.75	316.58	314.42	316.04	316.96	310.14	313.58	317.36	311.31	316.31	314.85	313.63	313.31	313.99	312.53	311.8	316.48	315.96	310.67	313.46	311.52	315.72	314.73	314.47	310.35	315.06	313.53	315.21	316.04	312.44	315.22	312.41	315.14	314.56	315.28	314.21	315.18	317.97	309.95
327.71	329.11	331.06	335.36	328.42	327.96	327.04	325.85	328.92	326.83	327.49	331.52	324.81	331.37	328.66	326.5	325.74	327.81	330.79	328.49	326.68	324.51	326.36	326.6	329.35	329.42	328.74	326.49	330.76	325.92	327.95	330.1	329.55	330.24	324.69	328.12	328.78	328.95	324.9	328.2	331.68	329.41	328.93	325.54	328.48	326.45	324.61	328.48	329	328.28
308.88	307.1	308.22	306.99	306.99	304.34	301.85	306.15	306.21	304.54	308.81	304.44	306.7	306.89	301.48	301.49	304.17	306.69	300.66	304.67	303.29	306.22	307.16	306.42	309.8	309.66	305.81	306.01	304.81	305.29	305.34	303.49	303.66	308.08	307.23	304.4	306.25	306.32	304.92	305.96	304.13	307.29	309.4	306.38	308.03	307.11	304.58	308.37	304.62	305.77
320.03	319.67	319.47	320.26	319.32	318.01	318.89	315.17	320.97	321.71	316.7	322.24	320.42	320.35	316.31	317.31	318.54	317.52	315.29	321.87	320.28	319.64	316.9	317.12	320.89	322.42	318.44	321.01	316.74	316.24	320.06	316.18	317.33	320.28	317.86	320.61	317.74	319.68	318.72	316.92	324	319.62	316.74	315.45	319.7	319.95	318.89	317.71	316.55	318.91
311.61	310.48	312.36	309.17	311.6	312.22	308.88	312.09	310.59	312.76	316.04	313.11	310.19	308.52	309.27	309.4	311.15	313.55	316.21	312.8	314.26	314.13	312.05	313.34	311.85	315.18	317.79	312.92	311.94	314.41	313.81	310.65	309.12	312.73	312.73	308.24	312.24	312.99	312.46	309.31	312.55	309.95	312.38	307.78	312.04	314.67	315.9	309.99	310.16	307.85
319.1	317.47	317.94	321.49	316.96	315.85	314.45	318.37	318.3	319.79	316.38	317.59	320.43	317.13	322.93	318.23	317.28	316.15	317.21	321.84	316.07	320.09	321.32	315.68	318.05	319.14	322.9	316.9	319.5	316.22	318.88	314.74	314.14	320.52	320.51	318.87	320.72	319.17	315.92	317.58	317.93	319.99	318.23	318.75	319.51	317.22	316.03	317.61	318.16	317.88
303.1	300.74	301.79	301.81	302.72	303.22	304.46	297.84	300.89	304.44	302.99	303.5	301.82	302.12	301.09	301.31	304.03	303.21	299.64	299.54	300.29	304.05	301.83	298.6	304.13	300.64	302.1	306.1	303.31	302.42	300.09	301.66	300.23	299.16	301.48	301.95	304.23	303.43	307.37	302.02	300.7	305.05	304.34	304.14	303.49	303.04	302.94	302.5	303.06	302.4
306.83	305.34	306.18	305.03	308.59	306.82	309.65	307.35	310.78	305.95	312.1	310.96	305.19	308.67	311.58	309.84	306.4	304.61	307.69	313.64	308.83	308.07	307.44	308.36	310.23	309.89	310.43	308.42	311.23	311.13	308.69	308.85	309	309.75	304.88	309.51	312.1	310.49	311.58	311.11	307.45	309.76	310.08	311.46	308.6	305.58	310.95	305.33	310.22	305.14
320.2	318.49	311.3	314.66	317.97	317.51	317.69	314.63	312.63	313.62	317.89	315.95	314.34	319.5	313.11	314.87	309.8	314.77	317.39	317.29	314.11	314.68	314.07	316.58	317.16	317.1	314.71	312.73	316.19	315.67	316.25	318.49	315.22	316.28	314.76	317.33	318.86	316.33	314.45	314.05	316.62	315.68	317.98	319.18	318.11	318.43	314.81	315.52	315.01	314.4
304.93	305.68	303.06	302.03	302.2	303.89	301.17	299.77	300.13	303.62	302.17	304.24	303.38	303.39	301.53	301.25	303.38	302.66	305.66	303.55	303.48	302.2	303.8	301.42	304.66	299.72	303.56	303.59	301.91	300.05	301.79	303.66	303.16	300.78	301.2	299.54	304.12	301.81	305.79	304.25	301.86	297.22	306.51	298.55	304.94	298.4	301.3	305.59	299.12	305.84
325.65	325.17	320.77	328.39	331.2	328.13	326.52	324.22	327.91	329.32	330.3	329.66	330.55	325.22	327.66	329	328.33	324.94	323.42	328.08	328.09	325.71	327.33	327.72	326.46	324.23	328.94	326.88	326.39	328.26	323.24	326.82	328.53	327.63	327.33	326.79	330.52	330.13	323.72	324.48	327.88	322.92	327.84	326.48	328.47	330.51	329.78	327.11	327.38	324.42
304.83	301.92	305.65	307.3	304.91	307.68	307.97	304.4	305.15	304.44	304.47	305.76	305.57	303.72	305	308.22	304.22	303.08	303.66	306.52	303.3	309.83	307.89	307.3	309.19	304.29	304.63	302.87	305.17	307.14	305.18	305.24	305.93	306.23	304.02	304.71	306.24	306.6	305.41	302.8	304.08	306.88	309.5	302.8	304.83	302.54	303.38	304.83	306.22	307.26
292.62	294.22	294.98	296.04	296.1	299.1	293.85	296.08	294.81	295.52	294.02	296.3	298.83	292.4	295.16	295.24	298.95	293.34	292.32	294.75	294.94	294.35	294.65	297.37	297.64	293.99	299.03	295.6	296.44	296.84	292.41	294.34	292.92	298.43	295.22	292.69	297.25	298.86	295.37	294.95	296.77	290.61	296.84	298.58	294.77	291.98	293.37	298.67	297.51	299.67
314.25	318.2	313.15	311.12	315.37	317.03	314.22	314.19	318.81	315.11	314.9	316.86	317.74	311.97	315.33	316.39	318.04	314.97	316.61	317.79	317.61	313.97	318.74	317.93	317.59	314.63	317.82	316.22	314.95	315.55	315.67	311.71	316.51	316.72	314.09	320.27	315.6	317.59	316.24	316.76	313.94	314.87	314.98	313.03	314.25	316.2	318.36	315	314.77	318.73
316.02	317.59	317.04	317.1	316.99	316.99	320.44	321.47	320.55	316.57	314.61	319.29	314.98	314.8	319.38	313.55	315.36	315.12	322.01	313.13	317.8	312.79	317.71	317.98	317.81	319.18	314.72	317.04	319.74	316.13	319.16	320.97	314.46	319.63	315.91	316.94	316.3	318.21	316.43	320	316.22	313.92	318.14	317.82	311.94	317.91	315.86	316.93	318.7	316.11
311.74	309.5	309.26	308.38	308.92	310.54	311.58	311.81	307.9	309.81	309.38	304.04	308.96	309.6	309.56	307.28	310.17	308.86	308.66	308.1	308.75	306.49	306.07	310.87	310.26	310.52	310.29	309.36	305.01	309.26	309.27	307.18	309.65	311.13	307.67	306.93	308.41	309.96	313.4	307.38	309.89	311.52	309.17	308.92	309.17	306.13	309.66	305.69	306.61	305.51
312.41	309.86	311.53	311.06	309.49	313.44	304.84	311.22	308.92	313.13	308.86	311.35	313.06	316.18	311.65	308.62	310.56	311	310.03	310.61	310.58	311.72	310.13	308.14	310.61	310.12	311.46	314.27	312.87	309.69	309.91	310.26	310.38	307.78	310.88	309.7	310.06	311.68	308.93	307.26	309.72	310.17	310.7	314.21	310.62	310.63	312.67	312.2	310.06	313.11
317.82	314.87	313.23	316	317.21	316.03	315.24	315.84	313.94	311.58	314.33	317.02	311.1	312.59	317.82	315.65	318.09	316.7	316.05	313.99	317.02	317.06	313.81	313.1	314.02	314.25	313.56	311.16	312.94	313.72	316.74	316.7	314.24	316.91	316.02	314.56	314.83	315.09	317.76	315.19	316.45	314.07	312.6	313	315.39	315.61	313.01	314.72	315.08	316.91
318.51	320.56	315.19	318.95	319.54	320.34	318.37	320.29	320.49	318.63	317.92	318.07	321.05	319.59	318.96	320.42	317.53	318.7	317.38	321.46	319.32	323.05	324.61	319.55	319.34	318.64	317.16	321.84	318.42	317.88	320.08	318.73	321.53	319.11	317.22	322.12	317.24	318.5	323.8	323.65	319.37	319.53	318.78	321.26	320.69	319.99	317.47	322.33	321.28	317.35
329.47	326.31	325.42	328.57	324.79	328.04	327.47	328.83	332.04	329.2	327.12	327.39	328.78	328.38	327.94	325.68	331.88	329.81	329.07	321.75	330	328.42	329.72	325.55	326.88	325.58	327.86	331.8	326.27	329.32	329.6	327.42	327.99	327.77	328.27	324.1	328.84	328.88	326.96	326.92	327.01	329.98	329.11	328.95	328.45	324.15	326.67	330.47	329.33	327.22
315.5	316.79	314.59	319.56	317.54	321.35	316.36	319.68	318.28	318.47	316.06	316.41	313.86	316.07	316.1	319.43	315.67	315.82	316.88	318.03	317	316.96	315.64	320.31	316.84	323.07	314.9	318.23	318.94	315.88	317.04	318.33	320.81	317.38	315.76	315.86	317.97	314.56	318.43	321.68	314.78	315.67	317.42	320.38	320.52	318.78	315.25	314.7	319.85	317.17
326.04	325.55	323.07	320.12	326.16	327.11	323.1	323.51	324.61	324.54	324.1	329.28	322.77	321.85	322.14	327.36	321.94	329.5	325.89	323.93	327.95	324.97	324.64	328.42	324.47	324.64	325.09	321.89	325.31	325.01	327.6	325.39	324.6	326.73	325.24	323.55	326.7	327.38	324.12	326.12	326.4	323.54	326.8	324.72	322.47	329.36	322.84	325.22	323.33	324.71
304.17	306.02	304.45	296.94	302.7	302.54	307.77	304.08	300	304.94	302.71	305.91	302.85	303.28	301.9	304.04	301.89	307.34	305.03	303.44	301.84	304.45	300.33	304.61	301.08	305.43	303.25	308.57	302.5	303.67	303.59	302.79	300.7	300.26	302.26	305.36	305.95	303.4	302.24	301.09	304.89	303.92	303.22	299.82	304.1	303.14	306.05	300.45	304.41	302.22
327.75	326.71	329.03	325.72	327.53	327.54	327.07	329.21	325.89	325.44	323.89	324.39	327.12	329	328.51	326.41	327.7	329.68	325.55	327.58	329.36	327.98	332.51	330.67	326.93	328.21	330.72	325.99	327.01	329.77	325.88	324.14	328.67	326.73	327.39	325.33	327.9	324.9	329.21	323.93	326.93	326.33	326.75	328.38	329.69	326.89	329.79	326.63	328.79	328.45
315.2	314.15	312.18	314.83	312.96	313.55	314.12	311.42	310.81	316.08	313.78	316.26	312.68	314.24	313.99	314.11	315.04	314.87	313.04	314.86	310.42	310.79	317.53	314.25	315.56	313.96	312.99	312.52	316.18	319.07	315	314.07	311.05	313.8	316.83	312.34	316.67	313.25	311.52	314.09	316.42	312.63	310.75	316.53	314.07	312.46	315.73	311.72	313	311.46
293.36	297.99	292.35	299.24	293.21	297.24	294.91	292.97	299.89	291.78	296.66	295.08	298.13	293.92	296.02	293.11	294.22	295.87	296.9	291.93	294.87	292.5	295.64	291.41	293.87	294.74	293.86	295.99	293.57	294.4	292.8	297.36	293.65	293.76	294.58	291.77	296.13	297.36	293.66	293.19	294.32	289.92	295.94	297.3	295.7	300.66	292.99	297.78	294.76	294.8
309.08	307	307.92	309.6	311.41	308.56	309.75	308.55	306.77	308.61	311.33	309.26	310.31	306.58	306.79	307.3	307.55	311.35	309.69	309.32	308.37	308.23	310.53	309.67	313.67	308.62	309.94	311.23	311.67	308.34	307.43	306.83	305.08	307.83	310.73	310.33	310.42	307.67	309.1	308.78	309.89	310.49	308.79	309.84	312.33	311.22	308.2	309.7	307.01	310.51
329.08	326.06	328.6	325.73	327.57	327.49	325.91	330.11	325.98	324.24	326.99	329.21	327.33	330.25	326.98	327.79	327.08	328.23	327.75	327.67	325.88	328.74	328.08	324.32	329.36	324.13	326.9	331.31	327.91	329.74	327.52	324.34	328.24	331.76	325.85	327.22	323.69	328.93	330.64	327.25	331.08	325.75	329.42	330.15	327.96	326.79	326.06	330.64	327.44	327.87
305.21	301.35	303.73	306.12	304.29	304.94	304.44	305.29	301.56	307.59	303.7	302.89	303.4	299.94	305.61	303.23	300.15	302.75	302.12	303.69	305.1	303.78	301.83	306.05	305.35	304.92	302.78	302.95	307.3	301.45	301.76	304.89	307.92	308.49	302.81	304.82	301.94	305.75	304.72	302.52	304.17	299.99	302.85	305.26	306.16	300.3	307.75	303.12	306.01	304.81
300.7	300.52	306	301.79	303.55	300.98	303.2	303.44	302.56	305.02	303.27	307	305.18	300.38	304.54	302.65	302.23	303.26	303.57	303.17	302.66	304.69	302.24	305.64	305.11	304.83	299.52	301.89	305.14	304.34	302.09	300.92	302.3	304.56	301.76	302.16	305.25	302.98	304.91	301.65	305.91	300.28	299.64	301.62	305.41	302.65	302.68	302.4	302.57	305.92
311.39	309.43	310.2	312.6	306.53	309.3	304.62	307.26	310.33	304.84	308.58	306.05	303.16	308.7	305.57	306.86	310.04	305.45	305.89	309.36	308.37	306.48	304.67	305.96	307.26	311.27	312.1	304.97	308.25	303.92	307.64	306.07	306.43	305.36	304.35	309.22	302.59	305.73	306.44	309.47	306.93	305.61	307.37	305.59	306.5	307.57	304.46	309.97	308.8	306.97
326.56	328.94	323.86	328.86	328.23	325	326.43	325.35	324.75	324.22	323.68	324.32	321.58	325.14	325.3	326.9	325.1	323.53	326.82	326.32	323.97	324.18	325.07	326.69	325.58	324.91	329.58	321.65	327.1	325.44	326.08	323.21	323.97	324.43	323.68	323.8	324.11	329.27	322.13	327.84	327.08	327.59	324.73	326.73	325.91	327.77	324.95	321.05	327.38	326.92
312.88	312.41	313.44	312.1	310.76	313.28	310.26	309.44	307.83	309.86	312.11	310.33	307.77	309.94	313.07	311.73	310.96	314.25	310.09	310.68	305.86	307.15	309.31	309.78	311.39	313.05	312.54	309.65	310.88	312.93	308.97	311.29	309.26	309.33	310.83	315.22	312.64	309.76	311.6	312.84	311.49	311.1	309.18	310.6	312.63	310.81	309.71	314.81	312.73	306.72
312.52	316.12	316.02	318.82	313.79	312.43	314.01	313.7	317.66	315.21	314.67	315.29	314.37	314.23	316.52	319	315.78	314.14	315.81	312.61	316.49	316.67	315.58	314.18	316.33	316.42	311.88	313.85	314.33	313.68	314.63	316.71	313.52	311.71	314.65	312.78	313.27	316.59	312.71	313.93	315.39	312.94	314.3	314.05	314.18	314.46	313.33	317.8	315.75	314.93
304.12	305.4	303.83	301.95	306.71	305.94	298.37	306.73	307.24	301.07	305.9	302.77	303.92	305.33	304.1	304.97	303.17	304.3	305.35	304.29	303.23	303.91	304.2	305.41	299.37	302.84	303.38	306.38	307.55	307.1	304.08	305.64	303.66	305.29	300.14	306.11	305.02	305.76	302.84	306.13	304.57	303.72	304.22	302.62	303.11	304.08	308.68	302.13	301.72	304.4
305.71	300.33	303.66	303.82	303.89	305.89	307.75	304.03	304.73	304.71	305.61	303.34	303.41	305.21	302.73	305.15	308.12	306.9	306.54	304.65	306	304.83	305.78	303.53	309.78	308.41	306.02	305.56	304.9	305.97	303.72	302.61	304.62	303.07	309.65	308.45	308.04	306.41	301.66	302.37	305.21	304.49	303.75	305.94	307.17	303.24	305.02	306.31	305.83	303.8
326.36	325.25	324.89	328.1	329.24	326.61	326.19	326.89	327.64	327	324.67	330.72	326.32	326.24	330.67	328.11	327.01	325.57	324.84	327.49	325.4	327.06	325.44	321.83	326.89	329.05	329.55	327.59	326.17	328.47	327.73	326.89	330.13	327.23	326.86	329.94	325.85	327.41	328.17	326.99	327.87	324.77	325.75	323.75	328.43	325.07	325.88	325.55	326.29	327.27
308.54	307.6	306.63	306.83	307.08	307.25	309.16	307	306.36	309.6	306.43	306.82	306.25	304.98	308.49	307.67	306.07	306.51	307.19	306.36	307.03	304.76	308.26	305.13	307.01	307.18	304.62	307.98	305.59	307.82	306.53	306.49	310.02	309.46	308.19	306.78	307.01	303.87	305	307.78	300.63	306.31	307.91	309.43	304.56	308.31	306.38	306.17	302.14	309.76
300.91	302.22	302.83	300.42	302.05	303.22	302.05	306.61	302.78	303.9	304.09	302.83	303.73	298.86	297.64	304.94	302.07	303.1	301.94	298.27	303.56	304.72	303.54	302.44	304.61	304.26	299.18	303.76	300.39	304.13	303.23	306.75	300.21	302.03	303.1	303.17	307.4	304.95	304.3	299.64	303.23	305.62	305.39	303.88	302.35	304.74	303.64	303.36	302.96	304.12
296.77	294.48	294.01	292.3	295.34	292.02	293.59	294.02	293.62	294.25	295.15	292.8	295.63	296.51	294.55	294.48	292.6	297.09	295.55	292.54	297.36	292.67	292.73	296.35	291.13	293.95	294.84	294.85	295.34	291.96	291.93	292.4	292.44	297.24	293.43	296.27	293.31	292.49	296.42	292.15	293.97	296.51	293.3	295.91	297.67	293.96	294.06	291.34	292.27	291.1
319.71	317.98	319	319.93	316.35	318.31	320.27	319.11	317.49	320.43	317.27	318.37	318.63	318.82	321.21	316.49	320.29	320.1	319.95	319.67	321.08	321.71	321.32	317.65	321.41	316.18	318.55	318.86	318	323.04	320.19	318.2	316.94	319.2	317.84	317.84	316.14	316.13	320.65	317.59	313.31	321.63	319.92	320.26	317.14	317.61	317.44	312.99	316.84	321.5
310.85	302.24	305.34	309.85	306.02	307.01	308.12	310.16	305.29	308.54	304.88	305.09	307.09	310.19	302.41	307.62	309.55	307.19	304.78	309.06	310.33	306.75	308.41	305.16	306.63	307.69	305.4	305.33	308.44	306.5	305	306.47	307.28	306.59	307.38	306.81	310.62	307.88	304.15	308.2	304.78	304.9	306.75	307.83	306.92	308.74	308.15	305.81	308.79	304.2
308.01	306.41	304.9	307.79	307.56	306.81	309.08	307.97	309.63	305.71	306.71	303.73	304.44	305.37	306.26	304.35	307.81	306.42	306.62	309.33	303.98	304.18	306.06	304.22	308.26	304.54	308.55	305.91	307.17	305.04	307.43	307.84	305.41	306.35	308.19	305.44	307.34	305.52	303.44	308.92	306.17	305.89	306.2	306.92	305.73	307.43	306.02	305.85	303.83	303.1
313.33	314.88	313.53	313.94	313.8	315.42	312.06	314.66	314.86	317.72	311.24	315.98	312.92	314.74	316.71	314.49	316.57	314.55	313.68	315.4	312.91	317.28	315.32	314.36	314.41	314.85	314.45	316.7	314.69	312.53	316.72	312.89	318.67	318.84	317.79	314.54	314.15	313.83	313.2	314.84	313.93	313.53	315.63	315.27	311.18	314.05	313.96	312	317	314.26
292.8	293.71	291.23	296.25	291.1	294.42	295.1	292.14	293.92	294.92	296.62	293.79	292.31	294.35	295.26	291.8	294.4	296.3	294.06	299.4	293.42	293.19	293.66	292.01	295.3	292.15	297.47	296.49	290.24	294.76	292.6	291.15	294.11	292.83	293.25	293.89	291.69	292.29	291.72	291.7	295.72	294.83	292.73	296.23	293.14	290.26	293.01	292.06	294.62	295.25
319.91	317.43	320.3	316.85	320.03	322.35	319.47	318.63	318.84	321.83	319.6	317.01	317.07	315.44	320.18	320.98	314.86	320.8	317.59	321.21	320.86	319.35	321.02	319.34	321.85	316.5	322.32	319.12	318.27	319.27	320.63	320.56	322.78	321.49	320.3	319.41	318.99	317.79	318.23	319.5	320.18	318.67	319.71	321.05	318.11	320.23	318.9	318.46	319.91	315.74
302.81	305.76	303.64	302.67	303.69	301.87	306.42	300.88	302.37	303.62	300.8	303.35	300.91	300.41	301.77	306.65	304.59	301	301.65	302.77	301.26	302.17	299.57	301.64	305.75	305.21	300.41	304.06	299.61	306.18	305.75	302.42	303.14	302.81	303.82	304.58	305.49	304.41	301.72	304.24	304.06	301.74	305.55	306.54	304.12	303	306.66	303.22	305.07	303.86
323.36	326.88	325.47	328.35	323.44	324.76	329.23	325.9	330.82	327.67	330.49	327.79	328.64	327.63	327.63	323.88	324.33	332.38	326.41	324.72	326.91	327.03	324.78	334.21	328.02	329.48	330.17	327.6	328.35	326.18	329.7	325.89	325.74	324.45	327.01	329.72	327.48	327.72	325.82	322.58	325.62	326.93	326.93	328.35	326.71	327.95	329.04	327.76	325.55	326.99
299.51	298.78	294.76	298.91	296.13	297.96	295.92	297.64	295.13	298.97	297.57	297.94	301.59	295.84	297.34	296.9	293.77	293.78	296.94	294.13	296.86	297.86	298.07	298.93	297.13	295.96	299.8	297.3	297.52	293.56	298.83	299.07	295.83	296.03	297.2	295.06	294.03	296.02	294.69	295.04	298.34	293.99	296.81	296.14	298.4	295.64	297.76	298.73	292.03	297.97
299.96	301.35	302.03	299.12	303.37	301.21	308.96	303.83	303.06	302.63	301.85	305.19	305.02	303.54	303.54	303.33	302.06	301.57	302.66	303.81	305.34	300.57	307.26	300.39	305.43	303.69	303.89	302.29	306.33	302.31	301	306.77	299.83	302.12	302.66	302.04	301.56	302.6	300.09	305.88	302.07	302.86	300.43	300.93	304.37	301.73	304.03	304.77	304.27	303.22
302.8	300.49	302.67	299.72	303.71	304.62	302.73	300.94	305.64	307.28	304.34	303.32	301	306.58	302.99	302.03	304.58	305.65	301.71	304.93	301.09	302.56	303.03	303.13	302.59	303.34	304.28	302.97	305.28	306.39	299.82	303.14	302.16	300.84	302.74	302.43	307.55	302.97	306.12	303.05	302.57	307.02	300.95	305.26	302.24	303.4	302.91	301.9	299.37	302.59
314.09	314.31	312.56	315.11	314.51	314.44	314.69	317.01	313.35	315.14	312.59	313.44	314.07	316.32	314.74	309.85	310.78	313.84	311.95	311.42	312.17	311.95	314.97	313.45	311.34	316.17	312.16	311.02	313.47	311.45	312.17	313.06	312.39	319	311.44	312.64	313.52	315.84	315.8	312.08	312.45	315.14	312.56	314.88	313.15	315.38	314.8	313.46	313.72	313.88
298.59	297.96	300.59	295.97	297.39	295.61	297.94	298.36	299.74	301.45	295.89	298.94	300.62	302.07	301.68	297.43	302.74	303.38	301.73	301.08	302.58	301.91	299.09	297.04	297.35	298.5	299.62	301.22	297.22	299.75	297.26	299.39	299.65	300.84	298.44	301.44	300.81	300.78	298.01	296.47	303.82	300.51	297.7	302.8	303.39	302.59	299	299.15	296.18	298.73
305.3	305.2	308.97	305	304.17	304.57	306.25	306.75	309.58	305.86	305.2	307.98	306.48	307.34	306.58	309.31	305.61	304.83	306.15	305.06	306.1	305.61	306.62	300.3	313.39	308.34	305.6	308.47	307.88	308.21	308.77	304.59	304.31	303.34	307.4	303.16	306.27	306.99	304.89	305.07	304.61	308.12	304.19	304.44	306.09	308.8	305.78	305.11	306.49	307.78
294.1	294.37	292.92	294.86	293.53	295.72	290.74	295.34	293.21	295.95	296.82	294.86	291.99	295.63	296.34	292.14	291.8	293.52	294.33	289.43	296.5	294.59	296.74	293.64	295.85	294.71	294.04	292.63	295.47	297.73	291.36	295.98	293.86	297.78	292.6	294.34	292.34	290.73	294.31	296.2	295.9	295.58	298.25	295.5	295.96	291.91	295.38	298.39	293.51	296.83
323.82	326.21	328.81	328.05	326.88	327.52	327.32	327.73	327.71	324.61	327.48	331.26	328.43	327.05	325.45	326.35	329.88	329.18	324.46	329.14	325.7	327.13	326.8	327.89	328.75	322.54	329.03	329.77	328.97	328.69	322.8	327.64	325.46	327.87	325.65	328.78	327.33	325.89	325.56	326.29	325.48	328.75	325.87	327.7	330.38	328.05	326.81	329.15	329.18	324.81
307.55	307	308.63	305.75	304.98	307.48	304.84	306.41	305.99	305.86	304.92	306.67	310.09	306.08	306.24	303.43	305.69	307.64	308.04	308.36	307.66	307.66	305.9	304.53	305.67	307.31	309.67	303.99	309.39	305.32	303.55	301.75	304.3	308.19	305.6	306.45	305.44	308.17	307.92	305.18	309.03	308.41	305.42	304.9	307.3	306.52	306.36	310.21	304.69	310.36
319.31	316.93	319.82	317.41	320.63	321.64	319.95	318.43	319.93	318.43	316.99	316.95	315.86	312.77	319.84	316	317.17	315.18	319.47	316.77	315.41	319.99	319.39	317.05	316.6	316.92	317.21	315.37	316.47	316.06	318.5	317.8	319.11	317.05	320.17	318.72	316.81	317	316.85	315.07	317.45	318.09	317.59	315.82	319.56	314.63	313.81	322.04	317	321.31
302.06	308.04	307.49	301.28	305.01	309.29	307.02	304.73	308.02	303.41	305.29	306.91	305.78	304.87	304.74	306.46	308.8	307.59	305.25	308.63	307.02	305.76	303.63	303.79	305.68	304.16	305.54	307.25	305.44	305.14	305.02	306.62	306.23	304.94	307.88	305.03	304.96	306.23	306.45	304.88	304.61	307.56	303.55	307.59	304.01	306.3	302.4	304.9	306.87	304.3
328.29	325.12	325.48	326.83	324.91	322.62	325.95	322.8	324.78	323.75	326.25	328.19	322.29	324.09	327.69	325.68	325.92	325.56	328	323.07	324.73	325.93	321.26	322.96	327.26	325.39	322.01	326.23	323.68	324.58	326.98	326.03	324.02	323.63	325.16	321.83	325.52	324.26	327.35	325.94	323.98	322.27	324.32	322.05	330.17	324.76	323.69	328.17	322.48	327.87
316.39	309.55	312.28	313.15	315.24	312.21	310.14	313.52	313.46	312.63	308.87	316.41	312.04	314.14	314.8	311.49	313.14	311.08	313.97	313.17	317.03	310.48	311.78	314.74	313.39	312.88	314.94	311.98	309.19	310.07	315.57	315.47	311.53	314.26	316.95	314.98	314.6	316.76	317.32	311.46	312.92	310.44	314.12	312.31	312.54	313.98	314.73	312.56	310.31	313.19
307.5	305.48	307.56	307.24	303.89	308.39	304.88	302.71	303.68	304.8	304.57	304.64	304.11	305.25	304.03	305.21	303.39	309.61	303.22	305.05	305.46	305.37	304.89	305.29	303.27	303.76	305.01	306.6	306.89	306.99	305.02	306.44	304.59	304.47	304.2	304.39	303.29	305.5	306.26	308.11	303.54	307.28	305.49	305.19	304.71	305.52	305.44	306.62	305.18	311.12
314.79	315.4	315.85	319.2	314.24	314.78	315.98	313.36	319.28	314.46	313.08	314.75	311.58	315.74	313.37	316.84	317	316.44	315.59	316.56	317.23	315.7	314.97	311.31	319.56	312.48	316.43	311.62	314.16	315.26	316.01	313.68	316.17	316.29	316.98	317.54	309.49	315.31	315.75	315.59	314.83	319.14	312.68	320.09	314.63	313.32	315.06	315.33	316.61	311.22
309.15	305.95	308.99	306.71	307.44	306.4	303.67	311.53	306.79	307.33	308.67	307.29	307.49	306.33	306.55	304.95	308.25	307.54	309.33	306.12	305.23	307.04	308.54	308.02	307.81	309.94	304.42	305.22	308.34	307.32	307.71	305.91	304.59	307.19	307.36	307.05	307.46	306.11	305.94	306.96	306.88	304.56	303.73	307.75	305.96	310.58	309.46	306.2	306.73	306.78
295.43	297.42	290.16	293.38	296.54	292.95	296.62	290.06	293.57	293.56	293.63	292.85	294.65	289.68	291.54	292.5	296.27	292.23	295	289.04	293.25	295.56	291.07	292.18	292.69	293.53	295.13	296.87	294.3	291.23	297.6	294.43	294.23	295.08	297.62	295.63	293.34	291.18	292.49	294.28	292.06	294.19	294.48	292.64	296.78	292.67	294.81	290.38	297.16	293.43
299.57	299.13	298.31	301.67	302.02	301.93	299.85	296.19	299.74	297.03	299.67	297.01	303.73	300.5	299.11	300.67	300.31	301.22	300.97	297.37	296.93	298.26	299.11	302.79	300.11	302.81	300.1	301.72	303.57	303.77	297.61	299.78	299.55	301.34	302.16	301.02	303.93	303.84	300.07	301.99	300.22	297.88	298.07	302.24	301.33	301.61	303.94	300.73	298.11	297.84
315.3	314.79	314.07	315.68	312.69	316.33	316.41	317.73	316.5	314.57	317.3	314.38	312.86	313.51	314.91	317.9	317.34	313.9	315.43	313.79	315.31	316.37	314.34	311.93	313.43	311.98	312.03	317.06	312.52	309.05	311.48	313.91	314.53	314.73	314.04	313.31	315.77	316.26	314.45	314.69	311.3	315.85	313.48	317.48	313.41	315.99	315.06	318	314.32	310.99
314.07	314.86	315.54	310.34	313.19	310.69	316	314.55	312.25	313.33	314.84	313.54	313.74	311.55	314.27	313.91	315.14	315.11	317.46	313.3	312.07	314.77	314.06	315.81	313.17	312.61	315.25	309	308.92	311.67	314.04	312.99	313.25	315.1	311.5	312.63	314.61	312.87	311.4	311.13	318.16	313.42	311.2	310.65	313.26	311.62	310.63	311.05	312.22	312.93
317.36	315.67	312.54	315.98	314.96	315.02	310.39	315.75	316.76	317.7	315.07	312.73	315.57	316.35	316.51	314.74	314.76	313.28	314.03	319.67	318.62	312.6	314.31	312.79	313.1	317.04	317.03	315.4	316.45	312.53	316.81	313.57	316.16	315.3	317.05	314.01	317.22	317.23	312.92	312.61	317.59	319	319.04	313.46	314.16	318.49	316.43	315.75	316.6	314.37
303.67	300.04	299.51	302.33	304.84	302.46	304.38	302.51	302.62	300.25	302.71	301.47	300.44	302.91	308.39	303.57	306.99	305.04	303.36	301.08	300.95	302.58	300.69	304.61	303.28	305.32	304.92	302.85	298.44	302.51	304.56	303.72	302.05	304.48	303.43	305.31	303.24	301.55	305.39	298.82	304.82	302.86	301.2	301.37	301.08	302.06	301.04	297.66	300.33	306.55
299.5	306.18	304.86	306.44	306.96	304.54	306.15	301.81	304.48	303.48	302.62	303.12	304.76	303.3	306.51	305.17	306.71	302.05	304.22	304.45	305.76	302.16	301.07	304.76	301.48	307.21	303.2	302.19	304.18	301.21	302.16	306.05	303.01	302.85	308.66	306.89	304.22	303.99	303.95	302.64	299.69	303.93	298.98	303.46	303.82	304.55	307.62	304.21	302.73	303.45
306.63	307.54	305.89	307.2	310.44	307.29	307.44	309.8	307.87	308.27	306.01	308.61	305.79	311.05	306.1	307.62	310.73	311.22	310.03	310	307.58	309.21	304.91	310.56	306.97	308.31	308.79	309.31	309.44	309.65	308.14	314.07	308.76	310.21	311.02	309.39	310.23	308.07	311.02	309.76	310.7	305.04	312.18	311.92	309.19	310.5	309.63	308.2	309.31	310.07
309.95	302.66	301.04	303.81	304.25	303.03	304.12	304.72	301.22	304.79	303.91	306.13	305.75	301.48	302.79	302.88	304.16	304.1	305.3	303.6	301.53	303.19	303.1	302.01	305.17	303.31	301.01	301.74	300.67	304.67	302.4	303.13	303	307.47	304.14	299.73	301.01	304.49	305.84	302.64	302.71	307.89	300.61	306.26	303.78	304.6	305.08	300.62	302.73	303.5
294.87	292.07	295.07	293.45	291.24	292.33	295.25	296.13	297.4	290.64	296.16	296.92	293.86	292.23	294.85	295.77	295.65	294.57	295.51	296.21	293.17	290.34	296.36	292.58	296.24	298.24	294.78	296.24	297.18	291.93	291.81	294.03	293.83	291.12	290.84	294.1	294.45	296.1	294.88	294.67	296.44	290.38	295.39	293.04	293.7	293.5	293.06	298.71	295.72	294.38
306.53	306.04	306.16	308.41	303.46	304.34	304.17	307.15	304.97	305.31	306.71	303.39	308.19	303.75	306.77	306.68	305.29	308.95	307.47	304.64	304.06	306.24	306.06	307.07	303.73	306.27	303.78	305.47	304.3	305.72	305.54	305.16	304.08	304.03	303.46	304.94	302.35	306.98	304.31	304.3	308.36	306.22	306.9	307.9	306.84	305.53	303.23	307.38	302.31	307.78
305.58	303.74	306.78	302.91	303.67	306.72	300.04	305.77	304.23	307.13	303.22	303.23	302.9	304.95	305.32	306.54	303.77	302.13	300.37	301.34	306.51	304	303.02	307.06	305.63	304.96	302.64	306.05	305.48	303.64	307.91	305.71	304.53	304.68	307.13	304.01	305.05	305.24	303.01	303.82	303.32	306.8	306.8	303.99	302.98	303.59	302.68	306.46	303.63	302.63
296.85	299.18	295.65	292.56	297.52	296.9	300.63	298.9	296.23	291.12	297.59	298.95	297.02	298.33	296.35	294.9	295.39	297.02	297.21	296.78	294.29	298.56	297.16	295.12	296.07	299.47	296.38	296.5	295.08	297.17	297.48	295.92	296.86	299.3	299.82	295.34	297.23	297.98	297.25	295.54	297.65	300.22	299.23	291.34	295.78	295.69	294.01	296.46	301.22	297.09
325.65	328.52	329.79	325.69	326.35	328.97	324.57	329.01	328.15	330.32	327.91	326.16	329.52	328.23	332.59	328.28	326.77	325.23	328.53	328.67	325.32	325.21	327.69	329.21	329.96	330.9	330.1	325.64	327.03	324.92	330.06	328.77	328.48	327.99	328.35	324.42	328	330.24	325.8	327.66	328.25	325.18	333.09	323.79	329.32	329.09	326.51	324.82	328.82	328.46
316.87	314.75	315.03	311.24	314.17	312.93	317.48	311.81	310.68	319.21	313.82	313.82	314.45	314.14	314.01	309.25	317.06	312.73	313.8	313.18	317.3	311.86	310.24	310.71	315.25	315.94	314.98	315.42	314.64	316.41	315.04	314.64	314.39	314.95	309.32	315.02	313.52	310.07	311.75	315.44	315.08	316.18	314.01	315.28	307.41	310.18	311.79	312.45	314.8	311.65
311.04	310.56	311.6	309.18	308.54	309.01	308.5	305.9	308.84	307.21	311.65	310.21	304.94	311.23	312.55	311.2	309.56	310.51	307.42	311.82	313.07	307.07	306.95	310.57	313.92	306.41	309.78	306.98	311.8	313.98	309.81	311.59	307.64	312.98	308.86	308.99	302.96	309.89	309.94	307.96	308.41	311.53	311.57	308.43	310.95	310.56	313.31	309.8	312.08	309.92
320.8	311.56	311.92	312.53	310	310.48	312.04	310.33	310.06	313.68	312.16	314.19	313.54	306.21	313.07	313.39	318.86	311.31	316.17	314.8	313.13	315.56	312.11	312.37	313.18	312.78	314.27	314.38	310.27	314.12	310.35	313.3	312.76	312.87	313.63	311.69	314.23	312	315.87	310.91	310.65	311.94	311.65	310.32	311.58	311.72	314.37	313.58	312.46	316.15
311.08	316.15	314.9	314.3	313.96	314.54	314.28	311.67	314.41	315.19	312.1	313.91	309.97	312.44	314.75	312.29	318.54	309.87	315.36	314.34	314.31	313.9	311.61	312.77	312.74	314.59	314.26	312.26	313.76	313.06	310.26	314.14	311.19	313.18	311.45	314.81	316.2	318.47	312	313.83	314.72	313.52	312.9	314.8	312.96	315.94	315.76	316.44	316.68	315.39
308.43	306.31	309.95	305.38	306.8	309.73	306.78	309.71	309.41	310.63	310.62	308.71	308.83	312.79	306.67	309.78	309.84	311.22	306.78	310.52	312.27	307.21	305.99	307.92	312.4	309.58	310.11	310.16	309.93	307.86	307.84	310.04	310.18	311.25	310.49	311.83	309.36	309.17	311.4	311.02	309.85	306.33	306.38	305.02	307.19	309.55	309.35	307.23	307.72	310.16
314.79	312.92	311.01	312.67	312.37	312.73	312.32	315.46	315.39	312.29	314.04	312.36	310.77	316.74	311.75	315	311.92	316.8	315.21	315.59	314.66	317.12	312.88	314.63	311.41	313.87	312.31	316.64	312.14	317.27	312.98	314.85	312.09	314.63	315.81	312.93	311.98	314.57	312.86	315.3	314.14	310.82	315.79	314.5	314.91	314.29	310.81	312	309.81	315.91
316.22	317.87	313.14	315.52	318.84	317.62	321.07	314.06	315.38	316.79	316.11	315.6	314.47	317.22	318.35	315.53	319.28	316.05	318.65	315.54	314.77	321.46	314.28	318.79	317.24	318.6	319.31	318.26	313.35	318.94	316.3	320.9	315.44	316.24	317.38	318.27	316.92	321.04	316.98	317.17	317.24	315.27	315.36	313.76	314.98	321.98	312.08	315	318.62	316.27
315.85	318.23	317.19	318.08	314.44	318.83	318.99	317.12	320.38	318.17	315.31	320.69	322.04	317.65	317.3	317.65	319.68	325.65	316.6	316.04	319.97	317.55	318.02	321.64	316.37	318.58	319.25	316.81	315.43	318.61	319.95	318.01	319.73	317.33	318.88	321.08	315.44	318.71	319.29	317.41	318.43	318.74	314.25	318.26	316.12	321.29	315.94	316.67	319.81	317.27
312.76	313.03	311.38	310.75	310.5	315.35	312.45	315.12	309.31	313.79	312.19	315.15	312.3	312.32	313.19	315.4	317.07	309.54	309.36	316.45	314.62	314.1	308.83	313.94	313.59	310.39	311.11	313.02	312.49	310.49	315.68	312.92	312.84	315.56	313.05	312.09	314.3	313.71	314.31	315.04	310.5	315.37	316.07	313.31	308.91	317.44	316.34	315.65	316.22	313.18
311.5	313.65	312.51	310.88	311.53	312.4	313.81	311.97	313.76	308.74	311.69	311.55	309.65	313.77	308.67	310.33	309.82	309.34	312.14	313.45	310.28	313.15	311.32	310.45	311.7	311.07	309.96	311.57	311.63	310.36	311.8	307.78	310.41	311.04	309.45	310.77	312.18	310.06	312.04	313.78	312.77	310.93	307.78	313.44	311.22	312.17	306.39	310.61	309.73	308.88
302.45	305.6	305.38	305.01	304.69	302.84	304.36	301.89	304.94	303.38	305.03	302.24	306.71	303.69	303.18	305.31	302.31	303.61	303.35	306.69	304.52	305.82	304.03	304.49	302.73	302.76	304.28	304.45	305.32	307.88	305.47	304.85	303.22	309.66	301.71	302.71	303.04	302.52	305.43	303.28	302.7	304.6	306.81	304.84	303.9	304.42	305.41	298.65	305.8	302.5
313.45	313.54	312.76	313.27	312.17	311.92	312.1	311.69	313.74	312.12	313.96	316.28	314.42	309.24	315.01	313.19	310.94	315.33	318.63	314.18	312.91	312.87	315.21	316.43	312.51	310.58	315.45	311.59	313.75	314.44	313.02	312.26	313.25	312.28	313.29	314.18	315.02	312.01	311.61	314.83	311.35	314.96	312.9	310.66	314.02	317.04	311.04	314.66	313.96	316.24
311.79	312.99	310.86	313.66	312.16	310.65	312.98	313.25	312.75	312.61	312.08	311.95	311.22	313.97	312.36	312.51	311.05	314.46	310.19	310.08	311.24	310.09	313.12	311.69	311.3	313.97	311.02	309.59	310.53	313.13	314.94	313.44	309.5	313.66	313.38	310.26	317.07	311.21	310.96	311.26	310.25	310.24	315.33	312.31	311.68	313.56	314.52	315.03	310.06	312.18
300.26	303.88	302.64	303.03	299.18	297.68	304.07	304.13	305.11	301.49	298.49	301.47	303.04	301.78	297.21	304.75	301.74	303.45	303.58	303.48	304.85	301.48	300.85	300.31	302.61	302.89	304.06	304.77	301.66	304.44	302.8	302.93	300.85	299.46	303.86	300.83	303.21	301.95	300.98	303.28	306.39	299.23	305.54	304.57	303.7	302.88	303.1	303.6	303.19	301.52
313.29	308.18	312.74	307.63	310.24	314.04	310.21	310.07	312.32	311.17	307.95	308.24	310.99	309.1	309.04	307.31	313.13	309.79	310.1	310.13	313.2	310.81	309.19	311.42	312.16	311.21	308.66	312.64	311.17	308.67	309.32	311.42	308.77	311.75	306.3	304.85	308.29	309.86	308.34	310.87	308.8	307.76	307.29	308.61	311.74	308.74	309.86	308.3	309.37	312.53
294.61	292.09	289.32	294.59	294.47	294.4	297.24	296.15	290.79	292.56	297.24	294.48	293.9	292.75	291.46	295.54	295.9	296.82	293.23	292.9	292.94	294.66	293.2	292.92	295.77	294.58	292.89	295.12	293.2	295.72	294.69	295.47	293.87	292.02	293.85	294.96	295.02	294.38	293.19	289.3	295.97	295.37	296.06	293.31	294.44	294.14	292.24	297.63	297.15	293.88
314.47	313.2	312.23	314.21	309.82	314.99	312.18	312.77	315.42	313.38	313.8	313.49	312.75	314.62	311.84	313.53	312.28	312.42	314.68	315.09	312.01	314.14	312.92	312.09	313.41	317.04	311.72	310.91	312.97	313.05	313.07	310.88	313.9	314.92	312.11	313.46	312.42	313.51	312.31	312.39	313.95	313.59	312.87	315.1	315.8	312.2	318.38	314.36	313.45	315.71
296.57	294.59	296.69	295.89	294.58	296	297.01	294.63	296.28	293.69	295.56	295.31	294	295.37	296.19	294.53	297.99	298.21	294.59	294.03	297.78	294.36	291.42	296.46	295.66	294.63	294.3	294.14	296.61	295.12	296.98	296.3	293.74	295.65	296.16	293.57	296.62	294.89	295.19	296.7	293.04	297.17	290.71	292.33	293.73	296.88	294	297.09	294.03	293.92
302.85	303.01	303.86	304.97	305.49	306.5	308.91	303.25	302.67	304.74	302.88	303.33	303.05	305.74	305.29	305.57	305.93	303.41	305.26	306.01	304.91	304.97	306.34	303.97	304.8	306.53	302.2	300.91	304.68	306.4	307.1	306.81	302.16	300.54	303.98	304.34	305.26	303.8	303.36	307.48	306.17	303.8	303.58	303.61	305.97	305.99	303.83	304.73	304.91	302.69
328.68	325.31	324.77	324.67	328.18	321.07	326.69	324.68	323.35	325.03	322.2	327.75	327.17	326.73	322.46	326.55	326.75	325.75	323.19	322.73	322.75	324.37	326.43	325.66	327.41	326.34	324.51	327.19	325.51	324	322.38	326.51	327.2	324.52	323.48	325.82	323.23	322.68	323.56	325.55	325.12	329.03	322.68	327.6	327.12	328.86	323.62	323.15	326.64	325.72
325.78	331.16	329.56	328.05	330.95	327.48	329.35	324.93	326.33	326.35	328.34	324.92	327.43	325.43	327.67	328.02	328.34	328.63	328.63	332.39	328.75	325.17	326.42	325.3	331.18	328.59	329.11	327.87	326.98	327.18	326.53	325.66	327.61	328.69	328.21	324.33	325.55	328.73	329.14	325.41	329.16	327.91	325.81	326.06	329.2	327	325.45	328.47	329.45	325.53
311.23	308.41	311.7	309.19	309.51	310.17	308.49	309.33	309.31	306.15	308.22	308.16	307.69	309.66	306.17	309.07	308.36	308.13	309.14	308.97	309.96	311.66	308.67	306.84	307.21	309.25	307.2	310.79	307.74	307.06	309.34	311.65	308.35	308.09	309.06	310.43	308.06	305.66	312.08	306.55	308.51	307.99	307.31	311.27	312.46	309.18	310.52	304.59	309.6	310.18
305.93	305.34	309.36	308.87	303.6	303.82	306.5	305.91	309.49	308.8	308.8	307.34	307.69	306.1	307.05	305.07	309.05	305.34	308.59	307.37	307.2	304.98	308	306.35	304.52	306.9	302.6	304.41	310.59	307.84	306.59	307.32	305.16	305.35	306.13	308.07	304.4	308.99	306.64	306.78	303.76	304.55	302.97	306.9	306.84	304.41	305.69	308.49	304.99	300.41
317.19	312.19	311.98	313.38	312.43	317.14	314.9	316.87	315.14	316.93	315.73	317.18	316.32	316.27	313.85	316.02	319.01	317.88	315.72	313.71	317.27	314.98	314.49	316.44	317.46	314.21	316.87	312.14	315.63	316.9	314.75	315.69	316.34	319.49	316.55	315.94	316.75	316.41	313.51	319.07	315.57	313.95	317.09	316.7	315.14	316.01	315.85	314.2	317.97	316.8
319.26	316.98	318.03	319.88	315.63	316.23	315.66	315.87	316.95	315.1	318.02	318.56	314.04	319.32	315.19	316.26	316.83	313.54	317.71	318.07	317.01	319.84	316.57	315.22	317.34	317.2	318.39	316.82	318	314.05	315.89	322.57	317.21	315.92	316.8	319.17	318.69	317.15	315.12	318.36	319.36	317.41	315.46	318.59	317.05	317.39	314.13	320.31	315.3	319.46
316.06	314.28	316.26	314.17	315.34	316.14	316.33	314.94	311.74	314.31	316.33	314.54	314	316.18	314.37	314.24	316.53	317.14	317.91	317.47	312.83	313.97	316.71	315.61	315.67	309.41	316.12	317.58	314.87	316.27	312.9	315.79	313.28	315.14	316.72	314.97	312.23	313.03	315.26	313.55	317.65	316.57	313.94	313.87	317.17	312.54	314.17	317.58	313.37	314.64
314.91	316.31	316.29	316.59	315.82	316.38	315.16	316.87	316.87	317.77	318.41	314.45	312.59	315.43	313.91	315.6	315.47	314.6	316.05	314.88	310.78	316.84	314.14	312.83	313.36	318.17	311.8	312.01	313.8	317.89	316.54	309.25	313.46	316.46	313.03	314.51	316.24	314.7	314.61	315.05	312.5	314.76	312.54	314.44	316.2	317.05	314.58	316.81	313.99	314.77
317.07	317.23	316.33	319.02	318.05	320.45	318.8	318.56	322.59	318.2	318.72	317.69	320.58	315.63	319.32	317.89	319.25	318.19	316.86	321.24	321.27	318.82	316.79	317.78	316.44	316.19	318.96	318.92	316.43	313.95	317.39	317.45	318.76	317.13	322.38	319.98	317.21	319.33	319.42	319.73	318.44	316.12	320.47	316.16	318.7	317.92	317.75	320.69	318.48	320.17
295.42	296.04	297.71	293.86	299.16	294.69	295.25	295.3	294.71	296.23	295.14	298.25	299.43	297.75	297.29	298.41	297.94	296.11	294.32	298.87	296.33	296.55	299.99	294.77	299.18	295.42	293.97	295.31	299.71	299.84	296.13	295.88	296.61	297.07	295.64	299.7	295.19	296.61	298.71	297.57	298.59	297.89	301.71	292.61	297.69	295.26	295.17	297.58	297.48	297.14
313.92	312.5	315.63	315.69	314.18	312.58	312.34	316.25	314.52	313.35	310.83	313.64	315.31	314.63	313.75	316.18	315.3	314.75	313.42	315.85	315.92	314.15	315.78	312.86	312.98	313.97	311.04	312.26	317.58	316.41	316.07	314.84	314.49	315.94	312.01	314.46	315.62	316.98	312.88	314.65	317.53	315.21	316.45	318.14	316.3	315.88	316.38	316.67	318.58	317.05
303.62	305.14	303.97	304.03	305.6	304.66	305.26	304.51	303.62	304.59	306.41	306.75	304.88	302.76	304.94	303.84	307.38	306.49	306.73	306.04	306.11	302.07	305.41	308.78	306.04	304.31	303.22	308.22	304.92	304.35	310.45	305.11	308.05	307.68	309.02	305.29	304.19	301.66	306.81	302.7	306.98	307.71	302.96	305.52	307.09	304.9	305.88	304.62	303.74	308.63
322.9	324.26	323.81	325.65	323.14	321.92	326.23	323.64	323.29	328.05	321.3	327.29	329.66	327.43	327.83	328.69	327.18	328.43	326.7	325.12	327.41	326.66	324.72	323.59	326.99	321.88	327.89	325.5	323.8	324.97	325.64	325.67	327.52	325.09	330.37	324.87	326.55	324.1	323.63	322.29	324.33	325.03	326.52	325.82	327.18	323.48	324.83	326.71	322.58	327.07
306.04	302.17	301.77	302.76	301.54	302.28	303.64	302.43	302.29	302.24	301.45	301.99	304.64	302.33	303.71	306.22	303.51	304.36	304.38	302.95	300.96	300.7	300.75	302.18	300.4	305.51	302.19	301.77	305.53	302.21	303.87	306.86	303.64	303.81	305.04	302.51	304.4	302.15	304.26	302.84	302.51	306.14	304.03	308.72	302.98	302.89	302.96	301.98	299.91	300.52
331.1	328.08	327.52	327.15	330.77	327.2	329.03	326.75	329.56	332.2	328.32	327.11	327.99	325.52	328.67	325.21	330.99	328.82	326.43	328.78	324.5	329.83	328.63	325.47	330.52	330.43	331.7	332.22	329.04	328.21	328.26	329.85	328.64	330.24	327.64	330.47	328.14	328.9	326.59	324.87	330.96	328.25	328.04	330.85	329.18	328.9	327.72	330.31	329.73	328.63
300.1	302.05	305.36	298.46	301.08	301.44	302.28	302.53	296.26	299.7	301.72	299.89	297.4	300.23	300.35	299.87	299.62	301.07	301.48	296.17	299.48	302.12	298.11	299.82	299.82	299.99	301.36	303.77	302.15	300.08	298.97	297.02	300.93	298.9	299.3	300.92	298.76	299.01	295.85	299.81	302.98	299.1	297.43	299.39	297.36	300.11	297.19	300.26	299.64	302.68
304.29	303.26	302.1	302.56	304.35	303.08	299.95	307.05	304.27	298.64	303.39	299.05	300.85	301.14	300.51	300.73	300.91	303.77	307.15	300.71	301.28	303.51	303.02	300	297.75	303.7	301.31	301.79	302.76	304.92	300.93	300.71	301.21	304	305.24	302.43	302.02	297.21	302.8	301.06	305.2	302.36	299.01	301.55	303.89	303.6	301.11	302.26	302.7	302.88
312.24	317.94	308.85	316.05	312.63	312.01	314.5	315.86	314.65	315.53	312.29	314.25	313.63	308.68	315.96	312.37	311.26	312.82	309.53	310.39	310.75	314.25	313.75	314.53	311.04	313.88	314.64	315.29	313.83	318.34	313.01	311.18	317.56	312.7	314.24	307.63	313.81	312.65	314.89	314.2	313.64	315.13	316.64	313.73	316.43	312.39	312.43	315.99	313.17	316.11
316.72	314.64	314.98	313.2	315.47	318.63	316.2	317.53	319.3	317.09	314.43	320.23	314.3	316.1	316.77	318.3	315.7	316.13	316.78	314.65	319.27	316.69	316.57	316.28	317.12	318.61	314.08	317.03	316.42	321.18	314.76	317.87	315.53	319.4	316.47	316.07	316.58	315.89	316.59	317.14	314.74	315.02	318.32	318.44	313.91	321.04	316.92	313.79	315.09	315.72
299.87	296.09	299.04	299.99	303.5	299.03	298.68	303.31	299.87	301.49	305.26	302.81	300.98	302.87	301.27	300.63	297.22	300.72	300.28	301.06	301.31	297.45	298.23	302.92	298.71	300.06	302.42	299.22	301.61	302.07	299.11	300.49	303.8	300.27	305.43	300.54	301.13	302.23	301.18	301.72	296.06	301.12	301.35	299.37	300.8	298.21	300.99	297.38	303.14	298.04
303.15	306.86	305.48	303.49	302.47	304.63	305.24	305.5	297.46	303.68	304.58	306.36	301.5	299.17	302.53	303.06	304.26	307.06	303.8	302.36	303.2	302.92	308.21	302.19	303.4	308.06	302.37	303.85	305.73	302.37	305.25	303.69	306.03	303.82	305.65	304.12	303.58	302.44	302.86	303.17	301.99	304.58	299.98	304.26	305.6	303.18	300.38	308.68	306.92	303.96
311.08	311.73	310.19	309.1	307.76	309.68	308.64	309.09	310.64	307.03	303.98	310.77	307.09	307.55	311.63	309.43	308.08	309.07	308.28	310.79	311.53	312.49	310.46	311.98	306.85	309.36	308.73	305.26	312.2	311.33	304.71	306.13	306.21	306.59	307.57	312.33	306.59	308.56	312.06	307.88	305.44	304.39	311.28	312.26	308.84	309.95	310.77	306.14	310.14	309.02
312.79	308.05	312.83	310.06	308.25	306.57	311.03	308.38	306.77	310.21	310.63	311.23	309.09	308.85	311.26	311.64	310.71	310.39	310.83	313.66	308.27	308.45	311.16	305.92	312.7	310.55	309.76	308.4	311.35	307.71	310.4	309.39	311.09	309.45	309.93	308.45	309.84	309.65	306.06	312.69	311.61	314.58	311.99	310.32	310.52	312.19	312.42	309.93	313.64	311.67
324.57	324.4	326.14	327.12	329.21	327.38	326.81	325.74	323.61	321.38	323.99	325.85	323.06	328.86	322.15	325.7	323.73	324.44	323.9	324.98	324.89	321.39	325.41	322.86	323.75	326.88	325.93	329.44	324.69	322.14	326.82	325.25	324.8	326.2	323.5	323.33	326.95	324.97	323.88	326.73	327.52	328.78	326.49	326.33	326.26	331.2	324.37	324.5	323.38	326.98
310.45	311.08	312.36	309.93	314.28	317.45	316.27	312.91	313.25	313.24	309.57	311.71	312.97	312.95	312.27	311.8	311.69	313.83	313.85	315.34	312.1	312.51	312.35	314.27	314.81	314.1	313.45	313.44	315.22	313.78	312.88	311.63	316.39	314.81	313.54	309.74	311.72	314.86	315.44	314.74	315.25	312.52	313.52	311.5	314.16	314.05	309.68	313.29	314.73	312.6
311.92	313.18	312.85	314.54	312.39	312.29	314.9	312.43	313.84	316.88	313.22	314.45	313.46	312.11	308.44	312.6	311.34	314.56	313.65	317.66	311.63	313.92	311.28	309.72	310.39	314.82	310.1	311.96	314.97	316.95	313.35	313.31	314.53	311.38	315.18	311.9	310.71	313.41	315.38	313.05	312.39	314.27	314.95	315.9	309.62	311.54	314.88	313.29	314.21	312.87
307.68	310.35	306.54	304.37	307.9	308.56	304.55	304.24	303.68	302.92	300.86	304.32	299.45	306.24	304.9	304.23	303.85	304.19	307.86	299.95	304.8	302.58	304.11	304.79	302.88	305.14	306.17	307.18	304.02	306.88	306.51	301.78	303.68	303.99	306.6	304.52	304.88	304.21	304.12	302.25	303.58	301.57	307	307.17	303.76	307.4	303.99	304.3	305.72	303.16
318.39	318.84	320.33	319.67	313.97	317.07	318.43	319.44	315.5	319.98	320.42	315.85	317.4	318.66	319.21	317.84	316.39	318.09	316.77	316.44	318.93	319.49	316.1	320.25	318.27	320.84	314.98	321.18	316.12	318.46	318.17	316.39	314.49	319.24	316.7	316.11	318.33	321.57	318.21	318.08	319.52	317.78	315.17	316.44	317.08	321	316.75	315.82	312.24	315.71
296.71	292.07	293.27	294.07	296.61	293.46	293.3	293.6	294.33	292.9	293.31	296.53	294.92	294.78	294.13	297.49	290.82	290.49	294.69	295.38	291.8	296.79	292.68	292.81	294.81	292.47	292.53	295.26	294.73	292.88	295.44	299.16	294.84	290.26	293.9	294.59	295.16	294.32	292.2	291.76	295.17	291.26	290.3	296.31	295.12	292.37	297.53	293.51	296.27	295.05
319.62	314.09	314.63	319.11	315.18	317.68	318.14	318.22	316.09	316.77	315.76	316.93	318.41	318.62	316.67	317.65	319.01	318.43	316.23	319.06	315.45	318.81	315.86	317.06	313.76	319.45	315.02	316.55	314.99	318.22	321.03	314.15	316.57	315.65	316.49	320.71	316.31	316.96	320.17	314.47	315.74	317.89	318.72	318.45	318.64	320.09	319.37	318.82	317.54	314.19
300.95	300.64	303.16	304.99	300.85	303.65	300.95	302.8	301.81	303.38	307.71	305.41	302.23	301.96	304.63	301.48	301.81	302.67	304.42	301.2	305.19	303.89	304.75	305.6	298.06	300.01	299.43	303.48	306.43	304.97	303.46	301.4	304.42	303.18	306.36	298.76	301.63	303.06	303.61	302.11	307.45	302.75	303.08	307.27	302.3	302.3	304.01	301.01	303.94	303.64
306.56	303.67	305.96	307.79	305.91	307.08	306.51	302.76	303.51	307.4	306.31	303.84	305.66	303.44	307.97	304.94	304.55	305.53	305.88	305.92	306.62	304.41	306.87	304.85	307.23	308.89	304.74	307.19	307.1	302.11	307.05	306.43	306.09	301.79	306.34	303.66	306.82	303.57	306.85	306.58	304.77	303.88	306.2	304.47	306.47	306.13	307.88	306.97	306.43	306.9
300.63	300.99	298.2	303.66	301.11	301.7	300.72	300.19	300.91	301.13	300.49	301.62	304.4	301.06	304.01	301.76	301.24	302.12	304	306.08	302.72	302.51	303.03	304.5	305.28	304.59	302.94	302.09	300.51	304.05	302.93	299.89	302.46	305.48	305.36	299.27	303.39	304.32	302.88	300.89	306.02	300.84	301.83	301.71	300.11	300.66	302.2	302.76	305.28	300.5
319.73	320.64	314.09	316.69	320.53	316.68	317.68	317.85	316.16	318.77	315.55	318.37	318.53	322.19	318.22	318.96	317.33	316.52	318.28	316.87	316.63	320.48	318.53	319.75	318.39	321.02	317.79	319.29	316.14	319.61	316.18	316.67	319.08	317.26	319.56	318.71	319.39	318.52	318.23	316.16	319.61	319.37	318.57	320.77	318.77	319.93	321.77	320.81	317.71	317.89
301.01	307.31	304.04	302.88	300.84	305.69	304.72	303.24	303.67	304.68	304.49	304.13	303.4	301.26	304.04	301.18	302.16	302.55	300.99	298.58	304.29	305.31	303.88	302.52	302.44	302.76	302.45	302.65	304.09	304.83	301.06	304.72	301.37	303.03	305.16	304.39	301.96	300.65	302.68	310.1	304.66	299.74	304.19	299.52	304.51	302.78	307.21	301.29	302.01	305.13
312.13	312.47	312.74	312.32	315.1	312.1	311.06	313.11	315.44	315.15	312.65	311.25	312.48	312.09	312.09	313.92	311.93	312.39	310.39	315.22	312.63	314.46	313.99	312.83	310.89	313.13	314.67	312.79	310.95	312.76	313.6	313.58	314.01	312.83	313.61	315.51	311.33	314.98	315.43	314.58	311.05	311.49	317.84	316.63	310.74	314.17	312.79	314.22	315.27	315
321.11	320.41	320.51	316.62	318.07	319.01	315.54	316.02	320.28	316.13	315.89	317.64	320.67	318.89	316.99	320.25	314.16	315.82	320.13	319.85	317.6	322.56	319.81	320.13	319.01	320.66	318.48	315.71	321.54	317.84	320.72	319.05	315.59	321.86	319.39	321.87	315.88	315.97	316.56	319.7	318.7	317.78	318.6	318.27	318.93	320.17	316.5	317.77	318.23	315.48
312.59	311.32	310.91	306.33	309.36	306.99	310	308.64	309.48	308.89	310.45	308.08	310.22	310.58	310.95	314.78	306.71	311.66	307.42	311.03	309.47	309.48	305.9	309.75	307.34	307.4	307.24	311.23	310.26	310.56	308.68	310.05	307.74	308.12	311.42	306.26	309.78	308.93	309.23	307.66	307.15	310.19	307.13	305.75	312.3	308.98	311.39	303.48	308.16	310.08
298.94	297.54	298.15	301.01	304.21	297.86	297.38	299.82	302.18	302.12	300.4	299.25	301.61	298.22	301.46	301.96	299.03	301.62	301.31	300.32	300.14	302.23	304.65	302.89	299.55	302.32	299.35	299.32	301.09	299.71	302.01	300.24	300.85	300.74	301.59	301.31	298.22	302.7	301.3	301.08	302.97	302.49	302.42	304.01	303.74	299.9	302.87	303.29	302.88	301.63
314.05	315.13	317.32	314.6	314.81	315.41	315.51	316.42	319.92	316.2	317.96	317.92	317.07	317.64	317.07	311.61	317.15	315.3	314.05	315.34	313.93	319.78	319.93	316.08	316.53	315.93	312.46	314.15	316.03	314.13	315.91	317.24	316	314.32	316.92	315.81	315.3	315.55	315.35	316.97	316.75	313.58	315.32	316.69	317.22	315.62	314.42	314.65	315.6	314.03
305.48	303.09	307.96	308.11	302.53	305.55	306.75	305.15	303.28	304.7	304.22	305.17	305.19	302.01	306.16	305.91	307.35	307.98	306.08	302.4	304.91	305.76	304.57	307.7	304.03	307.22	307.86	306.75	301.4	303.47	303.48	301.72	304.08	303.71	308.27	307.97	304.64	303.18	304.41	303.95	305.53	304.07	302.42	305.01	303.24	305.35	308.81	304.03	305.1	304.42
312.97	312.88	309.41	318.29	315.28	313.91	310.5	316.89	313.77	315.33	312.63	312.76	313.57	318.9	315.06	313.34	313.54	313.23	313.16	317.67	314.25	311.51	315.87	309.46	316.64	316.51	311.6	314.5	313.94	312.97	314.68	311.11	314.47	315.14	310.28	313.87	314.31	313.81	311.92	313.27	310.03	315.9	313.96	313.04	311.12	313.12	310.44	310.86	317.53	314.67
303.94	300.75	300.76	304.3	302.61	299.94	299.39	297.36	299.47	301.62	298.92	303.33	300.66	299.34	304.06	296.63	300.02	302.37	300.9	297.16	298.13	299.51	301.8	299.76	303.43	300.87	300.95	300.37	300.77	303.8	304.92	301.13	304.02	301.09	299.25	303	299.08	299.19	300.65	299	305.61	300.08	299.98	298.64	300.24	298.56	303.48	302.23	301.63	298.45
303.99	302.8	306.39	304.56	303.68	302.28	302.83	302.87	305.05	308.26	306.03	304.94	303.91	303.87	305.66	305.66	302.39	302.02	309.47	306.61	307.59	301.03	307.35	304.76	307.45	304.35	303.44	305.4	303.47	301.46	302.79	303.2	304.54	302.08	306.4	305.34	305.14	304.2	303.93	304.24	303.77	304.94	302.89	302.91	303.61	304.44	306.75	303.85	307	306.64
318.78	316.13	320.68	316.09	317.02	314.74	320.51	316.13	320.09	318.97	322.04	317.29	316.08	318.31	318.16	319.58	315.86	315.79	318.9	317.61	315.97	318.73	314.56	316.38	319.91	318.28	316.37	319.16	315.42	316.32	318.12	317.18	318.31	319.33	318.52	316.5	319.95	320.37	312.74	316.3	316.88	320.82	321.84	319.59	317.74	318.83	313.6	317.96	319.95	319.12
318.99	319.16	322.12	318.67	322.27	317.48	323.64	320.26	317.94	323.82	320.73	319.83	316.78	320.81	318.91	318.77	318.38	320.18	321.79	319.72	318.05	322.32	321.26	319.71	321.31	315.7	315.64	318.18	317.79	318.37	319.59	320.5	319.76	320.35	322.64	319.1	322.89	318.54	320.52	317.61	319.49	320.09	321.43	316.76	320.51	320.64	317.67	316.85	322.21	318.9
312.48	312.46	313.65	313.5	311.44	311.64	320.26	312.73	311.84	312.79	312.22	312.18	311.77	314	310.97	311.23	314.94	311.03	313.93	309.86	313.37	311	313.27	317.26	315.69	311.34	311.8	315.61	313.15	315.54	312.58	309.02	312.79	313.66	314.22	314.79	313.76	315.14	314.31	313.72	312.94	311.03	311.76	314.57	311.66	310.75	313.37	313.85	313.69	314.91
313.65	311.35	309.44	312.86	312.3	314.13	312.68	310.66	311.83	312.52	315.78	312.26	313.63	310.92	312.44	314.32	312.45	311.43	312.49	312	310.08	314.88	314.93	310.19	313.35	315.1	313.56	315.08	315.64	311.45	312.87	313.32	313.24	314.68	316.36	312.17	316.06	313.63	314.27	313.15	316.21	317.11	314.23	311.16	312.57	310.43	310.34	313.15	313.1	314.36
315.46	321.21	316.85	320.2	318.17	317.15	312.92	313.92	314.78	316.14	313.31	315.36	314.79	318.79	315.96	316.4	316.68	320.8	318.29	318.1	315.29	316.25	315.73	316.67	316.14	321.02	315.15	317.69	318.25	320.1	317.67	318.74	317.8	321.18	322.03	317.78	315.8	320.3	313.79	316.33	318.01	316.55	319.03	317.1	317.03	319.44	315.74	317.87	319.01	320.94
304.51	304.16	306.33	301.82	303.62	305.86	305.43	304.72	305.8	304.51	302.4	305.05	304.23	306.69	301.65	301.29	306.88	304.48	302.09	304.21	306.22	305.31	306.24	303.4	302.98	300.54	302.99	305.65	303.5	303.85	304.01	305.54	304.04	304.49	302.18	306.77	305.95	306.24	300.75	306.09	303.4	308.47	303.34	302.36	301.27	302.65	305.61	304	301.61	311.6
297.05	298.72	301.19	297.6	299.78	299.54	296.11	299.24	299.76	299.06	300.8	298.31	303.87	301.53	299.33	303.91	301.65	302.07	302.09	301.05	299.28	298.15	302.25	299.74	300.87	303.61	300.01	298.52	299.21	299.61	300.24	302.44	301	299.8	298.89	300.31	300.1	303.85	299.45	303.48	302.9	302.48	297.35	302.73	303.94	299.82	298.7	299.55	302.32	302.79
315.38	313.79	310.86	315.31	308.74	313.81	311.78	311.28	313.52	315.71	314.31	313.79	309.85	315.33	314.22	311.77	312.89	315	312.73	314.46	313.48	309.8	314.83	316.83	311.64	316.49	312.45	310.11	313.26	311.65	314.75	311.25	312	316.64	316.23	311.2	310.62	313.28	313.51	315.53	313.4	311.52	311.18	315.53	315.76	311.88	310.82	317.16	312.54	315.86
301.96	301.26	304.95	305.74	301.06	306.95	302.12	300.85	299.89	305.36	304.03	300.79	301.26	299.56	303.66	301.97	303.74	304.92	302.75	303.19	303.41	301.74	300.78	305.56	302.45	302.75	299.5	302.39	306.04	305.02	301.81	302.69	300.27	300.68	301.5	301.98	302.48	301.81	303	306.88	303.58	304.44	301.05	300.16	305.76	307.04	302.79	305.37	302.74	300.36
313.87	314.1	313.01	315.4	314.11	312.97	313.45	314.14	316.49	313.45	313.49	310.89	310.82	314.49	315.22	315.48	316.31	311.36	310.48	311.69	312.67	315.98	315.65	312	313.26	309.6	311.95	313.42	314.66	314.78	312.35	315.7	315.59	310.02	313.79	312.55	311.75	312.38	314.4	314.49	312.56	316	313.06	315.5	314.55	317.54	311.14	311.86	315.36	315.32
330.14	326.34	326.53	329.22	327.33	326.64	326.58	329.72	327.03	326.83	331.11	328.26	330.67	323.98	322.35	328.51	326.73	325.35	326.29	327.78	329.18	329.3	327.11	329.32	325.47	331.41	329.78	330.23	327.85	327.58	330.75	331.87	326.81	330.03	325.5	326.44	324.99	330.32	328.52	327.96	331.74	324.09	327.6	329.37	332.8	328.3	330.07	328.41	329.6	330.19
327.37	327.78	331.51	326.28	323.77	327.27	328.53	328.47	329.99	325.85	324.79	327.81	329.78	327.92	328.4	328.29	328.3	325.32	327.63	327.08	326.25	325.53	327.93	331.36	323.93	324.49	326.07	328.43	327.7	325.68	323.15	324.67	327.71	330.48	326.84	328.53	330.43	325.11	328.37	323.54	331.7	325.7	329.12	328.58	327.7	327.34	329.32	329.98	329.22	326.62
303.77	305.58	303.71	301.12	305.28	302.41	304.09	304.5	304.49	303.77	305.81	305.8	302.76	306.16	306.36	304.43	307.26	301.81	302.6	303.63	301.91	300.97	306.55	300.79	302.74	303.98	301.44	302.16	302.51	300.33	304.53	301.9	305.5	302.35	304.24	306.35	304.28	308.14	305.5	302.24	302.01	299.85	304.42	306.95	301.05	301.73	305.3	307.94	305.6	303.19
326.83	324.48	321.7	323.06	323.68	321.98	323.67	323.56	325.32	322.92	323.56	324.96	322.96	325.66	325.7	323.79	323.75	326.46	323.08	324.72	324.8	327.31	326.73	325	324.44	320.03	323.57	324.6	325.54	324.21	322.78	321.59	325.03	324.88	330.09	324.74	328.13	323.27	325.35	322.81	325.83	327.32	329.11	326.16	328.04	326.82	324.01	326.19	323.48	325.84
308.39	309.42	309.92	307.88	303.69	311.62	308.87	310.25	311.13	309.81	307.38	309.78	309.38	310.4	307.38	308.78	308.89	311.26	308.52	310.47	311.03	308.62	306.91	310.45	307.27	309.67	312.04	308.09	306	310.32	310.43	307.31	309.28	311.03	308.86	308.79	310.56	310.69	311.43	314.33	308.15	312.43	308.29	306.42	307.64	309	307.85	308.64	311.81	307.44
315.56	318.25	318	314.11	314.31	317.41	319.68	315.51	317.95	314.6	318.51	316.54	315.19	317.5	314.11	312.72	319.46	315.65	315.9	312.3	316.18	316.95	312.71	312.94	318.84	312.95	315.85	316	314.07	315.21	314.8	314.32	311.75	316.15	314.02	314.85	316.97	313.21	315.45	319.5	312.88	312.45	315.7	316.65	313.38	314	316.98	316.75	315.83	318.75
306.05	306.43	303.67	304.89	307.89	303.84	304.88	302.59	300.75	305.54	306.11	305.23	309.3	307.02	305.09	306.78	308.02	304.33	301.16	305.26	305.13	305.27	305.59	307.03	301.15	305.5	307.38	302.5	303.85	301.64	306.51	304.77	305.23	299.83	306.65	305.38	301.59	304.64	304.11	306.48	304.09	303.28	302.77	304.82	305.89	306.58	303.46	305.68	300.67	306.13
303.96	302.05	302.85	303.67	302.05	308.17	303.65	302.27	301.22	303.82	303.45	304.07	306.36	301.46	303.81	302.83	305.45	302.66	302.45	301.71	304.12	307.72	303.85	301.87	303.83	299.34	304.64	301.84	298.36	300.68	300.46	300.19	301.28	300.5	303.95	302.78	302.73	303.27	304.42	299.62	304.59	306.68	302.29	302.84	302.65	306.09	302.28	304.28	301.35	302.91
321.02	319.06	318.35	317.85	319.36	317.53	320.15	316.45	321.99	316.13	319.78	315.93	319.77	318.61	315.08	321.54	313	318.03	315.06	317.24	318.85	317.69	320.15	315.77	320.06	318.01	318.65	316.57	318.66	319.81	314.57	320.16	319.31	320.73	316.39	315.56	317.5	317.85	317.52	319.74	319.33	319.12	318.06	318.66	319.81	320.81	316.93	321.67	319.74	321.73
312.13	312.26	310.82	311.94	308.96	309.94	311.16	310.13	312.42	313.47	309.96	317.01	310.52	312.71	312.69	308.48	307.72	311.73	312.86	311.13	312.55	312.63	314.62	311.23	311.01	312.17	312.69	309.1	310.84	314.96	310.41	309.17	312.89	314.17	311.22	312.09	310.83	311.01	312.64	310.7	312.6	310.84	313.43	309.24	310.73	310.62	311.74	308.98	311.21	312.42
316.24	314.92	315.11	317.19	318.08	317.63	315.73	319.99	316.46	316.72	315.54	315.89	318.43	317.27	319.9	319.54	319.81	315.48	316.39	317.79	316.34	317.9	320.33	317.1	315.56	318.23	313.7	318.2	315.76	317	319.15	317.86	313.69	317.32	317.02	316.48	318.04	316.4	315.65	317.95	316.58	314.27	315.13	317.01	317.61	313.66	318.66	313.92	321.53	316.41
329.3	325.67	328.08	326.35	326.38	326.21	326.71	325.65	327.76	325.79	326.46	328.13	331.84	325.21	328.92	328.1	326.53	327.84	330.39	330.65	328.6	331.36	327.02	331.6	328.8	328.08	328.8	330.07	323.96	329.58	327.15	329.64	328.74	329.08	330.44	329.4	330.47	331.91	328.26	328.97	326.01	328.71	329.85	329.9	325.9	325.84	327.99	331.77	329.91	327.02
328.07	328	325.21	319.39	325.76	325.31	321.51	322.67	322.77	327.93	324.36	319.41	324.76	324.21	326.54	329.76	329.9	322.94	320.97	323.86	323.86	325.25	322.7	324.67	324.34	323.06	322.02	323.55	324.25	326.15	328.9	326.78	326.08	322.5	326.63	324.99	324.63	324.64	324.23	324.24	322.33	325.26	324.98	327.85	324.4	322.64	322.04	323.22	327.45	325.49
305.4	306.58	306.08	307.42	307.43	310.36	303.08	304.09	307.4	309.43	307.97	307.19	308.11	307.57	311.68	310.7	308.07	310.43	307.7	303.79	308.11	308.46	308.32	301.67	309.02	310.76	307.61	308.72	306.88	305.49	307.52	308.3	306.2	305.94	306.71	305.03	308.53	304.82	307.59	305.5	306.82	307.61	308.7	308.85	309.2	305.17	306.77	306.01	306.95	309.76
313.27	310.27	315.38	313.47	312.21	308.76	314.32	312	314.74	310.52	316.99	312.44	316.96	314.5	314.44	313.45	314.88	313.07	314.03	313.42	314.39	315.07	313.62	312.02	315.76	312.12	313.86	313.39	315.41	314.41	315.71	312	313.46	311.37	314.93	313.18	315.05	315.66	313.2	314.09	312.81	314.5	309.58	315.13	314.52	312.78	312.92	315.19	317.37	312.62
298.16	304.6	301.39	299.56	301.31	304.05	301.32	304.39	302.35	304.37	304.08	302.98	300.35	300.33	304.02	298.65	304.73	301.17	301.56	306.91	300.62	300.73	301.15	297.88	301.51	302.75	301.16	302.25	302.35	305.51	302.58	306.43	300.67	302.24	301.07	299.39	303.35	301.32	303.67	301.51	300.95	305.5	303.98	302.14	304.11	302.34	305.57	305.61	301.1	300.69
302.8	299.82	305.16	304.59	302.54	304.21	304.02	301.41	304.83	307.05	303.4	306.57	302.45	306.95	302.63	302.52	306.48	305.18	305.2	307.2	305.24	297.86	305.49	306.97	305.77	302.9	305.31	303.07	301.02	303.55	301.1	303.31	307.84	302.13	306.9	304.05	301.26	302.1	303.68	301.88	303.58	302.42	303.35	303.33	302.19	301.31	306.49	301.98	302.96	302.23
298.64	303.49	301.46	302.41	301.04	303.8	303.41	303.79	297.51	304.84	303.63	301.62	303.32	300.74	303.36	303.92	305.25	301.85	302.38	304.28	299.29	303.29	299.55	302.41	304.45	303.56	301.26	303.51	300.72	302.96	298.28	303.55	303.86	302.61	302.6	299.92	301.63	303.11	298.32	307.31	302.25	300.04	302.88	305.27	301.13	302.21	301.76	301.55	302.5	303.69
305.07	303.52	305.17	306.66	302.08	303.15	301.34	304.46	306.59	303.81	304.06	304.74	306.57	304.08	303.34	301.09	304.82	307.11	304.4	303.03	305.83	305.71	306.43	307.22	308.51	306.4	302.24	303.36	306.79	304.34	304.07	302.53	304.14	303.24	304.88	306.17	304.44	307.28	305.88	301.9	301.81	306.4	302.7	301.29	304.75	305.11	306.49	304.05	303.94	305.3
307.35	306.28	308.71	306.45	308.13	304.64	305.57	308.77	304.79	306.53	305.81	310.74	308.51	306.68	304.66	305.76	305.96	306.41	310.16	306.48	306.49	308.41	308.52	309.63	309.84	310.89	302.98	306.08	306.3	308.95	309.63	303.5	310.94	307.56	305.07	305.79	304.76	304.58	309.62	303.93	305.66	305.13	305.88	306.11	304.4	304.5	308.48	306.37	303.74	307.06
314.39	316.93	312.19	314.01	317.14	313.21	316.25	317.21	315.01	317.47	316.48	313.89	317.95	316.72	312.5	311.78	318.55	316.65	312.22	314.37	313.99	315.21	317.47	318.07	315.91	317.7	318.21	315.51	315.07	311.49	315.8	316.01	318.61	314.08	312.85	315.55	313.33	315.37	315.21	315.5	318.92	318.19	317.9	317.4	317.75	313.33	315.73	315.12	316.88	313.01
302.57	305.12	303.42	305.53	299.54	300.63	298.48	299.57	299.51	300.48	301.41	298.23	302.89	298.11	303.62	300.57	298.96	300.09	301.28	302.13	300.57	299.26	301.62	298.94	299.57	298.53	302.94	300.96	301.48	298.43	299.57	303.18	302.39	302.11	298.39	298.73	304	299.3	299.8	304.57	298.33	298.38	300.8	303.82	300.77	301.26	301.01	299.25	300.31	299
326.05	326.29	326.75	324.72	325.7	323.94	324.66	325.67	321.21	327.61	325.36	331.21	324.63	326.15	326.12	321.81	325.99	324.54	323.76	323.26	325.62	325.14	329.18	327.2	323.52	326.24	324.48	322.88	329.21	326.46	329.48	326.04	328.98	327.75	324.3	323.95	323.57	327.98	325.44	326.89	325.42	329.3	323.28	324.44	323.55	325.01	326.22	326.55	325.16	323.82
298.54	297.57	297.28	294.9	295.62	297.92	298.14	299.31	295.37	299.92	296.36	297.94	298.86	297.55	300.78	296	297.69	299	295.52	295.9	296.59	293.28	295.86	295.77	296.49	297.09	298.41	297.97	299.22	298.14	300.13	292.25	294.96	295.63	295.08	302.32	295.49	293.69	295.27	297.28	294.29	300.33	296.5	299.83	297.79	297.56	294	297.22	299.58	293.1
307.52	303.75	298.02	302.89	306.09	303.36	304.93	305.65	307.23	305.66	303.21	301.32	306.91	308.13	305.47	300.6	304.66	303.83	304.62	303.44	304.96	302.19	304.53	309.85	304.69	303.5	304.42	302.88	301.89	306.59	304.61	306.8	304.67	305.99	305.66	305.21	302.33	305.49	304.48	303.14	304.91	302.82	304.62	307.25	303.38	300.39	306.74	303.6	304.52	306.52
313.39	313.47	314.15	307.99	309.86	314.37	315	316.84	312.02	312.63	317.19	315.57	311.47	308.86	310.6	313.76	313.8	312.71	314.33	312.91	311.63	312.97	309.56	313.59	313.21	313.12	310.62	315.66	312.58	314.4	313.62	312.53	315.07	312.85	312.6	312.4	314.79	313.05	312.72	311.39	314.43	312.88	317.15	313.46	312.1	308.97	310.89	313.65	315.25	313.72
308.22	305.3	309.13	311.88	307	306.95	310.11	307.4	308.72	311.6	306.44	305.94	304.89	306.71	307.52	306.37	308.13	309.84	308.67	309.55	311.63	310.68	310.36	312.1	311.25	305.81	310.27	308.04	309.73	305.98	308.56	308.85	308.23	310.85	310.17	308.51	305.04	310.79	308.46	309.91	307.36	307.38	308.68	306.95	310.61	311.82	311.26	311.37	308.47	304.49
303.08	303.13	304.35	303.57	302.39	304.91	303.82	306.28	303.27	302.8	305.93	302.89	308.26	304.94	303.87	304.21	309.34	306.72	304.81	306.85	304.68	303.35	303.46	304.73	303.57	304.77	301.34	305.68	303.01	302.01	304.93	303.65	309.48	309.85	304.7	305.5	307.5	303.52	303.49	304.31	307.17	304.9	303.74	305.39	305.99	306.65	302.23	306.24	307.14	304.64
307.52	308.28	311.32	314.02	311.55	308.02	313.66	308.98	307.01	307.35	306.71	312.27	308.17	310.09	307.64	307.63	307.61	310.29	309.54	309.49	310.71	308.2	309.67	306.97	309.72	308.81	306.81	307.92	303.89	307.53	307.03	311.39	309.26	308.7	308.16	307.41	307.9	312.99	306.42	307.61	306.84	310.33	306.07	306.53	308.75	310.65	307.22	308.2	309.28	306.91
304.53	300.62	305.13	303.68	304.86	301.91	303.25	304.15	302.77	304.25	306.06	301.41	302.7	300.85	305.4	302.55	301.8	301.15	304.54	305.26	304.15	303.26	303.76	302.36	300.84	299.87	301.03	302.5	302.53	301.67	300.57	303.48	305.39	304.67	301.81	306.52	303.16	300.75	301.59	304.66	302.47	300.77	307.17	301.37	304.28	305.47	304.37	306.46	300.14	303.32
312.97	313.58	316.51	317.56	318.3	315.78	317.35	313.29	313.63	316.38	316.03	315.86	313.93	316	314.88	311.6	316.58	314.24	313.79	314.66	313.67	314.36	312.45	314.15	318.4	315.62	312.28	314.44	316.38	315.69	314.31	317.72	313.62	313.63	314.93	315.38	315.86	315.43	312.81	313.94	315.95	313.36	316.89	316.55	312.8	314.51	314.23	315.22	315.22	316.05
305.81	305.38	304.99	304.48	305	305.13	303.03	304.87	306.3	301.31	304.36	309.64	304.62	303.98	305.99	306.26	306.84	305.85	302.22	303.25	303.78	305.34	302.77	304.71	305.11	305.43	307.15	303.09	304.93	302.81	304.57	306.91	301.95	305.23	305.07	306.35	304.05	306.74	302.98	302.6	304.07	306.95	307.44	304.59	299.93	303.86	306.32	304.81	302.49	302.36
325.37	323.37	324.03	327.18	323.86	325.88	325.93	324.34	324.24	322.74	326.71	323.14	326.1	327.49	325.36	324.27	324.84	323.84	323.09	324.32	324.86	322.11	323.55	324.54	323.61	326.41	331.16	324.84	329.2	326	324.04	329.4	325.55	324.91	322.84	325.44	328.33	322.9	324.42	325.71	326.29	324.95	325.74	321.4	324.72	323.63	322.1	328.12	325.2	328.15
304.75	302.17	303.32	303.08	299.44	302.66	302.39	304.76	301.35	304.91	300.96	302.36	305.84	301.55	302.68	305.13	302.61	301.87	305.45	301.94	301.63	306.11	303.7	304.96	303.95	301.05	302.34	302.76	303.99	305.67	304.45	303.96	304.42	302.57	305.35	305.86	301.48	306.55	302.47	301.19	301.38	305.38	302.32	302.75	305.61	303.77	302.93	303.41	301.96	303.28
324.01	324.2	322.42	324.74	324.34	329.47	321.74	325.73	324.22	324.29	326.39	328.2	325.33	323.21	329.1	325.42	322.69	319.63	324.75	322.55	324.16	322.08	326.87	325.11	324.19	326.82	321.26	324.38	331.44	323.44	328	323.29	322.81	326.4	322.74	324.9	328.37	323.38	326.66	323.22	324.31	327.38	323.51	324.25	323.93	322.94	324.01	324.88	325.56	324.93
305.4	303.42	307.74	301.31	305.99	305.5	303.1	311.85	306.8	307.49	305.9	304.67	306.25	308.46	309.71	307.76	308.86	305.29	308.85	309.88	308.65	304	306.87	303.42	305.25	305.71	303.6	306.46	307.28	304.43	305.59	304.68	306.72	304.77	307.16	306.2	305.43	306.42	303.2	304.97	304.35	306.24	307.49	304.55	305.08	307.24	310.22	307.1	307.49	304.5
325.9	329.64	328.31	329.07	326.1	326.81	326.31	330.2	324.9	327.73	329.6	324.35	325.37	325.07	327.02	327.04	331.11	331.86	325.25	322.29	330.88	326.91	322.81	328.09	325.66	327.37	327.88	330.85	330.05	329	329.12	331.15	327.71	325.94	328.68	326.23	330.52	329.52	325.01	329.43	330.92	328.29	327.4	326.79	327.28	328.95	329.12	326.78	329.99	327.49
324.45	323.02	328.15	325.93	328.17	325.4	323.56	325.18	328.61	327.31	325.12	323.82	324.74	328.74	325.16	325.91	328.33	325.7	327.43	328.03	327.11	328.79	324.09	330.45	327.23	327.86	326.38	324.61	327.62	328.44	328.48	328.37	323.83	326.73	327.46	326.91	326.71	323.98	327.97	325.44	325.51	328.88	326.82	326.62	327.46	324.85	328.95	327.19	325.71	325.87
316.16	314.88	312.21	316.73	315.57	317.37	315.73	318.22	316.4	316.84	316.01	318.07	315.03	310.4	312.56	314.57	314.4	313.95	313.52	316.94	316.22	316.83	317.9	315.76	318.36	314.62	315.87	315.18	314.72	316.24	320.3	313.57	317.66	317.13	315.61	317.33	317.69	315.87	316.51	312.45	314.52	314.11	316.36	314.14	315.75	314.99	315.4	315.69	313.7	313.85
316.78	319.08	317.24	313.79	317.62	322.82	318.42	317.81	320.42	315.32	316.94	319.25	317.46	317.44	318.49	317.57	314.41	320.38	315.32	319.68	316.34	320.8	317.88	317.3	316.67	318.66	315.55	318.8	321.77	319.72	311.86	319.76	314.75	320.37	314.93	319.02	317.62	316.8	317.26	320.34	317.95	316.55	317.92	319.26	319.02	319.07	315.84	319.42	318.21	320.59
301.79	303.89	305.81	304.01	300.41	303.68	299.36	300.93	302.92	303.49	303.15	301.57	300.63	304.1	303.32	301.51	298.55	300.22	301.46	302.17	303.24	298.21	305.98	302.68	301.67	304.06	304.78	298.81	300.09	304.32	304.48	303.85	301.69	303.91	305.51	298.59	300.85	305.51	304.59	303.44	302.88	304.55	303.37	303.7	305.31	307.24	300.92	302.85	301.41	308.15
311.56	308.91	312.23	311.34	308.44	309.76	310.17	308.79	312.18	309.43	307.8	311.85	309.22	312.03	309.43	310.9	310.83	310.3	309.28	310.82	311.06	308.89	309.93	309.8	308.31	309.47	309.44	308.97	308.75	310.53	309.78	309.19	309.38	309.7	310.66	307.48	312.19	312.88	309.61	311.67	308.9	311.01	309.18	309.31	308.96	309.06	308	310.61	310.68	309.05
305.2	303.66	300.4	300.28	304.45	304.57	298.87	301	303.52	302.76	305.16	304.41	302.82	305.92	301.41	304.95	302.66	304	305.04	300.52	301.85	302.17	303.96	302.55	301.42	305.84	304.04	301.64	296.82	300.71	300.74	298.48	301.96	302.07	299.49	302.08	304.32	302.58	302.54	302.91	301.79	302.72	300.03	301.74	303.64	304.21	301.91	304.23	302.64	304.54
310.02	313.05	313.47	314.78	314.74	314.19	313.03	312.53	312.03	312.64	316.18	314.22	313.87	310.95	311.4	312.06	310.04	315.98	309.73	311.81	320.24	314.56	315.13	313.59	310.8	312.59	313.2	313.32	318.12	315.32	315.85	309.11	311.8	312.22	314.16	313.06	312.99	315.7	312.35	311.37	315.49	316.36	315.56	313.45	318.02	311.53	310.96	314.25	315.61	313.44
314.5	317.09	311.74	311.56	314.7	313.67	312.42	313.85	314.93	312.61	316.98	313.65	312.1	312.5	312.14	314.2	318.34	314.67	310.55	310.85	312.56	312.85	312.48	311	317.66	314.03	311.93	313.21	315.54	313.46	314.58	314.24	310.42	311.65	312.45	315.5	312.17	313.9	315.71	314.96	312.81	313.34	315.26	314.16	315.67	311.13	312	315.54	314.22	312.91
296.88	297	295.41	295.18	294.78	292.22	297.24	294.96	291.12	296.8	297.27	290.15	292.16	293.94	294.06	296.75	295.04	294.51	295.62	295.95	298.25	295	295.49	292.61	292.05	292.08	293.98	296.7	299.78	298.07	295.42	290.4	294.53	294.79	293.14	296	292.87	294.4	294.83	293.62	292.55	293.65	294.53	298.05	292.91	293.31	294.85	296.77	291.6	294.5
300.58	302.11	302.95	296.43	298.23	296.01	301.43	300.78	294.48	301.4	300.64	299.35	295.9	297.37	300.23	300.2	297.94	297.81	297.84	301.09	299.03	299.29	301.42	299.58	300.89	300.14	299.98	301.43	300	300.03	301.54	297.72	299.92	297.81	298.13	299.11	297.31	301.13	301.61	299.74	299.99	300.18	299.41	299.72	300.96	300.91	300.79	299.32	299.94	301.15
306.19	307.66	306	304.85	304.62	308.39	306.78	307.82	307.54	309.79	304.95	307.13	305.51	307.52	302.97	302.6	302.68	305.51	305.11	306.1	309.46	306.65	307.16	307.63	308.53	307.51	305.7	309.77	306.82	310.03	304.58	303.34	307.26	308.11	305.27	308.55	301.28	305.88	310.71	303.4	303.72	303.17	303.9	302.49	301.37	306.46	307.57	305	307.72	307.17
303.84	303.77	303.99	305.22	304.6	300.9	301.95	303.7	301.79	303.21	301.2	303.98	303.85	301.33	300.7	301.49	301.22	303.58	302.66	299.09	301.37	302.72	304.22	300.29	304.62	305.9	303.6	302.8	304.94	302.54	300.69	303.73	302.57	304.13	304.74	302.02	300.76	303.87	303.67	305.1	302.51	303.2	306.17	302.96	304.64	306.44	304.66	303.55	304.22	304.1
298.79	304.09	300.68	300.14	297.69	303.67	299.84	304.15	302.03	305.56	306.19	305.46	300.39	303.78	301.95	301.1	307.17	304.37	304.44	303.16	304.29	302.68	299.86	301.23	304.35	301.54	300.6	300.35	304.15	302.75	302.41	301.63	301.57	299.53	300.01	300.55	300.16	303.97	304.23	303.24	303.69	305.27	300.32	305.1	304.36	303.91	297.68	300.7	300.49	304.08
329.27	324.46	325.16	322.67	327.14	325.01	324.05	324.71	323.24	325.02	324.86	323.54	322.23	325.92	321.9	325.66	322.13	324.63	324.32	327.2	324.5	327.95	323.62	326.62	326.3	323.18	326.34	323.46	326.6	324.13	325.15	325.98	323.93	325.11	323.28	327	328.7	327.25	324.33	322.45	324.22	324.95	327.7	322.99	326.34	324.53	323.96	323.06	321.54	325.99
314.42	312.09	311.89	308.97	311.86	311.65	309.55	307.66	307.73	312.19	310.46	313.78	313.66	312.72	309.83	310.57	311.39	308.44	313.78	310.66	313.9	308.58	311.17	313.12	311.51	313.78	313.3	309.97	309.47	312.06	315.31	309.96	314.79	312.08	311.6	311.93	313.2	312.01	311.69	313.35	312.99	309.99	309.43	314.28	308	312.96	317.4	313.34	311.03	310.23
305.18	304.39	302.31	304.3	307.39	306.88	305.69	304.05	305.77	308.47	306.62	305.3	306.16	306.75	301.37	304.43	302.55	306.88	305.8	305.92	304.87	303.96	305.59	304.08	306.37	305.25	304.33	303.2	306.88	304.76	303.75	307.46	309.42	307.9	304.28	305.48	303.55	307.29	310.32	304.52	304.75	305.59	300.58	307.01	306.41	306.29	305.91	306.83	304.71	304.53
315.88	308.92	310.17	312.54	310.85	309.04	311.1	309.18	306.93	310.42	309.86	309.07	308.27	307.33	309.09	314.2	306.32	314.42	310.37	312	312.4	311.23	309.87	310	308.76	314.06	308.81	309.54	309.27	308.09	313.16	310.15	310.11	313.06	311.95	306.84	313.01	309.97	309.46	308.92	310.52	312.42	308.96	309.45	309.78	309.86	309.42	310.48	308.56	310.75
314.59	314.35	313.28	311.63	317.25	312.23	316.86	314.63	317.82	315.42	315.27	316.65	318.03	312.88	313.41	314.56	315.24	312.81	311.85	313.35	311.27	313.81	314.11	312.65	314.7	313.82	313.64	312.02	312.67	313.2	316.84	313.05	315.33	316.84	311.38	312.68	315.49	316.45	313.42	312.65	312.22	312.42	312.89	316.02	317.18	314.34	311.56	314.23	312.11	313.85
306.25	304.54	302.6	305.97	301.75	301.04	302.26	302.4	299.78	299.21	300.83	303.46	303.95	303.01	300.15	299.96	304.12	302.76	300.92	302.54	303.36	304.29	300.97	305.92	304.65	302.21	305.42	303.07	302.3	301.17	304.22	301.54	302.35	298.22	302.2	301.34	301.33	305.3	300.98	302.84	301.19	301.97	301.8	303.47	304.57	302.24	301.53	300.83	303.66	304.34
319.01	320.73	319.29	320.74	323.94	320.34	321.67	320.95	321.33	318.71	316.44	320.94	320.99	318.25	317.63	321.5	319.65	319.25	316.76	319.43	319.45	318.17	322.47	316.83	320.62	318.08	319.26	316.4	317.95	318.92	319.41	317.15	318.49	319.3	315.62	316.04	317.3	320.26	318.24	318.88	316.75	316.26	317.4	323.73	317.46	316.33	317.08	320.68	321.95	320.07
307.25	304.02	305.64	308.04	306.61	304.02	308.35	307.22	306.2	307.15	304.39	311.75	308.5	310.26	306.71	307.86	306.38	307.23	306.16	307.45	307.53	306.68	303.12	310.47	304.89	308.61	306.49	306.04	306.9	306.57	304.71	306.52	306.3	308.28	305.12	304.4	308.78	305.64	305.48	306.32	305.92	304.73	305	305.12	306.94	312.84	307.41	310.51	310.42	307.76
307.07	307.8	308.79	310.48	309.15	311	311.1	308.05	304.94	305.69	305.65	310.09	308.39	306.07	308.29	306.71	308.26	306.49	310.91	306.51	309.67	308.39	308.2	306.57	308.48	311.87	308.54	305.17	306.67	309.66	309.96	309.59	309.71	305.74	307.93	309.18	311.72	306.79	311.11	310.39	305.9	311.4	310.63	305.33	309	309.42	307.05	308.81	306.71	307.07
317.04	310.36	315.29	312.51	317.22	313.08	314.57	308.67	313.87	310.97	311.95	315.63	315.61	310.52	308.55	311.56	312.55	313.87	311.51	311.96	314.31	312.84	313.22	312.35	313.39	315.74	313.16	313.91	314.12	313.46	312.52	313.83	314.22	312.74	313.27	312.61	313.95	313	313.8	313.13	313.67	318.9	311.56	313.07	310.96	313.88	315.6	310.13	310.91	312.01
317.97	316.56	313.54	317.15	317.13	318.62	316.67	316.1	320.66	315.51	319.99	316.76	315.67	317.31	316.39	318.24	316.35	314.34	315.8	317.63	315.39	318.33	318.51	318.82	320.13	315.93	317.14	318.59	318.66	316.83	316.31	315.23	316.89	321.25	318.56	318.26	318.12	318.06	317.99	314.84	318.26	317.17	318.17	320.54	315.82	312.44	316.63	317.74	318.15	316.8
312.73	310.71	316.13	314.13	314.53	312.51	312.94	315.2	315.93	311.9	313.11	311.44	313.51	310.59	309.81	316.34	309.92	314.76	314.09	313.55	312.25	311.81	312.99	314.15	313.4	311.21	311.62	316.3	313.54	312.35	311.91	309.88	313.54	313.92	313.01	308.72	312.44	315.68	315.86	310.99	312.57	313.23	313.88	313.25	311.69	315.48	311.94	310.9	314.93	312.13
299.11	300.74	299.74	301.03	301.42	303.37	302.09	303.62	304.81	301.58	302.53	299.93	299.54	301.44	301.22	301.84	302.3	302.69	300.63	300.01	300.61	300.97	304.23	298.68	302.5	298.87	297.71	301.21	303.56	298.81	300.54	300.51	301.07	302.5	300.21	303.46	300.38	301.03	299.38	301.2	302.65	303.88	299.58	302.67	301.58	298.86	299.1	300.05	300.26	304.26
297.09	295.51	295.01	294.43	298.45	296.76	295.43	296.52	296.37	298.39	297.31	297.2	296.3	296.98	296.03	298.76	296.98	297.4	298.27	298.44	299.97	295.14	293.47	295.75	299.39	294.77	298.14	291.66	296.74	295.23	299.63	296.31	297.69	296.56	300.17	296.88	300.92	296.44	298	300.72	295.69	301.42	297.27	295.59	297.82	296.22	299.9	293.99	294.94	298.4
312.95	308.31	313.78	309.03	312.37	316.41	312.01	313.4	314.03	314.18	315.73	312.34	313.11	311.22	312.53	312.82	313.5	312.04	312.46	314.02	313.34	315.61	308.73	314.06	312.5	312.69	309.03	312.32	311.8	310.52	312.19	314.84	313.4	313.31	316.03	310	314.88	309.87	314.24	312.44	315.11	315.67	311.65	311.65	313.6	312.46	311.34	314.02	313.94	312.82
314.6	312.56	313.39	308.57	308.22	309.94	308.1	313.82	309.62	311.59	313.39	314.2	316.23	311.68	312.41	309.97	316.04	315.96	314.42	312.39	313.89	310.39	315.85	309.26	311.14	312.81	310.49	314.95	311.88	312.48	311.49	313.78	307.68	308.77	309.24	313.17	308.23	312.47	309.68	313.38	309.64	310.76	319.75	313.83	312.55	309.46	313.01	311.46	308.17	314.24
291.87	296.08	294.92	291.65	295.24	294.4	293.62	296.01	293.98	293.01	296.67	292.83	291.39	297.2	295.72	292.34	297.25	297.32	298.33	295.02	292.56	289.92	295.1	293.55	296.66	296.76	291.98	292.45	295.02	294.37	293.28	296.72	295.22	298.01	295.05	296.34	293.48	293.96	291.59	295.24	293.26	296.34	293.09	296.7	293.48	292.93	292.38	296.12	295.16	294.25
305.46	300.95	304.03	302.58	303.18	302.46	301.55	301.88	300.97	300.24	299.3	302.25	302.27	305.13	303.71	299.2	305.16	302.77	304.55	303.68	304.7	305.01	302.86	299.66	303.69	302.28	301.7	305.18	305.02	302.05	305.62	301.09	299.63	300.47	300.89	304.16	304.32	299.3	303.95	302.78	298.65	303.89	304.37	303.31	301.35	299.6	298	302.09	303.33	304.11
313.29	316.09	312.45	314.03	311.29	315.89	313.56	312.72	315.02	312.57	312.88	313.1	316.36	313.1	308.98	309.58	313.21	311.95	311.17	312.41	311.71	314.1	312.67	312.67	310.62	313.67	311.55	315.23	313.29	316.08	312.53	314.41	311.11	312.82	315.78	310.76	311.6	313.12	312.78	311.41	311.92	312.94	310.96	312.75	311.67	312.57	310.43	312.81	315.96	309.86
306.38	304.27	307.73	302.15	303.69	305.21	309.65	309.01	308.86	307.68	308.66	301.41	305.84	304.52	307.22	306.76	304.92	309.54	308.52	306.72	307.21	308.81	307.77	306.87	309.84	304.85	307.13	310.45	302.52	305.46	306.93	308.79	305.39	304.23	307.47	305.84	308.87	306.79	305.17	307.75	307.47	305.67	307.4	307.39	307.99	306.66	304.42	304.92	304.94	305.36
306.91	308.05	304.83	308.65	309.57	307.95	307.44	308.8	308.22	305.45	306.59	305.9	304.81	309.33	309.81	308.06	309.03	306.32	303.19	306.24	310.86	305.76	308.24	307.58	310.81	309.53	309.04	306.45	306.74	308.65	306.29	306.94	306.46	307.71	306.43	305.68	309.96	307.79	307.97	306.65	308.89	303.79	309.44	307.8	310.67	308.67	309.68	307.65	309.3	307.98
312.5	312.69	314.54	310.95	314.52	314.92	311.27	313.53	313.13	315.65	307.96	314.43	314.92	314.82	310.51	309.59	314.66	311.12	313.99	312.84	309.15	312.31	314.67	309.61	314.96	312.01	312.06	312.68	310.79	312.49	314.72	313.21	313.2	312.83	311.25	315.32	310.62	312.91	315.05	309.14	312.12	315.21	311.53	314.04	314.23	310.48	312.61	312.01	311.86	309.98
316.68	317.46	318.2	324	317.83	322.21	316.8	314.21	317.52	318.39	316.46	315.94	320.56	318.74	320.37	317.49	319.83	316.07	322.23	318.47	316.02	319.54	320.69	318.88	320.11	320.83	318.57	318.14	320.01	319.25	317.56	321.12	320.76	317.81	317.4	320.49	322.19	319.85	319.69	319.18	318.18	317.83	320.58	321.87	315.07	319.6	318.16	316.07	317.57	322.02
308.98	310.51	313.69	315.01	313.31	313.64	311.6	313.57	311.14	314.09	309.39	314.48	312.97	311.1	312.02	315.02	311.35	313.43	314.32	310.14	311.81	314.73	314.3	313.3	314.09	313.47	315.14	312.69	311.59	313.74	315.75	313.23	314.06	314.92	309.83	314.81	317.18	314.09	316.43	311.23	311.01	312.32	312.38	314.66	308.26	312.46	314.55	312.58	313.45	312.15
319.59	313.89	316.31	317.92	315.55	316.68	314.43	316.72	315.31	313.88	316.88	312.6	316.69	316.73	317.34	316.98	319.81	318.25	316.65	316.05	315.76	317.14	316.14	319.52	312.56	315.91	315.7	318.29	317.81	313.02	317.12	316.56	315.4	315.96	317.56	317.33	316.52	312.44	315.26	316.11	320.26	316.52	320.1	316.97	317.24	317.94	319.45	317.15	312.45	314.93
304.91	301.21	304.78	302.78	307.56	306	308.09	301.95	303.42	305.6	304.18	303.88	302.89	304.03	305.51	306.47	305.04	307.86	304.88	304.95	300.64	305.88	304.19	307.24	302.55	303.61	304.7	303.29	306.32	303.59	307.23	304.44	303.9	308.35	302.89	301.97	303.31	303.91	303.55	304.53	304.51	301.45	307.77	306.97	310.7	302.59	306.38	306.52	303.36	305.19
299.28	295.97	301.41	296.85	303.54	298.43	299.71	301.61	300.78	302.51	304.42	297.74	302.42	299.68	301.53	298.38	302.15	302.12	302.28	295.11	297.33	299.57	301.01	301.18	299.3	296.98	300.66	305.14	302.67	304.11	297.88	298.1	300.27	300.27	299.62	301.15	298.15	302.22	297.52	300.37	299.5	299.8	299.22	299.6	300.77	301.05	298.76	299.68	302.02	301.99
330.4	327.45	327.54	328.15	324.07	326.49	326.5	326.99	328.79	329.06	330.09	326.18	328.74	330.62	329.63	331.1	327.95	329.58	328.28	324.4	326.9	332.34	327.72	330.49	324.7	329.25	327.8	327.4	325.6	326.08	328.54	330.16	328.59	328.63	328.82	331.28	324.71	327.5	328.54	324.92	330.1	328.85	328.5	329.44	327.47	327.52	324.05	328	330.5	327.3
306.57	310.52	312.38	307.55	307.47	303.73	309.81	306.36	308.93	311.31	306.33	308.08	306.87	308.91	308.65	309.34	307.26	310.14	307.17	308.86	309.38	309.69	308.91	308.58	306.4	306.65	309.62	307.98	308	306.63	305.54	309.33	310.1	309.77	308.4	306.3	309.41	309.13	308.77	305.35	311.62	304.77	311.47	307.96	310.23	308.71	308.67	309.61	308.83	311.16
319.36	321.89	321.16	316.13	316.06	319.78	319.07	320.51	316.81	320.34	317.55	318.52	320.32	319.27	318.19	316.35	321.57	321.42	321.54	316.17	317.54	320.01	318.54	316.31	323.02	319.29	321.14	318.46	320.57	317.99	316.93	317	319.46	321.46	318.09	318.91	320.55	318.89	322.19	321.33	318.74	317.95	319.32	320.56	320.68	318.83	320.03	317.51	322.45	319.87
309.01	304.87	305.94	306.2	304.71	305.49	307.49	306.47	306.76	302.32	309.75	307.81	300.95	307.16	306.81	307.8	311.04	303.68	310.72	306.17	307.59	308.78	302.96	305.19	308.03	305.56	308.65	307.14	306.21	308.08	306.41	306.71	309.54	310.49	308.1	309.04	310.21	305.16	306.93	308.27	308.41	308.4	308.68	308.07	310	305.63	304.97	307.01	309.93	305.9
314.58	311.21	313.58	314.19	313.45	311.7	312.88	312.97	315.23	310.88	310.14	308.82	314.48	314.46	314.16	316.99	316.2	317.25	311.05	312.53	312.78	314.6	317.34	316.3	314.35	309.93	312.17	311.88	315.08	312.92	311.27	315.61	314.06	315.26	310.19	310.78	312.18	310.83	312.21	310.94	313.1	313.78	315.05	313.63	310.34	313.73	314.48	316.07	314.5	314.7
305.05	307.26	307.73	310.39	307.22	312.11	306.19	307.29	308.1	312.77	314.06	305	307.42	306.4	307.57	307.99	308.82	307.16	308.29	309.75	306.51	305.95	307.63	312.08	310.16	310.15	308.2	308.46	311.81	309.21	308.43	313.88	304.62	310.79	308.75	308.99	312.17	309.54	305.48	310.61	306.93	308.1	310.33	307.39	308.84	309.7	308.97	306.75	306.73	304.88
319.41	316.68	316.37	319.76	319.26	317.82	320.68	319.73	321.07	316.47	320.07	318.63	317.72	320.45	320.52	319.94	314.18	319.8	317.55	320.24	316.89	317.58	321.26	317.36	318.45	316.29	315.98	320.88	315.35	323.26	321.14	316.55	319.04	317.11	316.69	319.35	319.46	320.75	321.87	317.27	316.08	318.76	318.8	318.84	320.86	315.48	318.39	319.97	318.5	320.06
309.2	305.58	305.92	306.82	305.69	305.46	308.25	307.59	304.68	305.02	305.64	310.82	306.21	308.14	308.08	304.12	304.79	303.78	303.82	304.66	307.23	308.42	307.86	304.25	305.13	311.65	303.43	303.16	305.3	303.97	307.61	302.59	305.2	306.08	301.97	308.73	306.51	300.91	308.05	307.4	303.89	309.27	308.69	302.13	303.2	306.1	307.82	303.65	307.04	306.04
319.88	317.8	318.35	320.75	314.34	316.76	318.3	319.68	315.77	318.09	317.9	317.32	317.03	313.9	318.83	317.48	319.46	317.79	317.18	315.9	313.75	319.39	318.7	315.22	316.99	315.6	318.13	320.22	315.72	319.47	314.44	312.12	314.57	317.96	315.37	315.4	319.86	317.15	316.18	321.04	319.84	318.32	318.55	317.99	319.63	316.12	318.86	316.29	315.77	318.05
314.49	319.35	321.92	318.24	317.76	319.18	320.05	317.62	321.66	317.37	317.14	316.43	318.36	319.68	319.07	317.99	321.35	318.35	317.58	317.58	317.4	319.36	317.12	319.02	317.97	319.82	319.33	321.9	318.11	316.25	321.09	318.75	315.14	317.84	314.82	312.73	319.21	317.24	318.68	318.11	319.14	317.64	319.33	318.53	316.61	318.62	316.63	320.34	318.47	316.27
313.71	311.61	317.32	313.58	309.2	312.42	314.35	314.34	313.32	316.6	313.19	314.98	311.7	312.92	309.08	315.39	312.42	309.37	314.66	313.12	313.19	312.54	316.06	314.12	314.01	315.98	313.6	314.11	319.73	312.93	315.05	315.78	313.12	311.57	313.31	309.1	313.45	315.51	312.78	312.34	309.97	311.23	315.4	314.79	315.19	315.16	311.51	312.29	312.67	313.1
307.64	311.12	306.94	305.44	309.08	308.7	310.97	307.44	308.22	309.56	309.49	310.13	309.89	311.34	307	307.67	309.92	310.71	312.07	311.6	309.12	306.68	308.57	309.2	310.32	310.69	313.31	312.03	308.14	313.12	309.92	306.21	305.74	309.13	308.69	308.56	311.7	308.8	312.3	311.01	309.68	307.59	307.38	314.26	307.72	311.82	312.09	308.11	307.87	306.2
296.69	294.9	297.02	297	297.42	298.18	294.82	294.4	293.83	292.79	297.37	293.47	295.38	295.79	295.44	299.51	298.8	294.34	298.46	295.9	294.98	294.67	294.71	297.68	297.47	297.55	293.78	299.37	294.94	298.26	298.26	297.08	296.14	297.83	299.22	296.42	297.04	295.41	298.62	295.42	295.89	294.03	298.21	297.03	296.32	302.88	298.63	297.52	295.18	295.36
312.59	308.63	315.12	313.56	312.26	312.26	313.69	311.73	308.36	313.69	310.56	309.58	311.57	309.14	310.68	317.23	313.27	315.79	309.78	308.85	314.77	314.08	309.14	312.69	312.95	315.82	312.62	311.96	313.84	316.51	313.45	315.09	313.33	312.78	313.48	314.55	314.2	314.65	316.24	312.32	315.6	311.54	311.03	311.36	313.88	313.63	313.27	313.19	312.44	311.25
325.22	325.87	323.04	326.39	325.78	325.39	323.9	323.05	325.94	325.74	322.99	323.43	328.46	326.05	326.89	324.45	323.33	323.08	323.13	327.92	325.06	325.31	324.76	324.95	328.07	326.3	324.92	326.09	325.5	323.93	322.67	324.15	326.83	320.07	321.86	327.73	322.31	326.36	325.14	323.85	328.45	325.51	322.69	324.45	325.45	322.53	325.69	322.05	325.1	322.83
302.4	300.8	300.07	302.19	301	300.93	303.31	301.24	303.6	303.04	307.08	301.88	300.76	301.59	303.57	303.03	302.62	298.1	300.08	301.83	300.05	301.31	302.13	301.19	296.93	297.13	303.08	303.69	302.25	302.62	300.56	301.86	299.92	297.91	300.12	301.29	301.46	299.07	301.21	299.05	298.48	304.36	307.61	303.53	301.84	300.9	298.93	300.24	301.06	298.89
303.95	302.92	301.97	300.52	304.97	303.77	303.7	307.09	302.53	305.26	301.95	302.66	301.58	300.47	302.45	301.96	302.62	303.39	304.73	304.16	304.46	301.75	305.31	302.93	302.11	304.86	301.66	305.47	302.46	302.24	306.06	303.73	301.81	301.78	299.91	303.95	300.18	305.01	302.4	302.84	305.51	304.01	302.23	301.77	302.74	303.24	302.98	301.44	300.07	301.38
304.46	300.5	303.91	302.18	302.14	302.96	305.64	301.15	303.29	305.39	306.76	301.95	303.09	300.9	302.33	304.36	305.72	301.56	303.47	304.23	303.22	304.72	306.01	306.87	304.97	302.29	303.07	305.01	302.97	302.25	304.14	303.55	302.15	302.12	304.36	302.66	301.46	302.25	302.54	305.32	305.34	306.02	302.22	302.34	300.17	301.54	305.51	300.83	301.78	301.62
326.03	327.89	328.59	331.85	323.55	330.53	331.54	326.74	324.11	329.96	326.53	329.56	327.53	329.58	326.2	328.19	330.21	329.58	324.72	326.85	326.36	328.36	330.05	328.09	328.23	325.69	328.16	329.42	330.61	327	325.62	331.02	329.39	329.79	326.17	329.84	324.77	324.93	326.56	331.11	330.88	324.9	330.26	323.68	326.05	325.43	328.61	328.05	327.14	328.1
310.93	312.71	316.18	312.76	314.9	314.71	312.78	313.45	311.09	310.81	309.51	315.03	310.49	313.73	312.91	313.27	311.25	311.79	311.43	313.4	313.03	311.2	313.59	311.35	310.49	312.83	312.95	313.87	308.35	314.13	311.39	314.96	313.17	312.09	314.09	312.96	314.1	312.9	314.77	311.38	312.37	316.09	313.37	313.32	310.28	312.41	313.3	313.69	310.7	310.85
304.72	301.96	305.55	307.65	307.57	302.19	304.03	300.45	304.85	304.59	301.94	304.32	305.5	301.22	304.71	303.75	303.87	300.8	306.35	301.69	303.69	306.3	301.35	301.55	304.97	301.84	303.99	305.05	303.55	305.79	301.59	301.48	301.86	301.7	302.73	302.84	305.16	302.92	304.35	301.29	304.91	299.53	304.66	303.68	304.26	298.25	305.26	302.81	307.8	306.65
293.3	292.48	294.19	296.43	293.53	298.93	293.39	295.33	294.05	292.71	296.35	295.33	295.63	296.67	293.64	292.43	297.74	296.08	294.93	297.26	292.19	293.73	294.44	291.88	298.65	295.68	297.91	292.91	294.38	299.26	301.77	293.44	295.59	296.63	291.03	296.03	297.7	292.73	296.24	289.68	290.78	296.03	296.09	295.25	293.77	292.2	295.66	292.43	294.28	294.89
326.83	327.56	327.25	324.76	323.2	329.13	327.59	330.92	327.14	329.2	324.76	325.01	328.96	328.49	327.53	328.22	328.32	328.95	328.62	327.62	326.89	325.42	325.92	330.02	327.94	325.03	329.01	325.27	327.36	328.8	324.91	326.35	327.47	330	322.61	325.39	327.81	324.22	326.75	326.06	327.61	327.24	329.11	331.17	325.44	326.23	326.32	327.64	326.09	328.02
301.89	300.28	300.54	300.97	302.53	301.4	304.05	302.37	298.94	299.64	301.25	299.24	301.83	298.07	300.57	303.56	299.62	299.51	301.84	297.04	302.87	301.71	305.68	302.11	303.2	299.98	302.09	301.34	300.83	302.64	299.71	303.61	297.28	302.04	303.21	299.92	301.1	299.3	299.81	299.73	300.32	301.17	301.8	299.02	300.32	301.37	301.9	299.97	299.34	300.64
313.52	315.8	313.91	315.99	315.4	312.83	314.02	316.24	312.76	314.79	317.92	315.88	315.76	314.13	316.72	316.81	313.52	313.33	318.49	314.24	314.37	314.56	316.15	312.67	315.6	314.4	315.9	314.93	313.94	315.43	313.61	313.65	316.76	314.29	314.54	315.49	314.94	313.8	317.19	312.4	315.73	317.27	316.3	315.59	314.63	312.62	313.74	313.12	317.12	314.45
298.9	302.44	298.69	297.87	298.98	299.25	299.61	301.72	300.26	302.45	300.76	298.49	301.11	299.19	297.85	300.9	303.08	301.48	301.69	301.71	298.27	301.72	300.87	301.95	301.24	300.05	302.59	299.94	300.7	299.27	300.78	297.74	296.39	302.99	301.08	298.65	297.72	301.42	296.74	299.92	301.11	299.23	299.01	302.17	301.24	301.08	299.86	297.24	298.61	297.96
304.49	302.15	303.7	304.04	299.24	300.31	303.39	302.32	304.67	304.42	305.55	304.5	299.27	304.85	305.77	305.24	303.51	301.95	300.9	300.07	300.19	303.97	305.27	302.45	300.71	302.28	304.72	304.02	303.28	305.92	301.52	307.01	303.19	304.55	302.86	300.09	303.51	301.23	303.06	305.03	304.56	300.72	304.41	301.49	303.57	304.54	303.31	299.69	300.82	301.72
326.6	324.59	324.42	324.22	328.54	325.34	323.25	322.04	323.14	323.76	324.77	322.78	324.2	325.51	327.02	326.62	325.72	323.86	326.7	323.07	327.27	323.44	323.12	323.42	327.95	321.58	322.99	323.62	323.6	324.78	320.43	324.3	323.67	323.85	324.88	323.91	326	325.14	324.33	323.61	325.88	324.92	326.09	328.55	324.16	322.69	324.96	328.78	327.24	320.41
316.01	315.82	313.69	316.76	315.75	318.64	316.66	322.16	316.42	317.67	317.92	320.36	316.47	316.88	315.65	314.37	315.51	317.55	317.3	315.81	317.25	316.97	317.71	315.74	317.42	317.57	319.04	314.16	317.79	314.13	315.5	316.61	317.92	316.23	317.83	318.28	318.39	315.38	317.81	317.79	318.77	316.85	318.48	313.85	316.07	317.94	320.33	314.52	315.98	318.89
329.3	328.67	325.5	328.74	326.82	326.01	328.13	332.66	326.47	327.79	322.66	327.72	329.6	326.56	330.92	330.4	326.14	327.57	327.06	325.92	325.28	333.78	328.56	329.56	327.93	331.85	327.12	326.13	330.25	327.1	328.87	328.51	329.49	329.39	329.85	327.84	329.01	330.99	328.95	330.09	329.89	328.67	327.13	327.89	329.5	326.73	331.9	326.28	328.81	325.34
314.52	314.75	318.7	314.33	313.45	315.55	318.12	313.94	313.58	318.46	322.18	314.32	320.1	315.81	320.52	314.55	316.35	314.4	314.31	315.51	319.18	317.43	320.46	314.92	318.99	315.74	319.44	318.15	318.92	321.08	314.98	316.42	318.64	318.11	317.25	316.26	313.88	317.74	318.15	316.77	315.22	316.01	316.3	313.08	314.65	317.68	315.16	315.57	318.3	316.32
320.77	317.24	316.46	318.93	319.71	318.1	318.64	315.5	320.1	320.89	319.78	316.51	320.87	320.4	315.85	317.01	319.22	315.99	316.9	315.88	320.7	317.47	319.14	316.91	318.61	317.81	319.36	317.83	319.41	317.52	322.69	316.47	315.52	318.66	317.13	319.97	319.03	318.58	319.15	320.2	319.63	319.83	319.69	318.27	319.4	316.72	318.04	317.61	317.52	316.57
315.55	316.57	319.5	315.23	315.01	314.34	314.69	318.11	317.99	315.75	317.11	315.67	318.79	318.02	315.21	317.6	316.2	315.2	317	317.94	317.54	318.43	313.49	316.37	317.24	315.24	316.47	316.85	314.65	314.53	313.68	318.86	315.59	316.02	313.91	316.84	316.06	317.52	316.12	316.07	315.83	315.77	317.77	317.47	318.2	314.46	316.32	315.29	317.7	316.45
310.22	314.97	315.73	315.82	311.72	314.51	312.93	311.96	314.56	310.59	315.65	312.04	311.47	311.68	315.18	308.56	314.66	312.8	315.78	316.53	313.4	314.18	313	313.73	311.15	313.11	313.23	311.98	309.61	316.15	312.37	312.05	313.99	313.21	315.28	312.32	314.46	313.95	311.14	316.06	315.7	314.48	313.5	315.45	312.07	316.52	313.49	314.87	314.13	309.57
309.96	310.97	311.63	307.8	311.15	311.35	309.79	312.05	309.02	309.62	310.83	307.61	309.32	311.07	310.44	309.57	313.6	310.48	306.89	309.85	311.48	310.47	307.57	311.18	313.24	312.35	311.87	312.16	311.56	309.36	311.4	308.46	312.71	310.22	312.96	311.33	314.02	312.51	306.75	309.51	308.23	310.24	311.98	307.69	314.73	311.03	310.71	306.71	310.03	310.1
313.1	311.95	311.83	316.45	315.17	317.15	310.65	315.06	312.69	314.75	314.78	311.34	313.65	311.44	313.28	311.13	310.29	315.37	315.06	312.53	312.45	313.74	311.44	310.52	314.62	314.73	314.14	313.03	313.39	313.49	315.36	316.36	310.75	314.6	314.86	315.7	313.42	312.18	313.95	313.83	314.78	309.9	315.35	314.61	314.42	312.57	313.55	317.22	313.51	317.15
298.73	301.28	300.92	300.49	300.35	301.93	299.36	298.6	297.92	301	300.21	302.93	300.64	303.22	301.23	302.79	300.37	300.77	301.3	302.65	298.16	301.08	297.07	302.42	300.32	303.27	298.17	300.44	303.23	301.54	300.8	298.13	299.12	299.4	299.59	300.99	299.06	302.35	299.16	299.6	296.26	296.82	303.19	299.99	301.64	298.93	300.97	298.41	306.33	296.35
313.98	315.46	317	313.9	312.14	312.51	314.46	320.15	318.29	318.84	312.19	312.77	316.83	320.1	319.19	316.64	310.98	314.95	316.37	315.57	315.67	313.78	314.05	310.9	315.36	315.48	315.06	316.84	311.74	316.56	314.62	320.14	313.27	315.57	314.12	314.26	313.52	315.53	316.54	315.44	316.16	312.23	314.63	312.65	312.28	313.69	314.83	315.21	316.21	311.18
313.19	316.13	314.69	316.71	318.29	315.8	313.89	315.6	314.27	315.44	313.58	316.53	317.36	315.07	313.42	316.02	315.77	315.65	316.67	314.93	314.62	317.05	315.57	318.32	317.13	319.43	318.5	314.85	314.89	315.91	320.05	316.38	317.81	313.74	315.89	314.21	315.42	314.76	312.2	317.78	315.2	319.49	314.39	320.54	318.22	315.13	314.39	316.55	316.12	316.05
320.96	323.05	315.19	315.18	321.4	317.92	318.78	321.76	315.91	317.18	315.18	316.73	317.98	322.37	318.16	317.18	320.47	318.87	319.08	315.23	319.13	317.69	317.2	319.75	316.32	315.85	320.35	320.16	316.7	317.6	321.11	319.34	320.46	314.37	316.9	318.74	317.51	319.47	319.42	318.75	318.41	319.32	321.92	316.42	318.89	315.35	321.09	320.61	316.49	320.64
316.41	315.24	314.15	315.52	314.02	316.85	311.96	313.35	311.04	315.24	314.2	312.45	314.11	309.34	312.45	314.19	317.38	312.49	312.89	314.03	314.93	314.49	314.63	316.17	316.44	312.81	312.88	316.91	315.34	314.24	314.96	311.84	310.18	315.05	316.77	313.59	315.16	314.14	313.87	316.39	318.9	312.69	317.21	319.14	316.05	313.77	316.58	313.53	313.95	313.72
305.4	305.56	309.51	305.47	306.52	307.43	306.48	304	307.07	309.23	304.37	305.41	307.72	304.93	306.34	311.84	309.67	306.58	305.56	303.24	307	304.48	306.45	306.81	308.68	309.83	304.9	306.64	307.05	304.51	308.71	308.73	304.94	305.77	305.96	305.29	309.69	303.74	307.16	308.04	307.07	303.35	307.94	308.24	306.98	305.7	307.76	306.08	307.34	305.41
308.89	301.23	304.5	305.99	302.21	304.35	305.37	303.68	303.42	304.9	306.65	307.06	304.76	307.78	302.6	303.87	307.03	305.59	306.54	307.54	306.02	303.96	307.78	306.14	304.75	311.21	305.15	303.91	305.31	303.77	303.72	302.83	303.06	304.05	302.36	304.05	307.12	305.14	308.4	306.11	303.47	307.94	306.81	306.6	301.75	305.03	305.94	304.98	303.4	305.94
327.14	327.38	327.7	324.83	329.05	329.58	328.45	329.84	328.85	327.54	326.91	328.75	327.8	332.1	331.68	326.91	327.89	327.55	329.08	327.32	330.18	328.17	330.21	327.3	327.69	325.23	328.88	327.58	325.98	328.42	329.43	327.53	328.67	332.85	326.91	325.33	325.87	328.54	328.58	327.45	327.26	328.85	328.23	329.77	332.47	328.52	326.15	331.28	327.57	327.34
318.84	318	317.12	321.11	318.74	319.6	315.76	314.43	318.58	317.02	316.75	317.81	319.99	315.09	319.59	314.81	318.99	321.31	320.17	317.44	319.84	315.5	320.86	323.16	318.98	320.38	317.76	316.2	316.75	320.22	318.04	317.56	317.22	320.86	316.03	313.18	318.58	316.77	317.32	316.29	316.91	319.52	320.03	318.23	317.65	315.08	316.7	316.21	320.72	317.38
301.54	298.1	300.97	300.8	304.34	303.25	303.76	297.54	298.13	304.41	298.48	302.19	296.21	301.53	301.54	303.82	297.86	301.07	302.59	300.07	300.45	303.67	300.15	301.37	303.53	299.51	301.15	298.59	301.9	304.36	304.26	297.59	300.62	301.92	298.21	301.76	301.94	304.56	301.43	301.3	301.63	300.76	303.66	300.63	300.2	299.23	297.88	301.85	297.97	300.61
321.81	321.03	319.43	321.45	320.74	319.09	317.74	317.79	318.27	319.64	318.58	319.37	316.61	318.31	320.92	318.4	319.02	319.07	318.74	319.52	318.46	319.18	320.06	318.15	322.5	319.85	319.77	322.12	319.22	318	321.63	320.34	317.95	318.67	321.82	318.01	319.28	320.3	317.82	319.42	317.09	321.27	321.86	318.88	319.26	319.26	314.95	320	320.23	320.84
304.13	303.21	304.49	303.71	303.77	303.6	301.7	303.35	307.12	301.81	305.68	306.34	303.78	306.46	308.5	307.95	304.04	300.42	304.36	302.77	302.81	305.41	306.82	300.69	304.98	306.49	302.88	308.74	305.28	304.75	304.19	303.6	303.98	303.98	305.24	305.16	304.06	304.39	302.97	302.21	305.5	304.33	307.22	304.83	306.55	307.03	305.34	305.15	307.68	305.06
300.63	301.43	302.24	300.6	301.21	301.35	300.24	300.05	300.93	300.78	299.49	296.33	303.39	301.18	299.82	301.68	300.04	302.08	302.04	302.65	298.35	300.32	301.85	300.17	300.16	302.43	300.55	303.79	299.15	301.21	302.39	301.22	299.37	304.99	302.58	300.49	300.49	302.99	303.5	302.75	299.12	296.68	301.16	299.23	303.74	302.65	302.66	301.64	300.82	301.5
302.2	301.35	299.18	302.57	297.93	299.77	301.54	301.54	302.78	300.77	298.74	299.54	297.9	300.54	300.75	298.92	300.53	300.41	300.27	298.43	300.86	299.64	304.86	305.71	302.39	297.53	298.12	297.63	297.89	302.2	303.67	302.67	300.23	302.91	296.53	301.02	298.28	304.06	300.49	299.97	302.2	301.76	299.43	297.18	302.27	300.48	294.21	298.58	297	298.98
319.5	316.67	319.63	321.85	316.14	319.25	317.12	317.88	320.72	321.17	317.07	320.12	316.98	316.81	319.54	316.9	318.66	320.33	316.69	318.42	315.94	315.13	317.03	317.51	323.7	318.92	317.92	315.33	319.74	316.71	320.4	317	316.93	318.78	318.51	314.99	317.74	320.6	317.96	317.38	321.47	318.4	321.83	316.24	321.53	319.94	318.12	315.88	320.23	318.49
301.42	301.94	297.95	303.32	304.08	300.34	304.08	303.63	303.19	302.98	308.08	303.51	303.7	302.73	307.2	300.48	301.55	302.75	301.73	301.43	301.07	301.35	302.79	302.49	300.75	308.01	301.74	305.59	301.48	300.48	305.92	304.1	302.72	305.65	305.2	306.78	302.43	303.89	306.67	304.41	302.42	302.28	303.91	301.97	303.37	301.67	303.36	299.16	308.14	302.49
303.55	304.64	303.42	306.81	299.75	303.26	302.12	304.57	300.71	300.27	306.87	303.17	303.25	303.53	306.23	303.81	302.32	303.61	305.97	302.38	303.07	302.13	300.99	303.83	305.23	306.67	302.93	302.26	298.92	302.9	305.66	305.51	301.46	305.87	306.46	305.18	307.49	303.91	302.22	302.14	304.94	303.33	305.02	300.86	303.96	303.47	303.41	300.58	302.63	303.84
292.18	294.65	293.6	298.17	293.01	294.85	293.48	296.43	295.34	298.26	294.18	296.01	295.26	295.62	291.27	295.07	295.51	296.6	293.64	295.7	293.48	296.77	295.37	295.53	296.59	295.05	295.13	292.5	293.32	292.13	296.42	291.93	291.77	297.2	297.2	293.19	295.74	293.86	295.94	297.63	293.79	292.4	292.52	294.91	294.77	298.39	300.11	294.1	297.88	295.23
312.91	313.62	312.74	311.87	316.08	313.75	312.94	312.77	309.91	309.23	311.52	312.77	313.32	311.01	313.24	311.43	314.88	312.78	315.08	313.49	313.1	313.59	313.94	314.8	312.38	313.6	312.83	314.03	311.33	311.12	310.29	310.65	308.95	311.79	313.19	313.38	311.37	315.25	313.29	312.65	312.74	312.6	312.23	312.49	312.21	308.86	311.2	312.35	311.59	314.39
312.03	311.08	309.28	309.65	314.39	313.29	313.4	313.49	314.95	312.2	309.02	316.35	309.67	311.27	312.18	315.15	310.44	312.93	310.6	312.39	312.56	315.01	313.74	313.11	313.56	314.93	312.74	310.63	312.86	309.42	317.9	312.93	315.47	311.02	313.46	309.8	315.32	314.75	313.9	312.64	310.21	309.46	313.3	310.34	309.81	315.84	313.27	314.35	314.71	314.27
304.55	305.17	304.13	304.03	305.11	304.67	301.06	303.8	302.22	302.46	303.99	305.11	303.05	303.45	306.6	305.02	301.87	303.67	306.3	302.6	303.75	301.41	303.05	302	304.34	299.67	306.23	303.52	304.48	306.45	305.92	304.79	302.93	303.33	303.13	302.78	304.84	308.43	303.21	305.51	302.51	304.81	302.61	303.12	301.62	306.7	301.39	302.37	304.55	304.47
306.68	305.16	305.96	306.54	307.36	301.75	304.64	307.1	302.33	305.62	303.57	302.74	304.28	306.27	302.13	302.36	303.33	303.57	306.44	306.55	302.73	302.75	305.53	305.87	305.02	305.71	304.03	308.14	302.63	305.18	306.5	303.67	303.23	299.85	304.95	302.32	308.1	307.58	306.96	304.71	300.79	306.99	299.72	308.14	306	304.48	301.77	306.36	304.54	306.71
300.93	299.48	305.56	300.05	305.25	305.29	304.56	305.39	306.69	304.99	304	302.34	302.14	302.29	304.25	304.04	302.29	304.38	302.43	305.34	298.46	301.05	305.84	302.4	304.58	301.2	303.71	302.86	302.01	300.42	305.11	307.88	299.54	304.18	302.69	303.83	304.79	303.09	306	306.56	305.47	302.29	302.57	301.89	302.04	302.25	301.88	301.88	302.75	306.97
307.27	309.4	307.45	306.63	307.04	308.4	308.54	307.42	305.88	304.99	306.13	305.6	304.31	307.06	304.91	305.67	304.15	308.61	306.5	303.06	307.01	309.06	307.34	306.16	305.38	306.44	308.7	303.25	301.54	307.88	306.2	308.02	307.52	310.26	308.55	307.09	307.27	305.17	307.7	310.09	305.55	305.9	308.04	308.8	304.41	310.24	308.86	306.15	305.37	311.52
325.91	323.57	331.38	329.56	327.29	327.25	325.12	329.6	325.3	328	328.14	328.81	326.96	326.51	328.52	328.16	327.53	328.04	325.2	324.82	327.68	328.48	329.65	327.63	329.47	327.28	324.73	328.09	327	327.24	328.04	327.29	325.77	331.1	323.86	328.81	327.98	326.05	326.4	328.02	328.82	328.99	325.68	329.61	328.21	326.99	329.19	328.89	326.4	331
295.21	294.77	293.74	292.68	296.11	297.23	295.49	290.58	295.45	292.93	294.5	299.99	299.18	293.48	299.06	296.57	295.29	295.3	291.62	292.6	296.75	298.36	294.39	296.62	293.53	296.27	294.32	294.82	293.21	297.82	299.58	294.81	297.69	299	290.04	290.66	296.44	297.09	289.91	295.87	294.07	294.82	295.72	297.87	294.49	297.85	295.05	294.61	294.38	294.5
321.87	325.08	324.67	322.86	323.08	328.02	326.85	324.43	324.69	323.14	326.71	326.98	325.92	322.55	324.9	323.26	323.87	323.02	324.76	326.95	326.05	323.67	327.99	321.11	324.38	323.35	322.26	329.74	327.18	325.26	327.13	325.76	324.55	323.5	324.53	323.1	323.2	325.44	324.37	324.35	320.86	322.47	324.55	324.08	322.33	326.71	319.07	320.47	323.28	324.17
302.5	304.47	302.57	302.8	306.08	301.72	303.64	299.35	300.32	304.15	302.41	303.88	303.75	301.96	301.66	305.82	303.61	304.15	302.58	302.07	301.44	300.91	301.87	305.19	303.05	302.62	307.35	301.45	305.05	303.68	302.11	304.57	302.32	300.31	301.96	303.12	301.58	301.75	303.95	300.34	298.9	300.76	304.26	302.62	304.32	302.18	302.24	302.28	304.05	305.12
312.8	306.79	313.02	316.12	316.1	312.35	316.49	310.23	311.33	308.93	312.27	309.57	315.17	310.21	309.32	313.01	316.02	309.91	313.33	312.77	316.73	313.41	312.98	309.79	312.26	315.23	311.76	313.17	316.36	311.38	311.28	315.04	313.44	310.61	315.32	310.92	311.59	311.26	314.49	311.2	313.06	315.53	311.72	311.35	312.21	314.88	312.29	312.61	312.66	312.95
311.76	309.37	309.26	309.63	311.27	310.49	310.54	309.44	310.76	308.42	311.1	310.09	307.03	307.52	311.61	307.72	309.22	307.52	311.72	309.46	309.61	308.1	307.32	308.01	309.81	312.04	306.9	308.56	307.65	312.88	308.94	308.37	310.84	310.13	309.62	313.82	311.57	310.63	307.41	314.55	310.97	309.91	309.84	313.28	306.59	310.68	306.02	311.03	307.19	311.3
314.21	317.04	317.07	318.02	315.8	315.57	315.77	313.3	314.63	315.16	318.08	313.87	312.29	314.52	313.86	315.77	315.36	312.22	318.65	313.63	313.56	313.63	314.3	316.79	312.76	313.03	315.12	317.66	317.68	317.18	314.04	316.01	313.8	315.76	312.43	313.13	318.33	317.8	313.31	315.68	316.64	316.26	315.82	312.6	312.76	314.4	312.96	314.34	312.11	316.77
301.85	299.13	302.48	299.7	303.11	302.31	300.44	298.14	299.78	301.79	300.01	295.71	303.71	298.73	298.08	297.74	302.21	299.36	303.41	300.94	299.65	302.25	299.16	300.09	299.56	300.69	300.36	300.97	299.97	300.49	301.82	298.38	304.42	301.68	302.03	295.86	299.54	304.47	302.8	299.22	304.9	302.4	301.41	302.56	299.41	302.27	299.62	302.89	300.18	296.54
301.5	300.73	301.77	301.5	303.85	300.22	301.56	295.96	303.44	298.84	302.93	301.85	300.83	302.57	297.98	300.28	299.85	301.47	301.26	300.39	298.66	303.21	300.26	299.84	299.14	300.01	299.93	298.72	302.99	299.56	302.03	304.89	303.42	303.22	302.57	298.41	301.96	299.21	303.04	302.96	304.21	300.41	302.67	299.75	304.22	301.2	301.92	296.55	302.87	303.05
303.04	304.32	303.46	302.43	303.27	303.87	303.77	305.1	304.31	304.94	306.09	301.32	306.82	305.93	301.54	303.6	305.64	300.46	307.7	303.95	304.18	304.34	306.44	304.93	302.69	305.62	304.07	304.1	304.05	309.43	308.18	305.61	303.65	303.83	304.85	304.99	302.59	307.22	304.28	301.15	303.78	305.77	303.31	304.39	299.64	308.04	301.73	307.14	306.81	303.13
329.98	330.48	329.85	327.56	324.9	328.65	329.75	326.2	327.58	327.3	329.2	325.57	327.67	328.43	329.74	326.42	330.92	325.19	329.49	329.23	328.2	324.27	327.96	325.48	327.83	331.03	326.79	322.53	327.29	328.71	327.45	328.29	323.49	328.57	328.69	327.66	324.96	323.81	330.86	327.49	326.09	326.9	328.66	327.86	326.8	329.4	329.93	325.34	330.95	326.42
304.19	307.67	303.76	303.77	304.07	305.25	308.97	306.7	304.3	307.25	306.5	307.74	303.82	307.06	305.28	306.04	304.46	306.23	306.8	306.87	306.03	303.13	309.23	302.34	306.72	304.26	304.41	305.44	305.3	305.54	304.97	307	306.94	302.87	302.6	304.21	304.82	305.24	305.33	307.21	307.1	306.24	306.54	306.86	305.99	306.58	308.11	306.42	305.84	305.61
305.01	307.99	304.49	307.23	306.83	307.38	305.68	300.91	308.34	306.1	305.91	305.64	307.84	304.14	305.51	302.27	306.66	310.34	304.2	305.28	305.1	306.8	304.69	311.83	308.68	305.2	309.58	308.78	310.03	304.17	308.56	307.39	305.26	308.09	308.45	304.88	307.88	306.4	306.49	305.61	309.66	306.07	308.21	304.1	305.4	301.68	304.73	305.92	309.74	307.31
304.5	300.26	302.16	302.17	300.24	300.07	300.57	299.89	305.52	301.17	303.08	302.32	302.34	300.97	305.41	302.12	307.39	300.85	303.77	302.57	304.75	300.89	298.59	304.53	299.55	303.43	303.7	301.94	305.84	304.71	300.94	298.03	298.53	308.93	302.16	306.93	300.31	305.21	301.41	302.85	303.78	299.6	303.09	301.24	302.47	302.35	304.3	303.99	305.76	302.08
316.11	321.06	316.01	319.02	315.43	316.4	316.54	320.77	320.7	318.15	319.02	317.04	318.6	317.83	319.72	317.84	318.76	318.99	315.99	316.47	320.14	317.6	317.82	317.21	316.98	315.62	314.04	318.67	317.87	319.97	320.82	317.71	316.11	319.08	313.03	318.17	317.37	317.35	321.05	314.73	320.53	313.76	315.12	316.08	319.09	319.19	320.15	317.87	318.07	315.87
313.02	316.91	318.54	315.05	314.42	315.52	312.25	314.09	316.38	317.53	318.21	319.09	315.04	316.97	316.48	315.78	318.5	317.66	313.54	314.69	314.26	318.43	316.83	314.81	315.3	314.15	317.11	315.52	312.15	318.59	317.47	312.92	317	317.28	315.47	312.94	315.04	316.87	317.5	315.16	314.47	314.31	318.86	316.49	314.38	314.24	316.36	311.9	313.88	315.92
304.78	304.58	301.61	303.7	308.81	299.21	305.74	302.2	301.92	299.08	300.02	302.99	301.42	306.53	300.89	302.06	302.7	304.55	302.35	300.89	298.86	300.96	300.92	301.92	299.96	300.1	302.44	303.88	300.53	302.26	304.16	301.46	302.3	301.85	303.07	304.88	301.81	306.01	300.18	300.82	303.61	301.16	301.58	302.08	301.41	304.41	300.58	300.52	300.31	301.9
307.67	307.35	306.18	307.34	302.39	305	304.05	305.77	305.95	304.93	305.45	304.34	304.8	304.92	306.68	304.44	306.93	301.27	303.18	302.42	303.85	302.03	304.93	305.92	305.93	306.55	304.62	305.68	304.64	305.69	308.54	303.58	302.57	304.4	304.07	303.73	305.95	303.65	305.53	308.82	305.8	307.82	304.96	303.4	302.28	306.32	305.06	304.92	301.7	305.48
315.8	314.11	316.42	312.78	315.33	315.03	315.94	310.73	313.88	314.99	312.93	313.75	314.67	313.18	312.06	316	313.17	316.81	312.98	311.63	312.01	313.7	311.91	312.79	318.09	313.18	314.29	311.62	312.37	315.97	314.4	312.68	313.21	312.03	314.9	309.38	307.54	317.18	316.45	314.26	309.41	314.45	315.56	314.43	315.58	312.34	316.19	315.09	312.32	313.78
310.32	316.27	311.53	313.24	308.13	313.9	309.71	314.02	311.28	315.88	311.48	311.95	314.06	314.87	316.1	314.03	314.23	313.66	315.24	315.34	315	314.4	311.61	317.02	312.71	314.28	315.23	314.49	311.75	312.05	313.78	315.13	313.17	313.91	314.24	311.36	315.81	312.92	313.06	311.92	314.96	312.15	311.67	313.57	315.06	316.2	315.19	316.94	309.86	311.66
303.4	300.29	304.39	302.86	300.71	301.87	301.38	302.06	309.51	304.98	305.7	304.55	304.28	304.52	305.22	303.16	304.22	300.01	302.02	306.37	303.94	299.35	302.91	302.93	304.8	300.8	301.93	303.31	304.6	302.69	304.78	303.45	303.79	302.34	303.73	306.23	305.63	303.02	302.44	302.74	304.27	303.38	306.06	302.13	302.75	303.84	304.98	304.91	303.03	298.63
295.69	295.87	295.56	296.25	298.87	298.41	300.39	300.14	296.17	295.89	296.81	298.07	295.36	293.73	300.19	298.18	297.89	296	298.37	298.87	295.86	299.13	295.52	296.51	295.99	295.03	295.49	299.87	297.68	294.67	297.8	295.44	294.21	296.99	298.35	293.7	297.22	298.82	295.89	293.76	298.71	298.07	299.73	294.37	296.18	300.77	298.79	298.12	295.32	296.5
301.77	299.73	296.31	303.35	302.93	298.57	298.86	301.87	295.68	301.92	302.73	299.42	301.82	296.47	298.23	297.8	301.55	299.45	298.49	299.03	303.23	298.05	298.74	300.66	300.65	298.63	300.03	303.75	299.11	299.41	298.7	304.33	302.86	298.99	299.04	300.54	301.4	301.14	301.4	299.19	297.58	300.42	300.23	300.15	297.78	300.48	299.28	298.11	301.58	300.11
305.04	307.07	304.95	306.18	304.78	306.91	305.46	302.86	303.16	306.17	305.73	306.06	307.13	303.86	303.2	306.46	306.12	303.4	305.53	304.32	303	306.11	303.95	306.18	304.63	305.25	305.84	303.11	304.8	308.93	306.69	303.46	305	304.08	308.38	306.62	304.98	302.92	305.81	304.14	304.82	304.16	305.31	303	301.98	300.78	308.76	308.8	306.2	300.71
312.57	314.48	315.01	313.62	313.64	311.02	313.53	313.32	312.95	316.34	314.97	310.73	312.77	317.85	314.38	313.34	315.91	314.98	315.18	312.9	318.32	312.32	315.26	317.45	314.7	312.61	314.67	315.49	318	311.95	315.77	318.1	317.56	309.61	314.01	316.68	314.2	313.94	317.22	316.85	315.4	316.53	315.08	316.04	317.88	316.51	315.26	316.65	317.44	312.11
315.34	316.87	314.76	316.4	321.62	317	319.17	318.41	318.66	315.78	317.05	313.9	313.81	315.38	316.85	314.23	317.3	313.96	316.32	317.21	313.37	316.45	317.63	315.89	314.74	314.75	314.12	314.73	314.01	315.95	314.56	315.25	316.59	318.98	318.47	316.52	311.92	316.22	318.07	316.89	313.15	313.56	315	314.01	314.94	319.52	315.56	314.9	316.29	312.86
312.5	311.1	312.52	308.82	314.03	311.71	314.74	312.34	316.39	314.88	315.66	312.67	312.8	311.05	314.61	311.35	312.16	308.85	315.42	315.36	312.06	309.93	313.39	311.67	313.08	309.24	308.76	310.63	313.23	314.2	312.24	310.08	310.14	312.25	311.16	312.43	309.06	311.84	308.96	312.14	310.53	312.54	310.84	313.52	311.4	310.65	311.51	312.85	311.18	311.76
303.32	302.67	302.42	305.21	305.71	302.17	299.28	303.49	304.47	301.31	305.68	303.64	301.99	303.96	306.9	304.19	304.71	304.77	307.8	304.25	302.97	305.64	303.5	307.07	303.79	304.1	303.52	299.98	304.38	303.68	303.88	305.11	304.45	304.24	302.92	305.52	302.86	304.27	305.28	302.85	304.5	305.62	302.75	302.88	306.46	307.59	303.39	300.15	305.24	302.78
303.01	302.73	302.99	302.76	304.61	304.73	300.98	303.23	303.51	303.58	300.41	304.66	302.83	302.42	300.42	307.86	300.87	306.61	304.57	304.04	305.34	301.46	303	302.35	304.8	300.11	306	302.32	308.16	301.56	302.97	307.96	304.56	304.63	305.34	303.43	305.29	305.14	304.98	304.02	300.83	300.75	302.73	304.05	306.22	300.15	301.32	304.13	302.91	302.81
295.03	294.65	292.93	294.24	295.85	295.01	296.56	298.16	297.58	295.04	295.46	297.1	295.22	292.64	293.38	295.81	294.95	297.33	292.51	294.27	297.16	296.34	290.13	295.52	296.24	295.68	295.97	296.61	298.4	292.96	292.74	292.88	294.17	292.42	295.57	294.68	295.32	294.25	297.07	294.05	293.97	293.62	294.98	297.36	294.3	295.58	296.95	292.93	294.96	292.56
301.71	298.95	301.79	299.59	301.9	300.77	298.55	300.05	298.2	300.4	301.99	299.65	301.21	300.83	301.51	304.03	300.08	299.59	298	301.04	301.65	300.67	301.58	297.83	302.4	301.87	299.63	302.14	300.26	300.73	303.23	302.13	299.81	303.91	308.28	300.2	299.11	303.33	300.14	298.52	299.52	298.7	301.54	299.91	302.88	302.59	296.61	301.76	300.23	300.15
304.24	302.96	303.69	302.15	302.83	302.06	304.59	300.33	302.81	300.43	303.91	303.89	300.29	303.42	302.88	300.85	304.78	304.54	302.96	305.12	303.91	305.02	303.16	302.87	301.86	309.92	305.92	304.67	303.46	300.44	304.76	302.78	305.79	307.15	307.15	301.85	302.31	307.17	303.87	304.18	305.77	305.85	302.42	303.74	302.2	305.08	303.17	303.55	304.59	303.63
295.03	294.14	296.71	294.53	293.5	294.86	295.8	294.31	295.8	291.45	296.25	294.33	294.38	295.79	295.09	297.58	294.57	291.19	295.64	292.32	291.9	290.75	296.16	292.28	293.13	295.53	297.96	297.44	292.75	293.75	292.07	294.73	291.97	296.26	294.26	295.14	292.62	297.09	297.33	292.97	295.2	294.13	292.57	291.95	292.7	293.2	293.67	295.11	296.18	293.37
307.63	308.61	304.77	301.36	301.81	303.09	302.33	303.51	300.87	302.47	304.19	302.68	300.08	308.17	301.74	303.97	303.1	303.22	304.24	304.08	304.82	301.49	301.15	304.14	303.57	302.55	304.04	302.92	302.56	306.62	302.19	305.32	305.56	304.1	304.18	305.84	305.83	305.94	305.52	302.08	301.66	302.6	305.06	300.75	304.8	301.99	308.38	300.2	299.88	301.97
307	311.23	310.49	313.11	311.92	313.55	313.56	311.27	311.71	312.86	313.43	316.26	315.91	313.89	311.47	312.83	314.63	317.08	311.44	311.7	312.92	312.84	313.08	315.37	311.49	312.97	314.06	316.68	311.27	311.81	308.48	315.87	313.38	316.46	311.61	311.39	312.7	312.91	310.98	309.46	313.97	315.49	312.05	311.71	309.71	307.08	313.75	311.98	311.09	312.18
302.33	299.94	304.43	304.27	304.59	300.43	307.52	305.73	304.96	305.82	303	305.42	308.05	308.11	304.14	304.64	306.11	301.72	301.67	305.71	305.67	305.92	299.84	302.7	303.38	304.51	300.85	303.49	301.63	301.81	302.29	303.4	303.74	306.29	301.03	308.45	307.66	303.92	307.71	306.82	305.33	307.51	306.2	306.51	301.08	304.07	304.73	301.63	305.56	306.27
326.13	328.57	329.69	325.78	327.47	328.87	325.98	323.42	328.01	324.94	327.97	327.34	327.33	324.79	328.12	327.48	323.69	326.72	328.76	328.92	328.83	327.6	328.06	328.47	323.98	328.45	329.41	325.85	329.33	324.93	324.41	326.68	326.79	328.68	328.18	325.15	323.84	328.29	327.06	328.03	327.38	324.37	326.38	326.42	330.11	329.14	324.79	326.17	328.97	324.72
330.12	326.43	326.74	322.75	325.45	324.84	321.14	321.84	328.42	320.9	324.98	323.1	321.37	322.5	326.89	327.15	324.82	324.92	324.63	322.77	327.62	324.93	326.56	321.1	323.3	325.01	324.65	324.6	327.7	326.11	325.55	324.45	325.79	325.07	327.61	324.53	321.64	321.83	325.52	327.11	326.27	324.5	325.27	323.77	327.48	328.03	324.58	324.29	324.1	324.39
296.81	293.55	297.67	293.86	291.6	296.07	296.19	294.04	295.75	296.15	289.87	295.47	297.2	294.67	298.1	294.53	294.48	299.61	300.67	293.58	292.67	294.33	295.64	294.85	295.54	296.89	296.9	298.69	297.55	294.29	294.17	291.19	292.03	297.01	299.09	291.98	293.5	295.71	296.02	298.48	293.6	292.43	295.83	296.05	296.15	293.39	295.41	296.63	293.73	292.51
306.81	304.23	302.89	304.57	302.29	304.34	303.36	300.41	303.69	300.48	300.67	302.68	303.67	305.93	303.4	301.57	303.52	305.53	303.99	301.62	306.3	303.69	303.7	303.96	304.98	305.28	302.64	307.63	304.63	304.78	305.86	307.23	306.46	304.32	303.97	306.42	305.59	305.95	302.74	304.13	304.98	305.24	301.63	307.17	303.88	303.66	306.19	305.83	307.15	306.32
317.84	317.45	317.29	316.46	315.17	319.91	315.63	317.55	314.8	317.14	315.75	315.42	317.61	316.29	318.34	318.67	317.45	315.07	316.1	319.18	318.33	317.04	314.25	318.22	319.84	318.65	315.22	318.56	316.09	319.08	320.39	320.15	320.67	319.07	314.67	314.69	318.74	317.29	316.09	316.54	318.14	318.51	318.03	316.65	320.05	319.37	318.12	314.85	314.74	318.5
316.79	317.43	317	312.49	319.14	318.93	318.64	316.53	318.5	314.62	316.89	313.2	316.99	320.02	319.14	317.29	316.73	318.24	317.22	316.53	317.78	318.6	318.79	316.76	317.3	318.96	316.1	314.32	317.84	317.83	316.56	317.33	315.53	316.45	317.42	319.01	315.42	318.47	318.02	317.9	317.29	318.61	318.51	314.23	317.23	317.57	318.4	317.18	317.62	316.03
317.61	314.67	318.4	317.63	317.23	315	316.59	314.52	316.4	316.08	315.65	321.2	317.66	315.97	320.27	316.68	319.31	320.34	314.26	315.31	317.04	320.77	316.82	315.17	317.37	317.27	320.01	312.09	316.57	318.99	315.32	316.89	319.23	319.37	312.82	317.45	317.11	318.64	316.71	314.47	319.04	319.66	314.02	316.23	316.83	317.85	319.68	318.55	319.36	319.09
309.98	313.57	315.27	317.25	312.49	314.51	315.37	313.62	313.42	311.99	312.43	311.24	314.68	310.89	312.41	314.74	317.3	313.24	314.62	311.98	316.59	313.92	315.95	311.41	314.8	314.62	314.17	312.61	307.98	311.12	317.05	317.25	313.48	314	311.77	313.06	313.87	308.99	317.18	316.47	315.02	312.2	315.27	314.83	311.58	315.56	315.05	314.49	311.91	313.53
292.79	293.99	291.79	298.18	294.43	294.43	296.26	291.87	291.37	294.03	291.76	294.81	295.14	299.89	297.81	295.5	294.22	295.08	295.71	294.86	296.33	292.95	296.56	292.49	301.04	297.69	294.31	293.24	292.9	295.97	294.04	294.14	294.79	294.99	295.77	292.05	292.85	297.63	292.59	293.74	293.89	293.38	291.48	292.48	294.32	293.27	294.65	293.38	295.27	293.07
305.29	305.39	300.56	303.48	300.58	303.68	303.09	298.72	298.4	302.67	302.21	303.98	306.61	303.62	304.48	304.61	298.9	300.88	301.52	304.79	302.47	305.2	302.29	305.17	299.14	301.87	305.07	301.15	302.42	306.96	301.87	299.8	302.14	302.8	302.41	302.9	298.05	303.16	300.91	301.68	302.32	301.98	301.33	305.99	303.06	303.61	301.63	300.76	302.92	302.87
311.64	310.77	308.48	307.64	309.31	311.39	309.12	313.76	308.12	311.7	309.62	311.11	309.67	313.31	310.76	310.71	311.71	311.8	309.54	310.51	315.15	309.8	313.75	312.24	309.33	311.06	311.03	312.65	308.79	309.43	310.58	312.55	310.67	310.16	309.74	315	313.17	309.47	313.79	312.22	311	313.18	312.3	312.48	313.3	308.83	314.8	311.55	310.78	308.87
311.32	311.27	311.15	313.09	308.86	312.77	315.2	312.92	311.37	312.19	312.54	315.95	312.49	311.19	314.69	310.11	312.14	314.73	310.16	311.25	315.31	316.02	314.61	313.1	306.78	312.24	311.35	311.98	312.36	313.47	312.54	313.5	313.75	313.55	309.86	312.15	310.78	310.27	309.79	312.21	314.3	311.9	311.4	311.68	311.15	316.58	315.31	312.66	309.82	311.53
300.57	299.16	304.76	302.58	300.64	303.31	298.32	295.38	305.02	298.54	301.33	300.2	300.62	301.06	301.96	299.69	302.55	302.87	301.41	303.09	303.47	301.38	301.02	303.96	302.01	302.45	301.58	301.86	300.69	301.75	304.05	298.88	302.05	300.89	298.88	301.29	299.42	299.52	297.97	301.71	304.3	304.42	305.26	298.16	302.43	300.65	300.47	299.2	301.72	299.78
316.8	314.83	316.8	315.26	316.82	316.3	316.54	320.31	316.13	316.18	313.71	315.02	317.91	313.08	320.79	314.99	314.25	317.77	318.41	316.5	316.13	315.4	314.48	312.8	315.32	316.85	315.47	313.09	314.79	317.98	314.51	314.41	318.57	317.47	317.84	315.57	315.15	317.35	318.41	318.14	314.63	316.13	318.73	313.73	316.91	319.04	318.06	313.16	316.63	316.38
306.81	303.47	307.42	305.71	305.73	308.1	303.78	304.2	308.39	307.2	306.78	309.82	304.18	306.86	305.28	310.37	306.88	308.8	307.09	308.47	309.73	300.81	306.05	302.82	308.05	303.84	304.6	306.04	307.98	308.49	304.34	306.76	309.22	307.79	309.88	305.58	304.99	308.56	303.99	303.62	306.05	305.73	305.84	307.72	304.73	302.95	303.77	304.44	309.01	305.35
302.4	301.73	302.96	305.47	308.05	306.91	303.41	307.13	303.37	303.94	303.62	306.51	299.82	304.72	301.87	304.02	303.35	304.12	301.46	307.38	301.75	307.36	303.4	302.04	304.54	298.92	299.73	302.46	305.91	301.05	302.79	303.82	303.74	302.39	302.33	302.03	304.22	303.07	305.62	302.73	305.93	304.08	306.05	302.17	298.35	301.98	302.91	302.59	302.75	302.43
303.66	298.71	298	302.85	300.04	299.71	303.13	301.66	302.24	301.77	304.03	298.81	298.41	302.84	299.07	301.53	300.41	299.53	303.38	302.28	303.38	299.76	304.42	298.89	301.32	301.08	301.51	302.59	300.23	301.4	301.49	301.14	298.65	301.37	301.33	302.05	300.73	300.96	300.96	302.59	300.89	297.84	301.83	301.05	303.3	299.27	301.71	297.94	302.11	300.35
314.03	313.88	313.57	314.57	312.02	314.87	318.43	313.9	314.17	316.4	313.24	313.36	316.47	312.22	315.94	314.88	310.58	312.54	316.46	312.05	313.94	317.36	315.36	314.36	313.94	316.13	312.34	314.43	316.1	310.67	313.89	314.38	311.6	311.69	314.57	316.42	313.06	312.96	308.58	313.33	315.02	308.35	313.28	314.06	316.51	314.31	310.62	316.02	313.68	314.78
310.85	309.22	311.78	314.75	309.84	314.33	312.6	315.05	311.73	311.77	313.31	311.12	316.73	310.21	313.81	311.99	312.04	311.29	314.87	313.1	313.67	313.82	313.44	314.01	310.7	312.26	311.94	312.47	311.1	313.5	316.29	312.75	312.84	315.88	314.28	315.35	313.02	315.43	312.78	312.65	311.57	313.31	311.63	311.88	313.23	308.03	315.62	314.89	313.29	311.9
319.11	320.67	319.9	316.34	319.55	318.54	320.78	321.71	319.73	319.05	320.99	320.86	317.58	320.7	316.83	319.08	316.67	318.76	321.65	318.17	318.81	318.71	316.4	316.45	316.54	320.95	317.26	318.39	317.99	318.11	319.59	319.34	320.14	318.72	316.98	317.4	321.4	318.67	322.29	315.84	318.42	319.11	318.53	317.62	316.37	317.05	317.98	316.48	317.72	315.57
315.49	309.65	309.97	308.23	310.76	311.08	311.18	312.42	313.45	312.84	314.35	310.8	310.85	310.34	312.38	310.1	311	313.94	306.66	306.88	312.75	311.55	315.81	306.14	315.02	308.46	315.43	308.91	309.52	310.63	310.6	312.15	311.31	307.56	311.14	310.52	313.19	311.13	310.6	312.11	312.12	312.17	313.35	308.11	311.56	309.13	308.13	312.21	316.15	314.99
307.75	310.44	312.95	312.9	310.78	311.66	310.06	310.71	314.7	315.34	310.9	307.44	308.95	306.56	309.97	310.15	311.12	310.69	311.22	307.22	310.97	311.91	310.2	309.85	307.21	310.67	312.22	312.77	310.22	310.24	308.62	306.92	306.43	311.62	315.95	311.39	312.38	311.71	310.54	310.28	313.42	309.7	311.76	308.34	310.15	311.11	309.13	308.75	313.32	308.83
329.08	327.18	332.75	327.95	328.87	326.49	332.24	328.45	325.9	328.22	326.34	324.35	330.79	330.16	325.26	323.45	330.53	328.99	329.7	326.47	327.62	328.08	328.3	330.41	327.38	327.87	328.37	329.64	326.41	329.59	327.12	327.13	331.72	331.19	326.51	329.37	330.06	324.84	327.11	329.12	329.97	329.15	326.36	330.41	326.49	332.37	328.76	325.68	331.35	328.74
316.24	318.42	317.23	316.66	315.19	316.91	315.01	319.37	314.12	315.02	316.5	313.06	314.29	314.8	313.02	313.92	314.11	317.52	315.25	314.66	315.45	313.9	314.26	315.09	314.74	312.2	313.29	319.94	314.32	314.11	316.29	313.68	313.82	310.65	314.55	313.78	316.56	315.82	312.71	320.43	313.56	315.16	315.26	315.36	314.35	318.07	317.18	313.92	317.39	311.95
327.77	327.83	330.14	326.81	326.73	329.19	329.41	332.04	329.68	329.02	330.23	328.38	329.35	326.86	326.29	330.09	327.73	329.35	329.62	325.29	325.39	327.71	329.09	328.34	324.09	328.1	326.57	329.21	331.23	324.32	331.44	329.01	326.6	326.21	331.31	327.13	329.15	326.23	327.28	327.77	325.51	327.99	327.85	328.57	330.42	328.33	323.84	326.85	328.18	329.78
315.82	316.11	310.11	311.86	310.33	316.44	313.26	315.39	311.55	311.21	312.3	314.71	314.81	315.22	311.67	312.9	314.62	315.09	312.4	316.86	314.88	314.37	315	313.79	316.04	313.62	312.78	315.52	314.45	315.17	314.76	315.9	311.71	313.15	317.8	318.03	314.44	316.15	314.04	312.14	315.37	313.17	312.64	315.31	310.07	312.21	314.02	313.03	314.3	311.33
300.37	308.52	301.96	303.73	302.35	304.86	305.13	304.9	307.81	306.14	304.98	302.81	306.22	302.57	302.24	300.69	305.59	303.73	302.23	306.12	303.97	304.25	305.85	304.14	302.29	303.08	304.7	303.6	300.67	301.45	302.71	303.73	303.33	304.26	306.67	308.38	305.07	307.34	301.2	305.27	301.64	304.59	306.32	300.73	299.67	303.59	301.35	303.69	304.51	302.23
300.74	301.69	300.74	303.52	297.46	299.51	297.91	299.74	302.84	302.01	300.44	304.42	298.47	301.79	300.28	302.56	297.74	302.63	303.02	296.72	302.95	302.21	302	301.03	300.71	299.85	299.71	300.55	299.71	300.52	300.44	302.2	304.03	302.13	302.26	301.9	297.5	300.77	298.08	299.32	299.22	302.68	301.62	303.2	301	303.94	298.39	299.35	300.7	305.18
315.47	316.59	313.49	311.57	314.52	313.2	316.13	317.54	316.01	315.56	313.6	312.37	315.9	316.3	316.01	309.45	317.5	315.22	314.79	316.46	314.95	315.86	313.07	312.77	311.54	313.58	314.51	312.98	312.53	317.92	317.01	315.36	315.97	317.19	315.13	312.77	316.21	314.61	311.74	315.75	315.01	316.18	316	313.29	314.25	314.54	317.37	314.4	316.21	315.27
299.32	305.03	301.78	300.46	302.21	301.66	304	300.45	304.05	302.35	305.79	304.5	302.22	304.28	303.69	305.02	304.73	302.95	302.42	308.91	303.74	304.37	301.69	300.01	305.63	301.98	302.24	305.03	305.53	299.22	305.6	305.18	302.35	304.06	302.06	298.77	305.36	307	307.4	299.76	302.02	302.82	301.01	303.24	305.29	302.15	305.44	300.81	301.84	301.87
309.2	308.75	306.57	307.68	311.9	311.97	307.4	313.57	312.58	310.52	308.62	308.6	309.67	306.54	306.78	307.64	312.85	309.84	310.18	309.06	311.11	311.12	308.22	310.16	309.54	309.25	311.07	309.71	306.96	309.54	307.65	311.25	311.44	309.48	311.41	310.08	307.89	306.8	310.06	311.08	310.39	309.08	310.62	312.82	312.73	307.9	309.57	309.68	311.6	307.57
303.97	305.54	302.09	304.68	303.16	302.55	305.4	299.81	299.43	304.65	306.47	304.63	301.77	307.38	305.58	307.2	307.65	304.8	303.26	305.44	303.74	303.07	302.32	305.43	301.63	303.38	304.8	305.96	307.57	305.72	303.27	305.62	304.32	303.14	303.64	303.09	304.63	309.28	302.41	302.62	305.7	303.5	308.79	302.31	302.73	306	304.54	302.35	304.07	303.33
320.63	318.72	318.05	319.91	316.98	320.2	317.8	319.73	315.43	316.76	317.7	316.52	317.3	319.53	321.13	317.35	318.6	318.59	315.36	322.24	317.53	316.03	319.24	316.69	317.55	320.73	318.21	319.37	321.41	317.8	319.2	316.15	320.4	318.35	319.29	318.99	317.71	317.46	319.41	321.03	319.24	318.8	316.52	319.95	321.47	318.86	317.11	317.8	317.57	315.51
302.12	300.67	299.43	303.1	306.8	299.53	305.39	301.35	302.7	304.05	301.58	303.53	303.64	299.61	299.74	307.51	304.86	305.47	306.7	303.86	302.95	302.94	299.56	304.47	304.77	303.26	305.54	305.52	301.42	306.04	301.4	303.18	300.93	304.57	303.11	304.73	303.07	301.46	301.28	309.46	304.72	305.12	302	305.4	305.32	303.16	303.11	304.27	306.2	304.47
326.76	327.32	325.83	323.57	326.9	323.02	329.62	321.6	325.2	322.94	322.03	323.37	325.54	327.15	322.72	325.13	323.84	326.74	328.03	326.69	326.16	321.66	326.32	325.6	325.41	326.37	323.28	325.81	324.46	326.77	329.84	327.53	324.83	323.85	328.98	326.49	330.55	325.14	326.87	325.69	322.85	325.32	325.84	323.54	323.73	326.07	325.32	323.38	326.05	328.82
317.47	317.67	315.44	319.91	316.12	317.58	314.64	315.41	315.68	318.4	317.55	316.78	317.61	319.56	315.84	316.49	317.42	315.89	320.59	319.11	315.99	321.05	317.5	316.86	317.56	315.57	317.92	316.87	320.6	317.71	319.62	317.64	319.71	317.08	316.81	315.48	318.31	314.21	317.56	316.49	316.41	318.63	315.92	316.98	319.84	313.64	316.93	317.12	317.71	317.56
312.74	313.45	319.83	317.63	311.67	311.64	311.44	311.89	314.03	313	314.51	309.82	314.76	312.61	313.89	309.9	315.86	314.36	312.41	310.21	311.97	317.4	312.32	313.38	314.52	313.77	312.28	312.84	313.49	313.5	312.64	310.66	309.91	314	314.63	311.34	312.47	313.3	315.02	312.76	314.91	314.46	311.79	306.89	311	312.44	314.15	312.7	318.81	313.99
313.97	314.44	313.49	313.68	313.51	318.06	316.83	318.19	312.24	311.36	314.04	313.66	312.84	314.25	311.81	315.69	314.96	313.54	313.9	309.93	315.64	314.17	318.79	317.89	316.41	315.17	313.74	315.57	313.91	310.34	316.36	311.81	312.39	316.62	316.56	313.69	312.8	309.45	311.94	313.92	310.83	312.4	311.76	310.61	314.27	314.79	316.53	314.27	312.94	315.6
299.16	297.87	299.53	298.29	300.09	301.99	297.7	300.17	300.38	300.38	302.12	299.44	299.07	296.59	295.86	297.7	301.19	302.49	299.67	303.46	299.88	302.8	300.39	303.6	303.14	301.92	299.98	299.78	298.82	299.54	299.65	300.32	301.1	302.33	301.43	301.39	301.29	299.78	301.28	301.91	300.64	297.63	300.65	302.44	296.29	298.89	299.14	295.77	298.22	297.05
304.47	300.46	304.2	299.48	305.89	305.64	301.54	301.17	305.45	302.94	305.01	303.79	305.9	306.5	303.48	301.73	302.6	302.9	300.91	306.74	304.79	303.46	302.15	305.52	301.98	308.34	305.2	305.61	302.01	304.76	301.06	302.03	305.67	305.76	307.18	302.41	303.04	302.37	302.2	305.51	304.63	305.14	304.26	303.14	301.7	302.52	304.68	308.78	300.42	304.86
312.58	312.07	313.88	312.6	313.27	317.89	310.45	310.87	315.72	310.85	311.42	313.44	312.87	313.67	309.4	315.35	313.46	313.81	312.62	314.79	313.08	315.15	311.09	316.62	312.37	315.37	313.64	314.12	315.11	311.64	319.33	313.9	312.14	316.52	314.43	316.16	309.16	316.06	312.06	312.75	312.57	313.71	313.4	312.72	317.81	313.32	309.24	314.56	314.18	314.56
312.78	314.49	316.7	317.44	315.12	316.68	316.84	314.73	314.76	311.4	317.11	313.34	314.21	313.55	316.16	314.24	316.28	317.19	313.47	315.27	318.43	313.88	312.46	317.52	316.43	316.03	316.82	318.22	315.48	315.84	314.34	316.53	314.42	316.53	315.09	314.88	317.47	318.94	313.08	315.89	314.64	311.5	316.78	312.61	319.05	314.66	315	315.01	315.27	315.48
309.53	306.53	305.95	304.13	306.03	306.44	302.83	309.18	308.45	308.34	303.56	306.08	307.11	305.86	304.13	303.94	309.59	305.83	307.07	306	308.39	308.17	306.02	305.32	309.92	308.89	306.75	307.92	310.81	306.46	307	307.09	304.56	306.48	304.17	305	309.93	309.02	306.38	307.75	304.3	306.28	309.13	304.99	306.7	305.85	306.76	304.35	308.28	306.52
302.72	306.31	304.21	304.13	307.72	303.99	301.47	302.86	302.18	301.86	306.31	305.58	305.91	304.86	304.26	303.68	307.22	304.16	306.74	306.17	306.16	305.27	305.64	305.84	302.42	306.73	307.03	303.76	307.61	306.1	303.63	307.96	304.38	303.83	302.54	306.42	303.02	305.75	305.42	306.39	306.76	303.41	302.63	304.96	304.7	306.96	308.05	304.75	305.29	305.97
303.58	300.77	298.53	304.54	302.71	300.98	299.37	302.47	300.32	296.12	304.04	299.95	300.33	300.62	301.99	300.42	302.69	298.25	297.46	301.37	299.6	300.4	300.48	302.78	301.66	299.75	300.27	297.09	303.44	300.08	301.32	300.91	300.52	300.7	301.54	298.7	306.29	299.35	305.72	296.17	302.07	301.53	299.51	301.13	300.36	300.38	299.78	301.97	300.57	301.93
315.71	313.48	313.58	311.54	315.51	313.11	312.19	317.4	312.76	317.75	314.29	314.6	313.41	314.41	311.71	316.02	312.21	314.92	318.6	315.06	316.04	314.58	315.19	311.71	314.38	315.25	314.19	314.96	316.76	317.32	310.6	312.68	313.23	312.2	313.26	311.19	312.2	315.34	314.94	313.06	314.45	311.57	315.6	314.09	313.22	312.2	310.23	315.92	316.16	315.99
313.91	315.63	309.44	313.36	312.95	316.15	313.97	312.27	311.85	316.67	312.01	312.12	316.39	313.49	316.11	315.2	315.38	314.3	314.61	309.17	316.92	315.92	312.68	312.81	313.27	310.14	314.67	311.11	310.74	310.29	315.17	312.27	310.18	312.21	314.63	314.86	313.03	313.21	312.93	309.1	314.66	312.12	313.84	311.48	313.42	314.24	311.16	311.95	313.46	314.3
299.68	301.44	297.62	301.45	301.16	301.35	298.68	300.09	299.64	299.8	299.58	302.36	300.31	299.38	296.66	299.9	298.53	296.21	304.15	298.55	297.72	300.27	297.03	301.6	299.89	300.4	300.59	302.87	301.56	303.66	300.75	298.72	299.28	300.78	298.98	300.07	298.25	297.33	300.04	300.96	300.64	298.98	303.07	298.82	302.07	299.4	299.51	297.49	302.46	301.8
314.01	317.1	319.12	314.87	318.24	313.89	316.44	314.95	312.11	318.52	316.66	315.24	316.89	312.36	314.7	312.14	315.93	317.92	316.64	315.67	318.78	317.18	314.31	317.36	316.07	318.75	321.57	317.29	316.2	316.23	315.26	315.28	316.43	316.11	316.8	315.58	317.25	315.09	313.23	314.8	314.22	314.31	314.81	313.25	313.99	313.94	315.35	315.38	314.09	314.07
304.05	304.56	302.74	297.18	299.05	302.16	297.51	300.82	302.22	301	300.45	299.91	301.81	300.7	300.34	299.61	301.36	302.24	298.29	304.24	303.72	300.27	304.55	300.73	301	301.71	299.62	298.61	300.61	302.48	301.57	302.86	300.07	301.5	302.04	300.98	298.08	303.15	300.87	300.71	302.71	297.46	302.59	303.96	300.38	301.76	298.98	302.25	300.58	301.97
331.76	330.83	325.85	327.77	327.43	326.22	325.22	329.95	325.17	327.68	326.58	329.18	324.28	328.81	328.05	329.25	326.26	328.77	326.66	328.2	328.05	324.53	332.73	329.41	330.82	328.98	328.9	329.47	331.36	329.85	324.81	322.74	328.06	324.75	327.29	326.83	325.94	329.2	329.06	324.47	329.59	329.64	329.28	327.06	329.35	326.19	326.94	328.34	331.62	330.99
292.84	295.45	292.72	294.31	292.48	294.25	293.41	293.58	295.12	295.16	293.76	290.66	295.15	296.6	292.7	297.73	296.03	293.05	294.08	294.7	293.28	290.82	292.53	293	294.78	294.45	293.15	296.89	295.8	292.51	295.11	295	295.02	292.75	294.82	294.18	298.17	294.83	294.73	295.79	297.42	298.78	295.38	294.06	293.79	293.71	292.77	294.99	295.21	292.97
300.19	302.82	303.96	302.65	303.51	304.83	300.45	301.74	302.99	305.36	304.82	300.55	304.38	302.04	300.49	300.48	301.1	299.56	301.01	304.79	298.76	302.3	300.51	304.8	298.37	304.65	302.66	301.31	301.66	301.81	303.38	305.7	303.32	302.69	303.8	302.56	304.01	303.2	301.3	304.15	305.6	301.64	303.79	302.28	304.37	303.82	302.78	300.98	302.08	303.55
323.61	324.98	328.84	326.88	323.16	324.51	327.54	325.62	320.2	324	322.87	325.15	328.22	323.56	322.64	324.97	327.75	323.94	325.46	325.57	324.18	323.17	324.64	326.87	324.22	326.52	323.83	324.65	324	325	322.15	324.41	327.01	323.11	326.37	326.99	322.85	326.67	320.58	321.66	322.27	327.31	322.54	325.5	322.66	324.1	320.13	324.41	328.42	324.15
315.11	314.19	316.97	317.67	315.1	320.01	315.65	316.25	314.42	316.07	315.89	315.44	315.87	314.22	317.19	312.44	317.69	317.14	314.55	315.98	315.56	315.07	316.01	313.61	315.14	317.79	312.37	316.04	316.11	317.06	316.34	313.69	316.47	317.82	315.21	314.67	315.25	311.58	315.99	318.39	320.03	317.13	317.02	313.68	316.7	315.14	317.58	315.98	315.11	319.01
303.23	301.65	300.3	300.1	300.94	299.13	303.72	303.52	305.72	300.8	304.22	303.89	301.03	300.94	299.95	301.16	300.8	299.69	302.95	297.55	301.96	301.38	304.3	303.15	301.4	302.98	302.47	302.64	300.45	298.11	302.87	303.25	301.71	302.48	300.84	300	301.87	299	303.97	300.88	303.86	302.31	301.89	301.37	300.78	301.49	298.77	298.79	301.81	300.55
[truncated: 150 more columns]
