# Supplementary material for: Genetic dissection of main and epistatic effects of QTL based on augmented triple test cross design
Source: PLoS One. 2017 Dec 14;12(12):e0189054. doi: 10.1371/journal.pone.0189054 (PMC5730204; doi:10.1371/journal.pone.0189054)
Supplement: S9 Supporting Information — (ZIP) [file pone.0189054.s009.zip › z5_1100_0.8_10.csv]

303.72	304.3	302.82	302.59	303.45	303.8	303.32	302.21	302.03	303.04	301.47	304.17	302.9	303.74	303.66	302.98	303.52	303.07	303.84	303.49	303.42	304.04	304.38	302.59	304.34	303.23	302.66	301.43	304.02	303.63	304.08	303.66	303.61	302.64	302.89	302.19	303.33	303.57	302.59	303.44	302.81	302.66	303.61	301.75	303.62	303.85	303.9	302.27	302.47	303.4
313.01	310.81	311.52	313.03	311.9	312.08	312.11	312.37	312.12	311.57	311.96	311.94	312.26	313.16	311.37	311.8	311.98	310.93	312.47	312.62	312.79	311.62	313.75	311.88	312.73	313.15	312.69	312.42	311.27	310.31	313.86	313.05	313.37	312.08	311.7	311.89	313.37	311.92	311.92	310.98	312.71	312.44	312.53	313.34	312.86	311.93	313.51	313.35	313.21	313.7
307.92	309.06	308.53	309.69	309.42	310.13	307.4	309.05	307.58	308.48	308.14	307.99	310.13	307.88	307.54	308.1	307.33	308.97	308.32	309.14	309.41	309.45	310.42	308.04	308.35	309.22	308.75	309.27	307.28	309.18	309.63	309.85	310	308.32	308.84	309.01	309.34	308.02	310.04	310.52	308.64	309.21	310.24	307.38	308.91	308.64	308.2	309.15	308.75	308.55
311.59	311.01	311.73	311.86	310.56	309.97	311.09	311.43	312.39	312.08	311.4	312.3	311.92	312.63	311.3	313.05	309.63	310.83	312.23	311	309.56	311.93	312.09	311.58	312.57	311.49	311.04	311.67	311.56	312.64	312.21	311.55	311.63	312.97	310.91	312.1	310.6	311.45	312.03	311.01	311.58	311.71	311.75	311.93	311.87	312	312.22	311.68	311.62	310.46
296.52	296.72	296.8	297.04	296.27	296.43	297.86	297.28	297.21	296.41	296.94	296.09	297.17	297.14	296.62	296.1	297.17	296.67	296.59	296.06	296.82	296.58	297.61	296.91	296.31	296.16	296.87	297.48	296.41	297.88	296.88	296.88	296.86	298.39	297.02	297.34	296.78	296.86	296.69	297.05	296.4	297.95	297.37	297.43	297.07	297.33	297.62	297.05	296.56	297.55
305.11	305.62	305.04	304.98	304.94	305.6	305.65	304.59	306.13	305.36	306.02	306.51	305.53	305.42	304.79	305.18	304.38	305.1	305.97	305.95	306.22	304.41	305.37	306.18	306.22	305.62	304.89	304.65	305.7	305.2	306.65	306.07	306.06	305.4	304.83	304.63	306.29	305.29	304.68	305.47	305.45	306.4	306.4	305.11	306.31	305.73	306.11	305.92	306.27	305.44
314.37	315.4	313.62	314.39	313.14	314.67	313.84	314.96	313.11	312.95	313.17	314.69	313.3	313.56	314	313.72	313.83	314.72	315.2	313.18	314.56	314.15	313.82	313.22	314.39	313.74	314	314.48	313.96	313.15	313.46	313.6	314.1	314.89	313.81	314.13	314.08	313	313.01	313.19	312.87	314.66	313.7	313.78	312.89	313.69	314.94	313.92	314.5	313.91
313.26	313.73	314.94	312.82	312.95	312.27	312.65	313.83	314.01	312.66	313.24	312.73	313.29	313.12	312.39	313.03	312.16	313.69	314.31	313.59	312.36	313.8	313.34	313.54	312.39	312.46	313	312.8	312.24	312.11	312.23	311.43	312.51	312.54	313.78	314.26	314.87	314.63	313.92	313.93	312.83	312.64	312.92	312.68	313.32	313.05	313.65	312.68	313.49	311.84
297.59	295.96	296.39	296.78	296.98	296.48	297.54	296.41	296.67	295.81	297.03	296.19	298.03	295.29	296.34	296.53	296.06	297.26	297.93	296.5	297.25	296.67	296.63	297.3	296.65	296.41	296.41	296.87	296.37	296.82	297.42	297.3	296.99	296.97	297.12	297.6	295.21	296.96	297.38	297.04	297.14	296.81	296.76	296.65	295.38	297.17	297.68	296.49	297.8	296.02
317.94	318.43	318.67	317.49	319.68	317.25	317.89	317.04	318.44	319.43	317.15	318.46	318.17	318.15	318.84	317.24	317.84	318.33	317.47	317.32	318.54	317.51	317.82	318.22	318.38	317.46	317.17	317.14	318.54	318.87	318.64	318.76	317.94	318.71	318.48	317.61	316.96	317.43	317.89	318.38	318.55	317.53	318.82	316.33	319.26	318.47	318.35	317.6	318.03	318.32
316.68	316.89	317.7	315.93	317.54	317.88	316.31	316.4	317.03	316.42	317.84	316.42	316.81	317.7	317.85	316.5	317.55	318.11	316.87	318.1	317.6	317.84	316.6	316.76	317.87	316.81	316.57	317.26	316.78	316.7	318.46	318.05	316.76	318.1	316.74	317.51	317.08	317.01	315.78	317.34	317.7	317.2	319.26	317.59	317.07	315.86	317.96	316.98	317.12	317.29
315.32	315.59	314.85	315.06	316.24	315.27	315.77	316.05	314.6	316.37	316.12	316.15	315.89	314.55	316.57	315.67	316.01	315.06	315.89	315.37	315.23	316.25	317.14	316.74	313.95	316.46	315.67	316.27	315.59	315.7	314.87	315.28	316.08	316.25	315.57	314.63	315.5	314.56	315.31	315.52	315.52	315.15	317.16	314	316.82	316.06	317.27	316.16	315.14	315.49
328.46	327.68	329.7	329.09	328.49	326.71	329.16	329.08	327.84	328.96	328.44	328.51	328.05	328.81	327.92	328.71	328.34	328.66	328	329.1	327.37	328.51	328.01	329.33	327.83	328.54	328.25	329.48	327.42	328.74	329.19	328.77	328.88	328.29	328.82	327.84	327.61	330.26	328.52	329.07	328.79	328.94	327.59	328.25	328.41	327.74	329.24	328.6	328.37	329.33
315.65	316	316.14	315.31	315.2	315.88	314.8	315.27	315.52	315.01	316.11	316.02	316.25	315.3	315.15	314.87	315.9	315.53	314.9	314.18	316	316.67	316.1	316.43	316.48	316.54	315.45	315.87	316.42	315.87	315.02	315.54	315.63	315.64	315.26	316.14	315.16	315.61	315.83	315.76	315.95	315.94	315.44	315.78	315.97	316.17	316.27	315.16	318	315.68
294.28	294.53	294.84	294.99	294.35	293.66	295.4	292.62	295.35	295.33	294.9	294.62	295.59	294.01	294.06	294.59	294.69	293.26	293.78	294.5	295.21	294.52	292.93	294.61	294.88	294.52	294.18	294.11	293.91	295.04	293.98	293.68	295.37	294.76	294.49	294.7	294.16	294.36	292.89	294.07	293.7	293.46	294.7	293.61	294.91	293.75	294.87	293.53	293.8	294.62
315.45	314.76	314.87	313.32	314.09	314.61	314.84	314.43	315.24	315.69	314.43	315.11	315.13	314.41	315.56	313.49	315.08	315.05	314.08	313.55	315.1	315.47	314.13	315.04	315.72	315.52	315.42	314.98	316.1	314.57	315.12	314.38	314.99	313.17	314.92	315.67	313.81	314.85	315.12	315.65	314.64	313.78	313.7	314.57	314.21	315.06	315.31	314.76	314.45	315.41
318.35	318.68	317.85	317.78	319.97	319.87	317.83	318.3	317.76	317.11	318.55	317.78	318.58	317.47	319.55	318.49	318.42	318.83	318.72	318.32	318.62	318.78	318.05	317.79	318.09	317.08	318.17	318.54	318.73	319.05	318.54	318.24	317.37	318.05	318.26	318.53	318.16	318.23	319.48	318.78	318.29	317.11	319.06	318.45	318.57	317.59	317.76	317.27	319.07	319.04
318.62	319.03	318.37	318.35	319.1	318.49	318.68	317.89	318.47	318.45	318.63	318.43	318.3	317.95	318.03	319.21	318.63	318.78	318.43	317.73	319.41	318.56	319.22	318.21	318.88	318.63	318.62	317.7	318.45	318.7	317.92	318.33	319.73	319.02	318.32	319.32	318.13	318.21	318.22	318.78	318.19	319.14	317.94	317.52	317.86	317.39	318.03	319.04	319.61	318.9
327.94	327.83	327.39	327.64	326.82	327.6	326.92	325.71	326.18	326.46	327.32	326.72	328.25	326.55	327.05	327.09	327.07	326.74	326.44	326.54	327.18	326.75	325.59	326.98	327.2	328.1	328.02	325.83	327.05	325.37	327.47	326.65	327.34	326.32	326.67	327.87	325.98	327.14	327.36	326.95	326.23	327.3	327.16	326.41	326.55	328.18	327.15	328.33	327.91	328.09
319.13	318.97	317.38	318.52	318.67	319.08	317.25	318.62	319.74	318	317.56	318.62	318.92	318.15	318.78	318.14	318.61	319.66	318.79	318.73	318.38	317.28	318.81	319.5	318.2	318.21	319.03	317.92	318.71	318.94	318.94	317.5	318.43	318.44	318.22	318.99	318.59	319.56	318.07	318.08	319.07	318.62	317.81	318.66	317.88	319.55	317.77	318.71	318.12	319.82
303.36	304.29	303.14	303.23	304.24	304.1	302.85	303.25	303.84	303.36	304.94	304.64	303.91	304.66	304.25	304.67	302.98	303.46	303.07	303.17	304	303.36	303.85	303.85	304.12	303.61	303.19	302.64	303.26	305.03	303.37	302.99	302.8	304.44	302.35	303.38	303.49	303.93	304.41	304.24	303.68	303.89	302.34	302.85	304.75	302.58	302.75	302.79	303.42	303.27
327.24	328.73	327.41	329.14	328.87	327.3	328.45	328.76	327.28	327.93	327.95	328.43	327.01	328.43	327.62	327.54	326.16	327.85	328.76	327.76	327.84	326.64	327.16	328.02	327.81	327.46	327.58	328.04	327.59	327.9	327.61	327.64	328.04	328.02	327.79	326.78	327.35	327.33	327.92	328.81	327.66	327.55	328.32	326.15	327.74	327.2	327.61	327.64	328.31	327.24
308.29	308.27	308.88	309.91	309.95	308.98	307.7	309.05	309.76	308.91	308.93	309.02	307.92	308.94	308.62	308.35	309.27	308.99	308.71	308.68	310.09	309	309.3	308.67	308.87	307.62	309.1	309.45	309.65	308.87	308.41	310.2	309.05	308.94	308.18	308.37	309.08	310.05	308.28	308.62	308.26	308.63	309.59	309.09	308.64	309.68	307.63	309.33	309.2	307.63
327.59	328.79	327.82	327.63	327.33	328.31	327.52	327.92	329.41	327.05	326.87	327.63	328.15	327.16	326.57	328.3	327.17	327.12	327.32	326.3	327.83	328.41	328.03	329.26	326.55	328.29	328.24	326.82	327.94	327.87	326.86	327.08	327.1	328.83	327.67	327.16	326.79	329.22	328.23	328.81	327.37	326.63	326.7	328.04	327.76	327.73	327.99	328.17	327.54	328.26
308.78	308.99	308.74	308.12	308.72	309.07	308.26	308.85	308.6	308.06	308.62	308.58	308.51	309.92	308.81	308.72	309.48	308.27	308.85	309.42	308.56	309.47	308.6	309.8	307.94	309.37	309.58	309.02	307.97	308.06	309.93	309.16	309.07	309.31	309.9	309.05	310.43	308.69	308.66	309.58	309.24	308.98	308.72	309.71	308.43	308.76	307.98	309.01	309.31	309.16
313.71	312.45	313.34	313.56	313.2	313.15	311.75	312.43	313.97	313.16	313.05	314.09	312.24	312.97	313.06	314.01	313.52	312.78	313.38	313.25	312.73	312.68	312.3	313.71	312.13	313.65	313.35	314.37	313.32	312.57	312.25	313.04	312.12	312.44	312.49	312.07	313.93	312.39	314.32	313.42	312.18	313.25	313.35	313.14	312.89	313.49	312.71	313.43	314.71	312.58
302.49	301.98	302.56	302.44	302.9	303.93	303.16	303.81	304.13	303.35	303.73	302.47	302.19	302.32	303.71	303.06	303.17	301.39	302	303.08	303.45	302.98	302.83	302.74	302.26	302.13	302.62	302.63	302.07	303.53	303.66	302.44	303.82	302.67	303.87	302.43	303.32	301.81	303.25	303.61	301.39	302.63	303.49	303.47	303.01	302.38	302.35	303.15	303.08	303.17
314.73	315.14	315.54	317.01	315.51	315.86	315.21	315.32	315.09	315.86	314.45	315.45	315.21	314.11	314.19	315.83	314.39	315.37	315.95	315.26	314.66	314.47	314.9	314.95	315.63	314.93	314.68	315.17	315.83	315.88	315.3	314.95	314.89	315.17	315.13	314.76	314.73	314.36	314.81	315.66	316.13	314.99	314.75	315.43	314.57	314.37	315.26	316.35	314.22	316.5
304.08	303.44	303.15	304.67	303.5	304.73	302.93	303.52	303.78	303.45	303.94	304.82	302.28	302.64	303.99	303.36	302.19	303.04	303.54	303.18	302.22	303.33	302.71	302.87	302.79	304.38	303.46	303.87	303.21	303.51	303.04	304.58	303	303.95	304.14	303.46	303.18	302.61	302.45	304.32	303.12	304.26	302.98	301.6	303.83	304.29	302.21	302.83	304.18	302.17
299.89	301.7	301.43	300.46	301.64	301.83	302.25	301.07	301.33	301.68	300.94	302.05	301.38	302.35	301.98	301.77	300.76	300.27	300.13	301.45	300.3	301.23	301.06	302.41	300.31	300.91	301.78	302.69	300.92	301.02	299.84	302.12	299.17	300.85	301	300.34	301.44	301.12	301.62	301.33	300.41	301.77	300.89	301.31	300.64	301.19	301.68	300.82	301.1	300.77
297.11	296.83	296.14	296.16	297.06	296.37	297.2	296.42	296.27	297.97	295.52	296.32	296.07	296.96	297.35	295.22	296.89	297.22	295.81	296.79	296.67	297.01	297.92	296.38	296.61	296.66	295.94	297.52	296.86	295.8	296.65	297.06	296.46	296.07	297.75	297.07	297.84	297.09	296.35	296.66	296.7	297.32	296.69	296.93	295.96	296.68	297.22	297.43	295.99	296.67
313.88	313.89	312.65	312.88	314.09	313.61	313.31	312.95	312.78	313.97	315.08	313.16	313.06	313.18	314.46	314	314.21	312.78	311.99	312.35	313.15	313.09	311.59	312.86	313.34	314.22	313.47	312.92	312.38	312.36	313.71	313.63	313.36	312.45	313.25	314.61	313.72	312.26	312.28	312.43	313.84	313.04	311.62	313.47	312.19	313.07	314.31	313.52	312.91	313.68
318.24	318.19	319.65	320.11	318.95	319.35	319.69	318.07	318.71	319.36	319.64	319.51	319.71	321.61	318.57	320.7	318.81	319.26	319.65	319.09	318.3	319	319.65	320.04	318.95	318.57	318.4	318.93	320.17	319.11	317.77	319.59	319.97	318.55	318.66	319.69	318.95	318.61	318.86	319.9	319.39	318.88	319.76	318.38	319.16	318.67	319.95	319.16	319.16	320.03
306.37	306.08	305.77	306.83	306.58	305.53	305.61	306.69	306.28	306.38	304.99	306.72	306.49	304.95	307.18	306.07	306.54	305.97	305.59	305.65	305.14	307.12	306.19	305.59	305.35	305.44	306.41	305.96	306.38	306.86	305.44	305.25	305.29	305.39	306.35	306.69	307.06	305.59	305.09	306.24	307.34	305.76	306.34	307.13	306.62	307.03	306.26	305.71	306.58	305.84
316.84	317.77	316.68	317.9	316.42	317.35	317.99	318.31	316.65	317.97	316.32	315.13	316.93	317.68	315.67	316.75	318.39	317.17	316.53	316.92	315.74	317.56	317.68	317.19	316.56	317.38	318.1	316.54	317.41	317.39	316.77	318.09	317.57	317.47	318.17	316.23	316.82	316.55	317.11	316.94	317.66	317.09	315.83	316.03	317.37	318.16	318.04	316.78	316.2	316.86
304.52	302.58	303.23	303.71	303.77	302.66	303.06	303.03	305.65	304.6	303.4	303.57	302.11	305.27	304.85	304.36	303.02	303.8	303.24	302.23	303.94	303.23	304.4	305.73	303.89	304.74	303.67	304.46	303.99	304.01	302.92	304.65	304.01	303.94	303.36	304	303.37	303.01	302.83	303.31	303.52	304.21	302.94	304.2	303.35	303.04	302.7	304.61	303.59	302.88
325.87	325.19	325.69	324.66	326.02	324.8	325.08	325.12	325.32	325.55	324.45	326.22	324.67	324.92	324.11	325.89	326.03	326.13	326.49	324.49	326.9	324.5	325.87	325.35	325.36	325.34	324	325.8	326.47	325.5	325.69	325.91	325.41	324.26	325.88	325.6	326.3	325.79	325.82	325.32	325.14	325.31	326.1	326.01	324.26	325.77	325.19	324.92	326.09	326.18
306.28	304.9	305.23	304.52	303.68	304.11	304.62	305.33	304.49	303.48	304.49	304.02	305.41	303.76	304.92	304.57	305.28	304.71	304.83	306.16	303.53	302.45	304.79	304.83	305.65	304.24	305.09	304.9	305.62	304.68	305.36	304.67	304.85	304.52	304.21	304.91	305.49	305.41	305.43	303.88	303.95	304.23	305.56	305.41	304.79	304.7	305.01	305.09	305	304.84
317.85	318.07	316.43	315.8	316.48	317.6	316.57	316.07	317.19	315.3	316.73	316.26	318.15	317.46	316.43	315.82	316.63	317.09	316.08	316.33	316.96	317.4	317.17	316.43	316.31	316.74	316.99	316.51	316.47	317.01	316.08	316.5	316.78	315.88	316.37	315.51	316.56	316.54	316.35	316.59	316.71	317.66	316.47	316.15	316.22	316.84	317.23	316.37	317.62	316.01
303.74	303.81	303.5	303.36	303.44	303.11	304.92	303.14	303.71	303.68	303.31	302.33	303.69	303.56	302.55	303.32	304.25	304.46	302.75	303.02	303.22	303.16	304.54	302.51	301.42	303.79	304.23	302.79	303.07	304.95	304.41	303.12	302.88	303.89	303.73	304.23	303.71	302.77	303.24	303.39	303.9	302.66	304.5	303.28	304.31	304.27	305.1	303.83	303.08	302.92
314.25	314.38	312.34	314.09	314.76	312.45	314.3	314.31	313.16	314.47	313.25	314.03	312.27	314.57	313.51	314.75	314.33	314.81	313.32	313.4	312.33	313.05	314.92	313.69	313.2	313.96	315.08	313.94	314.35	314.48	313.86	313.76	313.86	315.39	313.84	313.79	315.1	313.2	313.11	313.02	314.51	314.63	315.2	313.03	313.28	313.36	315.16	314.38	314.84	314.06
313.29	313.86	312.91	312.92	312.68	312.77	314.65	313.4	313.29	312.72	314.27	311.83	311.57	313.03	313.98	312.94	311.51	313.18	313.23	312.17	312.64	313.33	312.61	313.85	312.74	313.17	313.61	313.02	312.04	312.7	313.48	311.72	313.46	313.47	312.94	311.62	313.24	313.45	314.27	313.14	313.83	313.83	313.42	312.9	312.75	313.16	312.32	313.01	313.7	313.69
319.82	319.24	317.44	319.9	319.17	318.5	320.44	320.13	318.82	319.96	316.99	317.91	318.24	319.64	319	319.26	319.64	319.37	320.09	319.26	319.4	318.89	318.64	319.43	318.56	318.47	318.88	319.55	317.23	318.56	320.38	319.28	320.63	317.96	320.61	318.8	319.99	318.39	319.19	319.31	318.83	320.14	319.11	319.54	318.11	318.33	320.27	319.72	320.6	319.35
313.69	315.51	315.15	314.44	314.89	314.34	314.52	314.55	314.61	314.18	314.5	317.73	315.99	314.49	314.26	315.98	313.89	315.33	315.29	315.74	315.08	315.1	314.84	315.36	315.15	314.57	315.08	315.7	313.82	314.66	314.38	316.15	315.3	314.83	315.99	315.1	314.41	315.48	313.72	314.95	314.25	315.31	315.85	314.78	315.16	314.72	314.52	315.41	315.39	315.23
296.99	295.77	296.99	297.4	298.22	296.12	297.39	296.54	297.32	296.25	297.45	296.49	297.36	297.44	295.71	295.53	296.29	297.47	295.61	296.93	296.04	297.98	297.71	296.88	295.1	297.77	297.69	296.57	297.02	296.75	296.15	297.41	297.55	295.74	296.61	296.88	296.37	296.91	297.3	296.96	298.29	297.49	295.93	296.35	297.21	297.88	295.97	296.09	298.11	298.18
300.84	301.39	300.17	300.98	300.78	301.36	300.55	301.62	301.8	300.45	300.63	300.68	301.65	300.78	301.52	300.57	301.2	301.67	300.89	300.52	300.9	299.19	300.46	300.13	302.55	300.96	299.15	301.43	299.97	300.33	301.89	301.33	300.73	300.81	300.22	300.32	300.53	301.21	300.45	300.63	301.07	301.55	301.09	300.07	300.83	300.6	300.81	301.58	302.38	301.3
304.98	304.6	305.5	307.36	307.02	305.04	305.16	303.81	304.49	305.54	305.8	306.13	304.56	305.09	305.91	304.08	305.85	306.31	306.04	303.9	304.61	306.22	305.33	304.38	305.77	305.36	305.85	304.81	305.28	305.35	304.78	304.32	305.91	305.23	305.54	305.88	304.68	305.33	304.67	305.29	304.84	305.18	305.98	305.93	305.66	305.76	304.9	304.46	305.65	305.58
309.07	310.03	311.25	311.06	311.5	311.33	310.74	311.17	309.61	311.9	310.91	310.92	311.04	310.27	310.2	310.45	310.03	310.04	310.79	310.43	311.21	311.32	311.99	310.41	310.91	310.31	310.21	310.42	310.75	310.83	310.57	311.05	310.99	312.17	310.75	311.76	312.05	310.89	310.02	311.12	311.87	309.8	309.93	309.98	310.05	311.11	311.64	311.71	310.32	309.38
315.15	314.52	315.48	315.49	314.8	314.67	315.61	315.97	314.53	312.97	314.68	314.63	314.51	314.62	315.24	315.63	315.24	314.3	314.31	314.35	314.76	314.11	313.91	316.15	314.56	314.56	313.76	315.38	313.96	314.32	314.31	315.04	315	314.48	312.97	314.01	314.61	314.26	315.51	315.8	315.81	314.89	315.27	315.53	314.55	315.98	313.33	314.31	314.76	313.73
313.69	313.87	313.97	313.77	313.71	313.42	313.05	313.09	312.94	312.33	312.91	313.24	313.69	312.65	312.58	313.44	313.26	313.31	313.36	313.29	313.15	312.8	313.55	314.19	313.41	313.54	314.62	312.93	313.88	312.58	313.86	313.44	313.23	313.25	313.92	313.68	313.84	312.4	313.99	313.42	313.66	312.11	313.23	314.29	313	313.02	313.65	313.96	312.06	314.43
308.28	306.89	306.71	307.75	305.97	306.35	306.99	305.94	307.51	308	308.31	306.86	306.76	307.64	307.83	307.42	307.01	307.38	306.39	307.96	307.2	307.2	307.95	306.73	308.26	308.29	306.27	307.11	307.07	306.47	308.67	307.08	308.03	307.71	307.17	306.89	306.6	306.87	307.6	306.48	307.44	306.77	308.83	306.95	307.2	307.27	307.51	307.42	308.15	307.12
311.24	310.47	311.16	310.71	310.29	311.21	310.64	310.96	311.37	311.77	309.95	311.01	309.7	312.21	311.31	310.63	310.21	310.87	310.52	311.26	311.25	310.18	310.2	309.95	310.94	310.33	310.78	310.61	310.79	311.87	309.99	310.77	310.94	309.74	310.85	311.11	311.6	311.23	310.8	310.48	309.46	310.65	310.89	311.06	310.06	310.22	310.21	311.26	311.8	311.01
301.36	302.14	299.79	302.22	301.48	301.21	302.09	300.98	300.91	301.97	300.47	301.81	300.37	301.02	300.86	300.81	301.35	300.78	301.64	301.03	300.98	300.78	300.38	300.42	300.94	301.34	301.73	301.97	301.2	300.15	301.45	301.18	301.34	300.84	301.99	301.94	300.29	300.17	300.51	299.82	301.01	301.91	301.52	300.68	299.43	301.45	301.74	301.43	300.5	300.92
297.73	297.43	295.25	296.68	297.15	296.03	297.31	296.63	298.37	296.18	296.05	296.56	296.79	296.65	297.39	297.02	297.46	297.38	296.73	295.96	297.61	297.92	296.51	297.28	297.31	297.08	296.65	298.2	297.57	296.87	295.93	296.36	295.81	297.48	296.98	296.05	296.75	296.54	296.99	296.5	296.6	297.27	297.11	297.37	298	296.45	295.64	296.18	296.54	296.91
325.31	324.91	325.26	325.56	325.9	325.68	325.25	325.96	323.89	325.35	325.11	325.32	324.44	325.55	326.04	323.76	324.91	324.43	325.68	324.89	326.35	324.66	325.03	325.46	325.15	324.11	326.94	324.9	325.47	325.22	326.33	323.32	323.06	323.97	325.57	325.34	325.09	327.01	325.29	325.04	326.05	324.12	325.47	325.03	324.65	326.04	325.65	325.11	325.98	326.84
315.94	315.46	315.85	315.77	315.62	315.55	315.5	316.09	316	316.25	315.8	315.67	315.78	316.84	315.27	314.88	316.62	314.96	316.88	314.95	316.73	316.22	315.24	315.14	314.5	316.92	316.43	315.86	314.64	316.19	315.44	315.72	315.29	314.81	316.06	316.17	316.21	315.64	316.33	316.6	316.57	316.55	314.38	314.69	315.58	316.85	315.44	314.96	317.02	315.91
317.96	316.23	316.64	316.28	318.23	316.59	317.52	317.63	316.54	317.31	318.41	316.53	317.92	316.73	318.72	317.07	317.25	316.8	318.06	318.11	317.11	317.47	318.87	316.73	316.96	317.45	318.04	317.87	316.82	317.62	317.04	318.06	317.24	316.79	317.68	318.16	316.58	317.08	317.83	317.88	317.51	317.08	316.83	316.91	317.66	316.14	317.81	319.55	316.86	317.79
314.4	314.11	313.36	314.34	313.42	314.63	313.78	313.65	314.73	314.62	313.08	313.38	314.18	313.73	313.97	313.28	312.64	313.61	312.61	313.8	313.79	314.77	314.39	313.69	314.32	313.26	313.86	313.93	314.94	314.07	314.37	313.84	313.78	313.31	314.45	314.04	314.76	315.21	314.45	312.16	314	313.18	314.01	313.86	313.18	314	313.76	313.26	313.18	313.73
295.41	296.21	295.8	296.76	296.45	297.21	299.18	297.01	297.89	297.86	295.12	296.19	296.8	297.34	296.53	298.06	297.39	297.2	296.83	297.55	297.68	297.12	297.04	296.65	298.01	295.37	296.43	297.56	297.8	295.86	297.93	296.48	296.78	297.26	296.97	298.72	295.66	296.19	297.24	297.69	296.41	296.37	295.52	297.13	296.94	296.68	296.04	297.49	296.29	296.18
302.2	303.14	302.8	302.65	302.65	302.68	301.65	303.3	303.11	302.45	302.66	301.93	302.15	303.13	302.73	302.01	302.09	302.37	303.75	303.48	303.42	301.98	303.41	302.07	303.33	302.42	300.64	301.55	301.72	302.09	301.26	301.24	303.13	303.53	302.93	301.27	302.73	302.13	302.73	302.88	302.64	302.34	302.37	302.07	303.36	302.25	302.04	302.08	303.34	302.19
314.6	313.14	312.85	311.32	313.79	314.27	312.73	312.62	312.53	314.64	313.32	312.88	312.78	313.67	313.65	311.95	313.08	312.76	311.72	313.32	314.26	313.07	313.75	313.73	313.59	312.71	313.06	313.49	313.07	313.85	313.23	312.6	312.9	313.74	312.79	313.11	312.86	313.38	314.76	313.33	313.41	312.37	314.63	312.48	312.77	312.13	312.68	314.59	312.46	313.85
312.89	314.22	312.73	312.75	312.23	312.24	311.48	313.02	312.79	310.32	312.24	311.93	312.15	310.94	312.99	312.25	312.39	312.34	312.8	311.46	311.99	312.36	311.52	313.62	311.93	313.05	312.81	312.44	311.92	312.04	312.98	312.21	310.45	311.96	311.83	313.59	311.53	311.84	311.18	313.13	312.01	312.09	312.12	312.63	311.94	312.71	313.25	313.32	311.73	312.22
313.22	312.8	311.93	312.77	313.76	311.99	313.37	313.53	313.48	313.93	312.98	313.05	313.58	314.49	313.58	312.08	313.15	313.61	312.79	314.58	311.79	312.3	313.33	313.96	311.59	312.73	313.25	314.66	313.46	312.97	313.66	312.9	313.51	312.95	313.4	313.89	313.44	312.9	312.89	312.43	313.14	312.96	312.52	313.68	314.17	313.64	313.15	313.16	312.68	312.97
305.46	305.09	304.84	305.79	303.63	306.21	304.42	305.08	304.21	306.15	304.28	305.5	304.39	305.6	306.2	304.73	304.74	305.11	305.47	305.34	305.83	304.22	305.83	305.29	304.88	304.99	305.35	307.58	305.84	305.52	304.36	304.23	305.11	305.57	305.75	305.38	304.1	304.86	304.56	305.32	304.74	304.96	304.25	305.6	304.73	305.21	306.48	304.86	304.55	305.69
302.64	302.98	302.66	302.41	302.69	302.46	301.87	301.64	303.08	303.08	303.28	302.61	302.02	302.2	301.21	303.36	303.31	302.11	302.03	301.96	303.61	303.01	303.5	302.2	303.83	302.67	302.03	301.15	302.66	303.16	302.2	302.13	303.3	302.71	302.73	301.89	303.1	301.96	301.73	302.48	303.19	301.47	303.4	303.41	303.51	302.12	303.06	301.66	302.37	302.14
295.07	295.25	294.21	294.76	295.31	295.31	295.14	296.21	294.69	295.84	295.73	295.83	293.24	294.64	294.76	295.24	294.49	295.48	293.65	295.33	295.47	294.95	294.09	294.62	294.54	295.9	294.08	295.56	295.53	296.08	295.76	295.3	294.92	295.84	295.99	293.41	295.99	295.21	294.27	294.1	294.07	294.08	295.44	294.28	293.86	296.18	294.58	295.44	296.2	295.56
296.18	296.2	296.65	295.53	295.23	295.34	295.89	295.58	296.94	296.75	297.07	296.49	297.56	297.01	297.44	296.64	296.52	295.88	296.31	296.69	295.87	296.48	295.97	296.3	296.12	296.94	296.27	296.88	296.75	297.1	296.8	296.15	296.81	296.89	298.13	297.82	296.8	296.21	297.26	297.1	296.23	295.92	296.07	296.05	297.13	296.07	296.13	295.74	297.13	297.13
309.84	310.41	309.81	309.52	309.84	309.59	309.4	310.13	309.86	310.62	309.76	308.81	310.39	309.05	308.5	309.4	310.88	309.13	310.37	309.02	310.89	309.59	310.53	308.74	310.56	309.28	309.03	309.8	309.89	309.86	310.14	309.77	310.37	310.29	309.63	309.08	309.28	309.42	310.12	310.27	309.24	310.16	310.45	310.21	308.94	309.94	308.81	308.99	309.83	310.65
315.45	313.13	315.58	316.17	314.92	315.06	314.42	315.77	314.79	314.47	313.29	314.62	314.86	314.38	314.7	313.83	314.81	314.92	314.39	314.44	316.19	313.81	313.85	314.61	314.4	315.29	314.95	316.01	313.7	314.23	314.1	315.04	315.57	315.02	314.91	316.82	316.26	315.18	313.37	315.43	314.18	314.83	315.31	315.51	315.86	314.41	316.08	313.66	314.58	315.37
314.01	313.85	315.05	313.17	313.3	314.05	314.53	314.02	314.82	315.6	314.11	314.28	313.11	314.01	314.63	314.93	314.45	313.71	314.29	314.16	314.23	314.27	314.55	314.2	315.68	315.37	312.77	314.14	314.49	314.34	314.83	314.4	314.75	313.62	314.11	314.48	314.51	314.02	314.24	313.61	313.42	313.77	313.99	314.94	313.48	315.22	313.78	313.8	314.16	312.85
294.57	294.1	294.41	293.13	293.39	293.99	294.92	294.58	293.19	295.59	294.1	293.94	293.11	294.02	292.47	294.02	293.53	294.29	295.73	292.55	294.39	293.58	295.12	293.64	293.53	292.68	293.92	293.76	293.07	294.39	294.75	294.38	293.57	292.83	293.5	293.2	293.93	295.13	293.64	293.23	293.62	294.13	294.74	292.77	293.29	294.19	293.52	293.21	295.84	293.94
305.53	306.59	306.57	305.78	306.14	307.44	306.21	306.96	306.02	306.49	306.26	306.46	306.46	306.71	305.92	306.67	307.84	307.38	306.76	306.59	306.95	306.66	308.45	307.32	306.04	307.3	306.29	306.49	306.23	306.72	306.58	308.02	305.45	306.69	307.41	307.93	306	307.42	306.29	308	305.48	306.74	305.72	306.42	306.58	305.97	307.09	307.72	306.75	306.48
300.02	299.59	301.35	300.38	300.23	299.88	300.58	299.38	299.69	300.32	300.89	299.52	300.26	300.79	299.78	300.14	300	299.96	300.81	299.67	301.23	301.16	301.2	299.1	300.19	300.37	299.8	298.81	299.8	300.16	300.97	299.77	299.09	300.73	299.62	298.87	301.12	299.77	299.79	300.45	300.37	299.73	298.73	300.6	300.18	299.87	298.67	300.44	300.75	300.38
304.09	304.79	304.46	304.19	304.61	303.77	304.96	303.46	304.59	304.86	303.91	303.69	304.59	305.37	305.09	304.47	304.28	305.48	303.83	304.3	305.59	303.7	304.95	305.26	304.2	303.6	304.38	304.08	304.13	304.66	304.19	304.79	303.73	305.02	304.83	304.08	304.03	304.32	305.47	304.38	303.77	304.93	304.74	305.16	305.36	304.23	305.09	304.59	304.82	304.02
315.03	314.49	314.22	313.63	314.83	314.31	313.36	315.06	313.02	313.72	314.73	313.7	313.29	313.85	315.39	314.51	315.11	313.73	315.01	315.26	312.94	313.9	313.93	313.99	313.36	314.6	314.15	313.03	313.68	315.06	314.1	314.24	314.51	313.12	314.96	314.89	313.91	313.17	314.18	315.63	313.62	314.72	314.6	314.97	313.86	313.31	313.68	314.6	313.57	314.82
317.4	316.62	317.14	315.57	316.47	316.06	316.47	315.94	316.49	315.47	317.15	316.11	315.93	317.12	317.79	317.07	315.94	316.27	316.5	316.27	316.69	316.25	318.08	316.55	316.45	315.08	316.5	317.31	317.01	314.83	316.55	316.64	315.38	315.97	317.48	317.42	317.42	317.43	317.42	316.93	314.95	316.07	317.12	317.2	317.62	317.02	316.72	315.35	317.07	317
310.61	311.34	310.26	309.67	310.66	310.87	310.9	310.76	310.4	310.85	311.54	311.32	310.7	311.54	309.88	309.84	311	311.46	311.38	309.72	308.79	310.83	310.74	310.7	311.41	311.21	311.36	309.05	310.1	309.66	310.47	311	311.48	310.03	310.57	310.55	310.74	310.31	310.35	310.96	309.97	310.27	309.94	310.09	310.94	309.62	310.7	309.57	310.91	311.83
314.24	313	314.04	314.84	312.69	314.3	314.93	313.31	312.97	312.95	313.08	314.68	314.58	314.45	313.43	313.93	312.56	315.16	313.9	314.02	313.77	313.97	312.71	314.11	313.53	313.29	313.49	312.9	313.33	313.3	313.27	313.61	314.06	314.22	313.38	313.97	314.46	314.21	313.74	314.44	313.71	313.68	313.48	313.78	313.84	312.59	314.16	313.29	312.95	312.65
300.58	299.86	300.34	300.15	299.92	300.77	299.5	299.04	299.65	299.73	299.39	299.23	299.62	300.16	300.76	300.54	300.39	300.43	298.99	300.73	300.41	300.4	300.03	300.86	300.16	300.03	299.69	300.58	299.58	299.75	299.28	299.79	299.94	299.89	298.92	301.55	300.6	299.4	301.6	299.86	301.23	300.96	299.92	301	299.61	299.94	301.05	299.74	300.74	300.02
318.52	318.32	317.73	317.71	318.54	317.17	318.21	318.03	318.34	317.83	319.01	318.56	319.14	318.81	319.71	318.31	318.72	318.43	318.05	317.86	316.54	318.54	320.02	318.38	316.87	318.32	317.81	317.97	317.61	318.18	317.71	318.26	317.38	319.37	316.95	317.14	317.77	317.92	319.08	318.11	319.12	317.13	318.9	318.36	317.65	318.07	317.64	317.95	319.5	319.75
316.31	317.6	315.99	316.25	315.57	315.99	315.1	314.55	315.9	315.58	317.11	315.37	316.09	316.03	315.72	316.31	318.4	316.68	315.4	316.31	317.12	317.56	316.96	316.33	316.11	316.66	317.39	316.28	315.64	315.81	315.02	315.72	315.38	316.11	316.33	316.06	315.89	316.82	315.67	315.26	316.97	315.57	316.19	315.67	315.8	316.09	315.71	314.08	316.73	317.54
305.62	304.79	304.95	304.25	304.3	306.27	305.3	305.89	304.9	304.95	305.69	304.94	305.56	305.06	304.79	306.67	305.73	304.82	305.17	304.33	305.33	304.89	305.63	306.14	305.89	304.39	305.4	306.7	304.27	305.12	305.92	306.09	305.68	305.26	303.36	306.05	304.85	305.41	305.39	305.43	305.31	304.6	304.19	304.74	305.4	304.88	305.3	306.5	304.39	304.16
318.12	317.54	318.43	317.61	318.63	318.66	317.44	317.88	317.19	318.93	317.13	318.93	317.75	319.01	317.72	317.26	318.04	318.23	318.45	317.47	319.06	317.98	318.98	318.57	318.2	318.91	318.25	318.61	318.46	317.79	316.73	318.62	317.61	316.58	317.27	317.92	319.13	318.13	318.88	318.42	317.06	317.44	318.12	317.66	317.94	317.83	317.86	318.12	318.99	317.93
315.53	315.17	316.9	315.13	315.96	314.71	315.61	315.36	316.67	315.07	315.97	315.31	315.57	318.52	314.67	315.93	315.76	315.14	314.86	315.97	314.83	316.18	314.71	316.11	314.53	315.62	315.59	314.58	316.67	316.51	315.62	314.71	316	315.69	315.83	315.86	315.43	315.59	315.59	315.7	315.71	315.44	317.09	315.88	315.52	317.3	315.6	315.22	315.11	315.66
302.24	302.09	303.11	303.17	303.09	302.71	303.29	300.81	302.18	301.74	300.25	302.07	302.23	303.01	303.25	302.54	302.85	302.85	301.83	301.53	301.89	302.88	303.19	301.52	300.59	302.61	303.01	302.22	303.48	303.35	303.64	302.96	303.61	303.35	303.45	302.26	302.52	303.47	302.04	303.23	301.73	302.2	303.25	301.76	302.65	302.4	301.89	301.89	302.47	302.19
318.75	317.16	319.12	318.87	318.47	318.51	318.21	318.06	318.93	318.28	318.36	318.28	318.38	318.3	318.07	316.57	318.9	317.39	318.15	317.43	317.76	317.67	316.71	318.2	318.56	317.83	319.12	318.5	318.23	318.99	317.88	317.77	318.66	318.45	317.82	318.17	316.26	317.81	318.71	317.44	317.56	318.7	317.78	317.77	318.04	317.08	318.55	317.77	318.6	318.19
310.4	308.09	309.24	308.57	308.05	309.72	308.8	308.08	308.08	309.27	308.96	308.63	308.87	308.49	307.95	308.35	308.81	308.16	308.75	308.22	308.79	309.2	309.39	309.04	308.74	308.61	308.72	308.3	308.34	308.87	308.31	309.13	309.03	307.81	307.99	308.63	309.78	307.69	307.66	308.31	308.24	308.85	308.22	309.05	308.29	309.24	308.68	308.3	308.43	309.13
294.75	294.46	294.27	294.81	295.07	295.27	294.92	295.14	294.42	295.39	294.65	294.8	294.61	295.06	294.23	294.15	295.88	294.84	294.71	294.87	294.63	294.55	294.97	295.29	294.79	293.86	294.9	295.39	295.25	294.1	295.44	294.67	294.54	295.3	293.67	295.5	295.36	295.38	296.02	294.29	295	292.82	295.56	293.87	295.03	294.7	295.46	295.19	295.59	295.01
319.32	317.35	318.47	318.79	318.32	318.73	317.73	319.18	317.95	318.98	317.96	316.77	319.11	319.32	318.47	317.62	319.1	319.5	318.11	318.8	318.08	319.37	318.92	318.78	318.71	319.17	318.01	318.42	318.01	317.97	318.4	319.44	318.8	318.65	318.57	319.09	318.55	317.95	319.25	317.41	318.46	317.86	318.84	318.39	318.73	319.17	317.31	319.29	317.82	318.82
295.68	294.35	293.86	293.15	294.56	294.03	293.97	293.75	294.08	293.83	294.32	295.21	294.6	294.19	294.39	294.06	293.76	294.12	292.54	294.48	293.57	294.62	293.95	294.26	294.42	293.8	293.96	295.57	293.98	294.4	294.16	293.04	293.18	294.22	293.58	294.75	294.29	294.01	293.98	293.1	293.87	294.92	294.64	293.46	293.3	293.99	293.99	295.11	295.55	293.24
302.39	303.86	303.18	301.67	304.51	302.33	303.25	301.51	301.9	303.87	303.35	303.52	302.9	301.59	303.15	303.33	302.04	303.11	301.45	303	302.63	304.26	302.8	302.72	301.57	302.98	302.88	303.2	300.94	303.65	303.61	302.23	303.12	302.84	302.99	303.48	303.03	301.95	302.28	302.81	301.73	302.87	302.53	301.32	301.48	302.21	302.83	302.46	303.62	300.29
317.94	319.41	318.28	318.49	318.6	318.58	317.42	317.78	317.52	318.21	317.92	317.53	317.82	319.28	317.56	317.91	317.84	317.83	319.18	317.77	319.51	317.58	318.31	319.44	318.79	317.57	317.88	318.94	318.15	317.6	318.54	317.5	318.64	318.3	318.68	318.54	318.77	319.24	317.75	318.54	320	318.17	317.37	318.34	318.44	317.82	318.57	318.49	319.12	318.31
303.39	301.84	303.76	303.76	302.6	303.77	302.14	302.66	303.21	303.47	303.83	302.49	304.71	304.66	303.31	303.94	303.69	303.29	304.16	304.42	302.38	303.52	302.54	303.3	302.39	303.37	304.29	302.18	304.31	303.77	303.04	303.89	303.51	303.37	304.09	303.28	303.76	302.93	302.17	303.36	303.77	304.31	304.76	304.09	304.01	302.51	302.62	304.26	303.56	304.31
304.17	305.19	303.08	304.17	303.72	304.19	304.83	304.91	303.89	303.75	305.17	304.75	304.89	304.9	304.39	305.05	304.78	304.96	304.35	304.78	304.17	304.18	303.25	305.2	303.82	305.01	304.29	303.44	304.68	303.88	304.08	304.52	304.18	304.61	304.74	304.51	303.39	304.81	303	303.38	304.1	305.55	304.38	303.38	304.83	303.23	304.16	304.69	305.44	304.79
303.26	301.64	302.11	303.05	302.03	303.58	303.21	302.79	303.31	302.16	302.89	302.34	302.09	301.37	302.36	303.42	301.79	303.08	303.83	302.23	301.58	302.62	302.49	303.1	301.84	302.8	302.32	302.02	303.4	301.75	304.27	302.95	303.01	302.09	302.63	302.72	301.81	301.35	302.72	302.66	302.33	302.28	301.91	303.49	302.03	301.88	302.81	302.89	301.96	303.93
300.29	300.97	301.7	301.59	301.6	300.75	301.14	301.91	301.47	301.48	298.94	301.88	302.06	301.09	301.3	301.17	300.85	300.55	300.29	301	301.6	300.13	300.97	301.52	301.45	301.48	301.79	301.91	301.38	301.26	299.92	300.77	300.41	299.82	301.01	299.48	301.04	301.27	300.58	299.84	300.53	301.26	301.68	300.72	299.9	300.37	300.72	301.88	300.39	301.58
310.47	308.29	309.66	308.65	309.41	309.95	310.07	309.78	308.45	309.2	310.25	310.43	310.1	310.31	309.65	310.6	310.5	308.94	311.7	309.74	309.3	309	309.4	308.56	309.65	310.55	310.77	308.89	310.24	310.93	311.35	309.27	310.35	309.25	310.38	308.82	309.68	309.67	310.31	309.49	309.06	309.87	310.55	308.84	310.11	309.98	310.84	310.12	310.12	308.63
314.17	314.02	314.78	312.69	314.79	313.71	313.72	313.62	313.93	314.12	313.13	314.1	313.73	314.36	315.17	314.34	314.25	313.73	313.27	313.93	313.69	312.96	314.7	313.84	314.48	314.12	314.54	314.37	314.34	314.62	314.81	313.1	315.02	313.13	314.4	314.19	313.63	313.85	313.43	313.17	313.22	313.01	315.37	314.22	314.03	315.23	314.41	313.33	314.69	313.55
305.81	304.72	306.48	304.81	305.87	305.8	305.52	304.53	305.24	305.06	304.89	305.71	304.36	305.62	305.31	305.2	304.31	305.01	304.5	306.05	305.86	305.12	304.21	304.93	304.84	305.91	303.66	305.09	304.69	305.42	304.3	305.79	305.85	305.82	306.26	304.96	305.15	305.65	305.86	305.8	305.09	305.34	305.1	305.92	305.19	304.11	304.81	305.26	304.76	305
295.69	295.49	294.53	293.48	294.93	294.89	295.9	295.72	294.65	296.11	294.98	294.95	295.18	295.78	295.3	294.9	295.4	294.85	294.14	294.36	294.08	295.23	294.58	294.22	294.77	296.17	294.58	294.71	294.94	294.13	293.5	295.47	294.83	294.46	296.42	295.39	295.8	295.02	295.37	295.11	295.05	294.97	294.73	295.06	295	294.97	294.7	295.57	294.3	294.07
312.56	311.5	311.87	312.75	314.49	312.84	312.31	312.24	312.16	313.31	313.83	313.27	312.62	313.1	312.59	313.71	312.97	312.11	313.85	312.31	311.83	312.02	313.28	312.4	312.68	311.76	311.97	311.59	312.06	312.77	311.62	311.24	313.72	312.51	313.7	311.81	312.09	312.71	313.41	312.61	312.14	313.05	312.64	312.11	312.05	312.86	312.43	311.58	313.03	312.57
319.24	319.54	318.29	320.36	320.13	320.39	318.92	319.07	319.99	319.18	318.06	320.07	318.93	319.76	318.24	318.58	318.46	319.77	320.93	319.8	319.44	318.34	319.35	319.13	318.69	319.08	319.26	319.58	318.99	319.26	318.83	319.23	318.2	318.35	318.34	319.99	319.89	320.14	319.8	318.97	319.21	320.51	319.34	318.63	319.2	318.68	319.49	319.65	319.3	320.19
324.04	325.48	325.91	327	326.23	326.12	324.93	325.7	325.49	323.79	325.22	325.3	326.84	324.91	325.18	323.65	325.83	324.88	325.36	325.27	324.43	324.72	324.86	325.37	326.28	325.45	325.27	326.24	324.61	325.94	324.48	325.52	324.1	323.62	324.58	325.27	325.56	325.21	325.89	324.74	324.77	325.92	325.32	325.03	325.54	326.51	324.45	324.53	324.75	325.6
315.13	313.9	313.97	315.9	313.3	312.56	312.74	314.99	314.56	313.86	313.62	313.48	313.8	313.33	314.53	313.77	314.6	314.59	315.1	313.18	314.23	314.11	315.46	314.24	313.88	313.71	313.92	313.17	313.99	313.94	313.52	313.4	314.83	314.19	312.95	314.76	314.49	313.02	313.5	314.14	314.38	313.44	313.84	313.39	312.91	312.39	314.69	313.7	315.58	314.56
318.53	318.82	319.36	318.51	317.72	318.76	319.24	317.47	317.9	318.74	318.03	317.95	318.02	318.05	319.55	317.91	318.18	319.4	317.61	318.63	319.52	318.29	317.59	319.33	317.71	318.63	318	317.56	318.87	319.2	319.04	318.46	318.71	320.18	318.56	318.91	318.43	316.82	317.56	319.21	320.8	317.92	318.04	317.54	319.03	319.1	318.71	318.72	318.73	319.06
327.12	326.54	326.6	327.11	326.93	327.31	327.3	325.28	326.61	327.63	327.93	325.51	327.5	326.56	326.2	326.84	326.03	327.44	326.08	327.68	327.28	327.43	325.87	326.62	326.58	326.76	327.44	327.66	327.23	326.98	325.85	326.1	327.79	326.82	326.15	327.24	327.82	327.76	327.64	326.97	326.87	328.07	326.86	327.48	326.27	327.69	326.3	327.94	326.26	326.5
315.86	314.77	315.22	316.25	315.05	316.03	316.48	315.14	315.42	315.68	317.09	315.55	315.91	316.32	315.26	316.43	316.1	314.39	315.17	318.08	315.55	316.58	315.52	315.98	315.69	316.91	317.01	315.61	315.64	316.39	316.57	315.81	315.77	315.97	316.33	316.2	317.47	314.92	316.97	315.79	315.97	315.56	316.05	316.19	315.44	315.13	315.37	316.17	316.53	315.57
315.75	314.73	315.87	315.24	316.54	314.42	314.58	316.5	315.42	315.88	315.54	316.44	314.99	316.57	316.68	315.81	314.65	316.63	315.86	316.34	314.63	315.96	316.07	314.97	316.48	316.33	315.41	314.92	315.3	317.4	315.48	315.88	317.11	316.12	316.39	315.53	315.02	315.76	315.58	314.95	316.11	315.15	316.51	314.51	314.47	316.43	316.72	315.34	315.4	315.35
303.37	303.14	302.18	303.17	304.72	302.09	301.86	303.98	304.07	303.82	304.22	302.56	303.46	303.67	304.78	304.31	304.35	303.21	301.94	304.39	302.83	302.32	303.78	303.87	302.99	303.15	304.24	303.83	302.82	303.49	304.02	303.31	302.59	303.25	303.33	305	302.67	303.64	303.25	303.51	302.98	303.28	303.48	303.03	304.5	302.58	303.04	304.8	302.69	303.43
305.63	304.87	304.42	305.18	304.01	304.59	305.77	305.15	303.76	304	303.77	304.04	302.88	304.16	303.9	304.82	303.35	305.46	303.6	304.71	304.02	303.95	305.49	303.81	304.49	303.7	304.1	304.62	304.56	304.26	304.47	304.91	303.33	304.33	304.61	304.94	304.47	305.27	304.55	304.2	304.84	304.73	304.59	304.82	305.17	304.47	305.07	303.82	304.04	304.38
304.1	303.4	302.35	304.46	303.65	303.21	303.15	302.97	303.69	303.31	302.29	304.02	303.23	303.24	302.38	302.44	303.76	304.28	302.83	304.89	305.4	303.97	303.92	303.64	304.66	303.88	303.09	304.45	304.73	304.15	303.55	303.3	304.65	302.91	302.14	303.7	304.17	302.21	304.39	303.89	303.52	304.54	303.03	304.05	304.07	304.65	303.34	303.87	303.24	303.84
309.99	310.52	310.39	310.62	309.89	309.94	308.84	310.79	309.74	310.21	309.63	310.23	310.27	309.64	311.22	309.52	310.28	309.93	309.34	310.03	309.13	309.66	309.51	309.42	310.02	309.06	309.15	310.38	309.8	308.93	309.53	309.89	308.61	309.24	310.3	309.79	309.15	309.62	309.68	310.44	310.51	309.24	309.33	310.56	310.7	310.42	309.61	309.66	309.02	309.82
304.24	304.34	304.06	304.37	304.35	303.8	303.69	303.48	304.52	302.85	304.06	304.42	304.54	304.12	303.08	305.4	303.96	304.17	305.03	303.87	302.91	302.55	303.25	303.1	302.56	303.97	303.01	303.16	301.94	304.36	304.04	303.41	304.21	303.84	303.75	304.02	304.05	304.34	304.96	303.9	304.31	304.13	304.63	304.18	305.81	304.19	303.69	306.09	304.78	303.93
302.4	301.21	301.73	301.94	301.75	301.25	303.13	302.37	302.41	302.55	302.65	302.79	301.92	302.2	303.47	301.58	302.14	302.3	302.45	302.04	302.74	301.63	302.19	302.86	301.22	301.06	304.24	303.53	302.27	302.82	302.9	302.61	302	303.03	302.46	301.68	302.5	302.11	303.49	301.59	303.16	304.01	302.28	301.34	301.18	302.17	301.75	303.19	302.48	301.34
303.45	304	302.86	304.5	302.55	303.23	303.09	303.38	304.87	303.98	304.15	304.55	302.92	302.64	303.66	303.72	303.06	304.22	303.21	304.43	304.26	304.79	302.36	304.57	303.72	302.82	303.55	302.8	303.38	304.02	302.52	302.52	303.07	303.28	303.15	302.87	302.29	303.31	304.55	303.94	303.45	303.87	305.08	302.98	303.21	304.17	304.23	303.05	304.24	303.61
303.23	304.03	303.16	302.21	302.83	303.39	303.13	302.92	303.29	302.77	303.98	305.25	302.42	303.25	303.75	304.25	302.37	303.39	304.53	303.01	303.44	302.58	302.55	304	303.17	304.03	303.29	304.27	303.13	302.53	304.1	302.47	303.51	302.79	304.46	303.32	302.5	302.36	303.71	304	304.27	304.46	302.73	303.36	304.38	304.09	304.19	302.61	302.55	304.01
313.64	315.1	313.28	314.17	314.34	313.7	312.53	313.66	313.57	313.7	313.96	314.72	313.98	314.57	314.95	313.26	314.33	314.91	313.68	314.8	314.99	314.12	314.2	312.82	313.31	312.52	314.3	312.63	314.97	312.68	315.45	314.15	313.88	313.97	315.07	314.52	313.97	314.74	315.07	312.95	312.82	314.31	314.87	313.2	314.6	314.46	312.9	313.36	314.88	314.87
302.71	303.12	303.82	302.69	303.4	303.04	302.77	301.96	303.36	302.39	302.69	302.25	302.61	302.49	302.86	301.78	303.68	302.15	302.59	302.69	300.92	303.18	302.4	301.79	302.24	301.45	303.28	302.3	303.35	302.4	302.4	303.47	302.47	302.67	302.95	302.24	303.67	301.76	302.56	301.66	303.58	303.26	302.83	302.2	302.44	302.44	302.68	303.63	302.75	302.92
304.3	303.39	303.44	303.48	304.3	304.54	304.94	304.6	304.15	302.83	304.03	303.84	304.58	303.2	304.6	304.21	303.64	304.21	303.57	303.06	302.62	303.72	303.74	305.02	302.85	303.92	303.43	303.69	302.18	303.6	303.8	304.82	303.69	304.63	302.67	304.99	303.17	304.78	303.79	304.21	303.64	303.51	304.55	303.97	304.31	302.99	303.33	305.14	304.25	302.65
311.2	312.76	311.52	312.3	311.46	310.74	311.82	310.74	311.65	311	311.8	311.73	310.88	312.79	310.51	311.74	310.93	311.98	310.6	310.8	310.85	311.43	310.28	311.39	311.75	312.07	311.43	311.19	311.16	312.06	313.1	310.98	311.75	310.99	311.92	312.03	313.02	312.52	312.14	311.03	309.93	311.56	311.27	311.54	311.78	310.68	311.92	312.48	311.98	311.45
312.69	314.58	315.54	313.8	313.75	313.62	314.7	314.82	315.54	316.02	313.76	313.86	314.41	314.4	313.93	314.13	314.48	315.75	314.98	314.36	315.06	314.02	316.11	314.29	314.82	314.14	315.12	314.48	314.56	316.02	315.93	314.55	315.6	315.28	314.94	316.93	314.45	315.61	312.94	314.24	315.54	314.55	314.62	314.13	314.97	316	315.35	315.51	315.58	316.23
313.82	314.34	313.22	314.73	313.97	313.64	314.75	313.52	312.79	314.46	314.58	314.65	312.98	314.52	313.77	312.07	313.84	313.68	313.84	313.5	314.56	313.05	312.74	313.71	313.57	313.65	313.36	315.6	313.81	312.17	313.88	313.28	313.75	313.68	313.82	315.28	313.65	313.68	314.25	313.49	314.18	314.28	312.74	313.91	313.68	314.49	314.71	314.03	314.43	314.4
316.91	317.18	319.34	317.01	316.9	317.75	318.88	317.03	317.48	317	317.53	316.38	315.88	316.98	318.86	317.47	316.75	318.02	319.06	316.42	317.17	316.52	317.64	318.72	317.49	318.55	317.69	317.39	316.32	317.39	316.34	317.16	317.67	315.88	317.09	317.14	317.55	317.14	317.97	317.28	316.78	317.97	316.4	315.19	315.44	317.11	318.06	316.1	317.57	316.23
303.93	303.79	304.45	303.41	304.56	304.09	303.53	302.59	303.52	303.14	304.12	303.71	303.43	303.82	301.55	303.73	303.29	302.31	302.53	303.41	304.89	303.22	303.29	304.37	304.05	303.11	303.07	304.54	304.35	302.97	303.28	303.51	303.45	303.66	302.91	302.59	302.79	303.06	304.17	303.37	303.46	302.35	302.71	302.96	303.68	302.75	302.04	303.08	304.25	303.12
315.53	316.5	315.13	314.55	316.27	315.66	315.96	315.68	315.68	316.01	315.51	315.84	316.61	314.89	315.15	315.82	316.23	315.17	314.52	313.96	315.24	315.09	314.55	314.5	315.21	314.56	314.37	314.65	315.43	314.48	316.06	315.24	315.62	314.5	314.54	315.8	314.91	314.67	315.9	313.85	316.08	316.15	314.61	314.99	315.46	314.11	314.68	314.16	315.54	314.52
311.26	311.53	310.55	309.68	311.45	310.18	311.39	311.41	311.5	310.84	311.57	309.31	310.72	310.19	310.71	309.87	310.91	310.44	309.56	310.18	311.56	310.8	310.82	309.95	312.37	310.53	310.21	311.46	310.86	310.52	312.45	310.96	311.01	310.36	311.75	310.57	310.55	310.44	311.1	311.14	309.73	310.25	310.04	310.64	311.64	311.53	312.11	311.75	310.97	311.25
318.16	318.69	317.1	317.38	318.28	318.2	318.81	316.81	318.15	319.2	317.39	317.61	319.34	318.71	318.25	318.46	318.33	317.68	317.88	317.24	318.08	318.11	317.4	318.48	317.85	318.44	318.35	318.3	318.1	318.92	317.89	319.14	317.47	318.13	318	316.41	318.07	317.95	317.75	318.82	317.22	318.09	317.88	317.18	318.35	319.07	316.72	318.09	318.05	318.17
304.86	305.6	304.69	304.11	304.41	304.88	306.65	304.43	304.26	305.56	304.51	305.46	304.33	303.84	304.1	304.36	303.13	303.67	303.9	305.58	303.86	305.88	303.97	304.54	305.1	302.81	303.09	304.08	304.89	304.39	305.12	306.14	303.36	304.25	304.9	304.3	304.79	303.46	304.09	303.68	304.15	305.02	305.11	303.06	304.35	303.9	305.43	303.56	303.65	304.98
303.77	303.4	305.07	304.55	304.73	304.61	304.63	304.95	303.93	304.46	303.86	304.12	304.15	303.55	305.35	304.51	304.64	305.06	304.61	304.64	304.46	305.05	304.33	304.16	305.54	305.01	303.72	304.9	304.76	304.5	305.74	304.41	305.7	304.06	305.19	304.46	303.86	304.61	305.28	304.04	304.23	304.18	304.72	303.2	305.51	304.04	304.68	304.5	304.52	303.19
306.24	305.46	307.16	306	305.76	306.3	307	306.57	306.48	306.71	305.91	307.17	306.83	306.25	305.2	307.06	306.27	306.13	303.94	307.48	306.18	305.7	305.86	306.97	305.99	304.47	306.49	306.29	305.73	305.5	305.49	306.4	306.86	305.14	305.89	305.68	308	306.62	306.23	306.4	306.11	306.72	306.11	305.27	306.2	305.6	305.04	306.44	305.24	305.48
303.53	303.65	303.37	302.92	303.47	303.58	302.5	303.75	303.97	304.32	302.61	303.08	303.61	303.73	303.8	302.71	302.69	304.74	304.48	303.29	302.79	303.04	304.33	303.98	302.96	303.62	302.71	303.7	303.94	304.03	303.54	303.15	303.12	303.92	303.27	303.74	302.36	304.06	302.52	304.15	303.91	302.5	303.86	303	303.12	304.17	302.73	303.38	303.13	303.32
315.94	316.93	316.48	315.41	315.78	314.81	316.17	316.39	315.06	314.81	316.84	315.47	315.42	315.78	316.09	316.02	315.71	316.39	316.73	315.73	316.13	315.5	315.28	315.84	316.29	315.93	316.21	314.98	315.1	316.86	315.94	315.53	315.13	315.37	316.54	315.73	317.12	315.73	315.97	315.94	316.61	316.43	315.79	315.69	315.32	316.38	315.63	315.79	316.63	315.3
313.32	312.96	312.52	312.82	312.47	312.91	313.71	313.19	312.54	311.99	312.18	313.49	313.47	311.94	314.52	312.24	312.47	313.12	311.68	313.24	313.41	312.05	313.58	312.24	313.06	312.62	313.88	313.52	313.5	312.28	312.36	312.87	313.35	312.15	313.17	314.34	312.65	313.45	312.45	312.78	313.82	313.11	312.64	312	313.5	313.54	312.9	312.94	313.26	313.13
303.84	302.79	303.17	303.13	303.05	302.63	302.28	303.85	303.32	302.87	302.98	302.43	302.66	302.54	302.48	303.65	301.47	302.01	302.41	302.6	302.25	302.33	302.74	302.74	302.24	302.41	303.52	301.54	302.3	301.96	302.95	302.7	302.89	302.61	301.59	302.68	300.63	302.75	302.91	301.98	302.18	303.33	301.85	301.72	301.7	301.19	303.22	302.74	303.85	302.79
305.63	306.65	305.58	306.94	306.89	308.04	306.55	306.11	306.22	306.84	305.94	306.48	306.25	306.99	305.33	307.97	305.56	306.85	305.98	306.74	305.61	306.08	306.35	306.79	306.66	307.24	306.67	306.38	308.57	306.82	306.36	306.3	306.06	306.77	308.15	307.88	308.24	306.24	307.57	306.42	306.94	305.93	307.17	305.81	305.85	305.59	306.88	305.49	307.46	307.05
317.24	316.13	316.41	317.42	316.48	316.7	316.63	315.91	316.06	316.69	317.37	316.52	317.74	317.11	317.61	318.13	315.95	318.12	316.69	317.51	317.8	317.85	317.42	317.34	316.94	317.15	317.42	316.57	317.01	318.91	316.87	318.11	316.41	318.04	316.25	317.97	316.69	316.62	318.13	317.39	316.79	317.53	317.68	316.72	317.38	317.28	316.97	316.39	316.29	316.16
302.78	304.12	303.68	304.17	303.49	303.54	302.34	304	303.65	302.74	302.08	303.54	303.09	304.22	302.39	304.73	303.54	303.65	303.83	303.87	301.93	303.92	302.64	303.34	303.79	303.34	303.84	303.86	303.28	302.95	302.62	302.73	303.72	303.68	303.46	304.08	303.29	303.77	303.67	302.84	303.69	302.91	302.67	304.08	303.23	304.48	304.45	303.62	303.05	302.32
301.24	300.69	301.75	301.74	301.4	301.24	301.23	301.33	301.31	301.29	302.02	301.43	300.62	301.12	301.16	300.59	300.98	301.81	302.01	301.29	300.31	300.41	300.81	301.64	300.03	300.72	300.81	300.94	302.66	301.83	301.38	301.14	300.49	299.64	301.03	301.15	300.59	300.95	301.12	299.88	301.53	300.88	302	301.38	301.42	300.27	300.01	300.95	302.68	301.85
314.86	314.12	314.75	313.63	314.81	314.43	314.43	314.86	313.89	313.84	315.01	314.57	315.23	314.55	315.65	316.04	314.52	314.57	314.27	315.25	314.86	313.87	314.29	313.39	314.46	315.34	314.87	314.51	315.21	314.93	314.57	315.21	314.87	314.9	313.71	314.8	314.06	314.74	315.56	315.15	314.36	314.07	313.98	315.18	314.31	314.83	314.17	315.23	313.93	314.16
312.6	313.61	311.85	313.01	313.47	312.9	311.99	313.73	313.84	312.61	313.48	313.39	312.21	313.44	312.49	311.83	312.55	312.78	312.34	313.56	312.81	313.09	313.7	312.24	313.41	312.27	312.82	313.46	313.45	313.91	312.53	313.21	312.54	313.01	313.04	312.16	311.63	311.98	313.55	313.86	313.55	312.69	312.97	312.65	314.41	313.53	311.86	313.46	313.73	313.13
318.41	318.03	319.11	318.98	318.27	318.29	318.25	319.14	318.53	318.28	318.22	319.62	317.11	318.58	318.87	319.29	317.98	319.04	317.74	319.03	318.48	318.31	319.11	319.24	318.15	318.73	318.22	319.39	318.13	318.48	316.74	318.06	319.33	318.41	318.33	318.9	318.29	319.64	317.84	319.29	318.32	318.6	318.84	317.6	318.5	319.33	317.72	318.94	316.71	317.27
300	301.36	301.55	301.2	300.94	301.74	301.14	300.84	300.09	301.11	299.88	301.15	300.92	301.4	300.78	301.54	301.07	302.01	302.17	301.09	300.52	301.74	302	300.98	300.58	300.36	300.88	301.2	299.64	300.67	300.74	301.23	302.08	301.39	300.84	300.84	301.36	301.3	300.49	300.49	299.87	300.04	301.03	302.72	300.78	302.2	301.03	301.37	300.85	301.25
299.75	300.48	299.58	299.19	299.91	300.93	300.29	298.93	300.26	300.29	300.37	298.94	299.84	301.61	300.24	300.6	300.32	300	299.91	302.11	300.05	301.28	300.03	299.26	300.09	301.61	300.13	298.82	300.35	300.72	300.56	300.64	299.46	300.99	300.13	300.03	298.31	299.46	300.15	299.81	301.6	300.45	301.33	299.4	298.34	299.6	298.67	300.67	299.49	299.87
313.16	314.79	314.98	313.86	315.18	313.72	313.29	314.1	313.99	314.19	313.87	314.39	314.41	313.66	314.95	315.09	313.32	312.51	313.64	314.42	313.59	314.46	313.34	313.6	313.68	313.4	314.75	312.71	315.17	313.87	315.4	315.44	315.14	314.14	315.1	313.73	314.39	314.37	313.59	314.28	315.46	313.85	313.98	313.83	313.5	314.15	312.96	313.81	313.41	314.1
301	300.49	300.93	300.23	300.55	300.31	302.23	301.98	301.09	299.98	300.49	300.93	300.3	301.62	300.47	300.5	299.21	301.97	301.89	300.24	300.08	300.87	301.33	300.63	300.92	300.02	299.84	301.53	300.67	300.71	301.72	301.4	300.96	301.97	300.7	302.2	301.18	300.14	301.53	299.64	300.7	301.1	301.48	301.56	299.77	300.91	301.75	300.54	300.82	301.43
302.25	304.71	303.58	302.76	301.69	303.37	301.73	302	303.03	302.25	302.88	302.88	301.58	301.96	303.13	303.74	302.18	302.69	302.92	301.67	303.66	303.59	302.6	302.46	303.06	303.1	304.05	302.99	302.99	301.92	302.9	301.54	302.72	302.56	303.57	303.48	302.68	301.84	302.57	303.27	302.63	303.38	303.26	302.52	302.2	303.3	301.95	302.34	302.25	301.79
304.59	303.68	304.25	304.38	303.75	304.81	306.03	304.8	305.13	304.82	305.14	304.51	305	305.88	305.53	304.18	303.55	303.76	304.64	303.77	305.17	303.32	305.88	304.03	303.67	304.6	305.21	304.78	303.71	304.08	304.94	305.18	306.11	304.96	304.26	305.48	303.75	304.83	305.5	304.16	304.46	304.04	305.46	303.82	305.17	304.05	304.86	304.7	306.05	305.31
316.83	316.87	316.17	317.31	316.01	316.74	316.46	316.57	316.46	317	315.48	316	316.89	315.97	315.65	315.38	317.44	317.31	315.62	317.25	317.01	315.85	315.67	316.77	316.75	315.71	316.98	316.62	316.9	316.26	317.6	316.4	316.96	316.09	315.74	316.36	316.38	316.22	316.01	316.51	317.23	316.52	316.58	317.38	316.5	317.59	317.48	316.85	317.06	315.81
317.45	318.24	317.56	317.48	318.49	318.11	318.25	319.63	318.77	317.89	317.1	318.32	318.18	317.25	319.69	318.78	319.18	318.57	317.53	318.09	317.7	317.78	318.71	317.15	318.44	317.58	318.86	317.51	318.14	318.84	317.19	318.95	319.06	317.95	317.58	318.77	317.66	317.91	318.2	317.5	318.07	317.84	319.57	319.16	317.73	318.03	319.43	319.13	317.95	319.16
328.73	328.82	328.41	329.35	328.09	328.02	327.66	330.88	327.99	328.48	327.65	329.65	328.04	327.03	329.24	328.8	328.84	329.3	329.49	328.57	327.73	327.9	329.37	328.68	328.7	329.03	328.51	329.64	329.47	328.88	328.69	329.37	329.17	329.59	328.64	327.81	328.05	327.54	328.28	328.95	328.94	329.25	327.53	328.53	327.25	327.74	328.07	328.67	327.88	328.32
319.24	318.08	319.33	319.63	319.59	318.01	319.97	319.17	318.87	319.24	318.17	320.22	318.8	319.61	318.25	318.66	319.34	319.91	319.18	319.93	318.23	319.07	320.07	318.38	318.69	319.81	319.1	320.95	320.73	319.49	319.2	318.35	318.33	319.37	319.19	319.02	319.7	319.36	318.46	319.36	319	320.89	318.55	320.06	319.62	319.55	319.12	319.39	318.96	319.97
324.07	323.79	326.37	324.27	324.18	324.53	324.03	323.37	324.49	324.63	323.66	324.79	325	324.59	323.88	324.56	324.39	323.45	324.26	323.88	326.12	324.24	324.75	323.96	325.15	325.33	325.08	325.43	323.94	325.48	323.77	325.3	325.23	324.82	324.48	324.83	324.8	324.78	323.65	324.08	324.87	323.54	324.49	325.08	324.61	325.69	324.76	324.22	323.87	326.61
299.63	299.97	299.66	299.85	299.39	300.64	301.55	299.76	301.26	299.05	299.55	298.9	300.05	300.15	299.9	299.54	300.96	299.36	300.92	300.77	299.08	299.91	300.15	301.09	299.74	300.28	300.49	299.91	300.48	299.08	300.52	301.31	299.25	299.07	299.78	299.33	300.8	301.09	298.27	299.15	299.57	299.83	300.13	299.99	300.63	301.24	300.49	299.39	299.8	300.63
316.55	316.86	315.47	317.61	317.95	317.58	317.49	317.24	317.55	316.77	316.3	318.33	318.94	316.81	317.12	316.89	317.12	316.33	316.96	318.09	318.27	317.83	316.38	318.33	318.33	316.48	317.42	315.57	316.47	316.13	318.01	318.36	317.78	316.62	317	316.65	317.12	317.47	316.3	317.68	317.97	318.75	316.75	316.11	317.99	317.7	317.91	317.45	316.57	317.24
313	313.66	314.61	313.28	313.52	313.65	313.8	313.21	314.66	313.85	314.34	314.16	315.13	314.11	314.27	315.06	314.54	314.54	313.43	314.76	313.44	314.17	313.34	314.08	314.73	314.74	314	315.2	313.93	314.82	313.42	314.41	314.44	314.45	314.72	313.11	314.16	313.77	313.68	312.89	314.05	314.79	313.21	314.56	315.2	314.27	314.5	313.57	314.29	314.35
328.02	328.6	327.78	327.89	326.9	327.11	327.07	327.82	327.9	328.11	328.09	328.87	327.42	328.19	328.26	327.71	327.66	328.12	329.4	327.55	327.96	329.53	328.28	327.86	328.13	328.94	328.02	328.17	327.38	327.61	327.4	327.85	328.96	328.03	328.55	327.34	327.54	328.38	328.63	327.9	326.76	328.38	327.9	328.03	328.84	327.32	326.75	327.13	328.48	327.62
301.6	301.75	302.34	302.68	303.21	303.87	303.48	302.14	303.4	302.36	301.59	301.92	302.2	302.29	301.34	302.06	302.58	302.31	302.61	302.03	301.77	301.8	303.57	302.92	301.43	302.74	301.94	302.8	301.78	302.28	301.85	301.92	302.27	302.17	302.02	301.77	302.91	302.81	303.52	301.56	303.11	302.63	302.59	301.79	300.94	302.5	301.42	301.71	301.55	302.3
305.96	304.83	306	306.24	305.05	306.29	305.25	306.32	306.17	304.73	305.72	305.88	304.68	305.24	306.07	305.65	305.78	305.33	306.28	306.01	304.31	305.7	304.3	305.89	306.81	305.38	305.15	304.8	306.37	305.42	305.59	304.24	304.86	305.11	305.08	306.29	304.5	305.68	305.28	305.36	304.86	305.32	306.77	305.39	305.66	305.57	305.82	304.46	307.37	303.99
312.68	312.51	313.06	312.49	312.95	311.86	312.24	311.98	312.71	312.8	312.94	312.54	312.53	312.1	311.23	313.46	311.45	313.7	312.71	311.74	312.46	313.07	312.93	312.79	314.41	312.15	312.14	313.42	312.78	312.62	313.02	312.52	313.63	312	312.41	311.6	312.27	314.36	314.32	314.04	312.08	313.29	312.6	312.73	313.75	311.46	312.1	312.83	312.54	311.77
313.33	313.1	312.54	313.64	313.37	311.9	311.76	312.41	312.5	313.2	314.09	313.16	312.28	313.29	312.93	312.1	312.01	313.74	313.23	312.74	312.48	312.78	312.69	312.2	313.23	313.8	313.24	312.71	312.32	313.77	312.05	313.09	313.44	313.03	313.38	313.25	311.76	312.3	313.53	313.24	311.72	312.79	312.3	312.79	312.04	311.47	314.03	312.21	313.47	313.88
294.3	296.11	294.1	295.05	294.34	296.07	294.98	295.96	295.16	296.87	295.22	295.77	294.68	296.85	295.65	294.32	294.29	296.7	294.44	295.31	295.42	295.41	295.14	295.28	295.62	294.77	295.25	296.48	294.71	295.53	295.18	293.81	294.71	294.79	296	296.14	295.79	294.86	295.13	295.42	294.59	295.85	296.17	294.98	296.37	294.72	296.09	294.68	295.53	296.52
328.93	326.57	329.28	327.22	328.41	327.33	328.05	327.86	329.04	328.76	329.71	328.21	329.36	329.1	327.43	327.36	327.27	327.09	326.98	327.49	328.2	327.93	328.8	327.91	328.1	327.48	326.59	327.69	327.51	327.93	327.49	327.08	327.72	327.86	326.63	326.72	327.44	327.28	328.9	328.06	326.6	329.19	327.65	329.06	328.42	327.74	327.89	327.7	327.57	328.82
305.17	304.64	304.15	305.08	303.62	304.84	304.66	305.51	304.86	304.01	303.75	304.14	303.89	304.81	303.25	303.9	304.56	303.97	303.65	305.06	303.09	305.34	305.45	304.96	303.83	303.51	305.83	305.31	304.2	303.42	305.08	304.98	303.74	304.74	305.1	303.96	305.11	305.51	304.03	304.45	304.45	303.97	304.09	305.28	304.72	304.07	304.56	304.08	305.02	303.96
312.87	312.26	313.23	311.85	312.06	312.55	312.89	312.61	312.7	312.67	312.9	313.15	313.49	312	313.32	312.22	311.31	313.23	313.79	312.15	313.78	313.45	313.11	313.06	312.6	312.65	312.32	310.83	312.76	314.41	311.44	313.6	313.01	312.89	314.13	313.72	312.83	312.81	313.09	315.16	312.38	312.21	312.16	311.52	313.03	314.8	311.31	313.62	312.03	312.39
303.86	304.47	304.31	304.11	304.67	305.39	304.46	303.95	304.74	304.98	304.34	304.25	305.57	303.83	305.77	305.45	304.86	304.29	304.61	304.09	303.84	305.33	304.81	304.83	304.41	304.96	303.83	303.6	304.46	305.03	304.81	304.83	304.2	303.07	303.07	304.26	303.85	303.54	303.85	304.52	304.81	302.88	303.6	304.68	304.52	304.78	305.23	304.79	304.9	304.08
304.38	301.46	302.99	302.71	302.48	302.35	303.21	302.46	302.71	302.18	301.46	301.99	303.33	301.14	303.09	303.36	302.46	302.37	302.17	301.35	302	302.47	302.01	302.47	302.8	302.25	301.96	301.83	302.8	303.58	303.11	302.48	302.82	301.84	301.65	301.65	302.25	302.56	302.59	302.49	303.04	302.83	302.87	303.15	303.18	303.12	302.64	302.23	302.52	302.46
302.75	303.27	301.28	302.81	303.32	302.58	304.75	302.21	302.94	302.72	303.43	303.02	302.91	302.9	301.84	302.32	302.68	302.2	301.91	301.96	302.42	303.42	301.97	302.83	303.45	302.91	302.39	302.68	303.01	302.5	302.9	302.21	302.3	302.72	303.2	304.04	302.34	303.81	303.42	302.48	303.29	301.71	303.37	303.1	302.55	303.79	302.07	303.28	302.66	302.64
309.08	309.86	308.86	307.34	308.14	309.71	308.32	308.46	309.77	310.06	309.53	307.58	308.42	308.61	308.06	309.23	308.18	309.99	309.74	309.75	307.71	308.54	307.92	308.29	309.39	308.95	308.38	310.15	308.91	308.99	308.81	308.65	309.28	309.75	309.14	309.06	308.2	309.1	309.32	308.51	310.63	308.29	309.26	308.5	309.62	308.13	307.89	306.65	309.21	308.44
318.01	319.14	318.4	318.55	318.02	319.6	318.56	318.64	318.08	317.53	318.06	317.61	316.73	316.67	317.62	318.07	318.3	318.68	317.75	318.37	318.81	318.35	317.8	320.31	318.06	317.47	318.92	319.01	320.05	317.69	317.73	316.82	318.73	317.58	317.8	316.57	318.48	317.3	319.38	319.22	318.07	317.23	318.72	317.65	318.13	318.86	317.92	318.15	318.02	317.63
328.21	327.66	325.95	325.71	326.83	326.47	327.52	326.5	328.06	327.43	327.12	327.38	326.45	326.21	327.04	326.35	327.22	327.62	327.63	325.48	326.47	326.64	326.76	327.74	327.33	326.8	327.03	326.98	327.03	326.65	326.5	326.82	326.49	327.03	326.79	327.26	327.66	326.84	327.99	327.4	327.28	328.02	327.03	326.69	327.08	327.06	326.65	327.97	326.55	327.19
314.49	314.69	314.16	316.56	313.28	314.32	314.09	313.97	313.24	314.73	314.25	313.43	314.33	315.07	314.03	314.43	314.69	314.52	316.22	315	316.13	313.69	314.43	315.21	315.13	315.64	315.3	315.24	315.09	313.1	315.41	314.51	316.31	314.97	315.6	314.56	314.72	315.18	315.83	315.01	315.31	315.58	313.15	315.15	314.91	314.05	314.27	313.94	313.81	314.47
311.95	311.58	312.95	312.81	313.39	312.33	312.07	313.46	312.55	311.74	313.9	312.38	312.95	312.99	312.69	312.15	312.93	312.2	311.63	312.61	312.45	313.68	313.35	313.3	312.54	312.24	312.14	312.49	313.17	314.11	313.33	312.77	313.44	312.92	313.09	313.99	312.56	313.53	313.38	312.14	311.32	312.16	313.26	312.9	312.28	314.43	312.78	312.61	312.52	312.44
302.21	302.48	302.19	303.19	303.88	303.16	302.61	302.51	302.54	303.05	302.32	303.2	301.02	301.73	302.19	303.18	303.24	303.12	302.01	302.78	300.99	302.12	303.16	302.16	303.89	303.63	303.24	302.73	303.41	301.84	303.57	302.69	302.59	302.67	302.91	302.54	303.22	302.62	303.57	303.12	303.36	302.25	303.27	302.75	303.2	303.5	301.5	303.56	302.86	301.86
295.05	295.13	295.1	295.37	295.35	293.85	296.08	294.92	296.4	295.03	295.19	295.84	295.37	294.69	294.68	294.66	294.35	294.21	295.39	293.97	294.41	293.93	295.44	295.25	295.53	296.15	295.08	294.8	293.7	296.36	294.68	295.92	294.51	294.78	295.29	295.47	296.2	295.61	293.77	293.88	294.43	294.14	294.74	295.37	294.79	294.01	295.74	296.68	294.5	294.71
309.89	308.46	308.19	309.02	310.18	309.02	309.61	309.22	308.45	309	307.9	309.14	309.74	308.7	308.7	309.18	308.97	308.28	309.31	309.42	309.3	309.14	307.82	309.59	308.22	308.44	307.53	307.92	309.3	308.64	308.76	309.3	309.15	307.96	309.81	307.74	309.5	308.23	309.15	309.21	308.95	309.11	308.93	308.4	310.41	308.04	307.89	306.98	309.27	309.06
314.67	316.67	315.8	314.51	315.37	315.9	315.68	316.35	314.66	315.07	314.81	315.92	316.98	316.29	316.41	314.81	315.01	316.5	315.9	315.02	314.98	315.72	315.74	314.88	314.76	316.38	314.18	315.33	316.75	315.26	315.72	314.73	315.45	315.98	315.64	316.06	316.34	315.53	314.36	315.3	316.31	316.92	317.31	315.35	313.59	315.19	314.99	314.71	315.78	316.74
294.95	293.56	294.79	294.47	294.72	293.16	294.45	292.98	293.18	294.63	294.45	294.54	292.76	294.86	295.15	293.95	293.61	295.35	293.3	293.99	295.27	295	293.38	294.02	293.52	292.63	293.62	295.45	294.6	294.3	293.79	294.52	295.15	294.01	293.94	295.3	292.97	293.49	294.54	294	294.23	294.21	294.16	293.09	293.82	294.37	293.34	293.24	294.83	294.48
314.55	315.69	315.12	314.86	315.21	313.34	314.49	315.04	314.58	315.12	314	315.67	315.5	315.23	314.37	313.5	314.65	315.24	314.86	316.18	315.47	314.28	316.18	315.6	314.5	315.86	314.87	314.31	313.62	315.09	314.67	315.75	315.16	313.87	313.91	314.56	316.31	314.26	315.5	315.73	315.15	314.3	314.54	315.31	314.61	314.57	314.73	313.95	314.24	315.22
303.04	303.66	303.41	304.18	302.74	304.09	303.15	302.89	302.9	302.78	302.49	303.32	303.6	302.02	303.97	303.39	303.4	303.87	301.96	302.85	303.31	303.59	303.26	304.28	303.67	302.74	302.89	303.24	303.1	302.74	304.05	304.02	303.3	303.37	302.81	304.17	302.13	302.65	303.32	302.62	303.45	303.35	302.09	301.67	303.15	303.67	303.81	303.9	302.87	303.74
303.22	303.65	302.8	303.5	303	302.79	302.68	303.87	303.68	302.95	303.15	302.55	302.98	304.83	303.4	303.01	303.11	303.39	302.6	302.29	303.12	303.59	303.13	303.35	304.24	303.52	305.54	303.28	304.11	303.75	302.75	303.42	303.63	303.54	304.87	302.07	302.65	303.04	303.89	302.96	303.64	302.73	304.16	303.51	302.78	304.28	303.16	304.14	303.15	302.66
313.75	313.22	313.71	314.59	314.01	313.79	312.51	314.01	313.49	313.63	312.6	313.94	315.07	313.63	313.8	313.61	313.92	313.02	314.02	314.21	312.99	314.2	313.66	314.29	311.98	314.19	313.13	314.06	313.65	315.03	312.95	313.83	315.64	315.53	313.7	313.21	314.9	313.76	314.72	313.75	314.08	314.54	313.94	314.08	313.58	313.36	313.56	313.81	314.97	313.88
298.62	299.96	299.49	299.9	299.42	300.33	299.35	300.37	298.98	299.78	298.94	301.06	299.22	299.75	299.72	301.06	300.79	299.71	300.11	299.26	300.79	298.68	300.46	300.38	299.97	300.36	299.67	300.62	300.37	299.52	299.41	301.12	299.94	298.65	300.94	298.97	300.39	300.21	298.99	300.65	299.5	301.03	299.01	300.44	301.12	299.31	300.77	299.99	299.72	298.95
297.12	297.58	295.88	296.62	296.25	298.16	297.48	296.43	297.36	298.23	296.82	297.38	295.89	296.88	296.45	297.07	296.87	297.63	297.09	296.86	296.55	295.98	295.89	296.45	297.74	297.78	297.1	297.12	297.43	296.69	296	295.7	295.84	295.62	296.99	295.99	297.56	297.38	297.29	296.16	296.99	296.46	297.36	296.7	298.2	295.41	297.68	296.69	297.09	296.9
304.37	305.35	305.08	306.53	305.34	304.49	305.77	305.86	306.25	306.19	306.26	305.2	304.94	306.65	306.47	306.39	304.83	305.87	305.07	305.51	306.31	306.83	306.55	306.51	304.83	304.45	304.69	306.28	304.57	306.53	305.06	305.27	304.82	305.48	305.83	306.25	305.91	304.76	305.28	304.88	305.71	305.97	304.83	306.58	305.52	304.99	305.99	304.65	304.13	306.47
305.19	305.62	304.22	304.1	304.96	306.61	304.92	306.26	305.67	304.78	305.33	305.41	304.07	305.69	305.2	304.58	305.92	305.24	305.36	306.12	304.77	305.85	305.24	304.54	304.96	304.77	304.5	305.4	306.13	303.41	305.51	305.33	304.6	306.1	306	303.35	305.34	306.15	304.29	306.49	305.75	306.52	304.12	306.4	306.33	305.24	305.2	304.13	305.22	305.44
305.98	306.64	305.23	306.5	306.25	305.24	306.2	305.46	306.17	305.91	307.32	305.56	307.09	306.94	305.92	306.81	306.59	306.16	305.73	306.33	304.09	306.36	305.59	306.16	306.15	306.4	305.29	306.5	305.36	305.49	305.57	306.01	305.7	306.31	304.7	306.45	306.33	306.77	306.66	306.26	305.28	304.58	306.29	305.55	307.11	307.79	306.02	306.91	306.04	307.32
320.21	319.72	319.06	318.91	318.39	318.67	319.79	319.72	318.84	318.48	319.8	319.27	317.56	318.2	319.13	320.33	319.94	318.81	319.72	319.25	318.55	319.75	318.74	319.78	317.83	319.25	319.16	319.19	318.78	320.15	320.78	318.5	319.1	320.4	319.86	318.4	319.84	318.49	319.79	319.93	319.46	318.46	320.34	319.89	320.03	319.75	318.82	318.79	318.84	319.47
308.66	309.41	308.9	309.18	309.2	308.64	309.95	309.46	308.49	307.43	308.4	310.01	307.1	308.31	308.96	309.02	309.28	309.76	308.36	308.48	308.6	308.37	309.2	309.42	310.35	307.42	309.41	308.87	309.03	308.61	309.77	308.57	309.82	307.72	309.14	309.4	309.35	308.68	308.8	310.51	307.76	309.42	308.44	309.47	308.45	308.69	309.02	309.43	308.32	308.51
305.12	306.54	304.4	306.92	306.28	306.13	305.84	305.3	306.24	305.95	304.77	306.83	307.26	306.32	305.18	305.6	307.31	306.64	305.54	306.79	306.25	305.71	306.49	306.83	307.07	306.51	306.04	307.78	306.85	306.17	307.05	307.1	307.49	306.11	306.04	306.62	305.67	306.44	306.66	306.65	306.13	306.04	305.1	305.97	304.61	306.72	305.62	306.17	305.76	305.77
329.46	329.03	328.8	328.46	329.02	327.99	328.95	328.08	327.5	328.25	328.85	328.94	328.41	328.47	328.59	328.99	328.37	328.87	327.79	328.3	329.44	329.2	328.59	329.84	328.1	328.65	328.65	329.71	327.8	328.1	328.15	328.64	328.32	328.69	329.2	328.77	327.33	329.08	328.53	328.41	327.07	328.08	329.39	329.9	328.88	329.58	328.85	328.01	330.72	329.01
318.46	319.14	317.92	318.05	319.06	317.67	318.85	320.35	318.67	318.38	319	318.87	318	319.45	318.76	319.32	318.89	319.93	318.03	319.07	318.7	318.67	318.64	318.72	317.76	318.21	319.39	319.75	318.9	319.25	318.9	318.69	319.7	319.76	316.87	318.15	319.11	320.08	319.5	319.11	317.71	319.07	319.73	317.82	318.47	318.69	319.11	318.78	318.58	318.51
299.97	300.4	302.21	301.72	300.85	301.22	301.32	300.38	299.99	300.1	301.35	300.18	299.85	300.71	302.42	300.87	300.34	298.83	300.82	301.46	300.51	301.64	300.72	299.93	300.82	300.94	300.88	301.18	300.6	300.87	300.04	300.62	299.45	300.57	300.14	302.41	301.64	301.86	301.25	301.58	299.35	300.06	302.44	301.32	300.35	301.28	301.54	300.07	300.35	299.65
306.06	304.69	306.73	306.45	304.31	305.5	305.97	305.78	303.65	304.87	304.61	305.93	304.13	304.77	306.21	304.08	305.36	304.81	305.13	305.8	305.73	304.97	304.75	305.25	305.18	304.49	306.27	304.39	304.73	305.43	304.03	305.28	303.65	307	304.36	304.91	305.14	304.69	303.89	305.33	304.26	305.5	305.02	305.66	304.47	305.15	305.54	305.86	305.25	304.73
314.11	315.08	313.55	313.84	313.43	315.25	315.81	313.65	314.27	313.38	313.51	313.2	313.79	314.54	315.72	313.02	313.5	312.79	313.41	313.55	314.51	313.9	313.74	314.9	314.14	313.78	314.89	314.13	314.26	313.27	313.68	314.37	314.07	314.27	314.51	314.66	314.95	314.14	314.98	313.43	314.42	314.28	313.11	313.66	314.59	312.95	313.28	313.67	313.21	313.58
327.36	326.99	327.29	325.9	326.36	326.53	327.1	326.54	327.8	327.31	327.33	326.59	327.19	327.13	329.11	326.74	326.77	326.8	326.47	326.22	327.09	326.37	326.02	325.88	326.7	326.79	327.72	326.12	325.29	328.94	326.92	325.65	326.47	326.93	327.43	326.09	326.52	327.23	327.21	326.15	327.15	325.78	326.62	327.46	327.93	326.07	326.4	327.12	327.48	327.46
306.89	306.69	306.05	307.24	305.24	307.91	305.46	307.96	306.73	306.35	306.4	307.02	306.71	307.07	307.73	306.45	306.52	306.94	306.62	306.22	306.41	307.29	307.19	306.62	306.84	306.11	306.2	308.77	306.25	306.22	306.84	305.56	307.19	306.08	307.52	306.81	308.52	307.66	305.34	307.4	306.02	305.33	305.98	304.99	306.74	308.13	306.07	306.66	306.83	305.97
303.11	303.1	303.94	303.9	304.18	304.35	304.2	303.12	303.35	303.7	302.86	303.63	302.64	303.19	303.19	304.1	305.07	304.31	303.12	304.06	303.2	303.18	302.19	302.71	303.57	302.37	303.11	303.63	304.54	301.9	303.48	303.95	304.75	304.27	303.62	303.32	304.02	303.66	303.15	303.22	304.55	304.12	303.82	304.88	303.9	303.44	304.46	303.06	302.85	303.4
294.71	293.46	294.15	294.04	295.22	293.65	294.51	293.15	293.7	294.28	295.37	295.16	294.47	295.46	294.34	293.91	294.48	293.22	292.85	292.86	293.36	294.79	294.04	293.05	293.89	292.14	293.93	293.52	293.04	293.27	294.54	293.81	293.67	294.47	294.07	294.25	293.85	294.41	294.31	294.1	293.04	293.84	294.9	294.99	293.62	295.22	293.99	294.06	294	292.99
314.16	312.91	313.71	313.82	313.53	313.62	314.46	315.27	314.23	313.45	314.49	314.42	313.54	313.68	315.78	314.41	314.03	312.83	312.51	313.75	313.04	314.83	313.6	314.46	314.23	313.33	314.2	314	314.33	314.24	313.01	314.45	313.59	314.63	315.03	313.84	314.13	313.97	314.55	314.58	312.99	314.86	314.16	314.55	314.42	314.43	313.48	314.92	312.87	313.19
318.35	318.02	318.05	317.37	318.56	319.67	317.99	318.37	319.53	319.17	319.31	318.67	318.79	318	318.58	320.2	319.07	318.72	318.65	316.85	317.92	319.19	317.64	318.64	317.73	319.46	318.51	318.85	318.57	319.51	318.62	317.37	317.75	318.85	318.41	318.58	319.51	317.62	318.22	320.41	319.22	318.03	318.51	317.8	318.84	318.46	319.15	318.23	319.07	318.93
303.48	305.12	303.96	305.13	304.24	304.84	303.82	304.2	304.06	304.43	303.87	304.02	303.48	305.02	303.55	305.39	304.49	305.09	304.36	303.96	305.03	304.46	303.58	303.98	304.33	305.09	305.08	304.5	304.31	303.99	304.07	304.3	304.22	303.78	304.58	304.8	304.74	305.23	305.5	303.46	303.94	303.67	304.54	302.82	305.88	305.01	303.96	304.64	304.66	304.33
327.1	328.05	327.39	328.36	329.49	327.83	327.13	328.76	327.77	328.68	328.15	327.77	328.43	328.79	328.5	327.21	327.83	329.34	328.18	328.21	326.5	327.52	329.2	328.2	327.75	326.45	328.49	328.3	327.61	327.91	329.43	326.38	327.23	327.56	327.75	327.69	328.17	328.9	326.67	327.7	326.77	327.51	328.02	327.43	327.59	326.38	327.13	327.84	328.2	328.49
302.03	301.3	302.07	300.4	302.78	301.23	302.09	300.47	302.28	300.32	301.01	301.38	300.16	301.8	301.24	302.01	302.22	302.15	300.69	300.4	301.29	302.53	299.96	301.38	300.8	301.42	300.75	299.81	301.79	301.04	301.69	299.88	301.08	300.87	302.26	300.06	302.04	302.04	301.73	301.35	301.84	300.98	302.18	302.36	300.39	301.29	301.19	302.31	301.82	301
303.96	301.74	302.86	303.46	302.4	302.36	302.93	301.95	303.33	302.41	302.8	303.29	304.27	302.12	302.61	302.33	302.26	303.21	303.88	302.91	302.91	302.78	302.3	301.91	302.91	302.2	302.08	301.97	301.64	301.06	302.69	301.9	302.85	302.05	303.55	303.27	301	302.83	301.87	303.38	301.41	303.02	302.66	301.17	302.5	302.11	301.07	303.32	303.78	301.93
303.47	302.29	302.8	301.61	303.17	303.13	303.42	303.91	302.86	303.66	302.87	304.06	302.58	303.19	303.28	303.58	303.81	303.65	302.26	303.38	303.28	303.54	303.94	302.92	304.49	303.56	302.9	303.79	303.76	302.7	303.42	302.48	302.92	303.22	303.52	303.71	302.83	303.76	304.17	303.67	301.92	303	303.08	301.74	304.04	303	303.25	304.97	303.42	303.73
302.32	304.11	302.41	302.25	302.11	302.48	302.44	302.56	302.84	302.94	302.51	303.36	301.95	303.11	302.85	303.65	301.9	303.24	302.43	302.16	303.53	302.74	302.63	303.39	304.03	302.7	302.92	303.25	302.43	303.47	303.24	302.95	303.09	303.71	302.76	302.11	302.14	302.74	302.31	304.27	302.98	302.98	303.99	302.87	301.79	302.78	303.74	303.91	303.75	302.09
318.83	318.15	317.62	317.99	317.38	320.08	317.92	320.06	318.46	317.91	318.22	316.79	317.84	317.61	318.16	318.14	317.8	318.62	317.64	317.78	318.99	318.3	318.69	319.06	317.04	318.6	318.85	318.16	318.52	318.49	317.62	318.16	318.02	318.97	318.74	317.39	317.92	318.54	315.72	318.02	318.39	318.84	318.21	317.67	316.44	318.23	318.25	318.45	319.26	318.86
295.08	295.63	295.76	294.53	294.98	294.8	294.24	293.79	295.72	294.87	295.24	294.81	295.24	295.16	294.54	293.1	295.62	295.69	296.23	295.22	296.31	295.03	295.02	295.14	295.53	294.37	293.73	294.31	295.25	293.78	294.51	296.26	295.59	294.31	295.47	295.46	295.71	294.89	294.86	293.98	294.34	296.36	296.44	295.15	295.62	295.2	294.2	295.13	295.03	294.97
315.84	316.11	315.45	315.09	315.42	315.3	313.42	314.82	314.35	315.06	314.39	315.96	313.97	315.07	314.66	314.75	314.4	314.39	316.19	314.04	314.76	316.12	315.71	315.54	314.77	315.1	316.09	314.83	315.27	314.99	313.98	314.6	314.59	315.28	314.09	314.4	315.12	315.09	314.69	313.96	314.25	314.65	316.54	314.44	313.81	313.93	316.15	314.24	313.91	313.97
302.25	303.82	302.38	302.8	302.4	301.95	303.03	302.41	302.29	303.26	302.8	301.66	301.87	302.37	302.32	302.23	302.95	301.77	302.32	303.6	303.29	302.49	303.07	303.49	303.45	301.27	304.12	302.71	303.52	303.19	303.93	302.25	303.16	303.12	301.48	303.32	302.49	302.11	301.53	302.88	303.14	300.47	304.83	303.28	304.55	302.19	301.75	303.17	302.44	302.43
328.23	327.6	328.15	329.46	329.58	328.9	328.79	327.72	327.73	330.51	329.6	329.04	330.18	327.8	329.37	328.61	328.26	328.07	329.1	329.31	328.92	328.61	328.83	329.76	328.32	327.73	329.13	328.77	327.8	327.91	328.39	328.94	327.51	328.49	327.58	327.95	328.33	328.71	329.32	329.34	329.48	327.7	329.25	327.4	328.12	328.94	328.03	328.59	330.23	328.65
306.8	305.97	306.48	306.88	306.19	306.08	307.64	306.97	307.26	307.72	307.01	306.42	307.17	304.98	306.51	306.11	306.62	306.33	306.72	305.68	306.3	306	307.2	307.14	307.11	304.83	306.67	305.86	306.56	307.68	306.84	305.91	307.57	305.63	306.54	306.93	307.02	307.6	305.38	306.73	305.37	306.99	306.21	306.4	307.47	306.92	305.76	306.82	307.35	306.88
324.5	325.32	325.24	324.48	324.23	324.81	325.24	325.69	325.71	324.39	325.59	323.99	324.49	324.33	324.95	326.2	326.06	326.2	325.11	325.1	326.14	326.5	325.22	325.41	325.3	326.26	326.02	325.44	325.16	325.24	326.44	324.91	325.06	325.18	325.21	325.98	324.59	323.87	326.26	325.15	324.61	325.67	325.04	325.82	325.3	323.93	323.88	325.78	325.28	325.43
312.77	313.89	312.53	313.62	312.21	311.93	313.38	311.89	312.81	313.58	313.46	312.21	313.82	313.06	313.3	312.15	312.01	313.67	313.5	313.37	313.32	310.99	313.56	313.41	314.19	311.8	313.64	313.95	313.18	313.04	313.27	312.62	314.13	313.5	313.76	313.36	312.5	313.82	312.96	311.76	312.76	311.71	312.47	311.93	313.41	312.72	313.02	313.98	312.56	311.88
320.69	320.11	318.91	318.96	320.61	319.46	319.22	320.02	318.66	318.8	318.68	320.49	318.85	319.27	319.64	318.73	319.52	318.28	318.56	318.87	319.09	319.51	319.23	319.1	319.3	318.75	318.35	319.25	319.43	319.51	318.44	319.15	318.57	319.48	318.75	319.01	319.52	319.83	319.42	320.03	319.37	319.39	319.19	320.15	319.02	318.57	320.36	319	318.88	319.36
313.71	313.13	313.73	314.86	313.52	313.88	313.31	314.06	312.94	314.09	312.76	312.71	314.99	314.4	314.37	314.3	314.84	313.58	312.75	314.42	312.79	313.71	314.17	313.38	312.92	314.26	314.82	313.98	313.59	313.71	314.98	314.05	314.73	314.44	314.05	314.08	313.93	313.94	314.91	314.4	314.24	312.35	313.33	314.07	315.91	314.42	314.78	314.31	315.14	314.77
313.54	311.8	314.42	313.53	314.56	314.85	314.59	313.94	313.68	314.34	313.69	312.91	314.18	314.62	313.99	314.25	314.13	314.29	315.4	313.75	314.62	314.08	315.27	314.77	313.07	314.42	313.38	312.98	313.12	313.97	312.85	312.97	314.16	313.92	315.3	313.32	314.52	314.16	314.08	313.96	314.8	315.3	314.3	314.15	315.77	315.1	312.8	313.94	314.47	313.13
315.49	315.18	314.73	314.84	314.39	313.92	314.79	315.19	315.16	313.66	315.14	314.74	315.01	315.13	315.49	314.64	314.25	314.71	314.1	315.76	315.27	315.41	314.43	314.88	314.77	314.83	315.2	314.59	314.74	314.83	313.92	314.59	314.55	316.56	314.78	315.66	314.98	313.09	315.11	315.4	314.58	313.64	314.41	314.55	314.39	316.97	314.9	316.09	314.12	314.68
316.05	317.14	315.61	316.36	316.55	315.52	315.74	317.25	317.31	317.6	316.58	315.26	316.51	317.77	316.27	317.38	315.35	317.17	318.26	317.16	316.19	316.63	316.95	315.94	317.58	315.37	316.04	316.15	317.32	317.28	316.06	316.92	316.15	316.96	316.93	317.43	316.44	317.42	316.27	316.05	317.82	317	316.56	317.11	316.82	316.31	317.33	316.13	317.09	316.53
313.53	314.66	313.77	313.6	314.61	313.97	313.73	314.21	314.34	313.75	313.31	312.4	315.41	314.5	312.59	313.31	314.18	315.23	313.52	314.82	313.3	314.69	312.96	314.61	314.68	313.93	314.38	313.99	313.77	313.36	314.1	314.22	314.09	315.83	313.93	314.58	313.5	313.5	313.81	313.17	313.58	314.7	314.03	313.61	315.5	314.87	315.26	315.51	313.71	314.22
318.16	318.75	319.66	317.64	318.42	317.97	317.45	317.83	318.54	317.58	317.96	318.34	316.69	319.72	317.77	319.27	318.36	319.24	318.2	317.9	318.47	318.15	319.51	318.56	317.38	319.78	319	317.22	317.52	317	319.08	318.72	318.5	319.99	317.16	318.26	318.11	318.86	317.69	318.53	318.63	318.99	318.34	318.73	318.88	318.06	318.56	318.1	317.97	317.6
303.13	303.47	303.4	304.78	303.68	302.02	303.65	303.31	303.87	302.42	302.9	303.46	302.51	303.37	302.16	303.48	303.42	302.39	303.04	303.88	303.79	304.57	303.54	304.39	302.87	303.74	303.55	304.49	303.78	304.96	304.74	303.71	303.11	303.22	303.83	305.01	303.01	302.29	302.66	303.17	303.93	303.76	304.17	303.67	302.85	303.21	303.77	304.31	304.2	304.19
311.71	311.98	311.2	310.63	311.73	312.63	311.51	310.81	311.31	312.64	311.19	312.09	311.54	311.38	311.13	311.61	311.68	312.58	311.47	311.6	310.76	311.61	310.14	310.57	311.95	311.8	311.18	311.69	310.62	312.27	310.98	312.47	311.22	310.98	311.85	312.04	312.04	312.25	311.52	311.39	311.87	311.54	311.49	311.59	312.48	311.99	312.03	311.91	313.49	311.42
311.03	309.6	310.79	308.79	309.82	309.84	309.78	310.32	309.36	309.53	309.14	310.61	308.8	309.17	310.27	309.33	310.97	309.36	308.79	309.5	309.34	309.95	309.88	310.19	309.49	310.46	310.33	308.75	311.02	310.43	310.12	309.74	309.22	310.02	310.36	310.93	308.84	309.41	310.62	309.47	310.3	310.22	309.77	309.27	308.9	309.16	309.16	309.55	310.42	310.16
303.18	305.36	302.17	303	303.59	302.82	304.14	303.54	302.87	303.35	303.83	303.69	302.92	303.25	304.12	302.58	303.39	303.23	302.92	302.54	303.55	304.47	303.05	304.15	303.63	303.38	303.59	304.09	303.98	303.41	302.28	302.26	304.36	304.37	302.55	303.44	301.77	305.3	302.06	303.73	302.97	303.19	304.07	303.89	303.68	305.61	303.42	302.48	304.63	303.96
324.16	324	324.8	323.9	324.96	324.84	326.78	324.62	324.22	325.32	323.96	324.04	323.73	325.15	323.87	324.89	324.9	326.2	323.51	324.51	325.27	323.94	323.99	323.66	325.26	325.05	324.13	324.73	325	324.28	325.54	323.85	323.96	324.76	323.06	323.71	326.03	325.56	325.01	324.17	324.85	324.63	326.17	324.83	323.51	324.74	324.45	323.34	324.99	324.7
304.79	305.1	305.07	306.28	304.13	305.68	305.6	304.52	304.6	303.82	305.01	306.73	305.66	304.14	304.49	305.4	305.08	305.76	303.79	306.1	304.87	305.2	306.01	303.79	306.21	304.86	306.01	305.01	305.75	305.38	305.18	304.35	305.95	305.38	304.36	305.13	306.51	304.32	305.73	304.85	304.36	304.5	303.37	306.14	305.83	305.62	305.8	306.33	305.39	305.68
314.18	315.19	313.12	314.71	315.37	314.56	315.73	314.76	312.89	312.87	312.62	313.01	314.48	313.66	315.38	313.6	313.91	313.75	315.04	314.15	313.94	314.45	314.69	315.4	314.61	314.21	314.79	312.93	313.92	315.58	313.59	312.82	314.27	313.44	314.03	313.85	314.76	314.97	312.76	314.89	313.85	313.08	314.3	314.61	313.79	313.59	312.43	314.27	313.09	313.59
302.93	301.76	303	303.1	303.12	301.98	304.41	303.1	302.81	303.18	303.72	302.6	302.97	302.06	304.05	302.43	302.39	303.47	302.73	304.12	302.66	302.97	301.9	301.67	302.88	303.04	302.43	303.56	303.76	303.26	303.53	303.3	302.38	302.72	301.65	302.38	302.32	303.47	302.65	302.53	304.05	303.59	302.99	302.22	302.39	303.1	302.68	301.73	303.14	301.81
315.7	315.05	314.88	315.13	314.51	315.21	314.97	315.12	315.06	314.46	315.19	315.66	315.34	315.31	315.64	315.41	316.33	314.27	315.24	314.42	316.24	315.91	315.18	315.92	315.05	314.03	316.11	314.18	316	315.6	314.89	315.22	315.28	316.04	314.57	315.78	315.52	315	315.21	314.63	315.25	315.48	315.68	314.73	315.44	313.31	315.33	315.71	315.93	316.04
298.88	299.07	300.21	300.83	299.96	299.36	298.79	299.96	300.25	299.45	300.42	300.49	299.7	301.6	300.08	299.3	301	300.08	300.73	299.32	299.46	300.79	299.78	301.09	301.34	301.16	302.24	300.24	298.7	300.73	300.22	299.25	300.18	299.58	300.93	300.74	300.26	298.79	298.46	299.47	300.56	299.78	299.77	300.61	300.54	299.81	300.74	300.92	300.36	299.97
328.27	328.17	327.25	327.58	328.58	328.92	326.49	327.53	327.48	327.72	328.42	327	327.43	326.78	326.21	327.28	326.68	327.97	327.78	327.99	326.39	327.89	328.22	327.21	327.8	327.22	329.6	328.38	326.02	327.8	327.83	328.08	327.33	327.15	328.37	326.99	328.95	327.66	327.21	327.14	325.99	327.78	327.26	327.17	326.71	327.9	328.75	326.64	328.18	327.72
317.64	317.31	319.4	319.12	318.64	319.39	318.86	319.03	318.65	319.08	319.34	318.25	318.4	318.89	318.95	318.26	318.01	318.01	318.83	318.29	318.77	319.39	318.89	318.64	317.91	318.8	318.03	318.09	318.99	319.16	319.87	318.94	318.64	318.7	319.2	318.44	319.56	319.46	318.64	318.16	317.98	318.98	319.17	320	318.81	318.71	318.69	318.93	318.8	318.55
302.12	303.11	302.16	302.53	303.21	302.03	302.66	302.5	303.7	302.29	303.02	303.12	302.26	302.93	302.45	301.89	301.51	301.38	302.14	303.41	301.19	303.11	303.16	302.82	303.13	302.36	302.11	303.1	301.91	302.23	302.17	302.62	302.32	302.78	301.83	302.35	301.85	303.26	302.36	301.97	301.52	303.82	302.01	302.41	301.74	302.71	303.77	303.36	301.9	302.66
314.94	315.18	313.73	315.57	314.77	315.14	314.81	316.05	315.39	316.42	315.16	315.23	314.65	314.6	314.83	315.57	315.33	313.6	314.27	314.62	314.82	314.87	315.26	315.74	314.97	314.17	313.87	314.86	315.22	314.5	313.2	315.37	315.02	315.29	313.55	314.77	314.67	316.07	315.11	314.86	314.44	315.16	314.2	314.27	313.96	313.9	315.41	315.23	314.98	315.43
293.45	293.73	294.54	295.08	293.91	293.24	294.09	293.97	293.03	294.96	293.53	294.24	294.21	294.68	294.5	293.7	292.67	294.25	294.49	293.65	295	293.95	294.8	293.48	293.33	293.49	294.85	293.97	293.46	294.07	294.39	293.84	294.53	294.28	294.16	293.61	294.92	294.41	293.48	294.17	293.99	294.02	295.47	293.66	294.67	293.8	295.27	294.87	295.33	294.26
306.14	305.75	304.45	305.24	304.03	304.37	305.13	303.95	305.15	302.88	303.51	304.42	303.83	304.69	304.15	305	304.26	305.23	303.77	303.52	304.68	304.4	304.26	303.73	304.31	304.97	303.35	304.55	304.47	304.74	304.74	304.55	304.46	304.47	303.79	303.78	304.24	304.08	303.59	305.02	303.07	304.29	302.92	303.42	303.38	304.12	304.4	304.55	305.1	304.33
295.12	294.93	295.22	296.19	295.41	295.07	294.29	295.35	294.9	294.39	294.67	294.48	295.72	295.52	293.58	294.61	294.7	294.62	294.83	294.79	294.85	294.66	294.94	294.11	296.53	295.18	294.77	294.01	295.19	294.57	294.48	295.55	296.14	294.51	293.56	295.37	295.29	295.3	295.91	293.96	295.28	293.85	295.16	295.37	294.86	294.61	293.97	295.28	295.69	294.39
300.42	300.51	300.7	301.27	300.13	302.26	301.56	300.48	301.39	301.32	300.81	302.13	301.24	300.32	301.66	300.71	300.27	300.88	301.12	301.63	301.5	300.02	301.9	301.73	300.05	301.38	301.73	300.65	301.64	301.78	300.92	301.5	300.54	300.83	301.79	301.76	300.83	300.01	301.53	301.56	300.49	300.95	301.39	300.86	301.46	301.79	301.35	301.46	300.95	301.35
311.61	310.03	311.96	309.75	310.22	310.48	310.94	310.97	311.26	309.58	311.19	310.5	311.24	311.43	310.35	312.31	312.53	311.22	310.09	310.22	310.74	310.48	310.64	311.78	310.81	311.32	310.27	309.07	310.66	309.68	312.41	310.47	311.29	311.25	309.9	310.77	310.21	311.16	311.13	309.78	311.34	311.15	311.74	309.92	311.91	310.19	310.23	309.93	309.39	309.56
313.71	312.04	312.84	313.75	314	312.67	312.94	313.04	313.83	313.26	312.81	314.71	312.36	314.66	313.8	313.46	313.18	313.3	313.96	311.94	313.53	313.05	313.69	313.16	313.73	312.9	313.8	313.05	312.35	312.74	312.93	314.05	312.62	311.82	313.64	314.29	313.1	311.97	313.06	313.57	312.35	313.29	314.29	312.88	313.11	312.79	313.35	313.73	313.14	313.61
326.92	327.12	327.14	328.45	327.29	327.28	326.91	328.19	328.86	326.97	328.81	327.77	326.28	327.63	326.68	328.04	328.9	327.14	327.1	327.43	328.35	326.13	327.3	328.03	326.42	327.14	327.83	328.9	327.57	327.41	327.42	326.26	327.99	327.68	327.31	328.07	327.68	326.36	329.94	328.07	327.73	328.93	328.18	326.7	328.79	328.25	327.38	327.72	327.74	327.91
310.76	312.2	309.83	310.28	311.01	310.98	310.12	310.5	310.52	310.53	311.15	309.88	311.08	310.21	309.92	310.03	310.02	310.7	310.6	310.06	310.18	310.84	310.95	309.99	311.42	310.74	311.56	310.33	311.12	310.26	310.71	310.28	311.09	311.34	310.69	311.5	311.08	311.91	310.43	310.15	310.81	310.96	310.13	311.18	310.69	309.77	311.53	310.45	311.57	310.32
314.14	314.79	314.13	316.12	314.6	313.81	314.72	313.06	315.69	315.14	314.84	315.09	315.14	315.11	314.58	314.31	315.93	314.51	314.37	314.75	314.25	315.33	315.14	315.42	315.74	313.7	314.48	314.69	314.87	314.75	314.47	314.93	314.34	313.48	312.61	315.79	314.17	314.16	314.5	313.6	314	315.37	315.58	313.7	315.79	314.83	315.72	314.46	314.18	315.45
310.9	310.39	311.18	310.37	310.08	310.55	311.23	310.26	309.99	309.76	310.5	310.17	310.81	311.22	310.18	310.3	309.42	310.37	311.83	310.76	310.77	312.4	311.12	311.91	310.35	311.57	310.97	310.55	310.42	310.64	309.62	310.69	311.09	310.96	309.15	310.33	309.39	310.5	310.29	310.83	310.5	310.02	309.83	311.24	311.6	310.13	310.81	310.91	309.31	311.75
316.56	314.71	315.25	315.82	313.63	315.42	315.53	315.65	313.71	314.75	315.54	314.19	313.9	313.37	314.23	314.02	315.51	314.11	314.85	314.85	315.14	314.69	314.73	314.43	314.43	314.69	315.45	314.74	314.19	315.3	313.63	316.09	315.86	315.61	314.42	315.46	315.04	314.6	314.08	314.31	314.04	315.88	315.7	314.45	314.73	314.07	315.19	315.06	315.15	314.02
314.64	313.78	312.5	312.84	312.93	313.36	313.28	312.34	312.38	313.35	313.57	313.15	312.75	312.54	311.75	313.55	312.74	313.32	313.47	312.93	312.9	313.07	312.64	312.74	313.33	313.63	313.09	313.12	312.67	313.47	312.45	311.67	313.31	312.59	312.66	313.96	312.29	313.84	314.21	312.84	313.58	312.64	313.48	313.39	313.05	313.44	313.5	312.68	314.31	313.95
328.83	328.78	328.88	327.61	327.85	327.55	329.13	328.01	328.48	327.85	328.99	328.26	327.22	327.82	328.07	329.53	329.77	328	329.2	329.32	328.85	328.75	328.74	327.53	327.8	330.53	328.45	329.09	329.58	327.93	327.85	328.31	329.27	328.41	328.57	329.18	328.44	328.41	328.41	328.68	328.28	329.24	328.26	328.37	328.37	329.68	327.77	329.21	328.87	328.6
300.65	300.7	300.7	298.69	300.77	300.17	299.07	298.64	299.3	299.91	299.83	299.74	301.31	300.07	299.28	300.57	299.78	298.72	300.53	300.46	299.27	300.52	301.03	301.75	299.78	300.12	300.8	300.23	300.75	300.51	300.37	300.6	300.02	300.97	300.62	299.67	300	299.12	300.35	299.34	299.47	300.06	299.88	301.45	299.46	299.46	300.15	300.12	299.68	299.54
306.33	305.21	306.27	306.6	306.71	305.84	306.88	306.42	306.11	305.91	304.17	306.21	305.62	306.47	306.53	306.49	306.35	306.1	306.62	305.7	305.18	305.75	307.31	306	307.88	306.92	305.47	305.26	306.34	306.42	306.45	306.33	305.32	306.54	307.33	306.69	305.91	304.97	305.66	306.07	306.44	306.44	305.52	306.96	305.21	306.61	307.08	305.78	306.56	305.52
315.64	316.91	315.15	316.89	315.05	315.86	316.36	316.43	315.05	315.62	315.55	315.45	315.14	316.91	316.07	316.11	315.48	315.19	315.54	316.24	315.83	316.5	315.45	315.04	315.8	314.75	316.43	316.3	316.8	315.52	315.55	316.63	315.2	315.73	315.85	315.78	316.1	315.87	316.49	316.5	315.36	314.92	315.77	315.38	315.47	315.46	315.8	315.78	315.38	316.65
300.64	300.96	301.75	302.49	301.66	301.63	301.29	300.72	300.77	301.49	301.13	301.79	301.96	301.06	301.01	301.28	303.05	300.62	301.41	300.81	301.62	300.44	301.91	300.63	300.65	301.11	299.85	301.01	299.4	301.21	301.78	301.94	300.3	301.69	301.46	301.13	300.79	300.11	301.5	301.2	301.35	300.68	301.16	301.06	300.33	300.55	302.38	302.7	301.46	301.4
315.98	316.46	315.4	315.04	315.43	316.56	316.39	316.04	317.26	316.41	316.18	316.39	315.79	316.24	315.92	316.17	315.82	316.28	316.34	315.09	315.1	315.13	315.59	315.16	316.18	315.65	315.89	315.12	316.51	314.89	314.94	316.59	315.67	315.01	316.88	314.66	314.68	316.98	316.47	315.96	315.7	316.31	316.38	314.52	315.31	314.79	315.87	315.4	315.66	315.99
303.76	303.51	303.15	304.53	303.17	302.6	302.43	302.1	302.22	303.21	302.75	303.94	301.99	301.89	303.11	302.98	303.71	302.4	302.89	303.56	303.03	303.84	302.64	302.44	302.55	302.77	303.44	303.28	302.71	302.34	304.6	303.01	301.86	303.03	303.69	302.31	303.33	301.35	302.4	302.46	302.38	303.46	301.25	302.67	302.51	302.49	303.38	302.27	304.01	302.4
317.19	319.43	319.13	318.41	318.49	318.79	318	317.92	317.15	316.59	317.66	317.47	317.35	317.39	317.67	318.8	317.66	317.94	318.4	319.56	317.78	317.8	317.45	319.47	318.52	317.4	318.05	318.67	318.03	317.92	317.46	317.95	317.93	318.05	319.4	318.7	318.87	319.33	318.93	318.59	318.07	318.17	317.86	319.51	317.94	318.92	317.76	318.22	318.91	318.23
306.22	306.79	306.18	305.06	305.87	307.64	306.27	306.24	305.45	306.53	307.06	307.03	305.48	307.1	306.99	305.72	307.65	304.77	305.08	307.02	305.48	305.83	306.17	306.67	305.71	305.3	306.77	306.82	306.41	305.65	306.77	306.48	305.82	306.66	306.29	305.61	305.64	305.71	304.89	305.09	305.78	306.22	305.92	308.38	305.66	305.77	305.44	306.39	306.24	306.57
305.95	305.82	306.76	305.89	307.26	306.5	306.46	305.11	304.61	306.24	306.07	306	306.19	307.05	307.43	306.86	306.37	305.8	306.04	306.51	305.99	306.48	305.87	305.06	304.93	305.8	306.11	305.01	306.72	305.9	306.8	306.87	306.96	306.48	306.05	306.51	306	306.66	305.45	307.79	305.89	306.11	305.98	305.68	305.61	305.71	306.43	305.36	306.46	305.99
328.01	328.04	328.56	327.28	328.24	328.48	328.5	327.36	328.71	328.15	327.57	328.1	328.31	327.85	328.17	327.6	326.94	328.37	326.97	328.07	327.94	327.99	328.06	326.46	327.83	328.79	327.99	328.18	328.29	327.47	328.16	326.55	328.71	326.95	328.12	327.2	327.39	328.38	326.91	327.8	327.67	328.53	328.42	327.54	327.19	326.99	327.23	327.5	327.96	329.4
314.17	313.19	313.38	313.62	312.63	313.16	312.83	314	313.63	312.24	313.11	313.88	312.1	315.35	312.26	312.18	312.69	312.66	312.98	314.08	313.46	313.22	311.84	313.31	311.62	313.95	313.01	313.85	313.76	311.96	313.36	313.25	313.84	313.39	313.1	313.98	312.64	312.84	311.14	313.51	311.81	314.2	313.84	312.03	313.92	312.55	312.06	313.2	313.88	313.61
313.62	313.98	313.99	314.12	313.67	313.2	313.97	314.61	314.68	314.7	313.34	315.15	314.64	313.9	312.95	314.25	314.74	314.48	314.75	313.55	313.97	313.57	314.2	314.05	313.88	314.31	313.75	312.92	313.04	313.73	314.93	313.92	314.07	314.4	313.42	313.59	314.5	313.72	313.77	315.28	313.13	315.42	314.14	315.14	314.13	312.99	314.03	313.35	314.47	313.83
314.47	311.74	313.82	314.36	314	313.4	313.29	311.94	313.2	313.02	313.67	313.41	313.11	313.51	312.89	313.49	314.54	312.68	313.06	313.62	312.83	314.2	312.49	314.9	313.21	311.02	312.91	314.03	313.17	313.68	312.33	312.75	313.35	313.91	312.9	312.86	313.11	313.71	314.28	312.26	313.06	313.58	312.89	313.69	313.38	312.17	312.94	312.97	313.89	313.32
304.8	304.9	305.18	303.8	304.83	304.25	305.15	305.29	304.54	304.53	305.55	305.25	305.05	305.32	305.16	305.26	304.04	305.76	304.52	304.5	303.98	304.75	304.6	304.58	304.03	305.25	303.99	304.62	305.02	305.08	304.63	304.26	305.23	305.25	305.01	303.33	304.97	305.43	304.37	304.02	304.76	304.55	304.8	304.25	303.89	304.6	303.91	305.42	306.32	305.37
294.41	293.21	293.55	294.68	293.97	294.87	294.11	292.27	293.34	292.78	293.42	293.43	293.54	294.26	294.13	294.57	292.52	292.86	294.63	293.82	294.14	293.33	294.64	294.18	294.62	294.9	293.6	294.09	294.29	293.1	294.17	293.78	293.81	294.51	294.45	294.54	293.56	294.31	293.38	293.74	294.71	293.44	294.38	294.23	293.59	294.04	293.65	293.28	295	293.03
312.73	314.26	314.07	312.84	313.2	315.11	313	313.43	312.46	312.5	313.79	312.63	312.84	312.05	313.98	314.1	313.47	314.06	313.05	312.97	313.87	312.7	313.39	313.05	313	311.98	313.14	315.13	312.79	312.34	312.53	312.67	313.07	313.76	314.65	313.94	312.53	313.47	313.59	312.91	313.88	314.14	312.27	312.95	312.9	314.44	312.41	313.32	313.18	313.26
301.81	302.56	304.09	302.49	302.99	303.21	303.24	302.46	303.16	303.25	302.26	301.09	301.73	300.76	303.54	301.73	303.09	302.67	302.49	300.72	303.46	302.65	303.34	301.34	301.33	302.77	302.18	302.38	302.59	302.38	301.45	302	303.09	302.45	301.9	303.99	303.41	302.07	302.41	301.92	302.34	302.67	300.86	303.65	302.45	302.08	302.78	301.38	302.86	302.01
303.18	302.58	304.77	303.89	304.14	303.84	303.02	303.49	303.84	302.81	303.8	303.41	302.99	304.05	302.97	303.09	303.19	304.16	304.29	303.02	303.89	302.67	302.86	302.91	303.8	302.34	303.15	304.26	302.48	303.79	303.22	304.72	301.97	304.58	303.27	303.68	303.37	302.89	303.61	302.59	303.32	303.44	303	303.06	301.7	303.4	303.58	302.64	303.43	304.52
309.22	309.73	310.1	309.29	308.39	309.19	309.88	310.93	308.29	308.62	309.89	307.32	307.81	308.64	309.19	307.82	309.36	308.23	308.68	308.77	309.56	309.44	309.65	308.07	308.56	308.68	308.09	308.74	309.39	308.76	308.8	309.09	309.92	308.32	307.82	307.15	308.04	309.6	308.78	308.35	308.92	308.65	309.14	309.06	309.2	307.8	309.32	308.79	310.07	308.52
326.1	326.51	327.12	328.16	327.22	325.92	327.07	327	326.52	327.44	327.93	327.4	327.1	326.49	328.28	326.45	326.65	326.53	327.11	326.9	327.76	326.81	327.38	328.27	326.43	326.67	326.87	327.29	327.4	326.55	326.79	327.65	328.42	327.33	326.58	326.93	328.87	326.56	326.33	326.9	326.88	326.63	327.09	326.48	326.7	326.36	328.14	325.98	327.76	326.13
300.39	300.55	298.9	300.71	298.64	299.47	300.17	300.31	299.92	300.63	299.41	300.79	299.75	300.07	300.5	300.91	300.05	300.54	300.09	299.77	300.88	299.68	299.94	298.54	299.48	299.38	299.77	301.01	299.43	299.12	300.51	301.46	299.22	299.68	299.84	299.89	300.72	300.93	299.43	300.36	301.31	300.45	299.56	300.14	299.8	299.67	300.59	301.36	298.94	300.87
294.71	294.95	295.76	294.82	294.92	295.49	296.12	295.66	295.38	295.91	294.1	294.42	295.22	294.84	295.6	293.6	295.3	294.87	295.78	295.33	295.44	295.26	294.86	294.47	295.23	295.84	295.59	295.64	295.01	295.1	295.69	295.45	293.71	295.36	295.1	294.75	295.6	293.7	295	295.53	295.67	294.32	294.66	294.84	294.65	293.81	295.12	296	294.98	295.38
301.57	300.78	302.05	300.87	300.59	300.78	301.01	300.48	301.43	301.58	300.96	301.3	300.17	300.76	301.75	301.43	300.3	301.09	300.66	300.81	300.71	301.77	299.85	301.16	299.91	300.55	300.78	301.93	299.91	301.35	301.69	301.16	300.27	301.09	301.92	301.28	301.14	302.39	300.83	301.17	300.81	301.01	301.03	300.64	299.87	301.14	300.29	302.26	301.55	301.1
301.57	300.78	298.78	300.49	299.55	300.43	298.94	300.02	301.41	299.99	300.11	299.95	300.08	300.17	300.86	300.17	300.97	299.85	300.5	299.66	300.07	300.32	300.97	299.37	300.19	299.61	299.1	300.07	298.86	300.88	298.45	299.69	300.7	300.29	298.92	299.98	300.94	300.09	299.65	299.37	300.84	299.31	300.91	300.52	300.58	300.21	299.68	300.36	299.53	299.96
313.22	314.83	312.96	313.78	313.95	313.66	314.1	314.34	314.99	314.3	313.16	312.55	315.29	313.69	313.47	312.41	314.96	315.07	313.14	314.31	313.36	313.95	314.02	313.71	314.78	312.76	313.98	313.24	312.87	313.43	313.93	314.62	314.05	313.63	313.94	313.96	313.54	313.86	313.27	314.05	314.04	314.27	314.55	313.03	313.43	314.95	314.35	313.38	314.3	314.09
305.02	305.36	303.12	304.01	305.21	304.49	303.89	304.22	304.01	304.43	304.14	304.46	304.68	303.84	304.55	305.66	304.67	305.82	305.29	303.85	303.51	305.18	305.88	303.85	304.38	304.65	305.24	304.26	303.96	304.34	305.04	304.72	303.72	304.42	303.34	304.71	304.06	305.5	304.14	304.61	304.41	303.37	305.08	304.25	305.12	303.15	304.09	304.87	304.56	303.68
329.29	328.15	328.23	327.78	327.35	327.85	328.58	328.59	328.94	328.57	328.15	327.51	328.08	326.52	328.25	327.38	328.37	329.39	327.05	327.25	327.26	327.15	328.18	328.19	328.21	328.89	329.63	327.28	328.51	327.75	327.07	328.5	328.25	327.61	327.42	328.12	328.82	328.04	326.72	328.73	329.12	326.51	328.88	328.7	329.48	327.87	329.1	327.53	328.04	327.53
318.78	317.73	317.73	318.57	318.3	318.73	318.24	318.3	318.64	319.63	318.05	318.08	318.68	319.56	319.21	319.09	318.41	318.18	319.16	318.92	318.65	317.49	317.28	318.31	318.23	319.47	318.88	318.45	318.56	318.32	319.24	317.75	320.05	319.02	318.24	319.71	317.12	317.85	319.05	317.92	318.11	317.94	318.85	319.35	317.58	317.78	318.92	319.99	317.26	318.94
299.24	300.15	301.1	300.07	300.86	299.95	299.93	299.54	300.23	300.43	299.86	301.28	299.93	299.43	300.06	300.41	300	301.09	299.44	300.75	300.11	299.18	301.05	300.16	299.91	299.51	299.93	300.19	298.58	298.12	300.54	300.08	299.37	298.67	301.86	299.55	300.18	301.4	299.59	299.43	299.29	299.3	300.58	299.71	301.46	299.95	299.49	299.48	300.68	300.12
315.24	314.6	314.87	313.49	315.01	314.5	315.19	314.37	315.19	314.99	315.61	315.22	314.74	314.87	314.47	313.46	316.05	314.78	315.66	314.71	314.45	316.27	315.7	314.01	314.66	315	314.67	313.55	314.71	313.45	314.5	313.85	315.64	313.88	315.08	313.73	315.16	315.97	314.44	316.8	314.14	314.1	314.19	314.88	315.06	314.57	314.31	314.66	316.44	314.6
302.85	303.34	303.08	302.88	303.89	302.99	304.55	302.98	303.76	303.8	303.12	304.46	303.39	302.91	303.8	302.81	303.68	303.14	303.37	302.95	303.16	303.7	304.41	301.75	304.98	302.45	304.23	303.65	301.87	303.49	303.19	302.79	304.41	304.82	303.18	303.47	304.34	303.55	303.35	303.66	303.36	303.7	303.24	304.8	303.86	303.01	303.82	304.18	304.08	303.99
319.7	318.15	319.12	318.6	318.31	319.37	318.38	319.27	319.11	318.74	318.23	317.53	318.9	318.17	318.43	319.01	318.99	317.8	317.9	318.89	318.58	318.62	317.96	319.42	317.67	319.75	317.72	318.39	319.44	318.02	318.45	318.6	319.19	317.57	319.36	319.05	318.41	319.58	317.45	318.89	318.51	318.85	318.54	318.81	317.94	317.88	318.91	318.38	318.68	318.78
316.48	314.73	314.7	314.27	314.61	315.47	314.03	313.83	314.88	313.6	315.69	314.94	314.06	313.92	315.98	314.84	315.36	315.27	314.63	315.54	315.29	314.04	314.53	313.83	314.34	314.88	314.75	314.45	315.24	315.75	315.48	314.79	315.28	315.2	313.89	313.94	315.31	314.85	314.36	314.51	314.83	314.2	315.53	314.82	314.84	313.55	314.09	314.6	313.65	314.03
312.04	313.5	313.03	313.05	313.42	313.12	313.23	313.9	313.94	313.05	313.11	313.36	313.31	312.96	314.09	313.83	313.53	313.62	313.58	314.22	313.98	313.16	312.38	313.66	313.2	312.97	313.02	313.33	313.64	313.38	312.41	312.88	314.6	311.83	312.8	313.65	312.04	313.1	313.18	312.9	312.07	313.91	311.85	313.49	312.77	313.26	314.04	312.11	313.33	313.64
303.68	302.81	302.57	302.94	303.35	303.22	302.45	303.09	303.7	303.85	301.94	302.19	304.56	303.59	303.53	302.62	303.16	303.42	302.34	302.15	301.95	303.61	304.11	302.6	303.18	302.53	302.8	304	304.42	303.9	304.01	303.4	304.76	302.4	303.42	304.7	301.84	304.16	303.12	302.64	304.26	302.64	302.91	302.8	303.7	303.2	302.85	303.99	304.85	302.52
314.98	315.08	314.47	315.74	315.24	314.73	314.68	314.6	313.79	315	314.58	313.63	314.56	315.33	314.4	314.51	314.57	314.36	315.09	315.29	315.66	314.71	314.95	316.25	315.58	314.16	314.86	315.64	315.65	315.11	314.45	316.92	314.55	315.46	313.56	314	314.66	315.29	314.17	315.85	316.26	314.82	314.53	315.12	316.08	316.02	315.06	315.03	316.21	314.87
294.29	294.69	293.27	292.94	293.54	293.91	295.76	293.15	294.81	293.34	294.78	293.81	294.26	294.02	293.78	292.57	293.21	294.69	293.98	293.75	295.11	294.2	294.66	296.36	293.67	294.14	294.19	296.2	293.48	294.77	294.34	294.78	295.78	295.14	292.92	294.45	295.53	294.3	294.28	294.07	294.42	293.93	294.89	294.3	294.52	294.25	293.32	293.33	294.24	294.62
318.96	319.62	318.23	319.08	318.52	318.07	318.5	320.07	319.5	318.27	317.81	320.64	319.04	318.88	318.54	318.75	319.34	320.1	318.89	318.66	318.21	318.5	318.03	317.55	318.48	319.04	318.8	319.01	317.17	319.71	317.89	319.53	318.91	317.3	319.03	318.05	318.49	318.64	318.51	319.38	320.04	318.18	318.92	318.56	318.51	319.21	318.76	319.94	317.61	317.28
303.49	303.63	304.1	303.96	304.82	303.62	303.73	303.41	304.21	303.13	304.51	304.23	304.85	304.63	305.42	303.89	304.26	304.63	305.52	304.58	304.33	304.34	304.2	303.54	303.59	304.2	304.39	303.57	304.47	304.92	304.68	304.51	304.41	303.64	304.7	302.94	304.56	304.98	305	303.13	304.32	303.31	304.41	304.23	303.75	304.73	303.8	304.98	303.85	304.77
302.51	304.23	302.57	302.26	301.89	301.91	302.35	303.33	302.41	302.37	302.71	302.1	303.06	301.96	302.47	303.71	303.05	302.94	303.97	304.02	303.7	302.09	302.3	303.91	302.67	303.03	303.38	303.38	301.89	303.61	302.35	301.82	303.87	302.89	302.61	302.65	302.88	303	302.06	302.08	303.02	304.09	302.23	303.13	301.92	302.54	302.03	302.91	303.31	303.37
317.79	316.82	318.41	318.45	317.43	318.3	317.38	319.12	319.41	318.19	318.87	318.82	318.09	318.39	318.73	317.98	318.21	318.36	318.02	318.86	319.47	318.51	319.07	319.45	318.28	317.64	317.91	319.36	317.33	317.74	318.08	317.71	318.03	317.99	317.91	317.34	319.01	318.97	318.2	318.45	318.9	317.42	318.25	317.66	316.73	318.6	317.46	319.16	318.58	318.11
303.03	303.66	304.57	305.04	304.02	304.15	304.95	304.48	304.06	304.2	305.4	304.07	303.55	305.11	304.68	305.32	304.67	303.63	304.26	303.56	304.08	304.71	304.42	303.32	303.67	304.02	303.48	304.51	304.28	304.61	304.94	303.84	303.93	304.96	305.58	304.75	304.12	305.53	303.56	304.84	304.48	304.8	303.1	303.89	304.62	304.89	304.44	303.25	303.68	303.67
317.49	320.1	319.21	317.15	318.13	319.06	319.55	318.2	319.12	317.48	318.61	318.15	319.74	319.51	319.37	318.77	319.28	317.88	318.56	317.66	318.8	318.64	320.26	318.43	319.57	318.2	318.89	318.54	318.33	317.52	317.39	317.96	317.65	317.58	318.48	318.99	317.31	317.54	318.91	318.9	319.01	318.62	318.56	318.76	318.29	318.53	318.47	319.52	319.33	317.74
297.83	297.2	296.02	296.73	297.37	297.3	296.21	297.16	296.58	295.9	297.97	295.71	296.82	296.92	297.29	297.2	297.48	296.08	297.11	297.1	296.03	296.72	296.52	297.48	295.77	296.35	296.17	295.96	295.6	296.36	296.95	296.85	297.27	296.57	297.52	296.48	296.26	297.76	297.7	296.52	297	296.91	296.65	296.67	297.39	296.81	296.95	295.97	296.27	296.54
316.03	316.89	317.01	314.89	315.57	315.3	316.27	316.96	315.98	316.33	315.94	316.08	315	315.48	315.25	316.34	316.89	315.95	315.46	315.7	314.24	315.59	315.93	315.31	317.47	315.52	315.71	315.75	316.21	315.63	315.68	316.6	316.01	316.04	316.19	316.15	316.93	315.47	315.73	315.6	317.69	316.27	315.34	315.11	315.54	314.43	316.18	315.07	316.78	315.56
309.92	308.85	308.22	308.24	309.93	309.2	309.28	308.66	308.34	308.39	309.01	308.57	308.27	308.68	308.75	307.9	308.05	308.5	307.48	309.29	309.12	309.68	308.51	308.95	309.05	307.24	309.39	308.56	308.75	310.36	308.87	308.72	309.37	308.99	308.5	308.98	308.41	309.48	309.12	308.32	308.92	309.39	308.99	307.92	309.12	309.58	307.14	309.29	309.05	309.05
312.98	312.91	312.86	313.34	312.16	314.74	313.19	314.59	313.24	314.1	311.85	312.85	311.86	314.2	313.83	313.67	312.67	313.52	312.64	312.05	313.03	312.64	312.52	312.39	313.71	313.46	313.97	312.75	312.85	312.26	313.3	313.21	313.04	313.2	312.44	312.27	312.42	311.34	311.68	314.16	313.18	314.25	313.36	312.21	313.1	311.9	312.5	312.22	312.85	314.2
323.54	324.84	323.82	323.76	323.38	323.14	323.02	324.66	325.41	324.71	323.83	324.56	323.6	325.31	327.36	324.11	324.99	324.4	323.52	323.94	324.98	325.63	325.14	324.74	324.31	324.5	324.95	325.68	325.47	324.94	325.08	325.57	325.09	324.59	325.37	324.91	324.92	325.1	323.89	324.26	323.89	325.99	323.7	325.34	323.51	324.4	324.74	323.46	324.21	324.93
303.97	303.49	304.55	303.97	303.6	305.26	305.91	303.93	305.24	304.82	304.74	305.81	304.32	303.28	305.76	306.17	303.9	305.13	304.93	304.67	304.03	304.04	304.95	304.37	303.96	304.24	304.68	303.89	304.34	304.31	304.8	304.85	305.15	304.77	305.29	305.77	304.13	304.29	304.61	305.95	305.63	304.32	304.82	304.84	303.61	305.36	304.32	304.96	304.33	302.74
329.41	327.77	328.5	328.95	328.68	327.68	328.32	329.59	329.2	328.68	329.03	329.26	328.28	328.42	329.05	329.14	328.29	328.4	328.59	329.08	328.69	329.43	329.54	327.51	328.59	328	329.74	328.15	329.06	329.78	328.11	328.53	330.04	328.83	329.33	328.29	329.22	329.48	330.04	329.22	328.75	327.99	329	329.64	328.35	328.64	329.28	328.9	329.35	328.67
299.85	300.77	300.12	299.64	299.91	299.33	300.46	298.92	299.75	300.07	301.29	300.44	300.12	301.53	300.52	299.24	300.18	300.41	300.18	300.46	299.79	300.53	300.95	300.99	300.44	301.92	299.28	300.7	299.9	300.02	300.44	299.81	300.54	300.34	299.61	301.11	300.11	300.05	299.87	299.83	300.8	300.95	300.88	299.52	300.37	299.53	299.31	299.54	300	299.62
311.88	310.78	312.1	313.19	312.25	310.86	312.62	312.03	312.87	312.34	312.87	311.97	312.19	312	311.72	312.13	313.17	312.42	312.34	310.77	311.67	312.04	312.98	311.43	312.1	312.13	311.8	311.96	311.71	313.36	312.83	312.44	311.65	312.82	313.08	312.31	312.05	312.91	312.13	312.43	312.29	313.09	311.87	311.47	312.33	312.27	312.49	311.91	312.25	311.83
306.36	305.15	306.79	305.47	306.94	307.47	307.65	306.49	307.09	306.7	306.45	307.11	306.25	306.37	306.52	307.32	306.46	307.41	308.23	306.73	306.87	306.89	305.6	305.93	306.34	306.52	306.78	305.89	305.47	305.62	306	306.81	306.56	306.83	305.75	307.29	306.03	306.59	305.37	307.19	305.89	306.65	306.82	306.86	307.61	306.64	306.56	306.62	305.76	305.14
318.02	317.44	316.78	318.43	317.6	316.29	317.78	316.71	317.65	317.73	317.4	317.43	315.87	317.78	317.21	316.74	318.22	318.72	317.85	318.41	317.13	318.74	317.46	317.02	316.56	316.13	316.94	318.04	316.91	316.8	317.48	316.08	316.94	317.7	317.63	317.79	316.95	317.9	316.62	316.68	316.43	316.52	316.66	316.66	318.12	316.98	318.39	317.4	316.76	317.27
303.06	304	301.42	302.4	302.12	302.81	303.17	302.58	303.01	303.13	303.23	301.79	303.62	302.83	302.34	302.11	303.01	301.39	303.51	303.94	301.75	302.95	301.98	302.98	302.06	302.15	303.17	302.3	302.33	301.88	303.23	303.19	302.86	301.71	302.4	301.91	303.07	303.03	302.87	301.01	301.75	303.07	302.42	302.76	303.37	302.52	302.83	303.51	302.42	302.58
304.9	304.58	306.58	305.24	305.98	304.3	304.82	305.28	305.06	304.97	304.16	305.04	305.42	305.42	306.13	306.01	304.9	306.75	305.38	305.97	304.72	304.91	305.21	305.69	304.82	306.15	305.66	306.21	304.19	305.88	303.82	303.36	304.4	305.91	306.62	305.87	304.78	304.91	306.01	306.1	304.31	305.27	305.55	305.87	305.12	305.89	305.36	305.85	305.39	303.61
299.22	300.56	300.28	300.46	300.72	300.59	300.59	300.2	300.76	299.79	300.58	300.05	301.24	300.81	299.76	300.21	301.65	300.46	300.43	299.46	299.68	300.04	300.33	299.8	298.76	300.9	300.2	300.33	300.32	299.89	299.51	300.14	299.68	299.78	300.16	300.43	299.27	299.14	300.52	301.48	300.37	299.31	299.66	300.13	299.93	299.58	299.02	299.99	300.64	300.41
299.96	300.08	298.98	299.04	300.27	299.86	299.44	300.09	299.44	300.45	299.66	300.57	299.51	299.73	299.07	300.58	299.16	299.79	300.97	300.2	299.74	299.74	299.91	300	301.35	300.33	299.81	298.96	300.02	300.15	299.97	299.44	301.77	301.36	300.01	299.72	301.02	300.08	298.9	299.16	300.21	300.38	299.77	300.15	299.27	300.58	300.09	300.54	301.25	299.23
320.18	319.15	318.44	319.75	319.08	317.76	318.59	318.42	319.1	318.14	317.42	318.27	317.84	319.83	318.17	319.84	319.07	318.43	319.64	318.72	318.98	318.74	318.02	318.92	319.12	317.66	318.93	317.76	318.44	319.01	318.52	319.38	319.94	317.55	318.78	318.98	318.7	317.85	319.12	318.34	318.28	317.94	319.17	319.21	318.89	317.85	318.61	319.04	317.74	319.24
314.85	315.27	316.71	315.69	315.14	315.28	314.76	314.45	316.14	315.09	314.57	314.54	315.2	316.33	316.55	316.08	315.47	315.84	314.92	314.61	315.18	315.7	315.81	316.51	314.67	316.69	315.28	315.1	316.24	314.98	316.5	315.01	315.93	316.83	317.44	314.69	315.63	316.55	316.27	315.67	316.61	315.08	315.01	315.54	315.68	315.82	315.88	315.79	315.1	315.87
305.04	305.38	302.76	304.18	305.03	305.76	304.67	305.08	305.51	305.85	305.29	304.64	305.68	305.64	304.84	304.78	304.12	305.87	305.11	305.56	305.04	305.9	305.21	304.28	303.2	305.45	305.39	304.92	305.43	305.21	303.73	305.54	305.38	304.06	303.85	304.71	304.73	303.6	304.23	303.24	305.62	305.18	304.71	304.22	304.93	305.37	303.97	304.67	305.93	303.95
303.9	305.65	304.3	305.12	304.9	303.76	306.48	306.93	305.26	304.6	304.11	304.05	303.73	305.66	304.61	304.49	304.5	305.32	304.64	306.08	305.27	304.29	303.65	303.8	304.52	305.3	305.85	304.89	304.86	305.8	305.09	303.43	304.38	304.91	305.54	305.54	305.26	304.71	305.05	305.07	304.43	303.74	303.95	304.14	303.16	305.5	305.93	306.86	305.9	305.02
312.9	313.33	312.89	313.46	313.29	313.27	312.71	314.23	314.08	313.04	313.27	315.03	313.62	313.45	313.29	313.03	313.74	312.96	312.85	313.27	312.36	314.17	313.34	311.92	314.61	313.01	313.52	313.6	312.34	313.19	313.68	313.8	313.16	313.72	312.96	313.67	313.16	312.69	313.45	313.58	313.39	313.13	314.78	313.51	314	313.82	311.98	313.21	313.17	314.68
312.57	312.09	312.81	313.8	312.24	312.12	312.59	312.14	312.71	314.15	312.41	313.41	312.16	312.57	311.5	311.37	311.9	313.4	312.15	312.6	312.86	312.2	311.49	311.87	313.3	313.01	311.9	312.61	312.92	312.78	312.48	312.7	312.26	312.82	312.74	313.91	312.52	313.62	313.39	312.81	312.97	312.65	312.5	311.66	312.18	312.62	312.56	312.39	312.89	311.29
309.76	310.57	309.62	310.62	309.53	309.29	312.46	309.23	310.42	310.62	309.65	311	310.4	310.49	310.22	310.89	310.16	309.74	310.22	309.6	310.8	310.04	309.56	310.68	310.57	311.03	311.24	311.55	311.21	311.32	311.1	311.41	309.57	310.73	310.85	309.83	310.7	309.55	309.74	310.85	310.43	310.75	309.86	309.7	312.43	310.98	311.07	309.71	310.55	311.08
326.86	324.86	324.9	324.48	324.29	325.7	325.34	326.69	325.62	326.17	324.82	324.37	326.73	324.79	325.28	325.3	324.77	324.07	326.58	325.13	324.12	324.74	326.36	325	325.9	325.61	326.87	325.73	324.91	324.54	325.37	325.91	324.37	325.43	324.5	326.44	326.54	325.26	323.57	324.68	325.16	325.84	324.99	325.84	324.15	325.5	324.31	326.65	326.98	325.27
299.86	300.24	300.27	300.32	301.46	300.16	301.61	300.28	300.32	299.05	300.44	300.32	300.91	300.42	300.19	300.18	300.76	299.73	301.46	299.78	301.01	299.31	298.98	300.44	300.15	301.27	300.52	299.62	302.32	300.48	298.93	299.93	299.93	300.01	299.11	300.85	299.03	299.93	299.21	299.8	300.02	299.61	299.63	299.92	300.48	300.06	299.17	299.94	300.62	300.01
303.34	303.56	303.31	302.48	303.89	303.24	302.55	303.45	302.95	303.36	302.32	301.79	302.73	302.03	303.96	302.77	302.88	302.67	304.04	303.38	302.01	302.61	302.46	302.73	302.32	302.17	303.21	301.86	303.76	302.58	301.56	302.04	303.28	302.69	301.7	302.5	301.39	302.87	302.83	303.09	301.85	303.17	303.71	303.04	302.33	302.59	301.16	304.16	302.2	302.95
304.06	304.64	304.71	304.57	304.18	303.24	304.76	303.88	305.55	303.16	303.64	305.47	304.58	305.37	303.85	303.05	304.09	304.78	305.12	305.02	304.98	304.54	304.56	304.53	305.2	304.9	303.31	305.16	304.6	302.97	304.24	305	303.68	304.76	304.15	305.48	305.67	304.14	304.7	304.03	304.56	305.34	304.17	304.16	304.58	304.71	303.56	305.98	304.44	304.56
308.85	309.34	308.57	307.93	309.47	308.38	307.85	309.08	308.22	309.61	308.65	308.5	309.02	308.95	308.38	309.52	308.87	309.63	307.56	307.52	310.22	310.1	307.8	308.21	309.15	308.12	309.22	308.25	308.58	308.37	309.92	307.78	307.73	309.87	308.41	309.16	309.22	308.91	309.09	308.55	309.3	307.69	308.7	310.38	308.5	308.56	309.39	309.45	308.84	308.57
327.83	328.31	327.83	327.88	327.89	327.57	327.29	328.31	328.14	328.38	329.25	327.33	326.01	328.34	327.64	327.01	326.09	325.8	327.22	327.46	328.68	327.54	327.54	327.52	328.03	328.33	328.49	326.68	328.8	327.62	328.67	329.15	329.43	328.5	327.43	327.36	326.82	328.05	327.24	328.93	328.48	328.01	327.87	327.87	326.54	327.84	326.66	327.99	326.88	327.7
314.56	314.58	313.12	315.39	314.99	313.72	313.76	314.74	314.62	315.62	315.8	316.4	313.95	315.94	314.98	315.01	314.14	313.87	314.92	314.76	314.08	314.41	314.73	316.49	313.96	314.3	315.28	314.3	314.99	315.63	314.68	314.18	314.29	314.97	315.54	315.93	315.08	315.43	315.32	316.14	315.13	314.92	314.62	314.19	314.32	315.28	315.27	314.25	314.65	315.03
299.81	299.45	301.08	300.68	299.59	300.3	300.51	300.51	299.35	299.94	299.48	301.08	300.7	301.24	299.71	299.37	299.21	299.51	300.59	299.98	300.52	299.61	300.46	300.27	300.5	299.88	299.97	300.22	301.37	299.34	299.84	299.1	301.02	301.41	301.04	300.35	299.84	301.38	300.38	299.92	300.31	300.06	299.87	299.86	300.59	300.5	299.8	299.34	299.49	299.43
313.77	315.69	314.15	312.68	313.77	313.73	312.58	313.93	314.95	313.09	314.19	313.36	314.78	313.92	314.72	313.28	312.98	313.44	314.75	313.87	313.03	314.02	312.56	313.26	313.96	314.7	312.83	313.46	314.46	312.36	315.36	315.09	313.58	313.24	313.48	313.73	313.49	314.06	313.31	313.42	315.14	313.39	313.6	314.68	313.98	313.87	313.94	312.96	314.14	313.67
302.48	302.66	303.17	302.13	302.94	302.03	302.69	300.89	303.03	302.45	301.61	303.06	300.56	302.28	303.58	303.04	301.54	303.52	302	302.13	302.27	303.14	302.01	302.81	301.4	302.52	302.22	301.62	303.22	303.23	302.3	302.06	302.68	301.19	303.04	302.54	301.87	301.96	302.31	302.17	302.21	301.78	303.38	302.68	302.25	302.72	302.35	303.12	302.56	302.06
300.37	301.19	300.85	301.19	300.96	301.36	301.61	300.85	302.23	301.18	300.81	300.4	300.68	301	300.97	300.75	300.22	301.46	301.03	301.61	301.54	301.45	301.5	299.5	300.58	301.98	301.57	300.27	301.67	302.52	301.51	300.56	301.09	301.09	300.89	301.6	300.91	301.52	300.97	302.37	300.28	300.77	300.65	300.02	300.44	300.89	301.51	301.7	300.13	300.85
312.66	312.06	311.29	312.4	311.2	310.45	311.7	311.74	311.6	310.71	312.26	311.27	311.25	312.19	311.52	311.35	311.75	311.54	310.58	311.43	311.44	311.27	311.4	310.64	312.06	311.81	310.91	311.59	311.49	311.49	311.21	311.45	312.02	312.15	311.86	311.07	311.78	310.83	311.67	311.4	312.8	310.93	311.59	311.77	312.03	311.5	311.97	310.25	312.3	311.51
302.85	303.64	302.94	302.63	302.39	303.44	303.52	303.12	303.06	302.83	303.85	301.94	302.32	303.08	302.86	303.28	304.93	302.88	302.02	303.71	304.13	303.98	301.97	302.63	305.18	303.42	302.48	303.96	301.95	304.32	303.76	303.46	303.43	304.01	301.42	303.09	303.44	302.09	304.23	304.26	303.8	303.9	303.3	302.4	303.53	302.46	302.83	302.85	303.52	303.95
304.24	302.48	303.6	303.42	302.88	303.63	303.53	304.05	303.83	302.51	303.82	302.53	302	303.64	302.35	302.66	302.42	302.91	303.15	304.1	302.71	304.52	303.67	304.56	303.36	302.93	302.37	302.48	303.18	304.03	302.81	302.99	302.41	304.07	303.41	302.59	302.34	304.39	303.2	303.6	303.14	302.94	303.16	303.94	302.97	302.25	303.22	301.85	303.48	303.08
329	328.22	328.74	328.64	328.32	327.8	328.12	328.53	328.91	329.8	329.54	329.76	326.1	328.73	329.2	327.89	329.49	328.88	328.5	328.63	328.32	327.47	328.6	328.28	329.33	328.39	328.4	328.71	328.47	327.89	328.99	328.77	327.65	327.24	328.91	328.06	328.02	328.72	328.48	329.58	328.97	327.91	328.09	329.22	328.13	328.7	329.88	328.73	329.83	327.76
309.7	309.81	310.82	310.9	310.31	311.38	310.47	310.23	310.25	310.63	311.07	310.5	310.76	309.73	310.14	311	311.39	310.41	309.13	311.14	310.16	309.8	310.52	310.22	310.66	310.71	310.72	310.38	311.56	310.06	311.4	309.85	310.85	311.54	311.46	309.59	311.33	310.45	311.16	309.61	309.99	310.23	309.75	311.14	309.98	310.48	310.88	310.72	310.85	310.34
314.43	314.09	313.92	314.67	315.12	314.06	314.67	315.97	315.42	314.61	314.69	314.53	313.67	315.87	314.21	314.34	314.54	314.73	314.11	315.06	314.73	314.25	315.5	314.07	314.18	317.4	315.53	314.98	313.91	314.46	315.55	314.13	314.7	315.22	314.95	315.38	314.19	314.12	313.81	314.39	315.85	316.44	315.79	315.36	313.58	314.15	314.46	313.86	315.54	314.9
315.94	315.03	316.57	316.64	315.78	315.27	315.49	315.21	315.92	315.92	315.71	315.77	314.98	315.43	316.57	314.37	314.53	315.36	315.31	314.64	315.99	315.66	314.68	315.64	315.11	315.75	314.96	314.85	315	315.4	315.47	315.21	315.57	316.39	316.74	316.04	315.3	316.17	315.55	315.82	316.32	315.02	315.68	315.23	315.56	315.69	314.5	316.3	316.16	315.7
306.36	306.56	306.1	306.52	307.6	304.93	306.34	305.78	307.57	305.42	306.2	306.5	306.06	306.54	306.95	306.28	305.93	305.81	305.06	306.29	305.78	306.25	307.34	307.25	305.37	305.2	307.54	307.14	306.9	306.88	306.38	305.74	306.25	305.88	306.89	305.17	305.64	306.8	305.83	305.62	306.08	306.8	306.92	306.31	305.95	306.77	305.71	307.26	304.81	306.6
315.61	316.85	315.92	314.58	316.89	315.08	316.96	316.81	315.45	314.29	316.71	314.9	315.4	315.51	315.45	316.59	316.88	315.47	316.28	316.21	315.18	316	315.73	316.65	315.38	316.67	315.12	315.77	316.6	316.78	315.65	316.47	315.43	315.77	315.16	315.97	315.15	316.67	315.4	314.27	316.61	315.77	315.63	315.91	315.48	315.41	315.24	316.91	316.96	314.77
325.2	325.01	325.45	324.45	325.46	325.07	326.16	324.53	326.34	325.25	325.23	324.95	324.99	325.12	327.11	324.5	326.17	324.44	323.83	324.65	325.42	325.85	325.55	324.84	326	324.17	325.67	324.7	323.85	326.52	325.25	324.66	325.35	324.36	324.4	326.58	325.93	323.94	327.06	325.14	325.28	326.19	325.83	324.06	325.4	325.85	326.93	324.47	324.83	324.95
310.94	311.27	312.69	311.06	310.91	312.18	309.32	311.86	310.01	310.41	311.63	311.36	310.92	313.02	311.62	309.29	310.36	311.05	309.89	310.84	310.07	310.36	311.86	310.87	311.43	310.84	312.31	312.9	311.25	311.04	310.38	312.58	310.37	310.56	311.22	311.43	311.87	311.66	311.06	310.78	310.14	310.5	309.59	309.9	310.74	310.63	310.91	310.06	310.94	310.02
303.86	302.39	303.84	303.88	304.17	303.02	304.07	304.16	303.46	303.65	302	304.5	304.2	303.11	303.81	302.15	303.58	304.54	303.44	303.85	303.34	303.64	304.08	303.02	302.94	304.5	303.62	303.45	304.07	304.14	304.3	304.09	304.06	302.84	304.92	303.09	304.77	302.95	304.38	303.75	303.01	302.83	302.68	303.66	303.38	303.31	302.24	304.25	302.07	304.53
310.73	309.66	310.79	311.44	310.65	308.76	309.59	309.95	310.23	309.59	310.83	311.28	310.99	310.18	309.89	311.11	310.94	310.51	311.22	310.26	309.73	310.34	310.18	311.32	310.13	309.33	311.49	311	310.92	310.51	311.29	309.82	310.74	310.51	311.02	311.8	310.75	310.53	310.36	310.36	310.74	310.83	310.41	310.16	311.05	311.8	311.16	310.95	312.63	310.24
316.13	315.22	315.27	315	316.16	315.46	315.75	315.53	314.81	315.19	315.38	316.75	315.14	315.55	315.72	316.55	315.37	315.43	316.09	315.24	314.55	316.08	315.57	315.05	315.15	314.77	314.43	315.8	315.31	315.76	316.14	315.89	315.2	316.4	315.29	315.35	316.42	313.95	315.47	315.24	315.91	315.33	315.18	316.95	313.77	315.42	315.38	315.33	315.98	315.45
317.64	318.15	317.52	317.61	316.1	315.85	316.9	317.14	317.66	316.41	317.04	316.93	317.33	316.79	317.57	317.04	317.84	316.9	315.9	316.77	317.37	316.64	318.2	316.5	318.52	317.82	317.63	318.01	317.9	317.72	316.11	316.67	317.72	317.44	317.09	318.1	318.02	318.29	319.12	316.75	316.83	317.21	316.58	318.55	316.21	317.59	317.29	317.59	317.11	317.3
327.13	326.56	326.05	326.95	326.74	326.73	327.07	326.58	325	326.09	326.72	325.68	326.84	328.43	327.42	326.98	326.79	326.42	326.61	327.59	326.74	327.68	326.36	326.13	327.87	327.71	327.65	327.46	326.68	327.25	327.12	326.39	327.56	327.61	326.79	326.98	325.99	327.14	327.91	325.85	326.52	327.44	325.87	326.28	326.14	325.96	326.54	327.76	327.54	327.54
319.35	319.48	319.4	319	320.21	319.66	319.39	319.67	320.33	320.48	318.41	317.75	319.19	319.59	320.11	319.14	318.93	319.3	318.81	320.71	319.63	318.52	319.09	318.85	319.51	319.6	319.02	319.56	320.37	319.02	319.64	318.14	318.41	320.62	319.45	320.05	318.55	320.79	318.97	319.09	320.33	320.33	318.21	318.76	318.62	318.88	320.23	319.94	320.57	318.97
311.35	311.93	310.47	312.09	310.78	312.11	310.34	313.48	312.03	311.24	310.27	312.08	312.17	311.28	312.4	310.59	311.45	310.89	310.46	312.29	310.48	310.23	311.88	311.91	312.22	311.91	309.53	309.84	312.9	311.02	311.94	310.69	311.13	310.89	311.96	312.18	311.42	312.86	310.83	311.16	310.86	312	312.09	311.21	311.13	312.13	312.16	311.57	311.53	311.78
304.79	305.57	305.22	305.91	305.45	305.54	306.24	305.72	305.79	306.28	305.95	306.39	306.11	304.52	306.02	305.95	305.14	306.27	305.82	305.93	303.76	306.94	305.39	305.59	306.28	305.47	305.31	306.24	306.69	306.13	305.98	305.99	305.91	306.13	305.71	306.19	305.82	306.62	305.61	306.11	306.86	306.39	306.62	306.5	305.44	305.56	306.69	304.06	308.2	306.02
306.37	305.67	306.2	305.08	305.3	305.64	307.73	306.06	306.5	305.32	306.02	306.63	307.28	306.96	305.23	306.94	304.35	306.08	305.47	305.65	306.08	306.69	306.26	305.53	306.9	306.21	307.37	305.93	306.62	306.54	305.18	306.46	307.06	305.62	306.45	306.38	307.63	307.43	304.72	306.65	305.62	305.95	305.14	305.95	305.32	305.58	305.58	304.93	305.87	306.99
313.59	313.7	312.34	312.61	314.44	313.52	312.64	312.15	313.18	313.94	313.26	311.58	313.89	313.28	312.88	313.38	312.53	311.48	313.17	312.38	313.47	313.71	313.1	312.46	312.68	313.09	313.35	313.06	312.17	313.14	313.7	311.64	313.31	313.76	313.42	312.29	314.06	312.88	313.15	314.56	315.09	313.09	313.93	314.31	313.19	313.88	314.06	312.32	313.85	315.09
328.92	327.92	326.41	328.57	328.95	327.64	327.62	327	327.22	327.58	326.77	327.14	326.73	327.32	328.97	326.92	326.27	329.05	328.08	326.91	328.55	326.52	327.05	326.91	326.65	327.05	327.6	327.96	326.87	327.52	327.9	327.83	326.92	328.27	327.5	327.04	328.17	328.76	326.9	327.47	328.33	327	327.69	328.15	327.02	327.6	327.37	327.16	328.47	327.94
313.6	313.53	312.87	313.9	313.97	312.9	312.55	313.4	313.35	312.58	313.01	312.04	311.97	313.67	313.84	313.46	313.66	312.58	313.39	313	313.58	313.02	313.33	312.38	313.92	313.25	313.67	314.02	313.55	313.96	313.69	314.3	313.32	313.43	314.13	313.96	313.38	313.88	313.48	314.97	314.34	313.17	312.11	313.99	313.36	314.19	313.2	313.37	313.82	311.79
302.31	300.76	301.62	301.02	300.73	301.56	300.87	300.71	300.82	301.67	300.75	301.06	301.48	300.59	301.45	300.94	300.34	300.41	302.26	300.23	300.82	301.78	300.9	301.54	301.55	302.17	300.99	300.77	301.62	299.85	302.18	300.49	300.17	301.16	301.26	301.02	301.38	300.91	301.65	301.26	301.05	301.63	301.26	301.6	301.61	302.1	301.63	301.43	300.98	300.86
315.39	314.38	313.67	315.35	314.92	314.29	314.36	315.89	315.1	315.53	314.7	314.89	315.27	315.6	315.08	315.02	313.73	315.03	315.34	313.98	314.22	315.05	315	315.3	314.9	314.41	315.52	315.17	313.89	314.85	314.64	314.25	315.7	315.24	313.59	315.05	314.97	315.18	315.08	314.16	314.8	314.42	314.22	314.38	315.26	314.23	313.94	313.98	315.63	313.46
297.08	296.11	295.08	295.75	297.77	296.95	296.3	297.05	296.23	298.4	297.43	296.42	296.78	296.42	295.8	296.13	296.78	296.84	297.58	296.72	296.74	297.43	296.82	296.47	295.98	296.63	297.65	296.12	296.31	296.56	295.84	296.89	296.39	297.03	297.4	296.98	297.19	297.33	297.13	297.41	296.64	296.94	296.97	297.72	298.47	296.68	296.47	297.03	296.08	298.01
303.96	303.36	302.7	304.61	303.36	302.94	302.2	303.63	303.97	304.62	303.99	304.92	303.7	303.85	302.86	303.58	303.16	303.55	303.89	302.88	303.54	303.9	303.43	303.45	304.31	304.23	303.25	303.4	304.9	303.77	303.49	303.03	303.87	303.09	303.7	305.3	303.7	302.36	304.34	303.47	303.12	303.53	302.94	304.32	303.39	303.27	302.79	303.85	303.46	303.58
302.85	302.99	303.32	303.32	302.71	302.8	302.77	303.11	302.1	302.12	300.91	303.01	302.9	303.03	303.42	302.59	302.51	302.14	302.75	301.62	302.48	302.32	302.27	301.53	302.35	301.8	302.46	303.31	303.12	301.81	301.71	304.02	302.35	302.34	300.88	301.67	302.94	302.12	302.41	303.32	301.71	302.33	303.29	302.02	302.65	302.41	301.66	303.1	302.63	303.69
293.12	293.85	293.1	293.36	294.66	294.7	294.49	293.47	294.76	294.69	293.87	294.8	293.89	294.79	293.57	293.56	295.5	292.98	294.15	293.26	294.34	293.82	293.72	294.71	294.24	293.64	295.01	293.76	293.2	295.34	294.97	293.62	295.38	292.99	293.69	294.74	294.2	293.78	293.29	294.37	293.98	293.73	295.18	295.19	294.93	294.55	294.54	294.43	292.59	294.02
303.47	304.7	305.07	304.68	304.91	304.61	305.58	303.3	305.59	305.43	304.31	304.74	305.43	304.19	304.85	304.86	304.97	305.7	304.92	303.76	303.51	305.65	305.61	305.37	304.3	305.67	304.88	305.99	305.71	304.84	305.42	304.76	306.55	304.17	305.32	304.65	304.22	304.89	303.84	304.4	303.92	303.84	304.63	304.88	303.65	304.88	305.37	305.07	306.21	303.64
302.76	303.78	301.85	301.47	303.45	303.59	302.97	305.23	302.43	302.96	303.79	303.6	303.42	304.36	303.61	303.8	303.83	303.83	303.05	305.08	303.8	302.76	303.8	303.76	302.85	304.29	303.78	303.55	304.62	303.55	304.27	304.04	304.41	304.82	302.88	302.83	303.04	303.23	302.19	303.3	303.04	303.56	303.33	302.33	303.44	302.22	304.36	304.38	304.01	304.81
306.63	306.49	305.47	306.64	306	306.32	306.02	304.79	306.34	305.74	305.8	306.55	305.75	306.12	305.76	307.07	307.23	305.7	306.28	305.11	306.44	306.51	306.69	306.57	307.31	305.9	306.9	307.23	305.55	306.12	305.97	307.14	305.65	306.2	306.45	305.87	305.83	304.9	305.87	304.71	306.77	306.28	305.69	305.26	305.03	306.56	306.67	305.42	306.45	306.43
314.21	315.35	314.73	316.17	314.15	315.48	314.89	315	314.02	313.95	316	315.15	314.86	314.77	315.29	315.24	315.02	314.07	314.55	314.58	314.4	314.59	314.83	313.61	313.51	313.82	315.58	314.79	315.27	314.81	315	315.18	313.73	315.41	315.15	313.48	314.24	315.48	315.01	314.2	314.45	315.34	315.69	315.07	315.07	314.67	314.9	314.6	315.59	314.01
302.82	303.54	303.3	304.56	303.86	305.46	304.19	304.3	305.37	304.25	304.29	304.38	304.8	305.01	303.52	305.13	305.71	304.99	303.32	302.66	305.69	304.37	305.96	303.38	304.91	303.65	305.52	305.24	303.88	303.59	305.81	304.14	305.23	304.87	302.99	303.94	304.9	304.66	304.81	304.18	304.33	303.32	304.06	304.26	304.01	304.33	304.56	304.62	304.25	305.46
308.99	309.75	309.59	310.36	310.14	309.06	309.1	309.1	309.47	309.51	310.76	311.03	310.33	310.77	310.3	310.02	309.63	309.01	308.87	310.89	311.08	310.76	310.48	308.71	309.54	309.44	310.83	310.36	310.46	309.72	310.09	309.63	310.23	309.36	308.45	310.23	310.24	308.74	310.46	309.7	310.08	309.93	309.43	310.87	310.48	309.25	308.76	308.63	309.98	309.36
301.07	300.79	301.51	301.75	301.36	301.85	300.14	300.11	300.78	300.02	300.88	300.51	300.47	300.16	300.77	301.62	301.37	302.79	301.33	301.03	301.29	302	300.88	301.92	303.06	300.83	301.72	300.66	301.33	299.25	299.84	301.69	301.85	300.6	299.38	301.81	301.38	300.75	300.65	301.61	301.55	301.29	301.21	300.94	301.18	301.58	300.82	299.7	300.4	300.9
312.25	312.29	311.23	311.48	312.46	312.55	313.04	313.56	310.93	312.02	312.88	311.43	312.16	312.62	312.31	312.52	312.36	311.73	312.38	311.95	312.46	311.3	312.68	311.17	311.44	311.89	312.14	311.86	312.96	312.41	312.01	312.12	312.58	311.89	313.2	313.1	312.54	310.77	312.3	312.62	311.65	310.75	311.48	313.25	313.14	312.42	312.09	311.4	312.27	311.88
308.09	308.59	308.79	307.35	309.29	308.67	308.72	309.61	309.98	309.12	307.5	308.65	307.65	308.76	310.3	308.75	309.08	307.71	308.35	308.37	309.97	309.26	310.37	309.57	309.72	309.97	310.45	309.4	307.93	309.31	309.01	308.8	309.79	308.86	308.96	309.55	308.39	309.12	309.32	309.57	308.76	309.86	308.4	308.93	308.96	309.02	309.34	308.93	309.61	308.9
294.05	294.56	293.45	293.08	294.28	294.79	294.22	293.54	294.87	294.22	292.83	293.36	294.55	294.79	293.08	294.67	294.15	294.78	294.22	294.58	294.65	294.27	293.56	294.3	293.85	295.41	292.91	295.01	294.18	294.98	293.83	294.11	293.82	293.84	293.71	293.89	292.88	293.37	293.57	293.66	294.52	294.58	293.72	293.37	294.21	295.36	295.56	295.16	294.03	295.12
300.89	301.31	300.2	300.98	299.96	300.31	299.9	301.09	300.57	301.19	300.44	301.04	301.53	301.8	300.37	301.57	300.4	301.56	301.5	301.19	301.41	301.06	298.46	301.11	300.86	298.93	301.2	302.15	300.6	302.24	301.47	300.74	300.22	300.94	300.5	302.19	300.74	300.69	301.29	300.53	300.86	301.35	300.54	300.14	301.76	302.34	299.6	301.32	301.82	301.68
315.26	314.84	314.44	315.09	315.19	313.87	314.5	315.31	313.88	315.63	313.84	314.52	315.59	315.69	315.4	314.52	315.59	314.38	315.4	315.16	315.9	315.45	314.43	314.98	314.79	314.28	315.6	315.39	315.22	314.48	313.97	315.43	315.85	314.36	315.47	314.72	314.37	313.91	315.17	314.4	315.16	315.74	313.57	314.89	314.58	313.91	313.54	315.72	315.15	313.53
303.04	302.04	302.3	301.71	300.94	301.36	300.97	302.31	303.66	301.02	303.04	302.71	302.78	303.5	303.24	300.44	303.4	302.44	303.15	301.91	301.97	302.44	303.44	302.72	302.25	302.09	302.16	301.58	301.95	301.62	302.97	302.74	302.83	302.87	303.38	302.02	301.85	302.16	301.62	303.34	303.33	302.3	303.28	302.6	301.6	303.3	301.88	301.23	303.24	302.71
314.12	313.46	313.46	313.19	315.42	314.04	313.92	315.4	314.5	313.94	313.86	314.31	313.64	312.65	313.47	315.51	313.38	312.34	313.75	313.74	314.19	314.61	314.25	313.94	313.4	313.19	313.64	314.17	314.52	314.43	312.32	313.36	313.71	313.4	313.62	313.16	313.84	313.61	314.72	313.92	313.52	312.5	313.64	314.34	312.53	313.83	313.03	314.64	312.58	313.36
308.33	308.35	309.54	309.32	308.6	308.87	310.16	307.6	308.39	308.92	308.44	307.76	309.06	308.43	308.35	308.94	308.55	308.9	308.63	306.93	308.86	309.01	308.92	308.94	309.42	308.93	309.56	308.94	308.45	309.46	309.25	308.64	308.28	307.94	309.38	308.93	309.09	309.27	308.97	308.01	308.47	308.35	308.92	309.96	309.24	308.33	307.89	309.97	307.69	307.82
303.18	303.9	303.49	304.96	302.92	303.47	302.42	304.3	303.76	302.84	303.51	303.24	303.44	302.77	302.75	303.91	302.99	304.55	304.04	303.59	303.27	302.64	302.78	303.29	303.67	303.02	303.08	302.27	303.74	301.24	304.87	303.37	303.43	303.96	303.34	302.32	303.58	304.01	303.43	302.3	303.11	304.23	303.66	302.54	303.12	304.28	304.16	303.83	302.9	303.46
317.27	316.99	317.99	317.27	317.03	317.06	316.87	317.96	317.5	318.41	316.97	317.78	317.58	316.45	317.84	316.5	317.09	317.02	317.87	317.62	317.83	319.28	316.85	317.09	317.04	317.42	317.09	317.32	316.9	318.1	317.05	317.05	315.82	317.51	315.68	317.5	317.28	316.27	318.71	317.8	317.6	317.93	318.21	316.71	317.19	318.04	317.38	317.93	316.55	317.72
318.58	319.34	319.05	317.75	316.2	317.14	317.04	316.28	317.13	316.97	316.81	316.33	317.18	318.39	316.39	317.07	317.83	318.43	317.56	316.99	315.61	316.31	317.52	317.66	317.96	317	317.31	318.4	316.33	317.32	316.76	317.04	316.53	317.31	318.25	318.73	316.65	317.2	317.24	319.18	317.58	316.18	317.84	318.01	317.2	317.9	317.27	317.47	317.34	316.64
312.53	312.08	313.57	313.51	312.11	312.8	312.76	312.56	312.38	312.11	313.86	313.12	313.04	312.99	313.09	313.11	311.04	313.76	313.26	313.22	312.57	314.31	313.82	314.25	312.74	312.84	312.34	312.18	314.55	312.77	311.62	313.65	313.09	312.16	313.34	312.31	313.28	314.45	312.69	312.18	312.92	313.19	312.66	313.6	312.7	314.17	313.42	312.97	313.12	312.55
315.3	315.6	314.88	316.16	315.49	315.74	315.27	315.44	314.89	315.17	315.74	314.95	315.93	317.5	315.37	315.36	316.68	315.86	315.48	316.06	314.62	315.13	316.41	315.33	316.16	315.86	315.38	315.49	314.65	316.47	316.54	315.89	315.81	315.76	315.96	315.33	316.83	315.47	315.39	315.96	315.49	314.76	315.39	315.15	315.27	316.3	315.67	316.06	315.74	315.55
307.43	306.08	304.96	304.48	304.2	305.36	306.17	306.31	304.83	304.17	305.01	305.63	305.48	305.96	305.28	307.29	305.19	306.23	306	304.72	305.45	306.49	305.9	305.85	305.64	305.28	305.07	306.15	304.36	305.99	305.25	304.95	305.02	305.86	306.3	305.64	304.25	305.23	305	306.29	306.27	304.81	304.64	305.52	305.94	305.06	306.19	305.65	306.34	305.66
314.8	315.62	313.78	315.81	315.45	315.02	314.21	314.47	314.68	313.72	314.75	315.25	314.57	314.58	314.89	314.47	315.4	314.53	314.37	315.1	314.53	314.91	314	316.21	313.98	315.12	314.25	315.46	314.3	314.65	314.85	314.25	314.37	315.51	315.04	314.17	314.44	315.5	315.96	314.45	315.46	315.32	313.96	314.28	315.17	313.88	314.38	314.78	314.85	316.16
302.76	302.78	304.56	304.13	303.59	303.76	303.65	305.26	303.78	302.88	303.42	302.56	302.88	302.17	305.52	304.58	302.5	302.69	304.11	303.9	302.85	302.16	302.71	303.56	303.89	303.53	302.75	304.17	303.32	303.05	303.78	304.36	303.62	303.29	303.68	302.71	304.04	303.88	303.25	304.19	302.69	304.04	303.83	304.17	303.56	302.27	304.01	303.43	303.66	304.13
318.94	317.98	319.25	318.72	318.14	318.05	318.45	319.45	318.15	318.12	318.96	317.28	318.45	318.73	319.75	318.98	319.34	317.27	319.34	318.47	318.06	317.87	319.55	319.57	320.24	319.29	319.09	318.74	319.02	317.82	318.68	318.82	319.61	317.84	319.35	318.08	317.91	319.23	318.79	319.93	319.46	319.57	318.42	318.6	316.57	318.76	317.85	318.65	317.93	320.21
301.5	300.92	300.52	301.14	300.37	301.86	300.22	300.81	302.02	301.96	302.02	300.32	300.45	300.43	301.43	301.51	300.37	300.24	300.73	301.94	299.4	300.92	302.1	301.63	299.8	300.62	301.51	301.21	301.6	301.45	301.47	301.78	300.05	301.89	300.19	300.77	300.02	301.07	302.94	301.61	301.51	302.42	300.44	300.8	301.18	300.98	301.39	300.85	301.4	301.99
305.58	306.38	305.8	304.36	305.41	305.03	306.74	305.27	305.99	304.24	305.74	305.76	304.49	304.84	303.23	305.21	305.59	305.92	305.41	305.49	304.28	304.93	306.39	305.17	306.02	306.15	305.88	306.1	305.34	306.09	304.86	304.91	306.24	305.71	304.77	305.36	305.98	305.74	305.53	304.26	305.1	305.17	304.82	306.37	305.28	306.19	305.6	305	304.79	305.98
312.66	314.91	314.11	313.02	314.58	313.63	312.59	313.9	313.87	314.27	313.48	313.77	313.51	314.53	313.51	313.4	313.09	314.11	314.53	314.3	314.02	314.28	313.41	313.16	312.63	314.13	314.14	314.53	314.36	313.67	314.98	314.84	313.81	313.39	313.17	314.37	314.26	314.16	312.34	313.7	313.9	312.8	313.8	314.27	313.43	314.59	315.26	314.04	313.54	313.53
313.61	313.39	314.83	313.24	314.62	313.18	312.96	314.54	315.28	313.27	313.81	314.75	314.59	312.26	313.3	314.98	314.9	313.89	314.1	313.19	314.04	314.15	313.08	313.8	313.84	314.22	313.8	315.17	314.18	312.97	313.79	314.27	314.52	313.51	313.33	315.29	314.64	314.04	314.05	313.24	314.09	313.85	313.64	313.96	314.6	312.52	314.44	314.42	313.39	314.33
304.39	304.28	304.4	305.08	304.31	304.44	304.89	305.58	304.29	303.39	304.17	303.55	302.24	303.8	303.89	305.55	303.11	305.91	303.37	304.59	304.52	302.9	304.31	304.24	303.46	304.7	303.94	304.2	305.4	303.4	304.76	304.11	303.21	303.3	304.51	303.96	303.79	304.96	304.9	304.27	304.74	304.06	305.1	305.03	304.28	304.7	303.3	304.76	304.48	303.4
312.92	311.64	312.2	312.89	312.24	310.18	313.12	312.99	312.86	311.44	313.05	312.58	313.5	312.58	312.73	313.25	313.23	312.21	312.91	313.23	312.63	312.4	310.77	313.01	313.24	313.23	311.66	312.11	312.73	312.93	312.85	313.54	312.34	311.94	313.73	312.08	312.92	311.18	313.77	311.82	312.48	312.51	313.26	312.95	313.4	312.62	310.97	311.6	312.25	312.37
318.93	315.7	320.65	318.39	316.89	319.21	318.58	318.95	318.48	317.82	318.91	319.35	318.15	317.5	318.71	317.71	318.2	318.05	317.95	315.57	317.42	319.06	318.97	319.78	318.47	316.73	317.55	318.15	319.28	317.97	318.19	317.86	317.25	318.91	317.54	319.03	318.19	319.45	318.42	318.09	318.5	317.72	318.85	319.93	318.85	318.25	319.48	318.41	318.96	318.73
295.44	296.58	296.36	296.38	295.36	294.2	294.72	294.61	294.68	294.74	294.47	295.38	294.02	295.43	295.86	294.5	295.26	294.47	294.85	295.07	294.22	294.86	293.92	294.93	294.29	294.75	294.63	293.83	294.87	295.26	295.59	294.73	294.3	294.58	295.5	295.19	294.64	293.81	294.93	295.48	294.77	294.05	295.13	295.43	294.7	294.4	295.74	296.14	294.9	295.91
313.27	312.55	313.38	312.65	313.02	313.83	312.94	313.57	312.83	312.56	313.41	313.29	313.95	314.28	313.9	313.03	312.53	313.49	313.02	314.04	313.38	313.05	313.79	312.41	313.8	313.5	313.07	314.14	313.2	312.75	313.08	313.75	314.03	313.1	314.11	313.04	312.47	314.51	312.37	313.1	312.69	311.65	313.79	312.81	313.13	312.77	313.71	314.16	313.42	314.02
303.28	304.34	302.93	304.21	302.66	302.56	303.71	303.76	303.04	303.17	303.09	303.73	302.44	303.53	303.01	303.77	304.09	303.24	303.57	304.45	303.45	303.22	304.52	303.64	302.99	304.04	303.26	303.44	303.38	304.02	303.27	305.03	303.42	303.2	303.83	302.74	302.49	303.59	303.11	303.99	303.06	304.26	303.64	303.07	305.16	303.22	303.56	302.88	303.07	302.44
304.66	304.98	304.1	306.49	305.74	305.83	304.58	304.19	304.24	306.32	305.59	305.27	305.3	305.26	304.17	304.52	305.38	305.07	304.73	306.42	306.21	304.88	305.14	304.73	305.03	306.1	305.05	305.3	303.31	304.86	305.48	304.06	305.31	305.31	305.94	305.94	304.08	305.05	306.63	304.93	305.58	304.15	303.87	305.03	305.14	305.93	304.78	305.96	304.76	304.69
324.73	324.39	323.02	325.06	324.48	325.37	324.97	324.11	325.12	324.65	323.85	324.03	323.78	325.35	323.81	324.93	325.24	324.91	325.36	324.77	324	324.37	324.05	324.38	325.68	323.98	324.75	324.76	325.69	324.99	322.92	323.7	325.32	324.62	324.59	325.41	323.56	323.5	323.86	324.29	325.18	324.62	324.09	325.16	323.43	323.86	325.68	324.36	325	325.95
313.36	312.97	312.9	311.73	312.91	311.85	312.25	311.94	312.51	312.06	311.89	311.24	311.21	311.81	311.15	312.24	311.76	311.47	312.16	312.69	311.57	312.45	311.49	311.9	311.22	312.81	312.29	313.31	312.27	312.97	313.06	311.25	312.54	311.11	311.49	312.53	312.65	312.01	312.31	312.08	312.62	311.35	311.62	312.37	312.68	312.42	312.6	310.45	313.36	311.8
306.49	306.04	305.71	306.63	307.29	305.27	304.75	306.36	305.48	307.54	306.33	306.27	307.53	306.1	306.89	306.52	305.73	304.83	305.74	307.01	306.79	307.18	306.05	307.66	307	306.44	306.44	306.49	305.89	305.8	306.69	306.15	305.67	307.11	305.94	307.01	305.02	306.91	306.58	305.75	305.66	306.59	306.97	306.83	306.12	307.19	305.08	304.87	306.43	305.88
312.74	312.95	312.85	313.91	311.69	312.25	312.78	312.37	311.56	312.58	313.57	312.54	314.11	314.5	314.03	313.47	313.59	313.79	312.51	312.84	312.72	312.32	313.01	312.83	312.82	313.89	312.43	313.43	312.43	312.4	313.56	313.66	312.77	311.72	314.11	312.54	313.66	313.26	312.69	312.77	312.64	313.13	312.88	313.69	312.26	313.5	312.37	313.26	312.67	311.57
317.53	316.25	316.55	316.3	315.69	316.51	316.83	315.32	315.34	317.04	316.51	316.08	315.57	316.33	315.83	316.56	316.25	317.61	315.74	316.24	315.79	316.7	317.49	317.49	316.45	317.85	315.72	315.27	316.12	317.02	318.51	317.61	315.97	317.04	316.98	316.15	318.16	316.9	317.13	317.4	315.76	316.01	316.96	317.45	316.45	316.42	315.85	317.15	317.87	317.11
325.93	328.19	326.11	326.62	326.72	326.08	326.76	326.92	328.13	327.84	327.45	327	326.28	328.45	327.62	326.3	327.19	327.06	326.65	326.83	326.92	326.9	327.39	327.38	326.12	326.44	325.77	327.17	325.98	326.52	327.62	326.48	327.5	327.13	326.8	327.41	325.98	327.75	326.54	327.39	327.5	325.74	327.07	326.22	326.8	326.88	327.74	327.95	328.08	326.42
312.6	313.53	312.9	313.42	313.9	313.03	313.02	313.22	313.37	313.19	311.99	312.67	311.76	313.12	311.67	312.17	313.99	313.73	312.78	313.61	313.22	312.2	312.59	313	312.35	312.52	312.82	313.22	313.14	313.15	312.97	313.26	313.24	313	311.89	313.32	312.8	312.29	311.65	311.46	313.44	313.74	312.71	312.6	312.95	312.73	313.3	312.53	312.6	313.15
302.3	302.68	304.15	303.75	302.19	302.6	302.58	303.12	302.91	302.95	304.03	302.47	301.59	302.24	302.48	303.07	301.95	302.42	302.77	301.96	303.88	303.44	302.42	302.43	302.36	302.9	302.42	303.42	303.04	301.97	302.81	303.49	302.49	303.19	302.76	303.24	303.12	302.41	303.11	303.94	303.2	302.57	303.08	303.06	302.48	302.8	302.05	303.85	302.12	302.55
311.25	311.88	311.95	310.12	311.82	311.46	309.18	311.35	310.06	310.95	311	311.78	310.29	309.71	310.36	310.81	310.93	309.25	311.01	310.51	310.51	311.42	310.15	309.75	311.35	310.67	310.87	311.4	312.07	309.41	310.59	311.43	310.03	309.18	309.57	312.27	310.32	310.42	310.42	310.01	311.29	311.01	310.37	310.93	311.64	311.05	310.83	310.62	310.98	310.08
301.44	301	300.21	301.45	301.68	300.94	300.82	300.67	301	300.63	303.31	301.89	299.62	299.47	300.4	301.33	300.5	301.79	301.22	301.96	300.95	301.26	301.59	301.29	300.91	300.96	299.88	300.68	300.22	301.37	301.1	300.84	301.21	302.21	301	301.06	301.15	300.21	301.36	300.43	300.63	299.6	301.64	299.1	301.24	300.61	301.17	301.49	301.56	302.02
299.64	299.58	300.24	298.66	299.33	300.14	300.06	298.92	301.25	300.25	300.15	300.05	300.05	299.56	300.39	300.1	299.05	299.81	300.1	300.56	299.89	300.64	299.78	299.97	299.26	299.95	300.46	299.71	300.29	301.42	298.82	299.02	300.42	300.35	300.28	298.57	299.78	301.39	300.04	299.06	300.61	300.1	300.78	301.05	301.2	300.37	301.55	300.46	299.19	299.32
294.4	295.66	294.2	295.42	293.92	295.77	295.31	293.98	292.8	293.81	294.82	293.62	295.92	295.83	295.03	295.43	293.84	294	294.78	294.53	294.79	294.92	295.22	296.25	294.61	294.17	295.06	294.83	294.86	295	294.71	294.91	294.1	295.33	297.02	293.95	295.01	295.36	294.93	294.91	295.56	295.48	296.11	295.47	296.36	295.15	295.71	294.91	294.76	294.21
315.02	315.45	315.85	315.39	315.33	315.12	313.7	314.95	314.76	315.09	315.99	315.14	314.42	316.31	314.95	314.94	314.66	316.02	314.08	314.89	315.14	316.18	315.21	315.11	315.69	314.41	316.02	314.07	314.98	315.64	315.14	314.92	314.4	314.57	316.56	315.57	315.58	315.15	314.48	313.78	315.47	314.22	313.62	314.87	316.08	315.35	314.75	314.13	313.83	315.23
312.74	314.41	313.59	313.22	313.3	312.87	313.69	314.6	313.43	312.56	313.72	313.82	315.12	312.01	312.66	313.89	313.74	313.7	313.81	312.04	314.01	312.49	313.5	312.86	313.66	314.04	313.28	312.34	313.18	312.17	313.6	313.01	312.18	314.9	313.09	312.3	312.7	314.56	313.76	314.02	313.35	313.67	312.87	312.48	314.58	313.89	313.34	314.12	312.72	312.89
302.03	301.72	302.67	302.08	301.67	303.62	302.31	301.63	302.51	303.11	301.89	303.42	303.38	303.15	302.54	302.23	303.73	301.35	303.23	302.61	303.31	302.72	304.3	303.5	302.12	302.98	302.96	303.39	303.52	302.6	302.71	303.45	303.24	301.85	304.23	302.1	303.21	302.57	302.98	301.61	302.71	303.78	301.56	302.47	302.72	303.01	302.19	303.48	303.41	301.4
304.13	304.65	305.61	304.98	303.66	305.11	304.87	304.3	305.04	302.92	304.6	304.37	304.6	303.93	304.7	304.99	303.32	305.45	304.19	304.5	304.2	305.03	304.83	304.21	304.84	302.6	303.94	304.2	304.31	304.34	306.02	306.14	305.02	304.82	303.85	304.27	305.65	305.54	304.69	304.99	304.5	303.92	305.36	304.34	303.37	303.9	302.3	302.89	304.17	304.96
300.44	300.21	300.09	300.36	300.04	299.93	299.18	300	301.8	299.68	300.9	300.39	300.51	300.27	300.44	300.1	301.29	299.06	299.78	300.61	299.68	298.65	300.14	299.63	298.46	300.65	300.04	299.98	300.75	300.31	299.16	299.95	300.32	299.08	300.32	300.71	300.33	300.18	300.2	298.39	299.47	298.81	300.48	299.99	300.09	301.71	300.34	301.35	299.13	300.14
305.23	305.24	304.43	304.23	304.59	305.85	304.47	305.42	304.8	303.73	304.47	306.15	303.8	305.07	304.95	305.86	305.71	304.43	303.72	305.86	306.12	305.12	306.06	304.56	305.6	305.4	305.03	305.86	306.46	305.17	307.05	305.04	304.4	304.82	304.77	306.28	304.77	305.79	305.34	304.9	305.52	304.47	304.47	303.83	305.23	305.53	305.31	304.68	304.92	305.46
327.68	327.93	327.63	327.65	325.47	327.68	327.5	327.44	328.74	328.1	327.86	327.56	326.34	327.84	328.46	326.93	327.48	328.4	327.72	327.7	327.01	328.15	327.38	326.78	327.06	327.86	326.94	327.86	327.54	327.41	325.67	328.71	327.53	326.75	327.33	327.63	327.39	326.49	328.81	328.6	327.98	328.45	328.52	327.78	327.52	326.92	326.63	327.65	327.67	327.67
328.31	326.28	327.33	328.41	327.39	328.31	328.39	328.77	327.65	328.88	327.05	327.4	327.57	327.94	328.07	328.37	327.08	328.37	327.33	327.57	326.83	327.69	326.82	326.78	328.53	329.25	328.74	326.64	326.84	328.44	328.15	327.88	327.89	327.15	326.61	327.68	327.99	327.86	326.86	327.79	327.92	328.07	327.71	327.36	328.31	327.76	328.19	327.19	328.36	327.77
297.86	297.28	296.25	296.73	297.94	296.46	296.7	296.18	296.3	297.09	296.14	296.25	297.57	296.65	296.99	297.21	297.3	295.77	298.21	296.67	297.71	297.86	296.32	297.59	297.91	297.61	296.89	296.01	296.37	297.38	296.48	296.19	297.61	298.11	297.5	297.52	296.83	296.82	296.92	297.34	296.9	296.25	296.92	295.61	297.19	297.39	295.99	296.38	296.71	297.05
325.53	326.26	324.97	326.4	325.6	325.84	324.79	325.61	325.12	325.82	325.62	324.99	325.65	325.07	324.83	325.74	323.7	325.68	325.66	324.5	326.94	324.76	326.43	325	324.23	326.1	324.99	325.35	324.65	323.85	324.49	325.14	324.2	325.2	325.55	325.55	324.43	326.36	324.73	325.4	324.83	324.65	325.83	325.18	325.38	325.91	325.07	325.34	325.24	325.95
316	314.01	316.33	315.65	314.63	315.86	315.99	316.03	314.86	316.03	314.74	315.18	315.78	315.71	315.82	315.69	314.89	314.58	315.07	315.17	315.52	316.14	316.12	316.84	316.6	314.89	316.55	316.6	315.05	314.56	315.21	315.72	315.07	314.3	315.92	315.8	316.61	315.94	316.38	316.04	316.17	315.77	315.34	315.35	316.1	316.61	315.4	316.11	316.41	315.77
319.57	319.31	318.71	319.43	319.02	319.21	319.6	319.16	319.85	319.59	319.82	318.39	318.53	319.83	318.36	318.55	320.89	319.19	319.27	320.09	320.41	318.79	318.63	318.17	319.04	318.68	318.35	319.05	317.99	319.45	319.58	319.9	319.54	319.55	320.06	319.05	318.45	318.1	318.74	320.32	318.63	318.54	320.3	318.59	320.05	320.33	319.13	318.89	318.07	319.88
304.46	303.32	304.68	304.54	303.56	304.74	306.18	305.11	304.22	304.13	304.99	304.47	305.61	304.77	305.41	304.19	304.79	305.23	304.57	303.75	304.63	305.31	304.87	304.16	304.76	303.72	305.41	305.04	304.86	304.3	304.41	303.9	304.84	304.21	303.41	306.27	304.39	305.65	305.15	303.7	304.05	305.2	305.15	304.97	305.15	305.26	305.49	304.95	304.2	304.7
309.1	309.95	307.94	309.49	308.36	308.92	308.61	309.39	309.35	308.41	309.07	309.19	308.27	307.98	309.76	309.38	309.37	308.94	308.71	309.4	309.13	309.52	308.73	309.93	309.39	308.25	310.02	308.97	308.82	309.97	308.89	309.06	309.03	308.85	309.2	308.82	308.54	309.03	308.9	308.58	309.08	309.83	309.87	308.38	308.72	309.76	309.06	308.49	309.1	309.66
301.94	301.99	302.23	302.1	303.3	301.91	301.72	301.43	301.62	301.02	303.05	302.99	302.17	302.01	302.2	302.94	303.54	302.51	302.38	302.63	302.17	301.9	302.99	301.47	301.65	302.05	303.92	303.4	301.88	302.34	301.54	301.69	302.45	302.94	303.06	303.43	301.93	303.37	302.61	302.19	303.26	302.68	303.06	302.36	301.99	302.04	301.76	302.1	301.67	301.08
303.71	304.69	304.4	304.42	304.67	305.75	304.18	305.66	304.1	305.03	303.55	304.52	304.31	304.81	305.23	303.34	303.9	304.59	305.72	304.42	304.11	303.59	303	303.95	304.85	304.48	304.07	304.4	304.69	304.39	305.42	304.4	303.86	304.16	303.95	304.49	305.16	304.09	304.59	303.69	304.19	303.92	304.75	304.01	304.99	304.8	304.69	304.18	305.93	304.08
327.98	328.96	327.44	328.19	329.76	327.69	329.52	328.2	328	328.8	328.71	329.27	328.52	328.32	330.4	329.44	329.02	328.83	329.15	327.59	328.71	328.13	327.96	329.1	329.08	329.48	327.81	329.47	328.58	327.71	328.34	328.03	327.68	327.1	327.66	328.07	327.7	329.06	329.01	328.43	328.65	327.45	327.2	329.4	328.29	328.48	327.46	329.99	328.72	328.48
295.23	296.14	297.65	296.6	296.8	296.31	296.51	295.6	297.01	295.86	298.01	296.58	295.57	296.78	295.77	296.38	297.22	297.16	296.55	295.75	296.84	296.75	296.26	297.4	297.78	298.52	297.28	298.18	296.38	296.5	297.29	297.32	297.45	296.55	296.09	295.53	297.86	296.89	296.33	296.91	297.44	295.98	296.65	295.96	296.84	296.18	295.7	296.33	297.95	296.9
314.15	312.59	314.29	313.7	314.06	314.27	314.05	313.49	314.62	314.12	314.22	314.6	314.52	313.84	313.51	312.76	313.65	314.62	313.91	314.4	314.52	313.54	313.99	314.35	314.62	315.06	312.64	314.03	314.21	313.91	314.92	315.22	313.62	314.34	313.8	313.4	314.23	314.41	314.47	314.88	313.81	313.01	313.16	312.75	313.99	314.07	314.26	314.13	313.27	313.11
309.07	308.7	309.39	308.97	310.5	309.26	307.93	308.72	308.25	308.06	309.59	308.88	308.76	309.52	308.38	309.23	309.63	308.21	308.85	308.44	308.74	309.03	307.95	307.19	308.08	308.22	308.2	308.3	309.22	309.27	308.39	309.8	309.12	309.76	308.64	309.33	308.55	307.95	308.33	309.05	308.98	307.44	308.45	308.46	308.77	308.62	309.57	306.64	309.24	309.38
297.34	297.55	295.57	296.53	295.23	298.72	296.09	296.23	296.02	294.99	295.73	296.1	296.49	296.31	297.96	296.66	296.02	297.76	298.21	297.48	297.41	297.31	296.81	297.54	297.06	296.84	296.59	297.35	296.3	296.54	297.44	297.63	297.11	295.8	295.27	297.27	296.65	297.61	295.88	297.45	296.54	297.21	296.56	296.86	296.05	295.75	296.64	296.86	296.26	296.55
310.18	310.48	310.6	309.55	311.06	309.54	310.26	310.17	310.88	309.8	309.54	310.94	309.78	311.2	310.33	310.55	310.27	311.66	311.24	310.78	310.21	311.46	309.45	310.87	310.21	311.21	310.55	310.84	310.74	310.96	311	309.73	310.85	309.45	310.8	310.6	309.8	309.87	311.83	310.71	309.56	310.74	310.78	310.01	310.54	310.16	310.24	309.47	309.43	311.56
295.47	294.85	294.08	294.99	295.49	295.24	294.63	294.22	295.17	295.56	294.95	294.02	295.8	295.08	295.65	295.14	295.51	295.1	295.87	295.05	294.47	295.08	295.21	294.54	294.89	293.72	294.58	295.82	296.38	295.47	295.69	294.37	295.34	295.06	295.2	294.97	294.89	295.16	294.97	296.61	296.09	295.53	294.98	295.22	294.67	296.38	295.97	293.38	296.07	295.35
313.3	312.73	315.28	314.47	315.8	312.92	312.83	314.58	314.66	313.63	313.33	313.92	314.16	314.21	314.05	314.98	313.96	314.96	313.2	313.75	314.6	314.32	314.65	312.89	314.25	313.16	314.01	315.38	314.96	314.58	314.45	314.63	314.22	313.92	313.47	314.34	314.32	314.44	313	314.53	313.79	313.68	315.12	314.62	314.15	314.01	312.53	314.76	313.44	314.93
298.66	295.69	296.26	296.29	297.49	297.73	297.24	297.33	297.31	296.37	296.22	297.9	296.65	297.26	296.52	297.36	298.07	296.51	297.74	296.39	297.38	298.49	296.1	297.38	297.1	295.41	296.65	297.53	297.69	297.19	297.58	297.07	296.96	297.69	296.7	297.22	296.87	296.87	296.95	296.5	297.49	297.26	297.56	296.54	298.07	296.58	296.58	295.67	297.51	297.25
305.03	304.46	304.32	303.84	304.38	304.77	304.58	304.57	304.99	305.43	304.72	304.32	304.05	303.18	304.08	304.6	304.39	304.53	304.91	304.3	304.73	305.65	303.17	302.96	303.58	303.44	303.95	305.53	303.82	304.74	304.39	304.27	304.96	304.44	302.53	305.02	304.22	305.41	303.46	303.91	305.35	304.51	304.91	303.78	304.08	305.22	304.64	304.86	303.07	305.27
327.15	327.94	328.12	327.96	326.96	326.89	327.33	328.49	326.38	328.27	326.16	327.72	328.6	328.28	328.37	327.6	326.23	327.6	327.45	326.93	327.97	327.73	327.17	327.66	327.21	327.16	328.25	327.93	327.65	328.27	327.09	327.84	327.05	327.82	327.54	327.33	328.72	328.36	326.88	328.5	327.82	327.36	327.65	327.02	328.23	327.99	328.14	328.94	327.66	328.2
318.31	318.73	317.82	317.4	317.92	316.99	318.36	318.45	318.39	320.79	318.67	318.58	318.62	319.25	319.05	318.27	319.02	319.11	319.41	318.21	318.59	319.1	320.29	319.66	318.17	317.03	317.5	318.93	317.83	317.85	317.94	317.1	317.2	317.74	318.4	317.04	318.68	317.08	317.43	319.21	317.56	319.17	318	318.25	319.08	317.89	317.88	317.86	319.35	318.12
325.65	325.23	324.41	325.24	325.6	324.93	325.18	325.43	324.58	325.16	325.74	326.85	324.82	324.92	326.17	325.14	325.75	326.13	325.31	323.85	324.37	325.28	325.68	325.34	326.69	326.83	325.47	324.53	324.53	324.89	325.15	326.3	325.08	325.8	325.72	325.52	326.17	327.08	325.83	325.39	324.93	327.25	325.37	325.97	325.85	324.98	325.05	324.89	325.27	325.36
312.72	313.02	314.61	314.15	314.4	314.41	313.79	315.14	313.68	314.46	314.14	314.43	314.98	313.76	312.78	315.72	314.29	314.22	314.43	315.49	314.41	315.34	313.33	313.23	315.51	315.31	314.1	312.92	314.04	313.57	314.23	313.04	314.45	312.3	314.1	313.93	314.12	313.91	312.49	313.76	313.24	313.83	315.91	315.41	313.85	314.1	312.8	314.43	314.88	314.7
303.26	304.09	302.74	303.73	303.49	300.51	303.54	301.88	303.61	302.17	303.33	304.95	302.9	303.26	302.85	304.19	303.13	304.52	302.97	303.79	302.97	302.69	304.38	303.11	303.54	302.97	303.42	302	304.61	304.52	304.51	303.72	302.76	303.66	303.97	302	303.44	302.73	303.65	302.76	303.19	303.78	303.64	303.73	302.3	302.9	302.67	304.19	303.37	303.47
314.66	315.14	314.74	314.44	315.33	315.31	315.32	315.24	315.33	314.55	315.71	313.45	313.71	314.68	314.85	313.75	315.01	313.81	314.4	314.59	316.05	314.81	315.45	314.21	315.12	315.08	313.91	314.29	314.83	314.64	314.17	313.64	315.36	315.16	315.82	314.83	313.8	314.67	314.81	314.48	314.6	314.03	315.43	314.47	314.55	314.35	315.14	314.48	314.93	315
302.93	304.31	304.15	305.15	303.41	304.04	304.68	305.1	304.31	305.14	305.21	304.66	305.05	304.08	302.84	304.08	303.31	302.57	304.87	304.16	305.71	305.12	303.78	303.81	304.43	306	304.56	303.43	304.25	304	304.35	304.62	304.44	304.44	304.58	304.72	305.14	304.51	305.61	304.55	304.26	305.09	304.02	303.87	303.93	304.59	304.12	304.8	303.42	304.38
328.37	328.8	327.62	327.21	328.86	327.9	329.23	328.01	327.87	328.07	328.77	328.2	328.17	327.83	328.07	328.38	327.48	328.02	328.23	328.48	327.87	328.15	326.92	328.29	328.13	325.73	327.88	326.32	328.01	328	327.35	327.91	326.66	327.73	327.08	328.7	328.13	328.34	326.31	326.7	328.05	326.55	329.11	327.39	326.89	328.72	329.48	329.21	326.89	326.98
303.1	303.77	303.6	304.19	302.89	302.04	303.75	302.27	304.34	303.22	303.94	304.06	304.08	303.36	304.49	303.68	303.42	303.36	303.55	302.9	304.5	303.38	304.95	302.77	303.95	303.28	303.83	302.88	303.76	304.13	303.13	303.79	303.57	302.32	303.71	303.91	303.71	303.05	302.77	303.63	302.92	303.4	304.32	301.92	302.75	304.16	303.59	303.52	304.52	304.12
326.69	328.43	328.13	326.28	328.46	328.47	328.26	328.12	327.88	328.01	326.56	328.52	328.25	327.12	327.48	327.23	327.77	327.71	328.44	328.31	327.22	328.33	328.23	328.61	325.52	328.3	327.58	327.56	327.19	327.33	328.01	327.17	328.82	328.24	327	327.89	327.71	327.12	328.32	327.19	327.73	327.38	327.84	327.69	327.63	326.99	327.72	326.78	326.5	326.37
303.3	303.43	303.05	304.09	302.3	303.75	302.25	303.57	303.61	302.65	303.85	303.45	302.3	301.39	303.56	302.2	303.26	303.4	303	303.33	303.41	302.88	302.52	303.29	302.17	302.33	303.06	303.02	302.97	304.01	302.95	303.08	303.43	302.01	303.51	302.73	302.16	301.7	303.79	301.95	302.11	301.73	304.11	302.62	303.28	302.4	303.08	302.98	302.04	303.91
308.75	309.63	308.22	308.86	309.1	308.5	310.73	309.05	309.09	308.06	308.44	307.66	309.56	308.67	308.34	308.63	308.66	308.73	308.6	307.78	309.56	308.02	308.97	309.39	309.05	309.38	308.82	310.91	308.44	309.55	307.8	309.15	308.91	309.7	308.19	309.27	309.04	309.36	309.21	307.91	309.84	308.64	307.98	309.06	306.93	310.18	308.11	308.33	308.83	308.78
294.57	294.74	293.46	293.67	294.59	295.81	293.26	294.53	294.25	293.59	294.02	293.21	295.01	293.03	293.73	292.86	294.09	295.21	294.01	293.47	294.97	293.5	294.44	293.61	293.31	295.23	293.97	293.99	293.57	294.04	292.77	293.86	293.56	294.51	295.06	295.08	294.91	295.17	294.29	293.4	294.07	294.09	293.38	293.77	294.88	295.93	293.47	293.77	293.06	295.17
303.61	301.86	303.57	303.53	304.43	303.35	303.21	303.94	304.63	303.21	303.97	303.83	303.25	303.37	303.17	304.24	302.9	302.47	302.91	303.23	304.05	304.38	301.75	304.35	303.96	304.44	302.53	304.31	302.88	303.31	304.65	304.59	302.83	302.16	303.65	304.04	302.73	303.93	302.49	301.7	303.07	302.77	302.51	303.46	304.48	303.91	304.08	303.64	302.49	304.66
325.29	325.29	325.21	324.49	326.09	324.57	324.84	325.96	323.98	324.97	324.13	325.49	324.74	323.03	324.86	323.55	324.8	325.89	324.09	325.34	325.44	325.07	324.98	325.03	323.72	325.11	324.8	324.45	324.87	324.22	324.52	324.19	324.49	323.58	325.48	325.21	323.88	324.34	323.12	325.11	324.62	326.09	325.88	324.34	324.19	323.83	324.07	324.99	325.23	324.94
300.83	299.21	299.2	299.5	300.1	300	299.49	300.31	300.28	298.77	300.3	300.67	299.81	298.33	301.87	301.55	301.19	300.3	298.72	300.17	299.41	300.37	299.97	301.19	300.09	299.6	300.03	300.13	298.9	300.03	299.91	300.23	299.12	299.98	300.93	300.85	300.72	300.35	300.89	301.01	299.99	299.55	300.38	299.36	299.88	300.44	301.45	300.94	300.94	300.29
303.25	302.63	303.03	301.99	303.35	303.13	303	303.31	301.79	302.83	303.82	301.28	302.82	301.87	302.68	302.05	301.57	302.76	302.82	303.08	302.57	302.39	303.23	302.27	302.14	301.94	303.45	301.45	302.66	302.4	302.97	302.8	302.62	302.32	303.02	303.66	303.61	303.1	302.03	302.75	302.7	303.75	302.66	302.14	303.06	301.97	303.64	302.38	302.95	302.06
303.46	302.28	302.41	302.97	304.52	301.55	302.44	302.26	303.5	302.7	302.41	303.43	303.58	301.87	303.53	303.03	303.19	303.92	303.5	303.78	302.62	302.45	303.36	302.91	302.68	301.95	302.95	302.8	303.35	302.98	303.21	303.34	303.02	302.51	303.32	302.83	303.13	302.24	301.91	303.3	303.75	303.23	301.96	302.45	303.32	303.77	302.42	302.75	302.22	303.96
293.96	294.72	294	294.77	293.3	295.17	294.45	293.22	294.06	294.23	295.96	294.77	295.07	294.09	294.47	294.61	293.81	292.99	295.29	295.12	294.55	294.03	293.02	294.36	293.54	294.09	294.76	293.36	294.12	294.67	294.16	294.72	293.25	293.66	294.88	293.88	295.05	294.08	293.23	294.61	294.96	294.72	294.02	294.78	295.05	293.26	295	293.66	293.62	293.34
325.14	325.57	325.51	323.86	324.94	325.69	325.78	323.96	326.2	324.25	324.7	325.72	323.47	325.86	326.05	326.02	325.94	325.73	325.21	325.8	326.1	325.5	325.41	326.68	327.21	324.87	325.12	325.07	325.44	325.84	325.9	326.26	323.65	324.57	325.61	325.23	325.48	324.49	326.65	326.42	325.1	326.12	325.22	326.17	325.68	325.82	324.7	323.92	325.57	324.72
306.76	306.46	306.77	306.4	307.77	305.62	305.48	306.12	306.52	307.11	307.34	308.46	304.97	308.1	306.54	305.81	306.88	305.39	305.85	307.07	306.43	307.38	305.83	305.96	308.65	306.43	306.46	306.56	307.15	307.94	307.3	307.23	307.09	307.49	305.95	306.35	305.91	307.6	307.24	305.73	307.15	306.29	305.5	307.86	307.08	307.09	308.26	306.83	307.28	307.29
302.79	303.14	301.81	301.2	303.25	303.27	301.77	302.9	302.22	303.46	302.39	302.47	302.14	303.19	302.66	301.45	303.1	302.48	303.25	302.76	301.76	302.73	302.62	302.84	302.31	301.9	301.66	301.45	302.15	303.36	301.19	303.26	302.53	302.83	302.79	303.77	303.34	303	302.23	302.5	302.52	301.74	303.38	303.43	302.68	302.02	302.03	301.62	302.34	302.68
303.83	302.83	302.87	303.16	302.74	302.12	304	301.4	301.89	303.93	302.1	301.54	302.49	302.29	303.65	302.59	302.39	303.13	302.48	303.11	304.06	303.56	302.43	303.06	302.94	302.64	302.63	302.16	301.7	303.78	302.76	303.04	303.4	301.84	303.1	302.01	302.2	301.38	304.45	302.96	301.88	304.14	302.98	303.11	302.88	303.06	300.97	303.09	302.67	302.58
324	323.97	324.26	323.98	324.51	325.26	324.21	324.94	323.73	326.13	323.4	325.67	325.44	324.01	325.3	324.46	324.5	324.33	325.12	324.46	324.71	324.5	324.41	324.69	325.37	323.99	325.52	325.23	325.02	324.8	324.98	324.54	324.93	323.76	324.13	324.08	324.89	325.56	323.18	324.63	324.44	324.41	325.13	324.59	324.82	324.76	324.44	325.05	325.22	324.13
324.86	324.53	324.81	324.2	322.8	324.77	325.68	324.99	324.09	323.65	324.44	324.56	325.8	325.39	323.85	324.96	324.72	324.56	325.59	324.24	325.39	325.5	324.09	325.26	324.5	322.7	325.56	324.92	325.49	323.55	324.73	323.48	323.31	325.81	324.41	324.49	325.07	325.5	325.41	325.28	324.04	324.06	324.46	325.29	323.99	324.83	324.71	324.38	324.36	326.22
315.54	315.68	315.38	316.17	315.27	314.57	314.58	317.14	315.69	315.65	315.9	315.19	316.14	315.99	315.2	316.54	315.97	316.44	315.81	316.49	316.02	316.14	315.32	314.18	314.92	315.95	315.55	314.84	315.05	315.07	314.98	316.36	315.09	315.19	316.32	315.64	315.93	315.62	314.82	315.85	315.48	315.09	315.15	316.34	317.48	315.9	315.24	316.62	315.99	315.63
303.84	305.67	304.82	306.3	305.39	305.51	303.67	304.46	305.2	305.14	305.14	305.26	304.51	304.99	305.48	304.79	303.3	306.03	306.64	305.71	304.84	305.93	304.36	305.27	304.84	305.17	304.87	303.87	305.75	306.32	304.58	304.86	305.82	303.92	305.85	304.99	306.12	305.2	306	304.8	303.56	305.42	305.68	304.03	305.87	306.02	306.14	305.55	304.67	304.89
317.89	317.3	316.62	317.88	317.24	317.2	317.1	316.95	316.83	317.05	317.08	317.53	316.88	316.57	315.75	316.73	315.46	317.48	316.87	316.88	316.37	317.35	316.7	317.06	317.16	316.68	316.89	317.58	317.27	317.55	317.21	317.15	316.76	316.87	316.88	316.23	316.71	317	317.09	317.47	316.92	316.81	316.01	317.31	317.57	317.59	317.55	316.35	316.67	317.08
313.71	313.49	313.46	315.04	314.22	314.96	314.09	313.71	313.95	313.57	314.9	314.41	312.93	314.14	313.26	313.12	313.95	313.14	314.28	313.47	315.08	312.87	312.99	314.03	313.92	313.65	314.05	313.01	314.29	313.91	314.17	312.72	313.8	314.15	312.65	313.83	312.6	313.48	314.54	313.61	314.77	312.48	313.88	313.83	314.85	314.17	313.24	314.63	313.43	313.53
310.57	310.75	309.59	309.89	309.73	310.03	310.58	312.2	310.81	311.6	309.69	310.67	310.11	310.27	310.76	310.03	309.2	309.91	309.87	311.21	310.94	311.41	311.14	311.42	309.98	310.52	310.3	310.52	310.88	310.23	309	311.17	309.75	310.2	310.6	310.19	310.69	309.28	309.83	311.93	310.63	311.34	311.6	311.81	311.03	310.95	310.6	310.66	310.49	310.34
306.99	307.37	308.71	306.94	307.19	306.49	306.4	306.78	306.77	307.06	307.03	306.14	307.35	308.14	306.64	308.02	306.98	307.62	307.07	307.61	308.12	307.96	308.27	306.57	307.77	306.23	307.7	306.21	306.66	307.03	306.87	307.14	307.87	306.95	307.39	307.14	307.98	306.96	308.39	307.54	307.32	306.87	307.71	307.74	308.86	308.32	306.87	308.07	307.53	306.87
318.71	318.47	318.84	317.91	318.77	318.29	318.02	318.47	317.36	317.59	318.43	318.57	316.9	318.41	319.3	319.95	318	318	317.38	318.7	318.63	316.73	318.23	319.16	318.34	317.51	317.66	318.86	320.48	319.58	319.24	318.69	317.65	317.63	318.21	318.8	318.75	318.08	318.79	318.4	318.18	317.54	318.32	317.8	317.02	318.3	318.65	319.23	317.27	317.9
293.46	294.24	294.56	293.26	293.58	294.43	294.64	294.12	293.83	294.08	295.49	294.31	293.65	294.6	294.43	295.5	294.17	294.18	294.7	294.75	293.33	295.16	293.45	293.69	294.56	293.19	293.83	293.19	295.17	294.31	293.81	293.69	294.98	294.09	294.93	293.16	293.72	293.84	295.14	292.8	293.66	294.11	294.21	296.24	295.05	293.41	294.28	294.39	294.94	294.09
328.97	327.85	327.16	329.59	328.33	329.49	328.83	329.02	327.12	329.15	328.61	329.04	328.9	328.68	328.35	329.08	328.2	328.84	328.55	329.68	327.15	329.27	329.05	327.87	327.84	329.27	328.63	328.23	329.18	327.04	327.77	328.42	328.86	328.53	327.74	328.98	328.51	328.46	329.21	327.79	328.29	328.2	328.32	327.78	329.67	328.79	330.34	327.96	327.93	329.29
324.23	325.25	326.03	326.28	324.9	324.16	324.4	325.02	325.98	324.11	325.23	324.67	325.6	324.95	324.77	326.02	324.71	326.09	324.76	324.58	324.65	326.65	326.6	325.84	324.55	324.82	325.75	325.07	324.02	325.09	324.83	324.49	324.36	326.63	326.58	324.73	324.52	324.86	325.57	325.99	324.83	325.21	324.85	325.51	324.99	325.15	325.96	324.92	326.26	326.12
313.3	313.33	314.19	312.45	312.45	312.93	314	313.35	313.22	313.29	313.06	312.89	313.31	313.98	312.66	313.89	312.13	313.85	313.62	312.55	312.02	313.69	312.89	313.21	312.54	313.72	314.08	313.7	312.85	312.48	312.92	314.17	313.72	313.07	313.23	313.1	313.45	313.69	312.11	312.9	314.01	313.01	313.25	313.42	313.82	313.9	312.91	312.97	312.86	313.85
303.05	304.34	302.7	302.75	303.39	302.86	303.2	304.84	302.51	303.79	306.4	305.34	302.31	303.02	304.26	303.04	304.62	303.6	303.98	303.73	304.7	302.92	303.54	304.03	303.97	305.31	302.9	304.69	302.01	304.5	303.59	302.54	304.55	304	303.41	303.04	305.43	304.51	303.99	304.35	303.73	304.31	305.02	304.18	303.73	304.72	304.39	304.39	304.55	303.63
311.57	312.65	312.47	311.53	311.32	311.86	310.73	311.24	310.69	311.22	309.96	311.16	311.51	312.24	312	311.72	311.21	311.08	312.63	312.33	310.23	310.95	311.78	310.83	312.17	310.54	312.45	311.04	310.45	310.7	311.3	311.49	311.19	312.39	311.16	311.66	309.51	311.79	311.8	311.35	311.16	312.23	311.53	311.94	312.24	311.83	310.87	311.26	311.37	311.62
295.93	296.5	296.22	296.02	296.16	295.3	295.79	297.14	296.84	296.13	296.23	296.65	297.67	296.34	296.72	296.94	295.37	296.35	296.99	295.82	296.76	297.06	297.56	296.19	296.3	297.09	295.11	295.43	296.52	296.5	296.36	297.77	296.27	295.54	298.24	297.48	296.69	297.22	297.72	297.93	296.14	296.98	297.23	296.66	296.75	296.89	296.61	296.6	296.39	296.29
303.54	303.95	302.22	303.33	302.27	303.61	303.16	303.84	303.54	303.35	303.94	305.2	305.09	302.33	303.55	303.83	304.35	303.04	302.72	302.33	304.1	303.9	304.36	303.52	302.6	302.43	303.11	303.16	304.09	303.2	302.72	303.55	303.53	303.15	302.81	304.47	302.71	303.19	302.27	302.59	303.56	303.61	303.82	304.88	303.52	304.36	303.88	303.37	303.42	303.76
326.4	324.52	325.87	325.69	324.02	324.71	324.49	325.61	325.49	324.22	325.23	325.12	324.56	325.09	325.1	326.3	326.33	326.12	324.71	325.03	325.82	324.84	324.91	325.35	325.66	324.65	326.81	327.34	326.2	325.25	324.32	324.33	324.51	325.08	325.31	325.98	324.84	324.88	324.66	325.42	325.32	325.48	325.41	325.51	325.03	325.93	325.96	324.76	326.34	325.59
312.98	311.41	312.61	313.11	314.07	311.85	311.42	311.2	311.74	312.84	312.23	313.06	312.43	312.07	312.24	312.77	311.89	311.95	311.67	313.21	313.33	313.74	312.21	311.96	313.07	313.63	312.77	312.45	312.26	313.05	313.05	311.95	312.25	312.6	311.12	312.35	313.05	312.31	312.08	312.23	312.25	312.81	312.27	312.68	312.57	312.49	312.71	313.47	313.97	312.65
323.62	324.74	323.82	325.18	323.83	322.78	323.72	324.47	324.55	325.24	324.53	326.1	323.94	323.88	323.79	324.23	326.17	324.51	324.52	324.11	325.43	324.97	324.4	324.23	326.04	324.54	325.5	324.54	324	325.84	324.02	324.85	325.96	325.06	324.3	324.45	324.41	325.11	325.03	325.15	325.45	325.52	324.76	324.51	323.78	324.91	326.38	323.17	324.03	324.91
313.68	313.47	313.61	314.38	313.33	314.05	314.1	314.19	313.72	314.06	313.67	314.06	312.7	314.72	313.39	314.1	313.84	313.95	313	313.72	311.97	313.36	313.36	313.84	312.92	312.77	314.21	314.73	314.19	313.46	312.97	314.65	314.44	313.33	314.63	314.02	314.21	315.14	315.31	314.46	313.15	314.67	312.83	314.87	313.57	313.8	315.1	314.24	313.59	313.68
310.23	310.45	308.41	310.46	309.19	309.88	309.48	310.64	310.49	308.67	310.88	309.73	310.13	309.02	309.18	309.27	308.99	311.22	310.3	310.37	310.35	309.37	310.66	310.2	310.27	310.3	309.42	310.13	309.81	310.13	311.19	309.45	310.32	309.75	310.8	309.95	310.42	308.87	309.12	309.5	308.79	308.81	310.58	310.7	309.25	310.05	311.61	310.33	310.49	309.09
315.51	314.88	314.38	316.66	315.21	315.26	315.19	314.61	315.24	313.96	315.21	314.78	314.25	316.27	314.17	315.3	314.17	314.2	315.15	315.69	315.74	314.9	316.72	314.55	315.03	314.67	315.58	316.22	314.34	314.57	313.77	314.67	315.46	314.94	314.99	315.61	314.93	316.09	314.83	313.91	313.82	313.89	315.57	314.28	313.75	314.6	314.58	315.52	315.48	314.53
305.41	305.95	305.92	306.27	305.24	304.98	305.56	305.66	305.88	305.66	305.98	305.32	306.03	305.43	305.77	305.54	304.26	306.28	305.56	304.4	304.23	306.07	305.34	305.62	306.13	304.41	306.61	305.17	305.07	304.83	304.83	306.27	304.62	305.47	306.18	304.99	304.7	305.33	304.84	305.1	304.15	306.1	306.64	305.94	306.23	305.77	305.51	305.02	304.91	306.04
315.39	315.08	316.35	315.83	315.21	316.73	316.07	316.19	316.1	315.16	317.22	314.98	316.72	313.74	314.04	316.77	316.08	315.91	316.72	315.31	314.92	316.11	316.54	315.5	315.27	316.21	315.39	315.63	314.85	316.8	316.12	316.47	315.74	315.11	316.45	315.82	315.49	316.54	315.14	315.92	316.65	316.04	316.68	315.17	315.29	315.26	314.6	314.5	315.9	315.06
309.63	312.08	311.65	311.83	311.62	311.68	310.81	309.68	311.95	312.33	311.35	310.89	311.14	312.61	312.01	312.01	312.63	311.18	312.4	311.27	311.62	311.38	312.06	311.52	311.35	311.58	311.4	312.31	311.37	312.17	311.22	311.98	311.94	311.8	311.15	312.74	311.83	312.18	311.65	311.7	311.11	311.04	311.29	312.13	312.8	310.2	311.55	311.8	311.99	311.11
314.88	313.12	313.04	312.62	314.73	313.14	314.98	312.78	314.53	313.5	315.6	314.66	313.67	314.64	312.98	313.58	314.08	313.87	313.21	314.25	311.49	314.19	313.02	314.8	314.15	314.13	311.88	313.86	313.84	314.12	312.15	313.66	313.45	313.11	313.39	314.73	313.7	312.83	313.97	313.02	313.15	313.31	313.9	314.09	314.48	314.55	313.11	314.82	313.23	313.26
315.48	315.09	315.57	314.08	315.57	316.02	315.6	316.71	315.78	316.03	316.81	317.31	315.81	315.82	316.82	315.48	317.08	318.42	316.21	315	315.79	316.68	315.47	316.66	315.02	316.76	316.59	315.73	315.86	315.34	315.28	316.93	316.66	316.14	316.14	316.76	317.13	316.19	316.77	315.96	315.75	316.27	316.03	316.34	315.9	315	316.06	314.31	315.26	316.73
299.94	300.66	299.18	300.42	299.75	299.4	299.32	299.57	299.31	299.59	299.85	300.48	298.18	299.07	299.82	299.39	299.77	299.21	298.65	298.92	300.84	300.2	299.91	300.79	299.52	299.45	299.97	299.09	301.06	299.83	299.42	299.49	301	300.58	301.55	299.58	300.61	301.08	299.54	299.94	299.85	300.6	300.05	300.09	299.23	299.57	299.75	299.57	299.69	300.18
308.64	308.83	308.58	308.46	309.02	307.81	308.06	308.75	308.75	308.76	308.64	309.49	308.48	309.1	308.11	308.54	309.04	308.77	309.07	308.11	309.85	309.09	308.61	309.01	309.77	309.13	309.85	309.87	308.95	308.97	309.03	309.41	309.71	308.89	309.91	308.48	309.13	309.01	307.95	309.73	308.27	308.74	308.42	308.72	309.42	308.22	308.8	308.37	308.47	309.6
327.92	326.25	326.86	326.5	327.99	328.77	327.28	329.01	327.9	328.48	327.62	327.02	327.5	327.94	327.33	327.48	327.43	328.4	328.03	327.48	327.62	328.56	327.7	328.06	328.55	326.63	327.94	326.55	327.54	327.28	327.66	326.55	328.33	327.61	328.42	328.06	328.17	327.61	328.45	327.07	329.19	327.85	326.91	327.05	326.96	326.39	326.79	327.53	328.24	327.02
313.49	315.51	314.64	315.63	315.18	314.52	314.59	314.64	314.27	315.62	314.62	313.92	313.83	314.8	313.66	315	314.74	315.49	315.8	315.13	314.88	314.19	315.2	314.48	317.41	315.38	315.13	314.84	314.74	315.06	313.35	314.45	314.49	315.8	314.67	314.34	315.18	314.16	315.36	314.75	314.4	314.45	315.12	314.91	315.23	316	314.6	314.56	314.33	315.49
314.43	315.97	315.63	314.08	315.77	314.33	316	314.68	314.81	316.02	315.93	316.1	315.85	315.87	315.04	315.42	315.71	315.13	315.33	315.62	314.64	315.58	315.54	316.32	315.67	316.36	314.67	314.56	316.92	315.85	315.27	316.11	315.74	316	315.64	315.68	315.88	315.71	316.88	316.71	315.93	314.88	316.29	315.02	314.78	315.49	316.58	313.75	316.34	316.98
305.1	303.07	304.08	304.06	303.31	304.41	303.34	302.45	303.33	303.98	303.24	302.85	302.24	303.27	301.54	301.79	304.02	303.23	302.03	303.8	302.91	302.66	303.72	303.48	302.77	303.17	301.5	303.87	304.77	302.78	302.55	303.76	303.33	302.09	303.54	302.76	302.21	303.95	304.29	303.78	303.82	304.2	304.06	304.06	303.67	304.7	304.11	304.32	302.04	304.48
312.7	313.09	312.57	313.87	311.84	312.72	311.8	312.4	312.7	312.66	313.11	313.41	313.02	313.12	312.56	312.51	312.78	311.89	312.26	312.07	313.21	312.79	312.85	312.94	312.73	312.11	312.2	313.08	314.33	313.28	313.29	314.42	311.91	312.36	312.45	312.35	312.61	312.88	311	312.04	312.57	311.91	312.43	312.42	310.63	312.25	313.71	311.83	312.64	313.1
313.36	313.22	313.17	312.88	313.41	312.9	312.53	312.55	311.15	312.65	311.9	312.85	312.17	312.73	311.97	313.58	312.73	312.63	310.84	312.24	312.2	313	313.04	311.49	312.88	313.03	311.23	313.52	312.91	311.89	312.03	312.61	314.34	311.04	312.24	312.01	312.02	313.47	312.78	313.69	311.42	311.92	313.44	311.41	312.79	312.71	311.66	312.03	312.43	313.37
302.91	302.74	302.09	302.83	301.89	301.37	302.83	302.97	302.76	302.9	303.19	301.39	301.79	302.55	301.99	301.94	302.37	302.94	302.44	302.33	302.44	303.32	302.28	302.54	301.48	302.04	302.72	303.69	303.1	302.4	302.11	303.39	302.21	303.13	303.49	301.76	301.12	301.92	302.86	302.29	302.74	302.65	301.43	301.62	303.43	302.39	303.72	301.38	302.49	302.11
308.8	306.67	306.82	307.05	308.46	306.6	307.19	307.18	307.53	306.93	307.57	306.49	306.89	307.21	307.18	307.37	307.96	307.66	306.52	306.05	305.81	307.92	307.84	307.18	305.65	307.61	306.86	307.65	307.66	308.05	308.09	308.08	307.23	308.06	308.99	306.96	307.47	306.36	307.85	307.86	307.43	307.34	307.68	306.82	306.8	306.4	307.51	307.71	306.75	307.35
317.49	317.2	317.21	318.16	317.84	317.24	317.81	315.89	316.99	317.54	318.17	316.3	320.2	317.98	316.91	316.29	317.86	316.72	317.29	317.44	316.48	316.35	318.05	317.07	317.87	317.17	317.32	317.5	317.39	318.61	317.82	316.11	317.12	317.69	317.45	317.44	317.56	317.07	317.4	315.87	316.17	317.47	316.95	316.06	316.66	316.55	317.43	316.72	317.24	316.69
309.36	310.88	310.03	310.31	310.19	310.83	311.7	309.99	310.37	310.63	310.52	310.69	309.96	309.54	309.55	310.48	309.5	310.74	309.88	310.16	310.66	309.95	311.21	310.42	310.6	310.84	311.04	310.2	310.26	309.68	310.24	310.79	309.38	310.61	310.73	310.42	310.27	311.1	311.03	311.3	308.91	310.95	310.08	311.13	311.08	310.9	310.46	310.06	310.91	309.34
313.7	313.27	313.58	314.38	313.62	314.53	313.78	314.26	314.07	314.23	315.85	314.41	314.72	313.89	314.53	314	313.87	313.81	313.64	314.31	314.19	313.88	313.6	313.13	313.95	313.06	312.92	315.09	313.73	314.64	312.91	314.15	314.25	313.71	313.75	314.37	313.83	314.88	314.56	313.38	314.42	313.75	315.12	314.24	314.07	313.97	315.87	315.07	314.14	313.25
304.4	303.58	304.34	303.97	304.72	304.22	303.28	304.36	303.43	304.37	304.11	304.83	304.04	303.63	302.8	303.09	303.39	302.9	303.77	303.76	302.86	303.42	304.13	304.94	303.34	304.67	304.7	303.63	304.47	304.93	304.62	302.64	303.3	303.59	303.81	303.5	303.74	304.26	304.19	303.92	302.96	303.84	302.98	303.45	303.83	304.51	303.49	302.88	302.46	304.53
294.59	295.42	294.66	293.98	295.31	295.79	296.06	294.55	295	295.63	294.47	294.69	294.87	294.2	295.7	294.45	294.08	294.89	296.16	293.79	294.53	294.49	294.85	296.18	294.37	294.85	295.66	295.11	294.5	294.15	295.44	295.51	295.16	294.96	295.11	294.65	294.82	295.48	296.23	294.88	295.52	294.65	295.39	296.16	294.91	295.31	295.86	294.79	295.34	295.81
327.49	328.09	328.48	328.82	327.33	328.26	329.35	328.9	329.09	328.52	327.58	329.24	329.54	328.5	328.12	328.21	329.02	329.31	327.67	329.84	327.89	328.36	328.32	328.79	327.84	328.2	329.66	330	328.68	327.69	328.62	328.45	329.58	328.24	329.97	328.73	328.43	328.8	328.74	328.63	328.06	328.25	328.28	328.61	329.39	327.86	327.85	328.54	329.97	328.92
325.06	324.02	324.21	323.5	325.29	324.33	324.73	324.48	323.75	324.91	324.81	324.14	325.07	322.97	325.87	324.31	324.31	324.17	323.68	324.76	324.89	323.56	323.99	324.98	324.1	323.04	324.54	323.97	324.55	324.84	324.44	325.36	325.48	324.54	325.16	324.77	323.95	323.85	324.85	324.77	324.62	323.98	324.16	324.35	324.32	323.38	323.59	325.15	325.02	325.17
316.76	316.26	317.49	316.09	316.44	316.53	316.91	316.57	317.54	316.91	315.62	316.2	316.34	317.43	315.85	316.28	315.18	316.42	317.11	316.17	316.49	316.18	316.1	315.75	317.27	316.24	316.35	315.35	316.58	316.86	316.16	316.03	316.7	317.99	316.95	317.47	315.56	316.79	316.98	315.29	316.33	316.49	316.51	315.66	317.8	315.97	316.93	316.72	316.64	315.81
314.81	316.32	315.67	317.26	316.51	314.83	316.68	315.61	315.62	314.64	316.39	315.93	317.5	315.95	316.24	316.09	316.83	316.06	315.03	315.73	315.16	316.14	316.24	316.02	316.06	314.85	316.16	315.72	314.22	315.3	316.78	315.48	315.98	315.72	317.21	315.14	316.2	316.45	316.26	315.92	316.2	316.17	316.54	315.55	315.47	315.66	315.43	315.42	315.37	316.03
326.77	327.22	328.01	327.69	329.07	327.8	328.62	327.85	327.92	328.27	328.81	327.55	328.43	327.49	328	329.14	328.26	328.55	327.78	328.7	328.3	327.78	328.76	328.63	328.47	328.07	327.26	327.51	327.32	328.29	328.95	327.37	326.86	328.28	327.56	328.61	326.71	328.96	327.99	327.96	327.98	328.36	328.1	328.31	327.98	328.35	327.51	327.37	328.35	328.84
302.82	302.79	302.72	302.03	301.53	301.53	303.55	301.55	301.12	302.33	301.95	302.3	303.07	303.83	302.14	302.71	302.84	301.11	302.87	302.52	301.27	302.42	303.03	302.92	302.68	302.05	302.94	302.32	303.12	301.75	302.95	302.14	303.04	301.99	302.1	302.66	301.49	302.97	303.14	302.08	302.02	302.74	303.27	303.94	302.45	301.85	302.22	302.14	302.46	303.05
304.97	304.58	304.43	304.13	305.16	305.57	303.55	304.38	305.02	303.78	304.66	304.08	303.97	303.79	303.3	303.68	303.38	304.96	305.11	305.47	305.48	304.18	304.3	303.52	303.48	304.34	304.02	306.17	304.18	304.31	305.02	303.87	304.85	303.26	303.62	305.85	302.3	304.79	303.43	303.98	304.91	304.93	304.03	304.66	304.17	304.59	303.48	304.21	304.56	303.57
298.47	297.43	296.53	297.26	296.99	298.28	297	296.33	297.33	296.63	297.03	297.67	297.95	297.6	297.89	296.82	296.33	297.51	297.12	296.69	297.19	297.06	297.63	297.22	296.28	297.15	296.23	296.16	296.75	297.03	297.12	297.34	296.42	296.26	296.94	296.39	296.02	296.56	298.04	296.11	297.54	296.03	296.44	298.21	296.25	297.29	296.47	296.66	295.99	297.31
302.42	303.19	303.51	302.75	302.9	301.91	302.68	304.02	303.08	303.07	303.52	303.31	303.17	303.15	303.81	303.98	302.75	302.34	303.59	304.44	302.7	303.86	302.46	303.7	303.22	303.53	304.32	304.04	302.66	303.34	303.6	303.31	303.28	303.32	303.7	302.93	303.73	303.61	303.07	303.86	302.68	303.37	302.99	303.02	303.68	303.16	303.46	302.68	302.7	303.4
316.29	315.76	313.69	313.82	314.17	314.18	315.17	315.27	314.97	314.55	314.3	313.49	316.21	314.59	314.52	314.15	315.57	314.72	315.27	314.45	314.37	313.9	315.23	314.03	314.23	314.98	314.2	314.98	314.83	317.07	314.39	315.02	314.46	314.68	314.5	316.5	314.12	313.66	314.06	314.95	314.88	315.33	315.69	314.81	315.37	315.47	314.79	314.04	316.31	315.49
313.67	314.15	314.5	314.31	315.06	315.8	314.97	314.38	316.48	315.62	314.49	314.65	315.18	313.58	315.18	315.56	314.93	315	314.65	314.81	314.19	314.84	315.06	315.01	313.65	314.95	313.94	313.18	313.42	315.29	315.13	314.51	314.35	315.02	315.09	315.08	315.31	315.75	315.67	313.32	315.02	315.14	314.25	315.04	315.24	315.21	314.67	314.61	314.55	315.83
304.24	302.61	303.32	303.45	302.68	304.06	303.41	304.02	303.76	303.07	303.57	303.43	304.43	301.94	301.89	304.35	303.21	302.14	302.17	302.97	302.71	301.98	302.54	303.85	301.53	302.58	302.63	302.18	302.52	303.04	304.23	303.31	303.11	303.04	302.5	302.75	303.97	304.08	304.77	304.14	303.13	301.71	302.56	302.18	302.55	304.48	304.18	302.46	303.1	303.53
325.64	325.35	325.5	325.73	324.83	325.47	324.19	324.23	325.62	324.35	325.47	324.32	324.31	325.92	325.58	324.97	325.53	325.17	325.06	324.6	325.08	326.56	325.65	324.68	324.98	324.41	326.6	325.54	325.94	325.69	325.87	325.98	324.36	325.28	325.07	325.62	325.09	326	323.87	325.35	325.15	326.29	324.79	325.23	324.69	324.25	325.55	325.6	326.12	324.66
304.66	306.27	307.55	306.57	305.46	306.34	306.22	306.21	305.05	306.29	304.49	307.85	305.51	306.25	306.74	305.57	304.45	305.51	306.26	305.58	306.53	305.52	306.04	306.3	306.69	307.45	305.18	306.36	305.6	305.1	306.32	304.69	306.18	306	306.06	306.41	305.67	305.17	305.71	305.26	306.64	305.95	305.54	306	305.82	305.99	305.41	306.15	306.4	306.1
302.95	303.6	302.41	302.89	301.89	301.62	302.13	301.73	302.23	303.9	303.57	302.42	302.87	301.66	302.39	302.83	303.26	303.01	303.34	302.58	303.02	302.79	302.71	303.15	302.65	301.34	302.69	303.02	302.34	303.04	302.36	302.8	303.89	303.41	301.05	302.36	302.74	302.38	303.03	302.54	302.79	303.05	301.98	302.49	302.74	301.68	301.68	303.5	302.24	301.81
329.09	328.19	329.05	327.47	329	328.87	329.45	328.12	329.91	328.84	328.83	327.12	329.01	327.6	328.72	328.1	328.61	329	327.02	328.31	330.01	326.87	328.94	328.76	328.64	328.45	329.13	329.18	329.33	328.11	327.62	328.85	328.39	328.8	328.72	329.05	329.06	328.03	328.72	327.83	328.08	327.48	327.35	327.31	327.45	329.23	329.16	328.24	329.57	329.71
302.45	303	302.91	303.02	302.83	303.47	303.36	303.04	302.37	303.23	303.63	303.45	302.37	302.43	302.33	302.84	301.98	303.38	303.16	302.23	302.68	303.28	302.43	302.99	302.63	302.8	303.01	303.29	303.64	302.62	302.23	303	302.85	302.76	303.44	303.05	304.68	301.51	303.1	303.47	302.98	302.94	302.89	303.17	302.49	301.16	302.4	302.01	303.29	303.28
315.11	315.41	315.85	314.6	316.23	316.13	316.56	315.77	315.13	315.38	315.36	316.26	316.9	315.41	315.06	317.16	315.5	314.2	316.39	316.93	316.06	315.69	315.91	316.24	316.24	315.12	316.09	315.15	316.49	316.09	316.49	314.04	315.49	315.34	314.19	315.65	316.33	316.3	316.25	315.22	316.43	314.53	315.12	315.54	315.73	315.35	314	316.25	315.54	317.14
315.41	316.89	315.15	315.21	313.97	314.94	316.69	315.14	314.81	314.77	314.68	313.3	314.41	315.17	314.88	315.71	313.99	315.2	313.49	314.95	314.87	314.81	313.8	313.51	315.27	314.4	314.44	314.99	315.31	314.35	315.88	314.49	314.57	314.38	313.75	315.21	314.85	315.25	313.83	314.97	314.59	316.24	314.6	314.57	314.23	314.29	314.76	315.32	314.74	314.36
302.49	302.62	303.94	304.09	303.04	303.11	302.91	303.46	304.24	303.83	302.59	304.61	302.24	302.88	302.58	303.64	304.09	302.34	302.86	302.03	304.96	303.51	304.45	303.61	302.26	303.6	304.88	303.55	303.5	303.99	302.39	303.33	303.64	303.14	302.97	303.82	305.49	303.87	303.1	304.1	303.81	303.32	304.12	304.26	303.99	302.91	302.87	302.41	303.56	303.71
314.23	312.44	312.54	312.89	313.46	313.17	314.79	314.21	311.99	313.51	311.87	312.52	314.06	313.14	314.21	313.84	313.78	313.39	312.56	313.87	314.36	313.13	313.31	314.19	314.02	313.55	313.27	312.96	312.86	312.9	312.59	313.92	312.63	311.91	314.24	313.29	312.53	312.73	312.46	312.61	313.19	313.54	313.19	314.83	314.65	313.73	313.37	313.67	313.2	313.13
317.08	316.81	317.06	316.74	317.47	315.01	316.82	317.47	315.74	315.32	315.91	316.32	316.2	317.14	315.92	317.48	317.26	316.34	315.66	316.44	316.23	316.23	317.48	315.7	317.12	315.7	315.66	315.36	315.64	316.44	316.53	317.78	316.68	317.43	317.37	316.62	316.73	316.08	317.15	317.5	316.36	316.86	317.52	316.86	317.12	316.27	317.02	316.86	316.3	317.35
327.84	327.43	326.59	328.26	328.86	328.41	327.86	327.35	328.34	327.48	327.76	327.01	326.04	328.38	327.51	327.15	327	328.06	327.8	327.89	327.58	327.7	328.03	327.96	327.21	329.38	329.26	329.01	328.52	328.13	326.89	326.46	326.58	326.92	328.24	327	328.62	328.55	329.43	328.1	329.02	325.6	328.56	328.57	326.98	327.22	328.21	327.8	326.23	328
315.11	315.5	314.15	315.78	314.42	315.74	315.55	314.67	314.18	313.37	315.14	315.84	313.99	315.04	316.5	316.09	314.05	316.02	314.92	314.33	314.62	315.37	314.95	314.93	314.38	315.71	314.95	315.61	316.19	314.75	315.35	316.09	315.12	315.4	314.61	316.03	314.08	315.96	314.75	315.44	315.11	315.49	316.65	314.36	316.48	314.28	315.46	314.19	314.3	314.9
293.78	295.69	295.15	294.91	295.19	294.83	295.44	295.8	295.76	295.55	294.38	294.52	294.34	295.12	295.3	295.49	294.65	294.82	294.73	295.07	294.02	293.52	294.24	294.6	294.68	295.5	293.9	295.49	294.67	293.76	294.54	294.76	293.69	293.48	294.7	294.47	296.32	293.54	295.75	294.48	296.96	295.95	295.06	295.28	294.75	294.37	293.76	294.36	293.53	294.77
325.37	326.53	326.2	324.63	326.36	325.18	325.71	325.41	325.36	323.19	325.08	325.03	324.43	323.59	324.98	325.8	324.66	324.82	325.42	325.16	324.58	324.87	325.26	325.66	325.32	324.57	325.58	325.54	326.43	325.52	324.46	325.85	324.97	326.05	325.22	325.42	325.96	325.27	325.14	326.4	324.6	325.18	325.22	324.96	325.74	324.45	325.26	325.31	324.21	326.44
314.59	314.28	314.9	315.1	315.42	313.8	314.93	314.72	314.94	315.24	314.63	315.25	315.49	314.32	313.41	316.78	315	314.98	313.96	315	316.06	314.24	314.73	314.19	314.02	315.84	314.24	315.49	315.79	315.19	315.89	315.05	314.28	315.13	314.64	316.66	315.16	314.43	314.93	315.81	315.75	315.32	315.64	314.82	314.54	314.87	314.59	313.96	316.34	315.87
306.83	305.69	306.07	304.92	306.38	305.01	305.38	306.06	305.76	304.9	305.64	306.77	306.83	307.24	305.72	306.58	304.76	304.74	306.52	306.52	305.37	305.98	306.23	305.78	306.49	305.29	306.26	305.55	306.58	306.37	305.8	306.35	305.97	305.3	306.31	306.68	305.87	305.92	306.14	306.3	305.47	306.74	305.03	306.51	306.58	304.12	304.77	306.3	307.17	306.8
324.55	324.79	325.64	324.68	326.27	325.16	325.46	325.85	325.48	325.38	325.5	324.89	325.81	325.49	325.13	325.72	325.16	326.91	325.18	325.54	324.61	324.49	327.09	326.21	326.36	325.56	325.11	326.58	326.44	325.85	324.81	325.64	324.02	325.6	326.01	325.13	325.72	325.97	325.8	324.23	325.78	325.67	324.35	325.67	325.92	326.24	324.68	325.66	324.97	326.61
327.66	327.57	327.84	327.37	328.21	327.2	327.43	328.25	327.78	327.76	327.3	327.94	327.56	328.44	328.43	327.33	328.09	328.76	327.18	328.92	328.04	328.77	327.81	328.21	327.94	328.02	328.11	328.67	327.35	327.2	327.48	328.12	329.16	328.03	328.83	326.57	328.26	328.69	327.89	328.4	327.28	326.2	327.6	327.12	327.1	327.44	327.79	328.1	328.34	326.63
299.76	299.97	298.88	300.08	299.49	298.43	299.01	298.69	300.6	299.29	300.96	300.43	299.74	300.77	300.44	299.13	298.8	299.32	299.73	301.27	300.57	299.25	300.96	300.35	301.12	301.13	300.31	300.89	300.71	300.29	299.13	299.3	299.26	299.6	299.93	299.96	301.37	300.88	299.2	300.43	298.77	300.5	300.79	298.98	299.29	300.92	300.87	298.92	301.15	298.4
311	310.99	311.15	310.72	310.86	309.63	309.97	309.52	310.77	309.65	310.03	309.93	310.06	309.76	310.17	311.69	310.44	311.78	310.43	310.03	310.17	309.82	309.14	311.83	310.3	310.91	311.21	310.61	310.57	310.29	310.71	310.86	311.69	310.35	310.49	310.16	310.88	310.64	310.4	311.01	310.46	310.08	309.64	310.19	309.11	311.41	310.32	310.78	309.75	310.9
303.33	303.71	302.62	302.92	303.51	302.81	303.6	302.71	303.66	303.42	302.81	303.38	303.01	303.14	303.22	304.16	303.77	302.32	302.74	302.9	302.87	302.61	302.72	302.67	301.84	302.09	303.44	301.71	303.95	302.84	304.23	302.02	303.91	303.02	305.13	303.23	304.09	302.77	303.21	303.75	302.78	303.61	303.49	303.97	303.08	302.56	303.57	303.47	302.93	303.29
305.43	304.28	304.52	305.56	304.63	306.22	305.01	304.84	303.33	304.79	304.25	305.1	304.02	304.69	304.24	304.57	303.88	304.23	305.27	304.41	303.46	304.74	304.24	303.75	304.21	304.87	304.99	304.16	304.56	304.18	304.39	304.75	302.92	302.97	303.53	304.82	304.31	304.79	304.06	304.44	306.42	304.03	304.2	304.96	304.43	304.25	304.72	303.56	305.23	304.88
317.53	316.9	317.29	316.29	317.22	317.24	317.47	317.64	317.56	317.33	316.33	317.86	316.21	317.37	317.26	317.09	316.83	317.04	317.7	317.66	317.11	316.35	317.01	318.27	317.13	318.99	318.19	317.01	317.76	316.96	316.25	318.31	317.32	317.68	318.6	317.29	316.97	317.2	317.52	317.11	317.11	316.41	317.28	316.19	318.6	316.26	316.97	318.38	318.04	317.74
302.88	303.42	303.59	303.12	303.39	303.52	302.45	302.77	303	303.35	304.08	303.91	304.01	303.4	303.37	303.23	303.41	302.91	304.03	302.8	302.61	302.12	303.38	302.76	303.98	303.27	302.64	303.54	305.03	304.23	302.86	303.3	303.22	303.43	303.24	301.28	302.49	303.62	302.55	304.5	302.96	304.41	303.75	302.28	303.85	303.22	302.92	302.93	302.85	302.79
328.53	328.19	328.92	329.12	328.14	328.8	329	328.42	328.78	328.63	328.94	328	329.31	328.02	328.44	328.95	328.06	329.33	328.9	328.33	329	328.51	329.55	328.33	327.88	328.19	328.26	328.78	328.41	329.29	329.89	330.08	329.13	329.85	329.05	327.2	329.5	328.31	329.19	328.47	328.77	327.47	329.27	328.96	328.83	328	329.1	328.98	327.12	329.62
313.12	313.77	313.93	315.04	312.84	312.9	312.9	314.36	312.76	313.76	314.86	313.83	312.4	314.72	314.61	313.12	314.5	313.42	315.33	312.51	314.35	314.84	314.03	314.68	313.74	313.13	314.88	313.96	314.29	313.71	313.49	314.19	313.85	314.36	313.86	312.74	313.89	313.77	312.71	313.83	313.54	313.93	313.45	313.25	313.81	313.21	314.55	315.08	313.8	314.62
301.11	301.34	301.68	299.84	300.32	301.32	300.55	300.59	302.47	301	301.29	301.61	301.08	302.28	300	300.22	300.4	301.7	300.92	301.36	301.72	301.57	300.54	301.62	300.69	301.15	300.49	301.14	300.84	301.27	301.76	300.3	299.9	301.17	300.52	301.6	301.5	301.08	301.46	301.57	300.7	301.62	301.8	300.59	301.04	300.72	300.47	300.95	302.75	302.29
300.93	303.28	302.57	304.53	302.35	302.42	301.97	303.15	301.36	303.06	302.3	302.72	301.85	301.28	302	302.57	302.37	302.16	302.25	302.16	302.01	302.9	302.7	302.72	302.49	301.76	301.36	302.71	302.66	301.5	302.87	302.38	303.03	302.22	302.87	302.16	302.01	303.32	300.97	301.59	302.08	301	302.63	302.24	301.21	301.75	302.39	301.65	302.58	302.18
314.69	315.4	315.46	315.1	313.78	315.34	315.35	314.77	315.13	314.9	313.55	314.46	314.22	315.18	315.11	315.73	314.9	314.32	313.23	314.45	315.21	315.17	315.28	314.51	315.74	315.22	314.19	314.15	313.68	314.64	315.09	315.07	314.92	315.47	314.92	315.02	314.03	316.14	315.16	314.02	314.22	314.79	315.09	315.43	315.22	313.61	315.6	314.68	315.68	314.95
316.95	315.98	315.55	316.73	316.36	317.47	317.85	317.13	316.75	315.47	315.83	315.79	315.74	316.15	316.48	317.27	316.87	316.45	316.67	316.48	316.04	316.17	317.21	317.05	315.65	317.01	316.12	315.64	316.37	316.85	316.81	316.91	316.85	315.89	316.63	317.06	316.96	316.89	315.81	317.48	317.1	316.85	316.53	317.02	317.57	315.81	315.5	316.98	317.41	316.05
315.44	315.65	315.88	313.84	316.08	314.84	315.82	315.63	315.93	315.57	315.6	315.12	315.86	314.17	315.72	314.62	314.94	314.95	314.68	314.85	313.84	314.33	314.18	314.86	314.43	314.63	315.68	314.71	315.8	316.06	315.6	316.28	315.41	314.38	313.84	315.46	316.27	315.91	314.82	314.91	315.8	314.85	314.31	316.11	314.01	313.94	316.3	315.8	313.84	315.17
303.37	303.57	303.45	304.36	303.48	302.91	301.99	302.05	302.69	303.26	302.68	303.14	303.16	302.76	303.52	301.99	303.42	303.02	301.99	302.74	301.12	303.83	303.58	302.95	302.32	301.89	303.13	303.21	302.53	302.88	303.02	303.87	303.5	302.27	303.04	303.68	303.46	303.13	302.67	301.78	302.83	303.05	301.76	303.47	303.77	302.85	302.66	302.54	303.11	302.42
326.87	327.88	327.26	327.83	327.37	326.65	328.79	327.5	326.52	327.56	328.31	327.53	327.39	328	327.23	326.37	328.81	329.34	327.09	326.85	327.72	328.74	328.75	327.63	328.15	327.93	327.96	328.69	327.14	328.34	328.82	328.62	327.96	327.9	328.45	327.68	327.3	328.04	327.62	328.55	327.96	327.92	328.17	327.85	328.62	328.11	327.85	328.85	327.22	327.28
302.97	302.58	302.42	303.33	303.04	303.24	303.31	302.67	302.76	302.81	303.18	302.81	302.81	303.16	302.35	302.27	301.83	302.29	302.84	302.82	303.42	303.18	302.27	303.29	302.97	302.37	303.46	302.85	303.65	303.18	302.56	302.83	302.55	303.2	301.75	304.21	302.44	302.96	302.25	302.99	301.54	303	302.14	303.76	301.52	301.96	303.45	303	303.09	303.82
327.54	328	328.15	327.31	328.22	328.09	328.6	327.31	327.47	328.22	328.38	327.85	327.15	329.66	326.94	328.81	327.98	328.35	328.28	327.46	326.34	327.83	326.85	327.56	328.24	327.41	327.37	328.3	327.52	328.02	327.96	326.53	327.94	327.99	327.48	328.6	327.75	325.88	328.31	326.94	329.05	328.85	328.87	327.34	326.65	327.39	327.93	326.52	327.5	328.42
324.59	325.76	324.2	324.55	325.63	324.27	325.53	325.04	324.91	324.18	323.33	323.8	325.55	325.92	327.09	323.14	324.38	323.69	324.03	325.58	325.49	323.27	324.29	325.08	324.44	323.01	325.54	325.05	323.86	324.13	324.97	324.64	324.45	324.33	324.09	323.42	324.53	325.38	323.74	324.65	324.61	325.45	324.85	325.61	323.65	324.68	324.54	323.89	324.48	323.15
300.16	300.66	301.37	299.91	300.22	299.21	300.49	299.89	299.78	300.09	298.58	300.94	299.58	299.89	299.32	299.61	299.16	301.13	300.6	300.16	300	299.91	300.77	299.73	300.28	300.29	299.69	300.74	300.93	300.57	300.34	301.26	299.86	300.77	300.28	299.23	298.19	300.69	300.2	300.34	301.32	299.52	300.04	299.45	298.96	300.73	299.37	301.23	299.77	299.96
302.54	302.23	304.33	303.28	303.01	303.76	302.41	302.15	302.05	302.92	302.4	302.77	301.13	303.22	302.84	303.7	303.85	303.41	301.78	302.31	301.29	302.2	302.74	303.1	302.34	302.5	302.91	302.05	302.4	301.48	303.39	302.65	302.12	301.97	303.2	302.31	303.64	302.3	302.71	302.07	302.41	302.07	302.4	302.74	302.54	302.76	303.39	302.23	303.07	303.77
307.02	306.04	305.99	306.48	306.81	306.48	307.48	306.79	307.63	306.1	305.75	305.14	307.26	307.29	307.03	306.08	306.6	306.94	306.72	305.87	305.5	305.77	307.38	307.65	308.25	306.32	305.75	305.94	306.33	307.16	305.44	305.95	307.52	305.13	306.24	306.83	307.34	306.84	305.81	307.63	305.24	306.51	307.39	306.46	307.43	306.54	305.6	307.8	306.53	306.78
327.81	328.4	328.58	328.77	329.19	327.72	327.86	327.58	328.34	328.04	327.85	328.56	327.8	328.57	327.59	329.12	327.56	327.11	327.74	326.65	327.96	328.01	328.95	328.24	328.26	328.7	327.51	327.55	327.95	326.89	327.8	327.74	329.01	326.5	327.9	329.95	327.81	328.24	327.26	328.19	326.91	327.8	328.37	328.05	327.37	328.23	328.27	328.54	327.67	328.64
302.24	303.88	304.17	301.91	303.08	303.34	302.54	303.17	303.88	303.75	302.84	302.89	304.61	304.58	302.67	302.59	303.07	302.67	301.93	302.38	303.1	304.24	304.48	304.27	303.21	303.07	304.1	303.48	303.63	303.77	303.36	302.07	302.49	303.17	302.7	303.47	303.6	303	304.29	303.98	303.14	303.53	303.48	303.02	303.39	303.4	303.95	302.79	302.43	304.73
319.2	318.06	317.36	317.82	317.85	319.02	319.51	318.51	317.68	317.78	317.09	317.16	318.3	317.93	318.37	317.15	317.69	317.31	317.66	319.44	318.05	317.02	318.8	318.32	316.97	319.21	317.9	317.84	317.7	318.44	318.06	318.21	316.89	318.9	319.76	319.09	318.95	317.58	318.4	319.28	318.3	316.94	318.74	316.92	315.8	319.71	319.43	319.88	318.01	317.42
301.44	303.46	303.38	302.31	303.49	303.77	302.32	303.86	301.67	302.86	302.22	303.17	302.75	302.38	303.09	303.63	301.71	302.31	302.38	302.66	302.45	303.05	302.9	302.42	303.56	302.86	302.35	303.63	303.22	302.64	303.2	302.56	303.25	302.35	302.27	302.81	302.48	304.13	303.01	302.35	303.25	303.27	302.47	302.01	302.43	301.14	301.94	303.09	302.2	302.16
309.3	308.79	309.09	309.25	309.51	308.32	308.81	309.22	309.13	309.37	309.13	309.23	309.86	308.86	308.17	309.29	308.73	308.41	308.83	308.33	308.71	308.64	309.84	308.23	309.08	308.35	309.27	307.85	308.11	308.85	308.37	309.18	309.34	308.84	308.76	308.8	309.19	308.22	307.49	308.85	308.99	308.28	309.36	309.84	308.53	308.64	308.31	309.54	307.88	308.01
294.19	294.16	294.39	294.96	294.87	294.26	294.3	294.7	295.79	295.48	294.12	294.08	295.15	294.55	295.72	294.42	294.93	294.65	295.09	293.59	294.83	294.68	294.71	296.13	295.6	294.68	293.94	295.53	293.35	295.24	295.59	295.86	293.49	295.32	294.85	293.8	293.44	296.2	296.36	294.29	294.74	294.62	294.33	296.48	296.16	295.03	296.13	294.69	294.19	295.37
297.06	296.85	296.9	296.43	296.74	296.45	296.92	298.28	295.62	297.21	296.8	296.83	296.84	296.43	297.18	297.25	296.89	297.37	296.61	298.6	296.53	297.36	297.22	295.58	298.18	298.01	296.28	297.07	296.11	297.27	298.09	297.51	296.61	296.65	295.8	297.17	297.05	295.68	294.79	298.11	296.55	296.66	296.97	296.71	295.56	297.2	297.31	298.31	295.96	296.52
309.12	311.13	310.65	309.64	309.5	310.38	309.62	310.2	309.43	308.96	310.3	310.28	308.57	309.61	309.85	309.6	310.4	310.43	310.68	309.84	310.17	309.82	310.59	310.2	309.75	309.94	310.17	311.38	308.65	309.37	309.29	309.66	309.92	309	310.78	310.88	310.52	309.78	308.62	309.5	309.1	309.45	310.13	309.76	308.35	310.57	309.72	310.61	310.49	310.52
306.11	305.52	306.41	306.04	305.66	305.93	306.08	305.11	304.92	305.94	305.17	305.48	305.4	306.18	305.94	306.83	305.91	306.63	307.36	306.57	306.74	305.98	307.06	306.15	305.94	305.92	306.03	305.86	305.87	306.18	305.77	305.43	306.24	305.06	306.62	306.57	305.12	307.69	307.06	304.72	304.82	305.13	306.48	304.67	305.61	305.94	304.91	306.16	306.39	305.31
309.21	309.24	309.53	309.27	308.34	308.53	308.59	309.12	309.5	307.99	308.88	310.08	308.9	309.48	309.04	308.07	307.58	310.24	308.67	310.15	308.84	309.15	307.93	308.19	309.08	308.28	308.72	308.56	309.81	308.63	309.69	308.89	308.15	308.53	309.05	309.02	307.65	308.38	308.15	308.68	309.17	307.51	309.63	307.76	309.41	308.68	309.14	307.86	308.72	309.13
319.44	319.49	319.34	318.25	318.48	318.46	318.27	318.42	317.16	318.73	317.3	318.37	317.1	316.83	317.7	317.51	318.78	319.52	319.33	319.58	319.13	319.07	317.42	318.3	318.92	318.41	319.23	318.15	317.47	318.54	319.26	318.2	319.29	318.94	316.68	317.69	317.38	317.59	318.64	316.81	318.55	317.95	318.51	317.27	318.53	319.89	317.68	318.73	318.41	318.94
314.46	314.32	313.8	314.81	314.18	314.42	314.21	312.42	313.63	313.75	313.34	313.19	314.92	313.52	314.54	314.29	313.59	314.55	314.55	314.75	313.87	314.41	314.13	314.5	314.3	313.77	313.97	314.21	314.47	314.32	313.66	313.84	315.45	314.01	313.98	315.38	314.42	313.8	313.15	313.72	313.85	312.92	314.86	313.63	313.2	314.18	313.6	313.74	313.18	314.82
304.88	304.56	304.99	304.94	303.83	305.19	304.8	304.9	305.1	306	304.19	305.48	304.95	305.76	304.5	304.97	305.13	303.56	304.5	306.2	305.42	305.48	304.36	305.34	305.38	304.68	305.17	305.07	304.31	305.32	306.24	304.4	304.25	304.57	303.44	304.09	304.25	305.11	304.63	304.14	304.27	303.57	305.82	305.73	305.5	304.46	305.26	304.82	304.49	305.16
313.29	313.39	314.46	314.94	314.95	312.43	312.97	314.24	312.82	314.17	313.82	314.14	312.66	312.9	312.83	313.59	314.13	313.11	313.54	312.35	313.93	313.72	314.08	312.83	314.46	312.79	312.02	312.38	313.99	313.21	312.63	313.17	312.74	313.16	312.48	313.31	314.53	312.8	313.24	314.26	313.25	312.4	313.06	313.94	312.16	312.76	313.22	313.15	311.85	312.5
326.77	325.89	325.01	324.79	324.33	327.73	325.85	325.79	324.48	324.88	325.26	325.59	325.67	325.43	324.75	325.52	325.29	327.56	325.86	325.41	325.2	323.87	325.84	325.31	325.71	324.3	326.43	324.31	324.62	326.68	325.74	325.79	327.37	324.62	325.13	325.58	324.57	324.2	324.37	324.76	325.35	324.71	325.56	324.82	324.42	325.87	323.51	324.81	326.45	325.34
315.34	315.5	314.8	315.62	316.59	316.79	315.5	315.33	315.46	315.4	315.5	316.55	316.37	315.23	315.27	315.93	315.47	315.49	315.35	315.86	315.68	316.66	316.34	315.76	315.12	316.28	315.79	315.12	315.9	316.13	314.75	316.34	317.89	316.5	316.2	314.79	315.58	314.73	316.77	316.8	316.63	316.18	315.56	315.53	316.16	315.68	316.45	315.86	315.97	316.35
329.64	328.26	326.46	328.65	328.31	327.31	327.63	326.69	326.79	326.55	327.6	327.51	326.92	326.56	328.47	328.04	327.26	329.35	327.51	326.91	328.82	326.89	327.7	327.54	327.52	327.38	327.63	326.71	327.66	328.41	328.69	329.07	327.69	328.31	325.77	328.75	326.94	328.46	327.68	327.5	327.1	327.92	326.51	327.57	328.41	327.8	328.51	327.26	326.53	327.94
327.77	328.47	327.76	327.98	327.84	327.46	328.1	326.61	327.52	328.02	327.96	327.04	329.43	327.04	326.68	326.62	327.21	327.12	327.71	327.29	328.02	327.91	329.02	327.85	327.76	327.93	327.7	328.02	328.29	326.95	328.34	328.02	328.5	327.62	328.21	328.12	329.08	327.7	326.78	327.13	327.88	328.3	328.12	329.02	327.46	328.72	327.86	328.31	326.81	327.91
310.98	310.9	311.2	311.38	311.31	310.44	310.76	310.75	311.07	309.99	310.98	310.61	310.76	311.5	311.53	311.22	310.74	310.56	312.47	310.68	312.2	309.99	310.14	310.6	310.68	310.5	310.89	310.86	310.82	310.18	310.71	312.23	310.63	311.1	310.55	309.19	310.41	309.83	310.07	309.72	310.63	310.24	309.8	311.71	311.11	311.41	311.43	311.25	312.12	310.74
304.61	303.63	303.51	303.06	302.56	303.33	304.12	303.86	303.05	305.18	303.63	304.06	303.41	302.8	303.77	303.3	303.14	304.32	303.64	303.8	303.15	304.48	304.23	303.81	304.35	301.81	302.71	305.45	302.3	303.74	302.95	304.1	302.79	302.72	304.14	304.08	303.62	303.62	303.45	304.14	303.64	304.51	304.27	303.86	303.74	302.95	303.89	302.7	304.57	302.56
303.18	304.04	302.7	302.71	304.26	303.08	302.92	304.05	303.8	303.68	302.82	303.44	303.02	303.36	303.52	303.6	302.74	303.78	303.58	303.02	303.2	304	303.4	303.31	303.39	304.32	302.88	303.41	304.98	303.96	302.07	304.3	303.28	303.95	301.95	303.39	303.8	304.02	303.38	303.4	302.79	302.16	303.2	302.74	302.62	304.24	303.13	305.49	303.18	302.26
310.45	309.88	310.08	310.68	311.04	310.43	310.83	310.79	310.8	309.77	310.23	311.84	308.3	310.5	311.24	311.87	310.35	311.33	311.21	311.62	310.81	308.64	312.14	310.86	310.15	310.52	310.23	311.11	310.9	309.94	310.13	311.84	311.71	311.02	311.25	312.01	310.35	310.13	311.4	310.53	310.62	311.88	310.6	311.11	310.5	312.19	310.17	311.01	310.78	310.32
306.75	306.11	306.23	304.91	305.22	304.04	303.95	306.1	305.28	305.68	305.28	304.86	305.21	305.72	304.87	304.09	304.82	307	306.19	305.45	305.65	306.03	305.65	305.43	304.63	304.81	305.73	305.21	305.39	305.67	305.9	304.31	305.63	305.55	305.23	304.41	304.69	304.33	305.03	305.43	304.27	305.88	305.29	304.56	306.47	304.56	304.34	305.02	303.7	305.7
315.37	313.53	315.15	313.69	314.8	315.64	313.19	314.3	316.08	314.8	314.69	314.83	314.41	315.18	316.23	315.15	316.86	314.84	313.95	316.22	315.15	315.36	314.55	315.65	314.26	314.65	314.49	314.97	314.58	314.17	314.96	314.37	316.04	314.81	315.43	315.95	314.98	314.55	313.85	315.09	316.34	314.53	314.12	315.4	315.45	315.31	315.11	315.03	314.89	315.9
302.34	303.29	304.04	303.96	302.47	303.98	304.04	304.2	304.21	303.71	303.28	304	303.64	302.94	303.3	304.75	303.59	302.72	304.47	302.96	304.05	303.21	304.24	303.56	303.85	303.48	303.07	303.69	302.82	303.92	302.42	303.11	302.63	302.74	302.92	302.47	304.3	303.18	302.54	303.76	302.84	303.96	303.5	303.65	303.9	303.23	304.23	303.42	304.07	303.68
308.26	309.74	310.56	307.91	309.95	310.23	309.51	309.99	311.08	309.67	309.8	309.66	310.39	310.69	309.07	309.45	310.2	309.67	309.85	309.13	310.48	310.74	309.7	309.35	310.22	310.03	309.75	309.36	309.35	309.8	310.85	309.66	310.36	310.88	309.12	309.5	309.7	311.04	310.32	310.89	308.73	308.45	309.88	309.3	309.57	310.2	310.5	310.25	309.69	311.07
326.74	328.48	327.69	327.81	327.31	327.75	328.19	327.15	328.89	327.06	326.35	327.75	327.24	327.06	327.21	328.78	327.41	327.08	328.44	328.13	327.76	326.79	328.89	327.73	327.44	327.4	327.96	327.1	327.89	328.81	328.51	327.96	326.02	327.61	328.37	328.12	327.44	326.91	327.48	326.95	329.11	328.24	328.59	328.93	327.56	326.35	327.84	327.89	328.32	327.53
308.41	308.51	308.47	308.68	309.89	308.68	309.52	308.18	309.01	309.01	309.62	308.47	309.35	309.37	309.19	308.81	308.44	308.25	309.14	307.64	308.8	308.93	308.42	308.95	309.01	308.26	308.73	308.41	309.04	308.89	308.31	309.02	308.63	309.11	308.59	308.9	308.67	307.79	307.04	308.45	309.68	308.18	309.03	309.84	309.46	309.59	308.76	310.52	308.73	308.33
318.39	319.46	320.47	319.2	319.45	318.58	319.17	319.55	319.53	319.31	320.23	319.22	319.85	318.56	318.02	320.05	318.53	318.25	319.91	318.96	318.83	318.66	319.44	318.29	319.88	318.46	320.48	318.61	318.56	320.17	318.71	318.74	319.48	318.4	319.98	319.22	318.88	320.24	318.18	320.16	319.3	319.73	320.01	318.26	319.2	319.59	319.64	320.08	320.65	318.17
301.91	303.85	302.41	302.26	300.89	301.73	301.93	301.63	302.67	302.25	303.15	303.99	302.12	302.26	301.85	302.48	302.7	303.47	303.47	302.46	302.97	301.11	304.05	302.59	301.62	302.11	302.45	303.67	301.38	302.58	303.08	300.76	303.63	303.27	302.2	302.2	302.86	302.73	302.16	301.67	300.88	302.93	302.3	302.51	301.8	303.02	302.66	302.64	301.46	303.84
315.51	314.71	314.29	315.24	315.21	315.3	314.39	314.52	315.89	315.71	314.49	314.66	315.32	315.28	315.38	315.15	315.31	313.92	314.46	314.17	314.54	314.7	314.42	314.9	314.87	314.93	315.78	314.81	315.02	314.83	314.99	314.54	314.11	315.31	316.15	314.74	314.52	314.29	314.51	314.62	315.11	315.42	315.19	314.5	316.01	316.26	313.57	313.75	314.39	313.82
313.88	312.37	313.42	314	313.45	312.87	312.42	312.89	313.41	312.41	313.26	313.36	313.28	313.41	313.19	313.03	313.28	311.83	313.86	313.63	313.28	312.71	312.81	313.77	312.85	312.61	313.82	313.36	313.55	313.34	313.7	313.16	312.08	313.25	312.46	312.12	313	312.52	313.49	313.01	314.09	313.9	312.75	312.37	311.83	311.07	313.1	312.65	313.14	314.02
319.64	319.17	319.97	319.34	320.02	318.2	318.9	318.71	318.64	318.24	319.52	319.55	318.25	319.28	318.63	319.69	318.78	319.43	318.4	319.09	319.89	319.36	319.9	319.15	318.4	319.29	319.57	318.43	319.01	319.03	319.5	320.06	319.62	319.72	320.4	320.69	319.95	317.71	318.73	319	319.13	319.09	319.56	319.51	318.83	318.7	319.12	319.64	319.15	319.27
302.84	301.61	301.76	302.61	301.97	302.76	300.74	302.7	301.21	301.66	303.36	302.87	301.99	303.31	303.82	302.87	303.71	302.56	303.24	301.84	302.47	303.61	302.51	302.08	303.72	301.72	301.82	302.79	303.18	302.89	303.46	301.88	301.38	302.98	303.57	303.7	303.44	302.44	303.38	301.55	302.75	301.71	303.06	302.01	301.86	303.02	302.74	302.62	301.82	303.98
305.64	305.58	306.11	306.77	306.68	305.38	306.21	307.27	308.19	305.71	306.37	304.7	306.75	305.96	306.27	306.09	306.42	306.11	305.44	307.54	306.21	307.04	306.38	305.69	307.62	306.34	305.53	307.36	305.93	306.34	306.91	306.21	307.7	305.04	306.73	306.39	305.17	306.1	306.05	308.34	306.77	305.32	305.39	306.62	306.26	305.58	305.09	305.3	305.64	306.6
296.77	295.39	294.68	294.97	295.72	295.63	295.14	296.16	294.91	296.18	296.38	295.01	295.34	294.04	294.72	295.88	295.16	294.44	295.15	295.91	294.23	296.07	292.86	294.85	294.38	295.95	295.18	294.8	295.53	296.26	295.55	295.7	295.9	295.47	294.85	294.33	295.61	294.87	295.94	295.21	294.9	294.89	295.51	295.18	294.95	295.82	295.41	295.55	295.26	296.46
303.49	305.46	302.56	304.09	302.95	303.2	303.48	303.11	303.03	302.46	302.55	302.39	302.27	303.8	303.13	302.94	302.64	302.82	303.35	303.16	303.19	303.58	302.26	304.06	301.99	302.87	303.54	302.15	304.01	303.96	302.34	302.89	302.98	302.84	302.65	302.16	303.1	302.92	302.47	302.4	301.89	301.63	302.16	302.33	301.94	303.6	301.88	302.56	303.17	302.12
319.3	319.44	318.62	319.96	319.2	318.87	319.46	319.62	318.39	319.27	318.05	320.18	318.3	318.24	319.31	320.45	319.58	318.5	319.77	320.6	319.55	318.53	319.08	318.84	320.14	320.41	319.43	319.36	320.48	319.18	320.3	319.52	319.76	320.03	319.26	317.63	319.51	320.07	319.98	318.26	320.12	319.35	317.99	319.01	319.07	319.61	319.31	318.75	319.23	319.34
317.58	317.05	318.02	318.11	317.97	318.37	318.31	317.76	318.5	318.89	318.4	320.2	318.61	319.27	318.3	317.11	317.59	318.69	319.43	319	318.9	318.02	317.35	319.31	318.85	318.01	318.51	317.51	318.01	317.55	318.39	317.74	317.02	319.16	318.02	317.5	318.18	318.91	318.14	318.69	316.11	319.21	317.84	318.91	318.15	318.37	317.85	319.09	317.77	318.46
315.28	315.73	316.48	315.7	315.03	314.96	315.83	315.79	316.63	316.31	316.64	316.34	316.39	315.1	316.22	316.74	314.99	315.89	315.62	315.93	315.57	316.27	314.83	316.3	315.09	314.72	315.83	317.12	315.56	316.3	317.15	314.12	314.78	314.22	315.66	317.13	316.26	315.44	315.35	316.08	314.82	314.48	315.34	315.94	315.59	316.06	315.64	314.09	315.87	316
327.99	325.58	327.93	326.94	327.25	326.52	327.14	326.4	327.75	327.15	326.43	326.8	326.24	327.25	326.5	327.48	326.87	328.05	327.26	327.21	327.14	326.57	327.72	326.24	327.08	325.64	326.42	326.13	327.97	326.78	326.23	327.04	326.49	327.16	328.07	326.35	328.77	327.57	328.39	327.16	325.78	327.15	327.3	327.82	327.78	325.81	326.6	327.14	327.26	327.86
314.35	315.41	315.16	314.72	315	315.54	314.85	314.04	314.31	315.13	315.77	314.22	314.76	315.2	315	315.22	315.28	315.58	314.85	313.61	314.85	314.76	314.9	315.37	313.67	314.11	314.33	317.06	315.42	315.7	313.67	314.51	314.76	314.81	314.05	315.23	314.8	315.07	314.84	314.51	315.44	315.17	314.19	316.16	314.62	314.57	314.57	315.68	314.44	315.62
327.8	327.04	327.07	327.34	327.35	327.05	327.28	328.67	327.49	325.78	328.95	326.7	326.84	326.87	328.76	328.04	328.01	328.01	326.21	328.7	327.78	328.05	326.46	327.44	328.27	327.79	327.78	326.89	327.17	328.08	328.02	328.08	327.45	327	327.9	328.52	327.42	329.19	327.54	327.88	328.25	327.78	327.04	328.51	326.79	327.61	328.24	328.04	327.38	328.13
311.6	310.51	312.42	309.55	311.6	311.65	311.69	310.8	310.91	310	311.95	311.85	310.62	310.1	311.05	309.86	309.87	310.99	312.58	311.19	310.94	310.62	310.21	310.26	310.48	311.91	311.17	311.43	310.4	310.88	311.29	311.64	311.53	311.8	309.21	311.63	310.85	312.2	311.34	310.64	310.64	310.82	311.65	310.63	311.02	309.99	310.72	310.41	310.59	310.66
302.8	304.27	304.28	303.69	302.79	302.99	303.08	302.88	302.74	302.29	303.59	303.76	303.93	303.82	302.35	304.13	302.81	305.34	303.1	304	302.95	303.95	303.29	303.34	302.98	303.07	302.75	303.58	303.41	303.96	303.17	304.45	304.18	302.32	302.58	303.26	301.99	303.05	301.93	304.34	304.48	304.09	303.12	303.38	301.98	304.08	303.32	304.25	303.72	303.44
313.87	314.05	312.56	313.86	314.77	313.71	313.91	314.3	315.19	314.22	314.44	313.63	313.84	314.29	314.04	313.45	314.19	314.38	314.69	313.9	315.59	313.66	313.03	313.74	314.33	314.72	315.11	313.6	314.02	314.51	314.29	313.93	313.68	314.43	313.56	314.31	313.35	314.6	312.64	313.96	314.15	313.23	314.77	313.96	314.91	313.1	314.69	314.6	314.26	313.69
313.68	314.12	312.6	312.98	311.99	312.51	314.49	312.15	313.07	313	312.98	313.79	311.87	313.58	312.51	312.03	312.62	313.35	313.82	312.71	312.62	311.92	312.55	313.56	312.34	312.58	312.39	313.56	311.98	312.56	312.83	311.85	313.67	312.78	312.43	311.61	311.18	312.44	312.87	312.65	313.15	311.94	313.09	313.97	313.08	312.48	313.45	312.8	311.91	312.79
313.76	315.15	312.93	315.85	313.94	315.34	315.28	315.45	314.21	315.02	314.75	314.96	315.22	315.31	315.52	314.98	314.72	314.03	314.84	315.36	315.31	316.19	315.33	313.31	314.43	313.97	314.67	314.53	314.62	315.38	315.95	315.33	314.64	314.87	315.6	314.51	314.59	314.5	313.87	315.11	316.75	316.72	315.19	314.54	316.26	315.16	314.15	316.34	314.84	315.96
316.73	315.92	315.78	316.54	316.99	314.46	315.75	315.58	315.66	316.29	315.05	314.49	316.01	314.73	315.15	314.97	316.98	316.31	314.96	316.95	314.52	315.55	315.69	315.3	315.7	314.5	316.22	316.33	314.87	315.99	315.12	314.95	317.48	315.55	316.21	315.01	316.01	315.49	316.55	315.36	315.77	314.57	315.08	314.66	316.46	315.85	315.88	315.87	315.66	314.98
300.91	298.95	301.09	300.68	300.34	301.48	300.72	301	299.63	298.94	300.04	299.25	299.7	301.24	300.45	300.72	300.59	299.88	301.18	299.91	300.71	301.43	300.54	300.27	299.87	298.95	300.52	300.74	299.99	300.45	301.25	298.61	300.94	301.16	300.6	300.76	299.35	300.88	301.19	300.44	300.3	299.67	299.04	301.71	299.93	299.48	300.17	298.19	300.64	299.15
294.87	294.87	293.01	294.19	294.38	293.72	293.66	293.35	294.5	294.92	294.27	293.98	294.21	292.96	293.03	293.6	294.06	293.76	294.61	293.75	294.92	295.22	292.86	292.54	293.72	294.81	293.02	294.72	294.81	294.73	293.86	293.84	294.2	292.54	294.23	292.49	294.21	293.56	293.79	294.83	294.51	293.06	294.7	295.55	293.98	293.68	294.4	293.78	293.22	294.94
313.28	313.89	314.39	313.9	315.06	313.58	313.22	313.92	314.52	314.71	313.66	313.31	314.63	313.25	313.9	313.56	314.74	313.67	314.34	313.88	313.93	314.4	314.43	313.4	313.87	312.7	313.94	313.92	314.1	314.95	315.12	315.1	314.67	314.02	314.75	314.96	313.22	314.4	313.49	314.1	313.84	314.24	313.48	313.8	313.63	313.8	314.1	315.06	313.38	315.05
303.88	302.91	303.26	303.18	303.28	303.9	303.9	303.8	302.73	302.92	302.04	302.65	303.07	302.82	303.34	303.22	301.81	302.8	304.09	302.76	302.58	302.79	303.99	302.99	301.93	303	303.84	302.59	302.58	303.42	301.81	303.78	302.84	303.37	302.64	304.08	301.73	301.84	302.78	303.2	303.38	302.43	303.3	303.31	303.67	303.4	302.89	304	302.5	302.91
310.37	310.16	310.33	312.58	311.49	310.61	310.9	310.14	311.54	309.6	312.6	310.64	310.07	310.61	310.89	311.22	310.68	311.1	310.69	310.82	310.81	312.35	311.86	310.01	310.76	311.25	310.67	311.4	310.25	311.3	310.24	310.43	309.72	309.78	311.48	311.37	310.46	309.67	310.07	310.89	310.97	311.27	310.69	311.64	311.11	311.24	310.87	311.27	310.15	309.96
319.21	319.04	320.51	319.56	319.14	319.85	318.67	319.78	318.73	320.34	319.22	319.84	319.7	320.01	318.89	319.06	319.38	319.27	319.61	319.25	319.39	319.12	319.73	320.72	320.21	318.97	317.99	319.01	319.17	319.51	319.86	317.6	318.97	319.4	319.01	319.7	318.15	318.89	317.54	318.96	319.36	319.45	318.78	319.34	319.27	320.11	319.19	319.51	319.02	318.08
313.4	312.94	313.74	312.07	311.51	312.25	312.22	311.72	311.03	312.38	310.98	311.96	311.75	312.25	312.36	313.09	312.16	312.76	311.92	312.34	312.7	312.01	312.63	312.89	313.33	312.65	311.68	312.76	311.88	311.92	311.57	312.29	311.62	313.12	311.79	312.27	312.61	313.7	312.35	312.21	311.35	313.56	312.08	312.48	311.1	311.85	311.61	312.45	311.41	314.57
302.66	301.97	301.91	302.67	302.35	302.4	303.45	302.77	302	304.13	302.49	302.54	302.79	303.56	303.85	303.01	303.09	301.4	302.89	301.66	302.74	303.14	303.28	302.95	301.65	303.58	302.62	302.28	303.81	302.55	302.68	303.28	302.11	302.13	303.81	301.15	303.53	304.06	302.45	302.1	301.17	302.09	302.42	302.82	302.07	303.47	302.59	303.69	303.82	303.03
317.92	318.44	318.59	319	318.46	318.23	319.05	318.53	317.72	319.01	318.61	318.17	318.83	319.36	318.85	319.74	317.75	319.42	317.73	317.81	319.4	317.97	320.73	319.13	317.51	316.97	317.68	318.21	317.25	318.46	319.38	318.69	317.68	318.67	318.98	318.93	320.12	318.31	318.78	319.87	318.16	318.51	319.45	318.96	318.84	316.66	319.16	318.58	317.01	318.51
304.9	306.58	304.6	305.13	304.99	305.04	305	305.57	304.3	305.35	303.57	305.37	305.5	303.33	306.19	305.28	304.7	305.13	303.49	304.8	304.79	304.65	305.65	303.41	304.54	304.64	304.68	304.58	304.7	303.94	304.48	304.07	305.15	303.05	304.67	305.26	305.42	303.36	305.05	304.96	305.4	305.07	304.62	306.02	304.47	305.41	306.19	305.02	304.17	304.56
302.87	303.3	304.58	303.02	302.33	303.36	303.24	304.21	304.4	304.72	303.16	303.29	303.42	302.41	303.49	304.64	302.81	303.03	304.19	304.06	303.73	303.72	303.49	303.27	304.29	302.49	303.15	302.35	303.37	302.95	301.86	303.36	303.72	303.93	302.97	303.47	302.39	304.22	302.89	303.52	304.52	304.41	303.96	303.83	303.7	303.2	303.18	302.49	303	305
304.74	304.28	304.64	303.92	305.12	304.73	306.69	305.27	304.73	304.34	304.91	304.94	305.4	304.13	304.39	305.17	305.06	303.61	304.01	305.67	304.25	305.65	305.55	304.72	304.26	305.22	305.01	305.45	305.55	305.43	305.01	304.41	304.81	306.03	303.59	304.04	304.8	305.65	303.94	305.43	304.83	305.79	305.05	305.02	306	304.59	305.37	303.49	306.07	304.68
306.95	307.09	307.2	307.59	307.07	307.93	306.76	307.89	307.75	307.55	308.21	306.38	307.12	307.23	305.97	307.96	307.07	305.79	307.7	308.36	307.21	307.91	307.33	308.56	306.89	307.11	307.04	308.54	307.6	307.58	307.89	306.87	307.05	308.52	308.22	307.8	306.98	306.97	306.31	307.7	307.43	305.82	307.47	306.77	307.72	308.3	307.66	307.49	306.67	306.13
306.32	307.44	307.32	306.78	306.14	306.85	305.03	306.4	306.36	307.86	306.4	305.95	307.87	306.07	306.43	306.91	305.61	305.45	306.98	306.07	306.65	305.96	305.9	305.72	305.92	306.48	307.7	306.13	305.18	307.06	306.28	305.36	306.23	305.74	306	305.78	306.55	305.72	305.95	306.67	307.03	305.43	305.6	306.15	306.94	307.3	305.31	305.52	306.32	307.81
328.17	327.61	327.78	328.01	329.04	328.22	327.44	328.78	328.39	328.14	328.46	327.8	328.23	328.51	328.8	327.94	326.14	327.13	326.96	327.95	327.12	326.79	328.49	328.95	327.93	328.88	328.14	327.1	327.07	327.78	327.37	327.99	328.07	328.69	328.47	328.18	328.14	329.32	327.61	328.46	327.67	329.22	327.97	327.48	328.26	328.54	329.33	327.83	327.21	326.32
297.58	298.3	296.6	297.48	295.7	296.81	296.66	296.4	296.4	296.57	296.41	296.34	296.81	296.2	297.13	296.16	296.21	296.52	297.26	297.08	296.35	296.24	296.59	297.45	296.5	295.81	296.37	296.06	296.92	296.66	296.62	297.14	297.36	296.24	296.15	296.58	297.5	296.79	296.51	296.85	297.48	297.02	296.24	296.81	297.11	297.02	296.28	296.08	296.81	297.56
312.68	310.85	312.47	312.7	312.04	313.71	311.78	312.5	311.98	313.29	311.96	312.46	313.51	311.71	312.92	313.02	312.92	312.05	312.71	312.83	313.47	311.69	311.74	312.26	312.15	313.4	312.15	312.43	312.63	312.76	312.47	313.04	312.86	313.9	313.59	314.06	312.68	312.83	311.84	311.82	312.27	312.86	312.27	311.25	311.29	311.38	312.2	313.49	313.28	312.71
302.88	303.17	302.34	303.86	302.69	304.41	302.85	302.34	303.51	302.63	303.45	303.89	303.12	303.18	302.58	303.09	304.43	304.42	303.88	303.25	303.57	302.78	303.21	304.61	303.39	302.95	303.77	302.93	304.79	302.87	304.16	304.84	302.27	302.63	303.39	303.55	303.29	303.98	303.52	302.29	302.87	303.3	303.04	304.14	302.92	303.14	302.35	303.61	304.32	303.43
307.61	307.42	306.93	306.22	307.04	305.28	306.67	306.77	306.39	305.82	306.53	306.27	306.86	304.78	306.07	304.77	305.83	305.18	306.13	306.95	305.65	306.15	305.31	305.95	306.29	305.54	305.89	307.56	304.37	305.64	306.32	305.71	305.95	306.35	306.64	305.24	305.27	304.45	306.55	305.24	305.26	305.67	305.6	306.8	306.41	306.06	305.86	306.65	305.74	306.26
305.49	305.68	305.9	305.28	304.74	305.68	305.23	305.28	306.21	304.36	305.53	304.4	304.35	304.98	306.26	304.88	305.32	306.73	304.74	304.4	306.26	305.29	305.08	305.81	304.51	304.36	304.3	305.12	304.11	304.67	305.62	303.87	306.48	303.25	303.5	304.89	306.03	305.56	305.72	305.31	305.15	305	305.09	305.41	304.5	303.29	304.57	306.7	305.74	305.11
302.49	302.81	304.08	303.07	303.03	303.79	303.26	303.02	303.12	303.81	304.05	303.08	302.7	303.91	304.02	302.31	304.12	304.14	303.71	303.06	303.85	303.56	303.1	302.73	303.79	302.54	304.24	302.9	303.45	302.65	304.1	303.91	301.73	304.84	303.89	303.8	303.27	302.82	304.45	303.78	303.79	304.47	302.53	302.85	303.22	304.14	303.42	302.44	304.13	304.79
295.32	296.92	297.46	297.47	296.17	297.86	295.93	296.42	297.57	297.23	297.17	297.12	296.12	296.62	296.41	297.23	297.88	296.79	296.09	297.5	296.22	296.91	296.33	298.2	297.98	296.92	296.62	296.52	297.73	296.48	295.54	296.21	297.15	297.92	298.9	296.3	296.51	296.55	296.04	298.08	296.84	296.52	296.42	297.24	296.61	296.43	296.06	297.98	296.8	296.73
305.43	304.48	304.43	304.18	303.7	304.53	305.33	303.59	303.52	304.79	304.37	304.42	303.66	304.11	304.92	304.49	304.27	305.31	304.22	304.99	303.43	304.08	303.83	304.4	304.74	304.51	304.61	305.18	305.4	304.05	304.03	304.29	303.63	304.67	304.88	305.34	303.54	304.32	304.5	303.61	304.26	304.94	304.43	303.58	303.19	302.66	304.16	305.69	303.2	304.58
313.61	314.79	312.44	312.95	314.07	313.14	313.91	314.78	312.34	313.35	312.39	312.64	312.28	313.18	312.59	313.67	312.42	312.96	314.3	311.74	313.12	313.09	314.29	312.91	312.98	314.04	313.21	313.2	312.22	313.01	313.61	313.37	312.44	313.28	314.39	313.1	313.12	312.75	313.06	312.77	313.3	313.63	313.63	312.74	312.93	313.15	312.77	313.16	312.77	312.24
303.73	303.11	305.12	303.97	304.18	304.96	304.07	304.54	304.26	304.46	304.12	303.95	304.74	304.08	305.55	304.85	304.18	303.72	304.19	305.38	304.18	304.15	305.3	305.2	304.73	305.12	304.58	303.7	305.91	304.32	303.57	304.82	305.22	304.19	304.77	304.73	304.61	304.29	305.22	305.07	304.99	305.06	305.54	305.19	304.07	305.49	304.68	304.54	304.7	304.21
311.66	310.53	311.7	310.39	311.3	310.43	311.34	310.83	311.8	310.76	311.82	311.51	310.08	310.92	309.7	309.49	310.51	310.74	310.53	311.52	311.01	310.22	310.4	310.05	311.1	311.72	309.17	310.52	309.54	311.31	311	310.1	310.32	311.18	311.84	311.18	310.03	310.58	311.47	309.49	311.52	311.05	310.66	311.63	310	310.73	310.57	311.42	310.36	312.18
314.29	312.95	313.14	312.46	312.98	313.42	313.09	311.86	312.12	313.55	313.18	314.57	312.37	314.78	312.95	314.14	313.28	313.33	313.48	312.78	313.66	312.02	313.47	313.32	312.83	312.77	315.1	312.26	312.63	313.44	314.07	311.56	314.29	313.22	312.79	313.01	314.08	313.51	313.18	314.19	314.79	313.8	313.39	313.29	313.3	312.07	312.21	313.13	312.85	311.69
312	311.76	311.36	312.1	311.45	311.08	312.41	312.36	312.17	310.9	311.16	311.82	311.89	310.96	311.62	311.23	310.51	310.61	311.25	309.9	311.15	310.62	311.16	310.8	311.94	311.52	312.3	311.92	311.71	311.62	311.59	311.54	311.11	310.99	310.87	311.29	311.16	311.36	311.98	311.55	310.91	310.79	311.39	311.26	312.22	310.5	310.9	312.01	311.82	312.07
314.48	316.13	315.32	314.05	315.82	316	314.57	314.54	314.97	315.63	314.44	315.14	316.14	313.59	316.43	314.47	316.1	314.98	315.53	315.12	316.34	314.9	313.85	313.52	315.61	315.87	316.06	315.1	314.42	314.83	313.95	315.33	315.36	314.69	315.07	315.58	314.61	313.71	314.26	314.02	314.35	315.4	315.2	313.97	314.89	315.39	314.53	313.85	315.6	315.08
301.5	302.89	300.95	302.35	301.68	304.23	301.51	301.38	301.9	301.48	303.06	301.99	302.88	302.17	302.2	302.67	302.81	302.8	303.4	302.87	301.95	301.98	303.18	302.9	302.19	301.63	302.05	302.08	302.46	302.55	302.71	302.15	301.76	301.91	302.4	301.62	301.42	303.43	302.91	303.31	304.56	302.36	300.41	302.59	301.57	303.32	302.67	302.65	302.27	302.34
314.69	314.42	315.61	314.56	313.65	316.58	314.97	314.7	315.43	314.8	315.63	315.25	314.66	313.65	313.34	315.95	315.26	315.25	316.55	314.33	315.53	317.37	314.44	314.23	315.3	313.86	314.15	313.88	313.61	315.69	315.18	314.45	314.39	314.82	314.12	315.91	315.18	315.08	314.58	314.98	314.85	316.42	314.65	315.24	313.49	314.5	315.61	315.26	315.97	314.92
294.66	295.75	295.36	295.65	294.7	294.33	294.96	294.44	296.91	295.53	294.55	295.59	295.3	294.46	295.86	295.13	296.8	295.05	294.57	294.19	295	294.74	295.27	296.6	295.43	295.25	295.26	293.56	294.23	296.63	294.89	295.62	295.59	295.68	294.54	295.65	294.87	294.54	296.61	294.55	294.54	294.68	296.41	294.51	294.22	293.64	294.53	293.74	293.84	295.31
307.17	307.55	306.67	308.69	307.91	307.82	307.51	308.55	307.47	307.67	307.28	307.32	307.61	306.84	307.87	309.41	307.33	306.24	305.77	306.59	307.72	305.93	306.37	306.88	307.28	308.48	307.73	306.45	306.78	307.49	307.25	307.35	307.2	307.46	307.36	306.57	307.72	308.16	307.32	308.2	306.67	308.56	306.91	308.74	308.69	306.55	306.85	307.89	306.48	305.29
324.91	325.47	325.53	324.6	326.17	325.6	325.86	324.75	326.16	324.67	325.07	326.01	325.3	324.41	325.65	325.38	324.82	324.89	325.2	326.13	324.77	324.21	325.78	325.24	324.91	324.75	323.44	326.18	324.21	324.85	324.26	324.99	325.42	325.43	325.88	325.24	324.61	325.16	324.51	324.94	324.81	326.28	325.7	326.22	324.82	325.95	325.64	325.96	324.62	324.85
295.11	295.03	295.61	293.92	293.97	296.23	293.67	295.68	294.26	294.28	294.18	295.14	295.36	296.64	296.22	293.65	295	295.64	294.88	294.62	295.61	294.78	294.5	294.73	296.51	295.31	295	295.07	293.83	294.72	295.77	293.96	295.41	295.75	296.65	292.57	294.8	294.77	295.08	295.68	294.69	295.69	294.52	295.26	295.61	294.78	294.8	295.27	295.53	295.53
301.52	301.87	301.56	301.22	300.7	302.1	302.26	301.49	299.72	300.7	301.89	301.38	301.84	301.07	300.4	300.72	300.4	300.86	300.87	301.7	301.16	301.48	300.81	299.85	300.99	302.03	301.68	299.69	301.05	301.02	299.96	301.25	300.61	302.31	300.41	300.29	300.78	300.55	302.93	300.64	300.25	301.64	301.26	300.93	301.53	300.61	300.79	301.4	300.31	300.46
313.92	314.69	314.57	315.76	314.76	313.89	313.46	314.76	315.42	314.71	314.91	315.07	314.18	315.22	315	315.33	313.03	314.52	314.83	314.98	316.64	315.55	315.16	315.69	314.2	315.45	314.87	313.2	314.4	314.92	315.5	314.63	315.15	313.47	314.84	314.47	315.96	313.44	315.61	314.7	315.29	314.39	314.02	314.16	314.94	314.63	314.3	315.04	314.3	314.29
309.32	309.07	308.65	309.12	309.26	308.78	308.59	306.86	308.77	308.57	308.48	308.36	308.81	308.75	308.47	310.19	310.45	309.58	307.89	308.46	310.03	309.96	309.27	308.1	309.42	308.99	309.46	308.95	309.91	308.72	309.48	308.08	309.21	308.66	309.19	307.9	308.79	309.06	308.89	309.02	310.8	308.16	309.18	308.01	308.27	309.1	308.6	309.25	307.43	308.45
324.57	325.94	326.1	325.44	326.32	325.75	326.29	325.73	325.82	325.09	325.64	325.31	323.61	324.94	325.04	325.37	325.86	324.27	324.55	325.39	323.9	324.92	324.42	325.04	325.85	324.97	325.55	324.9	325.1	325.56	326.44	325.22	325.4	325.25	325.01	324.83	325.46	324.93	326.75	326.01	325.95	325.86	325.13	326.46	325	325.54	324.55	324.32	324.73	324.66
316.29	318.02	317.05	316.5	317.49	318.74	317.67	317.03	317.39	317.52	317.32	317.4	316.75	317.53	317.13	316.69	316.46	317.29	317.11	317.96	317.15	318.03	316.28	317.57	316.66	318.07	317.31	316.35	317.53	318.14	318.01	317.32	317.02	318.27	317.13	317.37	318.42	316.48	316.58	316.35	316.36	316.88	317.59	316.85	318.22	318.77	316.91	317.75	317.99	317.23
300.71	302.5	301.86	301.1	302.19	302.02	301.01	302.17	301.62	301.31	301.54	301.83	301.54	301.21	301.35	301.31	301.31	300.73	301.67	301.56	301.16	301.49	301.6	300.01	300.01	300.79	301.41	299.96	301.09	300.2	299.74	301.09	301.43	300.27	299.63	301.04	301.2	300.97	301.33	301.97	300.84	301.38	301.97	301.37	300.68	302.19	301.41	300.33	301.69	302.86
304.18	304.86	305.03	304.31	303.4	305.2	304.21	305.12	304.58	304.55	306.25	303.7	304.6	305.04	303.4	305.5	305.69	304.08	303.36	305.28	305.05	305.18	305.23	304.88	305.04	306.02	305.46	304.52	305.13	304.12	303.74	305.65	304.88	304.62	304.92	304.7	304.79	305.05	305.81	305	303.96	304.75	303.28	304.05	305.89	304.56	303.88	305.4	303.76	305.36
316.9	316.52	317.8	317.52	317.93	317	316.89	317.29	317.62	316.51	316.35	317.81	317.95	316.83	317.46	316.61	316.84	317.62	318.02	316.9	316.17	317.32	316.78	317.39	317.65	316.68	316.78	316.39	318.17	318.05	316.71	316.75	317.21	317.25	316.6	316.76	318.32	316.79	317.45	317.21	317.42	319.17	317.12	317.2	317.7	318.64	316.42	316.72	317.98	318.48
315.29	314.35	315.22	313.55	315.42	314.26	315.38	314.96	314.9	315.38	314.52	315.69	313.34	314.54	314.98	315.11	315.17	313.77	315.56	313.12	314.86	315.29	314.82	314.95	313.78	313.99	315.24	314.49	315.08	315.87	314.82	314.47	315.26	314.7	313.32	314.99	315.08	314.63	314.28	313.78	313.65	315.25	314.26	314.72	315.39	314.98	315.98	313.93	314.15	313.52
299	301.1	300.3	298.19	299.47	300.18	299.1	300.67	299.49	300.81	300.97	299.75	300.47	299.82	300.3	300.45	299.07	299.81	300.08	300.9	300.48	299.38	300.03	299.13	301.16	299.68	301.44	300.2	299.32	299.9	300.1	299.13	299.54	300.09	300.16	301.06	300.69	299.71	300.57	298.9	299.88	300.63	299.73	300.1	299.21	300.51	299.51	302.41	298.7	300.16
310.47	311.05	311.3	310.67	310.48	310.84	310.7	311.19	311.57	311.19	309.88	311.08	311.09	310.57	309.62	310.24	310.43	310.86	310.8	309.64	310.63	310.17	311.13	311.89	311.32	311.16	310.74	310.33	310.56	310.36	311.66	311.12	310.21	309.83	310.07	310.08	311.12	310.89	311.64	311.73	310.71	310.17	312.28	311.69	310.48	309.56	311.21	310.09	310.11	311.88
303.75	303.3	303.57	302.58	304.04	304.02	302.48	304.17	302.78	302.92	303.76	304.39	304.24	303.51	303.51	303.76	303.55	304.8	302.86	303.48	304	304.02	304.23	303.79	304.19	305.38	302.46	303.65	303.35	304.08	303.43	303.16	304.39	303.94	304.35	303.86	304.42	303.77	304.57	303.7	304.51	303.52	303.42	303.68	305.17	303.77	303.04	303.68	303.64	303.6
311.94	314.2	313.57	312.76	313.35	312.96	313.19	312.59	314.24	313.41	313.2	313.89	312.7	313.32	312	312.79	312.03	311.57	311.89	312.62	313.8	314.74	312.55	312.2	312.08	313.1	313.84	313.76	312.88	315.38	312.95	312.64	313.62	312.37	312.26	313.41	313.58	313.14	312.74	313.02	313	314.08	314.04	313.65	313.5	313.53	313.04	313.75	312.71	312.85
306.65	306.38	307.03	306.14	307.05	306.45	305.58	307.01	307.84	306.74	307.48	307.2	305.94	306.09	307.16	306.41	307.59	305.39	306.53	306.07	305.83	305.9	306.61	305.9	306.57	306.61	307.64	307.16	305.08	307.25	306.75	307.27	307.48	306.15	305.81	306.11	308.02	306.99	306.33	306.79	307.01	305.9	307.1	307.15	306.45	306.83	306.83	306.85	307.22	306.85
305.82	305.53	305.68	305.05	305.3	305.25	304.19	306.57	305.91	305.03	306.34	305.17	305.67	305.3	305.51	306.29	304.96	306.01	306.06	304.55	305.01	304.74	306.21	305.3	303.95	304.82	305.24	304.22	305.18	304.73	305.04	303.8	305.92	304.74	304.11	305.06	306.02	306.52	305.65	305.26	305.62	305.3	304.13	304.66	305.46	304.54	305.44	305.76	306.22	305.04
315.11	315.5	315.75	316.41	315.56	316.29	317.18	317.27	314.59	316.02	315.82	317.33	315.48	316.06	315.82	315.19	318.15	316.83	316.11	316.6	316.11	316.12	316.49	315.08	314.25	315.77	315.97	316	315.02	316.26	315.2	316.75	315.5	315.93	314.96	316.26	315.34	316.33	315.33	315.29	316.48	315.45	316.9	315.11	314.91	316	315.35	315.77	315.1	316.26
311.22	312.47	311.14	310.04	310.61	310.95	311.51	311.93	311.91	310.89	312.08	311.69	310.89	311.04	311.57	311.22	310.65	310.53	312.39	310.51	311.77	312.74	312.09	312.07	310.62	312.42	311.2	311.72	311.02	310.86	312.3	311.61	311.02	311.65	311.73	312.29	310.37	311.88	311.5	311.36	310.78	311.5	312.49	311.12	312.17	311.9	311.86	311.06	311.96	313.06
327.55	327.16	327.85	328.74	327.54	327.22	327.32	327.92	326.79	326.46	326.31	326.67	327.01	326.43	326.86	326.71	326.86	326.13	326.93	327.52	326.38	327.3	328.33	327.26	327.2	326.34	326.32	326.86	326.21	327.48	326.67	329.14	326.89	328.07	327.48	327.6	326.27	327.29	327.12	326.37	327.1	327.08	326.16	327.53	327.4	326.47	327.21	327.92	327.28	327.55
311.11	308.08	311.28	310.2	310.72	311.14	310.34	309.37	310.57	309.95	310.56	309.95	310.77	310.31	310.2	309.05	311.08	310.63	311.44	310.38	310.98	310.34	309.4	310.88	312.12	311.41	312.06	311.03	309.31	309.86	311.05	311.19	310.56	312.09	309.48	310.27	310.05	311.29	311.81	310.84	310.1	308.94	311.22	310.43	310.18	309.98	309.98	309.48	309.86	310.09
307.03	307.89	306.75	307.86	307.66	307.09	307.3	308.08	308.42	307.23	308.52	305.67	308.65	307.22	305.84	308.75	308.06	307.03	308.03	307.24	306.62	307.6	306	307.65	308.7	306.52	307.8	306.85	308.21	308.6	306.93	307.53	306.93	307.58	307.42	307.26	308.73	307.35	307.02	307.22	305.61	307.91	305.89	308.6	308.12	307.53	307.86	307.44	307.88	308.28
301.39	300.16	301.8	301.3	300.36	301.16	300.64	300.98	301.02	301	300.8	301.55	300.96	301.41	301.96	301.46	301.1	300.2	299.86	301.41	301.51	300.94	301.46	300.83	300.53	301.02	300.9	299.76	301.16	301.42	300.46	301.26	300.34	300.45	300.63	300.53	301.31	302.21	300.24	301.43	301.47	299.67	302.44	299.69	302.94	300.06	301.24	301.33	301.37	300.35
306.2	304.84	303.75	305.34	305.56	305.3	304.18	303.72	304.81	305.42	304.27	304.77	303.88	303.83	304.56	303.66	304.96	304.97	304.86	306.01	305.05	305.95	304.43	306.82	303.89	305.43	303.45	304.86	304.77	304.96	303.57	303.64	305.32	305.57	305.15	305.4	304.71	304.65	303.62	304.79	306.07	304.89	304.62	303.83	305.36	303.93	304.85	304.66	305.01	304.06
316.17	316.68	317.24	317.34	316.45	318.06	315.86	317.67	317.69	316.47	317.38	318.02	316.83	317.51	317.85	317.13	317.7	317.11	318	317.19	317.32	318.73	317.19	316.13	316.1	317.31	316.88	316.73	316.51	318.27	318.02	317.18	316.34	316.62	317.07	317.53	317.2	316.8	317.52	316.21	317.92	316.42	316.74	316.65	317.5	316.16	316.88	317.21	316.42	316.78
305.06	305.28	305.82	305.78	305.15	304.73	307.03	305.64	304.3	304.78	304.56	305.45	305.66	305.42	304.94	304.75	303.69	304.91	305.89	305.63	305.43	304.26	304.09	305.82	305.16	305.34	304.93	303.35	305.56	305.65	307.17	305.17	305.34	304.85	305.81	305.44	305.04	305.2	304.77	304.42	304.95	304.92	304.44	304.05	305.01	304.78	305.03	306.05	305.9	306.11
315.14	314.02	313.87	313.36	314.75	315.11	314.5	314.65	313.82	314.44	313.42	313.99	312.8	314.41	313.85	313.76	313.36	314.19	314.92	314.22	315.05	313.29	313.93	313.74	313.01	313.58	314.25	314.51	313.02	315.03	312.93	313.29	312.77	313.16	312.67	313.21	314.9	314.17	313.24	313.39	313.98	314.7	313.84	313.34	315.17	315.35	314.1	315.35	314.14	313.83
317.62	317.71	317.77	316.94	317.18	317.27	316.4	316.13	316.24	318.44	317.73	317.38	316.74	317.92	318.03	316.74	317.99	317.6	316.93	316.97	317.7	318.07	317.65	316.4	317.94	318.3	318.36	317.3	317.28	317.31	317.73	317.22	318.54	317.87	317.48	317.73	317.35	316.85	317.24	316.86	317.88	317.26	317.97	317.21	316.76	316.29	318.05	318.29	317.36	317.07
305.64	304.24	306.48	305.82	305.86	306.73	305.79	304.64	306.75	305.82	304.17	305.9	306.22	306.09	305.27	304.99	306.46	305.66	305.94	306.41	306.53	306.74	306.33	306.31	306.81	305.89	307.71	306.26	306.62	306.43	306.92	305.23	307.1	305.83	305.45	305.53	306.88	305.98	305.12	306.24	306.22	305.39	305.93	306.6	306.47	306.08	305.74	306.39	305.56	306.7
305.37	305.18	306.86	304.24	306.48	305.6	305.76	306.57	306.72	305.11	305.1	305.65	305.6	305.2	305.16	305.11	305.51	305.8	304.2	305.46	306.07	305.48	303.27	304.65	306.76	305.75	305.48	305.26	303.99	306.55	304.93	305	305.16	305.67	303.84	306.26	305.03	305.27	304.5	303.84	305.31	306.62	305.28	305.03	306.5	305.51	305.78	305.48	306.24	305.96
319.09	319.18	318.43	320.14	319.91	319.82	317.35	320.12	319.4	318.52	319.18	319.24	319.67	319.58	319.1	318.85	318.44	317.73	319.51	318.92	319.27	320.9	320.14	319.38	319.3	319.73	320.53	318.64	320.27	319.43	319.91	319.56	319.31	318.35	319.23	319.5	319.57	319.06	319.19	320.05	320.15	319.62	319.59	319.56	319.97	320.07	319.93	319.37	319.53	320.28
315.7	314.69	315.43	314.17	314.44	315.07	316.03	315.15	314.5	315.68	315.66	315.65	315.01	315.24	314.59	313.96	314.03	314.26	314.44	315.06	314.69	315.27	315.01	315	315.86	316.94	314.93	316.57	315.66	315.72	314.04	314.62	314.36	315.68	314.64	314.68	315.4	314.79	314.48	315.16	315.01	315.45	314.28	314.29	315.8	314.38	314.17	315.2	314.97	315.54
319.32	318.75	318.59	319.59	319.65	319.2	317.82	319.46	319.34	318.73	318.92	318.87	319.54	321.34	318.96	319.03	318.62	319.03	318.62	319.06	319.38	320.09	319.18	319.34	320.91	318.74	319.98	320.43	319.26	319.05	319.26	320.34	320.61	320.54	321.03	318.69	319.12	320.13	318.74	320.2	317.66	319.46	320.4	319.39	318.93	319.23	320	319.85	318.38	318.9
316.02	316.34	316.53	317.13	317.85	316.1	316.62	316.76	316.36	318.08	317.1	318.23	316.4	317.06	316.69	315.99	315.76	316.34	315.93	315.7	316.9	315.34	317.35	315.92	317.32	317.6	316.25	316.87	316.11	315.89	316.31	317.46	315.77	316.32	316.95	316.63	315.21	317.46	316.68	317.18	316.24	317.04	316.79	316.72	315.78	317.45	316.57	315.63	315.96	317.63
303.25	303.41	303.49	303.58	302.88	301.95	303.72	303.85	303.53	304.56	302.79	303.4	303.39	302.63	303.78	304	304.58	302.26	302.86	301.73	303.81	303.22	303.6	303.13	303.94	304.07	303.83	303.73	303.66	302.39	302.65	303.59	302.99	302.88	303.19	303.77	303.36	303.89	303.09	303.98	304.02	303.13	303.52	302.66	303.71	302.85	301.95	302.45	303	303.28
306.53	305.72	308.08	306.29	306.2	306.31	306.75	306.25	307.15	305.83	305.32	306.84	306.86	306.7	307.42	305.82	306.28	306.62	305.76	306.28	307.23	306.64	307.65	306.96	305.55	306.42	305.1	306.55	307.41	305.98	306.83	307.07	306.95	307.75	305.92	307.64	305.86	306.88	306.57	306.12	307	306.12	305.77	306.47	306.35	307.43	308.21	306.99	306.38	306.34
294.81	296.29	295.78	294.64	294.95	295.6	294.71	295.63	294.9	295.89	294.12	294.56	294.57	295.35	295.88	295.5	294.91	295.26	294.24	294.61	295.09	294.27	295.27	294.41	294.75	295.17	293.24	294.72	296.31	294.95	293.63	295.03	295.63	295.85	295.3	295.85	295.97	295.33	295.09	295.49	295.92	295.1	295.26	295.13	294.13	293.2	294.4	295.08	295.92	294.76
313.43	313.48	313.65	314.25	313.37	314.47	314.16	313.62	314.32	313.49	315.72	313.89	313.46	313.94	313.51	313.37	313.94	314.18	314.18	314.43	314.55	312.97	313.15	313.28	314	314.58	313.56	314.9	313.51	314.04	313.85	313.67	313.95	314.91	313.75	313.58	314.25	315.16	314.6	313.94	314.68	315.01	313.85	314.7	314.08	315.09	313.95	313.82	314.8	314.31
316.19	316.27	316.19	318.2	316.75	316.7	316.09	315.49	317.06	317.87	317.76	317.15	316.98	317.27	315.89	316.52	317.23	316.9	316.82	315.85	316.85	316.62	314.78	316.28	317.12	318.04	316.56	317.35	316.74	316.39	316.34	316.04	316.19	316.18	316.97	317.11	315.73	317.62	316.36	316	316.63	316.93	315.88	316.49	317.24	317.13	316.38	316.93	316.28	318.35
302.49	302.54	302.65	304.17	303.57	304.34	302.45	303.01	301.57	302.66	301.84	301.75	303.49	304.45	303.13	302.35	303.99	301.93	303.69	303.12	302.58	303.24	302.66	302.86	303.77	302.87	303.3	303.05	302.75	303.49	303.06	302.37	302.6	303.21	302.35	303.31	303.06	302.04	302.86	302.55	303.65	303.89	302.56	301.61	302.57	303.78	301.72	302.06	303.34	301.87
315.17	315.82	315.25	314.62	314.88	313.6	314.57	313.95	314.1	313.75	315.18	315.01	315.86	314.36	316.69	314.63	315.78	314.65	315.24	315.77	314.54	315.52	316.46	313.55	314.04	314.99	314.83	315.33	315.59	314.01	315.59	313.55	314.66	315.73	314.66	314.37	315.24	313.49	314.57	314.83	314.16	315.03	314.78	314.19	312.95	315.61	314.19	314.93	316.76	315.48
328.28	327.44	327.33	327.57	327.3	328.03	328.16	326.15	328.77	327.98	327.59	328.31	327.52	327.29	326.4	326.65	328.04	328.64	327.75	327.32	327.63	327.39	328.62	326.83	329.06	326.34	327.81	327.48	326.69	327.83	327.29	327.8	327.35	327.69	326.99	326.55	327.65	327.44	328.01	327.73	326.91	327.26	328.03	327.64	326.32	328.31	327.49	327.54	326.94	328.64
303.24	304.82	302.53	303.57	304.03	303.87	303.22	302.55	304.51	303.84	305.1	302.12	302.74	302.16	303.89	303.8	304.19	302.82	302.94	303.78	303.45	302.69	304.16	303.39	304.84	303.78	303.41	302.98	303.15	303.78	303.23	304.59	302.95	303.19	302.76	303.44	303.88	304.16	302.9	303.04	303.9	303.36	303.98	303.66	302.81	302.31	303.71	304	302.24	304.19
301.43	300.65	302.37	301.62	301.8	300.74	300.03	300.76	300.66	302.22	300.88	302.01	300.6	301.65	301.51	300.63	300.68	300.79	300.63	299.81	301.09	300.19	302.15	300.14	299.99	302.44	300.71	300.66	300.14	300.42	301.37	300.71	301.91	301.94	300.23	301.15	300.59	301.53	301.55	300.42	300.78	301.88	300.8	301.04	300.64	301.46	300.73	300.91	300.4	300.46
315.48	315.81	316.76	315.24	315.83	316.36	315	315.48	317.87	316.41	315.21	315.84	316.26	315.5	316.54	314.98	316.22	315.4	314.8	315.39	315.45	316.46	316.22	314.9	314.97	316.65	316.41	315.71	315.78	315.38	315.36	314.62	315.13	316.3	315.98	316.1	315.81	315.22	315.79	315.59	316.02	315.59	315.61	315.77	315.57	316.29	315.02	315.5	315.13	315.28
328.4	328.95	328.56	328.3	328.27	329.37	328.15	329.14	327.47	328.68	328.9	328.65	328.79	328.4	329.03	328.49	328.02	328.39	328.57	327.4	327.7	328.99	328.87	328.67	328.95	329.13	327.99	328.5	330.15	328.96	328.79	329.81	329.4	328.68	328.42	328.56	329.14	328.27	328.52	329.16	328.46	328.59	328.15	328.87	329.44	329.18	328.89	329.11	329.09	328.24
302.92	302.75	303.31	302.78	302.58	303.4	304.51	302.73	302.63	302.47	302.84	302.54	304.23	301.83	303.02	302.78	302.74	303.6	301.59	303.78	303.75	303.48	302.84	302.77	302.79	302.62	303.2	303.43	302.93	303.87	303.85	302.39	301.89	304.38	302.3	301.63	302.86	303.7	301.86	303.57	302.91	302.4	303.09	302.5	302.62	303.56	304.08	303.01	301.75	303.92
312.09	311.96	312.31	312.42	311	312.57	312.27	313.2	313.25	312.93	311.87	313.04	311.05	311.41	311.49	313.46	311.58	311.88	312.69	310.75	312.79	312.6	311.9	313.1	311.17	310.51	310.42	311.92	312.26	311.04	311.98	311.24	312.42	311.32	312.2	311.4	313.4	312.62	311.93	312.35	311.49	312.4	311.53	311.59	312.81	311.69	312.89	312.21	312.17	311.03
317.32	318.08	318.08	318.16	318.28	318.21	317.21	316.07	318.22	317.97	317.67	317.88	318.26	317.95	318.02	319.25	316.83	318.71	318.13	319.06	318.57	318.03	317.66	318.06	317.19	319.32	318.84	318.32	319.81	317.8	319	318.59	318.82	317.96	318.24	319.46	318.52	317.52	319.29	319.16	319.28	318.4	319.13	318.38	317.9	318.07	318.24	318.41	318.25	318.64
316.33	316.33	315.81	315.68	316.16	316.96	316.63	316.01	315.83	315.38	314.26	316.24	317.48	315.35	316.11	316.21	315.35	315.07	314.08	315.83	315.54	315.46	315.2	314.57	315.45	317.06	314.25	315.01	316.41	315.31	315.1	314.55	315.05	316.1	315.1	314.41	315.62	315.8	314.9	315.52	314.65	315.43	315.77	316.08	315.34	316.94	316.91	315.89	316.95	316.11
295.47	294.99	295.3	295.37	294.32	295.46	295.53	294.66	294.52	294.86	295.52	295.74	295.87	295.17	296.02	294.49	295.09	294.74	295.27	294.78	296.81	295.24	295.57	295.46	294.86	295.36	294.36	293.65	293.76	294.83	296.26	295.64	294.96	294.74	295.46	295.34	294	294.52	295.04	294.62	294.66	294.61	294.38	295.55	293.83	296.2	295.15	294.8	295.88	294.84
306.55	306.05	308.18	306.5	305.38	306.36	306.37	307.25	305.42	307.2	305.82	305.67	306.48	307.1	307.2	306.79	307.01	305.72	307.92	308.09	308.02	304.97	305.69	306.27	306.66	307.24	305.46	306.8	307.24	306.27	305.88	306.6	305.17	305.97	306.33	306.49	306.04	306.32	306.52	306.66	307.18	307.45	306.91	305.63	306.61	306.86	306.45	306.8	306.66	307.4
303.21	302.93	302.45	301.67	302.64	302.73	302.04	302.79	302.37	303.31	302.12	302.65	302.81	302.6	303.05	302.17	302.54	302.53	303.3	303.24	302.72	302.3	303.51	303.55	304.17	303.31	303.5	302.49	301.32	302.85	302.07	301.37	302.36	301.89	303.55	302.47	302.79	303.51	302.37	302.89	302.31	303.55	302.07	302.46	302.1	302.14	302.81	301.55	304.54	302.08
316.13	317.14	316.24	316.32	314.98	316.23	316.08	316.36	317.33	316.26	316.06	315.88	317.58	315.64	314.83	316.11	315.38	316.71	315.85	316.38	316.54	315.61	315.84	316.05	315.15	316.49	316.76	316.67	316.16	315.74	314.53	315.58	316.83	314.63	315.49	316.79	316.37	317.13	315.95	316.87	315.97	315.61	316.29	317.04	315.57	316.7	315.79	317.12	315.2	316.63
305.83	306.93	305.6	305.9	306.93	306.04	305.75	307.3	306.84	306.13	306.27	306.77	307.88	306.33	305.07	306.78	306.27	305.95	305.77	305.83	306.63	306.5	306.66	305.46	304.94	307.34	307.4	306.47	306.83	305.12	305.44	305.33	305.99	306.21	306.56	305.72	306.17	305.84	306.2	305.36	306.31	305.99	306.63	306.99	306.49	304.83	305.38	307.64	305.5	306.38
301.05	300.61	300.13	300.35	300.24	299.4	301.4	300.27	300.07	301.25	300.95	302.16	301.22	301.96	300.3	301.49	302.68	301.06	301.37	301.29	300.5	301.88	301.68	299.66	301.42	300.56	300.98	299.97	300.26	300.95	301.53	300.89	300.84	300.89	302.05	300.9	300.04	301.58	301.5	300.23	301.77	299.86	300.17	301.56	300.27	299.81	298.95	301.87	301.68	302.52
324.4	323.77	324.68	325.32	324.41	324.44	324.32	325	325.12	323.65	324.27	324.78	324.07	325.3	323.65	325.17	325.44	324.96	325.97	325.05	324.66	323.79	325.2	325.05	324.61	324.86	325.2	324.29	324.35	325.46	324.55	326.55	323.05	324.33	325.3	325.65	324.94	325.23	324.98	325.65	324.73	324.08	325.22	325.83	324.62	323.55	324.56	324.08	324.28	325.26
294.77	295.29	295.22	295.08	296.28	294.58	294.86	295.17	295.64	294.33	295.5	294.55	295.16	294.49	296.73	294.61	294.79	295.96	295.64	294.11	295.28	294.76	294.51	294.64	295.3	294.45	295.04	294.72	293.98	294.77	295.28	296	293.83	294.68	295.6	296.68	294.74	295.72	296.07	294.31	295.12	294.48	294.35	294.28	295.18	295.2	294.2	295.96	294.63	294.76
301.9	301.31	302.57	301.56	302.4	302.16	302.41	301.31	302.33	302.58	302.24	302.95	302.33	302.42	301.8	303.05	302.54	302.09	303.43	301.4	303.3	303.35	302.53	302.16	300.96	301.84	301.75	303.3	303.11	302.19	302.21	302.43	301.82	301.9	302.15	302.55	302.22	300.86	303.46	303.02	302.2	303.54	302.26	301.04	302.87	302.77	301.85	302.1	303.84	302.09
327.98	328.25	328.18	329.24	328.4	328.81	329.26	326.99	328.2	328.68	328.13	328.98	327.72	327.68	328.37	328.89	327.87	328.16	328.69	328.33	328.57	328.72	328.44	329.45	328.7	328.8	328.65	329.49	328.91	328.31	327.59	328.43	327.7	327.42	327.75	327.71	328.72	327.79	328.7	327.57	329.39	327.35	327.78	329.63	329.01	329.24	328.3	328.57	328.23	327.53
303.22	304.62	304.24	304.12	303.95	304.49	303.53	304.86	305.14	305.34	304.87	304.63	305.3	302.78	303.58	304.75	304.39	304.49	305.64	304.67	304.59	304.31	304.5	304.33	305.19	303.83	303.46	304.68	302.87	303.94	304.32	303.26	304.69	304.43	304.84	305.63	304.08	304.6	305.13	303.85	303.66	304.62	304.55	304.24	304.13	304.82	304.89	303.94	304.86	303.48
307.55	309.48	308.46	309.81	308.51	310.23	309.65	308.76	310.01	310.11	309.07	309.86	309.15	309.6	309.84	310.45	309.93	309.79	309.94	310.12	309.57	309.73	309.64	309.06	311.07	310.53	310.59	308.75	310.02	311.18	310.01	310.74	311.29	310.13	309.51	309.22	310.26	308.5	310.6	309.62	311.35	310.38	309.01	309.03	309.91	309.83	310.01	310.72	310.25	309.57
312.17	313.3	312.44	311.82	313.02	314.04	313.03	312.38	313.35	313.62	312.53	313.78	313.07	312.75	312.99	313.93	313.76	313.92	313.32	312.09	313.12	313.28	313.02	313.06	312.74	313.51	314.08	312.9	313.72	312.62	313.88	313.8	312.27	313.84	312.22	312.44	311.56	312.15	312.76	312.98	313.56	312.67	311.38	312.16	313.26	313.44	314.4	314.38	312.61	314.27
317.67	318.53	318.62	318.46	317.98	318.17	319.33	318.08	318.77	318.2	318.68	317.98	316.85	317.56	318.73	317.78	318.56	316.99	318.74	318.56	318.03	316.6	319.14	318.21	318.53	316.63	318.79	319.22	318.79	318.49	318.86	318.97	319.15	318.14	318.02	318	318.48	318.9	318.01	317.7	318.42	317.43	319.57	318.63	318.22	318.36	319.11	317.08	318.65	317.2
314.44	314.52	314.44	313.84	314.67	313.61	314.29	313.07	313.35	313.52	314.34	314.33	314.69	313.55	314.48	313.18	313.65	314.59	314.61	313.31	314.17	314.54	313.79	312.92	315.52	313.38	313.7	314.2	313.67	314.38	313.79	314.32	314.85	313.2	314.16	314.02	313.08	313.6	314.06	314.95	313.46	313.73	312.6	314.99	313.91	315.06	314.1	314.53	313.99	313.49
305.01	305.42	306.31	306.09	305.51	306.26	304.01	304.53	305.08	306.54	305.46	304.91	304.52	305.76	305.37	305.72	304.28	306.15	306.39	305.53	305.16	304.69	304.63	305.98	304.27	306.25	305.24	305.75	305.27	303.95	304.99	306.14	305.48	305.44	305.53	306.01	304.78	304.79	304.61	304.33	306.47	305.05	305.43	304.69	305.32	304.86	305.6	304.65	306.07	304.86
313.91	316.19	314.97	314.28	314.63	313.53	314.93	314.51	315.7	312.66	314.1	315.5	314.29	314.05	314.49	314.15	313.75	314.71	315.34	314.77	314.93	315.41	314.83	315.69	315.38	315.4	315.15	315.4	314.2	314.19	315.57	314.91	315.59	314.71	315.14	314.71	315.56	314.16	314.47	314.83	314.43	313.99	314.98	314.3	315.05	315.69	315.7	314.44	315.1	314.56
303.81	303.82	303.61	302.52	303.61	304.77	304.19	303.18	303.38	303.9	302.37	303.15	305.87	304.33	303.75	302.74	303.53	303.03	304.23	303.21	302.63	303.84	303.81	304.03	301.82	304.46	303.67	304.2	304.81	303.86	302.96	302.78	304.92	302.97	302.66	303.8	303.59	304.46	304.37	303.49	303.55	304.83	303.91	302.91	304.18	302.58	304.85	304.39	305.21	303.84
324.28	324.56	325.58	324.47	323.56	325.39	324.64	323.95	324.01	323.35	324.19	324.26	325.04	325.34	324.56	325.63	324.82	324.13	323.9	324.11	325.75	324.48	324.78	322.47	324.46	324.68	324.46	324.78	325.26	324.85	324.14	324.67	326.28	323.89	327.46	325.59	325.09	324.92	323.99	324.8	323.13	323.76	325.25	324.61	324.49	324.2	324.68	323.49	324.45	323.95
300.44	300.4	300.17	300.02	300.32	299.02	300.57	300.51	300.37	300.24	299.74	299.82	300.27	300.62	300.66	299.48	299.74	299.44	300.57	300.36	300.57	299.31	299.5	300.29	299.73	299.52	299.63	299.27	300.23	300.41	299.97	299.51	300.07	300.28	299.14	299.92	300.36	299.77	300.56	298.65	300.36	301.05	300.87	299.55	300.05	300.02	300.82	299.99	299.77	300.31
306.31	305.81	304.91	304.9	305.65	305.04	306.52	305.69	305.57	304.36	305.16	305.32	304.52	305.19	304.2	305.88	306.14	303.65	305.83	304.05	304.8	304.96	305.24	305.29	304.2	305	306.45	305.11	305.12	304.96	304.86	304.83	306.16	304.55	304.75	304.49	305.54	304.84	305.04	305.02	306.98	306.11	305.06	305.97	305.66	305.1	304.64	304.48	304.87	304.63
303.39	303.82	304.74	302.74	303.66	303.82	304.22	303.89	304.27	302.81	303.4	303.24	303.72	303.19	303.97	303.71	302.67	302.96	303.71	303.53	303.37	303.42	305.05	304.41	303.51	304.43	303.51	302.45	304.84	302.66	304.57	304.5	302.51	304.16	302.55	304.18	302.52	302.24	303.15	302.84	303.06	304.55	304.84	303.12	303.69	304.03	303.58	304.21	303.71	304.23
306.01	304.41	305.11	306.06	305.26	306.49	304.61	304.98	305.47	305.52	306.37	304.84	306.59	305.47	305.47	305.12	304.52	305.63	304.99	305.51	304.6	305.04	304.65	305.83	305	305.97	307.42	305.63	305.72	306.65	306.72	305.68	305.59	306.06	304.76	306.05	306.08	304.23	305.93	305.07	306.17	305.86	305.53	305.74	305.61	304.81	305.55	307.03	304.97	305.58
316.74	315.84	316.33	316.87	317.2	316.6	316.72	317.42	316.04	317.21	317.21	317.46	316.99	317.46	317.58	315.63	317.14	316.04	315.75	315.88	317.04	317.49	316.71	316.35	317.37	316.2	316.28	316.67	317.46	315.49	316.79	316.56	317.49	316.05	316.09	317.62	316.89	316.77	316.14	317.56	316.3	315.96	315.77	317.03	316.92	316.68	317.43	315.99	316.32	316.98
312.13	312.74	312.4	312.82	312.33	312.26	313.14	313.51	313.68	313.67	313.21	312.34	312.69	313.73	312.49	313.52	313.76	312.57	312.54	312.03	313.68	313.84	312.51	312.96	312.98	313.91	312.51	313.07	313.28	312.51	312.39	313.75	312.69	312.33	312.5	312.61	312.39	314.17	314.79	312.79	312.58	314.09	313.28	312.59	313.15	312.58	312.52	313.17	313.59	313.57
325.06	324.12	325.1	325.23	325.12	325.31	324.92	324.63	323.18	324.8	323.99	324.48	324.93	324.76	324.71	322.37	325.6	323.71	325.59	324.32	322.33	324.45	324.8	324.8	324.26	324.89	324.78	323.06	325.75	323.78	325.45	323.59	324.14	324.14	324.65	324.88	324.41	324.37	325.88	324.53	324.88	323.13	323.51	325.63	325.96	324.63	324.86	324.92	325.23	324.68
296.63	297.6	296.64	296.15	296.76	297.77	295.53	297.32	296.96	297.36	296.56	297.08	295.8	296.19	296.36	296.72	296.85	297.91	296.75	297.6	296.34	297.41	295.46	297.37	297.71	296.16	297.34	297.4	297.58	296.35	296.84	296.93	296.13	296.09	297.04	297.33	295.19	297.39	297.43	296.37	296.88	296.43	296.44	296.3	296.79	296.37	296.83	296.69	295.23	296.91
318.4	319.18	318.42	318.73	318.2	318.92	318.55	319.23	319.23	317.88	317.5	320.11	318.53	317.76	318.18	318.66	318.87	319.21	318.97	320.08	318.66	318.97	318.93	317.81	318.13	318.54	320.05	319.34	319.66	317.64	319.9	318.05	318.96	319.99	318.16	318.72	318.92	318.46	319.16	318.24	317.47	318.43	318.11	318.85	319.57	318.2	319.46	317.19	318.42	319.12
308.12	310.89	308.35	307.95	308.97	308.8	308.45	308.34	309.47	309.66	307.69	310.16	308.26	307.77	308.91	308.99	308.21	309.38	308.88	310.36	309.18	309.43	309.38	308.98	308.35	308.47	308.4	308.78	308.45	309.51	309.5	308.82	308.99	310.11	308.66	309.4	308.05	308.19	310.22	308.59	308.9	308.75	309.55	309.68	308.85	309.17	308.42	309.39	308.12	308.95
305.19	303.93	303.85	303.47	305.46	304.16	302.86	303.5	305	302.93	302.64	303.15	303.56	303.61	303.69	303.69	304.13	302.38	302.6	303.37	303.52	302.97	303.1	304.28	304.79	302.9	305.04	302.43	302.88	304.24	302.84	303.34	303.47	305.23	302.47	304.4	303.72	303.67	303.43	302.81	303.61	302.66	304.05	304.05	303.29	304.4	303.44	305.13	303.12	303.6
299.84	301.22	301.62	300.69	300.12	300.45	301.01	300.61	299.93	300.04	299.85	301.16	300.64	300.89	300.75	300.03	301.6	301.38	301.37	302.18	301.36	301.56	300.81	301.46	300.77	301.34	301.42	301.23	302.24	300.45	301.47	300.54	300.93	299.51	301.73	301.88	300.72	301.27	301.59	301.26	300.5	300.67	301.49	300.26	302.07	301.78	300.87	300.39	299.67	300.63
323.8	324.5	324.5	325.41	324.91	324.26	325.39	324.07	324.48	324.7	325.95	324.83	324.78	325.04	325.33	324.97	324.29	323.77	324.67	325.17	324.57	324.75	324.24	325.42	324.25	324.64	324.24	324.2	324.24	324.53	324.09	324.42	324.89	323.98	323.84	324.51	324.95	326.22	325.58	325.4	325.2	324.84	325.1	324.76	325.34	325.35	324.53	325.19	324.1	324.11
314.38	314.44	314.29	313.53	313.62	314.59	314.05	313.65	313.42	314.6	313.41	314.26	314.25	313.21	314.27	314.25	313.09	313.82	313.53	314.1	314.07	314.18	314.06	312.44	312.92	313.33	312.73	313.93	316.42	315.05	314.06	313.73	313.3	314.1	313.05	313.02	314.35	314.46	313.24	314.54	313.04	314.22	314.39	313.85	313.73	313.84	313.17	314.57	314.52	314.79
294.15	295.04	294.85	294.73	293.5	294.29	294.63	293.64	293.9	294.01	293.56	294.47	294.74	294.09	294.56	292.87	294.89	294.33	293.21	295.37	294.42	293.51	294.17	294.21	294.71	293.53	293.78	294.23	294.56	293.29	293.44	293.08	293.92	293.55	292.7	294.41	294.13	293.4	294.52	295.23	294.35	294.6	294.46	294.31	293.31	294.6	295.11	293.63	293.96	293.47
305.54	305.69	306.61	305.39	304.64	306.91	307.48	305.99	307.34	306.3	306.07	306.31	305.49	305.3	306	305.94	306.38	306.96	305.21	306.8	305.83	306.45	307.04	306	306.88	305.65	305.75	305.03	306.74	307.14	305.98	306.14	307.01	304.68	306.04	306.77	305.61	306.84	306.16	306.48	305.74	307.52	306.51	306.33	305.44	305.96	305.9	304.97	306.08	305.13
312.57	312.04	312.11	311.9	313.15	313.87	310.82	311.54	313.43	312.19	312.04	313.1	311.48	313.65	313.24	313.48	313.37	312.96	312.62	313.13	312.81	313.79	312.63	312.89	313.48	312.95	312.29	312.91	312.48	311.8	313.34	313.24	313.19	314.13	312.96	313.66	313.28	312.26	312.06	313.58	312.01	314.13	312.78	313.33	314.28	314.59	313.12	312.89	313.73	313.81
317.88	316.79	317.5	317.6	317.04	317.15	317.71	317.66	316.74	318.15	317.54	315.79	317.89	317.6	317.49	317.19	318.56	316.9	317.58	316.59	316.15	316.74	318.44	316.79	319.13	316.87	316.09	317.85	316.88	317.88	318.12	316.43	317.77	317.8	316.53	317.09	316.03	318.09	317.31	317.8	315.95	315.87	318.58	317.37	317.59	316.56	315.87	316.51	317.68	317.6
303.31	304.72	302.98	302.82	303.8	303.44	303.06	304.33	303.95	303.46	304.62	304.29	304.17	304.64	304.25	302.57	302.93	304.27	303.16	303.61	304.97	304.11	303.46	304.23	301.95	303.81	304.27	303.65	303.41	304	303.3	302.56	304.13	303.01	303.54	304.55	303.41	303.65	304.55	303.69	304.16	304.73	304.28	302.79	304.23	303.78	303.03	303.97	304.76	304.09
294.3	293.31	293.82	294.12	293.36	293.48	294.28	293.93	293.17	293.38	294.44	293.34	294.7	293.95	294.48	294.91	293.8	294.06	294.56	293.71	294.22	294.64	294.4	295.46	292.91	293.97	295.03	293.04	293.88	294.58	293.74	295.23	294.44	292.91	295.11	294.17	293.51	294.46	294.28	294.12	293	294.94	293.3	294.86	293.67	294.47	293.33	294.28	295.87	293.82
304.24	304.08	304.07	304.88	303.89	303.5	303.85	305.42	303.77	302.44	302.93	303.64	303.29	303.22	304.76	302.53	303.3	304.2	303.65	303.14	303.72	303.53	305.21	304.58	304.53	302.64	303.88	305.27	305.9	302.36	303.99	304.59	303.96	303.7	304.48	303.9	302.82	303.99	304.52	303.8	303.76	304.57	304.42	305.46	303.67	303.49	303.89	303.84	304.3	305.26
316.47	318.44	316.33	315.97	316.89	316.12	317.95	317.63	317.64	319	317.95	317.11	316.53	318.41	318.6	316.95	317.39	317.08	318	318.4	317.53	317.45	316.06	318.03	316.56	317.33	317.77	317.8	317.1	315.9	317.37	317.94	316.59	316.08	317.72	317.47	318.14	316.36	316.59	316.15	316.48	316.82	317	317.97	315.65	317.1	317.8	317.02	317.37	318.24
293.91	294.31	294.73	294.17	294.5	293.28	294.67	294.64	294.67	295.55	293.5	294.6	294.34	293.34	293.52	294.69	293.44	293.56	294.95	293.07	294.84	294.54	294.34	294.54	293.77	293.96	293.36	293.72	294.04	293.82	294.23	293.74	293.81	293.54	293.84	294.56	294.69	293.85	293.92	294.9	293.63	293.68	294.48	294.87	294.6	294.39	293.42	293.48	292.91	293.81
314.54	315.26	311.72	311.7	312.98	312.99	312.27	311.49	312.59	312.94	314.14	312.24	312.22	313.68	313.27	311.77	313.47	312.56	312.81	312.56	313.46	312.44	312.9	313.44	312.2	312.43	313.5	312.56	313.22	313.35	312.95	313.21	313.27	312.81	313.78	313.5	312.88	312.39	312.62	313.93	312.27	312.96	312.64	314.19	313.53	312.78	312.59	314.52	316.01	313.08
315.4	316.87	315.59	314.1	317.3	315.48	316.27	316.94	315.99	316.47	315.79	316.17	317.11	316.6	315.1	316.65	315.55	317.36	316.36	317.23	316.8	316.37	317.17	316.31	316.13	316.59	315.88	316.51	315.86	316.54	316.22	316.88	316.48	316.14	315.75	315.56	315.57	315.87	316.83	315.96	315.87	317.38	317.13	316.27	316.68	315.56	317.45	317.24	316.48	317.88
303.61	303.55	303.49	304.34	305.29	303.62	305.48	303.3	305	304.41	304.39	304.36	304.74	305.75	304.89	304.5	305.06	304.31	303.96	305.75	305.93	304.68	306.03	303.81	304.99	304.89	304.58	304	305.29	304.34	303.57	303.95	303.06	304.59	303.27	303.99	304.84	304.98	304.69	303.41	304.35	304.13	303.7	304.13	304.59	304.87	305.36	304.5	304.99	305.6
301.93	300.95	300.81	301.35	301.26	301.07	301.43	302.08	301.18	300.59	299.57	300.83	300.9	300.64	301.42	301.57	300.92	299.24	300.88	301.14	301.95	300.81	301.6	302.08	301.25	300.17	300.15	301.8	301.92	301.06	301.54	300.26	300.45	301.88	301.08	301.49	300.37	301.27	301.8	301.27	301.67	300.15	302.35	301.97	301.72	300.95	301.47	300.86	301.39	301.14
312.1	312.65	314.12	314.28	313.57	314.3	313.4	311.85	313.93	314.05	313.27	313.77	314.02	313.07	312.54	313.62	312.89	313.11	312.48	312.5	313.7	313.88	314.33	311.92	313.06	313.92	314.17	312.58	312.83	313.61	313.88	312.43	313.06	312.06	312.85	312.56	312.61	312.27	312.21	313.42	312.19	313.67	313.2	313.53	314.27	312.74	313.11	312.94	312.66	313.43
318.42	319.34	318.71	319.28	319.36	319.41	318.91	319.59	320.11	319.51	319.92	320.41	319.51	318.76	318.62	318.83	319.64	318.34	319.23	319.84	320.62	319.48	319.01	318.31	319.48	320.22	317.14	317.71	318.76	318.36	319.57	319.34	319.89	318.38	319.62	319.1	319.71	318.88	320.94	318.4	320.45	319.34	318.61	319.15	319.63	318.51	319.21	318.68	318.01	319.75
304.32	304.09	304.27	303.45	305.53	304.56	303.69	304.75	304.22	305.84	305.13	303.61	303.77	302.96	305.63	304.41	305.06	304	305.54	304.46	303.95	306.08	303.4	304.76	303.34	304.5	305.07	305.18	304.32	303.49	304.43	304.22	304.56	305.76	304.03	304.05	304.17	303.63	304.54	304.25	303.01	303.35	304.42	304.93	305.35	304.56	304.75	304.02	304.99	304.46
303.12	302.69	302.48	304.67	302.72	301.65	303.17	302.75	302.73	302.27	303.18	303.41	302.5	303.67	303.3	303.72	304.06	303.16	303.11	303.19	302.49	303.98	301.99	303.65	302.9	302.88	303.15	301.76	301.18	302.24	303.65	303.27	302.41	302.81	303.37	301.8	302.69	302.1	303.06	303.55	302.66	302.63	302.93	301.91	302.61	302.74	304.67	302.61	303.38	303.1
294.49	294.32	294.64	292.99	294.07	294.01	294.26	293.99	294.83	293.69	293.82	294.51	294.99	294.19	294.17	294.41	295.21	294.27	293.91	293.74	293.3	293.57	294.26	295.7	294.39	295.36	294.79	293.63	294.22	293.53	294.09	294.6	295.53	295.65	294.75	293.83	294.24	294.06	295.02	293.79	294.48	294.01	293.36	295.46	294.14	294	293.81	293.47	293.56	294.25
305.71	307.2	308.17	308.18	306.88	305.32	309.1	306.09	307.5	307.37	305.98	308.52	307.33	307.74	308.34	308.01	307.27	308.1	306.73	306.98	307.87	307.87	307.19	307.21	307.43	307.33	307.21	308.63	306.66	306.96	306.56	307.59	307.51	307.12	306.7	308.06	306.89	308.4	306.82	307.62	307.04	307.53	306.84	307.25	308.03	307.56	307.46	307.03	308.02	306.5
309.54	310.33	308.06	308.72	309.39	310.23	307.34	309.93	310.3	309.37	310.19	310.36	310.83	311.06	310.18	309.25	310.91	310.03	310.62	310.14	309.48	309.49	310.95	309.82	308.81	309.98	310.37	309.39	309.97	309.7	308.75	310.03	310.58	309.75	310.64	310.02	310.69	309.29	310.39	309.62	311.33	310.85	311.39	309.03	309.15	309.49	309.7	311.19	309.67	309.58
312.44	313.52	312.23	314.61	313.24	312.47	313.91	313.46	313.54	313.42	312.6	313.36	314.27	313.72	313.07	313.45	313.66	312.93	313.24	313.3	313.12	313.02	312.65	312.66	312.85	313.63	313.17	312.63	312.91	312.26	313.71	314.39	313.5	312.31	312.59	313.1	313.55	313.5	312.28	311.43	313.16	311.48	311.96	313.95	313.38	312.21	312.25	314.1	313.69	313.7
308.25	307.04	306.94	307.85	308.02	307.97	307.03	306.09	307.29	308.4	306.09	306.93	308.03	308.31	307.3	306.89	306.98	306.91	307	307.71	306.37	307.35	306.66	308.43	307.37	308.25	306.44	308.14	308.17	308.25	306.76	307.73	307.33	307.39	307.59	307.71	309.12	308.35	306.13	307.82	307.36	306.1	306.66	308.01	306.82	307.19	307.02	305.64	307.41	307.85
297.44	298.13	297.76	296.91	296.09	296.46	297.13	296.58	296.38	297.11	297.63	296.05	296.73	296.69	297.68	296.83	295.61	296.31	296.51	296.33	295.78	296.49	297.31	297.84	297.78	296.66	296.22	297.29	297.32	296.91	296.43	296.29	296.35	297.49	297.05	296.98	297.95	297.08	297	297.09	296.85	295.46	296.51	297.39	295.3	297.35	296.97	297.55	297.23	297.08
315.02	315.14	314.19	315.58	315.03	315.68	315.25	315.11	315.06	314.43	314.35	314.59	315.58	314.96	314.38	315.14	313.85	315.27	315.1	314.59	314.86	315.47	314.67	315.35	313.25	313.78	313.73	314.66	312.39	315.4	314.65	315.17	314.33	313.47	314.45	315.02	314.57	314.08	314.8	314.11	313.82	314.73	316.06	315.22	314.04	314.71	314.25	314.58	314.87	314.38
315.02	314.46	314.66	313.63	315.15	314.08	314.55	314.36	314.39	315.7	315.04	316.96	314.84	314.45	315.19	314.97	314.27	312.95	314.81	314.13	314.68	314.28	314.74	314.25	314.55	315.72	315.11	313.83	315.46	315.16	313.98	314.28	315.02	315.64	314.75	314.67	313.37	315.65	314.32	314.03	314.17	315.23	314.62	313.55	314.79	315.27	315.47	314.92	315.62	315.4
305.96	304.04	304.61	305.16	305.03	305.61	305.88	304.84	305.91	306.06	306.4	305.01	304.05	304.11	304.23	305.03	305.85	304.65	304.15	304.54	305.7	306.34	306.63	306.38	304.67	305.42	305.88	305.57	305.2	305.99	304.58	305.97	305.07	306.28	306.1	305.03	304.52	304.31	305.02	304.86	304.49	303.26	306.24	305.77	305.49	306.5	306.4	305.48	306.5	305.06
315.59	313.58	314.77	314.64	315.4	314.55	315.44	312.99	315.3	314.69	314.75	314.85	313.93	314.01	314.5	315.04	314.41	314.44	315.51	315.27	314.51	315.2	315.6	315.16	315.08	315.22	315.42	316.27	313.79	315.45	314.58	315.41	314.22	314.04	316.04	315.09	314.59	315.65	315.8	314.48	314.32	316.43	315.35	314.39	315.01	314.62	314.73	314.1	315.25	314.98
303.73	303	303.53	303.75	302.89	303.71	303.16	302.49	305.37	303.39	304.96	304.62	303.71	303.02	302.71	303.42	302.73	302.83	302.64	304.05	304.13	303.33	304.63	304.77	302.97	304.25	304.38	303.86	303.34	302.68	304.07	303.46	303.68	303.83	304.64	301.96	303.45	303.87	303.65	304.64	302.38	305.02	303.89	302.24	303.45	303.98	303.64	302.01	303.1	303.7
313.47	313.28	313.72	313.81	313.77	315.08	314.49	313.54	313.6	315.11	314.45	313.98	312.91	313.7	312.18	315.06	313.48	313.12	313.92	314.5	313.8	313.32	314.48	314	314.46	312.62	313.47	314.68	313.69	314.59	312.44	314.21	315.33	313.94	313.62	313.76	314.11	313.93	314.54	313.85	313.91	312.81	314.17	312.59	313.85	312.8	314.85	313.4	314.35	313.59
310.37	310.44	310.23	310.38	310.43	311.75	309.79	312.22	311.21	310.82	311.41	310.9	310.83	310.41	310.73	311.46	312.06	310.74	311.7	311.5	310.99	311.34	311.29	310.45	310.77	310.91	311.82	311.05	310.08	310.62	310.56	309.42	310.68	309.23	310.04	310.27	312.04	310.51	310.08	311.79	310.54	311.1	311.13	310.71	310.62	310.12	312.08	311.88	310.84	310.41
318.15	317.8	318.28	318.28	318.3	317.03	318.48	317.46	317.29	318.01	318.99	318.55	317.31	318.51	318.99	317.78	318.72	318.34	317.83	318.36	318.23	317.49	316.48	317.35	317.37	318.61	318.11	319.23	318.95	318.14	318.41	317.8	318.18	318.51	317.95	317.44	317.23	318.23	317.34	318.14	319.21	317.71	319	318.73	318.57	318.94	318.5	319.03	318.2	318.05
296.62	295.37	294.47	294.66	296.09	294.39	295.03	294.9	295.65	296.58	294.88	294.95	295.68	295.74	294.38	295.05	295.95	294.53	294.77	296.1	294.18	295.42	293.94	296.67	293.74	295.93	294.91	295.3	295.79	295.46	294.38	294.87	295.77	295.54	296.08	294.99	296.07	296.15	294.99	295.23	295.69	294.88	294.78	297.01	295.24	294.93	294.86	294.71	295.42	295.16
319.39	319.26	317.83	319.32	318.64	318.29	319.42	319.61	318.67	318.32	318.65	318.08	319.32	317.91	318.59	318.49	319.15	317.39	318.3	317.38	318.9	319.8	318.24	318.01	319.02	318.37	319.92	319.1	319.06	316.76	319.47	320.13	318.2	317.64	318.81	318.24	318.56	319.62	317.89	317.17	319.03	316.94	318.62	318.49	319.11	318.21	319.44	317.21	317.94	318.78
310.84	311.58	311.39	310.09	312.17	311.5	311.86	311.08	310.49	310.67	310.88	312.58	311	311.55	311.69	311.93	311.76	312.3	310.04	311.74	312	311.65	310.09	311.2	311.53	312.75	311.59	312.08	312.22	310.61	309.12	312.29	310.38	311.8	310.39	311.29	310.74	311.91	311.63	312.61	313.99	312.31	310.64	311.76	311.49	311.74	310.3	311.48	311.25	311.69
302.34	302.71	303.41	302.34	302.91	303.03	303.1	302.47	302.04	302.01	302.56	302.78	301.31	302.11	302.48	301.43	302.86	302.78	302.68	301.27	302.78	303.03	302.77	302.64	302.04	302.66	301.78	304.04	302.28	303.08	302.39	302.6	302.31	302.86	302.68	303.09	303.19	302.14	303.62	303.29	301.28	303.21	303.36	301.83	301.57	302	303.24	302.48	302.19	302.77
316.11	315.95	314.7	316.56	315.44	316.64	314.59	315.78	316.46	317.06	315.08	315.05	315.83	314.41	315.34	316.22	316.64	315.26	315.24	314.82	315.68	315.31	315.14	315.39	316.28	316.48	314.36	315.68	315.96	315.1	315.43	316.13	316.23	316.36	315.53	315.01	314.46	314.97	316.39	315.26	314.94	316.26	315.69	315.98	316.48	314.86	314.49	315.57	316.56	316.64
313.91	314.6	313.21	313.63	314.12	315.01	312.94	312.93	313.81	313.95	313.61	315.06	315.58	314.37	313.85	313.89	313.74	314.3	313.87	315	314.13	314.35	314.03	314.68	313.73	315.17	313.25	312.97	313.87	312.13	313.64	314.42	313.95	315.08	313.74	313.86	312.49	314.73	314.31	313.94	314.84	313.6	315.09	314.67	314.34	313.65	313.34	313.78	314.25	314.08
296.58	295.83	293.69	294.96	295.22	295.52	294.16	295.01	295.3	295.74	294.41	295.36	295.03	295.24	294.8	294.86	294.74	295.33	294.82	295.42	294.42	294.76	294.75	294.41	293.72	294.76	295.88	295.63	294.96	293.99	294.96	294.71	294.5	294.39	294.8	295.61	295.19	294.63	296.65	295.22	295.83	295.4	294.95	295.28	294.84	292.88	294.49	294.99	295.11	296.22
324.37	324.52	324.82	324.88	324.01	324.31	325.04	323.44	325.22	324.14	324.97	324.5	325.07	324.31	324.38	325.08	325	323.69	324.97	322.96	325.47	325.31	324.18	324.32	324.1	325.12	324.53	323.49	323.49	324.96	323.2	324.22	325.7	324.75	324.47	325.03	323.74	324.96	324.36	323.32	326.17	324.42	325.6	323.93	322.51	324.21	325.4	326.02	324.92	324.4
299.54	301.43	298.97	300.22	299.35	300.2	300.22	299.82	298.6	299.69	300.94	299.52	299.92	299.05	299.63	299.06	299.69	300.68	301.36	300.62	299.05	299.23	299.66	299.46	301.57	300.29	299.21	299.58	300.58	300.61	300.36	299.85	299.24	299.52	300.3	300.4	300.77	300.23	300.75	300.09	299.92	301.29	299.82	300.4	298.61	300.05	300.36	300.52	299.18	299.82
328.02	327.08	326.79	325.14	325.72	325.93	327.82	326.44	326.81	327.01	326.41	327.3	328.41	328.07	326.73	327.86	327.16	327.32	327.19	328.99	326.37	327.07	327.82	327.6	326.57	328.03	327.13	327.73	326.53	326.14	327.09	325.15	327.45	326.08	327.34	327.47	326.1	327.31	327.52	326.43	326.94	325.85	327.74	327.26	328.14	326.29	327.01	327.68	326.54	326.2
317.64	317.9	316.84	317.36	318.02	316.75	316.86	316.64	316.47	317.44	317.44	317.48	318.02	316.77	316.93	317.6	318.08	318.25	317.41	318.78	317.85	317.96	317.36	317.49	317.2	317.64	317.66	317.96	317.24	317.17	316.61	317.72	318.08	316.59	316.58	316.53	316.62	316.9	316.48	316.62	317.72	317.03	315.51	318.65	318.6	317.66	317.69	316.42	316.74	318.54
305.63	305.41	304.4	304.55	305.11	306.14	304.8	304.78	305.09	304.9	304.56	305.11	305.6	306.95	305.39	305.39	306.05	305.65	305.02	305.51	305.23	305.87	305.38	305.66	305.45	305.21	306.04	304.3	306.11	305.7	306.23	305.42	305.21	305.31	305.36	304.35	305.36	306.33	306.51	306.12	306.99	305.8	305.68	305.43	306.4	306.63	305.71	305.74	304.83	306
327.96	327.64	327.67	327.77	327.98	328.21	328.39	327.9	328.87	328.18	328.51	327.25	327.45	327.93	329.14	326.36	326.84	327.52	328.76	325.24	327.72	327.25	327.21	328.81	328.98	328.35	328.66	328.2	328.13	327.73	327.19	329.03	327.27	327.75	328.37	326.29	327.95	327.75	328.59	327.9	326.92	327.71	328.49	328.21	328.17	328.18	328.72	326.75	327.82	327.41
305.59	304.97	305.75	305.64	306.54	305.03	305.67	305.24	305.63	304.21	306.38	304.84	305.27	305.55	306.74	305.61	306.12	305.92	305.53	304.4	306.58	305.4	304.93	305.47	305.27	306.5	305.97	306.09	306.4	304.91	304.33	304.81	306.11	305.65	306.37	305.89	304.78	305.56	305.04	304.88	305.52	304.16	304.48	305.45	305.2	305.01	304.76	304.6	305.81	305.5
302.59	302.29	302.93	301.89	302.63	302.22	303.14	303.97	303.66	301.23	303.23	302.34	302.34	301.92	302.18	303.55	301.75	302.64	302.49	302.72	302.42	301.59	303.77	303.13	302.95	302.24	303.09	302.49	303.51	302.74	302.68	301.89	302.62	302.19	303.48	302.05	302.99	302.86	303.44	302.68	302.24	302.27	302.47	303.2	302.9	302.12	303.46	301.37	302.42	302.18
300.66	300.3	300.49	300.3	300.2	300.14	303.13	301.03	300.92	300.05	299.66	299.35	301.16	300.53	301	301.77	301.48	302.1	300.86	300.35	301.15	299.98	301.05	300.54	300.94	301.26	301.26	301.55	299.5	301.87	300.21	301.32	300.66	302.05	300.6	299.99	301.54	300.92	300.8	301.59	300.56	300.71	301.64	300.65	300.78	301.84	301.98	300.17	300.25	300.97
314.64	315.77	315.66	315.98	315	314.48	314.48	314.93	315.31	315.39	316.27	313.56	315.08	314.27	315.86	315.21	314.18	314.46	314.3	314.35	314.27	314.83	314.97	313.01	314.86	314.41	314.26	315.71	314.31	314.45	314.78	315.08	315.06	314.55	315.34	315	314.67	314.16	313.86	314.16	316.62	313.83	315.33	316.21	315.91	315.09	315.64	314.67	313.71	314.93
324.39	325.11	324.53	324.36	323.61	324.45	324.46	325.41	324.53	323.73	324.81	324.48	324.33	324.36	323.84	324.3	324.52	324.62	326.16	322.75	325.35	324.22	325.53	323.14	324.33	324.67	324.45	325.02	324.6	323.5	325.72	324.74	324.2	323.44	324.66	324.88	323.69	325.1	323.55	325.55	325.27	324.31	323.46	324.62	324.52	324.94	324.24	325	324.04	322.78
303.76	303.24	303.71	303.37	303.57	304.12	303.14	302.8	302.9	303.35	302.72	302.49	303.43	302.69	304.11	303.74	302.13	303.68	302.28	304.31	304.62	303.5	303.63	303.82	302.09	303.08	303.26	303.89	303.14	302.1	303.29	303.48	303.74	304.63	303.25	303.89	303.18	304.12	304.45	303.67	302.73	302.66	302.52	303.85	304.88	304.76	301.58	302.63	304.32	303.51
311.97	313.05	313.05	313.63	312.61	312.49	311.73	312.3	312.29	313.36	313.39	312.86	312.28	312.71	313.17	310.66	312.65	312.76	312.75	312.32	312.91	312.82	313.38	311.41	311.74	313.59	312.81	311.52	312.4	313.27	313.24	311.55	312.98	313.48	312.82	311.74	311.61	312.79	311.75	314.17	312.52	313.22	312.52	312.93	312.16	312.71	312.58	313.28	312.2	313.04
315.74	314.61	314.52	314.12	314.8	313.91	314.51	315.33	314.38	314.29	314.97	313.71	314.55	314.19	313.67	314.64	312.85	314.27	315.68	314.81	316.11	312.14	313.72	314.52	315.07	313.79	313.68	314.08	314.51	314.94	314.37	314.36	313.61	313.52	312.56	313.99	314.34	314.44	313.49	313.84	314.24	314.47	315.46	313.86	314.42	315.15	314.35	314.14	313.74	314.26
304.62	304.87	304.9	304.33	304.74	306	304.15	304.67	303.89	304.7	303.8	304.92	304.12	304.25	305.83	304.93	305.22	304.75	304.95	305.76	303.43	304.28	305.18	305.04	304.86	306.15	305.28	304.39	305.24	304.08	305.56	305.16	304.73	303.46	304.58	303.92	304.11	305.17	303.63	303.96	305.33	305.21	304.41	304.7	304.39	304.58	304.76	303.87	304.41	305.34
304.52	304.3	303.81	305	304.64	305.17	303.42	304.4	305.45	303.92	304.85	304.57	303.9	305.18	304.28	304.45	305.41	304.76	304.45	305	304.22	304.66	303.82	305.02	303.91	304.9	304.94	304.91	305.89	303.84	303.33	305.78	305.01	303.23	303.77	305.35	305.6	304.32	304.88	304.93	305.22	305.91	303.26	303.88	303.22	304.54	302.4	305.73	304.02	304.69
310.17	309.54	311.8	311.57	311.2	311.69	310.98	310.91	311.36	310.64	310.09	309.07	309.72	309.59	311.91	311.46	310.62	310.83	310.95	311.11	311.38	311.44	312.15	309.98	311.65	310.57	310.07	311.6	311.11	311.65	309.86	311.32	310.86	310.83	310.87	309.99	311.41	310.96	310.05	311.08	310.64	311.19	310.37	312.07	310.15	310.18	311.81	310.57	312	310.61
310.03	308.54	308.67	309.59	307.35	308.46	308.95	309.41	307.15	308.26	309.05	308.81	309.36	309.42	308.33	307.72	308.47	308.46	308.45	308.48	309.27	308.72	309.76	307.63	308.63	307.33	308.12	309.23	309.57	309.07	308.8	308.96	308.53	309.21	308.87	309.18	308.65	308.38	309.51	307.65	308.51	308.52	308.07	309.8	309.44	308.68	308.76	308.91	308.29	308.83
324.87	325.58	326.06	325.91	323.73	325.47	324.49	324.33	325.01	323.92	324.09	324.55	324.61	325.62	325.48	323.58	324.33	324.54	324.52	324.31	324.21	323.93	324.45	324.52	324.8	325.12	325.8	324.23	325.11	325.28	324.5	324.27	323.61	325.54	324.41	323.76	325.56	324.19	325.52	323.48	324.82	325.04	325.54	324.63	323.81	324.22	324.37	324.18	324.54	324.28
312.99	313.78	313.79	314.14	315.31	315.04	315.51	314.77	314.42	314.91	313.64	314.48	314.54	314.17	315	314.71	312.98	313.98	314.04	313.25	314.08	313.15	313.33	314.63	314.57	314.82	314.04	314.44	313.26	314.36	313.66	314.87	314.67	314.08	314.19	314.31	314.06	313.26	313.23	314.34	314.14	313.7	313.08	312.97	313.74	314.5	314.41	314.81	314.58	314.01
316.12	316.13	319.05	317.33	317.48	317.71	317.41	316.51	317.26	317.34	318.69	317.6	316.83	318.59	317.98	317.73	318.19	317.89	317.8	318.12	316.9	317.62	317.93	316.12	315.72	316.66	317.4	318.7	317.02	317.2	318	315.88	316.97	318.56	318.44	317.79	316.83	316.88	316.05	317.41	318.07	317.06	317	317.62	317.33	318.95	316.5	316.92	317.38	316.85
310.31	309.35	309.91	309.06	309.82	310.03	308.42	309.83	309.91	310.37	309.14	311.1	309.29	309.47	310.39	309.86	310.15	309.01	310.42	308.99	310.4	309.78	310.07	309.79	309.27	310.37	309.59	310.55	309.18	310.6	309.68	310.27	310.23	309.28	309.02	308.87	309.89	309.58	309.85	309.26	310.37	310.47	309.98	309.18	308.46	309.03	309.12	308.53	309.03	309.53
311.78	311.4	311.77	311.72	311.39	311.9	310.86	312.33	311.34	311.96	310.21	312.59	311.78	311.21	311.59	311.21	311.1	311.67	311.82	311.3	309.87	311.28	311.83	311.42	311.19	310.2	311.79	311.41	311.32	311.41	311.23	311.29	313	311.36	311.68	312.43	311.36	311.63	311.39	311.47	312.5	311.2	310.95	310.53	311.94	311.49	311.08	312.41	312.49	312.81
306.85	306.75	308.17	305.78	306.09	306.97	305.78	306.59	307.36	305.64	307.36	306.61	307.64	306.96	305.29	307.06	305.38	305.98	307.6	306.4	305.77	306.71	306.33	306.22	307.66	306.24	307.07	306.81	308.05	306.17	306.24	306.88	306.21	306.95	306.65	307.23	307.05	307.15	306.23	305.43	306.21	306.82	307.34	305.02	306.8	306.45	306.69	308	306.93	306.65
306.44	305.32	308.75	307.24	307.56	304.82	307.12	305.87	306.56	306.67	307.1	306.7	306.13	306.97	306.17	305.36	305.73	306.59	306.89	306.69	305.91	306.64	305.94	306.56	305.41	307.79	306.71	307.12	306.03	306.48	305.3	305.9	306.66	306.87	307.31	307.51	305.86	304.64	305.71	304.77	306.86	305.92	306.42	306.21	307.78	306.89	306.45	306.49	306.46	304.95
310.61	310.94	310.1	311.29	310.43	311.09	310.74	310.8	310.54	312.13	309.96	310.91	311.09	308.92	309.59	310.86	311.1	311.61	310.71	310.66	311.88	309.99	310.57	311.81	312.72	309.8	309.73	310.09	311.11	311.73	309.5	311.01	310.67	310.09	310.57	310.88	310.34	310.37	311.47	309.71	311.26	311.32	312.02	309.98	312.01	311.13	309.51	309.8	310.67	311.53
316.67	315.92	315.38	316.66	316.59	315.25	315.3	315.25	316.09	315.71	316.47	316.35	314.95	316.29	314.26	316.83	314.65	315.23	316.57	315.67	317.27	315.61	316.01	315.96	315.94	313.93	317	316.26	316.78	315.99	314.71	316.18	315.82	316.07	316.06	315.97	315.71	314.74	315.32	316.05	316.43	315.71	315.96	316.16	315.75	315.47	316.14	315.53	316.09	315.87
310.79	309.52	310.29	310.85	312.22	311.8	310.18	312.4	311.32	310.33	311.52	311.74	311.31	310.18	310.45	310.61	311.81	310.85	310.87	311.1	310.69	310.62	309.45	311.99	310.94	311.39	311.01	310.12	310.73	311.8	310.86	310.36	310.6	310.54	311.01	311.71	310.81	309.87	310.98	311.59	310.35	309.43	309.23	310.77	311.21	310.35	311.52	310.18	311.33	310.42
315.37	314.54	314.33	315.16	314.99	314.55	314.65	313.27	314.66	314.61	314.97	314.8	315.5	315.18	313.47	314.75	315.02	314.85	315.87	315.96	313.9	315.62	315.2	315.13	315.8	313.77	314.74	314.14	314.7	315.87	313.88	314.63	313.7	315.16	316.41	314.58	314.43	314.62	315.34	315.95	314.32	314.74	313.58	314.47	315.32	314.54	314.14	314.95	314.05	314.37
326.78	327.1	327.31	327.41	327.57	326.68	327.52	326.73	327.87	326.77	326.24	327.45	326.17	326.96	327.01	327.61	327.62	326.84	325.73	327.76	326.6	327.27	326.11	325.94	327.69	325.86	327.09	327.13	328.27	327.23	328.49	328.05	327.36	327.19	326.04	327.25	326.7	327.75	327.05	327.61	326.39	326.27	326.57	328.04	326.22	326.71	327.64	327.34	326.77	327.21
302.77	302.74	302.17	302.94	301.81	302.18	302.85	302.69	301.81	302.29	303.13	302.7	302.14	301.8	301.82	302.26	302.65	302.59	303.16	301.93	302.63	303.13	302.85	302.66	302.17	303.03	303.11	302.62	302.86	303.18	303.02	301.27	303.05	303.26	302.63	303.5	303.11	302.95	303.03	300.97	302.17	302.05	303.08	301.83	303.15	302.59	302.71	302.71	302.54	302.28
312.89	312.67	313.3	314.92	312.68	313.09	313.25	312.77	312.21	313.4	312.06	313.03	314.1	313.7	312.88	314.28	312.57	314.16	313.67	314.8	313.95	314.03	313.17	313.6	314.15	314.07	313.53	313.29	313.15	311.78	313.74	313.46	313.87	314.07	313.4	312.83	312.49	313.45	313.85	313.45	313.61	312.49	312.22	314.38	313.24	313.07	313.58	313.42	313.44	313.53
295.54	295.03	295.63	295.35	296.44	295.56	294.8	295.83	294.49	294.66	295.29	295.75	295.31	294.64	294.78	295.98	294.27	294.89	295.66	295.02	295.31	296.06	295.82	295.75	296.03	296.2	294.34	294.91	294.02	294.68	295.08	293.73	295.94	295.4	293.92	293.95	295.16	292.85	294.8	295.01	295.38	294.6	295.29	294.61	295.39	296.02	295.4	295.8	296.01	295.95
304.93	304.93	304.08	305.95	306.08	305.68	306.54	304.59	305.47	304.54	305.59	304.05	306.14	305.21	306.11	305.91	304.47	304.99	304.65	304.99	304.93	306.36	306.05	305.1	305.81	305.05	303.9	305.57	304.95	304.74	304.7	305.29	304.73	305.13	305.56	304.96	305.42	306.12	305.76	305.8	305.68	304.68	305.55	304.31	306.73	305.18	305.29	304.82	304.29	306.14
295.38	294.9	293.97	294.05	295.26	295.74	295.35	294.85	294.95	296.01	294.33	295.37	295.16	295.26	295.93	295.18	294.95	294.84	294.72	295.43	293.93	294.32	294.57	296.2	295.27	294.62	294.61	294.83	295.4	295.28	294.95	295.71	296.14	295.66	293.96	293.95	295.63	295.59	293.57	294.88	294.78	294.41	294.22	294.56	293.27	294.65	293.92	294.46	295.5	295.14
306.49	306.48	305.32	306.55	306.32	306.88	306.24	305.38	305.16	306.38	306.49	305.18	307.18	305.13	305.24	306.48	307.38	307.32	305.76	306.88	305.89	306.83	306.13	307.22	306.45	305.61	305.98	307.1	308.09	305.61	305.14	305.29	305.92	305.14	306.37	306.6	305.77	305.42	306.84	305.53	306.67	305.25	306.02	306.7	307.84	305.28	305.55	305.62	306.71	306.06
296.95	297.54	296.5	296.59	296.45	297.13	297.63	298.21	296.41	297.28	297.43	296.15	298.06	296.42	296.31	298.08	296.79	297.2	296.69	297.21	297.4	298.16	296.95	297.03	295.92	295.91	296.22	295.84	297.8	297.74	299.56	296.57	297.48	296.67	297.04	297.42	296.6	296.91	296.56	298.13	297.32	297.18	297.12	297.17	297.2	296.95	297.11	297.06	297.42	296.37
313.09	312.86	311.56	313.35	312.7	312.29	312.73	311.22	312.3	312.1	310.46	311.38	312.85	312.91	312.98	312.79	312.56	312.39	312.79	312.03	313.54	312.05	312.71	312.78	311.95	312.83	313.12	311.15	312.59	312.4	314.5	311.58	311.88	313.37	312.79	312.23	311.05	312.04	312.08	312.5	313.14	312.53	312.32	312.63	312.37	312.56	313.8	312.37	313.91	312.85
305.38	306.34	305.3	306.17	304.44	304.84	304.73	305.65	305.91	304.75	305.12	305.87	306.6	305.49	305.44	304.93	304.44	304.86	305.52	306.27	306.11	305.62	304.65	305.57	306.13	305.18	304.3	304.76	305.95	306.4	306.69	305.11	305.72	305.07	304.2	306.3	306	305.22	304.86	304.81	304.87	305.56	304.12	304.99	304.71	304.72	305.29	305.29	304.63	305.44
301.9	300.97	300.23	300.33	301.26	301.4	301.19	301.35	300.67	300.65	300.29	301.1	300.42	300.71	302.58	301.88	300.92	300.93	300.36	301.56	301.86	301.66	300.26	300.18	300.98	300.95	301.92	300.89	301.22	300.77	302.2	300.76	300.49	300.83	301.21	300.88	301.8	301.29	300.96	301.64	301.33	300.42	302.01	300.81	302.34	302	301.03	300.96	300.05	302.67
302.14	302.1	302.28	301.39	301.26	302.31	302.84	302.93	301.71	302.61	303.4	302.79	301.75	301.47	303.09	302.01	302.34	301.32	301.88	303.64	301.54	302.19	303.41	302.14	301.93	302.47	302.38	302.28	302.74	302.98	303.38	302.58	302.8	302.12	301.94	303.58	301.85	303.06	301.78	302.21	302.1	303.98	303.34	302.47	301.57	302.09	302.63	301.65	302	302.57
313.38	314.32	313.02	312.19	313.19	312.92	313.68	313.75	314.87	315.59	314.42	312.91	313.52	313.76	313.51	313.77	314.98	314.22	313.46	314.22	312.2	313.25	314.5	313.65	313.3	314.78	314.7	313.4	314.48	314.3	312.95	314.33	313.04	313.9	312.72	314.26	314.87	314.84	314.22	313.35	313.28	313.52	314.17	313.47	314.72	312.82	313.84	314.26	312.93	314.83
295.49	293.42	293.45	294.92	293.08	295.24	292.84	294.74	293.3	294.99	293.3	293.48	294.09	295.47	294.52	294.13	294.92	293.71	295.04	294.25	293.62	294.17	294.4	293.69	295.2	294	294.06	295.18	294.38	294.68	293.88	295.24	291.48	293.81	294.03	295.31	294.11	293.77	292.96	292.99	294.39	293.95	294.25	292.7	295.22	295.36	294.18	293.7	294.32	294.56
320.12	318.92	319.9	318.82	318.2	318.62	319.44	318.24	318.76	319.41	319.4	319.72	319.1	319.49	319.27	318.51	319.7	319.71	320.17	319.12	319.59	318.46	318.47	319.94	319.54	320.6	318.88	319.89	319.86	317.43	317.85	319.88	318.49	318	318.12	319.85	319.69	319.89	318.51	319.07	320.19	318.48	318.8	318.4	319.76	319.33	318.92	320.29	319.22	319.45
304.32	304.74	306.54	304.06	305.03	302.98	304.66	303.85	304.08	304.82	305.27	305.67	305.22	305.36	305.35	305.38	304.45	303.62	304.83	303.68	305.66	303.86	306.93	305.22	304.51	304.3	304.31	303.73	304.58	304.45	305.48	304.44	305.18	305.8	305.36	305.1	305.23	305.79	305.06	305.53	305.94	305.65	303.59	306.32	303.84	304.64	305.17	305.78	305.36	304.51
306.55	306.68	307.99	308.36	306.88	305.99	307.99	306.34	307.72	307.29	306.02	307.04	306.07	306.76	305.62	307.26	306.08	307.07	306.97	308.03	306.73	307.04	306.58	308.18	307.5	306.39	307.2	308.2	306.26	307.51	307.18	307.26	306.66	307.24	306.42	308.02	307.92	307.32	308.38	308.78	306.86	307.46	306.05	307.43	307.3	306.51	306.26	305.53	307.36	306.92
324.89	324.43	323.74	323.81	325.23	324.72	325.33	324.95	323.9	324.56	324.15	325.2	325.64	323.18	323.17	323.45	324.32	325.12	324.79	324.4	323.4	324.67	326.14	324.48	324.45	323.98	324.38	325.03	324.27	324.65	322.81	324.51	324.31	323.67	325.63	325.47	325.46	323.78	323.48	324.35	324.1	324.23	324.23	324.08	326.13	324.64	324.41	324.53	325.18	324.88
294.35	293.88	293	294.64	293.49	293.57	295.02	294.35	294.66	294.51	293.25	293.08	294.01	293.88	293.84	294.53	294.25	294.3	292.83	293.85	294.15	294.44	293.57	294.26	293.88	293.83	294.29	293.43	293.18	293.89	294.24	294.48	293.38	293.86	293.44	293.16	293.99	293.32	294.91	294.33	292.61	294.83	292.35	292.78	294.15	294.02	293.49	293.59	294.05	294.52
313.39	314.07	313	312.23	312.92	313.48	312.12	313.66	313.78	313.39	312.57	313.76	313.51	313.72	313.19	314.02	312.73	314.83	314.41	312.08	313.02	314.59	313.57	312.26	313.86	313.3	314.38	313.86	312.51	314.23	313.85	312.98	312.23	312.04	313.11	312.68	313.53	313.79	312.85	312.32	312.32	312.86	312.9	313.47	313.03	314.36	313.84	313.33	313.33	313.28
312.28	310.79	312.51	313.64	313.47	312.56	312.13	313.31	312.3	312.45	312.3	311.49	313.61	312.93	313.03	311.78	310.93	311.16	311.77	312.5	312.08	312.39	312.95	311.46	312.34	311.82	311.99	312.34	311.3	312.19	311.85	311.75	311.26	312.23	312.59	311.05	311.57	312.85	311.57	312.76	312.63	312.04	312.04	312.41	312.17	313.17	310.67	312.58	311.87	312.23
306.03	307.02	306.94	305.89	305.74	306.13	307.22	305.32	306.79	305.83	305.66	306.7	306.19	307.07	306	306.15	306.71	307.19	307.16	307.29	308.48	307.15	306.3	305.83	305.86	307.2	306.1	305.71	305.48	305.63	305.57	306.98	305.45	303.84	305.5	305.02	306.1	306.58	307.03	306.13	306.55	305.47	306.46	304.8	305.17	305.42	305.46	307.28	306.06	305.77
305.27	306.37	304.37	305.37	304.63	304.3	304.98	305.45	304.77	305.4	305.29	306.7	304.65	305.57	304.77	306.37	305.98	305.79	305.57	304.88	304.81	304.85	305.38	305.94	303.93	304.68	305.17	305.04	305.33	305.23	304.97	303.8	305.92	305.3	304.5	304.24	305.6	305.72	305.58	304.26	306.2	305.09	305.66	305.3	304.85	304.43	304.62	305.56	304.77	304.58
296.25	296.91	297.42	297.85	296.08	296.25	298.16	296.01	295.61	296.75	296.5	296.82	297.22	296.75	296.66	297.4	297.39	295.68	296.44	296.7	296.76	295.15	296.97	296.35	296.81	295.19	296.94	298.04	295.82	296.98	297.19	295.93	297.53	298.51	296.12	296.87	296.61	296.01	297.63	297.63	297.27	296.55	296.93	296.95	297.31	295.7	296.53	297.57	296.62	296.38
316.72	316.23	317.49	316.1	317.72	316.77	316.1	316.52	316.92	317.16	317.53	316.45	316.4	316.7	316.33	317.54	316.4	317.61	316.58	318.27	317.45	317.68	316.91	317.26	316.29	316.68	316.72	316.33	318.2	317.01	316.01	317.08	316.58	316.66	317.4	317.11	317.61	317.31	318.16	318.05	317.52	317.22	316.3	316.94	318.92	318.06	318.32	317.21	317.75	317.32
313.73	313.14	313.62	314.33	314.58	313.11	312.76	312.73	312.34	312.31	313.98	313.02	313.45	312.91	312.62	313.14	313.53	311.87	313.14	312.83	313.78	314.65	312.15	312.02	312.96	312.59	312.31	312.84	312.91	315.28	313.88	312.96	313.37	312.57	311.28	313.84	312.98	312.94	313.78	313.39	312.36	313.2	312.7	314.12	313	313.45	312.48	314.09	313.88	312.83
323.7	324.47	324.55	324.45	324.33	324.22	324.98	323.36	326.09	323.69	323.89	323.99	325.1	324.1	324.89	324	325.62	325.29	324.58	323.03	323.86	324.58	324.37	324.7	324.65	324.04	326.11	324.89	324.89	324.9	324.29	326.06	323.71	324.67	325.61	324.71	324.82	324.63	325.4	324.55	325.25	323.85	324.04	323.77	324.43	323.38	324.78	324.44	324.2	325.85
304.5	306.15	304.96	303.77	303.68	305.1	306.73	305.9	306.17	304.77	305.88	305.2	304.23	305.28	304.79	306.9	304.02	304.83	305.17	306.38	304.92	305.7	305.56	304.73	304.07	305.67	304.41	304.45	304.07	306.25	304.64	304.22	305.91	304.95	305.82	305.21	304.56	306.03	304.88	306.33	304.71	304.86	305.18	305.13	304.25	304.54	304.84	304.78	305.6	305.06
304.52	304.81	304.73	304.66	306.78	304.94	305.41	306.31	305.32	304.3	305.8	304.31	305.29	304.18	305.62	305.51	305.05	305.42	303.84	306.5	304.86	304.83	304.07	304.74	305.63	305.54	306.44	304.53	305.76	306.96	305.22	303.99	305.25	304.65	305.03	305.8	304.25	305.53	305.9	305.16	305.37	304.59	305.09	306.1	304.91	304.69	305.51	304.44	306.11	306.18
304.67	304.04	305.09	305.09	306.07	306.07	305.03	303.97	304.58	305.4	305.86	305.45	304.33	303.88	305.41	307.12	304.59	305.77	307.15	304.25	304.66	305.79	304.58	305.7	306.19	305.56	305.25	305.38	305.36	305.27	305.29	305.22	305.77	304.1	306.54	305.1	304.73	306.6	305.34	305.98	305.51	305.75	304.66	304.44	305.91	305.59	305.35	305.14	305.85	304.7
323.3	324.74	325.92	325.57	324.95	323.82	324.77	323.49	324.5	324.64	324.09	323.85	325.41	323.41	323.97	324.45	325.03	324.08	324.32	325.32	325.15	325.28	324.84	325.32	325.12	324.81	324.28	324.41	324.34	325.16	324.6	324.24	324.53	323.53	325.45	325.18	324.58	324.98	324.62	325.12	325.46	324.92	326.67	325.19	326.49	324.86	325.27	324.32	324.23	323.75
303.83	304.12	303.98	303.06	305.02	305.21	305.25	304.97	304.16	305.2	305.64	305.63	304.87	304.23	306.29	305.4	305.74	305.6	304.18	306.04	306.05	305.27	304.65	304.71	304.92	305.8	306.03	305.16	305.26	306.07	304.28	305.54	306.55	305.51	305.77	305.16	306.32	304.91	305.77	304.72	304.33	305.35	305.62	304.97	305.15	306.29	303.86	304.6	305.66	305.19
314.75	315.5	315.51	315.65	314.25	317.06	315.16	314.5	315.17	317.05	314.75	312.78	314.94	314.37	313.7	315.48	314.92	315.6	316.15	314.52	314.18	314.1	315.12	314.91	314.58	315.52	315.23	314.94	316	315.56	314.88	314.96	315.46	315.31	315.75	315.05	314.52	314.72	314.82	315.24	316.3	316.28	314.31	314.9	315.61	315.03	315.76	313.86	314.98	314.81
302.43	302.36	303.02	302.79	303.36	303.19	301.87	303.13	302.66	302.08	304.35	302.48	302.99	302.73	303.12	302.39	302.37	303.29	303.26	302.26	302.34	302.96	302.47	302.2	302.18	302.51	304.14	303	302.04	302.99	303.55	303.08	303.98	302.91	301.8	302.51	302.14	303.19	302.71	303.21	303.34	303.6	303.47	302.64	304.22	302.63	303.44	302.66	303.02	302.63
291.27	294.79	293.95	293.76	295.21	293.92	293.33	293.48	294.51	293.83	293.96	294.76	293.92	294.69	294.09	293.9	294.08	293.39	295.68	293.08	294.91	294.04	293.99	295.85	294.6	295.23	293.91	294.27	294.38	292.93	294.3	293.96	293.93	293.01	294.44	294.34	293.83	293.54	295.47	293.8	293.95	293.9	293.62	293.68	294.7	294.28	295.33	293.89	295.09	293.75
306.96	307.36	308.2	305.44	305.92	305.5	306.33	307.08	306.42	305.7	305.15	306.93	307.75	305.49	306.56	307.58	306.59	306.67	306.56	307.41	306.06	306.44	306.75	306.42	305.45	306.63	305.59	306.51	307.25	306.31	306.43	306.01	306.5	306.1	306.64	306.23	306.56	305.99	306.18	306.56	306.07	308.12	306.76	307.14	306.01	306.73	306.85	305.48	306.7	306.65
328.59	328.64	327.95	329.27	328.99	329.16	328.81	327.76	329.3	329.75	328.84	327.83	329.3	329.59	329.75	329.57	327.94	328.74	328.53	326.79	328.53	329.27	328.1	328.37	328.99	327.3	327.63	328.41	328.23	329.38	328.25	329.21	329.03	329.32	328.63	329.52	328.71	328.63	330	328.46	327.78	329.5	329.49	328.26	328.5	329.19	327.57	327.89	328.19	328.96
315.04	315.23	315.14	315.31	315.7	314.84	315.39	315.43	315.89	314.93	313.55	315.47	315.63	315.68	315.14	315.84	314.52	314.14	315.09	314.1	315.8	315.65	313.93	314.53	316	314.64	315.48	314.51	314.4	314.78	313.9	313.82	316.04	314.38	314.82	315.32	315.13	315.59	315.77	314.47	315.34	315.15	315.34	314.71	315.88	314.99	315.35	314.63	316.06	315
305.99	305.84	304.61	305.85	306.02	305.43	304.82	304.52	306.7	304.34	304.91	305.14	305.91	306.5	305.93	305.94	305.89	306.33	304.75	306.95	306.53	305.06	305.32	304.74	306.86	305.41	306.27	305.38	306.07	305.06	305.33	306.12	305.15	306.48	304.72	306.4	305.19	305.47	304.74	304.99	305.47	306.02	305.21	305.29	305.09	304.07	306.01	305.4	304.71	305.61
294.6	295.04	295.32	295.75	295.41	294.62	295.57	294.65	296.09	295.25	294.68	296.16	295.46	294.09	294.51	294.7	295.18	295.55	293.64	295.15	295.35	295.87	295.83	296.04	295.07	294.69	295.25	294.91	293.99	294.93	295.66	294.95	295.12	295.92	294.98	294.14	294.52	295.21	294.8	294.1	295.74	295.65	294.12	294.51	295.01	295.54	294.94	294.91	294.65	295.31
311.93	313.61	313.95	314.72	312.61	312.86	314.42	312.59	312.33	312.81	313.27	313.21	314.08	312.37	313.11	313.43	313.25	312.69	313.91	313.32	313.4	313.59	312.88	312.59	312.33	314.78	312.85	313.61	314.12	313.04	313.88	313.03	313.59	312.91	313.87	312.82	313.29	313.84	313.36	314.12	314.21	313.9	313.16	312.44	314.22	313.36	312.88	313.27	314.09	313.49
303.44	301.76	302.66	302.37	302.85	301.85	302.06	302.11	300.38	302.34	302.38	301.87	303.05	302.8	302.77	303.64	302.37	303.14	303.71	301.02	301.74	302.32	302.33	302.14	301.52	303.22	302.61	301.26	302.26	302.04	303.38	302.27	302.12	303.93	302.74	302.03	302.18	302.92	303.13	303.44	301.78	302.39	302.15	302.74	301.32	301.56	303.06	301.99	301.98	301.87
317.91	317.31	317.95	317.62	318.47	317.73	318.48	318.69	318.13	318.23	317.51	318.74	317.63	317.24	317.57	317.77	317.86	318.09	317.59	318.25	318.34	318.4	318.13	319.68	319.16	317.59	318.37	319.07	317.22	318.05	318.37	317.78	319.4	318.27	317.25	318.11	318.12	319.01	317.72	319.55	317.13	318.47	319.15	317.9	317.08	317.63	318.79	318.25	318.61	318.39
313.67	313.83	313.62	313.17	314.56	312.7	313.65	313.89	314.26	313.78	313.59	315.41	314.24	313.82	313.77	313.57	313.31	313.97	314.93	314.75	314.19	313.51	313.38	313.51	313.23	314.56	313.87	313.95	313.95	314.12	315.1	313.35	314.24	314.26	314.29	314.61	313.61	312.98	313.72	314.12	313.72	314.02	314.48	314.98	313.41	313.66	314.72	313.3	314.76	313.79
295.03	294.05	295.31	295.21	294.84	294.31	295.43	295.58	295.74	294.92	294.87	295.41	295.33	293.52	294.84	296.27	294.93	295.42	294.97	294.83	295.75	294.09	295.34	294.94	295.98	294.64	294.18	296.49	293.44	293.87	293.84	294.52	294.9	295.34	294.25	294.77	296.05	295.36	295.86	294.35	294.43	295.28	295.8	295.19	295.89	294.59	294.81	294.65	295.57	293.87
310.63	309.6	310.3	311.27	309.48	308.84	309.31	309.4	310.55	310.18	310.42	308.99	309.12	309.67	311.17	309.14	309.66	309.3	309.85	311.6	310.31	308.16	309.91	310.35	310.6	309.13	310.72	308.9	310.46	309.84	310.62	309.29	309.74	309.98	309.18	309.71	310.62	309.24	309	309.41	308.77	309.99	309.68	310.77	309.69	309.69	308.9	309.1	310.41	309.13
317.84	315.7	316.79	317.22	317.45	316.68	318	317.19	318.11	318.69	317.2	318.53	318.15	316.39	317.99	316.78	316.81	318.36	317.9	318.34	317.13	317.4	317.24	319.07	318.4	317.08	316.57	317.89	316.83	316.71	317.39	317.3	317.07	317.86	316.78	317.19	317.89	317.15	317.18	318.11	317.26	317.7	317.58	318.18	317.31	316.68	317.69	316.84	317.57	316.89
312.77	313.21	313.62	312.68	313.81	313.15	313.16	313.87	312.28	313.72	313.1	311.07	313.6	312.29	312.71	312.83	311.84	311.94	311.39	312.94	313.27	312.33	314.01	312.62	312.55	312.46	312.44	312.53	314.64	313.5	313.59	312.04	312.77	312.48	313.11	312.85	313.52	313.96	313.25	312.86	313	312.97	313.52	312.8	312.61	312.95	313.26	312.03	313.46	312.8
313.55	312.56	312.78	313.62	313.79	314	312.35	313.86	313.72	313.31	313.03	313.11	313.2	313.57	312.68	311.94	312.92	312.77	312.83	313.69	313.32	313.61	312.93	313.32	312.47	313.62	313.53	313.34	313.85	313.04	312.85	313.57	313.17	314.02	313.57	314.51	311.71	312.73	312.81	313.61	312.76	313.92	313.03	313.33	314.57	313.2	313.43	313.22	312.99	312.59
312.21	312.69	311.99	313.11	312.45	313.07	313.24	312.56	313.75	312.93	312.75	313.16	312.1	312.09	313.46	310.99	314.16	312.3	313.42	312.51	312.88	312.78	313.74	311.14	313.22	312.99	312.63	313.46	312.41	314.33	313.03	312.1	312.44	312.57	313.27	311.93	312.47	311.91	313.84	312.66	312.16	313	313.36	312.92	312.38	313.68	312.19	311.27	313.83	312.72
308.64	308.54	307.99	309.03	309.35	308.1	308.07	308.08	308.62	308.65	308.29	309.58	308.21	308.84	309.19	308.51	309.24	308.31	309.3	309.57	308.04	309.46	310.42	309.86	308.32	309.29	309.34	308.71	309.6	309.39	309.54	308.14	308.55	307.19	308.32	308.92	309.38	309.71	308.3	309.64	308.9	309.19	309.02	308.06	308.73	307.99	308.48	310.2	310.17	308.82
305.47	303.83	304.38	305.8	305.23	304.55	305.5	305.21	305.87	305.64	305.58	305.11	306.3	306.76	305.46	306.92	305.09	305.42	304.21	306.03	305.38	304.3	305.5	304.66	305.78	303.49	305.36	305.91	306.12	305.54	304.49	306.79	304.56	306.64	304.56	304.81	305	304.24	306.3	304.74	304.54	306.55	305.07	307.23	304.57	304.82	305.37	305.45	305.62	305.91
315.24	313.82	315.4	314.65	314.62	316.02	316.01	316.54	315.46	314.58	314.84	315.48	313.79	314.42	314.65	315.08	314.34	317.1	315.17	314.17	315.17	314.84	314.75	316.01	315.86	314.11	315.48	314.71	314.56	314.42	314.65	314.62	315.69	315.23	314.97	313.64	314.69	315.3	315.73	314.25	315.43	315.92	315.1	315.54	314.83	315.34	313.89	314.18	316.12	315.43
316.34	315.44	316.19	315.08	314.28	315.44	316.69	315.66	315.81	314.35	314.68	316.17	315.94	316.46	315.48	316	316.14	316.27	315.6	315.27	315.58	316.09	314.08	314.72	317.14	314.63	315.17	315.9	314.31	314.91	316.38	315.01	314.85	316.57	315.14	315.49	315.69	315.92	315.34	315.31	316.12	314.68	315.3	315.37	315.09	316.08	315.65	315.69	315.39	315.23
293.93	293.91	293.33	293.66	294.47	294.01	294.81	295.79	293.89	295.21	295.06	292.87	292.79	295.1	293.52	294.16	293.69	293.19	293.97	295.31	294.59	293.71	292.95	295.37	294.3	293.1	292.76	293.73	293.9	293.23	293.26	294	292.73	293.55	294.97	293.44	294.44	294.1	293.71	293.02	294.41	292.96	294.89	294.5	293.35	295.21	294.03	294.8	293.87	294.79
317.71	318.02	319.26	318.06	318.17	319.04	318.91	318.5	318.49	318.28	317.55	318.82	319.35	317.94	319.62	317.72	318.63	318.46	318.46	317.01	318.49	317.8	318.5	317.96	317.52	318.4	317.88	318.02	317.25	318.79	318.17	318.73	318.66	317.53	318.47	318.94	317.42	319.1	317.88	317.7	317.67	317.79	316.45	317.66	318.11	316.91	317.6	318.6	318.58	316.82
314.51	315.95	312.98	315.32	314.83	313.48	315.38	313.41	315.34	314.48	314.44	314.79	314.79	314.01	314.7	314.82	314.71	315.23	315.63	313.8	314.31	315.48	313.26	315.15	315.02	315.18	313.61	314.25	314.93	315.17	315.22	315.76	316.11	313.6	315.5	316.26	315.88	313.94	314.43	314.64	314.13	314.52	314	314.21	313.12	315.66	314.83	313.82	314.88	315.18
303.09	303.16	302.06	303.56	302.37	301.45	302.75	300.96	303.14	301.86	302.16	302.84	302.87	302.52	303.15	302.39	303.31	301.34	303.01	301.56	302.36	301.61	303.24	302.02	303.35	302.77	302.8	300.76	302.88	301.89	302.63	302.06	301.76	301.58	302.95	301.43	302.98	301.3	302.67	301.78	302.59	302.63	304.15	303.24	303	302.19	303.12	303.84	302.43	302.7
301.27	300.81	300.91	301.29	301.24	302.36	301.11	302.09	300.17	300.8	301.31	301.83	301.39	303.14	300.92	301.43	301.17	302.88	301.23	300.84	301.11	300.75	300.7	301.65	300.34	300.17	300.74	300.77	301.06	300.26	301.38	302.94	300.9	300.46	300.85	301.62	301.97	300.51	301.65	299.74	300.49	301.18	301.02	301.25	302.19	301.18	300.5	301.41	299.61	300.77
310.27	311.08	310.24	311.35	309.56	310.68	309.98	310.75	311.08	310.41	311.23	310.82	309.43	310	309.94	310.89	309.99	309.7	309.24	310.94	310.41	310.19	310.97	309.97	310.98	309.12	310.27	310.48	309.4	310.77	309.66	311.11	311.06	309.83	310.31	309.6	310.28	311.54	309.65	310.18	309.27	311.04	310.87	310.66	311.58	309.38	309.62	310.46	310.31	309.97
316.37	314.63	314.3	314.73	315.78	317.44	315.24	315.37	316.72	315.84	315.97	315.67	315.34	316.85	316.19	316.42	316.25	315.97	316.78	314.35	313.91	314.41	316.16	315.35	315.73	315.03	315.88	315.56	314.76	316	314.68	315.18	316.85	314.94	316.08	314.85	316.26	315.88	314.96	315.51	315.35	316.04	316.39	316.6	314.44	315.49	314.89	316.03	315.55	314.97
313.22	314.16	314.77	312.79	314.3	312.54	313.68	314.02	314.58	312.6	313.94	313.59	315.07	312.32	312.89	313.07	313.22	314.09	313.72	313.9	312.84	314.23	314	312.08	313.85	313.15	313.99	313.3	312.39	314.09	313.91	313.61	313.19	312.45	313.31	312.09	313.81	313.32	313.49	313.06	313.7	312.85	313.59	314.31	313.69	313.16	313.05	312.73	313.64	312.2
294.35	295.03	294.02	294.65	294.12	293.1	294.19	292.83	295.3	293.93	294.76	294.03	293.72	294.38	294.5	294.67	294.6	295.16	294.65	293.73	293.66	292.8	294.41	293.19	292.68	293.61	294.05	295.15	293.21	295.26	293.33	294.08	293.84	294.13	295.08	294.07	294.19	293.53	293.29	292.53	295.78	294.01	294.15	294.85	295.11	293.79	293.28	294.7	293.86	294.93
305.77	305.91	304.36	304.65	305.54	305.33	305.43	305.52	305.08	306.12	305.62	303.71	304.72	305.81	304.48	305.64	305.37	304.22	303.86	305.01	306.17	305.68	305.2	306.03	304.96	303.31	305.89	305.65	304.24	305.16	305.21	304.82	304.72	304.52	305.12	304.83	304.41	305.98	304.73	305.17	305.42	304.45	304.9	305.16	305.85	306.37	304.58	305.15	306.05	306.2
317.08	315.87	315.21	315.5	316.57	315.73	316.52	318.04	317.44	316.19	316.55	315.65	316.21	317.36	316.76	315.55	317.09	315.32	316.84	316	316.93	315.35	318.21	316.64	317.1	316.18	315.71	316.16	315.52	317.84	316.18	317.04	316.37	316.29	317.26	317.3	316.57	316.05	316.51	315.78	318.27	317.9	315.57	316.52	318.07	315.86	317.26	317.12	316.81	317.57
314.45	313.01	313.59	314.95	314.27	312.27	313.4	314.24	313.18	313.44	313.73	313.81	312.86	313.56	314.74	314.72	314.28	313.85	313.25	314.7	314.08	314.14	313.82	313.55	314.22	313.72	313.37	313.78	314.51	313.51	314.03	314.03	312.17	314.92	313.27	313.52	313.1	314.4	313.88	314.3	313.24	314.3	313.37	313.32	314.58	313.75	313.77	313.75	313.54	314.23
317.65	320.1	319.12	319.29	319.85	318.37	318.66	319.13	318.82	319.18	318.83	320.01	319.57	319.67	318.02	319.09	319.95	319.01	320.08	317.48	318.51	321.39	319.19	318.57	319	318	319.11	320.15	319.31	318.67	319.08	319.73	319.25	318.35	319.62	319.56	319.66	319.07	319.87	319.56	318.28	319.88	318.2	317.67	320.59	318.82	319.35	317.95	320.79	319.92
309.17	308.18	308.25	308.82	310.09	308.9	308.88	309.02	309.23	308.65	309.67	308.36	308.67	309.57	309.31	308.28	309.97	308.91	308.52	308.36	307.91	309.16	308.76	310.06	309.2	308.89	308.72	308.24	308.44	309.16	309.97	308.33	309.26	308.03	308.22	309.24	308.77	308.64	306.78	308.1	309.47	309.46	307.49	308.32	309.41	309.88	309.13	309.18	308.7	308.79
309.23	307.58	309.12	308.06	309.89	308.12	308.53	308.13	308.31	309.35	309.79	307.84	309.16	310.12	309.23	307.77	308.89	308.57	307.01	309.19	308.97	308.6	310.47	307.77	308.43	309.45	308.75	308.86	309.51	309.39	308.96	309.23	310.95	309.14	308.51	307.97	308.23	310.11	309.74	309.8	308.94	309.66	309.26	309.16	308.61	309.77	309.39	309.33	307.96	307.67
295.19	295.98	295.33	294.43	295.94	294.16	295.49	293.28	296.64	295.05	293.15	294.28	294.45	294.23	294.62	295.13	294.19	294.85	295.6	293.8	294.86	294.61	295.64	294.93	294.96	292.87	294.88	293.88	295.96	294.69	294.93	295.51	294.64	295.52	294.54	295.98	293.96	295.45	296.29	294.86	294.7	293.98	296	294.91	296.1	294.86	294.02	294.94	294.87	296.01
309.54	310.33	309.34	307.53	309.3	309.7	308.72	309.93	308.42	309.45	309.52	308.42	309.39	307.77	308.47	308.82	308.1	308.19	309.71	308.78	309.27	309.27	308.47	307.93	308.38	308.85	309.45	307.61	308.77	309.24	309.15	308.03	308.01	309.8	309.46	308.62	308.76	309.93	308.77	309.27	308.59	307.97	308.4	308.58	309.12	308.59	308.51	309.31	309.76	309.51
313.61	312.01	312.44	314.04	312.84	312.86	312.39	312.26	312.54	313.07	312.7	313.57	313.25	313.36	314.1	313.13	312.7	312.46	313.93	313.64	312.09	313.94	312.12	313.85	313.87	312.78	313.86	312.32	312.95	312.7	313.55	312.24	312.52	312.19	312.49	312.26	313.38	312.32	312.49	313.98	313.25	313.19	313.05	313.56	312.18	311.98	313.67	312.85	311.55	313.2
294.25	293.42	294.45	293.62	294.67	293.82	293.7	294.87	293.76	292.98	292.82	294.78	293.58	293.8	294.83	294.21	294.46	293.64	293.54	294.45	292.37	294.46	294.19	293.94	294.95	293.73	293.63	293	294.01	294.37	293.31	293.96	294.01	294.72	293.43	294.43	294.31	293.49	293.42	294.11	294.64	293.33	294.09	294.08	295.34	295.86	293.7	292.49	294.46	294.65
304.24	305.13	304.03	304.33	303.82	305.79	305.08	304.6	305.33	304.12	304.36	304.48	305.64	303.65	304.51	304.62	304.16	304.32	305.08	305.66	303.58	304.49	303.38	304.52	303.97	306.57	304.32	305.43	304.52	305.04	304.88	305.23	305.59	303.76	305.68	304.25	304.8	304.8	304.83	304.02	304.27	304.78	304.25	304.53	304.27	305.48	303.76	306.27	304.72	305.17
312.01	311.21	311.53	311.72	312.93	312.11	313.27	311.39	311.66	312.23	311.71	313.57	311.13	312.76	311.96	313.75	311.79	311.87	313.01	312.06	310.99	312.71	311.94	312.17	311.74	311.52	311.4	312.44	312.56	311.54	312.94	312.6	313.19	311.75	312.8	312.6	312.39	311.62	310.75	312.96	313.6	311.47	311.26	312.48	312.13	312.05	311.23	311.6	313.56	312.51
304.51	305.62	303.85	303.11	302.97	303.99	302.79	302.63	302.06	303.54	303.67	302.28	303.67	304.14	303.15	304.18	304.28	303.33	303.48	303.83	304.24	303.01	303.18	304.51	303.34	303.29	303.87	303.17	302.64	303.1	304.1	302.63	300.47	304	303.21	304.16	303.02	302.16	302.01	302.72	304.3	303.35	302.14	302.72	304.03	303.39	304.14	303.9	303.95	304.3
328.32	329.04	327.76	328.48	328.06	327.62	327.1	328.44	328.08	328.95	327.64	328.55	327.42	328.19	326.83	328.34	328.67	327.73	327.55	326.85	326.08	327.77	328.58	327.96	328.22	328.29	327.53	327.83	328.36	327.94	327.45	327.12	327.88	328.05	328.08	327.96	327.58	327.31	326.81	328.6	327.38	327.73	327.16	326.63	326.75	328.11	327.3	326.9	328.64	327.04
317.49	317.72	318.4	318.67	318.18	319.33	319.14	319.3	318.59	319.84	318.58	318.27	318.43	318.06	320.25	318.27	318.73	318.62	317.81	318.03	318.96	317.46	318.46	318.38	318.81	318.34	320.48	317.49	319	318.8	318.29	317.61	318.54	319.02	317.96	319.36	317.59	316.14	318.59	318.39	317.28	317.53	318.86	318.9	318.94	317.14	318.53	318.94	318.41	319.18
301.1	299.54	300.17	299.16	300.26	299.63	300.88	299.6	300.13	302.11	298.47	300.46	300.06	300.33	299.38	300.35	300.37	300.44	298.87	301.69	299.32	300.33	298.87	299.73	300.89	298.92	299.46	299.87	300.36	300.73	300.6	299.76	299.85	299.36	301.36	299.79	300.35	300.5	301.13	300.91	301.38	300.83	299.43	300.14	299.95	299.83	300.66	300.57	300.17	300.85
313.67	314.36	314.2	313.29	313.28	313.82	313.23	313.87	313.62	314.52	314.64	313.8	314.36	313.34	314.78	313.36	314.2	313.99	314.58	312.44	313.51	314.31	313.61	315.35	311.58	312.24	314.05	314.37	313.27	313.7	313.49	313.38	313.03	313.73	314.83	313.49	312.84	313.48	313.5	314.14	314.05	313.65	315.89	315.26	314.66	314.36	313.75	313.69	312.8	313.35
315.96	316.27	315.54	317.03	317.42	316.48	315.79	315.56	317.15	316.65	317.06	315.49	317.11	316.33	316.54	316.93	316.53	317.13	316.86	316.26	315.52	316.54	316.54	317.05	317.58	316.88	317.24	317.74	316.25	316.87	315.41	316.81	316.59	316.77	317.41	316.74	317.7	316.11	316.12	315.71	317.35	316.75	315.54	315.96	317.25	315.96	315.68	317.7	316.53	314.94
316.36	315.25	313.57	315.23	314.8	314.51	314.57	314.69	314.33	315.32	315.67	314.53	314.43	313.98	314.19	314.33	314.73	313.63	315.51	313.92	314.58	315.17	315.43	314.36	316.33	315.02	315.79	313.89	315.86	315.07	314.58	315.82	314.98	314.32	313.91	315.41	315.06	315.1	315.03	314.92	315.6	314.48	314.17	313.84	314.79	314.86	314.59	314.3	313.38	314.7
301.04	301.54	300.28	299.95	301.41	302.15	300.74	301.13	300.9	300.08	299.94	300.15	301.32	299.92	300.97	300.78	300.85	300.25	301.6	300.97	301.53	301.25	302.57	300.49	300.3	300.66	301.74	301.46	302.61	301.95	301.39	301.42	300.47	300.26	301.18	300.53	300.35	300.52	299.83	300.34	302.68	302.45	301.09	301.23	300.41	300.19	300.59	300.52	300.46	300.6
295.72	294.33	294.42	295.57	295.68	295.32	294.13	294.09	295.77	295.38	295.62	294.81	293.64	295.5	295.05	295.97	295.49	294.55	295.07	295.67	295.6	295.93	295.06	295.52	294.72	295.7	295.84	294.7	296	296.09	294.8	295.07	294.88	293.04	294.46	294.44	296.31	295.04	294.46	294.41	295.55	295.66	294.58	295.25	293.7	295.54	295.15	294.6	295.89	294.4
302.97	302.57	303.38	304.74	303.14	302.1	303.83	304.16	303.01	301.96	303.29	304.05	303.1	304.39	302.59	303.19	303.66	301.99	303.41	303.48	304.28	303.81	302.68	304.13	304.01	304.32	304.13	304.01	303.03	302.82	303.85	303.99	303.15	303.37	304.16	303.49	304.26	302.7	303.84	303.08	303.1	304.69	302.85	302.86	304.26	302.85	303.48	302.92	304.22	303.33
315.13	316.5	315.43	315.15	314.98	314.91	315.96	315.75	315.69	315.44	314.85	316.28	316.74	316.63	317.01	316.7	317.57	316.76	315.4	315.82	316.96	317.42	315.22	314.98	317.02	316.37	315.64	315.35	316.33	315.81	315.9	315.69	315.78	316.24	315.33	315.8	314.71	317.19	315.75	316.37	315.85	317.51	315.41	316.75	315.19	316.77	314.84	316.04	316.19	316
309.4	310.09	308.24	308.66	308.5	309.66	310.38	307.33	309.13	309.21	309.56	308.48	309.3	309.36	309.49	309.29	308.74	308.77	307.74	308.96	308.55	307.98	309.59	308.77	309.95	309.08	310.59	308.33	308.67	309.07	310.69	309.97	308.49	307.67	308.71	308.48	308.55	308.96	307.95	309.94	308.32	308.71	308.51	308.05	308.77	308.78	309.03	309.32	308.67	307.88
327.83	328.28	327.91	328.49	328.08	328.84	327.67	327.57	329.1	327.61	329.38	327.37	326.9	327.77	327.1	328.76	328.24	328.04	326.87	328.48	327.4	327.19	328.35	328.58	327.9	328.67	327.66	328.24	328.45	327.88	327.59	328.05	329.18	327.7	327.9	328.79	327.88	327.86	328.59	327.45	327.6	328.13	327.56	327.94	327.87	327.69	327.89	325.65	328.68	329.19
324.94	324.46	324.42	325.49	324.9	325.38	325.22	325.34	322.87	325.35	324.92	323.55	324.1	324.77	324.1	324.04	324.32	324.04	324.63	325.14	324.7	324.74	324.65	326.23	324.89	324.29	324.72	323.34	324.24	323.94	323.8	325.62	324.74	324.35	324.38	324.25	325.4	324.84	323.62	323.8	324.45	323.32	325.71	323.71	324.63	322.78	324.85	325.42	324.4	323.91
303.53	303.58	303.49	302.79	302.77	302.55	301.74	302.64	302.87	302.32	302.72	304	303.99	303.17	302.81	303.68	302.27	302.03	303.53	302.67	302.12	303.08	303.01	302.55	302.57	302.04	302.76	301.29	303.64	303.64	303.51	302.38	302.3	302.49	301.11	304.08	302.02	302.94	301.63	303.4	303.43	303.14	302.65	303.1	303	303.17	303.03	303.05	303.17	303.64
311.72	312.61	312.16	312.98	312.11	312.79	312.1	313.24	311.82	310.55	311.45	313.21	312.03	312.21	312.85	313.35	312.79	311.45	310.96	312.03	312.59	313.14	311.42	312.83	312.25	310.91	311.83	312.21	314.39	311.73	311.36	313.76	311.46	311.89	312.25	312.25	311.78	312.59	312.69	311.8	311.24	311.57	312.83	312.77	313.12	311.85	313.29	312.58	311.92	311.46
305.18	306.54	305.28	304.71	305.4	305.65	305.21	303.67	304.05	305.99	305.2	304.11	304.25	304.83	304.26	304.74	305	304.24	306.91	304.77	306.08	304.88	304.61	305.46	305.45	306.21	305.99	305.39	304.64	305.04	305.98	307.22	303.57	305.05	303.92	304.43	305.44	304.4	304.59	306	305.14	305.33	305.56	304.17	304.86	304.71	305.53	304.66	305.22	305.36
324.15	325.08	324.61	326.32	324.91	325.29	324.65	324.69	325.11	324.19	325.51	324.74	324.39	323.87	324.03	324.4	324.75	323.8	325.27	323.86	325.46	323	322.72	324.91	324.62	324.48	325.24	326.24	325.53	325.32	324.31	324.37	325.13	324.57	323.99	323.83	325.2	324.77	325.76	324.54	325	325.22	325.57	324.74	324.6	325.05	325	324.1	324.22	323.34
327.12	328.68	327.5	327.73	326.79	326.7	327.71	328.61	327.24	326.96	329.28	327.96	328.09	327.97	328.72	326.16	327.82	327.48	327.78	327.47	327.67	327.1	327.81	327.02	328.91	327.42	327.35	327.27	327.27	329.04	327.21	327.11	327.24	327.18	327.92	327.17	328.08	329.13	327.78	326.56	328.27	326.42	328.47	328.14	327.34	327.66	327.43	328.4	327.68	328.21
310.68	309.93	311.09	310.9	310.95	309.45	308.42	309.94	310.53	309.95	309.92	311.38	311.07	310.41	309.34	311.38	309.37	309.64	309.73	310.03	310.01	310.05	309.98	310.78	311.08	310.55	311.94	309.96	311.34	310.99	310.01	310.13	310.93	310.66	310.18	312	310.31	309.84	309.46	311.56	309.65	310.66	310.41	311.37	310.88	308.14	311.24	309.96	310.77	310.33
305.71	305.58	304.24	303.13	305.24	303.26	304.87	304.55	305	302.83	305.04	303.84	306.05	304.19	304.22	305.68	304.07	304.19	304.13	304.65	305.01	303.88	303.92	304.52	305.32	304.74	303.68	303.21	303.89	304	305.59	302.91	304.17	303.86	305.11	303.57	305.35	305.49	304.22	304.96	304.01	303.56	303.19	303.54	304.78	305.53	304.88	303.5	305.19	304.7
319.15	318.86	318.45	318.77	319.57	318.16	318.4	317.69	319.79	318.59	319.56	319.87	318.32	318.55	317.67	320.62	317.36	318.66	317.65	318.44	318.76	317.85	319.16	318.08	318.92	318.48	318.38	318.89	318.38	318.84	320.23	318.23	318.85	319.11	319.57	318.91	318.93	318.37	317.87	318.76	319.05	318.41	319.29	317.76	318.86	318.22	318.58	316.86	319.3	318.74
315.38	315.33	315.25	316.17	315.53	314.69	316.33	315.63	315.48	315.25	315.64	316.13	315.93	315.24	315.68	316.31	314.64	316.48	315.46	315.78	315.66	315.3	316.47	315.05	315.11	316.08	315.42	316.06	315.75	316.27	316.2	315.67	314.32	316.08	315.73	315.65	314.78	315.03	314.55	315.63	315.89	315.06	314.46	313.33	316.55	315.48	316.98	314.96	314.95	315.58
314.69	314.82	315.7	314.31	314.97	315.17	314.49	315.28	314.6	314.68	315.47	314.2	315.95	314.96	314.1	315.7	314.91	313.79	315.1	315.07	314.35	314.72	314.27	314.41	314.03	314.68	315.65	314.79	314.53	315.08	316.38	314.61	315.06	314.69	313.8	315.62	315.13	314.47	315.06	313.81	315.06	315.51	313.99	314.17	315.06	315.62	315.82	314.75	315.63	315.43
304.78	305.63	304	304.8	304.13	304.22	303.99	303.86	303.55	305.71	303.74	304.18	303.32	304.81	304.5	303.65	303.65	304.02	304.38	305.1	304.51	304.89	304.76	303.86	304.45	305.42	304.76	304.31	304.54	304.73	303.12	303.77	304.95	305.75	303.55	304.33	303.94	304.62	304.88	305.27	303.47	305.16	303.97	304.21	303.45	303.87	305.48	304.74	304.89	304.49
313.2	312.19	310.87	311.39	312.64	312.08	310.9	310.38	310.66	311.08	310.31	311.09	310.99	310.76	312.72	311.42	310.13	312.2	311.77	310.49	313.39	311.05	311.17	310.21	310.2	311.18	310.3	310.06	310.07	311.38	311.71	311.48	311.11	311.15	310.84	312.16	310.71	312.04	311.15	311.56	311.73	311.21	310.75	310.89	311.66	312.47	312.06	311.97	311.15	310.64
295.43	294.59	295.27	293.85	294.51	294.6	294.37	294.68	293.78	294.79	293.41	293.97	294.21	294.88	293.09	294.04	294.84	294.96	293.61	295.02	294.44	294.88	294.43	293.95	293.61	294.3	294.66	293.7	294.68	295.34	294.49	293.63	293.48	293.66	292.86	293.96	294.11	294.42	295.64	294.9	293.5	293.86	294.3	295.15	294.14	295.45	294.35	293.72	293.95	293.89
312.89	312.32	311.95	311.19	312.82	313.7	313.3	312.84	311.99	314.26	313.42	312.78	313.46	313.22	313.41	312.96	312.07	313.09	312.73	313.42	312.76	312.78	312.9	312.5	311.86	314.32	314.25	312.79	313.82	311.71	313.19	313.48	313.23	312.82	314.08	312.56	313.79	313.49	312.93	312.55	313.68	313.25	313.26	313.82	313.98	312.14	311.55	313.31	312.73	313.11
310.16	309.5	310.87	311.44	311.13	310.93	308.81	309.8	311.33	310.24	309.56	310.31	311.86	311.38	309.77	311.62	309.9	311.03	312.3	309.72	310.61	311.86	311.61	310.32	310.59	311.63	310.74	309.71	310.8	310.1	310.34	310.98	311.14	310.3	310.48	311.15	309.87	310.83	311.58	310.79	309.91	309.85	310.61	309.39	311.89	310.59	310.66	311.15	310.15	310.26
328.63	330.55	329.19	329.25	328.4	328.43	327.74	328.2	328.03	329.07	330.6	328.04	329.63	329.18	329.43	328.5	330.46	328.97	328.94	328.45	329.48	328.9	327.6	328.46	329.06	329.06	329.22	329.81	328.83	330	329.11	329.31	329.23	327.92	329.09	327.95	329.27	328.91	328.07	328.28	328.98	329.53	328.34	329.19	328.85	326	329.62	328.13	330.2	328.51
313.54	312.07	312.68	312.11	314.16	313.72	312.58	314.44	311.81	313.57	314.52	314.18	312.36	314.16	313.7	313.94	312.6	312.8	313.48	313.24	313.98	311.8	313.13	314.07	312.82	312.99	312.5	312.44	313.95	312.75	312.54	313.77	312.91	313.65	313.19	313.75	312.67	314.45	312.66	313.29	312.97	313.71	314.04	313.29	312.1	312.76	313.77	313.36	313.7	314.06
306.29	305.95	308.63	307.57	305.59	305.08	305.62	306.16	306.5	307.21	307.73	305.99	306.19	306.58	306.1	307.33	306.79	307.71	306.97	305.58	307.92	307.48	306.5	307.35	306.48	307	307.11	307.34	303.81	307.18	306.97	307.32	306.06	307.61	307.44	308.1	306.62	306.63	308.02	307.12	307.88	306.69	305.8	306.27	306.31	306.96	305.92	306.17	306.15	307.38
310.72	310.53	311.99	309.96	311.65	311.68	310.6	311.4	310.45	311.7	309.99	309.8	310.56	310.46	312.58	310.37	311.88	310.21	310.65	309.38	310.66	310.99	310.8	310.38	310.77	310.44	312.11	310.51	309.92	310.66	309.58	311.95	311.18	309.8	310.15	311.72	310.62	310.61	312.14	310.12	309.32	308.77	311.16	311.62	311.11	310.21	310.6	311.14	309.34	311.31
301.15	301.53	302.57	300.56	301.89	301.48	301.56	301.39	302.64	301.01	301.75	300.61	302.39	301.48	300.16	300.8	300.34	300.78	302.59	301.96	300.99	302.01	301.23	301.32	300.27	301.12	299.56	301.28	302.19	300.79	300.01	300.59	300.93	300.67	302	301.94	301.24	302.12	301.38	299.9	301.33	300.83	300.38	301.08	301.42	301.06	299.72	301.05	302.05	300.94
306.23	307.79	306.85	307.06	308.07	307.36	306.6	306.15	306.3	307.89	307.09	307.6	307.39	306.54	308.41	308.72	309.12	308.08	307.02	306.48	307.74	307.12	308.54	306.55	305.87	306.65	306.38	306.5	307.87	306.72	307.06	307.89	308.37	307.24	306.99	306.21	308.1	308.14	307.29	307.21	306.58	307.03	306.71	308.26	307.55	306.32	307.54	306.77	306.63	307.38
313.97	312.63	312.24	312.96	312.63	312.28	312.45	311.94	312.81	312.96	312.98	314.64	314.6	312.89	311.88	312.76	313.78	312.02	312.86	312.97	313.35	313.38	312.8	313.73	313.84	312.56	313.26	313.75	313.59	314.45	313.97	312.7	313.38	313.48	314.21	312.43	312.28	312.39	313.92	312.6	311.92	312.12	313.31	312.35	313.29	313.67	312.62	313.09	312.58	313.19
316.91	318.19	316.73	317.16	317.38	317.01	317.34	317.51	317.41	317.58	318.12	316.93	316.49	317.02	316.8	316.68	316.41	316.58	317.94	317.12	317.19	318.84	316.39	318.63	317.9	317.3	317.41	317.45	317.02	316.98	316.52	317.69	318.37	317.26	317.25	317.65	317.52	318.74	317.01	315.44	317.95	316.83	317.8	316.39	316.03	317.47	317.3	316.98	317.78	317.67
301.04	301.02	299.91	301.15	301.45	300.76	301.83	301.2	301.45	301.44	301.48	302.12	301.94	302.12	301.03	300.93	303.23	300.48	300.57	301.41	301.42	301.29	300.98	300.2	301.03	300.13	301.27	300.89	301.96	301.77	301.7	301.08	300.47	301.08	300.63	301.01	299.93	301.66	301.84	301.65	301.15	300.68	301.65	301.52	301.16	301.4	300.51	301.04	301.35	301.64
304.47	305.05	305.03	304.75	305.32	302.9	303.82	304.02	305.37	304.56	304.29	304.58	304.21	305.42	303.86	303.79	303.9	304.72	304.69	304.07	304.76	304.68	304.16	304.87	303.97	303.07	305.46	304.05	305.61	304.59	305.35	305.22	303.95	304.43	304.83	303.56	304.93	303.67	304.51	304.95	303.53	304.3	305.62	304.04	304.47	304.42	304.54	303.54	304.54	304.2
329.14	327.34	328.17	328.42	327.97	329.14	328.29	328.92	327.87	327.97	328.75	329.16	328.05	328.59	328.27	328.6	328.85	328.8	328.73	329.81	327.48	329.05	328.74	328.28	329.62	328.07	327.97	329.22	328.3	328.63	328.58	329.67	328.36	328.94	329.6	328.52	328.87	329.02	327.61	330	326.5	328.02	327.3	329.43	328.04	329.19	327.62	329.62	328.43	327.86
315.29	314.22	316.96	314.76	316.18	315.47	314.47	313.94	314.33	314.56	315.53	317.1	314.25	314.92	315.39	315.1	314.85	314.64	315.36	313.95	314.36	314.09	315.3	313.7	314.27	314.85	314.63	314.33	314.8	315.77	314.5	315.87	313.49	315.13	315.51	315.44	313.9	316.27	312.76	314.59	314.35	313.62	314.68	315.89	315.76	314.89	315.35	315.05	314.76	313.84
303.48	303.18	302.18	303.04	304.15	302.75	302.01	302.49	302.56	303.8	302.77	304.44	304.49	303.75	303.7	302.75	303.11	305.28	303.02	303.8	303.05	304.6	303.75	302.08	303.86	302.56	302.46	303.28	303.42	303.83	303.18	303.48	301.61	303.88	303.86	303.45	303.91	302.7	303.57	303.1	302.25	302.77	303.53	303.39	302.97	302.3	303.37	303.92	305.11	304.47
312.17	313.46	313.11	312.89	313.08	313.52	312.33	312.91	312.93	312.4	313.77	312.3	313.02	312.12	312.59	312.73	312.79	312.89	312.2	312.64	312.9	311.87	312.64	313.27	311.7	313.22	311.11	314.97	313.5	312.58	313.04	312.68	312.01	312.16	312	312.25	311.83	312.3	312.36	312.56	312.53	312.88	312.5	313.19	311.95	311.63	312.56	311.29	312.7	313.24
312.91	313.57	314.03	312.67	313.39	314.05	313.79	312.39	310.57	313.4	313.71	312.71	311.74	313.18	313.99	312.83	313.96	313.66	311.72	312.78	314	312.98	313.44	312.8	314.8	312.98	312.04	313.83	312.92	314.36	313.41	312.74	313.31	312.21	313.63	313.33	311.63	312.05	312.16	312.98	312.93	312.98	313.72	312.8	312.65	314.06	312.71	313.5	312.82	313.69
311.62	312.72	311.51	311.84	312.96	312.51	311.65	311.18	312.95	311.66	311.72	312.52	312.66	312.18	313.72	312.61	312.42	310.67	312.22	313.29	312.87	311.42	311.7	311.92	311.63	312.51	310.82	312.46	310.64	312.34	312.98	312.61	312.65	310.54	311.29	312.31	309.29	311.76	312.29	313.02	312.46	311.66	311.46	311.92	313.54	312.9	310.87	312.77	311.83	311.91
302.85	302.89	303.4	302.05	301.71	303.46	302.55	302.46	303.21	302.58	301.85	302.8	301.78	301.64	302.3	303.31	301.51	302.98	301.63	301.93	301.78	302.62	302.15	301.49	302.48	301.51	301.67	300.89	302.1	303.39	302.41	301.55	302.39	302.15	304.46	302.35	302.38	303.79	302.81	301.6	304.07	301.12	302.32	303.56	302.6	301.85	300.63	302.7	301.87	301.56
295.57	294.57	295.95	295.05	295.42	296.34	295.55	295.26	296.58	295.5	295.28	294.2	293.48	295.09	294.98	293.94	294.46	295.07	295.52	295.44	294.75	294.14	294.14	296.31	295.1	293.88	294.97	294.29	295.14	294.63	294.96	294.28	295.47	294.37	295.1	295.59	295.86	294.16	294.5	296.16	294.28	296.11	294.42	294.76	294.37	295.28	295.49	295.08	294.44	293.35
318.81	319.7	318.61	320.14	317.49	319.11	318.76	318.92	319.42	319.33	319.46	318.01	320.27	319.94	319.72	318.16	319.28	319.58	319.6	319.58	319.29	320.06	318.71	318.86	319.03	318.53	319.59	317.84	320.07	319.72	320.25	318.71	319.15	319.2	318.6	319.3	318.87	320.86	318.74	320.15	319.99	318.95	319.71	318.74	319.82	318.96	318.72	319.16	319.74	318.94
300.77	299.88	301.25	300.7	300.92	301.42	300.62	300.21	302.25	300.46	301.67	300.36	301.67	301.14	301.87	300.9	300.75	301.01	300.34	301.43	299.71	300.09	301.74	302.23	301.1	301.26	300.81	301.13	301.03	300.89	301.19	300.73	301.59	300.94	301.79	301.31	301.35	300.6	301.1	299.8	302.09	301.07	301.3	300.57	301.26	301.32	301.06	300.32	301.02	302.24
300.21	301.68	302.35	301.42	301.25	301.99	301.18	301.92	300.73	302.59	301.58	301.37	301.18	302.2	300.4	301.17	300.66	302.23	301.42	301.9	301.2	301.5	300.73	302.13	301.4	301.59	300.73	300.45	300.68	302.59	301.48	301.52	301.01	300.4	300.98	300.38	301.21	301.02	302.68	300.8	300.76	300.77	300.02	301.2	301.15	300.75	302.39	300.75	301.99	300.76
318.58	319.77	318.43	319.06	318.94	320.37	319.16	318.58	320.33	318.98	318.93	319.4	319.49	319.71	319.15	320.25	320.31	319.45	319.72	319.26	320.46	319.53	318.39	321.24	319.33	322.06	318.8	318.53	320.26	321.65	319	320.48	318.4	319.21	319.53	319.79	319.62	319.99	319.79	319.75	319.79	318.52	319.29	319.15	319.67	320.02	318.33	319.68	318.92	318.31
317.14	316.04	316.29	316.05	317.7	316.76	317.23	316.8	315.79	316.41	316.86	314.66	315.97	315.82	317.87	315.69	315.91	316.93	316.97	317.25	317.3	316.8	316.93	316.05	316.91	316.29	315.24	315.5	316.35	316.32	315.89	316.5	316.94	315.93	314.1	316.19	316.5	314.88	316.44	317.76	316.51	316.41	316.9	316.84	316.28	316.28	316.24	315.82	316.52	317.97
317.26	318.75	319.33	318.52	319.49	319.46	319.64	319.85	318.77	320.17	318.13	319.4	318.21	318.94	320	319.24	320.08	319.78	319.27	318.56	318.73	319.55	319.43	319.99	319.98	319.47	317.86	318.54	319.12	319.46	319.7	319.39	318.84	318.97	319.25	320.06	318.87	317.55	319.46	319.22	318.94	319.23	319.63	319.25	319.05	319.13	319.34	319.83	319.05	319.7
327.64	328.15	329.15	328.21	329.75	328.68	328.39	329.26	328.77	328.44	327.4	328.64	329.46	330.41	328.32	327.78	328.22	328.3	328.76	328.39	329.4	328.18	328.4	329.38	327.28	327.87	328.58	328.43	329.74	328.32	327.8	328.37	328.23	327.27	329.05	327.76	329.26	327.7	328.29	329.58	328.38	328.52	328.84	327.89	328.92	327.54	329.01	328.79	328.67	328.31
293.86	294.25	293.14	293.87	293.01	293.48	293.26	295.15	294.61	292.62	294.9	294.1	293.41	294.47	294.05	294.46	293.4	294.07	295.6	293.6	294.25	293.69	292.96	293.12	293.37	293.53	293.04	294.47	293.74	294.21	294.44	292.25	294	294.67	294.79	293.89	294.57	293.93	293.62	293.34	293.75	292.48	294.23	293.8	295.04	294.57	294.91	294.57	293.93	295.04
315.72	315.33	315.21	315.83	314.84	316.34	314.55	313.62	316.73	315.39	316.34	315.89	315.47	313.61	315.02	315.62	314.74	313.43	315.02	314.03	315.15	315.12	315.42	314.83	314.07	313.16	315.4	316.15	315.52	315.08	314.63	313.83	314.94	315.61	314.78	316.45	316.04	314.92	314.39	314.74	314.27	315.58	315.26	315.14	314.65	315.82	314.5	315.4	315.25	315.39
317.19	317.64	316.79	317.32	316.29	317.42	317.49	316.91	318.44	317.67	316.91	316.87	316.46	317.34	316.4	317.62	317.29	316.3	316.33	317.3	317.64	316.9	317.65	316.63	316.7	317.1	317.6	316.65	316.37	319.02	317.13	317.49	318.25	316.91	317.65	318.05	316.31	318.37	316.19	318.66	316.83	317.3	317.55	317.76	316.69	316.45	317.03	316.08	317.94	315.36
303.12	302.58	303.7	303.41	303.62	303.57	302.68	302.73	302.52	304.18	303.3	302.62	302.54	302.33	302.12	303.44	302.68	302.68	303.62	303.68	303.36	303.93	303.93	303.75	303.06	302.4	302.86	303.56	303.45	300.64	304.44	303	303.64	302.86	304.01	303.39	302.71	303.41	303.77	305.51	301.95	302.85	303.33	302.86	303.25	303.77	302.89	303.07	302.82	302.95
311.95	313.04	312.84	311.92	312.2	312.55	312.11	311.5	312.16	311.33	313.2	311.73	311.41	312	311.92	310.64	311.73	312.4	312.89	312.03	313.37	312.46	312.73	312.46	312.56	311.94	311.74	311.02	312.32	312.33	312.67	311.96	312.2	311.84	311.7	311.9	311.55	312.68	311.6	313.44	312.1	312.38	312.73	312.95	311.37	311.95	312.46	311.74	311.27	312.51
307.05	306.46	307.71	307.02	307.6	306.66	307.26	307.91	306.56	307.27	307.29	307.35	306.74	307.21	307.43	307.87	306.24	306.77	306.96	306.66	306.87	307.5	307.34	307.09	306.4	307.75	307.48	308.08	308.01	308.2	307.46	307.71	308.23	307.44	306.84	307.93	306.98	307.17	307.27	306	307.61	306.44	305.7	308.11	306.75	307.07	307.75	307.57	306.94	309.1
327.33	327.38	325.85	327.32	326.55	327.44	327.42	327.03	327.77	327.3	326.51	329.49	326.79	326.79	327.23	328.06	326.71	327.73	326.76	326.41	326.7	328.42	327.67	325.74	326.22	325.55	326.28	325.8	326.66	328	327.86	327.23	326.15	326.73	326.9	327.58	327.89	328.08	325.71	328.15	327.04	326.9	326.32	327.9	326.87	327.38	327.63	325.38	326.34	326.12
310.29	309.79	310.71	309.99	311.14	310.04	309.91	309.99	308.86	309.98	310.99	309.56	310.07	310.19	310.36	309.44	310.06	309.8	310.02	309.88	309.9	309.78	309.77	309.36	311.04	310.33	309.05	310.33	310.66	310.59	309.84	309.39	308.31	308.88	310.01	308.37	309.63	311.25	309.23	310.32	309.42	309.59	310.41	311.26	310.22	309.31	308.69	310.15	309.79	310.08
302.49	301.7	301.24	300.96	300.74	301.68	300.83	301.13	301.53	302.16	301.2	301.79	300.49	301.1	301.35	300.94	301.76	301.15	301.69	300.96	301.63	300.95	301.02	299.9	301.77	300.85	301.57	301.33	300.96	301.01	300.64	300.67	300.95	301.02	299.27	300.97	299.36	300.4	301.6	300.43	300.22	300.97	301.63	301.22	301.52	300.43	302.03	300.97	301	301.23
315.17	314.08	314.01	311.94	313.72	313.68	314.45	315.54	312.22	315.83	314.21	314.67	313.08	313.9	313.25	314.22	313.91	315.53	313.88	313.27	314.56	313.57	314.48	314.42	313.12	314.87	314.48	314.72	314.53	314.06	314.07	313.83	314.11	313.51	313.84	315.51	313.7	313.42	312.1	315.27	314.48	313.6	313.43	313.18	314.49	312.96	313.69	314.09	314.49	313.73
326.67	325.12	324.87	325.67	324.48	325.9	325.16	325.07	324.99	324.65	325.05	326.93	325.57	324.31	325.26	324.5	326.9	325.03	324.61	325.69	326.47	326.51	325.85	323.36	326.33	325.74	326.2	325.54	325.36	325.2	326.57	325.46	323.65	324.65	324.82	326.43	325.25	324.83	326.01	324.6	325.85	326.51	324.8	325.77	326.19	325.62	324.33	325.96	325.91	326.01
308.94	309.29	310.05	309.71	309.34	310.13	310.61	310.16	310.38	310.11	309.57	309.57	308.65	310	311.01	310.48	309.9	308.06	310.53	309.34	309.15	310.49	309.42	310.08	309.73	309.07	309.5	308.77	310.69	309.99	310.26	309.44	309.49	308.51	309.18	309.3	309.51	310.42	309.45	309.25	309.6	308.57	311.29	309.77	310.34	309.98	311.04	308.97	308.59	310.07
314.07	314.57	315.83	315	313.83	313.16	315.26	315.27	314.69	315.06	315	314.46	313.9	314.99	313.74	314.12	315.45	315.03	315.14	315.29	314.87	314.58	315.3	314.46	314.47	315.23	314.85	313.52	315.09	314.79	315.77	315.01	314.02	314.21	315.14	315.94	314.96	313.37	314.84	314.59	314.2	315.07	315.37	315.46	315.2	314.67	314.5	315.7	314.72	315.79
305.07	303.61	303.96	303.34	302.75	305.09	304.63	303.43	304.39	305.54	304.08	306.84	303.96	304.25	303.48	304.11	305.77	303.61	303.57	303.33	304.7	304	305.08	305.44	305.57	302.8	305.29	305.37	305.67	304.03	305.51	304.23	305.35	304.45	304.41	303.16	306.49	305	305.22	304.95	304.73	304.28	304.74	303.96	304.03	303.54	303.92	305.49	303.52	304.98
297.63	297.43	297.62	297.44	296.62	297.33	295.9	296.77	297.44	297.88	296.71	297.48	298.33	296.54	295.91	296.64	298.03	298.02	295.51	297.17	296.8	296.83	296.3	297.01	296.81	297.41	296.77	296.16	296.33	297.07	295.87	296.91	295.27	296.1	296.07	296.17	295.41	296.16	296.7	298.48	296.33	297.02	297.96	296.46	296.82	296.75	296.42	296.37	295.92	295.8
317.09	317.7	316.82	315.35	315.73	316.55	316.34	318.36	316.69	316.96	316.53	317.56	317.63	315.75	316.23	316.51	317.24	316.59	316.14	316.46	317.39	316.22	315.93	315.88	316.45	318.02	316.99	316.38	316.42	315.35	316.62	316.24	316.63	317.48	316.58	315.49	316.26	317.21	316.98	316.81	315.19	316.3	315.06	316.28	317.17	317.51	316.13	316.6	317.75	316.11
312.87	313.63	313.18	313.74	313.75	311.59	313.36	313.13	312.85	313.22	311.98	313.31	313.37	313.13	313.92	313.59	313.3	313.26	311.97	314.15	313.77	313.56	313.49	313.65	313.54	311.9	312.33	312.35	313.7	313.17	313.86	313.25	314.48	312.53	313.46	313.68	312.71	313.56	313.31	312.97	314.24	313.28	312.06	313.38	312.9	313.37	312.79	312.42	312.75	312.71
329.79	327.6	329.78	328.41	328.47	328.7	328.59	329.75	328.37	328.25	329.23	327.65	327.5	328.29	328.25	329.77	328.52	328.71	328.44	328.71	328.56	329.18	328.36	330.31	327.95	329.07	328.75	330.35	329.18	328.33	327.03	328.28	328.44	328.11	329.16	328.11	328.22	329.4	328.05	329.87	328.55	328.68	329	329.07	328.94	329.52	328.86	327.37	327.69	330.01
311.51	312.56	312.68	313.16	313.29	313.56	313.33	312.65	311.88	313.44	313.59	313.13	312.67	313.25	312.18	312.23	312.13	312.56	315.05	313.59	313.6	312.87	313.69	312.36	313	313.11	313.58	313.87	313.59	311.72	312.56	313.8	314.53	312.95	312.42	313.82	312.99	313.31	312.71	312.72	313.53	313.51	311.85	313.13	313.09	312.21	314.07	313.42	313	312.51
312.93	311.55	310.2	312.27	311	312.39	310.9	310.24	311.07	312.49	312.05	312.95	313.19	311.11	312.86	312.2	312.36	311.45	310.51	311.63	311.14	311.92	312.23	312.21	311.46	312.53	311.13	311.23	311.25	310.88	311.67	312.84	311.64	310.93	312.03	311.22	312.12	311.31	311.16	310.48	311.15	311.08	310.79	311.68	311.71	309.88	311.22	311.78	312.03	310.84
312.28	311.91	313.08	313.22	312.53	311.96	313.12	312.55	312.08	312.43	313.05	312.01	312.4	312.76	312.75	313.98	311.5	311.82	311.35	313.6	313.24	313.1	314.15	312.84	311.38	311.92	311.97	312.6	312.52	312.31	311.83	312.76	312.48	313.32	312.45	312.55	312.45	310.29	311.99	312.91	313.01	313.43	313.43	312.67	312.05	312.07	313.6	311.59	312.53	311.87
310.52	310.31	310.38	311.01	311.47	310.68	311.2	310.95	310.32	311.05	310.59	311.39	310.62	310.01	311.26	311.02	310.16	310.32	310.19	312.97	310.68	308.86	311.49	309.62	310.4	309.65	310.68	310.33	311.4	310.44	309.97	311.13	310.74	309.78	311.62	310.95	309.06	310.56	310.33	310.44	310.22	309.77	309.24	311.55	309.91	310.18	310.58	310.35	310.26	311.01
302.59	303	303.31	303.35	302.28	303.37	302.56	301.08	302.25	303.27	303.79	302.79	302.86	302.11	303.08	302	301.7	303.54	302.81	303.31	302.44	302.81	300.81	303.56	303.48	302.12	302.67	301.6	302.02	303.76	301.9	301.98	302.91	303.23	302.9	301.68	302.53	302.38	302.78	301.46	303.41	303.83	303.02	300.97	303.66	301.96	303.82	302.09	302.98	302.59
316.61	315.69	315.44	317.12	315.55	317.02	316.56	315.87	315.62	315.81	315.46	315.78	316.02	316.55	316.03	315.61	315.16	315.53	315.79	316.45	317.09	316.42	315.44	316.28	313.9	316.57	317.04	316.51	315.41	317.38	316	315.87	316	315.65	314.7	315.11	315.93	315.97	315.25	317.42	314.49	314.97	315.6	315.33	315.68	317.38	315.9	316.72	314.51	315.56
309.11	309.27	309.74	309.79	308.69	308.44	308.95	307.75	309.19	308.27	308.73	309.24	308.33	307.87	308.21	309.5	308.42	309.56	309.11	309.6	309.54	307.02	310.3	308.78	308.53	308.67	309.05	309.13	308.79	309.48	309.07	308.68	308.64	309	308.55	309.02	308.71	309.76	308.83	309.19	308.01	307.73	308.77	308.4	308.31	310.46	309.3	308.32	308.79	309.53
306.71	305.97	306.58	306.75	305.42	306.39	305.1	306.1	305.13	306.96	306.71	306.67	306.65	306.14	306.65	305.72	307.18	306.76	305.73	306.45	304.63	306.7	306.7	305.76	306.64	305.39	305.85	305.15	305.92	305.37	305.17	305.95	306.11	307	306.64	305.18	304.59	306.21	306.45	304.5	305.39	306.5	304.81	306.16	306.83	305.4	306.54	306.45	305.42	305.84
304.39	303.86	305.27	304.32	303.26	304.11	305.11	303.97	304.48	305.39	305.84	305.31	303.59	304.28	304.33	305.41	303.87	304.58	305.41	303.87	304	303.34	304.58	304.92	302.95	304.29	304.27	304.52	304.07	304.55	303.74	304.92	303.49	303.48	304.96	303.31	303.35	304.83	304.32	303.65	304.07	303.72	303.75	303.29	304.92	303.96	304.2	304.69	303.95	304.62
301.88	303.12	301.2	302.93	303.59	302.69	302.66	302.92	303.31	304.25	304.63	302.97	302.89	304.02	303.64	303.06	303.46	303.28	304.43	303.51	303.4	303.36	302.45	303.28	304.5	304.21	304.11	303.44	302.18	304.84	303.95	303.46	303.5	304.26	303.7	304.15	301.57	304.88	302.89	303.81	302.86	303.5	304.18	302.96	302.89	303.83	303.85	303.67	302.87	304.26
299.59	300.96	300.7	299.97	299.39	300.9	299.08	300.45	298.66	300.54	301.01	299.88	298.56	300.14	299.95	299.68	299.94	300.07	300.85	299.5	299.49	301.38	300.42	300.89	300.94	301.07	299.59	300.82	300.89	300.64	300	299.17	298.94	300.35	300.07	298.97	301.02	299.49	300.73	300.38	300.24	299.42	298.81	300.57	298.56	298.9	300.77	300.34	299.1	300.59
319.08	320.17	319.79	320.19	319.51	318.11	319.41	319.24	320.29	319.06	319.8	319.81	318.76	319.16	320.43	319.24	318.22	318.59	319.8	318.63	318.09	317.25	317.8	318.92	320.18	319.21	318.96	319.05	320.21	319.16	318.44	319.54	319.52	318.44	320.09	318.45	319.45	318.5	319.09	319.52	319.68	318.22	319.11	320.17	318.75	319.31	319.66	319.24	319.73	318.26
303.45	304.34	304.79	305.01	304.67	304.51	304.39	304.16	304.12	305.26	303.51	304.45	303.67	303.93	304.24	303.48	304.32	304.24	304.03	304.15	303.9	304.89	304.24	304.14	305.45	305.15	305.24	303.28	305.32	305.24	305.3	305.3	304.3	304.32	305.58	304.67	305.31	304.16	304.99	303.65	303.79	304.56	303.68	304.7	304.65	304.29	305.56	303.31	303.88	304.2
311.49	309.67	310.91	310.03	309.28	311.37	311.35	310.22	310.09	311.15	310.92	310.19	311.07	310.55	311.25	310.93	311.33	311.06	309.99	310.9	311.95	311.12	310.97	312.96	311.16	309.37	310.84	309.36	309.97	310.37	310.94	312.53	311.49	311.14	311.15	309.6	310.14	311.32	309.37	310.73	310.34	310.31	310.48	309.69	311.18	310.64	310.41	310.19	311.68	310.57
304.29	305.97	305.55	305.43	305.47	305.79	304.35	305.15	304.93	305.5	305.05	305.91	305.68	305.07	305.62	305.34	306.3	304.48	305.61	306.71	304.49	306.56	306.3	305.73	305.72	303.85	304.54	305.23	304.92	305.87	304.84	305.32	305.22	303.86	304.7	306.17	305.74	305.27	305.49	305.54	305.12	305.42	305.63	303.7	303.67	304.54	304.81	305.61	305.26	304.94
300.47	299.68	299.55	299.55	299.86	301.05	300.23	301.71	299.33	299.45	300.77	300.5	300.79	300.52	300.78	301.04	299.51	299.5	299.96	301.36	301.57	301.07	300.91	299.53	300	299.64	301.89	299.57	298.75	299.69	300	299.86	300.8	299.92	299.47	300.5	300.71	300.51	301.29	300.6	299.21	300.28	299.07	300.56	298.78	299.66	301.34	298.63	299.89	299.21
312.38	312.2	312.98	312.71	312.39	312.58	312	311.94	311.64	311.83	311.87	313.1	312.54	312.46	310.72	311.4	313.52	312	312.62	312.56	312.05	311.06	311.66	311.83	312.39	312.51	312.8	312.82	313.3	311.52	311.59	311.92	311.39	312.25	310.5	311.83	313.2	311.63	312.61	313.72	312.01	312.61	312.53	312.05	313.02	311.28	312.97	312.58	311.81	312.3
311.88	312.73	311.73	312.18	311.68	312.43	312.1	312.2	312.54	310.93	313.46	312.02	312.83	311.3	312.31	310.53	311.97	311.44	310.84	312.14	313.27	312.86	311.84	311.76	312.17	311.9	312.7	312.11	311.93	312.7	311.8	312.36	313.87	313.57	312.19	312.85	312.28	313.39	312.97	312.29	312.05	312.29	310.72	311.5	311.72	312.39	312.81	311.67	313.51	312.64
306.39	304.91	303.75	305.07	303.72	304.28	304.11	303.92	304.41	303.9	305.04	304.71	305.77	303.8	304.94	304.8	304.1	304.35	304.7	305.09	304.25	305.1	304.38	305.2	305.3	303.74	304.14	305.12	305.14	304.37	304.3	304.17	303.12	305.16	303.95	303.93	302.51	303.56	303.73	303.2	303.58	305.99	303.55	304.52	305.01	304.42	305.53	305.59	303.95	304.46
318.01	318.98	318.58	318.68	318.48	317.81	319.54	318.76	318.84	317.52	320.7	318.75	318.79	318.18	318.56	318.68	318.14	317.82	318.12	318.94	319.21	318.09	318.81	317.87	319.05	318.21	317.45	318.67	319.78	316.98	320.62	318.73	318	318.43	318.98	317.54	319.13	317.28	318.31	319.41	318.69	319.12	318.78	318.35	317.84	319.12	318.98	318.13	318.57	319.29
312.44	314.06	313.35	314.15	313.31	313.57	312.29	314.71	315.13	313.76	314.77	314.12	313	312.83	313.68	314.34	314.54	314.07	312.92	313.83	313.03	314.01	312.93	313.11	313.52	313.47	313.35	313.14	313.78	313.7	314.74	315.04	312.05	313.95	312.57	315.5	314.61	314.46	313.78	313.47	315.32	313.48	313.16	313.7	314.1	313.8	313.72	314.2	314.49	315.08
302.65	302.9	302.02	302.72	303.05	304.32	304.34	304.95	303.68	302.12	304.52	302.93	303.91	303.46	302.84	303.51	303.65	302.81	303.54	304.86	302.43	303.3	303.47	301.43	303.55	303.33	302.24	302.29	303.87	303.51	303.06	304.22	304.1	302.91	302.86	303.16	303.79	302.76	302.98	303.11	302.73	301.86	302.48	302.78	302.72	303.2	301.69	303.17	303.63	303.85
316.28	316.74	315.91	316.57	316.45	315.34	315.31	315.01	314.87	316.7	316.82	315.89	314.5	315.05	316.34	316.96	315.98	314.48	316.13	315.5	317.06	315.12	315.65	315.54	315.77	316.13	316.6	314.9	316.03	314.68	315.04	316.04	315.64	315.44	315.99	315.37	315.86	314.85	316.39	318.13	315.85	314.53	314.47	316.53	314.93	316.1	315.45	316.9	316.47	315.2
314.16	315.82	313.7	314.23	314.52	315.86	314.29	315.37	315.06	315.25	313.73	314.54	315.46	316	315.62	313.98	314.74	313.36	315.05	316.14	314.46	314.61	313.66	315.72	314.23	313.8	313.81	313.83	315.46	314.55	314.67	314.5	314.85	314.36	314.69	314.49	314.22	314.71	314.83	315.23	316.19	314.82	314.84	315.79	314.32	316.2	315.25	314.53	315.23	315.3
303.15	303.46	301.82	303.51	302.92	302.28	302.81	303.5	303.4	301.89	303.66	302.1	304.02	302.55	301.99	303.12	302.62	303.25	303.92	303.69	304.44	302.57	303.07	303.09	304.98	303.76	301.98	302.12	303.06	302.15	302.44	304.07	302.83	304.13	302.12	302.33	302.77	303.13	302.34	302.82	302.46	303.22	302.71	302.64	301.75	302.49	302.37	304.33	302.28	304
305.41	305.7	305.66	305.77	305.66	305.74	306.4	306.43	306.52	304.56	305.46	306.02	305.1	305.13	304.08	305.6	304.93	305.54	304.71	305.33	305.8	306.36	305.77	304.47	304.74	304.17	305.4	305.42	304.54	305.99	304.68	304.51	305	305.38	305.88	306.5	305.7	305.26	305.13	305.19	304.86	305.8	306.26	305.63	305.17	304.92	304.85	304.43	304.45	305.54
301.93	303.85	304.39	303.72	303.68	304.54	302.25	303.03	305.15	302.7	303.79	301.62	303.68	303.66	304.2	304.12	302.61	303.14	303.04	303.48	303.83	304.42	302.8	303.3	302.94	303.03	303.28	303.38	304.51	302.52	303.33	302.7	303.41	303.82	303.88	304.75	302.58	303.99	303.98	302.07	303.07	303.79	303.31	304.7	302.24	304.02	303.6	303.74	303.77	301.92
315.6	315.94	315.42	316.12	316.88	315.94	316.38	316.42	316	316.2	315.34	316.48	315.35	317.42	315.54	316.34	316.34	315.62	316.32	316.12	315.02	314.18	315.73	316.24	314.51	316.01	315.57	316.09	315.83	314.98	314.76	317	316.02	317.21	316.09	316.08	315.87	314.56	314.03	314.95	316.67	315.83	315.52	314.99	315.49	316.16	315.15	316.29	315.71	315.85
314.46	313.95	314.44	314.02	313.73	313.2	313.79	313.94	313.22	314.55	312.57	313.14	314.33	313.32	313.69	313.34	313	314.19	314.71	313.61	313.93	312.93	313.12	313.82	313.61	312.56	312.99	313.83	311.85	313.26	314.05	314.09	311.9	312.16	313.25	313.82	313.15	313.67	313.19	312.83	312.07	313.29	312.71	313.68	312.82	313.65	312.91	312.83	312.87	313.07
303.67	304.62	302.98	303.06	303.52	303.04	303.92	304.02	305.49	304.4	304.38	302.85	303.46	303.4	303.46	303.49	304.29	304.98	302.75	306.01	303.49	303.67	305.4	304.82	304.56	303.75	304.76	304.05	305.17	303.71	303.3	303.96	304.3	303.89	304.54	304.15	304.26	304.07	303.55	303.97	303.51	303.69	303.33	304.55	303.66	304.22	303.93	303.4	303.99	303.15
314.62	314.02	314.21	314.27	312.82	314.35	313.68	314.14	313.73	313.47	313.26	313.38	313.96	314.8	314.52	313.7	314.91	313.52	314.07	313.96	314.34	313.21	313.17	314.45	315.1	312.92	313.68	315.45	313.72	313.27	313.42	314.57	315.05	315.26	313.47	313.25	313.19	314.1	314.91	313.97	312.95	313.88	312.94	314.72	314.23	314.34	312.19	312.98	313.94	314.49
304.22	303.19	304.7	305.43	304.45	305.27	304.5	305.5	305.02	304.67	303.31	302.79	304.88	304.11	304.31	304.9	304.44	303.85	303.85	304.49	305.41	304.4	305.13	304.14	304.21	304.04	305.53	304.47	305.7	306.34	304.03	303.62	304.95	305.1	303.61	304.58	304.04	304.15	303.37	302.84	304.19	304.6	305.15	306.36	304.5	304.78	303.03	303.75	303.57	303.71
309.27	309.29	309.1	309.77	308.83	308.53	308.2	308.27	309.78	308.19	308.76	307.44	308.96	308.34	309.45	309.28	309.86	308.2	309.07	308.27	308.92	309.35	308.73	308.81	309.47	308.95	309.56	309.89	308.71	309.65	308.46	309.87	308.81	309.12	309.62	307.93	308.46	308.84	309.53	308.16	309.48	307.89	308.77	308.42	307.35	307.55	309.55	308.15	308.01	309.59
304.18	303.37	303.53	303.72	304.61	303.71	304.15	304.28	304.78	303.6	303.92	304.99	304.13	305.07	305.09	305.42	304.38	304.86	304.59	304.52	304.7	304.14	305.59	305.89	304.1	305.71	303.87	304.53	304.98	304.75	304.82	304.52	303.3	305.46	305.34	302.77	303.56	304.85	305.13	304.63	303.18	303.78	303.03	304.55	304.34	304.81	304.42	304.74	303.68	304.38
305.68	306.01	306.12	305.54	305.15	306.03	304.74	305.65	305.25	303.92	304.67	307.7	305.99	303.62	305.27	304.52	305.55	305.44	304.88	305.49	305.81	304.59	306.01	304.96	304.51	305.86	306.17	304.43	306.13	304.45	306.16	305.75	305.83	306.07	305.61	305.26	306.41	304.65	304.87	303.56	304.99	305.85	304.2	306.2	306.15	305.67	304.96	304.25	304.97	305.21
315.57	315.53	314.49	317.19	315.76	314.61	314.79	316	316.12	316.77	315.36	316.48	314.92	316.32	315.88	316.38	316.61	314.87	314.91	317.5	316.83	316.93	315.46	314.56	317.38	314.7	317.68	317.03	315.58	315.83	315.31	316.97	313.83	316.15	316.22	317.33	315.16	316.27	315.04	315.97	315.58	315.64	315.67	315.76	316.6	315.2	316.09	315.36	315.17	315.73
301.55	302.9	303.3	302.93	303.16	302.64	303.38	303.53	302.55	303.92	302.87	303.4	303.49	302.7	303.52	302.63	302.36	302.8	304.01	303.02	302.6	301.65	303.48	303.36	303.41	303.66	303.16	301.14	302.84	302.63	303.75	303.45	302.04	303.64	302.43	303.46	302.74	302.82	301.85	302.49	302.59	303.9	302.84	302.45	303.06	303.78	303.89	302.17	302.7	303.06
296.37	297.52	298.04	297.69	297.04	297.08	297.16	297.68	297.57	297.81	297.26	297.74	296.78	296.34	296.08	297.52	297.45	295.44	295.65	297.37	296.74	297.01	295.85	297.71	297.12	296.89	296.86	296.66	297.95	298.4	296.99	297.7	297.12	297.09	297.95	296.51	297.18	295.91	297	297.23	296.45	296.12	297.7	296.41	297.53	297.01	297.6	298.45	296.74	297
312.18	311.81	314.24	312.77	312.16	312.76	313.08	313.27	311.68	312.64	312.36	313.21	313.59	312.05	313.52	312.68	312.35	313.29	311.79	312.81	312.24	313.49	311.56	313.39	312.72	313.9	312.07	312.85	313.74	313.52	313.63	313.3	311.64	313.38	312.69	312.94	312.11	312.19	312.83	313.57	313.08	311.94	312.57	312.53	313.94	313.26	312.81	313.22	311.84	313.08
315.29	313.88	315.18	315.3	315.97	315.46	316.52	316.12	315.05	315.28	314.13	314	316	316.14	315.51	315.96	314.74	315.13	315.64	314.51	313.98	314.55	315.39	313.07	314.69	315.99	315.6	313.93	314.26	314.05	312.27	315.34	315.94	314.91	314.72	315.88	315.13	314.58	314.96	314.82	314.77	316.34	313.53	314.22	315.01	314.86	314.16	316.27	315.3	314.42
305.61	306.32	306.27	306.62	307.68	306.2	305.29	306.39	306.21	305.14	307.7	306.72	307.4	306.5	306.05	304.99	305.31	305.93	304.71	306.52	307.29	306.63	305.75	306.59	305.3	306.87	305.98	306.67	306.55	304.7	305.8	305.48	305.88	305.58	305.73	306.47	305.37	305.76	304.59	306.01	306.25	306.79	306.4	306.35	306.69	305.71	305.99	305.82	305.45	304.58
315.69	317.06	316.01	315.65	315.44	315.96	314.55	314.87	316.55	315.79	317.63	315.43	315.61	315.59	315.76	315.67	316.24	315.87	315.86	316.51	316.13	316.12	314.42	316.17	314.25	315.77	315.89	315.14	315.95	315.71	315.57	314.98	316.06	316.62	316.04	317.01	316.88	315.72	315.82	315.53	315.94	315.98	315.37	316.37	314.89	315.77	316.67	316.12	316.37	315.48
293.51	293.8	293.49	293.85	293.97	294.26	294.26	293.83	292.89	294.62	295.48	293.06	291.66	295.25	295.5	294.88	294.49	294.36	293.62	294.57	293.58	293.18	293.37	294.84	294.68	295.06	294.85	294.01	292.21	293.14	293.52	293.42	293.58	293.18	294.39	293.92	293.98	293.76	295.02	293.15	294.36	293.6	294.21	294.66	292.92	294.15	293.89	294.34	294.8	294.41
305.03	304.74	305.11	305	304.73	304.19	306.03	304.62	305.7	303.92	304.71	304.03	304.94	304.83	305.48	305.48	303.04	303.58	304.59	303.74	305.47	304.68	304.8	304.96	304.49	304.58	304.33	304.65	305.29	305.9	305.82	306.14	304.44	305.25	304.93	304.06	304.93	304.78	304.98	304.1	304.55	304.73	304.26	304.31	303.85	304.95	305.21	304.77	304.32	304.08
316.21	316.21	315.07	316.26	315.42	314.89	315.15	315.76	315.25	315.65	314.98	315.16	316.28	316.4	316.8	315.34	315.58	316.45	316.06	316.14	316.45	316.12	315.08	315.85	316.66	316.07	315.64	317.2	316.26	315.07	315.46	315.97	315.99	316.3	316.33	315.12	317.03	316.28	318.27	316.07	317.3	315.7	316.84	315.74	316.3	316.12	316.01	316.15	315.75	315.53
297.04	297.32	296.7	296.1	296.49	297.2	297.79	295.93	295.28	297.66	296.26	295.8	295.92	296.35	295.34	296.95	296.31	297.1	297.59	297.21	297.06	296.13	296.43	297.23	297.32	296.7	296.92	297.94	296.28	298.06	297.83	297.29	297.8	296.11	296.63	296.64	297.02	297.44	296.08	298.65	296.16	295.74	296.5	296.92	297.46	296.45	297.04	296.65	297.41	296.3
303.84	303.06	304.02	304	304.29	303.31	302.92	304.12	303.25	303.07	304.55	303.73	304.05	304.08	302.96	304.4	304.64	303.8	302.94	303.58	304.42	303.72	303.71	303.52	303.12	302.96	303.64	303.7	302.93	304.05	303.76	303.64	303.96	304.72	302.66	304.04	301.85	302.21	303.53	302.91	302.86	302.83	303.67	303.17	302.29	303.24	303.17	303.7	303.19	303.85
317.7	315.79	317.78	316.72	318.14	316.61	316.63	318.2	317.31	317.3	317.95	317.11	316.86	316.85	317.44	317.81	318.04	317.07	317.71	315.66	317.39	317.88	318.76	316.44	317.1	316.47	317.18	316.22	317.15	316.27	317.06	317.38	317.8	315.91	317.96	317.74	317.01	317.09	317.88	317.59	316.92	317.5	317.56	316.33	316.32	317.65	317.1	317.54	317.71	317.92
314.26	314.48	315.35	314.93	315.36	315.09	314.93	315.78	315.09	314.37	314.47	315.39	315.09	315.48	315.86	314.9	315.37	314.44	315.14	313.11	315.86	314.42	314.09	314.33	314.28	314.54	313.98	314.58	314.08	315.18	314.79	313.93	315.33	315.06	315.36	314.38	315.41	315.14	313.78	315.03	314.83	314.12	314.46	315.97	315.37	316.2	314.64	314.89	315.66	313.11
312.37	311.42	312.46	312.57	312.16	314.2	312.1	312.91	312.66	313.06	311.6	311.73	312.58	312.15	312.32	313.88	313.14	312.99	312.94	313.01	312.04	312.66	311.29	310.59	313.32	312.23	313.05	313.31	313.22	313.25	313.56	313.23	312.53	311.58	312.48	312.33	312.46	311.97	313.18	312.84	313.89	311.27	312.79	312.35	312.46	312.5	314.82	312.41	311.9	312.9
313.96	313.4	312.96	313.86	314.36	314.33	314.02	313.76	314.66	313.85	314.02	313.22	312.71	315.67	313.78	313.64	313.91	314.13	314.6	313.48	311.82	313.31	313.45	313.69	314.4	313.67	313.18	313.69	313.06	314.79	314.04	314.99	313.5	313.84	314.49	313.45	313.57	312.78	312.87	314.79	313.82	314.92	314.24	314.31	314.15	313.16	314.4	312.72	313	314.7
293.97	294.85	293.1	293.27	294.5	294.15	295.27	293.36	294.18	294.66	292.48	295.13	293.68	292.66	293.77	293.95	294.42	293.89	293.84	295.4	294.41	294.91	292.95	294.61	294.7	294.63	293.38	293.68	293.93	291.88	293.74	293.67	293.26	293.48	293.75	294.2	294.99	293.37	294.09	293.26	293.12	294.92	292.67	293.54	294.37	293.18	295.16	294.29	295.28	294.46
309.84	308.79	310.09	309.85	308.57	308.89	309.26	310.45	310.42	310.23	310.68	310.81	309.83	309.4	310.3	309.94	310.38	310.05	310.95	309.41	309.24	310.04	309.29	309.27	310	310.19	309.77	310.44	310.78	310.09	309.86	310.07	309.07	310.15	309.68	309.86	308.84	309.64	310.13	309.55	309.99	309.77	310.27	311.09	307.92	309.46	309.6	309.3	309.57	309.99
308.92	308.98	309.09	308.15	308.69	308.65	310.07	307.53	308.85	309.14	308.77	307.58	309.53	308.52	310.01	309.14	308.98	308.91	307.94	308.92	309.49	308.44	309.29	307.9	308.78	308.34	309.42	309.01	308.56	309.02	307.7	308.47	308.04	308.85	308.22	308.31	309.45	308.93	308.08	309.32	309.09	307.45	309.66	308.99	307.65	308.19	310.08	307.92	308.47	308.16
303.5	301.84	303.08	302.2	303.28	303.66	303.69	303.96	302.54	303.92	303.77	303.94	303.89	302.91	304.84	303.6	302.97	302.85	304.57	303.45	303.98	303.23	303.8	304.23	303.01	304.56	304.04	303.75	303.19	303.4	304.47	302.47	303.2	304.01	303.14	303.33	303.17	304.86	302.94	305.43	303.51	303.78	304.28	304.83	303.31	304.04	303.23	304.04	303.52	304.55
326.89	329.77	326.22	327.34	328.07	326.94	327.51	328.33	328.36	327.36	327.83	327.71	328.61	328.15	327.61	328.37	328.01	327.81	328.34	328.17	328.2	328.47	328.07	327.6	329.28	328.18	327.89	327.25	328.18	327.81	329.39	327.39	325.81	326.87	329.84	328.58	327.39	327.72	327.27	328.49	327.72	327.13	328.42	329.53	328.41	328.34	329.09	327.12	327.24	328.02
302.05	302.59	303.6	301.87	302.89	301.44	303.07	302.52	303.4	302.23	303.49	303.73	301.87	302.3	303.22	303.81	303.35	303.02	302.85	302.74	302.7	303.57	304.16	304.49	302.48	302.64	300.77	302.74	303.06	302.47	303.29	302.74	302.89	302.57	303.97	301.95	302.13	302.93	301.52	301.72	302.49	302.9	303.27	303.13	302.02	301.27	302.73	303.77	303.71	302.98
318.21	318.43	318.88	319	318.67	317.92	317.65	319.7	318.95	318.41	318.82	319.16	318.72	317.87	318.26	318.23	319.05	319.06	317.96	318.87	317.86	318.38	317.94	318.21	319.26	318.74	318.16	317.15	318.07	317.64	318.1	318.48	319.18	319.1	318.45	319.27	318.01	319.96	317.71	318.52	318.37	319.2	319.14	319.38	319.02	318.46	319.47	318.99	319.51	317.99
315.35	314.32	314.66	315.14	314.41	314.14	315.73	315.12	312.23	315.45	315.23	314.94	315.34	313.82	314.01	314.22	316	314.63	313.82	314.82	315.62	313.56	314.88	313.66	317.12	313.93	314.76	314.38	315.54	313.55	314.36	313.5	314.71	315.22	314.21	315.15	315.87	313.96	314.71	316.13	314.25	315.7	315.26	314.11	315.07	314.53	314.62	314.2	314.63	314.48
313.16	313.59	312.8	313.63	314.57	313.32	314.08	313.26	313.36	313.12	314.35	313.63	312.92	313.92	312.61	313.25	311.87	313.06	313.55	313.42	313.44	313.76	314.07	313.34	313.55	313.37	314.16	313.2	314.27	313.67	313.61	312.71	312	313.42	313.52	313.17	311.89	312.56	314.77	312.56	313.26	312.03	313.38	314.27	314.6	313.56	312.95	313.98	312.58	312.88
317.64	316.27	317.07	317.73	317.2	316.56	316.26	317.5	318.14	316.91	317.65	316.9	316.56	317.02	317.12	317.46	316.58	316.59	316.74	316.72	317.44	316.96	317.05	316.38	317.38	315.64	316.79	316.71	316.28	316.52	317.06	317.14	316.59	316.91	315.86	316.92	315.78	316.31	317.28	315.87	317.34	317.19	317.05	317.99	315.68	317.88	318.05	317.02	316.64	317.02
306.88	304.98	306.11	306.13	305.57	306.99	305.68	307.48	307.07	305.32	304.98	307.39	306.88	306.61	306.72	305.17	306.03	305.96	306.23	306.97	306.81	306.09	305.53	305.15	305.81	306.75	305.55	306.42	305.15	304.73	305.46	306.57	305.73	305.8	306.02	305.52	305.87	305.49	306.75	305.58	306.13	306.36	305.45	306.37	307.57	305.05	306.52	305.63	306.41	306.33
313.56	313.91	313	312.81	312.19	311.59	313.79	314.29	313.22	313.78	312.21	312.39	312.83	313.47	312.56	312.35	313.27	313.85	311.88	314.13	312.2	312.69	313.3	312.51	314.21	314.39	312.56	312.65	313.86	314.33	312.93	313.4	313.24	313.03	313.8	314.15	314.09	313.55	312.49	312.94	312.31	313.83	313.89	313.28	312.77	312.59	314.27	314.57	313.02	314.14
304.54	304.74	303.51	305.73	304.74	304.56	304.35	304.45	305.59	304.62	303.84	305.48	302.94	305.13	303.62	305.67	304.63	303.67	304.19	305.58	304.11	303.7	304.54	303.18	304.71	305.51	304.72	303.61	304.21	303.51	302.44	304.47	306.58	304.57	303.18	304.12	303.87	302.58	304.38	304.59	305.82	303.61	303.95	305.16	304.21	304.28	304.21	305.13	304.18	304.3
327.46	327.9	326.07	327.26	326.88	327.79	326.77	327.93	326.35	327.38	327.21	327.42	326.96	326.78	327.85	327.23	327.71	327.45	328.23	328.44	327.96	326.36	326.71	327.45	327.03	325.78	326.94	327.62	326.43	326.94	325.34	326.26	326.55	328.23	327.03	326.55	326.73	326.37	327.07	326.63	328.04	328.11	326.9	329.12	326.25	327.55	325.8	328.18	327.09	328.09
302.21	302.49	302.48	302.57	303.37	301.72	302.85	304.6	303.51	301.67	303.56	302.01	302.27	302.12	302.58	302.84	302.9	302.17	300.83	302.59	302.77	301.74	302.31	303.68	301.06	301.98	302.16	302.3	302.43	301.91	303.99	302.64	301.59	302.91	302.39	302.87	301.64	301.94	302.33	302.17	303.2	301.77	303.27	302.89	302.25	301.4	302.78	305.07	303.07	301.47
305.61	304.97	306.14	305.06	304.78	305.33	304.72	304.65	305.35	304.72	303.84	304.63	303.88	304.32	304.72	305.64	304.08	304.18	304.52	305.24	303.66	304.96	304.76	304.79	305.3	305.39	305.05	305.4	304.94	304.54	304.23	306.09	303.84	303.94	305.41	305.73	305.22	304.63	305.08	305.13	305.71	305.33	304.35	304.95	305.04	304.1	304.43	304.01	305.39	304.45
314.99	314.59	314.57	314.52	314.18	314.95	314.79	313.44	313.89	312.88	314.3	313.32	314.28	313.17	313.61	313.29	314.18	314.87	314.25	313.45	315.11	314.8	313.39	313.17	313.73	313.65	313.92	314.05	314.49	314.02	314.91	314	315.04	313.53	313.74	315.16	313.93	314.54	314.22	313.54	314.59	312.54	315.04	313.64	315.01	314.46	313.97	313.85	315.26	313.84
302.87	305.36	304.87	303.78	304.07	303.99	303.87	304.45	305.02	304.97	303.64	304.31	304.89	305.14	304.72	304.28	302.92	304.78	304.76	304.54	304.39	304.52	304	303.54	303.72	305.79	304.76	303.98	304.59	303.69	304.36	304.24	304.27	304.09	305.14	304.68	304.7	305.56	304.44	302.7	304.33	303.62	304.74	304.28	303.76	303.76	304.42	303.45	304.02	303.58
312.71	311.81	312.82	312.91	311.73	312.06	313.03	311.7	312.61	312.71	312.47	313.43	312.7	312.94	314.1	312.13	312.35	312.71	312.08	311.26	313.11	313.04	312.61	312.15	313.27	312.69	312.18	311.66	313.69	312.02	313.17	312.57	313.67	312.75	311.94	312.07	312.29	311.35	312.74	312.98	314.56	312.12	312.98	312.22	312.17	312.92	312.51	310.73	312.49	312.47
304.08	304.41	305.37	303.41	305.38	305.85	305.43	303.43	304.64	304.71	303.13	305.23	303.89	303.65	305.02	304.46	304.39	305.17	304.8	303.39	303.73	305.41	303.76	303.85	304.15	303.42	304.68	303.57	303.89	305.14	304.25	304.74	304.97	303.61	304.91	304.37	304.56	303.92	303.81	302.91	304.46	304.14	304.74	304.76	304.32	304.63	305.16	304.17	305.17	304.64
309.64	309.52	309.33	308.55	309.42	309.65	308.88	308.01	308.95	308.84	308.91	309.29	309.59	307.87	309.48	308.87	309.57	308.48	308.73	308.66	308.7	309.2	309.61	309.55	308.69	308.22	308.35	308.89	309.82	309.56	309.17	307.94	308.51	310.12	308.77	307.97	309.24	308.7	308.67	309.82	309.26	309.08	309.27	307.87	310.63	309.51	310.26	308.06	308.44	309.01
309.96	309.37	310.01	309.95	310.58	310.61	310.6	309.94	309.44	308.5	311.17	310.5	309.63	310.6	310.43	309.15	310.32	310.48	309.52	311.36	309.56	308.07	309.32	309.66	309.44	309.99	311	308.58	310.69	309.54	309.17	311.3	310.3	310.11	309.68	310.25	310.65	309.4	310.14	309.28	309.22	310.77	310.22	310.14	309.76	310.26	309.82	309.74	310.4	310.81
318.56	318.03	319.54	319.21	318.54	319.77	319.22	318.97	320	319.29	319.77	320.26	319.79	318.7	319.62	319.71	318.36	319.8	318.49	319.58	319.03	318.71	319.96	318.59	319.78	318.39	318.31	319.21	319.65	318.98	319.1	319.5	319.11	319.27	318.65	319.61	319.73	320.34	317.63	320.22	319.37	319.54	320.54	319.44	320.26	318.93	319.64	319.94	319.3	319.12
300.55	299.76	299.52	299.11	300.49	300.07	301.49	300.06	300.38	300.53	299.79	298.57	301.18	300.92	299.76	299.34	300.16	299.06	298.8	300.11	299.03	299.12	299.21	300.11	300.63	298.93	300.43	301	299.07	300.86	299.73	300.51	301.31	300.7	300.49	299.96	300.2	300.73	301.38	300.27	300.02	300.75	299.8	299.85	300.26	299.54	299.27	298.74	299.16	301.2
308.21	308.84	309.19	308.46	309.96	309.17	308.12	308.31	308.57	308.87	307.96	307.99	310.16	309.64	308.79	308.96	308.81	306.81	309.02	309.34	307.41	307.82	309.56	307.33	308.65	309.45	308.59	309.93	306.65	309.26	309.04	309.46	309.61	307.92	309.8	309.65	308.11	309.19	309.01	309.88	309.77	309	309.06	309.68	310.19	308.8	309.13	307.98	308.69	306.86
302.68	303.55	302.75	301.42	302.3	304.37	301.62	302.55	302.95	303.35	301.42	302.57	302.95	302.76	304.27	304.13	301.21	302.27	303.61	302.95	302.22	303.68	301.62	303.18	302.94	302.8	302.63	303.37	304.04	301.53	302.92	301.59	301.6	304.78	301.4	302.3	301.71	303.43	303.46	302.24	302.83	303.08	302.53	303.95	303.69	303.63	302.47	302.49	302.8	303.35
316.97	317.17	317.61	319.33	317.77	317.22	317.47	317.7	317.35	318.8	318.39	318.86	319.27	317.48	317.81	316.84	317.2	319.09	317.81	317.81	318.16	318.21	317.49	318.09	317.81	318.37	318.23	318.63	318.2	317.51	319.01	319.12	317.3	318.73	318.14	317.04	318.26	318.27	319.09	318.2	317.75	318.74	318.36	319.25	317.89	317.57	318.91	319.34	318.11	317.86
302.64	302.93	302.21	303.12	303.09	303.1	305.27	302.12	304.15	302.92	302.51	303.22	304.41	303.31	304.4	302.61	303.49	303.96	303.63	304.12	302.93	304.62	304.5	302.77	303.24	302.74	302.33	303.31	301.24	303.02	304.13	303.78	303.46	304.14	303.72	302.91	304.03	303.2	302.86	303.47	303.61	303.03	303.97	303.1	302.16	304.38	303.37	303.26	303.81	303.14
304.54	303.27	303.78	303.47	303.69	303.65	304.21	303.4	303.73	304.53	303.17	304.37	302.8	303.15	303.99	303.64	302.37	303.78	302.92	302.93	303.94	303.7	303.67	301.38	303.23	304.01	303.33	303.3	303.41	303.54	302.9	303.75	303.8	303.42	303.41	302.45	303.42	303.25	302.32	302.76	303.18	303.44	302.28	304.06	302.92	303.54	302.21	303.27	303.11	302.14
316.29	315.38	316.54	314.49	316.15	314.9	314.95	315.06	315.95	315.44	314.5	315.71	315.85	315.42	317.62	317.16	315.64	316.01	314.4	316.04	316.02	315.88	315	315.86	314.96	316.45	315.94	314.08	315.22	316.9	316.9	316.07	315.04	316.34	314.79	315.91	314.96	315.33	314.03	315.28	315.91	314.63	315.71	315.67	315.4	315.04	315.65	315.53	315.49	316.82
326.63	328.4	326.29	327.68	327.89	328.37	327.12	327.17	327.48	327.41	328.2	326.73	326.13	327	326.93	327.54	327.74	326.27	327.97	327.43	326.56	326.77	326.48	326.59	326.03	325.77	326.63	325.49	325.18	326.92	327.67	326.13	326.95	327.85	326.77	327.56	326.31	328.14	326.24	327.39	327.57	325.22	326.76	327.98	325.63	325.9	326.34	327.69	325.87	326.82
313.58	315.65	314.71	314.39	313.93	313.95	315.06	315.43	314.79	315.48	314.73	315.83	315.29	315.43	315	316.09	314.62	314.36	314.77	314.88	313.63	313.82	314.66	315.97	314.27	315.09	315.63	314.75	313.37	314.31	315.63	315.06	314.97	313.65	315.2	314.61	314.27	315.35	315.43	315.21	313.25	315.23	315.05	315.33	314.16	314.76	315.17	313.92	315.67	316.42
308.31	307.8	308.49	308.83	306.41	308.04	307.56	305.69	306.69	308.81	308.31	306.7	306.49	306.78	307.57	306.96	307.21	307.35	307.05	307.32	307.71	307.86	308.24	307.14	306.79	308.23	307.14	307.18	307.88	307.85	308.6	305.36	307.83	306.61	306.15	308.02	307.89	306.15	308.09	306.91	307.87	307.31	306.61	308.15	305.83	307.21	307.33	307.4	306.29	307.43
304.15	303.17	303.7	304.64	303.39	303.13	303.76	303.05	302.98	303.96	304.01	302.84	304.53	303.78	303.27	303	303.06	301.85	303.42	304.15	302.86	302.97	302.54	303.44	303.44	304.43	303.66	303.75	303.71	303.46	303.08	302.96	303.11	304.22	303.46	303.31	304.4	302.6	303.47	304.64	303.79	305.11	303.26	303.05	303.61	302.98	303.87	303.22	303.92	303.27
318.41	317.41	318.67	319.14	318.37	318.52	318.55	318.29	318.72	317.94	317.6	318.58	318.24	318.49	318.35	317.99	317.8	318.95	318.26	317.76	317.35	317.63	318.41	317.42	318.27	318.74	318.36	318.17	318.15	318.84	318.27	317.89	318.27	318.72	319.08	316.49	319.46	318.82	318.48	317.33	318.54	318.14	317.12	317.87	316.98	318.32	317.41	318.62	318.59	317.17
316.51	314.39	316.28	315.66	316.38	316.7	316.18	315.98	316.59	316.07	316.2	315.52	316.7	316.11	316.62	315.81	314.91	316.65	315.96	316.87	316.79	316.91	316.29	316.83	317.55	315.05	315.55	315.84	316.47	315.47	316.41	315.72	315.5	315.77	316.49	315.65	317.31	315.05	315.05	317.07	316.72	315.35	315.38	315.25	316.83	315.38	314.31	315.37	315.47	315.72
304.89	304.21	306.01	304.77	306.34	305.62	305.79	305.34	306.2	304.12	304.9	303.47	305.64	305.02	304.74	305.45	306.1	305.86	305.38	304.4	305.9	305.33	304.02	305.79	304.69	305.76	306.13	305.79	304.96	304.44	305.52	305.69	303.94	306.17	305.84	306.18	305.71	304.89	305.48	305.24	305.13	304.94	306.31	305.73	304.33	305.02	304.74	304.95	304.97	305.14
314.63	314.46	314.89	315	314.48	315.17	314.91	314.13	314.82	313.79	316.01	313.14	315.29	315.43	315.43	314.27	314.77	314.61	312.75	315.62	315.24	314.59	314	314.44	315.11	315.75	315	313.59	314.62	314.64	314.57	314.33	315.09	315.6	314.17	315.43	313.84	315.17	314.96	314.09	314.37	314.48	314.12	314.84	315.97	314.13	315.03	314.24	315.28	314.44
299.5	299.76	300.6	299.71	300.46	300.28	299.32	300.65	300.55	300.71	300.25	299.61	300.92	299.23	302.37	300.04	300.96	299.4	301.28	299.06	299.15	301.06	299.41	300.79	300.57	301.03	299.76	299.8	300.52	301.34	299.31	299.98	300.19	300.97	299.58	300.1	300.54	299.76	301.32	300.04	300.9	299.62	300.74	300.52	299.68	301.79	299.89	300.88	300.48	300.23
302.4	303.66	303.41	302.56	302.43	303.01	301.84	302.18	304.42	302.89	303.02	302.94	302.93	302.55	303.85	302.61	302.73	302.75	303.02	303.04	303.01	302.99	302.7	302.73	302.19	302.6	302.75	302.14	303.18	301.37	302.72	303.4	302.37	302.65	302.53	302.35	302.85	302.54	302.48	303.35	302.7	302.28	304.59	302.86	302.65	303.03	303.78	302	303.15	303.63
311.91	311.99	312.18	312.76	312	312.58	312.98	312.18	311.9	312.74	312.03	312.69	312.6	312.46	311.45	312.31	310.85	311.61	311.93	312.33	313.4	314.09	312.33	313.63	312.01	311.58	312.35	312.46	311.75	313.1	312.75	312.72	313.23	312.49	312.77	311.7	311.93	312.61	312.3	312.46	312.02	312.58	312.49	313.27	312.65	311.01	311.58	314.16	313	313.36
306.17	304.66	304.52	304.53	304.75	303.77	304.89	305.62	304.53	305.64	305.54	305.16	304.72	304.89	305.04	306.99	304.91	304.83	304.69	305.78	304.97	303.67	305.69	304.38	305.03	305.58	304.94	303.99	302.94	305.29	305.06	304.68	304.51	305.05	305.58	304.89	305.51	305.62	304.86	306.2	305.06	304.48	303.27	304.75	304.66	305.03	305.45	304.89	305.37	305.04
312.74	312.86	314.74	314.06	312.62	312.75	313.92	313.93	312.75	313.72	312.25	313.54	313.2	313.5	312.69	314.57	313.01	314.41	312.77	315.66	314.77	313.2	314.04	313.51	312.62	313.33	313	313.43	314.44	313.92	312.55	313.64	313.59	312.77	312.75	312.41	314.15	313.4	313.98	314.01	313.14	313.46	312.82	313.89	313.8	313.74	313.75	313.9	312.45	313.76
303.3	303.39	302.38	302.35	302.08	301.07	303.27	303.02	303.41	303.16	302.24	303.91	303.57	303.65	301.82	303.48	302.41	301.91	302.8	302.55	301.04	302.51	303.31	303.84	303.65	302.52	302.75	303.07	301.52	302.8	303.09	303.52	302.79	302.69	304.24	303.35	304.38	303.36	302.56	303.01	303.3	302.29	303.15	302.54	303.15	303.42	302.81	302.53	302.82	302.46
294.54	293.01	295.76	294.3	293.2	294.39	293.4	293.12	294.83	293	295.16	294.01	294.07	295.01	293.88	293.62	293.75	293.79	294.12	293.56	292.66	292.93	294.55	294.49	293.34	293.57	294.53	293.7	292.82	295.11	295.96	293.78	294.06	294.77	292.73	294.82	294.39	293.94	294.31	293.82	293.41	293.65	294.32	292.67	293.23	293.14	293.94	293.62	294.42	294.83
315	314.44	313.8	314.41	314.99	313.82	314.63	313.85	314.57	313.97	314.07	313.46	312.88	313.93	312.86	314.49	314.44	313.95	314.54	313.81	313.84	313.18	315.13	314.83	312.16	315.25	314.68	314.28	314.54	314.79	314.49	314.01	314.27	315.2	313.05	313.87	314.38	314.4	315.05	313.41	313.85	315.34	314.53	313.84	315.21	313.56	315.01	314.67	313.74	313.78
304.62	305.93	305.74	304.23	306	304.62	305.67	303.27	305.75	304.87	305.84	304.67	305.26	304.47	304.92	305.5	305.32	304.99	306.06	304.86	306.08	305.04	306.31	306.3	306.25	306.03	305.51	304.88	304.81	304.5	306.32	305.95	305.03	305.22	305.03	304.55	305.74	304.82	305.56	305.12	305.88	306.96	305.33	306.29	304.83	304.91	305.87	306.62	304.7	305.67
303.88	303.92	304.65	304.75	304.87	304.48	305.75	304.3	305.62	304.8	304.23	304.08	304.76	306.31	303.82	305.87	305.14	305.62	304.87	305.95	304.26	305.39	304.24	303.62	304.7	303.52	305.16	305.68	305.73	303.48	304.95	305.59	304.99	304.93	305.03	304.81	304.77	305.09	304	304.61	305.24	304.34	305.32	305.33	305.6	305.27	304.54	303.79	304.6	304.3
310.69	310.57	311.33	310.85	311.33	312.11	310.01	310.87	310.74	310	311.18	311.39	309.79	309.24	310.49	310.14	310.78	310.74	311.38	310.38	311.61	312.03	311.44	310.59	310.74	309.94	310.94	310.65	311.41	311.75	310.27	310.19	311.2	309.93	309.94	310.29	311.55	311.28	311	311.38	309.67	311.01	310.2	311.45	310.3	309.9	309.79	310.28	310.67	310.64
312.73	313.69	312.43	313.92	312.95	313.53	313.94	314.76	313.73	313.65	313.73	313.75	314.6	312.9	312.96	313.48	313.26	311.81	312.26	313.96	312.25	312.81	312.93	313.9	313.18	313.82	314.23	314.15	313.87	313.33	313.11	312.95	314.01	313.57	313.46	312.89	312.69	312.88	314.75	313.09	312.49	312.94	312.8	312.72	314.74	312.13	312.8	313.23	311.83	313.45
312.05	311.11	310.95	310.13	312.42	310.65	310.32	309.69	309.61	310.3	310	310.38	309.61	311.84	311.28	310.58	310.99	310	309.82	311.27	310.99	311.5	311.31	311.14	310.68	310.53	311.34	310.98	310.43	311.44	312.49	309.85	310.09	311.01	310.69	311.18	312.07	310.53	309.19	310.3	311.76	310.16	311.67	311.1	311.23	310.8	309.24	312.15	311.39	310.43
318.66	318	317.29	317.87	316.53	316.9	318.67	317.38	317.52	318.65	317.78	317.08	315.76	317.37	316.2	316.97	317.55	316.76	316.78	317.6	316.64	318.41	317.57	317.58	317.49	317.75	317.08	316.86	316.08	315.65	317.78	318.03	317.69	316.98	318.68	316.23	317.63	316.89	316.92	316.53	317.19	316.94	315.95	317.83	317.95	316.58	317.66	316.25	318.51	317.36
316.05	316.3	316.35	314.85	317	315.63	316.6	313.87	315.57	315.79	314.95	315.71	315.22	315.86	315.25	315.83	315.89	315.38	315.75	316.48	316.14	315.4	314.99	314.58	315.85	316.5	316.62	315.48	314.48	314.78	315.3	316.16	316.6	316.72	315.61	316.79	314.52	315.2	316.18	314.69	315.33	316.4	315.52	315.69	315.19	315.2	315.91	316.11	315.9	316.5
322.99	324.36	324.27	325.17	325.71	324.85	324.88	324.55	325.15	324.08	324.65	325.05	325.28	325.97	325.84	324.45	324.16	323.99	324.53	323.85	324.15	326.24	325.11	324.23	323.38	324.55	324.69	324.66	324.96	323.97	324.72	326.13	324.47	324.38	323.79	323.61	324.13	324.07	324.78	324.74	324.51	324.41	325.2	325.41	324.67	324.99	324.99	324.43	326.1	325.18
312.83	312.98	313.76	313.56	313.47	313.06	312.68	313.6	312.89	313.79	313.4	312.94	314.26	313.1	313.78	312.87	313.3	313.71	311.98	313.41	312.98	313.16	313.15	313.28	313.55	313.4	313.03	313.01	312.45	313.23	312.92	313.23	314.07	313.03	311.62	313.15	313.37	312.42	313.08	313.87	313.39	315.37	312.53	312.54	311.78	313.59	312.54	313.79	312.28	313.16
314.33	315.08	314.94	314.8	314.79	315.19	313.91	314.82	314.95	314.73	314.87	315.64	315.37	314.2	315.25	314.16	315.32	315.81	316.54	314.81	314.16	315.16	316.32	314.58	315.01	314.71	314.5	315.4	314.23	314.26	314.44	315.85	315.71	314.38	315.1	316.34	315.44	314.04	315.24	314.37	314.67	313.45	315.08	315.1	314.86	315.26	315.02	313.63	315.15	313.95
315.41	315.27	315.59	317.07	315.57	316.28	315.13	315.79	316.16	317.09	315.58	316.04	316.93	316.18	316.12	316.8	315.87	316.18	315.45	315.38	315.66	315.21	315.36	316.16	316.27	315.72	315.25	316.43	315.24	315.11	316.68	317.05	314.88	316.56	315.73	316.71	315.22	315.27	314.45	316.4	314.8	314.68	315.57	315.25	315.3	314.51	316.18	315.86	315.58	315.46
303.69	303.72	303.02	303.35	304.16	303.95	303.98	303.94	304	304.42	303.12	303.35	302.8	303.9	304.39	304.36	302.48	304.14	304.42	303.6	303.33	304.4	303.44	304.57	302.75	304.22	303.81	303.87	303.1	304.35	303.78	302.83	304.25	303.43	302.24	304.04	303.83	304.54	304.44	305.19	304.32	304.12	304.81	303.05	303.93	303.66	304.15	303.39	304.56	303.17
313.79	312.76	312.93	312.45	312.85	313.53	313.84	313	312.98	313.27	313.21	313.42	313.1	312.26	314.74	313.9	313.23	312.95	314.15	312.71	312.7	313.23	314.08	312.73	314.1	314.12	312.75	313.45	312.26	312.54	314.04	312.89	314.15	312.58	314.69	313.3	313.25	314.97	313.71	314.31	313.11	313.43	313.96	313.37	312.52	312.39	312.62	313.36	314.27	313.12
315.09	314.61	314.8	315.04	314.94	314.46	315.71	314.05	315.33	314.38	316.34	314.26	315.31	314.7	315.22	315.94	315.48	315.18	315.27	315.75	314.54	314.45	314.62	314.7	314.53	315.97	314.38	315.67	314.5	313.75	314.04	314.38	313.67	315.14	315.13	314.85	316.32	315.79	315.65	315.88	315.12	314.99	314.19	315.64	315.27	315.63	315.59	314.59	313.56	314.61
310.78	312	313.86	312.59	312.14	310.6	310.63	311.7	312.18	311.41	310.86	311.37	310.84	311.06	312.23	310.72	311.05	311.18	311.13	311.31	310.65	311.65	310.43	311.94	312.47	310.22	310.57	311.81	310.54	312.22	312.24	310.64	312.23	310.45	311.94	311.39	311.4	312.92	312.33	311.6	310.8	312.87	311.79	310.64	311.49	310.72	312.66	311.45	312.26	311.67
306.72	305.95	306.05	305.41	306.76	306.42	305.88	305.03	306.54	306.16	306.05	306.57	306.88	305.03	305.58	306.15	305.39	305.91	304.67	306.46	306.61	307.11	306.16	305.19	306.33	306.77	305.35	305.98	306.52	305.01	306.9	305.07	306.02	305.44	305.13	305.8	306.42	306.73	307.02	306.42	306.25	305.92	307.71	305.41	305.11	307.5	305.63	305.91	306.06	306.07
293.48	293.9	294.82	293.61	294.66	294.52	293.47	293.69	294.77	295.32	292.11	294.69	292.31	294.95	293.21	294.81	295.8	293.44	293.36	293.97	294.86	294.23	294.03	295.03	293.85	294.61	292.95	294.68	292.51	293.8	293.72	294.02	295.13	294.68	294.99	293.61	294.16	294.73	292.84	293.6	294.27	293.54	295.02	294.37	293.76	293.73	294	293.52	293.94	293.65
315.39	316.36	314.51	315.92	314.74	314.79	314.96	315.09	315.14	315.73	314	314.41	315.45	315.17	315.57	315.42	314.59	315.4	313.8	315.75	316.27	315.09	315.33	314.86	314.73	315.96	314.76	315.27	315.33	314.64	314.91	313.9	316	314.16	315.68	314.77	315.81	314.69	315.28	315.64	315.22	315.83	314.84	314.83	314.37	316.01	315.75	313.99	316.61	316.21
309.94	309.93	310.61	311.01	309.76	311.62	309.29	310.28	309.77	310.79	310.19	311.9	310.73	310.36	310.25	310.28	309.4	310.79	309.24	310.81	310.9	309.97	310.94	309.98	311.32	311.07	311.22	311.15	310.98	311.42	309.85	311.53	310.93	311.2	310.23	309.67	310.6	310.04	309.08	309.51	309.49	310.79	308.57	310.37	310.15	309.33	309.81	311.8	309.58	309.64
300.75	301.29	302.26	301.29	299.91	300.05	302.11	301.03	301.31	301.44	301.68	300.71	300.96	300.64	300.71	299.73	300.49	301.72	302.27	301.99	300.41	301.97	300.65	301.33	301.79	299.82	300.42	301.55	301.81	299.88	301.45	301.78	300.34	302.04	299.58	301.49	302.35	300.95	302.57	301.65	301.16	301.96	300.69	301	299.67	300.81	301.44	300.97	301.21	301.06
313.81	314.77	314.67	314.89	314.22	314.28	313.24	313.55	315.91	313.91	314.91	314.21	314.34	313.27	315.95	314.77	315.2	316.14	313.61	315.84	315.4	314.88	314.51	315.05	314.55	316.22	315.09	313.81	314.25	313.74	314.92	313.86	313.48	314.64	313.75	314.98	314.94	314.34	315.15	315.72	315.19	315.36	314.57	314.32	314.77	314.39	314.33	315.71	314.64	315.47
301.79	301.2	302.46	302.59	301.91	301.98	302.12	302.37	302.68	302.86	302.12	302.94	303.37	302.46	303.81	303.44	301.75	302.8	301.68	302.38	302.24	302.52	303.78	301.62	302.41	300.7	301.37	301.84	301.93	302.11	302.16	302.47	303.32	303.13	302.64	302.65	301.94	303.08	303.16	302.01	303.29	302.6	301.99	302.29	301.98	303.34	302.81	304.67	302.03	303.27
311.58	312.56	311.37	311.64	310.86	312.68	311.46	310.95	310.59	311.27	312.14	311.09	310.24	311.37	311.06	310.33	311.72	310.68	311.13	312.3	311.26	310.07	310.98	310.73	311.45	312.41	311.52	312.08	311.67	312.98	312.04	310.12	311.94	311.58	310.39	311.52	310.81	311	311.58	312.8	310.99	311.78	311.11	312.54	310.99	311.86	312.74	311.33	311.45	312.82
306.86	306.43	305.14	305.43	307.1	304.75	307.25	305.63	305.77	306.09	306.04	307.63	304.95	305.95	306.69	305.47	306.17	305.78	306.09	305.91	305.77	305.73	306.94	306.17	305.69	306.99	306.31	305.37	306.95	306.45	307.08	306.92	306.27	304.18	305.11	305.44	305.88	306.68	306.03	306.21	307.19	306.39	305.48	305.66	305.34	305.39	306.54	305.34	305.6	308.04
302.83	302.83	303.14	302.03	303.11	301.84	303.6	302.22	302.7	302.98	303.95	303.82	301.59	302.07	302.12	304.02	302.59	303.92	302.52	302.96	301.75	302.83	302.75	302.04	302.21	301.77	302.86	302.99	301.63	303.19	303.54	302.5	302.6	303.99	302.88	302	302.55	302.93	302.8	302.53	302.41	301.84	300.78	302.37	302.22	302.89	304.66	301.71	304.11	302.47
299.34	300.87	299.68	300.59	301.04	300.31	299.65	300.33	300.84	299.5	301.58	299.86	300.6	299.76	300.76	299.92	300.81	300.28	299.73	299.92	298.94	301.06	300.91	300.26	299.87	298.67	300.87	299.6	299.84	299.91	300.71	299.37	299.5	299.97	299.41	299.83	300.86	299.72	299.65	300.61	298.51	300.84	299.71	299.93	300.24	299.21	300.04	300.33	300.31	299.03
317.22	317.71	317.25	316.56	316.48	316.76	316.36	316.78	315.47	316.92	316.6	316.16	315.99	316.79	315.55	316.21	315.71	316.91	315.56	317.19	316.6	317.1	316.25	317.51	316.91	317.15	316.64	317.89	317.22	316.83	316.3	316.44	316.45	315.48	316.22	317.88	316.96	317.11	316.88	316.96	317.01	316.25	315.97	315.91	317.08	316.74	316.4	318.12	316.89	316.92
303.31	302.9	303.08	302.64	303.96	303.99	302.91	304.19	304.26	303.71	304.36	304.52	303.81	303.64	305.09	302.97	303.69	303.78	301.71	303.94	304.47	303.29	303.08	303.4	304.7	303.51	303.94	302.89	303.31	303.36	302.43	302.46	303.68	304.27	303.33	303.98	303.62	303.78	303.13	304.08	302.54	303.35	303.66	303.49	303.9	304.86	301.74	302.83	303.79	304.24
296.63	296.28	297.51	297.07	297.17	296.9	296.49	296.52	296.66	295.89	296.48	296.4	296.74	297.56	297.78	295.98	296.3	296.79	295.91	296.41	296.02	294.73	296.89	296.74	297.27	296.62	295.58	296.18	297.59	296.97	297.44	296.24	298.95	296.18	298.75	297.12	296.14	297.74	297.35	297.39	297.48	297.03	297.06	297.83	296.77	296.66	296.84	297.33	296.83	297.3
303.09	302.43	303.2	302.02	303.1	302.88	302.21	301.52	302.23	301.41	302.53	302.82	300.97	303.46	303.12	302.39	301.91	303.09	305	303.54	302.4	303.6	302.43	302.98	303.21	301.71	302.57	303.82	303.24	302.3	302.52	303.45	303.31	303.39	303.21	302.58	303.94	302.58	303.32	304.8	303.64	301.91	302.25	301.96	303.48	302.74	303.71	302.49	303.42	302.84
316.22	315.4	316.25	316.06	315.37	316.41	315.56	314.8	315.83	316.21	314.97	314.81	315.66	315.77	314.98	315.35	315.94	316.13	316.12	315.71	316.43	315.55	316.12	314.45	315.98	317.16	315.14	316.37	316.94	315.06	316.36	315.7	316.27	314.98	315.7	315.86	316.05	316.24	315.92	315.7	315.45	314.77	316.74	316.39	315.63	315.77	314.76	317.92	316.45	316.43
301.08	300.22	301.16	299.58	300.74	299.44	300.2	300.64	300.9	299.94	299.71	299.21	302.05	300.48	301.01	299.01	299.84	301.01	299.7	299.37	300.31	299.69	299.05	299.73	299.5	299.36	300.7	299.72	300.32	299.58	299.5	300.42	300.6	299.81	301.11	301.37	299.36	299.49	300.04	300.19	300.26	300.53	301.31	300.1	299.6	300.81	299.86	301.36	299.53	301.26
308.86	309.82	310.02	309.41	309.73	310.02	308.52	308.63	308.08	308.11	307.63	309.38	308.77	308.94	307.86	309.45	308.66	308.33	308.78	307.85	308.53	308.67	309.43	308.13	308.32	309.39	308.34	308.93	308.17	309.23	309.57	308.45	308.21	308.92	308.53	308.85	308.49	310.24	308.37	308.84	307.64	308.54	308.05	309.05	307.55	308.28	307.83	307.87	309.24	310.31
303.01	303.56	303.76	301.86	303.43	302.43	303.07	302.03	302.88	302.49	302.2	303.5	302.76	303.42	303.02	302.9	302.52	303.28	303.71	303.16	303.49	303.21	304.78	303.82	305.75	303.48	302.71	302.95	302.69	303.84	303.25	303.57	303.16	303.73	304.16	305.15	303.91	303.14	303.15	303.94	301.79	302.76	304.09	303.41	302.27	303.49	303.13	302.16	303.48	303.3
311.92	313.02	314.04	312.97	313.73	314.09	312.89	313.31	311.36	313.89	314.63	313.69	313.29	312.9	314.34	313.86	313.72	312.29	312.95	311.8	312.89	313.13	313.41	312.2	313.09	314.15	312.87	312.16	312.81	312.4	312.21	313.16	312.95	313.16	312.88	311.97	313.92	313.06	314.08	313.44	314.07	312.63	313.91	314.02	312.55	314.39	313.21	312.9	313.84	313.46
324.01	325.07	324.09	323.82	325.04	325.8	323.99	324.72	323.86	323.65	323.88	324.25	322.69	324.64	324.13	325.45	324.46	325.29	324.42	324.5	324.75	324.36	326.23	324.88	323.34	323.7	325.88	324.96	325.4	324.02	324.78	324.43	323.95	324.6	323.87	325.22	324.72	325.82	324.61	324.73	325.36	325.77	324.55	324.38	323.5	325.44	325.38	325.54	324.62	325.14
310.66	309.4	310.27	310.39	310.56	311.17	310.47	312.11	311.34	311.54	309.94	310.82	309.74	309.83	311.03	309.5	310.99	311.13	312.35	310.21	311.03	310.67	309.72	310.99	310.37	309.43	310.89	310.49	310.55	311	310.67	311.34	310.83	311.77	310.03	310.39	309.23	310.68	310.99	310.13	310.58	309.91	310.44	311.56	311.09	310.3	311.23	310.17	310.24	309.94
317.14	318.39	318.65	317.17	317.71	317.08	318.96	317.71	318.1	318.46	318.11	318.33	317.48	318.12	318.47	318.6	317.39	318.44	317.02	319.3	317.27	318.5	316.89	318.87	318.37	318.91	317.06	317.51	317.33	317.62	317.21	318.09	318.27	318.29	318.93	316.89	317.11	318.06	319.19	318.16	318.8	318.44	316.87	318.04	317.18	319.2	317.72	318.29	317.4	318.54
305.42	306.7	305.2	305.45	305.15	306.87	304.8	306.29	306.35	305.21	304.9	305.9	305.09	306.35	305.13	306.07	306.3	305.77	305.58	305.85	306.99	305.29	303.82	305.51	304.63	304.75	305.87	306.17	304.98	305.83	305.03	305.7	306.03	306.17	305.81	304.56	306.46	306.21	304.6	306.33	305.63	304.99	305.33	305.91	305.04	305.82	306.61	306.24	306.39	304.93
311.05	313.03	313.09	312.91	312.13	312.97	313.45	313.14	311.95	312.01	313.61	312.71	312.84	312.35	312.01	311.81	313.87	313.87	312.79	312.9	312.15	311.02	311.41	312.28	312.53	312.5	313.13	311.34	312.43	312.27	313.81	312.73	312.53	313.79	312.98	312.41	313.95	312.24	312.53	312.05	313.02	313.46	312.7	314.3	313.45	312.77	312.77	312.97	313.55	312.39
302.44	301.26	301.97	303.68	301.35	302.31	302.63	302.3	302.74	302.42	303.22	302.11	301.45	304.28	302.96	303.67	302.33	302.79	302.49	302.8	300.74	302.96	302.95	303.85	302.39	302.21	302.03	301.4	301.89	302.99	302.39	302.92	301.97	302.86	304.39	302.44	301.39	301.79	302.16	302.85	303.48	302.39	302.33	302.24	302.34	301.09	301.93	301.88	302.56	302.48
295.7	294.16	295.38	293.52	296.25	294.8	294.88	296.21	295.72	294.91	295.06	296.09	294.78	295.33	294.88	295.69	293.98	294.32	294.9	294.79	294.95	296.47	294.09	294.82	295.2	295.03	295.81	294.9	293.86	294.34	294.81	294.76	296.02	295.05	294.91	295.71	294.07	294.73	294.79	295.86	294.97	295.51	294.57	295.53	295.01	295.45	294.58	296.12	294.97	296.26
327.78	326.73	327.64	327.01	326.44	327.87	327.88	327.09	325.72	326.95	326.84	326.25	327.29	326.89	327.79	327.9	326.96	327.57	326.37	326.53	326.59	325.32	326.71	327.11	327.26	327.56	327.51	327.49	325.76	327.36	327.29	326.56	326.67	326.47	326.4	328.27	326.41	327.9	327.52	327.7	326.53	327.81	326.53	326.79	326.37	328.02	326.45	326.89	327.37	325.91
317.4	319.97	319.05	318.63	318.34	318.07	317.91	318.24	318.08	318.67	318.67	316.81	318.53	318.38	318.39	318.65	318.09	318.57	317.65	317.98	317.97	317.66	317.81	317.46	318.6	319.37	318.42	318.66	317.53	317.95	317.53	318.71	317.88	318.19	317.95	318.91	317.49	318.14	318.63	318.57	319.36	318.44	316.24	318.89	317.54	318.06	317.87	317.6	319.06	318.57
294.95	295.83	295.78	295.51	294.16	294.78	295.84	295.03	293.67	295.09	295.44	295.59	295.01	294.85	295.1	294.62	294.48	294.36	295.12	292.71	294.88	295.24	295.45	295.76	294.6	294.3	294.09	295.42	294.72	294.42	294.64	295.54	295.46	294.15	295.52	293.95	294.9	295.22	293.42	296.29	295.92	295.14	294.95	293.88	294.75	294.88	295.72	295.43	296	294.58
302.81	301.62	302.37	301.4	302.32	302.3	303.43	301.63	302.74	302.24	302.72	302.06	302.95	303.81	301.91	301.74	303.17	302.64	301.26	301.56	300.71	302.76	302.62	302.57	301.39	302.99	302.66	302.57	303.57	303.18	303.1	302.94	301	302.73	302.91	301.68	303.22	303.27	302.68	301.14	302.31	301.85	301.86	302.3	302.34	302.69	302.17	301.37	302.38	303.21
302.24	301.52	302.87	303.28	302.09	302.78	301.93	302.22	302.83	303.2	302.67	303.47	301.67	302.23	302.4	302.26	302.26	302.96	302.01	303.74	302.76	303.7	302.63	302.77	302.43	303.38	302.97	303.26	301.94	303.18	301.9	302.12	303.45	302.79	302.72	301.68	302.54	302.88	302.19	302.53	300.66	302.98	302.93	303.28	302.9	302.06	302.71	302.45	301.58	302.15
305.03	306.33	306.56	306.57	306.32	307.22	306.53	305.85	305.33	306.12	306.18	306.09	305.37	305.18	307.9	305.19	306.22	306.6	307.37	308.56	305.94	305.24	306.41	306.47	306.67	305.37	306.13	305.72	304.77	306.85	306.57	305.16	306.24	306.73	305.16	307.51	306.85	305.68	306.19	305.86	306.32	305.64	304.57	306.51	306.07	306.52	307.04	306.64	305.89	306.17
306.12	305.78	304.98	304.96	305.06	306.66	305.83	305.46	305.99	306	304.46	304.98	304.47	304.48	305.41	305.88	306.09	305.81	304.52	305.29	304.88	304.65	305.24	304.92	304.36	304.86	305.24	303.93	305.36	305.55	304.63	304.86	304.6	305.5	306.79	305.1	305.37	305.9	304.25	305.9	304.96	306.81	306.66	306.14	305.65	305.87	305.75	306.27	304.7	304.97
307.19	308.34	307	308.61	307.25	307.06	306.66	305.94	307.6	306.57	307.07	306.77	307.25	307.35	305.88	308.3	307.31	306.78	307.04	307.33	307.37	306.75	306.01	307.47	306.33	307.51	307.35	306.86	307.74	306.14	307.18	306.52	308.09	306.78	307.51	307.5	308.03	305.24	307.69	307.97	307.33	308.9	307.42	307.97	309.32	307.38	307.21	307.72	306.47	305.91
318.33	318.22	318.36	317.83	318.39	318.04	318.67	318.5	318.04	316.98	318.48	317.92	318.56	319.27	320.24	318.49	318.2	317.65	319.26	319.86	318.31	318.71	316.97	317.71	319.61	318.43	319.13	317.58	318.36	317.71	318.48	317.12	317.58	318.08	317.29	319.54	318.76	319.86	317.81	317.81	317.4	318.82	318.46	318.57	317.12	318.31	317.64	318.21	319.23	319.24
304.53	302.71	304.1	303.14	302.69	303.48	302.94	303.15	303.63	302.84	303.66	304.48	304.55	304.55	304.5	302.98	303.46	303.45	303.69	305.01	303.34	303.74	303.17	304.1	304.29	302.74	304.96	304.36	302.45	303.5	303.56	303.53	303.8	303.93	304.45	303.08	302.93	303.75	303.66	304.35	303.47	304.04	304.25	303.26	304.67	304.62	303.42	303.27	303.71	304.31
300.82	300.86	300.35	299.59	299.86	299.92	300.64	300.72	299.77	300.26	299.35	299.43	299.43	299.51	300.71	299.67	300.84	300.01	299.87	300.54	300.12	299.47	300.52	299.42	300.02	299.77	300.36	300.66	299.67	300.06	299.9	299.87	299.47	300.09	299.61	300.48	300.48	301.49	299.11	299.38	300.79	300.09	300.84	299.19	300.05	298.67	299.78	300.28	299.02	299.73
311.53	311.45	311.74	311.73	311.9	311.61	310.56	311.2	311.57	310.19	311.23	312.08	311.37	311.05	311.55	313.4	310.51	311.21	311.6	311.53	311.69	311.83	312.25	310.55	311.47	311.97	311.24	311.82	312.09	311.47	311.85	310.87	311.6	311.15	310.82	312.35	311.15	311.11	311.59	310.47	311.75	311.29	312.06	311.06	312.23	311.71	312.15	311.61	310	311.57
313.52	312.21	312.11	312.68	312.05	312.3	312.39	312.39	312.46	311.91	312.55	311.82	311.92	311.2	311.68	312.93	311.67	313.02	312.19	312.27	313.24	312.41	312.66	311.12	311.84	312.12	309.78	311.99	312.21	312.01	311.76	312.06	312.34	312.19	312.61	312.04	312.01	312.57	313.63	311.66	312.75	311.76	311.26	312.21	312.02	312.41	313.12	313.21	313.61	313.14
306.23	305.82	306.19	305.62	305.95	304.68	306.35	305.98	307.12	305.91	305.87	306.15	306.18	307.02	306.44	307.32	305.75	306.8	306.45	306.37	306.75	305.57	306.23	306.31	306.57	307.42	306.72	305.65	305.86	304.99	306.86	304.86	308.21	305.74	305.05	306.6	305.29	305.49	306.72	306.31	305.55	305.54	305.38	305.25	306	306.34	306.16	306.99	305.41	306.29
329.31	328.38	328.86	328.93	328.5	328.35	327.65	328.86	327.58	327.02	328.09	327.85	326.8	327.33	327.43	327.57	327.78	327.93	327.48	327.43	328.59	328.22	328.18	327.99	327.58	327.66	326.85	328.42	328	327.27	327.27	327.36	328.48	327.07	326.87	326.68	327.81	328.56	328.01	328.21	327.86	327.58	327.34	327.41	328.2	328.32	326.43	327.84	327.4	326.58
327.1	329.07	329.4	326.85	327.55	327.23	328.32	327.44	327.56	327.52	327.84	328.09	327.53	327.66	328.02	327.47	327.98	327.33	327.35	327.67	327.29	328.72	326.98	328.14	328.98	328.08	326.77	328.2	327.45	329.48	327.69	327.5	328.57	328.15	328.13	328.11	327.86	326.99	327.31	327.4	328.63	327.61	328.41	327.78	328.39	328.43	328	327.84	327.37	329.11
312.06	311.92	311.95	311.89	311.19	312.06	311.8	311.38	311.92	311.26	312.36	311.61	313.04	312.79	311.64	313.07	311.61	312.86	313.31	311.19	312.34	311.65	311.67	311.27	312.14	311.45	312.28	312.02	312.35	311.87	312.58	312.45	312.67	311.4	311.93	312.57	311.23	313.05	311.98	312.61	310.9	310.85	312.85	312.55	311.6	311.28	312.69	311.99	311.07	313.47
310.76	311.22	311.09	311.34	312.23	310.72	312.48	311.33	311.74	310.91	311.77	312.14	311.5	311.92	311.43	312.3	312.03	311.1	310.59	311.38	312.09	311.79	311.72	311.65	310.21	309.91	310.57	311.19	310.93	310.49	311.63	311.43	311.25	310.97	311.58	311.7	310.27	311.95	311.75	310.53	311.95	312.36	312.48	311.7	311.44	311.38	311.09	312.21	312.88	310.96
303.41	302.69	302.73	301.28	303.87	302.99	301.77	303.79	304.04	302.44	303.13	303.99	301.91	302.97	302.59	301.56	302.49	302.97	303.76	302.14	302.57	301.51	301.43	301.1	303.57	303.22	302.91	302.59	303	301.63	303.85	302.58	303.24	303.5	303.67	304.4	301.8	301.62	303.37	304.21	303.19	302.46	302.77	301.94	304	301.03	302.92	303.59	304.48	302.99
313.42	312.37	312.77	313.09	313.04	314.09	313.96	314.02	313.03	313.66	313.59	313.16	313.25	312.99	313.07	313.93	313.16	313.9	314.46	312.5	312.17	314.11	313.59	313.57	313.4	313.52	313.58	312.23	313.62	314.22	314	313.02	313.7	313.04	313.86	314.04	312.58	312.62	312.78	312.42	312.88	313.18	314.09	313.4	312.72	313.92	312.94	312.61	313.15	313.29
306.4	307.02	306.94	307.76	306.28	306.78	307.57	307.01	307.29	307.75	306.88	306.81	306.13	306.94	307.5	306.98	308.43	308.16	307.45	308.62	306.72	306.78	308.36	306.44	306.74	307.75	307.77	307.12	307.3	306.85	306.48	307.93	308.06	307.83	307.54	306.8	306.93	306.58	307.6	306.35	307.58	306.47	308.02	306.75	306.47	306.94	306.4	306.15	308.16	306.46
302.97	302.17	303.2	301.89	302.98	302.72	301.59	301.73	302.84	302.77	301.62	302.88	301.86	302.27	302.64	300.89	302.41	301.85	301.98	301.39	301.96	302.38	301.18	301.6	301.11	302.69	302.98	302.39	301.57	302.22	301.94	302.79	303.37	302.07	302.41	302.7	302.27	302.91	302.34	302.66	302.17	301.66	302.07	302.31	302.04	302.51	302.76	301.37	302.97	302.24
303.57	302.35	302.87	302.3	303.53	303.79	303.45	302.99	303.28	303.48	302.14	302.11	302.7	302.3	303.42	303.63	303.44	304.19	303.67	303.76	303.51	303.94	302.29	303.65	302.68	302.34	301.69	302.85	303.56	303.48	303.97	303.58	303.79	303.5	303.94	303.71	303.9	303.85	302.6	302.82	304.17	301.67	303.28	302.87	302.86	302.95	303.39	304.96	302.91	303.36
318.72	317.71	318.49	317.97	318.63	318.41	319.58	316.9	319.05	318.87	319.66	317.35	318.68	318.05	317.48	318.06	317.69	318.07	319.34	318	319.53	318.57	318.22	318.98	317.75	319.21	318.1	319.94	318.67	319.24	318.57	318.3	319.21	317.14	318.77	318.82	318.43	318.85	318.96	316.98	318.32	318.57	317.46	317.77	317.07	317.87	318.61	318.07	319.21	317.64
313.66	313.55	313.17	313.61	313.11	313.31	313.98	312.87	314.67	313.76	313.03	313.17	314.08	313.5	313.96	312.98	313.95	312.63	314.45	313.26	313.49	313.28	312.58	314.09	314.11	314.82	315.06	314.31	313.5	314.11	314.29	313.46	314.39	314.27	313.63	314.71	313.37	314.05	315.15	314.15	313.21	314.49	314.62	314.07	313.96	313.77	313.88	314.23	315.07	313.74
328.05	328.03	327.26	326.96	327.1	328.91	327.95	327.86	327.41	327.87	327.44	327.95	328.49	327.22	326.22	326.17	327.47	327.42	328.16	328.3	327.4	328.18	326.68	327.73	328.13	328.12	327.74	326.99	328.62	327.98	326.61	327.7	328.07	328.04	327.63	327.64	328.87	327.41	328.15	327.71	326.95	328.33	327.21	326.87	327.94	327.21	328.04	329.24	327.1	328.03
304.33	304.94	305.04	303.56	304.2	303.7	305.84	305.06	304.1	303.16	304.4	304.47	305.87	303.65	303.85	303.95	304.65	304.32	303.69	304.27	304.31	304.62	303.79	304.34	305.25	302.61	305.18	303.47	302.78	306.44	304.03	305.3	304.03	303.48	304.47	303.91	304	305.71	304.25	305.72	304.74	303.8	305	304.79	305.45	303.17	303.94	304.84	305.11	303.65
317.23	318.56	318.85	317.6	317.28	317.61	316.53	317.53	318.78	317.97	318.2	317.49	317.75	317.67	317.13	316.64	318.89	318.18	318.6	316.58	317.82	318.38	315.79	318.96	317.57	316.73	317.97	318.54	318.31	318.95	318.38	318.33	318.51	318.54	317.61	319.27	317.81	316.71	318.21	317.43	319.1	318.96	317.52	318.75	318.41	319.89	317.37	319.05	319.3	319.28
320.08	318.14	319.25	317.49	318.22	319.31	319.44	320.03	319.13	318.82	319.2	320.88	320.16	319	319.67	320.17	319.17	319.83	319.43	318.96	319.97	318.37	320.12	319.8	319.36	319.7	318.84	318.82	318.18	319.67	319.67	320.04	320.71	318.13	318.36	319.2	319.44	319.37	319.23	319.19	319.45	318.97	319.72	319.33	317.41	318.78	318.56	320.01	319.54	319.78
314.67	315.62	313.71	314.99	313.38	314.4	315.64	315.05	314.34	314.07	315.5	314.33	315.3	314.53	315.02	313.41	314.65	314.33	315.13	314.44	315.11	314.08	314.76	314.34	315.19	314.48	316.03	314.27	314.44	315.88	315.35	313.56	315.54	315.7	314.57	315.14	315.81	314.96	314.19	316.28	313.39	314.84	314.82	314.83	314.74	315.85	314.86	314.5	315.32	315.01
310.66	311.03	310.62	309.26	309.52	310.01	308.87	309.13	311.23	308.11	311.38	308.87	309.73	310.15	310.77	309.75	309.94	309.32	309.62	309.61	310.36	310.83	308.72	309.23	309.4	310.26	310.89	309.47	310.35	309.82	310.48	309.84	309.47	309.3	309.73	311.02	309.66	310.08	310.2	309.72	310.71	310.88	310.02	309.18	309.85	309.13	310.31	309.25	310.42	310.37
303.42	304.32	304.31	303.2	304.32	304.45	304.17	303.64	304.07	303.48	304.26	304.03	303.83	303.37	303.45	303.59	303.57	303.31	302.92	303.34	303.91	303.69	303.31	302.83	304.42	303.07	303.9	303.73	303.49	304.45	304.19	304.83	304.18	302.95	303.37	302.97	303.76	303.67	303.81	303.46	303.93	303.08	304.49	303.47	304.19	303.91	304.88	305.53	304.72	303.23
310.07	309.78	309.85	308.91	309.29	309.52	307.91	309.5	308.66	308.92	308.31	308.99	309.48	309.95	310.13	308.07	308.77	309.42	307.36	309.5	308.58	309.08	308.41	309.11	310.62	309.39	308.07	308.83	310.05	307.53	307.6	308.49	308.83	308.94	308.8	308.66	309.48	309.4	308.59	307.99	308.79	309.7	307.42	307.05	309.26	309.23	310.42	308.33	309.55	308.47
295.33	296.48	295.08	294.92	294.5	295.56	295.39	295.33	294.15	295.28	294.92	295.49	295.94	294.78	294.92	294.2	296.49	295.02	295.19	295.96	296.52	295.53	294.36	295.24	293.88	295.51	295.87	293.9	294.72	294.8	294.97	295.99	294.77	294.97	295.39	295.27	296.51	296.2	295.82	295.35	294.64	294.73	294.75	294.88	296.53	294.47	295.37	294.8	295.8	294.64
325.87	327.14	326.11	328.28	327.09	327.28	328.95	327.06	327.31	327.14	325.34	327.93	327.55	326.83	327.14	327.36	328.62	328.27	327.6	326.68	327.45	326.68	327.74	326.71	326.54	327.29	326.89	327.27	327.41	327.8	326.99	327.11	327.79	327.24	327.8	326.92	327.42	327.8	326.98	325.92	326.31	327.06	327.05	327.62	327.89	326.89	327.3	326.72	325.62	327.51
301.78	303.26	302.4	302.97	301.93	302.28	302.29	303.29	302.66	302.67	301.38	302.62	301.82	302.73	302.29	302	302.83	302.76	302.79	302.3	301.97	302.21	302.5	302.57	302.57	301.62	302.32	301.76	302.75	301.5	301.97	301.66	301.7	303.32	302.61	303.55	302.06	302.18	303.37	301.72	302.04	302.41	301.33	302.04	301.52	303.19	301.89	301.46	302.03	302.66
298.9	298.82	300.52	298.81	299.76	300.93	301.25	299.05	298.78	300.39	299.69	299.81	300.42	299.67	299.84	300.67	299.54	299.51	299.33	300.45	300.64	299.99	300.65	298.69	299.9	300.22	298.58	300.37	300.45	300.2	300.9	300.22	298.85	298.93	299.85	299.5	300.69	300.16	300.55	300.23	300.47	300.77	298.83	299.45	299.19	301.21	300.2	299.37	299.41	300.33
325.32	325.15	324.96	325.08	324.58	323.22	323.72	325.83	324.43	325.01	325.51	325.64	325.34	325.17	324.42	325.25	324.64	325.25	323.69	325.82	323.32	324.37	324.38	324.24	323.82	325.14	323.95	324.59	325.13	325.5	325.34	325.17	324.95	325.27	323.42	326.04	325.71	324.9	324.89	325.49	323.92	323.85	324.34	324.09	325.15	324.9	325.73	324.82	325.33	322.93
326.56	326.18	326.87	326.54	326.39	327.66	327.61	327.5	327.39	327.07	325.4	327.69	325.96	326.33	326.2	326.49	328.3	326.82	326.35	326.46	326.67	325.75	327.71	327.57	325.73	328.3	327.14	326.12	327.88	328.19	326.06	326.87	326.27	326.47	326.84	327.29	326.91	327.38	326.21	327.26	326.49	326.85	327.43	327.65	326.24	326.2	327.77	326.66	327.17	326.24
[truncated: 150 more columns]
