# Supplementary material for: Genetic dissection of main and epistatic effects of QTL based on augmented triple test cross design
Source: PLoS One. 2017 Dec 14;12(12):e0189054. doi: 10.1371/journal.pone.0189054 (PMC5730204; doi:10.1371/journal.pone.0189054)
Supplement: S9 Supporting Information — (ZIP) [file pone.0189054.s009.zip › z5_1100_0.8_5.csv]

325.3	325.46	324.08	326.57	324.18	325.52	327.01	325.53	325.4	326.09	326.02	325.51	325.26	325.12	324.34	324.63	324.28	323.94	325.97	326.32	325.79	325.11	326.72	326.49	323.13	327.17	325.27	326.22	324.09	325.59	325.27	325.16	324.75	324.45	325.8	325.18	327.95	324.72	326.28	324.24	324.51	323.95	325.89	324.78	327.06	324.47	326.64	326.72	325.41	325.22
293.72	294.79	293.7	293.3	294.06	294.34	292.71	292.82	293.26	294.52	294.81	295.2	295.24	293.4	296.45	292.6	293.45	293.86	293.42	294.61	294.02	295.11	294.66	294.72	293.07	293.03	293.86	294.72	294.32	295.12	294.75	293.54	294.27	295.31	292.02	293.76	292.09	292.38	295.98	292.99	292.38	295.74	293.35	295.44	292.71	294.39	294.45	293.82	292.14	294.9
296.29	296.72	297.72	298.58	296.4	296.13	295.79	295.11	296.83	295.79	297.18	297.98	295.79	298.61	298.15	295	296.61	296.06	295.68	296.94	296.72	296.99	296.76	297.21	296.04	296.35	297.38	296.8	297.59	299.35	297.37	296.5	295.86	298.45	297.42	296.53	295.09	295.91	296.94	297.68	295.61	295.45	297.77	297.27	296.53	296.57	297.57	297.67	297.58	297.51
301.89	299.56	301.53	302.16	301.09	302.28	301.58	300.8	300.82	301.25	301.74	301.17	302.31	300.78	301.95	300.1	301.76	299.76	301.96	301.71	300.46	301.13	299.84	299.96	300.66	300.64	301.78	300.56	299	300.48	300.68	299.79	301.12	300.14	301.26	302.82	301.81	300.29	301.85	301.04	301.85	303.28	300.45	300.17	302.64	303.81	300.7	300.07	301.9	302.37
308.62	311.73	310.59	311.18	309.66	310.18	310.62	313.29	311.64	310.37	311.14	310.96	312.49	312.67	309.72	312.14	309.9	309.03	309.8	311.01	308.71	310.68	310.97	309.9	311.75	310.12	309.96	311.6	309.81	313.31	312.99	311.56	312.57	309.69	310.69	311.87	311.4	309.84	311.47	311.13	309.19	311.97	311.02	309.78	311.82	311.86	311.16	311.47	310.17	312.92
314.68	314.09	313.99	312.71	314.32	314.83	313.41	315.19	314.95	313.7	314.68	314.51	313.54	315.23	316.27	316.16	314.11	314.01	314.61	311.35	314.89	314.8	314.08	313.79	314.58	314.61	313.59	314.76	314.21	313.92	315.28	313.94	314.26	315.29	315.75	313.15	313.52	314.08	314.08	315.17	313.97	313.99	315.49	314.64	312.4	312.5	314.23	315.04	314.49	313.11
328.22	328.46	327.08	327.19	326.49	326.05	327.4	325.58	325.94	327.07	326.81	328.79	325.66	326.21	326.84	327.91	327.69	327.02	328.06	326.77	326.44	326.65	327.21	325.62	328.16	326.13	327.05	326.98	327.42	326.07	328.07	327.51	326.7	326.56	325.78	327.75	328.55	326.39	328.5	328.07	326.76	327.25	325.1	328.31	325.97	329.37	327.54	327.35	328.44	326.6
312.08	313.64	312.57	312.04	313.6	313.18	312.89	311.45	311.85	311.64	311.54	312.56	312.73	310.71	312.69	311.63	311.31	313.32	313.44	313.12	313.3	312.03	312.49	312.56	311.39	313.49	311.55	312.64	311.15	312.02	311.71	312.06	313.12	311.39	312.28	312.5	312.15	312.71	311.34	312.19	311.86	312.27	311.89	311.51	312.26	314.1	312.89	311.26	310.11	312.54
299.07	298.69	301.23	298.55	301.33	299.97	302.16	302.73	300.08	299.6	300.27	299.04	300.18	300.38	301.03	300.98	298.44	300.87	298.02	299.92	299.55	302.14	299.54	300.12	299.29	300.66	301.33	301.16	301.53	299.77	299.49	299.29	302.51	299.66	299.67	300.19	301	300.65	301.89	299.2	299.92	301.04	299.94	299.76	300.51	300.53	298.75	298.88	299.53	298.49
311.03	312.8	312.16	313.03	314.48	314.26	312.83	312.44	312.84	312.45	312.72	314.11	312.61	311.7	313.24	311.79	313.15	311.81	312.45	312.05	312.26	313.88	313.02	313.75	311.27	314.94	313.2	310.88	312.85	311.26	313.63	312.22	311.46	312.94	313.9	314.03	312.97	313.25	312.48	312.38	312.38	313.16	313.53	313.41	312.46	313.29	312.57	314.38	313.42	313.4
316.8	317.98	318.62	317.7	320.13	319.25	318.22	319.34	316.17	318.09	317.81	318.65	319.42	317.98	318.63	317.86	320.46	319.01	317.99	317.91	319.41	318.69	318.17	319.91	319.32	318.66	319.75	318.66	317.41	317.89	318.47	317.25	319.59	317.32	317.01	319	318.69	319.06	319.11	320.49	319.36	321.28	317.13	317.91	318.6	319.22	319.29	319.95	319.2	318.18
308.12	305.57	306.56	304.18	305.64	306.39	307.07	308.47	307.22	306.43	305.06	307.03	308.05	305.31	307.15	304.68	305.11	304.57	306.9	307.54	306.17	305.47	305.12	306.48	304.88	305.7	306.56	304.14	305.34	305.12	306.7	306.23	306.4	306.91	305.95	306.43	305.45	306.54	306.84	305.86	306.7	306.66	305.88	304.14	307.97	306.56	306.01	304.6	307.65	307.2
306.85	306.42	307.07	305.67	305.18	306.56	306.86	307.55	306.68	306.08	305.84	307.47	306.96	306.13	305.81	306.66	307.73	308.5	306.86	304.36	307.91	306.67	306.07	307.4	306.75	306.46	307.74	306.23	306.73	306.35	307.52	306.53	305.6	306.01	305.5	306.75	306.37	307.63	308.19	308.24	305.84	307.69	307.41	306.68	308.43	306.29	305.87	303.47	306.03	306.88
297.26	297.56	297.22	295.7	296.98	296.8	295.98	297.19	297.1	296.61	297.01	296.53	294.73	294.16	296.75	297.57	298.02	296.86	297.26	297.1	296.04	297.07	297.13	297.43	295.98	296.53	296.08	295.44	297.93	297.55	296.72	297.48	297.14	297.28	296.29	297.4	300.45	296.8	297.9	296.62	296.69	296.61	296.89	294.52	293.92	294.92	296.24	296.82	296.21	298.38
304.39	306.19	306.92	305.29	306.12	305.2	305.02	304.51	303.74	305.72	304.97	305.15	305.89	304.61	304.75	305.81	303.39	306.3	306.93	306.12	305.14	306.08	304.39	305.88	306.9	304.54	304.04	306.05	303.63	304.22	305.39	306.51	304.91	304.32	306.39	306.44	305.39	305.52	303.48	303.38	306.28	305.33	304.69	303.86	306.17	305.3	307.05	305.71	304.75	304.84
303.49	304.49	305.29	306.52	303.65	302.98	305.84	304.06	305.21	302.93	304.04	304.96	303.21	305.26	305.66	305.49	304.08	303.08	304.63	304.49	303.73	304.47	304.89	304.02	303.53	303.67	304.2	303.45	305.05	304.86	305.22	304.28	303.93	305.25	306.13	307	302.8	302.49	303.06	303.6	306.17	302.77	305.02	305.37	304.57	305.68	305.65	303.51	305.05	305.95
299.97	300.93	301.38	300.58	300.08	299.68	302.46	301.59	301.6	300.94	299.52	301.73	300.71	299.34	301.52	299.8	302.44	300.78	302.06	301.65	302.58	300.59	300.44	300.78	299.98	301.37	300.73	302.54	300.22	302.49	302.58	298.92	300.69	301.2	300.51	302.69	300.75	300.32	300.25	300.64	300.3	302.46	302.15	301.92	300.99	302.58	299.05	301.13	302.75	301.09
317.66	317.94	319.63	317.42	318.11	318.26	317.58	319.59	317.51	318.93	318.38	317.38	318.42	319.26	319.39	319.66	318.9	317.49	318.79	318.36	317.36	319.07	318.53	317.4	319.44	319.33	317.35	316.92	319.09	318.86	320.04	319.47	318.05	319.81	318.79	319.19	317.15	319.37	319.85	319.64	317.28	318.36	317.73	316.96	319.18	318.12	318.86	318.57	317.83	318.75
312.28	314.11	313.06	312.44	313.01	312.22	314.16	313.32	312.83	312.16	313.35	312.48	313.35	312.7	312.62	314.16	312.36	313.74	314.49	314.73	312.88	314.74	312.46	312.16	315.09	312.42	313.98	314.14	312.1	311.95	311.18	313.92	314.02	314.15	311.72	313.13	313.75	313.1	313.33	312.46	312.52	311.06	314.41	313.07	311.59	314.04	313.13	311.83	310.55	313.98
313.25	312.37	311.85	314	312.02	313.33	314.09	314.9	313.4	313.97	313.44	313.51	313.71	314.99	312.53	313.57	313.6	314.79	313.33	313.69	314.11	314.47	312.02	314.46	313.86	313.25	311.88	313.01	313.04	313.13	314.6	312.42	313.32	313.22	313.58	314.5	314.74	313.24	313.63	312.38	313.46	312.68	315.39	312.85	313.24	313.02	312.48	314.3	314.13	314.36
306.08	305.36	304.8	303.95	306.46	305.02	306.7	306.28	304.67	304.34	305.07	307.41	304.35	307.77	304.51	305.55	306.44	305.75	306.69	305.44	306.99	304.5	306.38	305.93	304.48	306.02	303.43	304.95	303.69	305.73	304.74	302.7	305.3	306.82	305.02	306.08	304.26	305.07	305.32	305.83	304.16	304.96	306.07	303.4	305.72	306.66	303.2	305.78	304.2	307.5
303.74	304.28	303.81	302.94	304.47	303.05	302.27	303.12	304.3	302.85	303.06	303.98	302.98	304.46	303.33	302.87	304.14	302.37	304.36	303.52	303.39	302.81	302.96	304.7	305.21	302.93	303.72	303.99	301.98	302.91	303.84	304.37	303.67	304.45	303.7	303.36	304.34	302.34	303.94	303.86	302.72	302.54	303.97	303.79	302.18	304.21	303.54	304.18	301.08	305.13
312.39	311.43	314.86	313.21	312.32	311.74	313.01	312.59	311.28	312.83	311	311.52	312.59	312.97	313.47	312.86	311.69	312.32	310.73	311.97	311.74	311.25	310.96	310.51	312.44	310.78	311.02	311.24	312.38	312.21	311.69	310.36	310.96	311.69	311.67	312.7	312.44	311.65	312.51	313.24	310.92	312.53	311.44	312.1	312.03	311.08	312.84	312.23	312.06	313.14
301.49	303.04	302.07	302.74	302.98	303.38	302.46	301.31	302.31	303.04	303.39	303.83	302.68	302.14	302.46	302.06	303.19	303.46	302.06	304.14	302.33	300.84	303.57	302.19	303.36	299.66	302.15	302.7	299.39	302.91	302.19	302.25	303.15	303.09	302.31	302.45	304.61	303.33	301.57	302.76	302.99	304.14	302.91	299.1	301.87	303.38	301.9	302.26	304.15	303.09
302.44	303.05	301.63	302.9	303.06	302.5	302.82	302.29	303.74	302.37	301.5	302.88	303.27	302.2	305.12	302.11	302.56	301.04	301.7	302.76	303.28	302.36	302.43	303.13	302.64	303.53	302.4	302.73	302.49	302.66	303.1	303.31	301.73	301.93	301.56	302.65	302.22	302.05	303.34	302.17	302.28	303.22	302.18	302.62	302.39	302.17	301.75	303.8	302.28	301.65
313.44	313.28	313.63	314.18	312.67	313.62	313.87	312.16	313.25	312.42	314.48	312.7	314.1	313.95	314.27	314.91	313.09	315.22	312.78	313.12	314.54	314.06	313.18	313.37	314.2	314.01	313.99	313.75	314.2	311.25	312.58	313.34	313.39	315.39	313.17	312.39	311.91	315.87	314.21	314.06	313.64	312.86	312.98	314.1	314.62	312.92	312.87	312.61	314.69	313.06
296.86	297.7	297.27	296.84	297.45	297.29	299.44	296.79	298.67	298.08	296.1	296.35	298.4	296.74	296.86	296.1	297.3	296.9	298.47	297.51	295.35	298.13	295.71	295.57	297.6	297.36	297.07	296.79	296.33	297.92	295.95	297.83	296.07	297.49	295.35	295.78	297.28	296.54	295.42	297.08	297.96	297.44	298.4	296.75	297.86	295.29	296.26	296.19	295.13	296.18
300.87	301.07	300.32	300.38	301.46	301.79	300.8	302.31	302.55	301.9	299.92	300.44	301.43	298.84	302.52	300.58	301.82	302.56	300.85	301.54	302.51	300.39	303.57	301.39	302.4	301.45	302.46	301.53	300.69	299.51	301.8	301.15	300.23	300.83	301.67	300.33	303.14	300.33	301.39	303.03	301.84	300.37	300.49	301.96	298.84	301.9	301.39	300.19	302.68	302.23
313.4	312.1	314.54	312.69	313.09	314.33	313.46	315.14	314.76	313.62	313.04	315.41	314.37	312.96	311.04	313.99	311.68	313.92	313.8	312.27	314.65	315.96	312.35	314.85	314.53	314.24	314.12	313.41	314.24	313.86	312.9	314.13	313.84	313.87	313.3	313.92	313.14	314.53	315.57	314.22	314.37	315.65	314.36	313.4	315	314.29	313.75	314.68	316.17	314.51
305.11	303.94	303.39	303.64	304.12	305.09	304.66	304.96	302.81	305.02	304.32	306.08	302.87	304.19	304.88	303.92	302.32	301.48	303.65	303.09	305.54	303.41	304.91	303.03	303.66	305.83	304.05	304.11	304.12	303.57	304.12	303.61	303.71	303.42	304	304.02	304.45	304.34	303.91	302.56	301.59	303.16	303.86	303.83	303.22	305.25	303.12	304.77	306.14	305.01
325.28	325.31	324.62	324.8	324.32	326.68	325.58	324.59	325.5	327.61	325.31	324.46	325.93	325.05	325.83	323.86	325.89	324.2	323.73	325.9	324.32	324.96	324.93	324.15	324.62	326.2	326.31	324.72	324.78	325.43	325.74	325.53	323.96	324.28	326.27	327.45	325.46	325.39	325.11	326.01	326.39	326.42	326.6	325.21	325.09	326.14	325.93	324.33	325.69	326.16
304.14	303.49	304.14	304.05	303.7	301.84	303.35	303.85	305.24	303.45	304.4	304.33	303.07	303.86	304.35	302.62	303.57	302.81	304.24	303.67	302.95	302.33	303.8	303.72	302.32	304.62	303.05	304.01	302.86	304.06	302.14	302.94	302.32	303.34	304.39	305.05	304.11	303.88	304.11	301.71	303.16	303.64	302.06	303.29	303.36	304.54	305.73	306.03	303.48	303.6
302.59	303.54	303.04	303.03	302.12	301.92	303.59	303.57	305.32	302.98	303.52	304.85	303.63	303.4	302.19	303.83	303.31	303.33	302.6	303.39	302.19	302.49	302.71	304.1	304.88	303.84	302.45	303.97	303	300.84	303.24	304.21	302.17	302.16	302.49	302.74	303.11	303.51	302.95	303.27	305.38	303.01	305.02	302.29	303.21	303.97	304.69	303.53	303.88	303.1
303.37	303.33	302.47	303.07	302.73	301.95	302.52	302.88	300.92	301.46	302.11	300.8	301.51	300.4	303.04	302.54	301.85	302.46	302.6	303.54	301.96	301.25	303.88	302.26	303.11	302.35	302.7	300.75	302.2	303.54	302.92	301.92	302.73	303.61	301.96	301.68	303.85	304.55	303.28	302.16	302.13	303.12	302.53	303.54	302.18	301.42	304.11	300.39	301.6	300.23
305.77	306.64	305.57	307.38	307.14	305.94	304.97	307.48	305.53	305.74	307.53	306.69	305.71	307.32	305.95	305.15	304.07	306.4	307.04	307.8	307.36	305.35	305.04	305.64	305.24	307.74	305.75	303.46	307.58	304.22	304.42	307.16	305.52	304.59	303.76	304.57	306.44	306.1	304.68	306.29	307.31	305.21	305.56	304.62	305.47	306.26	305.43	306.58	306.71	305.35
314.04	313.69	315.74	313.33	313.27	314.11	314.49	315.06	314.13	314.21	312.38	312.48	312.88	314.13	315.07	314.53	313.6	313.2	313.58	315.74	313.04	316.03	314.26	315.09	314.47	313.66	313.19	312.86	313.74	314.33	315.51	313.75	312.88	314.1	311.59	315.93	313.84	312.42	314.12	314.91	314.02	315.3	312.35	313.38	314.78	313.26	313.79	314.72	314.55	314.44
316.7	317.53	316.51	317.9	317.47	317.24	315.75	316.75	317.17	318.51	317.78	317.84	316.56	317.15	317.46	316.9	316.6	318.86	318.03	316.72	316.03	318.03	315.95	315.35	316.98	316.11	317.23	315.71	317.86	318.22	317.91	317.18	318.14	315.14	319.13	317.16	316.92	316.32	316.53	318.02	317.22	316.86	319.16	318.54	317.41	318.06	318.23	317.82	317.25	315.79
317.98	319.13	318.6	318.8	318.13	321.49	319.5	320.84	318.99	318.6	317.71	318.61	319.51	317.44	319.09	320.33	318.88	320.15	320.12	317.93	319.6	319.5	319.35	321.83	320.39	318.08	319.36	317.46	320.22	320.52	317.86	319.02	319.06	319.27	320.81	321.83	320.72	318.85	319.59	320.4	318.55	318.31	320.29	319.57	319.42	319.6	319.66	317.51	318.19	320.93
312.54	313.76	313.69	313.05	313.72	312.35	313.93	313.18	312.43	313.48	314.07	312.28	313.18	311.96	313.1	313.19	312.64	314.17	313.94	313.03	313.58	313.77	314.06	312.91	313.1	311.71	311.71	311.61	313.86	314.01	312.85	313.75	313.75	311.96	312.21	315.65	315.64	312.38	312.53	313.67	312.02	315.68	313.07	313.93	313.6	312.05	312.25	312.91	312.52	313.71
298.78	295.75	295.91	296.54	295.67	297.41	295.35	295.74	295.21	296.56	295.68	296.67	296.79	296.11	296.07	296.98	297.4	295.89	297.25	297.82	297.19	297	295.65	296.25	297.27	296.85	298.07	295.96	294.92	295.5	297.94	297.16	296.25	297.35	296.59	297.79	295.73	294.39	295.39	293.3	298.17	298.48	297.17	297.02	294.35	297.26	295.76	296.41	297.71	296.48
325.15	326.05	326.37	323.81	323.38	323.68	325.69	324.31	323.54	324.54	323.55	324.32	325.23	323.32	323.86	325.65	323.96	323.94	323.91	324.68	323.44	324.22	324.65	324.7	323.54	325.3	323.46	326.68	324.28	324.15	325.19	324.51	324.81	324.7	325.77	323.8	323.99	324.6	325.45	324.32	323.82	324.02	325.42	324.42	323.45	323.54	323.82	324.99	325.13	325.45
293.93	294	295.33	295.25	295.43	293.84	293.84	293.03	296.02	293.93	295.75	294.36	294.8	294.23	292.87	292.42	292.9	292.48	294.06	295.11	292.92	292.5	294.74	293.6	292.5	293.43	294.58	293.73	293.74	293.03	293.94	295.41	295.05	294.95	294.51	295.13	296.17	294.52	293.4	293.03	294.17	293.76	294.53	295.47	293.02	294.35	294.14	293.67	294.58	294.66
299.97	300.94	299.25	301.1	299.08	300.8	298.68	299.4	298.37	300.64	299.23	300.35	300.08	298.9	299.76	300.1	300.06	300.95	300.04	301.05	297.24	300.87	298.98	300.45	301.32	299.01	298.83	300.79	300.58	301.73	298.97	301.43	301.88	299.61	300.43	300.92	299.36	300.19	301.05	300.03	301.42	301.04	300.76	298.74	300.67	301.32	298.58	299.09	298.7	299.28
293.05	293.25	293.39	294.52	293.03	293.87	294.3	295.18	295.61	293.7	293.84	294.99	293.45	292.92	294.06	291.76	292.86	292.74	293.78	294.63	293.55	293.37	293.41	294.42	294.07	293.44	295.41	292.84	292.36	293.65	295.43	293.16	293.75	294.94	294.89	294	294.86	294.89	293.91	293.32	294	294.43	292.7	294.57	291.95	292.75	291.97	292.13	293.19	293.72
300.4	301.61	300.87	300.61	301.15	300.04	299.87	301.48	301.34	300.75	299.37	301.74	299.84	298.72	300.39	300.53	302.23	300.41	299.51	301.85	299.5	300.37	300.24	302.14	301.19	302.29	301.82	301.65	300.88	301.99	301.5	302.48	301.32	302.49	299.61	300.67	298.97	301.54	299.83	302.42	299.61	300.91	300.23	299.84	302.7	300.87	302.2	299.81	301.52	299.95
310.62	313.08	313.15	311.52	314.34	314.29	312.9	313.45	313.55	312.61	311.74	313.6	312.93	313.99	312.93	312.3	312.29	313.75	312.15	313	313.61	312.13	313.33	314.65	312.27	312.78	315.13	313.41	314.78	314.54	313.05	312.57	313.25	313.8	313.59	313.43	312.48	313.62	312.51	313.61	312.99	312.59	313.78	313.53	315.06	312.18	314.45	312.37	313.27	313.32
294.63	294.91	294.07	295.03	294.09	293.88	293.67	294.07	296.08	295.37	293.84	294.05	294.27	296.02	293.3	292.6	294.94	293.69	295.25	295.67	292.97	292.76	295.35	294.37	295.02	293.72	294.56	293.74	293.78	294.73	293.86	293.21	294.64	295.14	294	294.73	291.68	294.86	295.05	294.66	295.6	293.28	294.8	294.33	294.07	293.36	293.47	294.2	293.56	293.69
326.19	328.35	330.21	329.83	328.86	329.95	328.38	327.93	329.32	327.49	327.92	328.51	329.42	328.93	330.1	329.59	327.69	327.9	327.92	329.08	329.01	328.79	328.7	327.34	327.33	328.4	327.71	327.53	327.9	328.36	329.8	328.77	329.22	329.05	326.9	328.08	329.49	329.57	329.4	328.73	329.08	328.96	328.46	328.78	327.89	327.97	328.18	327.54	328.9	328.36
300.51	300.65	299.49	297.83	300.33	300	301.27	299.03	297.9	301.56	300.61	298.79	300.34	300.12	301.29	301.71	301.29	301.01	299.67	299.9	302.63	302.01	300.65	300.27	300	299.52	298.91	298.94	299.35	300.49	301.84	299.17	301.27	301.38	299.81	299.42	299.96	300.37	301.23	298.7	299.04	301.17	299.15	298.81	301.31	301.89	300.97	299.25	298.96	299.76
305.35	302.81	303.84	303.19	304.38	302.35	303.64	301.96	302.67	302.27	302.6	303.32	301.55	305.18	303.58	302.51	301.6	302.32	303.25	302.08	304.15	303.61	304.25	303.53	303.82	303.06	303.95	304.98	302.73	303.48	304.06	301.44	303.82	303.98	303.17	303.55	301.92	301.43	305	302.49	302	304.3	301.81	303.52	304.22	301.3	303.99	305.08	304.32	304.57
308.71	308.55	308.63	308.07	309.16	307.9	308.44	309.32	308.48	310.68	308.67	308.75	310.69	309.13	306.98	308.02	308.43	309.66	307.81	309.53	311.19	308.13	308.59	307.06	308.52	309.22	309.82	306.87	308.44	308.75	308.03	308.79	309.59	306.58	308.81	310.01	307.57	308.98	309	308.81	307.65	310.07	307.58	309.78	310.19	310.54	309.53	310.13	307.81	308.12
303.02	303.63	302.31	304.87	302.76	303.56	302.55	303.68	302.72	303.71	304.01	303.75	304.18	305.46	302.7	304.3	302.58	303.51	302.59	303.61	303.72	302.65	302.13	304.38	303.05	303.06	302.52	303.56	303.51	303	302.81	303.15	302.68	302.91	304.25	302.13	302.11	303.7	303.31	302.91	303.88	304.48	303.87	301.77	302.34	303.45	303.88	304.57	301.95	303.45
306.3	306.06	305.36	304.94	305.07	305.55	304.06	306.13	304.04	305.9	303.26	305.95	305.66	305.08	305.94	303.3	305.39	305.56	306.77	305.25	305.15	305.03	305.86	305.63	304.46	308.7	304.94	305.87	306.19	304.72	305.86	305.84	305.77	306.54	303.84	305.02	305.84	305.78	306.92	304.63	305.71	304.03	305.75	304.77	304.87	305.08	306.25	306.98	305.68	304.14
315.75	314.63	316.64	313.72	315.09	314.67	316.52	313.48	314.14	315.57	313.88	317.57	315.72	314.19	315.57	316.94	313.4	314.13	315.1	313.39	312.17	315.23	314.46	312.92	314.87	314.82	314.62	314.29	312.63	314.89	316.16	314.55	316.34	315.78	316.23	314.12	315.38	313.77	314.81	314.95	315.82	315.75	314.88	313.44	314.12	314.89	314.45	315.06	315.47	314.92
294.75	294.26	295.46	294.48	293.48	294.29	295.37	295.42	295.71	295.7	294.29	294.29	295.66	294.21	295.5	294.76	294.01	293.08	294.9	294.46	293.64	296.63	296.25	293.26	297.01	295.86	295.2	293.64	294.39	293.61	295.2	296.26	296.14	293.77	294.41	293.87	293.97	295.48	293.99	294.87	294.48	294.54	295.03	297.1	295.34	295.11	295.24	294.13	295.63	294.67
313.76	312.84	313.16	315.01	314.67	312.5	314.54	313.09	314.69	312.47	312.3	314.26	312.2	314.31	314.83	313.67	314.69	311.83	313.08	311.96	312.23	313.59	313.92	310.46	312.6	313.11	311.61	313.42	313.75	311.29	313.12	312.14	312.44	314.36	312.72	313.78	312.39	312.16	313.67	313.62	314.59	313.6	311.88	313.17	313.07	315.32	312.54	314.43	313.3	314.46
305.25	307.6	306.72	307.15	306.25	304.85	306.88	306.73	306.61	305.94	307.52	306.96	305.54	306.23	303.55	305.99	307.43	305.25	306.72	306.3	305.2	304.06	304.78	306.87	306.96	305.46	307.65	307.21	305.86	306.76	304.23	306.97	305.55	305.27	306.58	305.83	306.2	305.79	305.5	305.86	306.43	304.71	306.09	306.84	306.56	305.98	306.22	304.99	306.87	306.62
318.37	316.69	317.37	317.19	319.91	317.65	317.73	318.37	317.66	318.13	318.46	316.89	318.14	317.72	316	316.16	318.78	318.26	318.72	318.99	316.84	317.34	316.92	319.45	316.97	317.46	318.83	320.86	321.06	317.17	318.79	317.84	318.05	317.85	320.03	319.26	317.23	317.71	319.9	317.86	318.46	318.67	318.02	318.39	318.47	316.69	319	319.19	317.18	318.4
305.76	304.2	302.04	303.43	303.24	302.89	303.09	304.11	303.86	304.38	304.55	304.59	303.33	303.41	302.06	302.78	302.31	304.35	303.08	303.68	303.63	303.7	304.06	304.16	302.98	303.47	304.92	302.71	303.01	303.2	305.74	302.99	302.39	303.7	304.65	303.69	304.24	304.01	303.53	304.83	303.88	304.58	302.65	303.73	302.82	305.46	301.87	304.98	304.34	304.09
301.21	299.58	302.15	301.81	300.88	301.09	301.31	299.03	303.14	300.59	301.71	299.95	301.66	301.88	300.42	301.17	299.54	301.32	300.32	302.02	300.43	300.15	301.31	302.34	300.41	301.05	300.59	302.18	299.05	301.36	301.37	301.97	301.2	299.9	300.03	301.5	299.74	299.66	301.35	299.31	301.48	301.34	301.64	300.62	302.8	301.22	301.4	302.34	301.72	300.63
305.61	307.38	307.77	308.9	306.93	306.06	304.77	305.65	306.24	305.51	306.62	306.39	305.87	306.52	306.55	305.53	305.5	307.03	305.49	306.85	305.99	306.18	307.44	305.63	307.08	306.2	306.25	305.99	304.23	307.02	305.33	305.81	305.53	305.99	305.92	307.23	304.7	304.72	306.29	308.12	308.4	306.44	307.59	306.41	307.45	307.69	306.74	305.98	306.78	305.52
304.21	303.49	305.44	304.38	302.94	304.2	304.24	303.89	303.95	304.21	304.46	304.06	303.89	303.31	304.03	303.88	304.13	302.95	304.42	301.7	303.95	303.91	304.21	305.09	303.81	302.89	304.01	302.57	304.14	302.09	304.36	303.39	304.97	304.3	302.79	303.4	303.98	304.68	304.16	303.91	305.1	304.04	305.44	305.37	302.59	304.18	303.96	302.3	305.28	304.9
306.24	305.56	305.09	305.77	305.69	305.32	306.77	307.38	304.57	305.84	304.97	305.91	306.45	306.47	305.37	305.41	304.24	307.13	306.35	304.1	305.21	305.68	304.78	304.03	307.32	305.82	305.46	305.26	304.57	305.26	305.68	307.01	304.62	305.24	305.72	303.79	305.52	305.98	306.37	305.04	304.33	306.82	303.95	304.82	305.95	306.1	303.41	305.07	306.52	306.92
299.29	300.32	299.91	302	300.58	301.36	301.14	299.21	299.38	300.33	300.82	299.57	300.89	300.71	300.55	298.75	298.57	299.97	299.07	301.64	301.75	301.01	300.65	300.17	298.85	300.81	301.94	299.73	299.74	301.24	300.14	300.46	300.12	300.57	300.37	301.88	301.13	300.51	298.51	300.86	299.7	301.28	299.75	300.85	301.09	300.54	300.58	301.01	301.34	300.42
310.76	310.2	310.94	309.63	311.6	312.3	310.73	313.61	310.94	309.74	310.38	310.99	308.78	310.7	310.66	311.15	309.33	310.8	309.66	311.61	309.87	310.45	310.59	310.1	311.41	310.06	309.62	310.49	312.31	310.68	310.09	309.22	311.14	311.05	310.46	310.28	309.45	311.5	309.93	312.36	310.64	309.16	312.59	310.3	311.89	311	310.53	308.41	311.51	309.19
294.92	294.26	295.48	295.24	295.43	293.58	291.87	294.54	295.1	294.39	295.01	293.87	294.46	294.25	295.7	294.71	295.08	295.89	296.72	294.7	293.14	294.66	296.52	294.71	294.92	295.63	294.85	295.13	294.93	295.33	294.87	294.93	295.06	296.15	294.18	296.13	296.91	293.67	296.01	295.83	296.7	295.25	294.27	296	293.86	294.81	295.53	296.57	294	294.7
297.16	297.35	296.73	297.46	296.46	297.74	297.8	296.1	297.5	297.69	295.99	295.58	296.46	296.5	297.24	298.86	294.8	296.66	296.71	296.66	295.38	295.88	298.28	298.82	296.73	296.45	295.95	295.8	296.02	297.54	297.22	298.95	297.65	296.22	295.03	296.12	295.08	295.86	297.97	295.81	295.3	297.86	295.84	294.75	296.72	297.15	296.59	297.33	295.45	296.59
301.61	298.64	303.02	300.04	300	301.92	300.76	300.75	299.16	300.48	301.52	301.41	300.14	300.25	300.33	301.07	301.6	301.94	300.67	301.47	300.83	300.56	298.75	301.65	300.94	300.41	302.59	300.41	301.65	300.54	303.06	300.45	302.13	301.27	300.22	300.44	301.98	300.66	302.14	301.42	301.1	300.11	300.76	300.22	302.26	300.65	301.85	300.22	302.34	302.96
311.79	312.11	313.06	312.75	312.7	313.03	313.04	313.87	313.57	313.07	313.57	312.08	313.3	314.47	313.68	315.42	312.47	314.1	310.98	312.43	312.87	312.12	313.66	312.67	312.32	312.74	314.41	312.03	311.11	314.4	313.52	314.5	311.41	313.15	313.97	313.37	312.06	311.94	315.17	313.18	313.07	314.67	314.21	313.86	314.72	311.75	312.86	313.63	313.01	311.4
302.82	302.33	303.11	304.36	303.52	303.42	302.18	303	302.23	303.12	301.09	303.48	304.75	304.6	302.57	302.55	303.38	305.37	303.26	303.72	303.55	304.54	302.78	302.36	303.99	304.46	303.93	304.3	304.03	304.44	303.44	304.01	304.01	301.67	303.52	303.94	304.11	305.09	303.19	305.64	302.89	302.01	303.46	304.33	304.58	304.39	303.23	303.07	304.12	304.94
314.65	313.44	314	314.07	314.03	313.9	311.64	312.99	313.11	312.34	311.96	313.1	311.38	312.36	312.77	314.75	312.36	313.62	314.21	312.68	311.27	310.6	312.78	313.36	312.86	313.43	311.48	314.47	314.57	314.27	312.53	313.36	311.62	312.11	313.76	312.7	312.75	312.24	315.16	312.67	314.09	313.63	312.27	313.46	313.27	310.53	313.8	313.89	314.72	311.86
305.58	303.59	304.23	304.74	304.21	303.75	302.15	303.64	305.29	305.17	304.06	303.82	304.18	302.53	305.15	303.13	303.02	305.45	304.28	304.11	303.97	305.47	304.78	303.51	304.08	305.64	303.59	304.88	303.96	304.74	305.64	303.91	305.04	303.1	305.52	306.51	300.68	306.08	304.36	302.92	304.31	304.95	305.8	303.07	303.46	305.36	304.49	303.75	304.91	302.13
308.46	308.87	308.97	310.14	309.6	307.68	308.47	307.37	308.11	308.04	309.58	309.67	309.1	308.38	309.62	310.03	307.75	309.04	307.66	307.39	309.07	309.31	308.71	310.31	307.35	308.03	308.83	309.89	306.51	307.41	308.52	307.99	308.62	308.9	309.15	306.63	307.88	310.6	308.19	307.42	307.44	309.38	309.04	308.46	308.8	307.12	308.3	306.58	307.28	309.12
309.4	309.68	310.27	311.01	309.96	311.51	310.97	312.85	310.69	311.35	312.17	310.14	311.11	308.64	309.74	310.22	310.48	311.25	311.43	310.25	310.45	310	310.73	311.65	308.83	310.37	309.81	310.08	311.17	310.38	309.94	310.09	310.8	312.69	312.97	310.68	310.97	310.9	311.97	312.15	310.91	309.33	309.75	311.46	307.57	309.81	311.17	311.02	309.93	310.32
302.13	303.66	303.65	302.76	302.56	302.65	304.31	302.9	304.03	303.94	304.5	302.21	303.37	304.41	301.78	303.95	302.24	302.93	303.86	304.97	305.73	304.82	304.5	303.35	306.78	304.14	303.02	303.48	303.96	303.49	303.64	303.02	304.08	302.57	303.58	305.16	303.91	305.01	301.21	305.06	303.11	303.1	304.2	303.2	303.28	304.63	301.45	304.33	304.92	302.36
326.99	328.8	330.27	328.12	327.36	328.33	327.68	329.15	327.64	328.75	328.8	328.35	328.74	327.6	328.22	328.45	328.12	329.13	327.54	328.57	326.91	329.23	329.52	327.76	328.65	329.3	328	329.27	330.37	328.04	328.97	328.99	328.12	328.19	328.67	327.34	328.65	329.5	329.44	329.45	329.75	328.27	329.17	329.34	328.3	329.56	327.91	328.53	327.96	328.48
302.02	299.98	303.87	302.3	302.66	302.21	303.64	303.16	302.27	302.37	302.25	302.98	303.06	302.75	302.53	302.61	302.52	305.4	303.44	302.84	303.78	302.12	303.04	301.88	303.12	301.62	303.87	301.47	301.93	301.07	301.91	303.1	303	303.56	303.89	302.92	302.59	302.91	301.67	300.63	303.68	302.5	304.2	302.22	302.27	303.39	301.71	304.06	302.85	303.65
326.76	325.33	324.59	324.9	324.41	323.81	324.5	324.17	324.08	324.32	323.77	325.36	325.03	325.99	324.87	324.13	324.32	325.84	324.6	324.98	323.48	324.38	325.41	324.27	323.34	324.28	324.41	326.22	325.53	325.74	325.19	324.9	322.78	322.99	325.13	325.77	323.27	323.63	324.44	324.63	325.77	324.25	323.61	324.31	324.29	326.48	326.29	324.04	326.46	324.81
325.53	324.58	326.53	324.6	325.62	325.49	325.69	325.47	325.08	325.75	323.69	326.02	325.48	324.42	323.94	324.68	327.97	325.5	326.38	324.67	325.71	324.95	323.67	325.41	323.36	324.63	326.85	325.09	324.75	325.14	326.2	325.65	324.71	326.23	325.25	325	326.55	323.56	325.4	325.7	325.11	326.56	326.28	322.32	325.58	325.1	326.62	325.95	324.56	325.47
313.38	314.17	315.02	313.92	315.02	312.74	313.51	314.42	314.65	315.79	313.24	312.22	314.5	314.99	312.98	312.71	314.54	313.52	314.42	314.21	315.02	315.49	312.84	313.91	314.99	312.22	316.47	312.43	314.89	313.45	315.63	314.46	311.61	313.36	314.28	312.18	313.96	312.45	315.2	314.71	313.84	313.87	313.3	314.17	313.12	315.64	313.73	314.95	312.38	315.09
311.88	310.68	310.95	310.24	309.24	309.22	310.73	312.39	309.43	311.7	310.88	310.16	311.26	310.2	311.11	308.82	311.19	311.38	311.97	310.63	311.9	310.18	310.46	310.88	311.78	311.21	310.15	310.03	310.87	311.72	312.35	308.85	311.43	310.04	310.58	309.43	309.35	309.91	311.81	312.4	310.09	308.58	309.57	310.2	310.37	310.3	312.04	309.75	311.82	310.69
317.7	320.13	317.01	318.12	316.59	317.84	319.16	318.63	318.64	316.27	315.76	317.17	319.71	316.79	318.62	319.53	317.71	319.03	318.82	317.34	318.82	318.84	318.32	318.3	317.94	318.82	320.42	318.82	317.22	317.45	317.94	319.56	316.9	317.92	318.12	316.67	317.65	319.33	319.09	319.58	317.43	317.96	317.97	317.11	318.17	318.17	318.13	316.81	317.57	318.12
303.76	302.02	303.65	303.67	304.41	303.43	303.68	303.62	302.6	303.22	302.46	303.51	305.91	303.98	302.83	305.01	301.65	303.88	303.76	302.5	302.93	303.65	302.99	303.7	302.76	304.06	302.5	302.58	302.94	303.1	302.05	302.09	302.78	303.22	302.57	302.22	300.81	303.92	302.69	304.33	304.39	303.87	303.87	303.92	304.78	304.61	302.47	304.05	303.59	304.18
316.18	313.14	314.08	314.43	313.99	315.77	315.35	315.68	315.95	314.31	315.14	314.33	316.27	313.66	313.77	314.86	313.55	313.86	314.91	316.04	316.93	315.06	315.04	315	315.41	315.9	314.9	314.74	313.53	315.38	315.81	317.48	315.23	315.25	315.51	314.61	314.47	315.35	314.98	315.07	313.71	316.11	314.96	315.25	317.15	315.62	315.54	314.36	315.03	316.67
306.35	308.17	309.85	308.48	308.13	307.38	307.21	309.41	307.71	308.24	308.49	308.87	308.57	308.12	308.67	307.59	308.19	309.04	309.5	310.02	308.52	309.75	309.71	309.47	307.95	307.72	308.99	308.33	310.14	307.48	309.29	308.79	308.21	310.02	308.87	307.87	309.05	307.55	306.88	308.08	306.19	310.56	309.46	307.94	309.91	308.44	308.15	309.1	307.35	306.51
307	307.68	308.05	308.29	305.71	306.18	306.94	304.8	305.67	304.95	307.13	306.15	305.28	306.58	305.58	305.93	306.68	306.97	305.9	304.47	307.07	306.74	306.1	305.94	305.73	306.51	306.61	306.67	307.22	305.73	305.8	306.03	305.84	307.21	304.79	307.25	308.14	305.07	304.43	306.1	305.29	305.11	304.68	305.76	306.15	307.11	307.36	304.7	305.57	305.19
303.65	304.27	301.76	303.02	303.46	303.73	303.28	302.83	302.47	305.19	303.35	304.26	304.45	303.01	303.6	302.92	302.54	304.2	304.5	302.97	301.47	303.71	304.04	303.97	303.59	304.84	303.11	303.44	304.12	302.75	303.21	303.75	302.9	304.96	304.29	302.8	302.37	302.95	303.83	302.94	303.69	303.81	302.26	302.69	303.86	303.1	302.63	303.66	301.73	302.99
305.05	305.41	305.02	303.78	306.04	303.46	304.35	303.55	304.7	305.47	305.79	306.93	305.24	305.58	304.68	306.48	305.9	306.37	305.45	303.44	304.96	305.02	305.04	305.53	305.84	302.82	305.03	303.77	305.6	304.62	304	304.82	308.01	304.91	304.05	302.98	305.1	305.16	302.65	306.97	306.48	304.1	305.45	305.65	305.08	304.58	306.79	305.43	305.66	305.84
314.2	313.05	313.58	312.92	313.52	314.57	313.3	313.45	314.38	314.29	313.9	312.91	311.36	312.9	314.22	313.92	314.61	317.04	315.7	312.29	314.5	314.54	314.8	314.38	315.61	314.05	313.65	315.31	314.43	314.98	313.8	315.55	313.15	315.22	313.56	314.4	313.21	313.76	312.7	311.99	312.81	313.21	315.33	315.16	313.54	313.64	314.42	314.64	313.61	311.5
311.69	312.61	312	312.14	313.73	311.45	311.62	311.47	313.15	313.21	312.69	314.17	313.12	313.48	311.6	314.23	313.19	312.23	311.87	312.03	311.32	314	311.3	310.35	310.88	311.94	310.09	312.17	313.1	314.76	311.86	312.91	314.54	312.65	311.95	313.43	312.8	312.68	311.06	313.92	312.33	312.77	311.81	311.69	313.02	311.26	311.9	313.52	314	313.3
299.03	302.63	300.09	301.8	302.32	300.16	300.8	300.13	300.33	299.89	298.59	301.38	300.71	301.46	302.06	302.06	301.32	301.72	300.59	301.24	300.86	301.42	301.31	299.14	300.08	302.53	302.21	301.81	300.16	300.5	300.96	302.06	301.53	299.44	300.48	301.67	302.29	300.33	301.38	298.76	300.75	300.82	301.02	301.31	302.02	300.56	300.33	302.48	301.42	300.42
318.65	319.22	317.42	317.54	319.25	317.88	318.34	317.98	318.85	317.64	320.38	319.96	317.59	317.63	320.47	317.97	319.23	318.62	317.99	318.49	320.02	320.82	318.71	317.46	318.25	319.54	315.97	319.9	319.86	319.09	318.81	318.69	319.21	317.97	317.98	320.87	318.88	319.22	319.8	318.48	320.04	319.01	316.7	318.99	319.29	319.37	317.85	318.53	316.89	318.42
315.46	314.3	314.26	314.21	314.56	315.71	315.14	314.37	314.4	313.21	314.22	314.83	315.64	314.96	317.05	313.55	316.42	315.24	315.66	314.36	316.38	314.94	314.96	316.25	314.57	315.35	313.57	313.97	314.42	314.58	315.62	314.57	313.36	312.74	316.53	313.71	314.49	314.51	314	315.51	314.62	316.27	314.03	314.92	316	315	316.05	314.42	314.42	315.37
324.94	324.21	325.68	324.79	325.35	326.15	326.28	323.93	326.82	324.5	326.23	325.11	325.56	324.79	326.15	324.85	325.93	324.79	325.82	325.85	324.06	324.12	326.46	326.6	325.56	323.97	325.25	326.84	325.58	326.02	326.08	326.9	324.07	325.9	325.51	323.85	326.05	325.78	325.4	324.67	324.99	323.76	326.81	325.82	326.02	325.55	326.48	325.75	325.89	324.84
306.1	304.5	304.88	304.77	304.88	305.65	306.44	305.56	305.25	307.04	305.65	304.91	306.06	304.65	303.28	305.72	305	304.88	305.11	306.84	306.95	305.48	305.69	305.44	304.02	306.17	303.95	305.88	305.03	303.78	304.52	304.89	305.76	306.29	305.56	304.64	304.63	305.21	305.12	306.56	304.59	305.87	306.35	305.88	305.14	306.74	307.36	305.55	304.99	303.98
295.53	296.81	294.01	295.45	294.34	295.2	296.21	295.88	293.97	295.2	297.28	293.73	294.68	295.72	294.31	296.21	294.37	294.93	295.55	296.22	294.04	293.54	296.05	295.8	294.87	294.84	294.92	294.32	295.36	294.52	294.06	296.6	294.35	294.94	295.59	294.06	295.69	293.77	293.4	296.13	295.34	294.32	295.08	292.23	297.03	296.26	294.68	295.18	294.19	293.41
299.69	299.32	299.93	300.47	300.01	300.62	300.63	300.86	301.32	298.05	298.99	300.26	300.74	299.82	299.82	299.75	298.6	299.17	300.76	301.23	299.67	299.94	299.97	298.97	299.03	299.71	298.65	298.53	299.84	299.83	300.71	300.37	299.4	299.95	298.43	299.42	301.42	299.2	299.47	301.76	298.74	300.37	299.69	300.34	297.98	299.44	300.13	300.41	300.04	299.44
314.54	313.24	313.49	312.84	312.21	312.72	311.87	313.87	312.41	312.32	312.67	311.59	314.04	313.45	311.23	311.73	311.48	311.9	313.64	313.48	311.49	310.92	314.65	313.06	312.84	312.14	313.52	313	314.38	314.22	312.74	314.62	316.02	312.51	313.26	312.48	310.81	312.81	314.48	312.43	311.65	311.95	310.99	311.61	311.5	312.47	312.75	312.92	313.25	313.03
308.44	310.09	309.29	308.79	309.31	310.98	310.34	310.89	310.71	308.42	310.06	309.89	309.3	311.51	310.62	309.69	308.24	309.02	308.51	308.72	308.57	309.91	310.74	309.6	308.13	311.21	310.38	308.59	310.23	310.72	309.08	309.81	309.49	309.81	309.35	309.57	308.83	310.63	309.98	310.36	307.93	309.88	309.47	310.74	309.58	310.04	310.88	309.73	309.69	311.28
295.1	296.5	295.82	293.49	295.14	294.96	294.06	295.8	294.73	294.31	294.17	294.62	294.36	293.86	294.1	296.81	295.2	294.35	294.38	293.85	295.59	295.99	295.26	295.17	294.29	295.53	294.86	294.66	296.79	296.21	294.94	294.04	293.3	294.98	294.97	293.9	295.74	293.29	293.93	294.23	293.52	294.4	294.28	295.79	293.89	294.84	296.18	293.8	294.34	295.57
311.5	311.67	312.37	313.04	311.89	312.38	311.97	310.08	311.46	311.13	311.92	311.3	311.06	309.44	309.81	310.51	309.91	313.39	311.81	311.88	311.98	313.11	313.33	310.68	311.77	312.07	311.48	311.58	311.38	310.1	309.7	312.94	310.84	311.61	310.26	310.09	311.21	310.29	310.96	311.37	311.13	310.68	312.04	310.7	312.38	311.46	310.64	311.32	312.51	311.04
329.34	327.1	328.97	328.97	327.19	328.71	326.33	327.73	328.53	327.14	326.47	326.87	327.4	327.73	326.58	327.18	326.64	327.62	327.41	328.98	326.73	326.77	327.14	324.55	327.85	328.61	328.6	328.06	327.29	329.7	329.35	328.46	327.89	327.07	329.29	327.37	326.28	327.35	325.91	327.97	327.83	328.36	329.01	326.31	327.82	328.47	326.65	326.91	327.77	328.33
327.73	328.22	327.4	328.23	326.39	327.15	326.82	327.22	327.02	327.3	327.52	326.37	327.18	327.83	326.16	327.52	326.79	327.46	327.92	327.12	326.65	326.66	327.15	327.99	325.58	324.98	327.1	328.2	328.48	325.71	328.67	326.55	326.62	326.19	325.36	327.06	327.14	327.92	326.96	328.65	326.21	326.78	328.95	328.84	327.74	327.02	326.84	325.71	326.97	327.93
316.25	317.11	317.49	316.04	318	316.35	317.59	317.31	317.15	317.71	318.16	315.34	316.71	318.31	316.41	318.74	317.62	318	318.9	316.35	316.5	316.4	316.2	318.01	317.17	316.55	318.14	317.82	317.04	316.67	316.55	316.7	317.98	316.81	318.25	317.24	317.04	317.27	316.31	315.53	318.02	317.08	316.92	316.68	319.08	316.23	316.87	318.16	317.21	316.16
312.93	314.93	314.56	314.12	315.07	314.54	315.91	313.62	314.36	313.08	315.13	314.06	313.35	315.48	314.31	312.94	313.78	313	313.32	313.83	314.4	313.12	314.73	312.93	314.4	314.21	313.71	314.57	314.63	314.15	315.23	312.04	314.78	314.67	315.32	314.2	314	313.89	314.78	313.85	313.95	313.23	313.24	313.52	314.82	313.93	312.53	312.76	314.28	312.97
313.56	314.16	312.89	312.96	312.24	313.38	313.24	313.48	312.12	313.34	312.64	312.75	313.43	313.67	312.74	311.87	311.56	311.68	313.19	312.51	310.92	312.68	309.45	312.07	313.65	310.44	313.67	312.81	311.11	312.76	312.36	312.08	311.98	312.4	313.31	314.38	314.9	313.16	312.84	312.8	312.73	311.5	311.65	314.32	313.75	312.47	312.24	311.98	312.94	312.23
303.23	300.44	303.53	301.21	303.01	302.94	301.61	303.27	303.04	303.9	301.48	302.84	301.61	303.32	303.65	302.1	302.88	302.54	303.21	302.36	301.46	302.48	303.29	301.34	302.53	303.57	304.5	302.46	304.05	304.54	301.18	301.81	303.51	302.89	303.41	303.85	303.78	300.77	300.78	302.19	302.24	301.88	301.57	301.3	302.57	301.75	300.64	302.52	302.48	302.06
305.6	304.57	303.7	302.71	302.44	303.62	303.5	304.24	304.77	302.41	303.85	303.55	305.73	302.86	302.53	303.45	304.55	302.99	306.1	301.65	303	303.49	302.98	303.9	304.47	301.62	304.12	302.78	302.71	303.78	303.73	302.96	303.56	305.47	301.73	304.81	304.39	303.49	302.62	304.44	305.63	304.98	304.57	304.51	303.85	303.21	303.02	304.17	303.5	304.41
305.37	304.43	304.26	303.99	304.62	303.48	305.12	304.59	305.48	303.26	303.95	306.44	305.74	306	305.14	304.72	305.85	304.97	303.68	305.22	305.02	304.21	303.37	303.87	304.6	304.47	305.88	303.21	306.61	303.96	304.94	306.52	304.7	304.26	304.93	305.08	305.87	305.24	306.22	304.51	305.76	304.62	306.42	306.34	304.08	304.93	303.96	304.7	305.48	305.96
315.67	315.26	315.76	315.11	313.79	315.15	314.22	317.24	314.59	316.05	314.51	314.61	312.17	313.01	313.3	315.12	313.33	315.41	313.03	314.97	314.86	314.29	313.58	315.27	314.14	314.37	314.7	314.25	314.51	316.85	315.24	313.55	314.38	313.79	314.65	313.28	316.35	316.8	313.25	314.7	316.03	314.66	316.13	315.16	314.27	315.88	315.56	315.2	316.44	315.37
312.75	313.05	313.19	314.6	312.48	312.58	313.58	311.66	313.87	313.69	312.53	311.14	313.93	315.32	314.71	312.93	314.15	314.2	313.71	313.65	313.01	314.16	314.66	312.37	311.39	311.87	313.02	313.67	314.35	314.13	312.98	312.81	312.5	314.83	311.71	314.07	314.74	312.39	313.76	312.93	313.76	314.91	313.28	313.5	313.06	314.14	313.53	312.73	314.27	312.38
312.22	312.49	312.88	312.77	312.31	313.63	314	315.24	314.08	316.06	315.17	312.31	313.32	313.88	312.49	312.96	313.56	313.87	312.81	311.9	312.86	312.78	311	313.23	311.26	315.05	314.46	312.07	312.51	312.06	314.32	313.28	313.28	313.32	312.09	314.53	313.5	313.15	313.92	315.18	311.34	314.36	312.47	313.91	313.88	311.47	313.28	313.77	312.92	311.35
307.57	310.2	307.82	310.32	308.71	310.2	309.61	309.26	307.68	310.7	308.73	309.5	307.84	309.8	308.76	308.16	309.39	308.57	308.41	311.32	309.39	307.93	307.88	308.9	309.43	308.57	306.57	308.18	308.33	309.13	309.07	308.38	307.56	309.16	309.21	308.34	310.02	307.24	309.61	309.96	309.45	309.94	309.74	308.88	307.8	308.85	308.22	307.46	310.69	309.3
302.6	300.42	303.41	302.15	301.56	303.15	302.63	303.42	301.1	301.94	303.19	302.54	303.03	302.08	300.93	302.74	302.73	301.03	302.42	302.94	303.6	303.52	301.8	301.57	301.89	302.59	303.57	303.21	302.07	302.47	301.63	301.94	304	303.82	300.86	302.51	302.47	302.78	303.07	303.18	303.11	301.27	302.12	300.86	303.2	301.82	303.29	300.99	302.01	302.83
315.84	315.31	314.18	315.91	313.51	315.31	314.21	316.5	315.3	314	314.51	316.09	315.24	314.09	316.07	313.95	315.09	315.13	314.11	315.17	314.77	316.41	315.47	313.92	314.37	313.7	314.79	314.09	313.07	315.17	314.75	316.63	315.73	315.57	316	313.47	312.3	313.63	315.29	315.29	311.96	315.64	315.13	314.13	315.37	314.48	315.52	314.57	314.48	314.89
302.55	300.24	302.84	301.73	304.1	303.82	304.1	303.73	301.77	303.52	302.54	301.25	303.96	302.25	302.93	301.4	302.05	304.39	302.03	304.56	302.23	302.07	303.93	302.87	303.54	301.84	302.68	304.1	303.13	303.46	303.05	302.84	302.15	301.65	301.45	302.25	302.72	301.52	302.62	302.92	303.91	303.46	302.62	301.84	303.59	303.82	302.42	302.97	302.7	302.18
304.18	303.85	301.42	301.98	299.72	302.41	303.6	303.95	301.73	304.45	303.09	300.52	302.35	302.21	302.19	302.78	300.87	302.47	302.78	303.47	302.5	300.32	302.58	303.04	304.13	301.8	302.19	302.59	302.84	304.43	302.75	301.89	304.45	301.87	303.62	301.95	301.65	302.32	301.08	303.47	301.58	304.08	302.87	302.84	304.64	302.58	302.31	301.11	301.29	301.32
313.15	312.31	314.53	313.94	312.89	313.25	312.71	312.95	311.02	314.28	312.62	313.15	313.58	312.17	312.57	313.81	312.75	313.84	314.16	313.03	313.99	312.84	313.86	311.39	313.34	312.54	312.95	312.78	313.79	313.78	312.62	311.91	313.14	313.65	311.73	312.57	312.92	311.45	311.5	311.29	312.82	313.23	310.83	311.79	312.61	313.15	311.87	312.53	312.99	315.35
308.63	309.45	308.79	307.7	308.46	309.23	309.54	309.35	310.98	309.44	309.48	309.27	308.32	308.16	308.09	307.31	308.51	308.86	309.2	308.17	308.27	308.66	308.56	309.91	308.46	310.16	307.74	308.39	308.82	309.61	309.89	307.46	306.65	309.71	309.06	307.48	307.24	309.31	310.04	307.57	308.86	309.1	309.78	308.84	308.8	307.9	308.46	310.44	309.8	309.5
303.48	303.82	304.17	305.39	305.27	305.43	304.04	306.55	307.7	307.77	305.02	305.39	305.63	305.09	305.69	306.36	305.66	305.45	303.86	306.44	303.54	308.37	306.28	304.18	306.83	307.11	305.09	304.66	306.83	304.46	305.74	304.72	305.78	305.07	304.35	305.48	303.1	306.57	304.57	306.25	304.43	304.67	306.38	305.96	304.82	304.49	305.91	304.49	303.56	305.08
315.93	316.57	316.62	315.61	316.93	316.18	314.2	317.77	315.5	314.18	316.14	315.73	315.36	315.93	314.24	315.22	316.75	314.93	315.26	314.94	317.33	315.38	315.96	313.27	316.47	313.82	314.44	315.51	316.32	316.46	317.93	314.77	315.09	317.18	318.04	315.28	315.64	314.27	315.38	314.11	315.09	315.74	316.15	315.6	315.11	314.82	315.08	315.43	313.86	316.32
303.11	300.79	301.04	304.03	303.88	302.63	301.64	304.64	303.48	302.98	302.64	302.53	303.7	304.74	303.74	302.38	303.26	303.39	304.07	304.85	303.07	301.73	303.33	302.85	302.81	303.02	303.94	305.03	303.15	303.44	303.17	303.35	301.98	301.83	302.39	304.2	302.01	302.76	302.91	302.52	302.36	302.79	302.52	302.69	302.53	305.08	305.13	303.6	302.04	303.48
326.75	329.51	327.41	327.79	326.32	328.14	328.43	326.1	329.35	327.1	326.42	328.51	328.68	326.37	328.21	328.14	327.34	327.66	327.46	325.78	328.73	328.05	326.82	328.18	329.34	327.91	328.36	328.8	327.91	325.31	328.38	326.14	328.64	326.72	326.49	328.85	327.9	327.84	328.4	326.84	326.42	327.38	329.29	329.11	326.92	328.65	326.57	327.77	325.18	328.67
302.09	298.97	298.78	301.12	301.29	299.85	298.57	300.87	299.59	299.68	300.1	299.8	301.63	298.72	299.18	299.33	300.65	299.01	303.04	300.01	300.35	300.29	300.16	300.22	300.43	299.01	299.33	299.38	300.02	300.25	299.59	298.79	301.72	299.46	302.02	300	300.88	300.01	299.51	300.82	302.21	300.19	298.94	300.29	300.23	299.57	299.01	299.41	300.74	300.76
314.16	313.93	313.56	313.04	316.67	314.13	315.57	316.23	314.4	315.51	315.88	314.88	314.89	314.75	315.01	315.41	314.74	315.78	314.43	313.95	312.34	314.18	316.2	314.89	314.71	315.76	313.42	313.66	315.92	315.35	315.47	315.6	315.02	313.41	315.03	315.53	313.06	313.91	314.34	315.49	315.08	316.07	316.2	314.87	315.21	315.79	314.87	315.91	314.06	314.88
316.28	316.39	314.98	315	315.37	315.17	316.07	315.45	314.98	312.74	316.13	314.27	315.32	316.86	315.84	315.17	315.85	316.36	316.37	316.79	315.66	314.18	316.44	315.32	315.89	316.57	316.48	315.2	316.52	316.39	314.82	316.82	315.66	315.1	314.38	315.75	314.68	315.77	315.77	315.65	314.71	317.48	314.09	316.14	313.86	317.58	315.65	316.42	315.62	315.73
303.03	302.73	300.98	301.44	301.9	303.18	302.19	303.95	302.14	302.71	301.69	301.86	300.37	302.44	302.54	302.51	302.95	302.95	302.77	303.29	304.92	301.48	303.38	302.94	304.1	302.16	302.06	302.92	302.07	302.67	302.49	303.09	302.21	302.42	302.81	302.11	302.92	301.88	303.71	302.23	302.85	302.14	303.26	302.83	300.94	301.51	302.77	301.39	300.73	302.19
315.59	317.64	318.39	318.25	319.22	317.17	317.59	316.56	317.24	317.87	317.05	319.38	317.37	317.76	316.51	318.13	318.18	317.35	316.86	315.56	316.27	317.97	318.37	318.84	316.25	318.09	317.63	317.59	316.62	317.22	317.4	317.75	316.22	316.11	315.34	317.99	317.01	317.75	316.85	316.3	317.73	316.79	317.99	315.9	318.71	317.55	317.82	318.61	315.44	318.34
315.26	314.28	315.94	314.07	315.39	315.82	314.48	314.96	315.15	315.93	316.13	312.74	314.9	314.08	313.87	313.01	313.96	314.27	314.54	316.6	313.7	313.39	315.05	315.86	316	315.24	315.31	315.48	314.86	315.23	315.64	315.46	314.88	314.1	314.45	316	315.65	315.37	314.18	313.47	314.83	315.8	315.23	315.63	314.9	315.45	314.51	315.46	315.95	314.84
314.21	313.68	314.99	313.8	312.88	315.89	315.67	315.48	313.15	314.09	315.82	313.63	313.73	315.16	312.46	313.76	316.41	314.74	314.55	315.02	312.38	315.39	312.41	313.27	314.07	314.12	313.79	312.8	315.06	314.44	314.17	314.59	313.05	314.46	314.1	314.1	315.51	314.43	313.17	314.42	313.31	314.43	313.47	314.03	314.24	315.09	314.3	313.71	314.96	314.23
304.6	305.02	304.81	304.14	303.5	305.56	304	303.09	305.69	303.67	304.24	304.34	306.37	305.68	302.82	302.83	304.82	303.75	305.76	303.59	306.03	305.61	304.75	303.95	303.35	304.26	304.54	306.44	302.61	303.26	304.3	304.1	305.89	304.23	305.03	304.79	305.51	303.88	304.82	303.97	302.98	305.56	305.74	304.99	304.7	305.01	304.74	305.5	305.26	304.89
310.18	311.65	309.96	309.6	311.89	310.77	310.44	310.55	310.38	311.19	311.81	308.71	311.79	310.95	310.75	310.85	311.64	312.65	311.06	310.78	310.25	310.95	312.25	309.99	310.87	309.76	310.4	310.95	311.1	309.26	309.91	309.98	309.59	310.36	310.16	310.12	310.71	309.84	311.5	309.7	309.95	311.23	312.6	311.83	310.13	311.18	310.93	310.18	310.04	309.04
313.52	316.46	313.39	315.3	315.06	313.17	315.66	315.37	315.91	315.14	317.52	315.16	314.28	314.93	313.78	317.26	314.51	314.61	313.96	314.37	314.59	313.48	315.69	312.85	315.32	315.51	314.83	313.13	315.89	316.39	316.63	314.69	315.01	314.15	314.23	315.35	314.09	315.13	313.79	316.63	315.91	313.95	313.57	315.74	314.34	315.38	315.67	314.67	316.04	314.55
304.72	306.05	305.86	305.82	303.77	305.57	304.06	303.84	303.82	303.74	304.67	305.19	304.42	305.09	305.57	303.21	304.05	303.61	304.74	305.22	305.1	304.58	304.27	304.69	304.43	303.67	304.78	305.24	305.09	304.59	304.57	304.81	304.51	304.03	304.53	304.38	305.25	303.87	305.01	304.64	303.7	303.55	304.13	305.38	305.66	304.82	303.17	305.75	304.81	305.29
317.22	317.18	317.08	319.16	316.36	317.78	317.19	317.81	318.79	317.63	318.59	318.98	317.8	318.81	316.35	316.14	319.77	319.69	316.86	317.55	317.44	318.29	318.46	317.88	319.53	319.83	319	317.83	317.18	319.88	317.26	317.91	319.66	318.7	318.46	317.62	317.42	320.42	316.97	317.58	319.51	316.44	317.84	319.18	319.47	317.66	318.47	317.73	318.49	317.67
328.36	329.47	327.56	329.4	327.44	328.34	327.81	326.79	327.66	326.3	327.58	328.52	325.89	327.7	328.61	328.96	326.63	327.92	328.06	326.96	327.23	328.03	327.26	328.15	326.58	328.01	328.45	327.64	326.96	326.75	328.09	328.36	328.15	328.29	327.33	328.27	327.49	326.45	328.03	327.5	326.47	327.69	327.11	326.48	328.62	328.29	326.69	329.06	328.68	328.28
313.13	313.84	314.09	313.78	315.02	312.52	312.21	313.97	313.38	313.68	313.53	313.22	314.81	312.47	312.75	314.23	312.28	311.4	313.49	315.85	313.65	314.51	314.19	315.24	313.33	313.97	313.64	313.54	315.6	314.21	312.88	312.58	315.12	314.29	313.29	313.04	315.93	314.5	312.74	312.15	313.27	313.6	313.69	313.38	314.73	313.29	313.83	315.57	314.29	314.28
319.18	319.58	318.91	319.05	317.18	319.1	318.9	320.49	318.37	318.88	316.93	317.55	318.98	319.53	318.98	316.64	318.51	318.21	317.3	317.67	319	318.65	317.7	318.04	318.96	320.13	317.69	318.34	317.84	319.02	317.5	318.39	318.63	318.39	315.76	319.08	318.75	319.59	318.25	317.77	318.91	318.54	317.47	317.13	318.88	318.72	317.35	317.4	319.19	318.77
305.13	306.09	303.65	303.91	305.37	303.91	304.5	305.03	305.67	304.09	305.12	304	305.89	303.96	305.26	302.77	305.85	304.24	302.93	305.36	305.14	306.04	304.53	304.69	303.74	305.21	306.44	304.54	305.3	305.4	305.31	305.53	305.1	303.8	304.29	305.07	305.11	303.74	303.92	304.78	304.76	303.45	302.03	306.29	305.53	304.26	305.22	304.35	304.64	304.93
318.16	318.25	315.73	318.04	318.2	319.84	319.13	318.92	318.21	317.09	317.31	316.8	317.51	317.45	319.58	318.36	319.3	319.72	316.52	319.19	318.66	318.21	318.41	318.98	318.34	316.26	317.64	319.2	319.7	317.56	318.22	316.98	319.27	318.76	317.05	318.51	318.55	317.08	318.67	318.75	316.36	315.84	316.66	316.89	316.34	320.19	316.64	318.18	319.75	318.4
304.21	305.31	303.65	304.69	305.04	305.46	305.02	305.92	304.36	304.5	304.47	304.23	305.32	305.05	305.54	304.03	306.48	306.37	304.65	306.12	305.39	305.24	304.81	304.64	306.17	305.34	304.43	305.29	304.95	304.74	305.56	305.34	307.78	303.58	305.93	304.9	304.84	304.02	305.46	304.94	306.06	304.49	304.34	305.28	306.3	304.24	304.71	305.18	305.68	305.73
291.87	293.69	295.14	293.77	295.98	294.57	294.23	295.15	295.88	295.49	294.54	295.58	294.66	293.41	294.5	292.18	293.54	292.88	293.94	293.6	294.53	293.87	293.77	295.08	293.03	293.78	294.8	294.84	296.13	291.71	295.42	293.77	293.84	293.93	293.24	293.72	293.29	293.69	293.9	293.89	293.94	295.04	294.27	293.67	295.41	294.51	291.49	294.32	295.08	294.7
300.51	298.63	300.6	299.85	299.47	299.14	300.12	298.82	299.71	300.04	300.93	300.04	298.54	300.85	298.64	299.96	299.45	298.94	298.03	300.93	301.29	299.16	298.94	298.89	299.66	299.18	300.4	298.6	300.14	301.36	300	300.15	298.42	300.16	299.01	301.78	301.63	300.27	301.32	299.73	299.54	300.04	300.82	299.47	301.29	299.57	300.7	299.29	300.24	299.68
292.92	294.95	293.7	295.8	294.54	295.09	294.95	293.18	294.77	293.15	294.95	294.21	294.74	294.7	293.89	294.8	294.06	292.37	293.54	294.05	292.61	293.13	293.09	293.16	294.52	295.54	295.14	294.16	292.35	292.95	297.58	293.27	294.67	295.1	294.37	294.74	294.87	292.76	293.81	294.08	294.01	293.83	295.1	292.65	294.82	295.45	293.99	294.3	293.44	293.01
294	294.71	293.34	294.07	294.08	294.81	292.97	295.27	294.39	294.18	294.88	291.59	294.7	295.94	294.49	295.92	294.27	293.16	294.53	295.04	293.82	293.68	295.43	293.84	294.3	293.89	293.01	293.36	295.43	294.21	295.6	295.45	294.05	294.15	296.29	293.95	294.17	294.53	292.71	294.19	295.29	295.63	294.85	293.84	291.59	293.7	293.12	293.4	293.61	295.64
311.9	311.66	313.13	312.03	313.04	313.48	313.92	313.92	313.67	314.42	313.78	315.64	313.75	312.85	311.84	312.66	313.77	313.18	313.07	314.49	312.7	312.1	312.54	314.2	312.53	312.93	313.41	312.37	312.72	313.23	312.9	312.23	315.18	312.06	313.35	314.22	314.94	311.68	313.55	311.82	314.02	313.57	312.76	311.78	313.73	315.09	313.61	314.15	313.39	313.63
310.88	312.46	311.18	311.79	310.68	311.82	311.19	311.12	311.06	312.73	311.38	310.61	312.06	311.59	311.2	313.29	309.84	312.35	312.85	309.9	312.14	311.13	312.59	310.52	312.46	311.79	311.22	312.57	310.25	311.11	310.84	312.26	312.63	312.15	310.38	311.44	312.53	310.42	311.84	311.78	311.85	311.3	311.73	312.36	311.38	311.25	313.19	311.38	310.87	310.81
303.79	305.04	305.73	304.6	304.47	304.13	304.88	304.74	301.38	303.82	303.5	304.14	303.7	304.82	304.73	304.35	302.88	301.83	303.23	305.73	303.66	303.32	301.7	304.84	304.79	303.71	303.71	304.86	305.5	305.31	305.7	305.05	305.13	304.34	304.36	302.45	304.71	303.24	302.21	306.54	306.86	304.67	303.76	302.39	303.63	303.78	302.27	304.3	304.69	305.07
318.34	317.9	318.67	317.28	320.06	319.57	317.69	317.81	318.41	319.71	318.29	319.17	317.65	318.44	319.68	316.86	319.47	320.89	317.57	317.93	319.92	318.68	318.3	318.23	318.49	318.29	316.82	317.49	317.86	318.67	319.29	316.92	319.59	318.95	317.32	315.69	317.81	319.41	318.27	317.47	317.78	319.25	319.68	318.5	319.27	316.88	318.6	319.6	317.88	318.03
327.98	329.13	326.33	328.14	328.12	328.09	328.37	329.34	329.31	327.4	326.26	327.83	328.06	330.49	328.68	328.39	327.83	326.9	328.6	328.19	327.54	329.2	328.53	327.79	327.6	327.51	328.07	328.28	328.67	327.88	327.97	328.61	326.87	327.7	326.93	326.78	328.21	327.97	328.69	328.04	327.86	326.74	327.25	329.55	326.55	328.74	328.03	329.01	328.44	327.85
296.13	295.29	295.07	294.29	294.93	295.54	293.94	293.17	294.76	294.82	295.65	295.66	295.41	293.7	295.07	295.65	293.65	294.17	295.63	295.38	294.55	295.4	295.33	293.17	296.24	294.67	296.16	296.59	295.33	295.95	293.59	295.9	296.73	296.27	294.93	293.52	295.79	293.46	294.91	295.31	295.43	296.22	295.13	295.86	294.43	295.59	295.44	294.29	294.71	293.65
311.45	314.18	313.53	314.27	312.64	312.46	311.63	313.74	313.73	313.01	313.3	314.51	312.08	313.53	312.03	312.95	313.1	312.01	311.93	312.58	313.1	313.22	313.59	314.15	313.67	314.25	313.5	313.54	312.76	313.34	312.34	314.44	315.01	315	316.57	312.11	313.71	314.79	313.32	312.99	312.95	313.12	314.09	313.92	311.98	314.71	313.74	313.13	313.23	313.53
311.01	312.3	311.5	313.16	312.09	313.32	312.33	313.38	313.42	313.24	311.69	312.14	310.59	311.33	312.8	311.3	313.19	312.87	313.03	312.6	310.64	312.63	313.59	313.75	311.49	311.99	310.94	312.33	312.34	313.07	311.83	312.01	311.46	312.62	312.54	311.99	311.7	312.59	313.27	311.61	313.61	311.88	313.05	313.14	311.14	312.02	311.06	313.31	311.57	314.98
313.61	313.95	314.36	314.16	314.06	314.47	314.06	313.97	315.84	312.28	313.18	313.91	313.49	314.05	312.53	313.67	312.6	314.24	314.07	313.04	314.66	313.23	313.65	313.85	314.02	312.41	314.57	314.37	313.99	312.55	311.88	312.71	314.36	314.55	314.73	313.71	314.44	313.09	315.44	314.77	314.63	314.87	313.75	314.25	313.08	312.63	313.87	313.69	312.71	314.14
312.03	313.63	311.67	313.47	311.85	311.96	312.6	312.48	315.28	312.95	314.23	315.03	311.69	314.18	312.2	312.44	314.12	313.36	313.96	313.45	312.45	313.37	313.86	313.6	312	313	312.96	314.25	312.15	310.98	313.98	313.09	312.47	313.45	314.11	312.73	312.42	312.16	313.48	313.63	313.47	312.48	313.69	315.09	310.07	313.44	312.34	314.22	313.22	312.79
308.97	310.38	309.15	307.32	309.65	308.7	308.79	309.67	309.81	309.26	307.94	309.51	309.28	310.36	307.96	308.59	308.73	309.45	307.82	309.31	308.32	307.55	309.61	309.58	309.34	307.89	309.33	309.94	311.53	309.06	307.61	309.36	308.86	308.83	309.06	308.45	308.71	308.58	308.68	309.33	306.85	307.93	310.39	308.74	308.94	307.15	309.56	308.31	308.69	309.61
311.28	311.07	314.37	313.69	311.46	311.27	312.5	312.06	310.69	311.6	312.05	310.57	312.76	312.11	312.85	314.28	313.49	311.3	313.06	311.95	313.22	311.99	312.31	313.09	313.23	311.19	311.61	313.05	309.26	311.34	311.32	310.98	310.77	312.2	312.58	311.57	311.63	311.66	312.17	310.86	312.78	310.88	312.96	311.79	312.47	311.27	313.03	311.6	313.67	312.78
300.14	303.45	302.53	302.1	302.7	302.52	301.58	304.77	302.77	302.26	302.76	303	303.05	303.52	302.28	302.28	302.36	304.23	303.04	301	302.51	303.23	302.51	302.97	303.03	302.6	303.82	303.25	303.68	301.48	303.55	301.83	302.64	302.59	301.14	303.86	303.49	303.81	304.85	302.88	303.17	305.18	304.01	302.14	301.08	303.3	303.58	303.57	301.3	303.75
318.44	319.31	316.66	317.92	319.35	320.02	316.15	317.91	316.84	319.25	319.37	317.15	317.85	318.69	317.33	319.76	316.65	316.62	320.9	315.44	315.4	316.32	317.48	318.36	317.76	317.78	318.48	319.01	317.92	316.91	318.23	316.15	318.85	319.66	316.91	316.6	317.77	319.18	320.28	319.19	317.83	320.33	317.09	316.08	318.17	317.79	317.69	318.68	315.95	317.3
315.74	317.19	317.26	316.46	317.43	316.76	316.6	316.34	317.93	314.66	314.15	314.52	317.71	314.95	317.02	315.04	316.54	314.2	314.38	316.57	316.32	317.07	315.28	317.58	315.4	317.51	315.52	313.94	314.54	316.33	315.2	317.22	315.1	314.77	315.17	315.89	314.86	314.83	316.43	316.3	315.36	315.94	316.64	316.71	316.3	316.98	315.37	315.46	315.65	316.39
303.33	303.42	304.02	304.32	303.15	303.5	303.13	303.09	302.24	303.52	303.85	303.35	302.32	303.97	304.56	303.22	303.71	302.54	303.63	303.03	303.48	303.72	302.33	303.63	304.5	303.66	304.74	302.72	302.68	302.29	302.85	303.56	303.78	302.96	304.76	305.38	303.18	303.95	301.86	305.15	302.81	302.25	303.89	303.32	302.74	304.37	303.06	304.11	302.33	300.76
329.08	327.04	327.4	325.72	326.53	325.44	329.14	327.31	326.71	326.4	325.82	325.68	327.39	328.22	327.94	325.54	327.62	326.87	327.23	327.04	327.72	327.4	329.15	327.59	326.59	327.96	328.32	328.25	325.84	326.77	326.31	328.25	325.52	327.17	325.88	325.68	328.81	326.08	327.18	327.05	327.41	327.68	326.84	327.13	325.58	326.53	328.48	326.54	325.68	327.85
314.97	316.56	315.5	315.93	314.9	315.54	315.87	314.43	315.76	315.86	313.95	314.79	315	314.7	314.21	313.21	314.78	315.48	314.23	313.64	314.48	316.76	314.03	314.13	314.43	316.44	315.06	315.04	315.32	316.37	314.25	315.59	315.77	316.07	314.41	313.5	313.55	314.21	315.94	314.14	317.55	315.72	314.22	315.07	315.4	314.31	315.67	314.48	314.77	314.56
313.68	311.97	312.46	313.4	313.92	312.49	312.92	314.26	312.09	312.38	312.04	312.55	313.09	314.49	312.33	313.32	312.04	314.1	312.39	315.03	312.08	312.67	309.76	312.46	313.17	315.89	312.04	314.45	313.43	313.73	313.85	313.31	314.89	313.24	311	313.73	313.05	312.95	313.07	314.05	312.5	313.05	313.38	313.8	316.67	312.48	312.29	313.43	315	313.73
317.78	318.55	315.86	316.85	318.79	317.72	317.09	316.04	316.86	316.94	318.66	315.38	317.88	318.69	315.63	319.1	318.02	318.67	317.51	318.4	318.3	315.86	318.94	318.04	317.66	317.78	316.4	317.27	316.97	316.33	316.34	316.91	317.56	316.37	316.95	316.72	317.31	317.7	316.69	316.8	316.72	317.24	317.46	318.75	317.16	318.99	317.39	317	316.21	316.83
313.12	313.91	312.14	314.44	313.03	313.65	312.73	314.41	312.86	314.04	313.81	313.69	312.82	313.45	313.19	313.04	313.58	314.44	314.35	313.76	312.94	313.96	313.06	312.74	312.67	313.42	312.04	312.24	312.87	310.04	311.54	312.08	311.54	311.75	314.02	312.11	315.19	311.63	313.17	311.63	313.17	313.75	314.26	314.22	311.59	315.55	313.07	312.55	313.44	312.9
303.21	300.87	301.59	300.87	300.64	300.06	299.38	301.22	302.56	299.85	300.29	301.19	301.03	300.7	301.11	300.65	301.87	301.96	302.64	301.58	300.26	300.15	300.89	302.58	298.84	301.82	303.16	301.25	302.35	301.89	302.14	301.18	301.12	300.57	302.01	302.99	300.75	301.63	301.82	303.25	301.75	300.66	302.41	300.97	301.73	300.98	301.63	301.45	301.63	300.44
297.63	296.16	295.99	297.13	297.95	296.72	297.02	296.32	294.63	296.96	295.49	297.79	297.15	296.54	298.43	295.39	296.46	298.5	296.27	299.14	296.22	297.94	296.03	297.61	295	297.07	295.75	296.56	295.54	297.41	298.15	296.07	297.45	296.22	296.22	298.62	297.4	296.27	296.51	295.21	298.06	296.32	295.79	296.66	296.97	297.39	296.42	298.06	296.56	296.8
313.58	316.37	315.43	315.08	314.78	315.28	316.99	314.77	315.55	318.1	317.53	314.76	316.02	317.34	316	315.09	314.96	314.74	314.76	316.48	316.68	313.69	315.91	315.19	316.43	317.31	315.76	314.58	315.98	316.53	312.98	315.46	314.26	315.68	315.41	316.32	315.71	315.36	315.15	315.59	313.53	314.08	317.04	315.75	316.43	317.54	316.82	317.36	315.38	315.4
306.24	305.17	306.09	305.29	306.65	306.38	306.15	305.02	304	307.75	305.84	304.98	307.05	305.83	305.23	306.46	305.6	305.3	306.82	308.18	305.98	306.33	306.22	306.34	307.79	305.65	306.1	307.6	305.26	303.98	307.61	305.5	305.19	304.09	306.6	305.53	305.87	305.98	305.7	305.66	304.48	306.65	306.98	307.19	305.58	306.91	309.15	305.98	305.88	305.22
310.77	311.01	312.24	312.04	312.01	312.61	312.81	313.04	311.52	311.4	311.53	312.09	311.28	312.15	311.69	311.68	310.9	312.5	312.08	312.82	311.67	311.2	309.28	311.59	311.62	312.51	309.52	312.58	310.74	310.36	312.96	311.74	312.59	312.52	309.79	312.36	311.77	309.59	312.28	311.36	311.44	310.04	311.11	311.37	311.56	312.81	311.56	311.28	313.07	311.13
316.96	318.63	318.62	318.27	318.03	315	316.16	317.79	313.75	317.78	317.43	317.04	317.11	316.29	317.32	316.19	316.82	316.6	317.94	317	315.99	317.53	317.08	316.81	317.73	317.13	319.5	318.3	317.56	317.77	317.25	317.09	317.22	317.07	316.76	315.69	316.92	317.18	317.49	316.82	317.53	318.14	316.01	318.55	316.87	317.11	316	317.64	318.26	317.53
306.43	306.95	305.04	303.34	305.82	305.51	306.03	300.88	305.58	304.94	305.83	304.5	305.34	307.32	305.62	306.09	305.6	304.96	305.35	304.97	306.49	306.18	305.78	305.51	304.85	305.94	306.59	306.23	304.18	305.15	305.67	305.89	305.44	305.44	306.14	306.03	306.73	303.76	305.02	307.27	305.51	305.77	307.14	305.64	307.17	305.29	306.22	306.88	307.1	305.48
303.82	303.14	301.9	305.05	304.64	302.23	302.88	302.74	303.41	305.76	304.03	303.83	304.57	302.2	303.96	303.57	303.27	303.11	303.97	303.47	303.06	301.87	303.4	302	302.36	304.54	301.95	303.73	302.43	303.63	305.11	303.27	301.5	304.3	303.34	304.49	303.82	301.34	303.89	302.66	302.48	304.03	303.33	304.2	304.47	302.67	302.57	303.03	303.13	303.55
305.75	306.05	304.55	304.24	304.11	306	305.33	305.77	305.55	304.24	305.4	305.29	304.34	303.36	305.38	305.46	304.21	306.65	305.05	304.6	305.42	304.48	306.96	305.58	304.88	305.59	306.03	303.85	303.72	304.87	305.77	306.29	304.08	306.27	304.33	304.66	305.32	305.93	304.78	305.02	306.01	306.81	304.79	306.36	304.91	307.58	305.04	305.22	305.76	304.35
302.3	302.89	302.72	302.61	300.35	303.15	300.19	304.15	302.49	303.43	304.74	301.89	302.83	302.54	302.64	302.58	302.16	303.16	303.45	302.87	302.49	302.15	303.4	301.74	303.99	303.61	304.54	302.28	302.83	303.01	302.95	303.11	304.87	302.4	303.35	302.89	304.05	304.09	303.5	304.88	304.79	304.38	302.61	301.6	304.8	301.76	303.77	300.62	302.03	303.48
303.26	302.52	300.7	300.29	301.99	302	301.06	302.48	302.39	299.34	300.72	298.98	299.51	302	301.85	301.69	302.04	300.32	299.84	300.32	301.68	301.67	300.76	299.77	301.57	299.94	300.81	301.82	299.37	303.04	303.35	301.84	300.55	301.55	301.6	300.47	302.82	301.95	300.28	300.93	302.1	301.68	299.78	300.36	303.67	301.07	300.89	299.28	299.4	300.96
303.4	302.63	304.34	301.88	302.26	303.89	303.49	304.17	303.34	302.29	306.76	302.06	304.46	303.36	301.66	303.96	303.77	304.43	304.17	305.12	302.98	304.27	302.21	305.34	305.84	302.62	304.33	301.41	302.75	304.11	303.79	303.44	302.37	302.29	304.92	303.13	302.91	302.45	302.7	302.09	303.12	302.53	302.56	305.57	302.6	303.7	302.43	302.95	303.34	304.99
318.39	316.84	317.25	317.84	316.97	319.04	319.01	317.83	317.46	318.06	318.63	317.96	318.78	316.72	318.04	316.91	316.81	319.28	316.59	318.35	316.61	316.39	317.84	317.84	317.05	320.69	317.06	318.25	317.79	319.02	319.58	319.19	318.06	318.64	319.69	317.04	316.78	320.27	320.63	317.62	316.56	318.56	317.32	316.9	318.26	318.44	317.72	319.09	318.09	318.17
295.22	295.42	295.63	294.28	294.73	295.57	295.68	294.57	293.3	293.6	295.45	294.83	295.84	296.36	293.91	293.17	295.76	295.23	295.14	294.92	296.47	296.22	294.55	294.86	296.08	296.06	294.27	295.73	296.46	294.16	295.96	294.96	293.79	295.38	294.53	296.05	295.63	293.44	296.86	295.25	295.38	296.42	296.68	296.51	296.41	294.73	293.38	294.49	294.24	295.14
296.76	297.26	297.07	297.84	298.35	295.99	297.33	295.22	296.69	298.13	297.57	297.06	298.57	298.14	296.56	297.07	297.06	298.14	296.84	295.99	296.35	296.89	296.1	298.95	297.46	296.39	297.88	297.43	298.45	297.75	295.53	295.96	296.04	297.24	296.61	297.16	295.59	298.36	297.86	297.08	296.87	296.17	296.26	295.46	297.22	295.62	296.49	294.65	297.88	296.63
312.68	312.57	314.04	313.35	314.1	313.04	314.42	313.35	314.66	312.46	313.82	313.61	313.75	314.26	312.63	314.19	314.07	314.01	314.63	313.65	312.79	313.2	312.09	312.75	312.06	312.97	313.87	313.95	313.01	314.75	311.9	313.41	311.97	310.16	312.65	313.28	311.49	313.31	314.15	314.51	310.84	312.58	314.59	314.28	312.4	311.49	312.36	313.97	313.94	313.11
315.59	316.24	315.43	314.53	314.07	313.53	316.72	315.65	313.33	317.26	315.17	315.49	315.2	314.87	315.5	311.91	315.5	316.76	316.25	315.44	313.07	315.44	314.16	312.94	315.34	314.9	314.95	313.18	314.12	315.22	316.01	315.62	313.48	314.29	316.05	314.67	314.52	315.39	313.72	315.19	315.86	314.63	314.92	314.5	315.93	314.83	315.51	313.3	315.44	315.12
307.71	304.12	305.87	306	307.43	307.31	305.23	306.51	305.89	306.2	307.2	304.84	308.69	307.12	304.96	305.45	306.15	305.39	306.68	305.36	306.44	305.27	306.81	306.54	305.43	303.27	306.43	304.88	307.27	305.9	307.17	305.42	307.04	306.31	306.65	306.23	307.04	306.9	306.75	304.88	306	306.36	306.92	305.42	305.52	305.43	306.89	306.37	305.53	305.55
301.98	300.98	301.61	302.45	301.24	302.45	301.4	299.06	301	301.5	300.94	301.08	301.86	301.31	302.29	302.03	300.73	301.34	300.91	299.78	300.11	300.71	300.93	300.22	301.97	302.17	302.06	302.71	300.28	300.07	302.29	300.55	300.18	299.99	300.15	301.53	301.06	301.62	300.6	302.41	301.63	301.26	301.07	301.34	301.19	299.25	300.75	300.51	300.17	300.88
309.59	307.62	311.81	308.21	308.35	309.18	309.39	307.91	309.87	309.63	309.45	308.05	309.18	309.31	308.63	308.83	308.85	311.54	308.86	309.48	307.66	307.92	307.56	309.46	309.02	308.19	307.77	308.84	307.87	309.07	309.46	308.58	309.05	308.52	308.13	309.35	309.01	309.02	307.57	308.11	307.98	309.21	311.61	308.96	308.77	310.18	308.93	310.71	309.84	308.82
300.51	301.41	299.75	300.89	302.75	301.04	301.29	301.9	303.04	300.44	301.07	300.9	301.1	300.89	300.41	301.56	301.57	302.21	300.13	299.86	301.72	302.13	301.82	301.96	300.41	299.63	300.71	302.85	300.89	300.18	300.02	300.69	302.03	300.58	300.69	300.01	300.77	299.58	302.95	301.31	301.6	301.29	302.69	301.13	301.63	301.06	302.13	301.74	300.27	301.68
317.25	316.69	318.98	318.48	319.13	316.1	317.09	318.97	320.15	317.48	317.54	315.42	319	318.4	319.03	318.61	318.53	318.36	319.06	318.68	318.13	318.88	319.08	319.15	320.19	316.49	318.06	318.24	316.92	317.97	316.71	317.68	318.37	319.3	317.21	318.73	317.85	317.31	316.46	319.37	317.1	319.45	319.93	317.13	318.08	316.89	318.12	318.8	318.53	317.75
310.71	309.9	309.9	311.84	312.73	312.06	310.15	312.59	311.83	310.99	312.82	311.84	313.25	313.11	312.14	312.37	310.17	311.43	313.09	311.21	311.1	310.29	311.79	311.85	311.39	313.77	310.49	311.87	310.6	311.53	312.01	312.62	310.29	312.11	312.44	310.92	309.78	310.18	311.21	312.32	312.11	309.58	311.1	310.41	311.25	311.31	312.3	311.11	311.45	313.27
325.73	324.29	324.45	324.69	324.09	323.85	322.51	323.31	324.25	323.95	323.25	325.5	325.29	323.52	325.36	324.92	324.63	326.05	323.25	325.32	324.83	324.64	323.62	323.65	325.88	324.53	324.09	325.01	324.48	325.2	324.4	324.22	324.64	323.62	325.53	323.9	325.56	323.41	325.03	326.07	324.67	324.08	323.77	325.34	323.56	324.5	324.66	323.92	326.28	323.18
295	297.89	296.6	297.72	296.84	295.46	295.68	297.5	295.05	298.28	295.88	296.93	298.22	297.23	297.85	296.16	296.18	296.39	294.91	296.19	295.63	298.15	297.29	295.99	297.05	297.68	295.61	296.16	296.6	296.94	295.48	295.29	296.5	294.78	296.12	297.23	296.81	297.53	295.49	297.92	296.73	296.42	297.34	297.58	297.47	297.78	296.85	295.93	296.76	296.04
306.36	305.03	307.17	306.28	306.25	307.09	306.72	306.69	307.98	305.5	305.71	305.8	306.94	307.44	308.51	306.6	306.96	306.22	306.07	306.06	308.19	306.83	307.45	307.14	304.16	304.86	306.68	306.92	306.98	305.85	306.03	308.22	307.59	304.58	307.48	305.97	306.69	307.53	308.49	307.18	306.26	306.49	307.29	306.64	305.91	307.7	306.42	307.24	306.73	307.33
300.23	303.31	301.85	302.01	302.4	301.77	302.38	301.55	302.8	303.31	301.54	302.37	301.52	304.04	302.05	300.21	302.32	301.92	302.08	301.96	302.01	301.78	301.37	302.16	302.03	302.8	301.93	301.55	302.02	302.28	301.58	304.48	303.4	302.49	303.12	302.14	303.17	300.31	303.44	303.33	302.09	301.73	302.82	301.62	301.3	302.86	301.74	302.08	301.54	300.63
300.27	299.88	300.76	301.6	299.09	297.97	299.96	301.3	299.2	301.4	299.84	298.57	298.66	300.19	300.29	301.35	301.31	300.55	300.42	301.92	299.57	298.38	300.77	298.96	301.96	300.18	301.14	300.02	300.42	300.15	300.85	300.99	298.01	300.72	299.88	300.51	301.08	298.57	301.17	299.54	300.22	302.49	302.44	301.45	299.51	300.5	299.88	300.96	300.18	299.94
315.37	311.88	312.8	314.16	314.61	312.22	313.83	312.81	311.65	312.07	313.68	313.09	312.96	312.62	312.77	312.54	313.82	313.4	313.05	311.63	312.77	312.41	312.14	310.69	312.12	314.1	313.92	312.95	312.68	313.22	314.13	312.64	314.31	312.89	313.73	312.41	312.49	314.05	313.33	311.78	313.89	312.19	312.13	312.54	313.28	312.15	312.26	314.05	314.17	312.13
312.63	311.23	312.1	310.79	312.7	312.44	312.83	310.91	314.93	310.66	311.87	312.51	312.64	312.35	312.62	312	311.06	313.07	313.25	310.03	312.28	310.47	312.46	312.04	312.45	312.86	312.06	312.07	312.09	312.14	313.62	312.87	309.44	314.6	311.02	312.36	311.78	309.82	311.28	313.18	312.58	311.41	311.49	311.62	311.94	313.57	314.85	312.81	311.27	311.85
311.54	312.11	313.75	311.84	312.11	311.87	312.83	310.98	310.66	312.23	310	312.21	311.52	311.2	311.24	311.52	310.42	311.32	312.64	312.25	311.2	310.28	313.77	311.73	311.98	309.92	310.54	312.06	311.9	313.64	311.15	309.86	311.27	312.12	310.16	310.54	312.55	311.32	310.67	312.2	312.92	311.78	311.79	309.22	311.59	310.75	310.82	310.53	311.66	309.84
305.27	303.4	303.47	303.02	302.28	303.35	303.39	303.29	304.75	304.05	303.57	302.85	302.48	302.15	303.38	305.31	302.55	303.66	304.41	302.52	302.28	303.22	301.9	302.09	303.44	302.38	302.39	302.74	303.87	305.56	303.87	303.94	303.75	302.94	302.87	304.75	302.49	303.79	304.03	301.67	302.87	301.7	302.47	303.24	304.51	303.39	302.42	302.3	304.7	303.35
303.94	302.63	304.65	303.76	303.62	302.33	305.11	303.27	304.09	303.99	304.48	302.93	304.92	302.38	305.09	303.31	302.29	303.51	304.24	304.83	303.9	303.31	301.92	304.06	302.33	304.9	303.44	303.99	303.27	304.04	302.22	301.69	303.79	301.08	304.52	305.56	304.67	302.21	303.2	302.25	302.46	303.57	303.65	302.63	303.62	304.22	302.79	304.61	303.17	303.21
302.95	303.32	302.6	302.99	301.83	303.01	302.48	303.54	301.27	302.08	304.44	301.6	303.14	301.55	302.53	302.68	303.05	302.96	303.65	302.52	301.92	303.32	303.26	302.47	302.16	303	304.02	304.87	301.79	303.3	302.77	304.62	301.67	303.97	304.46	301.86	303.6	302.72	300.74	303.12	303.18	300.69	302.32	303.32	302.9	303.72	302.5	303.5	303.75	302.56
313.83	313.71	312.03	313.71	314.26	312.18	313.85	314.55	311.57	311.38	315.51	312.48	311.18	313.62	313.42	313.35	313.38	314.42	313.11	314.32	314.05	314.35	314.51	312.9	312.57	313.3	315.37	313.23	314.77	315.41	311.81	314.23	315.34	312.35	313.89	313.73	311.58	313.75	313.85	311.98	313.28	312.11	313.6	312.99	314.76	313.31	313.26	312.7	312.19	314.16
305.52	305.5	307.62	306.69	306.64	307.68	306.66	305.61	306.93	305.77	306.46	305.39	303.84	306.04	304.64	307.11	306.44	305.53	306.23	306.7	305.55	306.1	306.26	306.81	307.28	306.34	306.89	306.48	305.59	305.66	306.98	304.3	305.94	307.01	305.57	304.22	306.06	305.17	305.87	306.54	305.64	306.47	306.47	306.8	304.58	305.59	305.93	306.68	305.35	306.5
306.38	305.53	306.38	304.57	305	305.59	305.78	307.47	305.96	305.69	305.3	306.34	306.37	306.26	307.36	305.98	306.16	305.83	306.78	304.84	305.13	307	305.35	306.42	305.94	305.29	306.73	305.8	305.65	306.88	303.4	304.23	306.96	305.57	306.7	307.14	306.45	307	306.87	304.71	306.23	305.46	305.69	306.22	308.63	306.96	307.77	304.71	306.05	305.18
309.14	309.84	309.94	308.98	309.29	308.89	308.37	309.6	309.6	308.18	307.39	310.03	308.71	309.13	310.23	308.76	308.94	309.3	309.85	311.25	307.17	307.71	308.54	308.32	308.73	309.74	306.74	310.18	309.13	307.66	308.65	309.19	307.75	309.14	309.57	308.44	308.89	309.14	308.43	308.33	308.2	309.24	307.96	310.2	311	308.69	310.04	308.6	310.7	308.09
305.47	304.05	305.11	305.41	305.25	305.31	304.96	305.4	304.79	304.17	303.85	304.18	307.55	305.2	303.94	303.82	304.9	306.11	304.3	304.19	306.26	303	304.61	304.42	305.12	304.44	303.26	306.64	304.08	305.14	304.77	305.45	304.4	306.26	305	305.37	305.41	304.02	305.01	304.51	305.58	304.96	305.93	304.6	304.15	307.74	306.13	305.8	304.06	304.3
294.02	294.24	294.96	296.97	294.65	294.57	295.65	295.59	297.2	294.78	296.59	296.71	295.06	294.21	293.23	294.92	295.84	294.57	294.39	294.35	294.96	296.48	295.07	295.28	295.13	293.69	294.53	294.24	294.98	293.81	292.46	293.59	295.07	294.81	295.33	295.49	295.42	295.51	295.09	295.05	294.93	293.87	294.1	295.18	294.85	294.63	293.78	295.6	296.21	294.13
313.86	316.37	317.87	316.76	315.48	316.87	318.21	315.85	317.07	316.44	315.87	316.15	316.19	315.14	316.59	316.06	317.05	317.62	315.67	316.46	317.86	314.96	316.72	315.44	317.7	317.34	317.45	315.76	316.82	315.27	315.6	315.71	316.48	316.21	316.63	315.05	316.89	315.49	316.94	316.56	316.98	316.69	315.24	314.19	315.04	315.84	314.92	315.49	318.56	313.61
302.85	304.68	305.03	303.86	302.9	302.82	303.86	304.89	302.91	303.07	303.79	303	303.22	301.29	304.08	303.27	302.17	303.94	303.58	305.2	303.55	303.13	301.39	304.51	304.18	305.14	302.7	302.01	304.32	302.67	303.98	302.07	303.96	304.86	302.11	303.26	304.41	304.03	304.68	304.05	304.82	304.34	303.46	305.47	303.51	304.63	304.29	305.04	302.78	303.66
303.32	305.61	304.58	305.08	305.61	305.6	305.29	306.29	304.45	305.18	302.22	307.06	304.46	303.09	306.18	304.35	306.06	304.75	305.88	307.05	304	305.3	304.85	304.75	307.72	303.94	304.84	302.69	306.04	304.46	305.12	307.39	305.68	306.04	305.37	303.02	301.74	305.03	305.53	304.45	304.87	305.85	304.81	303.86	306.5	304.72	305.17	305.65	305.83	304.39
314.85	313.73	312.37	313.98	315.08	315.59	314.62	314.09	312.79	314.22	316.97	315.71	314.8	315.92	315	314.13	313.29	313.75	314.71	314.81	315.17	314.85	316.63	313.19	313.57	314.21	314.41	314.63	313.52	314.24	315.67	314.53	315.19	315.15	316.83	314.62	316.58	314.72	314.27	314.35	314.15	315.76	314.69	314.3	314.06	315.85	314.83	315.49	314.13	314.99
316.04	315.4	315.35	314.98	316.01	315.16	314.65	314.26	314.12	315.51	316.02	314.17	316.01	315.35	315.81	316.35	313.87	318.03	315.7	313.92	313.95	313.88	313.61	313.95	314.73	313.84	315.13	315.62	314.17	313.73	313.91	315.05	315.04	315.04	315.08	315.4	314.35	315.39	314.6	315.37	315.65	314.93	316.66	314.94	312.62	313.79	314.27	316.64	315.47	316.07
316.48	315.4	315.75	316.72	316.19	316.37	315.22	316.17	316.1	317.24	315.79	316.76	315.51	315.5	315.39	316.66	314.52	316.69	317.63	315.7	314.68	316.53	315.29	316.12	314.06	315.72	317.02	316.44	318.07	316.2	316.42	316.68	316.1	316.03	317.45	316.91	315.2	316.15	317.02	316.31	317.78	314.56	314.36	315.19	314.44	314.65	315.93	316.28	316.78	315.49
315.29	312.19	311.15	312.65	312.56	314.15	314.5	311.82	314.33	312.05	314.69	313.99	313.57	313.39	315.98	311.54	315.41	315.03	314.36	313.56	312.57	313.52	312.47	313.44	312.99	314.18	314.33	311.37	314.12	312.4	315.02	315.17	314.93	314.45	312.6	313.71	312.45	313.82	313.54	313.41	313.89	314.42	313.87	314.18	313.25	314.55	316.26	315.32	312.42	313.25
295.77	297.02	299.23	298.14	295.68	295.95	297.73	296.73	297.01	297.21	297.56	296.69	298.28	296.94	294.13	298.5	297.08	298.03	295.59	297.37	297.54	298.11	296.33	295.85	297.82	296.9	298.31	298.09	298.24	295.96	298.62	294.9	295.39	296.55	297.81	297.09	297.95	296.56	298.49	295.08	295.4	297.75	298.21	295.28	298.56	298	299.24	296.84	295.49	297.98
308.71	308.25	309.38	309.52	310.86	310.5	310.09	310.38	309.32	309.39	308.76	311.59	310.47	309.37	310.59	309.58	308.76	309.58	310.36	309.44	309.4	309.51	309.39	310.19	311.2	309.37	308.41	309.59	309.91	309.64	308.93	310.41	308.94	310.04	308.87	311.58	311.48	310.57	310.23	311.56	310.62	310.56	309.31	308.7	309.04	308.25	311.55	311.27	309.59	311.16
315.3	314.85	315.13	314.63	315.37	314.01	314.1	313.39	315.71	313.69	315.1	314.59	314.1	314.45	315.54	315.66	314.86	314.91	313.56	313.15	314.09	313.94	313.45	312.66	314.66	314.36	314.94	313.66	315.07	314.12	314.15	315.32	314.11	314.7	314.07	313.62	313.47	314.07	312.69	314.81	313.61	313.83	314.13	317.07	314.91	314.23	314.42	314.33	314.36	313.47
304.16	305.57	305.9	304.13	305.26	304.68	304.48	303.85	304.76	305.72	304.93	305.94	305.46	305.36	303.79	305.45	306.45	304.77	304.91	303.29	305.73	306.19	304.77	304.59	305.36	305.18	304.84	304.45	305.16	303.82	304.01	305.39	304.31	303.22	305.6	304.61	306.61	305.43	307.71	305.39	304.36	306.64	306.03	304.74	302.21	305.25	303.91	302.73	303.2	305.88
311.98	311.29	311.83	313.19	313.94	313.44	311.87	312.69	312.06	313.15	313.3	313.41	311.94	313.29	312.91	311.33	311.77	313.42	313.17	312.2	311.11	311.65	312.47	312.63	310.67	313.43	312.96	313.13	312.15	312.14	311.2	311.86	311.88	312.64	311.76	310.88	312.48	310.41	312.04	312.64	312.24	313.29	310.01	313.08	312.58	312.89	313.81	312.89	312.25	311.41
305.87	303.6	304.58	305.04	304.56	303.56	304.88	303.96	304.96	305.95	304.82	303.11	305.36	305.07	304.73	302.99	304.84	305.55	303.43	304.68	302.97	305.04	303.96	304.32	303.85	303.17	303.68	305.44	304.61	305.58	303.69	304.59	302.21	303.31	305.9	305.15	306.03	303.19	305.53	303.98	303.59	305.38	303.09	303.76	303.84	304.14	303.58	304.64	306.05	304.34
302.89	304.24	301.72	303	304.78	305.04	303.75	303.7	303.74	303.87	305.27	304.15	302.44	303.53	304.73	303.62	304.3	303.39	301.54	303.17	303.81	303.37	303.58	302.89	303.84	302.62	303	303.28	303.29	303.8	302.45	302.89	302.12	304.02	303.09	302.21	302.99	304.03	302.84	303.65	303.98	304.37	304.93	302.14	303.79	302.42	302.85	303.76	303.62	302.1
300.7	301.14	303.18	302.26	303.69	302.75	303.38	302.53	301.55	301.82	303.09	303.27	302.13	303.84	301.88	302.7	303.53	305.76	303.2	304.22	303.79	302.21	302.42	302.07	303.63	301.85	304.6	303.1	304.91	301.85	302.86	300.8	302.69	301.71	302.92	300.79	303.83	302.42	301.88	302.44	302.67	301.73	303.84	303.39	302.27	300.74	303.43	301.16	301.38	301.73
319.77	319	317.37	319.66	319.03	320.06	320.45	318.47	319.44	319.18	319.79	320.1	318.22	320.85	319.4	319.84	319.09	320.66	319.62	321.41	321.14	319.69	320.24	320.23	320.77	319.31	321.44	317.24	318.19	318.22	320.31	318.81	320.33	319.71	317.95	320.45	319.89	319.42	319.38	319	317.95	320.45	319.02	319.13	318.04	318.37	320.16	319.7	318.73	320.07
312.26	313.72	314.4	312.45	313.86	313	312.48	311.51	314.11	313.3	313.97	314.04	314.31	312.04	314.26	312.42	313.18	311.42	313.84	313.97	310.91	311.18	312.57	312.53	312.13	312.2	314.55	312.75	313.63	312.25	314.83	313.49	313.93	313.43	312.17	311.89	312.89	314.85	313.24	312.89	312.51	313.1	312.53	313.27	313.95	312.53	312.24	311.68	314.26	313.46
325.81	326.59	325.13	325.31	325.3	324.29	325.39	323.83	325.17	325.02	324.63	324	326	326.7	322.59	325.09	326.19	325.53	325.96	326.18	322.99	325.46	324.31	324.72	325.21	324.02	325.08	325.1	324.94	324.66	325.18	324.59	324.36	324.8	324.39	325.21	325.55	326.27	324.26	324.8	326.08	324.99	325.7	326.04	323.98	325.64	325.33	325.29	325.15	324.2
312.95	313.4	314.86	315.34	313.14	314.83	314.55	312.68	312.73	314.13	315.67	312.2	314.81	312.11	313.7	311.25	313.71	315.03	312.09	312.83	314.29	312.85	314.93	313.45	313.93	313.95	314.34	313.06	312.73	313.74	310.83	312.3	312.54	315.17	312.68	312.56	312.56	313.01	314.24	314.06	313.18	311.84	312.66	312.97	313.03	311.91	313.64	311.19	314.19	313.46
302.08	301.7	302.06	300.44	301.08	299.29	301.88	301.39	301.45	301.66	301.71	300.55	302.49	301.08	301	301.88	302.9	301.24	300.24	298.9	300.78	301.86	302.26	300.69	300.97	302.95	300.08	301.41	301.6	299.8	302.37	304.57	301.09	300.68	299.92	301.29	299.58	302.3	300.93	301.16	299.11	301.32	300.76	301.55	300.8	300.96	300.95	301.99	301.56	300.23
299.87	298.44	299.38	301.62	303.14	300.28	301.37	301.92	300.62	301.05	301.56	299.33	302.7	301.37	300.55	299.84	299.79	301.07	300.34	301.42	303.46	302.35	298.89	300.16	300.59	299.71	300.91	301.86	300.26	303.38	301.67	301.91	300.64	302.17	299.45	300.18	300.63	301.48	301.28	298.73	299.93	300.61	300.44	300.88	301.71	301.92	301.77	301.43	302.57	300.1
297.28	296.01	296.91	297.1	297.27	295.09	294.75	297.92	298.01	297	297.86	296.24	295.81	296.13	297.4	297.6	298.03	296.21	296.26	296.32	294.97	297.91	298.03	296.69	296.79	298.22	296.77	295.47	298.83	296.29	297.58	295.2	296.19	294.71	298.01	297.38	297.81	298.48	296.62	296.04	298.62	296.04	297.27	297.55	296.77	297.4	294.42	296.56	297.75	297.56
302.72	302.63	302.26	303.65	303.85	304	303.87	304.17	303.98	304.09	303.35	303.07	302.77	305.45	304.15	302.8	304.06	303.52	301.97	303.79	304.03	302.61	305.59	303.5	303.94	303.63	301.84	304.09	304.08	303.87	302.84	304.13	303.67	304.23	304.14	304.72	302.16	303.22	305.73	301.9	302.39	303.07	304.24	303.18	302.61	304.1	304.2	302.47	302.69	304.75
312.97	313.33	313.23	312.68	312.24	311.55	311.55	313.21	312.45	311.42	312.89	310.93	312.93	313.95	313.74	312.11	313.42	314.45	311.79	310.64	313.73	313.02	310.77	314.35	311.74	313.2	312.55	313.93	313.46	312.15	314.88	310.99	314.23	312.07	311.86	314.42	313.74	313.62	316.02	312.78	312.43	312.48	313.65	313.99	313.59	312.42	314.69	312.97	312.11	313.91
299.98	300.23	300.11	299.52	299.89	299.4	299.33	300.55	299.04	299.98	299.2	301.39	301.21	300.62	299.63	300.01	300.24	298.11	300.86	299.64	299.19	298.37	301.12	299.21	301.43	299.84	299.78	298.81	301.58	300.4	299.62	298.15	299.98	298.49	299.11	299.97	298.94	298.75	299.77	298.68	299.07	299.66	298.64	298.29	300.13	299.56	299.42	301.08	299.66	299.81
325.68	327.75	326.91	327.42	327.01	328.54	325.57	327.46	326.32	326.99	328.31	327.36	326.27	325.15	325.86	328.04	327.14	327.31	325.82	325.97	328.15	326.79	326.66	326.83	327.39	329.21	325.16	327.61	327.29	327.49	327.36	326.5	325.66	327.35	328.38	324.28	327.59	326.76	327.32	326.46	328.05	327.48	328.42	325.45	326.92	329.1	327.1	327.17	328.32	325.66
327.27	325.4	326.74	328.87	327.5	326.25	327.5	326.96	327.87	328.06	327.63	325.72	326.92	328.1	326.53	327.27	326.03	326.53	326.45	326.36	326.59	327.29	329.49	327.31	327.16	327.3	327.41	327.53	326.79	328.46	327.53	327.12	328.11	327.37	325.99	326.32	325.7	328.26	326.5	328.53	328.57	327.33	326.12	327.38	328.88	326.65	326.21	326.6	326.88	326.15
310.93	312.27	311.91	311.33	312.04	311.95	312.33	311.98	312.3	313.27	309.92	313.9	312.24	311.4	311.4	311.37	311.6	313.03	313.23	312.77	311.72	314.19	312.63	312.14	309.98	312.29	312.43	312.79	311.7	312.27	312.11	312.94	312.49	310.8	311.51	313.66	313.01	312.41	312.39	313.08	313.01	310.84	315.55	312.08	312.08	313.33	311.36	310.45	312.36	312.32
302.11	303.41	302.59	302.64	301.97	301.23	301.2	302.92	302.18	304.19	303.64	302.59	302.79	302.57	302.87	303.74	304.17	301.92	303.34	301.05	302.52	303.26	303.04	302.85	302.78	303.72	303.48	303.01	302.98	302.99	303.69	301.91	302	304.21	302.9	303.9	301.51	302.91	302.3	301.91	303.06	302.81	304.95	303.71	303.3	302.67	301.83	303.07	304	303.11
324.24	326.79	325.26	325.23	325.6	325.39	324.83	324.13	325.42	324.46	325.34	325.07	324.52	327.11	325.47	326.47	324.19	323.01	325.56	324.14	322.73	325.58	322.9	324.95	325.69	324.16	325.67	326.7	324.02	324.34	324.54	322.34	323.82	325.18	324.08	323.63	323.25	326.04	323.03	323.64	324.78	325.24	322.07	325.98	323.34	322.18	324.67	324.77	325.04	323.59
314.19	318.26	315.73	317.36	315.58	316.37	315.1	316.04	314.33	314.53	314.52	314.38	316.12	314.7	316.94	315.24	314.77	316.26	316.23	314.35	315.72	316.33	316.92	315.45	314.37	315.26	315.49	315.33	315.64	314.63	316.62	316.89	317.04	315.2	316.21	314.76	315.76	318.12	315.12	315.66	315.34	317.8	314.56	315.37	315.82	315.65	313.96	316.65	316.44	316.73
312.53	313.6	312.37	313.92	312.14	312.02	313.21	314.42	311.77	312.15	310.59	313.07	313.16	314.01	313.34	312.57	314.13	312.25	315.6	314.23	311.58	312.11	312.5	312.33	312.89	311.58	312.23	312.09	311.17	314.25	313.05	311.75	313.11	313.86	314.14	313.24	312.08	313.1	311.54	312.43	314.97	312.2	312.08	312.93	313.54	312.71	312.59	314.12	312.38	312.06
318.2	317.81	318.43	317.89	317.39	318.12	318.99	317.22	316.6	317	317.07	316.68	318.87	316.87	317.37	317.93	317.56	319.6	317.94	317.68	317.78	318.29	318.54	315.76	317.69	318.01	317.96	317.89	316.85	315.97	316.84	317.53	317.38	317.81	318.55	317.43	317.67	315.65	317.26	317.5	316.21	318.43	315.16	316.78	316.63	317.61	316.83	314.69	317.22	318.18
316.55	319.58	316.69	317.27	316.98	318.92	316.95	316.34	318.4	318.12	316.02	317.8	317.62	315.87	317.26	315.65	318.48	317.89	318.84	318.52	317.18	320.66	316.66	317.62	317.21	314.87	315.89	315.69	317.82	316.32	318.78	318.09	317.4	317.57	315.47	315.12	317.32	318.06	316.15	317.79	318.09	316.07	317.45	318.36	317.49	317.39	318.29	318.01	316.23	318.15
318.7	319.06	318.57	318.19	319.17	318.89	317.56	318.64	317.96	319.04	318.23	319.06	320.28	317.43	318.36	319.35	320.38	318.57	317.17	318.08	317.41	317.55	317.06	318.67	318.94	319.46	317.01	318.35	318.87	316.69	317.08	315.62	317.39	318.68	318.64	318.1	316.9	319.87	315.77	319.46	318.53	320.35	316.57	319.81	318.17	317.61	318.32	317.16	317.74	317.12
304.08	304.28	305.92	303.24	302.53	302.8	303.72	305.7	303.19	303.24	301.42	305.34	302.07	303.97	305.02	304.86	303.97	305.54	301.5	303.86	303.28	304.04	304.06	302.99	303.93	302.13	302.65	302.39	303.06	303.57	303.88	304.44	301.29	302.18	303.64	305.03	304.19	303.71	303.01	304.23	301.37	301.87	305.82	303.58	302.95	302.8	302.84	302.94	303.39	305.38
305.1	304.57	305.1	306.17	307.5	305.69	308.62	305.67	305.76	306.11	306.79	306.46	305.64	307.12	305.6	304.85	306.35	304.67	304.89	306.56	306.87	305.81	305.96	307.62	305.72	306.31	307.51	307.49	306.65	304.9	306.58	306.81	306.53	306.08	305.09	304.92	306.17	305.69	304.94	306.69	306.83	306.9	306.08	306.41	306.62	305.13	305.86	307.42	306.05	306.56
304.11	304.27	304.44	305.56	302.88	303.94	303.34	303.9	302.65	303.39	304.37	303.46	303.24	302.71	304.35	303.05	304.33	304.28	302.88	303.16	301.81	305.23	304.54	303.31	304.28	303.92	302.26	303.45	302.5	303.76	305.81	302.8	301.77	304.76	304.71	303.17	304.07	302.38	303.98	303.73	303.04	304.19	303.45	302.87	303.34	303.92	304.58	302.66	304.71	302.35
294.47	295.72	294.67	295.69	295.33	294.4	296.8	295.71	295.19	295.06	294.1	295.61	294.83	295.44	295.56	295.45	295.41	295.21	294.07	296.17	294.27	295.87	295.61	295.01	294.15	296.71	296.43	295.1	293.54	294.3	295.28	295.09	294.42	295.52	295.01	293.67	294.48	294.01	293.79	294.39	294.13	294.01	295.02	294.9	293.32	297.42	293.81	296.46	294.91	294.11
329.39	329.7	327.57	327.19	328.23	328.15	326.68	327.63	327.65	328.83	329.2	327.17	328.05	328.93	327.04	328.38	330.01	327.77	328.12	326.37	326.06	328.85	328.2	329.68	327.56	327.2	327.5	327.65	326.8	327.33	328.51	327.3	327.6	328.21	329.07	328.93	328.88	326.72	327.04	327.64	331.12	325.28	327.8	326.88	326.84	328.44	328.45	326.13	328.77	327.49
302.57	304.3	303.63	303.05	302.05	305.32	304.4	305.36	302.54	304.63	303.2	303.67	303.7	303.26	304.12	305.74	304.25	305.18	304.3	304.22	301.63	303.38	303.25	304.31	304.72	303.53	302.74	303.29	303.53	302.65	303.68	302.83	303.46	303.55	304.67	303.22	303.19	304.12	303.42	302.73	301.92	304.73	301.48	303.45	304.05	302.26	302.36	304.29	302.52	302.4
293.87	294.97	294.78	294.61	296.34	294.83	293.86	295.57	296.19	293.41	293.54	294.54	293.71	294.27	295.35	294.33	297.8	293.47	295.36	296.68	294.09	294.72	294.35	294.68	295.79	294.32	295.26	295.59	295.37	296.16	294.72	295.24	296.33	294.27	295.54	295.41	294.7	293.66	294.75	294.81	295.17	295.64	295.23	295.28	295.09	296.18	294.02	294.9	293.36	294.42
301.08	301.76	300.47	299.11	300.48	300.13	299.71	300.14	299.89	300.42	299.74	301.1	300.35	297.81	303.4	299.44	301.87	301.82	300.23	297.66	299.6	299.2	299.09	299.85	298.24	299.75	299.69	299.32	300.3	299.23	300.95	299.5	299.56	300.64	298.9	298.74	301.13	299.37	299.87	300.44	298.71	300.01	300.85	302.64	299.82	300.38	300.5	298.39	302.35	300.51
318.88	316.48	319.03	317.71	317.96	319.95	318.03	317.12	317.34	316.89	317.03	318.26	318.42	318.21	318.48	318.81	317.26	320.02	318.61	319.81	317.98	318.65	318.24	318.73	318.71	319.4	317.87	316.4	317.69	319.56	318.28	318.31	318.14	318.44	316.86	318.07	318.26	317.78	318.34	317.66	315.87	318.83	318.83	319.3	318.12	317.86	315.98	315.75	318.62	317.91
316.53	316.01	315.32	314.52	313.65	316.77	313.82	314.46	316.73	316.18	317.18	317.14	317.03	316.01	316.56	314.96	315.13	316.31	317.05	315.61	315.07	315.9	317.86	314.81	315.81	315.97	316.61	316.38	315.36	316.22	315.58	314.71	315.66	315.61	314.6	315.39	317.9	317.3	315.46	315.54	316.87	314.93	315.52	316.77	315.84	315.83	314.94	317.05	316.13	316.08
294.88	295.88	294.88	295.42	294.49	294.93	294.78	296.16	296.45	294.76	294.13	294.5	294.28	296.01	295.94	295.02	294.89	295.12	294.9	295.64	298.01	296.39	294.39	294.67	295.49	293.54	295.01	295.06	294.78	294.51	295.17	295.1	293.25	294.14	295.91	294.86	296.36	294.02	295.83	292.86	294.55	296.69	295.35	295.81	294.16	295.72	296.93	294.95	294.37	295.19
295.15	294.95	294.98	295.35	294.11	294.61	294.53	293.49	294.7	294.59	295.12	295.25	294.72	294.77	294.09	294.02	293.6	294.97	295.41	296.48	293.79	295.02	293.36	294.75	294.18	293.75	295.85	296.67	295.13	295.16	291.6	293.9	294.99	295.37	295.9	296.96	295.62	296.07	294.94	296.14	295.02	296	296.18	296.99	294.09	294.49	296.25	294.54	295.27	294.16
317.23	317.57	315.35	316.93	317.6	315.29	318.02	317.77	316.57	316.67	316.97	315.7	316.83	316.04	316.42	317.17	316.75	315.34	316.24	316.55	315.13	317.17	315.72	316.96	318.23	316.28	316.97	316.14	316.97	316.39	315.14	316.8	315.77	317.67	318.4	315.64	317.01	317.81	316.95	315.79	317.46	316.97	314.68	314.95	316.69	318.21	316.93	317.84	315.56	316.4
316.22	316.15	316.76	315.97	318.34	316.77	317.37	315.02	317.35	316.53	315.69	317.98	316.08	317.23	316.67	316.16	317.13	315.03	315.61	315.81	315.84	315.59	317.03	315.62	316.59	317.57	315.94	315.98	317.18	316.29	316.47	318.25	317.91	314.57	315.78	316.4	316.16	316.94	316.25	317.34	316.44	318.33	317.46	318.2	317.47	316.43	318.58	318.24	315.67	315.62
317.37	318.4	315.96	317.24	319.94	317.03	317.65	315.6	316.56	318.01	317.78	317.11	318.6	316.95	316.52	316.16	317.62	316.99	316.74	316.95	317.66	315.32	318.03	317.53	316.77	316.82	318.86	317.91	316.87	315.52	315.72	316.52	317.56	317.7	317.47	318.59	319.19	317.41	316.97	317.34	318.32	317.17	315.14	317.39	318.49	316.02	317.32	316.53	316.57	316.01
314.07	315.08	313.34	313.8	315.17	315.16	314.72	312.73	316.48	315.55	311.87	313.11	312.7	313.36	313.01	312.55	312.99	313.01	314.06	313.32	314.68	314.74	313.5	315.09	313.95	312.76	315.07	314.88	313.98	314.04	313.5	314.24	315.73	315.33	314.01	313.05	313.46	314.3	315.92	315.41	313.2	314.26	314.31	314.46	313.51	313.05	314.17	312.4	313.93	313.55
317.6	317.79	318.78	317.88	317.81	319.5	316.8	318.34	316.71	318.28	319.66	317.62	317.84	320.03	317.52	318.99	318.48	319.11	316.8	317.77	318.5	319.14	320	317.33	318.43	318.98	318.64	318.64	318.25	318.32	318.3	317.06	318.88	316.89	318.89	318.7	317.11	318.37	317.67	320.02	320.57	319.82	316.72	317.08	314.96	319.83	317.55	318.66	318.56	318.33
315.49	316.45	313.7	315.57	314.44	314.46	314.13	314.63	314.67	314.59	314.21	314.23	314.44	315.08	314.41	314.32	314.16	315.37	313.7	314.3	313.33	314.42	316.23	315.65	313.71	315.28	314.61	315.79	315.37	314.12	314.16	313.92	313.91	315.81	314.74	312.5	314.67	315.72	314.64	314.22	313.94	314.78	313.97	317.18	313.9	315.6	315.64	313.37	313.83	311.94
314.07	313.07	312.82	313.98	312.97	313.82	314.25	315.11	313.91	314.23	313.33	314.23	313.39	313.11	313.99	313.75	311.49	314.87	313.3	315.31	314.25	314.68	312.44	315.38	315.72	313.2	314.38	314.58	314.66	315.01	313.55	313.57	313.22	312.54	312.34	314.44	313.1	312.95	313.9	310.87	312.8	313.55	312.45	313.78	313.22	313.73	313.27	313.23	314.4	314.12
302.88	303.59	302.79	301.33	302.47	303.55	304.12	301.49	302.36	303.7	303.32	303.35	302.23	303.01	301.54	300.66	303.79	304.17	302.07	302.28	304.18	302.05	302.11	305.45	302.53	302.88	302.54	303.3	303.24	303.37	302.22	303.17	302.01	302.56	304.74	303.6	303.38	303.38	304.33	301.27	303.52	301.89	300.64	304.38	304.37	301.77	302.75	301.9	303.73	303.97
301.64	301.88	303.34	304.03	302.85	302.78	303.3	304.57	303.68	302.61	304.42	302.76	301.27	303.2	302.97	302.74	300.37	302.55	303.07	302.62	302.03	302.55	301.51	305.54	302.07	302.56	302.9	302.52	303.52	302.37	303.37	301.55	303.13	301.58	303.22	302.17	302.79	301.81	302.23	302.01	301.77	301.96	302.27	303.35	303.97	302.45	302.86	302.87	301.96	303.14
306.73	307.05	307.56	305.92	306.41	306.74	307.72	306.01	306.93	305.8	306.76	308.19	307.25	306.61	305.63	305.99	306.03	307.62	306.77	305.12	305.47	305.33	306.52	305.43	306.48	307.95	306.27	307.29	306.98	306.14	307.45	305.88	307.08	306.84	308.47	307.04	306.45	307.39	306.34	306.26	306.12	307.48	308.14	305.63	306.03	307.71	306.05	305.18	308.54	305.69
315.97	317.08	316.25	315.92	315.86	317.82	316.63	317.44	317.58	316.4	317.92	318.31	318.06	318.11	317.19	315.4	317.63	315.65	316.88	317.65	317.64	319.68	317.48	318.03	317.18	316.48	317.87	317.79	317.85	319.53	318.04	319.37	315.72	317.53	316.72	316.61	318.52	319.03	318.92	315.84	315.74	316.5	318.13	317.03	317.14	317.2	317.43	316.22	317.65	316.73
302.57	302.54	302.79	301.35	301.53	302.29	303.07	301.97	302.18	303.76	302.14	301.63	302.61	302.44	303.84	303.55	302.73	302.97	302.35	303.25	302.98	302.73	301.88	302.31	303.42	302.21	303.41	303.59	301.32	301.3	303.55	301.74	302.19	302.54	302.04	302.49	304.02	300.61	301.93	302.58	302.92	303.57	304.1	301.9	302.88	303.03	302.32	302.46	302.38	301.69
300.82	300.59	299.26	300.8	300.41	299.53	300	298.63	298.22	301.1	299.62	300.19	299.12	300.76	300.28	300.9	302.02	299.94	301	299.13	299.8	299.34	298.2	301.81	299.66	300.35	300.1	298.91	300.08	300.29	299.88	298.41	300.64	298.04	301.37	301.01	298.51	299.29	298.62	298.73	298.32	297.76	299.23	298.84	300.14	300.02	300.61	299.09	300.22	299.9
327.82	328.3	328.05	328.69	326.39	326.92	327.14	327.88	327.04	329.29	327.77	327.42	328.19	328.26	327.64	330.05	328.25	327.73	329.04	327.49	326.06	326.27	328.35	328.91	328.27	326.85	327.83	329.11	329.55	327.51	327.5	328.86	326.9	327.88	327.29	327.55	325.63	327.81	326.17	327.18	328.01	328.48	328.77	328.41	326.47	328.03	328.29	326.98	326.47	328.01
317.39	319.71	317.34	317.96	315.99	316.89	317.21	318.55	317.46	319.25	316.23	317	317.81	319.97	317.33	317.43	316.82	316.19	317.6	317.22	317.59	318.97	315.56	317.29	316.28	316.8	317.7	316.84	317.43	315.36	317.98	316.18	316.87	317.88	317.22	315.58	316.98	317.37	318.43	318.15	317.43	316.26	317.61	317.07	317.43	316.72	317.2	317.55	316.62	317.03
300.67	299.16	300.7	300.5	299.39	299.26	300.38	301.36	299.58	300.55	297.86	300.64	299.7	299.05	298.81	301.11	299.38	300.69	299.42	298.35	300.96	300.01	300.92	299.46	300.38	300.85	299.9	299.69	301.02	298.69	298.91	300.73	299.08	299.45	299.55	301.41	300.83	301.05	301.8	299.99	299.27	302.22	300.12	298.5	301.64	298.61	301.11	300.91	301.41	299.56
304.11	303.09	302.33	303.13	302.76	300.89	303.47	303.06	301.96	301.33	302.58	301.85	302.44	302.06	303.13	302.15	301.54	302.12	302.48	302.56	302.94	303.6	302.31	303.08	300.89	303.22	301.45	302.48	303.12	303.17	302.36	302.32	303.68	303.44	302.75	303.37	302.27	301.89	302.59	299.92	302.74	303.59	304.68	304.59	301.28	302.33	303.16	304.4	303.14	302.26
311.43	312.14	310.44	313.92	310.88	312.11	311.2	313.3	311.87	311.97	309.5	311.06	312.37	310.33	312.62	310.83	312.07	309.63	313.78	313.16	310.9	310.07	312.85	313.63	313	312.88	313.09	311.36	312.48	311.04	313.39	310.18	309.57	311.66	310.05	312.55	313.97	311.41	310.72	312.24	311.48	312.64	310.43	311.97	310.96	311.62	311.66	311.47	310.52	310.06
311.21	313.48	314.12	313.27	313.79	314.71	314.35	314.02	314.88	313.83	314.95	315.14	313.22	314.09	314.78	313.84	314.36	313.94	314.42	314.35	313.88	313.5	314.29	313.98	313.59	312.57	312.48	313.99	314.8	313.77	314.4	314.83	314.47	313.9	314.57	311.93	315.1	314.42	313.29	314.51	314.71	313.6	314.87	314.46	311.99	313.99	313.45	314.79	312.5	312.72
312.85	312.35	313.48	314.01	313.27	315.96	313.63	313.63	314.72	314.16	314.74	312.98	313.09	313.16	315.23	312.4	312.45	313.78	313.33	312.38	313.87	312.29	314.08	314.11	313.64	314.32	315.14	314.61	314.33	315.76	313.79	314.65	314.93	313.58	314.84	315.14	314.76	314.9	314.68	314.23	313.65	314.12	313.85	314.08	313.82	313.89	314.93	314.99	313.97	313.69
323.96	323.43	325.11	326.68	325.11	323.47	324.59	324.44	325.45	325.8	326.64	324.21	324.95	323.82	324.24	324.67	325.77	325.06	324.86	324.21	324.41	326.57	324.48	323.29	325.01	324.02	323.77	325.63	322.64	326.03	325.2	326.86	326.02	325.82	325.9	326.01	326.12	324.09	325.93	325.52	324.8	326.26	324.77	325.32	325.75	324.87	325.28	324.31	326.4	325.73
314.22	315.74	316.96	313.5	315.9	314.61	313.99	314.43	314.73	314.74	315.36	314.85	315.61	314.5	313.7	313.07	313.6	315.31	315.51	313.49	315.53	314.58	316.31	316.14	312.47	315.29	314.8	315.58	313.46	316.26	314.86	314.14	314.67	314.28	316.09	313.08	314.97	314.8	314.43	314.06	314.95	315.73	315.35	314.73	314.4	315.54	314.42	315.75	316.36	314.71
304.49	305.02	304.31	303.41	303.28	303.47	304.17	303.87	303.66	304.01	301.5	302.63	301.11	304.53	303.26	301.37	302.98	301.48	303.67	304.33	303.13	303.06	303.07	301.13	302.48	301.76	303.97	302.32	302.93	304.02	301.64	303.15	303.71	303.13	303.79	303.44	304.02	301.97	303.28	304.78	303.71	303.72	301.4	304.93	302.41	303.3	303.57	304.13	305.38	303.39
326.38	327.76	326.64	328.16	328.06	327.24	328.1	325.47	328.44	325.95	326.09	325.37	326.29	327.78	326.59	328.71	327.29	326.93	325.26	327.65	326.7	324.96	327.3	326.71	326.86	326.49	328.12	325.3	327.89	326.33	326.67	326.38	326.78	326.01	328.21	326.47	326.52	325.99	327.66	324.63	324.97	326.41	327.35	328.09	326.4	326.09	327.07	326.88	324.8	326.42
318.8	320.14	319.06	319.37	319.61	320.03	319.88	319.01	319.1	318.86	320.27	317.91	318.39	320.16	321.46	320.34	319.16	320.51	318.27	318.78	319	319.01	320.31	318.97	319.14	318.88	317.56	320.02	318.78	319.05	319.94	317.06	319.13	319.63	319.13	322.33	320.13	318.7	317.4	318.68	317.9	320.07	319.94	320.03	318.32	318.91	318.41	320.65	320.08	320.52
304.73	302.05	301.94	303.26	303.22	305.46	303.35	300.5	303.19	303.84	302.46	304.04	303.89	302.93	301.72	303.26	304.37	303.21	304.4	302.9	302	303.25	304.26	302.27	303.06	303.36	304.46	301.99	304.24	303	301.6	302.03	303.62	302.37	304.14	303.08	301.08	304.13	302.37	304.01	303.45	304.43	302.45	305.22	302.39	305.18	303.88	302.51	305.17	303.32
302.46	302.31	302.94	303.12	303.69	303.43	303.61	302.12	302.76	304.51	303.26	302.77	303.32	301.66	302.58	302.99	302.85	304.78	304.76	302.88	302.42	303.04	304.99	302.53	303.28	302.28	302.96	304.89	302.22	302.76	300.51	302.46	303.3	304.26	303.3	303.26	303.66	302.67	303.17	301.74	303.39	303.51	303.31	300.92	301.28	302.58	302.23	303.41	303.54	302.88
301.64	299.43	301.91	300.48	300.96	301.6	301.8	301.08	302.67	300.36	299.45	300.11	301.2	302.49	301.46	301.67	300.81	301.39	300.48	300.15	302.2	301.68	301.76	299.72	300.94	300.21	302.18	301.68	300.64	299.69	300.63	301.04	301.89	299.34	299.59	301.68	301.96	301.45	300.8	301.31	300.8	298.87	300.11	302.99	302.07	300.96	301.55	301.15	301.18	302.28
313.87	313.44	315.92	315.22	315.39	314.16	314.32	314.6	315.32	315.72	313.64	315.7	315.63	312.93	315.46	312.8	312.37	314.89	314.37	316.19	312.49	313.96	313.75	314.43	314.2	314.55	312.21	314.55	313.52	313.16	315.8	313.1	313.41	312.94	314.84	312.28	314.33	313.69	313.27	314.16	313.03	313.99	314.5	312.9	313.74	315.25	313.6	315.14	314	312.48
310.91	311.65	312.85	311.73	312.33	311.26	309.73	312.41	311.3	312.92	312.84	311.46	312.36	311.36	310.06	312.76	309.63	311.22	309.79	311.37	312.61	310.74	311.76	311.62	312.95	312.91	310.69	311.57	313.39	310.95	312.18	311	310.66	311.43	310.33	311.77	312.88	313.8	309.79	311.48	311.55	311.66	310.14	311.39	311.12	311.84	309.64	313.01	311.82	309.98
304.46	304.66	303.54	306.12	304.4	304.74	305.24	306.78	305.22	307.11	303.67	304.73	305.53	305.33	306.56	305.15	303.32	306.01	305.13	304.91	304.92	305.86	304.38	303.01	304.68	305.04	304.41	305.98	304.6	306.15	305.73	305.5	306.16	304.12	305.85	306.2	304.34	304.59	304.28	305.03	306.95	304.55	304.76	306.73	305.62	305.72	304.75	305.93	304.28	307.8
301.73	300.03	300.92	299.65	301.26	298.37	299.4	301.89	301.09	300.29	302.07	300.26	302.04	301.5	301.77	299.85	302.08	301.3	301.26	300.18	300.98	301.35	300.94	299.49	299.84	299.56	301.03	300.28	301.46	298.87	299.07	299.65	301.95	299.94	301.08	299.97	300.62	301.45	300.54	301.14	301.94	302.13	299.79	299.43	302.14	301.48	300.44	300.34	300.08	301.47
303.27	303.51	301.68	303.53	303.67	302.22	301.08	300.65	300.92	301.62	303.58	302.98	302.46	303.07	302.37	303.15	302.89	301.51	301.71	303.12	302.19	303.48	302.4	300.86	302.25	303.78	304.91	303.36	303.73	302.89	304.17	302.67	304.33	302.7	302.59	300.75	302.96	303.21	302.55	301.59	302.9	301.78	302.44	303.34	303.64	303.72	303.61	302.6	303.4	304.22
293.17	295.37	294.72	293.66	295.02	293.65	293.57	293.39	293.91	295.51	294.13	295.53	294.32	294.15	292.92	292.31	293.9	292.16	293.21	293.59	292.77	292.8	294.27	294.05	294.02	293.07	293.8	293.39	296.15	292.21	293.31	293.82	293.28	292.91	293.18	294.44	293.69	293.27	294.42	295.24	295.15	294.92	293.6	293.6	295.04	292.94	295.42	293.85	295.97	292.98
320.28	318.5	319.01	317.92	318.34	318.11	319.11	317.55	317.89	316.66	317.28	317.96	318.69	317.15	319.05	319.02	319.28	318.63	317.64	317.88	319.34	318.29	319.54	318.15	317.73	318.89	319.64	316.77	318.25	318.88	317.94	319.65	317.59	317.77	319.47	319.55	318.02	317.91	317.63	318.75	317.99	318.35	319.59	318.27	317.48	317.74	317.57	318.32	318.29	318.99
311.85	311.3	313	311.14	313.8	314.82	311.83	312.37	312.67	311.96	311.19	312	312.59	312.6	311.33	312.99	310.37	311.91	311.52	310.01	312.55	313.46	313.05	312.93	311.34	312.49	311.74	311	312.06	311.41	311.76	312.67	312.94	311.34	311.97	313.36	313	312.77	311.23	312.62	312.37	312.87	311.92	312.58	312.33	312.21	311.4	313.05	313.09	311.82
324.79	324.64	324.8	324.84	326.13	327.9	324.09	326.51	325.13	325.95	326.37	327.75	325.22	324.74	324.47	325.91	326.04	325.18	323.79	326.38	325.09	324.56	325.99	325.89	326.03	325.55	324.29	326.97	325.03	324.19	325.82	325.16	324.19	327.41	326.24	325.95	326.64	325.72	324.94	327.42	324.28	325.83	327	325.67	323.77	326.5	324.83	325.46	325.45	325.8
327.85	326.41	326.86	326.55	326.26	326.6	326.77	327.55	327.28	324.99	327.79	326.53	328.71	326.01	326.26	327.09	325.63	326.21	326.46	327.28	326.24	328.65	327.32	325.28	326.67	327.89	327.52	328.5	326.28	325.11	327.53	325.24	327.9	326.83	327.78	327.85	327.76	328.29	327	326.35	325.83	328.27	326.67	328.07	328.14	329.03	327.01	326.95	325.27	326.5
315.99	315.34	315.2	314.74	317	317.95	317.68	315.06	315.53	315.37	314.84	316.59	315.93	315.52	318.2	315.04	317.1	315.68	314.76	314.78	314.43	315.15	315.81	315.51	315.34	315.7	314.96	316.35	314.95	316.4	315.3	314.66	314.9	317.29	315.23	317.67	316.06	314.91	317.02	317.18	314.86	317	316.67	315.47	314.89	315.64	317.44	316.55	316.5	315.89
310.38	312.73	312.1	314	315.61	313.06	312.47	313.17	313.51	313.07	312.64	314	314.69	312.65	312.39	311.99	313.7	313.54	313.73	313.41	312.35	314.24	313.24	313.35	314.01	314.09	313.2	312.07	314.2	312.9	312.84	312.94	312.52	313.23	312.62	313.05	312.97	313.68	313.86	313.52	313.24	313.81	313.68	312.61	315.57	312.42	314.17	314.77	312.78	314.12
329.37	329.55	327.85	327.55	327.6	326.17	329.39	329.22	327.71	327.66	327.81	327.39	327.86	328.12	327.81	326.69	327.05	327.49	327.48	326.42	326.8	328.19	324.81	327.4	328.95	328.9	328.94	328.39	328.87	327.54	327.43	327.6	330.16	329.62	328.25	326.15	327.96	327.49	330.86	328.52	327.63	329.02	325.87	326.16	326.87	327.14	328.88	327.6	327.27	327
303.58	302.7	301.92	302.69	300.94	300.89	300.66	302.97	300.79	302.75	302.08	300.39	300.44	302.45	302.01	303.66	301.59	301.7	302.86	303.97	302.3	303.04	303.53	302.94	303.01	302.55	303.17	303.51	303.11	302.83	301.51	303.09	302.92	303.71	302.3	303.03	300.71	300.67	300.04	301.25	301.6	302.28	300.77	301.21	304.08	303.3	302.39	301.7	299.48	302.41
312.31	314.2	313.45	311.81	313	311.99	314.13	313.2	312.51	311.88	311.57	312.95	313.66	311.26	312.89	313.07	312.06	313.99	313.07	313.34	312.55	310.49	311.97	312.97	313.34	313.34	313.17	312.42	311.59	313.27	312.65	312.57	309.98	313.82	312.9	312.29	313.22	312.24	312.87	313.06	313.31	313.23	313.37	313.69	312.07	311.1	312.76	312.21	311.15	312.51
303.72	304.86	303.91	301.77	303.13	304.23	303.36	305.54	302.9	303.15	304.2	304.63	301.39	304.09	304.49	301.99	303.41	303.46	302.41	304.35	303.87	303.82	304.57	305.15	306.33	303.92	304.57	305.49	303.04	302.46	304.44	301.99	303.73	304.95	304.53	304.04	303.74	302.97	303.25	303.82	305.08	303.34	305.3	303.76	304.79	304.27	303.76	303.21	303.56	303.1
311.86	313.64	314	312.95	311.52	313.91	310.34	313.17	311.79	312.45	312.84	311.28	309.72	313.05	312.57	312.28	311.6	312.36	312.54	311.89	311.43	311.33	313.17	311.57	310.58	312.78	312.73	312.4	313.42	312.72	311.17	309.68	311.31	311.82	312.22	313.61	311.93	312.22	312.84	314.68	312.03	311.85	313.5	312.71	313.93	313.24	311.01	312.09	312.05	312.73
295.78	295.13	294.68	295.54	294.36	295.26	296.24	295.99	295.96	294.9	294.36	295.98	294.77	295.12	295.46	295.29	294.36	295.06	295.15	293.48	294.32	296.9	293.94	295.07	294.22	295.59	295.1	295.51	295.53	295.67	293.63	295.91	294.75	294.3	297.14	294.55	295.29	295.2	295.24	295.28	294.63	295.13	293.83	296.68	295.34	294.66	294.88	296.11	296.8	294.43
291.92	295.72	294.23	294.07	293.38	294.86	292.3	294.18	293.61	293.89	295.12	293.66	293.82	293.75	295.46	295.36	293.11	292.76	292.78	294.32	294.81	293.88	293.56	293.98	293.64	295.85	294.3	293.7	293.4	294.62	294.08	294.58	293.9	294.18	293.81	294.96	296.55	293.63	295.05	296.41	294.47	293.14	293.54	294.44	292.89	294.46	292.34	295.27	293.69	294.95
305.71	303.8	305.81	303.54	305.76	304.03	305.63	305.65	305.54	306.16	304.63	303.88	306.35	306.63	305.65	305.3	304.32	304.7	304.55	302.97	306.69	305.94	305.15	303.6	305.95	304.49	306.16	304.79	305.67	305.11	303.04	305.7	303.77	305.55	304.2	307.21	305.46	303.82	305.35	303.69	303.73	304.11	306.02	304.18	305.57	304.33	304.99	304.94	305.43	304.27
302	304.32	302.9	302.33	303.49	303.69	302.56	301.99	305.17	304.14	304.78	302.57	303.71	304.89	302.68	303.32	302.43	302.47	304.08	301.46	302.24	305.94	302.72	304.3	304.22	305.05	301.06	303.58	303.8	302.43	304.25	304.01	304.59	303.02	304.2	302.78	304.21	301.28	305.37	302.67	304.53	303.26	302.72	303.39	303.8	303.25	305.48	301.38	304.09	302.77
316.85	314.75	314.58	315.35	315.47	315.36	317.42	314.77	316.06	314.68	314.68	316.42	314.86	315.84	316.17	317.74	315.59	315.29	316.27	315.81	314.83	316.17	317.49	316.26	315.01	315.88	316.78	317.08	313.8	314.23	316.34	313.56	315.34	315.32	316.8	314.86	315.22	315.33	316.58	316.84	316.51	315.33	316.49	316.1	315.94	315.3	316.92	315.87	315.8	317.58
317.08	318.7	318.66	317.49	316.35	319.38	319.06	319.03	320.03	318.01	319.6	317.82	319.79	317.39	317.32	318.71	317.36	319.44	319.22	319.42	319.41	319.22	318.42	317.22	317.88	317.7	317.5	320.29	317.4	319.27	320.4	318.33	318.97	317.3	319.29	320.82	317.36	318.93	315.77	317.62	318.41	318.4	318.91	317.81	320.14	317.68	317.32	318.85	317.84	316.46
305.5	305.78	306.44	306.09	306.5	306.06	306.78	305.4	307.11	305.54	306.09	304.71	306.01	305.36	306.55	306.44	306.33	305.76	307.87	305.29	307.01	305.52	306.05	305.5	306.06	305.57	305.19	305.72	306.06	305.79	305.9	305.13	304.49	306.08	304.46	304.48	305.65	306.22	308.13	306.27	306.71	304.94	307.96	305.27	306.53	305.89	306.08	306.06	306.3	306.05
316.73	317.61	315.84	316.1	316.2	315.24	315.71	316.59	316.15	314.89	316.4	315.98	316.63	316.9	316.28	315.52	315.47	315.87	316.07	316.55	317.21	316.94	316.71	317.13	316.3	317.57	316.09	315.41	315.79	315.61	319.24	316.85	318.16	317.03	317.74	316.19	318.1	316.6	317.2	317.31	316.36	317.35	315.48	315.52	314.1	316.95	316.37	316.8	316.64	316.23
304.19	304.57	303.91	303.73	302.92	303.26	302.94	302.77	303.69	301.95	302.44	303.18	303.45	302.92	303.35	301.74	301.33	303.23	303.51	303.8	305.13	303.78	302.75	303.38	303.1	303.4	302.38	301.92	304.53	300.54	302.65	302.59	303.84	305.46	304.62	302.33	303.32	304.55	300.21	302.45	303.21	302.29	303.81	303.17	302.25	304.5	303.77	303.56	304.77	302.67
309.07	309.2	309.05	308.11	308.65	308.78	308.91	308.56	309.61	310.39	307.37	308.26	309.84	308.02	309.16	309.96	309	307.35	307.12	308.19	308.54	309.24	309.6	308.47	309.49	309.01	306.85	308.14	308.37	308.49	307.52	309.19	309.07	308.47	307.45	308.78	309.07	308.97	309.36	309.05	309.29	308.06	309.6	308.87	308.02	308.44	308.85	309.22	307.56	310.46
323.73	325.56	324.26	324.31	323.89	323.83	325.22	323.78	324.64	324.44	325.16	322.87	324.28	326.2	325	324.78	325.18	323.31	323.71	325.19	324.86	326.32	324.93	324.28	323.01	323.9	324.74	323.99	325.18	324.75	324.85	325.89	326.4	324.87	324.98	324.35	323.98	325.36	323.62	323.73	324.62	324.05	323.95	325.21	324.55	323.47	323.88	324.71	323.97	324.77
293.75	293.83	293.32	294.15	293.5	292.18	294.04	295.43	294.45	294.99	293.43	293.74	294.46	292.83	293.47	294.74	292.18	294.67	294.04	292.32	293.48	294.06	292.77	294.06	294.36	293.9	293.43	295.28	293.4	293.52	293.95	294.04	294.65	292.97	293.76	294.66	294.5	293.41	293.91	294.75	294.55	293.71	293.59	290.77	292.99	294	292.64	292.96	293.07	292.3
309.12	311.86	310.15	311.36	311.44	309.82	310.14	310.44	311.22	312.65	311	310.88	310.44	309.14	310.78	311.45	311.53	310.24	309.84	310.72	310.95	309.49	311.35	311.15	311.71	309.66	309.62	310.6	310.62	312.21	311.77	310.75	311.84	313.12	311.05	309.73	309.64	310.62	310.1	311.77	311.55	308.84	311.68	311.07	310.57	311.94	311.96	310.89	310.32	312.63
302.62	303.59	302.75	302.36	305.84	302.52	302.66	304.32	302.93	303.29	304.34	304.2	303.43	304.06	304.16	305.2	304.04	302.32	303.09	303.96	302.98	303.58	304.79	303.26	304.45	304.07	303.18	304.97	304.4	303.79	303.43	304.98	302.49	301.89	303.93	300.26	302.61	303.5	304.41	303.9	304.33	301.5	302.13	304.56	304.59	303.53	303.78	304.59	304.28	304.37
317	317.35	318	319.16	318.57	316.49	318.01	315.25	317.16	318.74	316.56	316.15	317.72	317.61	316.99	317.19	318.62	318.01	319.98	318.08	318.75	316.66	316.43	316.85	316.13	319.69	317.83	315.5	317.39	317.91	315.79	317.68	317.16	318.8	317.24	317.19	318.47	317.7	317.09	316.74	317.41	316.96	318.02	316.79	316.73	319.08	319.38	317.74	316.13	316.94
293.72	292.21	294.66	295.22	293.56	294.31	295.08	295.19	293.88	293	294.74	293.51	291.96	292.8	294.71	292.62	295.22	295.09	294.46	294.44	293.18	293.8	293.86	294.38	294	294.71	295.51	295.78	297.45	293.83	294.23	293.02	294.69	293.78	293.65	293.2	293.46	293.56	294.66	294.13	293.45	293.07	295.51	294.04	293.73	296.21	292.52	293.58	294.62	295.29
316.33	318.84	316.87	316.97	317.93	317.69	317.8	318.77	317.61	319.65	317.13	317.34	317.91	319.07	317	318.01	317.51	316.81	317.83	318.85	318.86	317.68	317.19	318.07	317.15	318.74	317.57	317.95	318.31	318.74	319.95	319.37	317.36	315.87	318.23	316.93	319.52	318.08	318.36	317.2	317.62	318.68	318.04	317.83	319.12	316.83	317.93	316.17	318.21	318.58
317.03	316.74	318.79	317.07	317.8	318.2	319.8	318.43	318.74	319.14	318.66	318.89	317.38	317.69	319.33	320.06	318.94	318.08	318.48	316.91	319.1	318.75	318.48	318.18	317.34	316.68	317.82	317.85	319.94	319.3	317.65	316.75	316.59	317.72	317.43	317.64	317.07	317.61	316.87	315.88	317.48	318.52	318.54	317.97	318.24	318.72	317.25	319.56	317.68	316.59
312.1	315.25	312.31	313.63	312.86	312.56	311.52	313.5	312.56	312.53	311.72	312.68	311.97	311.92	313.7	313.3	312.08	313.39	315.56	314.18	313.86	314.41	313.55	311.26	312.6	313.13	313.81	310.54	312.8	313.28	313.89	314.32	313.66	312.52	313.83	314.19	311.5	314.78	313.63	313.98	314.03	313.26	313.07	312.73	314.28	313.31	312.99	312.64	313.12	312.08
303.3	304.06	304.73	304.79	305.24	303.57	302.45	305.35	303.34	305.78	304.75	306.19	305.06	304.87	303.85	303.07	304.42	301.88	303.4	302.38	305.11	304.33	304.73	305.34	305.86	305.3	304.22	303.28	304.3	304.9	304.18	303.88	303.44	304.85	304.75	304.57	303.82	306.37	305.17	304.74	305.16	304.9	304.86	303.33	304.1	304.55	304.21	303.14	304.66	305.69
304.69	302.73	304.5	306.88	304.39	303.19	304.45	304.54	302.71	301.6	305.14	303.88	304.44	304.77	303.08	303.61	302.39	303.51	303.82	303.57	303.94	305.05	305.57	306.03	304.44	303.67	305.06	303.49	304.87	304.15	304.5	304.03	304.81	305.07	304.57	305.57	304.02	302.94	303.2	303.86	303.99	303.81	305.73	305.13	305.74	304.4	303.46	304.43	302.14	301.74
315.8	316.22	314.33	315.06	315.1	315.13	315.26	313.25	315.67	315.65	315.94	314.02	315.23	316.74	314.61	313.58	312.49	313.57	316.26	315.7	315.98	314.45	314.95	314.36	313.87	316.08	314.55	315.44	313.92	314.54	315.46	314.6	315.44	313.74	316.71	315.25	316.48	316.35	314.16	314.82	314.09	315.53	314.04	313.28	312.58	316.07	315.56	314.35	316.29	313.7
302.75	303.82	303.35	303.78	304.43	302.65	302.31	304.57	304.52	304	304.27	303.43	302.53	303.05	303.73	303.31	303.07	304.34	303.37	304.84	302.13	302.74	304.93	303.52	302.4	305.52	304.2	302.28	302.74	303.81	304.38	303.88	301.73	305.23	302.69	302.46	303.52	303.13	304.53	303.73	303.76	304.78	303.5	303.87	304.2	302.38	304.22	303.8	301.9	302.1
312.61	312.88	313.97	310.67	313.78	314.1	312.45	313.41	314.85	313.56	313.83	313.57	312.93	313.59	312.64	313.64	312.19	312.55	313.38	311.5	311.63	312.9	312.26	312.72	311.36	311.78	312.43	313.37	312.92	313.47	310.26	313.35	313.47	312.21	314.5	313.04	311.69	313.12	312.71	312.36	312.77	312.33	311.59	312.4	312.72	312.31	313.69	312.87	313.25	312.91
317.65	319.59	319.49	318.83	315.52	316.56	317.97	316.69	318.48	316.68	319.02	317.04	319.36	317.11	318.67	316.74	317.76	316.5	317.04	317.58	317.98	318.15	317.51	318.75	315.75	318.3	317.53	318.18	319.24	317.24	317.13	317.32	316.21	319.44	319.21	319.19	318.81	318.45	318.83	319.27	318.59	317.61	317.33	317.79	318.49	316.76	317.53	319.45	317.7	320.23
312.35	312.37	311.82	313.52	313.69	312.1	312.65	313.24	312.95	313.17	311.48	313.55	311.72	312.98	315.9	312.81	314.1	314.6	313.47	313.75	312.97	313.4	314.22	313.4	313.45	314.57	313.72	312.21	311.4	314.87	311.97	312.03	313.85	314.02	313.9	314.02	313.73	313.61	313.54	313.93	313.02	313.35	314.22	312.21	311.99	312.12	311.87	312.31	313.08	314.46
311.89	309.87	311.71	312.9	310.11	311.44	311.82	309.43	309.44	310.97	310.75	310.67	311.02	310.48	311.97	310.37	310.07	311.07	310	311.59	309.53	311.6	311.33	311.09	311.54	310.85	311.05	310.66	310.73	311.2	311.36	307.34	311.64	312	310.37	311.2	311.36	311.78	311.27	310.55	310.64	312.07	312.19	310.48	311.3	309.33	309.9	310.87	311.14	310.46
300.16	302.43	302.22	303.53	303.22	301.51	302.51	303.23	302.6	303.26	302.09	301.48	302.62	303.7	303.03	301.84	301.07	303.49	302.88	302.77	302.05	302.53	302.79	302.1	302.66	301.42	303.1	300.96	300.92	301.69	302.44	301.52	302.58	304.47	303.14	302.06	303.79	303.23	302.57	301.03	302.83	301.75	301.04	300.89	302.13	301.92	301.48	303.01	302.7	301.65
313.14	315.59	313.97	313.76	313.09	311.93	313.87	312.18	313.99	311.25	312.04	315.31	311.74	311.63	313.46	314.24	312.38	312.59	313.66	314.57	313.52	313.85	312.67	313.21	315.06	312.9	313.2	312.32	313.59	313.55	313.79	311.84	314.96	312.62	314.43	311.7	314.73	313.69	313.34	313.7	311.85	312.21	313.79	311.42	314.71	313.12	313.57	313.83	313.66	313.6
306.44	306.14	305.1	306.33	304.68	306.96	304.51	306.58	305.12	304.39	304.29	306.41	305.12	304.43	307.01	305.75	303.58	306.85	305.64	306.49	304.69	305.4	304.18	305.77	305.68	304.6	305.04	304.52	304.25	308.2	303.53	306.1	306.33	304.77	303.47	305.46	306.52	304.56	305.78	304.47	307.74	307.18	305.3	305.26	304.86	304.67	304.36	305.16	305.38	304.25
312.45	314.07	313.95	314.24	312.44	314.34	313.86	313	313.67	314.42	313.53	314.64	313.92	312.06	313.49	313.15	315.8	313.5	313.59	313.71	313.31	313.57	312.12	315.57	314.77	313.71	312.9	315.17	314.35	313.35	314.59	312.65	312.91	313.46	313.56	312.67	314.35	313.34	314.57	313.47	314.37	314.32	314.09	313.99	314.3	313.39	313.18	313.74	313.79	312.82
314.87	315.77	316.08	317.37	317.51	316.4	315.83	319.02	315.95	315.61	317.09	316.83	318.01	317.59	316.41	316.85	316.22	316.17	317.06	317.1	317.81	317.65	317.39	318.11	318.33	316.48	315.95	316.56	314.54	316.83	317.2	317.37	317.19	318.1	316.65	317.96	319.07	316.84	316.08	316.91	315.8	317.38	318.23	316.3	316.4	318.61	316.26	317.71	318.22	318.19
313.5	314.94	315.67	316.68	314.96	314.42	313.36	313.09	314.18	314.54	315.72	315.24	316.49	316.93	315.42	315.92	316.41	315.35	313.93	315.48	314.69	314.54	315.87	314.88	314.62	314.25	314.58	313.49	312.36	316.86	313.73	314.63	312.02	314.09	315.64	315.71	315.55	313.18	313.29	315.87	314.41	313.18	313.67	316.31	314.15	313.76	313.86	312.46	316.38	313.17
301	301.35	303.14	300.18	301.72	301.7	302.94	300.97	302.03	301.05	302.67	300.49	299.65	301.09	300.15	301.7	301.87	302.28	301.45	300.6	300.42	302.84	302.34	300.7	302.43	302.12	302.73	300.64	301.01	301.76	302.3	301.83	300.39	303.13	300.72	301.32	300.26	299.36	300.84	299.93	300.54	301.67	302.09	299.99	300.48	302.69	301.43	300.87	301.16	300.49
312.87	312.69	312.82	315.65	314.36	312.98	313	312.53	313.36	313.81	313.58	314.79	313.43	312.97	312.76	313	313.76	312.46	314.69	315.53	313.23	312.46	314.89	312.68	314.15	312.07	313.92	313.66	311.67	313.85	314.42	313.17	311.93	315.62	311.76	311.77	313.67	312.46	312.87	313.36	313.68	312.25	312.21	313.14	312.46	313.19	312.77	313.4	314.39	313.74
309.17	309.41	309.51	312.52	311.94	310.01	310.21	311.3	312.28	311.63	310.48	311.56	310.95	308.79	311.52	310.94	309.34	310.7	311.74	310.9	309.67	311.02	311.41	309.62	310.78	310.55	311.07	311.2	310.45	310.86	310.69	311.37	310.63	310.16	310.47	310.71	309.84	311.87	309.9	311.96	311.81	312.24	309.52	310.24	311.04	311.1	309.5	309.98	310.82	310.11
308.24	306.06	306.88	307.19	306.15	306.95	305.68	307.1	307.92	307.69	308.43	305.99	308.95	305.72	307.79	306.3	306.36	307.16	305.49	308.6	307.83	305.98	308.58	307.5	306.11	305.41	306.53	307.45	308.02	307.79	306.52	307.7	306.89	307.59	306.92	306.7	307.37	306.72	306.12	308.11	307.41	306.98	307.75	305	308.49	307.76	306.78	307.52	307.49	307.34
303.24	302.28	304.21	301.37	301.93	303.04	302.39	302.8	302.39	303.53	302.63	301.93	302.72	302.01	303.54	301.6	302.86	301.23	303.36	303.77	301.26	305.12	303.89	300.6	302.95	301.4	302.2	304.15	302.81	304.79	303.14	301.61	303.63	302.61	301.9	304.65	301.17	302.81	303.64	301.32	303.22	299.74	302.17	303.93	302.41	300.99	303.26	301.66	304.6	301.98
300.74	299.95	302.01	301.05	301.39	300.63	300.1	300.05	301.66	301.6	301.44	301.88	301.61	298.84	300.07	299.6	301.14	301.08	299.73	299.93	299.34	299.2	302.51	300.39	299.44	301.15	301.35	301.33	302.21	301.08	299.92	301.93	300.61	301.06	301.72	301.34	300.93	301.24	302.22	301.66	301.34	300.6	300.25	300.89	303.13	301.46	302.21	300.24	300.11	300.98
302.23	303.96	302.94	303.58	302.59	302.37	301.56	303.01	302.43	303.38	304.42	302.15	301.41	303.15	302.63	303.72	303.27	303.6	303.38	303.69	303.31	301.52	303.38	302.69	303.2	302.75	301.43	302.38	302.78	303.6	300.45	303.45	302.24	304.23	302.88	303.59	304.27	299.54	302.86	302.46	302.63	305.12	303.25	303.43	304.27	301.76	303.85	301.74	303.37	300.57
306.59	307.17	305.71	308.54	307.4	308.11	306.88	306.91	307.31	305.86	306.21	309.13	306.44	307.59	307.97	307.08	308.3	308.83	306.16	306.31	306.81	307.21	306.75	305.36	305.44	306.69	307.27	308.01	308.13	307.41	308.23	307.55	306.41	306.89	309.09	307.84	306.84	307.12	308.17	306.06	307.27	306.66	307.04	307.37	307.64	305.75	307.57	307.91	306.64	307.85
313.65	315.24	312.66	313.25	313.8	312.74	311.29	314.53	313.7	311.92	313.09	313.18	313.29	311.87	314.36	312.56	313.05	311.89	313.99	313.32	314.07	313.46	313.33	312.36	314.16	312.35	313.5	312.76	313.38	312.88	312.39	315.07	313.2	312.17	312.42	311.84	312.65	314.79	313.66	313	314.02	312.5	312.18	313.54	314.47	313.19	311.91	312.54	313.57	313.55
315.16	315.41	315.67	313.76	316.61	315.47	314.58	316.23	314.64	316.57	314.6	315.2	315.64	315.35	314.61	315.01	315.54	313.05	312.85	315.03	314.45	313.88	314.14	314.55	314.32	314.49	313.82	316.76	315.76	315.32	314.71	314.77	313.48	314.43	314.66	314.71	316.06	315.48	314.52	315.99	313.05	313.06	316.06	314.06	314.76	315.5	313.94	314.35	316.39	314.81
316.2	316.45	316.68	317.58	318.04	319.17	318.47	316.51	318.01	317.34	317.74	317.23	317.46	316.94	316.79	317.2	319.59	319.33	317.75	316.74	317.36	317.05	315.98	317.19	316.79	316.95	315.72	317.47	317.42	317.34	318.35	316.78	317.26	317.99	317.56	317.68	317.4	317.07	317.29	318.09	316.02	317.15	316.31	316.72	318.18	318.23	317.64	317.81	318.36	317.39
318.02	317.22	317.39	316.55	316.4	317.24	315.74	317.02	317.87	317.17	316.75	317.18	316.51	315.38	317.03	317.86	317.52	316.27	316.96	316.49	317.84	316.83	316.67	316.03	316.93	317.96	317.55	314.98	319.27	317.27	316.99	318.61	316.24	319.37	316.15	317.96	316.62	316.82	317.98	316.87	316.73	316.52	317.85	318.01	316.58	318.08	317.73	317.66	317.14	316.64
303.96	303.61	304.42	305.51	305.25	303.93	305.12	306.17	305.06	305.48	303.65	303.83	304.47	304.61	303.18	302.6	305.9	304.32	305.84	304.81	305.32	305.33	304.13	305.08	305.12	304.39	304.05	303.98	305.63	304.85	302.77	304.92	304.89	306.82	304.83	302.98	304.89	302.18	304.5	305.01	305	305.75	305.54	306.09	304	306.89	305.83	303.54	304.94	305.32
314.68	315.94	315.66	315.32	314.94	317.67	316.77	315.58	316.48	316.65	315.48	315.38	314.38	317.16	315.22	315.67	315.37	316.54	317.33	315.43	315.1	316.53	314.85	315.43	315.66	315.36	314.87	315.37	314.42	316.31	314.8	315.16	315.85	314.81	316.62	316.33	314.66	314.59	316.7	316.02	315.15	315.44	315.66	315.77	316.02	314.04	317.17	315.88	317.07	314.27
305.07	305.04	307.31	307.17	306.01	306.46	306.07	305.98	305.65	304.09	307.29	307.36	305.29	305.83	305.98	305.56	304.83	307.19	307.27	306.02	306.24	306.69	303.8	307.09	305.79	306.23	306.05	306.49	305.81	305.85	307.01	305.95	306.35	305.42	306.06	307.76	304.49	307.01	305.04	306.49	302.86	306.45	304.15	308.03	305.83	305.42	304.92	305.14	304.37	305.6
307.89	307.15	307.39	306.53	306.2	305.5	306.96	305.63	306.87	307.32	306.32	305	304.15	306.99	306.37	306.28	307.47	304.89	305.7	305.4	305.27	305.61	304.99	305.68	307.04	304.38	305.95	306.09	306.14	306.04	304.99	307.22	307.22	305.35	305.65	306.94	305.85	304.72	305.57	305.71	307.08	306.15	306.08	305.66	305.88	306.95	306.34	305.24	304.91	306.64
328	330.23	326.64	328.79	328.82	327.61	328.47	328.8	328.07	327.68	330.69	329.8	329.02	328.32	329.09	326.65	328.31	328.67	329.79	328.82	328.16	327.36	330.26	327.61	328.59	329.73	330.68	329.28	329.41	328.62	327.54	327.68	329.4	329.3	329.83	327.28	327.51	329.55	329.95	327.51	327.47	329.03	327.8	328.67	329.97	328.94	328.18	328.43	329.48	328.06
305.08	306.17	306.61	307.2	305.34	305.38	305.97	306.89	304.94	305.15	306.34	305.93	306.24	306.48	306.12	305.41	306.43	305.79	306.51	305.6	306.71	305.68	307.64	305.72	307.23	305.54	305.58	306.73	306.35	306.25	306.1	304.42	307.49	307.79	306.53	304.82	307.23	306.15	305.92	306.84	304.64	305.11	306.6	306.73	307.03	307.41	305.28	305.09	305.41	306.55
328.5	328.21	327.01	327.93	326.98	328.21	326.55	328.95	327.95	329.25	329.21	329.11	327.33	327.79	328.49	328.53	327.34	328.93	327.45	327.33	327.58	328.5	326.47	329.37	326.97	327.28	327.78	328.36	327.77	327.41	329.33	329.28	327.8	329.04	328.38	327	329	327.23	328.95	326.63	328	328.19	327.27	328.93	328.47	327.87	327.55	327.01	328.3	326.84
307.4	307.32	308.56	308.44	306.93	306.3	308.96	308.34	307.62	306.93	309.08	308.35	308.32	305.2	308.69	308.1	306.5	306.83	308.83	309.09	305.79	307.45	309.31	306.36	306.8	307.67	306.2	308.18	307.98	308.59	307.74	308.38	308.44	307.39	306.51	307.22	307	308.07	306.4	306.81	307.07	306.09	307.91	307.19	306.02	307.33	307.29	309.99	306.29	304.72
304.82	305.95	305.6	306.34	305.11	305.33	307.31	305.14	306.72	306.79	304.02	307.7	307.31	306.08	306.18	305.4	306.34	305.96	305.38	305.81	306.52	304.05	304.78	306.26	306.36	303.13	303.31	305.35	304.27	304.84	305.28	304.17	305.14	304.18	306.1	306.56	305.78	305.77	304.97	306.55	305.2	305.13	305.11	305.88	307.19	305.83	304.94	304.95	305.76	304.03
311.43	313.04	312.47	312.55	313.07	313.35	314.24	314.52	314.23	312.97	312.71	313.53	312.26	313.92	311.46	313.84	312.54	314.96	313.8	313.79	312.37	313.2	310.31	312.12	312.98	312.13	314.55	311	312.88	312.77	312.13	314.63	310.58	313.37	314.12	314.24	313.35	311.41	313.29	312.05	312.7	313.83	312.09	313.52	315.12	312.01	312.73	313.24	312.6	313.85
294.51	294.33	293.97	293.68	293.65	294.89	294.24	296.92	292.57	292.81	294.48	293.07	294.06	295.13	294.61	296.07	293.87	292.42	297.21	295.45	294.46	293.53	293.51	292.69	296.31	294.66	293.32	294.23	296.48	294.3	294.73	293.84	294.06	294.14	293.73	293.37	294.93	293.66	295.66	292.73	292.95	294.35	294.6	294.56	295.09	294.97	292.87	294.74	293.34	294.6
304.98	304.02	303.65	304.27	304.51	303.34	303.76	305.31	303.39	303.79	302.9	304.62	305.73	303.98	303.09	303.15	304.39	305.6	303.53	305.45	303.56	303.86	304.74	304.78	305.27	305.22	304.72	304.38	305.4	305.88	305.69	305.84	303.58	306.96	304.79	304.54	303.65	305.49	306.02	304.7	304.76	303.92	305.5	304.32	305.8	305.38	303.92	305.38	304.22	304.74
306.49	307.78	306.63	306.33	308.16	307.26	308.29	308.65	307.06	305.61	307.59	306.3	307.27	309.71	306.78	306.35	307.96	306.82	306.79	306.6	307.36	306.62	305.62	307.82	308.19	308.61	309.17	306.43	306.22	306.17	309.47	307.08	306.5	309.92	307.25	307.22	307.56	307.44	307.79	307.19	307.94	306.05	305.76	307.55	306.75	306.46	306.33	307.9	306.51	307.93
302.77	302.79	302.58	303.23	303.72	301.85	301.49	302.71	302.61	301.68	302.79	301.55	301.86	303.6	301.7	303.54	301.55	301.95	300.9	301.73	301.7	301.29	302.62	305.01	300.39	303.16	301.65	304.13	302.64	302.23	301.63	303.52	301.16	302.01	302.17	302.52	302.89	302.84	303.67	301.99	302.76	301.55	300.59	302.81	303.29	301.85	302.81	302.06	299.95	300.73
304.7	306.8	304.35	306.04	305.85	306.28	303.82	304.1	304.56	305.7	303.95	305.83	305.15	305.33	305.62	305.51	304.21	305.75	305.45	305.51	307.47	306.69	304.52	305.24	307.37	305.49	306.01	304.49	306.77	306.21	306.74	305.96	304.77	305.89	306.61	306.72	307.07	304.55	305.18	306.57	306.07	306.37	305.46	306.39	305.92	305.33	305.58	304.02	306.18	304.84
293.36	293.57	293.5	293.49	292.9	295.42	293.74	293.63	293.5	293.28	295.81	294.53	293.43	294.74	292.9	293.28	295.11	290.36	295.22	294.74	292.46	293.39	291.69	294.47	294.28	294.02	293.29	295.68	293.99	293.83	293.91	295.02	295.04	294.53	293.95	294.46	294.06	296.36	292.85	294.87	293.22	293.64	294.12	294.99	295.19	294.98	293.72	293.33	294.19	294.32
326.88	326.37	326.47	327.72	327.43	328.25	327.54	328.47	327.13	326.35	327	328.18	328.1	326.24	326.37	327.13	325.51	327.65	327.22	327.19	326.35	327.09	325.65	327.16	328.86	327.55	328.82	327.22	326.87	326.8	327.87	326.96	326.56	328.48	327.31	327.3	327.96	327.09	325.61	328.19	326.8	325.58	328.44	325.41	328.36	327.53	326.56	327.69	326.26	327.63
303.07	303.29	302.84	304.72	303.64	302.95	301.63	302.61	302.18	303.67	303.56	304.21	304.18	305.24	302.8	302.97	304.93	302.55	303.09	302.2	303.79	303.13	303.83	301.85	302.81	303.84	302.78	302.57	304.18	303.76	302.39	303.06	303.9	303.51	303.15	302.28	303.87	303.05	302.71	302.6	301.76	303.03	303.23	303.32	303.78	304.18	304	302.24	304.81	302.73
307.42	307.76	307.58	306.23	307.59	306.04	307.8	305.21	306.19	305.31	305.36	306.93	307.87	305.35	306.68	306.1	306	307.19	306.34	306.61	307.04	306.35	307.02	305.36	306.25	307.14	305.69	306.44	305.18	307.2	307.56	306.35	306.09	305.18	305.46	306.07	307.34	306.38	307.21	305.55	309.18	306.13	304.59	302.71	304.87	305.77	304.76	305.79	305.58	304.84
313.63	314.42	316.53	313.5	313.37	313.7	313.84	313.94	313.07	314.14	313.91	313.68	313.36	314.43	314.95	313.6	314.38	314.42	312.25	314.12	314.67	315.28	313.83	312.96	314.67	313.37	314.34	313.83	313.95	315.35	315.14	312.13	313.58	314.23	314.77	312.48	314.48	313.96	314.77	313.01	314.3	313.23	314	313.41	313.31	313.62	314.33	315.25	313.54	313.79
326.69	327.88	325.64	326.16	327.65	327.39	328.7	326.45	328.25	327.28	325.21	328.07	329.09	329.3	324.58	325.98	327.13	326.77	327.79	327.18	328	327.74	328.14	328.82	327.07	326.96	325.92	327.84	327.93	327.23	327.33	327.58	325.29	327.67	323.86	326.97	328.13	326.94	326.55	326.84	328.1	326.51	326.81	327.37	324.97	328.11	326.49	326.62	328.29	327.37
308.8	307.61	309.21	308.77	308.54	308.62	308.29	310.12	308.52	307.9	308.62	310.04	309.21	307.46	311.87	308.65	310.31	308.59	307.84	308.29	308.12	309.97	307.28	309.75	310.15	307.57	308.37	308.87	311.21	307.81	309.15	308.93	309.53	306.48	309.86	308.97	308.43	307.87	308.23	307.44	308.1	309	308.48	309.85	311.2	307.62	311.02	308.8	311.65	310.79
306.52	307.5	305.56	308.6	306.51	304.74	307.15	306.36	305.39	305.88	306.24	305.85	307.33	306.7	306.99	305.65	307.09	304.69	307.64	307.22	305.01	305.67	307.63	305.65	307.39	308.38	306.32	305.81	307.18	307.95	306.25	308.33	305.87	307.61	305.26	307.59	305.02	305.88	307.1	307.08	305.61	304.67	305.01	306.54	305.29	306.76	305.53	306.81	305.94	304.04
306.68	306.78	308.39	305.91	305.96	305.41	307	306.01	306.58	305.2	304.78	304.65	306.04	303.7	307.64	305.05	306.23	306.23	307.04	305.4	305.16	306.42	308.21	305.84	307.16	306.23	305.87	308.59	306.26	306.35	306.33	306.19	306.35	307.23	308.04	306.21	306.29	307.37	307.13	306.37	305.99	305.97	306.95	307.07	306.28	306.44	305.13	306.41	306.16	305.01
329.06	327.88	328.93	327.53	327.99	327.66	327.55	328.47	328.38	328.27	330.29	326.91	328.63	327.56	328.69	328.87	330.57	329.6	328.5	326.66	327.28	328.52	327.71	329.3	329.28	329.1	328.04	330.34	330.35	327.82	328.32	328.1	328.75	328.08	328.23	328.05	329.09	331.09	327.6	328.73	328.54	331.04	329.57	328.66	328.71	327.64	328.04	327.72	328.68	328.89
302.58	304.36	304.16	305.26	302.36	305.56	305.49	304.57	303.36	301.9	303.41	304.48	302.55	304.53	305.92	304.01	305.04	304.59	305.62	304.75	304.28	305.22	305.27	302.93	302.7	303.05	305.11	303.67	305.27	303.86	302.82	303.93	303.02	304.23	305.71	302.86	303.31	304	304.36	304.49	305.79	304.61	303	302.82	304.5	305.09	302.69	302.43	304.65	302.9
307.4	309.22	309.01	310.07	307.52	307.66	309.32	309.64	310.53	309.14	309.14	307.15	310.63	311.09	310.64	309.97	309.76	309.38	306.19	309.16	308.83	309.43	309.93	309.56	309.16	308.47	309.29	307.36	308.99	308.88	309.98	309.07	309.19	307.62	309.27	307.92	308.07	308.19	309.59	310	308.54	308.07	308.83	307.43	308.62	307.13	309.43	308.9	307.93	307.57
303.36	303.31	304.68	303.97	304.89	304.29	303.42	304.93	305.1	303.93	304.18	304.66	303.57	305.2	307.02	303.53	302.72	303.82	304.5	305.15	305.16	304.66	303.93	304.39	305.37	304.72	302.74	303.11	302.73	303.52	303.16	304.6	304.59	304.54	304.06	302.99	302.12	304.29	302.88	304.72	304.94	304.88	303.86	304.24	303.04	304.19	301.22	304.68	305.04	305.33
326.66	325.99	327.35	328.75	326.33	326.9	327.18	326.06	327.03	326.25	326.84	326.02	326.45	326.98	325.99	326.23	327.15	327.48	326.24	325.93	326.98	327.43	326.49	328.24	329.01	327.35	327.57	325.59	326.44	325.97	326.71	327.25	326.1	329.08	326.99	327.02	324.77	327.67	325.77	325.84	328.04	326.58	326.01	327.08	325.59	326.71	327.55	327.35	327.46	326.09
301.59	301.12	299.78	299.94	301.1	301.19	302.28	302.38	301.48	300.35	301.49	299.15	301.9	301.25	301.21	299.24	300.62	299.96	300.89	302.98	300.82	302.26	301.05	300.26	301.64	301.81	299.38	298.64	302.62	300.07	301.13	299.86	302.55	301.38	303.13	302.65	301.52	299.55	303.44	299.8	302.36	300.79	301.42	301.48	301.23	299.33	301.11	300.83	300.78	301.52
314.86	315.62	314.17	314.64	314.7	315.59	316.23	314.81	314.05	313.95	314.14	314.93	315.87	317.58	315.14	315.67	316.06	313.34	317.75	315.4	314.78	314.27	312.09	313.53	313.41	316.66	316.12	317.06	313.55	314.11	314.87	315.48	315.22	315.22	313.96	315.48	313.49	315.37	317.96	315.26	314.35	317.46	314.85	315.19	314.3	314.8	313.6	314.13	314.65	315.8
318.12	316.17	316.48	316.1	315.29	316.1	318	315.82	316.91	316.75	317.28	317.44	317.22	317.01	315.14	316.9	317.55	317.38	318.01	316.25	318.45	315.93	315.75	317.34	316.49	316.43	316.39	317.48	317.29	317.66	316.93	315.57	314.55	317.28	316.79	317.8	315.89	318.37	316.76	317.29	319.42	316.85	317.32	316.47	318.25	317.87	316.72	317.98	316.56	315.19
307.45	307.31	306.38	306.83	306.95	306.97	306.29	305.25	306.15	305.5	306.25	307.08	307.02	306.86	307.09	304.79	306.84	304.72	306.62	305.91	306.16	306.97	306.03	308.86	307.78	305.59	308.33	307.28	307.2	307.24	305.78	305.13	308.18	307.73	305.73	307.42	307.36	306.81	306.95	306.92	307.26	307.35	307.33	306.15	306.6	306.02	306.75	307.52	305.81	306.27
306.91	306.32	307.54	304.93	306.66	306.97	305.15	304.83	305.33	305.7	306.29	304.92	304.85	303.76	305.44	305.06	305.49	305.55	306.38	306.02	305.26	303.2	305.19	303.94	305.03	305.58	306.2	304.29	304.21	305.1	305.7	306.02	306.14	304.51	306.53	304.92	304.48	304.78	305.31	304.88	305.02	305.97	305.41	305.17	303.44	306.26	307.73	306.23	305.49	305
304.81	304.6	304.16	303.52	306.01	305.26	301.33	304.05	304.95	304.52	306.28	302.59	305.92	304.8	305.72	305.4	305.8	305.68	304.06	303.85	305.37	304.69	306.53	305.12	304.73	305.83	305.3	304.94	305.97	305.49	306.75	305.93	305.91	304.3	304.82	304.47	304.77	304.97	305.66	305.36	306.58	303.8	304.8	305.35	306.94	304.91	303.85	304.9	303.59	303.97
305.25	305.47	303.19	304.6	304.33	303.91	305.35	304.14	305.12	304.79	305.55	302.54	304.1	304.61	303.71	304.65	303.77	303.36	302.72	304.32	305.03	304.45	304.64	303.89	305.28	302.26	305.09	302.47	305.57	302.84	304.86	305.67	304.31	303.94	304.26	302.72	303.8	304.64	304.97	304.79	304.74	304.32	303.76	305.21	307.13	305.41	304.11	305.36	304.43	304.38
313.06	315.47	315.14	316.59	313.88	314.6	314.55	313.73	316.32	314.58	315.04	315.18	314.43	313.81	315.38	314.23	315.69	315.92	314.44	313.46	315.91	313.79	315.92	313.29	315.79	313.94	314.47	314.45	314.66	314.1	314.96	314.33	314.75	314.59	316.48	315.2	316.23	315.65	314.61	316.4	315.02	314.7	314.96	313.99	315.56	314.66	314.05	314.94	313.76	315.34
314.38	314.68	312.38	314.78	313.49	313.34	313.02	312	313.29	314.55	314.37	314.96	311.88	313.29	312.61	313.9	314.54	312.07	313.69	312.45	312.16	313.14	313.75	311.7	314.25	313.05	311.66	312.39	311.95	311.6	311.49	314.22	312.16	312.14	313.93	314.57	312.91	312.31	313.84	313.6	312.34	313.62	312.02	313.19	314.06	314.17	314.9	312.17	313.05	312.91
304.91	304.95	306.28	304.7	304.85	304.77	304.35	304.23	304.08	302.83	303.57	304.14	303.27	304.93	306.27	302.97	305.06	303.1	304.64	304.31	304.04	304.7	304.01	304.44	302.78	302.99	302.72	304.71	304.84	304.97	304.95	303.71	305.43	304.9	304.53	304.67	302.77	306.56	304.09	302.11	305.94	303.65	305.82	304.98	305.57	303.78	302.92	303.65	304.5	303.94
315.64	315.26	314.36	315.09	313.78	314.94	315.2	315.87	313.79	316.14	315.48	316.35	314.82	316.31	316.75	315.25	316.76	316.05	315.42	315.21	314.52	315.64	316.54	315.96	317.27	315.53	316.08	315.95	314.06	313.03	315.38	315.76	315.63	316.4	315.79	316.28	314.8	314.82	316.77	315.07	316.54	315.76	314.65	315.84	315.21	314.81	315.96	315.85	315.37	315.66
320.92	316.89	319.96	315.88	319.05	319.72	318.72	317.12	319.64	320.09	319.04	319.98	317.27	320.29	318.31	319.49	317.66	319.68	318.68	319.08	318.65	320.07	318.26	320.58	318.9	319.16	318.8	319.46	318.58	317.42	318.3	317.89	319.37	318.82	319.88	318.91	317.55	319.48	318.42	320.13	319.27	318.72	318.19	317.82	317.68	318.44	318.78	319.5	318.42	319.11
329.23	327.29	327.22	329.34	327.86	327.7	328.34	329.1	328.54	327.23	328.33	327.69	328.8	327.59	327.84	328.96	328.29	326.98	329.48	328.21	330.21	327.69	328.09	327.62	326.56	327.31	326.57	327.61	327.67	329.74	327.98	327.16	328.45	326.38	327	326.72	328.2	329.02	328.65	328.3	327.62	327.67	327.63	329.08	328.45	327.5	326.77	326.88	327.58	328.66
299.92	300.16	302.32	300.52	299.53	300.71	299.79	299.55	299.67	300.34	299.45	299.68	299.65	301.83	299.28	298.85	300.46	300.32	299.87	298.14	298.91	300.41	300.34	301.12	297.39	301.83	301.04	301.34	299.79	299.85	301.47	301.08	299.88	298.71	300.49	298.98	301.13	300.8	301.52	300.22	301.78	299.45	301.48	298.61	300.67	298.96	301.32	297.72	300.24	298.8
301.81	302.13	303.35	303.77	300.73	301.69	303.33	301.78	303	302.36	303.45	301.93	302.96	302.96	301.85	300.91	300.44	303.31	301.82	304.67	303.87	301.29	302.48	301.82	302.06	303.52	302.55	303.69	300.38	302.52	302.94	302.01	302.15	301.71	304.06	302.05	301.71	304.35	300.88	303.69	302.9	301.52	302.25	301.39	302.07	301.78	301.84	302.05	302.33	302.03
302.91	304.24	302.73	302.14	303.68	302.24	304.07	304.72	303.27	304.32	304.08	303.38	301.45	302.92	303.41	302.11	305.47	303.35	304.94	303.7	303.14	301.5	302.85	303.74	303.5	304.11	304.23	302.82	303.26	303.85	301.56	302.75	304.68	304.07	302.66	302.75	302.78	303.29	303.5	302.97	303.25	302.28	303.7	303.96	305.11	304.94	302.05	304.37	302.78	302.92
315.76	314.62	313.86	315.23	314.83	315.25	317.02	314.99	314.96	313.26	313.21	313.76	316.18	315.28	315.45	315.4	314.43	315.01	315.97	314.09	314.4	315.43	315.62	314.83	313.58	313.59	315.15	314.24	314.69	316.28	315.06	314.07	314.78	314.66	314.57	313.69	314.84	314.91	316.51	314.38	315.44	314.02	315.64	315.27	315.93	316.09	314.85	316.43	316.04	315.83
313.72	313.14	314.36	313.92	313.89	314.59	314.6	312.4	313	311.33	313.74	313.01	312.43	314.9	312.12	314.34	314.88	313.86	314.01	312.59	314.86	312.66	315.12	312.57	312.61	313.75	313.33	314.14	313.07	313.08	313.76	315.33	313.63	312.24	312.55	313.38	312.41	313.74	312.49	313.77	313.91	313.11	313	313.85	313.94	313.33	312.5	314.29	312.51	313.47
300.69	299.77	302.16	299.66	299.55	300.03	300.83	300.91	300.15	298.69	299.5	301.62	299.02	300.56	302.55	299.1	299.83	300.81	299.08	300.21	299.84	301.64	300.3	298.64	300.75	299.89	300.16	299.92	299.18	301.44	298.34	298.44	301.08	297.38	300.31	300.21	301.24	299.08	300.92	297.95	300.87	301.24	299.24	301.76	301.36	298.82	300.13	298.51	299.31	299.72
294.39	296.33	294.72	295.73	294.54	294.66	294.84	296.86	294.56	295.35	296.05	295.91	294.11	296.38	295.51	296.35	296.36	295.17	296.67	295.48	296.46	295.24	292.79	295.07	294.43	296.86	295.38	295.47	296.64	293.92	295.63	294.85	294.16	294.86	295.47	294.87	294.7	294.41	293.58	292.64	296.12	295.34	295.51	294.97	295.72	294.66	295.51	296.93	294.88	293.1
314.33	312.53	313.99	315.48	314.29	312.7	314.2	313.82	313.65	314.37	313.81	312.86	315.41	313.81	312.5	314.32	312.94	313.1	313.65	312.76	314.38	313.7	313.98	313.98	314.38	314.32	314.76	314.41	313.31	313.04	312.52	314.55	314.16	314.31	315.29	314.19	314.52	311.94	313.55	313.07	313.11	313.92	313.66	313.64	311.72	314.48	314.43	314.02	314.09	313.7
311.59	310.93	310.85	310.54	311.58	312.39	311.64	309.97	309.95	311.18	310.35	310.29	311.31	310.32	309.14	309.99	310.25	308.91	309.37	309.95	310.14	310.82	310.4	310.35	309.57	311.54	310.37	311.52	308.83	311.11	309.43	309.97	312.3	309.67	310.69	308.77	310.55	312.03	311.59	310.43	311.64	310.94	311.09	310.93	309.19	311.73	308.64	312.19	310.42	311.69
324.74	325.17	324.42	324.03	325.7	326.6	326.09	324.63	326.01	325.83	325.58	325.9	326.43	324.56	325.3	324.4	326.24	326.11	323.76	324.58	325.39	322.86	325.94	328.55	325.36	326.49	326.82	325.36	327.44	326.82	324.77	326.35	326.74	323.93	324.39	325.77	323.79	326.63	326.07	324.5	324.64	324.25	326.66	326.22	325.87	324.28	326.86	324.91	325.62	325.41
301.42	305.98	303.63	304.18	304.12	302.78	302.39	305.65	304.85	303.94	304.08	303.89	303.09	302.56	303.56	303.02	303.83	303.21	301.75	302.95	301.41	301.79	304.11	304.8	303.06	303.29	302.84	303.36	301.43	302.69	302.23	305.88	304.5	304.36	303.19	302.89	303.99	304.07	303.59	302.46	302.24	302.88	303.44	304.29	304.03	302.5	304.87	305.45	304.08	304.41
311.01	311.78	313.02	311.71	312.05	313.3	313.04	312.34	311.25	310.7	312.71	309.64	311.29	312.29	311.44	313.17	312.06	314.49	313.35	313.08	312.75	311.07	311.65	314.41	310.55	313.34	312.2	313.34	311.31	313.2	315.43	310.23	310.9	312	313.05	312.24	310.93	312.29	313.04	311.78	310.5	312.64	311.83	312.86	311.11	314.13	313.36	311.44	311.45	313.31
310.64	310.9	311.52	310.06	309.45	310.89	312.56	309.89	310.34	309.96	310.06	311.17	310.32	308.74	309.58	306.91	310.77	309.92	312.64	310.75	310.98	310.92	311.06	310.84	311.42	312.07	312.52	309.74	309.64	312.39	311.67	311.25	309.91	311.11	310.2	309.73	310.08	311.53	312.15	310.49	309.91	311.08	311.53	310.12	310.54	310.43	309.39	309.87	310.36	311.55
296.5	295.7	296.11	295.13	297.74	298.72	295.93	297.16	296.16	296.03	296.65	294.9	297.46	294.41	296.02	295.54	297.76	296.66	295.66	298.75	296.94	296.33	295.92	297.85	298.04	299.14	296.27	295.84	297.15	298.44	296.13	295.95	295.59	297.5	297.09	296.05	296.88	297.61	295.74	297.52	295.78	296.15	297.39	297.66	296.52	297.26	298.68	296.45	296.15	295.38
328.12	327.31	326.24	328.22	326.32	327.11	327.93	328.02	327.68	324.86	328.98	328.45	327.2	327.9	326.75	325.87	329.29	326.64	327.79	327.61	327.17	327.12	324.43	326.46	326.76	327.77	326.17	327.09	328.44	328.14	327.98	328.14	325.99	325.53	326.63	326.4	327.09	326.84	327.38	327.69	326.34	326.56	327.41	328.3	328.7	328.05	327.08	325.43	325.22	327.77
307.23	307.82	308.53	307.81	307.57	308.47	306.66	306.31	306.04	306.31	307.14	305.6	305.32	305.31	304.74	305.78	307.88	306.7	305.83	306.01	306.77	306.67	307.58	308.13	305.48	306.9	304.31	307.47	307.95	306.11	307.71	306.92	306.19	306.79	306.19	307.45	307.88	305.5	306.86	306.62	307.17	306.89	307.2	308.6	306.25	307.21	305.21	304.95	308.09	306.47
315.61	319	317.22	318.05	317.78	317.44	316.4	318.93	315.95	316.37	316.41	316.59	316.29	318.89	317.55	315.94	315.97	315.79	316.34	317.98	317.81	320.36	317.62	316.63	317.77	316.78	317.3	318.03	316.56	316.85	318.05	318.74	318.38	317.88	316.79	317.47	317.31	316.65	317.93	316.73	314.16	317.52	317.67	317.77	317.77	316.67	318.57	315.59	316.93	318.44
312.52	311.23	312.71	313.98	312.63	312.94	313.58	313.44	313.95	312.14	313.89	313.89	313.45	314.41	312.93	314.11	313.67	313.23	313.4	312.28	313.22	312.94	312.92	314.18	312.01	313.18	313.24	312	312.9	313.44	313.12	313.62	313.07	309.77	314.27	312.32	312.55	314.03	313.92	313.6	312.53	311.21	314.3	312.95	313.42	314.27	313.23	311.7	314.15	313.3
309.64	308.68	309.81	311.97	309.13	309.63	307.06	310.41	310.69	310.09	311.1	309.75	308.67	311.11	311.27	309.56	309.93	311.52	309.54	310.32	309.24	309.13	309.66	309.51	308.21	311.86	310.05	309.72	309.57	309.95	308.83	309.44	309.44	308.74	310.48	310.87	309.36	309.85	308.66	310.05	310.07	309.72	309.56	310.75	310.37	309.83	309.59	309.1	308.21	309.71
304.61	303.5	304.76	304.54	302.82	304.03	303.33	301.75	304.54	301.91	303.77	302.07	303.69	303.84	303.1	303.3	302.92	306.12	305.19	301.93	305.11	302.43	305.86	304.8	303.07	303.65	305.19	304.03	302.98	303.2	303.85	302.58	303.38	303.45	303.84	302.8	303.52	305.44	303.85	303.15	302.45	303.91	303.2	303.47	303.99	302.06	303.9	304.47	304.73	303.38
309.84	309.03	308.92	310.57	310.85	311.23	309.87	308.61	308.32	310.74	310.8	310.64	309.27	310.18	312.14	310.56	310.69	310.89	309.09	307.61	309.23	309.69	309.84	310.1	311.1	308.56	310.84	309.94	308.41	308.83	309.9	308.75	311.56	309.16	311.66	309.8	311.57	310.27	309.49	309.37	310.92	309.71	308.21	310.76	309.29	310.93	308.75	309.28	310.27	309.07
304.63	305.51	306.73	307.08	308.19	306.65	306.18	307.61	305.96	305.21	306.78	304.17	305.92	306.27	306.02	305.19	306.6	306.44	303.91	304.24	307.02	305.59	305.36	306.23	306.59	302.8	306.48	306.58	306.43	307.81	305.92	305.11	305.9	304.7	306.18	306.51	305.87	305.57	306.59	306.8	304.67	306.84	307.46	305.23	305.9	304.69	304.63	304.8	304.4	305.41
299.49	300.42	300.9	300.73	300.41	300.65	301.34	302.81	301.17	301.9	301.2	300.7	299.77	300.51	300.84	300.88	302.9	302.04	303.34	301.24	298.65	300.91	301.14	301.82	300.46	300.75	301.66	300.54	299.65	300.91	302.09	302.48	300.26	300.45	302.28	302.2	302.97	301.3	300.45	301.53	303.24	302.01	300.43	299.42	301.01	300.23	302.46	301.38	301.15	301.92
301.87	300.55	301.87	302.04	302.08	299.79	300.77	303.05	301.01	300.01	302.12	301.54	299.38	302.31	301.99	301.08	300.87	302.08	303.48	300.01	300.94	300.52	301.06	302.37	300.12	302.63	301.57	301.02	300.77	299.1	300.72	301.38	301.65	303.03	301.67	301.68	302.23	299.88	300.05	300.73	302.06	301.67	301.09	300.88	299.43	300.82	301.06	299.55	302	302.1
304.26	304.69	304.19	302.95	304.75	304.36	305.6	304.08	305.44	302.51	304.46	303.42	304.5	304.24	304.19	304.02	303.47	303.67	303.99	303.78	302.71	304.57	304.42	304.41	304.61	302.09	303.5	304.99	302.36	305.3	302.35	304.6	303.89	301.79	304.48	303.97	303.93	306.01	304.6	302.07	305.61	304.17	305.44	304.98	304.8	304.24	304.35	303.68	303.41	304.03
317.16	318.9	318.54	319.23	317.14	317.64	317.66	318.51	318.23	318.56	320.51	319.09	318.02	319.07	317.51	318.86	318.89	316.15	317.28	317.56	317.52	318.91	317.72	316.42	317.16	318.2	315.94	320.42	318.07	318.73	316.87	319.26	317.24	318.19	319.87	317.64	315.79	318.02	319.34	319.08	319.58	318.99	318.01	318.28	319.15	317.33	318.78	319.5	318.1	320.23
309.23	308.27	308.46	309.42	309.64	307.43	308.02	309.8	307.32	309.42	308.97	309.3	309.9	309.17	310.06	305.8	310.56	309.67	308.13	307.79	310.85	307.33	308.08	308.47	309.95	310.61	308.04	309.29	309.2	308.92	308.85	306.95	308.78	308.17	309.3	308.93	309.45	309.03	308.99	308	308.84	308.65	309.38	307.39	307.67	309.09	311.13	308.69	307.52	310.09
294.32	296.45	295.37	294.43	296.42	294.44	294.95	295.53	296.55	298.24	295.39	295.17	296.86	293.86	297.14	295.97	296.3	296.57	295.03	296.4	297.46	294.36	296.37	294.02	296.95	294.21	295.57	296.08	295.32	293.66	295.4	293.3	296.08	294.51	294	294.26	294.58	296.2	294.39	294.53	294.6	295.98	296	296.25	293.83	295.67	294.62	295.29	296.16	295.84
305.5	306.54	307.97	306.49	307.29	307.49	305.95	305.82	307.4	307.42	305.69	305.22	306.31	306.28	304.57	307.16	307.03	305.93	306.18	306.78	306.67	307.06	306.54	306.75	308.17	305.65	306.06	306.59	306.95	305.4	306.58	308.22	307.07	305.68	305.85	307.21	307.66	304.38	306.58	305.62	307.01	307.14	305.03	306.98	305.87	307.16	307.54	307.24	306.78	306.46
297.07	296.98	297.47	296.17	297.7	296.75	297.23	297.73	297.21	297.04	296.39	296.13	296.77	295.71	297.25	298.89	296.33	297.14	296.69	297.54	296.63	297.06	295.77	296.38	298.46	297.14	295.26	296.34	297.14	297.43	297.59	296.41	296.88	295.35	296.6	295.09	297.83	297.19	295.05	296.61	297.45	298.69	297.05	296.39	296.73	294.93	296.26	294.03	297.14	296.56
316.19	314.11	313.23	316.26	314.21	313.79	312.87	314.23	314.73	314.53	315.43	314.16	315.07	315.1	314.16	314.1	314.75	312.37	316.78	315.21	313.01	315.62	315.69	317.05	314.05	314.73	315.52	313.78	313.75	314.28	315.37	315.5	314.23	313.68	314.6	313.84	314	315.39	314.72	314.58	315.58	315.5	316	315.53	315	313.36	314.45	313.24	313.19	315.31
313.23	314.13	314.11	314.44	313.91	314.61	314.42	313.49	314.81	314.09	313.3	313.66	313.14	316.26	313.72	315.15	314.15	315.33	314.54	314.78	314.4	313.52	316.09	313.71	313.02	312.42	311.65	313.77	314.02	313.99	314.51	314.16	313.79	315.6	314.03	313.72	312.56	313.68	313.92	315.99	313.86	313.24	315.18	315.53	315.18	314.03	313.11	314.37	311.72	315.64
317.65	317.1	317.86	319.18	318.08	316.67	319.1	315.8	317.42	318.23	318.59	318.11	319.11	317.93	316.56	317.58	317.54	319.38	318.64	317.19	318.35	317.98	317.97	317.75	320.74	320	316.46	319.33	317.28	317.8	317.87	316.84	318.73	317.34	318.81	317.8	316.71	317.7	316.68	317.2	318.7	317.75	318.49	318.77	318.66	317.82	318.18	315.73	318.21	319.57
318.2	319.27	319.21	317.31	319.27	318.9	318.55	320.09	318.81	319.24	318.6	318.29	318.47	319.14	318.97	321.18	320.1	318.56	321.31	318.37	317.62	317.22	319.49	317.84	319.82	318.76	319.52	318.97	318.58	318.42	318.78	318.13	318.9	319.45	319.73	318.32	317.65	318.25	318.65	319.24	318.64	319.04	319.24	318.15	318.88	317.38	319.78	318.36	318.32	317.26
318.47	317.76	316.96	318.56	319.19	321.65	319.81	317.75	318.37	320.3	319.15	317.18	318.4	318.56	318.15	318.01	318.3	317.36	318.65	318.62	316.83	317.44	319.79	319.48	317.46	319.46	319.96	317.88	320.43	316.22	319.08	318.76	318.29	319.97	318.23	317.51	317.62	317.9	319.12	318.69	318.15	318.99	321.14	317.72	319.5	318.64	319.52	317.83	319.04	318.58
315.55	314.65	314.57	314.55	313.92	312.77	314.32	313.59	314.14	314.1	314.07	312.98	312.61	314.38	313.69	314.18	315.25	314.04	313.42	313.41	313.62	312.82	315.55	314.54	312.99	312.55	313.28	313.45	312.89	314	312.69	313.08	313.26	315.55	312.97	313.51	314.48	314.76	312.79	313.49	312.28	314.52	314.45	315.92	312.31	314.22	311.79	313.49	314.21	314.11
315.27	314.64	314.52	315.26	316.08	314.62	315.92	316.7	314.35	315.82	316.74	316.08	317.45	316.97	314.88	315.94	315.71	315.01	315.48	314.51	314.59	313.58	316.28	316.51	315.95	314.39	316.66	316.9	316.87	315.59	316.57	315.1	315.88	315.84	314.88	315.17	313.84	314.74	315.85	315.5	315.68	315.79	315.1	315.36	314.73	315.2	315.03	316.15	316.03	315.05
317.92	316.37	316.2	317.55	318.27	317.93	316.45	316.06	319.15	317.22	318.11	318.11	317.03	315.41	316.08	317.65	316.29	318.59	314.47	317.36	318.23	319.23	316.01	317.75	315.84	315.88	316.79	317.37	315.37	316.38	316.88	316.94	315.46	317.21	316.18	318.4	316.56	316.44	318.37	316.19	316.51	317.38	318.89	318.54	318.45	315.61	316.5	316.16	315.24	317.71
294.23	293.85	295.34	294.62	293.55	296.76	293.91	293.89	295.44	294.44	295.09	292.83	291.93	293.27	291.69	294.87	294.52	293.64	293.75	295.23	294.65	293.59	292.88	293.62	293.14	292.71	292.96	294	292.98	294.87	293.53	295	293.32	297.06	293.41	294.14	293.51	294.26	295.15	294.18	293.71	297.21	294.49	292.41	293.1	293.24	293.43	294.3	293.72	295.93
299.19	299.32	299.68	298.79	299.39	300.54	300.33	300.52	300.48	300.29	299.79	300.06	301.58	300.03	299.9	300.8	297.19	301.05	298.03	298.55	299	296.91	300.6	300.95	300.34	297.49	300.52	300.86	300.92	300.74	300.09	301.9	300.25	300.64	299.6	301.55	300.5	298.57	299.3	300.9	299.68	299.11	300.37	300.82	300.51	298.86	301	299.03	300.8	300.99
316.52	316.53	316.27	317.46	316.71	318.39	317.25	316.59	316.75	317.7	317.83	315.64	315.23	317.47	313.8	318.74	317.43	316.18	316.55	316.76	317.58	317.65	316.97	317.7	317.6	317.5	318.37	318.99	318.25	318.67	316.63	317.65	318.18	317.43	317.79	317	318.94	318.59	319.14	316.79	316.23	317.24	315.9	316.02	318.53	317.39	316.67	317.11	316.46	317.09
328.02	328.36	329.13	326.58	327.63	328.02	327.12	327.37	329.55	328.87	328.56	326.52	329.22	328.05	330.97	327.86	326.06	327.59	328.11	327.96	327.47	326.83	328.76	326.55	329.41	329.04	328.06	326.14	326.71	327.4	329.27	328.91	329.11	327.51	328.55	328.34	327.77	327.62	327.48	327.4	327.5	327.64	327.09	327.35	329.92	326.75	328.05	326.95	327.85	329.16
305.45	305.18	305.37	304.97	305.86	304.8	304.51	305.87	306.62	304.36	306.78	307.03	303.92	305.92	307.46	304.85	304.13	306.64	305.26	306.83	306.05	305.75	304.65	305.1	307.21	307.24	306.14	306.44	306.34	305.88	306.76	305.12	303.78	305.21	304.41	304.66	306.09	306.18	304.5	306.37	306.32	305.87	304.75	306.6	304.14	305.82	307.74	306.34	306.66	304.9
328.33	326.62	328.45	327.21	328.91	327.61	328	326.99	328.24	327.91	327.34	329.27	327.26	328.2	326.63	327.95	326.95	326.86	325.86	328.8	326.58	326.64	329.79	328.96	327.42	327.91	327.5	329.24	326.14	327.62	329.38	329.36	327.51	328.03	325.83	326.17	327.44	327.28	328.81	327.26	327.28	327.53	327.75	327.61	328.23	327.46	327.06	327.14	328.29	327.96
327.67	327.31	327.53	327.91	325.93	325.44	326.6	327.22	326.7	327.87	325.04	327.29	326.98	326.2	326.25	325.95	327.88	328.85	327.05	327.53	326.52	325.38	326.46	329.02	325.56	326.03	328.2	326.67	327.16	326.77	328.3	326.69	326.38	327.04	325.81	325.88	327.2	328.41	327.11	326.49	325.07	328.37	326.55	328.1	328.09	328.03	325.74	327.34	325.82	327.56
305.09	305.16	304.15	303.72	305.39	303.01	305.29	304.73	303.95	303.55	302.67	301.92	304.52	305.45	305.57	305.71	305.06	304.05	304.61	305.23	305.74	306.51	304.24	305.29	304.56	304.27	305.26	304.77	305.08	304.19	303.57	303.99	306.03	304.35	303.3	303.83	304.72	306.16	304.72	303.63	304.63	302.64	304.96	303.85	302.83	303.88	304.25	305.5	303.89	306.24
310.89	309.84	311.34	311.16	309.93	309.53	309.93	310.26	309.93	308.94	310.35	312.32	310.63	310.84	311.76	312.13	309.93	309.73	308.92	309.27	310.16	310.31	312.1	311.2	309.34	309.97	310.43	308.97	309.63	310.37	310.97	310.84	310.3	309.52	310.39	312.25	310.61	310.51	310.98	310.99	309.82	310.15	311.36	312.27	309.02	310.54	310.58	310.57	309.48	309.88
294.93	296.93	295.46	293.32	294.5	296.75	295.29	295.04	295.73	295.16	296.2	293.74	295.67	293.67	294.52	294.36	294.57	292.27	295.77	296.06	294.35	294.89	296.08	295.39	296.92	295.16	293.65	294.01	296.69	294.04	294.64	294.09	295.99	294.2	295.18	295.08	295.33	294.3	295.65	293.8	294.45	294.76	294.36	294.39	296.35	296.23	294.98	295.35	295.61	293.63
302.05	300.3	302.46	301	301.83	301.46	301.87	300.18	301.48	300.16	302.82	299.21	301.65	302.02	300.42	299.34	299.74	302.18	300.4	300.84	300.72	302.06	300.99	301.22	300.13	302.32	301.77	301.26	302.77	299.55	301.85	301.27	300.67	301.68	299.99	299.69	300.41	300.7	302.19	299.76	302.81	301.91	299.37	300.25	301.97	300.54	301.78	301.44	300.25	301.23
302.74	304.84	301.91	304.12	304.61	302.78	303.01	305.97	302.8	302.69	304.89	304.54	304.65	303.58	303.54	302.55	303.6	306.07	303.57	304.77	303.57	305.58	302.21	301.91	305.38	304.19	304.66	305.42	303.26	304.21	305.76	303.73	302.7	303.94	303.97	303.51	305.44	304.4	304	303.79	303.37	304.13	305.43	304.17	303.7	302.49	304.37	301.68	304.07	303.2
304.01	302.12	304.58	302.96	304.87	302.5	301.83	302.12	304.15	302.47	303.06	303.55	303.49	303.03	302.98	304.3	302.66	302.81	303.19	300.44	303.24	304.31	302.3	302.75	302.81	302.86	304.17	303.03	304	302.84	303.9	302.45	302.78	303.52	302.75	303.31	301.87	302.22	302.81	302.17	301.58	302.36	303.2	302.92	302.91	304.07	300.48	304.16	303.08	303.01
311.73	312.96	312.9	311.87	312.29	314.16	312.42	311.26	314.56	313.37	312.65	312	313.38	314.65	312.07	314.2	313.77	311.48	313.25	312.9	312.41	312.43	312.58	311.49	312.68	313.09	311.51	311.54	311.84	312.18	313.17	310.35	312.49	313.51	312.51	313.01	313.53	311.97	312.07	312.21	311.22	310.29	314.52	313.72	313.63	311.95	312.38	312.55	312.66	312.98
313.14	312.77	313.06	313.78	314.41	315.01	312.24	313.75	313.08	315.15	313.67	315.45	313.72	315.21	312.88	312.63	312.26	313.67	313.46	312.81	315.02	312.9	315.51	313.99	312.71	314.53	314.97	314.17	311.77	312.64	313.8	314.17	314.94	316.18	314.53	314.1	312.67	313.82	315.27	313.29	314.35	313.45	315.2	313.87	312.45	315.41	312.87	313.99	313.34	313.74
326.96	326.41	326.82	327.09	327.94	328.4	325.56	326.04	325.28	327.46	327.86	327.64	326.41	328.94	325	324.8	326.05	328.87	327.44	328.24	327.46	327.54	326.42	328.45	327.25	326.92	328.77	327.02	326.18	327.19	326.75	327	326.45	325.78	325.87	326.76	328.27	327.27	327.5	328.25	327.08	325.74	326.56	326.02	326.86	326.1	328.23	328.08	327.01	327.7
294.72	295.02	297.82	296.98	296.51	294.2	293.38	294.36	296.23	293.35	296.59	295.81	294.38	295.76	295.11	294.34	295.78	295.96	294.41	295.18	297.15	294.5	296.03	296.68	295.87	295.22	295.74	296.77	295.04	294.42	294.9	295.26	294.23	294.18	295.63	295.24	295.87	297.24	295.57	295.65	296.16	295.55	295.97	296.48	294.57	295.08	295.39	296.69	296.02	295.66
315.75	316.21	314.52	315.08	314.37	314.8	314.22	315.01	315.14	314.69	313.89	314.73	314.12	315.28	313.14	314.47	315.78	316.08	316.8	315.48	315.31	315.1	315.73	317.07	313.37	314.27	314.77	314.98	315.86	314.13	315.63	315.94	315.25	316.48	315.65	313.52	314.01	315.64	314	315.41	314.85	315.14	314.44	316.42	315.03	315.38	314.84	314.58	315.34	314.37
294.25	294.45	294.26	294.25	295.35	295.97	294.05	293.97	294.58	294.84	293.15	293.37	292.97	295.2	295.38	292.82	296.02	294.43	293.87	293.76	293.49	293.74	293.34	294.27	295	294.38	293.63	293.73	294.87	294.63	293.74	294.25	295.08	294.85	294.21	293.29	295.72	294.41	293.99	293.7	291.97	294.21	295.05	293.5	295.34	293.49	295.27	295.91	294.29	293.39
314.68	315.83	316.48	315.84	315.77	313.84	314.96	315.74	313.11	313.36	312.28	314.23	316.71	315.08	314.3	315.63	315.86	314.69	315.02	313.79	315.63	317.07	314.6	315.56	314.86	314.88	314.57	315.06	315.19	316.27	314.05	314.96	315.66	313.63	313.95	313.44	313.89	313.66	315.98	314.62	314.01	315.51	316.59	315	316.75	314.02	314.31	313.79	315.4	313.94
301.51	300.75	300.79	305.08	303.18	304.26	304.38	301.3	302.92	303.31	300.79	301.98	303.88	302.43	301.99	301.7	302.81	302.95	304.19	303.21	302.62	302.74	304.46	304.97	303.11	301.71	302.55	302.22	304.19	303.4	303.62	304.15	302.04	302.15	301.91	301.08	303.95	301.21	304.28	302.55	303.77	303.44	301.2	302.69	301.03	302.91	303.65	303.33	301.97	301.53
303.78	302.33	303.76	303.71	304.42	304.24	305.47	302.67	301.42	303.23	303.49	302.77	303.65	304.41	304.85	304.68	303.6	302.72	302.87	305.29	304.31	304.1	303.83	305.55	303.42	305.41	302.99	304.65	303.09	303.92	303.91	304.64	303.49	303.39	304.47	303.1	304.59	304.7	303.99	303.83	304.92	301.5	302.76	303.58	304.48	303.24	303.78	301.94	302.51	302.62
305.04	304.1	304.66	305.3	304.54	303.73	304.33	305.2	304.95	303.23	304.71	304.2	303.25	304.41	304.55	305.17	303.96	305.71	305.75	303.96	304.03	304.72	303.47	303.1	304.75	305.96	303.96	304.86	305.31	304.76	305.21	305.2	305.25	303.83	304.52	306.05	302.49	304.81	305.68	304.29	302.31	304.56	304.82	304.78	304.95	305.79	304.48	304.3	304.4	304.76
312.64	314.82	315.05	313.47	313.2	315.1	314.46	313.16	313.92	313.9	314.06	314.45	314.34	314.78	314.32	313.21	313.96	313.31	312.63	314.26	314.31	312.62	314.1	313.59	313.29	313.41	313.29	313.88	316.02	313.58	313.83	315.26	313.92	313.79	313.62	313.71	311.89	313.51	314.35	313.94	312.95	314.71	314.4	313.95	314.49	313.58	313.15	315.08	312.61	314.8
317.55	317.3	316.98	319.18	319.73	318.55	316.36	317.47	317.76	319.5	318.57	319.83	317.45	316.69	316.9	318.63	320.54	318.12	318.82	318.59	319.33	319.23	319.81	319.71	317.8	316.58	317.21	318.45	318.14	317.06	320.29	316.73	317.53	315.71	318.11	320.11	319.02	316.71	317.72	319.36	317.5	317.83	320.19	316.48	317.79	317.4	318.24	318.62	316.51	319.31
315.96	315.81	316.29	313.88	318.7	316.22	315.55	317.5	316.12	317.55	315.75	315.59	314.46	317.12	315.74	314.07	313.91	316.25	315.78	316.51	316.89	314.4	315.9	316.17	315.38	316.39	314.63	315.32	316.03	316.02	315	315.38	314.04	315.23	316.62	314.62	315.25	315.31	317.57	315.97	315.44	316	314.35	314.93	316.87	316.33	315.61	316.2	315.46	314.44
315.23	315.13	315.3	313.99	315.44	315.78	315.79	314.38	313.91	314.88	315.23	316.12	314.66	314.74	314.81	315.32	315.57	315.05	315.83	317.01	314.13	315.94	315.18	314.4	316.45	315.42	314.49	316.45	314.96	314.6	313.82	315.23	313.22	315.92	316.79	313.75	314.15	316.77	315.15	315.46	314.71	314.54	313.95	315.39	315.89	315.13	313.98	314.61	313.67	314.15
325.01	325.57	325.64	326.02	325.58	326.05	325.12	323.81	323.6	324.11	325.25	325.67	326.9	326.13	325.28	325.12	326.06	327.94	326	325.08	325.5	326.67	326.31	325.08	325.15	324.99	323.72	324.75	325.1	325.3	326.25	324.14	324.56	323.48	325.7	324.57	324.7	327.64	325.6	326.02	325.46	325.58	327.19	325.17	323.93	326.9	325	327.66	326.16	324.93
304.97	303.23	303.41	303.58	301.88	302.99	302.89	303.22	304.36	302.21	302.67	304.2	302.64	303.85	302.44	301.65	306.22	303.25	303.29	303.98	304.51	302.44	303.24	304.33	304.6	303.97	301.3	302.83	303.58	302.81	303.35	302.59	301.47	303	304.08	302.13	303.7	303.51	304.5	302.14	303.51	302.72	304.04	304.53	303.64	304.25	303.96	303.79	304.75	305.2
328.16	328.9	328.68	331.88	327.64	329.38	327.75	328.14	328.15	329.38	328.27	328.12	329.76	327.41	329.25	329.66	328.14	328.14	329.2	328.06	327.41	329.14	327.61	329.47	327.04	327.35	328.67	329.46	329.39	329.68	328.96	327.51	326.71	328.94	329.03	327.91	327.93	328.98	328.44	329.51	328.2	329.06	329.54	327.86	328.02	328.16	327.19	330.59	327.12	326.69
311.77	311.93	310.05	310.37	311.17	310.33	309.96	311.92	311.49	312.29	311.32	312.11	311.15	311.99	310.3	311.97	310.65	312.54	311.74	312.24	310.87	312.52	312.09	311.89	311.06	311.75	312.71	310.68	312.31	311.07	311.29	311.33	313.03	310	310.59	312.55	312.65	310.87	311.1	310.93	312.2	311.61	313.28	309.16	311.71	310.19	312.92	311.79	311.33	312.77
314.43	316.55	313.26	312.62	314.32	315.07	314.25	314.75	314.74	315.27	314.87	314.01	317.21	316.02	316.87	314.49	315.06	314.24	314.65	312.75	315.74	315.58	315.62	313.75	315.39	313.77	316.12	316.12	317.03	314.47	316.7	314.11	315.57	315.08	315.96	313.5	314.72	314.56	314.47	314.55	315.47	313.13	314.06	314.97	313.54	314.63	312.69	313.36	315.12	313.93
302.41	303.96	302.78	303.17	302.79	303.94	304.39	303.31	304.43	304.17	302.3	303.9	303.32	305.05	303.87	302.7	303.96	303.1	303.89	302.88	303.87	303.55	302.01	303.28	302.17	302.57	304.61	303.91	302.68	303.12	302.92	303.4	304.16	304.24	303.76	304.38	303.63	304.15	304.31	303.56	304.29	303.68	302.54	302.52	302.5	301.76	304.68	303.39	303.36	303.36
295.17	293.37	294.69	294.65	293.88	295.31	292.76	295.02	292.86	291.65	293.26	294.65	294.55	292.98	294.14	294.11	292.25	293.16	292.75	293.6	293.87	293.08	294.84	294.88	296.04	293.13	294.86	293.28	293.37	294.4	293.14	293.22	291.71	294.5	294.6	294.5	293.26	293.84	293.97	294.63	293.03	294.07	292.7	294.36	293.97	293.08	295.9	295.29	293.8	295.67
314.75	314.45	313.06	312.35	312.73	315.45	312.61	312.71	312.97	314.71	313.69	313.8	313.16	312	315.66	312.81	314.34	314.12	314.04	314.62	312.74	313.67	313.15	314.65	313.47	313.89	313.21	312.57	315.2	314.93	314.25	314.82	314.54	313.1	313.54	313.68	314.44	313.97	312.79	313.73	313.3	312.1	315.56	314.02	313.05	313.71	314.47	313.94	314.52	315.13
295.79	293.56	294.58	293.68	294.13	294.77	293.47	293.12	296.69	294.74	294.62	295.3	295.28	295.74	296.12	295.82	296.18	295.86	296.83	293.39	293.99	294.47	294.9	295.35	294.29	294.09	293.17	296.76	296.16	294.29	295.29	294.12	294.15	293.52	293.42	293.21	294.02	297.9	294.28	294.44	294.74	295.46	295.74	294.47	294.96	295.83	293.68	293.86	296.06	293.11
324.77	324.78	324.96	324.42	323.6	324.07	324.76	325	323.87	324.52	324.48	325.22	324.58	325.05	323.9	325.19	324.14	326.05	324.58	323.69	325.56	325.38	323.54	324.45	326	325.32	324.24	324.78	324.38	325.08	323.47	324.39	325.78	323.76	323.17	325.16	324.83	324.34	325.33	327.39	326.47	324.8	324.53	325.71	325.16	324.71	324.29	325.19	325.36	323.47
312.72	312.69	313.96	314.08	315.34	316.34	314.02	312.26	314.67	316.6	313.79	313.69	314.4	314.77	313.4	313.52	314.34	315.15	314.3	314.07	313.56	314.32	314.12	314.28	314.06	315.42	313.84	312.25	313.09	316.06	315.44	315.35	313.76	313.34	313.33	314.91	312.75	315.12	312.29	313.26	311.83	316.29	313.56	314.23	314.88	313.87	312.53	313.87	314.51	312.57
313.11	313.7	313.24	313.83	312.21	312.64	314.03	312.71	314.11	313.57	315.07	315.18	313.57	314.46	314.17	313.23	313.76	312.98	313.85	313.67	313.95	312.31	314.1	314.83	314.17	316.25	315.08	315.99	313.8	314.62	313.86	313.62	312.46	314.2	314.64	312.51	314.95	313.72	314.58	313.73	313.86	314.1	313.56	314	314.26	312.22	314.58	314.4	313.06	313.65
293.29	296.38	295.03	296.35	293.65	293.82	295.64	294.68	296.61	293.96	295.26	295.55	297.12	296.09	296.46	294.79	295.14	294.29	296.08	291.79	294.64	296.28	296	295.29	294.8	295.1	294.97	294.41	296.73	293.27	296.17	295.93	295.85	295.02	295.79	295.39	295.05	294.15	296.04	296.74	294.02	293.52	296.7	295.43	294.59	294.05	294.29	294.31	296.13	295.7
294.76	295.46	298.76	297.46	296.19	297.86	295.05	298.06	294.2	297.29	297.83	296.73	298.08	295.33	295.54	298.81	296.79	297.55	295.01	297.15	296.59	297.63	297.13	297.37	296.95	297.18	295.1	296.74	297.72	297.43	297.26	297.15	297.03	297.48	297.49	298.06	297.26	297.6	296.15	296.36	295.78	294.61	295.94	297.85	296.47	295.15	295.94	296.69	295.98	296.97
319.38	319.3	321.25	320.15	318.26	317.28	319.85	320.57	319.52	320.17	319.9	318.79	320.36	320.21	317.87	317.01	319.1	321.13	319.17	319.64	319.62	318.83	320.69	318.81	318.48	320.45	320.85	319.28	318.31	318.03	318.84	320.1	317.75	318.18	318.78	319.25	320.56	319.09	318.12	317.16	320.29	318.57	318.64	317.78	318.65	319.77	318.72	321.21	320.06	319.09
316.18	317.46	315.61	318.04	318.03	317.85	316.89	317.9	316.52	317.85	316.41	316.25	318.17	317.29	317	316.17	317.76	316.16	316.78	316.35	317.74	316.65	317.69	319.12	316.55	317.03	318.77	317.79	318.31	318.84	317.54	318.69	318.19	318.46	316.81	316.31	319.46	317.56	318.02	317.34	317.31	318.39	316.51	317.39	317.27	316.66	316.56	317.32	317.91	318.08
304.04	302.65	303.75	304.81	303.61	302.95	304.18	305.8	303.62	304.01	303.64	304.5	305.71	303.75	303.74	305.33	306.18	304.61	303.67	305.5	305.67	304.33	305.14	304.02	304.11	303.68	305.19	306.84	303.39	304.26	305.77	304.56	303.88	303.76	305.05	303.45	304.25	304.85	305.16	304.62	303.85	305.31	303.07	306.12	305.27	303.44	306.25	305.19	303.13	304.16
314.86	315.2	314.69	314.05	316.19	314.95	314.31	314.04	313.51	315.81	316.17	313.83	314.46	314.46	314.37	315.88	315.11	313.02	316.17	314.16	314.51	315.45	315.95	315.35	316.78	313.93	315.41	316.1	316	314.73	314.04	314.36	315.61	315.06	316.4	315.01	315.17	315.92	315.62	314.91	314.62	313.9	315.02	313.54	315.33	313.97	315.7	315.84	315.9	314.52
314.53	315.92	314.31	313.58	314.44	316.06	315.17	316.08	313.31	314.28	314.25	315.75	313.9	314.28	315.01	315.16	313.28	312.91	312.95	315.9	315.23	313.61	315.48	315.47	316.22	317.29	314.43	315.02	315.46	315.65	314.64	313.79	313.44	315.21	315.88	315.85	314.83	316.28	315.32	313.29	314.54	315.61	314.1	315.14	315.49	314.97	316.3	315.27	315.01	314.64
307.15	306.86	307.4	308.4	308.51	307.19	307.41	305.42	307.58	307.14	306.27	306.42	306.19	306.44	307.98	307.31	309.04	307.02	307.95	307.99	308.4	307.34	307.25	306.55	307.26	307.73	308.89	308.4	307.77	306.28	307.54	305.84	306.29	307.33	309.17	307.88	307.51	308.64	308.48	307.08	306.47	308.76	307.67	309.19	306.72	307.86	307.56	306.38	305.97	305.7
311.81	312.15	311.44	311.84	312.97	311.19	312.49	309.95	311.67	311.6	311.01	312.64	311.43	310.19	311.8	310.68	311.48	312.16	312.18	311	312.84	310.4	310.56	313.17	313.22	311.7	311.5	312.97	312.8	308.53	311.46	311.28	309.69	313.65	311.39	311.52	312.88	310.3	311.03	313.37	310.14	311.89	311.84	310.49	311.31	310.53	312.12	310.32	312.76	309.37
327.23	327.81	328.56	330.13	327.77	328.06	328.07	328.22	328.02	327.12	328.47	328.03	329.57	330.5	326.59	328.82	329.03	331.22	328.74	327.92	328.94	328.55	328.78	327.04	328.87	330.07	331.66	328.16	328.55	328.57	329.88	329.35	330.22	327.5	329.79	328.14	330.06	328.59	328.54	328.57	330.68	327.85	328.74	329.73	329.77	328.81	328.34	329.46	325.99	328.42
307.28	305.87	308.36	307.17	306.46	306.15	305.25	306.33	305.01	305.46	308.78	308.02	304.99	305.34	305.71	307.49	307.96	307.43	306.98	306.52	306.85	305.92	307.45	307.01	305.3	307.35	306.6	306.71	305.61	305.28	305.04	306.84	305.37	305.92	304.84	305.48	306.82	305.88	305.39	306.54	305.52	306.44	304.98	305.7	306.26	306.78	305.66	305.35	306.78	304.77
300.36	301.16	300.5	299.7	301.48	301.58	300.66	301.73	301.86	302.01	299.17	300.01	302.57	302.56	300.12	300.8	300.52	299.95	300.76	301.1	300.65	301.06	301.17	301.05	301.6	302.12	301.07	300.33	300.96	301	301.16	300.61	300.89	298.82	300.28	302.03	300.4	301.51	300.3	300.61	301.09	301.55	300.45	302.05	300.53	298.88	301.18	301.68	302.53	301.25
293.24	296.11	294.39	295.58	294.15	294.48	295.12	295.37	296.03	292.9	293.81	295.26	293.73	295.56	295.94	295.03	294.09	295.57	294.64	297.34	295.25	295.22	294.45	296.16	295.96	294.23	293.76	294.62	294.57	295.31	294.29	294.9	294.39	295.97	295	294.01	296.59	293.22	295.83	296.06	294.2	293.86	295.13	292.55	294.36	293.23	294.07	295.56	296.15	292.31
308.55	308.02	308.17	309.46	308.88	307.24	309.09	308.23	309.06	308.28	309.27	308.93	308.6	308.66	307.98	309.23	309.25	308.57	310.42	309.56	307.8	308.66	310.19	306.2	310.59	310.11	309.33	309.21	309.05	309.27	311.11	309.66	308.74	310.3	308.44	309.33	310.01	308.46	308.48	306.99	310.37	307.09	309.3	310.67	309.54	308.51	310.15	307.11	309.65	308.74
306.43	305.28	305.6	305.98	306.84	307.05	305.62	306.9	308.11	306.23	306.53	306.32	308.63	306.02	305.91	305.47	308.43	308.39	304.03	305.27	306.01	307.55	308.5	308.24	306.76	306.96	309.54	305.8	306.81	306.9	305.47	305.97	305.61	306.57	305.95	307.81	306.89	307.54	308.23	307.7	304.44	306.31	306.04	305.93	306.58	306.55	305.45	304.7	306.9	307.27
306.24	304.82	305.54	305.85	305.18	306.08	304.73	304.09	305.54	305.02	304.88	303.56	305.45	304.21	304.31	304.59	306.1	306.54	305.56	305.15	304.19	305.36	305.69	305.56	304.04	304.61	305.27	305.45	304.41	306.24	304.75	304.68	305.18	304.19	304.45	304.99	304.26	304.71	304.59	304.87	305.8	306.13	307.27	305.57	307.35	304.63	304.98	305.08	302.78	304.87
306.29	307.93	303.86	306.14	305.73	303.6	303.95	306.64	304.99	306.2	305.31	304.62	305.96	304.51	306.57	305.15	305.7	305.19	304.87	305.3	305.05	306.59	303.18	306.62	306.04	305.64	306.92	304.29	303.19	304.84	305.24	303.75	303.24	302.6	305.4	305.35	306.09	305.4	304.74	305.63	304.13	305.16	303.71	304.41	304.73	306.28	304.3	305.73	304.52	303.87
317.47	318.51	316.63	315.87	317.66	316.68	318.66	316.71	318.05	316.15	315.98	317.92	316.8	317.13	316.91	316.61	317.37	318.85	316.74	315.54	317.09	318.09	316.08	316.05	317.19	316.85	316.39	317.52	316.8	317.93	318.07	317.87	316.3	317.31	317.07	316.03	318.09	317.48	318.07	317.69	318.06	316.98	316.11	318.53	317.67	317.44	316.27	317.61	316.22	317.59
310.03	309.69	309.37	310.4	309.56	308.21	310.26	307.71	307.85	308.61	308.29	307.49	308.66	309.79	308.61	308.08	308.97	310.16	309.13	309.35	308.03	309.19	308.63	307.98	306.09	308.7	308.66	309.64	310.37	308.33	308.07	309.07	311.26	307.61	307.52	308.05	308.86	306.87	308.47	307.45	309.42	308.83	308.48	309.65	307.96	309.6	309.49	308.32	308.72	308.28
306	308.24	307.91	305.63	307.12	306.32	306.61	305.37	305.29	304.79	305.92	304.78	305.62	304.97	305.65	305.06	306.05	306.5	304.57	307.14	305.75	305.42	306.71	306.74	306.72	306.9	305.93	307.35	306.02	306.25	307.15	305.57	306.13	307.54	304.42	305.39	305.38	306.11	304.76	306.33	304.17	304.35	307.95	305.75	305.46	305.41	305.09	304.71	308.61	306.43
315.69	313.94	315.37	314.33	313.92	315.4	316.58	313.87	314.81	316.92	316.23	314.91	313.91	313.81	315.06	314.68	312.8	314.61	314.88	313.96	314.63	314.2	314.3	315.17	316.8	314.28	313.79	314.36	314.12	313.01	316.05	316.09	314.87	315.33	313.58	315.83	313.53	313.66	315.08	313.66	317.33	315.18	313.6	315.61	315.81	314.85	314.41	314.61	316.03	313.64
302.82	302.25	302.16	301.49	301.44	302.7	301.01	304.3	301.63	304.66	304.59	305.45	303.46	303.92	301.07	302.61	304.28	303.73	303.48	304.77	303.16	302.32	304.49	302.94	302.58	301.73	303.75	302.81	306.03	305.06	302.04	303.24	303.15	305.08	303.02	303.41	305.71	303.31	301.68	304.3	303.08	305.06	304.24	303.67	303.39	301.89	304.12	303.51	303.54	302.5
294.16	293.66	293.8	294.24	294.85	293.25	295.47	295.48	294.04	295.06	294.16	293.59	294.23	293.21	292.59	295.72	293.8	292.08	293.99	292.46	292.63	294.6	295.39	294.68	294.1	293.44	294.42	295.05	294.95	294.07	292.5	294.38	294.51	294.7	293.87	294.32	296.08	294.4	293.41	292.85	294.83	295.31	294.52	293.43	293.43	293.25	296.03	293.33	294.11	293.82
310.09	306.95	308.16	309.45	308.83	308.99	310.05	308.68	307.8	309.31	311.48	309.4	308.96	308	308.49	307.42	309.36	308.82	309.2	306.99	308.55	305.96	309.09	307.82	309.14	307.32	308.95	308.11	309.24	308.55	308.38	307.68	308.77	308.18	309.49	309.61	309.32	309.52	308.22	308.72	309.54	308.2	307.4	310.17	310.16	310.17	307.84	307.63	308.39	308.11
313.03	314.26	313.17	313.11	310.49	312.39	311.2	311.72	312.55	312.82	313.37	312.89	315.49	314.92	311.9	313.49	312.5	312.78	313.34	312.68	313.58	313.79	313.17	312.4	314.14	314.87	312.42	313.79	313.82	313.76	312.85	313.27	313.72	312.75	313	312.11	312.78	312.6	313.61	311.42	312.65	311.4	313.25	313.64	311.97	313.33	314.89	312.9	315.8	312.51
298.51	300.33	300.21	300.03	300.14	300.06	299.55	302.18	297.95	299.92	300.15	301.78	299.1	300.68	301.82	300.13	301.06	300.24	300.16	300.63	301.44	300.11	299.74	300.12	300.24	299.79	300.44	300.06	300.63	301.67	302	299.97	301.12	301.44	299.09	300.47	299.52	300.09	299.49	299.87	300.21	298.52	299.96	298.92	299.52	300.72	299.03	299.93	299.69	302.19
314.05	315.07	315.35	315.28	314.62	314.65	314.71	315.18	315.03	313.9	314.55	314.41	315.6	313.69	314.17	313.76	316.39	312.99	313.32	313.01	315.2	315.07	312.92	314.61	315.44	315.76	315.74	314.48	313.86	316.42	315.41	315.61	314.16	314.36	315.68	315.28	315.59	313.66	315.35	314.27	315.8	315.63	316.8	316.55	314.23	314.2	314.5	315.19	315.45	314.08
304.5	305.39	304.09	304.41	304.99	302.63	304.43	306.47	304.48	304.54	304.59	303.69	304.06	305	303.14	303.41	304.29	305.62	305.06	305.45	304.46	304.36	304.63	303.13	303.14	304.47	306.35	304.79	303.7	304.87	305.37	305.88	303.95	304.82	305.19	306.02	304.92	305.26	304.48	306.22	303.45	306.21	303.84	306.1	303.53	305.34	306.13	303.08	303.98	305.83
315.31	314.59	315	312.96	315.06	313.61	316.18	311.81	313.83	314.16	316.11	316.05	314.16	314.4	312.34	313.57	315.28	313.07	314.16	315.51	313.19	314.16	313.23	314.74	314.67	314.39	314.95	313.83	316.09	314.81	313.96	314.71	313.19	315	314.28	313.75	314.5	313.33	314.06	314.53	314.77	311.33	315.94	314.76	314.53	315.56	316.35	313.91	314.39	314.73
327.95	325.7	327.66	327.91	327.68	328.47	326.78	327.02	325.92	326	326.32	326.33	326.9	327.9	328.34	327.55	326.33	327.86	328.18	328.85	326.62	327.64	329.14	326.39	327.55	328.16	328.22	329.33	327.77	327.86	328.45	327.28	328.97	329.67	327.19	327.94	328.8	327.95	327.69	328.22	326.99	326.93	327.9	326.35	327.01	329.29	326.99	328.91	327.27	327.83
318.75	318.46	317.52	318.08	319.18	317.45	318.58	318.47	319.02	318.67	320.58	317.79	317.66	318.5	319.4	319.5	318.9	319.9	318.51	320.18	319.89	320.04	318.61	317.44	317.41	318.2	317.81	318.16	318.39	316.5	319.86	318.41	318.59	319.23	318.2	319.9	317.27	316.64	318.33	318.45	319.28	319	317.39	317.76	318.45	319.32	318.62	319.24	317.66	318.58
303.02	303.49	302.97	303.51	304.75	304.33	303.06	303.49	304.33	301.95	303.2	304.6	302.1	304.72	302.59	304.53	304.96	305.17	304.26	300.59	303.87	303.97	302.99	302.64	303.25	303.58	302.67	303.99	301.38	303.92	305.88	305.1	302.42	303.78	304.27	304.01	304.66	304.39	303.55	302.56	304.83	302.1	304.39	303	303.58	305.91	302.13	302	304.83	302.89
303.05	303.29	303.27	302.72	304.49	304.13	303.65	303.09	304.09	303.37	302.69	302.51	304.19	302.8	301.51	302.41	302.28	302.85	302.59	302.76	302.42	305.05	303.03	301.73	304.14	300.6	303.38	301.14	302.74	302.12	304.05	301.43	303	303.43	305.52	304.22	303.07	301.55	301.58	302.09	302.27	302.71	300	303.63	302.48	302.65	304.48	301.78	304.36	302.64
302.53	301.77	302.9	303.92	301.52	305	302.56	301.33	304.15	302.79	304.12	305.12	303.41	304.16	302.25	302.87	302.53	303.87	302.99	304.52	305.33	301.85	306.65	303.03	302.72	302.53	302.4	303.22	303.5	301.53	304.15	301.12	303.59	303.19	303.26	303.58	303.48	304.4	305.22	303.46	303.74	301.5	302.84	302.93	304.02	304.3	303.08	306.51	301.73	304.77
319.7	318.61	317.39	315.96	319.93	319.7	318.82	316.73	317.3	318.43	318.77	318.61	318.47	318.24	319.43	316.98	316.59	320.28	318.77	318.68	317.31	318.3	319.18	319.77	317.45	317.32	317.4	318.6	318.37	319.59	318.56	319.39	317.01	318.51	318.23	317.22	316.64	316.59	317.91	317.41	319.45	316.95	319.03	317.97	316.58	317.58	317.41	318.37	319.63	317.81
318.94	317.17	318.18	319.01	317.93	315.67	316.85	316.65	318.01	319.12	316.34	315.99	317.45	317.76	315.88	317.45	317.01	317.82	315.41	317.88	316.17	316.36	317.21	318.04	317.72	317.79	317.48	319.85	316.87	314.7	316.52	319.3	315.1	314.74	317.42	315.37	318.12	316.69	318.58	318.78	317.09	316.42	316.3	317.77	317.82	317.87	317.3	316.61	317.69	316.61
313.96	317.41	317.28	316.77	314.9	314.89	316.92	313.68	314.77	314.79	316.23	314.58	314.74	315.23	314.15	314.53	317.34	316.66	315.31	315.34	314.01	316.29	316.12	317.68	317.24	314.34	315.64	316.3	315.69	315.17	315.65	316.32	315.55	314.01	315.6	317.16	317.94	315.61	316.12	315.52	315.71	316.68	316.47	315.2	317.54	314.41	316.86	315.13	316.26	315.99
302.12	300.03	300.32	300.19	302	302.07	300.81	300.64	302.18	301.47	301.05	301.32	300.46	300.56	300.9	301	301.62	303.66	300.47	303.08	301.01	300.42	300.79	300.82	301.87	301.61	302.57	300.62	300.78	301.02	301.95	300.68	301.48	301.81	300.25	299.03	302.55	299.38	299.61	300.83	300.14	300.04	301.68	302.04	302.4	301.16	299.89	300.08	300.06	300.16
307.86	308.37	310.81	308.39	308.41	307.17	309.33	307.27	308.49	309.6	307.52	310.26	310.97	307.97	308.66	309.77	308.08	309.26	307.49	309.75	307.25	308.32	309.8	310.86	308.2	309.15	310.45	308.73	308.23	308.96	309	307.69	309.57	308.33	308.93	308.64	309.88	308.82	309.63	308.17	308.68	309.84	309.48	308.8	308.53	310.31	308.34	308.24	308.64	308.26
303.18	306.02	304.24	304.38	303.92	306.7	302.85	303.71	305.15	305.81	304	305	302.82	304.24	305.12	305.47	304.71	302.97	305.45	306.03	303.11	304.58	303.73	304.16	306.23	304.63	304.7	304.75	302.53	304.1	304.21	304.66	304.49	304.58	304.54	303.57	305.02	305.69	304.4	305.13	305.05	304.95	303.67	305.16	305.74	304.62	304.09	306.44	306.07	303.57
300.37	299.18	299.16	299.73	298.34	300.92	299.75	298.67	300	302.37	298.24	301.35	298.89	300.91	299.98	298.91	299.9	299.87	299.11	298.72	299.97	301.19	300.19	299.64	300.99	300.28	300.1	300.56	301.8	301.16	300.81	301.06	299.94	297.79	299.25	298.34	301.02	299.78	299.02	299.47	300.74	300.06	299.08	301.16	300.84	301.05	300.82	299.08	299.61	300.54
294.43	295.58	294.1	295.48	296.36	295.49	295.45	296.18	295.27	296.91	295.11	295.82	295.81	295.78	293.84	294.57	295.19	294.39	295.32	295.66	293.68	293.9	294.16	295.31	295.94	295.78	295.53	294.26	297.32	295.47	295	295.81	295.73	295.27	294.59	294.77	295.34	294.46	295.44	293.26	296.62	294.74	294.15	294.5	294.92	295.53	296.73	294.05	293.94	294.79
317.97	317.51	318.86	319.85	318.29	317.74	317.42	317.11	318.94	319.13	318.68	319.26	319.93	318.01	317.18	319.7	318.76	318.32	318.54	316.36	318.08	317.13	317.86	319.39	317.98	316.15	317.16	318.47	319.76	318.26	317.88	319.43	318.76	317.53	320.01	318.84	318.08	320.04	318.03	318.64	317.63	318.61	318.02	319.12	317.14	316.45	316.64	317.04	316.57	316.43
304.34	301.99	303.42	303.38	302.96	303.32	304.83	303.68	302.95	302.46	303.31	303.68	303.21	303.48	304.42	305.61	304.72	303.95	303.97	302.42	302.64	304.25	301.92	304.41	302.82	303.24	303.98	302.2	303.17	302.31	303.78	302.17	303.67	305.35	303.42	305.34	303.11	304.17	303.7	302.63	305.42	302.12	304.48	304.7	303.79	302.56	301.94	301.39	303.3	304.77
314.26	315.51	315.37	315.84	315.84	316.95	316.32	314.58	314.21	315.42	317.11	314.49	315.89	316.69	314.71	315.06	314.62	314.48	315.71	314.1	314.48	314.88	315.95	315.32	316.25	316.57	315.05	316.65	315.11	316.93	314.25	316.85	315.22	314.41	316.91	317.06	315.17	316.19	313.94	314.34	317.03	316.31	315.46	313.44	316.89	315.04	314.2	314.75	315.47	315.97
314.97	315.3	313.22	312.52	312.78	312.75	316.1	312.03	312.67	313.85	313.82	313.96	313.33	314.46	313	314.33	314.57	314.53	313.6	314.06	312.69	313.34	315.07	312.36	312.61	313.09	312.39	313.5	313.47	315.1	313.77	313.66	314.42	314.02	315.15	315.56	315.02	312.13	314.28	312.85	314.41	313.8	313.26	314.54	313.26	312.62	314.16	312.2	312.56	314.23
313.66	316.67	314.24	316.25	316.3	315.12	315.96	314.91	313.98	313.41	313.72	314.65	314.95	315.12	315.78	314.19	316.7	315.37	314.77	313.31	312.48	314.71	313.87	314.98	315.01	315.81	315.34	313.96	315.07	315.97	315.84	315.22	315.27	316.08	314.02	314.7	315.55	315.35	315.58	315.83	315.16	316.71	314.59	316.01	314.49	314.82	314.16	315.12	315.09	315.98
294.52	294.43	293.87	294.15	294.7	293.96	294.99	293.28	294.32	297.18	293.99	293.44	294.48	293.15	295.93	295.17	295.97	294.22	293.89	292.48	293.75	294.24	294	293.14	293.91	292.75	293.32	293.26	294.49	294.51	293.82	292.81	294.05	293.96	294.11	294.74	293.91	295.64	294.15	293.02	293.63	294.05	293	294.77	292.91	292.54	295.12	294.53	292.98	294.37
299.46	300.78	300.07	299.53	301.02	299.05	299.06	299.81	300.21	300.3	301.7	300.54	300.63	300.29	300.71	300.54	298.3	298.68	299.42	300.1	299.27	301.53	299.8	299.8	300.63	298.05	298.46	299	299.31	300.01	299.78	300.56	299.2	301.99	300.77	298.93	299.85	298.54	300.23	299.12	298.48	298.99	299.91	300.05	301.61	299.47	298.8	298.71	302.26	301.23
318.58	319.81	318.76	317.59	318.74	317.83	318.83	320.49	318.29	319.12	317.85	319.31	318.14	318.67	318.72	317.33	318.36	317.78	315.89	317.73	317.87	318.47	318.23	316.99	317.66	318.34	316.91	318.37	319.06	318.56	316.75	317.31	317.41	318.18	319.31	317.52	317.93	316.65	317.92	319.42	318.95	319.29	318.7	320.3	315.15	318.34	318.48	317.94	319.63	318.42
306.77	306.46	305.83	306.8	306.16	304.36	305.7	308.68	306.39	305.25	305.39	306.26	305.18	304.73	305.88	307.47	307.07	306.48	304.77	307.4	305.89	305.08	306.27	306.26	308.31	304.95	305.97	306.96	306.82	305.71	306.41	308.29	308.81	307.06	304.67	307.43	307.12	306.15	303.63	306.36	306.36	306.6	305.08	305.58	305.67	307.26	306.84	304.81	305.65	306.42
295.36	295.23	295.4	295.47	296.2	294.23	294.55	293.67	296.02	295.51	296.39	294.64	293.83	293.76	293.7	296.76	294.28	293.65	294.88	295.15	296.22	294.35	295.29	293.97	295.08	294.53	294.64	294.78	296.03	294.44	293.61	295.78	294.72	295.86	294.07	294.77	294.47	295.89	294.96	296.05	294.38	294.82	293.7	295.4	294.39	294.67	295.06	295.29	295.61	295.1
312.61	312.97	313.85	313.35	311.32	312.55	311.83	312.21	313.47	314.07	312.35	312.51	312.26	313.8	312.87	313.12	311.1	313.76	313.46	313.12	313.32	311.81	314.11	313.94	314.43	312.4	311.2	312.02	313.24	313.02	313.46	314.5	314.28	314.53	313.71	310.96	312.55	312.38	314.42	312.98	312.83	314.03	312.76	311.79	314.25	313.15	312.63	312.63	314.1	313.21
325.78	324.82	325.95	323.4	325.65	325.47	323.26	327.32	324.05	322.3	324.67	322.39	325.06	325.73	324.66	324.98	325.03	326.09	324.89	323.34	326.54	323.74	324.71	322.66	323.75	324.99	325.47	324.23	325.21	325.38	323.25	325.26	324.31	325.7	324.59	325.53	326.34	325.14	325.95	324.15	323.21	323.91	324.57	324.76	325.13	324.33	323.1	324.78	325.24	324.82
302.32	304.07	302.75	303.24	303.04	303.41	303.97	303.43	302.97	302.99	304.15	303.66	301.83	303.44	302.17	301.86	302.88	302.43	302.18	304.69	303.94	302	304.54	302.73	305.44	304.88	303.63	303.28	300.79	303.83	304.75	302.98	302.8	303.65	304.33	304.74	301.67	304.15	304.06	303.18	303.91	304.22	302.59	304.22	304.1	302.21	304.01	302.1	301.96	304.01
306.99	308.83	309.29	304.67	308.76	306.3	307.43	308.03	306.78	307.29	305.66	307.54	306.93	308.48	307.54	308.86	307.41	306.55	308.01	307.08	307.86	304.85	307.55	307.78	306.61	306.56	307.6	307.5	308.45	308.26	307.08	307.27	306.95	309.22	308.81	308.26	308.26	308.76	307.12	307.66	307.15	308.48	307.65	306.87	306.71	306.55	308.11	306.05	307.13	307.37
314.72	313.2	314.76	316.03	314.39	314.34	314.67	316.01	313.76	315.02	315.66	314.09	315.23	314.41	313.82	316.28	314.2	315.58	312.08	313.54	315.28	315.93	315.38	314.1	314.98	313.01	316.44	316.86	314.84	314.38	316.18	314.58	315.17	315.97	314.81	316.03	314.76	316.22	315.87	316.38	314.39	315.48	315.65	316.49	314.87	313.99	314.11	315.09	316.19	315.54
311.39	313.4	313.14	310.8	312.72	311.84	313.94	313.6	312.59	311.23	311.63	313.31	313.43	312.26	311.65	312.8	312.33	312.21	311.52	311.88	311	312.62	311.71	310.87	311.34	312.16	312.75	311.17	313.77	311.64	313.21	312.72	313.63	311.42	310.51	312.64	312.03	312.38	312.48	311.38	310.3	312.59	313.89	311.63	313.27	310.84	310.46	312.95	312.92	312.61
305.81	306.92	307.18	307.71	307.83	306.5	308.33	307.85	307.7	306.34	308.42	307.29	306.55	308.18	308.91	305.55	308.4	308.23	307.57	306.66	306.8	307.16	306.74	305.96	306.47	306.19	306.53	308.26	308.71	306.88	307.87	309.04	307.32	306.08	305.62	306.04	305.71	306.91	305.95	309.48	306.51	307.38	306.58	308.17	306.5	305.68	307.5	308.28	308.09	306.74
304.83	304.77	302.62	303.19	304.26	305.77	306.11	304.33	304.94	304	304.46	304.73	302.96	304.09	304.79	305.39	304.84	305.46	304.33	304.06	304.6	302.71	302.49	304.72	305.01	307.15	304.24	304.65	304.15	303.87	305.18	302.28	305.68	303.89	304.92	303.73	303.35	304.6	304.2	304.55	304.15	304.27	305.06	304.43	305.06	305.41	305.41	302.8	304.81	304.11
327.03	327.06	327.47	327.01	327.56	327.93	327.98	326.14	327.57	326.63	326.04	325.98	327.27	327.6	325.72	326.61	328.03	326.45	326.45	325.49	325.94	325.48	324.94	325.53	327.77	326.74	327.45	325.38	327.36	327.02	328.58	325.49	327.77	327.11	326.9	326.76	327.27	327.96	327.22	327.41	325.7	328.11	327.94	326.59	325.81	326.82	326.87	327.39	329.57	326.69
311.66	311.42	311.81	311.15	311.21	310.82	310.46	311.65	310.49	310.55	310.52	311.54	310.74	311.83	312.42	311.04	311.33	310.92	312.83	310.53	309.75	312.56	311.53	311.35	310	309.74	308.37	310.53	311.81	311.41	312.14	310.16	310.55	313.17	311.84	311.63	311.43	310.03	309.59	312.21	310.2	309.39	310.92	309.6	310.02	310.55	310.52	313.14	311.91	311.78
304.11	303.79	301.14	303.45	302.91	304.36	303.9	302.72	302.14	303.04	302.84	304.19	305.79	304	303.81	303.9	304.62	304.13	302.58	303.14	304.3	304.07	302.51	302.91	303.71	303.95	301.94	303.12	303.35	303.11	307.08	305.36	304.23	303.9	304.94	303.82	303.21	303.18	305.22	304.16	302.47	304.04	302.82	303.51	302.55	303.57	301.15	303.73	303.42	305.22
303.84	303.94	303.62	303.29	302.25	303.68	304.2	303.45	303.68	303.86	302.11	303.21	303.62	302.61	304.31	304.08	304.43	303.35	302.84	304.28	303.23	304.58	304.65	303	305.13	302.99	304.47	302.57	303.82	302.84	303.68	301.46	303.87	303.38	302.34	303.54	303.96	303.64	302.92	302.37	302.61	302.53	303.93	302.54	302.82	302.79	301.7	303.95	304.32	302.59
299.49	298.84	300.5	299.58	300.06	298.79	299.53	298.49	299.18	298.23	299.34	300.24	301.68	301.8	300.06	299.44	299.21	298.85	299.37	300.93	299.67	300.38	300.61	298.71	299.84	299.67	300.25	300.2	299.92	301.51	300.44	299.44	300.31	302.03	298.94	301	300.17	299.76	299.45	302.69	299.89	299.41	300.36	300.02	300.63	299.51	300.11	299.57	299.19	299.55
317.45	320.16	317.31	318.62	318.66	317.14	319.21	318.34	317.46	317.42	318.72	318.76	319.39	318.51	318.37	318.33	318.36	317.47	316.82	318.61	319.18	318.41	318.23	318.81	318.18	317.97	320.29	319.86	318.21	318.91	319.31	316.59	318.89	318.29	318.15	318.92	319.75	318.66	320.87	319.16	318.72	318.97	317.98	318.19	318.82	319.33	317.55	317.76	316.75	317.93
299.72	301.24	299.93	298.52	299.44	299.09	301.34	298.3	299.53	298.8	300.86	300.16	301.04	299.91	299.08	300.67	300.61	298.81	299.35	299.61	299.94	299.45	300.68	300.26	299.82	300.01	299.89	300.29	298.69	298.4	301.29	300.39	300.66	300.14	300.45	300.27	299.12	301.08	299.39	301.38	298.59	300.45	299.71	300.68	299.55	298.79	299.15	299.96	299.49	300.59
313	312.64	311.38	313.95	313.08	312.65	313.8	312.88	311.85	313.26	312.75	313.9	312.19	312.69	315.93	315.31	311.72	313.36	312.72	314.76	311.38	313.07	312.63	314.23	312	312.67	312.78	313.07	312.86	313.54	314.16	312.9	312.87	312.7	313.26	313.18	312.99	313.17	312.42	314.65	312.77	313.09	312.23	313.58	314.44	314.95	314.7	313.77	311.94	314.08
313.44	314.94	314.89	315.13	315.22	315.9	314.44	316.69	314.19	316.09	314.41	315.23	315.55	315.76	315.59	316.44	314.69	313.92	313.47	314.43	316.06	315.16	313.15	313.59	315.19	315.72	315.72	316.25	315.91	315.02	314.69	315.63	316.97	314.17	314.34	315.17	313.75	315.32	315.92	314.75	314.26	314.65	315.34	313.91	314.86	313.69	313.74	316.07	314.99	315.22
308.28	306.27	306.9	307.72	307.08	307.95	308.39	307.45	307.92	307.11	307.26	307.79	306.46	306.53	306.32	304.54	306.2	306.94	306.79	309.66	305.7	308.07	307.44	308.2	307.58	306.13	305.81	306.06	306.94	307.09	306.15	306.54	307.33	307.21	308.37	306.21	307.2	305.65	307.91	306.86	305.69	307.86	305.68	306.44	305.79	307.34	306.47	306.42	307.73	306.26
303.47	307.9	306.29	305.36	305.73	304.94	303.45	305.16	305.27	305.25	305.54	306.31	305.42	304.67	305.82	306.1	304.09	305.34	304.8	305.83	305.65	304.16	305.08	306.27	305.23	307.11	306	303.67	305.11	306.62	305.51	306.98	304.95	304.75	304.65	305.09	306.62	303.99	305.43	304.1	305.86	304.28	304.59	305.81	307.29	302.66	304.98	305.43	305.46	306.66
314.53	311.91	312.27	313.51	312.48	311.32	312.89	310.94	313.05	312.61	313.62	312.83	312.73	311.68	312.53	313.88	312.57	313.06	312.4	313.17	312.56	312.53	310.62	312.55	314.34	314.93	312.95	312.16	313.35	312.73	312.53	312.91	312.75	313.3	311.85	310.03	312.8	314.05	313.16	312.65	311.63	311.46	310.31	313.67	313.69	311.68	312.64	311.48	313.55	314.55
318.06	316.06	316.13	315.09	316.5	316.84	315.35	317.08	314.96	317.18	315.35	315.41	315.74	315.57	316.57	313.74	315.09	315.13	315.28	315.95	315.44	315.22	317.84	317.51	314.94	316.55	315.33	316.19	316.77	315.87	316.21	315.94	315.38	315.02	317.78	317.39	316.66	314.81	314.49	316.39	315.96	316.57	316.58	315.24	317.35	316.99	317.06	315.95	314.85	315.3
313.9	312.5	313.47	313.42	313.98	313.73	313.64	314.26	314.39	314.91	315.42	314.49	314.65	314.19	313.17	313.19	314.4	313.57	314.03	313.92	314.08	312.49	314.12	313.26	314.72	313.81	310.8	313.51	316.48	314.97	313.03	313.91	315.19	314.22	312.66	314.21	313.93	315.53	315.61	314.65	312.49	314.7	314.23	312.08	314.02	313.79	313.94	314.67	315.63	314.99
317.49	317.86	315.75	318.66	317.43	317.24	317.55	318.04	316.58	318.22	314.97	318.6	317.71	316.89	316.92	317.1	318.36	317.8	317.93	318.6	316.92	317.7	316.39	315.95	316.97	315.72	317.19	316.58	317.74	317.53	318.5	317.51	317.11	317.41	317.96	317	318.13	316.75	315.89	317.2	318.11	317.91	317.45	316.18	318.71	315.46	317.62	319.94	315.46	315.89
303.8	302.39	303.87	302.78	303.65	304.01	304.23	303.49	302.97	304.75	304.04	303.14	302.9	301.06	304.01	303.73	303.79	302.1	302.66	302.11	304.73	302.13	303.36	303.87	303.21	305.07	302.27	303.5	301.55	302.84	302.94	305.78	302.64	302.61	302.5	303.49	304.69	303.45	303.24	303.41	302.81	302.29	304.53	302.66	302.61	301.79	304.22	302.5	301.94	302.6
311.54	311.49	312.62	311.16	313.38	312.22	312.56	313.16	313.08	311.16	312.23	310.85	311.79	312.47	312.84	311.91	310	311.25	311.61	310.89	312.38	311.27	313.34	312.51	312.17	311.93	312.94	312.17	312.27	312.62	309.75	312.82	312.13	312.92	312.51	313.18	312.25	312.2	313.38	311.44	311.03	310.76	312.34	312.18	311.64	312.83	312.04	312.81	313.63	312.48
319.51	318.07	318	321.3	317.76	317.98	319.21	318.95	318.78	317.42	318.72	316.28	319.29	318.45	316.82	320.27	317.35	320.57	317.26	317.35	318.14	317.33	316.62	317.64	319.86	318.48	318.89	317.65	317.66	316.71	316.8	319.21	318.6	316.35	317.89	318.6	316.79	320.06	317.15	317.63	319.61	318.18	317.83	316.83	318.28	319	319.56	317.48	318.34	317.79
315.85	314.25	313.38	313.19	311.52	314.53	313.36	314.5	313.76	316.44	314.8	314.64	314.72	313.05	315.22	314.78	312.89	313.78	313.57	313.18	315.65	313.72	312.95	314.69	314.5	314.7	313.52	314.97	314.97	312.92	313.59	313.85	312.13	314.34	312.45	312.49	314.41	314.52	313.72	314.66	315.12	315.53	314.68	315.35	313.86	313.84	313.67	315.92	313.01	313.15
314.28	313.35	316.07	312.94	314.91	314.05	312.89	313.64	313.81	313.97	313.55	314.17	314.81	313.01	312.92	313.82	314.88	313.85	312.97	314.42	313.85	314.49	312.55	313.61	313.43	314.44	314.26	312.71	315.31	312.11	313.87	313.62	315.16	314.89	313.9	315.15	315.1	314	313.51	313.73	313.74	314	314.18	313.73	313.68	313.05	313.39	313.83	311.23	316.72
306.44	306.45	305.92	306.78	306.22	307.01	306.07	306.76	306.5	306.63	306.01	307.45	306.5	306.39	306.13	305.83	306.06	307.76	305.56	306.3	307.24	306.48	307.28	306.14	304.72	307.33	304.76	306.61	306.13	306.33	307.06	304.89	306.85	306.02	305.53	307.04	306	304.17	304.93	306.01	305.27	306.83	306.49	306.32	306.32	305.09	306.1	307.07	306.73	307.19
305.46	305.15	305.13	303.55	304.68	305.76	303.16	305.64	302.96	303.6	305.69	305.45	303.81	302.88	306.94	303.01	305.51	303.93	304.2	303.44	305.42	304.4	306.64	305.4	302.89	304.26	306.9	305.74	304.93	304.06	306.33	306.43	305.69	306.49	303.11	305.24	305.25	306.12	306.38	305	303.53	304.27	304.41	304.68	304.42	304.72	304.85	302.98	305.4	303.75
325.02	325.32	324.59	325.66	322.37	323.32	325.06	324.42	325	323.39	324.62	325.21	324.93	324.04	324.3	325.62	324.65	325.54	325.67	325.73	324.93	324.91	323.83	322.26	324.04	324.74	325.05	324.31	325.05	324.36	325.58	322.97	324.21	325.5	325.17	323.76	323.75	324.21	325.52	325.42	324.5	324.28	326.66	324.73	325.2	325.34	325.11	326.06	323.99	325.49
303.53	304.11	304.72	302.98	303.79	305.32	304.07	304.1	306.16	304.48	303.72	302.25	303.41	304.23	305.35	305.08	303.28	304.91	304.59	303.01	303.5	303.26	303.15	302.8	304.99	304.51	305.79	302.48	303.96	302.05	302.94	304.49	303	305.82	301.61	302.29	305.26	301.22	304.67	303.66	302.99	302.36	304.01	302.62	304.07	302.39	301.87	304.4	303.28	304.02
315.9	315.5	314.35	314.5	316.3	313.31	314.12	315.02	315.04	315.41	315.9	316.26	315.31	314.51	314.41	315.08	316.28	314.9	314.27	315.11	316.78	316.27	314.54	314.56	315.14	315.6	315.05	315.02	314.71	315.16	315.66	315.64	316.53	315.78	313.09	314.83	314.74	315.52	314.7	314.88	313.05	316.12	316.65	313.3	313.56	313.79	314.39	314.88	313.9	316.02
317.74	315.32	315.87	314.67	314.37	315.51	315.4	316.99	314.79	316.44	315.35	317.32	314.41	315.53	315.04	316.32	316.93	314.93	315.42	316.37	314.54	315.38	315.85	315.81	315.36	317.56	316.36	317.74	315.09	316.56	316.69	314.92	316.36	317.18	316.32	315.08	314.88	315.63	314.85	315.45	316.99	315.84	314.92	314.99	316.53	314.72	315.3	315.17	315.02	315.59
311.69	311.16	311.21	310.25	311.03	312.26	313.1	311.44	312.14	311.63	311.49	310.52	310.13	311.4	311.51	309.25	313.04	311.28	311.16	315.49	309.99	311.49	311.72	310.07	311.96	310.74	312.1	311.38	311.51	311.63	311.19	311.27	311.24	310.27	312.52	311.65	311.66	311.36	310.43	309.82	311.62	312.79	311.99	312.02	311.42	312.22	311.26	311.63	310.77	311.77
326.98	326.1	326.83	327.57	328.78	327.54	326.42	327.85	328.42	327.5	329.03	327.76	327.01	325.91	329.17	327.26	327.82	329.62	326.86	329.9	328.79	327.06	328.36	327.14	326.06	328.06	327.68	328.56	327.08	328.28	327.69	327.19	327.46	327.65	326	327.7	326.7	328.92	326.89	329.13	327.56	328.31	329.36	328.58	328.19	327.26	327.23	327.86	327.83	328.43
317.73	316.67	316.22	318.75	316.75	316.22	318.55	317.25	316.26	316.63	317.6	315.15	317.94	316.06	317.26	318.31	316.28	317.91	315.47	317.78	318.31	316.54	318.52	315.52	318.18	316.73	318.57	317.51	318	315.42	316.79	317.71	318.24	315.9	316.56	315.71	316.84	318.08	316.01	316.95	317.69	318.18	315.21	317.72	317.12	316.88	316.45	318.56	316.31	317.25
326.19	325.47	328.77	326.23	328.76	326.92	327.29	327.28	326.24	328.17	327.25	326.75	328.41	328	326.21	327.76	328.07	328.03	327.99	325.75	328.13	326.08	325.57	326.38	327.81	326.27	328.01	327.17	327.28	327.71	326.95	327.39	327.77	326.08	325.6	327.9	327.97	326.14	327.69	326.7	327.4	327.11	326.62	327.54	326.93	328.2	326.23	326.98	327.58	326.98
317.69	318.51	316.57	318.06	318.06	318.04	317.75	316.72	319.63	317.11	317.95	319.07	319.15	317.85	317.65	317.56	318.64	319.54	318.68	317.6	318.31	318.11	317	317.84	316.53	318.85	317.38	317.14	319.46	318.89	317.12	318.8	317.83	318.98	316.76	318.39	317.62	318.02	317.29	318.62	318.55	317.97	317.5	319.19	318.15	317.23	318.02	319.74	318.34	317.02
301.88	302.76	303.85	301.97	302.35	303.92	302.77	302.76	304.51	302.09	304.01	303.87	302.74	305.4	303.06	303.68	302.44	303.68	304.12	305.12	303.66	302.58	304.79	302.73	303.32	304.02	303.74	304.83	301.42	302.62	302.75	302.77	304.78	305.41	302.57	304.28	302.26	303.58	302.55	302.65	302.45	304.31	304.57	303.51	303.11	303.44	303.92	303.15	304.53	301.91
300.54	300.74	298.97	301.47	299.72	301.57	302.92	301.89	300.12	301.36	301.74	299.98	299.93	300.88	301.48	300.77	300.77	302.2	301.52	300.45	301.44	301.54	300.6	301.21	300.37	300.78	302.21	302.3	300.6	302.25	301.16	301.94	301.2	300.3	299.64	300.24	301.89	301.4	300.26	300.68	302.11	301	301.33	300.65	301.01	301.25	301.17	301.09	300.92	301.81
315.51	314.92	318.09	315.75	316.82	316.21	315.99	315.54	316.78	314.55	316.12	317.3	318.43	314.59	316.63	315.9	317.06	315.95	314.72	313.76	316.6	315.45	315.13	315.5	315.98	314.44	315.74	314.88	315.36	316.5	313.95	314.41	317.07	316.44	315.26	315.97	317.41	316.81	315.26	315.96	314.63	314.49	317.14	314.76	316.96	314.32	316.79	316.28	316.63	315.9
317.81	318.81	320.03	319.88	317.39	317.43	317.44	317.97	316.95	316.93	318.14	317.41	317.43	317.18	317.68	318.18	318.61	317.18	316.5	318.21	316.08	316.29	317.82	318.68	320.05	318.34	318.92	317.4	318.42	317.75	315.79	318.79	318.58	316.53	316.93	316.29	317.63	319.07	319.07	318.01	318.56	317.48	317.67	315.79	317.21	317.83	318.12	318.08	320.02	318.2
314.53	314.54	312.67	314.87	315.42	315.04	313.14	313.94	313.24	313.75	314.29	315.45	314.67	314.81	313.71	315.16	314.83	315.39	315.23	315.86	314.37	315.85	315.64	315.97	314.66	316.22	315.36	315.11	313.97	315.5	316.46	314.57	314.55	315.15	313.88	315.24	315.38	314.83	315.65	316.55	313.39	313.33	316.09	315.19	315.66	314.48	313.75	314.35	313.62	312.76
303.32	305	303.87	304.44	304.45	303.74	303.4	304.57	306.13	307.36	304.32	304.13	303.07	303.64	306.19	304.32	304.07	305.74	306.28	304.46	300.59	305.25	303.52	304.52	303.77	304.94	304.43	305.93	305.21	304.31	303.79	303.48	303.75	304.38	306.81	305.59	305.06	304.39	303.48	304.35	304.66	304.37	304.81	304.3	304.57	303.62	304.25	303.35	304.37	304.45
293.61	294.46	292.21	293.43	294.01	292.51	293.05	295.16	294.59	295.06	295.01	292.71	294.64	293.57	294.34	296.64	292.04	293.63	294.24	293.53	294.63	294.95	293.95	293.67	294.41	293.44	294.68	294.53	293.88	292.55	293.91	294.28	294.62	296.1	291.79	294.7	293.16	294.56	293.32	293.21	294.67	295.19	294.83	294.76	295.25	292.52	294.3	294.55	294	293.37
294.88	292.38	295.12	294.44	294.17	295.65	294.24	294.13	295.28	296.11	295.1	296.88	294.39	294.46	295.49	296.32	295.27	296.69	295.29	295.02	296.33	293.66	295.56	296.71	294.14	295.43	295.25	296.05	295.5	294.42	294.64	295.32	295.01	297.67	294.01	295.09	294.2	294.97	295.81	293.95	294.07	294.09	294.91	294.71	294.86	294.19	295.71	296.19	296.12	294.61
302.56	303.28	301.7	302.49	302.48	302.31	302.69	303.15	303.07	302.49	303.55	303.23	302.82	303.57	303.36	302.47	302.7	304.16	303.96	304.89	303.25	302.01	302.74	300.33	302.95	301.09	304.13	303.4	303.11	303.48	302.32	303.18	303.54	303.66	303.47	304.05	302.67	302.75	301.66	302.67	305.24	303.25	301.36	303.31	303.36	303.15	303.02	302.68	302.05	304.59
312.16	311.8	314.88	313.15	313.51	312.17	312.72	311.2	311.99	310.83	311.82	312.66	313.17	312.98	311.93	313.09	310.66	311.93	313.16	313.15	313.73	312	312	311.73	312.36	313.42	312.21	310.3	312.71	311.59	312.68	311.8	313.58	311.38	312	311.9	312.74	313.75	312.89	312.97	313.04	313.06	311.77	312.56	309.97	311.39	311.21	311.47	311.2	312.71
303.12	301.93	301.97	302.37	303.66	302.11	300.71	302.46	301.67	301.42	302.15	301.57	302.23	300.73	303.3	301.29	302.3	302.03	301.77	301.5	303.32	299.85	301.51	302.56	304.13	301.76	303.21	301.77	303.23	303.56	302.55	303.07	302.89	303.37	301.2	303.06	301.29	302.7	301.24	303.08	302.7	302.19	300.72	302.98	303.95	301.86	302.23	302.35	302.11	303.45
305.58	306.3	306.46	306.75	307.48	306.05	307.42	306.22	304.6	304.91	306.28	305.02	306.11	305.5	306.84	307.48	305.1	303.44	305.61	306.34	306.45	306.43	306.82	306.69	305.44	304.71	305.1	306.09	305.41	306.32	306.44	306.2	307.43	305.85	306.02	306.3	305.88	306.12	308.39	305.52	306.68	307.23	304.23	303.83	306.15	305.5	305.27	306.09	304.52	304.46
308.8	309.23	307.63	309.02	307.97	310.24	307.83	307.52	307.02	308.96	309.08	307.27	307.73	308.52	308.33	308.52	309.14	308.48	308.32	306.64	307.84	306.06	308.21	308.74	307.21	309.23	309.47	307.98	309.16	306.25	310.22	307.76	310.42	309.15	308.44	307.4	307.77	309.2	310.02	307.55	311.14	307.29	308.74	308.32	309.75	309.51	307.36	309.6	308.9	308.79
293.96	295.82	295.75	295.67	294.36	296.64	294.37	294.44	293.24	295.44	297.06	296.18	294.28	295.75	293.51	297.28	295.41	293.73	294.1	294.05	294.44	294.63	296.55	295.43	295.62	294.08	295.54	294.04	295.57	294.34	295.42	295.81	295.08	294.39	295.18	295.07	295.7	293.63	294.2	295.24	293.65	294.05	297.2	295.29	295.28	294.31	295.05	294.8	296.35	297.87
320.99	319.55	319.14	317.26	319.92	318.54	319.69	320.46	319.72	319.97	319.57	319.65	318.27	318.6	319.4	318.96	316.29	319.25	319.27	319.77	318.84	319.07	318.83	319.05	319.83	318.33	321.1	319.06	319.36	319.43	320.53	320.39	318.51	319.06	319.72	318.98	318.56	319.97	320.48	319.71	319.97	318.39	319.41	319.74	319.57	319.04	319.41	319	319.61	318.92
304.64	304.57	302.57	304.14	302.92	304.94	305.28	302.84	303.68	305.78	303.8	305.11	303.88	304.17	303.26	304.17	305.52	304.98	305.05	304.27	305.79	303.33	303.36	306.24	301.87	304.59	305.06	305.07	302.32	303.08	305.62	304.94	303.66	303.4	305.11	302.13	302.91	304.08	303.75	304.54	304.11	304.41	303.89	305.52	305.06	301.98	304.66	307.13	302.63	303.13
300.31	299.75	300.97	300.68	300.76	299.41	300.76	300.92	299.97	298.96	300.43	301.59	301.27	300.16	299.87	302.33	299.98	299.55	299.09	300.57	301.36	301.78	301.59	299.94	301.29	301.95	301.46	301.55	299.16	302.37	299.73	301.86	301.65	300.76	300.1	299.77	301.44	299.92	301.25	300.54	300.98	301.43	301.81	301.13	301.98	302.66	300.8	302.58	300.45	302.59
303.25	301.4	303.96	303.71	302.95	303.86	304.92	302.85	303.22	303.66	302.61	304.15	303.76	302.98	303.09	304.57	303.71	303.49	302.86	304.22	303.97	303.36	303.84	303.51	303.91	300.85	304.07	302.26	304.58	303.24	301.3	304.67	302.82	303.32	301.85	303.13	301.65	304.37	303.08	302.6	301.77	303.72	302.54	304.51	302.88	301.78	301.94	303.32	303.22	304.73
314.81	313.9	315.71	313.95	313.88	314.7	316.34	316.15	315.6	315.93	315.5	315.05	315.77	318.49	315.03	317.07	315.89	317.12	314.86	316.53	317.24	314.16	315.66	316.13	315.52	317.6	314.6	316.41	315.84	315.48	314.79	315.11	314.97	317.3	316.15	317.64	316.63	315.33	314.34	314.89	314.72	315.52	315.77	316.09	315.25	315.88	316.13	313.86	316	315.56
310.02	309.7	310.94	311.02	310.96	308.36	311.09	310.24	312.69	308.11	309.2	310.22	308.25	309.68	311.67	309.76	307.23	310.13	312.71	310.68	308.1	311.16	309.14	309.37	310.95	310.53	310.41	309.55	309.56	308.42	309.81	311.06	310	308.61	310.33	309.6	308.66	310.96	310.53	310.8	309.18	308.98	310.08	308.64	308.63	310.58	309.38	309.48	309.86	309.69
320.57	319.18	319.25	320.34	318.77	317.82	318.11	319.04	317.1	319.27	319.62	318.53	318.73	318.15	319.85	318.61	317.56	319.27	318.78	318.5	316.14	318.3	318	319.32	318.62	318.18	319.38	319.15	321.04	318.39	318.18	319.3	319.8	320.05	317.75	319.42	319.2	317.97	320.35	320.55	318.9	317.41	318.17	319.04	317.79	319.15	319.33	318.16	317.25	318.9
314.55	314.78	317.42	313.11	314	313.82	315.68	314.98	314.92	315.07	316.01	315.51	314.93	315.39	312.39	314.04	316.42	312.9	313.97	314.1	316.92	314.75	315.92	314.28	316.13	316.94	315.19	315.61	314.95	316.13	313.84	315.3	314.49	314.37	313.88	314.88	313.57	314.22	315.3	314.81	315.81	314.43	314.15	315.58	315.5	314.58	314.02	313.36	314.75	316.42
303.84	305.45	305.09	303.75	304.61	305.29	304.44	306.97	302.77	303.56	304.92	306.25	305.71	304.98	302.92	304.34	303.54	305.88	304.73	304.6	303.93	303.89	302.45	304.52	303.02	304.24	305.18	303.58	303.49	304.3	302.75	303.91	302.89	304.33	304.07	303.82	304.48	303.87	303.44	303.27	305.47	305.39	306.1	303.37	303.56	302.43	303.26	305.19	303.68	303.71
313.55	315.04	315.53	312.97	314.42	315.16	316.09	316.68	313.67	316.11	313.14	314.39	314.89	314.75	316.1	315.74	315.86	314.29	313.74	312.64	314.97	314.3	314.73	316.73	314.83	314.48	313.94	314.03	315.52	312.27	314.78	313.87	313.56	314.98	314.39	313.75	313.65	313.63	312.41	315.56	316.27	315.36	314.56	313.77	315.99	312.73	313.81	312.21	315.46	314.11
304.05	303.12	304.74	303.42	301.85	303.48	303.09	302.61	303.42	302.67	303.6	301.21	302.35	303.24	303.39	303.34	301.98	303.27	303.45	301.52	302.82	303.67	301.72	304.17	303.31	302.57	305.06	302.1	303.81	301.97	302.24	303.06	302.02	302.3	301.8	303.72	303.66	301.71	303.86	304.52	303.23	302.9	302.91	303.47	303.73	302.84	304.54	303.5	303.64	303.47
300.25	301.53	302.47	301.87	300.3	300.87	301.25	300.62	301.27	298.6	300.13	301.03	300.05	301.74	301.39	300.38	300.98	301.9	302.01	300.91	299.43	300.16	300.58	301.03	301.21	300.49	300.29	300.71	300.14	302.55	298.94	301.64	303.22	299.32	301.35	300.32	301.3	302.32	302.92	301.55	303.01	300.8	300.69	301.53	301.37	301.44	301.92	301.28	301.36	300.59
314.56	312.56	311.73	313.66	312.4	313.68	313.62	310.97	312.72	312.23	312.24	313.36	313.12	313.21	313.62	315.12	314.86	313.17	313.03	313.87	310.97	312.99	312.34	310.65	313.23	313.77	313.45	312.35	313.51	312.7	312.48	312.09	312.82	313.54	315.11	313.46	311.36	311.72	313.05	313.5	312.38	311.25	312.1	312.67	312.29	313.43	311.96	312.51	311.66	313.43
303.51	304.02	303.98	302.62	303.9	303.86	301.9	303.47	303.45	301.85	303.8	303.9	305.64	301.26	303.35	301.4	304.25	303.38	303.03	302.91	303.02	303.39	302.56	300.85	302.34	303.19	303.49	304.41	303.98	303.29	303.43	302.73	303.46	301.81	303.07	303.76	304.87	303.37	303.66	303.63	301.94	304.2	302.76	303.06	301.52	303.56	302.6	303.22	302.09	304.27
319.03	320.07	319.49	318.16	320.32	321.09	320.18	319.49	319.04	318.04	319.26	319.53	318.88	318.66	317.9	319.39	320.28	319.02	319.75	320.72	320.38	319.79	319.08	318.87	320.04	320.14	319.26	318.22	318.67	320.71	319.27	317.71	319.09	320.07	317.16	318.71	320.98	320.67	319.24	317.93	320.33	318.46	319.28	319.35	316.54	318.21	319.97	319.76	319.84	320.17
305.2	304.67	304.03	302.92	304.65	302.55	303.79	302.33	302.39	303.14	303.08	304.61	302.71	302.96	302.5	303.56	302.2	304.67	304.89	302.42	303.49	303.08	304.55	304.08	303.84	304.1	304.48	303.4	301.89	303.15	302.66	303.5	303.27	302.75	303.71	301.25	301.45	302.83	302.32	304.95	302.4	304.06	302.03	304.79	303.25	304.9	302.52	304.52	304.28	301.85
304.44	304.22	303.62	303.16	304.09	303.85	304.43	304.12	305.13	302.54	303.06	303.86	303.91	303.82	305.01	303.5	301.54	304.52	304.89	306.14	303.68	301.81	305.16	303.9	303.84	305.2	304.04	304.35	303.09	304.85	305.04	305.14	304.42	303.75	305.33	305.56	304.3	301.23	305.5	304.31	303.48	304.42	304.34	305.05	305.52	304.83	304.66	303.31	304.46	306.42
304.54	302.73	303.68	304.66	301.75	302.58	303.07	301.95	301.82	302.94	304.26	302.68	302.35	304.34	303.11	304.85	303.88	300.66	305.25	304.06	305.2	302.43	303.33	304.95	303.48	303.77	304.64	302.8	303.32	303.86	304.82	303.55	303.62	303.84	302.14	301.68	303.58	303.41	304.09	303.73	304.21	303.34	302.66	301.73	303.99	301.7	304.84	304.23	303.47	303.11
318.06	318.36	317.5	317.68	317.93	319.67	317.36	318.08	316.57	317.58	317.12	319.2	321.16	316.22	318.02	318.01	317.86	317.84	318.03	316.7	317.59	318.16	317.98	319.32	317.92	316.2	318.85	318.36	319.03	317.7	318.74	316.93	317.2	315.98	317.65	318.43	319	317.91	318.2	317.15	318.05	318.98	318.59	320.32	317.64	317.83	318.07	318.95	318.54	318.81
316.37	315.43	316.57	315.68	315.61	314.97	314.06	316.87	316.51	316.05	315.51	315.23	317.75	316.3	315.49	316.66	318.33	317.4	315.56	315.19	316.15	315.95	316.38	313.99	314.58	315.75	316.12	315.5	314.46	317.55	317.53	316.27	314.44	314.63	315.44	316.63	314.88	315.29	313.62	316.52	315.39	315.87	314.62	316.11	313.96	317.42	315.81	315.35	315.09	315.79
304.37	302.93	304.62	303.78	304	304.7	302.62	305.25	304.96	302.99	302.4	301.68	304.47	304.01	305.81	302.68	302.57	301.49	303.69	303.11	302.64	303.97	302.96	304.93	303.94	303.1	302.52	302.86	302.63	303.61	305.1	302.99	303.58	304.14	303.72	304.88	303.51	302.06	302.22	304.15	302.01	301.63	303.26	305.14	303.66	304.25	302.73	305.85	305.11	303.9
308.02	309.73	307.4	309.9	311.25	311.02	309.3	306.39	309	307.81	306.52	310.13	309.02	307.93	310.18	308.83	309.9	308.9	309.39	310.54	308.31	309.96	308.25	307.61	310.42	309.93	307.24	309.23	309.44	309.45	308.68	308.81	308.08	308.9	310.24	310.42	308.72	310.12	307.44	309.43	310.94	309.26	309.48	308.94	306.61	309.08	309.37	308.59	308.37	307.73
319.11	318.75	319.29	319.15	318.32	320.79	319.39	317.93	319.77	319.45	319.07	317.74	319.61	321.46	318.61	318.55	319.13	318.86	317.41	319.78	318.42	319.97	319.74	319.21	319.33	320.66	319.97	318.85	318.41	319.83	319.39	318.66	320.3	317.84	320.2	318.85	317.67	321.6	320.17	319.81	318.16	319.34	317.57	320.82	318.73	320.42	318.55	319.75	320.04	316.8
311.59	315.33	311.51	313.84	314.43	313.94	313.63	311.02	315.61	314.54	314.02	312.67	315.06	315.37	314.42	315.07	313.97	313.44	313.31	313.34	315.31	315.36	312.42	312.62	313.27	313.72	312.16	313.17	313.89	313.78	313.62	312.85	314.41	312.98	313.62	313.61	313.44	314.21	312.99	313.52	314.18	313.35	312.04	314.11	315.69	313.28	312.51	312.14	312.34	313.08
307.08	306.97	303.67	306.16	307.95	306.93	307.2	307.58	308	305.7	307.84	306.42	305.9	306.75	307.5	306.5	306.02	306.62	308.72	308.01	306.97	306.78	307.16	306.13	306.01	307.35	307.92	307.74	305.92	307.39	304.84	306.73	307.47	304.99	308.48	305.14	306.78	307.05	304.82	306.67	306.63	309.07	306.42	306.43	306.76	306.74	305.99	307.1	306.43	308.34
308.14	306.12	306.81	308.04	306.71	305.43	305.92	305.97	307.31	305.18	307.26	305.55	307.4	310.22	304.79	307.68	306.35	305	305.11	305.39	305.54	305.19	304.87	305.04	306.35	307.06	305.66	307.67	307.87	307.68	306.97	305.24	306.3	304.34	305.01	307	306.6	307.74	305.92	306.41	306.75	307.44	306.6	307.28	306.49	306.4	305.68	307.27	306.81	308.07
316.13	315.41	314.23	314.33	314.53	313.54	314.63	315.47	316.63	314.72	315.05	314.8	315.03	313.58	316.5	313.76	315	314.41	315.18	314.6	312.04	315.51	313.41	315.91	315.91	315.22	316.32	314	314.68	315.88	316.55	316.35	314.18	314.24	314.2	314.32	314.65	316.58	314.1	315.15	316.46	313.85	315.08	313.13	314.69	313.92	311.6	315.16	314.8	314.04
302.1	304.21	302.76	302.96	304.3	302.61	304.7	301.97	303.65	304.44	303.03	303.21	303.05	305.41	302.99	304.54	302.36	304.9	304.29	304.31	303.48	302.33	303.5	304.84	303.05	303.75	302.66	303.39	303.4	302.21	302.64	303.09	302.65	305.37	302.49	303.29	304.88	303.07	302.9	304.92	303.56	302.82	301.28	304.98	303.3	304.2	302.3	302.48	303.03	304.23
314.95	314.74	316.29	313.72	315.19	315.16	315.78	314.38	316	314.2	315.06	316.03	313.53	315.92	313.96	313.08	316.34	316.06	315	315.43	314.86	313.5	313.99	313.75	316.16	313.73	315.3	313.96	315.21	314.56	313.3	315.18	315.15	314.62	313.57	315.32	315.47	313.75	312.75	314.37	313.62	315.83	315.44	314.68	315.44	315.29	315.05	314.42	314.84	316.7
328.17	329.98	329.19	328.19	329.57	329.51	328.1	328.57	327.85	328	327.11	329.39	328.66	328.88	329.48	330.46	328.51	326.67	327.94	328	326.41	327.15	328.92	329.22	328.75	328.47	329.75	328.8	329.99	329.19	329.59	327.52	327.55	328.31	328.39	329.19	328.84	327.66	328.07	328.16	328.98	328.24	328.42	327.6	329.36	329.24	328.04	330.88	329.05	327.75
304.11	302.4	302.34	304.82	303.66	304.07	302.96	304.09	302.65	303.02	302.13	303.7	302.9	304.33	303.19	303.51	305.29	304.59	303.35	303.31	301.88	301.43	302.9	302.85	302.69	304.79	303.03	304.8	303.79	304.07	301.9	303.77	301.14	303.02	303.11	304.85	303.8	302.54	303.11	303.07	302.56	303.77	304.07	302.54	302.48	301.15	305.29	300.94	304.82	303.05
310.84	310.64	311.01	310.48	312.3	309.82	310.11	309.68	311.15	311.33	311.5	309.92	309	310.07	310.44	309.47	310.35	312.32	309.98	310.66	311.74	311.2	310.76	310.7	311.12	310.86	310.62	309.2	309.87	311.32	312.11	312.05	311.17	312.81	311.18	310.18	310.95	311.97	312.36	311.49	309.84	312.96	312.9	311.85	311.48	311.33	310.09	308.52	310.35	309.48
325.7	327.76	328.62	328.55	328.03	327.06	328.24	327.83	326.99	328.12	328.14	328.39	327.28	327.82	328.47	327.59	327.1	328.71	328.13	326.62	327.29	328.65	328.35	327.82	327.9	326.07	328.05	327.28	326.7	328.32	328.02	329.39	328.15	328.78	326.2	327.54	326.76	327.41	328.04	329.57	327.8	329.32	327.34	328.25	326.95	327.77	328.21	326.25	327.08	328.41
313.05	313.3	314.03	311.99	315.01	314.98	313.21	313.47	312.52	312.38	312.96	313.84	311.86	312.98	312.75	313.78	311.09	313.65	314.32	313.33	314.5	312.11	313.22	314.07	313.3	312.97	312.63	312.14	312.13	313.88	310.75	312.82	314.09	314.47	314.24	312.84	314.12	313.71	310.82	314.33	312.49	310.89	314.76	313.24	313.93	313.34	314.34	311.95	315.09	313.2
318.11	316.79	316.04	317.44	318.07	316.84	315.99	315.08	318.07	317.15	317.3	316.71	315.9	317.58	317.43	318.13	317.97	316.67	315.78	319.56	316.39	317.9	318.01	317.13	317.79	318.04	317.2	318.08	315.68	317.11	319.78	316.24	317.19	315.97	316.22	318.08	317.22	317.72	316.33	317.63	317.65	316.2	318.52	319.05	318.63	315.34	318.8	316.35	316.36	317.69
310.54	311.38	311.81	310	308.89	311.97	312.2	310.64	311.64	312.39	312.73	312.18	310.44	310.11	311.01	312.18	310.94	309.98	310.31	312.11	310.43	312.66	310.49	310.04	310.83	310.1	311.86	312.41	310.03	310.8	311.75	309.89	312.6	311.66	310.18	312.65	311.94	311.03	312.48	311.14	313.01	310.42	312.45	310.89	309.25	311.04	312.58	310.01	310.56	308.67
324.97	325.92	325.41	325.57	326.13	324.83	326.78	325.91	325.89	324.72	325.73	325.58	325	326.31	324.11	324.55	324.38	325.89	326.15	324.09	326.46	326.29	326.8	325.98	326.49	326.62	324.38	326.46	325.37	323.51	323.87	326.09	324.71	324.44	326.88	325.85	324.06	325.5	326.33	325.64	324.82	325.51	324.8	326.54	324.08	325.5	327.16	326.95	325.34	324.67
304.26	302.42	302.78	304	302.19	303.97	304.63	303.33	303.41	302.83	303.21	305.3	301.72	303.96	304.99	304.06	303.08	303.6	304.03	302.44	302.31	303.31	303.69	303.23	303.76	302.66	302.19	303.29	303.25	303.51	306.02	304.86	302.6	301.48	303.1	303.39	303.37	304.36	303.76	301.45	305.33	303.38	303.99	304.01	304.57	303.6	301.58	304.54	303.19	305.21
309.94	310.83	310.76	310.14	312.2	311.39	311.41	310.48	311.26	311.44	311.57	309.3	310.27	312.14	308.02	310.6	308.31	311.65	312.3	309.61	310.78	309.82	310.31	310.55	311.96	310.04	310.27	311.2	310.84	310.98	309.43	312.06	310.21	311.18	310.57	310.21	311.13	309.89	311.57	311.57	311.71	311.34	310.8	311.32	310.16	310.26	309.73	309.71	311.71	310.69
301.83	301.13	303.51	303.01	302.32	303.75	301.06	301.22	301.84	302.73	302.7	302.86	301.96	303.45	301.38	301.54	304.77	302.48	301.96	303.59	301.08	303.15	303.34	302.2	302.71	303.58	303.24	303.77	302.91	303.61	303.44	302.18	303.1	303.47	301.78	301.91	302.78	301.79	304	301.6	302.06	301.38	303.65	301.61	302.82	303.13	302.78	303.76	303	303.34
317.16	316.62	316.66	318.36	316.65	315.74	317.59	316.52	317.62	317.95	318.85	318.06	316.39	317.2	315.89	316.23	317.34	317.09	317.59	316.21	317.63	317.9	317.34	317.98	314.88	316.29	317.56	319.2	317.6	314.89	316.96	317.85	318.21	316.97	320.18	314.91	317.54	317.97	317.46	318.84	316.73	317.63	318.26	317.01	317.06	318	316.88	317.46	316.98	317.9
323.75	325.12	325.39	324.63	325.73	327.04	324.8	325.88	325.93	325.39	324.37	325.86	326.62	325	323.3	325.73	324.72	325	324.19	326.33	324.72	326.84	324.99	325.09	326.88	323.66	325.15	326.57	324.12	324.92	322.67	326.08	325.2	323.78	325.77	326.03	323.9	324.31	325.17	324.66	325.96	325.25	324.34	325.2	325.46	323.29	325.98	326.66	325.73	326.29
327.57	328.36	327.52	328.65	326.69	329.49	329.28	328.33	328.32	328.24	329	328.45	330.08	328.8	327.74	328.5	329.26	327.85	328.79	328.71	326.8	329.37	329.13	328.79	329.19	329.89	328.98	328.05	327.43	328.39	329.41	330.88	329.64	327.46	328.23	328.76	326.84	329.96	328.38	329.53	329.16	328.73	328.07	328.6	329.17	328.51	328.41	329.1	328.29	330
296.26	296.32	296.83	297.91	296.76	297.35	299.01	297.35	298.36	295.34	297.85	297.71	298.22	295.88	297.18	296.32	296.69	298.55	296.45	297.8	296.99	297.35	296.97	297.46	296.96	294.92	296.68	297.59	296.23	298.03	298.38	298.04	297.39	297.41	296.22	297.43	296.76	298.01	296.96	296.5	296.76	297.6	296.06	295.48	296.39	297.27	297.44	296.67	299.07	296.03
309.72	310.63	309.07	310.71	310.14	310.15	310.78	310.84	311.51	310.71	311.32	309.4	312.06	311.16	308.92	311.61	313.14	310.13	310.87	309.51	310.47	310.82	309.62	310.88	309.58	310.51	311.65	311.4	310.46	310.16	310.84	309.59	310.79	310.51	309.11	312.09	309.94	310.21	310.9	311.14	312.82	311.91	310.86	311.56	311.24	311.07	311.09	311.24	311.65	312.45
317.53	317.34	317.73	316.46	318.39	315.83	317.92	315.68	318.79	318.14	315.66	317.75	316.93	316.35	315.5	317.62	316.07	315.85	315.97	316.97	317.65	315.88	315.75	316	316.25	315.91	315.72	317.19	314.99	316.44	316.21	316.81	315.02	316.09	314.86	316.46	316.26	315.48	316.71	315.21	314.88	318.22	316.79	317.41	317.05	317.36	318.91	317.2	315.64	317.34
313.18	315.34	315.06	313.25	313.01	312.92	313.26	313.55	313.01	315.25	313.56	314.39	315.86	313.42	313.88	315.38	312.55	312.55	314.79	313.01	310.92	315.66	315.47	314.11	313.34	313.45	314.53	313.45	314.8	314.2	313.13	313.31	314.17	314.56	312.11	313.73	314	312.66	314.64	315.75	315.9	315.79	313.96	314.04	314.32	311.85	313.3	312.54	313.57	313.16
305.2	302.61	304.32	304.87	304.01	302.2	303.13	302.34	304.67	303.09	303.8	303.86	304.14	303.54	303.69	301.4	302.23	303.81	303.14	304.97	302.92	304.73	301.95	303.2	304.68	304.37	301.55	302.94	302.33	304.21	303.63	303.4	302.33	302.83	303.26	302.26	304.02	302.72	303.36	302.02	302.38	303.31	303.3	303.27	301.85	304.39	302.55	304.73	301.91	304.27
296.16	297.17	296.58	299.2	296.84	296.28	296.99	296.84	297.61	294.55	297.21	297.53	297.18	295.91	296.32	296.04	295.93	298.14	297.56	297.2	296.47	297.46	298.31	297.18	296.88	297.31	297.42	298.68	296.87	297.11	298.17	299.51	295.14	297.5	294.94	296.65	296.21	296.93	297.66	297.14	295.9	296.15	296.44	295.95	298.03	295.5	295.94	297.91	295.58	297.46
313.15	312.7	314.35	313	314.46	312.81	312.81	312.8	315.03	311.36	311.17	312.64	313.03	313.09	313.05	312.83	313.49	315.71	313.86	311.99	312.41	312.18	311.81	314.44	313.68	312.49	312.27	313.86	312.09	310.7	312.88	313.26	313.56	312.03	313.65	315.06	313.07	314.96	313.49	313.17	314.18	313.28	313.05	312.53	313.22	313.25	314.12	313.12	312.86	312.23
303.07	304.21	303.74	302.62	303.11	303.84	303.41	301.46	302.98	303.88	303.32	304.11	303.01	303.08	304.78	304.05	304.48	304.26	303.16	303.28	303.83	302.24	304.44	304.14	302.57	301.7	304.59	302.11	303.22	302.38	304.02	303.61	304.24	305.55	305.33	303.52	302.2	304.12	303.67	306.16	303.36	303.63	304.37	303.85	303.44	304.3	301.16	304.8	302.51	303.71
322.73	325.33	324.16	323.07	324.64	326.14	323.84	326.58	322.95	325.46	324.74	321.66	324.64	325.22	322.93	325.59	322.9	323.7	325.63	324.91	324.7	323.9	325.09	325.23	324.7	324.32	324.41	324.45	324.99	325.1	326.05	325.06	323.97	325.1	323.64	325.34	323.18	326.19	325.52	323.25	324.07	325.34	324.73	325.3	325.86	325.11	325.84	324.4	323.75	325.03
308.33	306.49	307.03	305.42	307.47	309.57	306.5	308.48	306.14	306.51	309.83	307.07	308.62	306.78	305.01	308.88	306.46	307.12	307.29	308.39	307.84	308.42	307.31	305.21	308.45	309.65	307.49	309.46	306.73	305.67	308.32	308.89	305.74	306.91	306.85	307.73	308.49	307.45	308.03	307.83	305.83	306.74	308.17	308.92	305.57	306.28	307.47	307.61	306.48	306.75
303	301.93	300.61	299.71	302.76	304.59	304.35	301.03	303.24	302.63	302.61	302.41	303.21	301.97	303.87	302.51	302.26	303.79	302.81	303.91	303.11	302.43	302.01	300.35	302.32	304.26	303.15	303.52	303.18	304.14	302.58	301.46	304.63	302.72	303.44	301.72	302.75	299.54	302.3	302.42	304.53	303.82	300.64	303.99	301.47	301.28	302.08	304.33	301.03	301.12
317.49	318.83	319.18	317.24	319.55	317.6	318.21	318.36	318.38	316.58	318.47	320.5	319.89	318.48	317.92	318.53	319.16	318.63	317.16	318.4	318.65	317.97	318.46	317.5	318.88	319.19	321.49	319.41	317.55	317.68	317.7	318.5	319.9	318.49	317.16	318.53	318.06	318.82	317.98	316.56	318.19	319.21	317.29	317.01	319.12	319.55	318.78	317.44	319.81	319.64
297.16	298.2	296.39	296.54	297.21	296.98	296.78	296.21	296.79	298.31	296.15	298.37	296.79	296.28	297.68	297.81	297.01	297.14	296.31	298.62	299.2	298.46	297.88	296.85	297.05	294.34	297.11	296.25	296.89	296.21	298.73	297.34	297.82	295.54	296.9	297.97	296.68	295.37	297.73	297.28	296.08	299.34	296.83	297.58	297.78	297.89	296.83	298.31	296.83	297.77
327.01	328.54	327.68	329.5	328.88	330.92	326.83	327.38	330.32	328.46	328.43	327.05	327.92	328.69	329.32	328.93	327.3	328.84	329.04	329.76	328.71	328.69	328.65	329.43	328.48	327.1	329.11	326.54	329.57	328.36	327.6	329.27	327.77	329.25	329.96	328.85	329.17	328.8	329.85	327.11	329.64	328.95	327.59	329.34	328.6	327.57	329.8	329.82	327.54	328.5
313.27	312.17	310.56	311.21	308.74	313.23	310.41	311.18	310.84	310.48	311.66	309.71	310.82	310.22	310.73	311.11	310.5	312.19	309.95	309.64	310.18	310.07	310.36	308.65	312.23	309.43	311.03	309.57	308.96	309.95	310.53	311.2	311.61	312.46	312.42	309.89	310.37	308.97	308.28	311.01	311.2	311.63	309.46	310.89	311.57	308.89	310.32	310.92	309.82	310.17
304.69	302.35	303.11	303.66	304.02	304.05	304.05	302.1	303.71	303.92	303.11	303.82	303.94	303.73	303.85	304.41	303.41	304.13	302.99	303.14	301.82	303.76	303.6	302.84	302.37	304.51	304.56	303.14	303.74	301.98	302.34	302.98	305.21	304.33	301.33	303.52	303.49	302.55	302.36	304.48	304.67	304.16	305.97	304.41	303.87	303.55	302.96	303.62	302.58	302.21
304.61	305.09	304.64	305.2	305.77	303.31	305.34	304.53	304.13	304.5	303.65	304.73	304.3	305.29	304.27	306.12	303.36	306.79	304.64	306.32	302.59	304.72	306.49	306.26	304.58	304.54	305.13	303.8	306.64	305.32	305.76	304.43	303.36	302.44	302.99	303.94	305.47	304.13	303.73	304.77	307.11	304.2	304.7	304.79	304.83	305.12	304.84	305.23	305.1	302.76
314.43	312.19	313.93	311.16	311.34	312.46	311.67	313.26	310.95	310.41	312.32	313.85	313.21	312.91	312.21	313.38	312.09	312.62	313.3	313.78	311.21	311.79	311.8	310.41	313.16	311.88	311.98	312.68	310.49	311.59	311.83	313.34	311.89	311.42	311.71	311.92	314.43	311.39	311.11	313.34	312.55	312.29	311.33	311.98	311.08	313.11	311.76	311.81	310.93	313.17
303.26	301.97	302.4	303.67	302.8	303.7	302.44	303.15	302.31	303.08	301.47	298.71	301.06	300.99	303.53	303.97	302.36	301.9	303.87	302.18	301.75	302.95	301.37	301.53	302.26	304.57	303.01	302.55	302.91	302.84	301.1	300.47	301.95	302.86	302.54	301.45	301.8	301.65	301.79	301.4	304.42	303.01	304.85	302.42	302.59	301.28	302.64	301.73	302.32	300.76
304.78	306.37	303.81	302.72	303.26	304.48	305.52	302.86	302.5	304.22	303.76	303.79	304.34	304.94	305.46	304.14	303.71	304.2	304.21	303.73	305.37	303.55	304.23	304.85	304.02	304.55	303.91	303.84	304.09	304.44	303.53	305.6	304.58	304.33	305.24	303.11	304.95	304.43	305.41	303.14	304.46	303.68	304.2	304.33	305.76	303.85	306.23	303.38	303.94	303.8
297.46	297.73	296.46	296.89	296.33	296.44	297.67	298.06	297.07	295.14	297.62	295.33	296.54	296.27	299.4	297.85	295.57	295.29	296.04	297.16	297.1	297.1	298.76	294.91	296.19	296.37	296.34	298.13	296.63	296.13	297.94	296.51	296.85	296.63	296.07	297.13	296.1	296.6	296.32	295.59	297.18	297.64	297.33	295.68	296.18	298.09	297.36	298.55	296.06	296.03
301.13	300.2	301.17	298.98	299.88	301.77	300.1	300.61	301.75	302.79	299.72	301.18	298.95	300.2	299.1	299.36	299.22	298.74	300.43	299.22	299.59	299.34	298.43	301.06	298.78	299.86	301.84	298.98	299.9	299.14	300.72	300.49	301.67	299.34	298.29	300.77	299.97	299.8	300.11	299.76	300.45	301.53	301.12	298.92	299.49	298.01	300.58	300	299.79	299.98
325.08	324.42	323.73	326.59	325.25	327.18	323.88	322.47	324.61	325.59	324.25	325.08	324.12	325.49	323.94	324.64	325.19	324.73	323.56	325.22	323.91	322.89	323.37	325.12	325.84	324.04	324.57	325.85	322.97	322.03	324.45	323.4	325.22	325.29	324.8	325.19	325.06	324.74	326.09	324.61	324.37	325.65	325.9	325.05	324.56	326.11	324.76	325.18	325.3	326.12
297.29	298.76	300.5	298.61	299.92	300.72	300.29	298.09	300.04	300.41	299.35	299.25	299.44	299.26	300.55	299.45	300.01	299.51	301.4	299.73	299.29	299.49	300.98	300.5	302.09	301.04	299.01	300.53	298.86	298.48	300	300.67	299.05	298.89	299.27	299.85	299.11	299.94	300.72	300.53	297.66	299.72	298.55	298.14	300.65	300.14	299.27	301.07	299.82	300.97
300.91	299.07	300.01	299.7	299.74	301.1	299.89	299.42	302.44	301.2	298.2	299.83	299.57	301.05	300.59	298.22	298.77	300.06	299.28	301.59	300.02	299.79	300.74	299.21	299.79	299.91	297.97	301.53	298.66	298.83	297.99	302.47	299.03	299.48	300.71	298.68	299.61	299.47	300.32	300.4	299.51	299.67	300.66	300.11	300.32	299.35	301.06	298.88	299.05	298.07
328.41	326.67	326.07	326.38	327.38	326.55	326.38	327.19	328.36	325.57	327.28	326.79	327.91	329.02	326.73	329.16	327.42	327.05	325.6	327.42	326.25	327.67	326.39	326.71	327.72	327.68	326.42	327.3	325.62	326.8	325.71	326.57	327.99	326.21	327.18	326.62	326.64	325.92	327.52	326.51	326.46	325.91	326.32	327.52	328.21	326.41	329.24	326.18	326.15	327.27
310.29	307.75	307.94	310.21	309.38	310.43	307.13	308.4	307.96	309.47	307.73	308.46	310.86	308.17	307.29	308.19	309.63	309.74	309.76	308.49	309.7	308.87	308.56	309.09	307.41	308.1	310.26	309.99	309.85	310.29	309.43	308.8	310.19	310.68	306.71	309.88	309.62	309.11	309.89	307.49	308.44	308.6	308.43	308.94	308.59	308.33	309.51	309.2	308.73	308.38
328.9	327.97	327.4	326.96	327.58	327.43	327.78	327.53	326.94	328.09	326.5	328.22	327.58	328.17	327.02	326.71	327.44	329.49	328.57	329.27	327.71	327.69	326.6	327.58	327.3	328.04	326.46	329.47	326.76	326.88	328.69	328.14	327.86	327.34	327.16	328.35	328.24	327.41	327.44	327.6	327.13	327.73	327.19	326.06	328.76	328.09	326.84	328.29	327.84	327.78
303.7	302.8	302.98	303.05	303.21	303.27	302.67	301.86	303.42	302.83	304.74	301.23	301.46	302.62	301.65	304.38	302.91	301.7	302.27	302.47	301.93	302.46	303.18	302.15	300.93	303.23	300.9	302.4	302.07	303.73	303.59	304.18	302.83	303.68	301.35	301.45	301.11	302.96	300.93	302.88	303.66	302.95	301.67	302.17	302.14	303.26	301.27	304.01	301.48	302.23
317.86	317.17	316.74	317.22	317.4	316.68	317.49	318.15	316.44	317.16	314.58	316.21	316.82	317.01	319.21	317.51	316.97	315.02	317.55	315.99	315.78	318.99	315.7	317.72	317.37	316.53	317.1	315.69	316.45	316.64	317.99	316.16	316.04	318.5	316.53	317.08	317.15	315.39	317.06	317.51	317.15	318.05	317.13	318.73	316.95	316.88	316.5	316.48	317.51	317.35
305.16	305.18	303.96	304.83	305.51	305.3	305.53	303.86	305.06	305.52	305.98	304.74	305.86	305.2	306.73	304.88	305.52	306.6	306.21	304.94	304.72	303.15	305.48	303.49	303.51	305.63	306.1	305.5	307.26	303.71	304.49	305.58	305.44	304.95	303.33	306.03	305.82	304.99	305.13	305.81	303.77	304.29	305.76	305.02	305.64	304.24	304.58	306.45	305.66	306.8
304	302.87	305.61	302.71	303.76	303.13	301.2	303.77	302.38	304.62	304.88	303.65	303.82	302.71	304.65	304.59	302.88	303.44	302.57	304.29	303.67	302.37	305.06	304.57	301.76	302.73	303.73	302.47	301.97	301.98	303.22	304.54	303.7	300.32	303.75	303.31	301.79	305.19	305.39	303.07	302.88	302.71	302.56	304.63	302.03	305.24	303.44	303.48	304.89	303.44
306.5	307.54	307.09	309.84	307.02	307.33	308.15	308.02	307.45	307	307.76	307.43	307.01	308.03	306.27	307	307.97	306.82	307.09	307.63	306.92	307.46	307.45	306.24	307.7	308.37	307.76	305.75	309.18	307.5	307.49	306.69	307.38	307.01	308.49	307.35	306.2	308.38	307.22	307.39	307.84	307.3	305.9	307.19	306.58	310.42	307.29	308.15	306.96	306.63
303.47	306.68	305.63	306.21	306.35	303.72	304.73	306.67	303.85	304.06	306.81	305.75	305.58	305.9	306.3	303.32	304.67	303.6	303.83	305.21	305.84	305.57	305.08	304.84	304.63	307.02	306.09	305.1	305.67	304.45	305.37	304.48	305.19	306.25	303.18	305.7	303.89	306.08	307.55	303.66	305.67	303.85	305.8	303.38	306.82	305.36	305.02	305.36	305.84	306.83
314.36	314.74	313.22	313.86	314.23	313.53	315.51	315.91	313.31	312.85	315.01	316.16	312.53	315.14	315.76	314.76	316.44	316.22	314.8	314.39	316.56	315.85	315.92	315.17	316.18	314.31	315.74	313.19	312.4	314.97	314.26	314.61	313.7	314.51	314.5	314.81	314.53	315.45	315.56	314.6	315.16	315.63	315.2	315.76	315.3	316.35	316.01	314.73	315.46	315.63
311.27	311.24	310.25	312	312.25	310.72	312.58	311.15	312.21	309.95	311.54	309.94	311.04	309.98	312.49	310.3	310.57	310.65	310.49	310.58	310.29	311.11	310.64	310.52	310.87	307.84	311.71	310.73	310.33	313.46	308.42	311.19	310.54	311.17	311.63	310.86	309.65	310.46	310.59	312.99	312.4	310.21	310.56	308.9	310.61	310.99	312.62	309.43	310.59	310.03
314.36	314.09	315.22	314.58	314.74	314.37	313.62	315.78	312.99	315.59	314.5	313.77	313.49	314.11	314.54	314.53	315.12	315.6	312.62	315.29	316.41	313.36	313.53	315.11	312.65	315.26	316.61	314.72	315.26	313.38	314.43	315.3	314.56	315.11	315.1	315.14	315.75	314.62	314.06	314.65	314.01	315.44	314.69	314.33	313.66	314.36	313.73	314.38	315.73	314.46
312.62	312.47	312.35	313.8	312.67	311.39	312.54	311.14	312.36	314.65	313.37	312.89	313.84	312.48	312.88	312.26	312.6	312.3	314.66	312.96	312.82	312.39	312.82	312.72	312.52	312.17	312.15	312.17	311.9	310.61	310.96	313.08	312.98	313.27	314.62	313.43	311.57	313.94	313.11	312.38	312.13	312.3	312.18	312.54	314.44	312.75	311.83	312.04	314.03	312.95
317.23	317.39	316.99	318.45	318.07	316.19	317.38	319.03	316.85	317.46	316.99	318.06	317.02	316.68	316.54	317.08	315.88	315.98	319.01	316.3	317.69	317.56	315.97	317.15	317.27	316.9	318.41	314.91	316.36	316.4	318.55	318.76	317.62	316.13	317.31	317.23	316.3	318.5	316.32	318.48	317.69	315.99	316.64	317.35	316.88	316.81	316.79	316.79	317.92	317.05
313.89	312.77	313.03	312.71	314.16	312.48	311.5	313.95	311.72	313.29	314.28	313.9	312.26	314.04	314.7	312.31	313.66	312.27	312.53	312.15	313.57	312.93	312.68	311.04	312.97	311.41	314.24	311.71	313.72	314.43	312.1	314.18	311.88	312.7	313.27	313.2	312.5	313.92	313.87	312.29	312.6	311.84	312.62	313.8	314.36	314.77	311.6	311.68	313.77	311.19
320.2	317.57	320.03	316.62	319.63	318.63	319.22	320.37	319.65	318.9	318.56	319.86	318.63	318.45	320.64	319.28	318.69	318.56	319.91	320.58	320.31	318.54	318.34	319.91	318.11	318.87	319.53	320.77	320.37	319.04	318.82	319.59	320.21	319.72	319.24	321.08	320.63	318.72	319.99	318.7	318.74	317.34	320.15	318.31	318.74	320.28	317.42	318.69	317.68	319.88
314.61	316	314.66	314.43	313.07	316.2	316.42	314.8	313.39	314.88	314.08	316.02	316.11	314.23	314.88	316.69	315.19	315.32	314.36	317.42	315.22	314.53	315.46	315.54	314.53	314.54	315.01	314.93	316.36	314.2	314.71	315.02	313.01	315.36	316.49	314.29	315.47	316.6	316	315.14	315.51	315.42	314.85	315.42	315.41	314.4	315.22	313.33	312.7	313.67
293.42	293.94	294.9	295.03	295.46	295.7	296.04	295.52	296.74	293.94	294.22	296.29	297.29	293.98	295.02	294.6	295.29	294.1	295.75	294.79	295.13	294.86	295.32	294.95	295.64	295	297.05	295.35	296.86	293.46	294.35	296.88	295.52	294.96	295.26	294.96	295.94	295.9	295.02	296.8	296.18	296.2	295.61	295.05	296.23	296.03	297.85	293.81	295.08	295.54
327.68	330.05	328.32	329.93	327.85	328.06	327.84	329.32	327.61	328.69	329.81	328.84	329.68	329.19	329.86	327.84	330.26	327.32	328.15	328.39	329.25	328.1	328.08	328.44	327.66	328.05	327.06	327.37	329.72	326.96	329.15	329.23	329.94	328.44	328.8	328.97	328.38	328.14	329.15	327.43	329.35	329.68	327.42	327.72	328.37	329	329.24	328.06	329.16	327.3
296.05	296.06	295.26	296.25	296.5	296.36	296.32	299.08	295.77	293.9	296.26	294.3	295.28	296.53	295.52	296.54	296.82	297.4	297.67	296.77	295.53	295.74	296.15	296.06	296.38	297.46	297.32	296.79	295.78	296.2	297.45	295.86	295.85	297.15	297.12	297.06	297.96	296.43	297.39	298.39	297.56	296.29	297.37	295.22	296.93	297.83	296.29	295.76	296.18	299.23
294.9	292.78	297.28	295.56	295.37	295.03	295.9	295.84	294.29	296.1	293.76	295.91	296.15	293.68	294.02	292.58	295.34	293.71	296.09	293.45	295.23	294.7	295.49	294.15	296.05	295.06	295.28	294.36	297.61	295.1	295.69	295.55	294.42	294.85	295.72	294.65	295.01	295.26	294.02	295.11	294.41	295.22	294.51	295.47	295.6	296.16	295.55	295.78	295.13	293.66
297.42	297.4	297.85	296.95	296.6	296.98	296.52	296.88	297.94	296.88	296.26	297.08	296.69	295.92	297.31	297.31	296.76	295.63	297.3	297.41	297.26	294.72	297.21	296.88	295.29	298.68	297.79	296.89	296.85	295.21	294.55	298.03	296.37	296.62	295.71	297.79	297.32	297.33	296.3	296.04	296.79	296.47	296.79	298.07	297.32	296.99	297.26	296.11	296.89	296.04
303.14	301.7	306.04	304.28	304.53	302.79	304.32	305.28	303.55	302.27	303.09	304.46	302.36	303.79	303.63	304.35	305.16	303.98	302.17	304.26	304.68	304.32	304.23	303.44	302.24	305.2	302.93	302.7	305.84	304.53	303.64	303.99	304	305.1	304.25	304	303.83	302.61	303.38	303.99	304.74	302.17	304.29	302.25	302.58	303.08	303.8	304.97	303.39	302.56
314.94	314.94	314.08	315.69	315.78	313.03	313.27	315.94	315.87	314.98	315.81	314.71	313.72	315.35	314.43	317.66	314.91	315.75	317.14	314.26	313.55	314.13	315.79	313.22	315.07	313.72	316.15	315.66	313.15	314.84	314.9	316.68	315.19	315.91	315.43	314.74	317.25	313.63	314.88	315.95	314.98	316.38	313.46	316	313.53	312.8	313.69	314.13	314.54	314.75
313.76	314.43	316.75	312.95	314.72	314.33	313.12	314.91	314.72	313.36	314.54	315.07	314.06	317.53	314.29	314.97	316.25	314.82	314.69	315.01	315.9	315.81	315.03	313.62	315.68	314.7	313.91	316.53	314.69	314.01	315.2	315.13	313.4	313.62	315.21	315.02	314.82	313.49	314.25	314.68	315.71	315.56	313.64	315.92	314.31	315.38	312.94	315.79	314.1	316.25
317.68	318.49	317.44	317.2	317.23	318.33	316.16	316.84	316.65	318.25	318.53	317.66	316.78	315.79	317.04	316.37	316.81	319.04	318.82	317.27	317.97	318.17	317.99	318.25	315.94	316.63	318.82	318.31	317.39	317.65	317.95	315.71	318.76	315.74	315.84	317.26	318.09	315.51	316.99	317.46	317.47	315.56	317.42	317.98	316.59	316.78	315.44	318.44	317.13	316.79
301.85	303.6	304.71	304.14	304.35	302.75	304.21	305.22	303.75	304.36	303.29	303.41	304.01	303.33	303.78	302.81	303.91	304.98	304.01	304.79	303.64	303.98	306.15	304.78	302.12	304.96	303.05	302.59	305.06	303.64	305.01	303.83	302.58	303.6	304.17	303.78	304.34	304.67	304.45	303.4	304.03	304.42	303.6	305.53	304.28	304.61	304.19	303.8	303.71	301.82
304.09	303.45	305.06	303.67	305.08	303.36	305.67	305.06	301.21	304.05	303.8	302.72	304.56	305.83	305.72	304.55	303.22	302.73	302.84	303.65	305.64	304.7	303.83	302.86	305.16	304.16	304.67	303.74	304.24	303.62	303.43	302.8	302.1	304.1	303.89	303.76	301.94	305	303.1	304.24	304.79	304.3	305.13	304.89	303.82	304.18	303.89	302.11	303.81	303.86
315.33	315.83	314.87	316.08	316.19	315.61	316.24	314.73	315.37	315.21	315.72	316.46	313.87	314.9	315.33	316.25	315.87	315.51	315.43	316.74	317.08	316.39	316.98	316.14	316.44	316.45	315.56	314.94	314.63	316.72	314.9	315.59	315.35	316.27	316.27	315.43	315.33	317.29	317.04	317.35	315.68	315.82	315.32	316.13	314.95	317.05	314.45	315.64	317.31	316.23
327.43	323.97	326.31	328.43	327.57	329.32	327.51	326.94	328.11	325.52	326.84	328.86	327.12	327.17	328.51	329.01	329.51	326.86	326.43	328.13	327.88	326.86	326.63	329.3	328.93	327.92	329.41	328	327.04	328.34	326.23	327.49	329.07	326.88	328.29	329.02	327.66	328.36	328.08	327.38	328.52	328.38	327.67	328.41	326.27	327.54	329.19	327.65	326.24	329.34
302.69	303.43	302.42	301.94	302.45	301.22	302.48	304.22	301.72	302.32	302.25	303.74	302.95	302.06	302.92	302.63	302.53	302.25	302.98	301.66	302.12	303.47	303.95	302.33	302.89	303.66	304.01	303.9	304.88	304.06	303.65	303.19	300.88	302.64	304.14	300.72	302.91	303.01	302.43	303.36	302.16	302.27	302.71	302.66	301.91	301.31	302.94	303.54	302.26	301.28
302.17	304.64	301.23	303.31	302.1	302.39	303.46	303.13	302.97	303.61	302.86	303.71	303.12	303.22	302.6	302.64	301.4	302.95	301.25	302.74	302.58	303.05	303.44	302.38	302.9	301.93	303.38	303.21	300.29	302.79	303.59	302.87	303.09	302.09	304.36	304.32	301.21	304.01	302.84	304.11	304.14	302.68	302.46	302.64	302.46	304.87	301.28	301.19	301.26	302.6
304.43	303.59	304.72	301.14	302.31	305.63	301.07	303.31	304.33	302.78	302.38	303.14	302.71	302.85	301.79	302.73	303.34	302.36	303.02	301.31	301.69	303.15	302.93	300.07	302	302.37	301.99	302.22	303.89	302.85	303.9	302.88	304.2	303.04	301.69	302.76	301.66	302.46	301.5	302.49	303.5	302.99	302.94	303.26	301.62	301.61	302.33	300.31	304.38	303.15
318.54	317.62	318.2	318.61	317.73	319.58	319.61	318.63	318.15	318.54	318.47	318.1	318.13	318.89	317.66	319.66	317.63	317.46	318.07	317.43	318.36	317.78	318.16	316.78	318.88	316.84	317.4	317.06	317.43	317.7	318.54	318.49	319.07	318.1	318.65	318.37	318.13	318.53	319.09	319.25	318.62	316.83	317.74	317.9	318.29	320.28	316.45	317.58	319.13	318.54
316.2	313.72	315.81	313.91	315.2	314.88	315.26	316.13	313.94	315.88	314.47	315.26	317.23	315.71	313.79	314.76	314.02	315.58	315.52	315.84	316.07	313.22	314.26	314.37	314.8	314.82	315.53	314.01	314.72	314.94	315.49	316.1	314.13	315.65	315.34	313.31	316.52	315.79	315.28	314.74	315.5	315.53	314.17	314.76	315.38	314.43	314.14	314.49	313.96	314.98
329.77	330.11	327.24	328.86	329.11	328.46	328.65	330.34	328.06	328.52	328.67	329.16	328.15	330.36	328.1	327.72	328.75	327.18	329.19	330.29	327.48	327.95	328.05	328.43	328.59	329.25	329.74	328.18	328.57	327.61	328.79	329.28	330.6	328.86	326.99	327.27	329.36	326.82	330.66	328.84	327.4	329.15	328.23	327.71	329.1	328.49	328.75	331.05	327.36	329.68
304.13	304.08	303.93	303.53	305.47	305.16	303.98	305.17	304.48	305.72	305.06	305.71	302.03	303.86	303.48	303.73	304.26	302.79	304.97	306.22	304.87	304.43	302.88	306.19	304.45	303.24	306.11	303.44	305.32	305.39	304.08	302.31	302.54	304.61	305.83	301.71	305.73	303.08	302	304.73	303.31	304.96	303.64	303.84	304.94	303.54	303.7	302.88	304.52	305.15
318.49	315.85	315.78	314.93	316.11	317.72	314.88	315.83	315.64	315.72	316.77	317.71	318	315.51	316.19	316.46	316.42	317.09	317.39	318.2	318.09	317.31	317.29	315.3	317.64	315.96	316.97	317.67	317.83	316.81	316.96	317.18	316.55	317.2	316.18	317.81	317.3	315.8	316.8	316.6	316.59	317.77	316.51	316.58	315.63	317.99	317.48	316.98	316.52	316.32
292.47	293.31	292.79	294.39	294.2	293.6	294.14	295.81	294.36	293.73	294.7	293.78	295.34	293.01	294.16	295.14	291.77	294.11	295.28	292.51	295.7	292.35	295.69	294.51	293.6	293.47	295	293.24	292.61	295.93	294.54	293.76	294.06	293.17	292.95	294.06	294.47	294.43	292.23	295.18	293.51	294.06	294.19	293.46	291.32	293.59	294.12	294.59	294.02	294.55
326.74	327.76	328.66	329.3	327.85	329.14	328.34	325.9	327.88	327.03	328.8	327.34	327.51	326.13	328.21	327.3	326.13	328.62	328.04	326.63	326.58	327.85	328.16	327.76	328.33	326.38	329.09	327.48	327.01	328.03	327.08	327.71	327.99	330.01	328.21	326.7	328.48	328.78	330.29	327.31	327.28	327.59	327.5	328.62	327.63	328.47	328.42	329.56	326.25	328.25
328.17	327.93	328.41	330.39	329.26	329.93	327.2	329.52	329.73	329.89	327.48	329.45	327.95	329.02	328.29	328.68	330.06	328.18	327.8	328.77	328.08	327.89	327.9	327.85	327.25	328.29	328.7	330.09	329.73	328.81	328.81	327.32	329.3	328.1	328.77	328.18	328.88	327.29	326.65	329.06	328.4	328.18	328.27	327.94	329.48	328.33	328.51	330.48	328.01	328.68
312.8	314.62	313.4	314.62	314.03	312.15	313.07	311.48	312.59	314.55	314.05	314.34	313.38	313.51	313.39	311.35	312.78	312.95	313.96	312.48	314.8	312.5	311.92	311.95	312.35	312.59	313.41	314.7	312.89	311.52	313.66	313.54	312.35	311.76	313.99	313.33	314.57	313.86	313.21	313.88	311.9	312.27	312.97	313.81	312.21	313.72	314.56	312.71	313.75	312.81
311.66	311.88	310.67	313.48	313.65	313.66	312.53	312.24	311.45	311.27	314.76	311.8	312.26	311.67	311.39	311.44	311.66	312.37	311.41	312.79	311.59	311.65	313.01	312.12	312.42	312.62	310.7	311.51	310.47	311.96	312.65	312.05	312.69	311.42	312.4	313.77	312.81	312.89	314.13	313.41	311.93	313.73	313.37	313.57	311.94	310.64	311.11	312.19	311.9	310.18
319.79	319.37	317.41	316.92	317.72	318.46	318.68	321.18	318.73	318.76	318.46	317.68	317.61	318.13	317.19	317.92	319.95	318.66	318.61	320.01	319.02	319.55	319.56	320.24	318.86	317.27	317.57	319.59	319.38	317.52	318.39	318.93	317.09	319.83	319.6	319.43	318.19	320.02	318.39	318.17	319.07	319.43	318.98	318.53	318.29	319.8	317.74	319.51	320.22	318.62
303.1	303.58	304.55	303.46	303.1	305.51	303.59	303.19	302.48	303.97	303.68	303.33	302.98	304.56	304.4	303.24	303.75	304.22	303.93	303.03	303.17	305.53	302.89	304.23	304.14	304.47	303.01	302.47	304.81	303.87	302.89	305.68	302.77	304.29	304.34	304.28	305.48	305.3	304.98	303.72	302.74	302.5	303.49	304.72	302.47	301.65	303.93	306.23	306.25	304.72
308.67	308.01	309.29	307.6	308.21	309.39	308.31	305.8	310.94	309.84	308.89	307.93	308.14	307.67	309.9	308.64	309.08	309.24	307.78	308.38	308	309.07	307.75	309.36	309.45	310.33	310.95	309.85	309.32	307.63	308.57	309.47	309.41	308.81	307.54	307.35	309.1	308.54	309.07	308.12	307.85	308.33	307.97	308.16	309.1	308.69	310.68	309.49	309.89	307.7
304.35	303.8	303.77	302.87	303.83	305.75	304.5	304.9	304.15	300.7	302.69	301.72	304.43	303.17	304.11	304.55	302.69	303.58	305.45	302.9	303.89	304.58	302.43	303.08	301.93	304.47	305.29	304.99	303.75	303.53	304.52	304.57	303.11	304.99	304.95	302.98	303.28	302.3	304.28	302.95	303.39	302.12	303.98	302.65	303.3	302.98	304.71	304.85	303.88	303.37
303.04	301.93	303.33	305.24	303.3	302.81	303.07	303.46	302.18	302.69	301.45	302.69	302.73	303.97	302.32	301.97	302.97	302.94	301.92	302.08	304.16	303.36	302.2	302.93	303.61	303.1	303.03	302.52	302.11	302.47	302.78	303.55	303.71	302.87	301.99	302.5	303	303.61	303.49	303.58	304.09	301.1	301.88	300.95	301.91	301.91	301.64	300.21	303.54	301.35
305.24	305.77	304.49	304.98	304.89	307.17	306.02	304.24	306.39	305.89	302.76	306.32	305.48	305.79	304.31	304.42	306.21	305.87	305.9	304.61	304.21	303.86	306.39	305.53	304.26	305.31	305.74	304.1	306.4	304.48	305.67	306.01	306.17	305.33	304.66	305.64	306.1	303.35	304.29	305.67	303.44	305.3	307.46	305.05	305.32	304.48	305.63	305.92	304.64	304.87
299.17	298.99	299.87	298.65	300.41	298.82	300.82	300.63	298.26	300.67	298.33	300.98	302.34	298.68	300.56	299.68	299.25	300.52	301.13	299.53	299.87	300.98	300.53	299.1	300.12	300.5	300.95	300.8	298.96	298.17	301.59	298.67	300.23	299.66	298.95	301.73	301.05	300.74	301.95	298.87	300.14	300.01	299.58	299.71	298.86	299.5	298.33	301.11	297.98	299.89
310.7	313.04	311.17	312.27	313.04	311.7	312.25	310.23	312.52	311.17	311.18	312.55	311.73	310.93	311.81	310.65	314.07	310.41	311.59	311.18	312.34	310.58	310.39	311.99	311.43	311.15	312.08	313.26	311.19	310.44	311.53	311.47	310.35	311.36	311.72	310.47	313.22	310.63	312.12	313.89	311.54	311.06	310.37	310.07	312.23	311.97	311.79	311.05	312.46	310.4
301.91	304.61	302.91	302.73	302.45	304.03	302.04	303.53	303.34	303.42	304.67	303.04	304.61	302.71	302.85	303.54	303.01	304.33	301.68	305.13	303.36	304.93	303.54	301.75	305.19	303.87	305.07	302.57	304.09	302.19	307	304.57	302.95	303.55	302.5	301.97	302.23	302.39	305.33	303.51	305.03	303.22	303.57	303.47	303.18	303.37	302.61	304.15	303.23	302.19
302.25	301.57	304.34	302.46	303.24	303	302.9	303.39	303.12	302.96	303.9	304.02	302.64	303.44	304.02	302.79	303.64	304.37	304.25	302.99	303.39	302.69	303.28	303.15	301.81	302.31	304.54	302.7	302.64	303.22	303.68	303.92	303.89	302.97	302.8	303.45	303.31	302.44	302.42	303.73	305.28	303.65	303.72	302.74	301.99	301.61	303.62	303.11	302.95	304.79
300.9	301.23	301.16	301.31	300.61	299.58	301.13	301.4	301.72	300.04	300.91	302.07	300.92	301.77	300.03	302.74	301.63	299.92	301.55	301.75	300.91	300.92	301.87	301.46	300.99	300.25	299.96	301.28	301.89	300.57	302	300.43	301.16	301.63	300.67	299.8	301.25	301.74	299.87	302.6	301.53	301.91	301.88	299.82	300.74	300.34	301	302.35	301.33	301.57
315.21	312.4	312.89	313.08	312.9	312.8	313.17	313.01	311.54	312.85	314.42	312.35	311.68	313.77	311.48	313.18	311.3	313.3	313.21	313.86	315.39	313.49	312.73	313.47	313.1	315.14	312.44	314.49	312.3	315.58	313.09	312.47	313.72	314.5	314.34	312.52	311.96	314.51	313.72	311.22	313.62	313.83	313.7	313.53	311.35	313.04	312.16	311.15	311.08	315.24
312.33	310.04	311.39	311.54	309.37	312.61	312.74	309.67	310.57	311.8	310.88	310.63	310.91	312.62	312.73	311.08	311.57	309.82	310.66	309.94	311.36	310.28	311.15	310.49	311.66	311.23	309.27	310.89	309.59	311.12	311.31	309.36	309.44	313.31	310.72	310.57	309.81	310.38	310.34	311.14	311.75	310.14	309.93	312.29	310.55	311.42	312.05	310.37	311.29	309.26
304.68	306.61	306.47	307.21	305.79	306.03	306.04	305.49	306.79	306.43	304.14	305.89	307.03	305.02	306.81	305.27	307.05	306.5	307.48	307.4	308.09	305.33	306.59	307.55	307.43	305.18	307.87	306.39	304.6	306.15	306.62	307.84	306.34	306.06	307.18	305.81	304.88	305.42	306.2	307.33	307.93	304.62	305.65	305.82	307.13	306.02	306.06	306.29	306.12	306.18
310.49	312.46	312.29	309.68	310.77	310.88	311.87	312.96	311.79	311.2	309.68	308.59	307.68	310.38	310.29	311.34	312.01	310.66	311.17	310.58	311.24	311.49	311.43	310.41	311.38	309.5	311.51	311.38	311.74	310.72	310.15	309.7	310	311.86	309.28	309.41	309.33	310.9	310.86	310.4	310.44	310.44	311.01	311.38	310.23	310.41	309.79	310.94	309.67	311.98
315.14	316.9	319.74	317.07	317.12	316.71	317.44	315.64	316.18	317.99	317.92	317.96	315.55	316.97	317.98	318.23	317.5	318.68	316.41	316.81	316.72	317.41	315.03	317.33	317.29	315.79	315.74	316.26	316.78	317.44	317.27	317.08	317.6	316.22	318.33	317.65	316.58	317.54	316.05	315.58	318.64	317.55	315.99	318.1	316.74	316.09	316.2	316.71	317.27	317.62
318.27	318.22	317.89	316.56	317.28	318.46	318.48	320.28	317.38	319.32	317.91	318.56	317.12	318.67	319.26	317.87	316.5	317.68	317.16	316.34	317.96	317.72	317.14	317.1	316.31	318.07	317.51	318.54	318.35	317.63	319.27	318.18	318.5	319.24	317.8	318	317.58	318.4	317.46	318.32	319.08	319.27	320.37	317.62	316.35	319.7	317.98	319.58	318.15	316.81
312.2	311.26	313.41	310.88	312.99	314.37	312.25	312.9	313.54	313.67	313.36	311.88	314.24	312.01	313.43	311.37	313.36	312.09	313.25	313.37	310.99	311.7	312.24	314.07	312.88	311.27	313.62	312.71	312.67	312.52	311.84	311.26	311.53	311.98	312.09	312.72	311.89	312.54	312.75	313.02	311.98	312.08	312.83	312.77	310.38	311.81	313.68	312.26	312.77	311.9
302.75	304.03	304.08	301.62	301.45	302.2	304.26	303.03	301.47	303.38	303.54	302.36	302.76	303.26	302.3	304.16	302.19	302.64	303.6	303.67	303.54	302.51	303.03	303.31	302.26	303.7	301.91	303.82	302.72	302.44	304	303.44	303.7	302.93	301.81	302.94	305.35	302.85	302.53	303.05	303.41	303.93	303.51	301.12	303.87	303.2	301.57	303.69	303.54	302.42
306.71	306.9	306.41	308.48	306.44	305.76	305.29	307.49	308.27	305.68	308.36	307.02	308.56	306.01	306.48	306.13	306.9	305.93	306.59	305.63	307.22	308.07	306.5	306.98	309.04	307.54	306.83	307.5	305.49	308.29	307.86	309.08	307.17	306.15	305.48	305.71	306.49	307.32	309.83	308.44	306.97	307.06	307.8	307.43	307.7	306.6	309.67	306.29	308.04	308.25
325.22	324.69	323.14	325.7	323.88	325.8	325.18	323.42	322.96	325.61	325.9	324.27	326.21	324.03	323.76	324.76	324.71	324.64	324.29	325.92	323.55	323.96	323.7	323.59	325.3	324.6	325.25	326.91	324.53	323.01	323.91	322.21	325.96	325.17	323.87	325.22	323.71	324.3	324.69	323.99	321.82	324.35	325.15	326.06	324.31	324.82	326.09	326.1	326.35	323.81
318.39	319.4	315.71	316.26	319.43	318.12	317.18	319.26	316.63	318.94	318.46	317.41	317.98	317.26	319.9	318.05	317.82	317.96	318.48	317.93	317.66	317.49	316.89	318.11	315.72	318.03	316.7	318.8	317.81	319.47	317.82	317.76	319.6	317.64	319.5	317.57	318.92	318.3	317.08	318.59	318.09	318.63	317.39	318.94	319.39	318.91	316.5	318.22	318.61	319.22
304.42	304.33	301.21	303.09	302.34	303.33	304.89	301.8	302.42	302.01	303.98	303.27	306.02	302.24	304.57	303.27	302	304.83	304.28	303.09	303.61	302.89	302.1	302.36	302.55	302.01	303.41	303.04	302.37	303.57	303.08	303.01	303.35	302.96	304.38	302.48	303.87	302.5	301.26	301.05	303.48	304.07	303.88	301.99	301.92	302.97	302.04	304.75	304	304.26
311.96	310.59	311.91	311.09	308.58	312.03	311.74	312.38	312.5	311.25	310.56	311.45	310.51	311.44	310.64	310.03	310.14	311.41	311.99	309.54	311	309.9	310.73	311.6	309.71	311.37	311.21	313.05	311.15	310.35	310.09	310.8	311.97	310.94	312.23	312.15	310.53	309.87	311.48	312.75	311.01	311.75	312.28	311.06	312.88	313.48	311.82	311.48	309.9	312.26
306.18	305.98	305.08	306.39	305.01	304.39	305.22	306.92	304.76	306.35	306.46	305.18	305.72	305.32	306.48	304.85	306.77	306	305.68	305.95	305.09	305.43	304.51	305.59	305.67	305.72	304.87	305.52	304.95	304.78	306.29	305.31	305.76	303.65	306.08	305.04	304.96	304.37	306.2	306.08	306.94	304.81	306.86	302.51	306.06	305.83	305.63	307.44	305.57	304.42
313.82	314.27	312.73	313.88	314.64	315.34	314.52	314.71	314.57	312.98	314.78	314.31	314.53	314.9	314.19	314.7	313.65	313.19	313.14	313.32	314.17	313.75	312.75	313.66	313.76	315.48	313.03	313.18	313.83	313.41	313.53	313.32	313.55	314.8	313.66	314.24	315.21	314.74	314.66	315.29	313.1	312.54	313.05	314.66	313.74	314.25	312.51	311.49	315.09	312.34
299.04	300.78	300.04	302.83	301.95	301.3	299.35	299.77	300.53	300.6	300.74	301.26	301.73	303.09	303.24	300.7	301.09	300.97	302.21	301.74	299.87	301.51	302.81	299.73	300.53	301.23	299.65	300.86	301.29	301.9	302.08	302.97	299.87	300.58	300.63	299.63	298.67	299.75	300.4	301.79	300.13	301.79	302.89	300.87	300.16	300.7	302.13	301.52	301.64	302.16
315.03	316.99	317.28	316.66	317.04	316.25	318.66	318.45	315.59	315.91	317.55	318.66	317.66	317.36	316.96	317.73	317.31	316.4	315.16	315.83	316.64	319.15	316.98	317.06	317.78	319.49	317.11	317.54	316.59	317.21	315.56	317.81	317.26	315.96	319.27	318.58	317.54	316.66	316.51	317.79	317.27	318.67	317.58	318.82	316.59	317.07	317.26	317.51	315.38	317.3
317.56	317.45	316.07	316.14	315.13	317.65	318.2	318.43	316.46	318.68	318.45	318.68	319.61	318.49	318.9	317.06	318.45	317.27	317.42	317.01	317.23	318.01	316.7	318.63	317.71	319.97	318.08	319.25	318.07	319.88	319.12	318.61	319.84	319.16	318.15	317.22	318.16	317.42	318.98	319.01	316.83	318.72	319.74	319.05	317.97	317.17	317.73	317.55	318.52	320.56
312.17	313.05	311.35	311.8	312.56	313.4	312.79	312.51	311.85	312.53	312.72	314.07	311.46	312.3	312.84	312.12	315.25	311.46	312.66	312.63	314.14	313.14	312.69	312.34	313.09	311.29	312.34	314.28	310.58	310.02	312.24	312.6	312.64	313.16	312.09	312.77	312.56	313.31	312.54	312.06	312.82	312.04	313.89	313.55	312.56	311.53	311.46	313.44	315.13	310.93
304.4	305.33	307.7	306.2	306.41	308.01	304.41	305.09	307.44	307	304.28	306.46	305.18	306.48	304.71	307.06	305.56	304.41	305.59	303.43	305.85	307.68	306.55	307.71	306.09	305.55	307.22	306.91	307.46	307.96	305.35	305.62	306.92	304.92	306.76	306.4	303.32	306.23	306.7	307.55	304.5	307	307.68	305.12	305.04	305.6	307.2	307.54	306.08	305.71
315.4	317.61	314.37	318.97	317.57	320.06	315.59	317.08	318.98	317.2	318.35	317.39	317.62	315.15	315.2	316.12	315.13	319.2	316.71	318.54	316.19	318.66	319.32	317.12	316.48	315.97	317.04	317.87	317.65	318.11	318.84	315.65	318.45	315.23	316.81	317.27	317.48	318.71	318.71	319.26	318.28	316.57	317.41	317.24	317.43	319.1	317.84	317.9	315.32	317.38
294.51	293.64	292.93	294.58	294.17	294.9	295.15	295	293.62	293.9	294.3	293.87	295.25	295.17	294.89	293.03	293.31	293.76	294.51	294.04	294.02	293.73	295.19	293.48	293.67	293.17	294.63	296.14	294.22	294.11	295.62	293.03	292.81	296.05	294.75	292.77	293.88	293.52	295.18	293.86	294.04	293.73	295.93	293.2	292.99	293.73	294.78	293.7	294.82	294.05
311.22	312.59	312.76	312.31	312.22	312.17	312.87	312.86	313.09	313.35	313.43	313.8	314.1	312.06	311.52	312.91	314.02	311.85	313.84	314.12	314.31	313.15	312.86	313.08	313.62	312.96	313.92	312.67	312.55	313.43	312.27	312.04	312.69	311.65	312.41	311.87	311.77	313.02	312.63	311.75	311.65	312.71	313.72	311.79	313.14	315.2	312.76	312.21	312.54	310.79
302.46	304.03	305.21	306.39	305.55	308.25	307.46	304.27	305.6	305.95	306.29	305.62	304.61	305.74	306.53	305.12	304.35	306.08	307.92	307.08	305.12	305.97	305.38	306.6	304.87	304.76	307.08	306.44	303.23	304.44	305.35	303.83	304.84	304.29	304.61	305.91	306.42	304.52	306.68	304.47	306.2	305.82	304.86	306.8	306.12	302.89	304.4	305.93	304.5	306.01
327.56	327.69	326.62	327.19	326.24	328.48	327.45	328.51	328.11	327.04	326.34	328.04	327.61	327.39	329.05	327.74	328.72	325.85	328.1	329.06	326.07	326.86	327.95	328.39	328.38	328.41	327.4	327.58	327.65	330.13	327.38	328.52	326.43	327.02	327.73	327.56	327.72	328.53	327.87	326.63	325.91	329.22	329.49	327.57	327.71	326.43	328.32	328.24	328.08	326.34
318.84	316.46	316.58	317.96	317.09	315.52	319.2	317.62	318.06	318.14	316.78	317.37	316.84	317.85	318.27	316.61	317.88	315.76	315.3	316.46	318.67	316.04	317.39	319.04	318.16	316.62	318.95	318.38	316.82	315.61	317.11	317.59	314.87	317.77	318.3	317.63	317.5	316.43	318.26	316.78	318.22	318.21	318.13	317.16	316.89	317.81	318.46	317.58	317.44	316.9
304.86	304.44	305.16	306.56	305.4	305.9	305.11	304.39	305.84	304.99	304.33	305.26	305.21	303.9	306.25	304.62	305.18	305.38	305.85	305.66	305.7	305.53	305.1	303.31	303.88	305.39	303.43	304.9	304.52	305.42	306.3	305.57	303.25	304.85	304.85	305.06	306.93	304.43	304.69	303.8	305.28	304.33	306.89	306.65	304.53	304.76	304.74	304.81	304.49	305.69
294.07	294.03	293.83	294.24	293.48	294.19	291.97	294.57	293.59	294.58	295.36	295.07	292.56	292.33	294.8	292.55	295.29	294.93	293.14	294.05	294.33	295.62	294.87	294.3	293.19	295.41	295.25	293.7	294.67	294.81	294.35	294.9	293.57	294.32	294.29	292.6	293.4	293.07	293.78	292.51	293.55	294.53	294.29	293.78	291.42	295.28	293.77	294.62	294.37	295.14
302.66	305.02	305.11	304.34	302.84	302.69	302.25	302.17	303.53	303.96	303.09	303.01	302.94	301.45	303.06	303.84	302.12	303.67	302.95	303.93	303.73	304.95	304.4	303.64	301.91	303.21	302.49	304.07	302.7	302.24	305.17	303.14	304.13	305.09	304.68	303.68	303.98	305.34	303	302.64	304.6	303.8	303.77	303.61	303.41	304.04	304.99	305.63	302.5	302.24
302.32	303.51	302.79	303.35	304.64	303.63	303.05	303.05	301.6	304.49	302.84	302.04	303	302.49	303.73	302.72	303.23	302.19	303.3	301.69	302.94	303.16	302.44	304.66	303.43	302.26	302.99	302.32	302.58	303.33	304.21	302.57	304.17	303.94	301.66	304.97	301.46	303.67	302.74	303.19	302.96	302.97	303.5	303.67	303.34	304.19	303.46	303.86	302.68	304.61
313.71	312.91	312.23	312.47	314.65	312.54	313.93	314.09	314.31	313.42	314.57	312.36	313.55	312.53	313.54	314.16	314.27	312.72	312.18	312.59	313.09	312.52	312.21	315.53	312.87	313.79	313.99	313.4	313.73	314.2	312.4	311.96	311.56	312.53	312.73	312.53	312.98	311.74	312.3	312.93	314.06	313.12	314.28	313.9	313.84	313.85	311.25	312.54	313.15	314.01
318.43	317.78	320.16	318.96	320.89	320.12	320.51	318.08	319.33	317.62	319.45	321.57	318.76	318.73	319.34	320.43	318.13	321.49	320.82	317.23	317.56	319.78	320.23	317.39	319.62	318.29	318.5	318.76	317.99	319.37	318.62	318.37	320.09	317.4	319.85	320.67	319.64	318.7	320.5	320.6	317.55	319.62	319.8	317.97	319.96	317.77	319.82	318.4	319.66	319.78
318.8	319.48	316.79	318.24	317.75	317.18	318.74	316.9	318.36	316.96	319.35	318.99	317.71	318.9	318.5	317.74	319.45	317.32	317.88	318.74	317.6	316.91	319.01	318.19	317.26	319.62	317.01	318.19	318.43	318.11	318.17	318.42	317.11	318.74	319.87	318.89	316.42	318.53	318.07	319.57	317.98	319.79	316.51	316.12	317.38	319.01	319.94	318.68	318.43	317.35
317.73	319.58	318.61	318.55	321.23	318.92	317.34	317.35	317.75	317.86	318.57	317.54	316.32	316.95	319	317.1	318.32	319.16	318.31	317.56	318.72	317.68	318.01	319.45	317.84	316.93	317.6	320.35	316.8	317.9	319.26	319.81	318.57	318.3	318.06	317.94	316.58	317.97	318.2	319.1	321.2	318.25	317.34	317.81	317.64	317.86	317.09	319.13	319.74	316.82
300.51	302.71	300.66	302.01	302.5	300.03	301.59	299.87	301.93	302.16	301.73	300.6	301.13	301.69	298.32	300.95	301.5	301.27	301.45	302.16	301.35	300.19	300.34	301.88	298.42	301.49	300.68	300.97	300.56	301.77	300.63	300.97	300.11	300.34	301.78	302.96	300.9	299.66	299.96	300.37	301.04	302.36	300.57	302.48	300.02	301.83	301.52	301.55	299.56	300.26
305.74	305.22	305.31	304.86	307.59	306.43	304.7	305.06	307.06	305.88	304.59	307.11	304.9	303.81	304.4	304.9	304.14	305.33	305.32	306.54	305.82	304.62	305.34	304.9	306.82	303.66	305.38	307.45	304.76	306.38	306.91	304.24	304.82	306.3	305.24	305.59	306.09	306.36	305.24	305.16	307.79	305.08	304.22	303.98	303.54	305.61	302.95	304.32	307.92	305.31
302.05	301.11	301.86	304.5	303.22	304.59	304.42	303.51	302.79	302.7	304.81	303	303.96	302.6	304.54	304.99	302.99	303.15	302.92	303.76	304.53	303.05	304.48	303.9	303.13	302.86	304.72	303.18	304.76	303.98	304	302.76	303.74	303.38	304.37	303.25	303.71	305.36	303.77	303.72	306.11	304.45	306.55	302.33	304.65	303.27	302.63	304.15	303.33	304.08
306.46	306.23	306.55	306.99	307.53	305.83	306.15	307.63	305.4	307.5	307.25	307.07	307.78	306.87	307	306.13	305.78	306.7	308.03	305.25	307.01	307.17	306.54	304.94	306.48	305.45	307.48	305.78	307.37	306.13	306.44	306.65	306.95	306.47	306.3	306.36	306.98	306.65	306.24	306.74	307.35	305.85	306.31	307.35	306.45	308.75	306.75	306.34	305.2	307.49
328.95	328.55	326.58	328.38	328.66	328.74	327.72	330.55	327.88	330.82	326.97	327.79	328.56	328.63	328.46	328.19	327.96	328.97	327.69	329.56	327.81	329.05	328.85	328.55	327.38	329.25	327.64	327.99	329.41	326.88	329.15	327.86	326.99	327.51	327.89	327.28	329.75	327.6	327.33	331.87	329.74	327.58	329.56	329.4	329.27	328.16	327.65	328.75	327.61	328.06
307.51	306.39	307.75	306.55	307.09	304.58	305.63	305.89	307.07	307.18	306.76	304.82	306.68	307.15	305.79	306.18	304.29	306.64	308.64	305.71	306.4	306.54	305.96	305.88	307.34	306.32	305.16	306.5	306.28	306.34	306.07	306.78	304.95	305.95	306.68	304.44	305.89	305.37	306.64	306.96	305.61	305.07	306.06	305.6	306.16	307.12	305.6	307.6	306.42	305.26
294.96	294	293.97	295.28	295.34	295.76	293.02	293.31	294.74	294.91	296.22	293.82	294.86	294.62	294.42	293.06	294.91	294.4	294.64	294.95	292.76	294.23	292.5	293.39	295.34	293.05	295.57	294.31	294.49	296.22	294.27	293.42	295.23	294.81	295.2	294.93	293.64	293.43	292.98	295.77	293.78	295.86	291.55	295.39	293.08	294.95	295.21	293.18	294.69	293.69
328.51	327.83	328.8	327.77	328.23	329.31	328.39	328.19	328.77	331.4	328.31	328.02	327.76	329.61	329.34	328.39	328.19	330.01	327.61	329.33	327.72	328.76	328.91	327.93	328.63	330.98	327.54	327.3	329.4	329.11	328.12	329.88	327.55	328.5	328.1	327.02	331.91	327.07	328.66	328.33	330.1	328.88	329.3	328.43	328.75	330.12	329.87	330.22	328.64	327.8
302.35	301.23	302.32	300.71	300.21	300.66	300.91	301.27	300.76	299.83	299.57	300.61	301.62	300.49	301.72	302.18	302.27	299.96	299.04	299.35	304.26	301.66	301.54	300.66	301.78	301.01	301.4	300.05	303.49	300.89	302.08	302.2	301.29	302.66	301.02	302	301.54	302.54	301.12	300.09	301.66	301.27	301.55	300.27	299.59	300.05	302.59	301.47	301.03	301.34
307.07	307.16	306.91	308.37	306.8	306.96	306.5	307.27	306.86	306.79	306.29	307.74	306.88	309.19	309.1	309.27	307.85	307.16	306.03	307.18	309.22	306.06	308.11	307.41	305.55	307.6	305.22	305.06	308.03	307.03	307.77	307.18	305.86	306.62	306.64	307.28	307.23	308.53	307.73	307.85	307.85	305.45	306.33	307.83	308.11	306.85	306.36	306.76	308.29	307.48
302.02	302.96	302.45	303.88	301.77	304.07	303.61	301.62	303.48	303.32	302.31	303.4	304.04	303.77	302.57	303.4	304.06	302.59	301.95	302.3	302	303.59	303.52	303.04	301.61	302.63	301.77	303.26	304.02	303.09	301.85	303.8	304.61	302.28	301.05	302.79	304.01	303.28	301.26	302.72	301.79	302.92	302.75	300.71	303.76	302.42	303.46	302.01	303.52	302.02
293.88	293.66	294.45	293.24	294.07	292.73	293.7	294.94	291.71	294.42	295.28	294.34	292.28	294.43	293.81	295.35	292.6	293.05	291.96	292.45	294.24	293.16	293.86	294.26	293.78	293.52	293.34	292.97	293.75	295.33	293.84	293.95	293.73	294.25	292.83	295.16	293.81	294.93	293.07	294.5	296.88	293.91	294.78	293.28	293.58	294.24	294.14	293.76	293.61	295.77
311.41	312.64	314.18	312.99	312.03	314.33	313.49	314.1	314.61	312.08	313.43	312.73	313.17	314.88	313.42	313.51	313.73	313.62	314.32	313.36	316.42	312.37	314	313.89	313.66	315.6	313.31	314	312.6	312	313.54	314.03	313.23	312.42	313.33	312.71	313.99	312.96	313.49	314.01	312.64	313.15	314.87	312.99	314.61	311.83	313.98	314.2	313.18	313.64
316.08	316.47	315.14	315.35	313.65	314.66	316.82	313.02	313.52	316.98	314.25	315.19	313.76	315.11	314.84	316.17	315.59	313.73	313.33	316.39	314.89	315.42	313.99	314.4	313.65	314.19	315.65	315.25	314.43	315.2	314.92	313.94	316.19	315.78	314.27	315.1	314.15	312.86	314.14	314.82	314.23	313.4	317.34	314.62	315.7	315.04	314.5	315.37	313.13	314.18
314.32	314.04	312.55	312.73	314.97	313.85	315.51	314.77	313.63	313.61	314.56	315.71	315.35	313.53	312.76	312.44	312.57	313.79	315.1	313.46	314.67	313.39	312.89	312.94	314.28	315.14	313.93	313.88	314.09	313.58	313.15	313.32	315.8	314.2	313.55	313.53	314.24	315.21	312.07	313.19	314.92	313.63	312.25	313.96	313.85	312.79	315.12	314.18	313.68	314
297.33	296.12	298.36	297.47	297.34	297.36	295.71	295.72	297.15	297.21	296.43	295.5	298.5	295.91	298.1	297.77	296.48	298.22	297.67	296.68	297.75	296.23	298.49	297.94	296.47	296.03	298.14	297.32	297.35	296.84	297.61	295.18	296.41	297.15	295.63	297.44	297.81	297.04	296.68	294.28	296.1	297.21	297.33	296.92	297.25	297.78	297.5	296.38	297.19	298.45
314.58	315.62	315.26	312.61	314.39	314.05	313.69	313.85	312.53	312.8	315.27	315.34	314.07	313.51	313.17	312.73	313.89	314.91	313.91	312.53	313.47	314.82	312.38	313.79	314.24	313.98	314.66	313.43	314.61	312.13	312.75	313.6	315.79	315.09	313.4	314.01	313.73	312.23	313.23	314	312.99	315.61	313.78	314.28	314.46	313.57	313.47	313.13	313.9	315.55
310.09	308.2	310.62	309.93	310.72	311.02	308.44	310.1	309.77	310.35	309.67	310.46	309.01	309.67	309.79	310.13	310.14	310.56	308.24	309.43	310.67	310.7	309.43	311.11	308.01	310.41	310.03	309.69	309.65	307.91	310.5	311.4	309.94	309.71	310.5	309.71	310.65	309.37	308.41	309.84	309.55	308.86	310.61	310.83	309	309.38	309.43	311.42	308.05	308.97
302.84	303.23	302.93	302.18	303.7	302.63	302.09	303.21	303.71	303.61	302.17	302.78	303.1	303.86	303.04	303.4	302.28	301.89	303.06	302.82	302.62	302.34	305.11	302.33	304.07	301.05	304.01	303.94	304.3	303.35	303.46	303.42	302.87	304.34	303.53	302.96	304.66	303.92	302.93	303.41	303.64	305.1	303.09	302.42	301.82	302.57	304.2	302.42	304.76	302.23
302.06	304.62	300.97	303.23	300.01	302.95	301.95	304.05	302.2	302.83	304.27	301.29	304.3	301.89	303.25	302.36	303.11	302.39	301.81	303.73	302.47	303.36	304.13	303.9	302.13	300.86	305.23	301.28	303.23	302.94	302.9	302.36	302.9	300.93	301.73	302.99	302.46	300.75	301.86	303.42	302.09	301.12	302.31	300.77	302.02	302.64	303.4	303.58	303.28	302.79
324.06	322.96	323.88	324.15	325.33	323.98	325.69	324.36	324.62	325.66	322.73	325.44	324.27	324.46	325.32	325.68	324.39	325.36	324.15	323.93	324.43	323.8	323.71	323.76	324.03	323.76	325.77	324.61	326.51	325.21	326.11	324.61	325.5	322.95	324.46	322.91	324.72	323.47	323.34	325.74	324.47	323.97	325.16	323.85	322.7	323.72	323.74	324.63	325.31	323.77
324.18	323.62	325.19	324.84	327.34	323.62	323.93	323.71	324.96	324.08	324.12	324.37	325.39	323.53	324.84	325.37	325.07	325.34	323.41	324.02	324.75	323.86	323.96	324.98	324.79	323.94	325.88	324.8	325	325.5	325.8	325.22	324.04	326.28	324.71	325.48	326.04	324.58	326.02	325.1	323.04	325.35	322.96	324.25	323.13	324.01	323.69	324.37	323.88	324.34
302.49	305.7	304.32	302.92	303.59	303.21	303.63	303.49	304.76	303.54	302.66	302.76	304.3	303.44	303.28	303.51	305.25	301.82	305.47	303.13	305.91	303.33	304.19	304.23	302.6	305.49	303.11	303.84	301.1	303.55	304.85	305.59	303.55	301.99	304.73	303.32	302.98	303.13	304.56	306	303.94	304.84	304.03	304.35	302.69	302.09	303.28	303.22	303.48	305.57
316.78	317.84	316.75	317.06	317.43	317.78	316.54	316.68	317.89	318.01	318.18	316.67	317.93	318.41	316.47	317.26	317.68	316.67	316.07	317.08	317.84	317.85	317.73	317.96	316.76	317.03	317.87	317.25	317.27	316.03	315.03	319.13	318.42	318.25	317.68	317.77	319.52	317.53	315.36	318.27	318.64	318.26	316.28	317.77	316.56	316.16	316.14	318.32	316.11	316.77
315.29	314.96	316.42	315.44	314.28	315.53	315.37	315.98	314.72	313.54	317.4	316.43	315.04	315.8	317.05	314.61	314.49	314.24	314.91	315.12	313.92	314.42	316.35	314.75	314.56	316.12	312.54	315.96	314.65	314.67	312.93	315.17	315.64	314.36	313.25	314.31	315.87	313.85	312.65	316.35	315.93	315.96	315.31	312.38	314.71	316.09	314.49	314.66	313.79	316.11
318.14	315.16	317.21	316.97	316.01	316.99	318.64	318.09	316.54	317.77	315.72	318.16	316.56	317.33	319.73	314.47	316.04	317.45	317.71	317.2	319.29	317.88	316.81	316.5	318.52	316.28	317.99	317.94	317.33	317.36	315.9	315.79	317.61	318.78	317.93	316.86	316.23	317.38	317.56	316.62	315.11	316.9	317.57	316.91	317.02	315.27	317.9	317.85	315.57	316.04
317.12	317.04	314.04	314.13	316.56	316	314.02	315	316.34	314.96	317.41	313.11	315.52	315.78	315.51	315.04	315.79	316.29	315.5	315.55	315.87	314.07	315.73	316.01	316.06	315.83	314.66	316.81	315.53	316.31	314.9	315.83	316.17	314.89	314.58	315.61	316.21	315.29	315.01	314.63	316.67	316.56	315.52	316.2	316.06	316.76	316.4	315.57	316.18	317.2
293.91	293.99	295.56	294.66	293.95	294.14	292.59	293.79	295.61	293.92	293.9	295.32	295.18	297.27	293.87	294.59	295.25	295.48	295.36	293.85	294.83	297.22	295.54	294.96	294.63	295.39	296.71	296.44	295.82	294.44	296.01	295.01	296.74	294.68	294.82	296.42	296.45	293.56	294.84	292.92	295.28	295.04	295.86	294.81	294.5	294.16	294.67	294.44	295.2	296.19
294.04	295.98	294.95	294.65	293.75	295.65	293.05	294.28	293.57	293.82	292.8	291.98	295.09	295.88	293.87	293.51	294.05	293.26	295.1	293.5	293.66	293.14	292.84	292.86	294.03	293.94	295.68	293.88	295.53	293.55	294.55	293.94	292.33	293.78	291.54	291.29	293.83	294.62	294.84	294.38	293.46	294.21	295.61	294.79	293.39	292.7	293.98	294.05	293.86	294.18
317.17	319.52	317.97	318.19	315.84	317.71	316.77	320.34	318.27	318.43	317.21	317.99	317.17	319.98	317.04	318.02	317.7	317.06	318.33	318.02	316.95	318.87	318.75	317.61	316.33	316.26	318.43	315.62	317.22	318.85	317.69	317.24	319.14	318	319.04	317.87	317.83	318.83	318.47	319.14	318.19	315.69	317.21	318.22	315.62	317.46	318.63	318.25	319.49	318.45
305.89	305.67	306.14	307.6	307.47	305.69	303.63	306.53	305.29	305.56	306.04	305.63	305.21	305.72	305.43	303.89	304.97	304.88	304.92	303.35	305.39	306.71	305.2	306.75	305.59	304.17	306.02	305.9	307.07	305.31	306.1	303.43	303.96	304.91	303.87	305.11	305.19	305.78	307.27	306.69	306.52	304.51	306.91	304.52	306.31	305.44	304.81	305.17	305.76	304.66
305.33	304.75	305.08	305.45	304.42	303.7	306.33	304.34	306.45	304.28	304.54	304.89	305.08	303.7	305.15	304.38	303.55	303.88	306.76	305.6	304.73	303.66	305.05	306.02	305.37	304.32	305.35	306.09	306.94	305.5	304.1	306.22	305.41	304.83	303.98	305.14	305.23	304.23	302.83	304.71	306.44	304.56	305.13	304.14	304.86	304.16	303.4	305.95	303.69	305.34
305.68	304.44	303.92	303.28	305.12	305.65	304.93	304.13	305.07	301.86	304.22	303.36	304.94	304.52	304.28	304.92	305.07	304.79	305.64	303.44	304.56	304.3	304.17	303.37	304.22	304.88	304.45	305.42	305.69	303.75	303.83	305.26	304.41	304.65	304.48	302.31	303.96	302.46	302.85	304.86	304.14	304.19	306.03	305.03	304.82	305.98	302.53	303.79	304.29	306.14
309.48	307.73	310.17	310.79	310.74	309.85	308.86	308.29	308.87	307.55	307.82	309.01	309.81	308.54	308.24	308.89	308.88	308.83	308.51	308.27	309.65	308.89	309.61	310.25	309.06	307.84	307.91	308.34	308.17	308.95	309.32	310.99	308.51	307.77	309.83	308.83	308.86	308.23	307.38	308.62	309.35	309.12	310.42	307.42	310.1	309.77	309.41	308.42	307.9	308.92
313.07	314.2	314.61	314.82	315.71	313.81	313.58	315.61	314.18	315.24	315.07	313.48	313.31	315.33	314.46	314.07	314.83	314.5	312.01	314.85	313.65	314.76	313.31	314.76	314.57	313.57	314.94	313.1	314.32	313.99	314.96	314.34	313.42	315.3	314.96	315.18	314.91	312.68	314.31	313.77	314.86	313.88	314.15	314.46	315.44	314.99	313.53	313.48	315.34	314.41
315.51	314.05	315.91	312.68	313.32	313.37	313.63	312.14	312.05	313.3	313.07	313.13	314.36	314.08	315.04	314.01	313.95	314.71	312.63	312.44	315.05	314.51	313.31	312.85	314.84	314.4	314.71	313.53	312.64	315.35	314.12	315.07	314.15	313.5	313.53	312.77	313.54	314.27	313.62	314.41	311.57	312.01	314.58	313.98	314.64	313.83	313.51	314.42	314.13	316.64
312.9	313.68	312.84	312.76	312.98	313.71	311.73	314.43	311.74	314.31	312.57	312.58	312.07	313.79	313.35	312.59	312.15	313.36	312.79	313.15	314.23	312.34	316.09	313.62	311.84	313.79	313	312.93	314.49	311.79	314.07	312.76	313.71	316.96	313.42	313.02	313.73	314.3	311.87	313.78	315.48	312.09	314.11	311.71	315.55	312.21	313.47	314.5	314.07	314.67
308.44	308.47	310.11	307.73	309.41	309.62	307.8	311.19	309.04	308.06	308.38	310.01	309.18	307.28	309.94	310.79	307.06	307.34	308.69	309	307.62	307.71	308.74	309.02	309.1	306.83	309.8	308.94	307.99	307.42	308.9	306.71	310.08	310.71	309.38	311.06	309.01	308.32	308.02	309.49	309.38	308.04	309.31	307.11	308.06	310.59	310.05	308.61	309.84	309.79
315.46	313.38	315.91	313.24	315.69	315.76	315.09	315.15	314.41	314.23	314.61	314.26	314.72	314.58	315.62	314.03	314.73	315.83	314.29	316.3	313.98	314.15	315.28	314.95	314.54	314.87	315.94	313.7	314.32	316.01	316.28	314.89	314.25	315.29	313.11	314.4	315.19	313.4	314.64	315.12	315.82	314.4	314.56	315.41	314.21	314.87	315.82	316.03	314.37	316.68
302.77	302.28	303.3	303.2	302.88	300.91	301.55	304.35	300.79	303.56	302.14	302.86	303.4	303.63	303.6	300.16	302.89	303.03	303.07	304.13	302.96	301.62	301.14	302.65	302.27	302.85	302.48	303.76	301.72	303.38	303.07	302.66	304.94	301.86	301.76	305.41	304.58	303.14	301.73	302.2	302.28	303.54	303.58	301.98	302.62	302.74	302.62	302.5	301.8	303.65
295.04	294.96	294.18	293.27	294.03	292.6	294.21	295.58	293.2	293.23	293.79	293.38	294.47	295.06	294.13	293.87	292.54	293.41	293.7	293.91	294.77	293.77	296.17	292.4	294.31	294	294.87	293.1	292.98	294.95	293.37	292.93	294.23	294.24	294.64	293.97	293.53	294.85	292.48	294.1	295.89	296.01	295.68	292.63	294.3	293.56	295.6	296.5	294.63	295.22
299.97	300.51	299.54	299.19	298.45	299.97	300.02	299.19	299.86	301.2	300.44	299.14	300.84	300.93	300.14	300.83	300.54	299.49	300.22	300.7	300.65	299.41	300.3	299.76	299.99	299.21	298.9	299.9	298.66	301.45	300.46	299.54	299.97	298.52	302.2	299.62	299.87	300.7	299.93	301.32	298.83	300.1	300.4	298.77	299.02	298.94	301.01	299.43	299.45	300.26
319.62	318.92	318.41	318.09	316.94	319.39	319.2	316.31	318.72	318.16	316.73	318.24	318.42	318.08	318.95	319.42	318.62	319.34	318.36	317.22	319.82	318.61	318.7	318.28	317.19	316.43	319.38	319.23	319.85	318.48	318.18	318.33	318.48	316.91	316.31	318.28	318.44	318.09	316.18	318.35	317.6	319.27	318.85	316.92	318.75	318.58	318.63	319.26	318.36	318.34
303.84	303.44	303.94	303.55	305.19	303.74	303.18	304.41	304.28	304.11	302.54	302.49	305.36	301.99	304.3	304.72	305.03	303.73	303.56	302.82	303.83	302.88	302.55	305.58	303.13	303.63	302.39	302.59	305.3	301.51	303.52	305.61	301.65	304.95	304.61	303.5	301.43	301.26	301.89	303.5	304.62	303.48	303.2	302.24	303.43	304.05	303.58	304.16	302.49	302.52
310.07	308.06	308.64	309.83	309.04	308.72	309.77	310.22	307.97	310.56	309.31	308.34	311.29	310.37	307.06	306.54	308.63	310.03	307.54	309.46	308.26	308.16	308.85	308.73	309.69	311.45	309.54	307.88	308.02	307.79	308.02	308.59	310.37	309.9	309.59	309.26	308.02	307.67	309.41	308.21	308.71	308.75	310.82	307.55	308.94	307.95	309.87	307.7	308.92	309.11
314.12	313.29	315.5	313.48	313.78	314.35	312.24	314.14	313.77	315.04	313.73	316.29	314.86	315.31	314.43	315.06	312.68	314.99	314.73	314.48	313.72	313.64	314.91	315.69	316.29	313.81	316.84	316.42	314.38	314.86	315.66	315.56	314.08	314.27	313.43	314.17	314.85	316.4	315.91	315.54	314.28	314.34	315	313.49	314.96	316.1	315.51	314.7	315.18	313.21
315.32	314.72	315.97	313.76	315.93	314.12	315.78	314.24	314.2	318.02	314.45	316.15	313.47	315.43	314.92	316.05	313.75	313.69	313.78	315.05	315.31	313.32	314.62	316.14	315.08	313.42	315.69	313.07	314.32	314.9	315.92	314	313.43	314.01	316.51	314.72	314.3	315.69	315.58	314.08	315.35	314.93	315.52	315.41	315.42	314.5	316.29	315.29	313.71	315.25
312.63	314.44	315.36	314.96	314.4	315.69	314.9	314.72	315.03	314.75	316.85	315.54	315.15	314.95	316.24	315.47	314.41	315.54	315.26	314.23	313.9	313.02	315.28	316.25	314.35	314.79	315.22	315.06	314.18	314.2	313.44	314.9	314.3	314.7	314.61	313.86	315.75	315.24	314.55	315.03	314.92	316.7	316.77	315.04	316.16	315.81	316.54	315.24	315.74	314.19
303.17	302.99	302.61	302.95	303.07	302.65	304.02	303.49	304.36	301.85	302.47	304.56	304.83	302.67	301.58	301.36	304.45	302.73	303.55	302.78	302.16	303.79	301.58	302.01	303.93	304.42	303.64	303.29	304.8	302.6	304.25	305.27	304.86	302.67	304.66	301.6	304.53	302.7	302.44	302.89	304.27	303.53	302.18	303.65	300.82	303.65	302.64	303.03	304.1	303.49
315.69	316.54	314.99	314.01	317.18	315.08	315	315.92	315.45	316.65	315.14	313.63	313.92	315.71	313.51	314.85	315.91	316.01	313.75	313.71	316.74	315.8	315.09	314.96	316.24	315.31	315.47	314.95	314.18	315.54	316.5	315.08	313.46	313.88	314.74	313.6	315.34	314.97	314.33	315.45	314.4	316.59	315.38	315.4	315.89	315.37	314.62	314.29	315.04	315.56
312.54	310.08	310.5	310.11	310.91	311.49	311.77	311.34	310.68	313.35	311.3	310.57	310.36	311.94	308.81	311.02	311.85	313.28	310.63	308.69	310.9	310.13	311.18	311.69	310.3	310.77	310.83	311.32	311.18	310.38	310.64	310.25	309.64	311.19	309.81	310.53	309.29	308.66	309.06	310.68	311.55	309.87	309.74	309.6	309.33	312.03	312.26	311.3	309.08	312.02
301.77	304.13	302.31	302.96	301.9	302.52	302.17	302.33	302.23	302.65	302.13	303.29	301.5	300.56	300.96	301.22	300.98	302.28	303.16	300.36	302.91	300.78	302.86	302.03	303.77	302.5	303.24	302.39	304.15	303.45	303.46	303.91	301.38	303.18	301.95	301.98	301.47	302.48	300.75	302.91	303.78	302.86	303.99	302.62	302.08	302.4	302.83	301.15	301.91	301.84
328.07	328	327.73	327.73	328.45	328.99	328.62	330.42	327.48	327.69	326.53	327.33	327.61	328	326.46	327.35	327.22	327.3	328.15	327.31	326.51	328.76	327.75	326.98	327.49	328.71	326.55	329.12	330.1	328.49	327.68	326.16	327.3	328.16	329.33	327.98	328.66	328.64	328.28	328.05	328.58	326.68	328.44	327.16	327.22	328.86	325.86	325.85	328.36	328.65
318.35	317.59	319.53	317.65	320.4	318.89	318.93	318.19	318.21	318.1	319.51	317.12	317.59	317.21	318.39	318.28	319.69	318.34	318.55	317.58	316.72	318.1	319.16	319.36	318.5	317.43	316.85	317.07	318.58	318.14	320.11	317.12	320.19	317.39	321.21	318.24	317.77	317.98	317.7	319.42	318.41	319.92	320.21	318.89	318.43	319.71	317.43	318.29	318.39	317.46
304.6	306.52	302.28	304.47	302.38	302.56	303.8	305.13	302.73	302.67	301.24	304.25	300.37	303.78	303.55	301.5	304.78	304.2	303.85	303.65	303.53	302.05	304.29	302.3	303.16	304.32	302.02	301.96	304.77	302.54	303.67	302.54	304.21	304	302.83	303	303.46	304.75	300.96	303.08	303.58	303.47	303.72	303.69	303.89	302.89	304.22	303.59	303.34	304.82
328.4	327.64	326.52	328.4	327.3	329.38	328.83	328.4	329.56	327.14	327.58	328.51	326.79	326.85	326.36	329.5	328.81	331.19	329.01	329.6	328.8	329.04	327.24	329.15	327.36	327.84	327.41	327.12	326.51	328.93	327.51	325.75	328.25	329.16	325.5	326.45	329.22	325.8	326.29	327.37	328.27	327.53	328.71	326.88	328.24	327.88	327	327.87	327.95	327.88
314.05	315.06	316.61	312.57	314.25	314.13	315.06	315.17	314.06	315.39	314.61	313.64	314.48	315.06	315.17	312.68	314.86	314.1	315.52	315.69	314.84	314.24	315.04	314.78	314.25	315.89	314.54	314.83	313.76	312.86	315.3	314.73	313.49	314.85	314.92	313.87	315.58	315.78	315.98	315.43	314.83	314.9	313.42	314.14	314.34	314.21	313.95	314.67	315.36	315.15
313.5	311.75	313.52	312.22	312.96	310.93	312.56	311.83	312.26	312.24	310.78	310.84	313.31	312.29	313.51	312.49	312.09	311.29	312.42	313.2	313.01	312.64	311.97	313.48	312.79	312.67	313.19	312.01	312.82	311.79	312.27	313.47	311.89	313.24	312.15	310.58	314.44	311.89	312.68	313.2	312.86	310.53	312.73	310.8	312.81	312.21	314.01	312.44	310.97	313.24
308.85	307.67	305.78	305.42	307.54	305.24	306.73	307.08	306.26	305.43	306.48	305.5	305.44	307.02	306.16	305.3	306.35	306.41	305.67	306.01	305.84	306.61	305.04	305.82	305.22	305.74	304.78	307.68	306.6	306.48	304.44	304.22	304.92	307.02	306.26	305.74	306.15	306.4	307.84	305.46	305.1	305.17	307.02	304.49	306.56	305.84	304.45	305.99	306.93	306.02
309.5	308.36	308.2	307.85	310.25	308.71	307.25	310.55	309.58	309.1	307.17	309.69	306.04	309.5	310.64	309.18	307.81	308.96	307.8	309.76	308.03	306.74	310.64	308.48	309.13	309.7	310.82	308.98	310.01	308.61	308.47	310.06	309.1	307.72	308.88	309.12	308.68	307.53	309.26	308.02	310.52	311.12	309.66	308.06	308.55	309.52	309.56	309.81	309.43	308.48
309.95	309.18	311.04	312.2	312.16	309.57	310.36	309.6	309.53	311.05	309.68	310.73	310.15	309.42	310.45	309.07	311.06	310.25	308.89	310.17	310.65	310.29	308.46	310.44	311.02	309.07	310.64	309.28	309.07	310.56	310.89	309.74	312.64	310.27	309.99	308.45	311.13	310.25	310.7	308.8	310.29	310.8	310.26	309.1	310.79	311.63	310.84	309.85	311.52	311.26
305.53	305.58	307.09	305.98	306.66	306.56	306.46	304.45	305.5	305.89	305.45	304.35	306.91	305.27	305.32	307.13	307.01	307.85	306.08	307.02	307.18	307.26	305.81	306.58	306.37	304.62	306.02	305.38	307.88	307.64	306.56	305.94	306.36	305.23	306.64	305.29	308.12	307.1	306.9	306.89	306.91	303.97	305.96	306.43	307.89	306.58	307.05	308.41	307.01	303.9
306.29	305.93	305.72	306.34	307.76	305.69	306.46	306.97	303.81	305.89	307.55	305.6	306.68	304.2	306.61	307.69	306.22	307.42	304.37	306.2	305.69	307.33	307	307.22	306.77	307.56	306.9	306.3	304.2	306.15	306.67	304.81	305.53	306.05	305.37	306.03	306.48	307.21	306.19	306.46	306.16	306.74	306.17	306.66	307.19	307.71	306.32	306.85	307.66	307.1
313.36	314.13	314.96	313.4	315.32	314.49	316.97	314.94	314.14	315.37	315.49	315.95	313.94	316.61	315.43	314.99	315.84	315.26	314.14	313.8	316.56	313.41	314.04	315.22	315.89	313.72	316.34	316.67	315.14	314.85	315.56	314.26	314.78	314.2	313.82	314.92	314.8	313.41	313.77	313.69	314.99	315.2	314.67	314.92	312.8	314.33	314	314.6	315.43	313.78
325.48	324.1	326.27	325.64	324.65	326.27	325.82	326.5	324.69	323.9	324.13	327.88	325.9	325.83	326.57	326.29	324.33	326.44	325.04	326.5	326.29	326.26	324.37	323.83	326.32	326.34	326.02	325.35	324.17	324.21	326.47	326.19	325.72	326.36	324.77	324.12	324.71	325.66	325.41	326.43	325.5	324.65	324.46	326.85	324.14	326.9	326.68	327.22	325.62	323.7
318.42	320.75	319.44	319.64	319.71	320.24	319.6	318.3	318.97	318	320.77	319.22	319.94	320.18	318.95	319.53	319.7	319.45	318.31	320.58	319.33	319.9	319.97	319.29	319.77	319.3	320.65	318.9	317.66	319.29	318.58	319.49	318.87	318.87	321.59	319.44	319.93	319.74	319.88	319.5	320.86	319.27	318.85	319.54	319.82	320.55	319.34	318.55	319.67	318.32
321.58	320.94	318.58	317.88	319.42	318.4	318.91	318.11	318.3	319.62	319.39	319.94	317.17	318.02	320.19	319.91	318.26	319.43	318.34	319.49	319.28	320.39	319.05	321.13	319.5	319.75	320.37	319.13	320.52	319.65	316.31	318.83	319.09	321.15	319.11	318.56	319.52	321.07	320.45	320.46	318.98	320.18	319.54	321.25	318.37	318.85	319.41	320.61	319.72	318.81
309.86	309.12	309.31	308.6	309.91	309.76	309.29	309.39	309.86	308.08	309.53	309.61	310.81	308.03	308.43	308.44	310.42	308.16	310.1	307.93	309.87	308.72	308.16	307.37	308.7	309.37	306.98	309.02	309.35	307.18	308.86	307.68	308.69	311.55	308.63	309.25	309.98	309.47	307.46	310.21	309.22	309.21	310.12	308.23	308.79	309.22	307.7	308.87	308.15	309.94
295.41	294.08	294.37	295.22	295.29	293.62	296.5	294.72	296.36	294.23	293.26	293.45	294.79	294.76	295.06	296.12	294.19	294.55	295.43	293.7	296.21	294.05	292.86	295.58	296.11	296.08	294.28	293.94	294.09	295.2	297.94	294.64	296.66	296.28	292.97	296.17	294.56	294.53	294.91	293.13	296.44	295.54	294.89	294.75	295.32	293.41	295.46	295.39	294.69	295.52
291.82	294.16	295.77	293.02	293.29	293.99	293	293.87	293.7	293.34	295.15	291.92	295.5	293.86	294.28	293.32	293.77	295.09	295.21	294.25	293.48	293.72	294.85	295.36	295.76	294.65	293.44	292.8	294.12	295.42	294.03	294.06	293.88	294.22	294.77	293.62	293.17	293.57	293.38	292.5	293.21	293.11	292.07	292.81	293.79	293.83	293.97	294.91	295.59	293.08
303.77	302.58	302.01	302.77	301.98	301.2	301.41	301.53	302.58	303.02	302.54	303.4	303.29	302.09	301.64	301.18	304.06	302.64	301.44	303.21	301.83	301.57	303	303.76	302.08	304.29	303.96	302.43	302.58	300.54	303.86	301.45	302.23	301.56	303.19	301.03	301.9	303.28	304.11	302.3	301.7	302.75	300.84	303.66	303.65	302.4	302.52	302.1	302.1	303.82
310.83	309.97	309.56	309.81	311.72	310.49	309.97	311.03	310.89	310.46	310.64	310.85	309.09	308.67	311.58	310.59	310.26	311.86	310.09	310.82	309.27	311.39	311.05	312.3	309.05	311.04	310.16	311.37	311.11	309.88	310.5	311.14	310.08	311.25	311.42	309.98	310.65	310.7	309.26	311.59	311.69	310.49	310.59	310.65	310.68	310.26	310.23	310.08	311.93	309.87
309.8	309.63	308.93	309.95	310.1	309.69	310.86	310.35	309.7	309.87	308.34	309.34	309.05	309.61	309.99	310.31	309.75	310.38	309.93	309	308.17	311.96	310.42	308.4	310.68	310.22	309.11	308.01	310.39	307.39	311.5	310.51	310.3	309.03	308.9	309.88	308.94	311.12	310.2	310.6	310.72	310.95	308.71	310.09	309.46	309.16	310.67	311.52	308.9	309.71
302.7	302.15	302.97	302.16	303.09	304.22	301.89	303.33	301.82	303.44	302.45	303.06	304.41	302.99	302.43	302.18	303.56	302.45	303.07	304.08	303.24	304.59	303.16	304.88	304	301.86	302.85	302.43	302.13	304.09	301.9	305.46	303.79	302.83	303.95	303.86	303.92	303.45	302.39	301.93	302.79	304.32	302.88	303.59	304.22	303.08	303.76	303.75	304.03	304.44
316.36	318.46	320.25	318.65	318.54	317.46	317.79	318.7	317.01	318.31	318.88	318.24	317.85	315.77	317.02	318.01	319.46	317.83	317	318.52	318.16	317.5	316.92	318.47	318.77	319.05	318.05	317.05	317.63	319.27	317.42	318.65	318.11	317.99	318.79	317	318.26	317.58	317.87	318.73	316.93	317.75	319.31	319.39	317.7	318.24	317.81	318.58	318.65	319.43
293.55	294.19	294.42	291.77	293.02	294.9	292.42	293.26	294.37	292.99	293.73	295.51	294.1	292.79	295.23	292.12	293.63	296.62	293.25	294.3	293.25	294.2	293.73	293.17	293.45	293.88	292.87	292.43	295.07	293.36	296.81	293.51	294.52	293.46	294.19	294.03	293.38	294.41	294.46	292.9	293.89	291.96	294.33	294.47	292.96	292.96	293.6	294.78	294.58	294.47
313.28	310.88	313.39	312.5	312.84	313.53	311.22	314.82	314.33	312.63	312.9	312.97	312.76	313.94	313.58	312.45	313.59	312.45	314.27	311.88	314.73	312.8	311.32	311.57	311.53	313.04	313.73	313.43	314.22	311.79	312.6	312.61	312.49	313.15	312.93	312.69	313.62	313.77	311.78	311.78	312.3	312.7	312.33	314.8	312.76	312.4	313.52	311.43	312.24	312.35
301.52	300.9	300.31	300.59	299.55	299.08	300.65	301.99	302.88	302.26	301.54	300.97	300.46	301.15	301.78	303.39	300.85	300.34	301.67	301.97	299.45	300.42	303.31	301.26	301.23	301.6	300.51	300.41	301.16	298.89	300.76	300.69	299.82	302.8	302.15	301.3	299.75	299.08	300.67	300.27	301.32	300.13	301.52	300.63	300.69	300.57	299.25	301.38	302.41	301.05
325.73	325.15	325.15	324.31	324.96	325.91	325	325.1	324.62	325.96	323.87	323.83	324.24	322.3	326.06	326.05	325.72	324.3	324.32	324.28	325.06	324.61	324.82	326.16	325.05	325	325.12	323.18	326.92	325.28	324.83	324.54	324.96	323.75	324.59	324.88	322.94	325.87	326.01	325.6	323.68	324.32	325.4	324.19	323.19	324.8	324.81	324.27	323.28	323.82
293	293.3	294.3	294.07	294.02	293.81	294.29	294.18	294.41	294.37	295.02	293.63	294.65	293.15	293.87	296.8	292.9	295.36	294.02	294.22	293.69	293.67	295.06	294.45	295.62	294.9	294.25	293.57	294.94	294.27	294.2	292.7	295.39	292.96	294.43	297.04	294.06	292.55	293.92	294.54	293.96	293.45	294.44	294.97	295.42	296.07	294.37	293.96	293.68	294.11
304.84	304.77	302.12	304.79	303.5	305.54	304.05	304.75	305.37	306.06	303.72	303.91	304.09	305.67	302.35	305	302.98	302.71	305.8	304.41	304.68	304.97	305.45	304.91	302.65	304.31	304.91	303.48	304.05	303.33	304.5	303.12	304.79	303.29	305.24	303.17	304.15	304.85	304.17	305.34	303.68	302.83	303.92	304.74	303.02	302.98	304	304.75	305.39	304.84
300.16	302.44	298.95	299.3	299.74	300.89	299.13	300.35	301.61	300.34	299.34	299.28	301.05	298.48	302.52	300.02	299.31	300.8	300.64	299.76	300.76	301.46	298.93	301.05	301.32	300.05	297.78	299.04	300.4	298.9	300.12	299.64	300.49	300.33	300.48	299.68	299.22	299.16	299.15	300.69	300.09	300.99	297.78	300.77	300.75	299.65	298.9	300.36	299.76	301.8
295.48	295.51	294.77	294.25	295.09	295.04	295.98	294.83	293.88	295.38	293.71	294.8	297.28	293.22	296.62	296.86	296.47	294.59	294.69	294.22	295.5	295.3	295.78	296.73	294.14	295.64	294.59	294.64	295.93	293.06	293.95	292.49	294.88	296.83	294.11	295.11	295.99	295.73	292.97	294.67	295.56	295.87	294.97	296.85	294.84	296	295.6	295.63	293.75	294.57
310.57	309.48	311.1	310.96	312.48	311.8	310.63	309.91	310.3	311.85	312.78	310.72	312.15	311.89	310.04	309.37	310.25	310.3	312.73	310.01	311.09	310.51	312.51	310.82	312.54	310.55	311.26	312.3	309.96	311.26	310.25	310.95	311.63	313.19	309.34	309.97	309.91	310.38	312.77	312.28	310.2	311.42	311.14	310.22	312.34	310.2	311.39	314.03	311.01	309.4
303.14	304.16	302.54	304.1	302.46	302.11	303.55	303.29	302.11	302.92	304.53	302.96	302.3	303.19	303.59	303.24	302.24	303.19	301.68	302.21	304.2	305.14	303.31	303.74	304.98	302.59	303.34	300.61	303.04	303.18	301.41	304.24	303.84	304.07	303.52	303.43	303.25	304.86	302.72	301.14	304.54	304.15	303.65	303.66	302.23	301.89	302.8	303.81	303.57	301.23
296.05	295.34	297.11	295.98	295.04	294.85	295	295.69	295.7	293.28	293.33	295.64	294.06	295.54	294.75	294.64	295.9	296.29	297.5	296.13	293.95	295.71	294.9	295.37	294.2	294.35	295.94	295	293.85	297.12	294.14	295.52	297.92	295.92	297.81	295.3	295.13	296.3	295.77	292.66	295.29	293.97	296.05	295.05	295.39	294.87	295.2	293.32	294.4	293.37
317.5	315.88	317.75	316.24	317.93	317.23	318.09	317.1	316.05	315.06	317.88	317.71	315.91	315.11	316.38	316.69	314.03	317.4	316.36	316.45	318.24	315.32	317.2	317.74	317.42	316.05	317.64	316.53	317.13	315.35	317.07	318.15	317.05	315.96	317.35	316.44	317.62	315.85	318.47	316.36	316.11	316.21	315.13	316.29	316.49	317.36	316.43	318.57	317.42	315.65
308	308.53	307.61	308.5	309.27	308.63	309.54	310.48	311.17	307.32	307.93	309.42	308.55	307.37	307.88	310.32	310.27	308.92	307.22	308.31	309.88	309.12	308.72	309.37	309.14	309.75	309.08	309.21	310.11	307.15	308.91	307.64	308.23	307.77	309.23	310.85	309.42	307.55	307.02	307.93	308.48	310.54	309.16	308.78	307.93	308.25	309.78	307.46	308.38	308.02
316.85	314.72	317.27	315.37	315.12	314.11	315.24	314.76	315.42	314.21	314.17	313.74	312.3	314.64	314.89	314.11	315.25	315.99	316.32	315.97	316.86	315.81	315.42	315.29	317.85	316.79	315.24	316.43	313.93	315.66	316.55	314.47	315.43	314.28	315.29	315.46	315.15	314.34	316.8	315.29	314.4	316.1	315.19	315.01	316.11	316.5	314.91	314.7	315.39	312.7
316.92	317.71	318.1	318.6	317.02	319.73	317.42	317.39	319.03	317.25	320.15	317.64	317.49	318.12	320.05	317.33	319.24	317.17	317.71	321.01	317.94	318.03	318.22	317.41	318.18	318.5	320.69	316.97	317.84	319.5	318.75	318.06	316.61	316.16	318.57	318.42	317.16	318.71	318.91	318.88	318.38	317.93	318.42	319.46	318.11	317.34	319.24	317.35	318.26	317.67
327.82	327.15	326.25	328.83	328.13	327.98	328.95	327.94	328.31	328.8	327.32	327.24	326.98	327.82	327.87	328.86	327.69	329.28	328.01	327.08	329.99	329.56	328.54	328.05	326.99	325.87	327.8	327.96	327.94	327.74	328.77	327.68	326.2	329.06	329.67	327.87	327.08	326.47	328.77	327.89	327.94	326.34	326.78	325.98	328.67	329.36	326.29	328.21	327.76	328.26
305.71	304.31	307.33	307.5	304.64	306.14	306.43	305.79	305.27	305.31	305.71	306.87	306.35	303.4	303.35	306.77	305.05	306.19	303.87	306.03	304.72	306.04	305.35	304.57	305.55	305.25	304.88	304.43	304.55	305.44	303.36	303.78	305.85	304.49	306.06	307.19	306.26	305.36	303.3	304.7	306.75	306.01	305.07	303.75	306.09	304.03	306.52	306.32	304.31	306.91
301.52	303.37	302.72	301.87	301.9	302.98	302.83	303.29	300.35	301.97	303.38	303.05	301.67	302.02	303.49	302.84	302.27	303.69	303.01	304.11	303.2	304.34	303.01	303.77	303.54	303.29	301.01	303.64	304.11	301.67	304.62	301.97	303.11	301.88	303.35	303.65	302.4	301.97	303.62	302.06	304.42	302.75	304.15	302.86	302.96	302.42	304.71	302.36	301.42	303.28
310.02	309.02	310.14	312.98	309.21	310.87	308.62	310.35	308.36	310.25	309.24	308.12	309.69	309.03	310.58	309.73	308.56	309.75	308.56	309.33	307.1	309.94	308.09	311.64	310.76	308.74	310.66	308.05	308.1	310.65	308.78	310.01	308.46	309.49	311.64	310.51	309.82	309.69	309.92	310.45	308.78	310	310.32	308.87	309.11	310.52	310.05	308.55	309.44	310.87
303.72	305	305.06	303.45	302.92	302.87	305.79	303.66	302.16	304.5	303.56	303.36	303.55	303.84	304.64	302.97	302.84	304.14	305.67	304.82	304.35	303.44	304.34	303.23	301.82	303.54	303.01	304.87	304.09	303.16	302.86	303.38	305.68	304.38	302.4	304.05	303.16	305.54	304.38	302.99	301.84	301.85	304	304.04	303.53	303.44	303.3	302.66	303.76	304.91
307.95	303.91	306.77	305.16	306.01	306.91	307.48	306.22	305.55	306.08	304.56	304.59	301.67	305.32	306.35	305.22	307.03	305.47	305.53	306.04	305.23	306.41	304.81	304.74	305.55	305.03	306.24	303.68	305.69	304.45	306.75	306.29	304.81	305.25	304.71	306.01	303.88	305.06	303.82	305.06	308.3	305.14	306.59	305.27	305.07	305.13	304.8	305.91	306.77	305.85
313.36	312.61	314.47	312.43	314.87	313.28	315.4	313.32	313.07	313.31	314.87	314.47	313.26	312.12	314.97	314.23	313.21	313.44	312.61	313.12	314.32	313.67	313.55	313.84	314.83	314.82	312.84	313.02	313.01	313.47	315.49	314.15	313.51	314.24	313.73	313.16	313.28	313.1	314.4	312.17	315.38	314.3	314.83	314.92	314.2	313.53	315.11	313.41	314.36	313.53
304.78	304.33	303.01	302.88	303.44	305.33	302.62	304.71	303.07	302.81	304.31	303.06	303.49	300.86	305.36	303.62	304.39	304.99	303.52	303.69	301.31	305.56	302.87	304.55	304.14	304.54	303.56	302.97	304.04	303.38	303.3	302.77	303.59	303.31	303.44	304.03	304.75	304.85	302.89	303.14	302.34	304.81	303.97	304.11	303.25	302.92	304.58	304.27	303.53	303.9
300	302.28	300.8	300.37	301.64	301.42	302.42	300.14	301.65	302.16	302.42	302.19	303.04	300.65	301.95	300.91	300.67	300.94	300.14	300.01	301.24	301.83	299.52	302.29	299.92	299.3	298.96	303.13	302.83	301.39	300	299.7	302.35	300.39	302.58	302.1	301.49	300.72	301.01	300.71	300.85	301.16	302.5	300.36	302.76	302.29	301.03	299.57	302.36	302.12
301.72	302.66	299.89	301.94	300.42	301.79	299.09	299.93	301.13	300.73	301.07	299.28	300.58	300.81	299.8	301.49	297.75	300.34	299.53	300.47	300.97	301.26	300.87	301.65	299.32	299.72	299.1	300.38	297.85	300.1	301.72	300.06	299.13	300.84	300.65	300.2	299	299.71	299.34	299.74	299.92	298.87	300.16	300.68	301.83	299.9	299.28	301.24	300.26	298.63
311.94	311.24	312.15	312.76	310.6	312.98	313.51	311.31	312.33	312.41	312.6	310.9	311.27	314.11	313.25	313.07	312.43	312.72	311.08	312.05	312.77	313.7	312.33	313.63	313.3	313.14	314.6	311.92	312.93	311.78	311.87	313.27	314.05	314.38	312.61	312.01	314.91	309.89	311.21	313.64	315.19	312.1	312.55	313.48	312.97	313.65	314.16	312.12	312.39	312.79
318.36	316.34	317.57	317.57	316.89	318.04	317.24	318.94	319.39	316.82	318.43	319.83	318.06	317.12	319.24	318.19	317.4	318.03	318.22	316.66	317.78	316.53	317.11	318.47	316.38	317.69	318.16	317.68	319.19	318.42	317.86	317.87	316.57	316.16	316.96	318.82	319.6	318.87	318.5	316.75	319.8	318.93	318.56	317.36	319.3	319.55	317.92	317.13	317.7	318.11
312.58	313.89	313.32	313.73	314.01	312.94	312.74	312.28	310.8	312.53	313.92	312.02	313.14	314.77	312.59	313.4	313.33	312.6	311.92	313.24	312.84	312.45	316.41	313.05	314.35	312.8	313.3	313.93	313.88	313.97	312.16	312.31	310.74	311.87	314	312.58	312.24	314.42	312.44	313.1	312.41	313.07	313.51	314.12	312.61	312.31	314.14	314.45	313.47	313.88
296.72	297.07	297.09	296.44	296.91	298.46	298.41	295.96	295.64	296.08	295.65	297.3	297.07	295.58	296.67	296.87	296.51	296.6	297.34	298.18	297.99	295.99	297.53	296.35	296.83	297.23	297.55	297.35	297.3	296.06	296.93	295.86	296.75	296.41	297.04	297.23	296.24	297.68	297.86	295.83	295.59	296.86	296.74	295.74	295.22	296.8	296.29	296.43	296.67	295.53
307.73	307.36	307	307.34	306.23	306.03	308.92	306.47	307.22	307.28	309.14	307.5	306.76	307.26	308.96	307.62	309.72	307.07	307.38	307.04	306.71	307.55	305.56	306.23	307.35	309.39	307.32	307.36	307.68	306.29	308.4	306.44	307.83	307.87	307.43	307.91	306.9	308.93	308.87	305.91	306.29	307.29	306.63	307.83	306.5	307.62	307.39	308.21	309.42	305.5
298.96	302.48	299.96	297.53	299.96	301.8	299.45	299.98	300.37	301.6	299.71	300.83	299.69	298.16	299.97	296.42	298.98	300.2	300.25	299.16	298.02	298.93	299.59	299.68	299.06	299.75	301.18	299.64	301.03	298.95	299.23	300.63	299.65	300.25	301.54	300.42	299.67	301.69	299.63	299.11	301.59	299.5	300.72	299.09	299.5	298.82	301.32	300.38	300.05	301.32
328	328.27	327.99	329.05	327.18	326.91	328.44	327.38	328.85	329.87	329.54	325.75	327.62	326.35	327.99	327.04	328.23	327.81	328.09	327.42	327.17	326.59	327.26	327.75	327.09	328.15	328.37	329.04	328.85	327.76	329.19	329.88	327.73	329.26	328.2	327.72	328.26	327.05	326.53	329.11	326.67	328	327.02	325.61	327.25	327.74	328.58	326.42	329.79	326.97
314.47	314.46	315.39	314.64	313.23	314.53	316.25	315.6	316.11	314.66	313.55	314.53	313.68	315.37	316.64	316.04	314.88	315.72	314.39	313.35	313.85	314.35	313.89	314.51	314.1	315.32	314.78	314.6	315.44	315.76	313.47	316.83	314.46	314.04	314.38	316.29	315.2	314.69	314.28	313.63	315.45	314.22	314.91	314.1	316	314.11	315.65	315.94	315.4	314.96
307.81	307.63	306.94	306.99	306.88	305.31	304.68	307.05	306.81	305.48	304.95	306.14	306.29	308.27	308.97	305.58	309.36	306.45	305.06	308.18	307.31	307.97	306.57	307.76	307.68	306.54	308.2	305.43	306.01	308.55	307.56	308.43	307	307.04	306.75	307.28	306.45	305.7	306.6	308.41	304.67	305.08	306.81	306.48	305.88	304.28	305.79	306.84	307.54	306.07
313.3	313.31	314.02	313.73	314.81	313.07	314.18	313.22	313.18	313.41	314.62	313.64	315.39	313.5	314.77	315.24	313.07	314.35	312.9	315.18	313.44	313.35	312.49	313.35	312.89	311.35	313.89	314.22	315.43	315.06	312.37	314.07	314.69	314.69	314.7	314.04	313.21	315.7	315.98	313.42	315.17	314.03	313.85	313.74	314.47	314.56	312.46	314.98	313.17	314.05
306.92	303.92	304.23	304.19	304.78	305.61	305.6	305.32	304.64	304.81	304.87	304.46	305.31	304.58	305.48	303.59	307.27	302.57	304.81	305.6	305.84	304.41	305.85	306.12	306.28	304.65	305.57	304.31	306.08	304.56	305.72	304.63	303.26	305	304.91	304.5	305.52	306.77	304.69	305.29	304.06	304.46	304.39	304.41	305.47	306.68	303.61	303.69	308.06	305.38
304.82	304.76	304.2	305.91	307.21	305.32	303.91	306.62	304.05	305.12	305.12	305.59	304.79	306.39	306.23	305.41	304.94	306.55	304.5	303.35	303.99	306.18	302.91	303.94	304.97	304.06	305.2	305.82	307.12	305.94	305.78	306.51	304.72	305.38	304.48	305.16	303.98	303.93	305.85	305.2	307.31	304.3	306.68	306.3	305.47	307.01	304.99	304.36	303.87	304.7
311.14	311.28	311.15	311.36	311.33	310.78	310.22	309.69	309.98	311.89	311.66	311.31	312.41	312.11	310.86	309.64	309.56	310.24	310.93	310.01	310.64	308.42	310.36	312.69	311.64	309.62	311.78	311.09	311.86	309.59	311.18	310.7	311.12	309.22	310.35	310.92	310.52	312.62	309.66	310.38	312.34	311.07	311.25	310.9	311.23	312.06	310.2	311.35	311.48	311.3
293.09	292.2	294.43	292.7	294.06	295.39	292.7	293.3	293.76	294.15	293.44	294.55	293.75	293.77	293.22	293.07	294.15	295.49	294.17	292.38	295.05	295.4	291	294.05	293.84	294.14	294.01	294	295.2	294.18	294.15	292.56	294.59	293.9	293.04	295.02	294.64	294.14	294.52	294.18	295.84	294.9	294.35	294.64	293.77	293.57	293.67	295.12	295.09	293.65
316.64	314.87	315.2	314.85	314.35	316.02	314.91	313.85	313.92	316.18	316.05	314.18	315.82	315.98	315.21	315.51	313.05	313.84	313.88	314.67	315.82	315.17	317.66	316.22	315.26	315.96	314.51	315.32	313.35	314.78	314.51	314.67	314.42	313.46	315.92	315.89	316.5	315.45	315.71	313.93	315.64	315.41	314.27	314.47	317.29	315.61	315.27	313.47	316.12	314.75
303.48	302.04	301.92	302.33	303.81	300.86	303.94	303.73	302.95	303.3	303.61	302.51	302.02	302.76	303.2	302.12	302.72	303.03	303.65	301.92	301.62	303.38	303.35	302.18	304.67	302.49	303.79	302.7	302.89	303.38	302.96	302.43	301.04	303.01	302.34	303.07	303.5	302.84	304.67	303.41	302.1	301.68	300.86	302.68	301.64	302.66	303.64	303.65	302.88	302.27
304.12	304.12	303.67	304.15	303.67	302.36	303.72	303.91	303.35	303.07	302.4	302.72	304.98	303.43	302.26	301.43	302.33	303.37	304.3	302.82	302.26	304.17	302.53	302.47	305.19	304.22	302.9	302.24	304.66	303.71	302.6	302.01	302.15	304.65	306	302.07	303.56	303.23	303.31	303.96	301.47	303.36	305.17	303.51	303.77	303.89	304.04	303.08	302.31	305.84
295.79	294.35	295.64	294.88	294.85	294.21	295.94	295.38	295.57	295.6	294.25	293.83	294.42	295.33	295.2	292.47	293.94	296.38	296.67	294	293.64	295.24	294.71	292.6	294.47	295.98	296.35	296.15	293.5	295.3	295.32	293.67	297.24	295.87	293.26	294.76	293.34	295.73	294.13	295.65	294.78	293.88	292.66	292.82	294.07	294.97	295.28	294.39	294.25	296.33
300.58	301.27	300.25	299.09	299.34	301.1	299.89	300.7	300.6	300.67	302.3	300.64	299.69	300	301.95	300.12	301.21	301.46	301.2	300.01	300.17	297.64	303.31	301.03	300.84	302.6	300.53	301.84	300.67	301.21	300.37	301.53	301.27	299.98	300.5	302.52	299.22	301.52	301.25	300.13	300.31	301.27	301.84	301.54	300.28	301	301	300.58	301	300.56
293.88	293.57	296.38	295.01	294.82	296.46	294.67	293.03	295.18	295.23	295.9	294.7	294.9	293.39	291.84	294.37	294.93	293.3	296.56	295.07	296.06	295.81	295.85	294.33	295.2	293.88	296.39	293.61	293.97	294.2	293.4	294.84	294.96	295.48	293.26	296.73	296.56	295.46	293.7	293.97	295.85	294.27	296.29	296.02	293.91	293.7	293.93	294.8	293.97	296.15
303.49	303.02	302.08	302.34	301.77	302.55	302.2	303.72	304.02	301.45	301.64	300.59	302.11	301.67	301.61	302.82	303	301.89	302.09	302.38	303.01	302.22	303.38	301.66	302.07	301.37	301.22	302.87	302.45	301.23	301.16	302.77	302.79	300.98	302.91	303.43	302.81	303.13	303.34	302.87	301.16	302.96	303.02	301.73	302.42	302.7	300.38	301.98	303.03	303.48
304.02	305.23	305.63	304.96	303.99	305.34	306.4	303.27	304.4	305.87	302.37	304.4	306.15	304.15	305.04	305.45	304.67	304.75	303.88	304.54	304.7	305.33	304.05	303.3	304.55	304.58	306.44	305.03	304.28	304.44	305.91	304.03	306.27	306.85	303.61	304.77	303.71	304.15	304.29	305.78	307.06	305.3	304.78	303.56	305.08	305.09	303.73	305.84	305.13	304.7
312.67	312.19	311.45	310.92	312.71	313.41	312.15	313.61	313.72	311.66	310.58	311.81	311.59	312.03	313.74	311.92	313.02	312.95	312.78	310.75	313.26	312.36	313.07	314.81	314.86	312.63	313.21	312.73	313.97	312.48	313.34	311.17	312.26	311.38	311.85	312.21	313.66	312.01	310.77	313.81	311.89	314.58	311.91	312.98	312.65	314.81	311.77	313.95	313.6	312.61
295.15	296.44	296	293.75	294.6	296.55	295.61	293.37	294.65	296.13	294.15	295.02	294.18	295.48	296.37	295.36	297.1	294.45	294.06	292.31	295.58	294.59	292.41	295.79	294.82	293.22	294.2	295.07	294.92	293.98	293.83	296.37	294.22	295.46	296.77	295.66	294.53	294.14	294.65	295.7	296.47	295.88	295.13	295	293.89	294.4	296.75	296.09	292.61	295.32
300.2	300.27	299.11	301.22	300.34	300.86	299.89	300.58	300.77	300.96	300.01	301.16	301.33	301.23	301.22	301.05	301.54	301.13	302.07	300.15	299.23	301.18	301.54	301.17	302.5	301.98	298.36	299.61	301.63	302.43	301.88	300.38	300.11	300.31	298.39	301.28	300.92	301.83	300.29	301.76	300.86	300.89	301.09	301.4	302.05	301.09	301.46	300.76	302.37	300.6
303.07	306.02	304.24	303.84	306.33	303.47	305.66	305.68	303.69	303.22	304.69	303.26	304.53	304.25	303.64	303.76	303.35	305.12	304.81	305.11	305.41	304.98	305.16	304.26	304.6	304.39	301.92	303.9	305.91	304.79	305.22	304.78	304.45	303.84	303.67	301.83	304.56	307.41	305.24	304.81	304.29	306.31	304.52	302.81	303.24	304.88	302.96	305.9	305.41	304.25
307.08	308.07	307.5	304.87	305.49	305.5	304.57	305.74	306.6	305.87	305.81	306.48	306.49	306.35	306.4	305.56	304.59	304.34	304.97	306.03	306.06	305.04	304.79	306.14	305.81	305.1	305.33	305.59	305.03	304.12	305.19	305.13	305.33	305.27	307.95	305.75	305.75	304.47	304.84	305.59	306.44	301.33	303.64	306.03	304.34	304.66	305.84	305.51	305.56	306.11
308.8	308.44	308.06	309.19	309.26	308.03	309.25	308.91	307.57	310.66	310.02	308.04	307.82	307.29	308.53	308.24	309.53	308.37	308.02	308.36	308.54	308.3	308.84	310.96	311.12	308.36	308.88	308.39	309.04	309.71	309.09	309.86	309.25	309.62	310.95	309.56	309.16	308.65	308.8	311.15	309.9	308.42	309.26	309.55	308.19	309.52	308.14	308.85	308.62	308.73
307.23	306.54	306.57	304.58	305.12	304.97	305.02	305.01	306.53	305.82	304.95	304.42	306.48	306.1	304.57	305.99	307.17	303.29	305.2	303.74	304.52	306.8	307.48	306.27	305.63	307.35	305.51	306.3	306.85	304.37	305.45	305.27	305.78	304.82	306	305.57	304.97	306.11	304.82	307.98	305.15	307.27	304.71	305.7	304.61	305.32	306.18	305.89	303.33	305.21
304.41	304.18	304.64	303.95	303.42	302.54	303.72	304.8	302.22	304.72	304.09	302.84	302.67	304.63	303.58	303.31	303.55	304.09	303.75	303.71	302.66	304.6	302.58	303.1	304.1	304.87	303.77	302.36	304.29	301.88	302.53	303.02	302.03	304.92	303.47	303.37	304.74	303.9	304.93	303.26	304.34	304.97	305.92	303.85	304.11	304.21	303.3	302.32	303.64	301.41
317.51	316.04	315.9	316	316.43	316.9	318.46	316.75	317.77	314.67	316.06	315.89	314.32	316.22	317.74	316.89	317.99	315.8	316.26	315.81	315.07	316.96	315.2	317.64	317.56	316.95	316.2	316.84	315.71	316.26	316.11	316.07	316.59	315.2	314.52	316.54	317.89	317.08	316.88	316.44	315.38	317.53	317.47	316.9	318.28	317.71	316.84	318.28	318.85	315.17
326.61	324.93	325.63	326.52	324.71	324.81	325.42	325.27	326.42	326.88	324.51	325.07	324.21	325.69	327.23	324.74	325.17	326.84	324.4	324.22	324.83	325.57	325.22	324.09	325	324.1	322.33	325.56	327.35	324.5	327.52	324.79	325.42	324.13	325.39	323.95	324.42	325.41	324.4	325.01	324.66	324.35	324.64	324.21	325.35	326.58	324.42	325.93	324.97	325.05
302.35	302.59	303.63	301.92	302.09	303.43	303.13	301.87	302.39	301.2	301.7	299.68	302.31	303.09	303.29	303.91	301.34	302.17	302.63	303.7	303.51	302.22	302	303.15	302.36	301.19	303.13	302.17	303.12	301.86	303.84	302.83	301.34	302.61	300.93	302.45	302.29	300.61	302.02	304.2	302.28	303.6	301.8	301.34	301.55	300.64	301.38	302.87	303.57	302.83
315.59	317.55	317.59	317.29	317.01	318.31	317.79	318.27	317.86	316.22	317.44	315.15	317.75	318.88	316.73	315.47	319.71	317.48	319.23	317.45	318.21	318.86	317.33	317.51	318.78	317.61	317.66	317.24	316.61	317.25	317.83	317.29	316.33	316.88	317.46	316.74	316.17	317.37	317.54	317.84	315.61	317.9	317.14	318.41	318.42	318.05	317.16	316.22	317.91	315.68
315.62	312.74	312.01	314.32	314.5	313.19	312.13	313.72	314.44	313.54	312.86	312.99	314.1	312.7	313.18	314.21	313.18	314.07	312.11	313.47	315.21	314.89	313.72	314.22	313.05	312.43	313.31	312.64	314.16	315.55	315.2	314.69	313.35	313.16	314.79	313.6	314.46	313.46	314.42	313.17	313.49	313.13	314.83	313.57	312.61	314.09	313.64	313.73	313.4	314.7
312.59	311.16	311.64	312.62	312.67	311.96	312.46	313.13	312.92	313.15	311.83	310.04	313.45	310.56	311.57	312.21	313.69	309.94	312.35	314.29	312.4	311.07	312.21	313.3	311.59	311.06	312.71	312	310.83	312.55	314.16	311.7	311.67	313.17	314.06	311.65	312.63	311.71	312.59	311.86	312.06	312.2	313.84	311.79	312.76	312.59	311.66	310.82	313.32	310.93
316.31	318.06	314.06	315.76	316.77	316.72	317.78	314.79	315.17	316.33	317.01	317.01	315.92	316.83	315.49	316.74	314.88	316.24	317.27	316.95	315.48	315.02	318.64	316.46	316.05	315.66	315.04	317.04	318.01	318.39	316.32	316.26	316.96	315.06	315.04	315.94	317.23	317.04	317.55	315.14	316.92	317	316.37	314.23	316.59	317	317.37	315.65	316.92	317.39
307.12	306.37	305.36	305.53	305.03	308.15	304.61	305.34	307.43	306.77	304.28	307.33	304.9	305.98	306.72	306.43	304.18	306.76	307.32	307.03	306.83	307.07	306.38	306.39	304.5	305.69	305.66	305.12	308.66	306.6	306.82	308.62	304.41	307.1	305.72	304.48	306.05	307.79	306.17	304.6	306.63	305.86	308.27	307.7	304.11	306.34	305.27	306.39	306.85	305.75
321.69	324.01	324.41	325.44	324.05	324.7	325.15	324.38	324.82	325.58	323.87	325.1	325.02	324.24	325.59	325.14	325.31	323.26	324.04	325.63	325.52	323.82	324.88	324.65	325.56	324.15	326.56	323.91	324.09	325.84	324.17	325.82	325.3	323.26	323.2	325.82	323.19	322.83	325.97	325.07	328.14	325.03	323.37	324.84	323.11	325.7	324.64	324.89	321.86	323.01
327.33	327.14	328.86	327.66	327.9	327.06	328.59	326.7	327.39	329.36	327.9	327.08	328.12	327.47	327.87	327.53	326.91	326.81	328.15	327.65	327.06	328.97	327.76	329.42	329.47	325.61	325.07	327	326.72	328.07	328.23	326.87	327.61	327.36	327.14	328.54	327.11	328.44	328.14	328.18	327.71	328.43	328.48	326.25	326.3	328.15	329.01	328.67	329.52	328.47
315.54	314.51	314.8	314.64	314.62	314.93	315.12	314.08	314.54	315.96	316.15	315.31	315.21	314.99	312.37	314.05	313.55	314.49	315.84	315.31	314.98	314.48	315.62	314.51	312.49	314.46	314.36	314.59	313.98	315.51	315.47	314.71	314.5	314.43	316.09	313.99	314.97	314.32	314.8	315.29	314.86	314.75	314.58	315.11	314.18	315.2	316.26	313.78	315.63	314.47
306.35	306.16	306.33	304.21	305	306.23	306.1	303.54	307.7	306.85	305.3	307.52	306.98	305.15	304.79	305.66	306.27	305.47	305.76	308.1	305.15	305.88	306.38	306.52	307.42	307.67	304.65	303.94	305.5	306.42	305.38	306.35	307.23	305.63	305.5	305.57	306.16	305.76	306.94	305.6	305.05	307.18	305.26	305.86	305.21	305.57	307.32	305.91	305.91	305.78
307.42	309	310.4	307.93	309.53	308.93	307.26	308.86	307.02	308.96	307.94	310.23	308.73	307.87	308.87	309.22	308.57	307.29	307.55	307.5	307.4	307.94	307.96	308.38	308.59	308.85	308.65	309.77	308.47	309.6	309.64	308.31	309.4	309.55	309.87	309.78	307.38	308.38	310.15	309.14	309.95	307.36	307.85	308.69	307.98	307.63	309.13	308.53	307.77	307.93
314.14	315.69	315.36	317.33	315.55	313.92	316	316.26	315.16	314.19	316.67	316.18	316.61	317.01	314.85	316.82	316.74	314.63	314.94	313.85	315.59	314.98	317.57	316.75	314.48	317.79	315.46	316.3	315.74	315.16	315.66	315.35	316.32	316.84	314.14	315.41	314.52	316.2	317.65	315.88	316.72	314.42	317.34	315.64	316.33	315.48	315.81	316.67	315.05	316.49
327.5	327.82	328.86	328.09	329.46	326.42	328.6	327.47	327.72	329.65	328.47	328.86	329.22	328.1	328.31	328.22	326.97	327.26	327.57	328.18	328.85	328.88	326.24	328.83	326.18	327.25	328.33	327.42	329.05	331.17	327.96	328.8	327.03	328.17	328.99	327.06	328.03	328.38	327.36	327.37	326.57	325.84	328.47	326.83	326.14	326.85	327.05	327.62	328.68	327.22
295.94	295.32	296.68	296.31	295.04	297.14	298.76	296.8	297.39	296.68	296.82	295.64	297.7	296.34	297.94	296.79	296.23	296.97	295.36	298.22	296.96	296.43	297.21	298.35	295.14	296.77	295.81	297.63	297.17	295.07	297.33	295.46	296.03	298.75	295.72	298.57	297.78	296.5	297.9	297.19	298.23	295.51	297.31	297.64	295.5	296.56	296.35	297.24	294.95	295.77
302.34	301.94	300.26	300.96	301.75	301.35	303.85	301.62	300.41	301.55	302.7	301.32	301.72	298.86	300.82	300.97	301.49	300.75	299.63	299.5	300.82	301.98	301.42	301.27	300.6	301.43	302.72	299.03	300.2	300.77	302.55	301.55	300.6	301.05	301.01	301.35	301.82	299.39	300.26	300.8	303.17	300.95	301.31	300.46	301.21	300.34	299.75	300.24	302.08	301.02
310.18	312.78	311.76	311.29	312.36	313.38	311.48	310.82	313.84	312.46	312.6	311.57	312.08	313.37	314.11	312.26	313.71	313.07	313.39	312.25	311.75	310.96	312.38	312.89	312.56	313.08	313.43	312.34	312.81	313.28	311.37	312.96	311.73	312.88	313.29	313.68	312.32	314.31	312.52	310.81	313.15	313.66	313.01	312.45	312.86	311.69	311.01	312.86	311.86	312.36
327.39	326.41	327.65	327.61	327.39	328.16	326.58	326.31	327.29	326.22	326.79	326.41	326.42	327.07	328.24	325.85	326.83	327.18	325.51	327.24	327.54	327.4	325.16	328.04	327.15	326.92	326.84	328.54	326.85	325.62	327.69	327.27	326.57	328	325.82	326.99	326.97	327.38	325.55	325.83	325.87	325.25	327.11	327.32	326.71	328.28	326.49	324.83	327	326.62
313.04	313.46	313.19	312.48	313.96	313.03	312.74	314.3	311.58	314.93	313.55	313.38	314.91	313.44	315.23	314.64	313.83	313.11	310.55	311.34	315.1	313.87	313.71	314.12	315.16	315.18	313.4	317.54	314.54	314.61	312.45	313.14	315.05	314.66	314.71	314.77	314.48	314.12	312.86	313.02	313.42	313.09	311.9	312.19	314.25	315.05	314.59	313.93	313.8	314.37
313.61	313.49	315.09	312.12	313.47	314.83	314.57	314.27	312.98	313.4	314.13	312.41	312.88	313.01	312.34	314.81	312.31	314.24	311.67	313.88	313.46	311.89	313.66	312.35	313.13	312.67	312.59	312.69	312.28	311.34	312.69	313.51	314.57	313.37	313.12	312.37	312.23	312.6	312.69	313.5	315.3	312.51	312.54	312.23	311.91	312.53	314.39	313.5	312.16	312.8
305.1	305.91	303.48	307.06	305.07	304.43	305.9	305.59	304.52	307	304.24	305.05	306.11	306.45	306.64	303.93	306.01	304.44	306.41	304.2	305	303.69	305.66	305.22	305.97	304.27	305.68	304.93	305.18	306.32	304.63	306.19	304.51	305.3	306.01	305.34	305.89	303.23	304.7	305.08	305.25	303.78	303.9	305.24	305.43	306.03	305.54	304.4	305.08	305.21
300.84	300.83	301.7	298.74	300.05	300.58	300.36	299.1	300.98	301.09	301.31	301.78	300.26	301.1	299.87	300.45	299.87	300.65	300.09	302.7	301.3	300.98	301.09	300.28	303.16	301.5	302.4	300.34	301.16	302.48	301.87	299.88	301.24	299.14	300.09	301.35	300.8	300.17	301.29	300.5	300.7	302.74	300.69	300.36	300.72	301.32	299.58	299.93	301.16	299.61
305.73	307.03	306.02	307.49	305.89	306.48	307.12	306.28	306.53	304.65	307.76	305.46	306.06	305.36	306.15	306.67	306.31	305.13	305.76	305.81	305.98	306.3	305.61	306.2	305.98	306.9	305.96	306.44	307.09	306.42	306.63	306.73	307.5	305.05	305.96	307.21	307.03	306.05	307.04	306.44	306.89	306.58	304.68	306.52	304.47	305.16	307.48	306.91	307.51	306.54
309.25	310.15	309.75	310.9	309.76	309.98	308.92	311.61	310.19	309.43	309.01	309.84	309.63	310.08	309.94	310.35	310.77	310.38	310	309.32	309.18	310.25	310.4	311.13	309.61	311.23	308.55	311.45	310.59	308.61	308.59	309.5	309.43	309.36	309.41	309.45	310.54	309.85	310.55	308.88	310.32	310.11	307.96	309.27	309.45	308.15	309.53	309.52	308.47	308.72
324.84	324.06	324.24	323.77	322.95	325.92	324.94	323.9	323.78	325.3	324.94	325.07	325	323.99	324.65	322.25	325.55	324.84	322.88	322.61	323.41	324.33	324.37	325.21	323.85	322.95	324.67	325.43	322.22	326.06	324.6	325.17	323.81	323.69	323.09	324.48	324.97	325.99	324.11	325.73	326.12	325.1	325.98	324.35	324.95	324.94	325.89	325.46	324.27	323.69
318.44	319.89	317.91	316.79	316.97	316.73	319.5	318.06	318.22	317.63	318.11	318.87	319.69	317.34	317.17	319.05	316.29	321.49	316.2	316.75	318.51	318.5	316.99	315.69	318.44	316.42	318.99	317.87	318.58	317.24	315.98	317.08	319.28	317.6	317.8	317.54	318.66	318.17	317.83	316.22	317.79	318.78	316.77	317.02	318.62	318.82	316.23	319.2	318.43	316.28
327.67	327.24	327.64	329.75	326.91	327.88	328.21	326.08	327.71	328.43	327.43	327.48	327.44	327.54	327.39	327.21	327.47	327.91	328.55	327.33	328.98	329.06	328.4	327.77	328.48	328.5	327.77	326.83	327.87	329.36	327.16	328.66	327.33	327.34	329.34	327.09	326.9	326.46	329.88	325.64	326.97	327.75	326.75	329.34	326.44	327.89	326.24	328.18	327.38	327.19
312.62	312.91	312.3	312.39	314.34	313.62	313.46	312.23	312.3	314.09	314.26	314.12	314.28	313.31	313.25	314.18	313.14	313.57	312.48	313.53	316.35	313.42	313.73	314.83	313.15	312.9	313.85	311.17	312.55	313.68	314.57	312.83	313.57	315.21	314.72	312.72	313.47	312.27	314.66	314.77	312.98	313.13	313.53	312.68	312.37	312.29	313.9	312.92	312.87	310.28
313.08	312.7	313.82	314.38	314.48	314.24	313.74	313.91	314.57	314.23	313.35	313.45	313.47	312.39	312.69	314.92	314.28	314.02	313.89	312.75	312.9	312.3	312.86	312.7	312.1	314.87	312.86	312.93	312.78	312.5	314.03	312.84	312.83	313.68	313.68	312.28	313.75	311.34	314.51	314.73	314.04	314.97	315.55	314.37	313.14	313.17	313.59	314.06	312.73	312.54
305.8	305.12	304.02	304.64	304.62	304.79	305.14	304.48	305.76	304.91	304.08	305.18	303.23	306.96	304.43	304.76	307.07	304.5	307.37	306.44	305.53	305.84	303.88	304.9	305.52	303.83	304.41	303.97	307.14	304.16	305.74	305	304.53	306.28	304.72	304.62	305.25	305.2	303.91	306.6	303.69	303.95	305.46	305.44	305.86	306.36	307.52	305.62	305.88	306.27
308.45	308.3	307.78	308.19	308.5	309.01	309.28	308.98	308.83	309.37	310.15	308.7	308.46	307.86	309.18	308.95	308.67	309.82	308.94	307.49	308.08	309.37	307.42	309.74	308.19	309.05	309.23	310.46	309.12	308.2	308.55	309.43	308.59	306.7	306.91	311.12	309.17	310.62	309.53	309.62	308.72	311.26	309.01	308.65	310.61	308.58	307.55	307.13	309.91	309.07
314.06	313.05	314.63	313.37	314.32	313.56	314.96	314.12	312.75	314.59	311.25	314.51	312.91	314.25	314.52	314.94	312.71	315.92	313.99	314.03	314.87	315.75	314.19	312.79	314.13	312.49	315.45	315.87	314.36	316	313.95	315.31	313.47	312.63	314.29	314.2	315.74	314.82	313.81	313.61	312.64	314.88	313.06	313.1	312.94	314.41	315.15	314.19	313.79	314.16
313.14	313.24	312.45	310.91	312	312.73	311.55	314.03	312.31	314.69	312.56	311.86	315.06	312.5	311.18	314.02	312.49	312.13	311.57	313.25	312.12	312.9	312.2	311.43	313.36	312.92	312.31	312.64	312.79	312.72	312.37	314.69	313.9	313.75	311.84	311.52	313.61	312.07	311.74	311.54	312.12	312.92	311.65	313.26	312.24	312.47	311.15	313.06	312.11	313.75
317.21	318.47	317.13	317.53	319.17	318.98	318.31	317.88	316.82	317.08	319.21	317.93	317.68	320.04	317.59	317.51	318	318.58	319.71	317.63	317.43	318.63	318.04	316.24	316.75	316.2	317.83	316.47	318.23	318.73	317.46	318.71	318.45	318.7	318.6	317.38	316.29	318.21	317.77	317.1	316.36	317.48	318.73	317.9	317.76	316.32	317.5	316.24	317.7	318.68
307.31	307.61	305.56	306.01	305.25	306.44	306.57	306.37	304.24	306	306.33	303.84	305.66	306.95	306.41	307.71	305.94	305.27	304.18	306.97	305.56	304.67	307.3	307.66	306.33	307.23	306.08	307.18	305.9	307.82	306.85	307.26	306.18	305.77	307.22	307.17	306.6	307.33	305.88	305.99	306.88	304	304.32	305.99	306.73	305.94	307.31	305.36	305.96	305.67
312.8	312.57	313.67	312.55	311.56	311.61	314.23	313.11	313.44	312.97	312.44	312.24	312.08	314.37	312.61	313.51	314.41	311.87	314.23	312.22	311.45	313.73	313.92	313.49	312.73	314.66	315.04	314.25	313.03	315.42	312.83	313.74	313.68	313.13	311.03	314.71	313.7	313.76	312.51	315.78	312	314.47	314.36	313.26	314.68	313.51	314.49	313.65	312.08	312.47
317.48	318.05	315.58	317.31	318.5	317.62	317.46	317.7	317.62	318.73	318	318.5	317.56	317.99	319.3	316.98	319.02	315.89	318.38	317.92	319	317.59	315.94	317.62	318.23	316.56	318.5	318.12	317.1	316.22	317.37	319.48	317.97	316.64	317.4	317.66	319.22	317.77	317.44	319.06	319.07	318.05	316.8	317.39	318.21	318.6	317.09	318.97	321.05	318.79
304.05	304.26	305.9	305.93	304.28	305.83	305.62	306.44	305.27	304.96	304.35	305.5	305.59	304.89	304.47	304.99	303.53	303.54	302.75	304.62	304.08	304.72	303.32	302.98	303.58	305.5	306.48	304.7	303.53	304.05	304.22	302.74	304.16	306.16	304.43	305.98	305.71	304.2	304.79	304.88	305.7	305.12	303.02	303.97	305.11	305.06	304.9	304.47	303.97	302.79
319.48	318.43	317.51	318.86	318.44	317.04	319.35	318.14	316.42	317.72	317.93	318.18	319.17	317.07	318.76	317.35	318.13	316.62	318.71	318.89	317.66	318.13	317.64	317.97	317.35	316.55	317.19	317.65	317.37	318.79	317.73	318	317.49	318.87	319.44	317.64	318.3	317.58	317.19	316.06	317.32	316.55	317.22	318.31	319.24	317.93	318.82	317.43	317.53	317.32
315.87	318.35	316.99	317.25	316.48	316.65	318.19	316.67	317.68	318.53	318	316.18	315.46	316.65	316.28	317.62	316.71	317.92	318.62	316.86	316.58	318.1	317.14	318.43	314.37	316.62	316.35	314.7	315.09	314.22	317.12	318.62	315.97	315.57	316.8	316.74	317.67	316.94	316.63	316.26	313.99	315.55	317.68	316.35	317	317.78	316.49	315.18	317.9	316.3
328.82	328.04	328.78	328.53	327.64	328.04	329.01	328.32	328.02	327.19	327.37	328.79	325.34	329.81	328.69	330.55	328.46	328.03	328.87	328.87	326.35	330.35	326.72	328.69	328.62	329.27	327.59	329.85	330.96	327.71	329.06	328.5	326.53	325.9	327.42	327.93	327.67	324.71	328.44	326.81	327.9	328.92	327.81	327.93	328.5	327.57	328.44	326.96	328.4	329.13
302.34	301.68	303.14	300.28	302.05	302.27	303.37	302.01	303.55	301.92	303.12	303.42	302.53	302.66	301.66	302.09	301.59	302.02	302.75	300.24	302.18	302.38	301.84	302.49	300.96	302.59	302.39	301.27	300.59	302.33	303.16	301.34	302.63	303.2	304.32	301.1	302.75	302.54	301.53	303.13	301.24	303.55	302.7	304.02	302.94	304.2	303.37	301.61	302.36	303.28
306.78	306.94	306.32	305.52	306.1	308.39	308.32	305.54	306.93	306.04	306.89	306.39	305.41	307.83	306.49	308.06	308.04	305.64	306.83	307.76	306.97	305.49	306.48	305.91	304.49	306.92	307.64	305.32	305.99	307.35	305.67	306.52	307.27	306.87	305.46	307.09	306.99	307.03	304.85	305.53	305.62	304.37	308.36	306.87	305.95	307.65	307.18	307.57	305.94	306.88
305.45	306.75	305.52	306.4	306.5	305.63	305.5	306.34	306.25	306.46	307.56	306.6	305.74	303.58	306.87	304.72	304.74	306.79	307.04	305.33	306.56	306.83	306.3	305.69	306.2	304.17	305.68	307.16	306.95	307.08	304.34	306.48	305.55	306.23	306.41	305.52	305.47	305.85	307.91	303.43	307.02	307.28	306.13	304.59	305.78	306.5	305.3	307.7	307.67	305.34
315.97	316.08	314.44	313.66	316.4	314.76	315.49	314.24	315.37	315.59	314.6	314.48	316.28	313.38	313.2	315.61	316.02	318.35	314.12	315.96	314.51	315.75	314.51	315.63	313.9	315.04	314.71	315.87	315.16	315.71	314.77	314.43	314.76	315.27	316.03	315.68	315.79	317.57	316.61	314.67	314.88	316.2	315.46	315.78	315.3	315.23	313.52	315.35	315.45	315.2
309.07	311.8	308.68	309.55	309.39	309.55	308.46	309.91	308.7	307.83	308.47	308.23	310.33	308.29	308.51	309.87	308.52	309.45	308.16	310.05	309.51	308.68	309.62	308.47	309.17	308.57	309.95	309.59	308.38	308.04	310.81	308.96	309.54	308.91	309.07	307.5	307.64	309.41	309.99	309.15	307.9	308.92	307.72	309.88	309.89	310.08	309.36	309.21	308.19	308.64
297.07	297.16	298.05	295.3	295.91	298.47	296.87	296.14	296.94	297.84	295.85	297.42	297.19	296.36	295.91	297.04	295.05	295.72	296.69	295.98	297.98	296.85	296.74	295.39	296.4	296.31	297.75	297.26	297.39	297.91	296.95	297.02	298.09	298.67	296.98	296.23	297.3	296.64	296.02	298.61	298.13	297.21	296.12	297.88	297.98	296.62	298.84	298.29	296.82	296.77
319.48	320.23	318.36	317.44	318.73	318.97	318.47	318.66	317.92	319.02	318.76	319.48	320.8	318.39	318.76	318.68	317.07	319.84	317.13	318.55	319.66	318.27	317.99	320.18	318.99	318.63	318.75	317.13	318.33	319.9	317.65	319.67	318.64	317.77	318.78	319.86	319.28	319.19	317.34	319.35	317.49	318.46	319.18	317.2	319.27	317.94	318.17	320.08	319.17	318.5
304.24	304.65	304.53	302.49	301.79	303.32	304.09	300.9	303.14	304.42	304.12	303.4	301.71	302.98	302.28	304.12	304.35	302.83	304.16	303.53	303.22	303.14	304.58	305.41	304.07	303.34	303.97	303.5	302.91	303.08	304.18	303.2	302.71	303.83	303.85	302.37	301.8	303.44	303.85	303.85	303.25	303.2	304.18	302.43	303.2	303.16	304.13	303.73	302.37	303.71
326.37	326.61	326.66	328.13	327.02	328.95	327.85	328.48	326.83	326.96	327.27	326.97	327	327.24	326.26	326.02	328.87	328.19	325.29	326.34	326.81	327.54	326.36	326.94	325.96	328.36	328.09	326.93	325.53	324.57	326.56	327.67	326.96	327.22	326.11	328.1	327.22	327.39	327.82	327.58	326.82	327.76	329.36	326.55	326.82	328.15	327.88	327.95	327.31	326.68
314.55	317.26	314.48	315.09	314.82	314.07	314.74	314.71	314.31	314.44	314.9	313.91	315.95	315.79	312.46	313.46	313.14	314.3	314.69	316.11	315.24	314.29	316.35	314.88	315.39	315.26	315.56	315.71	315.34	313.37	314.75	314.99	314.01	314.4	314.78	314.47	315.33	314.74	313.69	317.33	313.98	313.41	315.04	316.34	314.76	315.36	314.61	314.73	314.91	314.62
314.04	313	311.08	313.52	314.78	312.26	312.35	314.32	314.96	314.4	312.68	314.18	313.34	314.02	312.95	314.66	314.36	311	313.87	316.03	313.95	312.64	312.61	313.85	314.49	312.62	314.27	314.21	313.62	311.45	314.52	314.55	312.72	312.23	313.03	313.44	314.64	314.94	313.31	313.33	313.94	312.8	313.59	312.95	314.47	313.96	313.94	312.3	312.84	311.36
304.01	304.36	306.15	304.51	304.73	303.73	305.11	303.62	303.59	304.08	305.2	304.2	305.12	305.05	303.89	304.54	305.02	306.92	304.58	303.93	304.57	304.46	304.57	302.78	303.23	304.96	302.68	304.59	304.47	306.03	305.68	303.22	305.48	304.07	303.87	305.54	303.28	303.85	303.81	303.31	305.85	303.89	304.91	302.55	304.34	304.18	302.81	303.26	304.95	304.09
313.99	314.39	315.06	315.84	315.2	313.31	315.91	315.91	314.79	315.83	315.47	314.3	315.49	314.76	314.45	312.8	314.19	314.76	313.37	313.88	316.11	314.49	315.14	313.66	314.06	314.11	314.7	317.22	315.35	316.16	315.4	314.5	316.21	314.55	315.65	314.76	316.56	315.39	316.59	312.74	315.19	316.32	314.11	315.03	314.62	316.65	315.31	314.82	314.25	314.14
301.85	302.57	299.26	301.5	300.6	301.11	302.59	300.17	301.19	298.7	300.52	300.37	298.4	299.74	300.76	300.85	299.29	301.21	301.27	300.21	301.73	300.94	300.79	300.82	301.69	302.62	299.92	300.49	300.36	301.3	301.14	302.2	302.59	301.15	302.22	301.78	301.74	301.57	300.43	299.38	300.73	301.75	300.33	302.31	300.81	300.36	301.92	300.59	302.14	301.59
308.97	309.35	310.3	310.3	312.09	310.21	309	310.3	309.99	311.56	313	310.69	310.55	309.09	310.74	311.29	309.19	310.24	311.76	310.58	310.6	310.24	310.36	310.04	311.83	309.48	310.66	309.92	308.4	309.34	309.57	309.99	311.91	311.18	310.39	310.68	313.3	310.5	312.06	309.49	310.78	310.54	311.98	310.75	311.65	309.25	311.8	312.15	311.14	310.25
305.88	304.9	305.08	305.61	305.37	305.26	302.81	305.41	304.29	303.89	305.07	302.13	304.2	303.51	304.65	303.82	306.07	305.39	303.88	303.86	303.58	305.47	304.65	305.81	304.74	305.28	304.21	304.88	303.24	306.27	304.98	303.78	303.73	304.57	303.85	304.62	303.69	305.2	304.56	306.02	303.74	303.31	302.86	305.37	304.8	305.53	303.6	305.05	303.61	304.8
293.22	295.02	291.97	292.99	293.28	294.51	294.83	293.88	293.87	294.81	293.91	293.19	295.69	294.35	294.76	295.27	294.05	295.4	294.3	294.3	292.85	293.51	296.38	293.66	293.19	292.46	293.86	295.22	296.22	294.13	294.91	295.14	295.76	293.37	293.62	294.95	294.8	294.11	294.47	293.92	294.12	293.19	293.76	293.27	293.31	293.65	295.49	294.69	295.29	292.7
324.57	326.4	327.06	328.6	327.88	328.52	325.58	325.83	328.45	326.89	326.2	328.28	327.49	327.2	327.07	327.76	328.25	327.91	326.78	327.39	328.76	328.27	327.44	327.85	328.21	327.76	326.9	327.05	328.73	328.85	325.86	327.07	327.94	327.99	326.85	327.14	327.21	327.49	328.49	325.99	328.71	329.09	328.15	327.17	327.73	328.92	327.83	328.41	328.13	328.25
305.25	304.95	304.87	304.85	305.6	304.57	305.31	303.8	304	306.68	304.57	307.65	305.12	305.03	304.84	303.31	303.32	303.25	305.75	306.39	305.31	306.05	304.21	305.84	306.9	305.94	306.34	304.55	305.35	307.16	305.85	303.78	304.84	305.39	304.72	305.61	306.39	305.18	305.69	304.29	305.77	305.07	306.51	306.44	305.66	306.11	306.13	306.84	305.73	305.69
303.66	305.12	302.95	305.27	304.77	303.22	304.79	305.18	305.49	303.97	305.07	303.83	304.77	304.19	305.15	304.51	305.34	303.9	304.58	304.09	304.07	304.5	304.21	303.14	304.47	305.54	303.26	302.54	304.87	304.61	305.7	303.63	304.99	304.34	305.88	304.11	304.03	303.4	302.1	304.09	303.66	304.86	303.52	303.62	304.59	304.21	303	304.63	304.65	304.73
317.07	317.18	316.84	318.46	317.65	316.99	318.06	316.49	316.24	318.17	319.38	317.12	318.21	317.07	318.72	316.8	318.78	316.87	316.79	316.46	315.48	318.82	316.67	318.79	318.3	316.2	317.51	317.93	317.54	316.47	317.28	318.52	317.62	318.15	318.37	316.84	316.98	316.89	317.27	317.29	316.5	316.59	318.43	315.86	317.94	316.81	317.53	317.77	318.14	316.39
302.63	302.32	301.86	303.83	302.85	303.22	301.97	302.05	302.61	302.33	302.5	301.51	301.58	301.59	303.46	302.71	300.27	303.06	301.8	303.07	302.95	302.12	300.93	301.93	302.74	304.8	302.24	302.27	302.95	302.15	303.82	301.97	301.76	302.07	302.29	301.71	302.06	304.68	302.24	303.11	302.44	301.32	303.22	301.52	302.63	301.72	301.59	303.07	303.68	302.5
300.37	298.68	298.22	300.17	300.32	300.61	298.97	299.44	300.17	300.21	299.61	301.52	299.89	300.46	300.68	298.21	299.83	299.99	299.59	301.33	299.67	298	300.43	300.61	300.01	299.79	298.55	298.44	300.9	299.87	299.45	299.7	301.81	299.11	300.28	300.26	301	299.98	299.4	298.66	299.81	299.01	298.95	299.9	299.86	299.28	300.53	298.51	300.41	301.78
312.83	311.5	311.98	313.18	310.8	310.71	311.92	311.43	311.23	312.15	312.38	312.47	311.39	311.8	310.6	312.83	310.95	310.68	312.02	311.21	311.69	312.87	310.65	310.58	312.09	310.46	312.27	310.79	310.79	312.96	312	309.91	312.57	310.05	312.29	310.18	310.98	311.58	310.43	311.71	312.24	310.2	310.41	309.79	312.19	310.1	310.73	309.82	311.19	311.66
302.89	303.41	303.68	304.85	304.12	302.92	303.29	305.02	303.22	303.7	303.38	304.1	304.91	304.33	302.88	304.21	302.45	304.66	303.12	301.66	301.41	302.33	303.32	303.67	303.36	304.35	304.37	302.98	301.93	303.57	304.46	302.59	302.97	304.15	303.48	304.51	303.7	303.31	304.12	304.57	301.19	304.9	301.68	304.13	304.34	303.81	305.96	302.61	303.6	303.03
314.72	315.07	312.85	315.46	314.02	314.62	315.16	312.87	314.45	313.73	315.39	316.44	315.22	314.65	313.33	312.99	315.31	315.21	316.36	315.44	317.49	312.77	315.4	315.34	313.82	313.48	313.76	316.32	314.9	315.8	316.56	316.23	314.76	316.51	313.71	316.01	312.43	315.7	314.57	313.2	312.52	315.16	314.47	315.25	315.18	315.12	315.78	312.38	315.88	315.4
295.88	296.85	295.75	295.31	296.53	295.35	296.45	297.28	297.62	297.23	297.99	296.73	297.06	296.98	296.22	297.81	296.39	296.02	296.37	295.15	295.54	299.67	295.32	295.87	295.45	296.85	296.65	296.58	297.22	296.72	296.98	297.35	296.98	295.7	295.61	296.81	298.68	297.16	298.2	297.84	295.84	297.17	297.69	295.98	297	296.67	296.55	296.85	297.54	296
304.9	303.95	305.01	302.63	305.74	304.66	303.31	303.62	303.99	302.43	305.6	305.01	302.78	304.26	304.02	304.78	304.47	304.56	304.45	303.66	304.16	303	303.93	302.82	304.34	301.92	303.38	303.33	305.26	303.56	302.76	304.1	301.71	304.58	304.52	304.28	305.69	303.85	301.96	304.71	304.53	304.95	304.76	305.17	304.97	304.43	304.99	305.74	304.16	305.16
299.68	300.31	299.23	299.17	300.94	299.35	300.67	298.86	299.29	299.97	299.62	301.66	299.89	300.32	298.19	299.14	300.47	300.68	300.05	301.38	298.93	300.23	300.34	301.57	297.79	301.3	299.43	300.06	299.21	300.55	300.36	302.35	300.98	299.95	301.09	299.44	300.01	300.81	299.61	298.36	299.51	300.36	301.79	301.44	301.1	298.65	300.46	298.92	299.18	298.97
302.4	304.53	304.7	303.27	302.33	304.71	302.46	303.73	305.26	305.52	304.75	304.91	304.45	304.02	304.35	303.95	303.79	304.47	304.23	302.77	302.65	306.85	304.37	306.46	303.83	304.6	304.74	304.4	305.22	305.9	304.37	302.53	303.01	303.86	304.21	305.46	306.04	305.43	306.68	305.29	305.24	305.47	305.07	304.08	305	304.83	306.06	305.54	305.07	305.14
315.41	316.24	315.79	314.11	313.55	314.01	314.1	315.84	312.8	314.98	314.78	314.3	314.92	316.4	315.33	314.02	314.52	313.67	315.28	312.77	314.36	316.94	313.56	313.28	314.9	314.76	314.46	314.52	314.71	315.43	312.08	315.77	315.57	316.22	316.52	314.74	314.17	315.02	315.01	314.02	315.25	315.95	316.62	313.83	315.82	314.85	315.17	314.65	315.56	314.6
314.59	315.61	316.02	316.3	314.62	313.85	317.73	315.44	314.5	314.76	315.71	314.83	316.97	315.39	315.47	316.51	317.31	317.85	315.9	315.43	315.16	315.29	314.88	316.81	316.99	315.06	316.07	315.49	315.26	315.35	316.29	315.41	314.19	315.45	314.24	315.95	317.34	315.95	315.92	316.36	315.24	316.52	315.66	316.49	315.61	316.5	315.82	315.74	317.42	314.96
304.85	306.37	305.14	303.19	305.31	304.86	305.42	303.6	304.74	302.45	304.54	305.13	305.25	304.43	305.87	304.44	304.17	303.47	305.3	304.27	303.97	304.99	304.96	305.58	302.63	306.55	302.73	304.92	304.58	305.61	305.49	304.06	304.27	304.84	305.16	305.21	304.19	305.8	305.67	302.94	304.28	304.12	305.37	305.95	304.88	304.13	303.73	301.98	305.44	305.07
302.88	303.7	304.12	303.22	303.67	302.53	303.36	302.72	303.23	303.24	304.55	302.58	301.99	303.88	301.72	303.26	302.23	303.16	300.61	302.1	304.18	304.41	302.36	303.77	303.76	302.87	305.05	303.63	303.58	302.47	303.72	303.19	303.03	303.3	303.09	302.75	301.93	302.73	302.34	303.31	302.66	304.11	303.12	305.69	303.38	303.78	301.48	304	304.24	303.02
311.69	313.74	311.59	311.54	311.08	310.01	310.42	312.2	310.73	310.76	311.14	311.61	311.4	311.75	312.02	311.92	310.68	311.72	310.52	309.79	312.5	312	311.18	312.9	311.16	312.22	310.06	312.38	312.91	313.16	312.03	311.35	312.32	311.57	311.14	310.38	312.35	312.11	312.55	312.3	311.83	311.69	311.77	311.46	311.5	312.8	311.72	311.26	311.29	312.21
303.55	303.15	302.67	302.97	305.4	303.22	305.41	304	303.43	304.8	303.78	302.75	303.79	305.52	302.79	303.03	303.26	302.53	303.76	303.96	303.09	303.38	303.07	304.48	303.61	303.26	303.11	304.58	303.32	304.32	304.39	303.78	304.73	303.77	303.08	303.56	303.76	306.84	303.73	303.55	302.49	302.64	304.09	303.84	305.03	302.87	303.16	303.86	304.27	303.21
312.2	310.99	310.91	310.23	312.78	309.2	311.26	311.17	309.88	310.74	310.79	311.24	310.85	311.11	310.82	309.26	312.47	311.66	310.45	311.22	313.22	311.18	314.63	310.04	310.35	309.99	311.57	310.9	311.46	309.98	310.66	311.23	310.28	312.17	311.12	310.67	310.26	310.91	311.97	310.15	310.05	310.69	312.29	310.05	311.77	310.28	313.33	311.33	311.36	312.13
296.82	295.82	297.59	295.55	297.46	294.96	295.71	297.87	296.86	295.29	296.58	297.52	296.7	297.18	294.98	295.9	295.92	298.02	294.96	296.94	296.79	297.03	295.02	295.56	296.66	296.41	297.03	297.39	296.43	295.35	296.51	297.29	296.62	295.67	296.26	296.34	295.14	298.37	296.91	296.54	296.39	296.06	297.89	298.11	296.51	297.82	296.27	296.01	297.5	297.02
314.71	313.59	314.86	314.88	314.24	313.93	314.8	311.72	313.79	315.48	314.84	314.69	313.25	314.34	315.06	315.53	315.04	313.57	314.5	315.54	313.46	313.72	316.15	314.32	312.39	314.7	312.54	315.01	313.53	312.95	314.81	313.43	315.09	312.96	316.34	315.42	314.1	314.31	312.46	314.96	314.31	312.28	314.78	315.62	313.38	314.5	313.57	313.99	314.38	313.65
302.41	304.57	304.28	304.61	305.05	302.21	304.6	302.99	305.72	305.04	304.62	303.58	303.59	304.3	304.57	303.48	304.12	304.48	303.3	302.71	303.68	305.25	304.65	303.03	305.82	302.16	304.74	303.17	304.66	304.87	304.92	304.04	303	304.68	302.27	304.85	304.78	302.26	304.17	304.94	302.79	302.97	305.14	302.6	303.56	302.42	302.29	304.74	303.59	302.28
325.24	326.14	327.87	327.68	327.69	328.31	325.74	327.24	326.51	327.03	327.74	327.85	326.76	325.57	326.43	327.62	326.78	326.2	326.18	327	325.91	324.55	327.8	327.79	326.32	326.46	326.33	325.01	327	326.91	326.94	327.44	328.1	326.64	327.65	326.84	325.87	325.43	326.86	326.27	326.73	326.76	327.23	326.75	327.42	326.94	326.55	328.31	326.5	327.64
294.64	294.28	295.75	294.29	295.34	294.89	294.72	293.9	295.07	294.83	294.3	294.43	294.86	294.52	293.14	293.68	293.91	294.68	295.19	296.45	294.24	294.7	294.06	294.21	294.8	296.33	295.13	295.98	295.54	293.28	295.97	294.74	292.44	294.07	295.83	295.01	295.49	294.7	296.63	294.65	293.97	293.87	294.76	295.5	294.62	295.75	294.49	295.2	295.7	295.6
312.19	315.23	314.7	314.33	313.93	313.53	314.73	312.98	313.96	313.07	313.45	314.67	313.6	314.15	311.67	315.04	312.87	313.06	313	314.28	315	314.8	313.95	314.93	312.86	314.1	312.31	314.33	313.49	313.39	311.98	313.77	313.64	312.25	313.36	313.32	314.68	314.25	312.78	313.54	314.57	314.81	313.64	314.74	312.94	315.11	313.25	315.3	313.48	312.79
302.99	300.5	301.19	304.26	305.09	304.51	303.26	302.83	302.65	303.4	303.2	303.79	303.95	302.5	303.54	303.43	304.02	303.29	303.42	304.18	303.78	303.05	303.29	303.64	303.4	301.89	301.49	301.8	303.05	303.19	302.04	303.86	301.84	302.63	303.48	303.48	303.21	304.43	302.78	303.37	303.28	302.61	303.29	302.6	302.69	302.65	303.1	304.27	303.55	302.32
304.64	302.78	303.6	302.79	302.64	302.15	301.48	304.85	303.67	303.49	302.97	303.61	303.14	304.95	302.68	304.61	305.39	303.46	303.19	303.34	304.26	303.1	304.4	302.6	303.95	303.42	303.34	301.83	306.23	303.02	301.89	301.01	302.73	304.83	302.39	301.78	304.03	302.2	302.19	302.01	304.46	302.84	303.12	303.89	302.11	303.92	304.05	303.58	304.8	303.41
305.44	307.66	304.38	306.32	305.72	305.89	307.49	305.63	305.97	306.82	307.09	307.17	305.64	306.16	305.77	305.54	305.68	306.66	305.67	304.46	306.67	304.45	306.35	306.14	305.46	307.19	306.09	305.97	307.08	305.53	307.19	307.37	304.87	304.74	305.55	305.11	305	306.88	307.77	307.99	304.56	307.34	304.37	306.13	306.97	307.54	305.65	306.76	308.57	307.01
296.03	296.44	296.06	295.73	296.97	295.86	294.96	297.07	297.78	296.83	295.36	295.92	297.03	295.68	296.5	297.26	295.56	298.83	296.93	296.96	296.81	296.87	294.39	294.78	295.32	296.51	296.85	296.55	296.48	295.68	297.64	296.57	297.49	294.8	298.37	297.29	295.52	298.47	296.32	295.16	295.11	298.29	296.34	297.63	297.34	295.9	296.09	297.28	296.5	295.65
313.63	313.8	313.81	315.81	314.52	314.23	314.32	315.1	315.38	313.29	315.62	312.82	315.46	314.27	313.1	313.05	315.02	313.51	314.77	313.16	313.63	313.81	313.26	312.99	313.21	313.44	312.83	313.27	314.42	313.37	311.55	314.62	314.05	314.23	314.06	314.78	313.02	314.52	314.67	315.26	315.02	313.95	313.15	315.09	312.84	312.27	313.94	316.37	313.65	314.9
308.71	309.38	310.79	310.4	310.7	307.91	309.58	308.65	309.61	309.82	310.95	309.69	311.15	310.99	310.12	309.39	310.26	310.03	309.02	308.98	311.02	309.49	310.83	310.28	310.63	308.56	306.62	309.18	309.49	309.03	308.63	310.79	309.27	308.86	309.9	310.8	308.28	310.88	307.93	310.46	310.49	309.76	311.55	310.31	311.42	309.38	308.58	310.18	311.1	310.71
303.7	302.94	304.36	302.65	302.2	304.1	302.8	303.33	303.36	300.82	304.11	304.66	303.03	305.13	303.9	303.95	303.96	302.24	303.15	303.59	303.5	304.51	303.04	303	304.17	303.45	302.13	302.85	301.72	302.25	303.64	305.66	304.6	305.6	301.21	305.02	303.51	303.16	303.06	304.89	303.69	303.93	304.31	303.56	303.86	303.55	302.13	303.89	302.75	304.27
293.81	292.54	293.34	293.04	293.35	294.32	294.32	295.01	292.39	295.3	294.33	294.17	294.22	295.31	292.64	293.29	293.64	294.96	292.96	293.5	293.16	294.27	293.59	293.7	293.82	293.69	293.5	293.49	293.42	294.92	293.99	293.3	293.92	293.72	297.04	294.01	293.89	294.23	294.21	293.35	294.67	293.2	294.08	294.02	293.71	293.86	294.18	295.53	293.04	295.08
303.27	302.94	304.3	303.12	300.16	302.07	304.95	303.69	301.75	303.11	303.64	303.83	305.36	303.72	303.72	303.7	303.39	303.18	305.13	302.76	303.32	304.7	305.12	303.58	302.72	302.38	302.67	303.73	302.62	303.55	303.96	304.37	302.98	303.95	302.38	304.3	303.28	303.15	303.66	303.8	302.99	302.97	304.13	303.7	303.54	305.77	304.49	303.83	303.42	303.35
298.59	295.68	295.66	297.21	296.63	296.79	294.58	297.63	295.52	296.01	297.02	295.82	296.54	296.83	297.24	297.27	297.14	295.96	295.73	297.01	298.49	296.02	295.23	298.91	297.56	299.11	296.13	295.78	295.47	296.96	297.18	296.96	296.46	297.7	296.46	297.1	296.5	295.11	296.82	297.29	296.81	296.93	297.05	296.75	295.96	297.42	297.8	298.23	296.42	296.79
303.49	303.23	301.2	303.11	303.28	304.4	303.72	303.74	303.5	303.73	303.57	303.67	302.47	306.94	303.55	304.54	302.57	301.86	304.23	301.99	304.59	302.76	302.64	301.2	302.83	302.12	303.51	303.38	305.04	304.67	305.16	303.54	301.41	304.05	303.63	302.68	303.29	302.89	303.53	304.99	303.51	304.81	303.87	303.18	302	304.11	303.83	302.9	303.62	303.78
299.99	299.44	300.13	298.27	297.37	300.1	301.1	296.75	299.36	300.5	299.7	297.38	301.44	299.97	301.18	299.37	301.03	298.94	299.42	301.05	297.81	301.11	299.71	298.68	298.76	299.74	298.89	301.82	300.76	298.66	299.35	301.24	300.03	299	299.43	299.01	299.66	298.56	299.22	299.65	299.82	298.99	299.81	299.43	299.73	298.17	301.42	300.97	299.94	301.08
305.26	306.26	306.18	304.77	305.66	305.1	305.68	305.67	306.41	305.53	304.98	303.3	304.78	305.89	304.86	305.82	306.8	306.47	305.9	305.84	304.81	305.68	305.06	305.72	305.63	306.21	305.19	304.41	306.97	304.2	307.02	304.25	305.83	304.74	306.26	305.43	306.29	306.31	305.49	305.19	305.69	306.13	304.29	306.55	305.52	304.53	306.86	306.68	306.38	305.12
313.84	314.1	313.59	311.93	313.56	313.64	313.24	312.01	313.67	314.59	312.86	313.18	313.84	313.19	311.99	313.45	313.38	313.17	312.59	311.97	313.98	313.32	313.43	313.15	313.53	311.89	312.29	312.69	313.43	312.38	313.59	313.83	313.77	313.82	313.45	312.97	313.72	310.94	312.96	311.59	312.54	312.86	314.13	312.87	314.29	313.79	312.59	312.06	313.22	313.56
304.94	304.41	303.1	305.23	302.95	304.31	304.74	303.73	306.17	306.04	304.65	303.62	303.45	305.2	305.72	304.59	304.52	305.59	304.98	304.67	304.37	304.67	304.36	303.91	303.23	303.27	305.43	304.84	304.74	305.13	305.5	304.49	305.66	304.77	303.69	303.76	303.33	303.29	304.44	302.83	304.59	304.3	303.97	304.25	304.1	303.58	306.22	304.86	304.15	306.15
310.59	310.59	309.66	311.66	312.37	313.16	312.41	310.95	312.28	312.57	312.26	311.21	311.66	312.81	311.49	311.21	312.19	309.79	311.69	311.75	311.35	312.75	311.51	311.51	312.13	311.46	310.76	311.47	310.7	313.01	311.46	313.26	310.81	312.49	309.83	311.21	311.17	311.42	313.75	310.13	309.09	311.64	311.67	311.37	310.69	311.45	312.67	311.45	312.25	310.59
302.83	303.55	303.62	304.96	303.17	301.37	305.73	304.31	303.19	303.66	304.2	302.34	303.06	304.11	303.96	303.04	304.93	303.15	304.69	303.51	303.68	302.92	304.06	306.11	303.5	302.95	303.05	302.4	304.83	302.61	303.33	303.31	302.94	302.67	304.05	304.09	303.54	302.62	302.77	304.84	303.09	305.5	305.19	302.13	303.21	303.71	303.52	306.8	304.37	304.17
325.54	328.65	328.65	325.99	327.13	327.55	328.86	328.25	328.99	328.2	328.72	328.96	328.35	327.11	328.14	329.46	326.05	328.55	327.9	329.03	328.21	328.06	328.21	327.24	326.57	327.67	328.91	327.41	327.46	327.17	327.79	327.34	325.71	327.75	327.14	328.44	328	327.68	327.4	328.33	328.04	326.5	327.55	328.32	329.11	328.53	329.83	329.15	328.67	328.79
313.6	313.09	313.55	315.18	312.99	315.16	314.01	315.21	314.73	312.5	313.26	314.06	313.44	313.18	312.72	315.5	312.78	315.88	313.43	312.32	313.12	314.65	312.77	313.84	313.45	313.41	314.75	315.66	313.32	313.55	315.66	314.48	314.12	314.2	313.42	314.31	312.87	313.32	315.48	313.38	314.75	314.28	312.21	312.83	312.07	313.36	315.48	313.13	315.02	314.78
315.69	314.91	313.49	316.3	313.95	314.48	314.81	314.89	315.09	315.29	315.28	315.5	312.83	315.06	315.51	314.61	314.69	314.66	313.4	317.43	314.87	312.55	315.39	315.84	315.21	313.35	313.26	314.6	314.76	315.25	314.27	316.72	316.62	315.83	314.47	314.4	315.57	314.04	315.21	315.01	314.6	316.05	312.53	315.86	313.76	314.39	314.5	314.6	316.31	315.66
316.22	316.66	315.73	315.81	316.23	315.25	315.25	315.04	315.57	315.9	317.2	314.91	316.43	314.04	315.78	316.55	316.46	316.21	316.33	316.26	315.22	318.01	316.83	314.66	316.19	316.65	316.14	314.52	315.89	316.39	315.28	316.58	314.28	315.17	316.61	316.04	316.64	317.29	315.62	315.47	316.74	316.54	316.29	316.33	315.89	315.24	315.16	314.94	316.12	318.28
317.46	317.47	316.59	317.64	316.83	319.05	317.77	318.54	316.94	318.65	315.67	319.04	317.32	316.54	318.33	318.73	317.62	318.78	317.4	318.72	318.21	317.89	318.25	317.29	317.41	318.17	317.36	319.03	320.02	317.83	319.75	319.57	318.94	318.65	316.86	318.78	318.59	319.92	317.68	318.96	318.39	317.13	317.68	316.1	320.06	319.86	315.95	318.12	319.54	317.73
310.6	310.14	309.91	311.16	310.05	310.54	312.35	311.49	310.2	311.32	310.64	312.1	309.36	312.18	309.1	310.02	310.87	308.89	309.8	312.33	311.72	311.17	310.53	310.12	309.71	308.66	311.97	310.11	310.16	312.62	310.08	309.88	309.78	310.18	311.17	310.92	310.31	309.58	312.28	309.52	310.12	311.35	312.9	311.8	311.22	311.04	310.25	308.95	309.55	309.54
302.43	303.32	304.59	305.11	303.06	303.28	303.76	302.43	303.34	302.85	303.62	303.5	304.17	303.69	302.39	303.99	303.6	304.12	304.11	303.49	304.09	304	303.34	303.07	304.84	303.95	303.44	303.52	302.52	303.5	304.9	303.62	301.43	303.83	303.72	301.28	303.42	303.41	303.5	303.22	304	303.27	303.69	303.31	303.29	302.06	302.62	302.65	303.18	301.87
318.14	318.13	317.13	318.12	318.54	318.45	319.15	318.34	318.08	317.7	318.38	317.2	317.62	318.79	318.67	317.57	318.43	318.1	319.18	318.71	318.69	317.06	316.48	319.73	315.77	317.98	316.45	317	317.92	317.64	316.19	317.36	317.59	317.1	317.31	317.93	319.17	317.28	318.93	318.29	318.55	317.14	317.49	316.81	319.22	318.35	318.02	316.78	319.41	317.55
310.48	311.28	310.18	311.17	312.54	310.17	312	312.46	310.73	312.18	309.69	311.26	311.04	309.4	310.75	312.51	311.09	310.13	309.57	311.07	311.33	309.6	310.63	308.9	310.12	311.14	311.14	312.23	310.36	309.94	312.16	311.19	311.72	311.64	312.05	311.39	311.92	311.04	310.94	311.89	312.42	310.74	311.54	309.61	311.6	311.97	310.74	311.17	310.89	311.74
310.22	310.6	310.16	311.04	312.21	309.92	311.52	310.74	308.81	308.79	311.32	311.48	310.91	308.91	310.29	311.18	309.47	310.35	310.09	308.48	312.48	310.21	309.5	309.03	310.55	309.71	310.17	309.61	311.03	309.63	311.14	310.12	310.01	310.37	309.88	309.23	310.38	310.41	310.31	312.26	310.49	308.58	309.95	311.74	309.76	309.03	309.81	310.42	309.56	310.91
302.92	302.14	303.57	303.52	302.31	303.74	302.36	302.19	301.07	304.34	300.83	303	301.45	302.39	301.3	305.07	301.03	303.24	303.1	302.62	302.39	303.35	302.22	302.24	302.83	304.39	303.7	302.61	303.7	302.08	303.21	303.67	302.93	302.88	303.36	303.96	302.59	302.57	302.23	303.46	300.14	303.39	302.73	300.78	301.28	302.32	303.16	302.27	303.58	302.17
294.9	294.2	296.41	295.29	295.55	292.91	295.32	295.87	294.82	296.82	294.65	294.6	294.81	295.48	292.53	294.96	294.68	295.8	294.38	294.95	293.74	296.83	295.27	294.68	295.36	294.27	296.55	294.94	294.69	296.37	293.06	293.45	293.71	296.88	294.9	294.24	295.65	295.75	294.76	295.26	295.38	294.08	294.7	297	295.11	295.49	296.17	295.29	294.86	295.08
303.91	301.73	302.34	302.69	303.72	302.66	303.59	302.16	304.02	304.22	302.13	303.12	302.4	303.02	301.51	302.38	302.2	304.01	301.99	301.66	302.23	301.71	302.68	301.78	302.89	300.75	301.92	302.89	301.97	303.67	301.95	302.8	301.96	302.31	302.94	299.9	303.01	303.85	300.56	302.25	303.01	303.85	303.23	302.26	304.16	304.2	302.55	302.9	302.05	303.65
320.22	321.06	318.17	319.63	319.07	317.78	319.79	320.66	319.72	318.33	320.21	319.51	320.27	318.83	317.29	317.93	318.48	318.49	319.37	321.05	319.74	318.47	320.12	319.99	317.89	319.89	320.69	320.87	319.42	318.7	318.87	318.52	319.38	319.83	318.61	319.81	318.94	319.43	318.2	320.04	318.68	319.06	318.07	317.73	316.86	319.44	318.8	319.51	320.52	317.53
314.87	316.65	314.88	317.9	317.19	316.01	314.88	316.42	316.53	316.95	316.75	316.55	317.73	317.38	314.94	318.88	317.5	317.88	315.91	316.97	317.3	317.43	317.29	312.87	316.4	316.29	317.04	316.85	315.97	317.89	318.37	317.2	315.4	318.16	316.33	315.84	315.39	315.52	317.26	315.35	316.99	317.14	315.44	316.75	315.7	316.05	316.78	316.09	316.44	315.97
318.12	318.7	315.41	316.98	317.64	316.07	315.85	318.29	317.93	315.81	315.42	317.16	317.35	318.47	317.43	317.48	316.8	316.8	317.94	315.74	317.75	318.35	317.67	317.53	314.75	318.09	318.44	316.93	317.08	316.2	314.64	316.35	318.44	316.83	317.46	318.09	315.93	316.39	318.05	316.83	316.63	318.05	317.14	315.51	317.89	317.37	316.72	318.43	317.46	317.55
300.3	301.32	299.88	302.47	299.99	299.6	301.78	298.94	300.07	300.55	301.98	299.75	297.69	300.44	299.56	299.49	299.95	299.16	299.84	300.65	300.26	299.45	300.65	299.71	300.4	299.23	298.84	299.59	301.56	299.42	301.69	300.99	299.57	298.35	302.97	298.26	300.34	298.97	301.35	302	299.2	301.89	299.78	298.63	301.02	300.33	300.44	298.6	299.16	299.11
313.77	313.34	312.97	313.4	314.53	313.38	313.98	314.45	312.06	314.45	314.28	313.74	313.35	311.41	313.68	312.79	313.03	312.82	313.05	314.31	312.07	313.51	313.42	313.18	312.72	314.49	314.09	313.13	312.98	313.68	313.93	311.28	312.1	313.61	313.05	315.11	313.94	312.91	311.12	314.54	312.56	312.22	313.09	315.67	313.53	312.35	314.35	312.62	312.53	311.6
301.25	304.08	303.76	304.03	301.54	304.57	303.74	303.45	300.94	304.25	305.32	302.91	303.25	302.39	303.75	303.09	301.32	302.44	302.74	304.04	304.04	304.27	304.17	303.85	302.94	302.66	303.07	303.08	304.71	303.49	303.86	303.27	303.52	303.61	302.5	305.46	303.62	303.26	302.94	305.69	302.69	305.26	304.36	303.73	303.88	301.81	304.4	301.03	303.71	304.15
302.27	303.88	302.67	301.93	301.65	301.54	304.21	301.99	301.99	303.84	301.39	302.62	301.85	301.39	302.82	302.91	303.51	301.01	303.21	301.92	303.14	301.94	302.49	303.11	303.28	303.2	303.96	302.62	304.42	303.48	301.31	302.28	300.85	301.49	302.56	301.56	303.25	304.07	301.74	302.47	301.84	302.94	304.37	301.72	302.08	302.41	302.47	301.95	302.37	301.92
304.89	303.49	304.7	306.65	304.26	304.94	305.22	304.17	303.03	304.78	303.67	304.57	305.2	304.63	304.44	306.42	305.56	305.5	304.53	306.11	305.11	305.01	306.24	304.09	303.72	305.17	304.02	304.12	303.45	305.12	305.09	306.49	303.29	304.26	304.7	306.39	304.65	304.51	305.83	304.31	303.66	303.48	304.83	305.35	305.53	304.53	304.67	306.17	306.09	304.12
325.18	327.94	327.04	327.89	326.9	327.61	328.38	327.14	327.69	327.31	329.84	326.8	327.15	327.48	328.36	325.48	329.12	328.27	327.93	327.68	328.61	328.29	328.24	330.02	327.07	327.14	328.02	329.14	329.02	326.14	327.18	327.05	327	328.06	327.98	327.04	328.22	327.87	327.8	327.51	329.16	327.92	330.19	326.2	326.54	327.82	326.49	327.48	326.63	328.26
293.01	295.08	295.21	295.01	291.11	294.36	293.34	294.34	292.11	292.66	293.84	294.35	294.23	295.72	293.65	293.99	293.24	293.01	294.21	294.98	293.37	293.39	295.17	296.06	293.99	293.09	293.66	291.89	294.27	296.19	293.78	293.36	293.21	295.35	294.93	295.58	293.47	293.79	293.41	295.31	293.75	294.17	293.13	292.67	294.64	292.93	292.33	294.49	294.36	293.2
312.71	313.67	312.18	312.73	312.46	312.43	312.44	314.95	312.52	313.77	312.77	311.94	310.59	311.58	312.71	311.94	311.75	310.18	310.22	311.95	313.48	312.17	312.89	313.63	311.81	312.14	313.31	311.13	309.25	312.27	311.79	312.71	312.78	313.05	312.26	313.59	310.82	313.07	311.45	311.65	313.04	310.49	312.94	311.26	312.61	312.2	311.96	313.75	311.84	311.15
314.52	315.78	317.82	316.05	314.44	314.62	315.96	314.9	314.59	315.37	316.3	314.28	316.26	315.55	316.04	314.95	315.48	313.68	314.9	315.34	316	314.48	314.26	313.4	317.68	315.04	315.44	315.37	313.85	313.6	315.95	314.54	315.07	313.83	315.31	313.33	316.66	316.89	315.04	314.97	315.55	315.62	314.41	315.59	313.58	315.54	315.6	313.27	314.71	315.07
304.58	304.15	304.94	305.34	304.29	303.86	305.1	306.48	305.05	303.97	305.22	304.16	306	302.26	305.35	304.59	304.35	303.54	304.15	303.42	306.31	302.9	304.31	305.58	302.41	304.11	303.92	302.41	305.62	304.91	302.35	304.63	304.83	305.54	305.58	302.42	304.54	305.57	304.1	303.28	303.36	305.58	304.69	304.59	303.24	303.83	304.18	304.67	302.89	303.42
303.91	302.8	302.14	302.5	301.54	303.3	301.49	301.99	302.37	302.42	305.03	303.38	302.36	302.15	302.74	304.44	303.71	302.77	303.07	300.96	300.67	304.72	302.18	302.26	302.47	304.22	303.56	302.27	304.78	303.11	302.96	302.56	302.76	301.97	302.47	301.83	302.16	301.64	302.62	303.78	302.7	303.65	301.53	303.15	302.57	302.49	301.7	302.61	301.13	302.63
324.08	325.64	327.19	325.73	324.06	324.42	324.39	325.37	323.39	323	324.63	323.63	325.22	325.04	325.9	322.97	325.2	323.63	323.3	324.1	323.05	325.29	323.32	324.5	325.19	324.54	323.76	325.51	323.49	324.36	324.32	323.28	325.26	325.71	324.5	326.3	324.65	326.66	324.68	323.65	323.61	324.04	323.05	326.42	324.61	325.53	324.73	323.86	324.25	324.96
297.21	295.63	296.35	296.74	296.9	296.26	296.28	295.84	296.37	295.68	295.72	296.34	297.03	297.72	297.08	297.46	295.71	296.74	297.49	295.78	296.84	296.38	296.89	298.38	297.99	295.87	295.62	294.87	296.07	296.15	297.16	297.95	296.84	295.64	297.94	296.53	296.76	297.45	297.79	297.06	296.52	298.52	296.1	297.38	297.51	295.48	294.67	296.18	297	296.84
317.06	316.15	317.11	318.96	317.56	316.05	317.27	318.17	318.09	318.21	316.15	317.43	316.32	317.65	317.61	317	315.85	315.02	317.28	315.15	316.28	317.08	316.47	315.93	317.55	316.5	317.03	317.24	317.12	317.55	318.34	316.41	317.08	318.8	316.3	315.2	317.56	318.3	317.96	317.09	318.69	316.62	318.22	317.79	317.25	317.13	317.1	317.62	316.81	316.72
308.8	310.92	310.73	309.51	311.29	309.37	310.11	308.83	310.57	308.76	309.97	310.03	309.66	311.33	310.94	309.66	307.42	309.54	311.63	310.36	311.03	309.66	308.95	309.71	310.7	308.76	309.3	308.58	309.4	310.85	309.63	308.84	310.13	310.59	309.59	309.79	309.73	310.58	310.7	309.82	309.62	310.84	309.51	309.84	309.55	308.64	310.16	309.01	308.6	312.05
293.89	295.31	294.88	294.34	295.6	294.55	292.91	293.87	293.95	293.27	295.85	294.82	293.31	293.55	292.72	293.65	293.52	294.39	294.14	293.84	293.22	293.83	293.08	294.08	295.35	290.37	295.94	292.96	296.68	294.14	294.65	293.41	292.23	294.04	292.86	293.08	294.98	293.51	293.27	295.07	294.32	293.9	294.66	294.57	294.49	294.54	293.99	293.99	293.72	294.93
305.69	306.37	305.49	305.09	303.35	304.16	305.41	304.75	304.98	306.69	304.66	303.35	305.19	304.73	303.55	304.41	306.23	304.51	306.63	305.14	305.47	304.48	303.98	304.99	303.6	306.74	304.88	306.21	306.36	304.96	304	305.56	305.19	305.92	304.86	304.65	304.98	304.83	305.02	306.8	306.91	306.19	305.67	305.65	305.39	304.01	304.68	306.4	303.73	305.8
313.35	313.34	314.55	312.38	314.06	313.6	312.96	312.88	311.9	313.16	310.75	314.9	311.91	312.47	313.47	313.62	313.03	312.27	312.12	313	313.46	314.49	313.3	313.79	313.51	312.92	313.97	315.13	314.33	313.57	313	313.02	314.26	313.53	315.07	311.63	313	311.89	315.47	313.57	313.31	313.22	311.9	314.65	312.43	313.78	312.24	312.95	312.57	312.56
317.13	314.16	315.49	314.43	313.57	315.95	315.31	312.54	315.99	314.56	315.16	316.67	316.53	315.9	315.98	315.21	315.42	316.34	316.83	315.7	315.13	313.92	316.16	315.41	315.73	317.19	316.28	314.81	315.75	316.62	315.98	315.19	314.24	315.7	317.21	316.61	316.75	315.91	314.93	316.19	315.26	314.16	315.81	315.63	316.62	314.06	314.55	316.91	313.6	314.73
293.44	294.73	295.24	293.92	292.65	295.35	292.78	294.63	294.01	294.45	293.2	293.6	292.79	294.55	293.53	295.13	293.4	293.24	293.5	291.77	293.51	293.56	293.56	293.81	294.08	293.68	294.85	294.91	294.9	295.89	295.2	292.45	294.86	295.93	293.67	294.04	294.39	294.49	293.73	293.18	293.05	296.22	293.23	294.27	294.99	293.13	293.83	295.25	294.34	292.91
305.54	305.81	305.51	303.77	305.79	307.25	304.57	306.08	305.86	304.37	305.11	304.14	306.72	306.12	305.86	305.42	303.34	305.27	305.22	304.67	305.09	305.15	305.84	305.42	304.83	305.51	305.54	303.55	304.02	304.52	304.38	306.02	304.68	306.12	305.2	305.27	305.31	303.62	304.5	304.92	304.7	304.54	306.74	307.88	304.91	306.04	305.64	305.01	305.48	305.22
301.01	299.73	300.79	300.26	300.55	300.9	299.96	301.14	299.72	299.76	301.13	298.92	298.94	299.3	300.15	299.8	298.07	300.92	299.7	299.67	298.42	300.36	299.2	300.77	299.4	301.6	300.39	299.08	300.87	299.24	299.19	300.52	300.34	301.36	299.35	299.18	300.54	300.36	301.52	298.12	299.84	300.41	300.09	299.81	299.79	302.22	299.07	299.1	298.14	300.47
309.4	310.22	309.49	308.62	309.9	312.39	309.04	309.01	310.42	309.01	308.23	307.25	310.57	309.72	309.37	309.78	309.4	310.01	308.84	306.86	308.48	306.78	309.72	308.9	307.1	309.43	308.36	307.45	310.42	308.96	308.85	308.5	309.9	307.84	308.14	309.5	309.5	307.96	309.01	309	308.67	309.38	308.34	308.72	309.21	308.78	309.77	308.1	308.71	309.08
312.48	312.43	312.13	309.94	310.76	312.52	310.21	312.26	311.77	312.02	311.86	312.24	312.53	311.98	312.93	314.5	312.8	310.73	312.07	312.3	311.34	312.99	311.13	312.5	313.04	312.28	314.56	310.72	310.41	312.86	310.5	312.86	312.96	311.75	310.77	312.48	312.83	313.58	311.1	311.55	313.15	310.05	311.89	312.31	312.57	313.42	311.39	310.53	311.39	311.82
310.92	310.3	309.8	308.48	310.08	310.21	309.74	308.68	310.34	309.19	309.76	308.36	308.2	306.94	310.7	309.13	309.01	308.28	310.67	310.39	308.85	308.71	311.02	309.03	311.26	308.77	309.85	309.62	309.01	311.44	308.59	310.34	309.69	310.51	310.24	309.61	310.93	310.28	307.21	309.75	311.45	309.87	309.96	310.51	309.2	309.6	311.05	308.63	310	309.48
314.3	317.89	314.81	315.67	315.54	315.56	315.41	316.51	313.24	315.61	315.24	315.94	316.52	315.5	316.16	316.53	315.68	316.31	315.7	316.42	315.61	316.69	316.31	316.36	317.28	316.88	316.1	316.13	316.02	316.24	316.76	316.76	316.57	315.34	314.17	316.94	315.85	315.08	315.52	316.51	316.35	315.01	316.09	315.32	316.97	315.08	315.54	315.06	315.98	318.05
325.15	326.63	325.28	324.73	325	324.1	324.78	324.47	325.15	325.15	323.43	324.92	324.98	325.88	322.42	324.46	324.7	325.51	324.09	324.55	324.89	324.36	324.35	325.45	323.77	324.67	324.86	324.59	323.84	324.87	323.64	324.42	324.17	322.2	323.24	325.88	324.55	324.24	324.38	323.15	325.12	325.78	324.16	324.15	323.13	325.45	325.37	324.52	324.43	324.21
302.13	302.34	301.6	302.53	302.78	300.99	302.98	303.64	302.44	300.8	305.15	303.06	302.57	301.44	303.76	302.78	300.65	300.76	303.63	304.01	301.23	303.37	301.58	302.27	304.03	303.58	301.41	303.29	303.4	300.35	301.02	301.64	302.34	301.09	300.96	304.47	303.09	303.13	302.39	302.42	304.46	302.99	304.18	303.18	303.03	301.74	301.36	301.55	303.72	301.73
301.81	303.13	301.13	302.29	302.79	300.37	303.78	302.26	303.63	302.36	303.96	303.05	302.71	303.83	301.97	302.29	302.1	303.23	302.57	302.31	302.55	302.56	303.45	302.11	304.55	302.67	304.49	303.21	302.41	302.86	303.75	303.46	304.17	304.15	302.36	302.63	302.85	301.95	302.64	303.75	301.42	304.25	303.47	303.17	302.57	301.23	302.8	302.88	303.42	303.46
327.63	327.05	328.45	326.8	327.14	327.5	326.78	327.18	327.69	329.53	326.89	327.2	328.17	327.8	326.3	326.19	328.27	327.08	326.96	328.56	326.43	327.48	327.52	328.37	330.87	326.78	327.16	328.79	328.59	327.41	328.36	328.58	326.35	326.87	328.85	328.12	328.26	327.61	328.14	327.98	326.24	328.4	326.67	328.38	325.93	327.28	327.59	327.49	326.14	327.02
300.05	300.56	300.98	299.35	301.74	301.39	299.89	300.42	299.25	300.02	299.92	300.05	301.29	301.1	300.14	299.85	301.52	299.23	301.03	299.62	298.86	299.26	298.92	299.61	299.37	299.44	299.83	300.84	300.78	299.74	301.16	300.26	301.46	299.6	300.17	300.86	299.04	300	298.36	300.37	298.85	299.36	301.51	299.43	299.64	300.43	300.38	300.67	300.99	303.48
295.24	294.18	295.1	294.94	296.73	295.49	297.17	295.24	292.54	296.15	296.45	295.83	293.86	294.91	294.91	294.01	293.4	294.71	295.14	295.3	295.08	296.14	294.2	293.98	295.62	293.57	292.49	294.9	295.84	294.07	294.73	295.29	295.83	295.05	293.81	296.22	296.85	295.57	296.8	293.57	296.74	295.53	295.36	294.67	295.83	295.33	295.58	296.02	295.69	295.32
294.95	295.14	295.48	294.28	295.56	294.15	296.44	293.89	294.41	296.49	294.77	294.3	295.93	294.85	293.86	295.53	293.93	294.78	295.18	294.7	294.26	293.3	296.28	294.8	293.96	296.36	296.84	295.53	295.05	295.46	296.19	294.59	295.95	296.85	294.8	294.33	296.03	295.71	295.12	294.83	295.36	294.99	296.89	296.98	294.74	294.6	296.55	296.02	296.65	293.29
312.87	313.54	313.76	315.04	314.46	315.55	315.97	314.67	315.45	314.07	314.23	313.46	314.48	314.04	314.23	314.65	313.86	315.19	314.96	316.46	316.29	314.02	315.87	314.19	316.16	314.12	316	312.72	314.76	315.22	315.12	315.8	315.64	316.04	315.84	315.34	314.47	313.93	314.21	314.93	314.51	314.36	314.44	315.34	315.87	315.52	315.33	315.36	316.19	315.49
325.66	322.03	325.87	325.9	324.31	322.48	325.96	324.38	324.59	324.5	324.98	324.36	324.75	324.68	325.58	325.16	322.62	325.49	325.44	322.86	322.74	323.97	324.48	324.52	323.46	323.37	324.89	324.69	326.1	322.5	323.93	323.87	324.48	323.6	325.23	324.56	324.47	325.39	324.48	325.15	323.48	323.4	324.39	325.35	324.29	325.42	324.48	320.77	325.28	324.9
315.24	313.29	315.86	313.89	313.1	314.08	314.02	313.53	314.81	313.75	314.46	313.81	312.86	312.9	314.05	313.16	314.82	313.63	315.11	313.61	315.04	313.05	313.32	313.15	313.46	313.21	314.76	314.3	312.99	316.01	314.04	314.1	314.53	311.56	314.56	315.07	314.72	313.81	313.87	313.27	312.65	316.03	315.13	314.5	312.6	313.79	314.81	314.36	312.11	314.07
316.55	318.16	318.22	316.32	318.53	316.11	318.66	315.43	315.93	316.69	317.81	316.74	316.7	316.59	317.57	319.08	317.95	318	318.08	316.25	317.14	315.61	316.89	316.58	316.78	317.23	317.94	316.51	318.09	317.53	317.12	316.59	316.3	317.03	317.24	317.92	316.39	316.33	317.82	316.21	317.28	316.84	317.94	317.2	315.49	319.29	317.75	316.97	315.8	317.97
297.14	296.87	294.74	295.57	296.96	296.64	296.51	296.75	297.52	297.81	296.36	297.81	297.16	299.72	298.77	295.69	295.46	298.21	296.72	296.96	296	296.98	295.67	295.62	297.21	297.46	297.26	297.07	295.46	297.48	295.09	296.47	297.13	295.69	299.21	297.15	298.09	296.99	296.11	296.44	297	295.41	297.12	295.63	296.66	295.92	296.82	298.28	296.91	298.07
312.41	313.77	313.46	311.51	312.94	312.35	313.79	313.77	311.39	312.89	313.95	313.01	313.86	313.84	314.58	313.48	313.44	312.46	312.83	311.54	313.44	310.8	312.94	311.96	313.32	313.57	313.59	310.9	312.95	313.05	313.79	313.3	313.49	313.02	313.17	311.8	313.53	313.28	311.6	313.89	313.19	311.51	311.69	313.52	313.62	312.01	313.87	311.47	313.47	312.91
314.91	313.39	315	314.97	315.46	313.5	314.98	314.92	316.6	313.08	315.83	314.36	315.05	314.36	315.72	317.33	315.05	314.2	313.8	316.1	312.31	312.31	315.4	316.35	315.35	313.79	314.59	314.07	314.59	314.55	316.41	315.27	314.27	317.05	315.78	317.57	316.98	314.51	315.74	316.75	315.02	313.54	314.67	316.07	315.39	313.77	315.41	317.37	315.47	315.15
304.94	306.61	306.44	307.7	306.09	307.23	306.65	305.33	306.47	307.81	305.11	305.45	306.68	306.91	306.85	305.36	307.16	306.97	305.86	304.24	307.66	304.69	305.91	306	304.04	305.42	306.64	308.25	306.43	305.39	305.91	307.01	305.04	307	306.76	305.05	306.47	307.19	306.37	307.05	306.27	307.01	306.33	305.12	304.42	306.39	307.74	306.95	306.55	307.46
309.56	307.3	310.29	311.31	310.57	310.31	312.14	311.86	308.25	309.77	311.14	310.92	311.29	309.27	311	312.03	312.59	309.21	309.75	310.14	310.94	310.52	309.68	308.96	310.23	310.82	311.53	309.96	311.5	309.46	311.44	312.32	310.73	309.31	311.4	310.31	310.32	310.14	310.57	311.82	311.5	312.16	311.92	312.71	310.62	311.93	311.37	310.64	309.89	310.18
297.86	297.25	296.39	296.6	295.27	297.98	296	298.02	295.15	297.23	298.38	298.93	296.67	296.24	296.31	296.32	298.52	297.19	297.6	296.9	296.62	296.36	296.77	298.04	296.26	295.24	295.45	296.6	294.54	296.45	296.96	296.62	298.2	296.82	296.27	295.99	297.69	296.25	297.39	297.92	296.75	297.92	295.88	299.08	297.77	296.88	298.12	298.24	296.96	297.2
303.35	301.5	303.26	302.38	301.02	301.04	303.74	303.54	302.48	302.12	303.39	302.56	303.14	303	301.61	301.14	303.42	302.54	303.52	301.34	301.23	302.05	303.96	301.63	304.01	303.37	301.71	302.27	299.89	303.29	300.34	305	302.16	301.71	301.52	302.87	302.32	301.23	300.94	302.22	303.87	301.99	302.86	301.91	302.26	302.48	302.1	303.4	303.04	301.82
313.89	313.93	312.35	312.94	313.43	313.35	313.16	313.62	313.77	313.62	314.9	313.88	312.52	311.35	312.66	313.71	312.33	312.05	313.63	314.08	312.61	313.23	312.41	314.13	311.84	312.68	313.7	314.22	312.82	314.31	313.87	314.18	313.12	313.81	312.83	313.41	312.74	313.67	312.89	312.07	311.34	311.81	312.72	312.7	311.86	313.62	312.53	312.59	313.43	312.19
328.34	330.33	328.95	327.28	329.13	328.53	328.15	328.22	331.54	327.5	329.58	331.12	328.19	327.88	327.72	328.67	327.49	327.45	327.93	327.1	328.6	329.2	327.96	327.92	327.52	330.06	329.3	329.02	328.46	329.37	328.48	329.89	329.83	329.21	327.68	329.43	328.5	327.65	328.39	327.93	328.6	329.44	328.48	327.3	327.26	329.1	329.18	328.06	327.34	327.32
316.56	320.07	318.16	316.9	319.4	318.07	316.79	317.44	318	319.25	317.94	317.41	317	318.61	315.97	317.16	316.82	317.82	315.63	318.17	318.19	316.43	319.29	318.33	317.48	318.58	316.93	318.06	316.11	318.11	318.71	317.85	318.36	318.69	320.06	318.03	316.82	318.23	316.78	318.38	318.29	318.71	318.77	319.01	319.33	316.65	318.58	317.76	317.37	317.43
318.84	320.3	318.38	319.44	319.75	319.58	319.19	321.41	316.2	318.74	320.1	318.93	319.31	319.02	320.39	318.81	318.73	319.02	319.58	319.27	317.23	319.87	320.32	319.42	321.37	319.97	320.13	320.04	318.67	319.37	319.48	318.76	319.07	318.59	320.5	318.38	320.16	320.26	320.72	319.35	319.5	319.09	317.96	320.41	320.29	320.3	321.01	320.02	319.57	318.94
327.51	326.92	328.05	325.84	326.63	326.09	327.14	327.09	327.94	326.74	326.33	327.4	325.8	325.65	326.49	328.09	326.41	326.58	325.42	326.3	325.46	326.57	326.95	326.11	326.37	327.23	326.94	326.85	327.49	328.5	326.69	327.5	329.47	325.62	326.93	325.28	326.02	326.98	326.8	326.68	327.61	328.57	327.18	325.12	328.3	326.69	328.64	327.33	326.14	327.72
324.72	325.87	326.95	327.34	328.04	328.68	327.09	326.87	326.3	326.19	327.13	326.85	327.85	325.23	328.41	327.82	328.76	327.17	326.27	328.21	325.73	326.31	328.87	327.52	327.2	326.5	325.55	325.91	327.1	326.01	325.81	328.02	327.97	326.91	326.21	327.31	327.22	327.33	327.47	326.66	326.67	325.8	327.9	327.17	327.81	326.76	327.16	325.92	327.69	327.52
305.2	307.31	307.52	303.54	306.54	306.86	306.78	304.51	304.73	305.38	307.53	307.52	307.67	306.39	305.23	306.28	306.23	306.5	306.21	306.91	305.38	305.42	305.89	307.45	305.11	306.65	305.89	305.12	306.95	307.79	307.25	306.24	306.27	306	305.96	306.24	305.62	306.97	305.8	305.11	305.65	305.24	306.58	306.2	304.91	306.77	306.53	307.1	305.99	305.65
307.3	306.24	306.69	307.79	304.38	306.42	307.02	304.88	306.26	307.05	306.05	307.03	305.41	307.96	306.86	306.62	305.08	306.72	307.12	307.33	305.8	307.67	307.42	306.26	307.2	307.29	306.5	306.02	306.51	307.48	306.35	306.9	307.07	306.62	304.92	306.67	307.33	306.08	307.52	306.04	303.94	306.13	306.69	306.22	305.29	306.24	307.55	305.51	306.35	307.25
307.64	308.33	306.01	307.69	307.27	307.12	307.4	306.95	306.35	305.62	306.3	304.95	306.04	306.78	304.34	306.35	307.21	306.94	305.78	306.66	306.01	306.59	307.45	305.33	306.63	305.47	307.01	307.37	305.49	307.35	307.39	305.4	304.15	304.11	304.72	307.57	306.02	306.02	307.27	305.94	306.6	304.82	306.45	307.88	307.74	306.01	305.55	306.22	308.13	306.6
303.85	303.54	303.53	303.61	303.35	305.06	300.85	301.64	303.09	304.68	303.59	303.23	304.3	303.27	302.81	302.16	302.91	302.24	304.21	304.15	303.78	302.01	304.29	303.39	302.61	304.16	303.28	303.67	303.03	302.95	304.83	303.49	303.67	305.76	303.22	303.99	302.41	305.47	304.86	302.67	303.47	303.51	303.87	304.6	302.48	303.48	302.17	303.51	303.36	304.02
315.79	316.37	314.84	315.13	315.38	314.73	315.76	314.96	314.78	314.29	315	313.32	317.41	315.79	314.3	313.51	315.24	313.7	312.38	313.99	315.74	315.43	311.99	314.93	315.23	314.08	315.38	314.8	315.69	314.04	315.47	314.44	313.77	313.38	316.48	316.71	314.34	314.77	315.19	314.09	316.06	314.69	315.13	315.07	314.23	315.67	315.26	314.19	314.67	313.59
315.22	318.28	316.2	316.15	317.57	316.37	316.01	315.32	315.96	316.96	315.56	316.92	316.85	316.5	318.16	316.52	316.45	316.22	317.47	317.21	316.75	317.62	316.76	316.35	314.98	316.12	316.95	314.85	315.33	315.53	316.05	315.7	316.79	316.1	319.11	316.73	317.67	317.72	314.98	315.69	315.48	317.05	316.76	317.59	316.12	316.01	315.46	317.6	317.9	316.3
320.33	319.78	320.57	318.25	319.18	319.1	319.3	317.95	319.43	318.81	319.42	316.79	319.75	318.97	317.22	318.94	319.67	317.93	318.56	317.46	317.61	318.06	317.68	320.12	319.24	317.44	318.38	317.92	318.4	318.21	317.55	317.09	318.66	318.07	320.36	318.52	319.06	317.54	316.57	320.14	318.26	319.26	319.05	317.07	318.54	315.54	320.26	318.63	320.58	317.4
297.71	296.89	297.12	294.97	297.73	298.25	297.26	297.77	297.48	297.16	297.8	296.43	296.1	296.8	295.41	296.7	297.64	296.55	296.99	297.59	297.48	296.76	296.9	296.36	297.55	298.11	297.58	298.74	296.35	297.27	296.77	296.81	296.51	297.86	297.02	298.27	296.31	295.56	297.17	294.78	297.79	295.74	295.94	297.54	298.82	297.4	297.12	298.17	296.57	296.56
317	317.21	317	316.19	314.13	315.82	315.47	317.89	315.57	317.02	317.68	317.76	314.99	317.43	315.77	316.87	315.42	315.27	316.75	315.58	316.61	317.61	316.19	315.48	316.72	316.93	317.86	317.8	315.85	317.31	313.97	316.42	315.88	317.23	315.54	317.58	314.64	315.73	317.04	316.86	316.39	315.54	318.16	316.57	316.07	317.74	317.65	316.31	316.67	316.97
320.37	317.98	318.45	320.15	318.72	318.25	319.51	318.8	318.52	319.71	317.76	317.98	319.79	318.89	319.85	319.17	317.87	317.16	318.63	318.93	318.55	315.9	317.84	317.23	319.52	318.25	319.69	318.51	319.34	318.73	321.51	317.9	318.25	318.14	318.63	317.06	320.12	316.99	319.07	320.05	318.22	320.02	319.1	318.19	317.25	318.09	318.8	319.19	317.78	318.66
305.64	304.61	304.28	304.99	305.88	305.07	304.37	303.83	303.52	305.25	305.35	304.24	304.45	303.62	305.75	302.33	303.3	304.69	302.77	304.26	304.56	305.6	304.08	306.13	305.45	303.08	303.99	304.82	305.3	302.55	303.99	303.4	305.75	303.03	304.2	304.4	304.72	304.27	304.59	304.17	303.82	305.39	304.73	305.55	305.29	304.72	302.38	304.32	305.76	303.32
296.13	297.53	297.26	297.97	296.68	295.42	296.24	295.85	298.51	297	298.18	298.09	296.16	294.99	297.47	296.04	298.48	297.98	295.81	296.68	298.78	296.65	295.22	297.2	296.93	294.69	297.19	297.69	295.95	297.82	298.61	297.1	296.86	297.48	296.32	298.3	296.7	298.07	297.14	296.54	296.36	297.01	297.12	296.82	298.43	297.46	296.06	296.85	297.02	295.64
326.73	327.25	326.66	327.55	327.58	327.03	327.24	329.22	327.31	327.38	329.64	327.62	330.46	327.37	327.95	327.48	329.5	328.36	329.95	327.75	326.41	327.55	326.94	327.62	328.69	326.17	329.13	327.19	327.44	327.57	328.04	327.9	326.2	327.58	328	326.77	328.87	327.29	326.32	327.74	328.1	327.21	327.48	327.58	327.79	327.03	327.94	328.72	327.67	326.72
306.58	306.13	306.51	304.92	302.91	305.68	305.75	305.26	304.49	304.86	304.7	304.96	305.73	306.21	305.44	303.35	305.62	302.81	304.91	303.72	307.08	308.25	305.58	303.63	304.51	305.47	307.19	305.05	305.84	304.44	304.26	304.64	306.46	305.71	305	304.22	305.98	305.61	306.21	305.73	306.57	304.95	303.54	304.86	306.25	305.98	306.06	305.49	304.18	304.79
299.46	299.11	299.15	300.36	300.96	299.05	299.76	301.43	299.92	299.91	300.54	300.66	299.74	300.73	297.98	299.17	299.7	299.75	298.91	297.97	300.26	299.21	300.1	300.41	299.24	300.62	301.4	301.41	297.71	299.78	300.99	298.94	300.24	299.37	302.18	300.16	299.98	299.94	299.89	299.08	300.64	300.69	299.85	299.8	299.12	300.88	299.74	299.55	302.14	300.15
312.73	315.12	313.29	312.92	311.94	312.14	311.87	313.29	314.84	313.4	313	312.66	312.94	311.76	312.34	313.74	314.51	312.84	313.05	312.68	312.41	312.89	313.43	314.26	316.37	311.47	312.17	312.65	314.45	313.06	313.41	312.04	314.3	313.83	313.34	315.62	314.87	311.95	314.43	313.41	312.6	312.03	313.38	314.69	314.12	312.56	312.35	313.21	313.24	314.27
305.41	308.68	306.88	308.09	306.42	306.51	306.02	305.71	307.59	306.52	305.76	306.22	307.73	306.44	305.71	307.45	305.94	305.86	304.74	307.65	304.42	305.84	306.8	305.85	307.14	307.37	306.73	308.16	306.97	306.69	305.59	308.19	307.9	305.64	308.31	307.05	306.83	307.61	307.42	306.34	307.81	308.61	304.73	306.56	305.76	305.77	307.23	305.16	306.98	305.82
316	312.86	312.3	312.46	313.41	312.53	313.36	311.66	311.6	313.94	312.81	313.27	313.06	312.47	315.22	312.94	312.09	313.55	312.33	314.31	312.68	310.37	312.17	312.24	313.12	312.2	312.94	312.65	312.46	313.73	312.59	313.52	311.94	313.46	312.4	312.52	314.01	311.51	311.67	311.36	313.32	311.45	314.32	312.18	312.88	313.26	313.52	312.04	313.5	312.4
312.9	311.85	310.63	312.53	313.11	312.62	313.89	315.42	313.76	313.87	313.48	311.38	313.15	314.2	314.04	313.3	313.81	313.67	314.03	312.68	314.12	314.46	313.34	310.87	311.68	312.97	314.04	313.39	312.62	312.21	312.75	312.58	313.45	312.11	313.07	311.71	312.4	311.99	313.53	311.51	314.96	313.02	314.21	312.69	312.43	313.82	312.55	314.46	313.01	311.92
310.39	307.99	312.21	310.08	309.81	312.08	309.74	310.51	309.84	311.62	310.32	311.98	310.4	310.89	311.51	311.53	309.03	309.38	309.63	311.44	310.77	310.24	310.73	310.89	311.41	310.06	311.89	311.69	310.86	309.2	312.42	309.02	310.88	311.84	310.13	311.43	309.77	311.19	311.05	312.23	311.08	309.71	310.43	310.72	311.39	310.22	310.53	310.08	310.94	310.09
299.86	297.82	299.72	298.85	300.32	301.19	299.18	301.66	301.92	298.53	299.93	300.45	299.76	299.12	298.63	302.43	299.74	300.86	299.74	300.38	302.89	300	299.66	300.2	298.99	299.56	300.05	300.22	298.96	299.64	299.99	298.73	300.59	300.48	300.26	298.92	299.61	298.22	299.1	300.12	299.26	300.79	300.9	299.89	300.34	299.95	300.52	298.52	298.52	300.15
312.85	313.14	311.96	310.5	312.87	311.84	314.35	313.73	312.31	312.57	312.82	313.23	312.77	312.19	310.92	313.69	312.89	313.23	313.15	311.99	314.52	312.89	312.99	313.27	312.83	312.01	313.4	312.26	311.15	312.24	311.7	312.56	311.87	311.98	312.67	313.78	315.56	313.16	312.94	313.12	314.43	312.45	311.73	312.66	313.35	310.65	312.11	313.75	312.68	313.59
314.9	315.39	314.32	315.54	315.62	314.88	312.91	314.23	313.97	314.04	314.22	315.74	315.15	312.93	313.9	313.3	315.03	316.23	316.88	313.76	314.48	314.88	315.74	315.6	315.05	313.72	315.63	315.7	315.95	315.12	316.94	314.65	314.84	314.03	315.02	314.14	314.84	315.5	315.18	314.47	314.45	314.54	316.99	314.21	316.2	314.2	315.92	316.52	314.92	314.28
314.12	316.24	314.25	317.38	315.33	314.33	314.27	312.74	313.66	314.94	314.66	315.87	314.3	314.61	314.33	314.55	315.01	315.15	315.43	315.06	315.32	314.78	313.96	314.43	314.64	314.6	313.18	314.19	314.31	314.35	315.3	316.51	316.15	313.74	312.95	315.7	316.55	313.15	315.37	315.21	312.15	314.27	316.68	316.79	313.4	314.48	315.32	314.1	314.25	314.03
310.72	310.07	310.71	309.57	309.25	309.89	308.3	309.55	309.57	309.33	311.09	308.4	309.44	306.87	310.18	309.7	310.09	307.67	307.95	310.73	310.38	310.05	309.62	310.11	308.69	309.41	309.36	310.02	310.69	311.41	309.65	309.25	308.73	309.55	308.39	307.36	310.2	310.35	309.53	310.02	310.66	309.89	307.26	309.6	310.92	308.55	308.89	308.87	309.85	310.6
315.21	313.55	313.33	314.46	314.23	313.76	312.47	314.09	314.88	315.01	313.82	314.49	312.37	314.08	314.54	312.08	313.19	313.38	313.71	312.74	313.76	312.22	313.27	313.03	314.01	313.64	313.4	313.55	313.94	313.51	313.44	313.02	314.7	312.6	314.06	315.14	314.66	314.08	314.93	314.9	314.91	313.82	313.87	311.78	314.57	314.68	314.69	314.53	315.62	316.65
295.49	296.98	296.07	297.51	296.51	296.83	296.2	297.57	297.76	296.36	296.45	295.49	296.27	297.7	298.5	294.66	298.28	298.16	295.8	295.36	297.08	297.09	295.46	296.17	297.68	298.46	298.44	296.45	295.89	296.46	295.98	296.08	297.69	296.17	297.34	297.22	295.84	296.94	295.04	297.34	298.55	298.52	296.84	296.11	297.38	296.82	296.38	296.64	297.73	296.8
323.92	325.42	325.58	325.8	325.66	324.53	323.13	325.1	324.14	325.36	325.65	326.8	326.35	325.29	325.67	325.47	325.75	327.06	325.89	324.95	326.24	325.82	326.78	324.62	326.46	326.43	324.8	323.4	326.39	323.69	324.4	324.24	324.48	323.73	325.69	326.81	326.11	324.95	325.74	325.45	323.24	326	326.18	325.62	326.54	325.16	325.49	326	325.28	324.34
301.11	301.31	302.04	302.14	301.87	300.25	302.07	301.16	299.88	302.42	300.83	302.07	301.36	301.8	300	301.94	300.27	301.73	300.46	300.73	300.61	300.98	300.92	300.93	301.03	301.55	301.99	302.14	302.68	301	301.29	301.37	301.91	301.24	302.04	299.95	302.51	300.61	300.75	302.04	301.7	301.48	301.26	301.72	300.86	301.42	301.21	301.11	300.77	300.78
313.63	315.66	312.84	315.09	313.93	314.78	315.22	314.31	311.61	316.31	313.55	313.54	316.17	313.21	313.63	314.58	312.81	315.39	313.37	314.17	313.45	314.64	312.93	313.58	315.14	312.87	313.4	314.02	313.83	313.61	313.25	314	314.33	313.93	313.5	314.27	310.8	314.44	314.67	315.07	315.7	312.61	314.49	314.5	313.54	311.96	313.58	313.75	313.5	313.18
301.01	301.58	300.66	302.69	300.85	301.88	301.85	300.4	301.31	301.27	299.7	300.18	301.84	301.15	300.12	301.45	300.97	302.05	301.91	300.61	299.36	302.93	302.18	301.71	301	301.69	302.35	301.09	301.26	302.25	303.37	299.23	301.15	301.83	300.29	301.86	301.17	300.92	303.03	301.96	301.57	302.05	299.73	301.57	300.54	299.77	301.36	302.35	299.89	301.98
314.79	314.7	314.17	314.8	315.17	314.61	314.66	315.04	314.53	312.83	315.28	314.4	313.92	316.33	314.49	316.36	312.64	315.73	315.92	312.98	316.08	316.18	313.9	315.13	315.61	316.84	314.72	314.28	316.14	313.1	314.72	315.33	314.35	315.54	314	316.8	315.86	316	315.3	313.97	313.88	314.45	314.92	315.44	314.92	313.84	314.49	313.91	315.45	315.35
308.68	308.78	308.83	307.7	310.64	307.69	307.92	306.97	307.93	307.68	308.23	309.23	308.45	309.51	308.96	308.3	308.38	308.22	307.19	308.74	309.49	308.42	308.63	309.25	307.11	309.24	308.85	308.02	307.59	309.27	308.85	309	309.76	308.69	307.89	308.89	309.44	308.56	309.45	309.68	309.61	309.73	309.51	308.91	306.76	308.58	309.26	307.66	310.16	308.68
317.15	317.42	317.99	316.73	318.83	317.33	317.17	317.88	318.45	318.9	318.34	318.99	317.52	318.18	317.33	316.33	318	318.1	318.16	318.83	317.22	319.15	318.56	316.38	318.51	318.43	317.29	318.33	317.33	317.04	317.79	317.96	317.79	317.74	318.12	319.21	318.8	318.49	318.98	319.78	319.1	317.2	316.95	316.58	318.61	317.03	318.76	317.63	317.6	318.85
329.26	329.21	328.97	328.31	329.24	329.34	327.79	327.49	327.76	329.36	329.06	329.61	328.13	328.82	328.21	329.64	327.67	327.87	327.61	328.31	327.94	328.74	327.95	328.87	327.66	327.67	329.73	327.46	329.24	328.95	329.41	328.91	328.76	328.06	328.89	327.64	328.11	330.26	330.39	328.29	329.18	328.67	329.99	329.96	329.2	327.06	328.13	330.16	327.79	329.86
296.87	295.32	294.75	293.32	293.68	292.99	293.02	293.96	294.04	294.15	292.11	294.7	293.34	295.58	293.75	292.91	292.5	295.01	295.52	292.32	294.33	293.05	295.18	295.01	294.04	291.64	292.6	294.45	293.39	291.97	295.43	292.78	292.87	293.09	295.23	293.65	294.58	293.53	294.04	296.47	295.53	293.75	293.52	294.42	294.09	294.77	293.19	293.5	294.24	294.34
313.38	314.73	313.82	313.75	313.86	313.2	314.32	312.62	312.82	311.72	314.54	312.62	314.21	314.17	313.82	313.46	315.56	314.34	313.25	314.51	312.65	312.76	312.38	313.92	314.32	312.88	312.74	312.04	313.07	313.97	313.86	313.85	313.38	312.05	313.01	314.64	311.86	313.11	314.2	314.35	313.63	315.13	314.69	312.72	312.7	314.25	314.69	314.47	313.29	314.66
303.76	304.09	304.32	305.33	305.07	304.15	304.56	305.78	305.29	302.88	303.54	304.45	304.89	306.19	302.76	303.78	303.88	305.13	306.26	305.17	305.93	305.88	306.48	304.49	302.89	305.05	303.56	305.17	303.83	305.69	302.69	302.73	304.33	302.91	305.69	303.76	304.04	305.47	305.17	303.71	303.66	304.24	305.86	304.14	305.75	304.75	306.02	304.83	302.61	304.11
295.34	294.88	294.66	295.08	293.84	296.25	295.02	294.35	294.88	294.99	297.48	296.76	295.42	294.96	294.95	296.14	295.86	296.49	292.73	295.08	294.27	295.49	293.82	294.71	295.07	294.96	296.46	296.03	294.23	295.66	295.57	293.86	294.71	294.37	293.93	295.55	295.39	295.82	294.31	294.66	293.84	294.67	295.55	297.05	293.72	295.62	294.97	295.08	295.52	293.82
312.83	312.78	312	313	311.82	314.3	312.74	311.23	313.63	315	314.39	313.77	312.8	311.68	312.14	312.66	313.4	314.79	313.36	312.51	313.39	314.03	314.08	313.36	312.11	314.36	310.84	313.6	312.64	312.72	313.85	312.41	313.94	313.97	313.65	310.97	315.16	314.14	314.68	313.27	312.61	313.07	314.1	311.8	313.82	314.45	314.44	313.02	314.74	313.17
326.52	326.33	324.65	325.04	325.74	327.22	324.82	326.52	326.84	324	325.23	325.28	325.55	324	324.77	324.6	324.93	324.01	326.92	326.73	325.35	325.43	323.65	322.89	323.95	324.47	325.65	322.6	326.9	326.55	323.66	323.3	327.84	326.86	324.65	324.48	325.26	325.61	325.87	326.25	327.34	324.53	325.61	324.73	324.93	324.35	325.39	327.6	325.49	327.24
303.69	302.69	303.83	302.76	303.58	305.23	302.8	302.81	303.83	303.4	301.57	301.37	303.2	302.75	303.84	301.59	303.66	304.81	303.95	302.76	303.13	304.26	303.65	301.22	303.44	302.58	304.61	303.72	303.93	303.8	302.05	305.3	305.33	304.29	303.35	303.11	304.52	304.26	303.66	304.18	304.88	303.29	303.22	303.57	304.28	304.46	304.71	305.35	303.83	305.73
294.07	295.91	294.17	295.06	295.59	296.16	293.85	294.12	294.56	295.99	294.02	294.93	294.17	294.44	293.81	294.8	293.78	295.52	295.77	296.83	294.42	295.53	297.41	295.46	294.37	295.72	294.61	295.2	295.94	296.63	293.46	294.84	295.72	295.33	295.63	296.99	295.72	294.09	295.51	294.63	294.64	295.37	295.13	293.99	293.33	295.92	294.55	294.92	294.78	294.09
293.99	294.75	293.12	291.49	293.37	294.06	293.39	292.8	295.15	293.09	293.44	292.15	293.3	293.96	294.31	294.12	294.79	293.47	295.17	294.24	293.88	294.61	296.05	293.08	292.97	294.87	295.46	295.18	292.4	293.77	294.88	294.15	295.55	293.72	294.23	293.41	294.23	293.41	294.22	294.21	293.12	296.37	292.76	292.03	293.77	296.11	294.7	294.82	293.53	296.04
302.1	304.25	302.94	301.91	302.84	304.22	304.31	301.16	302.96	301.68	303.96	301.13	301.89	303.28	303.77	302.15	301.61	304.27	303.83	301.91	303.29	302.74	302.29	302.48	300.51	304.23	301.87	303.39	299.31	302.77	301.53	301.73	303.5	303.72	303.81	304.84	304.55	301.4	301.82	304.41	303.69	300.8	303.38	302.17	302.49	303.55	302.02	302.24	301.49	301.92
292.08	294.57	292.57	293.94	293.15	295.21	292.78	293.27	295.89	295.18	294.41	294.73	294.12	293.69	292.87	294	296.13	293.01	293.35	295.39	294.35	293.76	294.48	293.67	294.21	292.69	294.04	296.28	295.01	294.91	295.34	293.77	295.52	294.82	294.52	292.39	294.8	292.93	293.85	294.04	294.26	292.89	294.6	294.54	294.21	294.8	295.11	295.48	293.21	295.16
308.8	307.84	308.31	306.73	308.44	308.9	306.64	306.89	305.03	306.8	307.08	306.23	305.86	305.85	306.44	307.16	305.64	307.65	308.36	308.32	306.55	307.11	307.53	306.8	307	306.87	307.63	308.53	305.7	306.78	306.51	308.54	306.11	306.41	306.82	305.94	307.03	306.1	308.9	309.14	307.29	307.06	306.23	306.71	305.93	309.11	307.4	307.99	307.5	306.64
294.75	296.22	295.59	292.99	293.62	295.02	293.9	294.98	295.96	295.04	296.16	296.29	295.64	294.27	293.53	294.59	296.14	294.51	295.51	295.97	293.3	294	294.46	295.62	296.23	294.41	294.65	293.91	292.13	294.69	295.18	294.36	293.17	294.04	295.08	295.78	294.81	294.94	295.48	295.01	297.19	294.66	295.3	294.21	295.61	295.19	295.32	293.83	295.12	294.12
304.22	305.37	304.93	307.17	304.74	305.42	303.59	303.17	305.21	304.71	305.08	303.81	305.1	302.54	303.73	304.52	304.45	304.95	305.12	305.31	304.54	305.27	304.73	305.56	305.06	305.5	304.76	306.21	305.84	305.09	304.16	305.79	304.95	303.96	303.63	303.49	303.73	305.46	306.04	303.86	302.92	305.86	305.55	305.29	306.11	304.4	304.3	305.28	303.97	304.19
291.24	293.31	294.39	293.75	292.53	294.99	295.31	291.8	294.72	293.74	294.49	295.67	293.37	294.7	294.37	293.98	294.93	293.73	294.45	294.73	294.95	294.57	294.96	294.44	296.84	292.69	294.88	293.69	291.95	294.26	293.01	294.66	294.86	293.77	294.75	295.11	292.73	294.58	294.07	292.86	294.18	295.08	293.06	293.79	292.84	293.98	295.67	294.83	294.01	293.01
319.14	317.06	317.61	318.84	318.3	314.95	317.62	317.05	319.05	316.44	318.33	319.3	317.37	317.53	317.93	319.44	316.11	316.41	318.2	318.11	318.19	316.96	316.57	317.04	319.04	318.47	318.37	319.44	318.24	319.27	318.22	316.91	319.04	317.86	316.39	319.27	319.3	317.17	318.64	319.75	319.39	318.74	317.61	318.6	316.9	316.15	319.98	317.18	318.19	318.3
310.58	313.24	313.59	313.44	314.3	313.53	314.08	313.67	314.1	315.14	314.12	313.48	314.03	313.82	312.81	312.06	313.77	311.47	313.46	314.17	313.72	313.35	312.76	315.1	312.29	312.19	313.95	313.27	314.12	314.23	312.2	313.7	313.92	312.29	312.88	314.27	312.93	314.71	313.85	312.72	312.42	311.74	313.76	312.62	312.08	312.69	313.76	313.65	312.26	315.49
325.23	323.54	324.75	325.95	322.94	324.36	324.92	324.06	323.55	325.54	324.57	325.41	324.33	324.47	325.48	324.05	323.32	323.06	324.25	324.5	324.91	325.65	324.51	323.08	323.89	324.3	324.56	323.97	323.15	324.63	324.17	324.26	323.91	325.38	324.26	325.1	324.09	322.76	322.69	324.95	326.17	324.34	324.27	325.34	324.81	325.47	325.43	324.75	324.08	324.97
311.4	313.02	313.19	313.52	312.58	312.57	313.23	313.11	312.19	312.2	312.09	311.92	312.16	311.83	312.23	313.52	312.57	312.89	313.46	312.41	311.69	313.07	312.96	312.22	312.14	312.74	313.09	311.28	311.85	312.74	312.71	312.7	311.59	311.97	311.83	312.91	312.95	312.04	312.9	313.26	313.2	312.56	312.34	313.14	312.2	312.56	311.67	311.91	313.97	312.04
314.22	312.65	313.36	315.33	313.49	314.58	314.49	313.98	314.37	312.85	313.48	312.7	314.14	314.89	313.85	313.29	312.3	312.85	315.4	315.62	314.26	313.51	312.63	312.58	314.45	315.04	313.83	312.93	314	313.47	314.82	313.04	315.14	314.25	314.08	315.1	312.36	312.76	313.77	315.55	315.06	314.56	313.16	314.55	313.39	311.79	313.54	314.96	314.36	312.47
294.06	293.42	293.46	294.84	293.2	293.97	295.38	294.52	294.19	293.66	293.37	293.53	294.39	294.13	293.41	292.89	295	294.41	295.99	293.44	293.19	294.76	292.49	292.72	294.91	293.51	292.52	293.95	294.56	293.24	293.77	291.94	293.68	294.39	292.27	292.59	292.42	294	293.89	293.48	296.02	293.68	293.74	293.83	291.83	293.8	295.57	292.79	294.14	295.82
312.82	312.69	311.13	313.22	313.82	312.58	311.04	312.13	314.12	310.9	313.82	314.65	312.01	313.29	313.03	312.09	313.18	313.96	312.61	314	311.72	312.63	312.25	313.78	313.82	312.34	312.69	312.83	313.75	313.31	313.86	313.7	313.74	312.51	315.21	312.31	313.66	311.77	314.83	314.15	312.63	314.36	314.59	312.67	313.13	312.57	312.22	313.49	313.45	313.66
329.5	327.53	328.83	326.84	329.46	329.62	327.09	326.3	329.55	328.33	327.92	329.69	328.54	328.62	329.68	327.31	328.11	324.86	327.32	327.39	325.9	326.41	327.92	326.11	328.37	326.88	326.93	326.17	328.75	329.78	328.15	327.97	328.84	327.63	328.71	328.19	327.14	327.19	327.54	328.26	327.37	327.87	327.71	327.52	327.95	329.33	327.16	327	327.46	327.47
306.54	307.29	308.01	308.7	306.12	308.19	306.98	307.71	306.03	307.6	306.42	307.71	307.47	306.34	309.57	308.97	308.64	305.16	303.95	307.15	307.43	305.02	305.36	306.05	306.19	306.74	308.2	306.57	307.74	307.31	305.74	306.57	306.9	306.83	306.94	306.47	308.61	306.36	307.15	306.42	307.96	305.76	306.65	307.79	307.81	306.64	306.13	306.86	307.78	306.12
325.58	327.42	326.53	327.11	326.54	328.1	327.35	327.51	326.47	327.63	327.08	326.54	326.86	327.85	327.56	327.29	327.37	326.89	326.57	327.43	325.51	326.31	328.23	326.79	328.59	325.26	327.15	326.95	326.17	325.92	324.05	328.92	327.16	326.96	326.49	325.72	327.38	329.08	327.1	326.47	326.67	326.92	327.03	327.3	325.63	326.17	326.36	326.54	327.39	327.17
303.58	304.22	302.78	305.15	302.59	302.49	305.19	303.36	302.08	302.02	301.91	303.15	303.49	304.59	302.8	302.75	304.14	305.36	303.28	303.63	303.83	304.86	303.18	303.2	305.09	304.33	303.86	303.1	301.68	303.03	304.13	303.72	302.63	302.87	303.45	303.49	304.18	303.73	304.53	303.62	303.14	307.04	304.13	303.11	302.94	303.33	303.85	302.9	302.8	303.3
309.63	309.74	307.4	307.92	306.34	307.04	310.19	308.31	310.05	307.83	308.27	309.8	308.29	310.18	308.71	308.44	309.32	310.34	309.2	308.92	309.49	309.37	308.92	308.34	309.35	309.48	307.83	309.7	307.89	309.26	307.37	309.5	308.23	308.06	309.99	307.37	309.73	307.86	307.25	309.36	308.53	308.83	309.77	307.36	306.84	309.31	308.3	309.03	307.23	308.56
326.96	326.83	325.45	326.41	328.39	326.27	324.93	326.78	327.82	328.91	326.42	327.73	327.69	326.85	327.21	328.54	327.61	328.53	327.91	326.23	326.38	326.54	327.26	324.32	326.38	326.9	325.87	326.99	325.6	326.33	326.93	327.69	326.31	326.83	326.34	325.36	326.56	325.96	328.68	326.34	327.9	328.11	327.25	326.58	327.63	327.54	326.17	326.4	325.77	327.29
305.2	307.96	308.81	305.58	307.56	308.39	307.71	305.88	308.21	305.44	307.74	307.04	307.53	307.22	306.29	306.9	308.33	308.64	306.4	308.81	306.6	308.43	307.86	305.01	306.33	306.59	307.71	307.88	308.2	306.92	309.79	306.81	306.24	307.95	306.62	307.75	306.31	307.84	307.63	307.2	307.23	306.97	307.93	309.7	306.27	309.07	308.92	309.16	308.46	307.95
304.45	304.19	305.07	304.82	303.8	303.77	304.76	304.45	304.72	302.72	305.01	302.57	304.05	302.84	304.16	305.63	303.2	303.55	302.51	304.21	303.77	304.94	304.19	305.19	305.69	303.58	305.28	305.43	305.57	305.25	303.71	306.56	304.36	303.15	303.6	304.87	303.03	304.33	304.59	304.1	304.44	304.31	305.6	305.65	304.45	303.78	303.05	303.1	305.1	304.06
311.61	311.24	310.29	310.86	312.02	312.13	311.15	311.96	312.83	312.96	311.27	310.03	308.9	312.22	313.31	312.97	312.99	310.74	310.77	312.12	309.21	312.94	310.29	311.96	310.68	310.75	310.38	309.39	310.6	311.68	311.35	310.98	311.56	312.07	312.62	311.32	311.45	309.61	311.36	310.42	312.84	311.95	311.58	310.87	310.58	310.63	312.13	311.18	310.89	311.52
301.83	302.78	302.57	302.83	302.25	302.36	301.41	301.54	302.78	300.45	303	302.01	302.02	300.93	303.46	301.6	302.79	301.62	302.71	303.25	300.93	303.12	302.57	303.28	302.45	302.83	305.26	301.62	301.21	301.58	304.03	302.47	301.55	300.26	302.66	302.46	301.83	301.86	302.6	303.08	302.41	301.6	303.21	301.72	303.11	301.65	302.41	302.19	302.18	301.95
318.36	317.65	317.82	319.83	318.95	317.99	317.98	319.44	317.95	319.56	319.73	318.49	319.02	317.3	319.15	317.93	317.44	319.21	317.45	318.54	318.73	317.39	317.22	318.37	318.99	319.83	318.58	318.93	319	317.47	319.42	318.54	319.31	318.14	318.5	319.14	316.98	318.07	317.21	316.92	317.41	320.03	318.01	319.3	316.45	318.79	318.52	318.14	318.42	318.28
320.18	319.92	321.66	319.29	318.33	318.23	320.31	318.78	318.57	318.58	319.81	318.55	319.61	319.08	319.07	321.23	318.16	318.41	318.18	320.32	318.23	317.6	319.64	319.96	320.19	321.94	320.83	318.77	318.55	318.68	319.13	318.86	321.95	320.03	319.62	318.52	318.78	319.24	318.12	319.6	318.83	317.85	319.42	319.01	319.31	320.55	318.82	318.95	318.17	321
310.05	309.2	309.88	310.75	310.16	310.58	307.81	308.48	308.14	309.01	309.38	309.6	312.23	310.26	308.82	309.43	309.43	310.28	308.15	309	308.49	311.36	310.62	310.18	309.05	310.51	308.99	310.29	309.89	308.89	309.23	309.72	310.81	309.01	311.12	308.87	309.43	309.38	309.57	308.94	308.6	311.68	309.69	310.18	310.41	309.26	309.49	308.61	309.61	309.45
312.78	310.92	312.46	313.28	311.39	311.87	312.9	311.87	312.34	312.57	311.69	312.65	312.16	312.61	313.34	311.81	310.46	313.94	313.86	313.03	312.58	311.34	311.13	312.28	311.7	313.34	312.06	311.4	312.22	312.78	311.88	311.88	313.72	312.44	312.84	311.82	312.7	311.31	311.9	315.32	310.75	312.42	312.58	313.2	312.8	314.55	311.48	314.31	313.21	311.14
313.01	310.82	312.34	312.17	312.94	311.92	312.95	312.64	311.37	312.04	312.8	312.53	313.33	311.99	310.73	312.52	313.04	313.83	311.41	311.93	314.21	311.85	311.96	310.75	311.58	314.03	313.65	312.6	312.36	311.79	313.17	312.71	312.55	312.36	311.29	312	311.63	310.14	311.62	313.99	311.34	311.6	312.14	311.96	313.52	311.6	311.57	313.49	311.72	312.77
305.99	304.35	303.73	303.96	304.54	305.89	303.97	305.52	305.51	303.47	304.63	302.31	306.71	304.54	304.67	306.61	305.68	304	304.38	305.77	302.9	304.68	305.93	302.89	304.82	303.52	304.76	305.42	303.74	304.26	302.33	305.32	303.3	303.62	303.82	305.96	305.63	306.31	306.25	303.1	304.04	304.97	305.44	305.04	303.29	304.85	305.36	305.28	304.47	305.04
318.88	317.38	318.58	316.76	319.04	318.56	318.71	318.24	318.83	318.99	318.92	319.82	317.57	318.7	319.84	319.47	318.61	319.67	319.49	318.4	317.04	319	317.79	316.88	316.37	319.59	318.88	317.12	318.5	318.4	316.82	318.83	317.64	318.7	317.61	317.34	317.49	318.41	318.51	317.85	316.29	319.12	317.94	318.96	318.07	318.52	319.93	318.02	318.56	319
304.03	303.67	304.14	302.78	302.42	305.07	303.07	302.29	301.2	305.33	304.73	302.74	303.61	305.13	303.12	302.06	303.76	303.7	302.5	303.76	302.9	304.13	304.45	302.06	304.01	303.19	302.32	301.58	303.41	302.47	302.72	302.55	302.68	303.84	303.41	302.06	301.83	300.25	303.05	303.58	303.46	303.94	303.55	303.04	301.99	302.16	302.48	302.74	303.21	303.51
327.91	327.05	327.62	327.76	326.19	326.67	328.52	325.37	327.73	327.85	329.52	327.76	328.21	328.55	326.57	328.01	328.78	326.45	327.25	327.73	328.71	327.81	328.43	328.73	326.2	328.86	326.5	327.95	326.11	328.15	327.88	328.73	327.77	328.01	327.98	327.12	327.66	327.69	327.57	326.81	327.56	327.2	328.35	328.19	327.02	325.94	329.35	325.8	327.74	327.14
296.84	295.16	297.9	297.62	296.63	297.86	297.8	296.72	295.71	295.86	296.45	295.43	297.86	295.31	294.57	296.91	295.74	298.38	297.64	296.71	295.9	297.2	294.35	296.09	295.12	295.28	298.02	296.34	297.19	295.55	297.09	296.35	295.69	297.75	295.36	296.62	297.29	297.11	294.62	296.78	296	297.4	294.99	295.8	296.18	295.89	297.68	295.05	296.38	295.02
299.87	300.85	299.33	299.67	299.85	299.39	299.73	298.75	300.32	300.13	299.22	302.01	297.27	298.75	297.37	300.73	300.11	300.89	298.69	301.73	298.66	301.33	300.81	298.36	301.1	299.62	300.2	298.58	300.27	300.58	300.3	300.61	299.79	300.38	299.97	299.16	299.96	299.54	298.82	297.54	300.57	300.25	299.31	299.33	300.26	301.94	300.22	300.95	299.08	301.27
301.74	300.16	300.1	300.66	300.75	301.12	299.86	299.15	298.81	299.33	301.94	299.25	300.05	297.57	300.4	300.49	300.37	299.78	299.18	300.79	300.44	299.46	298.98	300.23	301.33	299.81	301.08	299.59	300.33	301.35	301.21	299.56	299.6	299.45	298.52	300.26	300.05	300.06	299.84	300.45	299.81	299.25	300.59	300.92	299.59	301.37	299.58	299.52	300.16	299.04
[truncated: 150 more columns]
