# Supplementary material for: Genetic dissection of main and epistatic effects of QTL based on augmented triple test cross design
Source: PLoS One. 2017 Dec 14;12(12):e0189054. doi: 10.1371/journal.pone.0189054 (PMC5730204; doi:10.1371/journal.pone.0189054)
Supplement: S9 Supporting Information — (ZIP) [file pone.0189054.s009.zip › z5_1150_0.2_10.csv]

299.2	299.61	303.76	299.06	294.05	300.96	297.65	296.32	298.11	298.28	300.36	303.55	300.64	300.23	298.76	303.14	294.22	299.27	302.83	299.24	301.42	298.09	302.71	301.32	291.5	301.61	300.53	301.27	300.17	295.71	299.63	293.03	303.81	302.76	297.26	299.54	298.99	294.06	298.09	297.95	292.33	300.62	303.91	297.8	298.41	299.78	297.52	303.45	299	300.22
311.85	310.48	314.14	317.49	312.03	315.75	318.03	321.64	316.53	314.99	316.66	309.18	314.8	312.79	318.75	313.35	317.04	314.95	315.05	311.58	309.43	316.57	312.84	316.19	315.67	313.16	309.91	314.22	311.08	314.49	310.85	317	315.71	315.43	313.48	316.48	314.32	312.79	309.63	316.15	315.24	313.56	317.6	309.38	312.28	311.76	312.56	314.95	315.09	312.84
302.69	296.13	303.5	306.18	304.46	305.03	297.4	301.03	300	304.49	302.4	299.83	304.2	302.79	305.93	300.34	302.81	304.95	303.56	303.25	306.55	300.57	305.35	304.67	302.58	301.6	301.98	301.13	304.2	297.8	307.63	304.39	297.06	305.58	305.57	298.74	303.78	305.69	303.94	299.64	303.02	305.24	303.3	296.4	303.37	307.08	303.96	302.19	306.26	302.54
314.93	313.42	315.55	311.39	310.23	310.87	316.51	314.81	315.59	316.05	311.66	317.35	306.45	312.95	311.93	316.42	313.08	314	315.06	314.88	320.56	315.54	318.86	310.01	310.81	313.25	313.22	317.77	315.14	312.66	312.85	315.36	310.72	316.81	314.53	319.72	312.91	316.83	312.98	314.18	316.01	317.14	312.24	309.21	316.61	309.99	306.58	312.08	307.26	309.36
314.67	312.01	313.44	318.22	316.6	315.23	309.29	312.18	316.63	315.39	312.38	312.12	320.96	312.94	313.97	310.12	315.37	313.12	317.94	316.09	314.53	312.66	314.26	313.73	312.12	314.55	309.66	312.93	312.06	314.99	313.92	311.83	315.86	313.73	315.71	311.02	311.59	316	311.11	311.84	315.58	317.66	309.08	310.57	318.68	312.59	314.21	315.26	311.42	311.7
316.45	320.35	312.96	317.89	318.12	317.78	316.55	316.72	312.96	317.4	320.06	316.67	317	314.13	314.74	315.51	314.85	314.75	319.29	317.32	317.79	323.02	320.43	315.41	317.71	318.48	311.75	318.52	318	317.57	315.87	319.97	316.23	314.22	317.44	313.99	312.05	321.89	315.88	319.88	315.8	317.56	312.73	317.71	318.83	315.74	319.2	316.33	315.88	316.19
310.06	305.39	304.19	302.34	308.14	303.64	305.84	304.42	299.75	311.11	308.81	303.97	307.26	308.64	310.62	309.84	306.75	307.58	307.52	305.13	304.46	308.15	305.2	313.63	306.71	307.67	309.05	302.34	302.47	304.92	300.94	310.48	308.12	306.59	308.66	301.35	307.92	309.37	309.83	304.71	306.46	306.65	302.38	308.39	304.08	306.28	305.96	306.36	305.82	314.82
317.84	310.07	314.35	312.52	310	312.89	310.57	311.11	314.43	311.56	311.57	312.57	311.85	311.56	313.08	309.71	314.41	314.16	313.01	311.92	309.47	311.37	315.34	309.9	312.52	316.85	312.26	313.79	311.21	313.15	306.03	313.92	310.64	312.91	309.27	313.92	312.94	308.18	313.17	314.76	311.22	319.38	311.25	307.54	311.05	313.16	311.81	313.89	312	309.97
303.01	304.33	306.18	304.81	307.2	306.79	309.14	305.31	309.26	304.99	303.04	304.27	304.55	304.64	309.06	301.87	304.33	307.31	303.69	301.13	305.18	309.27	309.84	308	306.38	311.98	309.96	311.9	303.93	306.18	303.38	306.83	308.54	304.55	304.9	302.87	308.34	305.25	304.64	305.84	308.05	301.67	305.2	304.76	305.28	308.82	306.89	310.12	307.65	306.14
302.14	299.78	304.97	301.96	300.06	291.82	297.53	297.98	302.28	298.91	298.06	300.05	296.72	301.43	301.66	303.36	299.41	299.43	297.54	301.31	300.84	305.74	304.8	299.88	300.98	300.87	301.91	302.63	305.34	301.24	305.78	305.6	298.73	301.95	302.75	297.47	303.6	304.07	305.53	304.23	301.73	294.92	299.07	306.56	302.6	302.9	300.79	303.58	303.98	303.37
312.06	310.21	311.91	309.88	310.61	313.49	307.41	316.43	311.17	310.23	312.68	310.65	309.99	312.87	313.83	313.3	318.11	311.31	313.59	306.78	314.82	309.82	308.09	311.57	318.07	307.52	310.46	310.39	309.27	313.8	316.63	310.64	309.42	313.97	313.2	316.91	310.84	307.97	310.33	315.06	312.34	313.08	310.68	309.12	312.04	311.9	312.85	308.47	307.49	313.48
300.9	305.14	300.52	297.6	303.98	297.78	305.58	302.9	302.29	303.18	298.75	299.16	305.78	302.45	299.41	297.81	303.59	300.81	300.66	297.3	302.41	304.77	299.98	300.01	301.51	303.14	301.83	297.15	302.41	298.75	298.85	302.46	298.04	304.32	301.7	300.79	300.82	302.73	298.55	309.5	301.33	305.07	303.4	299.13	301.35	298.39	296.59	299.91	301.56	300.8
312.17	314.62	317.69	321.94	316.23	316.11	315.11	314.59	318.84	318.18	311.41	314.56	316.81	312.31	314.45	315.44	315.25	310.76	314.75	315.62	316.25	313.81	314.02	315.22	319.42	318.77	315.5	319.36	311.68	315.3	312.13	317.03	314.31	314.17	312.66	310.91	317.21	316.79	313.58	316	315.92	318.2	311.41	317.38	317.5	318.44	309.8	317.59	316.3	315.95
301.11	293.91	296.68	293.63	288.92	296	293.16	297.93	296.03	295.9	289.44	295.78	295.84	292.97	296.09	291.2	290.65	294.63	292.18	292.14	296.24	295.29	298.11	288.52	295.04	294.31	292.39	297.36	292.59	297.16	295.9	291.8	292.63	290.26	294.73	290.43	288.52	297	294.56	293.87	296.03	291.76	292.8	293.12	297.69	291.57	293.88	294.2	299.08	295.08
300.65	305.95	304.26	302.54	304.7	303.64	304.54	296.75	307.23	306.69	298.65	300.21	302.07	298.54	305.15	299.83	301.51	300.53	302.16	304.36	300.51	309.64	304.03	300.82	302.49	302.71	304.23	298.27	300.49	302.31	303.43	299.69	305.57	297.66	304.47	304.58	303.23	299.72	296.92	300.78	299.53	305.34	299.78	302.36	302.67	301.75	306.31	299.84	302.64	302.44
302.87	301.69	300.41	303.63	302.69	294.18	306.45	299.07	298.73	302.64	304.46	302.11	306.76	299.63	301	299.78	299.43	301.27	304.42	298.73	301.81	301.05	306.71	306.92	304.06	302.38	306.03	299.11	300.35	300.02	302.14	308.4	301.21	302.12	308.95	296.28	296.87	297.45	302.4	301.92	303.02	301.7	301.99	303.32	297.01	304.31	301.19	301.6	304.23	299.5
311.32	304.84	309.62	313.35	307.87	307.82	312.88	310.71	304.55	312.71	315.23	306.25	309.67	315.6	312.66	313.59	312.31	311.55	309.82	309.65	310.37	308.84	311.53	309.99	313.83	305.58	311.25	308.05	312.88	313.02	306.37	311.8	310.95	307.81	303.34	308.11	312.41	309.89	307.86	305.16	315.3	314.31	311.31	312.48	308.26	311.34	312.86	310.81	309.21	310.89
324.86	327.38	325.75	325.43	322.46	321.81	328.09	323.43	320.62	322.68	324.9	326.65	326.95	324.04	326.07	322.98	325.54	326.57	320.88	325.48	326.44	325.53	326.18	324.37	323.98	319.29	325.29	327.88	323.99	322.41	321.96	322.19	324.51	328.23	319.85	323.74	324.83	328.25	316.09	326.16	326.45	323.61	326.39	331.93	323.04	326.5	324.93	322.94	327.34	321.59
300.53	301.4	302.13	300.01	295.45	299.98	301.34	301.16	301.19	300.26	299.07	298.36	297.42	297.06	300.49	302.62	301.65	297.03	294.86	293.81	297.35	304.06	299.03	300.65	298.06	298.8	297.17	304.59	297.02	297.35	299.29	297.86	297.9	298.48	305.78	299.08	301.96	294.97	299.81	297.96	302.48	297.35	296.98	294.7	299.41	296.43	300.9	294.75	295.18	294.19
299.46	304.21	304.72	303.72	302.12	297.61	303.25	304.07	300	297.76	300.26	305.67	305.52	303.51	301.18	293.46	294.84	299.08	302.6	303.52	307.3	302.06	300.19	306.76	302.96	302.98	307.76	301.66	304.27	307.12	303.99	300.97	299.8	298.32	304.14	298.36	302.19	301.7	306.5	297.08	301.5	302.25	299.02	305.09	299.32	298.7	304.44	301.05	304.68	304.42
311.39	312.1	310.38	307.75	313.09	313.46	313.29	310.91	311.48	308.74	310.68	310.31	313.15	312.78	309.55	313.93	310.7	315.74	308.53	311.04	311.46	311.1	312.59	314.15	312.77	312.51	311.53	315.14	314.76	315.07	312.96	309.2	308.57	314.48	313.95	308.94	313.29	310.47	312.8	311.52	311.02	312.17	316.85	313.57	314.71	313.92	313.39	311.43	313.26	308.11
302.51	305.98	303.93	302.07	298.02	301.38	303.45	299.45	301.55	296.43	298.2	294.43	296.38	301.7	300.5	301.65	295.15	302.1	298.36	298.07	297.47	300.78	297.68	303.62	298.67	300.64	297.36	298.42	298.16	302.96	294.9	297.68	299.24	296.44	302.92	295.32	303.49	295.59	301.65	301.21	301.75	298.78	302.15	305.41	297.54	298.04	301.53	301.03	296.59	295.91
317.42	319.32	318.73	318.36	321	316.65	315.61	320.72	317.27	318.02	314.83	316.88	320.02	322.52	322.15	318.48	316.37	319.47	309.29	320.47	316.12	314.72	321.2	315.57	318.55	317.44	312.46	318.14	318.77	317.16	321.37	319.49	321.24	317.54	320.03	315.49	321.67	315	320.08	320.94	316.64	320.05	316.44	318.35	314.56	317.13	319.77	317.06	319.1	317.14
316.28	320.36	318.02	313.16	318.69	322.5	320.6	320.33	313.11	314.73	320.92	312.22	314.2	317.58	320.22	320.19	316.01	315.58	316.91	317.81	320.45	315.58	318.7	316.15	314.58	315.42	319.71	317.11	319.27	320.65	314.87	321.26	315.06	314.92	318.64	323.31	315.44	319.32	321.7	317.52	319.84	319.97	321.71	320.8	315.15	317.17	317.31	318.47	317.31	319.63
294.98	293.11	297.48	295.18	295.14	295.19	294.42	293.44	294.73	289.85	297.17	293.92	300.16	294.4	290.12	292.12	293.75	294.68	291.47	294.12	291.66	295.76	289.46	291.4	295.34	297.92	289.75	300.22	292.99	293.45	297.68	289.27	294.67	299.7	293.65	295.3	295.77	298.61	294.25	296.86	296.86	297.34	293.32	292.28	291.81	297.05	297.45	295.9	296.07	296
292.72	294.05	297.55	297.81	295.06	294.63	295.13	285.56	295.57	296.21	293.45	294.84	298.59	290.7	297.79	296.87	295.57	297.22	293.69	294.61	293.55	290.84	292.06	295.53	293.68	293.75	294.93	292.17	293.83	292.25	291.83	296.43	295.98	295.73	297.38	293.6	297.58	298.14	299.23	293.39	293.09	294.74	294.2	298.64	295.5	295.39	295.72	293.3	294.22	294.26
309.77	304.78	310.18	300.32	308.18	301.67	303.98	304.92	305.83	305.71	305.26	307.51	306.92	305.95	304.06	303.03	305.22	302.65	300.22	305.66	300.21	301.19	303.34	305.6	306.97	308.26	308.1	302.81	305.37	306.71	304.6	300.53	304.5	303.27	307.23	307.07	302.85	304.71	302.13	300.4	303.52	298.35	304.83	301.72	305.65	301.71	303.22	302.73	306.05	309.17
304.53	308.79	311.33	305.65	308.87	311.82	305.87	308.35	310.42	311.61	313.67	310.33	307.76	309.07	305.56	309.44	308.37	306	303.85	307.63	312.37	312.74	307.34	309.63	307.61	308.84	307.73	309.3	310.23	309.39	306.85	311.41	311.78	310.68	307.45	308.92	312.17	303.42	303.75	305.85	311.77	307.87	310.07	308.4	309.08	306.46	312.33	307.94	311.38	310.91
300.84	297.18	298.31	303.16	300.41	305.27	302.85	298.77	298.53	301.64	304.28	302.31	298.62	304.86	298.12	297.26	295.48	302.3	300.16	300.13	300.73	299.23	299.38	299.7	298.12	298.72	299.48	304.56	304.59	303.59	302.71	300.96	295.35	299.3	300.29	297.28	300.03	303.86	298.94	299.29	302.75	307.1	299.38	298.69	300.98	300.53	301.39	300.22	301.14	298.11
307.65	308.23	310.31	302.02	306.02	306.04	301.3	305.72	306.05	303.54	304.68	307.17	303.36	306.6	305.18	301.68	305.66	307.39	308.75	306.29	303.59	304.47	304.05	307.94	307.87	308.99	304.47	308.37	308.01	305.17	305.71	309.68	299.5	307.83	305.21	305.77	306.78	305.56	307.11	305.27	303.22	305.09	308.23	308.33	308.81	305.38	303.07	303.67	301.81	304.42
309.16	317.22	312.25	312.6	311.21	315.35	309.88	309.07	312.89	315.84	315.24	310.91	310.38	312.19	308.19	311.86	309.02	309.03	307.56	310.06	310.92	310.8	315.21	311.25	307.9	314.53	311.15	310.82	311.36	318.59	307.06	312.44	312.97	311.08	309.89	312.25	313.26	318.82	310.48	308.82	314.17	314.17	312.1	311.34	314.87	308.61	312.02	309.42	306.04	308.17
304.26	306.22	301.16	307.68	298.45	305.84	300.36	303.14	301.86	304.96	303.57	304.85	304.11	300.69	305.69	303.07	305.35	303.71	300.64	298.1	302.88	296.52	299.78	302.24	306.18	298.59	304.54	304.31	306.76	303.16	296.57	303.34	301.75	301.91	301.76	299.9	298.42	298.37	299.56	302.79	300.56	302.72	302.03	296.33	305.39	304.29	299.43	304.01	297.04	306
325.83	324.76	321.78	320.42	329.59	326.75	322.13	321.32	324.92	323.88	327.63	321.45	330.69	325.74	324.06	323.83	323.49	323.76	325.45	322.87	326.2	321.57	329.23	318.46	323.48	325.03	325.34	326.29	325.56	327.93	325.3	325.38	322.2	322.93	326.46	319.28	324.93	324.2	324.18	328.28	323.92	325.82	317.91	322.27	324.38	324.67	322.91	324.98	329.13	321.98
311.85	306.84	308.16	309.95	308.59	307.75	307.59	309.85	308.32	313.1	311.05	305.05	306.58	305.39	305.25	307.22	308.2	309.05	311.3	306.43	305.31	306.55	309.23	308.17	308.97	306.58	303.61	306.04	303.85	304.57	306.23	308.27	306.55	304.92	307.25	308.06	306.94	308.58	304.61	311.68	305.55	305.99	310.32	310.52	307.09	305.92	305.53	304.17	307.16	302.36
301.75	303.8	305.3	304.07	300.79	302.27	304.46	304.89	302.92	307.14	307.36	306.96	302.1	304.69	305.51	308.54	305.77	305.16	302.48	305.91	303.01	304.68	302.86	297.52	299.52	303.93	304.84	306.19	301.45	304.74	306.11	301.71	306.67	303.52	300.92	306.11	309.71	302.99	303.25	304.09	303.21	301.12	309.31	309.01	303.49	305.07	304.55	304.49	304.31	305.78
312.96	318.55	318.67	313.65	313.88	313.24	312.54	312.89	314.79	312.77	311.03	317.5	313.2	316.64	320.2	317.71	316.3	318.33	317.98	314.23	314.35	322.01	313.04	313.65	317.88	316.92	313.56	313.26	315.88	316.51	312.75	316.85	311.85	316.27	315.99	313.49	312.69	314.63	319.78	313.58	313.74	316.48	316.25	315.46	314.81	318.2	313.99	319.52	316.53	316.73
316.43	316.67	317.54	318.74	313.46	316.94	311.26	314.64	313.58	311.55	320.81	311.11	317.47	311.25	312.53	313.1	316.35	313.06	315.35	309.12	310.27	314.2	312.46	316.35	309.34	314.16	319.7	314.57	314.29	313.23	314.95	317.41	316.14	318.24	313.89	312.28	320.03	314.72	314.99	316.33	318.84	313.06	317.97	313.3	313.12	313.27	312.03	317.98	315.55	315.21
318.19	310.35	318.91	320.17	317.95	317.91	318.96	312.78	318.3	318.63	311.8	318.01	313.34	315.37	321	316.87	321.96	316.75	315.99	314.41	316.82	316.06	315.28	315.25	318.95	319.77	311.47	315.8	316.57	318.84	316.96	316.55	315.93	306.34	315.3	313.17	319.57	313.91	316.02	317.98	321.58	314.39	314.99	314.28	316.68	315.32	320.8	317.95	315.63	320.14
313.56	315.45	314.41	312.88	307.73	311.49	312.33	312.96	312.42	314.04	309.97	316	315.08	316.56	307.04	313.27	316.11	314.15	315.14	315.91	309.58	311.77	309.76	315.13	311.07	315.88	313.45	313.2	312.77	310.59	307.79	313.89	316.46	313.65	309.37	316.86	311.85	311.79	313.76	317.53	317.03	313.25	310.57	314.35	311.25	312.75	309.87	313.27	315.06	314.28
294.5	290.31	295.35	296.04	292.14	296.28	294.04	293.26	291.87	294.02	293.15	291.28	293.36	297.7	294.76	291.12	296.42	290.8	294.4	297.41	294.58	292.54	290.46	296.65	287.49	292.72	292.6	298.37	300.37	298.13	295.63	295.66	295.24	292.3	294.81	292.8	296.42	299.3	301.12	300.41	292.66	300.13	298.04	292.4	296.96	298.74	295.05	296.21	296.63	297.05
300.46	298.08	299.01	299.7	299.71	294.22	302.06	300.03	292.47	291.7	293.88	298.93	293.53	297.16	293.5	296.11	300.59	290.7	297.7	297.87	295.51	297.21	291.83	300.3	297.66	300.71	299.2	293.67	295.91	298.34	293.28	295.55	298.07	295.87	299.6	295.4	296.31	297.65	293.35	294.07	300.66	295.88	299.61	297.46	295.24	295.82	296.68	301.87	301.02	295.2
316.22	314	310.01	308.64	312.98	311.45	311.01	316.75	311.86	313.24	310.76	310.48	311.27	311.51	312.51	309.12	309.32	310.21	310.26	310.5	318.47	311.96	318.44	316.62	314.24	312.8	316.6	314.36	316.6	316.47	313.59	310.92	315.48	312.86	308.6	317.26	314	312.95	315.44	316.56	314.03	312.47	312.64	310.61	312.25	312.49	311.72	314.23	309.68	307.77
312.36	311.04	306.28	310.02	306.13	305.47	304.35	305.87	307.14	309.4	308.71	308.27	304.67	311.17	307.97	312.98	306.46	310.08	308.17	309.57	305.22	315.81	312.22	307.52	306.64	310.35	310.71	310.3	305.76	309.66	310.57	305.99	303.87	306.82	304.88	311.42	304.36	305.88	306.81	309.43	309.58	307.48	311.08	310.4	309.1	305.02	310.37	308.64	302.56	308.96
313.98	319.22	317.99	312.4	319.98	316.15	313.79	312.06	320.12	318.36	319.91	317.48	318.06	315.77	317.66	320.22	317.65	318.8	316.66	317.89	316.68	316.22	320.75	318.08	319.96	320.65	315.17	313.29	319.9	315.57	317.21	314.6	312.9	312.7	311.78	319.38	314.41	316.06	319.31	321.78	318.11	314.65	316.51	314.86	316.8	318.55	317.18	320.99	310.76	317.66
326.08	326.61	327.94	328.43	328.43	324.91	327.4	322.38	326.03	330.06	321.13	327.63	326.46	336.35	332.95	327.31	326.4	324.47	332.14	329.22	320.97	328.83	326.37	328.14	326.6	328.09	324.94	325.21	330.09	329.81	330.9	326.13	328.77	328.06	328.76	328.02	329.42	328.23	327.16	324.74	328.79	325.64	330.59	326.8	328.7	330.48	325.69	323.88	330.26	326.48
313.2	314.53	310.65	311.79	317.31	313.5	312.4	310.73	312.28	314.91	316.36	313.39	312.68	308.79	313.32	309.96	316.43	311.39	310.09	311.28	311.46	313.76	308.84	311.12	312.64	314.45	309.15	311.27	312.86	314.79	315.05	316.64	308.1	313.1	309.4	307.12	313.87	312.93	311.73	313.15	309.79	310.49	312.59	314.51	312.25	310.24	315.13	319.15	309.62	312.81
304.78	306.62	297.88	307.62	310.5	302.77	311.1	309.47	304.49	309.9	302.22	306.01	307.33	310.12	306.42	308.71	308.7	305.77	309.72	307.03	304.75	303.42	306.04	311.19	310.17	302.36	309.22	305.48	300.53	303.97	308.89	301.66	306.47	308.17	309.38	309.14	302.34	308.12	307.38	304.26	303.5	308.66	308.11	309.21	305.56	307.93	308.28	310.44	304.18	309.2
310.09	312.5	310.68	310.25	309.22	304.83	311.9	310.94	308.61	310.96	311.69	306.94	308.9	314.13	311.24	311.78	316.05	311.92	311.6	313.48	309.79	306.34	313.67	308.65	307.87	311.77	307.91	312.17	309.13	309.41	310.49	307.49	312.8	310.69	314.53	313.31	313.73	305.92	312.49	306.1	311.57	306.92	311.21	306.99	315.16	307.96	309.84	315.32	312.04	307.81
308.84	314.64	315.83	312.01	314.58	308.5	315.79	314.44	313.68	308.84	309.74	312.37	308.49	313.89	313.08	315.03	310.09	312.37	311.08	312.28	315.71	309.99	316.69	307.82	311.28	311.56	313.76	316.4	314.56	310.55	312.38	312.06	307.52	312.86	305.76	317.03	312.37	314.31	309.72	315.51	312.19	312.81	311.44	316.7	312.59	309.55	311.36	313.27	312.03	313.41
287.76	296.55	293.62	294.93	295.61	298.14	291.08	296.18	293.75	292.29	292.03	293.88	294.02	291.23	294.68	297.33	294.65	293.07	294.1	292.7	290.23	295.04	296.37	294.85	297.39	293.54	290.35	293.64	295.59	296.4	292.57	295.25	290.44	295.88	298.47	290.71	296.65	292.71	296.84	294.2	290.96	295.53	294.37	292.31	294.28	289.21	290.39	294.38	295.44	295.42
303.02	309.01	301.73	301.11	303.03	300.71	305.67	300.81	305.41	303.27	301.96	303.47	305.04	302.99	303.62	303.76	310	309.56	300.76	303.36	307.05	305.72	302.17	304.9	306.32	304.96	308.49	303.63	306.24	307.45	306.11	305.76	302.04	306.25	300.98	307.74	307.28	302.8	305.06	305.48	301.58	305.78	310.28	304.87	301.1	307.11	304.77	301.62	306.36	307.3
316.56	317.64	315.61	318.81	320.36	321.09	318.3	314.06	317.41	314	318.26	321.39	319.42	322.5	316.48	315.36	317.87	316.65	316.84	315.28	315.96	321.7	312.9	318.64	317.01	314.16	316.01	314.46	320.24	320.82	311.13	316.14	316.02	310.19	315.6	321.29	317.04	320.18	310.73	324.09	319.69	314.91	316.81	320.69	313.62	315.81	319.83	318.73	316.66	318.13
317.52	313.89	319.19	319.06	313.78	315.68	318.66	317.36	317.35	318.89	317.02	318.3	322.03	318.06	309.3	319.12	316.99	316.83	317.25	319.52	314.39	315.2	319.83	312.36	311.7	312.14	311.98	315.79	314.25	315.24	319.7	309.81	316.21	316.96	316.08	316.79	314.84	314.58	317.66	312.81	321.5	316.35	315.83	310	315.2	317.54	310.17	315.28	319.35	315.41
314.35	313.97	316.55	316.73	313.74	308.38	319.12	314.51	310.96	308.92	312.86	317.55	314.68	310.54	314.07	317.42	312.2	314.92	316.55	311.06	314.99	316.81	316.52	315.1	313.99	309.01	316.34	311.72	313.09	317.55	314.73	316.49	313.49	312.05	309.15	314.07	309.5	311.12	316.37	310.19	313.21	313.05	310.13	311.11	308.78	313.66	313.38	313.5	313.11	315.89
314.11	316.42	313.91	315.12	315.44	314.37	313.56	314.09	311.75	312.69	316.71	312.5	316.59	312.88	319.46	316.22	318.51	315.89	316.17	317.12	309.49	310.91	311.43	312	309.9	318.16	315.78	314.4	317.4	312.58	314.08	315.9	310.79	311.26	314.69	307.75	313.77	312.69	312.03	315.61	320.25	320.11	315.25	314.28	314.24	316.39	314.15	312.1	313.49	311.57
305.02	303.09	302.3	305.28	304.03	301.36	301.64	303.68	299.37	301.78	305.33	304.04	306.24	299.51	299.35	304.35	302.49	305.22	299.46	301.51	302.71	306.7	302.13	304.38	305.16	301.71	307.73	303.32	307.44	304.26	304.79	308.12	300.74	299	299.9	305.35	304.4	303.35	301.91	300.29	307.35	305.09	304.76	297.46	305.37	304.6	301.26	298.53	301.76	299.97
297.4	306.14	307.05	303.68	303.12	308.17	308.73	310	305.76	307.13	307.17	302.5	304.13	307.26	303.13	310.63	302.71	301.1	308.59	308.23	305.13	305.47	303.12	307.89	302.41	309.65	299.16	306.02	303.72	307.15	306.73	305.29	311.72	306.87	300.62	299.27	303.57	309.92	306.25	298.89	304.22	303.79	304.74	301.1	305.49	304	308.64	303.92	306.34	304.92
326.22	325.41	325.24	332.75	327.31	324.14	324	331.48	328.12	325.41	329.32	334.38	330.58	328.9	328.53	323.14	326.62	323.62	329.37	326.73	322.83	327.68	328.72	324.77	329.96	329.44	327.69	327.89	328.4	329.16	329.49	327.81	325.18	326.79	329.11	325.19	330.57	325.61	326.53	325.16	331.24	331.68	325.53	330.36	326.92	332.09	325.49	327.1	324.81	327.84
327.76	325.76	327.36	327.66	321.44	326.37	323.54	330.17	326.74	327.39	329.95	328.2	328.65	327.86	324.84	324.67	325.86	328.35	330.31	328.15	326.21	322.72	329.76	330.02	326.99	327.87	323.19	330.28	331.26	327.8	326.72	326.07	327.58	330.33	325.76	327.75	326.18	326.61	327.81	330.13	329.77	331.95	329.58	325.77	326.47	331.38	328.44	326.59	332.47	326.33
312.33	306.12	308.45	307.53	308.39	308.49	307.84	301.1	308.66	306.83	309.15	309.89	305.15	308.81	308.31	311.42	306.84	307.2	308.31	307.55	304.65	307.14	307.33	313.66	309.74	308.77	308.27	309.84	307.09	308.23	309.07	304.93	307.11	302.65	309.56	307.17	302.75	318.16	309.84	308.33	310.17	311.8	313.08	306.29	306.65	311.5	309.79	308.81	309.84	310.56
291.87	293.37	300.8	289.66	303.19	294.65	289.89	295.03	292.12	294.66	293.73	292.55	294.19	294.78	294.74	296.94	296.73	297.54	289.77	297.93	300.24	293.51	296.36	289.44	290.61	297.38	291.62	292.91	294.76	303.42	299.69	292.78	296.22	294.48	293.13	292.23	300.06	289.59	294.19	296.77	294.8	296.17	294.65	298.27	294.98	293.9	298.47	297.1	291.2	295.39
328.89	325.33	331.12	325.54	324.98	333.69	323.19	327.62	329.66	327.62	327.95	328.53	329.14	330.67	325.19	329.69	336.08	327.61	331.79	330.16	330.85	326.31	325.23	326.09	329.1	329.78	330.85	328.68	322.94	332.33	326.43	329.88	327.04	324.93	328.26	330.5	327.98	327.82	322.81	327.31	324.96	329.8	326.56	326.62	329.07	331.45	331.33	325.46	329.06	328.35
304.12	299.83	303.67	303.58	305.94	306.15	304.08	305.7	304.14	305.22	300.81	309.92	298.86	300.36	308.31	306.12	305.78	298.25	304.78	309.37	310.37	304.87	304.33	303.88	308.28	305.54	303.91	305.69	306.51	304.54	304.75	308.32	306.22	302.92	303.75	299.96	303.6	304.25	304.38	306.43	309.98	307.49	306.2	309.09	310.85	311.76	306.2	305.46	307.95	305.89
322.69	329.07	324.28	323.68	320.43	318.54	328.5	322.68	329.14	324.9	319.78	326.56	326.38	323.78	322.5	323.28	321.08	323.96	323.79	325.47	322.17	321.99	328.7	321.92	322.41	325.56	328.3	325.89	326.04	320.7	323.34	327.4	325.41	326.81	323.2	321.59	325.32	326.44	320.34	324.87	323.16	321.12	329.56	323.37	325.19	327.19	320.94	322.03	319.88	323.56
321	322.86	328.2	321.51	324.9	323.08	325.91	328.41	329.67	325.77	330.33	325.36	325.09	326.85	324.73	318.02	325.39	321.57	325.96	322.39	324.55	319.39	323.59	324.67	328.01	321.99	320.41	325.11	325.4	324.85	326.44	322.61	323.11	323.12	325.1	330.53	321.95	327.4	322.99	327.93	323.04	323.65	319.53	322.39	323.17	324.17	323.91	324.22	320.31	320.77
295.19	294.84	291.19	294.44	297.64	296.25	300.16	295.48	294.76	298.77	300.97	296.72	297.72	295.06	293.12	292.72	295.07	293.28	296.88	295.21	290	296.81	296.12	290.65	299.25	294.84	298.3	291.99	291.2	293.14	298.68	292.88	297.35	295.09	299.8	297.72	292.78	295.71	296.01	292.16	297.18	293	294.39	290.56	295.36	297.84	295	292.76	296.83	292.91
305.4	301.27	299.74	295.87	299.44	299.22	303.45	300.54	305.05	303.26	298.66	304.63	298.1	305.17	297.86	300.19	303.22	299.57	300.34	301.08	306.5	300.3	295.55	303.03	305.35	294.84	300.26	301.58	299.3	303.76	295.74	307.83	302.39	303.39	300.72	299.76	295.79	298.1	303.13	299.54	304.93	300.72	304.65	300.58	299.29	301.57	295.54	301.87	302.38	301.03
304.6	306.33	306.05	307.29	304.82	304.91	303.77	301.96	305.1	302.53	306.38	306.14	301.17	303.87	307.15	313.49	306.27	305.32	302.86	308.85	309.55	307.04	310.19	306.07	303.92	301.44	302.95	302.66	304.05	304.41	308.62	307.78	309.93	307.67	307.97	307.9	309.45	304.14	301.07	307.39	302.86	307.65	308.52	303.24	311.98	305.33	307.69	308.3	306.75	302.41
319.22	320.36	319.46	321.66	320.45	318.27	316.39	319.03	321.57	313.4	314.38	320.16	315.77	325.33	317.43	319.65	318.9	316.81	322.18	313.19	318.39	320.15	317.86	316.3	319.67	316.86	322.26	317.7	317.82	318.75	318.58	318.2	313.78	326.81	318.3	316.89	316.51	322.44	317.9	322.45	317.32	316.42	319.06	316.79	323.36	319.87	320.26	318.96	319.61	315.62
318.43	311.05	315.85	308.14	315.79	313.05	313.05	313.35	308.63	316.66	313.81	314.56	316.75	312.87	311.93	313.29	318.06	309.85	317.27	313.27	306.91	316.24	310.52	313.96	311.33	311.29	312.87	308.44	313.18	313.16	313.46	309.96	315.32	316.41	316.09	310.44	316.07	309.55	306.16	316.17	309.95	315.89	310.7	311.49	316.83	315.48	317.75	313.19	315.03	316.5
302.79	306.31	302.49	303.58	304.75	304.64	301.86	300.92	302.84	304.9	302.34	302.54	304.56	306.97	304.59	297.72	302.05	301.57	304.86	308.47	302.01	303.05	301.95	307.1	301.4	302.94	303.79	302.67	296.69	306.54	301.82	306.69	302.22	303.49	302.64	308.01	304.5	305.61	303.51	303.65	302.21	297.29	298.6	298.15	303.4	303.92	303.96	304.77	300.31	307.32
313.56	314.33	317.36	314.85	318.22	310.73	314.14	310.05	317.1	317.62	314.01	320.43	315.84	313.13	315.53	313.3	312.5	314.07	317.16	314.05	314.61	313.46	313.64	314.17	316.35	316.89	309.88	319.16	315.69	319.53	316.2	319.27	316.1	311.29	312.82	310.73	313.25	311.23	311.66	311.38	314.91	312.08	312.73	311.77	314.74	316.92	317.3	313.74	311.79	312.74
315.88	316.16	321.95	319.29	315.55	318.72	314.52	313.58	319.07	316.33	317.3	318.54	316.12	320.27	318.48	321.72	318.05	316.1	314.16	320.37	319.39	316.89	318.24	312.69	313.8	318.28	315.33	322.17	321.42	316.43	319.63	321.41	314.68	318.98	318.35	315.98	316.07	316.38	318.68	318.69	317.66	318.67	318.12	318.01	316.97	320.61	318.82	320.76	318.51	317.36
306.16	299.81	299.38	305.35	303.4	305.23	306.72	303.65	307.48	301.59	298.06	308.23	297.38	304.51	304.98	299.07	306.47	304.26	302.79	300.75	299.95	307.76	303.14	302.08	305.02	302.74	302.58	306.79	307.63	301.31	308.71	305	304.15	299.94	304.27	299.81	305.61	302.53	303.48	302.27	304.35	302.24	303.62	302.8	301.56	305.93	301.11	303.84	298.73	304.89
302.27	304.34	307.2	306.37	298.52	304.93	306.65	305.65	301.14	310.03	302.65	306.08	302.75	305.58	310.2	309.04	306.41	305.69	304.78	304.57	307.53	306.22	303.83	306.62	303.41	307.52	300.5	305.91	301.03	302.12	301.48	302.98	308.33	306.89	302.24	301.8	304.13	307.5	306.59	306.22	306.96	305.32	305.98	301.8	301.99	306.83	305.41	304.96	304.41	305.45
307.69	311.69	303.62	302.64	303.14	301.3	306.27	303.24	305.94	302.92	304.98	303.66	307.08	305.83	304.52	305.54	304.41	307.64	305.67	307.39	306.82	303.66	304.7	308.97	303.34	305.72	306.67	307.74	304.46	303.2	301.93	306.59	307.19	299.44	306.34	306.34	307.03	304.79	302.72	303.2	305.61	305.06	303.09	304.71	301.63	304.41	301.98	304.22	308.06	307.53
319.62	319.57	315.41	318.77	317.8	314.7	311.99	313.82	316.29	319.05	322.73	315.32	319.95	314.69	315.78	322.18	320.63	318.4	322.19	316.77	313.63	318.49	319.76	323.86	318.25	317.44	316.04	317.58	321.85	318.05	322.3	322	319.01	320.97	319.88	321.79	319.91	317.17	312.52	316.44	320.11	315.6	314.9	318.24	321.39	313.54	313.7	316.72	316.49	319.73
299.81	300.88	301.77	297.74	300	296.22	297.98	300.14	300.21	300.56	302.27	302.08	303.87	302.05	301.29	300.72	301.22	303.59	297.88	303.49	298.61	302.56	299.72	294.83	297.54	295.91	301.68	303.78	299.3	303.83	301.21	299.2	305.47	298.74	298.19	302.09	298.33	302.16	302.99	305.88	306.42	301.04	301.01	303.07	301.68	297.96	300.41	297.95	300.77	303.9
314.22	316.69	311.99	320.85	313.99	312.64	318.4	317.47	314.8	313.32	310.28	317.17	317.25	318.39	314.66	310.91	315.97	313.42	315.58	314.11	312.58	310.62	306.32	313.1	317.41	312.97	317.11	306.92	312.77	318.27	314.96	316.11	320.5	310.15	314.57	316.67	316.69	316.64	314.17	316.76	312.23	313.73	310.66	316.59	316.36	313.17	319.03	311.41	313.89	316.36
309.86	313.93	318.04	316.87	311.76	314.11	317.62	311.17	311.73	311.12	314.84	311.18	313.23	313.64	317.08	316.22	316.81	316.29	311.6	312.1	318.24	309.33	318.56	316.59	315.28	312.43	314.31	313.85	316.24	310.94	312.25	313.66	316.37	318.36	314.11	311.44	313.07	317.64	311.17	308.09	313.93	314.26	318.55	306.36	312.8	309.29	312.54	311.33	309.93	317.06
290.95	292.64	298.15	291.1	294.54	291.9	293.93	289.81	292.58	291.83	290.7	292.86	301.37	291.98	293.43	296	295.17	293.67	291.5	292.41	289.16	296.06	291.83	293.96	292.46	293.66	294.24	296.63	293.59	290.53	293.05	286.97	298.62	294.79	287.43	292.65	291.41	296.64	291.03	295.86	296.58	294.47	295.5	290.1	291.08	296.57	296.74	292.91	293.36	294.92
306.14	301.41	304.61	301.18	300.5	297.03	303.46	301.63	304.91	298.93	306.13	300.38	297.77	305.78	305	304.75	304.12	309.86	305.7	304.26	303.99	303.48	299.11	305.18	304.77	306.09	299.03	308.1	302.63	303.72	300.42	301.04	300.27	301.01	305.61	297.78	304.11	302.32	303.1	302.6	306.33	304.64	298.94	301.33	302.54	308.87	303.69	304.21	302.35	306.77
311.95	314.07	313.16	310.05	314.87	315.16	309.43	315.87	311.72	315.93	320.92	313.08	312.82	312.64	311.92	309.11	314.35	312.27	318.7	311.64	310.02	313.03	313.78	309.03	318.07	313.28	316.44	307.88	311.94	312.28	313.78	318.73	315.26	316.11	317.85	312.93	313.25	309.62	311.46	312.31	307.67	311.87	313.73	313.48	312.39	317.95	313.26	317.41	309.56	311.57
310.82	315.12	316.14	315.54	314.89	315.45	320.51	314.39	317.19	316.75	318.36	313.65	314.74	311.51	316.04	314.98	316.66	313.84	312.89	315.14	315.12	308.53	312.05	317.18	321.08	314.81	312.66	320.44	311.79	319.04	317.31	316.79	314.55	317.01	312.61	314.12	314.64	315.03	314.86	314.09	317.32	318.49	320.91	320.59	318.62	319.18	319.56	313.22	315.83	315.14
306.87	308.13	299.66	308.14	300.8	301.27	305.62	308.47	307.52	303.23	307.26	302.05	301.32	303.05	316.2	305.91	304.39	308.27	301.02	301.98	299.68	304.16	301.71	304.36	310.19	311.58	302.76	300.13	306.95	304.49	308.74	300.36	299.58	304.98	310.11	307.1	308.01	305.22	306.33	305.61	305.61	302.88	304.09	302.68	306.97	301.27	304.95	307.75	308.59	304.93
295.94	301.7	299.48	303.14	299.26	305.09	303.29	301.51	301.56	304.06	296.57	298.25	304	305.37	306.35	304.47	298.53	304.82	302.9	295	298.84	294.07	300.48	303.07	300.26	302.11	297.56	300.79	301.54	304.01	300.06	304.61	297.65	299.77	305.02	302.04	302.74	299.08	301.34	302.97	301.43	298.96	300.64	301.58	304.77	301.54	300.38	302.93	302.31	303.67
302.31	302.35	293.92	297.65	297.67	301.32	305.98	301.37	300.14	301.61	300.3	299.67	294.75	298.1	303.24	300.55	301.17	299.62	292.38	294.68	302.14	303.72	303.99	300.72	300.68	303.45	301.92	298.98	299.48	301.19	300.63	304.47	301.44	299.57	297.15	300.56	298.31	304.37	298.95	299.27	301.35	303.03	295.38	301	302.1	295.61	307.1	300.43	293.93	295.9
307.3	306.65	306.23	307.95	318.85	313.21	312.69	309.89	310.42	310.46	310.47	316.09	311.37	313.05	309.92	309.34	313.14	309.32	314.25	309.38	315.24	314.29	315.52	312.43	312.31	313.69	319.1	312.54	313.33	312.88	309.15	312.54	314.95	308.15	315.76	310.92	316.5	314.91	315.72	312.35	316.01	312.31	310.9	309.6	310.45	314.21	313.73	310.36	313.82	318.13
309.19	306.84	310.94	311.81	314.98	311.72	314.1	313.88	313.85	312.23	312.71	312.82	311.88	309	312.74	307.55	312.58	313.83	314.56	311.72	314.39	315.09	315.54	312.46	314.2	312.81	314.1	313.27	311.2	315.99	312.9	307.92	310.54	310.79	312.82	313.84	310.27	312.59	309.9	313.52	315.48	314.97	314.7	313.02	315.59	311.69	310.18	312.71	310.58	310.99
303.54	302.98	296.79	296.31	303.07	300.76	297.16	304.56	300.49	297.52	298.18	299.94	299.64	296.74	305.66	300.87	298.29	296.01	299.82	298.98	299.32	304.87	300.65	300.38	297.64	300.84	300.52	300.37	300.81	295.27	298.34	295.24	301.52	302	299.46	302.81	302.15	300.15	302.06	301.24	298.68	297.05	297.34	298.5	299.04	297.71	296.44	298.35	300.94	301.11
303.87	302.33	301.17	301.07	303.15	301.56	297.13	299.76	299.96	292.7	296.4	301.17	296.48	302.06	302.32	297.65	298.45	304.57	299.18	296.41	298.64	298.82	303.3	298.62	294.21	294.84	297.52	304.18	301.76	297.95	303.84	297.7	306.66	299.97	302.56	297.32	296.78	295.39	305.62	300.2	295.61	297.85	295.78	298.95	298.83	300.32	297.65	302.31	296.82	298.47
327.19	324.01	331.99	326.51	326.4	329.56	327.2	328.81	327.57	328.27	326.63	326.05	323.74	328.1	328.79	330.56	328.46	325.46	326.11	332.05	335.03	327.77	327.91	323.44	325.75	330.29	328.19	329.56	323.83	325.07	328.8	328.9	328.56	330.59	327.3	329.04	328.9	325.04	325.87	327.59	325.14	322.77	332.3	324.63	330.48	327.59	326.72	327.98	325.5	325.17
313.25	317.79	316.35	313.48	317.17	317.98	318.43	314.66	310.65	316.79	317.11	319.23	316.69	312.14	314.38	316.18	315.8	315.72	315.23	315.51	311.35	317.6	317.96	317.51	312.38	313.72	317.82	317.22	315.16	317.15	323.67	316.86	315.74	311.72	315.27	316.07	317.57	317.83	316.17	319.22	317.93	318.23	315.38	311.89	317.19	317.75	319.3	312.5	313.53	315.07
317.77	311.67	314.1	317	312.8	326.31	311.6	317.35	316.49	318.07	314.6	313.53	318.93	319.4	316.93	316.08	321.44	317.05	320.19	315.34	318.16	314.96	313.78	314.63	316.09	313.03	314.54	315.22	322.73	311.38	314.34	317.43	312.75	313.71	316.98	315.58	313.32	311.66	319.75	313.21	316.09	317.2	316.11	317.47	316.61	318.89	314.61	311.32	316.58	314.46
315.17	309.68	318.92	316.46	315.82	307.83	318.44	316.85	314.15	315.52	312.56	316.86	317.62	316.05	314.2	315.49	309.54	314.6	317.78	316.95	311.03	316.68	319.01	316.01	312.05	323.91	316.51	315.17	313.78	316.82	312.12	316.99	314.07	319.64	312.74	312.86	312.68	317.1	316.76	313.95	311.82	316.71	315.51	314.66	311.91	315.71	313.94	319.7	318.6	314.07
303.1	305.9	305.62	302.19	297.74	307.61	303.25	302.5	302.99	308	304.2	299.38	308.25	300.81	300.62	302.91	303.97	306.26	304.17	302.82	301.2	305.4	305.25	295.84	300.5	303.54	302.69	301.67	301.71	304.64	302.8	303.01	303.12	302.09	302.22	304.07	302.66	301.68	299.63	299.44	305.21	304.99	303.28	301.11	298.27	301.3	309.47	303.64	306.11	300.04
300.69	306.71	302.68	300.99	301.67	306.32	307.22	307.42	301.65	300.02	301.33	301.67	304.25	301.48	305.88	302.51	299.93	301.98	305.29	301.4	303.59	304.5	301.69	301.47	302.1	301.52	300.25	305.18	302.52	304.22	304.79	308.75	305.1	302.34	304.04	304.75	303.82	300.1	305.12	302.12	305.13	306.81	308.19	304.74	304.38	303.15	303.74	298.17	304.12	308.83
311.93	314.78	315.3	312.48	313.65	314.65	310.69	310.52	313.65	312.88	313.1	314.96	315.65	314.85	311.94	311.36	316.25	318	313.95	313.51	316.47	314.35	312.59	311.4	312.41	313.81	319.1	309.33	313.11	312.95	318.73	316.13	314.88	312.32	312.56	317.05	315.49	315.52	315.1	314.75	309.41	316.27	315.61	311.41	322.86	309.94	310.03	316.45	309.72	312.99
293.07	297.4	291.84	300.26	294.9	297.13	295.72	299.4	297.96	297.77	295.81	295.84	295.99	295.89	300.21	299.25	293.69	292.64	294.56	297.04	302.24	300.91	296.36	300.29	296.46	301.73	296.95	295.28	293.09	295.13	299.24	293.45	296.86	301.01	295.71	292.53	295.34	299.13	299.43	292.2	296.89	293.32	302.82	299	294.92	300	296.7	296.03	293.68	300.13
308.16	309.92	302.08	307.29	307.62	306.06	302.43	312.08	307.32	301.21	304.74	309.56	301.83	303.8	301.33	301.86	305.28	306.2	305.02	303.05	303.16	301.72	298.18	304.98	307.56	304.2	301.36	308.6	300.42	307.63	300.46	310.45	306.2	304.4	304.5	310.32	306.6	305.13	305.12	306.76	306.4	302.77	307.15	302.13	298.52	306.59	303.2	302.55	298.95	300.73
322.46	321.94	317.26	317.01	317.86	317.74	317.38	317.4	319.52	317.86	315.18	322.17	320.78	316.46	318.41	315.8	314.23	314.19	318.61	316.93	321.93	318.37	320.33	320.57	314.69	317.77	317.05	319.23	315.98	316.18	313.83	314.17	323.11	315.91	322.44	313.32	318.21	316.69	316.98	314.45	315.83	316.06	322.23	326.33	316.8	314.57	323.62	313.61	321.59	319.33
325.18	327.83	326.93	334.4	327.83	329.41	329.72	328.13	327.47	330.43	326.14	333.92	325.57	327.55	322.84	330.43	324.76	330.02	327.32	324.87	327.4	322.52	329.08	328.26	325.06	319.97	330.13	324.49	330.65	327.95	326.41	328.03	328.26	326.6	331.64	329.22	327.74	324.61	326.14	327.91	327.58	330.97	327.46	325.91	333.23	323.63	336.15	327.76	329.06	325.15
305.77	302.05	301.98	307.21	304.95	299.8	303.5	308.06	302.97	305.49	303.31	301.39	304	304.47	301.59	302.27	304.09	305.24	296.66	306.21	302.56	304.28	305.93	305.03	304.87	300.75	306.77	303.7	305.46	302.83	307.85	307.04	301.95	300.64	304.34	305.33	305.1	302.17	307.67	307.94	301.13	296.56	309.96	302.89	306.2	299.28	303.8	303.45	301.7	305.7
308.57	307.81	305.39	307.6	308.85	309.02	309.84	310.63	309.93	307.35	305.46	305.18	311.93	310.19	307.08	308.64	308.07	304.55	311.35	305.53	313.75	308.96	309.49	310.49	299.93	313.18	304.29	308.5	310.32	307.97	306.13	310.12	306.9	309.42	315.78	312.24	309.04	305.94	310.41	305.94	308.91	307.91	307.73	310.58	309.35	311.95	307.35	309.5	309.94	307.42
327.8	325.56	328.43	328.83	329.77	329.85	327.3	327.18	324.58	328.63	326.78	328.7	327.77	331.08	330.74	326.71	330.4	328.14	329.43	331.07	333.78	328.86	329.78	324.84	328.6	324.83	325.09	325.86	329.75	328.66	324.71	325.27	328.84	324.58	327.8	330.61	332.34	328.6	325.54	324.06	327.1	324.67	324.83	328.49	324.78	326.98	329.09	331.85	328.35	330.94
318.32	325.04	316.23	320.28	320.12	317.43	317.17	323.11	321.12	321.26	322.23	318.74	316.51	315.75	320.91	314.57	317.04	315.5	318.91	320.85	320.64	323.48	314.67	317.14	318.37	319.4	316.41	319.22	317.35	314.44	318.39	316.53	317.55	319.2	317.14	321.52	311.86	321.35	316.37	320.27	315.54	317.99	315.46	318.11	319.33	318.45	316.18	320.38	318.75	321.99
322.71	325.97	327.07	327.59	325.9	322.44	325.89	322.34	327.39	324.54	326.96	325.02	323.99	323.91	322.81	325.93	322.55	323.17	326.98	319.52	326.84	323.48	324.06	321.76	331.98	327.73	323.68	326.82	324.61	326.69	324.1	322.85	325.69	326.52	326.07	323.08	322.5	321.94	326.58	326.35	325.12	328.87	329.65	326.36	329.85	323.91	326.59	329.66	321.13	331.08
313.54	309.76	302.77	307.96	307.04	298.85	302.75	306.46	306.63	301.72	301.44	300.64	304.2	305.53	308.38	305.67	302.49	306.84	308.46	305.62	307.69	306.01	303.75	304.46	306.24	306.67	305.55	300.58	309.88	306.14	307.38	305.17	308.98	311.13	308.21	306.99	306.2	306.46	305.2	307.66	308.87	309.3	308.97	301.66	309.44	305.61	308.48	299.87	303.41	307.23
324.59	327.72	324.35	320.69	327.3	324.69	328.44	320.28	323.7	320.65	330.58	323.22	324.84	322.28	327.89	325.23	326.63	326.23	322.41	330.94	325.73	328.25	323.5	328.55	327.78	324.66	324.03	327.59	324.9	328.59	325.5	322.13	325.74	324.74	328.02	325.96	325.14	328.39	325.21	328.69	327.22	328.33	330.42	327.69	327.61	327.56	325.86	326.93	323.5	327.47
312.09	310.42	313.94	314.79	311.52	310.72	307.38	308.97	312.33	309.05	306.82	307.07	313.13	307.74	311.03	310.71	311.58	310.3	312.6	310.7	310.91	313.62	309.04	304.63	309.89	312.88	312.91	311.34	311.63	306.23	306.94	304.02	309.8	313.18	310.38	312.39	310.23	307.65	312.41	308.89	311.89	309.28	310.36	308.86	305.76	310.94	315.02	311.51	309.65	315.44
306.28	299.66	302.29	301.75	302.27	301.75	305.4	302.45	299.87	303.97	309.37	299.64	305.71	302.88	302.79	310.06	304.52	303.95	303.37	306.68	298.8	304.85	304.12	299.54	306.64	305.19	304.19	305.66	300.25	305.97	300.06	301.66	305.95	306.1	303.7	303.18	303.99	308.2	299.35	296.66	306.12	305.79	302.98	302.24	303.88	300.64	300.55	302.6	304.57	307.6
312.56	306.4	307.54	310.82	305.24	309.16	309.65	306.18	303.1	310.79	308.02	308.07	308.19	311.92	304.9	306.35	307.84	311.92	311.97	309.58	312.12	304.68	312	304.11	308.08	310.39	308.16	311.47	305.44	306.8	304.9	308.39	305.97	310.26	312.31	312.12	311.28	309.04	308.12	311.27	312.37	312.86	308.74	311.22	313.96	305.2	307.19	307.74	311.79	308.28
320.39	315.54	315.72	321.68	321	319.63	321.93	319.95	316.17	318.3	323.55	317.11	314.63	317.9	315.9	319.26	318.85	322.52	316.05	317.58	321.5	316.33	316.6	322.65	317.23	314.8	319.88	315.32	314.61	322.28	321.14	313.54	318.96	313.35	316.03	320.13	317.06	318.32	320.06	315.46	318.67	318.18	319.17	317.54	316.31	317.43	317.31	317.78	323.38	323.22
305.2	302.66	306.84	307.78	301.65	304.75	304.03	305.8	304.69	304.11	304.98	310.29	297.73	306.34	302.61	304.51	304.94	306.24	303.24	303.84	305.94	301.83	303.91	300.36	309.62	302.78	308.66	308.74	310.92	302.55	308.01	304.13	308.11	302.06	307	302.91	307.36	303.48	305.28	303.88	305.22	310.15	302.89	309.85	305.59	307.33	302.47	305.22	303.68	306.32
311.81	315.86	316.68	315.27	313.33	317.31	314.12	315.57	312.72	313.52	312.61	310.24	314.69	316.06	317.56	312.52	313.59	318.45	311.63	312.9	314.98	314.95	313.33	313.61	310.34	315.23	311.87	311.53	309.87	310.01	318.87	316.33	316.16	317.38	311.27	312.3	306.29	315.91	315.1	314.25	313.59	310.83	314.55	315.89	314.74	311.57	319.99	313.05	312.75	315.46
312.89	322.1	316.55	321.83	322.08	318.25	320.63	320.62	315.55	315.45	313.81	322.24	316.61	320.57	320.45	318.25	316.99	316.92	315.54	312.97	319.54	321.09	322.42	322.56	319.34	320.04	316.8	321.99	320.22	317.49	316.72	315.22	326.36	318.69	319.37	320.64	318.09	319.08	318.81	320.5	319.04	318.59	315.49	321.86	320.49	314.32	312.65	319.77	316.9	316.67
301.45	305.22	303.2	301.86	299.36	298.8	304.33	297.24	305.12	304.62	300.77	305.35	298.48	303.99	307.07	309.51	304.28	301.46	304.49	299.03	304.09	305.63	301.23	305.33	301.39	305.25	305.52	303.34	300.03	305.54	300.11	301.89	301.38	305.21	297.75	300.01	304.89	298.98	302.32	303.5	305.01	302.05	306.09	297.62	301.12	301.93	300.91	296.62	305.87	302.62
304.07	298.34	309.37	303.12	300.7	301.11	301.75	301.87	305.45	305.27	298.7	302.27	302.79	306.45	298.08	301.91	307.92	296.69	297.46	300.35	303.51	301.69	306.77	301.1	301.92	303.32	307.93	302.99	305.51	299.14	301.54	304.77	302.34	303.86	305.13	303.53	301.14	305.67	305.06	297.49	300.93	303.49	303.35	306.43	301.35	301.98	300.17	304.45	300.78	302.47
330.02	329.26	330.41	326.72	324.22	327.9	328.52	328.23	327.63	323.68	326.06	329.03	322.59	326.31	326.53	325.52	331.31	330.7	327.21	331.25	319.84	327.44	329.33	328.4	328.64	325.44	325.87	330.49	327.32	329.56	329.35	325.6	325.18	324	321.02	322.47	331.16	330.36	327.62	329.4	331.04	324.4	324.29	326.92	329.21	327.57	324.81	326.21	329.87	329.03
289.76	289.8	289.88	291.4	292.47	293.54	292.07	291.45	296.85	288.02	297.75	292.91	293.05	291.57	294.19	294.27	294.78	297.46	293.48	295.55	290.29	290.47	288.66	293.65	295.33	292.25	296.18	299.36	294.45	291.17	295.55	296.11	293.18	296.1	297.82	288.13	291.27	289.52	297.6	288.4	293.68	294.31	294.24	298.34	294.5	293.56	292.8	294.7	295.3	295.05
318.3	316.04	314.88	314.28	316.13	314.48	314.14	314.07	314.81	318.22	315.32	317.27	315.38	319.7	314.67	315.65	319.22	319.84	321.05	313.63	314.21	313.9	316.59	308.69	314.45	315.07	316.16	315.4	317.07	318.24	316.34	315.35	308.17	317.63	318.22	311.99	312.83	315.54	319.49	317.39	315.97	313.3	319.34	315.41	314.05	321.75	317	314.35	313.15	319.2
310.22	312.1	317.28	308.94	320.01	314.93	311.84	309.67	315.64	309.87	309.8	306.87	312.36	312.52	314.76	311.94	310.88	312.75	312.32	316.74	312.71	310.81	317.96	314.26	314.5	309.36	311.62	312.89	311.63	311.38	313.39	309.4	310.73	310.48	309.74	313.02	311.23	310.63	311.67	308.77	314.15	316.24	310.5	307.03	311.81	309.54	313.37	313.25	315.54	314.12
302.37	298.94	297.54	297.62	303.41	297.69	304.58	302.03	305.12	301.57	299.55	305.65	299.57	306.16	304.13	307.52	305.01	301.78	301.89	305.51	299.26	303.73	305.39	301.19	306.89	301.93	303.45	304.44	301.98	301.12	303.79	301.34	303	301.04	303.83	306.05	305.55	306.47	305.52	300.37	302.35	306.57	306.65	303.67	298.52	305.29	301.93	305.41	306.73	300.91
335.62	330.47	326.93	334.95	328.02	325.69	331.88	331.34	326.83	324.75	325.25	331.68	329.55	327.41	329.13	328.87	334.53	326.62	329.39	333.19	335.07	325.56	329.4	330.61	327.99	333.3	325.59	327.46	323.36	329.24	335.71	324.16	328.17	330.66	326.44	327.83	326.97	332	332.71	327.24	329.94	329.46	327.47	328.1	326.31	323.85	329.51	329.5	333.07	329.52
320.04	320.08	315.89	313.27	312.67	313.35	311.36	314.48	318.6	318.04	313.57	316.7	320.64	313.14	319.9	316.1	313.63	315.58	313.01	314.55	314.95	321.38	317.3	316.8	311.52	315.34	316.14	315.6	315.83	316.97	317.79	315.02	316.91	316.58	312.74	319.39	314.08	314.89	317.16	318.09	315.13	318.3	320.6	316.32	312.69	322.13	320.89	316.03	312.35	318.59
314.24	315.64	317.29	311.35	311.67	313.46	314.2	311.47	309.82	316.43	313.46	317.23	315.5	317.24	311.34	312.86	315.5	313.68	316.99	315.89	311	321.79	315.61	316.26	312.96	315.78	318.49	317.3	312.48	315.85	317.42	313.66	314.89	314.14	318.01	314.33	313.8	314.37	314.34	314.31	311.76	313.8	308.92	319.21	315.02	317.74	314.4	318.85	313.8	315.05
305.57	306.47	308.15	305.09	308.48	312.26	307.65	306.26	309.01	311.37	310.19	304.83	307.02	311.88	307.67	314.94	308.39	308.43	307.91	310.76	308.45	310.36	309.63	307.84	310.31	310.15	310.8	307.68	308.95	311.64	306.58	313.52	310.53	310.33	305.92	307.24	312.32	305.57	312.4	316.62	305.58	308.16	306.76	308.51	303.58	309.92	306.94	310.89	304.55	309.59
318.26	316.91	313.15	311.38	316.85	316.56	314.83	318.54	311.09	319.76	315.82	317.13	314.72	314.44	315.06	306	315.79	316.24	317.16	323.74	311.86	312.99	307.8	312.21	316.1	317.95	314.23	315.29	316.54	317.92	315.98	317.53	316.5	315.07	320.59	317.34	318.37	319.51	314.13	312.57	316.25	319.4	317.48	315.16	315.48	318.88	312.73	316.57	316.72	318.36
321.15	318.92	320.72	317.47	311.04	319.75	319.92	315.92	318	316.07	317.17	323.12	313.77	320.66	316.26	315.78	318.88	319.33	316.62	312.64	316.58	318.1	319.26	319.82	320.6	318.03	315.71	315.71	319.29	315.16	317.27	315.75	313.84	319.14	320.64	317.81	315.28	319.87	316.55	318.59	317.18	317.59	323.12	316.4	317.36	309.9	317.53	313.4	313.88	315
303.48	304.66	308.54	301.74	302.58	301.67	297.7	299.06	300.59	302.26	303.91	301.48	304.5	298.93	306.1	301.36	302.6	302.61	306.71	302.32	303.61	299.51	301.96	299.81	306.07	300.04	301.37	304.19	301.09	305.91	302.86	305.9	303.41	303.65	306.57	302.32	303.61	297.58	302.08	296.76	303.02	300.4	301.85	304.89	304.38	305.5	301.03	298.52	306.9	301.47
296.43	291.83	301.03	294.7	296.64	298.15	299.1	299.82	293.88	295.58	299.31	296.62	295.71	295.83	302.63	296.13	297.4	296.46	292.84	300.48	298.02	294.58	296.06	297.14	298.05	297.52	294.66	298.8	300.34	294.34	296.8	299.07	296.19	296.86	295.84	296.15	297.08	294.61	296.13	297.57	300.11	293.69	295.99	296.43	296.88	297.4	295.18	296.59	300.93	299.15
312.28	307.93	313.2	312.55	314.78	314.98	320.53	315.23	319.87	312.75	311.19	313.34	312	313.53	308.64	318.91	309.25	315.86	317.69	309.7	311.52	317.97	317.18	315.83	316.6	315.48	312.2	316.16	316.61	318.23	315.22	311.35	314.63	315.69	310.47	310.13	311.39	311.94	307.38	312.51	311.66	317.31	306.18	310.75	317.36	315.03	319.45	316.42	315.84	314.85
301.49	305.2	308.05	298.9	304.06	304.55	302.63	303.9	300.63	304.91	300.95	300.12	301.21	302.12	308.5	297.52	308.89	299.99	299.64	305.72	299.05	299.11	302.58	302.53	304.28	302.96	302.09	301.08	307.86	299.03	301.99	304.17	303.23	303.62	299.25	305.44	303.81	300.48	303.3	300.11	305.27	303.59	303.09	305.83	306.87	296.67	299.79	306.43	301.51	299.94
303.94	306.17	311.05	307.98	307.43	307.65	306.26	311.91	306.61	308.12	309.48	310.04	307.79	311.74	308.52	310.59	304.87	309.67	303.38	307.16	305.61	307.83	310.37	304.81	306.04	302.61	306.42	304.26	310.56	306.87	308.46	306.97	303.69	310.34	306.49	306.32	304.92	313.98	310.86	305.73	308.36	305.39	305.78	310.81	310.39	304.09	308.07	312.5	300.73	308.56
315.1	308.86	315.96	317.48	313.22	314.17	314.75	317.11	314.26	322.44	315.13	321.64	315.6	313.91	314.76	317.19	316.36	317.7	316.63	318.78	315.45	312.35	319.27	314.98	317.08	323.71	314.49	314.49	313.48	318.01	312.99	321.02	316.33	319.47	318.58	316.04	312.48	317.21	316.96	319.33	316.5	318.39	313.76	316.91	317.42	317.22	315.9	318.39	314.6	316.25
311.62	314.44	311.02	312.33	310.37	313.63	311.9	312.67	317.18	316.18	308.91	313.5	313.03	317.67	311.46	315.81	311.05	313.52	316.04	318.77	311.03	321.02	311.51	318.09	312.78	317.35	317.66	315.02	313.27	311.46	310.49	312.4	316.89	316.7	313.47	312	313.6	315.69	321.8	314.86	313.02	309.09	321.55	313.15	312.04	316.13	316.02	316.85	315.29	313.91
304.5	303.45	296.12	305.58	309.3	303.77	304.27	307.64	306.08	308.11	300.45	302.82	306.57	303.66	296.28	301.94	306.09	301.54	304.02	300.78	304.81	303.04	302.86	302.97	306.47	305.75	297.79	307.91	303.05	304.31	302.58	308.32	303.21	306.49	297.32	303.93	303.41	306.79	306.41	303.34	301.79	309.35	305.82	307.84	306.79	304.36	303.63	305.87	306.55	303.61
300.41	303.96	300.75	307.49	302.74	297.75	295.82	300.52	303.16	306.53	306.33	303.91	305.26	305.01	301.81	305.05	306.48	301.3	300.39	299.33	302.15	303.82	300.15	306.65	305.99	305.4	302.84	304.54	301.43	303.63	307.83	301.24	300.29	307.41	302.16	299.56	300.48	304.53	305.27	303.16	299.52	301.54	304.3	307.33	303.61	299.57	305.63	305.27	297.83	299.64
311.02	307.58	309.74	307.4	309.37	304.97	303.1	308.26	303.87	308.8	310.43	307.14	311.4	307.08	306.73	310.08	306.46	311.17	308.21	307.18	306.08	307.44	306.3	308.71	306.96	304.36	302.17	305.75	309.55	307.47	307.19	304.51	305.3	307.1	309.96	312.44	310.09	308.48	305.62	307.91	305.66	312.24	304.99	302.35	308.73	305.75	313.35	308.06	307.19	310.94
302.55	306.2	306.57	303.64	304.76	302.88	310.58	305.23	304.81	304.64	309.02	300.9	304.83	307.68	303.69	304.94	305.93	304.29	304.71	306.31	306.6	308.68	309.33	307.29	304.77	305.66	304.1	304.41	306.47	307.28	310.73	303.26	302.32	307.73	306.76	302.56	302.22	305.45	303.76	302.19	304.91	305.44	308.66	303.57	309.02	308.49	303.14	302.87	302.74	307.56
304.12	306.79	300.48	310.06	300.36	305.72	303.72	298.07	302.59	305.53	301.93	296.29	299.59	303.58	300.39	303.8	296.21	305	300.71	305.15	299.55	299.62	305.37	300.23	300.03	302.97	301.9	301.7	304.31	306.35	301.65	302.6	300.24	307.93	306.45	305.25	298.95	305.05	305.94	301.84	303.79	303.22	301.81	302.32	304.12	309.83	301.71	300.07	306.08	302.47
314.31	317.41	318.42	315.53	319.39	315.79	320.68	315.31	322.48	313.84	316.7	318.69	319.32	316.85	315.92	321.14	313.58	320.7	316.4	319.5	315.1	317.8	314.47	318	317.52	316.02	311.68	322.53	319.29	318.57	314.03	315.65	320.9	315.27	321.63	318.56	314.03	317.83	316.16	318.16	316.06	316.73	314.26	318.22	312.91	316.37	320.43	317.63	313.63	312.92
319.03	313.66	316.93	318.85	313.63	310.94	317.09	324.22	316.03	315.88	324.76	314.02	318.79	320.48	315.69	320.53	314.59	313.35	313.36	318.07	319.94	314.8	312.59	316.4	316.17	319.27	318.92	315.63	319.76	316.59	321.57	319.16	318.59	319.38	317.03	314.22	317.52	319.02	313.99	311.28	319.17	315.71	318.54	317.42	318.97	309.81	315.27	318.7	320.3	321.16
318.72	316.35	318.96	319.6	317.69	314.68	313.73	309.11	318.5	318.23	314.7	315.59	313.05	314.37	315.34	311.27	311.47	315.13	313.48	305.69	312.51	316.35	310.5	310.6	320.59	314.06	319.7	309.76	315.28	315.69	316.25	318.08	314.86	315.93	310.83	313.46	311.52	310.79	315.22	318.12	313.57	315.54	316.5	316.29	321.53	317.27	312.15	318.77	314.01	315.43
307.27	311.29	314.07	310.59	313.62	311.74	317.5	307.68	311.87	310.16	311.54	311.56	312.21	308.11	310.1	311.37	312.97	313.81	308.44	312.28	312.38	311.73	310.4	316.08	307.34	311.88	310.42	315.89	311	311.03	314.39	313.46	310.31	313.54	311.46	312.24	313	312.37	310.11	308.67	313.54	315.1	311.43	318.46	309.98	312.59	309.53	311.59	311.4	310.57
314.35	315.72	316.94	313.43	315.12	312.69	313.46	310.07	311.3	313.94	310.08	317.15	309.6	316.09	312.57	310.57	311.58	317.7	315.74	315.29	315.4	310.03	313.2	317.05	314.18	323.67	318.15	315.85	312.73	309.84	308.55	320.2	313.42	313.91	314.88	319.29	318.55	312.9	313.37	312.3	313.12	315.27	311.78	312.39	306.83	318.41	318.99	317.51	313.43	315.49
316.49	314.23	313.29	312.76	318.73	317.74	314.56	314.73	319.97	317.67	317.71	315.7	317.19	309.84	318.44	313.06	317.92	312.02	316.42	310.87	313.17	312.65	314.68	316.57	315.17	314.12	314.94	313.4	319.23	316.88	314.16	319.29	319.34	317.76	314.65	310.8	314.36	312.42	313.57	315.4	317.1	313.35	313.53	320.25	313.23	312.07	314.11	315.42	312.09	320.76
319.61	319.18	310.32	316	311.03	311.39	314.51	310.78	313.51	316.34	319.83	313.08	314.98	316.24	310.56	314.51	315.3	313.48	310.15	315.86	314.11	312.9	315.4	314.36	313.84	314.65	315.22	309.73	315.78	313.88	314.25	308.09	313.43	312.5	316.82	314.04	315.1	309.92	313.26	319.62	318.3	314.03	311.49	317.26	316.6	313.93	316.82	311.69	317.52	315.15
320.33	322.44	319.4	320.36	323.11	317.34	316.72	320.83	317.3	318.44	318.42	321.86	319.24	320.87	320.45	315.51	315.34	326.37	322.6	318.85	322.75	319.91	319.63	313.1	319.22	315.12	325.8	321.09	315.18	319.18	317.13	321.93	317.2	317.37	321.43	314.34	317.24	320.17	317.54	318.74	317.28	321.9	315.79	314.36	313.87	323.27	317.58	320.36	313.03	320.79
302.45	300.37	300.74	309.6	302.05	300.12	299.73	301.58	304.69	300.45	300.68	306.23	303.35	299.41	304.33	307.31	302.51	302.61	303.89	305.86	302.46	305.24	300.52	304.83	299.43	298.52	302.27	307.34	304.78	302.02	308.92	301.28	301.3	301.23	306.96	303.58	309.88	302.93	301.01	304.56	304.08	302.36	301.96	299.8	301.74	299.79	304.89	301.42	303.77	297.13
301.89	306.07	305.51	302.34	305.6	308.12	300.56	300.7	304.79	301.45	301.72	301.87	300.96	300.54	299.91	302.04	303.19	301.44	306.36	301.51	301.27	299.33	294.5	302.08	300.65	302.78	300.82	300.47	304.86	296.03	302.21	302.32	303.87	302.24	301.49	305.66	298.77	297.75	301.22	306.37	305.3	296.97	302.19	305.09	305.75	304.25	302.2	298.34	303.33	296.63
315.67	313.08	312.65	316.97	314	314.59	313.23	315.38	320.41	318.21	315.43	317.87	315.95	323.16	309.87	320.62	317.42	312.09	315.21	319.64	314.53	317.07	313.83	315.09	318.46	317.16	318.91	318.1	316.42	314.83	315.29	317.41	311.07	316.16	316.38	310.86	317.54	310.13	316.19	312.19	317.19	316.49	318.21	315.87	317.77	318.72	316.86	318.93	318.45	313.27
308.76	316.01	305.58	310.34	307.01	305.98	306.9	307.47	308.99	307.37	309.53	308.05	308.24	305.02	308.3	303.75	307.82	309.71	313.94	310.21	309.34	314.47	308.67	315.21	308.95	303.75	311.33	305.18	310.21	311.95	307.85	305.6	303.74	305.99	313.65	302.35	307.93	307.54	305.09	308.04	307.37	307.36	304.99	304.91	315.2	313.89	308.12	311.96	313.23	304.87
299.54	299.74	301.83	303.51	301.11	297.03	307.85	304.06	299.9	302.75	302.28	300.65	301.31	303.46	300.54	306.58	305.84	302.78	301.28	300.63	301.19	304.64	302.4	303.74	301.47	302.17	299.66	301.99	303.53	307.16	302.53	301.54	303.7	299.98	302.91	299.79	300.97	304.1	304.78	303.44	297.71	305.94	305.17	300.98	298.28	301.38	300.56	303.47	298.37	305.17
302.79	307.88	307.31	298.95	301.18	299.94	304.5	302.13	304.49	303.29	306.31	306.25	302.8	306.23	305.93	301.38	300.14	302.51	308.59	305.52	301.56	302.3	303.19	300.11	306.29	302.21	304.55	303.42	306.79	304.92	300.41	306.72	305.97	308.48	302.5	304.96	306.79	307.87	303.08	303.94	302.25	301.18	299.86	306.79	305.19	298.06	302.96	299.07	300.81	300.56
311.86	314.55	315.37	318.33	310.91	310.98	314.76	312.66	312.49	311.05	313.96	312.76	308.61	317.35	314.56	312.74	311	310.47	310.89	311.58	317.88	316.92	313.89	311.71	313.84	310.07	310.38	305.66	314.03	315.17	312.78	308.82	312.66	309.15	313.82	315.14	311.38	312.84	306.39	309.51	307.2	313.07	308.24	312.28	310.83	311.48	312.22	311.98	310.33	316.15
302.53	302.48	300.39	299.02	304.72	303.46	300.52	292.61	304.79	304.05	308.39	303.75	302.49	300.69	300.05	302	298.36	299.57	306.57	303.03	304.77	303.47	302.45	303.29	309.33	305.74	302.62	308.79	298.75	306.8	299.15	303.74	302.49	301.74	300.15	302.04	302.99	303.34	302.53	307.63	295	302.11	300.58	299.29	304.49	303.45	304.09	304.58	301.24	302.17
312.14	312.29	312.8	314.36	316.67	314.6	314.87	312.76	314.25	312.55	317.37	318.86	316.1	314.51	311.01	310.2	316.53	314.38	321.79	318.6	314.74	315.5	311.3	314.13	313.34	312.16	311.51	313.16	314.89	318.91	316.48	317.43	316.17	316.45	314.44	316.89	315.24	315.56	316.38	312.33	311.33	314.64	313.71	313.96	314.77	314.96	317.48	313.51	310.29	315.41
299.08	293.99	293.44	292.44	298.86	300.32	299.72	292.82	296.89	302.37	298.17	298.54	294.98	298.5	295.54	303.12	299.77	295.93	297.66	299.02	298.84	296.62	301.96	297.14	299.09	300.37	297.63	294.72	294.49	296.52	297.93	302.47	298.25	296.97	294.18	299.56	298.24	297.15	297.4	300.96	300.7	300.13	296.62	296.18	294.69	299.81	294.66	294.6	296.27	294.63
302.97	301.54	304.1	310.84	311.43	313.92	306.67	305.89	303.97	307.45	300.52	308.37	308.5	305.89	306.27	304.4	304.97	304.38	311.82	311.19	302.14	307.25	308.22	310.3	304.16	300.2	311.63	307.56	304.61	305.68	305.21	302.22	301.68	306.74	306.06	300.49	309.76	301.77	307.45	305.75	304.54	309.6	307.4	308.62	302.74	312.4	302.79	309.93	305.03	302.98
300.25	295.94	295.92	296.31	296.49	295.05	295.5	298.53	294.75	296.18	298.92	293.96	300.46	301.94	300.74	301.58	295.29	298.47	295.34	296.35	292.85	298.11	298.58	294.34	295.32	294.06	293.57	300.81	298.64	297.77	290.18	293.66	292.73	298.51	295.33	293.02	293.89	296.36	301.78	297.61	295.07	298.32	297.96	296.31	296.28	299.45	298.89	297.79	295.39	296.13
321.9	308.77	314.04	314.91	315.6	318.54	313.44	304.4	314.01	316.88	310.74	311.97	320.6	315.82	315.21	314.73	321.82	311.46	317.63	312.86	315.05	316.05	315.69	317.01	313.21	312.52	314.92	317.5	313.38	309.73	309.54	319.03	316.64	314.59	314.33	319.5	317.6	312.04	313.03	313.01	313.35	310.75	309.55	314.13	309.34	314.84	314.65	317.3	318.39	313.8
298.98	298.59	293.85	299.77	295.39	289.57	297.24	290.47	301.07	296.28	298.1	291.65	290.61	294.95	293.21	292.51	292.34	293.81	295.01	297.2	299.17	290.53	297.55	297.83	296.23	294.11	296.05	296.64	296.93	293.63	293.86	297.36	297.16	293.38	293.13	294.15	294.96	299.1	293.78	292.8	292.86	290.65	290.85	297.1	298.28	294.07	296.22	293.47	295.91	296.98
313.68	310.24	314.9	312.4	312.15	310.99	314.77	317.66	315.34	318.12	314.85	318.47	319.14	321.12	312.27	317.33	310.32	313.22	313.59	322.87	311.33	316.78	310.91	314.82	312.52	316.6	315	317.71	316.94	316.55	318.04	316.27	318.28	317.05	316.54	320.4	314.11	314.44	312.71	313.76	317.29	313.26	318.98	316.11	315.3	315.31	318.69	312.04	317.15	309.53
305.67	302.8	304.66	306.29	305.7	306.96	304.71	307.84	299.51	308.29	305.33	304.23	303.89	302.7	304.33	302.53	303.11	305.29	302.19	310.79	309.26	306.49	304.37	306.83	303.22	305.2	301.34	307.77	305.49	303.81	304.9	300.12	304.31	306.97	301.28	302.9	303.17	300.31	303.25	303.47	304.21	302.55	311.3	304.98	303.98	307.25	302.85	308.09	305.63	297.18
312.2	319.15	314.7	317.2	313.08	314.87	314.58	310.53	318.48	312.28	312.55	314.6	318.92	316.11	313.31	314.72	315.17	318.54	315.42	314.46	313.26	319.69	318.59	314.7	314.78	306.26	314.87	311.91	321.18	318.69	314.7	312.91	312.57	314.72	317.97	316.4	316.04	313.9	320.74	321.32	318.32	320.67	321.33	309.96	312.37	315.86	314.49	314.49	314.82	313.05
312.49	314.56	313.18	315.87	310.05	310	314.71	318.66	310.08	307.65	312.85	310.57	313.47	313.34	310.97	309.56	314.62	312.45	315.9	314.07	311.97	315.52	317.44	317.75	316.22	315.68	315.7	311.54	307.98	311.87	310.58	313.66	318.04	316.79	312.49	315.49	310.93	318.91	310.3	313.65	312.76	309.3	319.78	314.72	318.29	316.97	312.49	311.66	314.18	313.36
302.45	308.03	303.91	301.94	302.72	304.85	304.3	304.19	304.18	302.55	310.33	305.96	307.25	302.98	305.79	299.43	305.77	303.58	302.29	307.15	303.45	306.02	305.13	310.13	305.58	306.92	303.65	301.28	298.92	307.94	307.63	300.31	302.41	301.51	306.11	306.41	302.79	300.91	304.78	304.04	303.11	305.52	302.59	303.53	305.49	302.7	303.93	304.68	302.29	303.86
305.42	303.85	305.74	307.47	304.85	303.74	304.53	302.81	305.2	305.58	303.61	304.23	302.76	304.78	304.37	307.59	306.21	301.8	305.28	308.32	303.15	299.68	305.41	304.71	306.12	300.52	304.01	297.41	307.74	300.93	300.22	307.92	306.88	302.75	308.19	307.41	310.17	306.37	312.52	305.69	302.1	303.19	305.9	302.49	309.52	312.45	305.05	304.96	300.45	303.92
328.67	332.18	324.32	322.77	325.94	329.58	331.36	331.12	325.23	330.13	334.09	327.19	333.3	325.7	326.7	321.93	323.5	329.23	329.08	327.91	335.92	326.98	323.76	323.57	329.86	329.51	322.33	334.22	325.63	328.33	327.42	328.47	327.96	329.13	324.14	327.54	324.36	328.53	328.15	325.65	327.63	329.68	327.31	322.6	329.45	327.47	327.63	328.18	323.32	324.94
307.38	312.22	312.23	316.47	316.35	314.71	314.7	314.11	315.91	314.19	312.05	313.81	315.29	316.04	317.99	315.31	309.99	317.3	317.15	313.1	317.76	311.61	318.83	312.01	316.43	316.61	319.13	313.25	314.57	315.77	316.01	312.37	309.18	314.41	320.43	314.58	310.75	317.27	311.74	317.69	317.44	318.19	326.99	314.59	315.17	313.81	314.84	310.5	316.29	317.22
309.21	304.27	310.69	308.85	306.87	312.37	304.71	307.8	309.88	310.28	306.05	312.33	312.71	313.51	312.53	306.74	313.42	308.07	307.41	310.44	311.95	309.51	310.74	310.16	307.93	309.73	311.77	303.27	314.21	311.99	310.25	308.22	310.81	312.34	308.66	312.38	313.18	311.24	310.31	309.96	312.21	313.37	311.55	313.92	306.18	308.06	310.92	309.73	313.06	310.84
313.77	303.16	305.37	301.99	307.06	306.96	309.28	304.57	303.01	307.62	302.13	310.07	302.31	303.98	303.25	303.38	302.01	303.71	302.81	305.73	304.01	304.79	302.62	303.77	305	310.6	305.8	303.32	301.07	297.57	305.26	303.31	306.12	306.09	304.38	306.2	302.55	301.95	306.27	306.14	305.53	308.64	302.52	308.21	300.89	306.35	299.69	302.13	299.95	301.46
305.31	304.36	306.2	303.95	301.75	303.5	305.87	303.04	301.12	301.87	300.69	306.66	303.71	301.32	300.8	306.26	303.69	302.33	308.16	302.02	303.83	299.04	303.58	302.76	304.57	299.09	302.03	298.62	303.43	297.01	303.12	304.07	300.54	307.36	301.44	301.79	301.98	297.65	302.06	303.13	307.61	297.66	301.64	304.18	296.27	302.23	301.49	303.51	301.88	302.68
314.3	314.56	312.89	310.07	312.95	313.06	317.51	321.9	316.96	310.99	315.73	322.89	319.85	318.84	311.85	323.36	313.69	316.05	318.65	319.17	316.8	311.15	317.52	313.8	314.21	317.99	314.62	319.32	317.62	317	319.91	314.01	312.4	309.85	317.7	314.61	311.44	314.22	310.75	315.89	313.92	323.03	315.43	319.17	314.27	318.52	316.19	313.44	318.1	321.38
305.98	307.99	308.83	304.63	308.32	303.16	307.21	308.47	305.28	310.85	306.57	306.52	304.69	303.61	302.04	309.21	306.88	305.29	304.5	308.2	311.86	306.51	306.37	300.27	306.96	309.57	304.08	310.75	307.87	308	306.54	303.21	308.4	309.13	307.13	306.02	306.7	303.18	306.51	306.51	305.99	303.51	308.19	306.01	306.54	309.83	308.96	306.51	306.86	307.75
313.1	315.16	316.69	312.71	315.89	316.78	316.75	314.53	316.76	313.77	316.84	313.53	319.39	317.61	314.67	319.24	316.69	317.83	314.25	315.97	320.93	312.62	320	319.83	312.31	314.78	315.63	318.93	312.06	310.41	320.76	314.31	312.62	313.04	314.64	318.77	316.96	312.46	317.69	315.15	317.17	319.08	312.47	312.2	311.83	320.5	317.75	317.45	314.7	318.7
295.42	297.14	297.79	299.39	299.7	297.51	295.33	297.47	299.56	299.82	302.95	301.88	299.08	298.51	299.06	304.54	299.63	298.39	300.44	302.59	302.57	297.03	300.11	299.02	296.57	300.38	294.84	298.17	303.33	298.9	301.43	302.78	302.42	299.37	296.45	301.57	301.07	295.37	299.64	296.09	301.88	301.2	300.9	299.12	296.2	292.77	299.72	303.49	300.07	299.75
316.37	313.36	312.85	307.46	315.76	309.75	312.99	317.56	313.2	307.87	317.69	315.01	317.42	311.62	314.26	312.42	316.01	314.13	313.41	313.92	313.57	312.65	306.51	310.42	313.71	310.3	314.04	310.4	314.86	314.55	315.97	311.12	311.2	319.22	308.5	314.97	310.3	304.17	311.95	309.19	312.48	312.69	307.93	310.96	313.41	315.55	315.28	314.44	314.97	312.54
292.52	290.39	296.85	297.97	293.85	288.94	293.5	293.65	289.35	292.13	299.05	289.84	289.78	292.01	294.72	297.01	296.6	293.66	295.93	298.53	291.49	300.85	292.33	291.72	294.44	294.38	298.53	296.18	298.44	300.32	291.81	290.51	294.56	293.59	294.8	296.02	293.75	295.57	300.04	294.57	291.13	292.53	294.66	294.35	296.14	295.26	293.45	293.83	290.21	295.89
306.04	305.33	303.53	303.65	305.76	304.23	299	297.21	303.27	304.89	302.88	299.45	305.56	303.24	300.34	298.96	302.08	307.8	306.43	299.87	300.08	304.47	301.15	305.34	298.46	304.83	301.46	298.35	303.29	303.36	301.61	300.33	303.86	302.31	306.82	300.75	304.35	301.07	303.12	302.09	305	303.99	302.44	303.05	298.89	297.72	306.79	300.93	303.65	302.51
315.9	313.03	315.94	316.03	320.37	322.1	323.21	316.36	319.42	313.78	318.86	319.49	324.05	322.78	318.26	318.25	318.72	319.39	321.82	313.85	315.91	315.32	323.69	311.26	318.3	320.06	322.42	317.4	324.29	320.2	314.77	310.82	319.12	316.07	315.46	318.4	318.85	323.53	319.27	316.23	322.25	322.49	315.19	319.82	323.15	318.48	316.89	317.58	317.31	318.13
306.75	310.68	309.49	307.14	309.89	306.55	307.71	307.94	307.65	309.58	307.83	310.84	308.57	306.62	310.56	305.07	303.86	303.31	315.22	307.74	308.34	305.82	307.91	307.43	310.05	308.82	310.47	301.75	309.47	310.42	309.35	309.11	309.82	308.7	308.98	312.25	309.98	312.11	308.88	305.47	306.71	311.21	306.93	309.78	309.98	306.5	314.21	307.7	311.91	310.32
302.15	303.09	303.9	308.73	305.43	305.16	305.88	305.56	304.75	304.22	305.46	303.89	301.19	307.78	301.59	308.89	299.7	297.53	305.72	299.84	302.96	301.84	307.01	304.77	300.09	302.88	304.11	310.87	304.81	304.95	300.9	300.09	304.96	304.99	302.69	300.25	303.45	299.57	303.09	297.73	300.14	304.15	305.17	307.17	307.73	302.7	304.38	302.09	307.2	303.94
315.67	310.71	306.09	306.06	314.79	314.6	312.7	314.42	311.48	311.55	312.18	311.28	311.39	312.03	314.38	311.61	314.05	312.47	315.27	316.31	308.68	313.05	311.94	311.86	311.7	317.23	315.06	312.08	314.25	313.52	309.85	314.36	308.96	313.19	314.14	312.36	313.46	316.96	311.59	308.58	317.79	316.68	313.16	312.52	313.46	310.58	315.32	315.48	315.38	311.89
300.91	299.24	308.63	302.18	304.83	301.5	300.44	302.58	306.07	305.21	305.31	301.37	311.72	302.69	304.84	299.73	298.98	303.41	296.93	304.52	304.6	300.31	300.71	304.06	301.61	300.05	301.78	306.14	303.62	303.48	301.17	300.51	305.39	302.07	306.03	304.33	301.02	302.58	302.52	305.38	297.59	303.29	305.31	299.32	305.48	301.53	304.35	303.09	301.65	296.5
296.61	304.38	304.44	303.04	300.88	303.95	304.05	299.37	298.89	304.33	305.02	301.72	302.98	305.43	304.23	305.08	306.06	311.68	306.75	306.64	306.68	306.91	305.47	304.8	307.79	299.74	297.9	305.96	304.19	299.12	305.99	299.19	309.47	308.75	304.57	298.6	302.3	304.13	304.85	303.66	304.64	305.18	302.64	304.12	305.12	304.52	302.86	306.06	306.96	301.2
328.44	327.04	331.12	329.57	333.37	329.96	326.27	328.19	333.71	326.47	332.55	326.67	329.64	326.85	329.25	329.65	319.86	333.66	328.23	328.62	329.85	327.57	326.74	329.8	327.56	329.9	329.32	333.56	325.82	326.23	330.59	331.34	329.29	326.24	324	328.65	326.32	334.85	328.66	328.83	326.69	328.66	325.47	330.96	329.71	325.45	328.02	329.81	333.1	327.68
302.53	298.85	310.67	305.08	299.89	304.67	301.85	298.06	304.53	303.63	305.63	303.2	303.63	305.95	304.05	301.64	306.43	301.95	306.95	303.43	302.21	302.58	302.31	305.74	301.19	306.85	300.8	307.61	301.57	306.53	306.51	297.21	304.43	304.8	304.36	306.62	309.2	305.39	301.53	303.73	303.33	303.17	303.81	305.3	306.75	302.76	305.9	302.03	301.44	306.96
305.58	306.22	308.77	306.52	309.31	304.02	308.75	303.9	308.15	307.76	312.16	305.69	304.54	308.68	312.32	311.92	304.01	308.68	304.56	309.41	312.2	301.16	315.12	308.71	305.05	305.3	309.65	305.27	310.78	300.3	305.37	306.75	307.46	308.49	310.14	305	311.5	306.45	310.49	306.89	309.07	312.73	306.7	301.11	307.88	304.99	306.7	309.26	308.64	307.95
301.96	308.59	303.33	302.9	301.39	305.46	301.84	302.1	306.56	302.22	306.36	304.2	304.5	308.98	304.97	304.45	310.47	305.36	303.51	303.97	309.51	302.26	303.51	305.63	303.55	304.37	304.12	305.01	303.65	305.46	302.19	306.05	307.12	304.18	304.36	307.09	303.36	305.81	304.54	302.65	303.34	308.73	309.81	303.23	307.38	306.09	306.96	306.83	308.02	305.98
314.37	314.84	320.8	318.97	314.99	316.12	317.89	317.79	317.4	317.43	316.29	313.18	316.33	321.43	312.71	320.42	318.14	316.59	316.66	319	314.61	315.25	312.08	316.15	320.1	317.09	315.05	309.8	317.99	322.38	318.49	322.26	313.53	315.71	316.11	319.73	320.28	324.62	319.28	319.58	317.64	317.99	318.39	316.9	311.66	316.96	316.15	316.09	320.09	317.07
308.05	312.16	312.94	312.16	309.14	310.31	311.21	311.36	308.99	311.6	310.57	314.68	310.73	304.88	309.13	310.11	314.99	306.43	310.51	312.79	307.7	308.61	313.99	310.48	309.74	313.09	307.87	313.82	310.02	313.79	312.33	314.58	313.05	309.23	312.03	307.76	311.81	308.76	307.15	315.98	314.97	313.31	312.55	314.62	309.76	310.24	314.13	313.21	307.93	311.39
294.87	293.36	300.17	292.53	293.62	291.98	286.9	289.97	290.97	298.53	294.48	291.63	294.5	295.78	291.03	294.52	295.2	297.79	296.78	299.19	294.3	293.87	293.26	290.86	290.31	292	292.05	292.48	292.94	296.69	293.36	290.12	288.63	296.58	299.5	291.43	296.61	293.87	295.05	293.26	293.02	297.33	295.33	291.85	290.65	293.56	295.57	293.22	297.01	293.9
307.28	303.22	305.03	305.74	308.69	307.28	309.62	304.32	299.25	304.54	305.87	303.43	309.31	304.04	305.41	303.46	306.07	312.16	308.06	311.97	309.42	306.31	306.58	310.39	308.73	307.52	307.36	309.73	300.92	307.46	305.57	305.53	302.55	311.25	309.85	307.38	301.97	306.68	306.16	306.18	303.84	307.68	311.47	304.21	309.87	310.51	312.07	310.65	304.55	309.02
309.08	310.84	316.59	316.91	319.83	316.35	313.03	315.14	316.17	318.8	312.96	320	311.85	315.46	317.16	318.46	317.54	314.89	318.07	312.58	314.38	313.49	309.53	315.58	322.83	316.44	315.08	318.33	311.85	310.94	309.3	313.53	318.75	314.69	311.18	310.67	317.14	316.78	317.93	315.45	310.48	312.65	311.22	320.59	321.3	319.77	308.74	317.73	317.22	317.16
307.72	301.4	300.64	298.47	305.62	304.86	307.29	301.21	300.56	303.31	300.02	304	308.46	299.98	300.28	305.15	306.11	302.11	307.74	299.2	302.94	296.67	301.8	302.65	304.91	297.26	303.99	297.17	304.35	300.28	301.24	307.28	301.12	303.39	305.53	303.13	297.86	303.07	307.99	300.7	306.84	297.34	297.04	301.25	301.18	300.15	302.66	308.92	301.46	304.54
318.89	317.05	316.31	319.47	315.93	317.32	314.95	317.13	314.73	313.84	312.85	315.98	313.79	315.91	311.28	318.28	313.95	317.99	313.8	316.04	314.94	314.72	319.53	314.84	319.11	314.1	322.52	315.81	315.76	314.53	315.44	313.56	316.09	315.78	319.01	312.49	317.17	318.89	319.04	319.87	314.76	319.16	318.68	319.98	313.66	316.23	314.8	317.79	318.27	316.25
308.49	308.46	313.81	308.05	311.91	307.83	307.82	307.93	309.01	310.44	310.31	306.5	307.94	310.92	310.99	311.13	306.95	309.57	308.17	312.04	312.68	313.61	310.54	310.45	307.87	313.17	309.86	309.95	309.9	309.65	314.68	309.28	310.02	310.18	307.51	316.33	309.45	311.31	311.13	307.27	312.19	307.27	312.81	314.56	309.35	312.08	312.18	311.5	309.55	307.95
306.34	301.98	308.83	303.35	304.88	306.35	310.91	300.91	305.06	299.8	306.23	304.88	303.2	305.3	308.12	306.84	304.61	309.98	304.4	307.58	302.12	306.64	303.86	305.24	306.97	305.93	304.28	302.62	303.53	309.12	306.19	307.03	308.23	304.9	307.55	306.37	303.89	307.35	304.01	301.52	306.24	306.46	304.04	302.99	302.23	308.14	304.03	307.26	306	308.04
306.37	303.58	304.11	304.8	303.35	302.51	307.17	306.14	305.17	305.07	310.92	302.23	307.1	303.86	307.12	298.62	304.89	306	301.83	304.77	303.26	301.19	302.37	302.76	300.9	304.23	299.11	298.66	299.77	305.51	303.94	302.83	304.52	301.74	301.77	300.07	304.86	305.06	300.58	305.33	302.39	306.56	304.63	310.38	308.77	304.92	304.98	300.56	302.58	307.85
291.02	296.83	289.99	296.7	293.02	297.4	291.06	291.62	290.65	293.01	297.66	296.63	298.03	291.19	295.82	296.4	293.85	288.4	294.82	286.32	293.82	299.13	293.46	290.14	296.36	292.91	291.62	294.9	298.32	296.76	295.82	300.49	293.48	294.27	293.21	291.75	294.57	294.58	295.56	289.51	294.7	297.11	292.11	292.55	292.17	292.58	290.72	294.1	292.77	297.02
310.16	312.05	315.91	315.54	315.95	318.9	315.23	312.52	312.43	313.75	314.35	312.92	315.94	314.87	315.29	319.74	316.53	319.96	313.66	316.87	313.01	319.4	315.93	312.62	321.4	316.61	318.55	317.92	312.48	320.12	320.46	316.12	319.15	314.96	317.86	310.32	321.91	312.2	318.45	315.05	313.78	316.14	314.3	315.66	319.03	315.55	321.91	320.41	318.22	313.47
299.29	306.07	302.3	298.37	299.51	297.22	302.3	297.53	303.74	300.14	306.36	301.65	298.98	307.33	301.09	303.94	303.55	301.64	300.91	306.7	298.53	297.05	303.28	299.77	300.59	298.15	299.17	301.43	296.45	302.58	304.67	301.54	301.07	299.24	299.36	302.48	304.19	307.27	304.02	301.29	301.85	304.77	299.13	297.45	299.03	294.21	304.2	303.64	299.19	300.62
308.56	303.81	305.7	305.79	300.11	299.38	303.75	305.83	299.92	301.15	298.14	301.06	302.67	303.32	306.88	302.03	305.72	302.46	299.8	300.05	303.27	301.17	302.86	304.7	304.66	301.69	304.7	304.21	301.91	301.97	298.23	301.44	300.49	300.59	306.13	304.49	304.02	303.43	302.79	296.94	303.73	299.98	305.73	302.66	301.15	300.61	298.2	296.2	298.59	305.88
325.58	329.36	326.15	326.86	326.61	329.05	320.15	326.38	326.82	318.53	321.55	327.2	323.12	322.64	330.45	331.31	321.83	324.7	323.66	330.11	321.2	326.32	330.67	324.36	323.58	320.21	319.68	322.72	325.52	321.34	318.41	327.48	324.93	323.42	325.56	324.88	326.52	324.47	323.61	321.55	326.64	322.48	328.83	323.74	323.76	323.78	327.91	323.88	322.65	321.96
301.58	306.39	310.95	298.69	304.24	306.48	305.59	306.23	307.34	304.73	303.83	306.99	307.99	305.16	308.04	308.54	304.84	307.96	311.71	305.36	307.39	306.59	310.1	307.3	304.7	303.84	306.58	303.54	306.4	312.49	310.03	310.28	311.34	297.59	296.72	308.47	305.27	305.82	309.48	303.26	308.24	310.87	305.65	309.13	308.53	304.56	307.74	306.47	303.41	306.82
307.19	305.27	305.08	305.38	309.06	304.97	303.83	304.13	300.41	303.97	308.46	301.29	308.47	303.97	307.82	309.7	303.07	307.89	303.77	304.44	304.22	310.2	312	305.31	303.56	305.64	304.85	306.11	307.18	303.57	305.41	309.98	308.73	307.38	305.71	304.91	309.11	301.74	306.46	308.93	305.16	305.07	305.11	306.07	304.6	307.19	302.96	310.89	306.51	304.56
325.77	314.88	315.78	321.44	318.75	321.1	322.32	320.15	320.53	321.84	315.71	321.29	325.47	317.34	321.75	319.13	320.33	316.72	315.74	317.04	321.48	319.96	316.95	316.88	318.56	319.38	313.35	318.13	321.57	316.28	319.98	320.26	317.79	320.82	318.91	318.75	312.81	314.05	323.69	319.93	316.9	319.49	322.23	320.97	314.06	317.32	319.75	319.46	316.81	319.53
307.33	305.88	299.49	302.53	301.99	303.65	302.68	298.01	302.19	305.1	304.44	305.61	304.64	305.26	303.39	299.98	302.59	307.02	307.86	301.95	305.13	303.89	301.69	299.26	302.95	305.69	301.01	304.54	301.09	301.84	304.26	300.8	302.88	305.93	301.25	301.94	307.62	306.74	303.04	302.17	308.45	302.01	300.2	306.6	299.95	301.16	304.83	304.3	302.98	300.82
308.32	304.46	304.21	302.75	307.71	303.81	303.79	300.98	307.54	303.44	305.65	300.05	302.45	304.12	304.29	307.31	308.88	306.4	301.6	302.13	301.58	299.69	302.62	302.09	308.58	303.71	307.4	306.34	308.31	304.16	301.97	302.03	305.62	306.33	308.28	307.89	308.95	307.22	305.49	306.29	305.59	299.37	302.08	310.66	309.66	301.32	306.27	305.57	303.32	301.54
301.11	303.99	298.54	306.2	302.12	296.09	295.48	302.37	299.35	301	296.15	298.73	302.59	300.45	297.31	300.48	303.47	298.51	298.35	300.02	300.96	301.3	301.21	299.73	301.94	300.67	298.28	301.48	300.65	300.87	304.46	298.26	299.52	302.05	297.41	302.22	302.48	298.7	301.07	298.84	296.75	298.25	307.9	300.74	300.27	302.16	296.75	300.01	301.16	301.53
312.42	313.79	312.72	315.83	309.74	311.54	312.08	314.13	311.42	317.69	312.74	313.3	312.66	316.71	312.15	311.79	313.59	311.31	316.41	316.36	313.72	313.49	316.03	310.71	311.82	313.98	313.39	321.73	315.78	313.39	314.54	309.39	312.88	314.66	314.19	309.97	313.99	310.25	315.24	311.32	310.7	312.61	308.34	316.65	314.14	310.92	310.57	313.51	313.86	314.43
315.83	318.45	317.68	315.31	317.84	315.2	316.02	316.56	321.32	317.77	324.61	315.66	317.03	312.51	315.95	315.53	314.45	318.89	311.14	319.67	316.02	319.07	315.01	317.13	318.86	312.3	316.07	316.09	315.14	315.45	318.06	319.32	315.09	315.5	318.48	313.96	317.82	316	313.27	316.12	320.21	313.71	320.73	314.33	312.82	313.97	313.65	316.99	315.54	316.52
292.63	300.32	298.44	295.54	295.05	298.4	291.03	297.64	292.2	298.41	293.13	297	297.24	302.54	301.04	297.58	299.36	298.7	297.87	299.06	297.4	295.78	296.76	297.6	296.41	299.89	294.95	295.91	302.85	295.02	299.88	290.01	295.37	296.76	300.3	297.08	298.57	294.23	296.71	300.97	298.22	297.65	294.63	300.92	292.55	301.92	295.88	293.98	294.55	298.12
305.08	308.82	308.57	308.32	301.73	309.61	309.33	308.53	307.26	306.53	307.4	310.79	310.39	303.01	305.41	311.33	304.27	306.77	308.94	303.75	307.01	309.77	307.06	309.9	310.11	308.23	305.41	308.96	312.79	305.74	303.9	307.73	305.68	308.48	305.92	308.78	301.1	305.83	307.4	305.44	306.91	306.1	308.88	313.56	310.88	304.93	306.96	303.04	307.46	307.2
312.14	307.22	309.18	301.8	309.98	304.84	308.44	305.66	302.87	308.24	311.37	303.68	305.09	300.51	309.26	313.77	308.69	310.23	313.9	308.07	306.73	307.69	306.52	313.93	301.23	308.25	310.25	313.03	311.2	311.46	306.82	305.51	309.39	308.55	307.98	310	306.28	307.73	309.75	312.18	311.67	307.76	308.87	303.39	309.49	308.41	307.7	313.87	309.38	305.79
305.35	304.97	303.25	298.69	303.82	301.42	298.07	301.51	302.77	305.02	302.27	296.82	301.48	300.01	304.28	300.81	305.75	302.88	303.15	304.42	305.85	301.87	300.14	307.22	299.86	300.57	304.22	301.37	301.07	299.04	301.63	300.16	300.2	305.63	303.28	300.14	301.56	303.63	301.64	298.29	305.81	307.44	302.74	300.04	301.15	298.98	304.96	301.39	303.97	301.94
307.86	311.07	311.51	309.1	312.39	306.65	306.8	305.64	311.58	305.14	307.17	309.79	313.56	310.58	311.98	309.76	309.54	309.86	305.71	312.05	309.33	307.21	304.59	313.36	307.95	308.12	312.05	305.53	312.49	310.01	305.78	310.33	313.8	312.35	312.44	309.98	311.42	308.75	315.55	306.86	306.99	311.93	309.2	311.02	307.15	311.65	309.1	307.5	311.76	308.26
308.96	311.95	314.52	308.42	307.84	306.82	305.31	305.04	309.33	309.6	309.16	306.71	308.03	313.83	307.69	308.53	311.59	311.19	309.67	312.45	310.7	307.04	312.3	310.43	312.78	310.18	313	305.34	311.1	310.69	312.49	307.83	310.09	310.99	310.75	310.88	308.01	307.23	309.82	308.4	307.09	312.08	312.44	305.34	310.35	314.22	312.11	308.04	308.81	313.92
314.63	312.86	311.83	314.07	315.92	315.07	309.91	311.78	316.15	315.11	311.73	315.56	321.4	318.34	317.13	315.39	317.77	313.48	312.4	314.65	316.03	320.36	312.87	317.29	313.5	311.14	315.92	316.02	311.66	317.87	315.99	312.06	315.31	316.73	308.84	313.19	314.09	313.72	313.79	312.5	314.12	308.08	315.39	309.62	313.24	310.99	313.52	316.61	317.97	318.87
286.91	303.15	294.13	299.56	291.89	295.22	291.9	291.25	291.14	295.06	299.61	292.98	293.6	295.46	289.21	291.49	291.4	290.21	298.62	292.57	299.82	292.25	296.24	296.77	292.29	294.43	292.36	291.33	297.86	291.84	290.67	293.7	292.46	295.56	292.4	298.69	294.02	294.5	294.71	299.37	297.57	291.5	292.54	294.35	294.92	293.6	291.82	289.92	299.26	292.35
306.09	313.11	305.95	305.37	303.06	308.14	310.62	307.67	310.15	311.22	309.68	312.03	305.77	309.03	311.75	309.13	310.83	307.63	310.62	305.73	304.5	308.69	308.27	311.57	306.88	306.5	311	306.94	303.17	310.32	307.47	310.63	306.85	306.48	306.27	311.94	304.8	307.02	308.62	308.09	306	310.27	310.94	306.38	308.93	306.4	312.66	308.72	307.17	306.86
296.25	298.34	297.18	298.95	295.48	297.16	298.01	295.6	294.01	300.97	296.85	294.55	298.44	299.21	297.27	295.96	294.64	294.52	301.32	299.99	298.8	296.93	297.6	297.74	297.62	296.51	297.8	291.47	293.07	303.15	296.41	293.59	299.96	297.6	297.96	293.52	297.82	297.19	300.19	296.68	296.97	298.56	295.04	298.68	292.33	297.42	297.36	296.61	293.04	297.05
313.23	313.09	312.09	311.71	314.73	314.37	311.03	310.71	313	313.97	312.26	314.42	310.34	313.28	314.95	314.72	309.18	312.5	309.51	316.41	312.07	315.67	316.24	305.43	312.86	310.8	316.34	313.78	315.91	314.04	312.09	314.54	311.94	315.16	308.26	316.25	315.74	311.39	312.06	319.23	315.91	308.6	312.67	312.53	314.35	313.66	312.75	319.09	315.83	310.71
325.25	328.01	317.02	321.77	325.49	330.01	324.55	324.81	320.13	328.76	321.36	326.05	331.21	327.01	327.98	325.35	328.55	330.32	324.64	325.23	323.38	327.07	324.45	320.55	329.59	324.4	323.28	323.97	324.02	324.97	325.35	319.15	322.64	320.1	327.08	320.37	321.61	323.8	325.42	325.94	322.92	328.69	324.16	326.77	318.63	324.91	324.4	320.37	324.3	322.52
313.11	319.39	321.67	319.79	324.62	318.48	313.45	311.31	316.41	313.73	321	320.79	320.49	317.65	320.67	319.59	320.93	316.85	314.38	315.26	321.95	314.64	316.03	317.55	319.33	316.08	317.97	319.03	317.93	315.38	317.13	319.68	315.74	317.99	317.97	313.47	321.58	320.99	316.19	321.58	322.2	314.87	322.52	319.46	317.31	316.21	318.63	318.68	319.82	315.15
315.5	315.1	305.59	307.7	310.84	315.09	312.37	308.3	313.4	311.28	308.72	309.01	312.03	311.57	316.84	309.51	319.33	312.74	311.69	316.07	309.99	312.17	314.8	317.16	302.98	310.62	315.09	314.14	305.51	313.42	311.17	312.03	313.43	316.5	313.71	316.98	314.79	314.52	309.82	309.69	310.82	310.93	314.95	310.46	314.01	318.63	308.65	309.28	312.56	311.65
303	309.66	305.21	304.73	300.32	305.61	307.39	305.85	306.75	298.18	303.76	301.42	307.09	304.13	301.85	305.27	303.7	300.93	304.1	308.28	298.59	303.1	300.9	308.53	304.35	306.89	304.43	300.09	301.4	305.31	303.81	305.59	304.95	301.07	301.9	303.25	298.47	302.17	304.56	304.04	302.43	304.7	307.11	301.3	303.21	303.32	300.39	301.89	307.81	309.77
318.1	315.64	307.42	313.41	313.72	315.95	311.26	315.82	315.23	312.03	313.26	311.28	311.84	315.5	312.68	311.72	312.14	312.25	313.59	312.72	314.3	314.39	314.37	318.52	312.34	315.38	312.48	316.43	314.28	306.45	311.69	313.83	314.35	313.73	315.41	316.27	316.98	312.36	314.56	310.99	316.55	313.02	313.64	313.9	317.68	311.94	315.53	312.47	315.95	309.73
313.36	312.01	310.32	310.83	315.17	315.44	315.2	313.28	312.95	319.09	318.55	313.94	312.44	311.42	316.02	316.42	309.13	313.88	314.67	319.94	317.52	312.54	313.15	312.38	317.32	314.6	312.13	313.86	312.44	315.54	313.98	312.54	312.65	311.19	313.64	313.37	314.52	311.31	312.39	312.9	314.54	311.82	317.78	310.05	315.08	311.87	318.01	316.49	312.02	313.71
304.41	308.49	303.58	307.14	307.28	302.06	311.09	300.68	308.19	304.25	309.47	304.32	304.88	308.47	310.04	306.72	310.54	301.44	303.52	311.9	303.18	303.89	302.73	302.44	306.26	309.29	304.22	309.37	302.48	311.43	307.37	306.7	308.04	302.17	305.84	304.77	304.06	307.16	302.09	305.89	310.58	302	307.77	302.47	312.48	300.08	308.69	305.2	304.65	309.51
305.12	301.34	297.13	303.15	303.63	302.99	302.86	303.88	301.17	301.69	297.57	308.84	306.79	310.18	306.5	303.32	304.85	307.39	304.38	301.13	300.09	303.82	306.53	298.21	301.72	301.06	307.47	299.86	300.76	301.23	300.99	301.2	302.54	299.34	298.26	300.67	306.71	301.07	306.58	298.85	303.71	305.79	302.65	303.35	301.34	304.34	310.72	300.18	305.69	298.12
325.78	327.75	330.93	330.14	324.8	326.48	327.2	327.04	330.55	331.55	330.61	332.13	333.77	333.4	332.1	329.77	329.6	330.61	322.95	327.95	325.62	332.89	326.06	325.66	328.92	330.72	326.23	329.9	327.24	329.98	337.1	328.81	327.42	328.88	327.02	321.76	328.98	327.85	332.09	330	330.9	327.85	328.72	334.44	326.73	327.67	321.27	326.61	327.95	330.98
293.19	291.57	298.31	293.4	295.93	294.99	300.46	295.43	300.4	290.76	297.08	296.04	296.85	295.06	294.09	297.55	297.46	298.39	292.38	299.34	295.91	299.2	291.39	295.51	297.16	296.63	298.83	297.52	300.32	294.46	296.79	296	294.33	296.47	296.44	298.47	292.68	298.27	295.5	297.43	297.75	301.39	300.83	298.14	293.16	291.3	293.32	302.01	297.93	297.81
300.4	311	300.04	302.33	298.23	300.13	307.39	301.07	307.83	308.28	300.64	304.5	302.21	304.52	304.5	297.38	301.55	303.71	306.06	305.93	303.84	298.64	304.78	299.52	304.8	308.37	302.63	308.91	303.5	306.1	297.66	301.48	306.36	303.92	299.61	307.62	307.75	302.78	309.32	301.77	301.4	303.55	304.47	306.57	302.64	306.29	298.93	302.95	305.94	301.51
318.33	317.82	315.17	314.82	316.42	318.44	322.63	316.79	318.1	315.61	322.23	317.35	318.67	312.27	319.02	320.75	317.09	315.4	317.87	320.85	314.48	316.36	315.17	314.22	317.38	313.4	318.4	318.7	317.5	320.55	312.89	318.47	319.4	317.53	317.44	316.19	313.52	319.28	316.05	314.84	315.59	315	321.68	317.28	313.77	319.53	314.69	320.22	314.28	313.43
319.16	319.46	317.93	315.76	317.79	317.57	316.74	317.01	319.66	322.03	323.63	315.13	317.67	317.35	320.8	318.08	318.87	317.08	320.12	319.18	320.95	314.17	315.82	315.54	317.81	317.81	315.76	317.17	314.93	318.09	318.2	320.18	318.25	317.06	313.44	315.62	318.35	320.86	320.47	319.14	318.08	320.15	320.55	315.89	318.69	318.61	319.78	313.77	317.11	321.69
306.2	299.16	305.55	304.13	302.8	303.51	307.05	307.32	302.37	306	304.28	306.47	308.32	308.81	304.89	308.34	305.46	307.14	311.95	304.67	300.25	311.27	306.84	309.24	307.98	305.4	300.97	305.36	305.41	300.83	303.99	308.39	300.85	305.62	306.46	305.07	310.57	304.12	307.65	307.6	308.52	307.47	305	307.06	303.83	305.12	301.51	303.05	307.73	309.4
299.3	299.23	303.97	306.21	299.39	300.97	300.31	292.1	301.86	304.83	302.55	304.32	304.86	299.13	299.77	301.06	298.78	300.74	303.04	301.29	299.2	302.91	304.36	301.12	299.07	308.64	300.26	299.72	298.86	301.33	304.33	305.19	299.31	305.64	301.33	299.79	301.56	305.51	306.85	301.34	303.94	300.73	304.99	301.96	295.23	297.82	304.03	302.95	299.8	299.13
309.37	304.77	305.53	305.8	306.36	306.78	303.14	310.4	304.41	307.17	304.35	310.51	298.92	310.3	301.74	308.09	307.17	308.7	304.72	300.23	304.69	307	306.5	298.87	304.81	309.37	305.66	299.35	308.1	305.77	307.3	303.43	304.1	302.54	309.32	306.95	307.01	301.24	303.73	311.84	303.5	306.07	308.39	309.44	300.59	299.71	303.27	307.55	304.79	307.21
323.64	327.63	323.61	326.97	327.62	328.66	326.64	330.78	325.33	331.12	330.72	326.34	325.07	325.88	325.72	330.14	327.37	323.99	325.79	325.55	327.71	326.35	330.11	327.28	330.89	325.02	329.32	325.91	324.61	333.93	331	326.13	330.38	329.92	332.56	331.7	324.66	324.82	324.87	329.28	331.35	328.4	326.19	325.18	322.87	326.94	330.84	326.07	333.48	329.13
309.27	313.12	307.62	307.74	313.98	308.65	309.18	307.43	311	309.77	305.73	309.39	311.49	306.64	309.91	308.7	307.2	309.12	306.56	308.73	310.07	311.9	301.82	310.39	308.29	308.27	312.88	309.48	305.19	308.61	303.42	304.84	304.16	307.36	310.9	309.51	309.82	309.25	310.23	309.78	305.87	310.31	309.05	309.3	312.26	310.6	306.34	311.03	310.03	301.13
304.54	307.87	303.77	306	300.74	304.82	299.56	302.49	298.39	297.15	300.74	306.06	306.65	301.51	304.65	303.39	301.85	303.44	300.04	305.3	302.17	306.82	305.8	303.79	307.35	305.63	303.78	302.47	305.48	302.09	302.17	302.68	308.7	306.77	301.7	299.5	299.79	304.69	304.57	303.27	306.09	307.46	303.69	301.88	301.14	303.96	300.89	301.55	299.2	300.79
318.53	314.5	318.36	313.73	319	314.74	314.49	327.26	317.8	313.35	314.55	319.76	318.68	322.58	318.6	317.7	317.3	323.63	324.52	316.04	317.59	312.18	318.76	319.79	319.08	319.55	318.53	321.15	320.37	318.92	320.09	320.62	318.29	320.47	314.94	314.56	313.48	318.73	315.71	318.88	316	316.61	321.49	315.51	318.54	317.88	316.93	318.44	315.43	323.28
324	324.32	319.11	322.36	321.03	321.01	314.64	320.3	319.24	316.14	317.34	317.59	316.92	318.88	322.09	320.92	319.22	315.48	317.42	322.26	321.29	317.69	319.31	316.15	321.69	316.67	321.47	316.32	317.46	320.96	319.11	323.46	320.09	316.19	321.44	319.41	320.37	325.6	319.82	318.68	315.94	319.59	319.92	322.47	317.78	316.26	316.53	317.86	318.04	316.31
319.05	316.67	317.55	318.65	318.24	316.17	312.07	320.24	317.42	323.17	319.2	320.75	324.74	314.47	312.82	316.21	322.17	321.41	313.98	319.42	315.68	317.19	317.17	315.43	319.96	320.13	315.1	319.79	319.09	308.39	318.54	315.92	321.09	319.56	319.54	316.92	320.09	318.65	314.28	319.58	316.03	318.94	319.6	314.16	321.53	319.82	318.05	320.62	316.69	317.98
300.94	291.18	294.82	300.31	292.36	294	290.85	300.63	295.99	288.37	298.65	294.22	298	294.56	295.33	294.44	294.53	292.72	294.26	301.15	294.97	296.36	288.49	293.37	294.58	295.59	296	297.7	295.26	292.5	293.71	294.56	297.82	288.84	289.61	292.61	294.92	291.75	293.22	297.08	301.52	297.61	301.54	294.81	295.54	292.51	296.81	292.26	293.53	295.59
314.08	314.07	313.74	315.14	315.68	313.16	315.33	312.72	315	313.01	313.79	314.78	310.11	310.85	311.18	314.42	313.49	314.48	313.05	310.2	310.71	311.3	310.94	312.84	311.58	316.45	315.95	314.49	309.5	308.22	314.7	303.81	317.4	310.95	309.81	318.8	313.15	311.7	314.93	314.75	317.14	309.62	312.23	306.87	311.83	311.54	310.09	311.2	314.22	306.05
321.12	322.22	319.42	320	318.68	320.25	317.49	320.1	317.98	319.18	317.56	318.22	318.87	320.93	321.33	315.99	314.42	314.66	323.97	320.86	318.41	317.48	322.4	318.4	318.49	320.55	321.07	314.88	320.33	316.99	319.18	318.05	320.16	319.34	322.91	314.3	319.03	317.69	314.62	318.28	317.72	318.79	318.05	322.84	316.61	318.51	317.93	318.89	320.6	318.22
314.43	317.3	313.94	318.82	314.88	318.04	323.51	315.34	319.5	314.92	314.91	325.2	319.47	318.73	325.46	319.88	316.79	314.16	318.95	317.9	325.05	317.38	318.73	317.2	323.87	313.61	317.5	314.41	324.12	316.53	320.52	320.17	318.64	320.47	323.26	318.61	317.88	317.71	316.97	317.01	319.06	321.04	317.75	317.45	318.9	315.21	322.97	321	319.58	319.22
309.67	313.56	311.91	315.57	310.1	311.32	314.12	320.86	317.67	316.64	313.01	315.92	312.9	317.11	315.89	311.32	315.8	316.45	310.39	323.1	314.25	314.22	314.11	315.48	314.33	307.32	314.22	313.14	315.26	311.66	315.36	317.05	311.97	314.44	312.8	312.08	314.21	317.1	312.64	312.95	311.71	315.49	315.89	309.86	314.33	316.08	313.07	308.83	313.15	315.39
311.76	308.14	314.82	313.94	314.09	317.35	315.28	315.33	315.61	316.4	316.07	314.6	316.05	316.72	317.27	319.16	313.73	313.69	316.84	311.79	318.13	312.62	312.94	313.01	317.29	313.85	312.39	316.73	313.7	315.58	310.91	317.44	310.43	307.45	315.16	314.61	315.64	315.83	311.17	312.79	315.31	313.48	318.71	318.23	314.64	314.05	312.82	316.24	320.92	314.13
314.56	313.56	309.55	309.71	316.82	310.95	314.62	315.48	313.43	311.15	315.36	312.93	314.79	315.92	313.65	314.63	315.02	313.04	314.76	315.62	312.53	314.88	311.13	312.53	315.34	318.77	311.6	313.41	313.01	310.75	311.49	313.03	315.43	314.83	310.28	313.07	312.36	316.66	309.58	310.71	317.1	313.07	315.24	315.58	318.54	313.73	305.43	312.21	314.15	314.79
300.29	304.82	303.07	304.26	309.12	300.24	303.21	299.53	301.86	302.31	306.51	308.83	301.89	301.29	306.14	296.58	302.19	304.43	304.54	299.35	301.6	299.68	300.9	303.66	303.75	300.84	301.24	300.2	304.38	298.22	300.24	298.14	299.15	298.58	297.57	300.97	300.05	309.41	305.21	302.14	303.37	303.13	306.8	302.59	304.12	301.07	304.37	303.82	302.97	301.79
330.3	328.26	324.35	330.12	328.08	324.56	324	325.06	326.95	330.41	324.13	333.39	333	331.8	322.36	331.04	327.09	329.77	324.53	326.31	329.79	326.56	328.34	328.56	330.48	328.76	327.06	330.24	327.13	329.3	324.91	330.33	328.04	326.56	325.1	326.79	323.32	332.13	327.43	328.31	332.49	324.25	327.58	331.48	331.9	327.97	325.21	329.4	327.93	326.08
298.38	300.32	301.93	301.1	300.27	299.42	301.2	296.71	297.43	301.73	302.79	297.06	299.02	306.65	300.52	306.65	297.93	301.15	298.57	295.05	302.12	302.32	296.17	297.38	302.96	297.74	298.55	299.33	297.49	296.92	298.84	301.84	301.64	298.58	298.09	303.56	295.89	298.85	300.91	305.3	291.75	298.59	305.25	302.2	298.48	299.97	304.75	299.25	294.71	303.69
299.79	296.03	303.28	300.17	305.94	300.52	299.15	300.8	300.26	302.58	296.87	301.3	303.68	304.43	297.79	299.56	302.81	300.93	302.17	299.89	298.53	297.95	296.8	305.1	299.41	296.9	298.01	305.5	300.1	298.9	298.36	300.67	297.32	297.06	297.52	301.07	297.66	300.53	300.3	304.02	302.44	300.85	294.88	303.77	302.68	304.11	297.24	301.29	303.24	302.82
313.71	317.88	315.19	315.5	314.12	310.22	315.76	315.11	314.41	315.35	317.65	315.44	312.03	315.34	317.76	315.27	310.13	319.12	316.71	315.64	312.93	314.23	313.81	315.36	315.99	308.6	315.45	318.75	310.66	313.49	312.66	311.64	312.56	314.23	313.18	314.16	317.86	316.55	311.25	312.69	312.98	318.39	312.36	315.55	315.7	316.62	314.81	318.77	306.41	316.07
301.61	303.51	304.45	303.87	304.05	304.86	300.79	302.92	305.49	304.69	308.22	303.58	306	302	304.42	301.47	304.66	304.35	301.45	300.57	307.83	305.22	304.21	304.32	304.95	304.16	307.06	307.48	303.09	304.96	299.1	304.11	303.04	303.6	301.24	311.6	304.34	304.56	304.99	303.85	304.06	308.58	300.77	302.54	305.84	300.9	307.53	306.61	303.13	300.95
329.73	330.7	326.8	329.86	331.06	326.39	329.02	330.3	325.78	325.66	325.26	328.28	324.16	330.94	329.8	329.7	328.56	332.64	325.62	327.86	332.14	324.64	327.08	329.36	327.44	328.56	328.53	327.8	327.58	321.13	325.17	328	328.34	327.38	328.59	325.46	325.11	329.74	329.92	327.6	330.76	328.29	332.15	325.21	329.8	329.08	325.71	328.56	334.04	329.96
313.16	311.25	307.71	311.35	312.51	310.1	313.75	320.88	314.31	313.17	314.74	315.36	310.85	312.96	311.35	312.26	313.35	318.54	316.9	310.11	311.29	308.8	316.1	313.26	308.9	312.81	316.4	315.42	310.04	315.93	314.17	309.06	313.88	307.69	311.46	310.11	316.98	319.8	311.2	308.79	315.66	311.92	318.8	319.27	310.73	314.97	313.92	314.03	310.35	313.26
307.62	306.85	304.86	311.07	302.23	311.07	305.99	302.59	306.02	305.57	301.56	306.8	302.82	308.32	309	305.34	303.12	301.53	300.78	304.43	307.69	304.47	303.87	304.12	303.67	306.37	310.32	308.39	301.52	304.69	301.29	303.31	309.25	306.05	305.13	304.96	304.34	308.96	307.69	301.79	304.91	309.59	304.11	307.19	300.93	301.45	306.57	303.03	304.78	307.5
297.25	296.49	298.4	298.03	300.87	299.2	299.18	299	301.12	302.66	299.18	298.67	300.91	298.06	301.6	299.26	301.41	304.45	298.51	299.44	299.64	301.94	301.66	302.56	304.57	301.2	300.77	296.08	298.74	297.33	300.37	304.62	298.32	298.92	300.39	297.56	299.76	304.86	294.98	301.8	303.66	303.94	300.99	301.43	299.48	305.16	299.07	303.39	301.28	297.4
308.35	309.87	302.57	307.28	309.77	305.83	307.87	305.74	312.79	303.7	311.86	313.9	302.04	306.32	307.61	307.23	310.88	304.32	303.21	309.82	302.51	305.4	306.71	309.95	304.84	307.15	311.98	311.1	307.63	308.04	304.74	304.47	310.24	307.88	308.41	307.84	307.03	305.7	304.28	305.61	304.37	306.22	308.29	308.6	306	305.29	308.62	307.48	306.31	311.21
307.73	313.64	313.77	311.28	309.79	313.95	317.2	308.04	310.2	314.4	314.24	310.51	314.39	316.75	313.64	311.75	313.07	317.13	313.12	310.07	311.82	311.95	316.11	312.13	307.21	314.87	312.26	313.9	309.56	311.87	309.6	313.74	315.97	312.69	312.91	310.39	311.38	313.19	307.76	310.5	311.84	311.92	312.39	312.56	310.93	313.03	311.84	309.94	314.37	311.78
299.55	298.61	303.54	303.92	299.62	298.44	300.3	302.13	303.36	300.13	305.2	305.78	301.87	300.73	303.38	306.61	300.23	302.6	298.17	297.09	297.91	295.71	302.73	300.77	297.06	299.68	300.45	297.16	296.51	297.29	298.97	297.36	299.62	306.54	299.78	300.98	301.25	306.2	303.56	301.31	302	298.52	300.62	302.49	301.96	302.15	299.2	299.23	304.04	299.65
316.45	315.26	311.25	319.68	316.97	309.78	314.41	315.39	310.23	313.33	313.79	312.87	319.25	308.6	313.23	316.1	312.19	313.84	312.92	317.48	315.74	311.39	316.07	311.5	308.86	317.53	311.53	317.43	316.02	316.26	320.38	312.7	317.2	312.18	312.4	319.15	317.77	308.13	318.23	315.7	314.51	319.6	316.05	317.47	308.55	313.72	312.81	313.73	311.58	312.17
300.52	304.05	307.96	302.36	302.86	303.53	305.02	300.61	300.67	305	299.23	307	300.71	304.76	300.39	307.82	307.89	305.67	303.66	306.28	304.84	304.48	307.76	303.01	304.1	305.8	303.65	308.6	305.58	302.88	309.45	297.8	300.64	304.99	307.4	303.07	300.39	304.01	302.17	301.9	294.31	307.86	309.18	303.33	301.62	304.38	305.67	305.01	302.7	301.46
305.6	307.71	309.04	308.76	306.55	307.45	305.28	303.52	312.2	307.18	308.49	302.07	305.2	306.11	305.83	303.8	305.78	309.27	305.52	299.84	311.35	298.11	309.31	308.94	308.47	298.94	304.69	300.04	301.95	307.21	311.59	303.43	303.44	308.18	306.7	306.29	309.48	310.16	310.25	302.29	305.6	298.06	303.16	308.15	305.7	307.35	300.56	306.51	304.66	311.19
302.95	305.55	303.07	304	303.93	304.8	305.52	302.72	302.28	303.41	305.93	303.28	305.43	304.75	304.89	302.19	303.67	306.2	305.2	307.94	302.96	307.18	308.49	306.12	306.96	303.98	304.24	306.31	306.36	301.24	306.01	299.79	303.05	305.69	308.23	298.82	303.45	304.83	303.2	305.42	300.33	306.06	306.97	308	301.92	307.2	306.34	299.82	305.77	304.64
297.14	300.53	301.07	302.92	301.91	299.66	299.79	294.5	303.78	298.16	300.51	304.09	299.82	302.84	301	297.69	302.39	298.69	298.66	304.88	300.2	303.34	300.55	298.33	298.92	306.85	304.24	303.88	304.51	301.66	301.14	302.46	304.69	305.42	302.73	297.23	300.36	300.67	304.1	305.78	303.51	303.5	300.79	296.54	296.86	299.26	303.37	301.05	299.23	299.26
313.22	314.76	310.99	306.37	313.2	319.93	312.43	312.75	313.18	317.96	315.04	313.53	316.78	315.55	307.5	316.45	314.01	313.12	316.24	311.65	312.03	314.85	313.8	313.16	312.2	314.11	309.23	314.22	311.79	309.24	317.98	313.41	314.14	309.81	313.76	312.64	310.48	312.15	313.65	313.35	311.39	314.55	311.29	318.28	313.37	314.85	317.39	315.93	315.32	313.81
312.1	310.14	314.16	313.56	316.32	310.98	314.79	315.5	310.88	316	314.35	311.78	312.35	310.46	313.15	308.46	316.64	314.38	313.76	307.74	319.14	312.23	310.28	314.8	313.02	310.59	318.41	312.05	318.14	311.3	318.2	314.47	313.21	316.78	311.37	310.42	314.69	313.99	316.5	317.06	312.64	311.22	318.87	309.19	312.94	310.93	311.66	309.49	314.85	316.92
309.87	314.27	311.81	311.73	314.14	312	317.72	314.04	313.7	315.16	318.51	314.06	312.47	316.43	316.86	314.2	315.63	312.16	316.76	311.51	315	311.92	311.25	311.53	311.99	311.63	317.14	313.32	308.74	312.82	307.02	312.29	314.56	314.65	313.54	309.31	305.53	311.79	312.2	313.2	316.69	316.32	312.84	313.08	313.6	315.6	313.62	308.89	313.82	314.61
314.46	316.01	315.84	312.11	314.24	315.18	312.47	311.68	311.24	315.21	316.94	309.22	311.59	315.86	311.33	309.4	316.46	311.8	310.44	314.32	315.71	312.6	318.84	309.64	314.28	314.31	316.14	313.89	309.75	308.46	313.22	314.72	314.46	315.68	312.18	311.82	312.48	315.48	313.65	318.8	311.6	314.5	314.96	313.21	313.56	313.26	313.14	307.49	314.19	314.36
310.17	314.54	315.62	313.27	316.5	317.46	309.02	312.39	311.38	310.36	311.47	309.93	314.15	315.43	311.85	312.46	313.83	316.31	317.44	316.33	318.02	314.7	310.11	313.48	315.84	316.74	310.43	311.21	314.3	311.99	316.79	313.17	319.46	306.48	318.92	316.95	316.43	317.54	316.44	317.84	319.05	316.28	311.71	316.62	316.26	312.57	314.12	307	312.61	312.68
311.89	310.08	305.9	305.48	310.41	307.61	306.15	311.07	308.19	309.56	310.64	310.47	310.11	306.86	310.99	311.85	312.7	312.43	312.29	310.98	307.44	313	314.79	309.47	311.5	306.34	304.44	305.49	312.12	307.79	307.56	306.42	310.49	309.76	311.38	307.67	305.84	309.86	307.1	307.3	307.77	310.68	310.41	310.44	311.88	304.8	310.9	308.42	311.41	308.34
303.69	302.35	299.57	304.49	306.61	303.54	306.25	301.28	304.14	301.49	304.89	301.69	303.41	305.61	311.03	304.6	303.58	309.23	307.94	308.5	303.17	302.92	308.97	309.47	309.41	303.08	304.59	305.43	306.37	307.18	310.81	311.83	304.99	308.3	306.78	304.85	305.39	304.15	305.76	305.74	308.93	305.94	308.52	309.15	306.01	305.49	301.03	304.77	309.41	311.14
314.94	313.07	313.02	315.79	309.49	315.64	312.11	311.24	311.39	312.57	315.67	311.58	316.81	314.76	308.87	308.87	314.26	309.9	316.48	312.8	309.24	312.75	319.34	316.01	315.8	310.14	310.37	310.68	313.68	316.37	313.5	312.44	312.43	315.93	316.86	317.2	311.23	311.75	308.88	313.47	313.14	313.44	316.41	314.53	311.83	310.29	310.13	314.8	311.6	311.94
296.7	301.21	298.83	300.54	297.64	299.24	303.17	304.58	298.01	300.1	300.18	304.74	300.57	300.92	299.33	302.79	303.04	303.95	301.84	299.43	299.84	301.35	296.95	299.8	298.09	304.74	298.52	301.52	303.64	298.09	300.81	298.33	303.95	300.7	303.55	295.38	301.26	301.64	301.03	300.51	298.64	301.01	301.09	299.24	300.45	298.72	301.85	305.84	300.24	304.4
309.16	316.9	313.72	314.15	316.93	315.3	314.98	314.85	316.17	312.06	314.8	314.37	310.63	317.27	313.56	312.49	313.57	311.62	310.14	315.06	317.54	310.95	316.85	313.76	317.13	317.44	315.01	309.1	318.04	318.32	311.36	319.42	318.79	314.82	319.28	308.55	318.64	314.54	311.07	316.98	315.78	315.61	315.22	314.52	314.78	312.74	314	314.44	312.87	320.09
308.34	305.42	309.88	307.08	308.74	304.29	304.49	304.78	305.84	306.37	302.84	307.11	308.97	308.78	305.97	304.56	308.86	309.27	306.65	308.25	307.92	306.16	303.42	307.66	312.16	306.4	303.56	306.07	308.1	304.54	309.62	306.06	303.54	306.83	306.51	309.65	310.68	307.78	309.02	303.2	307.56	307.94	306.06	306.84	307.54	303.38	308.96	306.53	301.54	308.8
306.17	302.51	298.94	307.78	300.41	304.5	302.47	308.17	302.78	306.7	300.1	305.7	296.49	300.1	305.26	299.43	304.06	306.7	301.02	304.05	295.16	302.19	304.43	303.03	302.65	303.64	299.2	300.01	297.44	304.55	301.63	300.66	300.41	305.63	301.31	304.05	301.55	302.6	301.35	304.84	302.83	303.14	298.48	301.89	300.21	299.66	300.5	299.53	304.16	299.67
307.69	302.2	310.4	311.53	308.4	311.16	308.9	301.77	312.2	309	305.36	314.89	311.71	308.04	310.96	306.26	306.74	307.55	310.38	311.44	309.38	310.66	308.68	310.19	312.93	304.66	306.88	307.56	311.22	308.91	314.48	310.48	309.02	310.44	309.4	311.74	309.62	308.69	305.97	306.23	307.53	309.25	305.87	305.7	309.12	307.1	311.68	308.35	309.89	312.01
314.26	312.25	321.13	316.07	309.8	313.57	315.07	309.62	314.41	315.33	312.3	312.1	311.27	319.8	314.54	312.61	314.25	310.18	314.89	315.75	309.84	318.31	315.48	311.13	312.7	311.33	313.67	309.53	313.49	314.63	317.29	313.44	317.24	313.1	316.44	317.12	312.25	316.42	310.32	315.83	310.55	315.65	319.33	308.95	312.22	313.7	313.64	316.21	315.94	310.32
304.56	302.48	299.61	304.8	300.31	302.51	302.23	299.01	305.32	298.88	305.47	303.45	300.61	303.22	306.53	303.98	299.83	299.41	309.73	298.17	304.26	305.85	304.36	304.48	301.69	304.31	301.91	302	304.68	307.07	302.96	304.59	305.17	302.13	301.33	305.14	301.09	302.88	304.68	300.36	302.64	306.47	301.13	308.57	301.28	304.06	300.58	303.97	301.94	306.09
333.25	334.82	326.1	327.62	328.64	327.2	327.7	329.73	327.02	330.79	325.89	330.66	330.67	334.74	328.37	329.78	325.76	327.26	326.77	328.54	325.28	331.54	332.11	327.72	331.92	330.02	324	328.49	331.32	330.78	327.97	331.84	323.56	329.93	326.49	329.4	331.04	322.54	329.16	328.15	325.95	328.52	329.9	333.02	327.37	324.47	326.95	326.82	327.78	326.76
303.11	300.06	307.16	304.76	308.38	301.42	302.64	301.95	303.71	305.21	301.59	306.21	302.98	302.63	302.11	301.91	303.05	302.94	302.26	301.28	303.65	306.59	304.68	300.29	308.04	299.88	303.26	303.52	302.33	305.66	300.36	302.71	301.58	309.93	303.65	299.37	300.94	300.6	296.52	307.65	302.44	302.1	304.15	307.32	301.1	301.65	303.97	304.62	302.33	302.61
311.82	316	307.56	309.04	310.58	307.77	317.39	316.62	311.54	312.33	310.72	312.73	310.99	312.21	315.92	307.56	306.32	310.6	314.7	312.5	311.46	314.22	316.03	311.32	313.13	311.87	310.96	314.9	311.31	316.79	315.83	319.07	312.87	307.76	311.73	312.65	312.5	312.97	316.95	318.08	312.6	315.04	311.73	315.23	311.01	311.55	312.1	317.56	313.16	316.53
316.74	318.13	313.24	319.28	311.28	314.55	318.86	317.3	320.12	316.53	315.14	311.77	320.66	318.03	313.81	315.12	313.68	320.4	318.09	321.6	318.63	313.64	317.7	316.84	317.24	317.14	310.11	316.9	304.56	318.95	318.36	320.11	305.01	320.89	316.44	312.33	312.57	312.04	314.86	312.75	319.94	319.19	315.31	318.12	320.46	312.91	319	314.34	310.66	315.07
306.44	300.38	302.46	303.1	302.23	305.49	307.7	307.24	305.54	303.61	302.92	303.93	300.7	303.77	306.2	302.32	303.41	302.3	301.85	299.95	304.48	304.64	303.17	301.3	306.35	302.03	300.57	307.47	301.62	304.51	300.12	304.57	302.17	306.21	302.35	302.22	305.96	301.59	302.24	302.35	306.83	303.49	301.94	303.99	303.38	302.47	309.38	302.61	304.42	298.45
309.26	310.97	308.8	311.63	313.05	312.02	316.04	314.69	314.94	316.74	309.81	310.49	310.59	313.64	316.6	311.3	316.92	312.12	311.31	310.73	315.37	309.99	313.87	310.61	312.62	311.86	314.08	313.93	308	312.37	317.17	311.94	313.77	310.57	314.65	313.67	314.73	310.48	314.33	308.56	314.39	312.64	307.93	311.29	311.32	312.08	310.86	310.08	311.58	313.4
291.89	294.04	296.58	293.78	295.02	294.62	288.23	290.78	294.27	291.92	294.12	294.77	293.34	294.29	295.92	295.62	290.42	289.45	295.12	299.37	294.29	298.06	295.7	294.83	293.26	290.3	299.54	298.77	292.68	291.19	291.13	294.06	289.87	295.96	293.54	292.78	290.07	297.82	294.39	293.89	291.63	294.95	294.03	294.73	290.79	293.71	296.94	292.93	289.05	294.71
299.32	304.52	307.38	307.54	303.53	303.4	301.79	305.03	306.65	301.95	306.75	305.05	302.37	307.55	301.5	304.91	300.92	304.37	300.9	304.44	303.79	306.42	302.95	304.88	305.71	300.5	306.56	306.22	303.82	300.12	302.89	304.52	299.7	304.24	300.87	306.17	303.13	302.58	304.36	299.6	301.39	302.95	306.53	300.89	303.44	299.6	303.45	305.17	308.03	307.08
299.18	305.45	304.54	303.75	305.89	306.68	305.44	307.52	302.84	300.51	307.77	303.58	309.86	305.18	302.32	301.16	301.57	302.57	302.39	303.81	301.82	305.92	300.23	305.8	303.66	304.91	304.74	303.45	300.97	299.78	301.7	299.25	302.67	303.76	305.35	302.74	298.85	302.63	303.56	306	301	304.99	309.97	300.42	305.78	302.22	305.44	297.4	305.23	306.44
301.56	304.33	300.32	300.49	306.77	301.74	304.31	298.18	302.61	303.97	299.21	305.77	301.35	297.06	298.65	304.57	298.5	302.7	308.04	305.34	302.8	303.73	301.27	300.67	298.69	304.91	307.32	300.11	303.68	306.54	303.37	302.63	303.46	301.37	304.85	300.22	306.75	305.7	301.41	299.89	304.92	299.21	301.74	304.1	301.95	301.01	299.28	303.75	303.97	297.29
325.14	322.28	323.01	326.14	323.31	329.35	326.4	324.84	328.66	327.05	326.93	327.46	329.87	326	328.32	330.95	331.75	326.71	332.25	327	329.14	327.54	324.66	326.83	326.95	327.62	331.24	329.77	325.6	327.34	324.87	323.89	325.79	327.7	327.16	332.99	331.81	329.66	326.13	325.24	324.23	327.25	331.12	324.92	332.46	331.52	326.16	327.7	326.46	324.42
304.6	305.24	305.16	302.09	300.73	303.18	309.22	305.99	303.8	308.03	301.41	298.9	303.27	305.82	307.64	302.19	303.15	302.28	301.15	298.42	301.44	299.15	311.98	302.32	299.67	306.86	301.74	306.58	311.02	305.29	302.32	300.69	299.94	305.45	306.49	304.99	302.46	305.85	307.31	305.52	302.08	305.61	307.69	304.31	307.61	305.01	303.72	297.82	304.27	304.55
303.67	302.8	303.11	300.93	300.99	303.19	307.67	299.6	299.96	305.37	296.99	306.7	298.61	303.64	304.84	306	305.75	307.12	305.72	300.74	304.71	303.28	303.42	303.51	308.53	305.01	303.23	306.09	302.67	298.25	307.67	301.25	305.31	301.97	302.51	301.07	305.27	301.92	304.4	306.07	304.05	301.18	303.24	302.48	305.06	302.7	303.6	298.52	300.09	304.31
311.7	314.47	316.38	318.16	309.57	313.31	316.87	316.85	315.39	313.74	316.74	311.24	316.8	316.54	311.4	314.02	314.02	314.81	316.14	311.92	315.86	314.73	311.13	311.33	313.57	315.07	314	309.29	311.69	313.58	311.57	316.23	316.94	317	316.68	317.54	313.2	317.62	309.75	316.89	310.77	318.18	314.35	312.94	313.6	318.37	318.55	313.49	315.12	322.25
309.13	308.55	311.8	311.98	308.87	315.03	308.56	314.73	311.91	310.75	312.83	313.67	309.77	307.87	308.22	309.43	312.53	304.28	310.75	314.93	316.04	311.39	309.16	308.85	309.06	312.85	306.75	313.37	310.22	310	312.13	307.13	305.39	312.75	309.59	312.18	314.91	315.82	305.88	310.76	312.9	314.74	311.59	312.08	310.99	310.59	312.96	314.86	310.44	307.14
312.76	308.11	316.73	316.53	311.45	312.56	310.58	315.9	315.1	315.87	315.24	314.38	318.15	318.93	315.91	314.15	311.59	312.74	311.86	317.53	318.26	319.99	317.68	318.8	314.38	318.3	312.55	315.16	318.81	316.88	319.33	320.26	312.42	318.45	315.58	317.6	320.1	318.78	323.78	315.59	314.01	312.54	315.5	313.6	315.45	309.84	315.93	312.47	318.88	316.57
329.21	331.03	328.21	332.53	329.18	327.15	328.9	328.07	331.47	328.68	325.58	328.37	325.62	331.55	328.36	332.42	327.13	327.46	328.46	328.1	327.89	332.21	327.1	324.32	328.72	328.96	325.99	327.94	322.01	332.36	326.67	332.11	322.35	330.25	325.81	327.4	328.25	323.95	328.99	325.64	328.51	321.7	329.38	326.26	327.2	326.77	327.91	323.48	322.59	324.61
300.88	301.45	304.75	300.39	307.42	299.17	302.19	301.01	300.67	300.09	305.28	301.67	300.45	297.76	306.32	301.31	303.12	297.24	298.18	300.07	301.47	300.85	306.31	302.51	299.49	299.81	307.19	303.95	300.93	302.47	302.24	300.31	304.81	303.59	300.11	297.33	300.16	300.33	299.52	300.57	302.61	302.03	298.82	302.49	302.67	301.86	298.74	299.24	301.27	307.15
309.95	309.34	307.15	307.59	309.01	307.98	309.54	308.39	313.44	310.83	311.62	304.54	305.44	311.24	311.79	314.47	307.49	313.42	305.7	309.53	311.35	308.1	313.12	309.55	309.31	306.8	312.89	305.49	310.37	317.69	306.73	306.61	308.55	309.26	308.6	306.43	310.35	312	310.83	308.56	310.74	306.76	309.53	309.41	307.83	308.75	312.96	310.07	312.15	308.76
310.83	317.54	312.56	310.65	315.29	311.69	311.58	313.05	311.29	314.56	315.64	308.75	313.1	313.99	314.51	310.1	311.46	318.2	311.21	314.93	309.9	316.83	313.26	311.76	314.22	313.73	314.72	313.13	310.85	307.13	315.73	313.85	312.54	317.18	306.69	314.17	310.94	306.97	313.83	312.47	317.64	316.65	312	308.01	314.24	315.68	311.89	316.02	309.58	315.61
314.07	315.58	319.07	313.95	316.94	314.18	313.45	319.85	314.4	310.71	317.86	314.17	313.88	318.38	316.15	312.38	316.78	317.61	310.38	313.7	313.44	315.18	307.85	318.23	315.23	315.55	313.15	310.49	312.51	314.29	318.77	313.95	316.04	316.89	317.19	314.95	312.84	313.08	311.8	316.4	315.51	317.96	315.64	313.52	318.59	316.09	317.72	320.57	313.47	312.19
302.44	305	306.45	303.04	309.35	306.1	304.99	303.75	306.84	309.87	304.84	305.05	306.22	307.59	308.4	304.47	305.17	306.21	299.94	308.3	305.21	301.99	305.01	307.42	301.15	303.16	306.8	302.65	303.99	303.94	306.11	305.46	304.79	310.73	303.87	303.54	305.54	311.05	307.92	302.84	301.56	304.44	302.17	306.33	308.78	306.04	312.33	308.96	308.48	299.71
314.27	320.11	315.77	320.45	311.52	315.09	317.81	312.63	312.45	315.63	315.46	313.59	318.03	318.13	315.98	316.89	316.03	310.39	317.33	318.31	316.63	315.09	315.03	318.27	310.25	316.86	309.92	315.96	313.61	313.96	316.22	317.42	310.33	317.81	321.18	313.24	313.43	315.8	314.1	317.81	315.6	305	320.02	317.98	316.77	312.8	315.63	312.91	315.55	317.79
309.24	306.83	308.3	308.69	309.26	306.41	304.94	306.93	309.02	306.83	308.08	304.53	308.3	307.35	306.83	308.75	302.73	301.94	307.54	306.62	302.78	303.64	307.48	306.22	302.25	304.74	300.92	307.22	307.5	307.94	304.68	306.1	306.13	307.75	306.51	300.63	305.69	301.84	307.18	309.32	304.21	301.69	307.37	306.55	306.47	305.6	300.65	306.44	305.94	304.58
300.23	303.34	297.81	304.04	307.16	305.44	305.57	299.21	300.55	305.58	299.07	307.87	306.55	302.31	299.73	304.87	297.96	297.98	305.73	302.57	299.3	302.94	303.47	304.13	301.24	299.46	300.09	297.57	304.8	303.37	303.7	299.76	300.41	304.99	300.12	301.7	301.65	303.94	303.57	302.11	302.04	294.99	302.68	302.01	304.61	303.7	301.61	303.21	302.43	300.07
291.53	297.37	296.37	295.35	295.46	295.71	291.21	291.86	298.19	293.63	293.57	297.54	298.78	293.72	297.25	292.63	293.74	295.42	290.48	298.88	299.03	294.77	294.08	294.97	293.14	293.8	294.66	291.81	297.04	290.51	294.21	298.69	293.62	292.97	293.25	293.16	297.06	290.12	289.52	295.57	289.32	293.34	290.28	295.62	294.27	295.76	290.75	291.9	292.23	289.9
298.9	302.61	296.57	299.75	297.8	300.03	302.26	294.08	300.04	303.74	298.1	305.1	301.06	300.6	298.4	301.38	298.21	298.28	305.28	305	301.69	297.2	297.8	303.92	299.56	303.1	303.64	299.93	299.46	300.01	297.12	300.63	300.06	296.99	294.51	302.22	298.64	300.46	300.29	303.85	295.44	304.15	301.58	298.52	296.14	300.92	302.41	300.46	298.48	297.3
318.73	319.5	319.9	319.69	316.94	315.09	317.61	319.43	319.22	318.92	316.02	318.94	311.73	321.99	322.27	317.81	316.95	324.34	322.44	320.41	314.34	315.97	316.59	315.12	319.95	317.58	318.54	316.78	316.63	319.68	319.62	316.52	309.02	314.5	320.26	322.2	319.46	318.98	319.24	320.58	319.44	319.53	320.3	316.35	319.51	314.96	321.8	318.06	315.26	314.93
332.39	329.4	327.29	329.49	330.06	335.43	327.31	329.96	325.47	327.7	331.15	325.06	327.64	330.27	321.06	325.92	326.38	326.73	324.21	331.26	328.96	330.69	326	324.15	329.01	326.36	320.6	329.97	330.96	327.77	325.48	333	324.92	327.04	322.1	324.05	333.36	327.81	330.92	328.29	328.4	328.79	328.97	328.17	331.74	329.57	328.9	322.82	330.71	325.48
297.59	291.28	295.14	294.67	298.28	292.1	293.89	290.63	295.32	292.59	295.56	299.19	297.11	297.96	294.88	296.53	294.08	295.56	295.41	286.86	298.96	303.48	295.83	298.6	298.38	290.21	300.81	292.55	295.09	294.97	293.1	291.44	290.89	296.88	298.77	293.49	295.9	290.3	294.18	298.42	295.11	299.31	291.53	299.76	299.56	295.06	290.82	291.86	292.94	295.51
322.32	315.52	321.1	322.42	320.27	315.27	319.47	316.27	319.31	318.98	314.38	317.91	312.47	321.37	316.24	318.01	318.22	318.4	315.79	316.16	320.64	319.85	316.87	319.54	318.55	322.85	320.93	308.91	321.69	316.36	323.13	317.73	316.02	318.9	315.42	319.79	325.07	315.51	322.61	316.47	315.6	321.81	317.28	316.88	320.24	314.38	317.36	315.43	317.65	322.35
312.69	310.34	315.08	314.89	313.23	306.28	315.5	315.19	318.17	312.9	310.32	316.45	311.16	308.03	315.11	313.01	312.05	311.03	313.06	313.38	315.27	315.15	310.67	312.88	313.33	311.1	316.37	317.19	319.86	310.74	312.32	313.81	314.96	309.98	314.81	313.79	313.89	311.2	310.18	310.96	314.03	312.85	312.79	311.31	315.87	320.8	314.25	313.99	311.39	308.24
305.99	305.48	303.44	307.9	308.04	302.49	306.08	307.35	302.73	305.73	306.76	306.26	302.34	300.85	308.81	303.73	305.12	303.25	303.93	303	305.54	303.78	304.67	306.05	302.45	306.36	302.44	304.9	305	303.91	304.85	309.78	306.28	303.07	304.96	309.37	308.09	304.12	306.69	302.99	303.8	305.98	304.31	305.16	303.2	304.03	303.05	302.54	307.51	307.21
301.55	305.59	301.26	300.87	300.83	301.89	298.28	303.39	304.72	302.19	304.14	296.25	300.17	301.31	300.31	304.55	304.48	308.53	303.28	304.66	305.89	306.2	302.25	302.44	305.99	303.23	303.38	303	297.04	304.41	301.34	302.33	304.85	306.01	305.02	309.59	299.32	298.14	306.33	304.84	306	300.72	303.01	301.69	304.22	298.44	298.29	298.49	307.5	305.59
303.11	308.27	306.19	311.04	302.04	308.18	302.71	303.84	307.37	307.27	307.26	308.02	301.48	307.31	307.98	307.45	305.4	307	305.72	307.83	306.39	303.39	307.88	302.7	302.3	308.42	303.47	307.13	305.84	308.66	308.74	306.75	302.79	307.4	307.14	307.43	303.12	307.21	306.1	307.83	306.75	305.11	301.9	303.86	308.18	308.14	308.42	306.17	302.45	303.87
312.88	312.15	310.86	311.3	316.74	317.1	313.03	310.23	313.01	311.02	315.39	311.88	318.08	319.01	315.46	313.16	307.73	315.03	312.79	309.21	310.09	318.31	310.19	318.51	313.3	310.64	313.2	312.02	315.75	319.13	316.32	315.08	314.41	318.19	313.08	316.55	313.44	310.42	315.37	315.62	310.9	316.3	310.68	310.08	315.12	312.37	313.31	313.05	311.84	317.72
302.95	303.62	300.22	299.43	296.7	301.46	307.86	298.58	300.11	299.04	302.95	298.79	300.16	303.81	298.05	302.08	302.23	299.23	299.76	300.95	302.94	300.55	305.87	299.27	296.53	305.81	301.75	294.44	301.45	301.16	304.82	301.24	295.84	299.3	302.96	301.6	296.34	303.32	296.36	304.27	299.48	305.39	301.67	299.77	298.35	296.97	299.49	301.84	303.68	303.45
319.72	315.77	314.97	314.35	314.7	311.9	316.64	313.38	309.55	309.05	317.49	313.69	318.4	317.57	310.06	312.95	314.69	314.86	316.3	314.8	314.5	309.49	314.81	310.19	314.71	312.57	311.82	318.24	308.13	313.85	312.78	319.13	314.42	313.23	316	312	309.61	311.14	312.88	314.61	314.12	313.07	316.2	318.59	310.05	312.47	310.94	315.57	314.27	310.5
299.53	299.99	304.81	299.24	307.75	301.12	301.72	303.99	304.58	300.5	302.65	303.88	303.73	305.26	301.12	303.68	302.75	304.04	304.33	300.64	305.32	300.78	308.32	304.85	297.16	302.39	302.97	299.14	306.79	305.7	297.61	298.9	302.8	299.67	302.41	302.56	299.28	301.5	301.73	302.6	303.99	306.79	305.41	303.18	301.84	299.03	299.88	306.88	305.51	304.59
301.08	300.19	304.36	304.29	303.82	305.9	302.79	304.13	300.3	298.3	300.42	299.61	305.7	303.03	310.86	305.05	304.7	301.07	307.28	308.37	301.06	303.46	303.83	306.04	305.83	304.08	300.93	305.22	304.93	304.35	302.41	301.82	305.65	303.37	311.03	304.16	302.71	306.3	305.07	309.5	307.14	308.52	301.41	302.47	301.9	296.83	297.4	306.8	304.82	299.93
310.92	312.88	315.8	315.61	321.02	311.88	311.97	316.24	314.39	315.64	315.66	315.94	311.96	319.96	313.24	317.69	312.51	312.7	308.75	315.12	315	312.73	314.88	314.22	311.1	309.53	311.36	317.86	316.88	315.3	311.08	312.28	313.04	313.84	317.89	315.86	313.97	319.32	312.72	312.47	308.05	314.4	311.43	316.42	314.55	311.93	312.77	315.57	313.34	315.16
317.75	311.46	321.14	315.85	319.65	317.23	317.57	320.42	317.01	319.42	321.45	317	318.1	318.14	320.65	313.92	318.75	319.53	313.81	324.44	317.78	318.28	315.56	318.38	321.3	320.28	321.42	320.05	317.43	322.35	324.31	318.09	319.09	319.97	318.63	320.47	320.13	318.51	317.29	322.96	329.79	321.66	322.38	315.15	316.92	319.97	315.84	319.95	319.23	320.13
295.43	292.8	296.74	293.82	290.85	293.41	290.52	294.68	293.96	298.41	301.12	295.78	293.23	292.56	294.07	294.07	294.17	290.9	295.25	299.02	291.59	295.23	294.71	291.65	289.1	296.68	290.81	297.1	296.54	298.68	301.01	292.91	297.67	296.31	295.8	293.04	294.57	292.22	294.5	291.49	293.95	294.36	290.34	287.92	295.47	291.18	295.65	299.41	295.96	290.88
296.52	292.63	295.82	293.92	297.09	295.67	291.01	298.04	294.81	286.12	292.99	291.62	300.32	298.59	303.48	297.55	292.06	292.73	293.23	295.51	293.85	291.89	293.79	299.14	289.13	289.12	297.02	300.18	292.29	301.23	295.75	297.89	299.4	301.88	291.62	295.98	294.27	301.81	293.06	295.59	298.07	292.35	290.92	293.51	296.94	294.41	294.13	294.79	291.89	295.08
298.06	298.25	299.53	301.26	300.67	296.81	295.13	296.64	296.13	302.54	294.83	299.13	299.37	290.99	295.56	295.3	295.93	296.21	295.51	295.35	295.83	300.34	297.14	298.37	292.63	294.58	298.69	291.12	298.47	298.87	292.36	294.88	302.59	297.7	297.31	295.95	299.84	298.33	300.51	298.32	294.69	296.14	298.15	304.55	296.34	298.14	296.28	298.63	297.21	294.74
307.5	303.94	305.34	304.3	312.76	304.73	302.96	307.29	304.42	302.89	307.25	305.62	307.77	307.09	307.23	305.52	310.82	307.23	302.93	307.79	310.65	308.27	302.93	305.4	302.26	309.52	308.77	307.79	304.13	311.13	304.97	306.07	311.51	303.68	305.57	305.5	306	309.05	311.27	306.73	304.18	310.09	304.52	308.17	307.12	304.26	306.87	305.95	307.3	305.22
304.27	303.32	301.87	304.23	304.45	303.96	303.22	301.25	305.48	299.47	306.06	303.3	304.77	308.32	302.3	299.92	303.09	305.33	311.04	308.44	308.85	302.59	302.67	308.74	305.22	303.44	303.97	304.61	302.93	302.34	304.58	307.69	302.25	305.47	302.97	308.43	299.94	305.03	303.57	306.28	306.87	305.11	302.82	302.61	302.41	302.56	303.17	303.49	310.34	307.84
325.44	325.55	329.4	325.33	329.76	336.46	326.2	321.15	326.19	326.08	325.87	324.87	330.5	328.33	327.74	333.18	329.79	325.82	328.04	324.48	327.7	324.76	324.7	331.25	331.54	325.84	330.27	330.06	330.78	329.99	328.91	331.75	323.36	332.13	326.67	319.78	324.1	329.09	331.27	327.01	325.87	324.78	328.5	327.91	328.79	321.99	329.05	328.28	330.41	335.19
308.95	310.07	307.99	304.72	305.27	306.84	306.56	305.77	310.38	305.32	305.45	301.6	301.19	307.14	305.99	306.31	311.52	302.62	305.66	305.57	311.38	304.74	307.84	300.23	306.9	306.6	309.6	307.33	300.97	300.99	304.83	298.92	304.35	312.51	306.26	308.03	307.51	301.11	304.37	307.33	306.3	309.62	303.23	305.04	312.53	305.5	308.21	305.53	308.21	305.02
316.36	317.16	316.19	313.13	314.27	312.63	314.5	310.81	311.83	316.46	313.63	311.76	312.9	320.31	317.2	314.29	312.64	315.54	321.73	313.18	316.75	311.86	311.21	313.1	317.23	307.93	316.54	317.35	314.78	317.77	314.12	315.51	315.61	318.43	314.52	312.83	311.51	314.17	310.82	317.16	313.81	314.48	310.03	310.31	309.98	311.95	315.65	310.61	315.64	320.93
310.76	312.51	311.15	315.3	313.06	315.84	319.78	316.26	314.35	318.46	315.56	318.04	317.13	311.79	316.75	310.84	314.07	312	315.3	316.41	316.54	313.58	316.91	315.91	314.03	316.47	314.94	313.35	313.39	314.4	317.2	313.92	313.5	312.75	313.57	313.62	315.57	312.11	315.77	314.88	313.63	317	313.72	317.12	313.25	314.59	317.2	314.88	315.64	307.89
322.73	326.09	328.38	323.99	327.7	321.9	327.02	329.79	324.47	320.25	326.64	327.99	329.65	324	327.6	327.64	325.83	330.05	325.46	322.42	321.46	330	326.77	325.6	322.28	325.89	325.15	327.56	325.58	324.29	327.34	325.27	325.78	321.54	333.57	325.66	323.85	322.89	326.87	324.96	326.26	324.61	330.27	325.87	327.68	324.96	324.81	325.36	325.2	329.89
292.01	288.48	292.35	294.45	290.42	298	293.18	289.75	295.51	297.38	290.11	292.62	293.54	292.22	292.97	292.94	291.13	293.11	296.34	291.93	296.73	291.68	295.93	296.48	294.36	296.89	293.75	293.4	289.92	290.13	290.25	289.89	292.51	291	293.17	290.43	293.69	290.58	295.69	297.51	291.55	293.03	292.8	294.79	291.44	296.67	296.04	299.73	301.11	291.59
312.01	313.1	311.8	316.05	308.97	312.16	306.98	306.16	310.48	313.19	314.21	311.71	310.75	308.9	311.78	308.22	308.72	310.9	312.28	309.21	311.8	307.95	310.31	309.74	311.29	311.76	307.55	315.43	310.62	312.05	314.95	311.73	309.47	317.07	311.72	312.47	309.3	306.95	311.89	307.09	310.13	309.6	311.53	310.21	315.17	315.53	311.48	312.66	309.73	314.38
305.68	301.48	296.2	303.91	300.1	302.44	307.05	307.34	304.89	301.72	303.36	299.5	304.22	308.56	300.95	305.28	306.02	300.72	301.18	295.53	298.4	304.24	305.78	304.44	300.67	303.53	303.14	307.56	298.82	300.06	302.11	302.17	302.73	305.4	303.95	303.19	298.45	300.66	300.46	298.89	302.66	301.21	302.11	302.73	307.12	295.74	306.51	311.83	304.55	303.05
318.9	315.04	321.36	315.24	315.7	319.31	319.66	319.1	320.18	317.06	310.88	319.41	316.04	316.19	322.54	312.89	314.75	320.76	323.03	316.4	322.63	318.15	320.05	318.28	316.56	320.24	322.99	316.95	318	315.86	320.06	322.69	322.14	318.05	319.52	317.26	319.67	317.97	315.85	313.08	318.26	317.54	318.88	317.71	314.68	318.11	319.16	319.11	318.16	322.22
299.55	302.28	300.26	305.99	301.49	297.65	308.16	299.78	297.7	303	300.43	304.12	298.65	299.26	298.91	297.78	304.26	303.22	300.68	303.54	297.11	306.37	307.68	301.98	305.44	301.28	303.24	297.78	300.05	301.26	305.65	299.33	302.11	306.79	298.34	301.77	303.47	300.03	300.52	297.47	298.16	303.7	302.49	301.3	305.37	301.22	297.84	304.14	299.4	297.55
314.59	318.57	319.38	316.6	316.97	319.16	320.88	321.14	316.09	317.34	323.31	317.86	316.74	317.39	318.69	319.53	319.48	318.46	318.41	314.63	317.57	317.95	319.99	321.71	319.09	320.17	316.9	323.67	315.14	317.94	323.3	321.69	321.04	318.97	317.85	319.82	316.8	314.75	314.76	318	318.57	315.25	314.56	316.36	313.72	312.27	317.3	322.29	314.44	317.66
325.21	327.65	328.97	326.87	325.31	330.54	330.03	326.69	321.83	326.68	328.22	326.31	331.26	326.16	330.77	327.7	325.52	334.12	324.95	329.3	331.55	326.12	322.41	330.87	325.02	324.79	328.41	325.64	323.81	330.01	324.86	333.94	329.01	331	324.94	327.65	332.71	325.22	320.66	326.79	328.38	328.21	319.92	330.13	320.57	325.02	327.83	326.02	327.16	330.43
298.16	301.92	299.98	300.73	302.95	300.01	300.57	305.16	302.06	302.12	300.01	295.57	301.01	299.49	296.19	296.61	300.53	297.08	303.01	299.54	302.15	299.22	296.6	300.75	297.92	298.3	295.74	300.44	298.33	295.38	298.13	299.61	303.41	302.62	300.65	297.59	295.83	304.18	296.76	294.42	296.25	299.9	299.91	299.16	297.1	303.35	299.38	300.4	306.09	304.34
320.51	313.01	314.46	316.31	314.73	317.52	319.31	312.09	318.96	316.65	314.68	313.97	319.28	317.34	319.43	322.15	324.02	317.2	319.8	318.29	318.32	319.19	315.1	313.19	320.81	317.8	315.64	316.32	315.83	314.52	312.15	316.9	320.26	316.87	318.08	318.52	320.01	321.34	315.2	319.86	317.49	322.61	321.9	318.16	316.24	320.59	317.79	316.5	319.48	319.77
311.89	316.83	314.16	312.75	322.41	315.97	313.22	309.92	315.28	310.05	314.56	315.68	318.06	313.86	308.53	309.78	314.4	314.36	311.8	312.18	314.98	306.14	315.99	312.39	319.06	316.61	317.3	310.97	311.68	309.68	313.83	311.79	315.47	307.46	309.4	313.88	309.76	310.37	312.3	317.41	310.11	311.13	311.38	316.01	316.54	315.92	316.45	311.71	311.62	318.84
318.01	322.49	318.4	321.84	315.91	316.28	322.55	321.12	317.29	315.94	322.56	319.15	319.12	318.1	318.65	316.58	318.96	317.33	319.08	319.74	317.66	320.52	316.22	320.54	319.07	319.36	322.33	314.44	319.41	317.58	321.47	318.19	314.5	317.05	317.83	318.47	319.14	318.35	323.58	315.97	319.83	311.81	320.02	315.69	320.44	322.76	321.25	311.42	317.08	314.17
304.28	306.02	309.83	309.63	302.56	307.92	305.5	303.47	299.19	304.92	302.31	303.64	303.82	305.79	306.38	303.2	302.93	305.41	299.26	303.94	308.77	302.98	302	307.11	301.89	306.97	304.07	305.01	303.53	310.19	301.69	306.57	301.61	303.36	303.96	303.42	305.41	302.52	305.95	306.89	304.61	308.12	303.25	307.96	304.56	306.94	300.03	301.11	301.86	303.1
302.84	300.54	304.76	304.92	305.78	306.77	303.53	303.01	308.31	308.72	307.11	305.18	303.81	300.56	305.22	301.51	302.03	307.52	296.41	305.46	302.16	308.39	300.13	303.75	303.56	302.72	299.63	301.77	313.03	304.95	304.38	304.81	306.38	304.09	305.68	298.26	304.63	304.4	302.49	303.96	309.04	306.01	305.14	305.47	305.23	307.63	301.19	302.21	299.08	304.51
332.09	325.91	327.58	329.64	328.11	324.69	329.85	331.76	328.35	328.68	333.26	328.26	324.4	333.08	326.71	328.3	330.54	332.45	324.33	330.68	324.46	331.08	323.29	326.79	329.2	328.38	328.03	324.42	328.73	326.94	326.8	328.16	329.78	330.24	324.79	321.42	325.65	329.72	322.04	329.74	326.47	326.87	324.02	329	326.69	329.33	326.72	330.6	324.38	330.48
315.1	316.3	311.4	313.64	311.33	314.02	313.75	318	310.7	315.27	312.76	309.99	313.86	313.06	311.84	309.33	315.85	311.49	312.93	317.64	311.51	313.92	315.91	315.84	312.75	317.46	308.89	318.82	310.23	313.12	315.33	311.7	311.19	319.55	316.54	316.98	317.06	316.64	313.35	310.82	309.36	310.21	313.52	306.42	309.6	313.56	310.29	313.21	313.72	316.33
307.51	312.79	307.98	313.41	310.6	310.61	312	310.02	310.36	309.48	304.61	306.74	310.16	307.61	309.93	309.32	315.38	309.3	312.31	313.07	311.53	311.81	304.02	311.79	313.81	309.17	309.65	313.61	317.83	311.1	312.05	309.65	304.56	313	311.35	309.67	306.99	312.02	309.74	310.13	307.52	306.04	314.24	311.9	309.08	313.95	309.81	307.36	310.43	312.62
304.91	301.94	299.53	304.37	306.48	301.96	306.48	304.68	300.15	303.26	301.6	303.69	305.98	305.89	298.98	308.38	305.12	303.13	298.69	303.88	307.47	309.15	301.86	300.14	308.09	303.76	303.86	303.05	297.98	304.09	300.38	303.03	308.12	302.26	302.27	301.78	302.38	308.15	308.35	295.43	301.7	297.33	304.75	306.55	306.01	302.47	304.11	305.24	304.71	304.21
307.88	314.23	304.25	314.63	310.02	309.12	310.44	309	309.43	307.97	310.69	307.42	310.93	308.59	313.72	309.43	310.35	316.8	310.62	307.3	303.82	307.13	301.19	309.62	313.34	310.71	314.21	314.4	312.31	312.71	311.54	308.4	308.56	304.32	309.77	312	312.28	315.38	307.46	310.79	310.47	308.25	310.76	312.93	315.02	314.87	310.28	308.13	307.7	309.94
319.83	323.38	316.55	315.61	319.29	318.34	316.99	315.03	321.79	316.23	315.66	319.19	310.32	316.81	316.44	316.25	310.42	317.73	318.19	312.47	317.85	318.52	317.36	316.21	316.36	316.11	316.69	319.26	319.77	315.19	318.04	321.11	317.71	322.24	315.12	315.67	318.94	317.28	314.6	322.91	316.2	314.49	320.16	319.58	315.99	323.14	317.53	318.07	322.31	314.26
307.43	310.04	305.83	303.1	304.53	306.44	307.15	309.75	306.08	305.34	306.62	305.8	304.31	303.25	305.33	305.09	304.83	302.73	308.93	309.98	310.55	304.72	304.79	307.31	306.66	303.18	308.71	306.23	303.46	310.62	308.75	306.39	306.4	305.53	308.27	305.65	303.74	309.99	302.99	303.56	310.95	302.79	307.78	308.49	307.05	307.37	307.9	309.3	303.23	305.06
324.76	318.61	318.81	318.81	320.54	324.39	317.57	315.45	316.97	324.1	323.33	318.1	323.69	315.92	317.02	321.6	320.52	323.46	317.9	317.94	316.21	321.56	322.74	320.19	316.54	322.45	316.47	322.51	321.03	316.47	321.64	323.64	323.07	320.13	320.07	319.1	319.8	319.51	322.21	321.93	319.93	319.26	314.45	316.99	319.81	315.42	321.7	318.6	319.1	319.43
306.1	297.84	303.89	301.17	300.5	304.36	305.12	304.46	305.38	307.97	302.87	306.56	303.06	302.37	301.28	304.78	304.76	305.59	300.75	306.77	305.07	307.21	303.9	298.4	302.34	302.45	308.37	306.49	305.96	301.11	302.02	299.08	306.46	301.81	306.38	301.48	302.19	305.43	300.71	301	307.48	298.42	303.65	303.14	303.38	306.44	300.53	303.33	302.59	300.06
299.17	297.48	298.71	294.22	297.03	295.47	298.41	297.77	294.16	299.68	301.54	297.42	292.9	294.33	295.37	296.19	291.6	292.7	299.2	292	295.38	298.87	298.54	296.58	297.18	298.07	300.93	294.5	298.62	295.53	301.52	298.05	295.1	297.32	297.91	293.69	297.12	297.91	297.41	297.08	292.13	300.56	288.26	294.89	298.16	297.72	299.67	290.21	298.94	296.9
313.74	311.35	311.48	314.7	308.17	309.92	313.15	308.55	308.67	309.98	316.69	313.73	315.56	309.55	311.6	315.44	314.65	313.58	311.3	307.79	315.46	312.3	311.21	314.52	320.54	313.7	311.6	314.14	316.6	313.22	308.86	312.66	311.11	311.01	313.22	311	307.84	308.31	312.09	310.25	316.12	316.95	312.84	310.33	313.07	312.45	308.64	311.1	312.41	314.41
295.69	302.88	299.37	300.13	299.68	299.77	302.08	298.45	303.86	299.16	301.04	299.34	298.62	293.55	303.09	301.87	297.34	298.22	298.72	298.2	304	301.61	302.79	305.23	301.91	302.06	300.43	296.96	301.6	298.01	303.63	294.66	296.62	299.17	302.67	303.59	298.52	300.2	300.29	300.78	299.99	296.05	301.44	298.08	301.62	297.44	298.47	300.71	301.48	305.39
306.9	300.11	307.8	304.78	308.04	305.85	306.18	302.06	304.14	304.26	303.39	307.32	300.09	302.96	301.02	311.06	308.27	305.85	307.39	307.16	299.28	303.31	306.3	302.71	305.21	304.83	302.95	304.85	298.84	303.87	305.36	301.84	302.43	304.39	304.52	301	307.74	300.21	302.43	304.14	303.13	303.77	306.15	300.49	305.24	306.57	302.44	304.46	303.25	299.57
298.66	302.38	303.83	305.43	303.18	301.44	301.6	301.06	296.87	299.93	299.6	301.82	303.55	298.94	299.71	295.07	298.01	301.4	300.94	302.07	301.92	298.69	308.78	302.89	302.96	299.27	307.42	305.52	299.85	301.49	302.3	302.07	301.02	300.65	302.07	302.34	299.52	302.69	301.2	300.06	297.29	302.85	299.56	301.04	300.14	302.51	302.16	299.11	306.68	300.03
299.61	300.35	302.83	299.61	301	302.41	305.73	308.5	295.28	302.84	304.4	305.44	305.95	302.2	304.08	303.59	302.17	309.23	304.61	302.07	304.61	302.97	301.25	300.99	300.35	305.95	304.12	303.68	306.92	302.31	301.72	304.98	302.67	303.68	302.91	305.19	306.89	303.82	303.55	302.84	302.68	304.28	301.44	304.35	303.62	298.52	307.09	301.8	305.69	303.51
319.47	318.31	322.47	312.66	315.49	314.73	320.75	319.78	317.42	317.25	315.69	316.88	319.49	315.65	317.89	316.03	315.91	320.42	321.42	321.48	315.48	321.41	314.53	314.24	311.22	313.86	319.44	317.49	310.7	315.77	318.6	316.22	314.94	314.51	321.07	318.65	319.67	320.37	317.38	321.04	318.28	317.52	317.4	319.44	324.81	320.77	320.31	323.59	315.71	320.54
315.4	317.28	316.78	306.96	313.84	320.09	310.57	313.47	314.19	313.66	316.5	310.34	315.96	318.52	311.84	312.52	311	313.89	316.69	312.4	312.46	312.53	311.84	312.92	311.19	312.42	312.01	313.14	310.63	319.11	310.27	313.2	312.34	315.47	316.26	312.92	312.41	314.73	313.97	314.74	316.48	313.27	315.6	312.69	311.71	319.38	311.75	314.21	313.15	314.47
320.03	312.71	322.3	312.51	317.38	313.03	316.4	315.12	319.46	314.85	316.71	310.99	315.44	317.36	315.36	317.76	309.54	314.17	312.16	315.29	313.39	315	317	317.19	315.92	314.91	317.71	315.21	317.74	314.47	315.51	313.5	313.92	314.86	319.16	315.96	319.31	315.98	315.62	316.14	314.2	317.76	312.95	314.26	316.17	316.15	320.12	313.96	317.97	316.5
291.27	294.94	294.83	297.61	292.27	292.37	291.03	291.67	296.7	294.25	295.88	292.61	292.57	299.93	294.13	290.98	293.81	289.14	287.63	291.49	292.8	294.75	293.38	298.97	291.31	298.31	287.85	295.36	292.25	294	294.12	295.72	293.4	293.91	294.22	293.7	293.33	296.04	292.13	292.71	288.52	293.31	295.06	296.14	294.82	291.36	292.12	291.21	290.83	295.86
303.94	308.35	307.42	305.67	307.2	304.01	313.34	307.99	310.85	308.51	304.31	304.83	312.94	306.47	311.72	306.06	308.63	309.78	313.31	307.25	306.82	310.23	305.71	307.69	310.36	315.88	305.53	305.61	311.65	306.76	309.35	307.67	312.29	302.35	305.33	306.45	311.83	305.78	303.65	302.74	312.87	310.83	309.69	310.44	305.82	306.96	310.87	310.86	313.11	312.35
299.12	308.88	298.61	305.97	306.64	303.42	295.71	302.99	305.05	304.7	299.47	300.55	300.21	301.61	305.86	303.31	300.81	304.55	304.06	303.28	300.6	306.11	304.63	300.36	301.77	303.82	301.99	303.28	301.26	310.93	301.3	301.16	305.56	302.6	298.48	302.98	301.76	301.45	305.02	305.41	302.23	302.3	302.77	301.16	299.5	306.59	306.63	298.92	302.24	300.36
300.95	293.38	301.86	300.21	298.63	300.9	299.62	298.34	296.18	300.18	299.05	298.74	297.01	300.15	298.44	298.26	299.02	304.93	304.15	296.64	302.76	301.56	300.98	292.51	301.96	297.43	302.73	301.49	300.5	300.08	301.57	300.28	296.88	299.02	304	301.63	301.9	301.52	300.8	304.25	300.53	299.96	303.87	297.68	298.16	300.71	301.95	298.58	301.86	301.12
316.25	310.61	311.75	311.24	313.68	311.33	315.45	311.54	313.14	311.11	307.67	311.11	309.5	309.65	316.46	313.13	308.87	312.61	307.9	315.4	311.27	319.79	309.63	318.44	311.76	314.63	312.96	311.36	310.85	312.07	314.48	310.35	312.97	314.64	310.07	313.91	312.7	314.9	310.68	312.06	312.45	309.96	313.62	311.5	317.34	312.36	314.08	317.27	312.71	315.09
313	311.34	310.04	310.44	312.87	313.02	311.79	316.43	315.63	310.89	314.21	309.3	314.58	306.35	310.84	308.19	313.45	310.5	315.02	319.74	313.15	312.62	311.47	314.19	310.82	311.07	314.72	313.8	312.7	314.47	315.26	312.83	310.06	310.85	309.96	310.8	310.33	313.19	312.72	310.53	311.62	308.42	311.33	311.79	311.83	310.22	309.2	311.05	308.07	312.32
304.91	299.62	305.09	299.12	301.17	298.24	304.3	304.48	299.78	306.82	309.27	298.73	299.95	302.29	301.36	305.05	301.86	307.68	302.08	307.02	301.55	301.97	302.66	306.2	302.51	301.78	304.72	300.52	302.4	304.58	299.63	301.76	300.53	302.13	304.25	298.72	300.36	303.57	305.43	303.63	304.65	306.21	299.21	304.13	303.41	306.05	300.7	300.25	305.09	300.83
313.64	309.48	310.64	314.82	315.04	308.74	312.56	313.13	311.54	313.5	313.66	315.3	313.74	317.13	314.91	313.28	313.77	318.03	311.31	311.14	311.73	312.31	313.81	303.81	311.09	313.24	311.29	312.79	310.66	315.78	312.97	317.27	314.15	311.88	313.36	312.29	305.81	310.52	315.46	310.71	313.1	311.87	308.93	319.19	311.6	317.03	314.7	311.98	312.26	311.3
331.53	327.18	328.47	327.19	333.53	325.47	329.74	326.05	328.35	327.88	326.5	328.34	325.72	332.25	327.8	328.91	333.15	328.76	327.55	325.89	327.49	327.92	326.92	328.09	324.69	323.11	329.16	330.18	327.45	330.9	326.33	327.43	326.62	326.76	324.54	332.55	325.51	326.92	325.43	335.84	324.29	333.43	327.97	324.9	327.43	325.03	325.71	330.31	331.19	327.28
300.38	300.49	302.06	300.23	297.71	298.5	302.29	301.78	296.42	296.98	299.79	296.25	300.16	300.09	299.77	299.53	302.68	298.59	303.41	301.72	301	297.95	298.52	305.05	301.7	299.52	299.22	303.03	306.08	301.81	303.79	299.76	299.03	299.55	301.12	299.56	295.44	306.96	303.61	300.8	299.24	303.89	305.17	301.24	299.89	302.15	303.63	301.12	306.52	301.59
307.53	304.98	307.4	306.89	301.07	305.71	301.66	305.65	307.61	306.5	302.84	311.57	307.05	308.96	307.4	309.9	304.31	305.84	312.68	308.17	303.13	306.81	298.59	301.37	304.16	308.15	304.52	306.08	304.06	309.66	306.51	305.41	303.03	306.42	304.89	303.3	305.65	303.95	302.81	309.23	308.98	306.26	306.22	308.03	304.06	302.3	307.75	304.42	298.48	296.82
313.14	309.52	316.52	316.21	314.39	314.34	313.72	312.48	317.54	314.92	321.52	319.02	316.78	321.92	324.37	311	309.93	315.3	311.26	316.85	311.63	311.32	313.85	318.92	311.58	320.04	317.85	314.35	315.98	317	316.25	314.83	312.73	311.58	317.23	314.6	313.62	319.42	313.31	318.75	314.92	318.95	316.05	315	317.79	315.17	314.36	316.21	314.71	315.46
306.79	302.69	302.12	301.14	301.09	299.82	302.02	302.95	302.76	300.99	307.08	300.02	304.03	296.8	302.92	307.92	298.33	299.61	302.38	304.35	301.66	302.88	305.23	305.09	308.97	305.73	300.27	306.1	299.99	298.32	305.15	303.54	299.19	307.78	304.21	303.66	304.19	304.76	304.76	300.94	300.5	302.32	305.2	306.87	308.27	302.03	301.73	300.79	298.98	299.84
303.3	309.31	303.89	299.76	310.97	304.53	306.3	306.33	306.38	302.09	303.3	305.6	299.77	309.92	304.23	302.9	305.01	307.09	301.64	305.14	303.09	305.93	306.17	308.1	304.85	305.1	304.27	308.08	303.99	310.46	306.56	306.13	310.79	302.27	309.03	306.94	307.22	303.16	304.45	310.76	306.69	303.29	305.98	306.64	305.32	309.38	305.28	302.97	310.07	302.23
313.51	316.81	313.47	312.73	314.81	320.04	311.6	314.01	312.69	316	308.35	316.68	314.49	315.69	320.63	318.7	312.16	315.05	315.65	316.88	313.47	314.31	316.44	313.35	312.42	313.67	315.86	314.65	311.31	315.13	317.78	315.49	315.83	314.85	313.57	318.24	312.53	314.84	317.36	312.85	315.12	318.55	316.13	318.02	312.33	318.29	317.94	318.21	312.68	316.18
314.62	315.31	314.41	310.43	311.91	310.94	316.17	312.79	312.69	316.09	319.86	311.28	306.56	312.05	313.54	313.79	314.03	314.87	316	314.1	314.83	309.16	315.13	316.18	307.68	311.72	318.83	314.06	309.23	318.86	311.07	312.62	313.39	310.55	316.66	319.14	314	311.33	310.14	314.56	311.56	316.06	312.63	318.83	315.98	311.49	318.37	313.54	313.01	310.58
313.89	311.56	308.59	308.54	313.12	312.78	307.3	304.61	309.92	309.04	310.27	312.17	305.9	308.42	304.72	311.48	307.2	309.93	310.39	311.14	308.53	305.5	320.48	306.83	311.53	310.75	309.74	309.09	313.93	307.59	311.2	306.17	316.77	310.77	309.24	311.47	308.71	310.16	313.43	309.54	317.53	311.24	308.9	307.04	309.75	307.44	305.6	310.22	311.15	310.33
315.82	316.57	311.06	314.13	310.53	310.95	316.18	313.05	309.63	312.01	308.59	312.75	308.61	312.08	315.61	314.89	309.46	313.27	311.24	311.66	314.67	311.54	314.32	319.16	312.35	313.09	318.3	315.93	311.37	308.91	315.55	311.51	316.95	313.55	315.79	315.03	312.11	312.67	310.89	311.42	315.25	314.85	313.52	315.14	312.11	316.05	319.82	314.11	313.51	313.02
316.21	316.51	320.21	318.54	314.64	313.93	313.87	314.48	320.95	317.3	316.41	320.51	316.78	320.17	314.19	319.35	320.28	321.19	321.67	320.13	321.58	320.58	315.69	317.14	314.26	316.18	316.13	319.77	320.38	315.93	321.07	319.29	320.26	319.62	318.39	317.73	318.6	316.35	317.1	319.58	321.83	310.88	320.92	314.96	317.91	317.62	316.95	325.85	310.83	318.48
311.19	313.34	316.68	315.33	319.49	319.24	312.19	316.68	315.68	320.92	316.29	313.42	314.28	317.07	318.07	317.94	318.05	313.25	319.69	319.26	317.93	313.21	316.21	315.18	319.14	314.82	314.27	315.56	316.98	318.69	318.71	313.51	314.78	311.31	315.87	317.92	317.58	314.14	316.87	310.91	315.69	315.37	316.41	318.2	312.73	316.65	319.62	312.68	313.45	316.05
307.78	311.41	309.81	313.74	313.23	310.18	312.77	314.05	311.19	308.95	308.44	315.43	310.46	315.51	309.43	311.19	306.74	306.07	311.28	310.93	308.9	308.04	307.61	312.43	306.69	312.39	309.28	309.71	316.32	311.88	308.94	312.08	310.47	311.5	309.55	311.73	307.16	313.9	310.6	311.29	305.05	314.07	309.62	311.72	308.64	310.86	308.89	311.36	312.83	311.31
314.94	313.43	313.32	316.37	309.11	313.6	313.88	314.73	314.33	316.07	314.9	313.02	313.42	314.43	314.68	310.8	310.51	312.36	311.9	312.3	310.39	314.31	311.58	311.1	309.06	315.77	317.68	310.64	316.17	310.46	313.63	315.74	310.17	313.64	318.11	309.01	316.75	314.27	314.03	310.47	310.48	315.88	313.22	315.32	315.71	309.93	313.71	311.63	316.95	311.96
309.51	304.43	303.62	304.8	303.4	303.93	305.47	302.06	301.72	302.92	302.23	305.83	301.7	308.61	307.45	303.68	306.98	305.27	306.85	299.82	307.11	306.16	298.1	309.54	301.75	308.78	308.26	305.06	305.64	301.25	302.79	303.22	306.98	309.86	302.44	305.82	305.8	298.74	307.34	299.38	302.96	303.22	304.71	307.23	302.01	302.38	299.64	303.03	305.55	299.88
306.61	301.62	303.12	299.72	300.72	302.62	302.38	305.76	307.37	304.94	305.66	305.63	303.35	303.84	300.73	304.84	302.86	298.99	304.95	303.46	304.24	296.59	301.92	300.84	309.16	303.83	299.41	299.11	304.52	303.39	297.96	302.02	298.11	304.32	299.67	301.92	301.39	299.97	306.17	299.49	300.23	301.96	306.7	304.58	297.22	302.7	298.7	295.57	306.44	304.07
307.25	303.87	306.43	302.7	307.4	301.09	303.71	303.03	302.14	301.39	303.56	306.56	304.12	305.33	304.42	307.57	306.68	301.49	301.49	305.39	304.7	301.9	308.39	299.62	302.6	307.35	303.83	302.26	303.95	307.32	306.47	304.46	301.09	311.63	301.13	299.77	300.83	300.25	304.03	305.73	305.17	309.34	304.79	312.54	304.51	306.73	305.66	303.75	309.47	305.99
313.99	317.73	311.56	315.17	310.9	317.57	312.19	313.42	312.48	316.02	311.86	314.86	312.1	313.97	313.53	315.65	312.25	315.73	318.25	316.38	315.08	314.61	313.9	314.25	310.58	310.87	316.63	311.28	307.26	311.85	315.68	314.21	312.16	317.93	314.32	311.24	315.26	315.14	317.34	317.8	316.4	315.23	316.39	309.75	316.65	311.07	312.91	314.49	316.73	311.39
318.13	316.69	320	317.93	317.89	318.07	315.8	318.3	316.67	314.4	318.11	315.82	315.13	314.28	313.9	312.64	319.38	315.7	314.1	313.36	312.72	309.26	315.19	317.69	314.78	313.63	316.71	316.86	313.45	313.14	310.83	313.03	313.36	316.21	318.15	315.86	313.97	317.11	314.28	317.55	316.91	313.96	319.81	317.35	316.9	316.59	310.83	315.79	311.79	314.63
306.96	310.91	307.82	308.57	306.46	312.35	307.54	305.2	312.09	312.32	313.19	313.03	305.12	311.75	306.98	313.64	311.39	306.1	305.48	304.38	311.53	309.85	312.94	308.38	311.07	311.61	310.4	307.05	310.2	307.1	312.08	310.16	309.62	311.03	309.82	309.64	310.86	308.23	310.44	306.45	307.65	305.08	309.57	312.37	311.06	307.66	315.26	312.66	311.03	309.53
301.71	310.93	306.85	307.33	304.65	304.51	310.83	299.83	308.73	305.34	304.12	311.01	305.21	304.04	309.65	307.16	309.87	302.85	309.23	308.61	304.41	302.21	308.76	305.75	305.24	301.37	301.54	311	304.78	304.43	306.09	308.38	308.39	305.91	308.07	304.27	307.97	312.2	303.91	306.51	306.76	305.65	304.99	307.78	304.47	305.57	306.07	308.39	299.2	309.3
316.9	312.25	311.83	320.68	316.67	313.93	317.34	307.41	318.17	316.18	311.56	312.09	311.12	315.24	312.09	312.49	314.65	314.41	314.25	309.67	312.11	310.06	315.06	313.74	315.87	309.75	320.2	319.46	314.39	312.11	312.29	313.67	314.4	311.92	310.38	314	313.55	314.79	317.58	312.4	316.35	315.43	313.42	310.19	313.71	315.54	311.35	312.42	316.3	313.72
317.67	310.83	314.7	311.96	314.69	312.92	312.84	314.75	311.64	318.13	312.22	319.44	315.12	313.74	314.73	311.08	313.84	313.76	315.55	313.89	311.05	317.38	310.07	312.45	310.44	312.27	310.25	309.3	314.87	310.34	316.4	314.1	311.46	310.64	313.56	311.2	312.16	312.68	312.68	312.97	317.48	317.69	310.23	312.93	319.88	312.24	308.95	317.12	312.02	315.07
303.23	302.54	302.74	300.46	304.72	300.91	299.51	307.19	303.55	305.51	301.48	303.45	302.89	304	297.03	300.85	303.03	304.32	308.34	299.67	305.93	304.51	299.93	306.46	300.55	300.81	307.3	299.29	302.37	306.53	302.64	300.36	303.04	303.11	303.31	301.13	302.15	302.05	307.23	302.58	304.77	308.35	296.09	302.95	304.51	300.46	311.03	303.36	304.01	304.72
312.86	315.62	315.85	311.94	313.23	313.32	313.08	317.87	314.9	317.41	310.74	311.53	314.81	312.81	312.95	308.54	314.02	313.05	310.84	313.35	310.85	306.83	313.3	311.21	311	315.82	313.68	308.04	313.77	309.7	313.3	316	314.3	313.5	311.17	310.2	312.58	310.37	311.76	313.58	310.8	319.18	313.09	312.69	316.51	313.89	315.74	313.09	315.54	312.64
302.96	307.75	303.19	303.51	304.06	303.65	306.42	307.97	309.8	304.65	304.68	304.75	307.57	303.57	308.58	302.78	306.89	305.84	306.47	301.99	305.02	307.91	302.41	302.4	301.51	305.98	309.11	302.92	307.95	309.88	303.6	302.04	306.76	302.27	302.52	301.34	307.46	303.48	307.1	300.19	303.97	304.44	306.04	303.2	306.4	304.63	308.97	304.42	304.5	305.91
320.97	325.15	325.09	325.71	318.95	323.9	328.51	323.89	319.55	323.2	327.52	327.11	325.92	323.37	324.99	325.87	326.14	322.57	326.34	324.83	323.58	321.54	324.78	327.86	330.82	325.65	321.78	325.22	322.32	325.81	327.12	324.33	325.15	321.07	328.79	324.74	322.15	323.97	321.71	326.48	320.17	322.94	330.93	326.24	327.91	326.21	322.32	327.86	319.66	325.95
301.36	303.77	304.55	300.24	303.42	302.65	301.89	299.89	306.76	304.25	300.5	296.49	298.81	302.03	307.42	301.62	302.12	301.97	304.92	304.76	304	303.9	296.14	302.61	306.3	303.2	301.89	303.75	300.94	308.35	304.21	311.48	300.57	305.33	306.17	304.91	299.74	303.97	303.66	298.74	302.73	305.34	309.07	305.53	306.59	304.15	310.09	306.62	304.83	305.1
318.43	317.06	312.95	313.78	319.36	323.87	323.73	317.8	320.62	316.43	317.47	316.7	318.35	314.6	316.63	317.59	322.89	315.47	322.65	315.24	315.41	321.2	319.17	320.14	315.26	320.58	314.94	322.92	317.57	319.01	316.24	319.52	316.84	318.9	316.52	314.73	314.71	318.24	321.21	317.94	315.05	314.65	320	313.11	320.77	315.02	320.8	314.14	318.75	316.25
309.45	306.2	302.71	305.48	306.43	299.34	306.85	304.51	305.3	308.17	302.54	305.01	308.76	307.96	304.2	307.52	297.14	304.12	305.91	304.8	303.99	307.58	307.58	303.55	312.35	302.71	311.37	306.57	306.74	306.81	310.08	301.95	302.73	305.77	308.44	306.21	300.77	304.61	306.07	305.03	304.9	306.89	305.93	308.36	304.19	302.44	315.23	307.89	307.9	307.61
303.24	310.51	312.22	305.36	309.85	309	309.63	304.8	307.74	310.13	306.16	308.93	303.43	306.42	306.92	306.41	311.15	304.7	315.64	307.29	312.24	308.55	306.62	308.28	302.33	309.85	303.29	306.46	305.67	306.24	303.93	305.87	307.7	307.75	297.4	307.3	307.64	303.84	309.67	310.17	310.69	302.29	303.14	308.76	306.2	304.98	307.42	307.95	309.96	309.01
314.08	312.69	312.06	310.36	313.51	312.05	312.55	313.16	313.84	313.5	313.15	306.83	312.5	312.13	309.99	316.23	318.88	312.5	310.18	314.61	315.29	316.04	315.18	311.21	314.54	313.21	314.6	311.85	313.98	312.89	316.44	313.65	310.82	316.37	308.92	317.43	315.28	315.65	311.6	311.03	314.83	310.45	315.79	315.65	309.78	314.58	315.35	313.1	312.29	312.78
317.82	314.06	311.72	314.61	318.91	310.33	314.84	309.76	310.37	312.29	312.84	306.79	309.79	309.65	309.24	310.24	311.93	311.64	314.18	312.7	314.14	316.84	309.36	316.96	311.99	314.44	311.92	311.98	306.42	312.02	314.94	309.72	313.1	311.08	316.53	309.9	310.02	318.8	313.42	315.48	313.51	319.23	312.09	317.89	308.28	310.06	311.69	308.63	314.12	311.91
293.21	297.68	294.74	297.46	294.58	292.02	299.35	302.1	299.26	295.88	302.02	294.66	292.81	297.86	297.07	302.94	296.46	292.1	300.28	297.67	292.04	299.81	298.82	297.81	295.71	298.04	297.52	300.62	296.57	298.2	296.29	303.88	294.86	299.24	301	297.58	297.95	297.21	298.5	292.58	298.75	299.95	297.31	296.85	297.89	297.46	294.94	296.46	298.86	294.26
331.45	327.77	328.87	332.75	324.49	327.26	328.13	330.89	327.45	328.1	328.84	331.7	327.71	324.22	331.75	321.65	332.76	326.13	332.74	327.69	328.31	328.83	325.3	327.91	324.27	325.57	327.09	327.96	329.23	325.77	329.57	324.15	328.6	329.54	323.7	324.14	331.55	329.64	331.88	327.37	322.97	328.3	332.37	324.74	332.54	328.63	327.02	329.21	331.44	329.89
308.73	312.93	313.59	308.85	305.69	313.79	306.21	313	308.97	309.87	315.22	313.33	309.47	307.61	313.09	314.13	309.73	307.85	305.96	312.84	306.09	315.9	308.27	313.02	312.58	305.36	308.63	309.02	312.5	307.12	306.79	309.22	309.93	302.45	315.65	307.48	312.03	308.6	311.93	311.4	315.15	313.31	317.52	314.62	311.31	316.19	309.07	311.29	309.82	314.35
308.47	299.41	303.96	299.03	300.23	304.57	305.62	302.26	308.33	303.86	300.32	298.09	302.99	300.46	302.66	304.49	299.03	299.79	301.75	305.22	301.51	298.83	302.07	304.37	306.65	303.6	305.17	303.18	302.02	297.37	305.2	304.73	300.36	302.5	302.86	302.42	299.38	303.13	302.28	302.68	302.08	305.18	305.03	301.65	299.52	302.95	307.48	304.4	305.22	299.44
325.65	328.38	326.71	327.85	324.93	320.83	329.95	325.09	322.48	327.07	328.63	326.07	325	326.63	328.49	326.09	322.81	323.08	327.81	325.82	331.91	327.02	328.21	326.59	326.5	331.01	320.87	324.37	324.27	327.88	323.42	324.99	318.36	323.51	327.79	321.57	321.78	326.96	325.11	324.72	319.46	321.39	323.62	330.06	321.75	326.59	322.3	325.66	324.6	325.06
302.94	306.21	302.77	305.83	308.11	306.54	300.25	304.78	304.7	307.08	306.53	305.15	305.87	306.2	306.1	304.27	303.83	303.11	305.7	302.13	306.31	304.06	309.6	306.32	304.9	308.04	307.49	303.74	310.21	310.93	305.51	303.97	308.86	304.73	309.18	305.66	303.3	308.38	305.69	310.14	308.89	310.63	305.3	309.6	309.14	304.86	300.52	308.53	301.64	302.6
290.68	290.43	295.77	290.25	299	293.68	289.51	290.09	294.45	295.98	296.21	288.72	290.02	295.88	295.95	286.57	297.42	291.5	298.92	294.81	296.96	293.93	294.33	299.94	293.05	291.03	295.05	290.29	297.75	294.42	294.2	296.01	298.85	294.99	293.2	298.4	292.87	293.17	297.25	293.35	290.63	296.74	295.37	293.36	292.92	297.3	296.95	295.54	294.28	296.24
324.54	319.32	320.31	318.96	320.09	317.14	319.23	319.01	318.94	319.14	311.04	315.74	319.59	316.99	317.4	316.12	322.17	319.04	317.18	321.48	319.05	316.28	312.74	316.66	314.59	321.67	319.39	319.34	323.26	319.98	319.65	326.2	316.19	321.52	317.68	319.62	317.78	322.55	318	316.79	317.82	316.58	317.84	320.57	314.41	321.29	322.83	318.6	322.44	319.78
298.17	300.49	293.92	296.17	295.66	295.47	298.44	294.73	293.63	294.95	290.33	293.3	293.26	297.88	294.89	293.11	297.05	291.6	288.84	294.65	293.32	290.41	290.49	295.97	290.62	299.01	292.37	291.73	295.16	288.88	295.27	294.37	297.46	297.31	301.04	290.81	292.73	296.2	290.88	289.66	294.25	296.09	293.25	290.67	295.92	294.54	293.79	298.06	293.88	296.14
314.52	309.85	317.58	314.79	312.58	319.82	307.58	318.68	311.51	316.19	310.6	318.39	315.38	315.5	311.7	317.7	314.21	313.64	313.53	320.76	307.31	310.84	315.73	318.16	308.57	311.88	311.95	314.7	314.53	313.69	317.27	314.32	314.74	313.42	318.22	314.81	312.22	314.23	316.62	316.61	311.16	318.31	315.1	312.12	317.27	308.41	316.3	315.01	316.13	315.13
305.39	308.07	305.45	304.73	312.13	302.02	306.7	304.31	305.33	303.27	309.4	298.78	302.63	300.36	305.71	300.73	307.5	309.51	308.39	307.79	304.28	307.19	307.01	308.94	304.88	301.03	309.38	307.31	305.87	301.35	307.39	310.46	309.32	303.95	301.76	303.2	309.3	310.4	300.75	307.51	306.19	303	301.45	297.17	309.7	308.15	301.94	306.52	304.39	306.95
295.83	299.35	296.73	292.04	299.22	295.24	296.71	296.58	295.5	297.89	300.37	292.36	296.22	288.37	294.8	298.88	293.73	294.44	298.55	296.1	296.56	293.32	293.33	291.95	295.07	293.97	293.03	291.45	290.47	298.44	298.68	296.2	292.5	292.59	301.31	290.7	294.1	292.64	292.8	298.12	292.21	291.36	291.67	292.27	296.33	289.09	296.48	291.09	293.13	293.67
315.21	317.21	313.95	314.45	313.58	316.38	315.01	315.44	315.38	319.84	317.75	314.72	316.58	317.16	317.4	318	314.27	309.17	316.37	317.5	317.44	317.67	320.86	312.89	310.04	315.7	315.05	318.43	313.21	310.12	314.98	317.09	316.95	313.9	311.06	317.61	317.44	315.92	319.2	314.59	313.51	317.48	309.3	313.35	311.57	316.99	317.34	315.17	312.71	315.35
310.56	313	316.56	308.92	315.23	316.34	315.5	314.28	313.16	317.04	313.35	312.82	311.11	317.64	318.97	317	314.01	316.1	308.63	314.32	318.26	314.32	314.96	311.3	315.82	312.37	312.98	316.95	311.59	316.03	316.17	312.28	314.18	313.08	311.41	315.86	314.07	314.39	320.4	317.6	316.13	314.13	314.65	318.56	319.31	312.03	317.43	318	313.23	319.81
323.79	325.29	324.4	331.38	329.29	324.92	329.22	325	326.35	331.86	333.04	326.23	329.99	326.08	325.68	326.24	327.92	325.64	331.39	329.11	328.37	327.46	327.94	331.42	333.53	325.56	332.12	329.24	325.66	331.94	329.68	327.32	333.81	322.97	331.54	327.71	324.76	324.88	326.73	325.78	322.32	327.39	323.65	327.77	327.2	329.52	328.45	330.54	328.74	324.14
305.47	302.06	307.54	302.87	306.21	299.5	306.54	303.73	303.42	304.3	305.62	306.89	300.68	306.6	305.08	300.89	306	300.38	296.74	302.76	299.77	304.01	302.36	306.23	298.34	299.71	302.59	307.5	299.51	306.68	302.86	303.49	301.34	302.67	304.09	302.21	301.91	301.38	302.87	298.53	307.95	299.07	308.03	304.07	305.6	305.9	301.42	301.59	304.31	305.71
310.62	319.9	313.44	310.97	313.66	312.71	312.91	312.86	315.15	315.7	316.68	315.42	315.29	316.47	318.58	318.96	313.21	317.81	315.46	318.66	315.31	314.38	315.18	316.78	318.4	312.38	320.22	315.61	313.75	314.46	314.46	321.44	314.62	313.79	315.47	316.25	313.51	308.57	313.91	317.89	311.71	314.54	314.12	313.6	313.83	319.14	316.96	313.79	314.94	317.19
309.11	306.02	304.83	306.23	304.33	300.14	300.98	303.38	305.3	305.5	308.14	306.62	301.35	306.4	311.66	304.65	307.65	302.32	305.91	306.49	308.96	305.49	311.41	301.71	300.65	304.61	305.26	311.12	301.31	307.05	304.8	303.91	306.05	307.09	309.12	307.49	309.71	303.57	304.23	303.49	304.93	307.69	307.02	304.46	308.99	302.98	306.95	309.39	308.6	307.89
307.63	302.97	305.95	302.87	304.36	301.49	304.61	304.81	304.79	303.13	303.95	307.93	304.62	303.86	308.67	304.87	298.63	309.72	301.68	300.68	301.86	304.88	300.51	298.29	305.18	303.16	310.05	299.71	297.46	304.83	300.9	301.98	298.74	301.49	304.97	297.87	305.77	305.38	305.15	302.56	307.09	302.57	300.12	306.51	305.35	302.86	295.67	301.53	305.94	306.59
314.01	317.1	310.93	313.78	313.87	311.6	312.26	315.96	316.79	313.01	311.32	315.14	311.03	311.88	314.33	313.76	313.07	312.03	311.22	312.79	318.15	311.31	307.3	314.44	311.65	311.12	311.44	311.44	310.61	310.63	315.14	311.98	312.58	312.04	309.73	308.84	315.19	312.86	317.9	313.76	314.66	312.13	312.69	309.92	313.08	314.85	310.35	305.64	311.37	312.55
325.94	324.5	323.91	320.09	325.45	326.85	322.4	324	327.61	323.9	321.32	321.79	327.01	326.96	323.98	322.88	323.74	327.29	326.26	325.33	324.82	328.3	326.78	325.82	324.68	327.96	327.67	325.31	321.06	322.76	324.44	323.73	321.22	323.86	323.57	318.19	325.56	325.35	324.56	324.63	323.69	324.99	327.73	322.17	321.45	328.23	326.04	325.67	327.04	320.08
329.2	332.68	319.45	329.47	326.58	329.7	325.67	329.2	325.67	329.67	328.19	324.66	325.27	326.57	325.51	324.15	330.26	328.58	323.78	322.91	324.75	326.92	323.33	324.86	326.96	320.89	320.83	325.57	324.68	326.44	325.81	330.05	325.54	320.33	326.05	330.87	325.18	320.92	323.8	322.89	324.56	325.13	323.75	327.87	322	324.55	326.89	333.76	327.68	325.38
315.56	315.51	314.11	311.97	315.82	313.8	310.37	311.43	312.13	314.19	314.55	315.39	314.62	311.36	312.17	313.15	311.02	314.71	316.41	309.9	306.43	316.1	308.62	308.56	311.41	314.96	311.06	312.71	311.65	313.51	316.52	310.8	317.29	312.3	306.74	315.92	313.42	314.68	318.67	315.65	309.19	316.49	311.85	309.77	311.65	316.38	318.21	315.77	316.97	315.19
322.2	318.03	318.74	313.91	316.45	316.84	314.17	321.21	318.61	314.51	317.62	319.17	319.24	315.77	314.3	317.66	320.56	322.65	317.42	317.22	318.61	321.86	316.75	319.94	310.83	322.57	321.51	313.36	315.25	319.74	320.38	318.82	318.38	317.19	316.12	315.92	315.74	315.29	314.82	315.19	315.81	318.92	315.4	311.56	318.32	320.66	316.02	320.62	317.82	313.54
316.31	318.57	316.78	317.34	317.89	318.61	315.46	320.28	314.72	316.88	318.22	318.83	319.96	316.69	316.84	320.08	316.35	315.18	319.24	320.54	316.21	317.9	316.83	317.66	317.89	314.24	312.73	320.93	318.97	320.18	319.94	319.45	317.95	311.56	313.83	321.98	317.96	319.33	316.3	317.55	318.22	315.38	319.33	309.66	319.32	310.5	316.26	313.68	319.98	316.85
308.25	301.79	307.96	306.24	304.29	306.93	308.59	307.83	310.2	304.51	306.1	308.76	304.17	308.55	307.17	302.78	306.5	309.06	308.93	300.35	307.69	304.97	302.15	306.09	301.26	304.23	305.61	303.33	311.27	303.6	304.88	306.44	304.6	305.8	302.77	308.17	306.46	305.27	301.38	309.29	304.06	303.35	306.76	303.78	310.79	307.36	304.61	304.13	306.34	302.19
297.67	301.86	302.01	297.34	302.27	300.46	299.16	299.33	304.18	303.37	296.63	300.92	300.46	305.34	297.27	299.77	293.97	298.23	300.41	299.56	297.48	301.79	299.01	298.7	301.28	302.47	299.9	300.36	299.9	301.66	298.64	300.35	302.95	296.55	298.93	299.23	303.65	294.93	301.17	295.36	301.17	304.64	295.47	302.03	300.64	299.07	299.88	299.86	299.36	300.29
325.25	329.76	326.24	329.15	325.78	329.37	326.46	323.52	329.3	331.82	326.71	327.63	330.58	327.74	323.65	329.44	326.66	326.23	328.27	325.09	330.03	330.48	329.02	321.07	326.13	334.75	328.98	332	327.34	329.12	323.36	327.05	326.02	325.23	324.92	330.49	325.67	329.75	325.22	326.75	325.87	331.66	330.96	325.13	329.52	332.73	327.31	328.1	329.15	326.59
315.2	317.27	312.76	317.9	308.15	318.38	314.31	311.92	315	311.81	317.18	314.38	310.61	315.85	315.07	314.45	318.14	315.36	314.18	313.29	314.17	317.24	315.33	316.31	312.83	315.97	312.96	314.8	314.26	312.79	312.87	317.54	323.39	312.62	313.23	312.84	319.83	318.36	311.29	312.73	317.05	314.67	308.81	313.06	309.81	318.25	313.3	315.05	312.44	317.4
297.05	294.61	291.44	292.8	296.5	294.6	292.14	298.61	294.78	298.01	297.62	293.69	296.84	299.93	296.11	296.8	295.09	297.31	296.05	295.4	294.44	294.23	297.84	296.54	297.3	298.85	296.71	299.11	297.37	289.96	291.11	296.53	294.37	293.62	298.94	298.34	294.97	294.09	296.25	295.49	298.14	295.23	293.57	296.11	301.36	296.38	297.08	293.55	296.65	302.1
315.54	317.16	316.42	313.5	315.96	312.07	318.73	322.35	321.15	320.02	316	321.64	319.78	312.99	315.65	322.11	319.72	316.97	318.15	317.57	320.66	318.25	318.75	315	314.86	316.16	314.76	317.76	317.58	315.89	316.99	319.6	324.05	317.59	318.24	315.57	319.46	313.72	317.21	312.85	314.13	316.7	315.67	315.93	316.07	317.8	313.11	322.45	311.86	320.32
307.84	301.67	300.38	300.74	305.65	297.95	307.54	306.06	302.23	305.24	301.63	304.7	305.14	307.62	302.73	296.74	308.4	303.69	300.81	300.18	307.23	304.88	300.55	304.79	304.65	303.72	297.53	305.68	300.26	299.64	305.11	299.2	302.48	305.95	300.36	304.81	304.72	301.89	298.61	304.7	309.16	301.45	304.56	301.78	304.19	299.64	300.96	303.03	304.93	302.22
314.56	310.3	316.89	318.98	312.75	312.66	313.97	316.63	317.92	313.57	317.97	311.86	318.77	316.06	317.43	314.91	312.08	310.7	317.03	310.14	311.89	307.73	317.33	314.52	314.37	312.28	316.22	309.24	311.23	311.65	313.78	313.1	312.29	311.69	316.76	314	313.53	315.5	311.8	315.73	308.51	313.12	317.02	314.68	312.39	319.7	311.89	320.93	312.72	312.07
318.92	321.94	313.91	316.15	316.13	318.41	319.55	313.82	319.77	322.55	318.13	322.22	316.35	322.62	316.86	318.85	315.71	317.61	316.97	316.84	318.91	316.75	319.78	324.13	317.84	322.7	325.36	321.68	319.54	319.11	314.47	319.24	316.79	321.93	316.46	315.43	320.89	317.48	321.07	317.18	319.27	319.04	314.62	317.29	318.17	320.3	318.77	323.65	321.51	319.74
304.78	302.59	303.2	309.12	299.8	302.06	305.43	307.31	305.16	300.07	302.77	304.98	300.96	304.7	304.47	304.42	303.88	301.06	307.85	306.46	302	301.49	306.64	304.6	306.39	304.08	306.99	303.4	305.37	298.92	307.01	304.74	303.2	304.77	304.07	304.71	303.89	301.99	301.06	306.21	304.99	305.6	309.4	306.46	303.22	299.39	307.27	304.81	309.42	306.92
302.25	308.54	296.74	307.67	304.64	303.43	305.11	301.91	306.61	305.92	303.18	300.71	299.24	306.4	301.62	304.32	303.89	304.85	308.32	305.57	304.83	302	302.03	295.81	298.67	304.05	305.55	298.21	309.97	305.39	304.86	305.75	304.68	299.35	295.51	299.6	308.08	298.34	302.15	306.58	304.83	302.54	306.33	303.14	305.34	300.66	301	301.4	298.1	302.07
304.78	315.5	304.53	299.32	298.56	312.07	307.35	301.26	308.56	304.24	310.31	307.19	312.48	304.08	306.08	304.59	297.43	307.96	302	303.06	305.19	301.75	303.1	306.21	301.6	305.05	307.2	298.5	303.98	302.23	304.05	302.51	306.4	306.26	308.29	305.14	301.44	304.36	305.62	305.46	304.99	306.02	303.01	305.92	308.15	307.98	307.21	307.04	303.72	303.01
300.87	302.51	305.25	305.14	301.41	305.13	305.66	304.07	302.48	303.93	303.49	309.25	301.56	301.71	306.18	304.41	302.55	304.59	302.58	302.32	304.48	303.91	303.2	303.84	298.07	303.49	305.73	305.06	302.68	299.79	303.64	306.79	306.39	300.22	302.02	303.48	302.14	304.41	307.87	300.75	304.8	306.1	304.29	305.59	302.85	304.21	299.97	303.25	303.46	305.67
304.72	302.49	301.35	302.85	303.5	302	299.04	300.93	302.74	306.01	302.26	300.54	303.23	304.67	301.26	300.23	302.61	301.32	294.53	304.62	306.7	304.77	302.54	303.76	302.79	300.56	298.84	306.68	304.51	305.05	305.94	297.05	301.87	303.03	298.96	300.07	301.77	304.62	307.97	302.44	296.23	300.46	306.41	304.63	301.87	306.59	302.72	303.08	302.15	302.7
306.8	303.84	306.11	302.03	309.53	310.42	308.38	299.61	302.87	308.16	303.04	299.37	304.36	303.14	305.01	302.72	305.1	300.18	304.88	303.34	302.93	302.26	306.41	301.53	305.45	304.59	303	300.92	300.88	305.66	301.88	305.05	305.11	303.4	300.54	301.41	303.06	303.03	303.18	307.81	303.58	305.96	304.24	304.69	304.82	302.52	303.13	304.41	301.5	301.51
294.17	294.56	292.64	293.94	291.75	293.56	294.79	293.16	291.85	289.37	293.2	297.75	296.83	295.54	295.03	298.35	295.28	293.25	289.5	296.35	288.82	296.02	295.27	294.38	292.24	295.45	296.89	292.61	291.08	298.7	290.81	293.51	297.68	291.79	298.4	287.56	295.67	293.99	291.1	292.42	293.99	294.92	297.4	296.14	298.19	293.27	293.24	299.12	299.15	296.72
305.06	307.27	302.61	306.13	307.77	309.9	303.28	306.04	305.44	304.24	305.73	309.07	309.43	309.64	304.9	303.81	310.56	305.63	303.56	310.14	306.44	309.24	304.27	310.39	306.38	308	304.08	301.06	306.35	304.22	312.49	307.58	307.65	307.85	303.08	304.54	304.37	304.42	302.18	305.32	308.55	305.35	302.06	305.22	306.93	304.5	307.22	307.62	303.33	304.33
318.86	317.5	319.96	322.21	322.2	322.13	317.56	320.08	317.59	317.5	317.42	313.78	320.04	320.06	317.58	322.53	319.36	317.53	318.99	316.79	319.32	319.11	317.96	315.83	323.43	316.37	317.14	318.26	320.99	314.52	316.46	312.28	314.91	315.1	318.66	319.32	313.89	318.42	318.17	316.31	322.53	318.65	316.88	319.71	319.87	319.13	318.53	314.93	319.18	317.51
311.43	309.94	305.74	311.18	312.6	309.84	306.94	310.43	316.69	311.8	308.25	311.58	313.76	309.24	309.21	303.97	317.06	308.91	314.26	310.86	311.84	306.81	311.36	310.94	307.61	312.19	310.59	310.87	313.03	311.82	304.66	306.61	306.76	307.58	310.6	312.17	312.02	310.89	309.45	317.41	305.75	313.76	308.88	310.3	312.65	310.49	306.7	309.01	307.14	313.47
309.75	314.15	314.22	314.4	319.74	317.68	317.65	315.32	321.01	312.63	322.98	315.76	319.21	314.79	316.15	319.01	321.56	315.99	313.53	316.07	316.1	318.11	318.28	316.24	313.28	317.34	316.83	313.66	316.2	318.38	316.88	316.35	312.85	319.04	317.8	313.65	315.44	316.73	310.24	311.05	317.67	315.12	316.14	317.68	313.2	320.23	317.8	313.18	315.04	315.44
322.18	328.11	326.74	322.1	321.47	322.19	326.8	321.95	327.29	324.26	327.95	324.04	321.92	324.52	324.17	322.68	325.37	321.39	323.18	325.43	325.82	319.73	330	325.44	320.95	324.26	325.47	326.02	324.61	322.8	319.67	319.42	324.57	324.48	321.65	320.2	326.22	327.14	327.21	325.44	325.24	328.14	321.79	323.31	320.16	325.45	321.52	322.06	328.35	321.42
302.96	303.17	307.55	301.97	305.19	302.5	299.94	302.02	305.49	304.46	304.71	304.99	303.82	305.91	304.18	308.47	310.35	306.53	305.56	301.31	302.14	304.69	303.26	302.7	303.91	305.31	302.07	298.57	305.92	306.02	302.83	302.57	309.81	304.09	310.01	299.81	301.84	304.44	302.15	307.76	304.79	303.97	308.37	303.2	306.14	310.36	307.2	306.18	308.91	305.61
312.3	308.54	313.23	311.04	311.4	313.96	310.18	309.26	313.37	314.33	308.8	313.07	307.39	309	311.75	312.89	312.66	309.73	308.15	312.24	311.35	307.52	308.38	310.02	315.81	308.62	308.61	310.33	309.94	311.45	310.41	311.2	304.56	313.32	312.57	316.87	310.52	312.73	309.85	308.07	310.38	309.29	313.16	311.9	311.73	309.09	311.78	312.14	311.59	311.51
325.53	331.04	326.82	328.21	330.86	321.9	324.85	328.23	325.61	328.74	325.74	324.42	327.66	324.84	327.67	331.01	326.76	326.71	331.52	330.13	324.8	325.78	324.96	321.6	332.31	318.29	325.31	323.51	327.01	327.65	329.38	326.13	325.98	322.31	317.95	327.78	323.46	327.45	328.48	326.36	326.2	327.75	329.86	329.19	323.67	326.5	330.57	326.4	322.97	326.58
309.55	316.86	311.57	308.81	308.81	313.66	315.88	313.26	316.66	314.75	309.15	316.78	316.73	313.34	313.17	318	315.19	317.76	310.92	314.91	305.69	313.7	316.19	316.71	311.17	312.57	312.13	309.98	311.68	316.06	316.54	313.36	311.98	316.91	314.9	313.31	312.44	312.33	312.46	311.75	316.43	318.58	312.25	315.47	317.94	312.2	311.67	316.57	314.25	309.63
305.21	302.75	306.93	301.9	295.79	302.86	298.37	301.2	306.11	301.4	298.39	299.97	306.72	299.03	305.27	303.77	308.76	300.23	301.91	302.01	303.17	302.95	304.55	305.08	306.86	302.31	300.2	300.92	304.6	305.15	302.34	306.84	304.38	301.56	301.34	303.06	307.72	302.35	297.1	300.08	300.1	303.28	302.85	307.54	299.06	307.12	305.26	298.72	302.75	304.85
305.01	303.49	308.22	300.74	301.17	304.4	302.88	303.94	301.97	309.12	308.52	306.01	303.01	299.76	306.15	307.45	308	309.36	307.15	301.34	305.75	300.56	304.83	305.64	307.68	304.7	304.44	303.59	306.33	303.82	303.23	307.95	306.12	302.65	308.82	311.41	301.47	299.5	308.09	308.68	307.76	302.78	306.16	303.3	305.11	307.76	304.03	302.55	304.21	307.27
307.86	302.04	310.45	309.09	314.71	309.39	309.36	312.24	309.92	307.18	309.52	309.34	306.01	308.67	308.25	318.48	308.47	307.09	308.26	306.2	309.5	307.42	308.27	313.33	312.09	309.78	311.45	313.05	311.77	307.54	311.37	314.34	314.42	311.23	307.26	307.36	309.93	315.53	304.45	308.82	305.8	306.04	313.18	312.1	305.11	311.42	305.45	308.49	310.48	311.58
304.72	304.72	308.33	301.47	302.81	310.65	301.95	304.17	307.11	310.08	303.53	304.93	300.91	303.57	305.15	313.08	304.83	301.89	309.29	299.91	303.53	305.76	303.6	303.08	300.02	305.97	302.17	309.39	301.34	308.21	304.22	309.74	296.64	311.54	306.82	306.54	307.34	303.51	305.16	306.88	307.17	301.55	305.03	304.59	303.17	306.14	304.57	302.54	306.64	301.23
305.23	302.66	302.61	307.19	300.99	304.08	303.05	305.08	302.19	303.01	306.35	302.09	302.02	302.84	307.2	303.71	301.99	303.89	300.17	307.41	303.93	301.38	304.16	302.3	307.21	301.74	300.1	308.06	303.13	304.71	305.89	301.8	303.93	299.64	305.02	303.49	304.35	298.33	301.45	298.04	300.51	302.27	303.54	304.17	304.66	300.65	302.54	300.71	305.76	300.08
311.12	313.89	313.7	313.1	311.4	309.17	312.72	313.02	310.67	315.05	315.49	314.71	314.17	312.31	319.93	314.3	311.93	317.05	310.9	312.6	310.51	307.31	318.14	315.97	312.69	313.7	311.15	313.02	312.71	311.8	315.81	315.81	318.09	315.52	316.78	311.99	317.88	308.2	315.2	314.57	313.56	311.32	310.29	316.21	314.95	313.86	310.06	314.52	315.65	312.33
316.56	314.24	316.82	316.34	319.55	314.04	314.38	317.91	316.92	318.73	317.78	317.4	318.86	312.88	313.43	312.68	315.48	316.71	316.59	314.41	317.34	311.78	314.23	314.5	315.62	313.55	317.95	317.04	316.52	313.53	316.03	312.35	311.52	317.44	318.51	317.33	313.2	315.68	317.22	319.48	315.51	312.91	318.65	318.44	312.06	318.47	313.1	310.82	321.22	312.93
315.07	318.58	316.72	322.2	321.41	314.73	319.9	323.37	318.16	317.66	323.24	320	310.6	316.93	322.69	317.12	316.83	320.59	318.99	317.7	322.6	312.29	314.72	317.76	320.18	316.5	321.81	314.81	315.33	318.79	316.91	320.68	320.99	311.67	316.16	317.41	315.65	320.83	317.93	319.9	319.19	323.33	315.51	321	322.49	317.36	319.68	316.95	325.46	319.44
315.54	318.82	322.34	318.97	314.35	320.03	315.73	318.08	316.67	315.39	319.45	323.4	317.76	321.65	321.85	313.73	321.05	317.94	319.59	318.38	317.45	314.78	317.18	317.17	318.12	319.83	319.57	318.55	315.4	320.77	318.43	316.54	315.07	317.96	320.1	319.15	318.44	323.96	315.19	320.17	315.42	314.75	317.59	315.94	321.94	319.56	322.61	319.82	315.27	317.75
313.82	315.52	318	312.68	313.86	314.73	314.1	315.24	314.54	317.51	311.71	314.54	314.7	314.28	315.28	315.29	313.83	314.83	314.74	313.77	314.6	318.03	315.01	312.74	314.76	312.06	312.48	316.27	316.08	316.14	313.37	316.47	314.7	318.48	313.13	311.24	315.67	314.21	313.59	314.51	312.92	318.59	314.59	313.39	316.63	311.89	310.01	311.78	312.92	309.64
313.31	315.23	315.56	310.31	316.14	316.22	313.53	312.27	321.65	316.9	315.43	313.72	313.59	312.15	316.64	315.59	312.01	313.18	314.2	313.16	319.67	315.52	314.38	314.47	319.1	316.79	316.46	315.88	315.19	312.12	315.47	313.26	316.42	319.54	318.92	309.51	311.16	313.23	315.04	317.07	309.3	308.91	316.81	314.58	318.65	315.22	312.09	315.72	314.24	320.73
309.12	317.71	309.34	312.64	312.72	317.82	309.23	313.76	307.17	311.39	315.06	311.78	315.47	309.32	316.7	313	310.72	308.71	312.28	310.99	315.1	318.08	309.36	314.11	312.2	315.71	313.99	315.14	309.54	313.4	312.42	311.28	310.82	312.59	314.95	315.04	313.04	318.39	309.55	312.08	309.57	313.87	309.51	319.64	311.14	312.88	318.91	311.71	312.35	314.72
305.1	307.04	303.75	310.48	307.52	303.14	300.7	302.45	305.15	304.85	312.07	305.71	308.9	304.04	309.02	308.25	311.27	302.56	303.81	308.61	307.2	305.19	302.85	304.82	305.27	308.05	309.81	307.01	307.58	305.62	306.83	307.74	302.46	302.43	299.67	307	303.96	308.22	306.73	308.7	305.72	304.31	304.62	303.23	308.16	304.83	306.02	307.55	300.37	308.5
315.21	312.37	321.45	318.66	313.79	317.03	314.71	312.9	313.13	317.76	314.44	314.43	318.81	314.94	319.57	318.13	318	313.02	313.87	317.59	315.01	318.85	315.85	314.07	317.21	312.95	317.5	309.18	314.67	313.81	318.58	313.59	317.32	314.2	317.51	314.68	311.86	317.3	315.95	319.95	313.33	315.08	315.7	312.69	309.62	315.71	312.78	313.7	318.63	319.32
313.57	314.72	311.39	311.19	311.18	315.04	310.98	313.63	314.35	315.15	304.33	310.82	311.73	313.77	314.43	313.5	308.69	313.49	311.58	312.25	316.77	315.14	309.28	315.71	312.43	315.05	312.48	309.96	312.06	309.72	313.77	314.27	311.34	311.77	310.76	319.28	316	314.13	312.06	314.37	306.45	311.82	311.63	311.5	321.61	315.55	309.05	313.33	310.93	312.8
297.29	303.35	299.96	298.22	299.89	302.76	295.63	300.16	302	299.73	302.04	301.16	298.64	295.67	301.69	302.15	301.48	297.04	298.29	301.99	296.62	297.16	299.27	301.11	301.69	298.23	302.28	294.78	300.19	302.13	307.14	295.65	302.06	295.98	302.43	297.7	301.01	299.99	298.86	297.2	295.64	298.82	300.4	297.1	298.82	299.5	303.48	297.62	300.07	304.05
304.44	303.01	305.88	305.56	303.69	302.25	307.4	304.33	301.29	302.63	305.15	304.99	308.98	305.59	305.81	308.43	304.26	307.46	304	307.84	310.45	301.64	304.21	305.28	309.65	304.98	301.77	305.6	303.36	308.48	308.34	312.19	293.78	308.35	303.92	303.78	298.97	303.75	307.29	301.55	304.22	306.62	305.63	309.55	305.23	303.26	308.83	304.28	307.55	309.32
318.83	321.37	316.49	319.86	316.9	314.97	314.79	315.23	318.33	314.36	317.19	324.82	318.49	317.5	313.81	317.8	314.94	312.08	319.87	325.43	318.88	313.68	316.1	315.98	315.37	320.79	313.71	322.92	316.52	313.27	318.99	316.92	313.26	319.5	319.52	317.19	316.35	312.75	318.71	320	315.59	312.17	318.27	315.82	316.85	316.81	321.63	310.67	317.21	320.15
303.45	302.06	304.44	308.52	299.98	305.63	306.04	302.44	301.83	305.9	303.8	301.82	305.32	306.82	307.77	299.89	301.5	300.49	309.3	303.36	300.91	301.9	303.51	304.15	300.09	303.6	299.87	304.2	305.92	303.95	310.54	301.17	307.13	305.42	305.1	303.92	304.48	304.45	301.97	301.57	308.36	304.49	308.96	309.72	305.48	306.02	303.29	306.6	306.35	305.66
314.74	314.4	315.43	313.77	311.75	312.59	313.17	311.73	308.18	317.97	312	315.79	318.61	306.95	315.12	309.23	307.67	313.62	312.97	311.77	321.12	312.11	316.87	309.61	312.58	312.86	318.18	313.49	313.87	315.09	313.37	314.89	313.18	315.24	314.33	306.81	310.8	309.54	314.67	313.54	310.7	310.15	314.91	311.79	310.56	313.68	314.89	311.08	313.03	309.54
302.99	298.9	303.19	300.86	302.29	302.39	305.95	300.97	300.45	304.01	301.6	305.88	300.56	301.41	304	301.02	302.89	301.92	302.79	298.22	300.08	297.21	305.31	300.78	301.21	301.22	302.06	306.9	300.79	304.25	303.81	301.37	304.39	300.25	298.15	303.32	304.62	299.62	300.93	303.63	301.77	305.83	302.1	303.25	301.46	301.17	298.87	303.54	303.34	302.73
326.9	325.61	329.93	326.49	330.06	328.23	318.87	324.22	324.36	327.27	328.74	327.95	328.08	330.7	328.82	328.79	327.6	327.8	331.83	327.03	329.9	327.58	327.86	326.62	325.49	329.09	330.02	327.64	327.4	329.77	332.09	326.8	325.06	326.34	330.36	325.61	328.25	329.18	326.84	323.71	331.79	331.1	329.88	326.21	327.92	329.82	330.97	328.15	326.28	327.3
319.58	315.5	313.65	313.05	313.04	310.51	311.18	311.24	310.78	316.05	313.55	316.28	313.58	315.94	315.27	317.53	310.03	315.92	310.09	311.54	312.83	314.87	319.43	307.34	314.31	311.5	316.93	314.67	315.5	311.82	313.28	315.6	313.98	311.67	314.47	313.97	311.16	308.3	319.37	309.34	317.51	319.77	315.87	309.25	313.06	314.41	318.71	313.59	313.77	314.11
310.14	317.56	319.37	314.93	314.46	314.31	313.35	315.28	311.2	315.54	312.55	307.91	315.79	312.03	314.76	313.31	314.41	312.33	314.79	316.54	305.99	313.47	311.3	317.46	313.37	315.64	315.38	312.14	309.67	313.71	309.76	314.78	314.67	312.63	314.03	312.92	311.51	317.13	312.6	322.62	313.45	311.28	313.65	314.11	316.73	308.95	311.26	309.14	315.93	308.6
317.15	313.46	311.56	318.44	315.31	315.49	308.58	319.1	316.01	317.2	315.35	314.25	313.06	312.89	320.89	314.8	316.87	315.58	317.06	311.63	315.14	310.06	318.56	316.73	313.17	310.01	313.42	314.99	316.69	316.86	315.61	311.76	310.94	319.13	314.8	317.6	315.2	312.75	313.09	315.26	313.74	320.92	315.9	316.53	312.87	314.22	319.3	315.91	315.97	314.76
308.52	304.58	302.86	311.51	309.32	301.59	306.88	301.92	304.19	305.87	304.69	304.25	305.5	303.43	304.17	307.1	307.22	309.01	307.99	308	301.66	303.95	302.2	303.27	301.9	306.6	307.18	299.54	305.59	302.03	301.89	302.4	303.42	300.98	309.59	305.92	307.18	303.52	304.28	304.34	303.11	301.69	309.87	302	307.6	301.29	306.82	303.35	303.33	304.17
304.46	304.54	308.21	299.1	304.95	303	307.91	309.44	302.41	307.55	304.38	304.93	303.16	304.28	306.15	306.91	304.8	304.51	303.38	307.99	302.41	306.52	304.27	305.91	305.52	309.07	306.84	305.4	300.89	306.65	305.91	307.97	308.97	306.68	301.77	301.42	306.46	309.88	308.45	305.43	307.66	304.86	304.42	303.44	305.25	308.22	303.51	307.41	306.97	304.4
309.8	302.53	307.1	309.56	304.47	306.83	310.9	303.95	302.66	303.36	305.17	300.22	305.69	305.06	309.7	309.12	303.49	302.05	303.42	311.05	305.03	299.49	308.66	306.52	309.28	305.91	308.42	303.28	303.55	310.74	305.78	304.02	301.69	302.95	304.76	311.77	306.72	308.96	308.4	305.58	305.35	303.73	305.69	305.84	310.53	311.5	302.95	305.9	307.39	307.07
299.24	304.14	301.55	308.99	312.51	297.13	304.12	301.97	301.14	303.01	301.54	301.14	304.01	306.18	308.37	306.54	310.18	300.45	305.41	305.9	303.07	304.34	304.93	304.51	304.38	302.67	305.15	302.04	300.15	302.46	303.95	307.18	309.86	302.87	301.74	300.09	305.27	303.85	308.5	307.68	304.1	301.85	301.77	302.65	303.72	305.93	302.79	306.09	301.53	304.88
302.46	304.83	299.41	303.38	302.72	303.47	304.4	298.92	301.56	302.36	306.39	299.31	303.45	303.42	306.38	302.15	300.14	303.25	303.14	299.67	294.95	302.21	303.73	303.93	305.27	299.69	304.12	300.14	301.62	304.74	305.72	303.92	301.7	300.99	298.09	303.21	300.91	305	300.43	305.33	305.73	302.02	303.25	305.39	302.19	302.24	299.81	299.86	303.62	299.99
318.71	314.01	321.56	318	318.37	320.69	320.41	319.24	313.98	310.96	320.93	320.22	316.1	317.26	317.58	319.45	320.98	318.29	317.41	317.08	316.45	313.75	318.99	315.29	319.52	319.32	318.58	318.43	315.53	318.36	319.29	315.83	323.47	318.91	317.08	319.26	322.06	319.6	319.02	318.75	316.01	317.41	318.92	313.78	312.11	316.83	320.41	318.32	316.16	315.42
305.6	307.85	308.08	306.07	302.82	303.63	298.86	304.21	305.1	298.42	296.87	303.07	302.99	306.88	297.73	308.58	303.86	306.34	308.13	304.97	302.79	306.88	301.54	303.66	304.31	299.64	305.5	306.62	299.46	304.81	301.75	302.82	303.84	303.74	305	303.11	303.29	300.07	301.61	298.08	301.3	308.19	306.48	304.3	305.32	299.95	300.3	303.18	300.29	301.83
316.5	314.83	315.42	318.59	319.11	319.53	319.83	318.68	315.49	325.34	320.24	316.63	315.19	320.1	318.6	315.09	320.01	315.49	323.52	314.96	314.6	315.5	317.89	318.15	315.1	316.38	315.21	318.56	314.39	315.92	316.89	316.83	314.47	319.72	313.79	320.89	315.27	319.45	319.15	317.88	316.67	318.42	313.08	316.75	318.53	318.33	312.63	313.01	319.99	319.43
328.76	328.74	326.65	328.27	329.64	323.09	328.03	325.93	327.55	329.54	331.9	331.05	334.5	329.21	331.11	327.05	326.07	328.11	328.8	323.31	327.29	330.38	323.85	331.39	328.2	326.02	329.21	328.54	324.68	327.71	324.94	323.27	327.89	331.38	324.72	327.39	327.75	327	329.2	325.81	326.31	322.49	328.37	325.09	328.15	325.69	327.21	326.1	325.48	326.03
313.29	319.18	310.08	310.2	314.14	312.15	314.93	313.59	312.28	314.57	313.32	312.85	313.7	312.27	314.83	310.65	317.78	315.03	316.88	320.38	316.24	317.37	316.96	310.67	315.17	315.9	314.01	312.73	317.84	312.65	315.15	315.74	313.47	319.33	316.4	312.17	312.97	314.68	314.41	320.68	313.93	313.72	315.29	316.88	319.18	312.79	311.83	315.87	313.87	312.28
297.2	299.3	304.26	307.9	304.81	299.79	302.58	304.95	306.73	302.08	304.21	306.75	300.49	301.91	307.74	304.43	303.89	304.35	303.52	304.54	305.01	301.1	303.42	302.3	299.18	301.21	302.7	306.2	307.36	305.54	305.4	305.29	304.24	303.95	304.11	303.78	303.7	308.66	307.32	304.36	300.17	305.67	299.82	310.29	300.28	305.88	300.53	305.57	305.28	304.19
300.97	300.66	303.34	305.58	301.11	300.45	300.83	306.25	303.2	300.53	301.66	301.7	307.41	298.44	305.26	303.03	298.84	303.67	306.02	300.41	303.3	302.17	302.65	299.53	303.76	303.84	300.32	302.87	304.7	306.25	301.75	304.96	301.98	299.04	299.97	302.59	305.7	307.14	301.33	302.4	301.72	300	304.23	302.62	301.13	305.23	300.85	299.13	302.13	299.4
300.45	303.32	301.98	297.86	305.52	304.97	308.54	310	305.07	301.64	302.8	308.35	303.28	310.47	303.63	301.46	303.66	310.2	307.37	306.46	304.36	302.99	304.82	303.86	305.81	305.2	305.53	302.04	306.33	306.34	299.62	306.23	310.3	308.99	299.7	303.28	303.44	304.37	307.98	302.55	305.37	308.86	307.72	302.08	307.34	308.9	301.24	306.47	302.73	306.81
301.08	305.73	303.63	307.07	301.91	299.06	302.42	304.06	305.16	305.77	305.07	302.38	305.49	303.17	302.58	300.36	304.06	299.9	303.48	300.78	302.39	301.89	306.12	301.98	303.93	303.95	308.97	305.71	303.48	303.36	303.08	307.8	306.17	303.91	301.41	306.53	304.45	302.45	303.52	309.33	304.2	303.16	301.7	305.62	306.56	304.6	304.55	305.68	303.3	301.19
318.63	316.07	317.13	316.27	313.42	318.21	313.65	312.19	317.29	317.06	314.68	315.94	315.48	314.92	319.23	312.46	314.77	317.39	314.93	320.52	316.06	312.67	313.32	320.85	313.99	318.35	314.99	316.76	313.03	312.5	310.41	311.54	315.66	320.38	317.28	313.62	315.87	315.39	316.06	319.01	318.64	312.11	313.46	317.78	316.47	314.03	318.06	317.87	314.61	314.09
307.11	304.62	303.36	301.65	305.69	304.21	302.19	303.09	300.63	298.43	299.64	303.32	303.88	303.71	307.18	305.92	311.3	303.68	309.59	309.26	306	305.93	301.53	298.28	306.6	303.84	301.99	301.67	306.34	305.32	308.5	301.05	307.64	306.05	314.18	306.2	305.8	305.43	302.65	305.1	304.56	306.63	303.24	303.08	302.61	303.34	308.42	302.45	311.15	305.74
311.72	313.27	313.79	309.99	312.27	311.74	312.83	314.53	311.77	317.36	312.42	309.63	316.89	312.38	313.13	314.95	312.88	314.79	315.1	315.51	312.23	311.99	311.17	311.16	314.53	315.11	313.14	306.15	312.18	308.94	314.04	316.48	314.73	312.13	313.2	312.35	310.32	315.8	310.5	314.55	312.94	313.17	318.51	310.49	313.16	312.3	315.15	313.93	315.33	312.03
316.97	319.4	318.7	316.31	322.34	318.92	318.68	317.18	321.27	317.99	319.56	318.43	318.77	316.04	318.27	311.92	323.24	319.31	323.31	315.32	319.22	315.54	320.89	315.47	315.96	321.77	312.74	317.41	315.64	315.06	317.17	316.37	319.25	322.5	317.88	317.88	317.19	320.87	315.56	314.91	317.21	322.57	323.26	315.82	318.03	318.66	317.63	318.63	311.7	316.42
298.19	304.58	307.88	307.11	306.23	303.3	305.92	311	304.8	305.97	302.68	308.58	301.67	306.83	301.73	303.62	304.42	303.08	309.55	305.87	306.11	304.66	304.34	307.19	302.93	299.38	302.51	305.57	301.71	304.73	308.9	302.54	302.28	301.21	303.02	300.45	303.47	302.51	301.1	301.62	300.41	303.16	302.38	300.55	302.65	303.72	298.87	307	303.88	303.94
301.46	305.25	307.42	303.65	303.94	305.38	298.93	304.83	302.37	305.55	307.06	304.17	298.46	303.17	304.61	301.81	305.56	304.69	302.42	303.64	299.33	307.64	304.62	301.89	304.9	302.55	299.26	300.63	302.52	302.4	307.51	300.87	304.57	304.03	298.94	302.94	308.93	302.79	300.49	296.94	303.28	306.55	303.66	302.23	306.29	308.92	303.98	300.95	304.91	299.14
300.73	302.58	303.8	304.92	302.84	296.66	299.9	301.44	305.01	300.65	301.47	303.11	303.15	308.98	305.62	304.36	301.91	309.53	304.6	298.99	301.75	302.15	302.34	304.55	301.13	303.54	302.52	306.53	301.43	299.13	302.91	303.14	300.96	306.09	306.47	301.48	303.74	303.24	307.34	302.2	301.87	303.33	303.98	298.9	305.15	301	299.04	301.55	302.27	302.75
297	288.03	295.27	296.2	293.95	290.93	293.76	295.97	298.66	295.28	291.32	292.9	296.28	295.78	293.12	293.24	293.55	298.38	291.2	288.48	297.99	291.55	291.83	293.15	296.42	294.81	295.95	295.24	291.83	289.38	292.53	289.64	293.81	293.32	297.91	298.82	300.82	290.89	293.45	291.13	295.84	291.96	300.16	290.68	300.98	298.35	298.6	293.65	293.35	295.21
302.41	305.03	309.27	301.08	303.94	306.77	305.73	303.58	303.06	303.44	298.74	303.05	300.92	306.56	305.78	306.24	308.28	307.78	302.37	301.19	307.82	305.13	298.83	308.06	307.01	301.42	308.56	302.5	301.83	306.61	305.83	302.86	306.18	302.78	306.73	305.15	302.16	304.3	303.26	301.36	306.53	301.58	302.85	311.64	303.96	312.47	303.15	301.62	307.1	304.01
317.74	320.22	320.38	315.2	315.57	314.56	314.5	322.25	315.2	319.27	316.77	318.72	313.54	314.93	318.04	317.09	318.95	319.11	317.27	321.15	316.91	318.14	315.37	316.2	315.3	316.13	318.16	318.34	316.02	316.58	320.65	318.74	311.84	316.31	318.46	318.04	321.99	318.77	318.91	320.48	314.1	320.45	320.7	313.76	321.77	321.69	317.14	316.32	319.99	319.94
304.6	311.22	311.47	311.52	312.99	309.15	307.47	308.77	304.99	309.87	312.85	309.92	304.99	313.38	311.93	310.91	308.21	308.72	313.6	311.69	309.67	310.81	314.38	310.1	307.29	316.39	305.9	314.61	310.97	306.22	316.63	307.9	307.18	315.61	308.4	317.52	307.5	311.89	306.9	311.09	311.62	313.24	313.48	307.17	309.89	306.8	317.35	309.61	315.05	312.05
304.83	299.8	305.48	297.96	306.52	305.66	301.44	302.54	302.4	304.12	302.55	306.31	309.8	307.01	300.76	307.4	307.25	306.03	302.18	304.93	305.24	305.69	300.44	303.17	305.97	304.94	300.38	303.45	303.38	309.55	306.19	302.02	309.82	305.95	307.98	305.48	300.58	305.7	302.67	302.85	300.05	301.33	306.7	306.08	304.27	303.69	304.46	300.73	306.33	300.94
306.36	299.54	301.1	304.48	307.03	305.57	304.37	307.98	302.11	300.63	303.83	299.43	304.66	304.66	308.29	303.22	301.6	304.04	305.27	305.85	303.03	308.88	309.88	300.69	305.82	303.28	308.3	302.29	305.48	298.85	300.89	301.36	301.12	305.44	302.53	302.27	300.57	301.67	301.18	301.25	300.28	308.1	303.26	299.66	305.3	305.26	300.47	301.64	304.65	300.85
294.91	301.38	304.57	298.3	302.28	300.31	303.6	301.64	306.21	306.23	305.26	302.05	300.46	303.95	300.17	301.71	302.19	300.43	297.99	300.59	301	305.23	299.83	304.34	299.86	299.74	303.28	300.61	296.82	300.8	301.41	304.19	299.01	299.31	300.68	303.32	299.41	306.6	301.97	300.81	303.84	300.43	301.96	301.14	300.03	299.86	300.74	302.7	304.38	301.17
319.04	321.77	312.69	316.12	314.25	322.17	320.24	315.32	316.94	317.81	317.08	322.22	317.9	317.71	315.73	320	320.11	317.2	315.18	316.55	318.24	315.25	316.39	316.17	322.23	317.18	315.82	317.38	323.32	321.94	320.58	316.01	312.37	315.37	314.06	315.23	315.25	320.46	319.85	318.02	317.87	316.61	317.33	319.72	313.31	315.67	315.66	320.79	317.48	316.61
306.3	302.66	302.81	305.77	304.03	301.24	304.7	306.61	303.52	306.37	303.48	304.53	306.72	299.76	309.97	310.23	307.19	309.1	301.65	305.48	303.42	303.04	306.7	305.06	305.85	305.23	305.25	305.04	305.47	306.98	306.13	310.36	308.47	301.41	302.89	304.44	307.99	303.31	304.01	305.05	301.61	307.21	304.96	304.44	305.75	307.69	304.91	303.59	306.86	304.55
309.3	305.15	308.05	307.87	302.71	307.07	306.62	305.53	304.43	308.67	308.03	307.51	304.28	311.1	306.94	310.51	303.84	302.41	300.69	309.65	309.69	307.48	303.33	308.43	311.23	303.21	306.92	310.05	307.13	304.1	306.3	310.86	306.86	307.65	307.04	316.62	309.84	308.25	308.77	307.22	307.69	306.27	304.1	310.63	301.63	307.92	307.51	306.81	303.38	303.26
301.38	300.29	308.38	307.72	304.06	304.44	307.61	302.65	302.52	306.89	310.81	303.64	303.45	307.91	306.36	304.08	305.51	307.39	304.57	305.5	305.37	308.76	305.69	303.41	301.48	308.81	308.72	309.96	308.13	310.66	303.84	305.28	302.41	302.62	305.73	308.25	304.24	304.63	308.78	303.26	308.74	302.01	308.17	301.93	303.43	301.36	306.92	305.29	314.97	307.14
308.64	312.16	309.18	312.65	305.83	309.96	310.59	315.73	312.58	311.07	311.21	303.99	311.76	316.03	316.72	308.16	314.87	315.92	311.98	311.13	312.29	309.73	310.94	313.65	309.27	312.97	310.14	312.2	308.16	315.1	310.37	306.58	308.69	309.99	307.21	310.13	311.3	313.16	307.94	306.97	309.81	309.73	310.41	312.97	309.95	311.41	309.77	309.11	309.85	315.32
298.48	302.12	300.8	301.93	301.02	297.62	296.55	300.31	299.33	301.7	293.38	302.38	299.88	300.5	300.52	298.96	297.94	300.31	299.65	298.76	301.1	299.58	303.09	299.45	301.35	299.79	299.48	302.06	300.27	303.86	299.4	298.42	300.7	298.34	300.48	303.58	300.18	298.79	300.85	301.28	292.21	297.65	296.36	304.99	297.87	300.55	292.49	295.29	301.07	300.31
329.63	328.62	324.6	329.13	328.9	325.88	327.19	330.8	324.07	327.88	331.67	327.56	326.6	330.53	327.29	322.73	325.62	331.21	328.96	329.05	328.21	325.68	328.59	327.28	329.01	327.56	321.91	335.3	327.09	328.16	331.05	329.93	333.63	328.36	332.74	324.57	326.53	326.2	331.31	323.74	331.92	330.7	332.02	329.55	330.4	327.06	331.44	330.84	325.71	324.52
329.07	327.76	331.08	328.83	328.17	327.63	325.69	325.52	324.4	324.3	328.51	327.49	331.66	323.42	331.84	327.16	323.83	326.72	325.25	321.17	326.07	328.96	332	325.64	327.01	329.5	329.61	325.14	327.52	330.97	327.73	330.58	320.86	326.06	332.53	328.2	324.17	326.27	323.57	328.78	329.07	329.93	330.53	322.97	319.79	327.49	321.04	326.93	327.09	324.29
301.68	300.32	304.39	301.99	306.98	304.54	303.33	307.65	299.37	301.57	306.83	301.62	300.62	308.44	302.09	307.47	305.02	305.67	302.86	304.46	306.08	301.54	306.81	309.55	300.87	309.82	303.95	306.57	302.58	306.43	305.73	302.27	309.25	306.56	302.13	302	304.25	303.49	299.95	305.14	302.73	305.84	304.34	304.12	304.92	304.61	304.61	305.98	307.18	305.36
296.9	295.69	290.89	294.68	294.42	292.44	293.27	294.52	294.6	296.79	300.84	295.58	288.99	295.34	294.56	294.46	291.96	293.92	295.06	294.89	295.41	291.55	298.44	293.56	293.11	285.87	292.59	290.38	296.05	297.01	292.59	294.94	299.41	292.76	294.84	294.84	297.9	297.9	292.72	298.48	294.98	289.19	293.39	298.18	287.48	293.17	292.62	299.07	294.33	292.61
296.43	293.66	289.61	290.43	292.43	293.61	298.08	297.27	293.84	294.28	291.37	294.15	296.36	293.07	291.2	293.78	297.08	290.77	292.73	293.6	293.85	298.87	300.28	292.05	291.46	297.34	295.75	293.9	290.72	289.52	293.66	292.78	291.06	294.28	291.43	293.98	297.44	297.74	295.31	294.11	292.12	296.19	292.44	294.66	293.27	290.41	293.87	293.98	295.19	292.31
328.42	328.12	330.22	327.37	329.98	334.99	327.88	330.68	324.75	328.58	332.05	331.37	326.37	329.94	328.24	325.78	325.03	325.5	329	326.96	330.42	326.51	325.38	325.94	329.04	325.83	328.66	330.51	326.05	333.5	331.03	331.57	326.16	331.39	331.68	331.01	331.26	329.92	330.19	325.37	328.59	324.38	328.33	321.55	331.86	333.75	327.29	327.87	335.13	322.06
302.67	302.99	304.43	305.84	300.19	301.04	304.08	298.85	300.14	301.42	306.77	300.29	303.55	303.39	302.04	304.07	299.42	303.18	303.39	304.73	302.88	298.8	300.07	303.31	302.45	303.72	301.87	308.84	303.53	300.48	306.87	305.84	298.62	299.62	303.67	302.47	302.05	305.72	303.99	298.67	305.15	305.26	302.95	300.75	301.59	307.54	303.12	304.19	308.4	307.7
312.83	313.95	316.21	314.94	315.43	317.32	314.67	314.17	314.19	318.69	312.7	312.22	315.58	313.52	316.64	313.92	310.46	312.77	310.56	311.53	315.11	318.84	312.2	314.32	316.65	313.76	316.09	314.4	314.64	311.02	315.56	310	314.5	314.08	310.31	312.11	313.58	316.98	310.92	319.42	307.91	314.54	316.72	316.75	311.59	312.53	317.31	315.5	312.97	314.24
318.65	316.65	313.87	308.54	319.96	316.02	314.26	311.49	311.33	315.54	310.15	309.13	306.2	310.09	310.35	312.41	311.55	311.14	311.76	314.42	316.82	314.45	311.19	313.14	316.72	315.35	312.88	311.06	314.98	315.77	316.7	311.9	314.63	321.04	314.4	317	312.86	315.63	315.22	316.26	316.61	309.4	314.09	314.16	315.6	313.74	315.46	317.69	314.82	317.48
328.88	329.56	326.91	329.58	330.92	332.07	324.42	326.51	328.07	326.92	329.83	331.17	327	330.84	329.28	321.25	334.15	329.08	329.35	328.04	331.98	330.7	327.18	328.21	327.1	331.65	332.59	325.02	330.1	329.79	330.07	324.78	330.68	331.11	334.04	327.53	329.69	330.72	329.27	328.41	327.97	328.57	329.97	326.45	328.29	330.43	325.31	332.16	326.45	332.84
309.73	310.18	308.66	305.73	310.68	301.58	307.09	310.34	303.15	303.54	303.36	307.91	303.68	306.88	311.15	305.99	306.86	314.85	303.87	305.83	307.33	308.89	303.99	309.35	305.84	310.43	305.78	306.27	306.46	307.09	310.81	308.71	302.42	308.15	309.25	302.32	309.05	309.5	311.22	305.38	301.17	309.44	309.38	309.47	315.9	316.65	301.7	306.78	310.64	306.5
310.74	320.24	317.09	318.35	317.86	308.98	314.8	317.51	318.94	317.41	317.53	313.06	314.31	318.33	316.38	318.96	315.51	313.8	312.32	316.66	312.29	313.87	315.71	316.07	315.47	313.09	313.59	317.05	319.44	319	317.06	311.54	317.33	313.95	313.95	316.19	311.94	314.75	313.54	318.43	312.37	309.14	316.25	322.48	313.36	313.84	313.29	316.44	314.82	313.27
327.71	324.97	329.53	325.65	333.55	324.28	330.6	326.31	328.04	327.68	324.81	333.33	331.45	328.76	329.96	327.6	323.83	328.91	324.09	325.89	330.67	334.95	329.78	329.28	329.96	330.97	324.54	331.47	329.38	328.95	327.26	327.93	325.29	328.54	328.33	326.69	325.32	323.42	331.82	330.22	326.75	325.54	330.73	328.26	328.3	328.54	329.76	325.62	323.43	330.79
313.8	313.71	318.01	316.63	311.76	310.22	310.15	317.56	314.12	311.92	314.99	317.7	313.52	318.72	316.68	314.88	309.43	312.63	315.36	308.99	313.25	315.12	318.93	318.56	316.93	310.54	315.54	312.52	317.95	317.58	321.16	312.1	318.84	314.32	315.02	320.07	310.64	312.85	313.15	307.31	317.77	322.71	315.33	317.94	318.69	310.41	316.97	311.7	315.4	314.24
306.63	301.18	304.33	298.52	302.98	300.63	303.68	298.74	304.15	302.12	306	300.86	303.56	308.54	306.28	299.57	304.89	301.13	299.6	302.39	295.62	303.86	303.96	307.43	305.23	305.39	302.96	305.93	305.53	308.32	303.51	301.6	302.23	303.47	303.65	307.31	300.83	301.46	303.26	304.36	302.62	304.99	303.9	305.36	298.02	301.67	301.83	304.17	302.32	304
316.17	314.71	319.09	311.04	315.72	314.26	311.78	311.52	315.47	317.32	309.1	312.52	308.92	311.61	316.41	313.08	310.98	313.67	310.79	315.75	314.23	312.58	315.18	310.39	310.39	316.07	315.2	316.89	308.25	306.86	312.56	310.45	318.1	307.38	312.13	314.76	316.25	312.55	314.08	316.22	315.97	314.92	315.6	310.57	310.59	304.97	313.5	313.26	312.36	313.09
321.17	316.86	316.82	317.01	317.98	316.13	317.21	315.66	320.54	316.61	318.9	320.88	314.9	315	316.12	315.7	314.99	313.84	316.72	316.05	316.64	323.86	313.21	319.58	317.58	320.01	324.08	314.49	319.58	317.61	318.39	323.8	316.48	320.32	321.97	314.67	325.85	317.01	324.33	324.94	314.84	324.98	318.9	313.12	318.84	318.05	318.68	323.19	319.35	314.63
304.26	305.75	307.63	304.78	306.59	308.73	302.97	304.33	309.63	310.38	313.59	306.6	305.46	304.73	312.01	303.59	308.12	307.79	303.75	304.91	300.46	305.54	307.45	303.52	305.38	303.73	307.72	309.89	307.06	305.01	304.54	307.8	304.2	307.25	311.95	308.93	303.5	306.92	307.74	306.16	307.15	307.02	302.06	306.64	306.92	303.92	305.83	304.02	305.25	307.06
309.38	307.34	310.08	305.64	310.38	307.99	306.31	310.82	306.24	311.38	311.51	307.34	316.17	311.93	310.04	311.37	309.16	310.84	311.93	310.98	312	309.2	312.49	312.77	308.96	310.89	307.81	309.64	310.7	306.63	307.21	310.58	307	304.23	312.67	309.98	308.41	306.09	312	311.69	306.83	307.48	307.5	313.53	306.15	307.23	307.98	309.54	309.2	307.22
308.95	309.23	312.24	311.78	305.8	314.37	305.23	311.12	311.89	309.06	308.5	314.41	311.64	301.73	311.3	305.07	311.26	313.08	311.86	315.13	310.94	310.75	313.13	306.95	305.88	314.29	312.74	305.34	305.36	301.3	310.51	312.97	310.01	310.25	309.52	309.48	308.48	308.86	309.02	313.46	308.58	314.75	308.15	309.73	309.74	312.06	311.13	310.49	308.22	318.08
329.14	332.08	329.27	328.04	331.15	331.44	325.01	326.43	334.57	327.47	325.81	328.75	322.21	331.13	328.96	333.74	322.49	323.11	329.6	329.98	331.25	328.55	328.81	330.59	326.75	329.1	329.88	328.82	326.6	324.04	325.14	327.78	327.73	327.74	323.67	330.25	329.38	327.38	328.79	324.72	333.52	327.42	331	329.34	327.99	326.81	329.38	328.31	329.96	323.5
319.24	311.25	316.14	312.24	310.97	314.66	313.46	313.79	313.53	316.3	312.73	313.17	309.88	313.35	312.23	312.48	310.21	313.47	304.89	310.42	311.07	310.16	311.88	314.57	314.9	307.72	315.66	311.05	309.78	315.53	308.8	312.85	310.44	312.43	316.89	313.3	310.94	309.42	307.56	317.5	312.11	311.98	309.15	314.44	309.71	312.31	313.48	311.99	312.1	309.94
303.33	300.19	305.77	307.51	305.32	304.3	306.96	303.78	308.07	304.52	299.67	301.19	303.33	307.2	309.73	306.44	309.12	302.42	296.6	300.54	301.91	306.96	294.97	306.34	307.3	303.49	303	304.67	310.49	310.83	305.49	304.9	302.55	309.05	304.08	307.11	301.75	306.88	305.4	307.16	303.97	300.16	308.89	304.68	304.76	306.01	309.12	306.25	308.36	304.46
308.05	311.54	314.86	312.4	317.23	307.91	314.93	318.36	311.94	317.26	315.78	310.47	309.3	308.7	311.56	313.26	311.65	313.1	313.05	315.57	304.33	314.29	313.72	309.98	312.18	315.36	314.74	312.07	308.55	314.03	312.97	313.83	309.87	311.89	312.29	312.65	311.43	314.74	315.39	312.22	309.3	309.7	312.63	313.96	307.34	308.71	311.51	307.59	312.58	315.83
298.92	297.07	296.95	296.32	296.42	300.35	295.25	297.24	297.77	297.92	298.63	296.29	296.55	299.83	295.17	301.15	296.67	298.8	293.91	299.49	290.83	299.63	298.81	297.75	298.06	295.74	296.93	293.02	297.02	297.81	292.78	296.81	297.25	293.75	294.41	299.67	295.67	299.42	296.01	296.05	298.13	297.48	296.9	294.33	300.12	297.34	295.89	292.64	293.12	300.5
328.41	328.31	333.79	327.57	328.67	326.69	325.61	333.54	325.95	326.96	331.08	326.32	327.37	332.26	322.15	321.99	328.53	327.51	330.22	334.06	327.03	327.06	326.31	322.73	326.02	332.4	326.08	328.55	329.35	331.6	321.66	329.22	323.03	327.77	328.7	332.1	328.81	333.5	327.9	330.51	327.74	325.21	330.18	329.68	330.93	329.72	333.58	334.58	330.28	325.71
307.39	303.45	308.57	300.32	300.63	300.24	302.45	306.83	303.81	301.81	302.33	305.3	305.46	308.79	306.22	300.83	304.82	305.09	305.71	298.28	304.17	304.02	305.94	302.75	308.26	308.76	301.8	302.37	305.15	306.62	304.83	298.99	304.02	305.81	306.67	306.3	302.93	305.1	306.04	307.49	304.53	299.93	301.04	305.62	306.95	305.51	303.16	302.8	302.49	305.82
317.2	313.4	317.08	315.19	319.33	322.27	316.85	317.3	318.24	313.68	319.57	315.34	320.5	319.17	321.12	324.87	317.18	322.24	315.19	317.15	320.46	319.84	320.9	318.5	319.97	322.98	319.61	314.59	321.81	318.21	318.24	316.81	319.63	319.8	318.41	322	323.25	315.49	314.67	320.15	318.59	316.16	320.29	314.88	318.29	315.61	308.99	318.72	320.64	319.16
306.24	305.22	306.28	300.72	306.02	309.52	309.85	308.64	306.2	305.67	305.03	303.18	306.51	305.67	301.03	305.13	305.52	307.07	308.35	302.16	306.38	308.1	306.72	306.63	306.31	305.21	305.14	310.55	309.38	313.01	303.62	306.6	304.16	303.96	304.69	309.33	305.2	306.87	303.9	305.59	310.87	306.85	307.47	303.37	311.63	310.57	305.34	312.91	304.82	310.51
301.57	304.7	305.89	304.42	299.06	300.97	301.44	307.14	310.88	303.92	301.89	300.8	307.31	307.69	295.03	307.59	305.93	301.28	306.13	306.11	304.71	306.17	304.35	303.52	306.95	302.66	302.57	305.09	304.11	305.29	306.9	304.36	304.25	302.84	302	303.21	303.76	301.61	307.38	301.44	303.7	301.2	301.67	302.32	304.75	300.73	305.38	303.3	303.74	306.59
305.73	308.24	307.38	307.99	302.97	302.21	306.42	305.21	304.55	306.47	308.16	304.59	305.87	305.77	306.7	300.42	303.87	310.16	301.55	306.03	304.02	305.05	308.79	305.99	305.25	305.12	306.17	300.05	307.86	307.51	307.14	310.36	308.16	307.21	302.04	306.85	306.22	306.36	304.91	302.38	298.39	306.71	306.09	305.74	308.14	307.92	310.55	305.64	306.55	312.59
304.85	304.24	310.24	309.64	304.92	304.73	299.44	304.05	304.78	305.39	304.63	305.75	308.64	301.56	299.63	302.64	305.02	304.86	304.17	308.62	304.59	306.26	303.64	305.93	305.16	305.61	310.23	302.97	306.54	300.97	309.22	308.18	306.18	304.52	304.21	308.66	305.66	306.39	306.25	304.73	303.85	306.87	305.64	301.84	310.95	301.22	305.35	303.86	304.68	305.98
292.48	299.3	295.42	292.15	294.14	294.31	295.66	292.35	293.54	294.72	292.93	292.24	290.33	297.75	292.08	295.83	296.52	294.64	290.8	299.15	296.81	292.8	296.19	296.37	295.03	289.24	292.8	294.74	297.58	297.45	296.5	297.06	299.06	294.2	295.43	295.47	294.59	293.54	295.11	293	299.2	292.58	299.69	294.74	294.04	295.27	299.23	298.32	289.42	292.18
292.59	290.53	296.21	294.37	289.62	295.27	291.59	294.86	295.12	294.98	297.32	290.98	290.96	293.38	291.29	297.99	291.93	289.36	289.25	299.18	291.37	290.04	292.55	292.15	291.05	295.01	293.41	290.17	295.62	296.71	293.69	294.4	290.29	290.92	289.79	290.53	293.64	292.78	291.4	293.3	293.83	287.81	293.87	292.85	295.15	294.84	296.06	290.94	294.3	300.36
319.38	319.21	318.73	316.57	315.48	317.74	318.14	323.34	316.27	319.53	315.08	318.22	313.95	318.1	312.41	314.03	317.61	318.55	319.98	321.56	313.86	316.11	316.43	317.07	323.63	318.94	317.43	314.47	322.42	317.5	316.1	320.59	320.34	320.35	315.07	315.77	323.47	317.27	316.99	315.06	318.33	320.9	317.15	313.71	318.49	320.91	313.29	321.18	313.55	315.9
301.35	299.2	300.82	298.12	296.95	297.97	302.97	303.2	294.54	305.51	290.62	298.16	299.34	295.88	299.55	300.99	301.02	296.23	295.71	302.07	299.44	295.76	305.32	298.66	300.67	301.05	295.99	298.62	306.27	304.27	299.53	300.44	298.25	300.42	295.73	300.04	301.02	300.75	300.44	304.28	300	295.72	298.21	299.18	301.77	296.36	301.38	298.34	301.6	299.24
298.07	297.15	304.01	301.28	304.07	302.68	301.56	306.43	303.37	302.8	300.8	299.73	307.47	298.9	301.54	305.73	300.54	302.6	303.93	304.3	300.3	300.41	301.62	305.68	299.54	305.22	304.99	298.45	300.89	301.77	302.49	300.99	300.25	303.44	304.42	302.44	301.64	308.02	299.06	298.6	305.13	299.11	305.9	308.77	303.57	301.82	307.58	302.05	298.83	304.02
301.84	298.6	301.7	304.75	301.05	299.38	304.92	302.65	304.57	297.51	300.83	301.84	302.62	305.44	299.95	302.25	304.45	305.61	302.37	302.96	302.57	307.91	305.1	305.7	304.29	304.32	301.33	305.13	302.12	300.63	304.6	300.28	299.67	302.63	304.52	307.85	301.33	303.66	299.98	305.89	299.84	303.59	305.16	304.62	304.76	303.58	306.62	305.41	302.53	297.67
301.34	304.28	303.45	305.7	308.01	304.96	305.41	308.12	303.47	306.69	307.49	313	307.58	305.79	309.2	298.94	303.55	301.51	307.77	304.72	307.28	310.61	304.21	309.38	304.51	304.58	305.34	305.81	306.76	299.08	304.72	311.45	309.91	309.08	304.66	310.34	303.84	307.27	301.18	308.61	309.12	307.36	305.59	307.81	300.7	310.67	312.26	309.38	307.58	304.42
312.51	308.63	310.91	312.54	315.38	314.31	309.81	315.67	313.47	310.35	317.19	310.32	315.11	304.91	309.17	306.34	318.95	312.76	310.4	314.89	313.33	316.75	312.88	313.62	308.79	313.7	315.3	313.91	314.94	313.76	315.49	314.37	313.91	310.8	315.29	314.86	313.32	311.27	313.52	312.45	312.11	316.78	313.75	311.9	311.97	313.8	310.66	313.7	313.32	308.99
303.05	300.03	299.43	300.56	300.13	302.07	301.18	304.84	298.63	301.91	293.89	308.95	306.55	302.76	300.37	296.87	306.42	301.14	306.19	306.8	300.41	300.31	297.86	301.2	300.92	302.51	296.97	299.99	296.29	300.59	293.55	302.66	301.22	302.1	301.48	299.84	306.34	296.72	299.02	309.12	296.93	301.66	299.8	300.14	302.06	297.32	300.66	302.97	304.39	307.9
319.34	317.89	317.41	311.99	310.39	312.39	311	314.34	314.84	308.01	309.07	313.95	311.22	314.08	314.45	312.82	307.58	310.29	315.31	311.63	311.57	311.65	310.18	312.23	310.42	307.17	307.78	308.92	310.74	313.04	316.06	320.83	310.29	310.65	313.46	317.55	314.27	308.39	310.43	312.45	313.16	313.24	319.09	314.31	312.58	315.66	313.24	307.85	312.87	311.62
301.34	306.18	310.68	305.15	311.11	303.21	306.33	306.83	303.89	304.8	309.33	307.05	306.92	301.21	311.5	311.42	307.19	308	304.73	302.97	306.48	308.38	315.62	310.09	309.71	305.11	307.19	306.29	308.78	310.81	308.32	302.81	306.92	308.9	305.96	310.4	309.22	306.82	307.24	311.32	310.44	307.77	308.64	308.49	311.16	307.8	309.19	307.17	304.78	306.52
310.25	308.8	309.26	310.77	313.51	311.22	317.94	315.07	312.88	313.3	311.62	313.13	306.93	312.63	312.15	314.51	313.26	317.25	317.47	311.78	312.62	309.85	313.98	313.94	313.94	314.13	310.18	311.22	314.02	311.41	311.11	311.4	308.52	312.94	310.16	313.71	308.16	312.58	319.21	313.4	314.5	312.36	310.91	308.65	315.92	314.39	316.13	309.43	311.75	311.5
331.44	330.82	331.16	327.54	329.75	329.44	333.12	328.63	328.1	332.62	330.46	326.49	329.66	323.76	330.4	333.64	328.71	328.84	323.58	330.28	331.72	326.98	322.44	321.31	319.05	327.69	330.51	331.91	327.53	323.38	330.01	329.24	328.88	329.01	323.59	333.5	328.83	330.13	329.12	331.6	329.09	326.08	329.57	330.47	328.31	327.55	332.21	324.63	330.54	324.73
308.43	304.05	308.14	299.69	305.35	302.18	304.27	304.6	302.3	304.69	303.75	306.03	305.64	305.52	305.08	305.9	303.72	303.56	303.53	305.49	306.49	306.81	301.58	303.39	307.94	303.2	306.17	308.96	307.17	306.5	304.55	302.45	307.22	310.18	304.23	305.41	303.24	304.54	304.38	304.68	305.5	305.72	303.28	309.22	312.56	304.33	306.19	301.49	300.64	301.02
311.11	306.44	308.47	311.9	309.43	311.65	309.04	303.03	311.24	310.51	310.75	313.51	307.01	303.89	307.42	312.6	308.95	306.13	308.29	311.33	309.61	308.78	305.13	303.76	309.59	309.75	309.22	311.31	307.55	309.73	309.72	310.92	309.92	313.73	314.21	305.6	306.69	314.73	312.73	308.7	309.41	309.51	311.61	309.82	312.1	309.85	310.44	306.65	308	309.22
298.65	295.42	306.09	301.53	300.97	305.44	300.44	295.45	298.85	303.25	298.59	295.88	305.27	298.77	296.91	299.66	301.56	302.59	298.91	302.01	299.15	302.39	295.86	301.56	301.3	300.82	298.83	303.75	301.03	301.51	295.7	301.34	298.36	301.19	296.27	300.54	300.68	302.07	298.76	300.08	297.12	300.99	300.12	300.95	300.79	302.03	301.82	300.19	297.84	306.32
309.55	303.28	303.83	300.41	304.44	305.63	304.41	304.23	305.93	304.87	306.91	303.4	303.11	299.57	308.24	304.77	301.32	307.15	304.39	301.5	300.99	304.35	300.92	300.01	299.52	300.59	306.89	302.25	301.5	304.04	300.52	298.92	304.71	303.13	303.33	301.59	303.89	305.71	302.01	306.21	306.92	303.75	307.73	307.56	301.2	299.89	306.12	300.38	306.31	304.85
295.3	295.22	293.21	296.99	297.07	292.19	296.21	295.42	297.73	287.87	292.08	296.01	291.77	293.37	293.54	294.16	296.22	294.83	289.72	295.64	296.26	293.19	293.37	294.9	297.72	293.59	294.99	293.14	291.36	290.27	294.63	292.63	295.87	293.67	293.71	293.2	290.4	297.44	295.33	295.11	298.75	293.31	295.38	289.08	291.33	290.04	294.56	293.83	295.08	300.57
304.94	306.84	305.68	310.78	305	305.51	305.63	303.32	302.11	301.38	311.69	305.49	309.12	305.21	310.36	310.34	302.9	305.92	306.53	306.28	311.3	303.88	306.37	306.55	307.58	307.79	310.59	304.59	304.04	304.6	309.45	307.09	303.25	310.33	306.73	303.78	304.82	306.17	306.72	305.68	303.17	309.09	310.04	303.02	310.61	308.99	311.71	303.96	306.71	311.39
303.65	302.32	301.55	309.03	304.19	302.46	309.62	306.22	300.76	304.3	308.36	306.44	303.42	299.28	301.97	302.98	305.43	305.81	305.78	307.42	302.62	302.6	306.18	308.85	304.81	309	310.05	306	301.81	308	304.79	307.54	304.78	305.14	302.95	306.66	303.29	310.07	300.38	306.52	311.14	301.31	301.26	304.35	306.5	306.38	303.43	306.32	309.46	299.76
301.45	305.69	304.61	303	305.18	305.4	302.97	302.48	298.39	303.27	304.86	302.8	300.5	305.64	305.73	303.96	301.14	297.27	301.87	307.05	307.01	304.4	302	300.45	303.34	301.06	303.58	303.12	302.14	305.33	300.47	305.78	302.98	299.14	305.21	302.91	305.7	306.28	299.84	306.46	304.4	298.69	304.2	303.75	306.73	307.36	304.22	303.4	298.7	303.25
301.79	307.22	309.13	302.03	303.95	306.29	301.86	305.92	303.67	304.62	302.22	304.51	306.61	306.84	308.16	300.97	309.42	306.34	306.87	302.8	306.2	305.13	307.66	306.96	308.4	306.53	305.56	303.73	304.4	305.11	307.18	305.27	307.79	303.93	306.67	309.87	303.02	302.6	303.65	303.83	304.3	301	306.17	304.6	301.14	303.57	305.7	305.52	304.5	311.43
315.83	312.72	316.89	320.65	320.29	314.13	308.7	315.7	312.29	312.41	315.48	314.98	320.26	316.76	313.85	312.66	311.97	315.56	318.4	312.2	313.86	313.39	314.19	318.1	311.89	315.97	312.17	316.89	315.35	311.5	314.21	315.99	310.79	316.05	313.88	309.73	312.02	312.63	308.56	315.95	317.33	316.18	314.72	315.36	313.19	308.76	315.27	314.16	307.6	316.93
302.3	301.62	300.87	303.06	300.29	306.12	298.43	300.27	301.23	302.14	298.47	303.04	301.43	301.81	296.05	299.11	302.7	301.25	302.98	300.73	304.07	299.48	298.73	300.77	299.78	299.89	298.46	304.81	302.29	301.78	307.21	300.9	299.76	299.68	302.85	302.47	299.34	303.6	300.43	303.21	299.81	308.26	304.34	301.21	302.69	299.45	299.43	302.82	297.02	303.09
305.07	305.19	312.63	307.12	308.54	304.79	306.11	304.27	309.03	302.32	309.48	306.85	303.56	305.36	311.73	305.67	304.71	306.77	302.75	307.16	308.71	308.2	306.65	307.31	307.63	305.51	305.8	307.01	308.29	312.39	307.67	309.47	308.52	305.02	309.69	305.32	303.51	306.16	310.32	310.85	311.94	307.84	309.77	304.4	306.16	306.98	307.65	307.25	314.28	300.04
304.93	299.85	312.6	304.1	302.86	304.45	306.67	308.26	305.29	302.82	308.93	301.06	304.74	307.2	302.02	299.23	303.89	305.03	299.04	301	296.5	306.3	301.86	298.78	303.82	302.12	302.82	302.58	306.11	307.78	301.5	304.49	306.49	302.78	304.29	306.12	304.1	301.85	308.86	302.42	305.1	304.52	305.14	300.66	301.64	302.17	301.3	308.25	301.89	309.93
312.12	318.49	323.48	309.7	312.17	317.45	308.6	313.41	316.33	309.38	307.92	310.89	313.62	316.76	312.51	313.78	313.29	315.38	311.89	316.11	314.86	316.83	314.49	315.36	315.92	312.35	310.08	313.3	315.72	314.56	309.19	314.96	310.31	319.94	315.35	316.19	316.91	311.15	309.61	310.16	312.95	313.56	315.17	318	309.52	314.83	313.71	313.67	312.27	315.98
317.73	319.87	311.72	319.3	324.64	316.48	317.19	316.27	318.29	318.91	320.4	322.12	317.38	317.08	316.39	318.73	320.92	313.84	312.86	313.75	320.87	318.7	318.34	319.1	314.62	320.61	321.95	315.85	320.38	320.63	318.25	319.09	319.53	319.32	319.19	320.61	318.06	316.35	325.45	318.65	312.8	316.6	315.35	317.45	318.67	315.81	318.45	324.93	318.15	318.41
306.02	302.51	308.91	309.99	306.44	305.58	302.32	304.69	301.48	303.77	304.88	308.61	301.97	301.88	305.63	307.43	304.22	305.63	304.21	302.46	305.46	301.73	305.17	313.2	305.41	299.74	307.12	303.55	305.1	304.48	308.21	300.44	307.61	307.1	301.74	306.46	305.98	306.08	302.55	301.95	307.42	302.72	302.55	299.7	305.95	300.31	309.5	303.79	302.2	308.08
315.53	314.96	324.58	312.53	315.95	312.17	314.49	314.49	317.61	310.13	306.61	315.91	311.06	313.82	311.65	310.49	317.62	315.43	314.5	311.44	312.86	313.89	314.54	313.45	311.67	317.26	314.77	313.38	308.27	316.03	312.58	313.29	316.02	308.41	313.26	314.81	310.84	313.02	313.39	314.35	317.97	315.46	318.53	321.67	315.1	311.44	316.61	313.68	313.92	314.15
297.66	300.63	304.91	299.62	298.56	304.18	300.72	301.76	301.64	302.57	301.37	300.85	302.82	303.2	303.9	304.84	300.05	300.92	294.8	302.98	302.85	300.12	304.39	301.24	300.79	298.62	299.85	301.25	306.6	299.43	300.57	298.73	302.35	303.2	302.24	299.35	303.3	301.29	302.43	298.9	302.58	298.34	301.92	298.93	301.19	296.44	304.9	295.93	301.01	302.32
301.79	308.72	306.31	302.87	303.97	302.02	299.5	304.51	299.47	300.09	304.93	301.39	298.53	303.6	302.14	301.04	304.56	306.16	300.59	303	307.71	298.45	303.74	305.98	301.96	304.45	301.38	301.83	303.6	305.4	301.66	300.25	303.28	305.25	307.13	302.83	301.2	300.52	308.71	305.85	297.24	305.33	302.99	302.39	304.45	305.52	303.14	303.45	308.68	301.78
304.08	305.5	303.24	304.8	303.23	308.34	305.35	306.3	303.84	308.29	302.13	306.68	305.98	306	305.02	303.53	303.98	302.16	305.86	303.34	303.47	309.28	309.45	305.38	310.63	306.91	306.58	302.93	296.01	309.24	306.32	299.43	304.31	305.76	303.08	304.71	301.17	313.7	308.9	307.42	301.64	308.79	305.58	302.66	303.41	302.75	304.92	306.04	303.09	299.86
310.51	311.01	316.21	310.43	309.08	314.8	312.17	313.46	311.75	312.26	316.24	310.97	318.28	312.32	315.24	310.33	318.8	316.83	310.01	315.54	313.94	315.62	314.02	312.47	310.01	310.93	311.41	308.7	310.79	319.86	312.7	316.15	309.29	311.29	316.17	314.63	317.48	318.1	309.93	314.39	313.42	311.87	316.04	317.22	315.27	310.81	309.17	313.42	314.89	307.37
305.53	305.37	306.71	304.68	304.42	307.34	305.46	300	301.24	304.15	302.62	305.63	306.74	300.91	301.22	302.62	306.52	301.09	306.31	303	305.06	308.07	294.87	303.72	305.61	301.97	306.29	304.67	302.43	303.27	306.14	300.66	307.53	304.54	307.63	303.22	304.57	305.46	302.56	306.19	306.89	298.84	301.63	299.77	301.21	306.52	301.51	298.58	304.58	306.22
305.78	302.78	309.77	304.32	304.55	303.27	301.43	304.5	302.69	308.47	308.11	303.76	307.17	311.42	304.7	302.15	303.67	299.61	308.54	302.74	304.08	302.14	304.12	302.17	305.25	306.23	303.93	305	305.53	299.62	305.36	304.43	304.26	304.02	307.05	300.68	300.36	308.52	303.89	304.27	306.6	302.18	301	302.63	304.94	300.96	300.9	303.81	307	305.91
311.46	311.49	311.82	306.5	310.84	310.41	312.79	308.41	307.22	315.9	309.86	308.13	311.64	306.11	304.11	311.27	308.34	310.17	311.25	312.9	304.66	309.85	305.98	311.98	314.59	313.21	307.25	304.84	310.49	310.49	309.72	307.58	309.23	310.79	310.68	306.89	308.45	309.62	313.24	310.33	312.17	309.86	309.71	313.53	313.26	309.5	309.53	309.89	311.97	312.27
299.86	301.11	301.02	303.27	303.13	304.8	299.68	305.84	305.2	300.84	304.33	302.44	301.82	300.95	307.67	304.82	306.98	298.98	302.01	298.71	307.78	305.49	301.74	305.36	300.26	304.94	300.93	300.55	306.23	302.37	304.03	303.99	302.66	305.64	302.29	303.17	301.26	305.94	303.6	297.53	307.81	307.65	305.04	304.05	303.72	303.21	303.74	302.91	302.77	301.51
312.31	311.43	313.66	309.31	310.87	311.85	318.02	312.4	315.3	318.56	315.73	308.7	312.22	314	315.7	314.14	307.36	313.4	314.11	311.72	315.84	309.94	316.97	312.59	312.03	314.71	313.53	316.93	309.92	312.59	313.3	313.33	308.41	308.8	316.11	312.61	315.87	312.18	312.78	317.65	314.94	311.13	314.72	316.49	309.91	313.34	314.34	312.1	312.23	312.96
304.55	301.72	306.78	304.49	303.13	303.35	304.73	305.83	305.88	307.12	300.57	302.58	306.34	303.41	301.13	304.39	299.55	303.64	305.08	296.55	299.26	307.72	301.17	299.85	303.91	297.51	303.83	302.13	305.15	302.22	302.22	307.41	308.06	303.52	301.63	303.4	299.51	298.61	306.32	302.57	303.88	298.43	300.74	307.49	302.97	301.39	304.54	304.43	299.92	298.97
311.7	309.28	309.69	305.06	311.83	312.43	310.14	304.84	305.73	303.68	308.82	308.68	309.27	311.81	309.84	309.99	309.24	312.73	314.3	306.76	308.89	311.53	304.03	304.67	308.13	312.33	311.78	306.66	310.04	305.31	310.2	306.13	307.81	311.24	307.15	314.18	310.13	312.91	310.59	308.41	306.21	306.84	308.64	311.25	305.39	311.17	303.78	307.86	313.24	311.52
299.67	300.77	301.25	305.16	302.89	301.25	303.59	304.9	301.61	306	306.56	308.53	309.09	300	300.98	300.47	301.26	298.2	298.73	303.07	300.55	300.19	306.39	299.54	300.29	300.49	298.02	300.15	298.23	304.16	300.02	304.39	308.81	301.88	302.74	305.7	301.74	306.92	298.48	301.49	302.59	299.16	305.14	299.24	298.48	296.75	307.04	305.83	298.61	308.04
304.26	303.73	305.66	305.09	304.27	307.72	307.01	309.14	305.42	302.55	305.76	307.95	307.66	304.38	303.84	305.93	302.35	305.26	303.03	305.89	307.5	303.44	308.48	305.04	303.83	300.77	305.05	311.77	302.29	304.62	308.8	307.51	303.21	303.12	305	300.61	307.08	307.52	307.52	301.46	306.64	304.56	303.52	299.58	307.62	304.41	306.57	305.82	302.49	304.95
305.51	299.99	298.93	300.25	295.7	301.17	300.03	304.04	297.21	303.76	302.57	301.74	304.83	301.58	299.7	301.46	305.68	300.91	300.71	300.11	306.74	299.9	299.87	300.55	302.04	303.09	302.87	304.86	302.02	299.16	300.07	300.34	305.6	304	298.31	299.16	299.74	302.13	301.34	299.38	303.39	299.64	303.95	301.67	298.13	301.52	302.37	298.92	301.96	299.36
315.81	313.41	313.34	314.01	310.95	316.45	313.75	319.28	319.24	314.74	313.95	315.82	313.98	317.6	317.83	313.04	314.24	312.55	310.83	320.37	317.79	311.49	316.81	313.82	313.3	312.66	311.69	312.09	313.35	318.16	315.91	313.49	313.96	309.03	313.76	314.03	316.91	317.98	311.16	309.55	315.84	314.19	313.69	314.11	315.85	314.13	316.12	314.98	319.47	312.32
329.96	323.34	319.66	320.85	321.47	324.89	322.18	323.51	328.29	325.43	322.79	319.95	326.46	321.35	324.18	323.87	326.11	324.86	324.22	325.05	326.98	321.57	326.72	320.5	324.4	322.99	326.87	329.61	324.54	324.28	324.77	323.39	326.13	324.37	324.12	323.45	325.84	328.25	321.92	324.31	323.33	324.83	321.85	325.89	327.09	322.97	324.66	324.79	324.27	325.23
297.37	294.2	293.75	292.44	298.57	290.46	291.9	293.7	290.01	291.58	299.39	293.99	295.97	291.5	293.16	291.36	292.82	295.69	294.05	288.12	288.72	296.21	295.69	291.97	294.16	295.4	290.99	296	291.13	289.97	295.08	294.37	294.26	295.47	297.99	296.67	298.66	294.01	291.11	292.12	291.96	294.01	291.17	299.56	291.78	293.31	297.44	287.54	295.4	293.41
303.34	302.22	301.08	302.62	302.4	304.24	303.09	303.96	301.75	300.51	296.78	309.56	301.88	298.49	305.97	302.91	297.87	302.86	297.73	301.5	301.82	298.86	302.3	304.48	304.67	309.31	306.59	299.13	305.81	300.48	304.9	294.43	300.64	302.87	302.72	304.1	302.94	307.64	302.64	302.37	308.69	309.92	302.65	304.75	304.94	307.86	304.34	305.03	305.3	302.43
298.26	299.63	301.03	297.48	300.57	299.63	301.18	297.85	300.79	302.66	298.58	299.5	306.91	306.56	302.92	299.84	302.11	307.31	300.57	301.95	299.95	299.82	303.76	299.35	301.72	302.2	300.91	299.52	300.49	295.92	302.45	296.64	298.97	296.95	297.68	299.32	298.33	299.95	300.32	298.9	303.39	299.87	305.16	301.1	304.77	306.09	298.02	300.93	297.88	298.95
300.51	309.36	307.66	310.34	305.86	305.65	303.07	300.18	303.62	305.09	309.86	303.37	305.6	306.11	304.17	303.51	307.85	305.2	307.1	306.92	307.19	304.53	305.66	305.37	305.26	308.13	305.93	301.06	304.73	309.42	303.61	308.84	307.27	309.42	311.33	309.66	308.49	308.82	308.29	307.04	309.27	302.95	308.2	307.61	305.7	306.84	306.63	308.52	307.94	306.11
296.47	302.26	302.14	300.46	303.92	300.99	303.38	300.66	295.85	300.04	296.04	298.99	293.15	296.57	299.95	295.35	298.76	299.4	302.9	304.77	300.37	305.89	298.35	299.8	298.94	298.57	300.74	303.65	301.59	299.13	301.31	296.84	304.42	301.8	301.24	296.07	303.44	297.57	301.4	300.52	295.15	297.57	305.4	300.16	298.32	302.48	299.62	298.7	301.74	301.2
328.48	324.93	328.31	329.01	325.75	330.21	330.93	325.1	322.03	327.65	326.49	327.75	329.48	331.77	330.98	326.25	321.97	332.38	328.03	330.92	327.26	329.8	327.02	324.11	331.13	327.88	327.69	327.74	328.02	327.72	326.61	325.72	329.46	328.49	327.53	332.71	326.53	326.23	330.68	324.31	331.24	325.82	325.06	323.41	328.59	328.33	326.32	328.9	325.39	328.44
313.55	314.39	316.22	320.84	313.24	313.11	311.88	316.96	317.78	313.2	313.99	315.05	316.68	314.09	319.31	316.97	315.12	314.28	317.57	315.24	314.43	316.99	311.53	317.99	314.94	313.2	312.4	311.43	313.51	319.26	314.91	313.32	311.33	312.49	311.02	309.94	315.35	312.1	313.42	313.52	312.8	319.65	314.33	317.2	311.04	316.07	316.75	313.91	315.58	313.25
315.69	307.82	311.94	316.77	311.34	310.92	312.31	312.93	312.61	309.85	313.37	314.87	314.49	315.67	311.78	309.83	316.9	305.69	313.01	308.84	313.65	315.15	314.21	314.5	311.69	310.33	315.48	317.72	314.96	314.02	310.31	311.83	312.56	316.76	313.51	316.27	311.06	313.62	317.52	310.61	313.42	315.36	315.82	314.62	309.5	315.68	312.89	311.18	313.98	312.63
326.48	326.91	324.98	326.47	328.94	325.56	325.76	332.37	329.41	323.12	324.72	327.6	326.72	326.77	323.48	329.14	328.93	327.51	322.03	324.25	326.78	328.14	324.45	327.26	323.92	327.31	327.42	327.41	326.88	330.07	331.89	326.2	325.32	332.08	326.33	330.47	330.03	326.3	327.5	333.35	328.1	328	328.84	323.58	325.03	327.4	324.69	325.4	326.24	327.46
296.24	301.57	301.68	303.76	301.36	295.97	298.45	304.86	297.91	301.96	300.1	294.67	300.08	297.69	299.96	295.38	303.25	299.07	297.7	296.87	302.83	297.53	301.04	302.71	299.5	296.85	295.1	291.58	298.82	299.2	299.88	299.15	303.89	291.91	297.2	300.6	300.29	298.9	299.56	300.69	301.81	294.89	301.48	301.25	299.66	296.19	296.91	297.88	304.08	307.78
298.29	299.37	300.09	301.48	301.73	301.96	297.25	303.1	301.33	299.22	303.15	294.69	295.68	294.57	296.61	295.76	298.98	300.44	298.2	299.64	298.8	298.16	304.99	302.18	300.45	301.93	302.04	297.78	304.86	305.02	302.42	298.35	300.48	300.41	299.8	300.75	298.14	294.39	300.76	299.81	295.47	296.68	300.96	295.09	296.45	301.23	300.75	303.34	298.79	300.31
305.66	309.78	304.94	305.43	311.49	301.27	303.95	305.19	304.92	303.54	302.16	302.93	306.85	308.11	310.76	304.53	306.76	306.7	304.96	304.18	305.4	304.72	304.59	309.5	305.25	307.14	303.59	304.46	303.25	309.46	303.09	304.49	303.81	306.78	306.23	307.26	305.76	303.63	303.31	303.94	309.5	307.16	305.1	307.44	309.08	306.34	304.27	307.17	304.27	299.3
321.48	318.21	313.29	315.89	315.58	317.2	310.37	314.6	313.15	314.36	318.1	314.02	313.24	318.68	317.84	313.24	315.9	318.15	319	312.28	316.33	315.46	316.28	315.31	316.18	315.11	317.09	315.9	314.88	317.45	316.05	315.08	319.02	315.8	321.41	316.18	312.67	312.3	318.75	316.55	317.11	313.93	316.31	312.7	313.43	312.91	319.92	316.23	317.34	316.74
294.86	296.98	304.06	291.28	291.3	290.9	297.84	292.03	294.36	296.25	296.71	298.74	291.74	300.82	300.27	301.38	290.03	294.67	295.76	297.66	296.99	297.24	297.18	295.07	298.42	295.48	296.6	302.21	302.09	296.11	297.16	290.64	298	300.03	300.83	294.86	294.16	294.65	294.64	294.47	298.4	300.78	293.61	300.7	301.15	294.88	297.6	302.08	296.35	295.39
301.83	303.73	304.27	301.52	305.99	300.55	304.36	300.82	303.52	299.94	300.16	307.91	302.64	306.05	302.14	298.6	307.75	307.75	303.4	301.03	311.81	303.37	304.35	305.31	308.62	303.66	301.69	304	304.24	302.82	301.73	303.53	303.24	301.99	302.17	308.71	310.15	301.19	302.75	303.21	303.71	306.6	304.66	304.85	304.64	301.51	309.15	305.96	307.42	306.75
293.79	296.24	293.89	293.08	292.57	297.61	292.38	292.62	293.25	287.98	295.97	294.68	293.72	292.47	293.02	289.6	293.47	296.33	289.92	294.93	292.38	297.76	290.18	288.74	290.7	295.91	292.82	296.22	291.59	295.36	295.28	293.19	290.69	295.43	295.48	300.86	296.36	294.06	293.78	292.77	292.75	290.19	301.41	296.03	295.73	294.26	289.27	296.94	294.29	297.03
294.5	300.5	303.6	304.61	300.9	302.19	302.6	300.98	300.27	298.39	305.08	297.97	295.47	299.67	299.59	297.07	306.25	305.96	300.45	302.13	300.93	298	297	307.16	300.84	304.04	300.17	298.76	298.3	300.5	300.91	297.21	301.38	299.29	298.77	305.61	303.52	302.45	297.92	302.02	298.64	300.14	301.01	299.73	297.99	299.03	301.27	308.58	300.13	302.12
308.19	306.4	311.59	312.21	306.65	315.56	311.06	306.93	308.67	305.35	311.53	310.24	312.46	314.93	309.04	306.81	311.61	306.3	310.57	312.2	310.5	309.46	313.31	307.92	312.42	308.77	312.12	310.14	304.76	306.24	309.17	306.95	312.16	311.56	311.02	309.94	316.24	308.58	312.91	310.15	312.36	310.26	313.99	307.5	312.61	310.39	305.11	310.28	306.32	311.8
307.11	307.52	313.04	310.79	311.05	307.87	312.42	312.52	310.04	311.66	312.59	310.72	306.81	307.89	309.38	307.49	310.18	316.41	310.97	308.43	309.27	307.25	312.27	308.64	306.16	313.39	308.43	314.61	308.08	310.55	311.81	309.86	308.09	308.98	309.88	315.65	307.93	313.19	314.51	310.6	311.24	311.73	310.6	306.67	312.04	308.39	309.45	313.27	309.07	308.34
317.13	318.54	318.18	320.76	320.35	313.31	316.43	312.08	313.6	322.43	313.43	311.89	315.07	314.65	314.65	314.02	311.44	314.25	314.33	313.26	313.81	311.68	319.94	315.16	314.51	313.85	313.5	313.59	312.58	316.24	311.88	313.08	318.29	314.52	313.14	315.04	312.93	310.96	316.97	317.54	314.68	311.56	312.77	311.04	322.31	310.83	318.05	312.5	311.68	315.86
315.03	315.01	312.39	311.61	310.52	313.17	317.82	311.74	310.39	315.44	312.47	317.21	314.84	313.42	316.04	314.37	312.71	311.83	315.16	310.07	314.06	312.27	313.05	314.8	311.43	311.93	314.99	312.3	316.13	310.59	313.67	314.99	308.93	315.57	319.71	313.95	313.03	314.24	313	308.87	315.76	313.35	311.5	316.41	314.39	312.68	314.33	313.49	317.95	316.17
328.2	334.05	328	327.96	331.93	327.59	328.86	328.82	329.75	325.15	330.69	330.88	331.07	324.58	321.18	324.56	327.63	331.04	330.08	326.93	328.71	323.56	329.17	327.98	329.53	328.25	328.06	326.08	328.09	324.85	326.51	326.78	324.17	324.17	332.27	323.33	322.09	326.17	327.54	327.52	331.88	322.88	329.13	331.98	327.25	332.26	327.56	325.96	323.28	332.46
319.36	312.17	311.87	318.47	313.88	317.26	311.47	305.77	316.74	313.2	314.7	308.25	312.34	318.5	313.23	314.42	315.54	312.76	317.34	313.27	310.87	313.55	313.85	315.3	312.83	314.15	314.24	314.29	314.52	315.48	310.85	314.02	314.2	313.52	313.99	313.2	313.33	314.1	315.69	312.44	312.58	314.12	314.07	312.18	315.39	314.31	313.07	314.91	314.66	311.18
320.81	317.34	316.6	320.18	313.31	320.41	320.45	318.26	316.54	321.31	319.05	316.41	317.98	317.56	318.8	314.63	317.63	322.92	318.25	318.82	320.32	314.98	318.7	317.21	317.9	318.34	315.82	318.79	317.86	322.74	319.16	323.46	318.34	322.52	319.91	319.62	320.57	319.5	314.05	321.71	321.62	317.81	316.49	317.86	315.16	316.34	323.78	318.83	317.52	315.42
315	323.97	315.38	319.57	321.03	321.73	311.73	316.56	326.2	317.27	316.98	314.46	315.55	319.87	317.15	321.33	318.77	319.46	312.79	316.86	317.43	317.34	318.82	318.2	320.93	317.35	320.39	313.24	319.1	319.77	316.58	320.34	322.43	312.58	321.52	314.42	319.16	314.13	320.51	318.41	321.06	315.83	317.01	320.07	315.64	319.43	318.78	318.95	316.88	318.51
314.75	312.46	313.25	315.41	312.85	313.18	314.25	318.49	311.11	316.82	320.15	313.54	318.28	314.31	316.9	314.18	315.84	307.27	314.57	314.09	312.28	312.88	314.74	314.59	315.08	312.67	316.06	311.66	310.46	312.86	314.54	315.94	315.59	309.93	317.15	315.21	315.79	312.2	313.85	318.15	317.06	315.66	311.67	318.55	314.61	308.2	313.37	318.53	306.89	308.36
302.4	301.49	300.24	302.17	300.89	303.78	302.65	300.13	296.19	302.55	301.97	303.78	300.85	304.95	307.12	304.95	306.78	304.29	304.61	304.03	302.54	299.18	305.31	302.38	310.16	299.43	303.66	303.49	299.2	306.76	301.29	298.4	306	304.75	301.53	299.07	304.33	304.13	307.22	304.18	302.74	306.55	304.85	306.98	306.95	301.11	298.15	303.86	303.75	302.74
330.5	327.7	324.12	327.63	325.33	328.2	326.14	328.14	324	330.64	328.03	322.12	325.66	326.85	327.35	325.2	324.23	327.59	325.88	327.43	327.84	330.79	323.58	331.28	330.59	330.48	322.61	328.93	328.3	321.77	323.18	324.17	330.89	330.22	326.79	333.47	328.83	322.91	327.01	331.71	328.26	326.95	327.74	330.51	326.93	332.5	329.01	326.44	330.86	329.87
310.65	318.21	317.67	314.77	315.59	316.93	314.15	314.03	311.86	315.54	314.95	314.42	313.53	314.43	316.25	315.19	318.97	313.23	313.16	318.7	312.28	311.97	313.03	314.98	315.84	318.21	314.72	318.21	313.42	316.27	313.78	313.81	311.59	317.09	307.52	320.49	317	308.85	321.2	312.21	314.04	310.08	316.14	311.54	313.32	318.45	313.05	308.73	312.22	313.2
302.68	305.11	308.44	301.5	304.79	302.35	300.63	300	301.72	302.93	302.61	300.29	306.84	303.09	304.73	300.99	296.71	305.67	298.34	305.2	304.72	299.51	304.85	301.74	302.8	306.25	303.69	302.81	302.16	303.01	300.06	297.98	306.07	301.66	303.44	305.11	303.96	303.46	301.1	300.98	301.54	306.42	302.37	306.5	301.67	303.46	302.63	306	299.89	302.82
300.04	299.17	296.76	299.03	297.09	295.13	301.4	301.98	300.76	303.03	300.11	304.08	301.22	300.72	300.27	304.67	303.36	295.52	298.67	296.83	299.21	299.85	304.59	296.96	297.81	304.15	299.29	301.49	299.07	308.91	302.26	300.38	306.04	306.39	300.8	303.33	300.11	302.59	302.79	299.68	297.78	302.7	298.07	298.94	299.76	300.94	303.11	298.27	299.07	301.92
324.3	319	316.24	315.04	321.62	313.14	318.76	322.09	318.99	317.77	319.28	317.93	321.71	316.9	314.7	314.77	316.12	320.27	318.87	319.29	316.24	320.18	315.78	314.4	320.79	315.39	317.29	315.44	316.66	319.08	318.11	323.61	322.04	321.84	321.96	315.72	325.95	320.99	323.74	316.13	322.47	317.81	317.92	320.67	317.62	317.74	320.09	319.16	322.69	323.37
319.25	319.34	314.93	316.57	318.18	321.81	318.03	317.48	318.32	312	313.82	317.39	317.48	316.98	316.22	322.02	313.62	319.22	319.42	316.94	317.8	322.84	314.67	309.3	320.1	319.03	316.93	318.32	317.5	316.35	319.18	318.4	312.37	316.61	312.03	318.42	317.23	319.71	317.81	312.1	318	318.1	323.36	312.57	317.49	319.32	315.3	318.71	320.3	319.52
324.99	322.97	325.81	326.71	329.44	326.56	322.55	325.87	322.35	321.04	324.99	324.46	323.25	327.13	317.12	321.51	325.82	321.56	323.74	323.71	329.54	325.63	324.96	328.22	328.91	330.14	326.81	323.36	327.25	322.54	321.86	330.11	318.35	321.01	321.04	322.78	323.88	323.25	326.61	324.33	324.94	319.1	326.97	322.66	324.17	329.23	322.7	325.61	322.61	316.5
304.23	299.2	302.07	303.49	303.95	298.91	300.18	300.27	307	304.74	304.05	297.97	298.9	304.49	301.51	304.91	304.21	298.66	299.29	302.41	308.21	303.73	298.24	304.16	305	305.57	300.07	303.35	306.19	299.2	306.25	301.07	301.23	298.83	306.21	305.56	303.01	299.03	302.07	303.48	302.34	301.9	305.48	305.8	303.03	301.7	304.25	302.56	301.83	299.6
294.77	290.41	298.63	294.08	295.62	300.71	302.64	296.07	302.21	301.78	298.58	295.75	294.83	295.45	291.52	298.01	296.51	299.68	302.61	297.05	291.72	295.94	296.64	298.71	301.49	292.02	297.33	298.44	295.5	295.19	295.18	292.93	297.61	299.09	294.75	297.36	297.36	300.62	296.33	292.4	293.73	298.7	299.46	297.11	301.15	292.33	298.56	293.24	295.72	293.8
300.78	304.21	304.03	300.44	304.61	301.06	307.47	303.23	306.68	304.57	304.8	299.79	303.11	305.11	301.36	306.54	303.07	301.48	307.26	308.74	302.68	310.37	302.14	304.09	304.48	305.88	300.89	303.16	303.49	305.75	310.89	300.76	298.74	301.05	301.4	298.91	300.34	304.79	306.16	303.25	298.4	296.39	304.5	301.86	304.58	307.11	305.23	298.77	305.91	302.87
312.37	315.07	309.39	315.88	315.8	313.5	315.08	314.65	321.06	313.22	312.62	308.17	308.59	310.52	314.13	316	310.72	314.37	311.62	315.67	308.47	310.21	312.2	312.98	314.82	315.12	312.36	317.37	319.21	313.39	315.65	312.65	313.96	315.81	312	313.65	317.01	312.56	313.02	314.57	312.49	320.75	314.93	308.32	314.21	311.68	314.21	313.08	314.51	317.28
327.68	325.89	331.42	324.46	330.29	326.3	326.49	330.99	327.94	327.13	327.54	323.48	326.86	330.6	329.07	321.17	323.49	332.5	323.21	330.67	329	328.98	325.06	325.55	329.48	332.94	326.8	324.01	330.34	329.17	317.86	325.91	329.29	321.57	326.54	331.56	330.68	333.26	325.12	331.46	323.61	334.22	328.35	321.69	327.17	328.2	328.78	326.62	333.85	329.84
312.31	313.2	312.88	313.73	318.28	306.3	311.62	311.27	310.42	314.65	317.08	314.04	316.44	318.85	312.05	306.53	308.84	311.63	318.85	314.5	314.21	316.35	312.88	313.11	312.85	317.8	314.29	312.87	314.78	316.24	312.96	311.56	317.38	310.72	308.1	318.01	308.3	313.75	313.63	311.53	312.51	309.83	317.41	311.91	311.75	310.37	316.13	312.57	310.23	315.7
310.3	307.66	299.69	305.74	306.15	305.25	302.66	302.6	305.5	310.25	306.47	306.55	302.69	299.3	307.2	303.29	309.13	306.87	309.45	305.52	307.5	302.95	306.76	306.4	304.61	305.32	305.93	304.54	303.95	309.36	307.41	301.2	301.06	304.47	303	307.18	301.35	304.49	307.24	312.64	305.65	304.23	305.82	299.93	307.75	301.11	299.84	307.79	300.23	304.47
301.43	300.67	307.95	304.71	304.29	307.76	305.61	303.35	304.74	305.84	301.03	301.18	306.63	305.68	304.26	298.22	297.66	302.72	302.58	309.09	303.06	307.81	303.8	301.44	310.55	299.56	303.28	303.96	304.43	304.41	305.07	302.53	306.31	305.45	306.14	303.37	305.78	304.26	303.71	305.18	308.39	307.26	309.49	303.93	303.73	307.06	309.65	301.26	300.2	307.81
293	296.34	298.39	297.32	298.13	298.92	295.68	290.82	291.76	294.6	298.84	297.85	296.22	288.25	293.82	297.54	298.07	297.42	291.76	298.86	297.16	292.23	289.16	295.44	294.13	296.17	291.03	299.37	292.29	294.25	298.34	297.37	295.51	294.32	296.49	296.07	292.77	296.23	296.93	291.87	296.73	291.28	294.33	297.34	293.32	295.34	296.93	296.62	292.98	296.86
294.34	298.63	293.75	292.55	295.93	298.39	302.77	302.39	295.28	292.68	299.28	300.13	295.12	297.83	300.34	299.24	297.69	303.31	294.96	296.97	297.26	300.25	295.03	298.66	301.12	298.34	297.64	291.13	296.86	294.52	297.68	293.99	298.23	305.66	290.97	297.88	297	295.67	300.25	297.3	299.22	297.18	301.96	297.87	297.18	296.95	300.15	301.38	302.81	300.05
314.05	310.59	310	305.23	310.88	312.98	310.39	307.99	312.59	308.79	310.99	304.87	313.26	308.74	312.58	311.68	306.55	309.42	310.67	312.77	311.32	305.06	306.45	311.09	311.85	308.51	308.6	306.49	309.21	307.74	308.56	306.78	308.92	310.48	311.51	309.15	313.88	304.31	308.65	306.02	316.1	308.57	309.88	311.32	308.45	306.48	312.14	307.33	311.07	309.75
317.81	318.43	320.22	317.51	319.7	315.79	312.59	313.39	315.63	319.01	317.76	317.85	316.84	314.27	314.71	319.46	311.6	318.28	314.13	317.52	314.31	318.11	314.03	319.01	311.27	314.87	316.94	314.7	316.83	313.45	309.97	317.28	315.65	314.55	316.62	324.81	319.1	318.77	316.98	317.93	315.3	317.9	318.06	316.22	315.51	314.62	315.29	319.68	311.69	316.37
296.14	298.53	296.14	299.68	301.13	303.02	301.48	296.14	304.19	295.08	297.06	299.88	300.94	299.96	295.67	301.44	296.14	299.66	297.83	299.19	304.86	302.46	297.59	301.63	297.52	298.68	300.32	298.48	302.2	301.36	296.66	297.85	299.59	301.55	302.68	297.7	300.21	301.59	302.56	295.65	300.85	301.43	296.11	299.8	303.21	298.07	300.18	298.35	298.15	297.51
309.77	315.57	310.12	311.22	309.45	312.53	313.52	310.01	315.21	314.42	312.45	308.64	310.34	318.67	311.36	309.67	312.8	309.21	321.76	314.87	309.17	311.19	313.3	313.11	315.91	313.1	312.72	317.45	312.2	314.64	315.16	310.91	310.22	307.2	308.77	311.62	311.71	311.74	313.56	310.06	316.28	307.41	315.16	311.31	311.15	318.45	314.52	306.99	316.27	315.87
329.98	331.68	329.66	330.37	331.55	328.93	332.2	328.3	326.99	329.44	325.92	327.46	328.16	322.63	328.08	329.1	327.03	326.36	323.22	330.86	329.65	327.18	328.98	330.83	331.09	325.66	326.38	327.17	325.67	332.7	334.92	330.17	330.05	328.48	329.62	330.29	326.02	328.68	327.19	326	332.12	330.12	330.04	328.5	327.17	327.71	326.9	325.7	326.99	326.67
314.5	320.52	313.29	315.8	319.03	316.58	311.98	310.93	314.64	314.25	316.71	319.39	318.29	315.25	317.19	319.16	318.43	312.04	318.78	314.55	313.57	310.34	316.32	315.51	312	312.3	318.02	314.25	313.7	317.44	317.89	310.38	314.07	314.56	314.36	319.91	314.73	316.27	319.11	316.72	312.07	309.14	318.13	313.25	320.13	317.26	319.83	311.75	319.58	316.64
305.91	304.56	297.54	298.47	302.64	307.22	303.67	298.81	302.82	299.54	298.54	303.48	301.95	307.96	301.88	300.92	309.02	302.16	300.55	301.42	297.08	298.44	307.4	304.39	299.9	300.53	303.36	302.25	308.44	302.38	301.5	302.98	306.36	303.61	302.23	303.12	303.24	304.85	301.06	305.02	301.62	300.75	304.24	302	300.92	304.43	306.14	306.14	304.78	306
298.92	306.01	299.18	305.83	305.63	309.15	304.4	302.33	303.55	308.38	307.36	307.22	305.1	306.72	307.33	304.81	305.35	308.37	305.72	300.69	308.14	305.93	306.62	304.54	300.89	304.64	306.11	306.83	306.21	299.11	302.36	309.95	301.61	300.45	302.76	303.9	308.88	306.33	305.21	304.97	305.94	303.34	305.3	305.05	305.4	305.82	300.58	305.81	306.38	302.38
307.22	303.59	308.08	303.3	300.99	309.05	293.63	302.83	305.64	304.86	302.7	309.98	301.14	302.19	298.85	302.96	309.68	304.25	301.86	302.46	306.6	302.99	299.89	301.35	303.51	302.21	305.78	300.26	305.51	304.99	300.65	300.32	297.24	300.3	301.94	297.74	303	299.02	304.99	303.13	303.66	301.36	298.72	301.66	305.52	300.39	304.25	304.59	301.76	302.27
329.26	325.79	328.71	326.41	329.28	324.05	329.17	327.76	325.92	330.27	330.11	327.93	332.67	325.27	331.87	328.4	328.21	332.67	325.18	330.83	326.24	329.7	325.04	325.29	327.46	323.36	329.18	327.23	326.28	333.87	327.41	326.21	330.91	327.06	322.53	327.83	330.45	330.52	323.71	331.53	333.61	324.17	329.52	323.27	328.6	326.85	327.39	328.67	327.03	327.96
317.4	311.81	309.46	320.59	315.27	316.92	316.83	314.21	317.27	315.75	315.51	317.76	310.28	316.01	316.64	312.87	314.21	316.89	317.06	317.82	316.7	318.75	314.58	316.47	311.74	310.97	314.53	318.26	315.52	313.21	316.69	310.15	315.55	317.88	316.02	312.67	315.89	311.64	315.4	310.36	310.64	317.93	312.32	312.11	313.79	317.89	314.03	318.27	312.03	318.35
310.9	315.56	307.46	309.43	311.68	307.63	307.26	308.69	305.6	308.08	317.86	307.08	311.49	307.09	309.17	307.47	306.98	312.61	305.82	311.15	308.38	312.14	314.48	308.82	306.66	311.24	311.35	309.09	313.73	311.26	310.4	310.04	308.47	315.79	310.18	312.18	312.52	308.09	309.85	315.35	309.84	312.16	311.53	309.67	312.09	309.88	314.55	311.83	311.17	310.31
304.59	301.61	299.86	306.7	305.18	306.09	307.7	307.52	305.09	308.68	303.98	304.9	308.42	304.29	303.12	299.32	303.83	302.94	309.93	302.04	298.25	306.33	306.99	305.25	305.51	304.66	302.68	307.95	306.91	303.98	303.06	306.93	306.06	307.72	303.01	310.11	306.87	304.28	305.39	307.7	307.3	308.42	309.76	304.2	306.44	303.61	301.91	305.26	302.71	310.37
309.06	312.8	314.95	312.4	314.51	312.36	314.69	314.29	307.24	315.35	315.34	311.2	315.7	304.79	309.31	309.63	313.2	310.7	310.49	310.62	315.22	315.47	309.88	316.82	313.28	310.51	307.16	312.27	313.33	313.98	312.23	309.19	313.15	313.2	315.76	313.66	312.64	312.6	311.06	312.71	314.29	316.16	322.04	312.03	319.02	310.6	312.68	313.88	313.55	315.01
306.41	306.18	306.71	308.18	305.66	301.59	311.28	309.91	304.17	306.04	308.73	302.23	302.25	308.19	304.86	307.1	304.78	311.43	304.42	308.27	305.6	304.46	306.55	307.84	310.45	306.03	308.04	304.43	302.45	307.89	305.43	302.25	308.21	307.95	308.81	305.86	305.77	307.94	302.65	306.95	302.75	306.25	305.23	307.32	306.3	309.2	305.94	303.58	308.47	303.96
314.24	317.47	315.34	315.29	316.79	311.33	313.43	318.45	313.54	314.58	308.61	317.6	313.26	314.72	312.33	313.19	315.99	313.49	318.69	319.89	316.95	314.31	317.23	313.01	317.07	316.94	314.1	310.83	314.04	320.22	310.99	312.76	313.08	314.28	311.57	314.32	313.52	314.84	313.8	312.93	313.08	313.16	318.96	315.16	317.76	317.68	314.26	319.02	314.77	314.87
303.43	304.42	301.99	303.89	300.26	302.11	298.47	301.95	303.99	300.16	304.6	302.2	302.02	297.26	301.51	303.86	299.49	299.07	302.91	304.79	303.41	300.92	298.63	301.63	304.15	302.59	301.87	303.25	304.17	302.43	301.37	307.3	302.99	299.44	304.18	301.07	296.35	305.22	303.51	304.4	303.13	306.37	304.91	305.7	307.7	304.57	300.08	302.95	299.81	306.56
303.37	306.46	304.42	303.47	304.01	305.54	306.48	309.07	306.08	302.33	307.05	300.64	301.91	305	309.05	302.5	306.47	308.33	306.78	303.65	304.62	303.22	303.31	311.83	308.59	304.74	306.86	304.32	305.25	300.75	304.16	306.03	304.63	308.26	300.76	304.83	305.77	304.79	310.32	306.67	301.73	312.62	304.13	307.95	304.14	304.88	303.11	305.8	305.04	303.79
305.48	307.17	305.29	304.78	299.32	299.73	305.94	302.36	301.34	302.47	302.11	300.7	298.94	304.34	304.85	303.04	300.6	305.96	301.78	305.28	300.3	302.89	305.32	300.21	300.97	299.26	302.76	300.48	302.28	304.73	303.66	301.13	303.02	305.58	307.51	303.73	306.01	301.57	303.97	303.03	297.44	302.32	297.85	301.81	299.89	304.21	300.87	304.15	305.21	302.62
313.14	320.58	317.12	317.97	314.57	322.3	312.17	317.67	313.25	314.43	311.13	314.74	314.12	314.74	315.53	319.35	315.81	318.04	318.23	314.16	321.46	318.14	316.83	312.47	318.15	316.06	315.06	310.77	315.04	320.56	314.31	316.69	307.1	314.47	313.51	311.8	313.62	311.03	319.39	316.94	313.12	313.02	316.63	320.44	315.47	314.81	313.46	311.48	319.56	320.74
309.24	316.47	312.52	310.9	312.71	308.6	313.58	313.81	311.68	309.24	315.46	309.73	313.7	316.45	310.9	313.55	310.79	314.25	313.63	311.17	313.78	314.99	311.3	304.94	313.68	313.55	311.12	315.77	312.74	311.37	313.36	313.78	310.56	316.29	318.22	310.37	315.64	314.76	316.53	313	315.5	309.23	311.36	310.97	312.37	308.97	309	308.46	314.57	314.95
295.81	297.28	293.1	291.68	294.26	295.4	294.09	297.54	297.6	296.9	297.53	293.76	293.82	292.21	289.08	297.98	297.89	292.11	295.11	296.46	296.89	293.15	293.42	289.79	296.1	294.66	289.55	292.7	298.27	297.72	291.73	292.88	297.61	290.51	291.96	298.43	295.85	295.73	295.48	297.88	296.32	293.34	299.5	294.89	295.41	293.68	297.19	294.26	299.06	295.77
321.39	319.73	317.84	320.87	319.35	318.47	320.15	318.56	315.54	320.07	320.47	320.8	321	321.24	323.83	318.54	320.8	317.57	315.41	319.27	321.41	319.6	326.05	316.98	318.27	316.34	321.4	320.32	320.44	311.8	315.73	322.1	318.56	320.59	320.04	317.94	318.99	317.42	321.81	315.1	319.97	316.74	314.84	318.11	320.33	321.78	317.74	321.76	321.34	319.17
300.79	300.34	296.56	302.44	304.47	299.07	297.54	305.03	302.68	300.2	306.14	299.73	301.95	301.75	299.85	304.55	299.55	301.55	303.69	296.69	302.83	297.29	306.36	301.76	305.14	301.01	301.96	300.51	305.34	303.29	299.41	302.22	303.54	300.84	300.5	301.59	302.76	302.91	303.36	303.13	301.9	301.38	301.8	300.98	301.12	302.14	297.95	302.29	299.52	302.11
314.35	308.86	312.91	312.77	310.48	316.84	309.91	311.6	316.86	318.61	308.21	314.64	314.4	313.46	316.09	315.7	313.92	317.67	313.66	319.62	314.18	314.58	315.02	316.23	312.25	314	316.92	315.86	313.75	314.87	307.16	317.77	315.48	316.35	317.01	314.24	312.54	315.46	315.86	317.44	313.95	319.61	316.3	313.34	310.85	314.33	315.62	312.33	315.77	312.8
312.16	314.6	308.94	313.88	313.06	319.62	312.07	312.57	317.77	319.73	315.61	313.18	312.47	309.32	311.79	319.17	317.68	312.71	314.18	313.64	317.79	315.25	316.02	313.1	310.95	316.35	315.06	313.97	310.55	314.05	314.19	315.72	314.96	308.79	311.21	311.13	316.59	309.94	316.02	314.16	319.87	315.97	313.95	315.93	315.04	310.78	319.43	312.1	313.18	316.6
312.3	312.41	320.52	317.21	314.83	315.15	316.04	314.33	319.1	316.69	319.52	318	320.95	319.23	314.23	312.59	311.53	321.14	317.64	317.26	315.59	317.21	319.98	312.52	313.98	313.53	318.66	315.76	318.3	316.99	316.65	322.55	318.43	312.9	316.44	316.45	314.14	313.59	311.11	315.72	319.75	316.87	318.15	313.59	311.36	316.38	310.86	315.7	313.23	319.48
298.35	289.09	296.46	301.51	294.51	290.18	297.26	294.95	293.42	293.9	296.85	292.75	296.55	291.57	293.43	291.26	298.59	292.2	291.57	297.21	295.28	294.78	293.68	289.71	296.74	298.89	298.15	294.95	296.11	297.77	297.41	295.07	295.8	292.69	294.73	291.14	293.35	295.33	296.12	297.01	296.45	294.15	287.44	299.68	302.25	297.16	292.89	293.74	290.72	296.21
306.64	305.16	302.56	301.67	304.32	302.8	302.82	300.33	302.53	305.24	309.99	306.49	306.12	308	302.82	300.82	306.57	302.88	305.15	304.09	305.51	304.87	305.03	304.44	304.11	310.46	303.62	300.41	304.2	299.8	299	304	298.45	303.77	302.35	302.54	300.02	300.65	306.18	300.84	300.93	300.22	302.63	298.01	303.94	304.96	296.4	301.73	302.62	301.02
317.98	310.07	316.61	314.47	312.88	314.6	315.46	313.61	309.33	317.49	313.02	312.95	316.96	313.47	312.57	310.26	315.26	313.84	313.25	315.91	311.09	314.04	318.19	312.68	313.31	311.17	310.64	311.59	313.83	318.9	313.4	312.37	312.78	308.43	315.6	317.41	310.15	311.48	314.22	316.16	313.66	313.61	314.52	310.77	316.71	316.76	316.02	308.82	308.38	308.95
303.94	307.1	303.48	307.24	304.93	304.27	306.05	308.44	302.42	307.43	298.41	304.67	303.51	304.54	304.77	305.92	302.63	302.76	303.69	304.77	310.73	304.88	304.43	300.33	300.92	307.85	302.84	306.63	308.14	306.69	302.51	306.21	307.02	304.92	303.62	308.27	309.78	305.95	306.38	307.21	306.87	304.96	306.78	300.32	305.14	306.03	310.32	305.58	307.69	305.34
324.53	324.31	325.66	328.75	323.32	326.83	325.41	328.81	327.99	326.28	317.85	321.8	328.32	323.75	326.68	323.65	323.67	327.71	325.4	319.04	327.96	322.69	326.9	323.37	327.6	324.93	327.82	326.71	324.59	323.76	329.84	325.73	323.09	326.92	329.03	320.38	321.94	326.76	325.06	322.24	330.75	324.32	328.51	326.83	322.63	328.31	325.36	328.31	326.64	330.66
319.17	317.14	316.13	318.85	319.18	319.17	318.98	319.87	315.64	319.89	313.74	311.06	324.09	317.17	321.22	318.66	321.94	317.77	324.37	320.87	316.34	320.63	318.18	322.96	321.27	318.35	319.78	316.1	312.79	320.75	322.33	318.12	318.05	316.23	318.98	316.73	317.65	317	313.98	315.18	317.74	317.42	318.34	316.96	319.69	317.85	317.48	325.67	320.42	313.11
315.59	315.95	314.04	314.72	310.82	315.49	314.38	313.65	313.41	313.25	316.01	316.19	312.74	310.94	315.57	311.47	315.91	313.52	315.59	313.26	310.25	311.65	310.21	317.82	313.75	312.44	315.22	315.5	312.44	310.62	311.01	310.99	313.47	313.64	315.02	312.05	314.36	316.61	313.24	308.62	312.64	312.9	316.37	314.33	317.16	318.72	317.67	312.07	319.01	311.18
306.93	308.06	302.95	307.7	301.61	300.21	306.16	307.68	306.61	307.19	308.54	303.83	305.41	308.15	307.52	302.75	306.08	306.32	304.97	307.6	305.41	304.58	308.2	305.92	307.48	305.04	307.11	299.39	307.99	308.43	307.71	305.69	303.88	304.87	303.82	303.59	305.93	314.75	306.23	308.79	304.08	307.27	307.29	308.03	301.44	308.54	305.68	304.9	305.09	305.44
293.63	296.31	298.71	297.8	290.97	300.54	295.41	301.44	294.96	299.04	304.05	302.11	299.73	299.68	292.82	297.34	296.04	292.75	296.57	295.53	293.09	298.7	296.37	298.06	293.75	300.2	290.05	295.91	296.35	295.06	295.19	297.6	305.15	298.95	293.06	294	299.03	295.9	296.27	298.55	296.55	298.37	295.49	300.73	298.3	294.05	290.39	299.73	297.46	297.34
313.95	312.6	310.85	310.91	312.53	311.16	307.13	310.02	314.67	310.89	315.27	313.15	313.71	310.5	310.51	316.36	312.24	316.03	314.43	313.33	305.32	315.11	314.73	313.65	312.33	314.65	308.36	311.13	310.78	313.12	312.28	311.56	311.78	312.66	310.96	318.52	313.67	314.62	314.92	317.98	308.54	313.12	309.82	316.27	316.64	309.6	310.14	309.06	313.6	311.26
298.1	303.4	305.25	303	302.79	300.2	301.11	301.88	306.19	301.67	305.9	306.58	301.97	299.77	305.98	303.35	304.5	304.23	301.48	303.17	303.37	303.46	300.92	303.69	300.03	298.77	301.12	307.54	305.52	301.36	308.12	303.58	306.02	302.42	298.88	302.67	307.3	301.21	300.5	301.57	308.21	304.51	297.7	304.74	302.86	298.98	306.11	304.05	302.25	308.46
298.95	300.59	300.8	305.1	298.02	300.35	302.67	304.01	300.17	305.84	302.48	302.09	307.72	305.2	300.04	303.11	301.62	301.48	307.51	299.25	302.54	298.54	305.95	299.54	308.01	304.18	302.3	302.92	304.74	303.67	298.44	300.53	298.08	300.62	301.71	303.09	302.46	296	305.55	305.98	300.67	302.95	301.06	304.53	305.4	301.49	297.67	302.42	305.58	302.83
323.94	325.1	324.85	326.45	325.12	325.26	327.8	332.51	329.3	329.06	327.94	325.51	321.64	329.12	334.87	330.34	327.59	326.44	329.09	332.84	323.25	326.51	321.84	327.35	331.89	327.74	329.91	331.84	325.22	330.37	330.35	327.42	324.78	326.61	325.09	329.76	327.97	325.48	325.69	330.23	327.45	329.08	327.33	330.59	326.09	327.08	327.45	330.56	330.1	329.33
318.89	314.08	318.8	316.51	319.85	319.22	314.34	314.39	317.91	320.13	317.21	317.86	316.38	316.99	318.35	317.21	313.59	314.86	314.65	319.07	318.52	311.57	316.3	319.08	320.09	315.56	311.32	319.63	316.34	315.84	318.33	315.54	312	309.79	307.15	311.93	320.93	312.61	311.39	318.75	313.54	315.59	316.52	323.6	313.19	315.76	317.33	319.66	314.71	314.72
298.98	306.11	304.55	308.43	302.83	309.33	304.37	303.46	305.26	305.54	300.36	305.9	304.61	308.06	309.99	299.03	311.9	300.39	306.3	313.11	308.91	304.02	304.82	302.95	305.69	303.6	301.37	303.51	303.5	304.65	305.43	306.09	306.14	307.53	304.76	302.07	308.74	304.48	307.47	307.15	307.06	307.45	303.19	304.06	303.45	305.05	304.73	299.82	307.23	306.66
301.89	304.85	305.93	302.33	299.08	301.26	299.65	304.77	305.03	297.16	298.6	299.57	302.9	305.12	302	299.88	305.92	300.79	305.86	302.47	297.82	303.83	299.64	302.85	304	299.71	299.84	297.41	304.72	300.21	300.47	306.65	299.94	304.19	304.44	306.25	299.52	305.5	304.53	302.4	299.04	299.17	299.36	304.93	296.88	302.35	299.68	303.74	301.99	300.68
326.09	324.95	328.5	320.17	324.75	329.11	325.9	329.89	332.32	328.94	326.9	323.43	324.26	328.88	327.93	327.72	327.83	325.6	324.03	328.57	329.77	330.74	327.16	324.39	329.78	329.08	330.22	325.2	328.03	333.31	327.39	323.55	336.09	328.93	327.98	327.65	323.6	327.48	329.52	325.22	322.53	323.17	329.37	325.24	326.91	330.69	324.52	326.12	327.31	326.85
314.12	304.54	315.07	311.06	313.48	313.31	311.99	309.62	314.09	313.78	316.08	314.36	311.21	313	314.04	317.87	306.1	312.17	310.89	309.98	313.25	317.38	313.95	307.99	309.76	310.19	313.72	311.1	312.88	315.17	316.59	309.16	308.06	312.64	309.54	314.43	314.76	311.72	312.2	311.5	312.93	307.84	308.89	310.06	314.72	316.74	311.76	317.63	310.22	314.5
301.99	303.57	303.34	304.31	302.16	295.6	303.41	303.44	303.37	299.28	305.58	299.96	308.89	298.83	299.17	300.06	303.89	300.76	304.66	306.64	301.31	302.67	301.87	304.28	298.68	308.82	302.12	305.84	302.14	302.49	303.7	300.45	303.21	302.29	302.78	297.53	303.04	302.96	300.58	302.82	300.01	308.16	299.49	304.28	300.35	302.65	302.64	305.87	308.73	302.05
311.57	316.04	318.29	317.55	315.45	310.9	317.35	313.07	312.4	315.85	315.65	313.96	317.82	312.67	317.49	314.17	311.34	311.38	318.49	312.45	313.48	320.1	314.59	317.74	315.82	314.37	311.5	315.2	315.33	312.56	314.65	316.58	314.39	314.63	311.59	320.51	314.8	312.07	315.4	313.54	314.51	313.77	311.86	315.09	314.22	312.46	313.32	314.7	313.15	314.69
305.06	308.94	313.86	307.42	305.28	307.46	311.43	312.88	304.55	310.49	308.12	310.21	307.85	306.82	309.37	305.41	308.44	310.73	308.08	312.81	304.78	311.1	309.75	310.73	306.57	313.67	304.78	312.68	307.42	314.74	308.34	310.98	308.54	309.07	311.27	310.09	308.34	301.31	309.26	304.25	307.03	308.81	304.15	313.1	311.06	317.64	308.32	307	307.84	311.4
311.02	318.61	310.74	312.96	311.71	320.36	316.07	314.49	313.4	310.45	315.19	314.17	313.58	319.14	314.46	318.26	317.33	314.8	316.98	314.39	315.38	312.5	319.94	314.6	318.95	315.79	315.19	313.44	316.25	314.71	316.5	316	313.18	315.02	312.9	312.41	316.73	319.66	311.29	315.73	318.65	314.8	313.6	312.91	314.38	314.54	309.38	316.51	315.29	312.8
301.55	303.33	303.78	306.06	302.02	303.06	306.64	302.98	305.48	303.45	304.96	304.59	306.16	302.72	304.43	303.16	308.96	305.51	304.27	304.32	305.27	305.8	304.47	304.17	300.79	306.82	301.5	300.63	304.58	303.15	304.84	302.32	301.84	302.66	306.86	310.56	301.36	301.44	301.85	303.99	309.77	306.61	300.92	303.78	307.13	297.65	302.54	304.25	304.53	305.93
321.1	316	313.36	317.56	314.19	311.97	313.38	319.72	313.8	318.17	319.13	321.08	320.9	316.38	320.77	318.28	319.12	314.81	317.63	317.26	316.73	316.2	319.04	317.86	318.79	314.74	316.13	319.24	314.9	314.73	317.93	314.6	319.18	320.23	315.09	317.64	317.85	315.87	320.83	312.72	315.02	317.41	313.05	316.39	314.55	316.1	319.81	319.82	311.83	318.19
324.91	327.89	327.42	322.6	329.24	326.64	324.43	328.64	325.28	326.02	328.87	328.52	325.61	326.46	326.82	324.75	325.97	330.58	326.68	330.16	323.35	324.57	323.72	329.87	328.17	327.83	329.76	328.7	330.46	322.13	327.88	329.47	325.75	322.57	324.92	328.62	329	326.61	328.07	323.72	323.32	326.58	330.91	328.99	324.97	324.41	324.77	327.3	324.21	325.12
313.63	309.35	305.88	314.37	311.25	310.18	310.36	306.76	315.6	312.78	309.91	310.49	310.41	311.11	314.31	318.17	309.25	313.34	313.67	313.02	310.77	310.45	311.62	313.1	310.34	311.95	310.99	310.09	308.36	314.81	313.98	314.14	308.15	306.5	313.04	310.33	311.43	314.39	311.69	312.04	306.25	310.15	311.38	313.58	311.17	313.12	313.89	307.14	307.51	311.14
305.11	315.54	311.09	314.09	313.07	315.11	308.03	309.15	311.9	310.47	310.68	306.21	314.03	311.32	313.07	310.02	312.64	311.53	307.61	312.41	316.52	311.99	311.87	310.12	313.62	311.39	307.86	313.06	304.55	310.18	306.4	313.73	308.27	312.33	310.5	312.33	313.82	314.71	305.84	309.83	319.6	314.64	309.98	309.33	312.01	310.91	311.09	312.04	309.06	312.97
306.38	314.08	312.24	311	313.55	312	310.16	311.18	312.03	311.02	313.41	312.74	310.2	312.76	307.43	308	309.55	314.08	304.86	310.96	310.77	310.21	315.55	310.17	306.92	308.89	311.46	312.45	308.33	312.2	312.65	306.66	312.35	315.7	311.69	312.81	307.84	313.21	309.33	309.43	311.31	312.11	309.34	310.42	306.87	314.36	313.2	312.9	312.55	315.87
304.39	306.97	308.55	305.16	304.64	300.96	301.57	303.4	312.51	305.47	307.45	307.58	306.16	305.61	309.64	305.88	304.35	300.18	306.41	308.77	310.94	306.74	301.96	303.22	303.58	308.49	306.31	309.93	310.06	306.45	304.99	306.03	304.53	304.64	308.19	307.36	308.89	297.73	308.09	307.18	307.22	299.79	305.93	305.78	308.41	308.33	306.69	307.85	307.21	303.66
302.75	304.86	304.15	302.94	310.82	306.14	304.31	308.96	307.08	309.4	301.73	309.33	306.54	309.77	303.24	307.64	307.91	301.86	303.68	308.21	298.84	307.32	307.71	308.83	306.69	304.71	303.21	307.52	306.02	302.8	308.9	308.09	307.59	309.85	309.51	311.46	304.65	308.72	307.04	308.96	310.09	311.01	305.09	308.35	305.36	310.34	304.43	304.42	311.47	298.29
318.23	317.41	320.51	311.01	317.56	315.1	311.49	312.72	314.99	316.89	313.56	312.6	317.66	316.99	315.5	318.52	315.97	314.48	315.27	317.37	313.5	316.64	314.85	314.42	317	318.8	317.4	316.53	316.65	316.17	318.23	314.69	321.03	315.26	316.36	314.82	318.06	317.5	318.5	314.52	317.8	317.25	311.9	307.7	319.73	317	318.02	318.26	315.51	314.03
314.15	313.06	309.62	311.39	314.41	317.05	313.2	318.81	312.96	310.87	314.83	307.17	317.14	312.08	310.08	312.73	312.43	315.42	305.25	310.04	306.75	313.85	309.28	315.32	309.68	312.11	311.32	315.2	306.38	309.86	313.24	312.68	309.91	312.74	316.77	313.82	311.87	309.65	315.51	315.02	308.67	312.12	310.88	314.85	312.25	319.17	314.41	314.06	312.46	314.63
297.38	292.8	291.66	289.09	297.39	293.43	295.58	292.65	291.15	296.32	293.15	297.03	296.63	289.87	300.85	289.98	293.48	297.82	300.14	292.5	295.41	302	292.48	291.84	288.92	289.96	295.58	292.08	294.23	294.26	291.45	293.19	294.68	290.63	291.47	289.86	294.61	296.41	295.26	292.42	294.35	295.24	294.11	298.52	293.73	295.1	296.23	293.51	295.09	293.71
302.23	301.04	299.17	301.64	300.55	297.23	301.3	304.31	302.69	306.17	303.3	305.5	303.57	306.95	304.44	303.74	300.45	299.81	301.73	300.24	300.29	304.32	306.67	304.52	301.33	304.35	304.14	293.39	304.36	302.64	302.47	303.13	305.17	301.53	300.82	297.16	299.61	308.2	303.11	301.1	303.16	301.55	302.99	300.93	301.76	303.03	305.55	299.62	303.68	302.63
305.01	305.84	305.32	305.04	306.58	303.29	301.56	310.07	306.28	310.67	309.89	308.16	301.76	307.23	305.46	311.2	305.62	304.55	306.71	308.15	304.2	303.16	302.61	304.05	307.11	308	305.5	306.37	305.57	302.33	309.24	305.01	305.71	302.72	303.84	307.69	305.98	306.9	303.07	300.98	301.51	306.66	305.61	306.74	305.06	304	302.99	309.39	305.6	306.34
299.47	304.98	303.64	299.49	303.44	301.8	303.87	301.31	300.83	306.73	303.78	303.4	304.13	306.06	302.63	301.11	296.65	306.44	302.01	308.86	297.89	299.73	303.11	304.28	303.65	301.99	303.15	304.87	305.62	300.96	306.8	300.47	307.06	299.86	307.71	306.63	301.05	303.84	301.84	301.32	304.28	301.9	308.68	302.54	301.92	305.14	301.31	301.6	306.91	300.36
306.96	306.44	305.46	303	307.3	307.86	307.06	303.75	306.2	308.13	307.32	303.88	304.9	302.47	307.41	303.53	304.74	308.95	302.28	305.52	308.36	303.27	309.8	308.08	305.17	306.16	307.97	306.8	305.99	305.57	302.96	304.63	310.7	306.33	303.88	304.28	298.54	302.82	308.57	307.14	306.27	315.65	309.63	305.9	306.93	307.65	308.27	305.09	305.98	304.62
305.57	308.59	301.84	305.34	302.5	305.16	303.83	301.76	303.26	299.97	308.02	300.01	306.09	303.93	305.2	303.93	305.66	301.32	307.44	305.88	306.28	307.2	304.05	303.33	308.21	302.38	300.96	300.93	298.03	303.63	303.27	304.75	300.26	306.22	304.95	304.97	307.02	305.65	309.9	304.95	304.25	309.28	304.99	302.66	305.6	302.39	306.99	301.99	300.12	304.57
297.32	293.77	303.28	299.43	298.19	294.73	297.98	293.48	297.37	299.07	296.94	298.45	300.8	298.49	292.83	298.81	291.79	295.2	297.89	297.29	298.29	297.5	296.79	295.2	296.49	302.28	300.48	297.27	297.96	300.66	293.39	298.35	299.16	298.76	295.7	293.37	299.81	295.19	297.32	298.15	296.62	295.95	295.29	297.6	298.31	299.11	297.85	295.95	296.12	293.03
331.88	329.06	330.73	327.01	327.87	328.1	327.75	326.74	325.14	324.76	327.89	321.96	326.5	322.89	329.69	329.11	327.65	326.33	331.48	326.83	329.68	325.46	320.19	329.13	329.49	324.73	322.65	325.88	320.39	324.38	333.99	326.26	327.75	324.87	325.9	326.89	324.68	325.53	327.57	327.51	328.29	327.93	330.55	328.12	326.3	327.98	326.26	324.61	332.17	328.6
295.82	303.67	299.28	299.53	303.2	299.21	301.13	299.59	302.7	298.5	298.05	293.54	298.08	298.68	302.99	300.11	295.1	303.51	297.48	305.48	297.03	301.32	299.97	302.57	298.71	298.91	300.51	299.83	297.86	294.9	298.65	299.02	299.05	302.97	296.83	295.86	303.61	299.79	302.5	298.39	299.56	298.06	305.06	300.11	294.57	298.81	297.95	297.63	298.06	295.69
316.42	315.58	320.27	319.46	317.76	317.34	317.1	321.21	318.9	321.98	314.53	317.09	318.02	313.22	319.54	316.99	317.07	318.28	315.67	317.99	312.92	319.98	317.47	322.97	312.77	317.92	315.69	316.94	319.52	311.39	314.06	316.49	315.3	315.9	316.85	313.84	312.67	317.35	315.04	318.41	315.23	311.03	313.89	316.1	315.71	317.65	310.79	315.72	316	315.45
298.6	301.18	300.15	308.76	302.15	302.56	304.66	302.08	300.64	306.49	304.95	304.44	302.87	299.55	302.16	303.37	303.53	302.83	302.04	299.84	308.86	307.25	301.63	298.71	301.31	300.2	304.28	304.14	302.35	305.57	302.62	306.75	303.93	300.78	300.24	299.69	303.33	305.81	303.48	301.35	307.35	300.12	303.52	303.14	302.85	312.31	299.21	300.47	301.26	301.09
324.86	329.62	324.14	329.29	327.08	330	326.3	331.48	332.4	332.79	326.79	328.11	326.36	330.3	324.27	327.81	324.55	329.47	321.83	331.27	324.54	327	327.78	327.46	327.56	330.69	323.63	328.95	327.69	327.27	324.13	326.56	322.53	331.08	324.22	330.33	326.82	329.45	329.37	328.69	329.71	330.92	328.13	327.75	328.28	326.62	324.13	334.07	325.08	327.33
324.92	327.44	331.83	329.14	326.33	327.38	326.63	323.95	328.29	332.74	326.36	323.39	328.97	330.7	327.41	329.62	328.79	323.59	330.77	328.02	329.84	325.5	332.91	325.89	330.36	329.23	327.81	325.99	331.3	325.57	325.87	331.62	332.65	323.67	327.69	326.43	330.65	329.68	328.56	331.25	331.84	329.03	328.4	330.75	325.05	326.9	324.29	329.63	327.7	330.16
329.73	327.52	323.52	328.01	329.06	326.22	325.71	330.09	330.84	324.73	326.72	327.38	329.26	333.32	327.07	327.01	328.55	331.66	331.22	326.99	327.93	326.27	327.97	327.68	326.98	325.22	322.74	329.5	327.09	329.84	326.86	326.01	328.28	321.57	325.12	331.88	331.09	329.18	331.44	324.66	329.19	329.91	328.18	324.2	331.83	328.97	328.98	329.72	332.86	328.83
307.4	303.9	308.82	305.91	306.92	308.36	304.65	308.03	305.45	309.25	306.81	303.6	297.16	308.28	301.78	301.03	300.37	311.31	305.42	306.33	302.43	301.54	305.54	306.61	306.92	308.02	303.65	308.42	308.97	306.04	308.45	309.44	309.52	306.01	304.63	306.37	310.42	310.01	305.45	308.99	307.42	307.67	307.3	311.44	302.37	304.68	307.9	306.63	302.53	306.05
317.03	313.74	317.48	318.38	318.26	311.08	317.21	314.96	322.14	314.39	317.01	314.95	321.6	312.88	316.11	316.18	317.45	314.84	317.3	312.32	314.43	313.18	316.37	317.12	316.47	313.89	314.03	317.36	319.03	314.17	315.27	314.47	308.55	317.93	316.42	314.88	319.19	317.14	316.14	314.68	320.12	314.86	313.78	317.88	315.73	313.44	315.43	316.55	317.47	315.83
311.41	308.72	308.29	306.41	303.22	305.93	302.23	304.62	310.19	307.26	306.09	304	307.53	307.51	305.04	309.19	303.19	302.19	307.68	306.57	303.96	306.47	307.78	305.2	306.91	309.83	309.13	306.43	308.55	306.22	305.92	312.13	305.63	303.49	307.16	306.63	306.04	307.8	301.5	307.61	307.78	304.48	311.01	309.16	305.25	305.29	308.57	307.42	305.49	303.22
292.79	292.84	291.65	300.46	294.01	294.94	294.52	298.37	293.04	292.18	291.27	297	294.76	295.09	295.98	293.21	292.52	287.22	292.5	294.86	288.87	292.38	291.8	291.65	296.9	295.6	288.09	295.77	297.29	296.44	292.84	292.66	295.46	296.31	295.66	297.23	299.56	294.61	292.15	295.38	290.52	295.17	293.8	290.08	293.72	294.2	293.06	291.4	298.38	295.12
323.72	324.69	323.99	321.11	323.54	323.98	326.31	319.75	325.7	327.79	327.37	322.4	323.95	328.34	323.35	327.06	321.27	324.45	326.41	325.38	320.11	326.66	329.73	323.22	323.34	322.32	321.68	322.38	325.05	324.47	323.62	326.77	325.39	322.67	327.17	324.8	329.3	321.98	323.02	324.87	322.37	329.15	327.77	323.34	326.9	329.12	324.28	326.68	324.02	323.68
298.88	301.12	298.7	302.68	297.42	306.17	300.65	298.45	296.93	302.28	300.36	296.2	300.18	298.22	305.49	296.6	306.74	294.23	297.09	300.85	299.12	299.08	294.64	301.94	300.64	294.26	296.28	302.53	301.54	301.87	305.27	300.14	299.21	294.03	300.24	304.1	300.17	304.21	300.74	302	298.43	300.79	300.52	298.13	297.72	302.67	301.26	305	299.63	302.22
305.99	297.45	308.01	307.2	303.2	307.34	302.48	307.2	310.48	307.24	306.33	306.04	306.78	303.34	303.54	306.62	303.21	311.14	308.53	310.66	310.15	303.93	308.8	306.07	309.29	309.87	303.33	313.22	310.75	309.42	308.43	304.3	301.27	307.1	308.94	301.77	302.32	306.96	312.19	304.11	304.41	306.81	307.1	307.01	305.98	307	306.52	301.87	304.46	304
306.6	305.68	304.62	308.09	309.19	303.3	307.82	306.63	301.57	311.81	305.85	304.62	306.76	310.1	304.03	308	308.45	309.08	305.33	301.41	309.65	304.43	303.01	309.99	306.86	301.16	306.31	307.22	303.05	303.79	308.53	303.98	308.19	299.92	306.21	305.85	303.95	308.5	310.57	304.33	309.54	307.26	304.82	303.73	306.85	309.93	307.22	302.38	310.8	309.78
303.8	305.98	312.16	308	311.73	305.61	314.57	308.91	308.92	308.57	307.39	314.81	308.32	306.51	311.1	308.95	310.17	306.5	308.62	305.62	310.85	309.81	310.88	310.61	308.72	309.24	306.33	305.84	307.62	309.93	310.95	309.51	307.68	309.9	304.63	315.51	310.91	306.97	308.66	310.12	307.8	308.45	308.51	309.88	305.01	306.93	309.65	303.17	308.87	307.53
312.35	311.38	311.84	312.76	309.86	307.16	307.91	318.01	316.07	311.07	308.86	313.81	318.3	313.22	313.09	312.88	311.91	315.2	308.73	312.09	309.3	314.09	313.22	308.23	308.47	307.73	306.93	311.14	311.04	314.69	314.2	309.9	310.32	312.9	312.81	313.3	313.47	306.12	315.17	312.61	310.01	314.37	309.68	313.24	315.14	311.1	313.13	312.1	316.39	311.46
307.68	309.71	312.16	313.74	310.45	310.48	311.56	310.72	308.54	311.59	308.69	308.6	313.72	310.89	308.27	313.59	309.41	306.83	310.3	308.79	311.75	306.16	308.89	314.01	312.94	308.73	310.28	314.78	305.71	311.4	306.55	310.3	306.26	310.37	309.03	310.29	307.1	310.82	311.2	312.01	309.56	307.65	313.36	312.23	313.05	305.99	307.63	307.37	315.1	310.42
314.79	318.13	312.81	312.46	311.27	313.55	316.57	313.86	313	314.67	318.78	314.35	313.79	319.29	316.14	312.96	315.69	312.38	312.42	313.9	319.08	314.78	316.71	315.38	314.75	311.44	319.97	317.04	316.09	311.93	315.37	316.07	312.21	309.18	314.08	311.63	312.92	311.43	315.45	315.75	311.43	315.43	310.47	313.52	314.41	311.68	311.16	310.42	314.8	316.23
310.42	312.79	310.51	316.16	309.95	308.12	317.22	309.76	314.2	312.85	314.06	309.25	316.85	314.26	310.06	313.17	314.41	313.13	310.77	308.99	310.68	309.41	308.82	310.47	308.65	309.19	311.52	313.68	311.02	312.61	307.1	315.08	314.51	312.15	313.25	307.77	313.33	309.7	316.41	313.8	308.56	310.11	309.04	314.15	314.74	312.24	311.11	315.21	311.15	311.3
298.76	300.69	309	301.64	308.08	301.3	295.96	298.64	303.45	302.65	302.72	303.07	301.78	302.18	301.73	303.52	299.08	303.47	299.81	307.92	304.37	299.57	305.52	300.38	302.9	308.9	303.39	301.55	302.82	303.83	308.16	300.39	303.64	305.69	298.08	307.75	304.26	307.11	302.21	301.03	308.48	298.99	299.93	302.12	305.88	307.18	302.12	299.11	310.08	306.24
312.11	307.78	320.86	316.83	314.65	312.74	311.75	315.82	315.67	317.26	309.92	311.67	310.37	309.61	313.1	314.66	314.11	312.91	310.86	305.79	309.11	315.29	311.65	310.53	310.8	312.68	310.26	308.98	308.4	313.91	309.27	313.61	312.05	311.42	313.84	311.32	319.04	314.28	317.85	317.24	313.42	311.33	310.42	310.87	313.77	309.92	314.84	308.4	310	313.33
306.61	307.79	305.55	314.72	308.26	307.12	312.07	308.67	306.25	305.13	303.78	311.62	311.42	305.84	309.74	309.56	313.83	312.13	309.41	302.27	307.49	304.87	312.31	309	307.6	307.38	306.44	306.89	306.48	312.18	307.36	307.57	306.78	302.71	312.42	305.99	302.75	309.65	310.75	308.05	303.29	312.15	307.64	307.1	309.92	314.37	307.98	310.17	309.28	310.53
305.18	305.17	309.25	305.69	304.37	305.6	301.69	300.4	301.09	298.13	300.38	296.69	300.6	300.54	304.48	307.39	304.74	300.29	301.06	302.91	302.96	304.24	299.46	310.75	300.62	306.22	301.19	298.21	301.06	306.53	303.51	301.2	304.61	302.18	304.19	302.81	301.28	302.63	301.53	305.1	304.07	301.74	301.74	302.02	307.48	303.77	302.54	306.12	306.28	299.54
310.74	310.54	312.03	314.59	315.56	317.57	312.19	318.94	314.64	311.27	309.73	309.85	312.1	312.56	313.97	313.18	307.26	311.1	315.67	307.6	312.94	311.55	310.99	315.32	303.96	311.97	310.81	313.17	316.34	312.01	314.12	316.4	317.55	312.04	313.09	313.05	318.63	309.25	307.18	318.25	310.5	312.68	310.41	305.82	311.95	312.07	313.61	314.78	310.91	311.02
309.99	308	314.85	315.65	313.3	311.66	311.85	311.9	311.79	312.43	312.93	312.15	308.83	315.83	314.97	313.12	311.85	313.36	311.75	317.23	309.66	307.91	317.63	316	316.1	314.42	313.15	309.26	316.63	312.38	315.14	316.09	314.33	317.13	307.9	311.15	316.5	314.43	314.8	315.14	313.93	310.77	310.76	318.17	312.74	315.32	314.56	312.9	315.98	313.41
320.89	322.53	327.02	327.99	324.12	323.92	324.38	323.32	326.38	322.2	321.3	328.94	321.65	322.4	325.01	322.59	324.16	325.83	320.07	323.05	321.28	327.57	324.7	318.31	325.71	321.18	323.08	321.64	327.65	325.15	320.68	320.03	322.7	322.59	320.68	326.54	327.98	325.09	327.5	329.91	322.5	326.15	323.17	328.06	322.65	319.93	323.71	327.57	327.11	329.81
314.02	313.51	309.28	312.06	312.65	319.49	315.24	314.55	312.49	316.16	311.71	314.18	315.87	313.96	315.93	314.92	316.95	315.35	312.35	311.04	312.73	312.34	316.22	312.96	315.1	309.95	312.76	310.82	311.5	309.94	309.7	313.99	312.2	310.94	308.23	309.48	313.25	312.83	313.84	306.49	312.77	312.06	310.94	315.02	310.54	318.17	315.73	313.01	319.38	315.09
316.53	313.22	321.96	325.16	319.15	316.17	315.23	315.37	316.81	320.63	319.06	319.17	310.74	317.55	313.68	321.56	324.19	317.15	319.45	321.12	315.07	321.25	317.22	317.91	320.66	311.5	315.18	311.72	318.62	315.2	319.87	315.98	316.87	317.95	320.91	319.44	315.77	315.21	320.12	323.63	319.78	316.65	322.47	318.86	320.71	318.23	320.36	316.68	318.82	319.37
300.55	307.17	306.94	304.62	306.59	305.6	303.38	309.07	301.21	305.43	306.38	305.38	301.34	303.23	304.4	307.3	308.34	301.96	310.84	301.52	305.12	301.04	301.96	307.24	309.39	305.15	304.88	306.13	306.21	309.85	302.27	304.4	301.35	303.75	301.95	307.57	300.82	307.45	301.95	298.71	304.27	298.69	307.24	301.02	306.11	302.91	304.88	304.91	300.54	302.76
313.53	316.46	312.57	315.83	312.59	314.95	319.16	313.54	313.09	319.06	314.13	317.24	320.26	309.55	313.49	311.44	310.18	315.05	313.88	312.59	308.34	317.2	309.4	315.05	314.57	313.6	307.53	315.78	313.77	317.34	309.8	315.57	313.8	313.96	312.1	315.31	314.09	312.78	314.6	314.04	317.29	304.95	311.58	315.84	313.96	309.96	316.76	315.34	310.98	309.79
301.59	310.38	304.58	304.23	309.57	308.42	304.67	309.22	310.07	308.86	307.67	304.68	303.57	308.77	309.48	306.99	306.25	309.26	297.73	310.24	310.66	301.49	307.77	304.57	306.53	310.27	305.55	306.47	309.29	306.98	309.01	310.06	309.51	308.07	303.56	305.42	306.46	302.42	305.26	301.06	303.15	305.03	305.16	309.51	308.32	304.39	306.91	309.01	304.13	309.48
314.69	308.47	316.37	310.06	318.31	312.89	315.56	309.18	317.95	311.81	317.94	311.07	309.04	313.57	315.98	314.31	310.74	311.78	315.09	314.68	313.66	313	311.23	316.19	313.16	316.1	313.29	309.03	310.47	314.72	317.84	310.99	312.72	315.11	314.23	313.76	315.06	312.57	319.83	316.23	316.85	314.22	309.48	316.61	315.19	317.78	311.74	312.93	313.14	311.37
305.05	303.01	306.45	299.55	306.88	309.43	309.04	304.29	305.65	302.44	301.66	304.41	305.32	306.5	304.82	303.82	308.11	310.1	313.18	306.7	303.37	311.01	310.23	307.05	306.49	307.54	308.25	304.24	307.81	303.82	303.73	308.6	306.21	306.72	308.64	304.38	307.87	307.28	309.88	304.27	309.65	304	307.6	306.13	311.71	311.16	302.66	312.97	309.24	303.81
297.42	297.96	293.54	297.01	294.89	291.83	297.48	292.12	291.6	293.55	296.71	291.46	295.68	296.83	294.72	289.24	295.59	297.19	297.92	294.7	295.18	293.94	291.1	299.79	292.84	295.13	296.38	295.97	292.31	293.2	294.69	294	293.68	296.93	296.16	293.54	292.04	300.39	295.8	296.29	295.39	294.53	292.88	294.97	294.72	293.2	297.72	296.65	299.14	293.4
317.71	316.23	324.99	314.7	320.82	321.4	314.45	319.22	317.45	317.07	318.05	319.8	319.51	320.83	317.63	320.67	317.88	318.38	319.66	317.32	316.6	319.27	315.36	316.06	316.09	316.6	318.1	320.72	313.2	321.92	316.58	319.12	318.95	315.54	326.18	324.24	317.11	319.14	320.18	317.34	315.66	318.65	314.01	313.76	321.3	316.6	320	320.72	320.32	322.01
318.14	317.53	314.26	316.97	314.86	317.32	318.16	314.56	318.34	315.01	320.55	320.25	318.82	318.25	317.41	317.57	313.94	313.98	311.21	312.65	317.62	316.62	316.59	313.99	317.92	314.17	316.51	315.53	316.25	313.05	311.76	316.98	316.52	313.3	315.05	313.76	317.3	315.53	317.27	314.99	317.08	316.93	319	309.2	316.26	319.21	314.61	315.55	314.98	320.18
306.58	303.65	305.65	303.63	306.16	302.39	309.08	308.24	305.8	305.85	302.68	306.88	303.05	305.75	313.35	301.27	302.48	306.94	303.22	304.71	301.36	300.31	304.81	304.89	299.66	300.82	305.92	306.13	306.51	301.21	304.39	301.14	306.3	309.11	305.54	304.65	309.72	301.83	304.71	304.08	303.71	303.45	309.69	308.05	307.52	300.88	307.86	305.21	305.58	300.94
322.74	324.21	325.77	325.19	319.24	325.59	322.62	323.93	322.35	323.92	326.11	326.17	324.07	327.95	330.42	326.2	325.77	323.6	323.94	321.66	329.17	327.09	321.4	326.21	327.1	325.37	319.01	330.1	322.09	325.63	323.02	322.63	326.52	326.65	322	322.92	321.53	326.51	326.6	322.6	326.18	324.24	324.54	323.23	327.34	330.34	321.23	324.92	325.12	324.44
314.07	313.01	312.11	313.83	313.29	311.78	313.84	314.01	314.99	312.12	316.41	311.67	309.6	309.26	310.05	312.33	315.66	318.33	317.21	314.11	312.09	308.71	309.95	317.77	316.07	313.07	312.14	319.17	316.86	312.1	315.08	312.17	312	312.91	320.62	313.88	316.95	314.59	309.55	314.87	307.77	312.32	314.36	317.02	313.79	319.87	312.4	308.86	311.28	311.99
312.01	314.79	317.01	315.05	314.57	312.16	311.68	314.92	314.43	314.73	318.9	317.64	317.63	315.41	310.49	313.7	311.67	313.73	319.67	315.71	319.89	316.86	312.89	311.59	320.69	315.5	315.23	311.57	314.72	316.97	314.19	315.62	313.59	318.06	318.67	317.08	314.49	317.81	311.53	316.49	316.71	315.7	314.57	319.41	313.94	323.37	314.22	315.11	318.02	311.12
308.96	315.86	316.38	315.32	315.79	310.61	313.06	310.88	307.65	311.55	315.03	311.81	314.67	311.92	310.96	309.03	314.12	313.46	316.24	316.74	316.6	313.93	317.49	311.76	317.07	312.06	314.37	308.22	312.24	311.92	313.48	312.55	315.33	315.06	315.82	310.16	309.91	314.2	311.43	312.19	313.55	312.81	309.96	307.77	312.94	314.72	312.68	312.08	311.94	314.3
293.53	296.13	289.35	292.66	296.25	295.97	302.72	299.17	299.86	297.41	297	295.75	299.64	297.02	296.08	298.47	298.12	297.25	296.31	300.81	296.64	295.26	292.87	295.61	291.89	298.05	297.43	292.67	297.69	296.45	296.08	294.72	296.76	297.01	298.34	296.9	297.05	297.08	300.1	301.73	295.91	300.22	298.7	300.69	298.87	297.39	299.79	297.06	300.79	297.12
308.52	302.92	303.51	303.11	303.75	305.61	303.92	303.07	308.47	306.7	306.7	304.65	306.32	308.5	305.62	302.67	305.76	306.06	301.43	302.03	304.76	306.38	306.39	304.54	307.85	304.44	304.01	305.36	301.41	302.58	305.95	307.76	302.46	299.65	308.92	310.28	302.87	300.6	301.61	302.71	305.92	303.38	307.85	305.21	300.67	305.11	305.78	304.44	305.64	307.05
303.55	304.27	306.91	306.05	306.34	303.29	304.89	304.04	295.99	301.85	304.18	302.96	303.41	306.69	304.39	302.35	306.12	303.29	299.81	304.34	303.24	305.22	303.53	302.55	304.08	305.05	301.81	304.04	303.74	301.24	302.64	303.97	294.08	304.26	298.99	300.12	303.72	307.43	298.12	301.64	301.79	295.93	301.96	302.8	298.41	305.92	301.84	307.14	304.09	305.25
304.25	305.79	300.95	303.14	302.59	304.37	305.01	304.26	299.61	301.29	305.87	301.94	300.75	306.82	302.55	307.67	305.89	304.69	309.36	300.72	307.57	300.7	301.42	305.39	304.54	306.06	299.27	303.88	306.38	302.89	296.44	301.25	307.98	302.26	306.45	301.29	304	300.44	303	306.02	307.22	300.35	305.74	299.65	301.02	302.37	304.88	305.05	305.04	301.04
313.67	313.84	315.03	315.46	311.27	312.06	310.96	313.27	311.3	317.18	308.38	313.15	316.69	316.94	312.44	312.62	312.04	309.36	317.98	313.86	314.32	312.39	316.74	315.1	316.83	310.81	313.31	314.24	316.53	309.44	312.81	312.72	314.88	317.13	309.85	316.25	313.4	312.35	317.8	312.34	312.19	311.63	313.35	312.95	308.94	316.7	310.43	313.69	318.42	311.03
318.06	315.68	314.65	309.47	318.91	314.48	315.37	312.84	311.49	314.87	316.93	313.42	317.17	319.61	309.94	315.68	316.37	312.89	315.43	317.28	309.85	317.41	315.74	316.48	319.64	319.07	314.13	314.37	316.99	314.44	312.62	318.36	312.61	311.61	315.01	314.96	318.15	315.61	313.67	310.88	310.94	314.66	316.88	316.23	316.64	319.6	315.35	311.08	310.72	320.29
301.82	295.14	291.8	294.55	295.33	290.86	295.64	293.58	293.25	293.98	298.55	290.7	296.53	295.45	292.69	292.38	292.59	296.53	292.96	293.43	293.12	295.66	290.99	291.66	291.9	292.07	295.19	292.43	293.73	295.27	289.38	296.03	294.59	293.93	292.73	293.05	294.31	294.6	293.62	294.18	291.27	293.19	289.65	290.3	295.53	294.31	291.46	293.54	292.02	292.03
315.75	312.33	310.65	311.59	309.85	310.17	314.91	315.29	311.75	310.35	318.42	317.39	319.54	312.54	311.23	311.22	318.36	317.51	314.42	310.83	307.55	310.48	315.4	310.44	315.38	316.05	314.48	313.79	311.85	311.99	314.99	315.35	313.32	317.29	314.76	316.02	310.99	306.59	316.9	312.54	312.83	313.04	307.24	317.2	312.94	314.09	310.32	310.18	311.2	308.87
301.07	298.63	307.82	307.38	300.3	301.23	304.37	305.94	305.45	302.1	305.27	305.12	302.54	305.23	305.51	300.5	302.83	302.67	306.01	300.19	304.82	304.24	304.62	305	302.33	303.28	301.62	309.2	307.07	312.99	303.6	302.44	310.63	303.99	304.68	303.99	307.77	302.89	307.63	298.29	305.33	307.85	303.87	305.34	311.71	302.96	303.44	302.1	303.82	302.24
302.07	304.29	301.21	297.29	303.45	307.95	302.02	304.58	304.41	298.89	300.88	304.9	300.56	304.16	307.43	302.94	295.52	304.72	298.87	301.19	301.55	303.59	301.55	303.76	306.13	303.06	302.6	302.25	303.46	304.54	297.97	299.23	306.25	306.03	301.69	300.31	304.73	303.94	303.28	304.42	303.66	303.12	300.62	303.69	303.2	298.02	311.29	300.99	305.77	302.37
303.95	302.45	298.89	302.25	301.73	305.7	303.57	304.97	298.04	303.18	301.51	302.65	299.61	303.43	297.8	303.59	298.22	305.98	303.62	304.76	301.17	306.57	304.38	304.79	304.75	299.83	301.02	303.77	298.91	300.72	304.73	304.68	303.85	309.51	302.15	301.11	303.15	303.36	308.23	307.17	302.56	301	301.22	300.78	303.34	300.72	306.92	300.93	307.27	308.36
310.69	312.59	319.03	318.89	313.92	316.65	314.14	316.61	316.3	312.72	314.52	316.19	314.15	316.24	316.2	316.48	314.93	317.11	313.66	313.71	315.31	317	314.47	314.27	313.16	317.78	313.91	317.92	314.61	311.63	317.78	317.51	315.35	309.74	311.77	310.37	320.82	315.02	316.57	314.81	317.57	311.04	316.27	320.31	317.91	313.27	316.41	323.52	315.67	315.42
318.1	316.23	317.54	309.84	320.86	316.41	317.54	319.81	313.61	315.2	317.11	320.28	320.79	315.14	313.43	317.81	316.44	320.97	314.34	315.96	312.08	314.61	320.05	318.6	325.21	313.9	313.93	317.14	314.2	320.29	315.61	317.9	320.16	311.98	318.48	314.54	313.34	320.27	320.62	320.2	315.86	321.54	320.15	314.1	315.82	317.66	320.5	312.64	314.11	314.11
291.3	298.65	303.34	293.15	294.23	292.65	290.22	298.6	291.43	289.92	296.87	296.31	300.63	294.99	289.05	293.86	295.27	292.49	295.87	294.05	295.86	292.13	292.59	296.79	300.41	296.32	293.32	296.85	292.7	299.04	295.33	295.74	294.38	292.73	291.35	293.47	292.1	294.38	291.55	299.31	294.37	294.05	297.91	295.85	292.19	298.28	290.57	294.21	289.24	291.41
307.35	302.67	301.88	308.08	302.36	301.07	308.2	304.42	297.69	302.01	302.34	307.87	303.93	299.19	302.83	305.15	303.11	305.58	304.07	305.24	306.49	304.28	301.85	299.34	304.76	305.48	303.48	302.21	300.04	303.32	302.57	307.2	304.37	301.43	305.33	301.56	300.01	302.17	305.1	303.16	304.18	299.78	299.03	300.28	303.77	304.99	300.53	301.27	298.18	301.67
308.85	308.16	310.17	308.89	307.97	305.96	313.01	309.89	303.24	301.07	309.96	311.92	316.33	307.04	313.39	309.23	307.98	304.81	312.57	301.08	306.52	304.23	308.93	310.1	304.72	298.63	305.86	309.45	310.2	310.64	303.27	310.55	309.71	309.55	306.82	308.28	312.77	306.71	317.39	312.62	312.77	308.42	308.08	313.53	307.98	311.35	307.89	310.37	306.46	304.14
322.47	331.43	321.69	326.42	330.38	329.84	325.85	325.1	328.48	325.04	327.44	322.49	325.54	328.4	325.89	328.59	330.16	324.35	327.36	327.69	329.47	327.02	326.47	327.48	325.61	328.48	322.86	325.44	331.76	326.3	325.52	327.1	328.17	326.94	328.57	325.33	330.87	326.98	324.28	324.38	329.04	326.32	324.57	329.07	326.07	323.08	330.97	326.69	328.21	325.22
295.83	304.02	305.59	304.1	305.52	300.11	302.26	304.29	305.64	307.98	303.67	300.67	309.07	303.19	310.22	301.89	302.76	298.68	301.22	304.41	303.65	301.77	300.5	307.41	306.17	301.64	304.48	299.32	300.9	304	304.03	309.18	304.6	301.21	299.46	307.24	300.8	301.53	308.12	297.84	305.09	303.03	307.64	306.35	298.66	304.6	304.68	300.5	300.07	297.91
305.57	307.16	301.11	307.04	302.23	302	308.52	305.59	299.08	307.79	310.41	305.83	300.78	304.79	314.04	305.25	307.23	306.09	309.4	302.64	303.88	303.48	306.56	301.18	302.86	307.89	303.35	306.14	304	309.76	309.21	305.47	304.54	306.44	301.93	305.78	307.06	303.14	307.71	303.33	301.83	301.9	305.01	302.25	307.15	303.24	306.03	303.99	301.92	301.53
306.55	309.12	306.76	306.43	304.32	301.9	303.96	303.37	308.04	299.57	302.91	306.09	311.05	307.29	307.12	306.09	305.43	305.67	304.27	306.86	308.14	301.97	302.09	308.3	305.19	300.93	301.73	308.26	308.13	304.71	300.87	306.42	304.14	304.51	304.08	302.88	301.99	304.61	306.41	307.31	301.04	300.23	304.24	305.46	303.36	301.51	313.84	305.66	302.51	305.57
318.55	318.04	315.61	315.35	313.4	312.27	322.04	314.65	317.19	316.6	321.83	313.86	317.56	313.29	317.48	320.4	312.13	309.68	322.38	315.81	317.67	318.29	317.71	317.37	316.77	315.95	315.11	316.98	313.65	312.97	315.1	315.65	311.69	311	319.34	317.94	318.75	313.42	316.38	314.51	318.74	314.41	314.76	313.4	316.48	315.07	320.83	316.3	316.3	320.46
330.59	327.19	329.92	329.46	329.41	338.87	330.73	323.31	333.64	325.36	327.61	329.49	324.14	330.24	327.42	331.62	327.15	320.69	324.37	327.42	327.83	324.42	325.75	327.27	330.08	329	328.84	322.39	329.47	329.35	329.31	324.83	329.26	329.43	333.84	324.61	323.17	325.55	331.13	328.24	325.51	327.48	328.24	330.96	327.55	323.06	324.63	328.54	328.92	329.12
306.39	310.19	311.42	304.97	306.96	308.8	312.69	309.38	307.92	306.16	305.66	304.66	307.34	305.48	306.26	311.95	308.09	307.61	308.67	305.96	312.45	308.59	313.56	306.66	306.78	306.77	306.3	308.93	312.39	308.98	308.73	312.34	305.26	308.83	304.76	306.64	305.65	308	309.87	300.15	306.64	307.47	310.5	307.85	307.24	307.91	307.67	306.01	311.47	307.75
313.74	313.48	323.31	315.33	316.97	318	313.7	315.03	320.05	311.65	316.51	317.13	317.35	315.76	314.1	311.49	318.06	314.01	314.18	316.5	319.45	312.3	313.78	310.18	316.08	315.14	312.18	313.07	317.18	312.59	314.9	317.43	316.87	318.07	314.84	317.88	314.66	313.88	312.67	314.14	316.14	311.4	315.32	311.38	318.51	308.21	316.78	319.72	315.9	312.92
298.04	297.14	300.41	300.53	298.15	291.52	292.42	291	294.73	295.26	298.57	299.78	297.19	290.23	292.48	289.12	293.86	295.74	297.31	296.21	292.72	297.2	296.66	296.97	295.41	299.27	294.32	293.27	293.18	296.88	296.75	295.28	295.9	294.07	292.37	293.3	297.18	294.96	296.4	298.29	301.68	293.91	293.77	296.83	286.73	293.26	295.79	293.82	297.5	296.08
309.76	309.42	307.04	313.1	313.16	311	314.13	310.61	313.1	310.95	309.71	313.56	311.27	312.05	309.42	308.13	307.56	317.29	311.77	313.12	309.05	312.12	314.57	307.92	314.2	310.61	306.11	310.34	315.3	310.99	313.11	311.06	317.58	304.96	314.28	312.39	309.76	308.75	306.51	313.21	313.94	310.75	309.91	308	317.18	307.49	311.61	310.68	313.2	309.39
305.12	303.75	305.2	299.79	303.57	308.49	306.12	303.44	307.36	301.41	306.13	301.05	304.82	302.14	303.03	301.51	302.41	301.1	301.56	305.44	301.7	304.73	305.12	302.44	306.16	309.35	309.99	310.3	302.63	299.13	305.09	304.99	305.68	301.86	303.13	299.93	306.77	304.23	309.17	302.6	310.24	301.77	304.75	303.29	304.81	307.43	304.47	303.46	303.24	307.89
313.15	314.8	315.13	315.11	318.68	315.63	317.97	319.7	314.66	316.8	319.22	315.09	317.35	314.93	314.66	319.43	313.62	320.16	312.63	313.16	319.41	309.47	311.54	315.75	317.07	316.19	317.82	317.14	318.15	318.19	317.9	316.3	315.79	318.76	314.82	322.77	311.49	318.99	320.21	312.09	312.57	314.12	314.54	317.76	315.04	319.57	315.67	309.44	314.41	317.8
303.99	297.81	299.41	300.28	307.91	294.84	299.36	301.95	300	306.75	304.55	302.26	303.38	300.66	301.43	300.1	303.37	295.51	300.29	303.79	299.41	299.47	301.69	300.36	303.02	301.6	300.55	303.22	304.38	304.93	298.73	294.83	301.54	303.11	301.09	298.13	296.99	301.55	301.09	299.42	299.9	301.71	302.38	300.09	302.8	296.89	299.56	302.12	301.32	298.94
293.3	300.37	290.38	294.26	295.05	293.34	298.05	291.67	297.16	299.36	296.79	293.65	299.86	296.39	292.21	299.4	298.2	299.63	294.21	293.67	291.79	293.36	294.96	299.36	297.67	296.62	295.66	289.86	299.12	298.62	298.12	295.91	293.49	299.7	290.61	295.02	289.53	296.1	298.95	296.31	294.63	295.28	296.71	291.1	297.27	292.67	293.74	300.3	298.85	295.1
317.82	315.7	315.87	312.24	313.73	316.26	315.67	315.49	313.87	316.03	318.4	316.31	314.47	312.36	312.04	310.91	315.45	312.01	313.65	319.13	318.22	312.8	310.76	316.21	315.53	316.98	318.08	316.56	308.73	311.22	318.79	317.81	315.84	314.1	316.1	309.42	312.59	313.45	318.49	309.22	315.87	311.95	312.93	313.98	311.28	315.7	316.65	316.24	318.28	314.86
303.07	304.58	305.55	302.81	301.05	306.82	306.51	304.51	304.54	303.62	301.09	297.8	299.17	302.28	300.13	306	306.76	307.29	305.79	304.42	306.02	306.39	299.46	304.45	300.76	305.44	304.74	305.67	302.86	302.5	306.01	298.3	299.67	303.36	301.08	302.47	306.4	303.77	301.64	305.33	304.48	302.05	299.89	308.68	307.45	304.95	305.47	303.28	305.54	302.83
299.88	301.11	303.22	298.31	302.26	299.37	299.91	301.29	300.05	304.28	300.53	300.82	300.2	300.3	303.48	304.08	303.19	301.84	306.94	301.31	306.97	301.93	301.24	304.44	299	304.17	307.34	306.39	302.21	301.71	301	301.96	302.58	297.15	303.65	303.66	304.02	303.4	299.32	302.16	300.18	299.21	303.11	305.34	301.99	302.92	301.05	300.79	304.06	300.21
308.06	313.71	307.97	308.15	311.66	309.69	306.74	305.69	312.1	308.18	310.26	308.38	309.51	309.83	310.99	312.89	311.03	308.2	313.14	309.33	311.84	311.02	308.1	312.04	317.88	312.27	314.14	313.92	313.82	309.68	312.85	313.29	313.18	310.72	309.51	310.35	306.1	314.57	313.04	310.87	312.56	312.65	312.99	309.16	317.34	308.6	312.56	309.93	311.03	316.35
309.33	305.62	304.97	303.58	307.74	308.53	305.16	301.96	306.6	309.44	311.72	304.88	307.75	307.07	309.04	307.05	305.61	304.88	308.29	307.07	308.16	306.85	312.74	302.15	305.34	304.6	307.97	304.18	307.82	305.57	308.73	305.03	303.18	312.7	308.3	307.67	306.02	306.47	305.28	303.57	306.42	305.98	306.79	307.27	307.23	305.69	306.36	308.61	310.9	301.21
316.46	314.41	313.82	317.09	309.44	314.04	318.67	314.46	314.59	314.22	314.59	314.46	311.28	318.78	312.22	312.19	311.47	312.84	316.39	313.4	313.09	318.16	316.18	316.21	311.9	315.18	311.87	313.7	316.39	315.97	313.11	314.75	314.73	308.07	316.35	316.59	313.57	318.7	312.93	314.49	313.08	314.07	316.55	309.71	311.34	316.48	313.53	316.65	315.15	314.9
301.25	307.83	302.29	302.14	304.52	303.55	302.75	301.82	302.83	299.64	305.02	304.41	300.92	300.44	302.67	303.5	301.42	308.14	303.62	304.52	301.73	302.68	305.23	306.63	303.99	308.89	301.18	303.86	304.51	302.67	303.25	301.09	300.93	302.17	305.82	306.17	303.43	305.33	306.13	300.21	298.78	301.67	305.66	302.14	300.02	307.21	306	301.77	306.56	301.44
309.3	307.84	316.11	308.41	304.19	308.44	306.81	308.72	311.05	308.07	310.9	312.59	310.51	314.56	308.38	308.26	307.06	306.58	306.61	312.12	311.07	309.52	314.89	309.49	307.52	306.96	309.56	305.3	313.6	313.62	306.35	314.68	308.66	309.52	309.59	310.62	308.6	303.61	310.66	305.39	308.39	306.38	311.71	311.36	306.64	305.21	307.83	307.74	308.02	310.57
304.64	301.4	303.6	301.79	296.76	299.61	302.93	305.67	300.7	303.23	307.14	305.11	300.16	304.95	302.08	305.82	305.86	300.61	303.62	309.39	302.02	297.5	305.82	301.53	308.61	297.05	302.7	300.52	297.86	304.91	303.49	298.92	299.79	305.14	302.83	302.93	299.56	301.79	302.72	303.33	306.22	301.75	304.22	301.22	306.44	300.84	300.68	308.97	302.63	309.12
293.61	299.93	296.27	297.33	300.55	296.98	297.15	296.25	295.68	294.29	296.47	297.86	296.17	302.02	292.27	293.01	294.6	298.51	301.77	293.62	294.07	298.74	298.53	296.42	294.67	299.11	298.55	294.07	296.84	296.26	293.59	293.44	293.27	300.44	299.18	296.84	298.79	296.59	298.99	296.25	295.6	302.82	294.87	295.92	299.81	297.37	295.62	298.06	297.91	296.7
301.23	301.85	294.2	299.44	298.46	304.36	298.31	299.35	300.53	301.01	305.26	303.87	301.36	299.46	302.19	300.91	302.48	300.37	294.37	303.1	298.09	300.65	301.9	304.2	302.69	297.53	303.33	300.27	303.02	298.28	298.11	300.37	298.69	293.36	298.83	303.84	305.18	304.24	299.18	302.15	300.23	298.08	301.3	303.54	298.16	301.55	296.57	297.56	298.16	297.02
310.88	308.81	310.45	308.26	314.56	315.2	305.61	306.12	312.54	305.37	312.32	307.06	308.31	313.12	311.17	308.01	311.88	310.46	310.87	313.39	308.47	312.15	313.49	307.15	308.48	306.79	306.91	311.98	312.08	311.04	314.46	309.04	312.08	307.67	310.62	309.89	307.08	314.93	313.98	307.34	310	308.96	308.85	308.17	313.67	310.53	305.8	308.73	310.37	310.42
306.14	297.08	303.22	302.89	306.6	299.03	304.56	300.73	299.08	300.1	300.15	301.71	306.17	307.39	304.36	300.4	306.4	303.06	305.3	303.97	303.25	303.4	302.16	304.97	301.84	303.93	307.68	305.97	307.11	302.41	302.36	301.38	301.87	307.02	300.3	306.52	296.95	302.28	298.62	300.21	299.65	306.06	297.43	306.16	304.72	300.6	300.45	307.55	304.07	304.22
305.13	298.55	304.99	300.87	302.95	304.66	299.93	302.24	301	305.35	304.73	299.66	300.78	301.17	302.96	305.89	302.66	303.06	301.99	298.02	297.97	300.54	302.57	303.25	309.12	302.85	301.16	296.59	302.23	296.21	302.33	303.79	301.05	302	299.53	304.87	304.51	305.13	302.55	301.06	298.95	300.03	307.98	298.99	307.52	302.41	305.06	301.45	297.92	301.15
304.45	303.89	301.91	301.36	305.65	306.15	301.85	307.55	305.6	303.27	303.28	301.73	303.3	303.92	306.5	301.42	300.35	303.9	307.11	306.02	307.44	303.96	303.18	302.91	302.8	306.59	304.53	303.94	306.93	303.24	306.55	309.59	308.76	304.2	300.56	307.06	306.2	310.13	305.04	306.02	305.11	299.69	304.36	301.45	307.01	307.05	301.47	300.46	307.63	304.27
304.94	301.35	301.84	299.97	304.6	302.1	307.21	301.68	303.65	300.31	303.01	305.16	301.9	303.09	302.45	297.67	303.65	301.26	303.86	303.75	300.68	301.71	306.82	302.46	303.73	306.05	300.32	305.16	296.55	297.65	305.47	300.55	300.14	298.62	304.84	302.25	306.01	301.71	302.96	300.29	307.42	299.84	305.99	302.95	298.92	304.02	302.75	302.16	303.75	302.74
304.88	298.47	297.77	301.93	302.25	305.02	297.82	299.34	296.39	297.22	301.37	302.28	297.37	299.21	294.79	303.2	296.23	301.82	298.54	303.68	297.93	301.84	300.85	301.38	298.2	302.67	298.24	301.23	308.68	299.42	302.76	300.98	298.91	301.94	297.35	299.04	298.96	302.82	302.74	294.83	304.2	302.84	300.24	301.61	302.34	302.16	301.48	297.78	299.81	294.73
315.26	318.6	321.3	320.59	321.82	319.64	319.02	315.47	313.94	318.28	314.72	319.79	319.56	316.2	319.27	315.09	318.85	314.93	319.74	314.12	320.04	313.11	320.32	318.94	316.45	318.5	314.69	320.52	319.48	315.24	313.4	316.83	317.04	318.1	326.12	315.94	320.91	316.29	318.44	316.87	316.09	316.85	316.75	319.46	312.19	315.07	314.12	317.45	321.4	312.99
307.21	309.28	310.98	306.28	312.53	306.78	316.91	308.38	313.41	310.2	311.75	309.85	306.21	312.9	310.25	309.98	308.16	309.59	310.52	310.04	309.67	306.09	315.25	311.34	310.55	309.87	311.11	307.96	311.14	306.54	307.26	309.04	308.62	316.77	309.61	307.91	309.43	312.76	308.26	307.61	313.14	308.08	309.9	306.84	308.3	311.3	307.89	307.32	305.75	306.84
309.74	314.6	311.78	315.55	313.48	314.49	308.61	308.45	316.85	311.98	312.69	310.25	311.81	313.37	308.74	312.31	313.46	309.65	314.79	310.6	313.09	312.87	312.55	309.43	307.2	318.41	313.03	310.65	309.79	310.64	315.98	310.15	311.59	311.65	309.05	308.91	311.53	312.84	315.4	315.74	318.92	315.17	315.34	315.92	317.25	310.35	309.27	310.62	310.76	314.35
310.47	309.93	310.11	315.01	318.84	315.88	314.24	315.6	314.89	311.02	311.73	316.77	315.22	309.5	318.72	312.13	308.29	313.05	316.85	316.72	313.65	312.39	315.46	310.37	307.23	319.15	310.78	316.08	311.67	310.18	314.99	313.31	313.31	310.12	312.21	311.24	314.32	310.99	307.5	309.22	313.83	312.42	313.03	310.35	314.69	317.26	314.55	314.91	313.66	312.96
327.83	328.81	324.66	328.8	326.77	325.71	328.34	330.17	326.08	328.38	329.94	327.34	327.99	328.46	325.25	322.83	325.1	329.81	327.49	326.95	328.26	326.29	323.49	327.99	328.96	327.07	333.1	325.1	329.17	326.55	327.14	327.11	325.33	329.68	329.46	327.74	329.85	333.66	329.35	326.92	324.09	329.88	330.32	323.52	325.93	327.75	331.08	327.71	325.09	326.91
297.93	293.59	297.75	299.29	293.64	295.48	294.85	300	295.3	294.49	298.46	295.89	296.01	296.76	298.23	297.88	295.55	291.62	305.19	296.42	296.92	298.46	296.42	295.82	294.24	298.66	298.28	298.35	294.18	295.34	296.38	295.69	296.61	296.48	299.99	296.12	296.05	291.3	292.5	298.18	289.81	294.83	296	294.5	294.1	294.11	291.67	292.86	296.34	298.3
290.89	298.69	298.17	296.39	293.15	293.17	294.59	298.24	299.16	296.53	294.7	295.52	292.73	295.18	291.6	300.93	293.83	295.6	295	291.74	293.98	288.77	294.37	290.6	297.4	292.98	299.75	297.43	291.43	294.8	295.64	296.59	290.03	297.47	293.99	294.43	291.24	295.06	294.91	297.4	297.04	291.91	295.33	296.47	295.31	290.12	294.1	298.68	292.15	298.08
304.2	305.91	306.37	303.21	296.73	302.9	304.14	308.44	304.34	303.94	298.43	305.2	303.33	299.96	303.01	307.63	303.28	303.55	304.63	303.36	300.09	306.14	297.58	305.3	309.36	300.14	302.61	305.31	300.12	299.03	302.89	303.44	302.4	301.38	303.09	301.43	299.11	305.81	309.63	301.96	304.35	303.86	304.62	302.72	302.37	300.27	298.75	301.89	306.05	303.69
316.51	314.74	316.31	319.58	312.77	316.56	312.29	316.23	315.18	310.28	314.47	317.54	314.28	318.48	320.56	311.14	314.31	314.39	309.54	315.33	313.16	313.42	315.82	314.17	310.65	316.24	312.88	316.01	315.74	315.45	312.9	316.45	308.99	316.34	315.62	313.77	316.01	320.92	313.52	316.6	318.08	313.61	314.72	313.04	314.17	314.38	316.13	319.73	316.85	318.73
305.21	303.95	299.26	297.11	297.21	301.42	296.26	297.02	300.11	299.39	298.88	303.58	301.34	297.58	304.15	298.58	301.44	297.84	302.92	297.91	299.94	299.43	302.26	302.83	305.42	293.73	296.3	299.06	304.11	298.77	304.24	298.97	304.23	298.84	300.97	301.04	300.5	302.09	301.51	299.74	296.98	300.91	302.96	295.16	299.62	302.97	298.86	304.25	299.26	296.15
316.28	306.91	311.78	306.18	303.61	308.17	302.65	307.97	304.69	306.58	305.12	307.83	302.09	303.74	309.34	305.02	310.04	305.91	309.66	300.92	296.2	306.02	304.12	307.72	302.98	306.03	311.12	305.77	306.04	308.1	307.17	300.27	302.92	312.01	308.97	311.41	310.1	305.58	309.98	301.52	306.07	307.52	302.68	302.79	305.62	303.85	301.89	303.82	305.93	304.17
305.32	308.77	305.26	307.41	302.26	309.38	300.13	301.96	306.69	306.42	299.92	306.08	309.59	306.03	307.95	301.47	308.46	306.46	301.32	301.92	300.78	302.25	305.49	308.29	302.71	306.24	306.18	307.33	300.98	299.08	309.18	309.38	304.24	301.01	302.59	299.03	308.25	304.9	308.37	301.71	305.15	302.24	299.9	306.65	303.42	299.82	303.95	307.07	307.23	304.87
315.12	317.01	320.32	322.76	313.77	318.12	319.05	317.69	322.2	320.4	318.89	315.78	316.27	320.81	316.15	319.16	315.07	321.18	314.76	319.7	320.63	320.64	318.6	315.97	315.75	320.16	313.88	318.44	311.98	315.13	320.89	314.86	321.29	317.3	322.28	318.37	319.9	317.33	320.3	318.24	316.37	313.83	318.44	312.87	318.44	321.95	319.14	317.5	320.61	316.74
299.13	303.35	302.5	303.46	303.84	302.95	298.32	299.33	301.32	305.52	300.96	298.44	309.42	302.62	305.04	297.92	308.3	302.86	306.59	308.88	307.67	304.1	304.78	300.45	303.94	301.01	302.27	306.51	303.16	300.06	303.2	303.98	302.22	305.4	300.81	300.75	306.88	300.6	303.19	299.67	306.29	306.59	303.84	303.61	303.69	301.44	304.15	299.44	304.19	301.74
312.2	316.75	313.63	315.89	316.06	319.49	317.79	316.64	317.74	317.27	321.54	314.44	315.38	322.57	318.2	318.66	319.46	317.39	319.39	322.58	320.82	319.07	316.62	318.35	317.78	316.23	318.71	319.6	320.89	316.16	315.2	311.7	318.77	321.56	321.06	317.87	318.6	321.27	320.58	315.32	322.75	317.51	319.58	311.94	318.69	322.27	316.69	319.27	323.03	322.48
304.19	307.35	304.11	311.23	306.02	304.97	304.62	307.52	307.69	307.13	312.07	306.96	303.61	307.64	306.97	303.24	303.4	305.85	307.12	309.38	304.99	302.88	304.74	309.66	305.54	308.43	310.87	306.25	301.67	305.35	303.93	310.16	303.64	306.46	305.59	301.14	303.42	310.39	307.4	301.96	307.01	302.5	306.72	309.9	306.44	300.91	309.02	307.02	310.79	304.93
305.49	300.68	303.92	303.87	301.94	301.51	304.86	304.42	300.85	305.92	304.64	302.41	303.41	302.58	303.09	303.37	308.02	303.96	309.68	302.42	301.51	305.68	305.69	304.66	303.06	301.78	299.71	304.1	304.43	305.55	303.8	299.55	304.11	301.72	308.22	305.02	303	303.54	305.71	306.24	306.63	301.79	306.86	301.5	305.39	305.36	302.72	303.19	300.22	302.43
315.86	312.82	311.77	310.11	315.22	314.94	312.2	313.11	311.55	317.49	315	311.21	312.82	311.95	311.71	314.98	310.29	313.14	305.83	312.98	312.04	314.97	314.45	311.08	314.15	311.3	310.99	309.33	314.9	316.13	313.51	316.98	315.19	311.13	314.08	313.36	309.18	309.53	315.61	314.97	313.56	311.86	310.61	316.83	311.09	313.95	310.92	313.9	311.03	311.03
310.27	310.28	312.57	316.85	308.57	310.43	312.11	313.37	310	308.87	308.73	313.93	314.1	312.92	308.32	310.34	314.87	311.46	315.49	313.99	314	312.37	309.57	308.49	310.85	311.37	314.13	317.14	311.16	309.87	312.35	310.27	317.36	312.07	313.66	310.81	316.58	311.67	315.97	316.5	314.17	315.84	317.01	311.58	316.56	310.23	307.31	309.52	314.15	313.68
304.32	306.59	308.65	300.97	307.34	306.51	306.85	302.46	305.93	304.23	306.94	304.88	305.56	309.77	304.57	304.26	307.87	302.51	303.13	311.12	301.97	306.11	304.39	303.87	303.83	301.46	304.64	303.29	302.12	309.15	305.9	306.24	301.89	305.65	308.58	310.49	307.08	310.05	300.98	302.93	302.61	302.16	307.24	304.06	308	305.68	306.57	301.1	304.01	310.84
296.15	292	301.71	297.12	296.08	298.05	296.15	293.38	289.53	294.23	293.58	292.84	291.66	298.74	292.76	297.34	295.86	295.91	294.17	289.73	296.68	297.91	298.11	296.04	293.7	294.75	295.7	297.29	298.05	293.48	292.76	295.54	295.58	296.08	294.62	298.62	294.02	293.93	292.85	291.82	293.96	295.74	292.97	294.34	298.15	294.73	291.54	294.04	298.12	296.93
308.17	309.92	306.52	308.69	310.7	309.23	311.02	310.4	307.18	308.19	309.2	308.23	301.47	307.84	303.31	306.77	309.36	313.13	314.67	308.96	310.64	313.95	305.86	308.79	308.73	307.82	308.63	313.34	308.49	308.7	311.1	304.05	314.06	315.44	308.83	313.94	302.47	304.61	305.64	303.48	311.47	308.03	311.62	307.53	308.44	312.87	310.66	310.73	307.03	310.45
319.36	318.77	315.24	316.16	312.51	314.3	316.32	317.59	316.61	312.55	318.12	316.1	322.2	319.05	317.29	316.76	311.38	319.67	314.26	319.61	317.02	318	314.88	312.15	316.88	311.14	317.65	321.36	314.93	319.39	313.26	321.58	317.02	317.26	316.7	316.61	315.11	318.37	318.65	314.7	321.8	317.84	312.6	319.24	312.79	313.52	317.95	312.74	311.8	315.53
302.26	310.57	304.11	305.67	299.78	303.61	301.78	303.73	304.65	297.9	304.56	302.29	303.75	301.64	302.66	303.43	307.54	305.54	303.54	299.63	307.83	307.05	309.68	306.41	302.6	302.76	302.57	302.15	300.78	306.78	303.49	303.68	304.94	303.77	310.39	304.31	298.37	304.21	300.52	301.96	301.03	306.78	303.86	302.27	297.22	302.82	304.56	307.02	303.08	305.25
309.22	307.19	306.79	310.54	309.39	305.78	307.28	306.71	307.23	307.24	306.32	307.46	309.01	306.67	308.3	308.53	311.28	305.85	307.6	305.37	310.23	302.71	304.93	306.13	306.62	305.09	310.73	312.95	302.76	310.25	309.65	307.8	311.19	309.15	306.03	306.29	309.24	314.81	301.68	308.21	307.58	308.57	302.45	303.14	309.38	304.22	305.29	310.57	309.59	306.54
297	302.36	298.52	297.97	300.16	293.61	301.46	294.15	294.97	293.67	295.53	294.43	294.24	295.26	300.32	289.73	295.38	299.43	297.77	294.08	297.34	299.89	292.11	295.91	293.11	291.3	297.27	290.97	302.62	303.42	298.79	295.58	292.43	295.34	292.79	295.87	294.58	297.85	296.96	296.49	297.44	300.57	301.62	295.84	298.67	297.23	296.79	294.27	295.94	294.85
308.14	309.88	312.37	304.31	308.18	308.23	305.53	305.61	310.17	305.56	309.6	308.15	312.89	310.85	309.08	307.65	309.41	303.61	310.45	311.54	308.89	306.88	312.22	304.27	306.34	309.84	311.1	312.54	305.58	308.03	308.71	303.22	309.45	311.31	311.57	311.77	311.72	304.46	312.29	313.65	309.22	305.05	303.97	306.99	310.09	315.19	310.85	309.37	313.16	309.86
308.02	310.72	308.05	307.5	308.82	311.71	304.22	305.13	308.58	308.44	308.17	310.43	309.11	308.4	308.93	311.08	308.95	308.7	308.75	308.36	313.98	309.17	310.4	308	308.78	307.4	307.51	308.46	310.18	303.34	314.33	308.34	307.58	307.6	311.49	310.04	310.13	307.08	314.52	309.37	310.8	312.58	313.33	306.98	312.53	313.47	306.06	306.81	312.2	308.92
306.33	306.47	306.86	311.95	301.55	306.89	310.5	309.26	305.88	304.51	305.7	309.36	304.91	311.88	306.26	304.92	312.96	308.26	303.29	305.74	303.84	308.36	310.42	309.55	306.92	306.66	303.64	311.59	305.22	308.69	308	309.77	303.72	305.32	305.77	300.35	301.07	308.41	312.4	307.06	302.64	311.43	304.99	307.51	307.53	306.18	308.29	303.47	305.97	303.57
313.24	312.59	312.4	312.42	313.63	317.76	318.16	317.25	319.84	315.58	319.04	314.24	317.08	314.81	309.22	311.58	314.85	315.6	309.87	313.71	312.74	318.26	317.38	316.4	316.34	313.88	311.87	320.46	312.73	315.8	308.42	311.89	315.45	311.67	311.5	312.49	319.06	315.34	316.43	315.85	311.52	314.85	316.38	310.91	313.03	315.31	314.04	311.57	314.45	317.24
292.33	293	291.14	298.4	297.7	289.95	298.01	295.38	296.03	292.04	292	298.29	292.91	296.67	293.68	295.4	295.2	295.47	297.68	295.68	292.76	291.3	292.15	290.67	296.46	293.6	293.96	293.43	299.23	293.52	293.85	294.74	299.52	292.6	300.1	297.64	295.9	294.58	294.58	296.39	293.86	296.34	293.23	298.1	291.63	300.82	299.29	296.72	296.39	294.4
313.01	310.82	313.42	315.08	315.06	317.4	311.95	315.85	312.7	311.12	318.48	313.73	312.24	320.27	311.42	312.72	314.71	317.17	312.47	312.82	308.65	311.47	312.54	313.2	314.5	309.93	317.41	316.12	317.36	313.65	312.66	318.62	314.47	311.65	309.12	311.96	314.85	312.69	312.69	315.39	311.11	316.05	314.48	310.43	310.84	310.94	315.28	317.26	312.54	317.31
306.31	304.79	301.92	305.34	303.48	301.7	310.34	305.76	299.63	301.23	305.26	301.96	305.66	304.28	299.61	302.58	302.63	304.48	304.44	302.57	297.62	306.43	305.92	307.13	302.74	303.05	306.38	306.42	300.75	302.84	309.36	303.12	306.27	301.76	306.7	299.62	306.52	303.82	303.32	304.91	299.07	302.97	304.98	303.49	302.98	301.76	305.02	306.09	302.46	303.22
304.01	299.3	295.05	297.45	300.39	303.08	299.01	304.26	300.62	304.57	302.41	298.48	305.59	307.08	304.15	302.68	300.61	299.24	295.92	299.4	299.42	300.64	302.89	300.32	300.77	303.63	299	300.85	299.96	305.34	303.7	302.3	299.11	300.19	302.67	301.19	300.14	299.34	298.54	299.2	304.59	297.4	296.42	303.02	300.29	299.38	303.24	308.6	302.52	304.42
293.71	291.66	290.8	295.01	295.93	288.74	293.88	298.61	294.16	291.47	297.9	294.53	293.61	294.25	293.65	294.2	295.03	294.48	295.02	297.75	298.51	291.61	295.36	295.64	289.98	293.2	301.08	297.01	296.18	295.61	297.67	292.82	297.82	296.81	290.29	292.83	295.14	294.3	299.28	291.99	294.57	291.04	296.92	286.53	297.28	290.52	293.58	289.32	296.05	292.04
305.27	305.58	302.93	302.54	308.96	307.55	304.4	306.02	306.43	305.72	310.96	307.27	307.58	308.81	304.74	304.97	303.39	303.06	304.38	305.76	304.83	304.62	307.75	306.51	307.37	307.32	301.45	305.96	306.35	299.91	302.59	309.15	304.17	310.37	303.94	306.15	309.42	307.86	304.51	307.52	302.77	307.69	306.56	303.77	306.86	307.34	303.79	302.94	302.38	310.08
311.58	306.65	307.6	308.05	309.68	309.12	308.86	313.25	304.27	310.29	311.38	308.48	311.64	310.78	308.99	309.96	311.09	311.49	307.24	311.46	311.15	308.47	306.13	304.51	308.22	309.8	311.79	305.74	307.63	311.98	310.01	308.92	310.51	309.76	308.53	310.03	310.64	307.11	310.35	313.12	312.68	305.6	308.61	311.82	312.7	308.5	314.4	310.99	306.66	311.53
310.58	313.45	310.76	312.26	313.26	311.96	311.01	305.84	312.92	311.17	311.49	313.63	307.61	310.02	308.05	312.96	314.88	311.14	311.73	309.71	310.09	311.19	308.24	310.56	310.79	309.16	310.88	306.22	314.15	313.46	309.62	312.31	309.6	313.85	309.59	316.1	308.22	306.44	312.97	309.51	312.51	313.36	308.66	310.9	311.46	310.86	309.99	308.62	311.65	314.04
315.59	312.97	315.06	312.12	314.46	313.92	315.85	311.55	317.12	318.72	315.82	314.55	318.3	316.07	313.44	317.98	313.54	313.87	315.44	317.22	310.88	314.44	315.26	312.96	312.13	312.81	311.7	310.74	315.23	317.03	315.99	309.5	313.8	312.31	315.83	314.01	315.23	313.04	306.94	314.83	309.35	316.32	314.88	315.48	313.32	317.03	315	313.28	313.83	310.81
303.26	302.88	299.32	305.59	303.86	300.02	303.91	302.42	303.8	308.15	302.5	305.84	303.42	299.64	298.12	304.62	304.4	301.74	308.62	301.97	300.64	303.01	306.42	301.39	313.8	304.23	301.34	305.66	302.36	302.73	300.37	304.48	304.56	302.05	304.47	303.83	302.63	304.65	307.19	306.01	303.6	304.27	300.6	300.25	304.44	303.44	309.04	300.08	304.47	304.17
308.25	301.94	304.64	300.78	303.33	302.9	305.47	309.1	300.4	301.43	303.1	311.42	304.78	309.38	304.92	303.98	309.24	304.05	305.99	302	307	300.72	306.27	304.52	303.32	305.87	305.77	309.23	305.27	298.39	306.54	302.85	304.31	306.08	305.33	308.37	304.47	306.32	306.47	303.7	304.1	307.82	310.28	300.27	306.92	307.32	303.46	303.95	307.99	301.56
306.34	310.15	305.8	303.13	307.1	302.34	306.3	304.07	303.94	307.95	307.97	307.89	303.88	303.78	304.63	301.55	307.96	308.52	304	308.35	306.72	307.33	303.05	303.17	308.76	303.7	300.69	300.95	306.6	301.25	300.85	300.01	304.41	303.18	307.53	298.13	307.26	302.43	304.39	299.89	301.71	307.43	307.24	309.29	307.81	303.75	306.46	301.79	301.86	306.76
304.53	303.3	308.63	300.67	302.98	301.14	305.47	300.15	302.41	305.44	300.83	301.28	301.66	301.83	304.45	300.12	302.86	295.82	304.93	304.95	306.15	306.73	302.1	306.95	305.28	302.78	299.92	303.14	304.36	301.1	303.26	297.72	308.77	301.77	303.76	302.5	306.8	297.32	305.02	303.28	300.03	305.32	302.5	302.83	302.25	301.37	309.68	306.03	303.8	306.2
310.22	310.25	302.54	311.71	308.86	304.8	308.02	304.9	304.97	304.79	308.24	305.67	305.68	303.9	306.36	306.61	307.34	303.67	312.65	309.51	303.31	307.8	303.43	305.42	305.36	309.37	308.8	303	305.9	306.51	305.4	302.46	307.25	307.73	306.71	299.91	307.08	300.63	302.92	307.33	302.26	305.81	305.3	310.48	304.53	310.41	301.27	305.6	308.32	305.64
310.02	311.43	307.85	310	306.81	307.21	310.86	310.23	307.26	313.02	305.82	310.53	314.63	310.89	308.75	314.99	311.56	309.5	314.08	307.78	309.24	307.19	308.79	316.35	308.26	314.93	314.27	311.12	310.03	312.96	311.26	315.93	314.56	309.76	310.02	307.75	305.13	305.24	308.31	306.89	309.13	309	304.77	315.31	306.3	312.34	309.49	313.01	310.87	309.41
310.16	320.55	312.64	312.41	316.46	311.26	312.06	321.12	311.69	312.7	314.17	311.28	315.36	313.18	308.15	314.23	315.96	311.11	311.22	307.63	314.99	315.99	315.03	318.16	314.82	311.86	314.52	317.23	316.41	312.9	317.77	309.95	311.49	313.14	312.53	316.22	312.55	315.87	312.98	316.99	311.25	309.53	313.06	311.79	319.36	316.24	314.13	311.89	315.86	313.16
329.08	323.9	329.84	328.34	329.85	328.18	329.76	328.53	332.59	325.11	327.91	332.69	324.45	324.11	327.66	329.75	322.7	337.05	330.07	329.27	324.78	325.03	325.26	331.18	331.2	321.62	327.79	325.66	330.94	321.82	332.54	328.13	330.5	332.67	325.6	327.18	330.73	325.7	323.46	331.86	329.41	327.19	330.7	323.73	330.14	325.28	329.83	327.92	330.02	331.05
319.77	320.68	324.74	322.27	326.74	325.14	327.94	324.36	326.41	326.73	322.61	324.19	323.51	324.78	322.51	326.77	326.12	320.31	323.39	323.58	317.73	328.6	322.57	326.85	318.66	324.4	328.83	319.82	325.42	322.27	328.45	322.84	325.74	328.04	327.47	321.36	325.85	327.14	320.67	325.47	324.45	323.07	327.76	322.41	327.42	323.89	322.55	328.65	327.13	326.75
294.4	298.36	294.19	296.19	298.01	300.46	294.75	297.07	291.57	293.04	293.2	296.09	297.61	297.12	298.14	293.49	290.81	291.6	286.94	295.89	294.54	299.07	293.96	294.13	293.46	294.27	297.47	296.59	292.25	291.75	292.44	304.7	297.62	295.5	295.3	294.67	296.78	294.27	302.47	292.38	297.24	292.67	290.44	294.53	292.69	296.24	294.07	293.63	295.53	294.67
317.2	311.81	316.53	313.68	310.7	319.32	314.1	313.49	314.68	319.01	313.42	311.19	313.6	315.84	318.66	315.73	314.23	316.89	315.41	307.98	315.06	313.23	317.96	315.17	316.49	318.73	315.02	313.83	317.02	316.26	309.96	311.33	314.12	319.51	311.79	311.36	315.13	315.79	315.1	309.94	312.51	315.31	316.37	308.81	319.33	313.01	314.58	312.69	310.15	315.43
317.32	319.21	318.69	319.77	318.64	317.65	315.25	319.16	318.11	313.15	314.98	319.12	316.31	313.99	320.88	321.05	317.92	313.47	318.4	318.85	321.18	319.98	323.17	315.93	314.99	320.75	317.23	317.57	316.43	315.68	321.67	316.09	317.53	315.19	315.69	316.85	322.73	313.76	319.11	316.58	318.48	320.58	320.51	322.96	321.74	318.95	319.55	317.05	317.56	317.1
293.88	294.42	292.86	296.42	297.75	298.07	299.47	293.25	293.08	293.69	295.22	290.18	292.92	294.33	294.65	294.64	294.49	291.9	294.16	291.43	294.06	292.57	297.26	291.58	291.34	295.21	295.8	291.24	292.55	295.83	293.16	294.91	294.43	294.18	295.45	292.31	295.97	298.63	298.64	286.46	291.24	297	294.18	293.09	293.07	293.7	292.45	290.06	293.24	294.46
302.59	305.89	308.02	300.52	304.94	304.15	301	301.3	302.63	301.93	305.42	308.55	302.35	308.61	298.72	302.37	309.17	302.19	303.73	295.86	300.42	300.04	304.05	307.27	304.76	298.49	302.53	306.84	302.76	304.41	302.71	303.99	301.97	301.87	300.75	303.61	306.48	300.19	305.39	305.66	302.03	301.98	305.02	303.67	300.32	303.46	300.58	304.28	304.88	308.03
305.45	308.49	306.8	311.56	310.5	311.36	308.16	307.76	310.81	308.82	313.87	311.39	307.79	306.9	308.37	304.83	308.75	311.37	304.26	306.44	309.68	307.18	309.24	309.13	305.81	311.16	311.58	310.53	306.72	312.07	307.43	308.97	312.66	308.98	307.24	307	310.77	305.93	306.98	310.89	303.52	307.09	311.11	304.83	310.35	312.69	311.79	304.36	306.32	307.93
328.48	327.47	326.37	327.77	332.96	325.04	326.51	325.6	325.75	324.97	321.47	324.43	323.58	329.23	330.24	328.55	328.18	326.07	326.74	328.62	325.44	329.91	332.1	326.16	327.89	325.4	324.3	328.22	330.05	324.92	323.99	325.24	329.16	328.55	333.43	324.8	325.21	327.01	326.47	329.57	322.91	321.47	327.77	325.33	330.23	328.75	323.95	324.75	316.32	326.81
304.41	306.22	306.86	304.6	309.1	302.23	310.05	310.53	308.19	307.75	305.36	302.53	304.22	298.77	305.86	307.42	303.9	302.19	309.84	302.54	306.47	303.08	302.2	304.05	308.42	303.39	305.98	304.58	299.91	299.18	302.88	303.52	302.03	298.63	306.81	304.58	306.39	304.8	303.98	304.91	301.4	308.62	304.19	309.25	303.07	305.58	304.12	305.59	302.95	304.96
319.35	317.49	320.9	320.67	316.34	319.9	319.13	320.71	318.43	319.34	318.55	317.82	318.83	322.89	316.97	315.84	318.27	317.15	321.81	316.15	323.06	319.89	318.6	317.23	325.13	319.52	321.85	319.6	319.99	317.55	325.07	318.45	315.59	322.5	318.32	320.22	318.56	320.35	318.82	319.1	319.09	318.07	319.57	321.53	316.12	318.94	318.9	318.3	319.66	315.16
306.94	307.66	308.32	307.19	310.59	312.1	306.59	307.76	308.52	302.91	308.12	306.14	305.84	306.56	306.19	308.1	303.13	305.27	306.89	305.79	308.9	304.42	304.96	305.5	308.88	305.07	309.03	306.99	303.75	302.25	304.95	308.88	305.53	303.32	307.62	308.39	308.57	303.05	304.99	302.75	303	305.64	306.63	307.93	311.27	305.56	306.83	310.54	305.84	307.38
304.68	303.91	300.53	302.85	301.83	301.22	303.66	303.68	305.04	304.25	304.06	306.69	305.06	302.82	302.86	302.79	304.04	302.07	303.07	305.56	307.06	304.72	306.9	308.13	308.74	303.34	302.89	307.41	304.81	310.6	304.77	307.6	301.35	303.98	299.63	297.32	304.08	304.99	305.21	304.97	302.11	304.57	303.99	301.87	309.68	304.68	303.03	302.64	307.55	306.05
301.07	301.48	305.63	303.54	304.98	303.53	305.88	304.36	303.18	303.09	307.39	303.03	303.7	304.97	307.8	299.45	302.48	306.17	307.05	306.41	308.57	302.99	307.28	302.38	309.12	310.04	308.94	302.51	305.43	309.2	306.43	307.4	304.96	303.49	305.14	307.46	304.5	307.17	306.57	301.51	302.9	306.9	306.89	304.52	304.96	311.02	304.39	305.99	303.22	301.92
297.25	294.72	294.91	287.91	290.38	295.64	294.97	293.3	288.84	295.03	293.53	291.82	293.76	292.73	294.22	295.79	290.98	295.19	291.19	295.58	300.08	295.9	290.53	298.77	290.55	295.56	294.4	296.28	295.28	292.18	294.9	293.68	297.42	294.22	296.72	295.4	294.19	298.14	296.16	294.45	295.85	292.73	295.7	296.78	286.22	293.17	294.47	291.88	292.25	291.74
302	305.82	306.49	304.54	300.8	302.49	306.6	305.87	304.29	309.7	304.86	304.7	305.34	304.19	297.35	298.54	301.02	307.66	305.74	310.04	309.42	307.73	303.78	307.28	303.09	312.59	298.27	305.88	310.81	308.55	311.99	305	307.02	306.31	304.78	300.42	301.01	304.32	300.71	303.22	309.91	306.54	303.03	306.5	301.21	303.89	304.65	303.02	306.3	300.4
304.88	305.72	307.4	303.37	308.21	307.26	302.52	306.72	306.48	302.68	306.17	304.83	302.75	310.52	305.77	311.2	302.67	298.14	303.98	306.36	304.23	306.43	306.41	305.97	305.69	309.31	310.37	304.79	311.81	300.55	305.48	301.36	303.23	307.94	297.13	305.24	303.69	304.54	303.51	306.29	308.48	305.03	303.81	301.56	309.09	308.53	303.41	300.96	302.01	301.07
313.2	309.91	313.58	311.95	309.39	308.4	312.66	315.99	310.19	311.95	317.8	312.37	311.1	317.24	311.02	310.92	313.21	314.44	312.45	313.16	314.98	315.82	312.6	313.87	311.99	307.4	307.21	310	313.01	313.97	310.97	312.19	315.39	312.5	310.8	312.69	318.63	314.85	308.27	315.1	310.99	311.65	315.5	314.78	310.98	314.05	316.44	311.54	314.85	309.71
313.86	314.39	308.04	315.41	315.51	311.69	317.02	315.83	315.25	315.26	310.08	307.76	314.97	312.15	314.25	313.39	313.01	311.76	308.63	310.23	316.13	306.83	313.36	315.24	307.88	314.77	309.49	309.33	309.32	311.3	315.83	313.31	313.16	313.54	313.13	310.93	308.23	314.35	306.93	309.51	312.79	313.43	315.58	308.86	312.62	314.16	308.41	315.92	313	316.04
326.71	322.77	323.76	322.28	327.52	323.2	327.06	323.78	321.39	323.85	324.58	323.08	328.79	322.38	326.26	325.69	325.83	324.85	321.32	328.12	323.33	328.38	322.01	324.87	322.97	323.1	325.8	325.47	319.93	329.23	323.51	325.39	325.73	328.83	328.93	324.96	321.27	326.32	323.54	319.98	324.89	327.65	327.86	324.05	328.92	329.06	323.38	326.94	328.52	320.81
310	312.92	310.19	311.53	309	313.8	312.15	314.28	308.97	311.06	306.31	309.75	311.75	309.82	316.56	309.08	311.08	311.91	309.31	305.69	311.88	310.98	314.12	310.23	312.81	310.09	313.32	315.14	309.37	308.49	313.28	311.83	307.1	311.12	312.68	312.24	306.55	313.64	312.39	312.64	311.04	309.03	307.52	315.64	310.44	310.84	307.4	309.98	311.12	306.29
329.52	328.38	328.98	326.43	327.73	322.64	329.56	327.81	329.64	328.2	325.86	328.65	328.89	326.51	331.36	328.27	335.63	329.29	327.04	328.02	332.67	328.34	334.82	326.65	323.7	326.52	323.97	332.3	326.53	331.25	326.72	327.77	328.15	327.64	325.2	331.63	332.51	332.21	332.38	329.36	325.23	327.56	326.76	328.25	325.65	326.3	324.32	327.47	332.44	328.62
313.52	318.97	315.02	316.58	314.17	313.65	316.84	315.77	313.95	314.6	310.35	317.71	314.33	311.92	312.99	312.19	318.02	315.66	312.08	310.76	314.84	313.3	318.95	313.9	315.18	315.48	318.61	310.55	317.77	315.37	315.75	313.44	314.49	315.88	316.52	316.33	314.54	310.42	313.55	315.82	318.94	316.87	313.54	314.4	310.4	313.47	313.38	314.06	316.42	316.4
306.65	309.54	307.03	303.08	313.07	305.56	305.01	314.2	306.17	309.04	308.69	311.17	306.62	304.95	312.55	301.68	308.04	306.92	307.99	308.16	311.49	314.49	307.15	309.7	307.2	310.28	310.46	308.35	310.75	308.25	305.96	311.56	310.95	312.13	312.44	312.38	310.57	308.98	305.91	312.73	306.5	309.61	310.86	310.59	311.61	309.33	307.07	309.71	307.71	313.1
317.4	315.01	313.96	317.46	318.23	322.73	314.18	312.88	317.62	316.33	316.37	311.15	315.36	316.45	322.99	320.34	319.34	312.68	314.08	323.18	318.37	321.57	323.95	315.83	315.25	309.1	316.88	317.81	321.34	316.03	318	317.53	318.8	316.55	319.97	318.4	314.09	320.77	317.75	317.37	318.3	319.71	316.46	318.61	318.19	313.05	319.39	309.26	315.34	315.52
305.48	306.63	304.08	306.8	305.92	302.23	302.28	303.63	299.66	303.35	301.76	304.83	307.86	305.67	301.7	306.51	299.79	304.6	300.63	306.4	298.46	296.43	301.34	301.67	304.32	299.33	297.13	306.68	302.08	303.99	301	302.59	304.75	301.99	308.35	302.95	306.72	305.4	309.51	304.2	308.27	303.72	302.02	306.28	305.18	304.44	309.53	302.86	303.46	303.23
304.15	303.31	300.73	304.74	305.81	303.01	304.97	303.31	302.43	305.43	308.02	305.57	301.88	303.61	311.89	301.98	305.4	304.48	298.87	305.99	306.68	305.31	305.79	306.95	308.94	302.67	300.1	307.38	307.59	304.65	300.92	301.21	308.5	303.71	307.06	306.97	308.32	306.54	305.74	307.28	306.52	303.75	304.16	303.79	308.06	301.67	303.43	307.9	299.89	306.21
319.29	316.34	319.78	317.32	315	316.48	318.15	311.97	317.54	316.91	321.02	316.53	319.14	317.41	311.86	314.87	319.39	315.26	324.29	321.26	320.53	314.29	312	320.13	318.07	316.97	317.39	315.41	313.85	319.1	323.67	315.27	318.46	318.33	322.77	317.34	319.38	315.04	318.89	318.38	314.54	319.12	318	321.59	320.5	315.1	314.2	316.94	319.08	316.01
312.73	305.64	310.95	302.62	303.71	304.95	309.16	308.63	307.37	302.87	306.93	302.53	305.96	307.66	306.45	305.17	306.17	303.29	307.4	300.53	304.17	304.6	305.72	308.64	301.68	310.38	304.45	302.64	303.26	306.81	305.84	305	308.65	306.99	308.2	303.66	309.04	303.81	301.28	308.19	306.97	309.82	301.45	299.95	302.61	303.26	308.93	304.89	305.78	303.62
292.45	293.46	293.04	290.73	296.36	296.52	294.96	296.23	295.99	292.48	296.95	294.23	288.85	294.27	292.38	296.64	297.82	293.51	292.24	291.38	296.67	295.55	293.28	290.61	295.55	296.61	295.01	295.71	290.92	295.51	300.29	289.79	291.88	292.54	296.02	294.06	289.1	292.69	295.99	289.69	292.16	296.99	291.32	293.67	296.31	288.28	291.38	293.48	294.3	292.72
313.68	316.68	311.6	313.33	317.64	316.69	320.73	313.84	314.89	318.9	310.78	317.5	318	316.14	313.07	318.02	314.25	315.3	315.48	317.35	319.39	317.68	313.54	323.42	312.24	308.57	318.71	315.62	315.42	318.04	314.22	319.67	318.38	315.18	311.65	315.12	315.55	314.35	313.68	315.11	316.04	315.54	316.67	315.99	313.46	314.37	313.8	318.75	317.16	316.5
313.79	314.97	312.79	312.44	316.5	314.01	312.47	314.74	315.53	313.89	312.81	317.04	312.44	314.45	312.41	312.79	312.4	310.04	311.28	316.55	310.43	311.98	310.73	313	316.08	310.31	321.2	310.16	312.85	313.53	313.33	309.04	314.18	314.36	313.43	313.68	315.19	314.32	310.15	308.85	311.96	312.95	311.98	317.63	315.31	314.03	316.31	316.62	318.25	312.27
312.72	309.62	310.79	306.98	308.89	308.75	310.14	312.76	308.84	310.94	308.42	307.04	311.09	312.45	308.65	307.03	312.53	310.03	308.61	304.75	307.55	313.75	310.17	306.56	310.11	313.51	304.79	310.4	306.57	307.09	309.08	307.78	310.39	310.11	310.17	308.28	309.1	307.43	310.27	311.48	309.08	306.28	308.48	311.52	310.27	305.54	307.98	307.28	313.07	309.25
316.21	311.06	314.4	315.77	313.61	312.68	310.55	310.54	313.16	312.44	314.74	310.08	314.42	311.75	312.8	312.73	315.59	313.28	310.93	317.39	309.32	309.03	307.57	310.47	312.49	311.01	317.31	310.56	317.94	312.4	314.48	311.31	311.03	312.19	308.61	315.15	313.4	311.09	305.69	312.06	310.06	308.99	316.19	315.79	314.27	311.91	317.42	315.91	310.2	313.31
323.55	323.89	314.54	320.11	320.55	319.01	317.09	319.59	318.94	317.63	324.84	322.29	319.24	322.01	321.52	315.58	324.23	321.14	324.25	318.61	319.67	321.56	321.41	317.49	318	322.99	316.49	320.88	320.47	315.62	323.61	319.38	319.17	317.57	314.39	322.42	317.06	325.28	318.07	323.97	317.02	320.15	317.5	319.27	319.75	316.59	319.26	316.38	323.48	316.43
311.17	313.87	309.28	309.78	312.87	309.46	312.65	310.08	308.89	310.07	314.23	310.53	310.69	313.74	312.89	307.64	310.22	310.3	307.26	313.29	315.62	312.36	312.65	312.66	312.43	313.41	307.4	307.85	310.2	311.89	304.07	305.4	316.8	312.23	314.05	314.91	318.88	313.32	310.76	315.17	315.65	314.39	309.91	316.72	311.99	311.29	313.78	311.69	318.6	311.06
316.67	318.64	313.01	315.85	318.73	318.53	318.87	318.37	318.09	314.59	316.4	319.86	313.78	317.46	313.86	320.19	316.4	316.75	315.05	316.12	314.26	311.48	320.16	319.31	316.9	315.66	315.85	320.82	317.48	318.53	316.4	317.69	317.76	314.84	316.13	316.99	315.04	313.63	317.16	316.23	316.89	319.52	318.49	321.32	320.04	316.33	313.3	312.5	319.11	315.54
305.76	304.88	310.66	303.09	303.92	307.19	308.01	309.86	303.85	309.96	311.05	304.49	307.53	309.92	307.24	307.87	309.88	311.68	310.21	307.53	309.92	311.42	306.69	308.52	310.32	311.2	305.81	305.83	310.31	305.08	310.96	303.77	309.97	306.95	308.38	309.61	315.95	305.75	310.32	308.32	304.46	315.55	305.43	310.12	312.4	308.37	310.79	312.7	311.73	309.75
305.86	300.59	307.37	301.34	307.45	309.11	300.63	308.71	306.46	308.87	308.74	309.45	304.28	308.56	307.1	299.56	303.09	303.44	308.89	305.63	304.39	310.4	306.13	305.87	298.47	303.84	307.48	303.62	304.83	301.92	304.41	299.78	310.46	303.82	301.78	303.52	304.16	304.56	300.92	310.06	304.52	303.41	306.06	306.23	310.31	305.39	311.5	305.83	304.04	305.13
304.36	307.53	303.21	302.97	300.54	305.01	304.38	306.56	302.93	301.66	299.08	305.93	307.58	301.92	304.56	303.2	302.4	302.76	298.78	302.26	303.88	300.55	308.19	303.83	305.19	304.63	302.56	303.62	304.07	299.78	306.03	301.45	305.45	300.11	302.78	299.85	304.89	300.59	307.73	305.07	298.84	305.07	302.05	306.59	301.21	305.52	302.89	305.75	299.31	305.68
324.09	325.14	322.65	326.15	328.95	330.03	323.34	326.64	327.06	322.04	325.61	328.76	325.9	328.15	323.73	326.94	327.52	331.83	325.22	322.75	325.28	324.68	324.99	326.9	323.88	327.51	327.4	326.89	328.46	326.24	333.05	323.06	332.4	328.25	330.71	326.65	325.32	326.8	324.3	327.33	327.06	327.93	324.07	322.94	329.05	323.98	323.34	328.99	328.58	325
312.43	311.76	313.94	311.25	311.67	318.82	310.38	309.76	312.98	314.23	307.6	315.87	312.16	312.69	312.37	314.68	315.19	313.69	315.76	313.22	312.85	318.13	314.1	313.08	314.91	315.3	311.08	319.22	315.06	311.54	316.17	315.43	314.17	314.43	314	311.32	307.78	316.5	316.68	317.06	316.58	312.38	308.89	317.65	311.49	315.36	317.53	312.49	307.51	315.87
316.89	318.71	315.6	322.35	319.52	323.04	323.56	322.18	315.46	321.85	311.6	322.52	311.24	316.42	317.42	320.52	319.51	316.93	315.57	318.82	321.12	314.97	319.94	317.42	317.86	326.31	315.76	317.1	321.11	315.69	315.5	319.78	316.27	314.07	320.29	318.97	319.42	319.56	317.03	321	317.58	321.88	318.6	311.75	321.41	320.79	314.96	321.9	317.78	313.08
299.41	304.57	302.06	298.6	302.73	300.1	306.81	301.53	302.66	300.91	301.5	305.93	299.51	302.55	305.27	303.06	304.6	301.45	297.14	302.66	300.52	298.65	299.53	300.89	299.88	301.58	300.48	305.7	300.44	301.19	307.7	298.61	299.6	298.75	305.34	301.8	303.98	300.51	299.29	304.4	301.65	298.04	305.04	304.37	297.98	292.87	297.92	298.92	299.3	301.27
293.69	297.38	297.14	301	295.88	301.06	302.99	293.95	300.41	298.95	295.76	295.26	303	297.81	295.21	296.88	291.32	300.29	298.72	299.86	300.15	299.17	293.99	297.38	299.79	299.02	292.55	295.23	297.65	302.63	295.26	299.97	293.89	296.83	295.61	296.63	301.28	295.08	296.65	293.6	297.81	294.94	295.15	299.63	293.96	298.75	291.73	297.54	300.34	297.82
301.82	304.99	300.78	295.19	304.65	302.41	305.95	303.02	310.29	299.07	302.89	302.49	307.98	303.71	305.54	300.72	303.27	306.91	302.19	302.37	304.88	301.56	304.23	302.8	303.3	306.84	303.48	301.3	302.8	301.88	298.87	303.66	304.24	302.18	305.29	299.29	304.56	303.13	302.43	300.55	301.66	304.83	303.63	299.15	303.31	298.92	306.5	305.77	310.31	301.03
309.48	309.86	309.65	305.66	307.65	305.93	301.74	308.19	308.87	307.21	307.17	310.97	301.9	307.39	307.24	311	303.36	309.22	305.98	306.05	308.7	305.2	302.52	311.42	306.46	304.69	303.68	306.62	305.36	307.12	311.89	304.94	309.99	311.02	305.37	306.35	300.99	310.26	305.87	306.28	307.52	309.46	309.29	307.33	308.3	306.4	301.26	302.14	309.19	313.5
320.3	320.01	319.12	318.99	325.03	318.86	320.55	318.12	320	321.77	322.46	319.79	320.37	321.7	315.23	317.6	322.07	316.26	317.21	316.03	318.65	324.13	320.42	315.1	320.81	319.52	318.18	324.25	320.31	319.05	320.98	318.98	320.93	315.68	318.37	318.55	315.7	318.42	318.46	316.02	325.75	322.41	319.4	321.39	319.04	317.95	323.26	320.27	324.53	320.54
307.14	311	306.88	307.75	303.71	307.71	311.69	307.62	303.12	307.3	304.6	304.26	305.39	309.57	301.64	308.89	306.81	303.62	305.66	308.74	302.19	302.82	305.4	307.6	306	300.4	304.37	307.58	303.73	305.86	311.74	302.63	304.23	306.66	303.92	307.45	304.59	308.99	306.92	306.73	304.3	306.81	309.26	305.08	307.77	304.74	305.59	304.11	302.28	303.22
300.74	305.58	302.61	306.45	305.6	299.34	301.14	302.47	303.85	302.75	301.98	301.99	298.1	301.93	305.04	305.17	300.47	305.41	303.87	297.38	296.21	299.4	302.37	296.11	304.49	301.25	305.33	302.74	299.65	300.47	306.79	304.99	299.16	300.64	303.09	304.28	303.57	300.91	305.76	306.94	302.85	308.01	299.63	297.72	301.86	299.93	303.95	307.79	304.37	307.64
315.31	313.77	313.46	312.95	320.16	315.47	317.43	316.71	315.83	313.9	307.31	313.53	320.6	314.1	316.87	314.06	313.16	311.29	318.16	315.31	316.14	313.26	311.13	314.98	306.8	312.75	314.09	311.83	317.86	313.43	313.17	320.55	318.92	316.5	316.07	311.65	316.63	315.4	314.7	309.1	310.76	316.22	311.58	311.95	313.7	316.53	319.33	320.15	316.77	316.29
308.42	318.81	310.96	305.56	314.77	309.42	313.41	309.11	307.15	313.71	314.21	309.78	313.87	314.23	310.16	307.38	311.61	311.15	310.7	312.06	314.7	311.13	313.18	308.39	313.75	309.84	309.02	313.44	305.33	311.49	305.69	319.71	309.4	312.8	310.42	311.2	309.8	307.97	307.8	307.32	309.26	311.6	312	310.65	312.71	306.74	315.53	310.59	310.36	313.26
309.61	309.05	308.78	304.27	308.32	307.65	308.53	305.74	309.34	310.63	311.07	308.98	307.19	313.64	304.55	310.74	308.34	298.87	308.37	312.22	309.51	309.33	305.42	306.36	307.83	310.14	310.51	317.48	307.71	311.48	307.44	306.94	304.73	311.51	306.14	312.85	307.89	305.55	309.25	308.92	305.81	308.91	309.57	316.21	308.83	303.42	307.22	309.88	308.96	305.33
305.26	308.67	298.62	301.24	306.75	299.93	303.37	302.62	302.02	297.29	302.26	301.89	306.89	306.68	301.79	302.61	303.28	303.94	303.27	300.89	306.61	302.59	302.79	306.06	302.7	306.47	305.51	303.76	305.55	304.89	305.3	298.26	302.84	302.66	299.24	304.88	300.41	305.99	300.16	303.43	303.92	302.47	301.3	304.73	308.63	301.76	303.86	309.45	301.93	304.01
317.79	312.51	316.57	313	318.56	321.1	310.88	312.95	317.06	316.16	314.91	314.01	315.54	313.34	312.66	315.03	311.93	316.37	316.44	318.72	314.88	315.22	311.39	313.89	314.01	314.92	312.21	320.47	311.57	317.62	311.54	317.2	315.7	314.82	316.29	316.51	316.08	317.07	315.37	312.16	316.37	313.39	311.63	317.53	316.39	316.34	316.84	313.46	313.28	316.1
294.85	292.54	294.21	294.8	296.34	293.86	290.63	297.53	299.75	293	297.78	296.36	296.18	295.21	295.68	295.42	293.33	296.03	294.65	296.15	294.92	300.53	295.49	297.38	294.65	290.69	297.18	292.09	296.06	297.39	299.23	293.84	298.01	297.41	298.16	294.13	295.19	290.19	295.02	296.44	290.39	294.67	293.69	294.15	290.66	298.44	288.2	296.55	293.34	295.93
309.71	307.57	304.97	309.07	309.95	307.84	316.15	304.27	303.36	309.14	311.9	307.72	304	310.67	306.5	308.2	308.22	306.79	304.25	309.67	312.21	308.41	311.72	313.74	304.85	307.94	308.1	306.29	305.23	308.3	310.42	309.33	307.23	308.17	311.48	310.58	310.59	303.7	305.08	309.31	309.06	309.91	306.27	311.1	306.75	308.21	304.61	310.44	303.36	310.78
305.46	305.17	307.83	308.25	305.87	309.72	300.54	306.93	306.27	307.28	306.33	306.95	307.02	307.46	297.62	310.6	303.84	306.43	303.45	307.25	306.54	306.42	305.15	301.99	304.88	305.74	305.6	303.92	306.12	301.89	305.12	299.48	303.39	303.98	308.32	302.4	302.34	302.66	303.83	307.22	306.35	305.14	305.59	302.17	309.28	308.45	301.57	310.37	304.53	309.28
316.49	313.7	311	315.06	314.88	311.11	312.88	314.28	316.99	310.25	312.85	314.16	313.56	314	314.43	317.21	307	313.92	311.19	314.37	313.4	309.83	311.77	318.98	321.06	314.22	308.07	309.83	314.62	313.66	310.89	312.7	312.94	309.58	312.78	319.19	316.96	323.02	313.55	308.24	311.51	309.94	316.33	308.78	308.37	306.83	312.58	313.93	315.07	308.41
316.89	311.09	310.86	313.71	313.19	314.77	317.87	314.79	313.1	316.78	315.91	308.23	312.68	309.08	307.7	312.9	311.13	312.94	312.18	312.85	312.84	312.64	314.73	316.39	313.42	312.7	312.37	313.48	308.67	313.87	311.53	315.69	311.19	313.97	315.23	313.65	317.79	309.34	313.32	312.19	311.32	311.42	309.8	315.09	308.06	315.63	314.36	313.21	318.08	313.27
295.91	294.21	294.29	299.94	294.12	299.26	295.82	299.69	297.75	292.25	294.9	288.84	294.62	297.56	293.74	297.23	297.13	292.8	297.83	293.72	294.58	293.81	291.75	292.73	299.07	294.85	293.97	295.36	296.33	292.99	297.14	293.45	293.01	297.4	297.74	290.8	296.51	296.23	296.82	293.63	298.67	296.59	294.82	297.67	295.56	288.42	297.05	292.15	294.69	296.47
314.35	312.91	312.81	307.92	313.52	314.42	312.96	307.84	313.57	313.14	311.5	314.41	315.54	311.76	317.8	313.28	315.73	313.75	314.38	313.51	314.13	314.84	308.81	315.97	316.76	312.08	308.65	311.81	316.77	318.59	312.11	314.17	315.46	311.25	313.82	306.91	319.74	310.74	317.05	314.65	306.38	314.15	313.11	313.67	312.18	314.62	311.62	318.67	311.15	310.96
314.11	315.11	316.63	314.66	317.27	316.92	319.86	317.08	317.28	317.43	311.94	319.19	317.15	317.53	314.16	317.73	313.66	319.03	317.89	320.46	316.85	313.57	318.79	314.21	316.59	316.45	318.05	317.08	313.86	314.91	314.7	319.39	321.86	318.45	315.88	321.37	322.15	323.48	323.76	317.75	316.52	319.03	315.17	318.3	316.21	316.29	322.08	319.91	321.93	319.53
324.61	324.33	326.97	328.79	328.24	327.23	327.06	329.86	326.09	326.56	324.21	322.31	323.5	325.95	327.72	326.07	325.34	325.95	325.42	327.28	321.47	327.44	324.77	322.56	322.23	321.95	324.12	324.91	328.3	323.31	329.23	325.72	327.17	321.54	326.06	325.98	325.2	322.3	324.61	324.66	326.28	320.85	323.85	326.47	323.17	325.94	324.57	327.56	322.78	322.07
310.3	306.83	298.97	304.34	304.46	305.32	309.91	306.53	305.68	309.1	308.04	307.87	306.3	306.29	308.63	306.6	303.55	308.94	307.11	301.46	310.83	306.92	309.01	306.89	309.73	306.67	304.2	303.37	304.21	303.02	304.6	306.05	309.73	301.54	309.25	305.08	307.57	307.56	301.24	305.87	308.32	304.22	307.73	308.21	306.8	304.87	308.57	308.77	312.33	307.42
297.37	298.93	295.48	300.77	300.35	297.21	297.97	298.45	296.82	302.6	300.75	295.72	298.72	304.08	300.04	306.39	297.4	297.71	299.96	294.04	300.3	304.96	298.2	296.42	299.2	293.21	300.03	297.15	301.21	299.8	297.78	297.83	304.94	298.98	302.82	298.09	302.02	296.75	300.85	300.65	304.46	302.55	301.53	299.59	298.37	296.48	300.59	303.07	298.23	302.42
314.93	312.27	316.04	315.29	313.96	317.1	311.81	313.95	317.1	317.81	314.32	316.09	318.96	313.57	317.25	318.2	314.88	318.06	309.48	319.14	314.96	314.62	314	313.6	315.24	315.36	308.52	317.37	311.41	320.45	318.14	319.72	313.64	313.62	310.83	316.84	314.8	313.03	310.95	314.88	316.07	320.05	313.14	311.19	319.29	312.71	311.68	310.86	311.88	314.28
295.04	297.67	296	297.85	293.96	298.04	303.05	300.77	299	292.66	297.58	296.46	293.51	297.25	301.67	298.25	293.68	293.2	297.58	299.78	294.84	297.37	294	296.78	299.92	295.68	296.25	293.87	299.86	303.58	300.09	303.01	300.26	299.29	303.28	300.32	298.59	294.39	293.31	296.04	294.52	294.46	297.81	292.35	300.34	296.59	296.67	299.22	297.5	296.11
309.17	303.99	305.28	309.17	299.84	304.21	301.68	305.61	305.93	300.24	301.62	304.4	304.83	296.5	303.93	305.34	298.1	305.72	300.41	304.95	302.65	308.91	307.75	305.28	306.71	303.06	300.19	300.9	308.46	305.69	306.06	300.07	305.81	302.22	310.09	300.26	302.82	306.76	300.22	304.22	309.5	307.92	303.77	304.7	302.82	305.85	299.4	305.51	307.02	307.5
308.41	307.85	307.32	309.48	305.75	309.23	312	308.69	311.29	311.88	308.07	309.51	304.18	308.7	311.26	306.75	303.64	306.88	310.33	308.54	302.67	309.88	312.15	310.18	309.35	309.34	308.07	310.11	311.01	310.77	308.7	308.4	306.99	308.93	308.46	311.8	313.92	310.79	309.87	308.11	307.97	310.74	306.98	308.47	309.84	303.49	316.2	304.26	304.78	311.61
327.11	326.77	328.69	326.63	326.51	327.24	327.84	326.67	321.96	324.35	332.53	331.34	325.37	327.58	326.91	330.98	321.37	324.24	329.51	325.61	329.05	331.64	329.09	325.99	328.47	330.55	329.12	328.73	330.47	327.97	328.24	324.5	329.53	325.67	327.18	325.67	327.53	330.17	325.63	325.24	326.51	326.98	329.86	328.6	328.63	323.33	324.51	328.94	327.81	326.36
325.62	328.59	325.2	327.1	325.48	330.29	328.34	325	329.91	324.9	325.93	329.72	328.93	328.15	336.64	330.24	330.93	329.92	328.89	329.77	326.76	328.32	331.79	329.65	329.65	321.77	324.72	330.04	325.66	327.06	329.72	328.65	328.16	333.2	330.85	329.88	325.39	329.54	326.73	330.02	328.14	330.86	325.61	329.99	330.14	327.76	327.97	324.96	331.92	324.9
325.23	324.7	324.48	329.39	326.17	327.87	325.5	331.14	327.93	327.23	331.19	329.57	326.1	321.98	325.97	328.29	324.25	327.7	325.2	327.24	330.67	325.44	332.05	330.14	325.86	326.71	330.49	328.03	327.58	338.89	330.19	328.89	326.97	327.42	327.28	327.52	331.75	327.77	327.05	327.12	328.14	323.67	322.69	328.17	326.43	328.02	330.22	327.11	323.34	327.35
304.98	310.08	314.12	315.46	309.26	302.89	312.51	309.45	309.73	307.65	308.76	308.56	308.03	311.11	309.02	312.96	307.1	308.12	313.07	310.11	313.72	312.74	312.74	310.33	308.78	315.67	310.62	318.97	308.61	305.9	310.8	309.23	310.67	312.31	313.31	308.54	309.18	312.01	314.86	312.53	313.91	309.68	309.93	309.91	310.48	308.01	313.28	308.08	314.48	311.46
309.33	314.74	311.91	307.54	310.53	316.22	313.93	314.97	308.13	310.28	310.56	313.85	309.63	310.76	312.47	313.16	311.33	309.23	306.81	311.54	311.4	313.29	311.89	310.53	310.54	311.2	315.3	316.58	316.6	309.37	312.82	312.11	315.11	306.28	315.79	314.11	312.78	310.99	310.79	314.81	310.77	314.37	313.52	316.77	313.89	317.46	315.36	315.67	312.93	318.15
300.4	303.35	301.02	304.01	298.54	301.94	302.89	298.07	298.88	301.45	301.87	299.82	301.68	304.87	300.09	300.55	298.41	298.89	303.6	301.02	300.48	302.05	300.27	298.14	297.63	303.49	298.9	303.57	295.81	298.75	299.28	300.99	303.09	299.21	299.85	303.45	298.47	301.4	304.2	300.99	299.49	302.87	301.45	301.56	294.2	297.52	303.35	295.77	297.88	304.39
308.4	304.67	307.98	312.24	308.65	299.63	307.48	309.88	306.21	305.94	307.15	303.02	308.36	308.65	308.44	305.46	309.84	305.32	305.27	303.69	310.23	307.18	305.09	310.96	309.53	308.65	306.85	306.13	311.82	304.2	304.34	310.89	310.37	306.59	309.86	307.09	304.14	308.91	305.07	301.42	302.04	309.46	302.8	306.17	306.66	304.34	306.03	308.5	304.03	309.31
318.43	317.63	316.99	315.49	317.69	315.47	312.33	312.74	312.52	313.48	310.79	311.73	317.59	313.1	315.96	316.92	308.62	312.23	312.57	317.81	310.38	312.71	314.09	315.51	315.12	314.78	317.03	314.39	313.2	314.93	312.9	310.75	313.55	315.44	317.68	311.78	315.58	314.02	312.65	318.19	309.25	310.3	316.61	309.24	312.81	311.47	312.98	314.49	316.93	313.38
299.79	295.62	298.1	301.07	297.59	303.82	299.34	300.3	302.91	305.61	298.17	298.05	304.45	304.59	295.94	299.09	297.55	300.23	302.55	301.3	298.69	300.05	301.12	296.18	301.42	300.33	299.91	306.38	303.85	297.78	301.12	294.2	298.27	300.53	301.75	297.67	303.78	306.04	296.07	298.82	299.52	294.61	296	296.8	298.66	299.75	299.1	298.51	298.2	304.01
310.75	308.52	307.35	311.67	304.8	314.16	312.41	312.25	307.1	312.3	311.31	313.83	316.94	308.62	311.27	307.25	306.41	307.95	308.69	314.88	316.43	310.13	310.32	313.56	310.55	309.32	309.95	308.96	306.05	315.99	313.06	310.61	310.2	309.29	308.76	308.91	308.79	309.69	312.52	305.6	310.2	312.18	308.22	314.45	309.96	314.93	310.6	310.15	319.23	312.33
302.43	296.17	300.66	304.48	300.29	299.92	307.52	299.43	303.91	298.73	303.77	300.29	304.46	302.01	300.66	304.9	301.23	303.52	300.13	302.37	303.07	303.31	304.37	306.16	305.02	304.28	298.71	301.39	300.88	304.61	299.43	301.51	304.21	305.98	304.11	302.33	304.57	308.78	302.99	303.86	306.47	305.06	304.58	303.83	302.76	302.47	294.78	302.6	303.22	301.16
300.99	315.18	308.62	303.75	304.98	307	307.12	305.79	304.05	306.33	306.37	310.37	305.98	307.77	303.83	310.1	308.38	307.83	309.81	302.75	306.64	306.73	301.96	308.62	308.05	303.26	308.98	309.36	306.94	303.1	305.33	308.87	304.85	304.31	308.25	302.76	304.87	303.42	307.27	306.26	304.83	302.45	303.62	304.25	306.04	301.87	302.88	303.21	304.12	310.3
309.22	313.08	312.25	316.52	310.96	307.69	314.33	314.68	311.86	314.5	316.4	313.78	314.5	316.75	318.17	317.93	318.93	310.91	311.56	311.62	307.45	317.65	310.34	311.82	313.96	316.43	313.24	314.28	319.4	312.83	314.92	311.06	311.97	313.27	311.02	316.09	317.22	311.25	313.85	315.39	313.26	312.57	310.19	315.87	309.75	312.61	309.16	316.38	309.98	313.41
304.31	300.56	300.8	299.43	299.37	300.39	302.83	298.43	296.13	302.78	301.16	305.14	303.99	300.16	298.58	306.56	299.17	300.06	299.14	298.95	299.42	303.48	302.68	301.38	297.7	299.94	298.96	303.9	297.36	296.44	296.84	302.04	298.68	299.94	298.16	299.33	298.81	299.2	303.28	306.81	297.66	296.98	302.1	301.58	300.62	305.76	302.53	303.97	297.48	302.3
308.16	312.76	310.11	317.4	310.08	311.59	308.83	311.91	313.92	310.22	312.72	311.45	310.84	315.67	311.05	313.63	310.49	313.15	310.42	310.83	311.3	311.53	314.24	315.23	309.54	311.56	313.26	310.98	311.81	313.87	312.51	312.43	308.87	315.35	310.74	312.49	312.22	316.49	308.96	310.09	313.36	311.88	309.4	318.17	313.09	305.41	310.99	310.16	308.98	314.44
315.86	312.91	315.01	316.36	316.87	314.4	312.79	310.09	318.69	318.82	314.78	315.42	312.61	312.36	318.31	314.77	313.59	319.88	314.24	312.92	314.1	315.64	310.96	313.01	315.04	313.48	318.18	313.73	322.82	312.8	314.91	314.7	312.84	316.56	307.27	313.55	310.99	312.11	316.24	314.91	310.35	311.31	314.81	315.29	312.5	315.54	317.37	314.3	312.06	312.22
326.48	323.15	326.09	326.89	324.13	327.03	325.63	324.36	325.76	323.16	324.1	324.08	328.05	322.84	325.71	328.51	325.88	328.73	332.61	322.31	330.72	322.5	334.42	326.41	335.01	330.37	325.43	329.2	329.75	325.54	325.57	323.79	328.3	330.42	324.47	328.77	332.36	324.38	329.09	325.56	326.58	326.23	328.14	329.63	324.28	324.4	325.06	329.46	331.98	327.78
308.76	309.09	308.23	311.02	310.1	313.51	314.81	307.82	316.55	309.84	308.29	306.15	303.42	312.03	313.43	309.96	311.52	311.2	308.28	310.34	311.52	309.66	312.42	307.75	309.79	311.19	308.6	309.95	308.77	311.87	305.74	311.26	315.78	314.29	310.4	308.31	306.67	309.54	309.28	313.59	312.23	310.5	306.16	308.9	311.25	313.46	309.29	309.27	310.35	316.34
305.42	314.98	308.06	313.25	306.3	309.41	314.87	304.15	308.45	310.61	307.88	314.28	308.28	305.44	312.66	310.34	306.38	310.65	310.22	310.8	306.18	310.96	311.55	305.54	306.4	310.02	310.24	308.54	310.27	308.04	314.7	310.37	307.58	309.82	311.86	305.48	305.74	307.78	307.1	306.27	305.99	303.3	310.41	307.17	307.82	309.12	311.61	307.55	305.09	305.77
307.24	305.38	305.53	306.08	308.44	304.88	302.97	305.2	304.89	307.13	308.8	308.37	306.01	307.87	310.39	302.64	305.96	302.65	308.59	303.81	304.81	304.03	308.32	305.16	311.87	306.64	306.64	306.34	307.12	309.8	302.63	301.94	305.08	302.42	305.17	306.16	305.64	301.17	306.46	303.61	308.16	303.67	302.88	304.2	306.47	304.53	308.58	307.01	300.94	305.08
299.54	302.8	299.21	300.57	299.24	299.78	296.31	297.83	300.03	302.57	300.95	301.34	299.55	298.27	301.56	302.65	301.49	301.19	305.36	300.45	299.14	299.5	303.24	295.33	293.63	299.03	299.21	300.85	296.55	301.11	299.75	298.98	301.42	295.01	301.38	296.45	299.38	297.11	301.78	300.87	301.22	301.15	299.48	299.11	300.03	300.83	295.6	303.95	303.88	297.09
302.32	304.06	304.01	306.17	305.9	301.1	301.58	303.96	298.56	303.31	301.71	303.79	299.22	298.57	301.89	302.24	300.89	302.11	301.43	304.32	302.49	296.75	305.16	301.69	296.25	303.52	302.22	302.59	303.7	304.21	301.83	307.36	307.41	302.62	299.99	298.61	303.23	302.63	305.27	302.67	298.11	303.09	303.21	305.24	298.28	301.57	304.35	305.74	305.17	301.96
312.11	312.29	309.19	309.67	311.41	306.62	314.16	311.77	311.46	309.79	316.16	312.91	311.68	314.67	314.9	313.36	311.48	312.65	310.02	310.34	318.86	304.17	312.85	309.34	313	310.91	313.72	309.86	318.02	313.4	314.58	310.58	309.56	313.86	314	316.33	316.77	313.36	311.56	312.67	316.46	310.31	315.36	313.08	315.36	310.46	311.1	311.46	315.81	311.28
310.29	308.52	308	313.32	309.57	309.33	309.5	309	315.31	309.72	311.03	311.23	309.6	305.61	314.52	307.8	309.63	308.81	308.25	305.95	311.06	305.56	311.08	310.31	309.44	305.24	312	308.96	306.32	305.02	310.64	307.62	312.79	307.16	312.3	311.21	306.18	307.97	308.95	306.73	311.06	314.28	308.8	308.18	307.48	307.14	307.8	306.9	311.78	301.75
330.65	325.03	323.93	328.68	323.67	321.93	325.46	328.18	327.32	327.21	330	320.7	323.98	324.35	325.24	325.13	328.42	324.49	324.17	319.46	327.87	321.63	325.02	326.53	328.96	326.27	325.31	319.4	325.96	326.41	324.15	322.35	325.75	322.39	329.47	325.53	325.55	322.41	319.07	325.35	324.23	327.44	326.85	327.25	325.48	329.61	323	323.65	322.41	325.71
295.4	296.18	292.48	295.9	292.75	295.75	296.91	294.85	293.4	296.89	293.46	292.01	292.98	290.77	290.45	291.6	293.48	294.59	295.08	295.39	297.87	293.21	294.57	294.43	295.45	297.69	293.45	300	294.81	294.38	292.11	292.36	292.18	295.05	288.9	297.77	299.62	292.01	296.4	290.3	295.14	296.2	292.32	296.41	294.57	298.75	293.43	295.22	294.25	297.37
319.51	315.92	312.26	319.76	317.39	320.93	313.8	316.95	323.9	318.37	318.17	322.92	317.74	322.14	319.89	317.83	315.45	317.27	315.4	319.76	318	315.64	320.22	313.65	316.35	312.47	315.31	321.74	316.45	319.57	312.85	319.54	317.39	317.32	317.13	316.89	311.86	318.09	317.42	317.46	314	317.01	322.16	316.73	318.11	316.34	313.42	315.97	316.63	319.33
304.06	297.04	301.02	304.96	300.5	300.71	305.94	302.75	300.96	297.24	304.62	303.64	298.11	303.5	298.21	302.8	305.85	307.67	306.21	302.5	301.28	297.37	304.95	304.34	303.46	298	298.03	305.02	300.47	297.69	298.98	309.37	300.84	307.03	307.08	303.97	301.92	302.61	303.07	300.72	302.03	303.42	302.23	301.23	307.72	302.71	305.22	306.02	303.79	300.19
305.48	304.51	305.44	305.7	304.13	307.3	304.67	310.03	306.3	299.14	305.58	304.64	307.24	305.14	304.81	308.41	302.26	304.57	303.29	306.11	305.82	304.36	306.6	304.57	306.96	309.45	307.61	309.1	312.89	303	307.87	303.01	304.96	305.02	299.89	310.95	302.86	304.15	305.9	305.52	304.53	303.58	305.54	304.21	302.97	303.68	300.39	307.87	300.3	303.53
304.65	304.8	306.91	303.84	303.95	305.47	302.82	305.88	305.73	301.15	305.1	304.09	302.32	301.36	309.87	305.95	307.26	302.57	304.25	307.82	304.33	307	305.3	307.52	308.25	301.85	307.75	307.29	302.41	305.99	305.89	305.84	308.1	304.85	309.08	302.86	308.23	307.83	304.37	306.08	306.86	306.49	303.19	296.3	299.39	304.97	307.61	313.89	304.95	304.29
296.64	297.08	295.05	299	299.5	293.76	298.44	293.23	293.87	294.98	299	292.65	300.77	296.29	299.64	298.54	298.62	297.06	295.49	296.07	297.79	299.3	299.48	296.96	298.8	301.25	295.47	296.39	296.91	301.68	297.76	297.23	290.76	294.82	296.99	295.09	299.64	299.31	298.83	296.2	296.01	296.49	299.65	296.94	297.08	296.66	297.99	295.78	295.55	294.39
301.94	309.82	301.98	299.94	309.32	306.21	307.47	305.54	306.81	306.45	307.33	310.12	305.34	312.57	304.62	307.99	310.04	304.08	304.82	306.91	305.18	307.92	309.31	304.49	311.45	310.04	301.38	305.37	309.66	305.96	306.2	306.48	307.74	304.94	304.76	308.29	308.36	307.26	306.77	305.28	298.27	305.19	311.13	308.35	305.15	307.13	306.66	302.93	302.01	303.59
314.61	311.49	316.33	320.08	315.48	314.33	321.04	320.96	318.35	318.88	317.81	314.71	322.94	320.46	314.69	310.36	317.53	319.15	323.67	314.18	317.4	316.56	319.65	316.41	320.19	318.2	313.95	322.06	320.41	311.15	314.43	315.02	311.27	312.4	316.02	318.09	316.42	321.4	320.84	311.85	312.34	316.1	315.77	316.6	316.97	320.4	320.42	313.57	320.47	315.49
298.06	292.42	293.62	296.1	292.58	289.91	289.68	293.46	299.66	293.56	292.84	297.25	291.96	296.46	291.82	290.96	293.03	297.06	294.93	295.41	294.5	291.95	293	295.91	292.53	299.67	290.14	287.4	293.61	297.82	293.51	296.29	296.15	292.25	295.26	290.78	291.35	297.06	298.26	295.3	296.29	294.09	298.15	291.72	296.51	291.69	295.35	296.53	295.2	292.84
296.36	295.8	298.9	298.39	300.48	295.35	295.91	293.74	297.58	296.39	297.9	296.46	299.57	300.43	289.49	298.25	295.46	300.77	291.81	294.58	296.22	296.79	294.3	301.63	294.41	294.66	293.38	303.25	294.84	293.41	295.38	302.39	292.41	300.58	298.75	298.66	297.56	290.29	297.51	292.09	293.59	302.49	296.41	302.04	297.75	297.16	291.42	298.71	298.45	300.96
303.71	305.98	302.6	311.32	310.67	312.56	306.72	313.31	307.95	311.67	311.23	309.58	308.87	309.88	311.42	310.81	310.6	310.29	304.93	305.48	312.23	311.98	304.2	306.22	306.32	312.13	305.61	308.83	306.02	310.96	312.86	304.28	306.5	306.29	313.64	309.46	305.81	312.79	310.13	304.04	311	310.15	306.1	307.05	307.17	309.68	309.73	307.79	311.73	310.82
314.44	312.22	309.33	314.41	313.1	311.53	315.22	310.01	310.56	307.77	311.14	313.67	317.24	312.8	311.51	313.74	310.61	313.66	308.47	313.48	309.31	308.12	313.5	314.61	311.29	313.65	312.56	311.49	314.23	310.43	312.1	312.4	309.77	307.93	308.52	313.5	313.28	314.47	311.27	312.84	311.91	304.04	310.14	313.6	311.55	315.85	315.18	309.2	311.18	308.96
327.82	328.34	326.72	325.19	325.23	332.62	331.24	322.07	328.64	324.61	332.76	325.84	329.13	331.21	327.99	329.16	330.13	331.64	329.78	330.77	324.71	326.88	323.09	325.95	329.51	328.2	326.46	329.85	327.53	323.79	325.95	330.06	331.03	326.31	327.34	332.35	325.15	327.54	326.47	328.65	329.36	331.34	326.85	331.32	324.29	327.17	329.95	331.82	330.31	325.66
298.11	296.21	292.89	297.93	301.17	296.36	296.71	293.77	300.49	295.67	297.23	294.62	297.19	295.98	297.47	295.81	299.38	299.82	298.22	300.13	296.91	292.57	304.65	295.61	297.32	295.66	300.42	296.78	299.08	295.79	296.5	296.63	295.79	297.44	295.14	297.59	297.81	296.67	301.3	298	296.43	296.68	294.1	297.24	299.58	297.75	294.92	296.17	290.01	296.76
309.47	306.11	307.05	305.4	303.49	309.06	305.74	306.19	309.89	309.01	303.16	310.23	303.57	307.58	310.12	302.7	304.44	305.12	306.07	301.45	308.22	307.28	307.96	306.96	308.63	304.06	308.45	305.64	304.14	303.71	310.17	311.53	306.35	304.21	306.8	301.23	307.94	303.7	311.36	303.81	305.19	305.68	307.51	303.08	308.99	306.73	307.82	304.18	303.93	306.62
314.41	310.7	309.25	311.74	313.71	311.74	309.61	315.05	313.84	310.57	317.45	308.31	308.64	312.41	313.28	311.58	310.78	311.03	312.83	319.83	312.81	310.71	313.94	312.16	309.2	310.33	307.48	315.35	309.84	309.66	316.32	308.99	310.4	314.03	310.33	314.4	309.94	310.76	306.24	317.11	313.56	307.6	309.38	313.15	309.15	313.12	316.81	314.42	309.8	314.19
309.83	309.86	307.73	310.52	307.56	311.21	304.79	307.51	307.51	306.84	306.7	304.76	309.23	308.77	307.54	309.06	305.46	306.61	306.62	310.53	304.72	306.44	309.28	309.06	299.87	309.53	308.06	308.16	304.5	304.43	308.77	305.57	308.38	304.49	306.01	305.88	312.02	307.08	304.74	303.08	311	303.85	309.34	309.22	307.33	310.19	307.75	307.72	305.99	309.56
308.07	301.9	301.14	303.33	306.4	304.83	310.74	306.69	304.29	298.9	306.79	302.25	306.36	302.93	303.92	305.34	304.83	308.41	300.9	304.26	307.44	303.71	303.36	303.47	307.64	305.82	302.22	304.41	309.47	309.16	307.93	302.54	304.74	301.76	311.96	307.45	306.99	307.32	308.07	303.57	301.77	306.45	307.71	307.55	305.73	305.97	309.81	302.48	302.75	302.12
318.75	317.16	317.43	319.08	316.48	315.68	317.15	316.04	318.13	318.52	315.06	319.55	318.43	314.6	318.7	317.59	314.77	316.98	315.09	318.62	317.16	318.63	318.45	316.2	319.86	316.09	320.38	315.68	315.11	318.87	319.1	319.79	321.25	317.36	313.54	317.24	319.08	318.55	318.75	324.08	318.25	316.18	315.84	315.07	319.45	313.94	318.22	318.91	320.49	316.19
301.73	304.04	302.77	305.81	302.44	300.2	305.07	307.74	305.94	303.18	301.56	301.98	304.38	300.15	301.55	309.06	300.58	308.63	307.69	304.66	305.13	299.63	302.83	301.36	308.1	302.89	300.33	303.48	304.46	308.38	302.03	302.72	301.96	302.53	297.46	300.88	302.65	303.53	304.6	301.63	299.54	305.69	302.93	306.43	305.18	304	308.58	305.31	302.74	304.58
303.25	305.65	304.31	302.28	305.11	303.86	303.57	306.64	305.64	308.91	297.91	303.02	300.64	307.06	299.6	307.46	303.49	305.3	293.95	305.62	302.62	310.32	302.3	306.44	303.32	302.04	308.4	299.09	307.59	304.13	306.26	303.13	305.15	307.44	304.6	304.21	304.95	304.24	299.42	300.68	306.5	305.82	300.01	303.82	304.9	304.1	306.23	303.6	307.03	309.23
314.57	313.63	311.38	311.85	315.8	314.12	310.54	313.07	310.54	313.89	319.68	315.85	309.37	314.7	315.14	314.07	317.15	311.09	315.07	317.67	312	310.94	311.8	315.9	314.28	318.72	319.92	316.43	309.6	313.97	316.35	315.2	314.62	311.2	312.5	310.56	312.1	313.62	309.79	313.21	316.87	318.32	312.47	313.47	316.36	318.86	316.13	310.16	317.3	313.04
307.4	313.89	310	307.78	306.5	309.74	310.32	304.99	305.94	312.41	310.16	309.92	307.61	311.95	309.1	310.34	313.94	313.48	307.88	308.17	310.47	306.66	306.17	308.43	309.99	305.25	309.5	314.78	307.78	306.11	307.5	303.75	307.32	311.44	307.49	313.73	310.03	313	308.56	314.71	307.97	305.34	306.78	312.39	314.64	310.7	310.12	308.94	311.74	312.81
301.38	305.72	296.48	304.51	305.36	301.83	305.16	304.42	310.39	303.93	307.05	308.06	300.9	307.53	310.41	311.56	306.52	301.71	297.74	300.87	302.5	301.82	305.91	305.48	305.16	304.04	306.31	313.77	304.56	306.93	300.62	299.6	302.77	300.93	304.33	306.13	310.17	309.45	299.59	301.15	305.01	311.59	304.91	305.42	309.91	302.41	302.08	302.71	304.83	302.44
314.02	313.68	312.17	318.02	316.69	318.57	314.27	312.92	318.6	317.52	317.16	314.86	316.74	313.65	315.26	313.48	321.49	315.15	317.09	315.29	315.75	317.72	311.81	315.22	315.69	316.56	319.27	319.2	315.77	322.75	316.49	320.14	313.67	315.91	311.05	321.15	316.77	317.54	319.64	318.54	319.58	319.05	316.97	319.58	312.76	315.96	315.82	313.14	313.02	311.54
307.72	305.4	304.85	307.24	303.72	302.52	303.26	309.01	304.5	305.17	303.64	301.82	306.9	305.14	306.08	304.81	305.84	300.78	308.31	302.58	307.32	305.6	306.94	301.9	301.11	303.65	307.4	305.41	302.03	307.85	306.59	310.51	306.15	310	304.87	304.02	305.53	308.53	305.68	304.85	308.62	308.16	308.08	302.39	307.19	305.39	306.38	302.78	303.02	306.8
317.69	315.31	315.74	314.01	313.59	313.13	313.81	311.64	318.96	312.6	317.51	313.09	317.21	313.88	318.79	314.54	312.22	314.95	316.07	312.35	317.37	317.3	318.94	317.31	314.99	311.78	311.09	311.67	312.39	317.4	311.95	311.56	317.3	314.41	316.86	317.73	314.98	313.59	317.05	313.45	319.16	313.87	316.93	311.01	317.46	316.72	314.08	315.12	311.68	314.95
323.54	327.33	327.7	327.8	327.61	328.43	329.09	328	330.02	327.49	327.83	329.5	330.56	324.63	322.82	330.31	330.16	330.13	327.23	327.72	323.92	330.04	322.31	326.31	330.01	324.89	327.9	324.56	332.9	329.62	326.15	327.23	331.64	329.54	326.63	326.96	329.49	323.79	330.17	324.04	328.05	331.32	329.65	326.84	328.5	329.3	325.76	332.31	324.84	325.77
302.81	302.21	306.82	306.42	303.16	302.87	301.71	305.13	306.57	303.53	305.97	303.62	307.26	306.26	303.8	305.8	307.55	306.36	305.13	309.7	306.13	308.31	306.02	305.88	309.89	308.92	303.37	302.15	303.19	301.6	297.78	304.84	304.72	306.85	298.85	309.44	303.48	302.77	307.66	300.87	304.07	304.41	304.34	299.63	303.36	302.41	305.85	298.95	304.43	298.24
309.06	308.75	307.87	307.32	308.74	307.83	313.4	309.23	309.08	309	312.26	307.69	309.91	304.22	308.5	312.25	304.98	310.32	312.59	308.36	311.68	309.08	312.33	309.39	309.87	310.3	305.42	306.42	308.74	307.39	310.24	307.64	305.55	308.15	305.41	306.71	308.39	309.59	306.71	305.38	310.8	315.36	308.8	311.72	307.81	310.71	307.18	310.32	310.12	307.77
314.67	314.62	319.81	307.96	311.68	310.23	313.28	317.11	314.07	314.19	310.68	318.71	316.05	312.2	309.3	316.03	313.99	313.2	310.13	314.75	310.58	314.13	310.79	311.22	311.04	312.04	312.62	306.2	315.8	313.39	312.79	310.01	312.4	311.2	310.11	316.55	311.62	315.82	309.04	311.08	313.31	311.38	315.16	315.12	312.01	307.84	312.68	306.57	312.21	315.76
309.8	310.37	308.32	307.88	316.13	308.11	313.16	309.4	316.37	312.04	309.77	315.38	308.43	315.2	307.8	314.59	301.36	312.75	313.01	307.33	313.75	310.86	309.8	310.96	307.17	310.01	312.2	311.56	310.97	308.41	306.81	311.54	307.84	315.39	308.51	311.95	310.29	307.82	308.85	315.23	309.27	310.44	311.65	315.6	313.31	308.19	308.3	310.79	310.63	310.36
319.48	316.4	315.94	320.77	321.62	320.65	316.82	317.04	316.68	318.2	319.78	314.46	317.67	318.43	316.13	315.02	319.9	320.11	316.99	316.48	314.23	313.28	317.42	319.16	316.02	314.5	317.28	319.33	314.4	316.7	319.42	315.97	315.45	316.99	319.93	316.36	316.24	316.87	316.6	315.67	313.97	315.7	317.61	317.61	315.63	315.73	318.62	313.34	318.75	315.07
317.56	311.96	319.56	316.85	319.31	311.79	315.07	320.12	317.02	321.48	316.7	315.05	320.17	313.24	312.35	318.71	318.39	317.72	317.35	312.81	315.87	315.68	311.78	315.61	317.03	317.86	312.99	319.11	316.94	316.02	314.73	311.94	312.05	315.41	315.62	316.83	318.98	315.75	314.83	319.12	317.69	310.66	317.95	317.28	314.11	316.73	315.69	314.95	314.85	316.92
302.26	308.04	306.8	305.2	299.54	307.24	304.72	306.49	299.77	299.52	307.33	307.53	303.27	302.95	303	304.87	302.99	312.03	301.78	307.21	302.26	303.68	305.77	301.17	302.35	305.07	300.84	306.26	311.02	305.63	298.93	305.45	308.58	301.57	303.32	302.67	302.7	306.77	300.35	303.83	301	303.36	306.79	301.24	304.49	311.4	299.63	308.8	304.13	306
322.21	326.03	325.57	326.83	325.6	329.44	323.78	319.77	328.92	327.33	326.64	323.3	321.71	321.43	323.96	327.63	319.78	321.31	322.53	321.14	326.1	330.56	325.11	322.51	328.82	322.48	326.04	326.55	327.37	320.73	327.57	325.02	321.88	325.35	328.56	321.92	329.4	326.52	327.13	324.52	325.5	323.66	321.23	327.25	320.2	325.94	325.1	323.49	327.18	323.24
300.89	302.64	300.66	305.4	302.61	301.6	303.2	299.37	304.33	304.13	298.8	300.89	303.56	304.78	301.63	302.11	302.68	300.68	305.67	306.43	301.21	304.87	302.09	305.53	305.02	301.24	304.75	301.34	309.51	302.48	301.53	301.79	306.04	297.65	302.82	299.27	306.53	301.07	304.37	297.04	301.38	303.68	302.72	302.22	299.76	305.46	307.67	301.93	299.22	302.54
316.68	313.32	311.72	311.33	316.45	312.33	315.11	310.43	311.87	315.46	315.67	315.69	309.71	314.81	315.95	317.98	313.71	309.75	312.8	316.54	309.91	321.94	309.58	310.8	313.33	313.55	313.01	309.56	310.54	313.31	318.97	311.17	312.47	311.55	313.1	320.59	314.28	308.68	312.53	317.67	319.14	319.73	308.64	314.64	311.67	312.08	313.71	316.62	313.44	315.76
300.94	305.94	303.49	303.74	307.63	298.53	303.95	305.14	304.68	307.32	299.14	303.15	301.37	305.29	304.39	306.34	297.82	304.1	305.21	301.89	302.62	304.64	307.12	304.67	304.36	306.25	304.24	302.18	302.24	300.43	304.17	304.62	304.07	306.67	302.67	303.27	311.15	304.85	301.63	303.75	296.97	301.57	302.2	303.33	300.82	304.99	300.47	305.76	303.33	304.94
320.08	322.6	322.32	316.55	315.74	320.15	320.07	321.95	319.53	316.21	318.44	318.41	319.13	315.17	317.51	323.43	312.15	318.34	321.33	321.28	320.2	318.37	319.15	320.16	321.31	316.16	320.75	322.49	315.84	314.5	322.71	320.54	315.99	316.31	316.89	319.17	322.02	319.4	320.22	314.94	317.92	313.54	311.54	323.81	316.3	315.26	315.06	317.67	318.77	318.86
302.41	301.16	304.66	300.81	302.27	303.7	299.38	303.83	304.95	298.59	301.67	301.57	305.72	301.09	306.69	303.24	301.56	302.96	306.27	304.1	299.29	306.35	301.48	305.51	304.59	303.3	302.46	302.56	304.67	300.47	305.05	299.55	306.2	305.74	304.31	302.42	306.39	303.97	298.05	302.48	306.41	304.81	296.13	302.55	302.25	300.99	303.78	303.88	300.46	305.28
307.68	303.42	305.54	310.97	304.21	304.66	303.59	308.68	310.14	308.74	308.94	303.43	304.96	303.12	301.69	311.85	307.3	303.82	302.87	307.99	305.33	308.07	311.85	303.87	303.41	309.78	309.02	306.23	311.34	304.27	313.36	306.14	302.66	304.55	312.75	307.26	303.67	305.47	306.03	301.96	304.7	310.01	308.32	305.07	308.03	306.85	306.22	304.49	308.41	304.21
318.47	313.55	319.06	313.65	315.8	319.35	316.91	314.81	309.31	315.99	317.18	316.45	314.88	316.64	317.19	313.55	317.53	316.42	318.37	311.21	315.07	317.64	315.47	319.59	317.45	312.65	317.81	314.05	316.44	315.66	314.15	313.71	315.33	314.93	317	315.58	317.68	318.66	313.15	313.71	317.1	320.78	318.97	314.03	321.8	320.28	317.97	313.21	315.16	311.13
304.32	316.69	311.44	312.01	313.31	312.02	306.35	313.43	312.84	312.59	307.43	310.33	312.41	310.3	308.18	307.14	306.77	313.22	313.03	309.65	309.79	312.98	310.08	312.11	308.18	308.13	310.41	306.78	308.13	306.66	313.7	312.88	309.53	313.07	307.06	314.26	309.1	313.77	310.97	311.32	309.71	309.56	309.22	309.13	315.4	313.45	316.3	311.06	313.81	313.61
306.78	313.09	309.09	308.95	310.07	306.5	307.38	309.52	305.46	310.83	309.62	307.31	310.55	309.73	312.22	312.02	313.56	307.38	308.59	303.77	302.97	309.42	308.26	305.31	308.25	308.77	312.77	309.48	309.84	309.34	307.72	306.03	304.16	307.51	310.03	305.76	307.9	305.34	311.4	305.09	308.22	309.11	308.81	312.47	305.34	307.16	313.72	312.02	306.41	306.64
313.26	318.48	314.55	312.96	312.31	313.19	310.88	311.42	318.12	316.24	319.6	312.14	316.71	314.5	312.12	313.8	315.9	311.29	308.42	310.02	313.45	312.43	312.72	309.62	313.74	312.91	313.79	312.96	310.8	313.04	314.67	314.33	318.95	309.4	315.69	309.11	312.32	314.24	307.09	318.38	311.16	314.08	318.56	313.87	310.89	312.34	313.72	316.03	313.14	313.56
294	296.28	298.92	294.83	295.42	294.13	292.02	299.15	294.63	300.52	295.38	296.31	296.13	301.98	295.1	297.23	296.46	300.71	297.72	288.35	299.33	294.79	296.57	296.97	292.33	296.56	297.43	292.53	296.15	298.1	297.96	299.28	299.81	300.78	292.74	293.52	298.77	292.96	301.99	296.68	297.5	296.5	293.22	300.44	292.21	298.93	298.57	292.12	297.93	297.91
315.43	315.68	314.94	315.69	311.93	312.47	315.65	310.05	310.76	309.77	318.5	312.39	313.48	314.23	311.02	319.32	312.9	309.33	314.44	312.72	307.93	309.37	313.58	316.94	312.39	312.02	317.24	316.48	312.33	314.35	318.78	315.37	313.15	316.61	316.23	314.6	316.59	315.48	313.18	318.8	309.98	312.11	314.7	313.8	315.97	312.36	313.22	316.42	309.71	312.53
314.81	317.18	312.66	313.28	312.47	313.48	314.22	309.51	317.68	310.26	311.55	315.49	318.05	313.53	316.51	306.91	314.85	308.72	314.07	313.76	310.1	311.71	317.55	311.42	314.6	314.83	314.02	316.04	310.17	317.57	321.48	317.47	308.3	313.55	315.59	315.09	313.36	313.55	310.84	307.52	313.99	312.98	314.78	313.96	317.8	316.91	310.98	313.86	312.5	310.56
313.32	309.51	313.9	313.64	306.94	311.21	313.46	312.04	311.36	312.77	307.83	314.42	310.17	315.02	315.69	314.62	312.98	311.02	307.87	311.85	312.13	311.94	313.63	313.01	307.6	313.3	311.16	309.6	306.74	312	307.78	311.47	315.18	312.38	312.46	313.49	314.28	315.83	312.8	311.6	312.08	308.27	313.1	313.8	311.57	311.95	308.08	316.22	312.21	309.12
313.12	314.15	313.86	316.42	320.51	317.12	321.53	318.33	321.32	322.42	318.38	316.18	316.32	318.26	321.31	320.45	320.38	327.17	315.31	320.43	318.02	321.49	314.97	318.21	318.68	317.65	316.34	321.39	320.07	321.78	315.31	317.17	320.71	320.24	319.12	321.65	318.41	319.12	320.67	319.67	318.51	320.35	321.93	321.49	317.33	320.71	317.55	316.1	321.66	320.06
315.6	316.05	315.43	313.56	314.85	313.13	315.37	318.03	312.51	308.31	318.32	314.4	309.91	316.19	313.22	315.63	313.22	313.89	313.08	316.72	313.51	317.94	312.6	315.06	320.48	311.31	319.5	315.83	312.95	315.43	315.24	313.12	319.23	313.6	313.48	320.1	309.19	314.54	315.44	311.91	312.76	318.05	317.2	313.58	312.54	313.98	316.52	317.97	314.04	314.53
304.79	306.44	302.46	299.76	307.58	303.01	305.03	304.23	303.35	303.55	303.57	302.64	300.69	302.43	301.29	303.76	297.14	303.41	305.63	301.99	305.65	304.68	305.6	300.29	308	300.62	299.67	302.67	303.4	302.84	300.01	307.15	301.22	299.04	310.16	304.14	307.79	303.86	302.44	299.63	302.48	303.38	299.45	308.29	304.57	306.9	303.7	306.38	305.83	298.76
313.99	314.87	309.76	315.6	314.57	316.43	317.28	313.62	315	321.09	316.05	312.66	310.62	316.73	312.8	315.16	317.08	318.58	315.65	312.59	314.5	314.84	312.11	311.1	315.77	314.3	319.18	319.17	318.23	320.43	313.01	314.56	316.27	315.93	317.34	316.86	313.24	318.27	318.77	318.09	318.38	316.53	307.66	311.61	315.67	314.69	322.1	313.05	314.04	318.87
300.49	305.58	302.75	306.05	298.05	295.73	309.23	299.74	303.26	296.88	302.64	304.18	301.54	300.32	302.76	298.23	301.9	303.31	303	304.53	304.14	308.41	306.17	304.05	303.62	301.85	307.01	301.8	300.24	300.57	299.41	304.32	307.16	303.09	301.95	306.94	306.3	302.42	306.47	304.69	305.88	297.37	302.88	298.89	296.23	303.62	305.01	308.72	304.07	303.24
308.46	314.69	308.48	309.9	315.7	314.81	305.15	307.72	312.18	306.77	309.78	308.22	305.05	309.57	308.49	313.06	315.26	314.4	308.83	303.1	312.86	311.38	310.19	309.87	316.06	310.91	311.9	315.9	309.66	311.77	306.34	311.06	311.25	308.25	310.24	311.7	309.34	307.29	312.63	314.72	309.39	308	310.07	311.02	312.65	308.92	304.81	318.95	310.64	308.12
328.16	329.92	326.75	325.68	323.32	330.99	331.03	325.93	332.96	331.79	326.59	329.04	322.52	327.23	326.86	324.17	328.45	332.29	328.78	322.16	326.39	330.47	330.5	325.68	323.75	327.48	330.07	328.99	335.32	328.11	325.56	329.07	331.86	324.74	329.74	326.12	325.77	330.59	328.49	323.27	329.1	327.71	327.78	329.18	323.39	329.13	327.27	327.66	328.9	325.35
308.16	307.09	307.51	305.23	305.8	299.56	302.93	303.2	309.01	305.74	299.51	302.06	307.53	307.06	306.05	305.27	307.53	306.49	304.39	306.16	307.45	307.04	306.83	308.85	310.11	307.4	308.88	304.97	308.1	305.74	302.14	310.29	303.84	304.23	306.63	304.2	306.16	305.31	301.61	306.79	306.38	309.98	308.28	310.13	302.95	305	303.28	306.32	307.94	303.51
294.35	297.81	300.99	295.09	298.8	295.73	297.39	296.65	297.23	293.34	296.47	301.14	295.1	297.48	296.59	296.19	294.01	300.74	295.94	293.04	297	294.64	296.88	301.35	297.43	295.92	299.38	295.73	295.05	298.09	296.65	296.88	297.06	300.14	301.8	297.82	294.43	297.12	295.57	296.1	299.56	294.62	302.06	296.73	297.27	295.15	294.76	293.73	297.41	291.77
303.57	303.68	300.38	298.97	306.23	299.98	301.9	303.54	302.91	299.42	302.63	303.62	302.6	302.85	306.03	296.63	302.42	304.15	297.3	304.44	301.29	307.42	304.2	301.95	304.38	301.18	301.48	306.89	301.43	299.14	302.82	299.05	298.79	300.73	301.41	304.34	298.42	302.59	303.22	303.45	304.47	303.69	305.96	300.33	300.56	302.78	307.57	303.22	300.45	296.41
301.9	299.89	304.7	297.02	302.75	299.64	307.1	301.58	303.34	300.92	304.13	297.87	304.1	304.3	304.53	300.15	301.15	296.55	303.48	306.1	300.33	301.9	302.93	304.59	300.04	303.9	303.4	300.26	301.21	305.23	301.03	301.49	303.08	300.29	302.96	301.32	300.35	304.98	307	301.94	307.12	301.43	302.61	297.11	302.15	298.1	302.38	304.02	300.66	302.82
317.02	317.77	318.97	315.07	322.39	316.8	315.37	316.54	317.16	315.43	317.59	318.97	316.15	317.56	318.49	323.11	318.18	321.77	316.77	321.07	321.34	314.89	324.97	322.16	316.09	319.58	320.28	319.46	317.84	316.82	317.72	322.12	314.7	323.57	317.92	318.09	317.81	316.4	317.23	313.69	320.14	314.24	320.08	314.61	323.2	321.61	311.95	319.5	318.32	314.45
318.36	318.55	315.27	323.76	314.11	320.48	318.34	317.12	318.44	315.14	314.73	316.2	322.64	320.8	321.32	319.39	319.93	314.63	316.26	317.67	315.34	320.29	318.18	316.04	321.57	322.32	319.23	315.19	320.57	324.33	316.31	317.91	314.19	320.32	320.12	317.72	320.55	320.7	315.44	318.49	317.7	311.63	315.21	320.44	316.65	321.6	322.25	317.39	313.98	323.48
315.65	319.85	316.19	321.6	319.98	316.76	318.2	319.19	318.17	320.53	313.08	318.98	316.21	319.31	317.1	321.28	322.49	316.73	313.36	318.19	319.4	311.42	316.81	319.59	318.58	323.07	317.58	318.01	322.54	319.36	320.54	315.5	313.78	320.73	319.29	321.04	317.33	318.8	319	318.28	320.91	317.82	320.76	320.29	319.99	322.41	321.29	324.41	321.25	321.01
302.62	305.12	306.52	301.69	302	301.23	304.05	301.68	299.93	297.88	303.63	305.39	300.87	303.9	303.42	306.24	303.71	304.62	299.47	303.78	298.55	303.74	296.41	302.47	303.08	304.41	301.48	301.43	304.94	306.65	300.79	304.21	303.84	303.13	301.7	301.12	306.66	302.5	301.92	307.31	301.19	309.85	298.39	303.62	304.79	296.39	303.08	300.92	301.8	300.78
295.82	296.91	298.57	294.39	296.03	294.89	287.54	303.09	294.9	291.88	294.34	297.23	295.02	290.17	302.11	296.32	291.67	288.58	295.96	294.03	293.23	290.65	287.04	296.51	287.97	292.96	292.97	296.33	295.79	292.98	295.06	296.44	296.62	291.45	293.58	299.79	290.66	293.98	295.79	297.84	294.45	292.59	292.49	292.28	290.68	296.26	297.43	293.04	291.78	294.44
320.83	316.29	313.56	319.09	319.7	319.82	320.34	315.54	316.79	314.51	323.1	315.3	320.11	317.83	315.58	318.1	317.53	318.47	319.05	318.15	321.89	315.89	313.72	319.77	317.67	318.53	317.11	314.54	323.81	316.32	317.98	319.04	317.6	317.06	320.52	319.88	322.65	311.73	315	314.09	311.88	313.66	322.05	321.15	318.6	318.25	314.01	318.27	319.74	313.27
314.86	313.58	314.76	311.68	314.09	317.47	309.66	313.88	311.96	315.5	310.67	312.76	311.96	313.75	319.55	313.23	313.08	311.82	309.75	317.54	311.54	312.21	310.84	313.53	316.58	314.8	311.2	318.48	315.44	314.33	315.99	313.64	311.97	314.52	315.36	314.39	312.68	309.41	317.65	315.33	311.8	308.06	312.52	316.05	315.15	309.43	318.82	315.98	314.51	313.51
299.31	308.43	302.41	300.39	307.08	307.31	304.88	302.2	308.21	308.01	303.62	300.8	307.18	304.44	303.63	302.95	301.61	300.93	304.08	305.7	298.72	304.36	306.51	305.51	306.65	305.69	305.09	307.15	306.2	305.94	306.09	307.95	306.16	304.33	301.93	301.59	312.08	309.67	304.36	297.43	305.37	304.08	302.35	307.97	303.13	301.14	304.4	303.04	307.67	305.14
300.33	303.08	298	300.61	302.76	297.74	298.29	302.13	300.98	298.42	299.39	299.43	300.67	298.27	300.14	302.01	300.13	299.01	300.13	304.63	304.97	301.07	302.65	298.04	300.86	302.51	296.84	303.6	298.91	302.56	302.29	299.34	297.04	297.49	304.15	297.52	300.94	296.04	301.97	298.21	302.6	305.04	302.69	298.48	299.94	303.22	301.19	299.43	302.66	301.06
320.1	319.45	321.68	319.4	316.78	321.21	316.93	319.13	325.89	315.22	320.45	320.73	318.83	319.12	316.51	320.69	318.86	318.14	313.99	320.31	322.39	316.79	322.4	317.61	318.31	315.89	324.44	313.73	323.82	316.89	317.16	318.91	318.05	319	316.52	323.31	325.13	319.21	316.59	318.73	316.8	316.37	321.2	320.14	314.85	320.27	322.39	317.58	314.66	316.09
316.89	304.09	312.03	314.15	310.05	310.3	313.2	317.41	311.13	311.37	314.95	312.47	309.49	316.45	312.23	309.86	309.96	317.1	313.8	315.36	313.76	314.19	311.78	313.4	312.05	307.98	312.56	306.39	316.18	307.44	315.63	310.95	316.43	313.73	309.6	314.1	310.97	314.7	313.19	317.13	311.67	315.6	310.5	308.32	315.82	314.71	311.73	312.5	311.2	313.85
290.72	302.02	294.31	289.47	295.5	295.07	291.86	291.27	296.19	293.84	294.45	297.52	295.11	291.66	292.61	295.77	292.42	292.95	296.09	292.64	293.36	295.34	293.76	293.51	294.73	291.77	296.38	295.41	297.09	291.54	294.73	290.41	289.79	293.59	294.12	298.07	289.69	296.31	292.54	292.63	297.67	296.88	293.25	292.3	292.2	293.45	293.26	298.51	292.79	292.48
300.29	304.89	300.7	298.11	298.39	299.91	297.52	302.99	301.65	302.01	305.33	294.8	306.92	304.78	299.31	298.11	300.53	298.96	298.39	300.9	302.75	299.9	296.82	296.65	299.19	301.87	302.13	303.51	302.64	302.42	306.12	296.99	301.36	298.98	302.97	297.98	299.32	302.81	301.48	302.41	295.65	299.52	304.51	298.38	302.46	300.3	299.43	306.22	302.69	299.23
306.36	306.36	301.01	301.37	302.29	301.26	305.49	300.47	301.54	302.75	300.12	305.41	300.04	298.06	304.86	306.47	303.85	300.81	306.26	303.08	305.62	297.59	308.29	303.43	306.46	308.11	293.94	307.37	302.31	303.05	305.59	302.99	305.11	305.05	306.11	302.28	302.55	305.37	303.37	303.29	298.54	302.22	301.06	309.51	304.25	304.84	307.35	306.57	303.31	300.52
299.28	297.28	300.74	295.97	300.96	299.4	301.36	301.35	300.09	300.78	297.39	299.81	295.21	297.1	299.81	303.88	298.06	299.95	298.18	301.16	292.12	299.56	294.1	297.9	301.15	301.46	300.52	297.1	297.36	298.07	301.19	298.06	300.61	299.61	297.65	298.97	299.59	304.42	304.75	295.56	300.62	300.53	297.77	299.33	299.04	302.01	298.95	296.9	304.98	299.27
297.58	295.26	297.9	292.74	297.74	293.81	296.13	295.22	302.55	295.35	295.87	304.02	296.15	302.84	298.87	291.95	298.26	296.82	297.17	296.8	295.4	295.65	300.63	296.54	295.79	294.22	297.79	295.53	297.59	299.54	297.87	298.86	301.54	289.3	298.86	300.81	297.99	300.26	293.8	292.92	296.19	293.65	298.41	296.7	295.71	293.18	294.04	300.05	300.29	292.78
302.3	304.09	301.61	307.5	307.84	305.62	309.3	303.69	309.01	304.16	302.62	306	304.25	306.51	301.82	306.02	306.08	304.77	304.83	305.98	300.9	308.49	300.27	309.44	303.15	306.18	307.4	306.34	305.49	307.38	301.76	306.95	305.6	308.89	304.34	306.1	300.27	304.38	307.83	304.64	304.45	308.63	306.59	302.38	303.87	309.91	305.59	303.57	304.07	304.39
300.92	305.1	307.28	304.97	301.45	302.91	304.25	310.34	309.26	310.75	301.49	305.25	301.85	309.61	308.51	307.95	303.63	310.04	308.23	308.05	305.05	309.49	300.46	300.99	307.08	312.97	303.09	307.34	301.56	307.9	307.65	307.98	310.02	305.92	304.46	305.96	309.41	304.37	305.58	305.85	309.18	308.66	311.47	311.07	306.67	300.76	302.25	307.17	302.89	306.83
313.4	316.33	313.84	315.1	318.86	314.76	316.33	314.56	313.91	314.16	324.16	315.54	313.25	315.72	320.65	316.76	320.67	316.17	317.12	318.41	315.3	318.28	317.26	317.85	312.93	317.97	318.35	319.49	319.86	319.75	318.13	317.85	318.2	316.33	317.27	313.23	317.16	320.76	314.17	312.92	311.2	317.1	315.89	316.14	314.12	317.14	311.99	318	318.57	316.16
308.65	302.76	302.11	302.97	299.51	306.09	302.19	309.35	304.74	300.47	303.11	301.92	299.49	305.15	300.52	304.75	302.57	302.77	305.57	305.8	303.42	303.32	302.18	307.88	302.74	305.9	297.74	303.53	298.78	306.35	299.31	304.29	302.39	303.3	304.57	300.43	307.55	298.75	302.48	303.28	307.3	300.43	302.79	303.93	305.12	305.02	303.69	296.99	300.86	300.15
315.33	323.5	318.46	318.44	317.16	319.61	317.64	317.45	324.71	315.87	315.15	319.22	314.6	320.79	318.11	317.71	316.64	322.3	321.85	322.88	323.99	315.5	318.45	319.33	319.75	318.74	319.65	315.78	320.47	314.68	322.7	317.77	324.87	321.77	322.76	318.5	319.82	320.36	319.94	319.47	320.78	320.25	320.49	312.86	318.83	321.95	320.82	320.76	322.11	316.47
314.11	313.88	314.35	317.91	313.71	314.25	317.22	319.85	314.54	316.15	318.65	308.99	320.18	316.27	311.84	314.92	319.66	317.35	321.68	312.82	320.05	315.25	317.4	312.67	313.14	315.68	311.93	315.5	312.59	315.03	318.12	319.32	313.76	320.3	316.3	317.91	312.2	323.22	320.49	315.16	318.5	318.15	314.48	318.42	316.53	314.49	320.04	313.22	317.73	318.14
319.53	315.95	308.86	313.89	314.29	312.4	315.38	313.43	317.03	311.46	314.9	313.97	310.49	310.16	313.93	312.63	314.56	310.51	311.09	312.56	309.25	311.59	306.57	313.16	316.11	311.92	312.52	310.2	308.2	311.89	310.64	312.04	314.15	313.63	314.5	312.92	311.97	314.05	313.61	313.24	310.35	307.03	308.81	308.35	309.6	311.64	312.38	313.96	318.76	311.75
307.49	303.32	311.01	303.68	306.84	302.08	299.35	301.99	301.44	304.28	307.88	301.66	304.71	308.83	305.89	303.5	307.24	297.83	302.21	303.01	308.9	304.78	303.98	305.4	304.09	304.68	306.26	300.8	304.56	306.58	299.07	307.3	302.59	300.58	305.03	304.45	302.18	304.5	305.18	307.48	302.92	308	307.73	301.41	301.79	297.68	306.77	305.09	301.71	302.49
308.02	305.05	308.38	302.6	306.8	303.4	307.54	302.36	307.41	301.74	306.44	307.59	304.11	308.17	307.1	310.04	305.74	306.03	307.39	307.52	305.86	302.5	306.93	304.66	302.26	306.37	307.58	306.24	304.3	308.17	306.14	310.44	304.5	307.18	300.28	304.28	302.98	307.79	305.65	308.28	309.51	305.09	307.02	302.93	307.38	306.59	302.7	307.13	306.14	305.88
302.31	295.69	300.47	297.92	301.61	301.61	297.07	303.44	297.12	298.74	300.99	298.4	301.6	301.49	300.78	295.58	299.79	302.82	299.94	301.15	302.91	301.9	296.13	301.67	295.91	302.57	298.86	297.5	300.22	292.76	300.88	301.49	294.51	303.24	297.15	301.79	302.65	304.28	301.63	303.64	298.4	302.76	304.03	303.28	299.14	303.86	296.91	303.57	297.63	300.66
305.64	302.66	302.46	304.57	303.57	303.51	303.34	301.6	302.11	305.8	300.85	298.88	303.26	302.3	303.36	304.49	301.03	303.4	306.12	304.73	301.01	300.68	305.76	301.72	302.91	301.31	297.52	303.75	302.41	304.33	307.07	305.43	303.73	310.59	297.16	301.61	301.38	300.37	301.28	303	303.59	300.76	303.28	304.48	306.02	296.24	307.56	301.87	308.04	298.08
315.1	311.97	317.13	320.52	314.8	319.56	320.3	317.58	314.18	308.3	326.64	313.47	315.23	317.58	316.31	315.25	316.63	312.72	317.21	317.63	317.7	311.34	316.83	311.31	320.4	317.2	316.63	316.84	319.4	315.63	315.63	315.48	316.93	313.75	314.76	314.68	315.39	314.66	316.26	310.32	318.79	313.63	315.45	312.84	317.13	318.67	319.03	314.79	314.2	316.35
299.36	296.2	302.18	294.63	302.25	296.27	292.84	296.82	294.11	299.22	297.94	294.47	294.05	296.51	295.79	297.15	297.36	295.19	299.66	296.11	297.65	291.79	302.54	293.86	303.24	296.23	301.68	299.56	291.32	295.04	296.98	297.76	301.9	295.31	301.22	299.19	294.46	299.48	299.23	296.99	296.69	293.21	296.82	296.94	294.86	296.13	295.54	297.45	298.64	295.66
323.58	324.82	323.65	327.08	322.9	327.66	320.56	323.69	328.95	323.86	319.59	324.05	328.25	323.85	324.83	325.13	321.15	324.37	326.45	326.45	323.85	328.7	327.27	321.28	322.13	320.61	322.65	325.23	321.92	323.92	321.55	320.7	328.21	323.7	323.71	326.84	317.05	325.78	324.86	330.37	326.87	328.01	327.24	325.88	330.14	324.04	328.06	322.24	322.18	328.98
317.71	315.25	314.91	320.37	313.11	317.66	315.6	318.93	321.87	316.87	322.65	315.29	313.95	324.52	318.98	318.08	314.28	314.43	314.34	322.46	317.07	315.86	321.22	316.61	319.33	315.73	316.19	321.6	321.34	317.79	316.76	313.67	317.43	317.75	311.93	314.01	316.69	321.9	314.97	316.56	322.41	313.79	323.96	319.79	316.25	316.18	317.76	321.66	316.74	315.14
308.91	311.93	314.17	313.92	318.88	311.4	314.31	313.44	315.1	316.7	314.93	315.24	312.88	314.46	312.16	310.39	314.13	313.84	312.25	314.65	309.64	308.13	309.05	317.38	313.9	313.57	317.7	312.92	318.37	312.87	315.14	317.47	308.82	310.65	318.36	308.62	315.05	314.26	317.75	319.48	311.95	318.96	313.87	316.96	315.46	313.09	311.56	313.07	316.84	314.44
318.25	316.36	309.56	315.94	318.23	321.65	312.93	310.01	317.22	311.64	312.97	316.1	317.18	317.09	310.23	314.16	313.39	317.64	312.7	314.23	317.92	314.46	314.59	318.77	314.6	315.2	313.7	315.2	315.77	313.55	312.21	312.39	315.94	313.43	308.25	315.67	311.43	314.77	315.86	306.09	311.54	311.91	309.77	315.42	318.45	313.93	310.99	316.24	318.64	314.68
307.81	301.88	306.13	304.65	306.95	308.41	306.52	304.56	307.7	306.71	305.81	311.67	309	307.66	307.94	312.95	310.8	307.05	310.1	303.33	306.78	307.03	307.32	307.21	311.43	308.03	302.18	305.2	302.65	311.38	307.01	304.73	309.42	309.65	309.28	306.59	306.13	312.57	305.13	307.9	305.72	308.14	308.53	313.02	307.6	308.35	308.96	307.24	309.02	305.64
310.74	306.86	308.68	302.93	304.37	301.91	305.59	305.11	309.06	303.25	308.14	304.31	308.66	309.19	309.14	303.05	303.51	309.4	303.65	305.46	304.76	304.5	307.2	306.97	304.89	308.24	306.74	299.74	308.34	304.05	305.84	307.73	307.98	304.49	308.67	305.48	310.93	303.73	308.75	305.46	303.55	301.97	307.25	308.23	297.57	308.36	309.2	307.3	304.73	304.29
298.67	296.62	294.11	301.85	301.48	300.28	295.69	292.69	293.06	295.48	299.32	297.74	294.44	297.94	297.56	302.02	298.38	294.73	298.41	296.66	299.77	295.59	297.55	302.4	292.59	296.3	293.08	298.59	297.02	299.54	295.88	294.26	298.96	298.79	293.15	296.44	299.44	292.83	301.19	296.97	294.88	294.71	296.77	300.23	294.42	292.92	297.08	296.7	294.32	297.23
305.61	307.05	307.11	307.08	306.72	306.48	309.96	303.8	303.29	299.61	304.15	306.75	302.96	304.96	304.03	305.13	302.58	306.11	304.63	306.15	304.65	303.05	306.03	303.19	300.84	308.12	308.61	303.39	304.67	304.86	301.25	305.62	304.16	306.45	307.66	302.52	301.5	303.82	304.42	308.46	301.85	308.05	306.91	302.31	305.45	300.87	302.21	303.4	305.92	307.12
305.94	303.58	302.84	301.38	304.22	303.19	305.14	302.11	306.5	302.96	307.59	303.51	306.78	301.43	310.54	306.54	302.25	304.67	302.9	305.38	303.68	304.03	304.96	307.9	304.94	301.73	310.25	304.4	301.71	304.29	308.39	300.82	303.57	304.42	306.47	305.36	303.32	302.95	307.1	307.19	305.56	302.04	304.82	302.12	307.99	307.09	301.32	305.14	308.42	304.87
314.92	311.43	313.78	317.39	311.88	318.85	314.46	318.45	315.45	315.71	312.2	310.63	315.85	314.61	310.31	312.72	313.06	315.34	308.31	312.8	316.83	314.68	313.45	308.92	307.5	313.49	315.01	313.62	314.02	310.38	315.27	310.36	314.32	315.08	312.1	309.97	317.71	314.25	312.6	308.39	315.92	316.56	317.89	312.66	316.85	313.44	314.7	310.75	314.25	309.3
312.39	308.93	307.05	314.98	311.52	315.38	306.74	314.44	309.42	308.82	311.02	310.88	311.75	310.26	309.15	309.55	305.96	306.83	307.39	312.63	309.77	309.48	310.95	307.06	312.31	306.9	307.34	309.62	306.97	311.2	308.45	308.92	309.72	310.57	311.44	312.92	309.52	315.19	305.55	310.6	307.31	311.71	308.55	305.2	308.68	315.3	309.75	304.73	309.88	307.03
317.03	308.49	311.97	309.63	313.31	316.97	319.96	308.13	314.36	315.18	312.1	312.45	310.99	313.21	317.01	310.74	315.23	312.15	311.07	312.41	312.06	313.2	313.84	312.15	314	306.87	312.56	314.03	314.49	309.02	308.62	306.75	311.25	313.37	315.51	318.72	312.49	312.76	314.3	309.75	314.99	313.19	311.24	305.04	315.49	315.56	310.13	314.29	309.3	310.1
302.14	302.14	305.84	306.93	307.43	303.96	306.42	303.5	306.75	306.38	302.33	309.07	311.59	299.58	309.82	305.04	304.46	305.6	306.22	302.33	308.06	305.19	307.88	305.6	303.4	305.75	305.89	300.82	297.15	308.41	299.65	309.67	306.47	302.11	304.94	308.72	301.29	307.82	307.42	305.38	306.97	300.4	306.69	304.67	302.52	304.91	304	302.55	303.61	306.33
320.84	315.1	319.34	320.63	317.72	316.07	323.51	319.73	317.37	312.35	316.13	317.59	315.81	317.28	320.68	315.71	318.56	322	319.04	318.04	321.37	316.69	317.47	314.53	319.73	316.82	317.64	320.13	318.46	313.96	322.16	316.6	321.83	322.41	313.96	323.24	319.95	320.38	317.19	316.26	318.76	317.46	317.26	319.28	322.8	312.9	318.06	318.63	322.42	309.47
314.7	316.25	312.39	314.52	317.98	315.45	318.82	316.97	315.37	314.14	312.21	315.12	312.2	314.67	314.35	314.27	313.55	317.46	313.63	312.52	314.71	312.74	314.33	316.42	318.32	318.05	313.71	319.16	317.39	319.37	313.01	317.99	312.96	309.23	313.87	321.03	310.83	317.79	311.09	308.79	315.82	315.7	311.22	313.36	310.08	322.24	311.16	313.18	313.46	316.21
317.16	319.39	314.59	324.11	314.8	318.14	319.33	317.09	316.97	318.8	318.16	316.52	318.26	320.23	323.14	317.63	315.84	318.47	321.87	317.87	314.8	322.7	317.94	318.3	320	318.48	318.45	319.21	317.71	317.88	314.44	315.43	316.31	315.87	324.29	318.9	318.56	314.55	318.6	320.63	316.83	318.75	319.07	316.29	318.13	318.51	322.47	319.19	319.08	322.05
293.35	291.8	292.9	291.98	292.24	292.53	299.39	294.98	292.52	291.04	291.41	298.44	293.28	292.27	293.39	293.87	290.94	298.25	293.99	297.45	294.68	292.83	293.82	293.96	292.3	296.23	297.24	296.02	292.14	291.53	295.59	292.97	293.98	293.49	293.39	290.68	295.6	293.97	296.84	293.88	292.08	290.87	293.63	293.46	297.78	294.82	294.41	301.81	291.88	292.23
315.07	320.79	314.18	315.33	318.76	311.34	315.78	311.8	313.81	312.45	312.94	317.74	312.66	310.18	313.66	318.86	314.01	316.6	316.27	317.32	313.72	307.75	315.56	316.45	312.12	316.01	317.89	317.2	314.02	315.69	311.11	315.86	314.61	309.61	314.53	315.96	312.71	311.79	313.72	316.62	313.45	315.96	315.34	316.81	309.57	317.51	307.5	315.55	313.52	312.66
300.99	300.46	304.14	301.91	301.83	304.5	302.49	308.64	302.99	302.93	301.25	301.23	304.81	301.9	299.48	302.2	297.26	305.01	301.18	299.7	308.38	300.33	302.23	299.6	303.26	303.84	308.4	302.53	299.69	302.49	302.19	303.96	302.27	300.96	305.36	300.14	303.31	302	305.44	299.07	303.42	296.97	305.57	301.54	304.31	303.13	293.3	304.6	303.08	303.96
307.86	308.33	303.67	309.57	310.12	309.84	309.06	307.26	304.49	308.69	305.04	305.77	306.81	312.86	305.74	302.38	307.01	313.66	310.17	305.63	311.2	307.21	311.52	308.5	306.35	308.52	310.18	307.57	306.04	311.52	313.99	309.02	308.02	306.88	306.97	306.17	313.06	314.08	303.99	303.87	307.05	305.02	307.4	305.72	304.42	308.79	308.58	307.17	302.23	310.42
316.66	306.62	316.14	314.57	311.53	314.72	314.72	312.33	316.02	310.75	312.68	316.41	316.68	311.85	313.79	322.43	314.19	314.62	312.7	313.42	315.62	312.05	314.61	314.51	310.54	309.38	313.8	315.03	315.73	315.08	314.34	316.34	314.87	317.22	316.01	312.61	313.61	311.19	308.44	315.78	310.7	311.6	312.62	309.79	312.81	311.97	317.27	312.32	311.54	315.66
311.57	314	311.49	314.25	313.46	315.07	310.39	308.22	311.03	309.83	311.39	310.03	312.41	314.79	311.57	316.45	313.72	307.59	315.32	314.51	311.26	315.55	314.61	313.16	312.66	314.97	309.8	311.85	311.08	311.84	312.74	316.62	308.69	310.42	311.84	312.68	312.39	309.07	313.55	311.85	314.66	311.52	315.09	314.16	315.3	314.72	309.42	309.93	313.89	304.11
315.39	319.2	320.94	311.7	313.43	314.06	319.27	311.83	317.21	312.02	314.26	317.68	316.21	317.94	315.29	316.6	321.18	310.3	313.42	314.18	314.71	315.61	314.15	315.46	312.77	315.57	314.95	315.3	318.86	319.16	318.18	314.79	317.76	312.38	314.09	314.89	317.82	315.02	318.92	317.78	316.96	309.37	315.04	312.98	314.74	318.12	314.84	322.08	314.56	315.75
294.55	297.83	293.72	292.2	300.68	298.46	297.29	293.83	294.41	295.68	296.97	295.65	295.29	297.26	291.9	300.88	294.81	287.88	295.74	294.33	297.01	290.62	293.31	294.97	293.7	298.83	290.39	296.22	297.6	296.28	293.49	297.24	291.56	298.95	300.95	294.54	292.5	300.14	296.87	299.83	293.66	293.25	290.87	302.92	290.77	296.61	295.97	294.47	294.78	296
304.96	308.07	302.06	304.96	304.65	307.08	304.72	300.72	306.07	307.09	304.39	302.5	304.31	305.71	303.26	307.47	298.77	306.17	304.63	309.93	305.4	306.34	301.3	300.62	306.1	301.43	301.67	306.55	303.92	306.98	299.17	310.31	303.88	306.68	307.91	309.07	304	303.16	300.16	305.36	306.82	306.01	308.17	302.25	303.11	307.05	307.42	305.07	303.82	305.85
303.57	305.61	305.46	304.89	305.53	305.58	303.48	303.33	303.06	307.51	304.32	308.99	299.58	300.31	307.14	300.85	309.06	302.91	303.16	305.02	303.25	305.53	305.66	305.27	305.41	302.3	298.74	306.11	304.76	305.54	304.87	300.3	301.42	301.54	299.4	304.98	303.41	301.18	304.47	299.77	304.37	308.01	300.1	299.08	303.62	300.72	304.37	308.32	307.52	306.22
310.96	317.89	317.3	317.55	315.63	315.72	317.68	315.22	316.54	312.13	311.52	318.78	321.31	313.06	319.88	317.46	323.65	319.42	318.21	313.68	317.21	317.21	312.28	320.66	312.49	319.64	318.94	316.23	318.52	321.18	317.5	318.63	315.4	313.84	314.05	317.3	315.49	316.57	310.02	315.59	321.04	314.45	313.69	316.81	317.91	317.6	317.7	315.88	315.35	315.49
313.07	315.17	313.3	323.86	314.85	317.06	317.33	313.19	318.84	313.9	316.59	321.3	317.38	318.96	315.44	318.58	318.82	315.26	316.77	311.97	315.19	316.46	317.16	317.84	312.46	319.38	313.46	316.99	320.13	319.1	314.67	318.25	318.99	318.91	313.25	314.54	316.03	314.93	321.13	318.96	317.32	309.46	316.13	314.9	315.69	318.32	320.47	316.65	316.54	320.11
312.98	314.68	313.11	320.22	315.54	310.32	313.48	315.09	316.74	312.26	314.87	320.86	314.32	310.48	313.78	314.61	311.01	313.35	315.94	314.71	314.22	311.32	316.35	312.41	313.54	317.32	312.46	313.38	318.07	315.71	316.72	317.35	316.11	315.41	316.23	313.42	314.04	315.45	311.75	318.06	307.65	317.08	313.49	315.22	317.68	311.87	313.86	312.48	310.81	312.61
314.84	317.5	316.28	323.35	314.67	317.99	317.26	318.85	317.51	319.49	319.76	317.27	317.67	315.66	320.95	320.68	318.7	314.69	314.63	321.48	315.84	323.03	320.61	318.98	314.92	319.12	320.8	316.52	317.18	317.03	315.05	318.75	317.77	318.36	321.92	321.07	322.86	321.8	322.34	319.7	316.3	323.64	316.81	322.89	315.88	319.8	320.18	312.79	313.43	320.72
309.62	319.97	311.88	318.69	313.92	318.62	312.11	314.68	311.24	310.26	317.28	317.76	315.09	315.37	311.36	318.55	314.87	316.26	312.58	315.85	315.58	308.22	316.8	313.97	316.17	313.24	319.58	313.87	312.38	316.67	315.69	318.95	314.93	316.69	313.88	316.42	311.55	313.71	307.62	313.55	315.25	321.52	314.47	312.04	313.55	312.97	315.58	322.51	317.03	319.67
312.29	307.1	304.08	299.09	303.86	310.77	309.85	299.04	307.64	306.34	297.86	302.5	303.58	309.02	309.43	301.1	304.27	309.68	303.57	302.4	305.92	308.11	305.17	305.92	303.17	301.57	302.47	304.14	305.56	302.97	308.12	304.59	308.35	308.31	308.43	302.77	304.04	306.58	307.23	309.25	307.6	308.41	307.72	303.18	306.43	306.89	308.14	304.3	310.74	308.62
305.68	306.43	297.27	302.6	300.86	301.76	309.64	298.22	305.84	302.53	296.38	307	306.78	306.56	301.26	303.12	304.83	305.7	300.45	308.27	305.61	302.99	299.97	308.1	305.55	302.33	301.4	304.21	301.29	304.29	303.01	305.82	302.31	301.13	303.39	302.47	303.53	310.39	301.73	305.63	304.17	304.79	303.1	304.64	302.96	300.55	299.94	310.18	303.39	308.59
304.65	300.77	299.4	302.72	301.02	304.76	306.25	300.14	304.54	307.21	301.71	308.28	305.11	299.07	307.08	302.97	300.09	308.12	306.72	304.4	308.5	310.07	303.45	308.43	301.85	304.83	302.2	308.35	301.52	300.5	300.24	305.88	302.66	305.47	303.12	308.8	303.81	308.12	301.34	308.38	307.52	306.02	306.08	306.14	303.14	303.37	302.6	305.52	304.18	302.5
314.98	318.59	311.32	315.37	310.18	310.55	313.67	315.89	312.65	313.57	316.77	318.42	320.56	314	313.79	316.98	316.04	313.52	314.26	315.13	318.14	314.5	317	312.31	313.12	312.77	315.22	313.99	313.79	317.2	309.9	316.49	318.18	318.04	310.77	317.16	315.5	318.05	316.58	309.04	312.67	315.57	314.87	311.85	313.19	317.25	315.69	317.24	310.06	310.05
294.95	302.88	298.11	297.95	297.21	299.99	297.18	297.67	302.29	299.78	296.55	298.62	298.1	299.72	292.44	290.76	292.14	297.25	296.77	299.41	296.48	293.91	296.59	293.04	294.63	300.46	299.45	293.99	295.41	294.95	298.3	295.53	299.62	292.75	291.25	297.42	292.94	293.06	297.9	300.49	294.17	298.36	301.78	295.43	299.29	296.24	292.55	296.35	296.95	297.78
317.69	318.88	324.35	320.14	318.1	320.31	318.54	317.69	311.12	319.12	323.16	314.94	323.6	321.92	323.48	318.16	313.07	320.16	314.34	318.87	320.93	319.75	318.6	318.27	314.93	318.83	318	318.05	322.95	317.04	316.98	317.1	317.92	320.69	322.35	321.15	319.8	316.97	322.77	314.32	321.13	319.6	319.48	319.28	318.57	317.68	317.73	320.95	317.16	313.84
312.05	310.85	304.43	312.86	313.93	311.91	309.84	310.23	309.35	316.21	308.29	312.92	306.81	313.54	309.82	301.89	307.14	305.27	316.06	309.19	310.39	314.82	309.64	313.38	310.02	317.18	308.67	312.61	309.52	310.67	312.34	310.39	316.22	312.44	313.46	307.54	310.38	308.29	308.42	309.78	308.48	311.86	316.97	309.9	311.73	310.9	311.05	302.33	313.73	315.35
307.01	310.88	315.58	313.36	312.18	312.9	313.37	315.57	312.23	312.88	314.02	307.19	316.66	309.49	315.52	319.03	311.46	315.83	316.39	313.17	312.25	312.23	318.49	319.02	312.95	319.54	315.09	315.02	313.65	316.25	311.59	307.56	313.79	311.37	311.52	313.52	314.24	315.87	310.15	312.29	311.43	311.54	309.64	313.07	314.98	311.98	316.11	314.95	311.13	313.87
328.63	325.01	325.72	327.41	332.37	331.72	328.73	328.99	329.46	324.89	325.13	325.63	326.28	328.54	323.5	332.08	330.37	325.74	328.23	326.61	327.66	329.49	330.95	323.72	329.29	323.57	325.92	327.74	324.44	324.31	324.54	324.31	326.02	328.75	327.45	330.97	326.52	326.03	331.39	323.07	328.99	325.87	322.78	321.86	329.38	324.46	330.84	326.38	328.52	328.52
316.99	314.34	311.22	314.54	318.51	316.96	315.86	312.18	313.53	314.53	313.12	312.59	315.52	315.28	316.28	316.44	316.32	313.45	311.69	311.55	314.55	314.5	314.63	314.9	310.35	316.07	310.64	314.87	316.15	314.95	316.95	318.37	317.63	316.39	316.18	313.87	315.2	316.22	317.24	320.28	314.43	310.34	312.33	316.46	316.15	318.73	312.97	312.95	315.83	313.51
327.5	328.01	326.59	333.23	330.32	331.04	328.55	326.18	326.46	327.39	327.19	330.06	325.85	325.66	329.18	327.79	328.76	331.99	326.37	330.63	329.17	330.22	332.83	328.9	325.92	326.23	326.51	322.81	331.56	324.19	325.92	328.3	330.86	328.71	332.95	330.79	326.72	328.53	328.74	329.21	332.44	333.71	329.18	331.25	329.87	330.87	325.43	328.97	327.35	328.71
312.97	314.39	315.12	312.6	312.32	311.34	316.69	317.44	316.58	307.96	313.1	317.38	318.3	313.66	315.35	317.7	317.67	314.69	311.31	314.73	320.44	314.91	313.49	313.19	313.25	310.78	315.88	312.37	316.61	317.12	311.08	315.9	309.57	314.71	318.15	314.93	308.64	311.7	315.84	317.25	314.97	315.6	312.33	308.95	312.48	313.25	316.38	316.53	317.03	315.85
329.85	327.93	328.37	328.07	329.69	327.57	330.48	324.28	329.71	333.45	327.76	329.19	327.15	326.35	326.73	327.64	328.98	324.22	325.49	326.8	323.97	327.79	328.26	329.17	331.99	328.66	325.41	326.58	323.07	326.41	324.56	324.87	330.18	327.61	334.33	332.73	328.53	324.82	332.36	329.28	331.9	329.06	327.71	327.15	330.31	331.3	329.16	328.98	330.58	325.44
321.5	317.04	315.65	321.36	315.99	320.82	316.84	314.26	316.34	316.58	318.31	321.81	317.59	317.66	316.84	322.07	310.32	321.49	318.86	315.06	320.24	315.54	315.2	321.62	318.81	319.92	321.29	317.35	314.41	316.85	314.43	314.13	313.38	317.18	314.74	317.61	321.48	316.59	316.41	317.72	315.49	319.81	320.34	320.17	316.89	317.45	316.66	319.99	319.85	317.27
330.57	329.83	329.86	330	326.89	329.16	326.17	328.13	326.67	332.25	330.64	330.33	328.17	325.73	325.9	330.62	328.68	331.26	334.26	330.24	329.43	322.82	329.71	323.29	323.9	325.97	324.92	327.58	326.9	332.76	326.08	332.72	324.81	323.91	327.21	325.79	332.7	329.5	327.66	331.65	327.49	332.64	330.57	331.06	333.76	325.68	327.32	325.75	325.98	328.67
301.31	309.75	305.89	302.52	300.54	311.02	307.66	302.09	300.74	303.63	309.99	302.59	307.81	303.3	305.05	300.43	304.05	301.61	309.31	305.31	306.16	303.72	305.76	307.31	306.72	303.36	306.16	303.14	303.96	299.75	306.99	305.15	307.88	304.6	302.31	304.2	307.16	309.52	308.01	305.97	304.79	311.44	306.93	306.58	305.19	308.49	298.84	303.94	304.49	308.62
311.66	313.17	316.51	307.8	313.04	307.33	313.87	313.35	316.71	315.03	311.16	310.94	314.57	317.93	312.78	312.97	311.87	311.1	308.44	309.65	313.23	309.46	313.52	316.68	313.89	310.05	308.08	310.99	314.28	309.75	313.45	311.98	312.81	315.34	313.15	313.69	317.14	312.98	315.65	310.79	311.23	314.92	313.35	311.19	313.16	315.97	314.2	317.87	310.82	309.88
313.04	308.97	311.9	312.42	312.29	311.13	313.17	307.17	312.35	313.11	310.9	313.03	311.78	312.66	311.76	307.38	314.73	313.21	318.64	310.76	309.85	307.43	310.17	310.67	312.52	312.63	313	310.52	310.17	310.8	313.22	310.71	307.79	309.81	312.12	311.81	310.9	310.37	314.35	308.82	314.29	308.95	310.83	316.93	316.57	305.16	312.74	311.43	310.52	310.37
312.97	319.91	316.17	310.72	316.23	312.76	314.88	313.68	315.41	315.32	316.98	316.19	316.58	315.38	314.5	317.44	312.19	316.82	314.49	317.42	314.37	320.02	317.23	317.55	314.27	314.21	315.98	312.61	313.03	314.37	310.92	318.26	314.26	317.84	313.65	315.21	315.22	312.74	316.07	316	323.75	316.43	310.68	320.28	312.95	312.18	318.99	314.12	311.52	321.2
301.7	304.65	303.08	298.37	303.16	306.49	302.25	301.75	309.62	299.52	303.22	301.83	303.49	303.81	301.06	305.38	300.93	303.52	302.09	298.88	302.9	300.06	301.4	302.87	304.78	304.08	303.15	298.31	295.77	301.48	300.11	302.32	304.4	303.61	302.69	299.94	301.32	304.13	304.18	304.28	308.15	304.13	303.12	303.47	296.61	306.22	309.66	304.02	303.44	303.24
306.17	307.88	311.38	313.32	309.18	310.08	309.7	318.27	308.73	312.73	309.3	307.06	307.68	305.25	310.47	306.37	311.44	307.93	310.28	309.25	313.2	307.78	304.64	313.39	311.45	309.96	309.81	306.4	309.1	307.96	315.21	305.93	303.3	311.66	311.82	307.57	310.2	308.82	309.35	305.3	310.61	308.1	311.79	307.42	310.14	312.92	308.92	312.15	313.11	307.78
306.7	310.65	309.8	312.31	306.29	309.31	308.9	308.93	309.36	307.18	312.02	306.48	310.39	309.51	310.24	312.96	309.15	315.84	308.46	304.53	309.75	307.97	314.58	307.33	308.96	310.54	309.23	309.24	309.89	309.88	308.96	307.25	309.4	309.23	306.8	310.58	308.3	307.84	304.73	308.15	305.94	305.81	310.64	315.17	308.46	311.25	306.22	305.29	311.95	306.33
298.06	296.09	295.22	292.37	297.05	296	292.49	293.33	297.17	297.01	292.07	293.41	301.92	299.33	294.76	295.02	287.61	287.8	296.04	294.5	297.62	295.72	292.81	293.3	290.73	296.53	295.48	294.95	291.9	294.71	297.66	293.74	296.83	296.14	299.7	297.2	294.86	295.89	297.08	296.03	299.59	290.68	295.12	293.34	298.98	292.35	290.98	300.63	294.63	294.34
313.32	303.46	308.84	312.4	307.42	313.25	313.9	315.9	311.74	313.3	307.58	309.31	313.05	309.95	311.52	303.71	310.84	316.65	311.81	307.83	311.58	315.75	312.37	306.69	310.63	310.44	311.81	316.14	312.21	306.19	306.03	306.38	306.71	308.03	307.87	309.7	307.39	307.33	315.05	308.95	307.57	306.92	311.75	312.12	309.5	314.55	313.9	317.45	315.29	311.29
313.9	308.29	314.72	314.47	319.75	318.26	312.45	312.08	308.43	310.44	309.82	310.24	312.55	309.54	316.47	314.04	312.26	310.39	314.33	315.36	314.94	309.86	312.3	312.68	306.56	310.31	310.29	310.48	311.76	312.86	315.47	315.03	314.66	312.18	307.69	311.59	313.97	311.92	312.29	317.06	318.83	313.89	315	312.23	314.45	312.47	310.47	315.25	307.83	311.13
323.87	323.09	329.02	325.56	323.91	323.83	317.34	328.5	319.62	325.51	327.41	326.19	329.55	324.97	326.24	327.58	325.2	326.36	328.74	330.69	324.15	325.85	328.06	326.6	329.17	324.97	328.08	325.92	323.65	325.11	327.19	325.35	320.58	321.12	329.9	329.49	326.46	326.43	324.9	324.42	328.06	326.74	330.07	322.72	326.12	328.8	327.08	325.57	324.27	327.89
298.67	302.73	305.37	302.8	298.41	299.48	300.75	301.65	294.51	301.33	304.29	300.2	298.25	301.18	301.05	302.54	297.76	298.93	302.11	293.12	296.25	302.03	304.99	299	302.17	299.64	300.95	302.56	306.23	301.25	302.77	305.2	301.51	296.19	298.14	296.47	296.81	297.75	295.91	301.64	300.8	301	303.72	303.43	303.78	302.16	297.16	296.88	300.46	300.78
325.58	321.88	329.74	322.98	324.59	323.84	327.3	329.4	326.57	321.06	317.57	325.96	325.93	324.13	322.13	327.37	322.7	325.7	326.24	323.04	328.86	327.36	321.39	327.24	325.75	326.68	319.27	321.89	325.03	322.96	321.4	326.98	324.88	328.08	327.73	323.59	327.94	325.24	324.57	330.35	325.45	320.97	323.81	326.42	321.78	328.65	323.69	327.42	324.98	329.42
311.33	312.11	308.73	310.44	307.32	309.61	310.15	309.56	313.16	313.61	314.36	314.15	305.62	313.64	315.36	307.41	309.91	307.78	307.07	313.59	309.67	315.07	309.67	312.49	310.2	308.24	311.4	311.81	313.27	308.77	312.4	311.24	311.45	311.63	308.77	313.28	312.35	312.9	312.39	313.63	309.36	310.84	314.26	310.61	312.01	312.76	309.01	312.02	307.68	306.19
301.75	303.94	305.02	303.33	300.55	297.45	296.65	303.89	300.38	304.68	298.8	299.67	291.31	303.55	299.51	306.68	297.85	295.35	300.24	301.44	299.81	297.74	305.38	301.84	302.87	301.04	300.58	294.91	303.26	300.61	305.63	300.87	300.08	301.92	302.88	295.84	297.97	296.99	302.81	301.54	297.95	301.22	298.61	304.41	300.26	303.93	297.93	305.09	301.17	304.03
329.31	329.42	330.04	323.7	325.61	324.32	333.76	332.61	325.63	327.66	333.93	328.81	328.66	322.73	331.97	325.54	329.55	328.07	334.88	333.17	330.03	321.93	334.13	326.22	332.16	327.85	325.97	329.82	326.91	326.88	325.66	332.06	324.41	327.08	329.65	324.77	330.32	325.28	325.07	329.16	329.84	330.26	327.96	330.79	332.01	323.62	334.03	327.94	329.16	324.88
310.51	311.35	307.65	305.5	305.71	314.54	311.46	309	311.96	308.34	311.23	309.96	303.7	312.07	313.95	307.37	305.96	310.29	304.69	314.17	313.33	312.9	309.28	310.88	311.28	307.91	313.64	309.5	307.22	309.66	312.94	311.28	311.56	305.45	311.04	305.01	310.16	302.91	305.27	302.73	313.7	314.03	312.63	309.52	313.3	310.68	306.46	308.79	307.72	309.79
303.98	302.3	300.46	305.42	302.55	302.44	304.42	304.47	302.54	302.81	304.5	306.31	305.45	306.17	301.09	304.65	303.15	303.1	303.98	305.58	307.35	304.24	300.85	305.98	307.59	305.77	306.92	306.1	307.63	302.51	301.25	307.19	302.31	303.99	305.39	309.23	308.97	305.64	305.09	309.14	309.43	306.53	307.21	300.47	304.04	304.45	305.68	302.45	305.87	303.57
321.99	312.81	317.53	318.23	315.56	317.31	317.3	314.24	315.07	320.37	314.6	313.73	314.96	315.67	311.85	314.7	315.95	315.77	319.72	317.08	315.51	318.15	317.19	314.58	320.02	313.5	314.3	314.62	312.54	315.1	319.58	319.66	311.79	318.14	311.4	314.77	314.06	315.48	312.81	318.94	319.13	319.41	316.13	317.14	313.17	314.75	313.53	316.89	314.14	315.98
324.63	326.77	321.94	326.8	323.04	324.88	324.96	328.8	327.05	325.72	326.63	330.58	327.41	324.34	324.79	324.9	324.73	326.6	323.44	329	330.28	319.68	325.56	324.55	330.37	325.39	324.77	324.98	325.98	328.16	323.86	321.11	325.87	325.2	328.02	329.51	325.42	324.91	324.26	330.51	321.94	328.49	325.56	321.33	328.65	322.01	322.04	328.26	327.34	320.47
314.38	321.84	315.27	307.96	309.17	316.83	312.7	313.85	308.92	311.35	318.47	311.31	312.5	314.24	311.59	306.9	309.76	311.57	307.91	318.47	314	316.1	311.72	313.68	307.27	310.67	305.87	305.77	312.44	311.33	314.01	314.61	310.11	314.92	315.78	312.07	311.45	316.36	308.98	310.47	310.66	316.82	311.95	310.78	313.22	309.98	312.2	308.9	305.6	309.19
306.08	309.91	309.03	310.4	311.75	308.9	314.19	309.23	305.42	310.67	305.7	304.07	305.97	316.03	310.19	308.68	308.76	308.98	301.64	307.12	310.69	308.22	305.57	309.18	306.89	305.53	309.37	307.13	306.46	303.49	308.05	311.97	311.48	308.44	309.17	311.18	309.44	310.4	304.69	306.14	312.33	306.47	313.16	307.46	309.69	310.09	307.33	309.49	308.35	308.25
298.65	296.72	303.52	303.17	304.29	292.93	301.85	301.65	304.55	306.17	307.75	302.62	300.22	304.63	306.36	302.33	303.92	299.18	297.63	301.65	301.46	301.95	306.94	305.23	302.18	298.42	306.46	304.61	304.31	303.12	303.4	310.67	299.45	301.36	305.52	303.13	302.74	300.08	304.5	300	298.67	302.32	300	298.16	301.48	297.6	297.21	302.03	304.28	303.35
317.54	320.12	319.08	318.34	318.05	318.79	315.9	320.33	319.3	318.06	315.44	317.96	318.03	320.47	316.28	318.74	312.56	315.89	317.34	317.92	319.24	318.64	320.34	314.94	318.74	313.9	313.96	319.47	314.35	316.01	318.24	319.63	315.55	313.63	317.55	318.72	313.01	316.1	313.02	322.22	319.76	315.49	310.79	311.11	318.83	317.21	319.21	319.44	314.52	312.18
312.13	317.53	315.4	313.87	317.81	318.18	315.97	319.23	314.27	316.31	317.06	314.13	315.37	316.37	318.63	318.2	317.57	316.56	318.87	307.88	312.16	315.68	318.52	316.31	316.25	315.55	316.03	312.87	314.9	311.58	323.05	311.4	312.73	318.01	316.73	315.28	314.73	313.03	313.97	313.7	320.12	317.24	319.45	317.18	322.78	309.72	313.38	311.55	313.52	313.41
302.66	305.28	300.86	302.97	300.13	304.51	300.6	300.37	299.42	303.6	297.84	301.75	301.58	308.31	301.3	303.72	302.32	300.78	299.45	301.5	301.91	296.15	300.91	304.59	301.4	303.19	299.35	303.15	299.76	301.77	298.44	297.28	301.73	298.45	293.97	303.35	301.06	304.55	303.3	303.45	300.44	301.89	297.93	305.22	306.31	300.36	302.21	298.96	303.58	299.47
312.99	313.62	307.28	311.03	314.98	305.89	311.32	308.58	312.02	314.06	314.78	309.04	314.23	311.51	309.79	312.77	310.32	313.32	309.7	311.08	311.12	310.45	311.14	315.24	313.9	310.97	308.12	312.17	316.45	313.61	309.57	313.2	312.41	310.37	306.22	313.14	303.96	313.75	310.5	313.28	310.31	309.51	314.33	318.67	311.57	311.92	307.15	312.87	313.7	309.49
311.84	313.44	312.04	312.46	312.38	310.33	315.63	312.84	307.2	315.12	311.83	308.66	315.36	311.79	318.06	310.42	311.53	313.11	308.66	309.39	308.36	309.9	316.55	310.2	316.82	311.99	316.86	308.42	312.37	312.6	308.82	316.74	313.84	308.86	315.79	311.69	314.87	315.69	318.49	319.68	310.63	312.83	308.71	311.57	314.03	310.26	312.27	310.53	314.41	307.41
318.18	316.34	323.4	320.68	315.8	311.18	321.3	315.39	319.72	324.72	321.56	315.07	322.6	323.4	319.26	322.95	315.17	315.93	320.13	321.64	317.1	321.12	316.94	317.97	315.91	315.44	321.36	320.21	318.99	311.63	318.88	321.54	317.94	320.94	314.94	320.46	320.08	324.21	320.81	316.49	321.4	315.63	318.41	326.91	323.73	316.19	316.11	318.57	318.03	317.61
289.68	299.82	295.27	290.36	294.88	290.45	291.02	295.05	295.73	296.12	296.68	290.85	292.22	291.75	294.18	293.5	296.31	294.4	297.47	296.85	291.5	296.43	296.49	295.86	295	298.52	294.26	301.74	297.79	293.52	301.55	299.83	295.14	291.16	297	294.72	289.8	291.64	295.9	294.77	299.76	291.09	294.35	294.09	287.86	288.8	295.44	292.99	295.01	293.82
317.42	321.5	314.98	319.42	319.36	315.81	315.75	317.68	319.19	322.05	318.51	320.15	315.73	318.92	319.94	318.31	321.74	319.33	319.25	315.54	316.38	318.22	319.01	315.34	319.42	316.96	319.07	321.72	321.12	320.46	318.47	316.07	317.42	317.16	319.84	317.36	318.74	319.85	318.19	313.74	317.18	318.8	315.66	319.37	324.25	317.81	322.69	315.85	317.94	323.14
302.61	302.79	304.08	303.56	302.73	303.57	303.79	304.07	305.33	303.93	303.7	304.62	306.43	303.84	300.6	306.09	299.39	303.63	302.31	303.64	302.25	301.89	305.67	304.08	297.87	307.97	302.91	300.78	301.53	302.19	302.65	300.7	305.35	300.38	309.93	302.38	304.67	303.75	302.33	302.78	302.77	301.15	299.28	307.28	299.3	298.83	305.69	304.43	301.47	301.8
316.21	316.86	314.78	319.52	315.75	322.18	317.45	317.5	314.83	315.41	315.76	317.2	317.35	315.45	313.09	316.97	322.48	316.61	320.22	314.54	312.88	315.75	317.46	315.99	312.41	317.39	315.94	319.03	319.13	316.7	321.24	313.75	315.3	320.31	315.09	316.3	314.37	317.65	315.78	317.13	317.42	319.21	314.93	318.17	316.78	321.49	319.22	320.32	313.62	316.56
313.12	309.33	310.27	314.96	314.81	316.65	312.95	308.18	316.49	313.23	317.51	318.04	314.85	314.32	312.55	316.7	309.9	315.52	316.95	313.16	317.92	315.62	313.86	311.7	319.22	316.96	318.74	317.62	314.4	318.37	311.58	315.32	311.5	315	315.13	318.1	317.48	313.61	315.03	316.08	316.27	315.69	317.21	311.94	316.12	310.24	312.58	317.06	311.18	309.99
298.79	301.91	301.82	304.21	297.3	299.33	300.85	305.46	306.96	294.47	301.68	304.58	303.84	300.79	306.86	295.28	296.2	298.79	301.36	306.6	303.27	302.11	302.15	305.07	304.11	299.36	299.73	299.88	296.95	301.56	298.95	302.45	301	302.19	300.06	300.16	301.51	295.84	298.96	301.39	304.88	299.81	302.19	304.91	299.49	301.48	301.97	301.4	301.33	303.88
312.39	317.56	311.3	314.7	308.91	319.19	314.15	317.9	319.79	313.02	314.02	316.08	311.39	314.71	314.55	314.3	313.23	314.14	314.69	313.57	315.94	312.63	318.26	320.51	310	313.46	318.36	315.71	314.57	315.96	314.58	313.74	316.76	315.63	310.9	312.17	316.69	320.99	312.33	316.56	313.45	317.13	319.17	311.98	313.82	319.51	315.78	312.77	313.89	311.6
300.7	305.18	305.2	297.46	303.63	306.42	306.12	303.05	305.65	303.83	301.08	302.25	304.39	304.46	299.3	301.95	301.91	310.21	304.63	304.48	301.37	303.28	300.92	300.98	299.85	301.96	302.22	307.06	301.73	305.54	306.37	308.25	301.94	307.65	303.75	303.6	301.18	303.16	299.65	299.58	301.35	298.18	305.32	302.89	304.25	299.1	299.9	303.71	298.68	308.17
319.25	315.03	316.22	318.32	310.79	318.25	317.1	319.86	310.51	315.31	314.57	320.05	313.59	314.68	320.41	317.53	317.67	313.55	316.48	313.96	310.48	314.97	316.05	314.97	317.02	316.66	315.3	312.64	315.8	317.68	314.59	317.91	317.06	317.67	314.53	310.76	316.35	312.91	314.78	315.01	319.9	317.2	313.97	317.95	316.99	313.33	313.92	315.9	318.92	313.37
299.74	292.17	296.71	296.84	299.6	300.35	293.95	287.85	289.75	290.28	294.32	296.95	295.21	294.58	291.78	295.98	300.11	293.22	299.1	294.5	292.53	292.41	297.54	295.68	294.5	290.77	298.48	296.24	294.16	295.25	291.27	294.08	297.32	295.5	296.06	301.45	295.14	294.97	294.04	295.46	295.94	298.05	293.72	291.77	296.67	294.45	292.36	292.79	294.96	297.08
319.87	316.67	314.64	319	322.88	310.2	313.98	320.24	317.12	321.4	314.79	315.93	320.8	320.89	319.74	314.31	316.39	319.07	315.11	316.06	310.89	316.34	319.06	324.3	317.2	317.64	316.08	314.17	315.8	314.66	318.62	317.7	318.23	313.45	319.44	317.46	316.27	319.7	316.91	316.49	313.42	322.68	315.5	315.17	319.76	314.09	317.54	313.12	315.29	316.04
296.24	296.88	294.76	295.61	293.36	292.13	295.84	299.92	297.72	298.98	299.18	299.93	296.79	294.28	297.35	297.64	295.66	298.66	291.72	295.36	299.24	295.99	297.94	296.7	296.98	300.39	295.92	296.71	300.15	296.3	295.45	291.87	293.97	297.74	297.64	299.66	294.1	290.52	294.56	294.25	295.07	294.18	301.54	300.58	296.17	289.86	301.7	292.54	299.26	292.9
297.9	300.49	302.46	300.46	301.09	303.36	298	297.2	298.43	298.24	298.11	301.31	301.37	301.5	303.18	294.42	302.93	299.29	301.34	307.08	304.64	297.44	297.18	303.59	298.49	294.45	303.65	296.24	299.45	301.04	298.29	301.73	306.61	303.85	301.29	298.07	299.79	301.33	300.53	302.21	301.87	299.04	304.05	298.72	296.55	307.07	299.99	300.15	301.57	301.48
305.73	303.15	304.39	302.82	306.01	302.02	306.8	305.48	307.8	303.91	304.94	304.19	304.69	303.03	304.37	310.74	304.81	305.99	304.99	309.55	302.81	303.99	305.19	306.4	305.44	308.35	301.31	303.7	301.69	308.55	305.05	300.6	308.06	301.37	308.36	302.85	305.01	303.59	299.93	306.81	303.44	306.61	304.39	305.96	303.27	304.49	303.9	302.82	305.6	305.1
307.36	303.78	308.04	306.53	306.92	307.74	307.56	304.59	302.66	306.08	307.13	306.68	303.42	306.68	305.34	302.65	308.78	308.89	305.83	303.9	304.63	306.82	304.35	313.52	304.6	310.29	304.72	306.66	300.17	304.79	305.63	305.49	308.55	304.09	307.08	301.24	305.18	305.98	306.01	307.87	308.5	310.33	306.36	307.65	306.65	305.48	302.05	307.46	305.98	308.1
308.14	307.1	306.46	305.86	303.53	308.01	305.8	305.24	301.51	304.18	305.76	311.17	306.64	302.7	301.77	305.09	307.3	307.27	301.17	305.02	299.22	303.07	305.97	301.05	303.09	303.97	310.75	301.07	306.29	301.08	308.29	304.27	304.23	304.86	305.32	306.27	304.7	301.68	302.97	304.08	301.33	305.55	307.85	308.5	306.28	307.4	304.09	304.68	309.31	309.58
318.19	317.27	315.36	315.29	317.88	315.85	319.76	317.3	319.12	313.94	322.56	316.28	321.06	317.05	311.21	317.6	317.08	317.78	319.07	317.02	315.68	325.1	319.28	317.08	313.84	316.1	320.28	319.78	318.21	315.61	319.83	315.46	318.43	317.14	320.56	316.2	319.14	319.89	318.33	315.53	316.12	322.52	320.77	319.99	315.37	322.05	318.5	316.83	315.59	321.24
323.82	325.54	322.64	324.49	328.67	324.74	325.21	321.26	327.46	329.98	325.72	326.16	324.35	328.79	324.35	329.66	320.57	327.11	323.63	327.96	321.42	327.42	327.62	326.73	328.86	327.19	325.88	327.63	328.66	324.83	324.93	324.25	325.56	322.33	326.01	323.45	328.63	324.87	324.59	327.39	327	326.72	323.59	325.81	330.1	326.57	327.51	325.88	328.24	320.77
319.58	314.64	318.49	318.31	318.02	316.46	317.89	314.29	317.72	316.38	317.03	317.9	315.35	319.17	321.69	319.89	315.53	315.11	314.94	312.46	315.44	317.64	317.31	314.85	320.96	316.91	313.94	318.74	317.18	320.55	317.11	319.34	317.76	314.68	318.34	316.68	319.55	317.59	318.29	313.59	310.07	317.42	317.15	316.01	320.78	319.1	310.84	314.77	315.17	316.74
311.16	313.58	311.44	314.56	317.21	315.95	311.19	314.4	313.93	312.24	312.18	315.35	309.35	313.63	315.77	315.56	314.4	313.1	315.03	316.43	311.04	317.11	313.09	311.1	315.13	315.26	314.78	316.92	314.06	313.97	311.66	312.55	315.29	309.21	312.68	316.01	316.48	312.26	309.34	311.39	316.32	309.87	314.97	312.08	314.97	313.04	310.83	316.74	316.12	313.84
311.55	306.09	304	307.52	309.16	305.68	304.1	306.7	305.35	303.84	306.04	307.16	304.05	308.6	304.83	307.12	307.01	300.94	297.84	301.5	304.34	303.53	304.42	304.11	303.91	301.71	301.93	306.32	302.71	304.29	303.05	300.78	302.9	303.93	304.31	302.72	307.05	302.92	305.17	302.47	299.71	302.68	302.38	304.06	305.85	303.87	300.88	299.57	300.78	301.64
308.84	307.37	308.87	313.36	306.18	312.49	313.89	309.6	308.61	310.16	310.04	310.88	305.97	316.25	310.27	308.8	305.34	308.28	310.48	311.24	304.23	308.3	309.24	312.22	305.74	313.03	308.33	308.66	312.14	309.25	312.81	301.42	314.34	309.7	312.3	306.15	312.16	306.79	313.38	310.98	308.06	310.76	311.14	310.03	309.42	311.4	307.93	308.72	314.37	309.76
325.94	330.83	327.53	323.21	326.21	330.02	328.64	323.72	325.27	329.54	328.08	327.94	328.4	328.28	328.84	326.51	327.59	329.31	326.91	331.5	322.33	326.28	326.81	326.97	327.11	331.09	327.66	326.56	329.92	326.3	331.86	327.94	322.7	330.17	326.6	328.26	323.41	327.9	327.63	327.47	328.06	321.92	325.18	328.83	326.81	328.38	327.92	327.23	333.31	330.29
313.43	313.4	314.19	315.12	310.73	317.71	314.59	308.78	310.73	312.29	311.27	314.94	313.39	314.09	315.98	307.69	313.68	317.03	321.2	315.63	314.38	310.05	310.68	314.73	309.96	306.61	307.01	317.36	309.92	312.61	317.73	312.66	310.66	318.06	314.61	314.19	312.15	313.89	311.62	308.33	314.74	311.42	315.24	312.33	310.81	315.75	313.07	310.58	308.47	311.39
316.46	317.46	310.35	316.14	315.58	317.45	318.53	312.71	319.49	315.57	312.1	311.62	314.05	314.7	316.68	315.18	319.69	316.28	318.28	316.39	315.64	315.07	314.58	313.19	319.36	319.3	316.57	311.09	321.85	315.57	320.33	317.67	314.63	314.69	314.15	311.34	321.3	313.16	315.21	316.48	310.48	316.75	313.64	315.12	315.71	312	315.27	317.8	316.69	316.45
301.31	301.78	300.81	300.86	299.37	299.28	302.34	298.41	300.24	297.09	302.69	301.5	303.75	296.25	306.83	297.96	306.52	298.9	297.45	297.78	303	298.61	301.46	300.96	305.96	301.66	300.96	302.87	296.85	299.81	296.79	304.15	302.43	296.03	300.02	301.42	297.64	297.43	300.27	299.22	305.33	296.51	297.14	297.6	300.4	303.74	304.78	299.42	297.25	305.58
301.6	301.44	300.61	300.29	297.2	306.33	305.9	302.02	304.65	303.02	301.71	302.51	301.03	301.66	302.19	301.95	301.93	302.82	295.57	299.51	298.02	306.49	301.74	300.04	299.65	300.61	304.28	303.49	302.84	300.19	297.97	302.92	301.75	300.49	303.72	307.64	299.97	301.18	303.55	302.42	300.92	297.14	297.36	301.78	300.27	300.07	303.23	307.01	306.17	305.28
290.02	295.2	292.37	289.22	298.65	295.24	292.09	297.64	291.97	291.38	297.89	295.85	296.07	295.18	300.42	294.98	294.14	292.56	298.21	295.94	289.35	295.64	294.85	295.24	296.47	289.4	292.68	298.27	293.52	294.3	287.64	294.46	297.44	293.32	293.29	290.96	290.62	293.58	292.11	289.2	292.49	286.79	292.79	292.59	295.38	293.56	289.82	296.12	297.26	295.76
312.52	304.13	310.32	306.42	312.65	313.16	310.32	313.25	313.63	313.96	309.75	307.87	305.92	310.96	306.03	315.88	310.07	314.39	310.34	310.62	308.34	313.27	307.97	308.64	312.32	313.76	309.22	310.33	309.12	312.98	311.94	310.37	304.46	307.72	310.32	310.81	307.95	312.05	305.48	314	306.6	308.9	309.63	309.5	308.72	309.21	310.39	310.61	310.71	308.14
312.05	314.25	313.15	313.21	308.89	320.43	309.66	310.06	309.1	309.35	315.9	311.42	311.52	310.12	312.93	309.51	313.11	310.62	309.69	307.25	312.86	312.34	309.46	314.65	317.62	315.24	307.82	312.5	313.31	315.25	315.33	312.67	311.01	311.84	312.32	309.54	311.54	315.58	319.35	309.27	313.17	308.9	311.97	311.41	312.23	313.36	306.26	310.38	313.3	312.6
309.33	312.9	313.69	312.19	311.97	311.11	314.58	310.41	312	314.12	307.51	312.23	313.83	314.36	316.75	313.26	318.22	312.08	312.21	317.42	311.67	310.38	308.89	312.77	313.38	314.7	310.56	313.2	313.19	312.37	312.82	312.26	311.65	312.31	313.79	315.79	309.59	315.03	315.89	310.32	318.38	313.8	314.72	315.26	310.13	315.96	312.62	308.82	311.18	316.63
315.36	311.43	315.36	314.84	317.5	314.88	311.43	312.92	315.95	315.98	316.02	314.09	316.21	310.58	317.88	321.06	316.76	316.5	314.47	311.44	318.44	315.28	315.61	312.05	317.03	315.16	313.84	317.82	312.78	314.78	314.4	321.23	313.06	314.38	314.71	317.94	315.42	318.98	311.44	318.34	318.45	312.37	311.02	320.55	308.98	313.92	317.18	315.43	313.75	316.27
302.07	303.23	305.96	307.5	300.44	302.12	306.56	303.94	307.3	301.4	306.48	301.12	307.51	304.77	305	309.14	308.95	302.31	306.1	300.33	303.88	302.85	308.95	301.64	303.56	302.06	302.41	306.64	305.18	302.69	306.31	298.5	309.68	303.01	298.69	303.98	299.86	307.4	304.03	302.48	302.92	305.22	306.32	301.06	307.36	304.99	303.46	303.24	307.47	302.32
319.47	320.77	318.39	323.55	316.46	320.23	320.13	322.31	315.38	321.67	314.14	320.57	317.39	325.08	318.3	317.37	320.15	317.23	319.17	322.47	318.33	319.17	315.4	315.01	321.43	319.96	319.66	320.9	317.57	318.96	314.85	313.94	318.85	321.43	318.64	317.98	320.5	314.72	320.29	316.48	323.5	319.02	317.02	318.15	321.4	321.23	315.83	318.36	323.17	317.61
310.8	315.68	314.55	312.16	309.92	314.91	308.59	312.14	312.7	312.35	312.85	313.43	311.46	311.33	316.81	311.07	313.71	314.76	312.42	311.8	311.77	315.79	311.46	314.12	311.81	317.9	314.07	309.27	316.77	315.07	316.1	311.89	310.94	314.88	315.34	317.02	314.73	315.14	315.06	314.28	316.77	318.84	310.2	314.1	313.57	312.81	310.01	314.71	310.53	316.02
308.61	306.39	307.41	310.07	304.85	309.38	307.47	311.72	308.57	309.73	307.9	308.44	310.98	315.64	312.84	308.12	309.83	306.2	311.46	313.82	308.9	309.53	312.04	314.36	313.47	304.28	303.9	305.96	307.4	309.99	304.74	307.44	309.14	312.24	310.33	309.82	311.22	308.44	311.88	306.11	307.54	307.13	310.63	305.73	309.29	306.19	311.05	307.97	306.36	305.65
310.47	313.99	314.29	309.34	314.83	309.8	315.18	313.71	309.4	306.35	310.9	311.26	309.01	311.68	313.97	310.87	310.99	309.68	311.5	319.25	309.98	316.91	308.52	310.46	313.34	315.98	319.87	312.13	317.67	312.53	312.63	316.87	309.38	316.39	316.92	313.37	313.63	310.81	313.49	310.99	317.39	309.1	313.62	316.58	312.63	311.79	316.26	313.27	315.22	310.56
318.43	317.39	311.98	310.15	314.32	316.77	313.64	315	319.7	317.59	311.68	313.16	315.42	311.39	318.8	314.94	315.82	317.01	313.37	313.05	312.53	314.66	314.93	313.2	321.82	313.1	314.42	313.04	314.64	316.52	311.27	317.51	313.32	319.13	316.99	317.33	316.04	315.73	314.5	314.07	318.37	316.17	311.93	316.4	311.95	316.22	318.77	316.85	314.73	319.69
301.32	303.08	302.12	298.19	305.6	306.53	304.19	302.16	307.52	305.29	312.1	303.31	304.86	309.19	305.37	306.05	304.97	307.66	301.24	307.73	309.42	305.59	306.08	309.89	306.08	304.26	305.23	309.8	308.96	307.88	304.85	305.63	304.61	303.45	302.77	305.78	309.14	306.76	304.16	303.99	300.44	304.49	306.43	298.74	305.35	306.46	299.41	302.55	307.59	298.97
302.74	318.4	310.58	313.69	306.11	311.4	305.47	306.94	310.57	304.45	307.83	306.75	310.44	309.2	304.42	303.4	314.16	311.03	302.78	305.38	311.05	308.79	306.88	307.72	310.78	312.11	309.53	306.89	313.01	309.51	309.17	308.21	308.63	310.8	300.65	309.67	312.37	309.33	310.47	310.24	307.98	309.1	306.72	311.59	309.76	306.45	307.56	310.22	305.68	310.61
309.66	304.82	304.44	304.15	306.98	304.76	305.19	306.31	307.32	305.24	308.91	305.22	302.89	304.85	308.03	307.67	309.6	307.62	310.63	306.34	302.88	305.1	308.84	305.96	303.87	304.99	309.7	306.08	306.17	307.41	307.81	309.35	310.21	309.43	303.3	308.29	302.65	312.14	305.73	309.57	305.49	306.18	310.48	308.04	308.38	308.24	310.86	303.61	306.29	306.6
313.24	313.02	314.42	314.98	315.14	315.71	311.61	311	313.87	311.92	310.97	316.82	314.14	310.8	314.4	316.72	316.83	309.09	318.95	309.74	316.24	317.99	315.33	315.76	316.74	314.8	311.35	315.45	317.8	316.33	316.36	313.93	312.97	311.76	316.07	316.36	314.93	318.54	315.7	311.87	312.4	314.08	316.63	317.64	313.36	309.12	311.5	313.38	312.35	323.14
312.27	316.74	312.65	307.59	313.53	313.07	311.87	315.26	316.4	309.5	311.55	309.83	311.45	309.09	310.53	311.5	312.35	314.86	309.55	313.29	314.35	304.82	314.13	311.37	310.23	312.98	312.62	309.49	314.04	313.62	311.53	313.19	312.39	315.85	308.37	308.37	308.93	310.98	311.18	311.83	312.93	314.03	312.43	315.63	309.11	309.43	310.03	314.04	309.1	312.61
317.03	316.38	316.48	318.82	319.08	317.21	316.81	317.01	320.52	321.75	320.18	320.01	318.33	318.7	319.26	323.47	324.66	318.62	316.12	318.37	318.34	320.81	316.32	319.94	319.39	316.8	322.23	316.19	320.61	316.65	321.21	317.34	317.86	316.04	319.3	313.7	317.55	315.85	315.48	321.37	310.89	321.2	321.86	317.94	319.2	318.2	319.22	316.77	319.76	321.25
320.21	322.99	320.91	323.31	318.19	314.44	320.84	318.36	320.8	318.61	320.96	317.41	315.35	316	315.69	317.31	320.84	314.03	318.62	316.79	319.02	320.99	317.24	321.26	325.31	313.16	322.94	322.22	318.26	322.96	317.65	322.09	315.32	313.22	320.27	314.21	321.8	318.61	315.54	316.3	316.8	321.23	314.75	317.56	317.03	322.1	317.93	318.41	317.65	320.81
305.24	305	303.15	309.49	306.22	310.71	302.24	304.1	308.55	304.03	303.01	307.68	309.42	304.15	307.87	306.86	309.14	301.36	305.39	304.95	301.18	305.55	302.23	301.94	306.12	304.89	304.78	304.95	300.6	304.04	304.47	310.62	302.07	304.68	305.61	303.75	306.17	307.09	301.74	302.55	305.61	299.99	303.54	300.56	300.58	305.14	307.18	303.8	301.88	304.01
303.14	303.9	304.03	305.26	304.88	302.78	298.29	303.44	303.93	303.81	304.43	299.11	304.67	306.8	303.39	307.32	305.79	306.2	305.44	303.19	302.84	301.38	306.48	305.61	302.85	304.26	307.06	305.98	303.78	306.03	297.64	305.99	304.44	303.34	301.9	310.53	303.06	302.27	305.96	299.85	303.66	307.25	302.96	305.58	304.83	306.14	307.38	308.36	307.22	309.44
[truncated: 150 more columns]
