# Supplementary material for: Genetic dissection of main and epistatic effects of QTL based on augmented triple test cross design
Source: PLoS One. 2017 Dec 14;12(12):e0189054. doi: 10.1371/journal.pone.0189054 (PMC5730204; doi:10.1371/journal.pone.0189054)
Supplement: S9 Supporting Information — (ZIP) [file pone.0189054.s009.zip › z5_1150_0.2_5.csv]

312.15	314.48	320.79	320.89	316.49	321.18	317.11	316.31	320.4	313.83	300.25	311.82	313.53	311.56	317.24	323.92	319.56	312.22	317.4	312.69	317.18	312.62	311.43	314.37	312.07	315.48	319.02	310.97	321.28	314.27	322.03	318.56	316.83	310	311.79	319.16	322.42	314.22	320.05	317.04	316.6	317.18	315.45	313.2	320.69	310.84	314.5	324.97	315.41	312.33
304.74	305.91	302.98	297.88	300.14	302.04	300.78	305.72	300.26	300.03	298.35	302.87	304.91	298.52	310.26	314.13	300.98	304.45	310.16	298.76	305.87	304.91	299.3	298.19	304.04	307.08	303.93	305.18	309.64	305.25	304.78	303.41	298.56	300.48	301.7	310.74	304.4	303.09	304.82	300.68	301.22	297.93	296.17	295	301.36	295.19	304.7	302.73	302.81	293.92
303.98	308.11	304.37	310.86	304.98	300.81	310.78	302.85	309.11	308.59	306.82	309.49	311.66	313.17	309.68	308.69	314.93	303.75	309.52	309.84	310.19	303.01	307.68	306.06	311.54	307.07	307.58	308.52	305.26	307.42	308.56	304.03	313.21	314.14	311.57	315.54	313.34	308.43	307.78	314.77	305.75	305.25	311.38	310.39	310.37	310.9	305.27	305.38	308.05	310
316.61	316.13	317.22	318.5	321.94	316.1	321	317.99	314.1	314.74	311.95	317.83	314.49	317.95	321.34	316.14	317.65	316.15	316.92	315.77	314.02	320.26	310.78	319.35	319.98	320.26	320.27	321.67	322.02	318.23	320.56	327.25	313.39	321.42	323.61	316.31	315.25	320.98	318.45	321.38	319.47	319.35	312.19	322.45	320.67	314.1	321.2	314.49	325.01	325.05
312.01	317.68	310.79	311.92	312.2	310.59	316.96	321.61	313.18	314.78	319.19	316.65	313.02	308.05	311.36	313.84	308.1	313.2	313.53	312.83	309.77	308.85	313.96	323.89	315.92	313.61	312.3	312.13	316	315.82	308.74	304.03	314.34	314.17	314.81	305.77	321.92	319.66	316.87	313.52	306.93	315.74	316.99	320.43	308.69	317.92	312.56	314.48	314.44	317.34
303.38	304.39	310.91	311.2	312.35	307.92	311.47	299.38	309.51	313.2	312.51	311.51	306.98	308.83	313.3	310.45	305.2	304.56	312.69	307.99	305.22	306.86	304.34	308	308.2	310.44	303.28	305.01	311.49	309.26	305.8	303.94	309.7	314.77	306.81	302.08	317.5	309.03	315.29	306.28	314.62	311.66	309.11	310.43	303.51	301.21	304.21	308.59	307.34	306.27
296.56	292.26	294.45	288.99	292.27	287.6	289.28	293.1	293.97	288.84	289.61	297.41	296.9	293.49	296.63	287.58	298.05	288.96	301.02	301.05	285.6	297.73	294.52	297.04	292.55	290.12	289.2	293.78	292.56	301.28	296.93	296.7	294.35	296.05	298.51	300.79	293	294.33	294	302.33	294.64	296.83	291.37	296.74	298.31	294.18	295.04	292.25	287.96	289.72
318.49	317.73	314.86	311.26	306.15	317.09	311.84	316.66	317.89	313.59	320.25	318.3	313.95	316.4	318.27	310.08	316.39	316.72	311.47	310.56	317.45	305.63	313.73	317.17	313.55	317.71	312.6	310.54	315.95	315.85	307.71	319.57	315.41	316.69	303	315.86	306.26	310.16	317.11	315.51	315.9	313.53	310.44	309.8	319.89	306.46	313.47	314.73	310.2	308.62
309.74	320.99	312.55	320.46	322.69	314.61	317.21	318.11	315.57	313.91	320.41	317.58	320.17	316.65	314.1	317.01	320.29	315.22	326.34	315.39	315.97	319.54	319.29	317.63	318.3	320.63	322.06	325.49	323.68	317.06	312.91	310.33	318.65	312.86	317.79	323.44	314.26	312.19	320.93	323.14	317.27	316.59	308.48	321.46	314.58	322.95	318.51	314.87	317.06	312.65
309.97	316.77	313.44	315.64	313.27	310.55	315.02	312.95	304.81	312.67	317.29	308.79	311.7	299.29	310.63	311.76	311.92	314.27	307.89	310.85	309.33	314.77	317.87	314.46	310.34	308.43	311.26	317.45	307.56	312.41	311.38	306.96	318.04	315.02	314.94	314	314.86	309.31	312.65	316.14	308.87	309.24	312.42	311.19	318.79	308.88	316.9	314.22	303.41	315.32
310.77	310.43	312.68	314.28	304.18	316.62	314.64	308.59	309.31	308.3	306.22	314.42	314.63	318.65	312.28	307.31	307.06	316.48	312.51	310.62	312.47	311.2	319.82	315.61	314.7	304.26	308.52	304.66	312.82	308.54	314.94	309.57	304.69	311.02	316.69	317.46	309.91	314.28	312.97	316.54	308.02	318.84	319.73	309.08	315.39	308	312.34	312.43	307.77	317.32
313.82	306.99	305.01	304.06	306.15	297.15	307.92	304.87	308.41	306.91	304.36	303.42	305.16	297.87	305.93	298.02	299.89	299.87	305.59	301.14	300.4	307.34	300.23	300.85	303.06	306.26	307.15	304.26	300.44	304.71	306.4	303.19	302.26	306.07	307.38	297.32	301.75	303.08	308.44	307.26	305.9	300.7	303.07	306.46	303.5	301.7	314.04	310.04	296.71	308.22
298.63	297.05	296.52	286.12	294.52	298.43	299.03	291.65	300.43	299.45	300.35	294.89	299.16	296.12	295.44	300.5	294.9	291.4	292.48	302.36	292.62	300.56	295.04	293.19	292.64	294.79	289.52	295.29	291.25	302.34	292.95	301.14	296.75	290.28	294.33	296.25	296.8	291.99	288.67	293.7	292.85	294.18	289.01	298.44	298.18	296.41	291.37	297.5	299.26	290.93
319.21	317.26	319.02	312.31	316.31	318.39	320.7	316.89	315.27	304.3	316.34	314.21	311.97	320.56	321.62	316.89	315.42	313.21	319.96	318.78	322.25	318.25	319.49	310.51	319.59	315.47	310.93	313	318.61	309.63	318.5	311.14	318.77	320.47	318.13	313.92	317.16	317.46	317.66	310.74	318.99	309.03	318.03	310.49	323.15	316.09	318.68	320.8	320.23	312.1
302.54	300.14	307.46	294.53	296.12	295.08	298.16	305.63	302.4	305.17	303.73	299.58	300.8	299.93	303.86	307.78	302.11	301.93	291.86	300.7	307.87	301.31	298.96	296.94	297.84	292.8	304.44	294.86	309.5	305.02	300.21	302.85	296.1	303.47	305.84	300.06	305.6	292.92	301.46	304.77	298.72	296.53	307.06	296.37	295.44	301.89	296.82	299.43	303.65	301.66
301.61	292.42	295.27	295.65	298.13	293.23	296.32	296.09	291.69	297.2	296.9	292.96	292.4	300.16	289.96	288.93	291.61	298.25	294.88	293.24	292.64	289	291.63	292.68	295.69	293.82	293.5	292.59	290.07	296.2	293.8	294.74	297.43	292.41	291.12	294.93	291.28	293.45	297.48	299.72	297.56	287.92	287.13	297.8	292.73	296.85	295.05	301.32	293.85	295.46
288.51	296.22	300.33	294.61	293.69	299.01	297.54	297.14	294.75	291.58	294.35	283.63	291.13	292.1	296.37	294.81	294.64	292.99	297.64	299.38	295.72	296.15	292.3	297.73	296.35	305.9	293.32	304.22	295.66	294.79	291.85	287.64	299.4	296.07	289.98	293.95	299.54	303.81	291.54	300.53	293.87	297.41	298.57	302.92	300.08	293.97	288.99	297.68	290.46	295.42
302.34	301.48	295.54	298.87	304.07	297.39	304.55	307.12	299.55	296.06	289.54	299.6	305.17	303.4	299.3	302.28	305.29	303.47	299.74	306.63	302.93	302.77	304.77	302.56	307.48	300.7	299.99	303.16	297.09	301.33	303.97	301.54	307.67	306.68	306.19	304.55	297.55	295.71	300.86	301.82	308.25	310.72	307.86	296.27	301.79	304.4	304.78	299.94	307.54	299.77
316.41	319.8	316.38	313.09	315.9	312.27	313.88	310.36	317.26	314.31	316.17	310.44	313.83	314.32	316.08	320.89	317.47	318	319.33	321.23	309.69	312.52	315.53	312.81	312.77	319.81	316.58	315.41	322.95	320.55	321.37	326.83	321	316.47	319.05	317.66	312.9	312.89	312.69	317.66	312.41	314.06	312.99	316.46	319.43	322.12	312.68	312.12	312.57	311.23
305.46	302.62	312.4	307.2	311.12	312.96	313.5	307.28	307.05	306.26	310.91	301.66	306.52	303.48	306.06	313.4	311.65	309.25	311.59	305.41	309.17	305.27	310.46	304.13	303.03	306.75	310.41	311.71	306.44	307.11	310.12	309.53	305.72	305.33	314.76	300.54	307.87	304.81	314.75	309.14	302.57	316.87	305.34	314.8	309.49	307.35	309.8	306.08	314.49	316.38
307.07	301.69	309.78	304.48	301.9	304.76	309.44	310.2	307.48	304.39	306.53	308.3	301.16	311.02	309.58	308.54	304.52	311.31	314.69	312.07	309.48	302.62	312.41	306.22	305.46	304.61	308.52	308.77	317.88	305.48	304.5	306.45	309.45	308.39	316.87	306.57	308.36	305.59	308.76	297.28	311.35	306.65	306.22	309.03	311.08	301.48	311.96	308.74	300.38	312.3
315.59	307.97	309.02	310.72	314.67	317.1	305.19	313.63	301.54	309.93	320.02	316.53	304.49	317.08	315.17	308.49	314.25	308.81	307.46	313.04	318.71	317.52	317.5	311.83	319.17	311.94	314.23	312.31	316.76	316.86	316.79	314.04	306.66	315.59	313.35	309.38	308.36	311.44	309.49	320.07	313.92	310.98	316.77	309.46	313.75	307.44	316.3	318.06	316.44	318.46
321.75	319.47	317.49	317.43	314.56	321.23	313.91	317.51	315.71	317.84	314.83	314.07	313.51	315.09	317.41	316.45	318.16	322.38	321.1	325.58	312.94	319.75	318.73	319.33	321.16	314.92	316.79	323.68	330.42	312.75	322.33	324.18	314.97	318.23	316.08	319.35	319.5	312.11	320.99	321.16	319.69	324.19	317.28	321.89	318.88	317.86	317.78	322.65	314.51	317.61
309.65	303.69	304.94	304.75	312.13	310.82	312.67	306.58	311	312.08	312.97	317.98	302.29	311.12	309.74	309.12	314.99	311.86	307.42	308.32	311.79	317.66	309.01	306.53	312.47	317.79	313.91	311.9	313.82	313.96	308.56	303.98	313.72	308.7	317.59	299.19	306.28	308.92	313.65	311.81	314.06	312	310.83	305.48	314.24	318.17	308.82	312.24	311.26	312.88
310.84	321.4	322.19	309.77	320.43	324.19	321.27	317.39	310.23	312.7	319.9	314.45	327.59	319.19	316.02	318.71	307.03	317.62	319.61	313.38	319.01	320.69	316.58	317.17	317.33	307.6	321.34	311.49	316.98	315.46	308.72	314.49	313.42	311.78	314.99	312.67	320.27	317.95	312.94	318.98	321.54	318.65	315.46	315.53	314.29	322.92	320.44	322.39	320.12	312.31
310.9	302.31	300.22	303.88	304.4	306.2	300.79	301.38	300.11	301.94	306.98	308.78	304.21	308.01	305.29	304.59	298.81	307.64	304.82	300.23	299.1	305.95	305.01	294.4	305.47	311.48	301.3	312.69	302.29	305.8	303.99	307.23	303.02	306.85	299.95	297.75	303.24	300.9	299.25	303.78	301.9	307.1	310.71	297.67	303.57	299.15	306.92	301.82	308.69	300.52
309.92	313.69	310.77	314.51	307.85	317.04	309.75	315.2	306.51	307.75	312.55	308.01	312.59	313.87	312.21	311.48	319.21	312.66	312.09	313.67	311.97	313.31	311.02	313.07	317.93	307.36	313.73	303.67	312.87	309.81	313.5	311.42	318.94	309.58	308.81	308.79	311.11	313.54	324.79	311.59	312.66	306.46	311.8	316.61	315.62	319.47	310.31	314.14	316.48	310.86
298.57	307.32	303.58	301.51	301.86	301.87	305.27	303.46	296.34	304.74	293.25	304.15	301.9	302.43	302.03	307.82	300.81	304.81	303.99	309.35	303.41	303.93	309.09	303.58	300.19	303.34	301.73	305.12	300.07	304.47	306.85	299.92	307.7	303.46	300.03	301.06	302.8	301.09	302.33	308.73	302.3	309.26	305.63	295.5	312.03	305.22	302.05	303.3	302.74	297.68
326.64	326.51	320.58	324.4	322.74	325.78	328.02	332.76	326.96	331.01	322.13	328.96	328.3	329.45	324.69	326.09	328.48	326.4	330.11	326.09	326.45	325.76	322.98	320.59	330	335.8	324.34	324.57	324.32	333.82	331.2	330.19	331.36	327.5	325.91	336.1	322.86	328.84	319.75	330.44	327.56	327.31	327.19	322.76	330.6	325.58	327.2	320.67	325.99	328.2
299.55	307.64	309.45	304.3	301.96	312.95	301.64	310.03	303.13	306.77	302.06	302.5	303.76	302.23	302.86	301.69	301.92	308.58	307.5	305.27	307.27	303.48	299.37	313.65	298.73	308.98	304.75	307.96	306.69	305	304.41	307.29	307.37	311.19	303.86	298.36	300.07	310.08	304.55	305.09	307.3	305.89	315.22	295.67	306.02	305.49	306.87	305.14	301.16	304.4
316.72	322.23	320.55	314.11	320.32	321.05	318	322.23	316.53	319.58	318.43	321.51	319.45	316.28	316.88	321.32	322.57	323.87	321.54	330.75	316.29	312.45	316.61	311.89	309.93	319.47	315.07	320.59	318.93	316.6	314.31	325.85	323.98	319.02	321.64	314.72	317.16	319.87	319.19	317.82	311.18	318.21	313.85	321.78	321.51	315.31	321.54	318.25	322.57	314.32
304.02	297.42	309.9	302.85	309	302.88	302.9	302.36	306.94	304.78	306.49	303.8	299.77	305.25	310.06	308.7	311.43	301.39	305.07	298.92	300.45	298.85	303.57	305.68	303.72	297.22	304.13	310.17	304.96	306.69	301.37	304.03	305.07	298.74	306.73	301.52	301.3	305.13	308.48	295.19	298.36	299.55	300.05	305.99	302.89	309.37	300.69	303.72	305.62	303.83
316.05	305.7	305.25	304.7	308.89	310.24	302.94	305.34	306.48	306.59	301.99	307.55	310.18	304.88	300.9	306.38	303.2	306.86	303.91	306.27	314.6	301.88	304.75	312.26	308.75	305.51	309.58	305.36	309.91	306.86	311.86	308.41	307.95	305.68	312.48	305.95	300.7	307.05	298.22	312.23	305.24	308.69	308.12	304.62	306.39	311.53	307.34	304.43	307.54	306.21
296.43	296.5	304.43	298.22	300.34	299.88	294.24	295.92	312.38	297.79	300.95	303.62	300.11	293.58	293.69	300.26	296.81	296.52	298.56	299.21	299.95	300.31	299.18	304.36	301.13	309.99	306.72	293	305.24	302.74	299.43	303.63	306.35	299.6	301.12	299.82	297.15	296.11	296.98	302.55	302.72	301.04	294.73	296.99	298.5	299.93	300.51	300.41	300.83	299.82
318.2	315.64	312.41	309.28	318.49	316.7	308.89	315.65	318.81	316.21	311.52	317.68	314.33	313.74	308.25	317.34	313.55	310.76	313.59	316.85	311.57	313.89	313.99	311.77	307.79	310.92	313.93	314.16	313.73	318.01	315.97	315.97	314.85	313.17	319.51	305.29	311.92	315.07	316.14	312.77	314.18	310.62	319.18	308.8	318.05	314.22	314.64	314.98	314.05	310.27
305.85	310.72	314.05	306.09	307.71	306.79	309.02	298.54	299.91	305.42	311.77	313.46	310.08	312.21	307.05	309.6	318.27	305.86	307.22	311.16	310.35	309.61	310.66	308.48	313.49	313.11	307.93	311.23	303.25	307.9	305.05	306.67	305.53	301.36	302.37	307.67	314.03	304	312.37	310.35	305.5	306.58	306.63	310.64	307.25	308.95	308.3	305.52	308.87	314.74
315.59	321.54	311.09	316.4	317.63	319.46	319.47	316.97	317.28	314.46	319.19	312.28	319.54	317.39	326.78	315.55	316.88	320.26	317.26	319.88	320.82	318.54	318.05	315.43	317.4	320.8	319.79	320.5	321.54	309.26	317.14	313.73	320.43	318.99	318.8	318.52	316.12	322.59	318.83	315.34	319.4	319.22	315.99	317.45	313.82	313.3	321.89	325.58	319.68	322.87
309.09	301.49	303.4	308.54	299.42	309.61	300.54	305.69	304.93	304.68	308.52	309.95	309.72	309.22	302.87	303.04	302.47	307.02	303.03	303.42	302.57	308.16	299.77	311.75	311.26	301.81	309.28	303.73	299.25	306.69	306.77	307.73	305.26	307.71	302.99	304.99	299.02	314.32	314.77	311.82	309.45	300.92	307.62	309.39	305.82	307.39	302.84	307.16	305.68	310.61
319.06	315.81	315.58	316.73	317.97	317.13	313.55	320.79	311.25	317.68	317.98	311.44	314.05	313.43	321.59	318.58	315.58	315.95	318.08	322.36	318.76	313.65	321.28	322.74	324.02	308.67	322.37	310.9	318.42	303.13	314.1	318.77	315.2	320.21	314.78	313.63	313.97	310.78	318.64	317.05	318.83	316.97	315.23	309.13	313.82	313.3	317.58	314.6	321.34	313.89
322.38	315.2	317.42	313.2	316.7	316.73	317.32	317.76	317.43	316.36	321.17	314.04	309.52	318.75	309.07	318.68	313.91	321.73	316.97	307.71	309.81	306.3	318.11	319.5	317.83	320.15	316.81	321.33	314.51	306.87	313.98	314.98	316.55	315.87	308.69	321.63	318.58	311.32	316.36	317.16	316.98	310.77	312.92	317.29	312.51	314.98	313.32	318.57	310.81	317.14
306.31	312	298.48	307	306.27	306.23	305.71	307.22	300.17	307.71	306.05	301.92	305.79	305	305.14	300.79	308.24	308.09	304.88	306.53	299.88	309.5	308.1	302.97	304.39	309.43	305.81	302.46	304.64	311.29	307.95	305.89	312.68	312.37	313.71	310.97	300.74	306.55	304.96	307.66	302.58	309.27	303	302.07	307.55	306.85	305.02	304.87	307.94	303.24
300.84	305.15	307.22	296.88	302.27	300.19	309.73	312.83	311.82	304.66	303.12	303.53	305.44	305.01	302.4	298.05	308.64	298.88	305.48	307.1	301.81	307.64	307.77	306.48	299.37	308.48	303.6	301.69	300.19	308.6	299.06	300.12	300.8	301.19	306.46	298.08	303.57	307.14	314.24	295.85	309.45	308.36	299.18	301.3	302.85	298.35	305.93	309.41	297.49	304.34
300.76	299.2	307.61	308.24	298	304.28	309.93	307.42	304.61	306.89	309.23	302.68	301.57	303.98	302.72	298.01	299.17	306.73	302.19	302.93	301.78	306.57	304.5	308.02	295.09	308.13	299.94	298.35	304.5	302.39	300.22	301.91	303.73	296.88	301.52	297.56	303.39	303.9	311.22	307.37	307.28	301.35	299.56	303.56	306.48	304.8	296.84	299.99	303.47	310.09
305.62	302.34	299.33	295.1	302.13	300.55	299.52	299.86	305.98	305.87	300.74	299.64	300.1	300.49	300.77	308.43	309.71	308	291.18	307.33	297.17	304.87	299.84	303.66	303.43	306.91	299.37	298.94	304.77	296.89	296.01	294.73	288.52	301.17	298.19	304.81	300.35	297.39	299.09	302.68	303.49	297.74	300.74	299.88	295.67	301.34	296.81	306.24	302.04	296.23
317.62	321.74	315.27	321.63	321.09	319.42	321.58	320.74	323.16	321.27	322.78	327.31	314.62	317.84	322.66	319.72	316.8	314.67	318.14	318.41	320.72	327.09	318.72	314.16	323.1	318.44	319.5	316.31	324.2	321.77	312.46	312.57	313.32	321.05	316.39	318.01	310.87	316.3	323.24	313.48	324.63	323.46	320.2	324.94	326.42	320.47	319.57	322.82	320.7	319.34
301.98	307.02	307.41	303.34	307.87	302.48	301	305.29	303.54	302.06	304.25	303.95	302.18	304.08	305.77	307.53	296.69	300.42	304.61	307.1	300.36	306.69	298.87	304.96	309.15	309.47	297.92	310.83	307.25	305.96	305.89	303.4	301.72	310.36	303.01	305.59	312.39	299.31	311.65	310.59	308.35	301.12	305.49	308.03	308.31	303.51	302.42	308.22	308.21	304.54
312.99	306.01	304.95	302.23	305.98	314.21	309.07	317.36	317.64	310.75	303.1	307.22	303.77	316.16	309.33	299.91	302.86	313.46	311.07	306.52	309.14	311.04	307.68	307.81	310.63	309.08	309.29	312.26	309.94	311.97	318.22	307.07	312.65	303.65	317.1	311.76	310.08	310.25	311.32	308.18	311.92	305.01	304.49	307.71	313.2	305.62	307.08	313.18	308.39	309.97
318.36	311.23	315.24	310.81	313.89	312.05	310.74	313.66	316.46	309.69	312.55	315.5	311.81	312.04	312.96	316.08	309.97	315.86	319.83	311.05	313.16	313.05	315.73	315.16	318.26	311.98	310.06	316.57	311.72	312.15	313.4	314.16	307.52	313	312.89	318.54	308.11	312.88	318.97	315.87	311.61	309.12	315.4	316.26	311.46	310.47	317.53	310.6	315.25	314.3
316.61	320.23	311.48	313.76	318.84	316.26	316.75	319.05	319.7	315.91	320.52	316.56	322.08	323.42	319.69	319.37	319.86	323.04	318.12	315.45	320.9	323.96	324.21	315.12	324.66	315.63	314.19	319.17	321.33	313.6	316.77	322.2	316.2	318.16	311.09	316.6	314.72	316.51	322.79	326.34	312.13	315.36	313.77	320.09	325.74	324.77	316.16	314.32	312.61	326.28
326.25	320.9	326.54	332.29	338.09	322.94	328.42	323.04	326.03	326.37	328.53	324.31	326.55	325.55	327.06	321.23	329.7	327.64	331.83	324.44	332.44	333.89	330.15	327.88	326.62	325.09	327.09	333.11	326.32	331.09	327.59	320.24	323.47	328.69	329.9	329.69	323.46	328.42	328.15	329.45	326.38	325.86	327.61	326.91	332.79	319.71	331.89	318.99	331.94	331.28
301.92	303.08	297.58	305.97	304.73	289.85	303.65	303.16	299.25	301.61	302.63	305.57	302.68	300.99	302.84	301.95	302.44	287.61	302.69	295.91	296.07	300.36	300.49	300.58	295.41	302.83	300.22	299.52	299.08	300.82	299.69	300.1	302.42	304.47	306.31	295.65	298.29	304.2	299.73	295.66	299.87	296.59	297.28	300.93	299.88	298.11	297.51	293.76	303.38	303.14
305.33	314.62	306.99	307.55	300.29	312.19	305.78	304.2	303.22	306.85	308.42	308.88	302.78	301.09	305.92	311.71	305.04	310.61	308.8	298.97	310.44	303.5	298.95	308	305.51	300.15	300.7	301.14	303.47	310.49	308.1	302.2	308.49	310.51	305.49	307.35	305.47	305.68	313.87	312.27	306.2	306.51	308.84	306.22	304.68	315.91	313.53	302.35	308.85	308.42
316.31	321.35	316.92	317.05	314.3	312.87	308.37	308.01	318.87	318.5	312.93	320.36	315.31	311.16	315.98	317.85	310.02	309.44	315.02	321.91	315.33	314.35	313.78	312.7	311.51	308.53	320.36	310.06	312.01	316.79	316.66	317.94	319.66	318.85	315.47	311.28	315.75	320.26	316.75	314.35	313.55	314.46	316.1	315.53	317.57	322.91	321.41	312.1	321.25	311.72
314.19	314.77	316.66	319.5	312.48	317.9	309.15	310.93	312.94	313.4	318.21	321.56	311.82	315.74	315.64	312.45	315.22	307.03	310.49	319.31	308.93	311.9	322.67	315.34	312.2	316.62	316.24	315.12	316.26	311.53	312.06	315.09	314.41	313.65	307.24	317.13	317.45	307.87	312.4	311.75	311.5	315.96	315.99	311.67	308.19	308.66	306.18	317.05	312.77	320.69
304.23	304.97	307.52	299.38	305.08	310.96	308.82	297.92	304.71	298.77	312.89	306.59	305.89	303.82	309.33	318.77	304.98	303.32	299.52	297.2	312.95	301.14	302.38	305.17	298.9	309.58	299.54	307.39	300.16	313.36	302.45	304.2	306.08	306.71	303.93	303.14	300.73	304.89	304.76	302	303.75	301.88	308.21	302.82	308.89	305.07	303.62	306.84	302.63	298.97
317.88	308.65	313.5	315.4	309.24	311.53	324.75	319.97	317.39	315.2	316.78	314.74	324.85	313	312.38	320.94	310.41	313.99	315.25	313.55	313.94	315.3	317.89	319.3	316.37	309.41	314.56	316.67	316.66	317.55	314.73	314.64	315.97	318.48	319.91	314.74	312.42	310.05	312.04	308.62	308.86	316.97	314.45	314.73	320.4	318.79	311.52	317.75	318.24	319.41
318.45	314.49	317.81	311.06	317.21	316.11	314.54	316.46	312.72	315.56	312.29	315.76	314.45	308.36	314.32	311.13	317.24	305.53	314.91	312.06	323.15	310.4	314.23	313.41	309.42	313.09	317.02	319.68	315.77	312.24	313.56	315.34	316.78	318.92	307.77	308.89	317.8	300.46	320.16	315.76	314.82	313.29	313.43	310.47	316.6	321.38	314.78	313.63	312.14	312.31
303.31	306.14	302.44	310.67	298.89	307.87	304.45	301.93	308.11	308.72	307.41	308.57	311.41	307.51	305.64	308.62	307.67	306.43	308.07	306.19	304.63	310.32	312.04	306.32	314.4	304.88	309.82	299.81	306.93	300.53	307.46	302.23	304.74	311.66	306.03	305.58	309.58	303.54	294.87	307.76	302.24	305.42	309.38	301.44	305.72	302.23	316.97	306.25	304.41	309.35
302.46	304.94	305.46	302.39	305.5	300.58	303.41	305.44	301.98	302.42	305.07	312.51	303.53	306.72	304.2	305.58	302.58	300.32	310.27	294.56	300.02	304.75	303.99	306.17	303.48	303.4	303.62	303.58	297.23	306.36	299.86	304.03	300.5	305.53	302.19	311.39	304.52	304.09	302.94	304.7	302.96	307.42	301.8	303.76	303.54	304.36	303.74	304.09	304.15	296.19
311.48	311.61	312.37	312.92	307.75	305.75	312.47	305.78	318.29	313.43	313.42	315.41	307.31	305.97	315.84	318.53	317.05	306.95	316.58	313.64	312.43	318.8	310.95	315.97	308.79	305.29	314.84	312.41	314.54	314.91	307.61	315.72	312.91	314.29	308.13	315.29	313.15	317.53	317.05	315.1	315.6	310.44	304.19	312.65	323.52	307.76	310.82	304.11	315.01	313.49
310.01	306.65	311.98	300.67	310.51	304.78	308.55	309.28	302.94	313.45	317.78	310.69	306.43	307.58	308.8	322.77	310.96	314.92	300.01	307.41	305.32	302.44	307.17	307.99	308.77	308.79	299.17	309.91	313.68	309.2	307.23	310.45	302.87	309.3	305.69	310.68	311.25	305.39	303.64	311.85	304.02	301.68	304.34	303.84	313.59	315.6	307.98	308.24	306	309.91
306.13	301.47	295.74	311.88	304.98	306.28	299.32	303.21	304.98	303.8	298.45	306.91	305.67	299.51	297.79	303.96	305.06	298.15	298	303.2	307.96	292.7	298.4	306.17	288.32	305.2	304.72	300.34	304.85	304.48	303.16	300.27	300.96	305.02	300.21	303.75	307.23	306.36	306.57	306.47	305.17	298.62	308.13	301.85	302.54	304.74	297.51	307	303.99	307.31
299.23	303.8	300.5	299.89	296.09	305.24	302.88	302.13	304.67	304.71	309.32	303.09	311.04	302.41	308.3	297.67	308.1	307.11	300.13	308.93	313.76	296.62	301.43	308.24	299.93	313.16	302.98	300.26	302	306.09	307.28	305.53	300.97	312.52	306.93	305.96	301.16	304.89	303.09	301.16	304.25	313.18	303.91	309.46	302.2	301.69	303.93	301.67	306.06	300.17
303.48	299.09	303.28	305.68	302.02	303.57	302.82	304.13	300.12	295.89	313.4	305.9	300.62	303.65	304.21	308.94	307.93	300.11	299.19	300.87	309.59	299.68	302.2	299.24	302.72	299.95	310.35	310.96	297.77	297.88	307.54	303.57	303.82	302.41	303.06	301.81	305.72	301.27	308.69	310.86	305.54	302.04	301.73	309.07	310.98	301.8	308.3	306.77	300.08	302.12
314.76	318.35	309.95	303.88	318.91	317.09	318.37	314.56	315.32	316.51	314.24	314.55	310.31	308.46	313.81	318.18	310.08	310.95	319.17	319.64	313.52	311.91	311.56	312.02	310.97	304.23	311.73	313.33	302.95	305.84	314.65	317.19	314.02	311.65	314.98	315.68	313.19	313.16	322.19	314.3	318.1	315.69	312.07	314.93	315.26	311.17	309.43	311.54	315.4	313.49
325.01	321.89	320.42	319.88	321.78	315.49	319.67	313.72	315.13	326.39	317.65	322.11	322.24	324.96	316.91	312.09	322.62	322.79	322.72	323.68	317.66	316.88	325.57	323.74	319.97	319.88	321.01	310.65	312.61	317.53	310.22	315.53	322.46	314.03	325.25	317.45	317.88	321.9	323.04	323.27	319.21	315.95	327.19	312.01	319.33	313.25	317.99	323.64	325.53	315.75
305.09	304.98	301.03	306.89	304.11	306.86	296.06	310.35	312.74	309.07	306.44	303.48	301.25	300.5	307.24	310.22	304.19	314.35	303.34	305.35	305.5	303.35	309.87	300.51	308.91	313.53	303.16	313.07	306.84	308.89	308.91	308.13	299.5	302.77	311.46	306.6	303.06	311.86	308.61	302.57	304.55	299.55	306.78	301.84	306.47	309.94	316.22	305.22	303.06	310.89
290.92	292.55	298.59	294.64	294.26	297.7	300	291.77	287.41	294.54	291.46	295.66	301.11	295.84	296.32	294.01	293.55	300.69	290.87	299.44	292.75	293.78	285.37	292.8	289.62	297.24	293.33	297.09	289.81	300.27	289.13	296.58	297.37	300.27	296.22	292.89	295.25	293.46	299.9	298.16	294.44	296.12	292.54	292.11	289.96	296.59	296.47	298.72	296.99	295.21
311.56	304.91	307.07	303.78	311.96	305.72	309.81	304.21	309.61	308.59	308.24	314.01	310.21	303.51	306.83	306.09	304.79	310.54	306.91	300.64	311.07	304.75	301.54	306.68	309.08	303.62	297.78	299	310.22	309.61	302.05	305.17	306.07	306.11	300.13	299.71	310.46	301.52	303.91	302.29	303.52	307.81	299.91	311.15	307.2	306.06	309.54	306.62	305.12	300.67
305.61	300.52	303	305.27	296.84	307.82	299.52	306.14	303.21	297.91	300.2	299.53	304.39	301.59	298.87	300.14	294.39	301.37	301.7	298.51	309.85	305.85	302.85	301.62	298.3	300.08	298.61	301.27	296.82	301.6	305.74	295.58	301.33	304.8	300.15	303.11	304.37	300.88	300.52	300.1	308.42	301.2	303.29	302.81	297.02	301.68	302.05	303.57	304.35	302.98
301.75	302.17	298.38	311.59	300.34	296.01	299.85	301.28	302.05	298.13	308.21	300.09	298.31	296.49	298.32	307.35	299.3	298.12	296.71	295.24	305.52	301.34	299.41	299.27	299.45	298.21	302.42	300.29	296.88	292.81	305.86	307.45	302.13	298.55	298.34	306.76	301.86	298.27	301.74	302.09	304.44	294.82	295.94	298.48	303.44	301	300.24	300.74	295.8	302.58
311.48	316.44	315.08	308.69	307.9	315.78	313.1	321.65	313.93	306.12	302.67	311.39	317.69	312.16	311.13	318.3	323.61	311.18	317.85	313.09	323.83	315.4	316.39	313.15	316.38	313.85	312.21	317.78	314.67	315.09	314.23	320.93	313.01	320.6	310.37	314.66	317.44	308.01	316.06	316.64	312.8	312.14	311.05	319.73	315.12	320.73	312.53	313.91	314.71	316.5
301	304.98	305.27	304.01	301.57	305.26	306.92	299.84	307.56	305.1	302.96	310.53	293.19	305.78	299.02	300.25	311.43	300.09	296.13	300.97	301.41	294.96	295.87	309.99	306.12	308.89	303.76	297.97	307.44	299.57	302.76	307.2	300.67	311.12	302.32	303.71	303.95	299.98	308.87	300.52	305.89	302.19	296.18	297.49	297.21	306.32	302.55	297.07	299.37	304.31
304.12	303.79	296.82	305.05	299.18	310.38	312.03	309.32	297.51	299.01	305.96	307.43	297.96	297.12	299.76	299.66	302.83	299.93	302.31	302.04	299.61	301.15	301.29	309.1	298.57	305.15	300.44	301.7	311.34	306.68	302.43	299.36	304.38	303.67	303.84	300.57	308.12	306.04	303.32	296.92	311.18	306.59	305.66	297.73	300	300.55	302.96	303.06	303.95	308.32
295.76	294.88	297.17	297.58	293.94	302.31	297.81	297.66	294.9	297.22	299.87	287.86	299.3	291.93	293.43	296.95	291.71	294.56	303.62	300.75	297.88	293.36	295.88	299.63	296.51	298.29	300.39	290.41	299.88	298.3	297.36	300.15	289.56	297.26	287.58	302.87	297.96	296.4	303.35	295.16	299.05	299.95	290.49	287.96	294.91	298.08	291.39	299.91	298.13	289.91
307.29	307.02	309.16	312.55	313.62	314.11	312.42	313.28	312.31	314.03	311.75	306.75	316.74	311.73	313.15	314.48	305.69	311.52	316.46	309.84	303.01	302.96	313.07	311.12	307.77	312.38	304.01	305.14	307.51	306.03	315.44	309.35	312.33	307.38	305.72	307.68	309.8	308.06	317.83	315.03	311.51	315.21	314.96	314.11	309.02	315.34	307.88	311.14	310.02	305.27
298.03	296.2	295.57	293.96	299.62	301.07	303.02	293.58	297.01	296.8	302.69	298.03	301.26	305.55	297.24	303.41	300.97	304.23	296.41	297.4	304.7	304.46	305.09	302.65	296.8	303.76	298.52	298.62	299.85	298.53	305.69	303.15	300.08	299.51	296.12	300.48	305.48	301.32	299.71	298.49	301.97	297.41	297.89	294.93	296.97	306.93	305.39	301.74	303.31	296.68
300.65	300.27	303.36	301.8	300	304.27	304.29	296.04	297.27	299.85	303.06	300.49	293.54	306.55	298.33	305.66	304.38	302.43	297.37	301.47	301.25	305.02	297.85	295.93	303.61	293.95	293.19	299.85	307.5	294.25	306.82	296.05	298.72	304.22	303.55	293.43	307.36	300.71	304.12	304.69	299.63	306.63	305.74	303.16	301.64	298.11	291.71	301.86	290.05	300.61
310.41	304.89	308.18	299.21	312.86	302.37	301.14	300.69	306.66	304.88	304.78	307.88	308.28	306.21	304.7	308.8	311.4	306.23	311.97	303.43	314.21	316.31	302.84	304.62	297.09	304.31	302.81	299.54	310.94	306.37	303.57	304.54	314.82	303.62	311.44	309.11	304.98	310.21	305.62	304.05	300.96	305.55	308.81	301.05	308.09	303.89	302.02	300.97	303.68	305.92
293.78	292.92	290.73	296.38	301.06	297.3	299.2	300.63	291.99	300.74	299.73	289.03	300.72	295.89	294.52	297.91	295.28	279.29	294.46	294.48	299.88	289.95	286.56	296.77	301.25	305.33	291.21	299.23	295.41	300.34	294.76	288.6	293.49	292.25	293.92	293.31	296.29	288.7	290.68	296.57	298.73	295.45	295.9	298.2	303.93	300.05	295.55	295.9	295.78	289.57
328.43	318.93	326.52	320.48	324.15	325.79	328.43	326.75	325.62	320.01	325.45	325.27	327.79	323.95	331.56	330.44	319.65	333.92	325.92	321.44	323.67	326.62	327.19	323.64	330.57	323.67	320.4	331.59	321.82	325.52	325.11	317.54	330.48	322.93	326.37	323.21	325.55	323.92	334.49	322.17	319.08	329.26	328.29	324.38	325.86	320.18	325.27	328.59	338.56	329.5
318.68	302.96	304.88	306.46	296.69	302.81	298	305.65	303.85	298.73	305.29	304.33	304.54	310.79	310.6	315.92	304	304.14	308.14	307.79	309.91	309.41	303.43	311.19	312.38	308.97	299.98	304.01	301.34	312.23	306.7	308.48	306.18	316.63	302.82	312.3	306.06	306.34	300.18	306.85	309.53	301.17	305.24	305.9	308.5	305.37	301.8	302.1	305.25	304.99
329.66	324.68	325.26	326.49	323.76	325.84	324.75	323.52	328.93	327.89	329.73	322.02	324.85	323.69	330.94	324.59	322.53	323.73	327.47	326.29	323.95	320.11	326.37	323.14	323.22	326.74	324.5	331.85	328.53	321.75	328.33	331.13	329.92	329.85	323.78	322.74	324.81	323.03	325.5	319.63	329.99	322.06	330.72	329.01	318.6	325.73	325.92	323.96	321.04	322.03
295.93	305.28	305.06	287.89	289.83	295.31	295	292.49	294.22	298.48	301.42	291.6	303.28	291.85	292.02	299.61	300.92	293.54	291.07	294.28	299.16	300.53	292.42	293.57	299.32	289.18	297.56	295.81	300.01	290.04	289.97	296.05	295.1	299.12	296.42	295.82	292.39	297.53	288.56	289.22	297.23	289.4	291.4	294.42	298.09	289.17	295.25	300.03	285.3	289.2
317.56	315.08	312.6	317.75	312.91	312.39	308.37	311.76	318.57	311.75	315.04	317.49	312.32	314.08	313.2	313.64	312.5	312.82	314.82	313.65	323.09	309.89	317.83	319	307.58	317.77	312.78	316.62	314.77	308.72	314.16	314.43	313.73	315.43	321.04	312.22	314.5	315.04	313.35	319.16	315.62	313.55	312.57	317.8	316.93	312.76	315.71	311.95	312.9	315.75
314.03	317.73	325.91	315.22	311.21	314.74	310.65	313.81	317.87	320.5	314.82	310.63	316.4	313.56	315.18	316.94	308.64	318.1	312.07	313.32	311.87	314.91	314.32	313.13	311.98	312.82	312.62	313.64	316.26	322.81	314.06	318.5	318.49	309.54	311.16	320.95	312.1	308.34	308.89	307.74	308.55	311.55	317.39	317.69	316.5	318.1	322.21	319	319.89	311.27
302.52	305.81	314.95	309.55	304.51	300.77	299.42	307.06	304	299.88	305.28	303.73	305.2	301.17	301.54	300.38	298.35	302.42	302.11	307.03	306.26	304.05	302.8	305.66	298.27	303.96	302.05	298.16	304.56	304.42	301.79	310.36	299.64	303.78	303.36	298.73	305.19	303.01	299.19	303.99	299.94	301.24	298.36	303.91	311.18	303.28	307.98	301.22	308.53	306.53
310.19	302.86	300.46	310.38	299.95	304.66	302.54	305.29	304.42	303.59	306.21	299.24	314.8	304.44	303.83	305.34	304.38	293.89	296.92	306.28	303.26	302.78	297.38	298.89	294.67	298.3	307.35	300.18	301.31	299.48	300.71	305.64	304.55	307.76	299.63	302.7	300.85	303.62	306.91	309.05	308.7	309.56	301.88	304.64	296.59	301.37	306.4	299.38	302	307.32
317.61	318.3	310.08	305.95	314.64	310.31	311.65	315.3	311.58	310.51	310.53	309.57	316.09	310.41	311.42	307.79	316.43	310.11	303.37	320.55	306.93	311.31	313.78	306	309.58	311.27	308.83	310.47	313.69	311.89	313.09	311.6	315.38	304.79	311.14	308.29	311.93	313.24	309.52	313.74	312.71	320.54	306.36	310.22	308.39	312.17	316.03	317.03	311.62	314.26
321.49	321.26	328.06	328.84	328.65	326.3	322.97	324.02	326.02	331.39	331.37	328.31	331.66	330.76	327.18	331.17	330.95	331.97	332.29	324.74	325.59	319.04	330.05	331.39	331.05	326.35	325.56	331.24	327.77	330.53	336.66	337.65	331.1	327.86	324.87	324.25	328.44	331.54	327.45	330.69	332.56	329.23	324.01	328.11	324.24	323.13	326.35	326.53	333.09	329.27
294.27	301.51	294.69	296.56	303.42	296.77	289.54	292.23	292.65	290.67	298.43	289.36	289.12	299.96	291.24	292.52	293.54	292.82	295.83	289.58	294.6	294.88	291.37	299.25	298.85	301.82	297.88	294.6	297.36	304.22	287.86	296.39	303.7	294.48	294.8	292.73	295.06	292.86	293.1	297.5	294.79	292.32	293.87	296.01	297.14	292.54	301.26	292.06	294.67	294.37
306.32	304.49	297.17	303.98	305.38	295.03	307.54	306.21	304.4	304.21	302.2	307.39	312.58	304.01	303.86	305.97	314.05	304.31	309.65	305.67	303.56	299.85	295.08	307.9	303.91	308.79	300.74	299.04	311.28	307.6	299.61	307.13	302.68	300.06	298.52	305.98	303.4	294.82	311.76	298.15	297.69	304.29	310.8	307.44	305.74	305.68	299.37	293.17	299.43	304.87
310.77	317.54	319.93	319.23	319.47	308.31	312.05	309.38	320.73	316.63	315.47	317.36	309.86	313.81	311.67	316.54	320.04	324.14	314.42	313.59	312.27	317.96	310.25	314.29	314.24	313.72	304.58	313.84	316.71	314.69	315.28	324.87	316.95	318.96	317.32	308.65	305.45	304.43	316.78	312.84	310.29	311.88	321.78	314.16	312.28	316.11	317.26	317.25	317.04	306.45
298.81	300.33	297.21	294.95	302.5	292.72	299.34	295.97	299.22	294.32	294.85	301.64	303.1	293.81	300.27	297.56	297	290.82	286.3	293.48	300.55	293.65	299.32	298.59	297.63	298.5	295.18	299.02	299.18	293.48	303.12	288.46	295.77	300.8	300.87	295.09	303.88	299.08	292.03	296.64	295.42	292.04	300.25	300.45	296.48	296.59	294.91	295.37	298.25	289.23
303.3	311.23	303.33	302.66	303.49	306.31	299.96	301.87	305.09	304.69	302.87	306.37	306.09	301.67	304.59	306.17	301.91	302.09	302.04	308.51	295.24	306.78	293.38	304.67	304.45	306.86	306.32	304.14	301.56	310.77	307.59	307.76	310.8	299.55	302.98	303.94	300.61	300.07	308.11	292.97	294.18	303.17	309.57	295.8	307.57	299.95	300.86	310.3	304.36	308.26
305.27	309.37	301.01	302.74	301.74	300.23	305.61	298.07	304.66	293.29	301.95	303.39	301.64	302.57	306.76	302.67	300.86	297.4	299.42	303.43	296.38	312.57	299.72	311.78	303.09	305.05	311.64	298.48	305.88	308.16	303.31	306.01	300.02	301.98	301.58	308.72	309.21	296.53	299.58	305.39	309	308.82	306.21	299.82	305.18	303.8	300.37	306.15	302.93	301.1
313.24	314.01	319.29	311.64	313.12	315.53	307.57	312.2	321.45	315.59	313.78	322.45	322.2	319.94	324.78	313.14	311.53	314.81	315.37	318.23	318.08	307.51	303.08	309.34	315.6	309.74	311.92	313.27	313.45	317.54	315.3	314.44	310.48	314.86	306.92	317.36	316.92	314.46	321.58	321.3	318.51	318.35	315.95	312.07	314.69	310.19	317.1	314.25	319.09	313.62
318.81	323.98	329.43	320.61	330.16	317.37	324.02	322.46	325.95	324.32	318.47	324.14	326.86	318.34	320.28	329.18	321.96	323.81	329.17	320.58	323.46	320.83	324.42	327.37	325.39	327.92	325.43	328.93	328.74	329.69	326.45	329.23	322.52	325.54	315.98	324.8	325.01	328.29	324.16	325.2	326.86	323.43	324.71	328.79	324.74	317.8	327.13	324.07	323.95	318.41
310.47	308.76	309.52	312.28	315.69	314.32	322.39	315.45	310.75	316.35	312.05	311.73	310.98	316.28	313.8	306.79	313.99	315.1	309.26	308.73	308.53	305.95	314.25	312.19	305.84	317.22	311.38	315.02	318.35	306.19	318.49	318.01	312.47	307.91	311	311.7	309.88	317.07	315.05	317.93	313.86	314.16	320.99	313.37	313.7	310.82	319.82	304.47	315.92	310.27
306.23	303.19	303.4	303.53	300.39	305.03	298.91	298.43	304.79	301.66	300.97	292.46	294.54	297.26	300.81	302.89	300.71	292.36	295.78	297.34	303.85	293.19	294.51	301.3	304.81	296.1	301.62	293.92	295.15	297.83	303.26	297.8	294.42	299.78	299.09	296.28	300.24	296.11	301.87	301.35	306	298.52	295.14	303.93	304.06	299.03	301.63	308.2	303.62	301.56
323.41	313.78	318.77	317.85	308.54	316.13	320.14	309.19	318.05	312.98	314.89	317.26	307.76	321.51	310.35	316.11	319.04	314.31	312.64	318.93	314.86	315.92	316.88	319.74	314.65	319.89	318.44	310.89	311.59	309.97	322.75	308.87	317.97	315.41	323.68	309.38	315.89	316.11	315.24	319.74	317.97	317.52	317.31	309.5	315.24	315.16	315.33	313.78	322.08	321.58
328.33	328.74	333.09	323.93	330.62	325.68	325.16	328.02	329.37	327.44	326.11	330.43	328.28	327.07	329.22	325.24	327.52	332.47	321.56	330.67	325.35	324.55	326.16	318.39	326.37	331.82	329.77	333.03	331.11	332.08	334.95	332.78	330.7	326.13	332.79	330.3	327.63	323.88	328.06	326.41	329.44	332.86	324.51	324.01	332.71	330.71	327.62	332.92	328.42	331.11
322.47	318.79	315.41	318.55	318.01	314.02	308.01	313.91	311.25	319.82	314.76	318.02	318.4	314.28	313.45	318.63	311.07	323.34	311.07	318.73	316.89	317.83	308.79	315.48	313.46	314.7	312.41	319.82	311.84	312.94	316.02	317.58	309.95	314.69	322.56	307.49	311.15	316.99	312.46	314.62	316.58	316.11	316.8	313.23	314.55	311.52	315.95	320	316.71	313.82
310.55	302.97	300.6	310.6	306.01	306.65	311.44	304.37	307.51	309.08	310.93	303.94	306.42	307.94	301.39	303.71	304.33	312.53	300.78	303.64	311.76	305.38	301.91	307	301.12	314.57	304.53	302.11	311.25	314.16	305.03	305.86	309.21	308.59	304.15	310.4	313.94	304.84	308.46	304.56	308.48	308.9	305.77	310.9	300.97	305.09	308.39	310.3	304.96	311.79
328.33	329.58	327.11	327.27	328.01	328.3	331.03	330.17	335.29	323.62	326.51	327.59	319.08	328.99	321.58	334.61	327.16	329.23	327.92	319.86	330.59	325.86	327.44	330.96	329.84	330.42	334.72	328.72	328.02	333.01	327.75	330.43	327.81	328.91	324.16	324.41	321.21	328.34	321.93	328.16	324.75	330.65	331.69	325	327.39	332.27	331.77	326.86	324.21	333.32
328.1	325	324.53	326.4	328.15	328.03	319.56	319.05	332.64	328.24	325.71	322.8	326.81	325.57	333.65	320.26	324.76	322.6	321.89	324.88	320.83	328.71	327.83	321.9	324.68	331.03	325.88	327.91	323.14	321.77	327.73	324.43	325.09	329.51	330.35	324.03	325.97	320.69	326.6	319.49	329.98	324.11	324.8	325.34	320.63	335.67	321.63	324.09	326.65	329.55
301.36	288.72	301.49	295.83	296.74	301.02	294.1	297.98	295.91	294.13	295.34	293.64	294.99	297.98	292.1	293.05	297.46	290.76	285.7	291.74	288	300.83	294.15	292.76	293.55	292.61	290.43	290.78	294.88	297.37	291.62	300.97	300.05	292.99	297.08	292.88	295.5	299.27	291.55	293.43	299.08	293.56	297.43	295.17	298.98	290.4	292.43	291.98	303.25	294.7
301.4	300.51	297.71	298.65	301.35	299.15	296.52	298.67	293.21	297.42	296.23	298.39	304.02	299.3	307.14	295.52	299.11	298.94	298.02	309.78	305.77	307.45	306.53	311.92	299.09	296.52	307.73	297.3	306.97	304.97	305.84	304.58	300.55	296.23	306.16	304.85	297.96	298.31	295.09	300.82	301.23	301.41	293.96	296.25	298.94	293.19	302.04	286.04	303.68	298.5
304.87	308.94	300.82	303.93	302.97	303.43	298.97	302.45	306.83	303.62	303.56	307.8	293.64	298.24	304.39	301.3	306.12	299.18	310.24	308.76	302.42	304.04	308.06	302.69	306.53	300	315.73	305.3	307.86	306.51	303.49	306.66	301.11	303.81	302.08	305.44	302.81	310.13	305.43	301.64	298.98	306.36	302	305.25	313.07	308.12	305.71	302.97	291.51	308.35
294.1	295.88	298.95	295.86	294.96	295.67	291.07	293.54	298.61	300.09	296.81	289.6	299.8	292.32	292.05	297.72	296.21	300.26	295.4	293.13	290.71	297.71	297.47	293.19	287.38	286.28	294.93	286.05	295.22	298.39	288.78	295.32	292.67	292.09	295.2	296.12	291.02	296.59	296.78	287.92	298.24	293.99	300.62	297.4	290.67	289.62	295.06	298.64	303.29	296.5
312.83	313.81	318.31	319.86	310.26	321.26	315.83	318.78	307.91	320.65	321.88	314.4	311.69	321.51	304.34	309.95	318.35	314.28	312.37	320.94	307.95	303.28	314.98	318.86	314.78	317.58	322.37	309.1	306.97	303.81	313.58	310.33	312.26	314.24	316.65	308.97	314.91	314.84	310.93	307.43	318.69	314.33	310.74	313.14	315.81	305.76	314.01	319.35	318.23	310.78
302.61	293.29	301.59	300.91	306.96	306.84	302.6	304.53	302.64	305.31	306.46	304.66	309.52	309.25	307.54	297.58	307.88	298.25	304.89	303.73	305.15	300.57	302.96	301.75	300.38	303.44	292.45	312.36	299.21	309.2	298.38	304.03	299.72	300.79	308.21	305.48	302.55	312.34	303.65	304.17	307.87	304.07	305.09	307.12	300.41	306.65	308.13	303.33	305.98	301.97
331.08	325.36	326.19	326.53	323.87	330.8	325.81	328.93	336.96	330.81	328.43	319.65	326.31	326.55	329.56	330.61	329.2	318.91	328.37	325.89	330.89	325.2	331.37	330.28	327.22	324.26	324.47	325	329.29	323.34	327.61	326.7	326.79	326.61	332.2	321.57	332.73	327.45	331.79	330.03	334.16	326.03	331.21	317.93	321.09	323.45	327.67	331.65	324.66	329.47
311.03	309.67	309.96	305.66	306.32	306.98	303.49	308.45	307.46	307.62	306.71	307.03	308.67	303.06	309.44	305.06	307.42	301.74	313.06	308.8	310.23	305.11	306.62	309.22	307.67	307.62	310.25	309.34	307.77	310.5	306.01	309.42	307.5	309.11	309.06	307.27	313.23	314.82	304.62	305.21	306.74	315.57	308.97	313.46	311.63	312.8	304.92	306.1	305.29	315.79
309.54	312.65	315.22	314.69	307.58	316.33	316.9	312.33	313.07	314.77	311.33	310.36	316.35	308.76	300.51	306.43	311.64	306.11	311.41	308.38	312.68	312.38	317.44	308.76	312.16	305.66	316.93	312.74	318.01	310.85	306.4	310.6	316.98	311.34	312.18	320.78	301.9	307.97	312.06	306.73	310.55	309.89	310.55	310.85	311.1	316.36	314.22	311.07	314.39	303.78
324.82	323.45	328.03	323.96	325.9	329.31	329.12	332.41	329.07	330.81	325.84	327.25	332.23	325.83	323.39	322.96	322.2	325.91	330.21	333.48	329.31	334.19	333.49	327.18	319.42	336.91	331.02	335.45	331.72	328.62	335.96	318.36	331.12	336.79	330.29	332.95	321.44	330.48	319.97	323.98	323.23	319.01	324.88	320.42	328.93	332.51	329.98	331.19	327.03	335.92
322.08	320.21	327.44	328.63	326.79	323.03	324.88	325.34	320.71	320.31	329.71	325.35	319.32	330.11	322.93	330.06	330.64	322.88	322.53	327.94	327.82	320.86	330.83	323.56	316.66	321.83	327.04	326.4	324.09	327.9	332.29	324.93	319.03	320.78	326.23	329.32	328.13	326.35	322.47	332.4	322.36	327.53	326.23	324.54	313.66	330.31	327.38	327.19	325.47	329.25
306.35	307.55	303	299.91	294.29	298.34	306.16	298.88	300.83	308.03	296.85	303.52	305.91	300.36	300.09	298.98	306.36	296.46	297.65	300.1	308.12	305.89	309.55	305.32	307.96	307.34	309.62	299.6	298.8	300.04	296.93	303.96	301.49	300.08	304.67	306.02	304.87	304.89	304.85	304.7	300.98	307.72	299.05	310.62	308.13	292.4	295.08	304.84	308.34	310.35
307.05	308.6	308.09	305.07	308.13	302.32	311.65	303.58	303.76	306.51	312.29	308.51	303.46	305.48	311.08	298.72	309.38	306.27	310.2	305.65	302.06	307.99	304.23	302.31	308.83	294.08	303.01	306.59	305.07	304.48	305.76	299.58	302.87	301.87	301.02	303.6	297.83	298.99	302.95	307.4	305.41	305.13	308.81	301.91	300.76	304.72	307.29	305.24	299.94	303.88
309.36	308.99	311.73	299.09	315	308.5	303	306.94	305.27	305.78	306.53	311.3	306.88	308.57	302.14	305.85	300.36	303.25	298.84	307.37	305.23	302.57	298.07	302.23	298.76	304.01	306.85	300.85	306.03	301.23	299.72	302.89	309.2	299.6	309.64	313.44	307.03	300.42	296.13	303.1	304.28	307.17	312.34	304.52	304.58	302.34	306.03	301.18	306.17	302.18
296.92	300.84	300.46	300.73	292.28	303.91	299.56	298.58	298.65	303.05	295.88	301.21	298.27	302.71	306.64	292.48	300.09	306.1	301.66	302	304.9	295.29	300.41	301.9	300.29	300.16	302.59	303.64	292.26	304.87	298.35	304.36	303.03	293.02	296.33	302.25	295.95	297.96	297.38	299.04	300.23	299.11	298.57	299.84	298.76	302.75	301.48	301.75	302.25	301.49
311.56	307.99	310.21	304.74	306.11	304.54	311.77	306.96	308.76	305.22	304.07	303.51	308.98	308.02	314.99	304.65	313.72	313.42	309.72	302.92	307.51	304.76	307.4	311.21	308.68	309.65	308.5	304.08	303	310.37	310.74	305.72	311.19	315.12	317.65	310.78	313.14	313.06	312.27	306.13	310.53	316.46	311.45	310.41	306.87	308.92	310.99	312.03	308.12	309.81
304.05	306.71	293.7	298.37	299.02	299.81	306.01	305.5	298.04	306.24	304.69	300.15	294.88	305.26	301.09	298.25	300.31	289.94	295.02	302.4	301.53	300.56	298.92	299.37	305.32	300.62	300.35	295.48	298.88	296.29	304.49	299.31	297.08	301.56	302.31	309.93	291.97	295.35	299.76	292.56	303.86	295.69	302.8	302.42	296.38	302.21	297.18	294.15	295.96	299.14
328.04	315.47	313.65	315.39	316.57	322.18	316.31	314.87	316.93	321.5	321.01	319.97	317.28	313.89	322.12	319.38	313.52	317.69	314.28	313.13	307.74	314.89	319.04	322.6	321.83	306.84	318.57	319.64	320.15	313.89	317.06	310.52	315.21	316.24	322.28	311.49	322.45	319.6	316.01	316.78	315.04	313.81	312	323.1	312.59	316.9	321.73	315.99	318	321.34
308.91	308.53	309.48	315.96	312.29	307.42	310.65	306.95	302.47	310.52	306.24	311.62	312.12	303.04	307.42	313.02	301.95	302.8	313.25	308.1	305.67	310.34	312.39	310.8	304.45	308.95	302.96	309.82	310.53	310.07	305.54	314.45	308.29	306.47	316.72	314.15	312.37	302.13	308.74	308.46	307.43	313.5	304.02	310.54	309.34	319.75	305.72	302.74	306.22	318.86
290.61	292.5	288.56	299.85	294.61	296.87	294.39	294.88	295.24	293.08	292.02	296.62	298.28	298.95	290.24	294.27	295.81	302.32	300.42	302.11	298.26	299.84	295.43	300.79	295.88	294.4	292.37	297.76	293.65	302.65	294.81	294.74	294.39	300.31	291.33	295.43	294.41	296.57	294.06	300.28	297.26	302.36	293.54	297.78	295.59	294.19	294.43	290.86	300.26	293.25
302.22	296.12	299.47	304.78	297.7	300.69	307.26	301.99	289.6	297.04	304.28	299.84	302.89	302.89	301.16	305.48	307.5	299.27	301.57	304.39	304.83	300.35	300.62	308.71	303.88	306.05	299.5	303.09	304.15	306.88	298.38	294.39	305.3	298.22	297.91	299.89	300.76	300.16	302.29	293.49	300.81	307.25	295.11	303.69	302.52	301.62	298.63	300.13	302.8	305.14
321.87	307.78	314.65	311.29	312.15	323.38	318.71	317.86	314.38	319.54	312.08	314.69	312.86	324.63	315.44	310.25	315.33	315.15	316.31	320.83	316.08	316.42	320.32	321.27	307.41	319.05	321.82	316.56	314.82	316.93	317.17	318.73	322.06	310.96	319.12	314.09	312.18	318.55	316.59	319.54	315.41	314.16	316.12	320.4	319.06	319.54	318.18	326.87	318.93	318.01
311.74	299.15	298.45	300.49	293.48	300.99	306.49	306.77	303.33	305.43	297.22	297.98	297.66	298.16	295.35	297.66	300.41	296.4	305.34	307.45	306.42	301.18	302.14	296.34	299.17	301.87	304.19	296.06	302.4	296.59	299.91	305.03	298.82	308.44	298.8	299.82	298.22	303.82	298.94	297.6	300.61	299.51	302.3	300.97	301.34	295.61	303.61	299.12	305.37	297.92
297.38	308.18	301.16	302.66	302.97	299.86	303.77	296.84	307.74	302.48	309.77	298.43	308.06	297.2	303.01	300.98	304.99	307.7	299.77	311.97	305.72	307.27	301.35	301.39	306.1	299.24	301.95	310.96	306.6	304.71	303.72	309.08	293.65	303.74	303.01	310.46	304.88	303.63	307.55	305.68	305.05	306.09	302.57	305.74	302.35	302.22	307.01	307.81	313.95	298.21
292.85	297.53	295.16	294.01	292.65	292.1	297.02	286.14	294.99	290.38	294.11	292.91	290.51	296.29	296.98	299.78	291.44	287.84	295.47	291.69	293.19	294.36	291.32	296	297.55	292.42	292.96	285.37	289.68	297.04	292.62	290.33	291.62	294.66	294.06	293.17	294.37	292.15	295.17	294.36	296.16	296.2	299.72	290.82	294.7	297.6	292.65	293.68	299.25	294.67
313.72	311.01	312.63	315.22	317.61	308.38	312.15	316.19	313.79	316.21	306.64	311.05	319.17	314.71	309.07	310.04	311.23	310.23	309.52	316.84	318.87	310.49	306.8	316.87	309.54	311.75	313.82	304.65	316.46	314.9	307.33	317.73	309.83	319.79	311.65	318	317.42	314.63	314.17	313.99	308.41	310.03	316.23	311.86	306.95	304.15	315.52	311.65	317.41	310.77
303.88	307.3	306.49	306	301.62	305.42	302.97	305.42	306.26	304.28	305.67	308.41	302.03	303.71	311.98	299.49	308.41	304.52	302.14	306.02	298.69	304.69	291.44	301.54	298.99	306.65	302.17	304.41	307.94	304.62	300.57	306.48	297.96	302.93	306.71	305.99	310.59	302.18	312.19	311.18	307.94	300.13	305.77	300.04	297.22	302.24	308.48	309.91	305.65	306.96
312.73	306.19	316.87	313.46	314.82	313.01	319.28	313	317.93	310.8	315.53	315.36	312.01	311.24	312.73	313.88	320.53	314.9	314.27	314.98	316.82	318.88	310.18	313.28	310.33	313.37	316.59	320.67	316.4	306.88	315.33	311	314.19	313.44	307.59	317.33	314.11	309.42	308.09	313.72	312.25	311.33	313.22	307.09	314.61	318.17	313.76	309.21	323.37	313.17
315	309.28	316.39	321.8	313.82	309.49	312.6	316.19	303.02	311.31	312.78	315.72	311.04	311.62	313.05	315.52	307.93	317.39	314.4	311.22	313.75	303.31	315.67	305.73	316.54	316.32	315.85	304.28	308.25	313.51	308.45	321.84	313.26	316.02	309.14	315.92	309.61	314.01	315.19	316.29	312.07	313.78	306.28	310.15	318.61	306.65	306.85	311.83	313	317.97
308.04	309.85	307.49	318.03	307.51	308.57	312.18	310.79	326.26	313.46	316.74	311.49	312.2	312.92	316.13	315.29	320.3	316.45	321.2	317.64	314.44	323.19	315.06	310.53	305.42	313.64	309.81	316.6	305.05	311.11	315.74	309	311.04	312.13	316.97	309.63	311.1	317.35	308.27	316.27	312.27	307.58	318.12	308.51	312.26	312.96	308.91	314.68	319.67	318.84
298.53	304.81	303.26	304.36	304.38	308.55	306.92	304.51	312.66	310.66	304.18	306.52	301.53	303.73	299.51	305.87	305.77	306.55	296.05	305.33	301.16	296.04	306.38	311.86	308.16	303.93	304.15	306.69	305.91	296.41	299.13	304.21	295.63	302.7	302.61	313.41	303.75	307.94	309.11	310.03	306.02	310.13	308.69	309.26	303.61	299.33	304.06	300.66	309.13	300.67
303.67	303.87	296.59	306.29	295.19	305.46	298.58	292.57	302.2	305.18	296.59	299.79	296.18	297.59	307.4	301.96	301.72	308.24	305.79	307.59	311.24	299.38	306.83	301.84	299.52	308.13	296.05	298.79	304.49	296.15	306.71	302.25	299.99	307.69	298.43	306.33	298.51	308.22	305.91	307.36	297.88	302.16	312.05	302.5	304.53	310.52	293.55	302.91	305.73	307.55
302	293.65	299.88	301.95	292.73	294.58	296.37	306.07	294.06	296	296.83	297.09	297.93	294.52	292	298.76	305.69	293.15	299.71	295.04	300.95	293.58	295.53	296.55	301.46	296.86	298.91	300.64	294.79	299.56	290.36	293.68	295.86	296.46	300.44	293.7	295.56	295.38	290.8	300.05	298.51	300.63	296.3	295.61	297.47	295.68	300.77	304.11	294.2	293.94
315.68	315.01	317.13	319.55	322.85	314.04	311.93	314.8	316.16	317.23	315.01	315.42	317.22	316.92	309.35	306.74	317.09	320.55	314.88	323.12	316.61	326	312.99	310.6	312.05	317.83	315	314.11	320.77	324.92	320.29	319.34	318.21	313.1	318.09	312.02	316.7	315.35	310.65	314.64	312.54	319.29	321.25	322.92	313.56	313.5	312.04	316.3	313.84	317.52
301.91	303.21	306.08	298.44	301.36	303.26	298.07	300.51	299.75	307.33	294.27	302.43	296.23	300.24	301.12	302.79	308.11	304.13	297.93	304.86	305.92	298.49	303.66	300.53	297.58	302.14	290.85	294.09	295.81	305.81	300.07	301.37	302.84	301.35	305.27	308.74	311.67	295.61	299.75	304.13	303	300.08	295.3	308.45	301.82	299.91	309.47	297.58	305.09	304.3
306.33	306.98	308.29	305.75	305.47	314.29	303.38	311	307.24	294.39	301.09	302.84	308.71	301.57	302.2	306.33	305.73	303.91	303.81	305.37	303.16	298.13	306.58	306.72	302.1	296.14	300.41	306.63	299.21	308.21	305.62	305.23	300.57	303.35	299.21	304.13	301.34	307.72	304.77	305.67	297.1	303.59	299.71	307.73	302.59	304.79	303.46	302.69	301.07	303.62
305.01	306.88	296.05	302.72	302.81	310.59	299.85	301.7	300.34	302.71	299.41	306.39	302.84	305.48	290.07	301.12	302.75	307.77	305.34	309.79	305.65	304.72	294.39	310.41	310.8	305.37	301.05	308.82	292.66	303.13	302.84	304.12	308.82	307.87	300.7	291.58	307.4	301.27	297.32	307.53	300.45	298.45	303.08	303.26	309.5	308.81	293.54	298.01	306.69	304.89
294.83	291.23	292.41	295.68	294.97	294.54	297	294.75	298.6	300.25	294.1	300.52	293.08	296.91	293.24	290.16	296.69	299.47	300.3	292.54	295.82	299.27	296.29	286.71	292.9	291.05	297.48	294.58	299.04	287.88	293.6	292.62	290.04	296.72	294.28	298.13	300.05	298.14	298.55	287.86	301.88	293.85	294.77	296.61	293.56	296.13	300.81	293.66	296.39	287.09
301.03	304.1	301.44	303.32	302.22	301.38	305.36	297.14	305.24	302.37	305.51	307.03	300.44	305.01	300.8	300.53	307.96	305.33	300.66	306.74	294.4	298.9	306	301.37	299.91	307.19	297.95	301.02	301.14	303.74	306.96	296.46	303.65	303.34	302.66	311.3	301.1	306.04	298.5	304.5	304.9	313.81	306.58	307.14	297.1	302.24	302.77	303.36	302.96	303.37
300.01	303.65	299.63	299.26	300.42	297.44	308.19	311.86	305.96	309.93	301.47	302.36	305.18	299.64	299.93	303.65	298.2	301.39	301.96	308.96	303.45	305.52	297.19	306.35	304.75	301.37	306.63	304.05	305.15	305.82	303.8	310.93	299.28	305.44	297.71	302.89	304.09	302.11	306.54	296.55	303.92	302.26	299.39	299.88	300.9	300.52	300.42	305.49	305.69	304.44
307.37	312.34	303.65	306.28	308.54	315.49	298.04	313.94	310.74	309.29	302.68	296.89	306.42	304.45	302.44	311.05	308.36	303.55	303.74	308.37	308.98	299.4	313.62	315.05	298.52	310.1	306.01	302.37	300	307.56	303.81	304.79	311.59	302.56	307.36	302.28	302.89	310.62	303.08	307.33	310.94	310.84	306.79	301.63	302.11	305.8	306.07	300.19	299.32	301.95
306.97	307.34	300.18	299.65	300.9	302.99	299.49	302.39	308.05	301.83	303.91	302.75	303.08	295.13	307.77	298.21	296.83	302.69	301.42	301.52	294.41	301.92	307.65	308.01	300.77	298.7	298.33	300.11	300.97	299.34	297.64	299.44	297.15	291.06	310.42	303.03	303.61	294.28	299.35	298.68	294.38	300.68	302.8	300.01	306.45	302.05	297.09	302.26	300.52	304.02
302.68	299.14	303.46	305.73	308.53	307.58	304.97	301.32	301.22	301.88	299.43	307.76	305.06	304.98	308.15	304.59	303.75	302.63	301.84	307.83	306.86	302.23	306.85	303.26	298.28	310.81	310.92	304.24	297.97	298.46	310.31	308.11	293.43	304.79	298.79	305.98	301.96	304.02	305.62	304.38	291.97	302.98	304	294.74	299.41	304.58	305.85	305.42	307.9	306.78
305.35	315.19	310.79	308.06	302.93	302.17	304.99	302.29	296.98	303	299.06	302.44	303.26	305.31	297.23	307.68	303.97	298.64	308.93	311	304.02	307.58	304.58	298.23	301.42	301.79	311.19	304.07	306.37	301.39	306.21	304.46	305.58	301.1	301.74	307.31	291.81	302.38	308.96	310.22	300.21	302.78	297.88	295.53	301.75	311	304.92	310.06	303.64	305.44
314.08	310.55	311.48	314.57	306.59	311.3	310.16	307.32	314.09	313.76	310.18	313.8	315.1	308.91	306.22	313.41	313.14	306.53	314.28	312.82	315.56	307.23	313.4	313.95	309.49	315.81	316.25	302.73	312.74	308.22	312.55	309.12	315.4	312.27	308.88	321.68	312.41	316.25	313.12	305.91	302.13	311.24	299.3	310.5	313.21	308.43	310.77	303.15	312.15	312.89
320.88	326.85	335.44	325.07	327.47	328.03	330.79	330.92	327.4	317.53	327.7	328.34	327.3	322.67	327.11	326.13	320.48	329.18	326.46	329.85	329.13	328.75	328.24	329.59	320.77	329.37	323.73	335.59	326.48	329.92	331.08	325.92	328.6	319.44	321.37	324.86	321.27	329.78	326.12	331.28	327.43	325.73	326.61	326.7	324.13	327.93	323.13	329.75	336.28	323.86
308.07	303.18	303.77	310.33	303.14	308.31	305.02	307.61	308.19	308.61	308.43	308.54	307.24	299.88	302.09	312.46	301.35	309.35	308.85	301.41	307.76	303.28	304.66	306.04	307.48	312.19	308.83	312.41	314.18	299.33	301.92	306.2	302.55	304.29	303.22	303.56	300.68	305.47	306.57	303.7	305.29	306.26	310.04	312.34	300.37	306.54	309.55	308.82	306.33	302.85
307.15	309.59	306.92	303.09	305.46	307.25	306.29	303.38	305.83	303.21	306.2	301.8	308.22	305.14	302.67	308.98	302.94	304.77	306.9	303.26	304.9	311.97	303.69	303.75	305.69	303.63	310.38	309.84	304.71	303.57	304.68	307.18	312.71	304.31	303.58	300.72	309.91	311.13	294.09	307.39	303.67	306.5	307.01	302.03	298.59	307.62	308.61	305.21	305.48	307.08
303.95	312.27	309.3	312.5	310.16	306.01	303.32	306.63	304.05	301.29	300.83	310.23	307.45	307.35	309.24	311.66	314.39	299.21	309.01	300.66	314.61	302.15	310.02	305.68	305.83	308.92	304.9	316.85	307.98	314.19	304.88	310.14	316.75	311.24	304.54	309.98	306.15	303.6	304.97	304.02	302.3	307.55	310.12	307.9	303.18	306.17	308.28	308.38	303.97	312.89
310.57	314.68	318.7	310.61	315.06	310.43	313.74	320.82	313.86	304.31	306.84	316.73	312.08	309.85	310.84	320.55	314.63	303.78	309.73	310.71	318.83	307.89	312.2	305.9	316.4	312.18	309.32	315.12	315.42	312.15	308.12	315.14	315.7	314.96	310.61	315.03	306.94	307.17	314.67	311.71	308.55	310.63	312.22	312.83	308.33	313.96	311.42	312.92	318.39	317.09
299.39	304.38	302.37	300.07	298.17	296.77	305.43	299.64	294.06	300.81	299.46	294.99	300.62	303.61	300.53	301.75	302.09	297.57	299.1	299.39	299.1	300.47	292.44	301.3	297.96	299.97	300.92	302.13	309.29	290.34	299.45	295.25	305.78	300.71	303.8	295.17	297.02	300.95	294.65	301.59	299.67	301.32	295.24	301.06	302.3	299.05	301.89	297.39	291.65	299.04
313.12	305.77	303.19	305.29	307.69	300.33	310.86	301.69	301.01	304.91	298.76	301.42	294.1	300.82	305.28	307.06	308.09	305.91	304.85	306.44	302.52	310.51	299.51	304.61	307.49	297.98	296.9	307.16	308.32	309.13	307.42	304.8	300.6	301.51	305.33	303.9	310.01	304.2	304.43	307.63	301.6	306.51	309.41	305.6	306.95	301.94	312.86	303.98	297.37	299.57
298.86	298.69	305.62	302.32	302.58	295.06	296.46	303.74	305.98	297.75	305.73	299.12	304.75	299.25	304.46	298.4	305.13	304.67	306.2	308.84	299.97	295.26	294.7	296.12	293.47	301.86	304.78	296	298.99	292.15	298.87	302.05	296.86	295.3	294.8	303.76	303.42	300.16	298.06	300.63	302.7	306.61	302.86	295.87	304.08	297.81	300.55	297.88	302.09	298.33
312.93	314.54	320.71	313.34	313.22	316.67	312.05	316.06	315.69	316.3	311.06	322.81	314.78	313.77	314.48	317.02	316.01	311.09	316.43	311.11	319.99	314.4	315.99	313.73	313.18	307.74	316.58	315.42	316.6	314.05	312.29	317.21	312.1	313.58	318.26	319.2	316.05	313.16	322.11	317.57	315.76	317.39	314.96	318.07	316.24	317.02	310.26	313.76	315.59	314.65
313.58	303.4	301.9	298.37	304.38	300.78	305.71	302.94	298.26	304.74	307	304.09	308.33	305.51	306.22	303.28	310.78	301.53	310.35	298.6	299.19	297.63	299.37	295.85	300.4	299.81	306.81	303.82	302.46	300.64	299.49	302.14	305.73	302.44	307.37	299.07	299.25	311.74	306.81	301.2	305.13	308.37	300.83	294.67	300.94	300.24	307.35	306.36	299.08	303.87
322.98	325.19	314.84	328.84	323.23	327.35	323.29	324.41	326.48	333.25	332.31	329.1	333.46	328.63	330.41	328.59	324.45	330.75	329.55	330.17	331.09	336.52	333.06	332.2	326.2	328.1	331.48	330.7	329.98	329.89	327.34	323.16	326.54	325.7	329.68	333.65	323.43	321.24	334.43	336.31	338.37	331.45	330.5	318.49	329.7	327.12	323.74	319.92	335.24	331.11
305.83	313.7	310.38	311.94	313.18	312.35	319.51	319.28	313.79	313.81	314.98	310.47	308.99	314.03	311.48	314.01	310.95	315.94	315.96	311.2	308.96	316.01	318.63	314.73	315.43	314.3	311.57	321.47	314.06	318.4	309.93	311.41	309.66	309.75	319.54	310.85	308.77	310.95	305.69	315.94	315.18	309.47	315.98	311.21	308.99	320.69	314.2	317.13	317.42	310.79
324.17	329.7	327.07	330.95	323.6	330.11	330.14	330.71	325.89	325.37	327.96	324.9	324.3	326.17	333.77	325.25	336.4	323.52	327.8	330.22	325.88	326.07	330.48	323.91	332.58	331.93	330.25	329.89	327.79	324.79	322.63	327.37	329.51	332.29	331.31	327.75	331.26	327.71	327.52	321.95	331.32	324.67	331.83	320.96	323.33	329.9	333.4	324.81	326.44	324.18
326.97	324.77	315.46	322.18	313.4	319.61	322.18	317.24	319.26	314.75	324.32	317.09	317.25	319.15	317.91	317.46	321.85	323.3	316.37	317.06	322.04	323.81	318.3	320.5	319.97	313.68	311.72	318.27	325.14	319.46	322.99	323.98	321.71	320.23	317.91	319.08	315.33	318.15	314.62	320.96	323.11	318.21	324.83	315.4	310.16	314.65	320.28	315.52	320.16	323.07
300.44	305.08	298.51	299.86	301.67	299.38	300.25	305.5	310.73	309.24	302.49	308.16	303.44	302.26	301.61	296.84	305.68	302.47	298.65	307.13	305.77	304.26	302.25	302.75	295.38	307.25	310.45	301.08	302.76	300.95	298.18	304.55	301.32	299.7	302.03	300.47	308.27	299.9	308.33	302.9	299.06	296.21	299.73	305.2	299.56	313.65	306.12	300.65	299.19	307.45
304.37	300.85	310.79	303.34	294.48	306.52	297.95	309.81	298.32	308.24	304.17	306.01	303.96	309.41	297.64	296.02	300.82	302.3	305.53	310.21	305.85	304.73	308.24	302.54	305.24	300.63	309.46	300.07	299.29	307.46	304.39	302.45	304.31	298.84	306.02	307.42	299.84	306.79	303.1	300.72	302.64	300.71	308.18	300.1	306.05	306.61	300.1	305.94	304.47	306.38
301.48	304.71	302.55	306.47	306.89	303.87	305.08	301.85	308.48	300.13	295.52	308.38	307.02	303.74	303.66	301.33	305.39	300.86	304.48	310.92	304.41	311.32	304.61	302.91	304.24	312.79	312.07	303.37	308.24	302.38	309.73	308.94	308.04	304.09	304.84	307.23	316.63	308.35	306.52	302.68	302.11	309.46	309.06	298.93	302.44	304.23	307.39	304.09	305.47	304.21
313.2	316.27	321.24	312.4	315.35	313.5	316.4	313.19	314.34	318.04	320.78	321.81	318.99	322.43	317.07	317.08	318.09	315.56	319.25	316.55	317.33	310.39	323.18	315.95	315.09	320.78	315.45	314.36	314.95	314.17	327.07	320.19	323.64	312.92	319.76	323.37	311.07	308.92	306.95	313.06	317.2	313.03	315.68	318.69	313.9	320.1	321.5	320.71	322.11	319.29
315.37	315.27	324.81	310.28	319.24	319.46	313.88	313.74	315.6	312.5	318.73	322	313.91	307.46	309.35	315.45	308.97	314.51	315.82	312.02	317.58	308.73	316.48	304.35	314.78	317.92	311.21	319.83	312.11	315.96	314.81	318.13	314.58	319.91	316.26	310.28	313.96	319.98	311.91	311.9	313.9	319.76	310.45	315.77	322.02	313.59	313.15	312.04	317.75	312.86
320.28	319.75	312.16	314.14	317.23	320.31	319.24	321.07	316.21	318.68	314.81	315.95	322.45	330.51	321.57	323.61	316.79	323.24	320.98	321.13	310.19	319.62	322.25	314.72	317.63	321.19	326.64	319.62	310.79	309.06	313.5	316.24	320.66	315.49	316.78	315.32	317.09	318.76	315.71	319	323.15	320.73	328.73	319.39	317.66	322.39	325.24	319.84	319.29	323.01
312.24	307.92	314.58	307.57	311.9	314.22	308.95	309.94	308.96	303.45	315.73	306.17	320.56	310.76	313.91	306.76	309.77	313.36	313.88	313.76	317.84	309.55	309.07	309.17	308.56	309.07	310.57	313.28	309.6	308.05	312.96	310.3	313.19	310	310.99	310.84	305.4	310.49	317.77	302.9	305.37	308.49	305.63	310.47	311.14	305.8	311.11	310.35	313.15	313.15
321.04	319.67	320.3	318.28	324.29	308.06	321.77	320.94	316.37	320.06	316.72	314.74	320.56	324	308.26	319.14	308.63	320.2	312.51	321.09	314.7	318.69	322.15	325.17	315.08	321.02	303.7	312.14	317.58	315.25	319.15	314.67	315.67	312.13	312.21	316.07	312.59	313.74	322.3	311.47	323.11	310.27	323.02	318.19	316.14	328.03	314.33	313.92	312.73	320.35
302.22	304.35	308.68	306.25	302.82	309.21	305.4	302.06	298.49	301.95	295.27	306.14	310.17	304.94	305.75	302.05	305.31	310.19	305.38	302.28	311.19	298.85	308.2	303.54	300.28	303.51	301.35	303.72	302.88	301.54	295.57	303.59	306.01	302.71	309.92	300.47	303.54	300.13	303.75	306.16	304.48	303.28	312.53	300.69	307.97	300.88	304.84	300.49	302.56	302.64
312.65	312.67	320.96	324.07	314.1	312.29	313.5	318.92	317.33	320.64	315.63	321.82	325	314.01	315.66	313.92	321.22	320.96	322.53	318.58	322.64	315.78	318.69	320.35	316.45	316.99	321.81	313.52	313.26	312.93	318.57	320.75	321.46	322.21	314.38	320.76	322.8	326.53	311.82	318.58	316.16	322.52	318.24	312.68	319.2	319.32	312.94	318.47	314.57	314.48
320.77	329.99	327.92	319.21	324.04	321.45	322.85	325.76	322.92	320.76	328.54	330.46	324.41	327.74	320.1	327.28	319.8	324.98	327.3	323.39	317.27	326.28	319.91	328.82	323.85	326.02	325.41	325.16	318.47	316.49	326.44	324.81	325.04	326.64	326.1	325.84	322.87	322.98	325.85	323.81	326.61	323.71	322.25	328.41	322.93	317.26	325.52	318.81	330.88	322.9
295.41	297.23	292.33	289.12	295.92	298.83	295.36	293.33	287.69	291.36	292.59	299.51	293.06	293	299.29	293	298.81	294.29	294.12	303.38	296.89	301.27	293.54	294.72	289.8	290.02	301.61	301.19	293.63	292.12	291.95	292.95	298.37	292.56	296.34	289.77	288.3	292.97	288.97	298.84	289.2	302.14	287.07	296.39	296.48	286.35	297.86	293.45	296.19	296.77
312.48	305.62	314.09	312.61	305.66	316.7	313.85	304.52	305.56	310.22	311.92	312.54	310.07	305.65	311.87	314.66	311.5	307.02	308.38	314.58	313.38	305.75	305.61	308.33	313.29	311.87	306.16	305.03	310.07	305.5	314.52	313.57	311.27	307.03	306.28	312.38	319.59	309.79	310.8	311.53	309.19	308.16	306.1	307.49	308.91	311.81	307.81	302.25	315.33	309.97
324.54	321.81	320.89	325.11	331	325.49	324.23	332.34	323.24	332.71	315.03	325.58	321.49	323.36	321.15	319.13	318.97	328.53	323.4	321.95	327.92	319.63	323.61	322.81	323.43	323.09	325.46	325.47	323.49	326.27	321.01	326.1	321.72	328.3	324.15	317.41	322.44	327.14	320.79	325.85	323.51	323.73	330.82	323.74	329.1	321.99	328.18	318.68	334.06	323.38
315.92	314.17	310.71	313.64	316.38	315.45	317.61	315.52	313.96	313.51	320.79	314.56	317.44	312.88	319.89	310.24	320.34	323.63	315.34	318.66	317.56	316.73	313.01	312.94	311.14	318.88	320.38	322.5	313.65	314.61	315.44	317.41	307.87	319.87	310.81	312.71	319.75	310.75	316.73	322.14	318.44	309.91	312.55	319.29	321.55	317.6	314.17	313	318.38	318.56
303.13	296.35	303.21	299.34	297.19	295.7	297.22	300.6	296.31	302.99	301.79	302.83	299.43	302.91	300.55	301.81	296.14	304.89	300.56	302.54	298.94	299.92	300.82	292.83	297.47	291.57	300.24	300.8	304.25	303.92	300.94	293.32	301.57	302.16	312.36	294.4	303.93	305.79	296.05	295.2	300.09	299.25	298.96	297.76	296.36	309.82	298.48	306.39	300.94	291.4
310.36	314.2	313.7	319.7	317.83	312.91	316.53	310.95	309.66	315.8	318.34	317.3	315	316.56	326.71	317.11	309.18	323.76	313.38	318.77	317.86	311.14	320.73	315.09	316.49	315.02	313.09	312.6	319.26	314.39	314.55	310.22	315.32	308.71	309.92	318.51	309.23	314.4	312.37	315.8	308.47	310.72	313.22	315.69	313.1	320.16	313.18	313.71	314.94	310.89
311.99	316.43	311.11	322.17	327.12	318.28	322.53	314.85	318.91	318.59	315.15	309.21	317.81	321.05	313.02	322.8	317.99	316.32	321.02	325.02	312.54	321.45	310.77	317.58	316.96	317.76	323.33	318.2	309.02	315.19	314.27	319.58	317.31	314.85	317.32	313.42	316.86	316.52	315.93	316.04	318.65	314.39	311.64	322.46	326.24	318.93	325.59	314.69	317.98	314.25
307.24	309.4	298.47	303.2	300.23	306.19	304.32	310.5	302.02	298.7	305.02	309.07	297.87	301.98	302.64	304.66	307.36	301.86	303.1	308.21	304.1	301.92	301.54	305.15	307.7	295.53	294.03	303.28	305.52	299.71	307.19	306.41	306.09	306.89	303.82	306.02	311.65	300.26	296.6	298.61	310.13	308.69	302.83	298.48	297.96	301.31	300.27	298.94	299.24	302.66
302.44	297.28	300.88	303.63	299.12	299.14	296.95	300.72	298.53	289.71	297.58	300.2	292.6	305.9	299.43	296.31	304.6	305.27	300.85	298.77	295.84	298.77	301.44	300.08	298.69	295.31	305.55	300.11	297.05	299.57	301.54	299.45	298.47	297.83	302.94	302.86	295.44	297.55	295.04	306.17	293.89	303.85	293.93	295.65	299.21	294.37	301.87	297.41	289.85	296.25
308.9	311.29	311.63	315.18	310.63	313.42	307.86	310	312.36	311.75	312.77	322.3	311.54	307.02	311.68	314.77	311.23	313.62	311.44	313.13	311.95	311.6	315.27	317.15	314.36	314.2	309.68	308.66	313.81	312.52	319.86	307.81	316.08	317.56	316.34	321.69	316.17	314.25	314.35	312.32	306.74	314.53	315.28	311.31	315.66	305.57	315.17	318.03	310.74	309.95
297.21	296.07	293.78	295.08	300	292.25	293.96	293.26	295.4	294.69	298.01	298.47	290.61	292.15	296.12	295	287.66	296	289.45	292.33	292.87	294	300.56	298.37	292.7	296.45	296.02	292.65	294.77	294.63	288.62	298.24	301.49	292.35	296.84	293.34	291.23	298.62	297.48	291.11	296.34	287.54	294.62	293.4	298.23	290.35	296.34	295.22	292.9	294.7
314.75	312.07	310.23	310.02	314.98	314.01	320.32	319.53	305.32	322.93	312.76	308.5	317.56	321.73	318.58	318.01	311.72	312.03	318.04	323.14	320.79	307.44	319.44	318.35	313.47	308.8	319.15	315.74	311.52	310.96	320.91	318.56	322.7	308.82	312.96	320.25	321.28	319.75	317.85	315.55	314.69	314.93	322.53	316.56	317.84	311.6	308.27	324.58	317.18	318.92
312.51	298.64	308.9	307.62	306.08	299.44	296.84	302.55	302.81	299.96	302.64	304.33	301.41	304.58	299.69	301.85	302.09	309.13	309.14	303.38	308.66	308.41	298.52	306.06	308.88	305.76	309.32	294.16	299.7	299.56	300.6	301.81	301.17	300.18	303.91	299.33	301.1	301.85	304.42	302.93	303.46	301.24	298.9	315.72	297.44	303.92	303.57	302.63	306.71	312.12
318.54	319.04	312.72	317.25	321.11	319	318.23	322.09	321.47	316.6	317.42	313.24	323.74	309.88	313.13	313.28	310.38	320.22	314.84	321.55	320.18	321.19	313.7	318.52	323.09	317.56	320.76	312.78	318.51	316.26	321.82	318.57	324.98	317.26	311.11	316.28	320.71	315.73	322.95	318.95	316.61	314.43	314.58	315.2	321.3	315.76	316.24	319.3	317.36	326.08
301.62	306.55	306.95	303.4	299.11	300.69	301.3	302.02	301.14	303.67	300.57	299.11	303.28	303.85	302.47	298.69	300.07	306.48	301.59	301.13	312.02	308.11	304.81	308.22	297.7	307.97	300.27	302.56	303.65	310.56	310.7	299.6	307.23	304.68	302.1	308.43	298.96	310.74	301.79	304.23	303.83	298.42	300.59	300.14	306.41	303.01	299.87	308.1	305.65	299.9
331.34	326.9	333.59	329.53	323.84	329.47	331.3	327.38	333.8	329.59	330.12	326.87	331.55	327.06	334.74	333.07	326.68	322.88	328.34	324.35	325.34	327.41	328.41	325.23	322.4	328.31	325.65	329.39	331.6	324.3	318.97	332.87	322.88	328	325.51	333.33	326.3	328.4	324.2	324.77	321.9	332.46	334.18	328.67	334.65	329.24	326.39	319.58	333.06	329.31
299.28	303.55	298.24	307.48	297.47	303.01	303.36	303.48	296.59	305.81	300.22	304.15	302.58	309.09	301.8	302.96	298.93	299.44	301.1	300.33	302.9	308.51	300.87	295.31	305.83	304.85	295.76	307.86	304.05	292.58	304.14	301.87	303.6	304.56	298.45	298.44	300.1	305.2	301.99	307.83	302.08	305.28	305.28	301.38	306.71	301.28	308.03	309.3	307.95	306.73
307.39	304.59	307.01	305.27	305.42	305.71	304.41	308.33	307.96	297.2	302.02	298.62	307.32	298.17	304.47	306.52	306.1	316.1	311.47	306.14	298.82	300.46	300	308	300.44	309.35	303.25	305.34	308.49	307.7	307.19	309.63	306.45	293.75	306.52	305.22	303.15	306.99	301.02	311.54	301.83	303.32	303.83	310.37	305.1	308.46	306.84	306.32	309.8	312.4
299.56	312.26	304.48	298.26	309.29	300.37	304.42	307.17	296.25	297.33	305.53	311.56	300.9	306.72	303.85	308.14	305.31	306.85	306.39	305.04	307.2	305.72	299.9	308.35	302.66	307.04	300.06	306.91	307.31	303.76	303.52	306.18	302.62	304.13	303.94	304.27	301.37	306.6	316.14	309.28	301.8	301.44	310.84	305.34	308.68	302.6	310.11	308.19	306.34	299.41
306.11	307.39	305.82	311.79	305.78	308.3	309.13	303.67	305.22	303.62	308.55	309.87	307.18	307.29	303.09	306.39	307.63	312.1	300.01	314.44	312.95	306.36	306.44	310.88	302.11	305.33	310.16	305.63	304.64	305.07	305.74	316.54	303.36	307.44	310.41	305.46	309.6	306.86	297.27	307.95	306.5	315.25	308.73	302.44	312.83	311.37	311.72	307.58	302.85	308.96
323.06	327.88	328.88	326.15	321.5	326.55	334.65	328.05	323.51	327.37	333.09	324.25	331.92	322.93	334.13	328.61	332.85	325.14	327.49	327.29	320.77	330.06	319.87	330.61	327.5	319.21	330.7	327.02	316.83	327.99	327.41	322.63	323.43	326.35	332.75	328.74	327.09	327.16	320.42	330.55	329.26	325.06	325.84	332.17	326.92	323.12	328.52	323.34	327.79	325.04
293.49	292.65	294.95	293.57	293.89	288.77	295.24	294.27	294.87	293.48	294.27	295.13	295.07	296.01	297.22	300.38	293.66	292.3	291.52	289.98	295.78	290.98	300.25	294.13	297.4	300.18	295.64	292.82	302.46	292.72	292.47	292.01	293.38	289.44	297.18	290.56	295.58	293.86	292.19	288.74	292.93	288.75	294.13	298.72	288.49	290.31	294.68	290.74	290.57	289.91
299.91	300.09	299.82	299.81	298.06	299.27	310.25	304.63	305.42	302.76	305.35	311.03	297.73	297.55	306.07	308.06	300.44	305.78	305.29	300.96	300.71	305.83	306.01	302.72	297.77	304.88	310.76	302.46	302.95	310.82	304.54	309.81	294.79	307.66	303.72	307.77	301.1	304.37	297.59	305.4	304.31	305.72	296.4	303.28	307.71	307.78	309.01	302.08	294.36	304.8
312	319.25	314.84	308.34	307.93	306.83	305.72	309.16	309.22	308.11	310.73	310.48	309.06	308.68	317.7	309.87	313.44	310.31	308.63	320.38	303.13	317.19	311.09	309.75	306.43	315.42	315.67	311.49	309.97	312.23	314.92	312.66	311.89	314.53	316.38	311.24	314.93	311.63	314.53	311	305.75	313.05	316.66	318.83	311.96	311.76	312.42	308.4	313.95	312.55
317.45	310.83	311.84	306.67	312.69	311.79	310.48	313.12	313.33	312.87	308.69	304.75	312.35	319.17	313.43	308.42	314.7	309.06	313.59	310.51	304.7	314.13	313.48	317.04	304.08	311.98	315.59	306.41	309.25	311.54	309.39	309.47	307.98	314.96	310.13	309.31	317.11	312.59	310.72	312.2	313.15	313.45	313.69	311.95	304.81	313.67	310.54	310.42	311.17	313.38
308	309.11	310.86	311.64	314.35	309.99	310.15	313.55	307.41	309.28	311.32	317.22	314.24	312.57	313.48	315.93	316.81	317.25	315.61	313.73	313.43	317.99	308.93	304.7	311.37	319.49	303.17	315.28	313.64	309.16	309.56	309.39	312.59	324.13	315.83	308.15	319.71	316.21	316.72	315.89	312.81	305.78	316.96	313.36	316.07	312.9	311.16	312.83	309.28	311.2
318.87	318.62	316.39	314.24	313.61	311.24	313.76	312.29	309.73	306.93	319.17	320.02	319.12	315.07	315.92	320.95	309.91	319.25	318.07	316.94	312.53	315.91	321.63	311.6	314.04	319.76	315.31	317.45	322.61	319.13	316.27	322.42	318.35	312.01	317.23	319.73	315.65	317.85	313.72	313.94	316.1	321.28	318.84	309.64	324.1	320.19	314.93	319.28	322.79	321.22
305.16	305.21	299.98	304.75	299.78	305.78	301.84	296.63	301.65	298.65	304.75	297.82	303.54	307.04	304.86	301.46	304.19	302.71	298.46	305.21	299.86	298.25	303.02	302.3	311.31	295.57	302.11	293.68	299.35	301.31	302.83	300.28	312.05	304.53	304.77	299.15	303.17	302.55	301.13	305.22	305.89	300.68	295.77	298.7	305.65	299.91	302.4	302.59	305.14	303.32
335.12	324.68	328.34	324.97	330.98	335.08	337.1	329.61	323.15	329.04	324.59	327.85	327.84	328.26	333.03	327.62	328.39	327.28	327.02	325.33	330.5	318.84	330.3	332.86	330.64	317.03	322.24	329.54	330.44	324.5	322.46	322.9	322.09	330.37	324.39	331.49	326.74	330.23	326.57	330.86	324.18	330.74	333.33	330.86	324.15	326.07	328.92	332.96	318.35	328.33
318.87	313.87	306.78	307.9	308.61	309.53	315.17	307.05	310.16	308.36	309.85	312	311.84	311.25	312.76	310.93	309.4	318.37	309.92	311.18	305.15	306.31	314.46	314.92	304.07	302.63	306.23	311.14	308.08	311.52	309.72	311.3	315.26	313.9	311.08	317.69	309.95	310.62	313.6	309.28	303.97	311.31	309.23	305.26	314.31	308.54	311.62	309.81	312.07	319.8
308.59	315.88	319.45	311.54	316.91	313.69	304.83	312.41	313.71	314.95	314.59	312.37	302.93	303.49	316.16	313.1	315.02	308.67	309.39	311.82	305.74	312.57	305.53	300.75	306.71	312.1	315.57	309.38	315.79	303.46	311.39	312.43	312.36	314.55	317.5	309.67	307.16	314.93	314.97	313.95	310.49	314.4	311.22	305.47	306.39	309.38	311.77	301.4	311.83	309.89
310.31	294.91	306.65	305.08	306.91	301.2	303.56	305.21	310.42	302.05	301.85	306.64	293.83	301.63	304.47	302.29	308.35	298.98	305.03	309.7	304.07	302.94	307.44	299.78	301.23	302.72	301.38	305.52	301.41	305.82	300.92	303.43	299.98	292.08	302.16	304.87	306.55	304.38	309.99	296.72	303.84	308.07	300.63	302.79	303.88	300.38	300.88	301.54	302.59	303.88
303.75	307.36	298.88	304.85	299.59	304.68	302.39	302.9	302.14	298.35	300.66	306.5	308.77	306.85	308.34	307.1	300.96	299.64	304.43	303.33	307.14	305.26	307.59	305.63	305.77	302.84	298.22	307.51	299.85	303.61	299.79	301.49	306.69	301.91	301.68	305.24	302.07	305.18	309.67	307.5	306.01	307.36	297.16	310.35	305.5	306.22	300.41	306.34	297.98	305.75
320.02	320.13	315.04	319.56	323.08	315.39	322.24	314.63	317.07	315.92	315.79	321.38	314.49	320.24	316.21	323.65	318.49	317.36	311.1	318.24	318.9	321.41	318.67	316.78	313.84	318.2	318.49	315.81	317.71	326.41	321.75	321.22	317.06	319.8	318.57	322.24	315.16	313.67	324.23	317.04	315.42	311.8	315.44	315.64	322.28	308.83	318.07	318.46	319.27	315.29
330.91	334.49	332.76	330.53	332.93	324.07	327.63	325.75	321.44	330.28	323.41	322.26	324.07	330.55	324.81	320.49	334.94	327.27	322.86	318.96	320.07	325.07	326.5	327.35	328.46	326.25	331.15	325.48	324.5	331.16	322.53	326.41	326.45	321.06	323.87	325.76	321.7	319.06	324.77	325.68	321.66	330.57	327.14	327.77	323.13	328.38	321.63	322.02	329.72	321.08
303.35	298.51	296.03	304.73	298.69	293.88	296.72	297.01	307	301.13	301.54	301.4	305.32	297.32	297.2	307.11	302.18	298.19	305.68	296.04	295.11	301.18	308.27	301.91	304.26	299.99	300.57	301.15	297.96	298.75	300.91	297.91	293.4	296.77	299.07	308.02	305.16	303.5	308.42	297.1	301.02	292.35	305.37	305.65	298.66	307.67	305.82	302.3	305.58	303.19
325.18	325.65	324.46	328.92	324.14	317.2	323.35	329.53	324.59	319.19	328.39	334.81	330.7	327.31	325.1	323.69	326.35	328.77	325.84	328.54	324.38	336.51	332.03	323.31	326.38	326.12	331.37	328.02	323.3	333.67	326.47	325.41	326.8	327.53	328.6	332.19	327.46	323.34	330.47	331.06	325.4	329.13	324.89	328.06	332.18	331.01	326.14	329.84	330.04	337.95
301.85	297.35	296.9	302.86	294.48	299.38	302.63	297.2	303.9	292.37	301.81	300.09	298.44	299.21	292.54	305.92	298.48	296.41	300.61	301.74	294.04	300.05	298.92	300.18	306.61	303.4	298.38	296.53	302.41	294.26	302.1	296.67	303.66	301.54	296.6	300.03	303.77	292.36	299.5	302.8	297.82	295.66	300.78	301.25	305.15	304.53	306.41	302.13	299.29	304.56
305.17	305.7	297.36	303.14	303.54	308.09	303.6	303.58	307.09	304.1	298.84	301.02	305.33	309.01	296.3	303.03	302.35	299.81	298.75	304.4	300.57	295.43	311.44	303.81	300.85	304.9	305.9	295.05	299.39	308.06	295.53	302.78	305.86	307.51	302.93	300.97	303.5	306.66	302.55	304.43	300.76	304.49	301.8	300.92	305.88	299.11	305.14	297.46	297.94	300.96
303.95	307.18	303.12	295.5	300.09	307.87	304.09	297.97	305.34	306.16	306.68	300.55	310.19	301.21	300.41	300.11	304.96	297.76	301.28	303.64	302.54	300.19	300.83	309.04	294.88	304.5	298.27	303.05	309.06	304.51	306.09	297.12	309.53	297.21	301.98	300.33	307.68	306.31	297.69	308.65	302.12	295.55	302.94	298.02	309.97	306.36	309.89	302.04	301.98	300.39
314.9	309.93	307.97	315.4	315.99	316.67	312.77	314.3	307.3	309.82	319	317.11	305.08	311.09	313.74	309.23	313.45	317.48	315.09	319.35	313.44	311.41	309.21	314.87	306.76	309.65	310.16	315.38	313.16	318.32	306.7	315.2	305.94	312.66	319.37	312.41	308.14	312.73	317.01	311.27	309.2	324.36	313.42	308.09	305.58	316.01	311.6	313.32	311.61	315.33
299.88	292.33	300.08	304.66	297.97	302.14	303.44	299.29	299.46	299.35	303.26	294.97	302.22	300.25	299.63	292.64	310.61	301.21	293.26	302.85	297.96	298.59	297.47	301.85	295.37	299.42	303.93	295.97	304.98	295.67	293.44	299.6	304.33	302.72	301.22	301.44	297.55	305.56	301.7	303.7	304.61	297.7	305.54	302.28	308.65	299.09	299.54	296.08	303.46	301.54
293.92	300.52	290.15	294.79	288.56	295.06	298.57	293.82	293.54	293.27	293.29	295.6	294.46	291.95	292.08	294.57	296.62	295.92	288.68	293.46	292.11	297.84	292.12	293.02	288.87	291.31	296.93	291.57	291.91	285.76	299.99	305.1	296.61	289.65	301.22	295.77	295.2	288.64	292.93	294.4	290.92	293.3	292.07	298.63	294.26	290.25	295.46	300.74	299.04	288.53
289.48	292.55	299.45	297.1	296.18	295.68	297.66	295.18	292.98	291.59	298.48	289.71	294.91	297.01	295.94	291.29	292.52	296.72	300.56	292.58	298.4	299.68	299.85	296.87	297.16	298.74	299.9	294.13	292.66	293.49	292.66	290.67	294.53	288.01	291.64	294.69	296.89	295.92	295.31	301.42	293.24	295.98	293.63	287.99	300.14	299.75	290.78	299.87	288.12	301.91
329.22	329.33	327.08	324.52	332.8	329.5	326.66	320.44	326.44	332.41	327.73	322.11	320.03	333.93	326.18	325.99	320.15	326.52	326.11	328.11	325.91	317.32	330.75	320.75	326.56	322.26	323.44	328.25	325.84	328.47	327.54	328.66	327.85	322.11	323.9	327.49	330.39	329.85	327.48	325.48	317.78	326.59	331.94	318.42	320.92	324.51	328.71	326.29	326.41	329.32
304.71	310.78	315.66	307.6	308.38	308.94	311.57	304.37	310.58	316.29	305.69	306.58	308.24	314.05	308.71	303.98	312.64	307.3	302.45	302.83	312.74	307	308.65	305.21	302.06	301.62	309.87	311.79	308.1	307.26	309.93	312.05	304.31	306.3	307.29	310.87	309.47	307.31	309.12	305.55	314.82	307.26	300.69	317.21	305.12	306.22	307.65	309.62	312.3	308.27
326.02	328.24	333.98	323.31	325.22	330.54	331.39	324.74	327.73	327.21	324.63	326.65	325.71	329.18	326.57	322.53	329.65	333.72	326.22	329.47	331.54	329.24	327.81	329.79	333.11	327.97	330.82	336.83	329.14	335.77	331.59	329.15	329.36	326.07	329.82	332.63	334.32	337.68	326.15	324.03	326.54	327.77	331.33	323.97	324.99	321.63	326.52	321.76	327.3	326.15
296.59	298.12	290.4	294.41	292.6	297.97	298.78	304.78	296.79	293.24	290.61	293.36	300.9	294.54	300.39	295.02	299.22	291.26	296.03	292.57	297.07	291.96	294.15	294.77	291.39	289.71	295.66	298.01	290.69	302.31	295.21	293.45	289	301.57	294.92	290.33	296.51	293.18	299.77	299.52	294.23	291.36	297.47	295.02	296.77	296.67	292.77	294.56	299.5	292.81
309.55	314.34	308.91	321.57	311.83	306.78	318.7	319.48	312.43	309.92	312.19	320.65	315.58	307.88	314.63	315.65	323.99	314.83	317.93	308.77	316.33	312.1	319.71	311.9	321.4	309.92	320.95	312.06	313.9	311.66	309.84	311.66	314.58	318.07	313.15	315.51	313.27	315.12	313.5	311.16	311.68	305.53	315.56	312.64	315.42	306.42	315.44	309.79	313.65	315.87
289.41	295.75	286.85	291.05	299.49	300.91	299.49	291.2	286.87	293.06	300.94	283.59	294.43	301.9	300.09	298.43	297.37	298.57	292.56	299.5	296.56	293.2	294.38	292.04	299.49	296.87	292.53	298.12	297.73	297	290.82	291.17	294.59	300.75	289.54	300.92	293	293.96	291.38	295.14	294.2	298.37	299.57	295.29	300.65	296.23	294.56	296.5	292.44	300.66
295.62	293.48	289.65	295.65	296.91	288.26	288.02	292.55	301.21	299.63	291.89	296.91	290.87	295	292.52	292.11	293.63	299.96	294.26	294	288.69	290.63	293.44	283.7	301.28	294.54	291.26	298.75	293.27	296.88	294.86	293.02	292.73	300.64	292.3	292.37	300.64	290.62	290.98	289.24	298.8	294.96	296.79	294.96	298.99	294.72	289.02	289.66	296.16	294.95
300.6	296.2	307.95	303.83	308.66	308.61	298.08	313.09	301.35	304.81	302.77	310.48	299.68	308.24	304.09	302.86	304.64	308.74	308.26	299.09	310.45	305.13	303.27	304.09	306.6	306.14	302.97	306.07	304.35	300.15	304.83	301.95	306.21	302.2	308.64	293.19	312.57	304.68	302.22	298.1	306.82	297.71	300.78	306.8	306.06	304.32	305.32	313.56	302.55	307.99
303.96	300.19	306.77	304.48	303.02	303.72	305.02	301.96	302.02	303.81	299.27	299.95	303.68	303.37	307.91	308.96	305.42	308.62	301.17	308.99	295.42	305.42	306.65	307.57	305.03	300.05	306.82	313.53	309.75	304.09	311.85	301.92	299.28	296.35	304.5	299.51	312.43	301.73	293.34	306.61	304.14	309.64	303.74	303.19	313	310.94	306.25	304.7	305.15	303.95
313.28	311.82	322.49	317	319.19	319.26	318.31	317.54	317.83	314.83	314.81	322.25	312.68	313.96	324.17	317	312.58	320.96	322.49	311.46	319.79	320.67	320.4	317.81	314.21	306.81	324.25	312.48	315.36	314.54	314.27	320.86	315.33	320.44	317.02	315.83	320.17	317.28	316.55	312.3	317	312.18	317.9	318.76	316.33	317.59	318.1	318.76	316.2	322.47
320.5	317.54	310.99	309.79	313.43	313.3	321.98	314.79	310.31	310.86	317.07	318.45	314.18	314.38	314.43	306.81	313.3	308.73	313.15	315.32	312.08	317.57	313.82	318.05	308.2	323.49	314.09	315.86	309.56	316.09	319.35	322.85	315.4	312.67	317.27	309.98	316.92	311.61	314.7	315.35	308.62	313.85	317.11	311.1	311.38	318.62	313.34	316.72	313.83	316.85
298.09	306.58	299.9	295.62	302.74	300.22	304.25	302.37	301.16	299.82	296.58	290.75	298.64	304.27	308.12	299.09	300.74	298.82	304.69	298.29	304.71	299.02	295.86	301.29	299.49	299.46	298.09	300.33	301.3	304.37	296.68	305.87	302.62	297.36	304.72	300.22	309.47	306.9	305.12	302.98	301.47	297.55	299.7	301.07	291.27	302.34	307.04	299.63	300.51	304.14
299.49	304.59	298.05	304.26	301.86	299.74	301.14	304.15	299.36	297.36	306.09	305.27	303.51	291.85	302.77	301.98	303.39	304.01	303.35	306.27	308.37	297.21	303.21	302.86	304.62	305.04	305.12	293.48	300.6	302.06	304.73	299.33	300.1	304.23	300.33	298.75	304.16	297.69	298.8	298.49	313.33	300.29	301.7	304.68	303.51	307.4	306.51	300.23	303.54	295.43
311.08	314.09	312.82	309.05	315.88	311.67	320.33	306.06	317	310.31	305.75	323.49	310.98	311.64	313.26	316.29	313.56	313.27	312.36	307.81	319.6	314.06	312.4	315.85	311.09	314.68	315.84	312.96	314.54	311.25	318.06	310.12	311.11	315.61	310.16	317.46	315.56	311.42	312.85	317.51	311.43	314.27	313.52	318.57	312.6	315.25	311.94	321.32	315.93	310.07
323.38	320.79	312.97	321.36	311.69	318.34	321.01	312.01	322.73	327.39	317.58	318.02	314.84	319.3	318.83	321.51	310.64	309.13	314.12	322.87	317.18	315.26	315.4	325.32	314.91	323.95	316.17	319.42	322.11	317.55	320.17	318.81	319.2	316.63	319.84	332.77	328.65	315.08	319.7	320.77	310.95	325.42	312.98	315.04	319.54	313.92	317.31	319.5	319.53	311.26
303.21	297.84	310.11	302.69	301.38	300.87	303.17	301.14	308.33	305.51	305.02	306.63	306	307.89	307.27	306.68	312.88	305.05	297.01	302.27	310.54	301.46	303.65	305.99	305.34	304.62	306.83	300.6	303.2	305.55	301.59	306.2	303.1	299.86	305.99	306.46	305.54	309.66	313.74	305.31	307.75	305.28	310.85	302.95	303.88	305.52	306.87	306.59	302.27	298.59
306.66	304.34	301.98	302.17	296.48	303.13	298.87	299.9	298.44	305.27	306.61	307.49	298.79	304.3	302.88	305.91	305.72	310.33	309.67	302.06	304.57	305.24	304.21	303.2	297.86	300.99	301.3	302.39	301.15	301.53	301.39	302.53	298.51	307.55	304.35	307.04	296.32	304.3	295.8	300.45	303.5	299.69	300.52	307.59	302.29	302.27	305.79	313.11	303.83	302.62
324.9	323.02	336.28	326.47	325.56	329.38	330.29	330.06	329.97	331.64	330.38	322.32	328.51	326.97	327.73	333.29	332.91	330.79	322.5	326.23	332.38	324.71	328.35	335.83	328.78	327.41	323.65	332.86	329.18	325.73	334.7	330.24	324.5	329.69	330.58	326.14	327.82	331.43	334.06	323.32	327.37	324.48	330.05	326.2	328.75	328.4	336.19	330	323.67	333.91
299.6	306.25	300.63	302.03	308.53	303.54	306.05	303.73	301.43	307.28	300.03	307.31	299.6	302.41	292.37	301.99	301.78	306.28	311.2	300.01	305.53	300.58	302.77	302.7	294.25	295.34	299.82	309.92	294.81	298.23	303.31	303.62	303.84	308.57	305.69	295.76	307.53	306.82	299.78	314.69	308.41	299.82	305.48	299.42	299.99	300.96	304.3	306.57	300.87	304.01
303.49	303.31	301.93	300.28	312.83	305.52	307.36	301.68	299.34	303.57	303.51	302.48	302.76	298.44	301.72	297.55	315.51	304.86	302.25	295.94	304.28	302.12	298	295.63	306.9	305.71	304.43	309.62	307.1	307	309.59	301.13	303.46	305.4	299.85	306.3	303.84	301.38	305.4	298.76	300.35	313.66	302	303.03	301.51	306.34	302.97	302.6	299.42	302.16
316.01	328.76	321.41	325.23	319.71	316.71	318.85	315.85	319.62	319.84	315.74	318.44	317.35	313.67	321.01	322.12	321.81	316.65	327.42	315.73	315.32	315.62	324.56	324.7	318.52	318.18	313.16	314.43	318.17	318.65	323.04	323.26	312.26	320.61	325.06	321.28	309.17	316.84	327.45	318.07	321.82	313.06	314.88	319.82	320.26	312.42	312.96	319.47	320.49	315.69
310.75	314.07	314.49	321.03	311.87	316.95	319.96	316.88	318.65	320.8	317.76	321.87	321.48	321.33	319.4	313.09	317.34	321.43	317.02	318.95	312.38	317.41	319.22	318.28	321.56	323.96	311.45	320.98	319.49	317.69	320.84	315.29	315.77	318.98	312.58	313.53	310.92	320.65	316.46	321.73	328.56	312.78	319.3	315.99	311.16	311.72	319.2	318.11	322.87	320.08
306.06	306.07	306.9	309.43	313.27	312.68	305.76	305.76	306.69	299.84	303.85	304.86	306.27	299.03	305.03	306.22	309.88	301.65	311.19	308.65	303.93	306.38	306.64	302.23	304.59	307.93	304.5	309.31	304.74	307.87	307.92	311.44	305.99	299.95	305.51	297.86	306.92	309.04	307.09	297.94	304.61	304.62	308.42	307.65	303.26	308.66	310	307.29	305.72	314.5
314.61	317.08	311.11	315.74	310.17	312.4	312.86	308.04	315.52	310.3	312.47	310.49	313.83	306.77	316.46	318.4	306.65	313.1	319.12	315.86	311.84	320.78	311.57	306.23	306.47	321.05	320.22	310.23	315.86	310.27	310.25	311.94	322.15	306.59	315.43	308.09	318.64	310.01	311.43	317.92	317.3	317.6	314.76	310.53	320.73	313.6	312.01	310.74	309.46	320.39
318.62	318.77	323.52	308.81	322.58	318.69	314.49	323.67	314.33	318.5	314.31	323.76	319.41	319.34	313.92	327.77	319.14	321.58	318.62	324.2	321.39	313.3	322.06	319.27	313.72	321.23	321.31	319.07	313.16	320.61	317.98	314.79	319.06	319.86	320.2	316.02	313.54	323.53	318.39	314.94	323.16	318.77	315.08	320.3	311.63	333.08	324.51	314.19	318.4	316.99
295	295.22	296.69	298.32	298.95	303.18	303.46	295.47	302.11	299.87	304.68	294.63	299.59	298.57	300.04	299.42	297.73	304.81	297.19	294.61	299.57	299.27	293.33	297.28	304.19	292.92	301.71	300.74	295.16	307.63	305.91	297.8	294.87	299.74	303.21	297.14	303.53	297.83	302.64	295.07	291.1	303.97	298.93	304.28	301.05	299.25	299.5	299.02	290.31	294.53
301.42	303.87	305.69	301.14	308.24	312.74	297.42	306.46	304.42	311.76	307.46	310.08	312.14	305.8	305.18	301.38	306.5	309.31	298.21	308.54	307.47	296.64	299.27	302.92	306.67	305.17	303.26	313.82	310.74	301.47	303.75	309.96	302.81	311.17	304.39	299.54	298.38	304.88	304.65	296.69	306.73	307.44	305.22	299.73	300.13	308.22	316.22	299.71	306.56	304.65
319.09	321.62	320.25	321.75	320.43	309.76	325.73	318.19	322.35	318.73	320.4	314.63	318.88	316.81	322.53	322.12	322.51	325.56	318.94	318.08	317.02	318.51	313.55	321.85	322.58	318.66	316.31	320.49	321.85	318.13	326.02	313.62	316.89	324.59	309.42	324.12	315.87	308.31	322.21	318.81	316.06	321.96	308.8	316.99	315.02	319.57	319.1	317.6	319.85	321.3
299.8	302.02	301.67	308.35	304.61	303.86	310.59	308.42	309.87	300.14	302.03	306.83	297.6	301.14	297.87	302.56	307.27	309.41	306.24	302.57	300.64	304.68	299.79	299.03	303.62	306.51	301.22	306.47	304.52	304.98	303.24	307.28	308.64	300.55	300.71	305.08	300.23	308.4	299.93	304.93	300.08	306.94	300.84	305.1	307.2	307.26	310.69	310.92	304.35	310.2
312.07	314.26	319.11	304.88	313.66	322.64	315.03	309.16	317.49	325.35	310.24	313.91	314.08	318.47	316.9	317.24	310.6	319.44	316.58	309.58	311.25	313.63	307.19	305.66	314.22	320.13	316.24	318.38	319.48	318.88	310.46	324.13	313.49	311.06	312.39	317.97	313.54	323.36	320.6	309.24	307.91	312.53	316.87	320.56	311.9	316.37	308.7	318.21	313.45	314.58
308.6	311.73	314.21	305.07	309.19	311.11	314.53	305.19	312.44	308.11	309.96	310.92	309.44	310.36	308.61	311.33	311.1	316.73	311.27	307.04	309.94	312.13	311.52	304.59	313.94	311.21	312.86	311.51	310.27	318.94	311.53	309.66	308.2	308.68	315.05	311.99	310.44	309.08	320.64	308.42	316.25	317.6	304.7	317.14	308.96	313.94	300.72	305.2	305.21	315.09
303.19	307.8	305.14	298.57	312.1	303.5	306.89	302.38	305.13	310.33	300.3	300.68	310	302.81	299.21	306.77	296.75	304.38	301.25	307.03	303.12	300.7	304.81	303.76	306.57	298.97	310.3	307.78	301	308.33	300.26	302.88	297.92	301.45	306.68	300.4	298.68	302.73	299.16	302.93	305.02	303.93	303.92	295.96	303.06	301.16	303.35	298.4	300.81	309.7
307.84	307.88	308.69	306.22	304.73	302.17	303.77	300.64	304.79	308.3	309.58	309.09	304.72	309.57	298.3	304.83	306.11	302.98	313.75	305.5	302.53	302.7	302.08	304.72	304.25	297.61	309.58	305.76	304.18	305.78	306.17	306.23	300.63	303.77	306.77	300.64	311.84	297.95	303.06	309.17	303.61	305.08	309.49	306.81	293.96	310.43	306.18	309.19	304.76	309.81
321.95	316.19	317.4	314.36	315.37	321.49	318.12	323.75	311.65	318.59	324.24	314.25	320.14	320.81	321.27	322.12	327	325.65	324.98	321.64	324.78	313.1	318.19	310.06	310.51	323.02	328.72	317.86	320.41	318.18	312.41	314.39	322.01	323.23	319.81	323.48	320.2	319.4	320.03	323.42	317.68	313.4	328.82	319.08	313.09	314.07	314.69	316.1	319	321.86
291.7	293.75	293.16	299.8	298.8	291.9	290.76	296.33	295.57	297.78	295.54	293.93	293.55	292.57	296.56	295.66	296.94	298.38	293	293.27	288.13	294.24	293.25	304.26	294.48	290.35	293.66	284.66	296.26	298.09	297.46	300.49	292.11	297.1	292.08	298.61	294.13	301.82	293.96	288.45	295.51	292.25	292.92	294.35	297.7	300.97	301.12	281.41	297.39	295.49
330.39	329.92	323.81	325.75	324.05	329.61	321.89	325.4	326.2	330.37	322.35	327.58	322.24	333.16	327.19	326.64	322.62	327.98	327.52	323.3	327.86	318.32	326.25	326.87	323.7	327.94	328.48	321.76	330.27	326.53	327.81	330.61	327.92	322.05	334.37	319.55	334.42	331.92	330.1	326.8	322.16	319.81	332.35	332.14	333.43	330.34	326.94	327.91	330.35	330.02
302.53	297.43	314.31	303.7	298.68	297.21	294.57	295.58	304.26	310.31	304.8	302	309.99	299.02	309.76	307.09	302.19	305.45	297.59	304.31	302.61	301.4	304.61	303.23	304.92	304.88	306.09	297.45	301.45	310.24	300.51	307.2	299.6	300.41	302.41	307.12	304.88	299.86	303.76	310.33	301.3	293.37	303.32	302.73	304.38	305.84	309.28	303.35	300.92	300.81
299.79	305.66	303.26	298.03	305.48	309.39	304.72	301.44	296.03	293.93	291.28	310.68	305.96	302.1	301.72	302.25	297.48	309.24	301.23	303.1	302.77	302.6	306.89	308.16	299.46	297.15	301.73	299.2	302.79	297.94	302.32	299.52	301.15	298.81	300.3	297.76	294.7	297.1	306	298.48	296.85	302.58	298.07	295.15	297.52	300.15	298.01	298.99	298.31	299.39
312.35	313.17	310.71	308.95	314.79	305.38	311.16	309.73	317.95	316.49	310.15	308.86	305.99	315.85	307.76	311	314.38	310	308.82	315.5	314.49	317.71	307.14	315.66	315.35	307.85	308.16	306.22	316.38	312.46	312.82	311.89	310.98	310.24	311.66	316.02	321.57	323.97	316.27	315.95	311.4	309.09	306.03	315.94	310.87	314.48	312.98	316.03	311.89	302.4
314.39	307.88	318.13	309.26	316.21	315.98	319.87	316.3	319.87	312.42	314.03	316.29	315.14	312.87	314.61	309.62	316.05	311.43	305.54	316.91	316.34	317.19	305.28	316.43	314.71	311.97	311.2	313.91	312.12	324.07	311.64	319.14	313.75	318.62	315.34	312.35	322.6	316.46	318.3	324.59	314.32	316.76	319.54	304.66	310.03	312.7	318.44	321.91	311.88	318.14
297.5	297.72	300.16	300.17	302.22	307.03	305.37	303.44	304.23	311.61	308.07	308.68	303.91	312.86	303.87	306.14	311.06	313.47	308.14	308.35	300.11	307.17	304.76	305.47	305.1	309.6	305.7	302.64	306.29	307.49	308.65	304.22	302.97	311.11	307.4	306.5	305.62	300.6	306.1	305.64	312.11	310.14	303.74	302.9	305.27	308.22	302.09	303.19	303.45	305.27
315.46	307	313.77	314.49	310.82	319.48	318.88	317.79	321.94	320.72	316.33	320.77	316.42	319.33	322.61	320.44	321.89	316.6	315.74	327.45	310.11	310.6	314.01	311.31	312.69	315.22	320.21	312.91	318.26	316.01	317.79	311.4	313.97	320.48	319.63	320.75	319.51	320.83	312.67	307.3	322.76	317.96	313.85	317.65	315.5	317.57	316.06	316.53	317.49	318.06
301.95	302.05	297.76	302.08	303.35	294.66	308.67	304.84	295.27	298.78	300.62	299.47	307.39	300.61	301.2	301.08	299.67	295.38	301.24	305.38	301.04	302.21	299.66	302.17	303.86	303.68	305.66	301.57	300.99	306.3	310.3	306.73	305.24	303.5	296.91	307.72	304.97	303	310.22	299.1	301.58	300.21	302.94	302.83	302.2	302.2	299.39	303.08	303.85	303.57
309.4	314.18	306.91	311.32	317.28	319.4	317.3	314.25	326.82	313.78	313.93	316.48	313.48	318.13	313.43	312.3	311.74	309.79	315.4	313.15	311.03	318.27	310.39	315.83	306.96	316.08	322.87	309.31	317.26	311.68	313.87	314.55	316.77	316.48	309.58	315.24	311.65	313.23	311.13	314.14	321.52	320.73	318.42	315.9	313.87	315.87	311.14	310.66	319.02	316.49
313.59	306.07	307.97	308.3	314.53	311.34	309.6	309.99	310.59	313.21	307.75	309.19	310.58	313.16	306.99	310.76	310.47	315.45	319.05	306.58	307.79	301.31	300.35	311.6	309.27	305.44	303.99	309.41	308.21	317.96	306.15	315.87	307.47	314.16	302.87	305.27	302.19	316.5	310.41	311.1	318.97	311.51	313.77	306.63	307.49	305.04	304.68	308.49	301.24	309.95
319.91	309.54	315.84	316.55	315.5	312.54	310.56	308.95	315.22	313.78	325.87	315.66	316.83	319.05	315.56	313.44	314.72	317.22	323.92	317.11	315.5	317.91	321.15	314.64	318.73	322.09	322.7	325.27	311.89	323.49	314.28	314.32	317.33	323.08	315.29	311.37	321.59	318.37	318.14	315.41	317.35	316.76	318.53	311.94	319.41	312.21	316.66	323	317.14	320.35
302.32	290.79	295.93	296.37	289.05	290.28	289.02	294.32	290.32	294.39	292.43	292.43	296.37	292.07	293.23	293.76	291.5	293.68	294.46	300.3	298.33	295.03	293.75	286.13	293.11	294.44	293.84	292.19	298.91	295.1	297.67	294.17	296.69	289.09	298.76	297.3	291.47	293.26	297.07	298.92	291.19	296.76	289.27	287.58	293.81	294.68	293.36	296.04	299.82	295.8
315.99	315.37	316.53	312.84	315.38	315.43	311.91	321.45	311.61	313.01	319.73	313	311.29	309.09	316.29	316.96	314.99	306.8	310.02	316.03	307.78	312.23	309.89	317.63	315.56	318.12	313.53	315.4	318.95	320.87	313.18	309.31	309.38	312.9	313.25	317.76	312.8	310.69	310.81	314.05	308.63	314.72	316.5	316.05	313.91	311.63	310.48	311.14	309.18	319.2
312.38	312.61	308.02	312.23	319.04	314.77	311.85	314.65	311.09	309.06	318.24	318.29	313.9	313.84	321.47	321.91	319.09	318.66	305.35	317.53	308.58	316.25	311.29	317.31	313.42	313.12	312.02	322.5	313.95	316.32	314.68	308.31	312.57	323.66	313.04	319.31	317.09	315.46	310.11	320.76	318.66	312.72	314.94	313.4	309.81	313.81	319.76	321.77	315.33	315.81
301.39	310.71	297.39	303.5	304.73	294.85	304.8	307.8	304.95	300.52	304.06	305.05	302.46	300.79	292.55	298.29	303.42	291.2	298.95	299.37	299.2	304.04	297.39	304.43	294.09	304.6	307.16	297.71	296.01	296.45	299.76	300.37	303.96	295.71	294.18	298.8	297.24	303.35	299.47	304.29	296.8	299.04	309.01	303.35	297.48	295.88	295.49	296.7	308.65	301.06
302.9	308.03	307.95	303.66	298.75	304.24	299.71	304.01	310.55	296.6	307.33	307.44	306.16	302.63	304.38	306.87	298.5	312.02	301.28	302.12	302.98	304.88	306.36	304.03	305.39	303.33	306.5	307.73	302.28	315.93	305.09	313.28	305.52	305.96	304.97	303.22	301.29	305.36	304.12	305.17	306.32	299.91	301.24	299.46	303.04	302.88	305.42	305.61	313.39	298.65
319.29	315.28	310.66	312.74	311.57	314.14	316.94	312.47	313.03	311.87	320.86	310.95	316.54	310.05	313.6	316.88	308.51	318.22	314.26	314.35	322.93	314.28	316.85	322.66	317.36	316.37	312.22	314.83	314.69	316.08	313.52	312.89	311.98	315.41	318.24	317.65	309.5	318.98	305.61	314.2	313.57	320.94	318.43	313.24	314.69	317.16	314.32	321.86	315.67	312.42
317.74	324.36	314.53	310.93	315.85	318.11	319.35	323.82	313.99	318.45	315.05	320.51	311.4	320.23	324.4	307.32	311.1	319.95	314.59	316.41	317.18	314.55	322.44	314.11	313.21	314.81	313.73	311.95	316.8	313.1	315.3	321.64	313.09	308	311.94	317.95	313.86	320.29	322.74	312.99	318.76	317.54	327.25	311.37	315.31	312.22	316.29	316.01	313.27	321.91
311.96	324.45	313.61	318.87	323.41	321.5	320.24	315.4	311.92	315.86	318.31	319.87	306.89	319.37	320.11	321.22	320.31	321.22	317.69	321.59	325.42	315.85	325.81	317.52	316.32	316.8	318.56	319.84	314.23	314.7	330.04	318.71	323.41	319.04	309.75	323.69	321.34	322.61	305.32	314.78	325.93	329.46	318.58	313.7	319.28	315.43	313.33	322.72	321.38	325.08
321.02	330.68	331.29	321.89	320.03	324.36	327.72	322.04	323.81	328.16	328.45	322.69	329.38	323.11	320.63	321.93	323.52	322.44	330.08	322.78	328.34	329.17	332.71	323.11	324.22	324.84	330.63	327.86	320.66	325.17	335.24	327.67	321.53	325.3	333.02	323.47	322.76	325.87	324.35	321.29	319.98	320.72	325.44	323.48	324.25	321.79	328.37	326.2	331.71	327.69
299.53	301.02	301.33	299.99	297.27	299.39	305.71	303.98	300.88	298.23	299.08	302.91	303.75	303.92	300.18	298.29	300.19	305.01	301.14	303.27	294.3	303	292.66	300.13	301.9	301.33	303.81	290.53	299.31	297.49	299.84	307.24	297.8	297.48	299.78	302.58	301.11	304.9	291.19	298.68	305.06	299.52	302.37	300.08	302.09	305.31	296.61	301.27	304.02	303.87
321.69	315.05	314.29	308.39	315.23	314.42	309.64	309.19	312.65	310.53	308.62	315.81	317.43	315.82	313.5	311.03	304.59	315.29	311.95	303.28	315.08	315.78	309.77	309.92	311.22	308.16	312.39	315.1	304.33	308.93	314.58	316.15	310.75	310.78	311.97	309.45	311.84	304.42	317.46	308.75	313.96	316.49	317.7	324.1	316.72	315.64	306.34	314.95	310.27	316.46
322.94	322.17	322.41	322.13	312.29	319.5	320.26	319.43	316	322.55	315.06	323.17	325.94	316.81	325.03	317.84	313.8	318.35	317.38	327.59	319.95	325.54	312.68	323.05	320.54	320.41	323.09	316.42	318.67	325.25	321.69	317.99	315.03	316.17	317.29	322.87	324.22	317.12	318.45	325.77	320.77	320.11	311.69	319.29	318.18	315.62	319.77	318.7	321.5	318.61
313.97	324.4	322.06	315.16	322.71	315.81	316.56	319.6	313.63	320.61	326.32	314.72	320.21	317.79	314.42	320.35	323.32	314.73	320.57	309.46	314.97	322.91	319.58	316.3	323.68	318.64	314.05	321.92	325.47	321.97	316.93	314.21	317.7	319.98	313.71	320.97	311.7	319.49	319.39	311.07	319.92	316.77	316.4	324.11	318.05	314.78	315.42	313.19	320.18	309.03
308.03	310.9	313.29	321.12	313.29	309.12	315.32	313.85	320.97	307.61	314.31	314.56	314.39	317.78	312.8	313.04	315.44	306.36	315.13	323.19	320.16	316.03	312.6	312.32	310.7	313.18	318.25	316.76	319.39	308.41	309.04	320.24	315.94	311.12	312.4	307.94	321.83	316.95	315	317.74	314	321.42	308.63	319.11	320.47	310.24	316.84	314.64	307.54	313.59
314.77	303.94	321.78	311.07	313.18	315.57	312.31	305.99	314.47	306.62	313.73	320.85	317.26	318.59	310.51	316.29	309.73	314.91	313.92	317.77	303.98	312.65	313.08	316.21	313.49	313.23	315.78	316.33	315.92	312.77	310.44	309.57	312.09	310.77	310.95	312.87	307.55	320.49	307.89	306.22	313.54	310.95	322.8	314.22	313.96	312.52	319.27	315.18	311.17	317.49
307.37	309.72	305.1	305.1	302.21	305.26	300.05	305.86	307.64	309.67	300.32	307.39	302.28	311.55	305.7	314.42	310.07	306.98	309.56	308.63	304.45	312.74	312.92	301.14	301.71	302.15	306.61	304.73	301.3	308.96	310.94	309.77	314.22	306.46	305	302.29	308.61	302.04	307.78	311.85	304.05	307.98	300.02	303.11	304.35	306.75	304.14	311.38	312.59	308.33
313.69	310.62	313.17	326.96	318.73	311.78	318.22	315.25	318.59	314	318.49	316.25	317.46	312.76	312.4	310.48	316.94	316.13	316.66	318.29	311.43	317.27	312.57	316.07	314.02	309.89	312.72	314.99	311.74	312.13	315.97	313.14	318.47	316.39	314.21	315.28	320.27	316.69	315.17	318.04	315.72	309.79	315.19	315.11	311.45	309.93	319.18	310.92	309.6	313.23
323.04	315.38	312.77	310.02	317.74	319.6	316.75	314.65	308.83	319.63	313.03	316.68	317.16	320.41	318.74	319.01	319.25	316.33	308.15	312.02	309.16	313.12	310.18	325.24	317.31	316.4	316.32	322.85	309.85	320.63	313.95	319.28	317.82	313.76	317.17	320.28	316.58	313.51	317.33	313.11	309.31	308.91	312.76	314.97	308.76	321.32	317.58	316.44	318.66	309.03
324.68	325.79	316.73	325.82	322.82	322.99	325.42	323.67	323.1	329.02	324.39	325.18	323.31	325.83	324.69	324.85	322.9	320.65	334.44	332.49	329.19	321.96	327.33	326.7	325.33	325.54	323.62	322.25	323.2	328.69	324.67	327.22	323.46	325.55	322.35	324.87	323.98	324.17	328.24	320.68	324.59	320.41	319.64	334.53	321.82	324.66	325.66	320.27	322.42	320.56
312.43	312.36	321.07	311.34	310.27	313.6	316.06	305.79	316.6	309.77	317.09	307.79	316.65	312.96	317.89	312.03	319.9	319.82	314.35	309.63	312.09	312.85	311.82	312.4	311.06	313.7	308.2	318.52	310.4	315.89	306.84	311.41	313.47	313.27	312.14	310.18	312.17	308.09	311.67	313.68	318.84	312.27	302.99	303.19	315.26	316.85	313.58	318.64	311.1	309.99
299.72	306.17	302.99	303.67	304.42	310.29	302.51	304.5	303.17	307.54	305.72	304.93	305.91	301.26	302.13	299.32	304.78	294.43	303.82	292.38	304.03	304.74	302.86	303.43	302.81	302.49	300.03	304.3	299.83	298.8	302.39	301.92	298.94	303.17	297.89	306.67	303.33	307.35	303.28	302.1	304.27	304.01	296.27	304.79	302.13	312.4	298.8	302.47	308.7	302.83
304.36	299.35	306.51	303.4	305.42	309.89	305.68	307.84	310.4	302.47	303.89	312.91	306.07	305.19	301.27	306.73	311.24	298.39	311.33	306.42	309.03	304.5	300.91	303.7	311.18	308	306.84	306.12	311.98	297.91	299.29	308.33	310.7	307.93	310.37	302.92	304.85	313.41	307.71	308.68	310.45	304.52	306.81	301.01	310.96	306.58	305.62	307.75	302.01	304.75
300.49	303.13	305.71	296.08	307.04	302.54	303.41	308.19	308.33	301.15	304.51	307.04	305.85	302.51	301.7	307.21	302.09	310.44	308.59	301.02	307.55	299.87	302.09	312.1	301.75	304.05	303.75	303.42	311.17	298.69	296.99	307.52	308.58	307.75	301.18	304.54	304.13	302.9	296.41	298.96	301.83	302.04	310.41	311.99	304.87	296.14	306.01	302.27	300.75	306.2
325.98	319.82	324.58	325.09	324.99	327.03	329.35	330.04	325.87	325.48	322.24	322.27	332.23	325.25	320.92	324.51	322.18	328.45	327.25	326.65	323.62	327.79	319.88	326.68	327.56	331.51	322.19	328.3	330.29	328.72	329.23	330.59	328.7	332.69	321.79	331.55	323.75	330.06	326.34	333.12	329.26	326.38	322.09	334.02	322.05	324.82	326.94	321.84	328.71	331.35
315.32	300.91	313.21	313.83	314.29	309.11	310.03	316.01	315.07	315.9	312.96	314.14	314.67	306.62	314.03	314.61	322.24	311.98	319.28	307.76	314.08	310.62	315.45	311.33	308.84	312.71	315.13	319.23	313.28	314.88	319.47	312.08	310.91	308.43	312.6	311.39	308.44	307.21	315.56	316.44	306.52	320.05	312.41	311.77	314.52	312.38	313.11	316.39	314.92	319.28
303.83	294.86	293.76	298.87	303.08	301.27	301.42	297.64	302.43	302.74	302.71	296.53	305.11	299.69	302.87	304.89	295.66	301.5	301.8	293.44	302.56	297.61	299.73	302.65	300.05	306.49	298.69	306.47	298.7	297.77	302.73	298.34	298.22	301.87	295.12	297.23	292.7	304.32	292.87	298.89	301.58	299.47	309.34	296.85	302.91	299.73	297.07	300.18	298.69	298
315.74	303.37	311	312.07	313.74	314.92	314.95	313.82	309.54	314.83	318.08	311.48	310.77	321.66	322.44	311.14	312.14	311.27	309.89	313.7	315.85	313.01	312.78	312.89	317.79	313.2	319.53	310.11	313.59	313.14	310.06	314.16	311.23	318.14	318.11	307.7	312.84	317.8	313.42	314.96	310.36	305.16	312.74	310.07	312.94	309.35	314.68	313.52	310.72	307.33
312.97	319.81	314.06	305.72	313.62	310.51	315.98	308.82	317.25	311.99	313.68	320.61	314.46	311.35	319.22	312.95	312.67	320.5	315.92	316.54	315.83	309.67	323.7	324.18	312.27	312.15	314.3	317.45	315.65	308.74	308.89	309.88	315.52	306.91	300.94	310.45	305.79	317.81	313.4	313.95	313.83	314.59	316.97	311.66	307.02	319.1	317.38	316.67	314.33	321.8
315.01	311.51	309.59	315.1	308.63	316.34	312.66	303.83	311.98	312.51	314.16	310.37	320.81	311.07	311.75	315.35	315.53	315.12	313.37	312.03	308.62	314.27	315.63	322.79	305.15	316.04	314.7	311.55	308.34	314.49	319.91	319.96	309.47	318.1	304.11	308.84	311.14	306.94	312.76	317.59	314.9	312.9	310.92	307.02	313.06	324.61	316	318.36	316.11	316.85
297.01	297.79	303.94	295.65	297.57	298.37	308.41	300.3	301.7	295.55	302.6	294.98	305.53	302.49	298.57	307.31	298.14	299.42	305.68	304.35	297.63	300.17	302.75	304.28	300.91	298.48	301.83	307.48	301.84	297.99	298.98	298.96	301.44	310.17	305.82	305.8	301.41	298.93	296.12	300.41	303.48	297.42	297.97	291.77	297.81	300.78	305.42	297.5	298.82	305.13
321.77	314.62	311.97	314.1	313.41	322.01	318.58	320.69	321.56	313.79	316.2	318.48	320.79	314.63	322.37	322.46	321.86	314.93	324.62	325.02	323.29	319.29	319.35	322.16	318.41	314.14	319.44	314.08	315.34	313.16	319.58	317.69	316.36	322.89	326.9	319.91	319.4	321.33	317.82	321.72	315.36	314.89	322.16	318.55	317.53	321.55	317.35	319.12	322.05	314.75
297.43	295.41	299.26	299.42	287.99	298.09	295.88	297.55	297.48	292.08	300.07	297.38	300.69	290.25	294.84	302.92	298.44	294.49	306.89	297.69	298.73	289.45	302.21	292.35	292.47	299.68	295.72	297.45	298.45	296	292.18	294.54	291.5	293.39	301.52	303.74	296.94	289.13	291.26	296.33	289.18	296.21	296.57	294.73	299.14	296.78	296.09	299.75	298.21	297.81
312.92	311.47	317.15	314.14	315.38	313.15	314.31	315.9	313.86	314.01	314.78	314.4	308.83	307.47	312.08	312.15	314.8	320.64	311.52	306.96	318.38	314.84	315.57	312.36	315.42	315.58	312.15	316.46	311.35	320.02	312.89	311.52	313.56	317.83	307.33	313.49	311.92	324.06	314.44	312.71	308.93	309.82	314.1	314.25	323.21	311.9	312.66	316.44	313.39	312.26
298.2	302.6	308.14	296.28	299.87	293.65	298.52	298.49	296.44	297.09	297.2	306.89	299.3	297.8	297.05	302.14	303.76	301.32	299.73	298.52	297.36	298.18	304.43	304.48	302.78	295.31	296.99	299.83	291.9	298.67	301.18	297.29	299.08	300.77	291.68	307.25	296.26	298.4	299.38	300.27	301.56	305.12	307.35	300.63	291.33	306.56	296.01	300.82	298.1	296.7
310.23	312.86	309.04	310.49	310.72	307.45	317.8	315.92	308.77	306.56	308.08	308.42	317.59	307.74	307.66	310.96	314.23	307.11	312.17	315.97	303.77	313.93	314.73	313.38	314.66	310.71	313.96	320.8	319.73	313.7	315.3	315.82	322.97	312.19	316.3	310.2	311.75	315.86	311.72	304.39	312.71	312.81	310.46	316.11	309.07	315.14	315.67	310.79	313.96	313.11
315.66	310.28	310.25	313.68	308.9	312.26	315.56	313.23	315.81	308.48	315.22	311.47	313.15	318.74	313.09	317.96	317.57	308.65	318.47	317.69	318.17	311.53	312.09	316.16	318.96	312.35	306.7	313.86	313.01	316.39	313.25	313.99	315.54	319.21	314.05	311.01	306.5	311.95	314.14	311.28	309.37	316	314.83	316.66	314.95	320.4	314.11	312.57	314	316.14
327.58	328.72	327.33	324.04	322.37	324.8	327.85	333.85	320.65	320	331.06	327.86	328.8	329.08	326.11	328.38	326.14	335.26	325.23	329.19	326.8	329.41	327.15	326.84	327.16	327.46	326.41	326.34	330.54	326.34	326.1	327.54	331.17	328.84	328.41	336.34	326.23	326.6	328.23	332.98	324.91	329.45	330.11	330.36	327.92	325.87	329.36	327.57	327.87	324.64
314.63	314.69	315.9	316.59	319.1	322.07	321.94	320.73	318.18	317.66	317.51	313.35	315.83	322.67	317.66	312.69	318.81	324.82	313.47	322.68	317.56	320.74	317.06	315.75	321.3	323.18	320.98	314.84	319.36	318.51	314.92	319.28	314.34	322.76	315.2	314.83	321.34	316.85	323.45	318.66	324.66	316.64	316.9	313.6	316.5	312.29	318.35	317.9	313.85	313.79
311.47	316.4	313.84	314.03	317.33	315.04	310.37	313.71	308.3	310.96	315.28	317.69	315.12	313.33	319.92	309.67	309.94	311.3	310.25	316.69	317.9	316.44	304.11	321.27	317.26	318.29	314.19	315.22	311.9	315.27	309.2	314.61	322.51	314.16	313.88	315.68	306.89	314.36	323.21	311.68	311.97	316.44	311.13	312.23	320.73	311.46	317.56	312.76	309.02	308.4
294.69	299.98	295.09	303.92	299.09	299.15	301.91	298.13	301.18	301.55	295.17	307.7	300.27	308.77	302.24	291.74	295.54	301.68	293.14	306.79	295.67	308.3	294.68	299.95	295.48	302.7	303.22	304.4	306.37	297.31	298.59	293.84	301.89	299.41	300.85	306.36	302.58	301.45	308.79	297.7	304.43	304.41	305.77	298.32	292.86	302.03	304.66	306.2	300.15	295.36
306.32	300.09	299.76	300.58	301.13	308.04	300.35	299.23	298.7	301.94	305.33	298.62	301.17	300.41	301.86	297.46	298.06	292.02	313.98	305.27	300.3	295.31	295.88	291.34	298.85	300.81	301.43	293.58	302.97	303.89	298.58	299.5	302.05	298.56	299.05	302.95	303.73	296.38	305.78	297.56	302.87	290.04	301.85	296.99	308.82	304.09	298.86	300.37	305.43	303.65
312.14	319.3	321.56	314.54	318.42	308.83	321.51	319.97	310.26	309.57	318.78	311.12	310.37	310.57	320.54	315.07	313.03	310.87	314.29	313.66	312.86	313.37	319.63	310.95	318.23	310.83	311.34	320.79	309.02	312.76	308.3	314.72	314	321.57	312.34	310.13	319.23	317.8	313.06	319.75	311.66	311.45	307.82	310.72	316.43	311.57	313.76	305.84	317.57	312.54
307.52	312.1	309.75	309.8	311.28	311.37	312.84	312.86	314.46	315	311.22	317.73	311.58	311.28	309.54	308.63	314.42	314.96	314.21	312.7	316.44	302.87	321.15	304.68	316.14	307.21	311.54	321.17	313.4	313.83	314.13	313.16	317.37	313.81	306.47	314.66	306.04	319.28	311.63	313.91	315.22	307.34	313.75	311.36	305.27	320.26	317.29	307.18	312.34	314.27
322.66	324.96	325.86	328.17	320.02	326.88	325.11	325.82	321.85	320.76	321.83	332.85	324.5	321.25	327.58	328.27	325.72	318.66	331.26	326.71	330.92	324.41	316.86	325.23	327.09	325.39	325.79	323.82	327.6	330.07	319.29	322.95	329.66	323.37	327.1	318.71	327.57	322.63	322.48	322.31	322.34	329.54	332.48	323.6	326.23	326.15	326.64	325.19	336.99	321.59
311.94	316.81	313.68	316.6	314.74	315.57	310.97	312.72	311.86	309.14	311.1	308.07	314.08	308.9	319.58	320.06	312.96	312.01	312.02	304.48	307.73	314.74	307.5	315.07	313.05	317.56	313.69	311.69	316.6	309.98	310.91	316.64	306.17	309.2	311.42	314.71	316.75	312.07	315.02	311.45	318.03	317.34	314.73	301.33	310.94	300.49	308.46	314.71	310.57	308.77
295.51	303	303.33	309.13	296.49	297.79	296.99	296.04	298	295.33	302.66	304.22	300.59	292.95	292.47	302.97	289.87	297.82	300.84	290.26	296.11	299.12	295.54	305.74	297.45	298.25	300.15	302.51	294.15	296.02	295.72	294.48	300.13	296.13	290.89	293.72	293.01	301.97	288.99	298.94	294.58	302.82	301.99	294.04	288.95	296.26	294.07	298.64	297.35	293.4
332.14	321.14	320.71	329.13	323.95	325.82	326.06	332.76	330.93	324.77	330.07	325.18	325.22	326.12	333.31	322.48	325	319.36	327.31	326.24	325.23	322.44	332.02	326.29	337.78	329.09	325.15	323.54	323.61	334.74	326.63	325.46	330.65	331.03	329.37	324.85	327.62	336.58	331.18	320.66	323.37	328.48	329.48	318.2	327.62	334.2	325.06	327.56	329.55	334.5
299.27	302.89	306.58	302.09	300.06	301.45	300.07	302.5	303.95	300.62	301.86	305.02	299.22	308.97	305.13	308.03	302.85	304.44	301.33	297.89	299.27	309.19	305.16	305.32	309.25	297.34	306	301.18	301.86	302.33	301.85	297.07	306.93	297.4	300.14	302.68	297.43	304.21	306.94	309.45	301.56	302.6	307.41	302.58	308.11	298.78	307.92	296.48	304.68	305.55
305.13	303.49	301.86	301.99	299.32	305.77	304.63	300.49	299.24	293	299.33	308.34	295.39	300.13	301.11	310.98	301.22	306.79	302.02	306.32	308.59	299.42	300.87	302.45	299.98	299.49	297.89	299.26	303.15	306.78	298.51	299.77	297.07	304.72	299.84	306.7	299.24	303.94	294.74	297.84	303.14	303.31	294.06	305.98	308.9	301.41	305.33	295.27	296.46	297.22
310.79	310.63	311.91	310.7	311.31	312.48	307.45	318.47	315.06	312.62	310.8	312.2	308.94	306.47	307.01	308.09	311.32	305.65	306.22	301.53	310.21	310.5	311.11	308.26	318.61	313.09	315.29	313.81	311.24	307.78	304.52	310.5	315.25	311.29	313.33	309.41	305.59	319.81	307.33	307.39	311.08	308.69	314.47	311.26	316.59	318.9	311.26	307.14	313	308.66
315.7	317.94	317.95	320.74	313.35	317.65	319.33	311.06	316.24	308.03	310.04	314.62	313.23	320.65	318.05	313.11	316.58	318.44	309.27	316.97	314.86	317.33	308.67	310.79	314.16	312.04	313.91	314.67	316.81	312.02	312.82	311.69	320.01	319.22	314.02	315.42	320.22	318.6	316.43	314.96	312.32	316.88	317.91	312.51	317.39	317.95	314.68	314.05	320.89	315.65
326.34	321.85	331.1	330.2	332.03	333.65	327.15	328.75	328.44	326.79	321.92	331.23	325.75	327.82	321.71	327.56	328.1	329.81	331.25	328.59	337.8	329.64	326.17	328.45	335.56	327.16	321.52	321	325	328.26	334.38	327.07	326.24	328.75	332.03	327.67	327.02	326.87	327.46	327.81	324.09	322.74	326.81	329.38	330.7	318	322.98	323.36	326.79	332.75
306.38	307.76	305.25	304.76	303.04	306.03	312.85	307.19	305.14	306.63	308.01	306.72	298.5	309.17	307.78	310.06	312.45	296.63	304.5	298.99	307.07	306.45	304.93	309.2	309.63	305.35	302.74	304.38	298.08	310.11	305.93	303.07	308.45	301.45	301.18	301.57	310	310.52	303.03	301.16	303.13	310.29	303.69	311.08	308.56	313.68	302.33	312.19	301.18	306.56
310.26	311.43	308.55	310.06	313.6	306.04	313.15	311.88	307.77	308.79	312.36	311.18	307.7	309.85	302.18	305.73	306.52	312.44	305.91	307.16	305.22	298.54	312.12	299.98	308.48	307.41	310.74	303.52	310.25	309.31	309.41	302.77	309.59	302.16	302.86	316.01	306.51	305.1	309.02	308.57	305.39	312.22	304.79	306.58	306.54	311.66	307.67	303.86	302.58	306.09
299.87	299.95	298.71	307.93	301.84	302.32	300.58	300.81	303.05	303.58	305.54	305.68	309.79	299.25	300.46	296.76	297.86	304.16	297.94	299.24	306.44	295.48	301.85	307.37	294.7	300.9	296.33	306.04	303	299.19	302.49	304.32	304.28	303.77	301.9	302.97	303.36	301.66	298.38	302.11	301.18	301.32	300.67	309.95	308.07	299.25	302.08	306.3	304.86	301.13
303.75	297.66	299.53	299.86	304.25	307.9	306.43	306.56	301.86	298.26	307.89	302.86	300.35	304.12	301.26	302.59	303.25	298.41	307.42	309.59	299.87	299.08	306.01	311.03	305.82	303.32	305.34	302.14	301.73	294.66	304.9	297.09	309.97	306.51	304.46	297.86	298.24	307.02	310.51	309	306.18	300.98	298.12	306.87	301.41	301.24	304.06	303.41	306.43	300.26
316.66	305.62	316.22	314.61	314.06	316.64	310.56	310	323.21	310.64	312.88	313.17	319.2	314.48	319.28	308.77	317.89	318.2	311.89	311	309.45	315.08	316.26	311.37	315.3	314.25	315.49	314.19	308.33	313.01	307.54	312.17	315.54	303.26	312.63	311.93	323.07	306.89	320.66	317.23	309.36	312.77	307.94	307.35	316.28	312.85	316.89	312.99	306.28	317.02
297.84	306.97	300.83	300.17	298.89	294.84	305.27	301.73	305.46	299.46	291.97	302.64	299.3	299.12	301.57	294.49	293.59	302.1	299.92	304.33	304.61	298.91	297.7	294.61	299.01	294.86	296.3	301.22	297.49	304.96	303.67	296.31	302.76	300.79	299.15	300.68	297.8	296.87	297.09	297.76	300.47	303.16	307	304.69	301.82	297.09	301.22	299.69	304.86	302.3
315.11	314.77	309.92	314.96	308.49	315.68	309.87	304.52	307.54	320.01	318.74	314.02	321.56	318.59	316.57	309.45	315.66	312.24	305.98	316.19	310.97	309.02	309.18	316.14	311.71	314.34	316.6	311.43	318.77	309.93	311.82	319.49	313.75	312.05	315.3	311.22	319.62	306.7	312.39	309.83	318.15	316.76	315.52	313.05	313.36	305.42	309.66	310.6	311.53	317
306.68	310.28	310.62	300.02	315.38	307.86	305.99	305.37	305.99	310.25	304.42	304.7	306.11	305.93	317.39	311.95	304.84	307.17	310.81	313.34	312.04	308.84	305.61	306.2	303.79	302.58	310.62	303.55	313.58	304.85	314.95	303.51	308.43	311.02	305.59	305.84	296.67	306.33	310.21	309.9	306.09	304.58	311.47	303.53	307.62	311.02	308.29	305.67	303.47	311.04
292.89	295.27	295.92	291.18	296.23	299.25	300.36	288.23	288.76	292.27	287.19	298.93	290.43	294.14	292.7	292.56	287	296.06	293.7	304.71	295.7	290.33	301.16	291.81	296.18	299.84	297.4	299.23	292.1	293.57	297.49	288.94	299.65	292.24	286.27	293.35	291.45	294.58	293.94	296.45	294.02	298.67	298.59	292.94	296.45	295.38	293.23	292.34	293.86	301.23
318.96	314.73	316.11	309.74	313.73	306.02	316.01	306.31	308.36	314.19	312.22	308.25	307.92	308.34	310.24	307.21	312.04	309.99	312.12	318.83	307.19	310.38	302.43	315.16	313.77	310.02	308.23	313.94	308.48	305.61	308.18	312.14	309.06	313.82	311.96	305.96	304.15	316.1	305.46	310.34	307.35	306.7	306.78	312.95	310.52	312.26	309.73	312.95	314.82	311.16
318.39	312.4	311.42	319.77	310.76	317.86	319.34	310.5	307.31	310.11	307.97	313.36	309.27	311.32	316.05	316.57	312.52	318.41	311.08	313.09	308.65	312.22	311.37	316.47	316.17	318.55	311.66	308.34	301.03	310.83	312.84	317.62	313.7	307.11	315.86	303.04	312.63	317.7	311.94	322.8	311.25	305.56	309.13	310.28	311.4	306.05	320.23	311.99	312.85	316.05
326.89	329.86	322.32	327.43	328.94	328.94	326.78	323.88	328.68	329.19	329.66	323.17	329.64	323.87	329.25	328.63	334.42	325.02	321.75	325.21	329.81	326.33	324.98	328.61	330.17	320.04	325.14	324.55	331.06	333.53	324.36	319.25	329.18	327.42	320.35	331.31	323.73	327.85	315.61	320.89	329.72	327.75	333.18	330.48	325.17	325.85	327.83	323.27	324.96	326.56
295.82	292.87	293.15	292.67	291.33	295.12	297.14	289.42	296.48	294.96	300.7	291.08	289.7	301.11	294.44	293.12	296.04	294.28	294.93	291.26	292.85	292.82	297.3	299.58	296.1	291.84	295.23	284.09	297.21	297.08	296.24	291.14	288.11	291.31	292.12	300	300.73	291.23	294.25	298.69	290.94	304.88	296.68	290.19	292.93	292.68	291.06	297.06	288.03	298.24
321.84	318.58	327.63	317.54	310.58	323.15	320.34	312.02	322.36	322.97	319.38	318.1	313.62	319.62	318.89	314.42	318.38	320.58	311.62	319.53	316.75	319.91	320.18	327.24	313.49	321.01	322.86	314.24	321.41	315.54	313	322.07	319.44	324.33	318.04	319.72	308.02	316.54	324.81	318.18	316.17	319.24	322.17	323.73	324.3	314.76	314.56	319.88	313.32	311.92
331.9	334.96	334.55	330.85	329.99	330.66	334.93	323.68	329.47	326.97	322.19	326.61	331.52	324.87	333.78	332.13	330.85	330.24	329.29	328.95	329.5	325.72	324.44	331.22	324.51	329.14	326.35	332.31	330.36	329.7	322.68	326.47	328.69	319.67	330.76	333.34	326.9	324.62	333.27	331.53	332.34	325.58	327.52	325.69	329.47	321.42	323.87	325.7	323.88	321.6
317.54	318.92	320.08	313.49	322.32	316	312.5	315.83	320.88	310.1	311.63	317.94	321.4	308.68	325.97	318.07	314.33	309.26	325.09	320.54	311.23	316.08	315.84	322.74	315.56	321.51	323.07	315.79	315.18	321.2	317.66	325.13	309.52	312.26	315.79	311.86	321.99	320.41	315.51	322.21	314.63	313.29	317.08	319.2	318.49	319.61	316.9	317.59	318.38	314.63
324.31	329.46	325.89	329.16	331.64	330.96	322.23	325.74	329.25	332.08	334.78	318.61	332.28	327.15	327.33	332.04	325.31	332.63	323.38	329.11	325.31	332.68	324.99	328.81	325.68	325.32	328.07	328.93	324.15	332.25	329.74	324.56	328.21	336.56	327.23	328.98	322.9	327.15	327.04	327.96	326.57	320.9	326.35	329.29	326.86	331.41	332.32	327.34	321.7	321.69
296.36	306.47	301.4	302.79	303.98	309.44	302.67	302.51	301.67	309.95	305.02	303.38	308.45	299.72	301.55	293.85	293.69	306.42	308.7	299.19	302.89	297.15	295.7	305.31	303.3	300.11	303.38	304.41	298.92	298.97	299.17	305.26	298.4	305.65	307.01	304.11	301.13	306.54	301.76	309.09	303.05	304.33	304.51	300.05	293.78	308.23	304.16	300.18	309.23	306.32
293.93	287.63	291.46	297.39	296.05	294.26	294.47	295.82	286.23	287.05	297.21	292.89	300.45	289.81	296.52	290.79	288.38	299.4	293.3	297.5	293.07	301.15	292.99	292.67	287.44	297.53	291.37	296.01	297.27	293.4	293.94	293.43	288.63	298.05	297.45	294.29	290.63	297.26	296.83	302.49	289.99	294.93	292.05	295.94	290.79	283.77	301.81	292.97	294.29	302.13
322.81	330.19	320.91	331.13	328.41	323.68	323.36	330.49	331.33	324.17	328.51	331.45	325.71	326.61	320.85	323.16	325.25	329.07	325.62	325.67	323.93	325.3	325.51	334.16	336.4	331.91	328.59	329.87	322.52	332.55	323.17	328.77	330.21	332.54	328.18	324.53	329.83	329.9	332.82	325.85	331.71	324.5	325.6	317.53	329.03	325.41	327	322.48	327.11	330.09
321.79	317.46	325.26	312.19	313.61	316.33	316.09	317.59	313.73	315.91	319.06	318.91	321.86	319.55	311.96	321.45	310.42	325.9	312.89	315.55	318.38	326.64	308.66	317.6	320.91	326.65	321.61	315.67	322.19	315.68	322.74	313.23	313.13	324.73	314.41	317.24	314.45	315.83	312.69	317.42	321.67	316.58	314.12	323.67	319.96	322.97	306.18	321.27	322.09	317.32
304.87	302.98	302.3	299.85	304.9	311.26	306.06	307.61	300.51	302.72	304.84	305.38	304.05	306.39	310.82	297.94	310.01	312.52	306.87	298.58	308.24	308.09	312.88	309.53	306.38	307.1	308.5	306.54	307.48	310.55	307.27	306.28	310.38	298.64	307.53	308.24	306.33	309.34	310.42	304.64	314.39	307.26	311.58	307.03	311.13	298.29	304.66	305.54	299.49	305.69
303.12	298.82	302.56	307.19	311.78	307.8	300.83	308.01	309.73	304.12	306.95	306.98	301.5	302.29	301.99	301.99	303.66	302.04	300.14	310.51	302.93	312.32	305.2	303.66	301.71	303.2	304.37	300.99	301.78	309.22	312.96	309.14	303.79	304.77	307.31	301.88	304.49	304.87	302.02	305.98	301.78	298.01	305.2	292.65	308.24	309.33	300.12	303.42	305.8	315.34
308.61	303.11	292.78	305.45	303.03	301.28	309.09	303.66	311.68	303.58	299.18	303.88	294.58	299.46	301.69	312.95	300.97	305.16	303.54	309.89	306.71	306.76	306.77	308.4	314.37	305.93	305.01	305.91	311.19	303.06	302.62	295.79	311.73	308.08	298.63	305.5	298.78	304.09	304.51	304.72	308.91	297.88	303.81	302.94	302.52	306.33	307.57	303.81	294.91	301.27
293.96	296.46	290.71	287.51	292.14	292.85	294.85	297.47	292.78	292.23	301.39	289.97	286.62	293.3	289.2	297.25	304.71	289.79	292.79	297.99	293.88	297.99	292.84	294.44	292.23	293.9	294.6	288.55	290.97	289.02	290.84	297.28	286.44	292.97	295.54	290.12	291.03	293.94	290.82	292.02	289.78	292.73	297.6	293.14	293.16	296.7	296.21	299.17	295.13	292.68
302.77	306.68	305.72	297.24	311.98	302.93	316.48	299.32	309.16	304.36	311.3	309.28	304.36	303.13	308.59	310.69	308.07	303.14	305.52	314.02	303.72	312.42	310.01	310.09	303	304.12	305.5	306.1	309.8	303.01	305.84	307.05	303.85	303.51	298.15	306.42	299.97	297.95	303.11	309.47	307.49	300.35	303.43	313.62	307.21	310.57	309.69	306.33	301.23	303.56
326.69	324.77	325.79	318.93	332.28	331.52	326.59	324.37	327.39	321.97	319.73	331.07	325.72	323.61	320.4	322.98	329.43	327.49	324.23	323.78	323.17	321.87	329.67	329.13	333.89	328.81	322.09	317.79	327.53	322.68	322.97	333.54	329.03	328.58	333.98	325.87	327.66	324.61	322.08	318.64	323.61	330.38	327.05	329.69	328.52	330.02	330.74	324.74	317.12	331.23
321.31	316.52	318.09	310.12	319.1	312.72	319.16	323.48	322.75	318.62	316.56	319.1	317.52	315.79	315.66	316.34	317.02	320.75	326.64	326.56	318.21	319.69	319.83	322.59	318.16	325.1	318.47	315.12	314.59	314.62	319.43	318.35	311.49	322.14	328.09	315.75	320.33	319.64	320.1	327.09	326.98	320.37	316.15	317.91	317.54	326.54	317.12	314.43	322.66	314.62
300.77	304.18	297.88	305.22	303.68	295.75	306.52	294.19	298.86	306.8	302.18	302.41	302.21	299.32	303.67	303.78	300.11	298.28	299.1	299.34	293.04	300.72	297.06	305.08	296.76	297.94	311.33	299.74	300.03	298.19	294.41	306.38	305.14	303.6	304.22	297.81	306.24	302.33	303.62	301.86	293.54	293.5	306.84	298.47	299.53	301.18	300.15	302.07	303.6	299.67
314.53	316.63	310.59	316.7	318.66	315.64	311.71	317.3	322.67	313.79	314.01	310.42	314.63	313.97	315.11	313.63	317.95	310.49	312.57	310.83	313.01	309.47	313.32	315.78	318.11	313.23	315.23	317.67	312.37	318.62	316.87	309.44	314.93	313.8	309.23	313.85	309.43	313.89	318.4	314.1	303.75	314.52	311.93	319.7	317.5	308.97	319.54	309.59	311.26	311.61
302.62	309.97	308.8	313.54	305.43	312.96	307.58	309.14	304.97	307.72	308.53	311.77	307.6	314.12	309.45	309.83	318.61	308.47	313.84	312.91	314.76	310.23	312.53	308.07	308.85	321.56	307.1	314.18	317.31	309.47	313.37	314.85	309.43	305.43	313.16	305.4	306.37	312.29	313.95	312.74	318.46	313.27	314.48	313.64	309.41	312.93	302.07	311.2	318.51	307.49
296.18	297.07	282.57	296.46	292.49	299.59	297.08	293.44	296.8	297.13	291.66	298.11	307.84	299.99	296.63	296.56	291.58	299.37	296.26	296.46	291.78	288.55	296.42	303.74	295.15	295.48	295.9	294.61	299.85	290.13	292.51	294.85	296.6	295.69	289.6	297.71	288.25	293.99	293.81	298.73	297.25	290.89	296.21	291.19	289.04	291.98	296.51	285.75	294.77	295.57
318.05	319.45	316.56	315.95	319.27	322.42	316.14	318.61	317.99	314.67	318.62	320.73	312.97	314.96	322.76	320.47	324.61	304.53	318.02	322.65	322.91	319.67	311.44	318.24	323.36	321.54	316.17	319.78	321.07	309.29	319.01	323.52	320.07	321.42	327.8	312.48	317.84	320.17	324.88	321.77	323.45	319.33	321.72	318.5	320.16	317.19	309.31	312.39	318.13	319.89
307.41	320.82	317.46	318.7	314.5	313.6	318.35	319.48	309.35	310.84	314.16	313.94	316.62	314.87	318.29	317.54	314.76	328.12	324.41	324.04	311.64	314.6	315.79	316.3	318.12	322.91	319.32	316.51	317.38	320.89	323.12	316.41	313.4	314.68	312.73	313.02	314.19	315.68	312.68	323.77	316.18	320.6	322.94	316.72	318.84	313.83	318	316.98	322.75	318.5
328.74	324.05	324.36	325.95	319.7	323.16	325.24	325.8	318.5	323.85	332.91	324.62	315.3	330.17	323.05	328.68	327.97	321.95	322.49	322.81	324.15	324.05	321.95	319.8	325.39	323.75	325.22	330.93	330.19	330.22	328.65	319.34	331.81	318.98	325.05	321.74	318.13	322.36	311.25	327.2	324.19	321.57	328.58	325.2	323.01	323.18	329.03	322.86	326.93	323.06
326.11	326.69	328.41	317.76	312.57	321.34	317.94	315.72	329.55	316.67	316.23	328.17	322.2	320.64	319.77	317.54	320.95	318.03	310.45	326.15	318.91	321.48	324.61	317.8	320.14	315.71	323.08	320.54	330.24	312.27	318.66	324.81	323.37	320.89	316.01	317.2	323.41	317.54	325.53	321.12	326.01	323.85	312.38	320.95	326.56	317.58	311.51	314.36	318.39	324.18
299.11	301.46	309.48	298.92	307.48	305.54	299.59	304.97	306.61	303.88	302.38	300.69	304.87	304.31	300.25	300.73	307.04	300.92	300.58	308.48	298.87	306.04	305.13	305.21	301.34	298.11	292.02	307.04	309.98	302.57	302.48	300.05	303.71	307.17	310.95	303.3	303.56	298.68	298.91	301.24	296.86	303.67	292.94	297.54	301.48	309.16	305.23	302.33	303.57	301.96
315.44	312.32	304.68	308.42	302.58	307.7	304.68	308.78	305.55	309.25	306.33	305.34	303.4	309.27	303.71	304.01	305.92	302.97	302.5	305.6	306.8	303.63	313.88	301.27	301.69	306.29	300.79	305.45	304.04	299.18	309.12	310.48	303.41	309.24	303.59	303.13	306.21	302.76	307.66	301.98	307.73	307.9	291.49	309.76	302.39	308.62	305.08	311.95	312.05	306.44
314.94	317.41	315.76	313.64	313.85	319.07	320.24	316.02	311.66	319.16	316.87	312.71	320.04	321.24	326.77	320.04	319.05	319.21	307.85	318.03	312.6	321.3	312.13	320.68	317.25	319.75	308.44	316.65	310.26	316.84	316.08	319.79	310.6	312.85	315.21	317.83	319.5	314.62	320.4	319.1	315.73	313.39	324.44	316.53	319.94	316.75	311.1	320.76	322.32	314.67
321.94	324.17	325.97	318.74	326.61	320.37	327.75	327.95	316.2	329.67	329.77	325.11	328.02	326.65	325.42	323.48	329.99	317.69	323.37	323.13	326.49	325.32	327.67	316.7	322.94	324.71	324.31	326.93	324.7	328.23	325.66	330.36	325.11	326.53	330.82	334.17	325.45	317.22	322.51	326.08	323.98	331.91	324.59	331.54	327.96	323.5	319.38	327.57	321.63	329.31
292.11	292.74	301.69	285.97	296.03	295.76	288.34	303.82	297.92	303.63	290.83	291.16	299.46	289.49	292.88	288.06	289.6	289.74	298.89	294.92	298.99	292.49	292.23	296.65	291.02	292.97	291.45	302.21	296.39	292.46	292.65	296.74	292.03	296.15	294.05	292.72	298.6	298.09	301.4	289.83	296.66	293.81	301.27	294.08	298.18	292.66	287.6	293.26	296.6	299.06
294.94	299.06	295.85	287.66	290.01	296.67	305.64	296.68	296.72	301.21	298.13	304.69	292.92	296.62	289.45	288.89	294.45	302.88	292.05	286.55	292.98	295.72	292.14	295.99	292.82	293.94	295.91	292.14	291.18	292.96	298.75	290.42	289.98	295.94	286.45	285.37	299.64	291.73	290.25	295.28	296.07	290.71	301.18	288.93	293.97	289.13	291.94	296.81	298.35	289.98
299.37	293.09	295.38	295.97	285.15	294.03	291.09	299.84	293.23	296.74	298.89	291.28	292	302.16	295.97	292.53	296.99	292.44	292.01	300.46	296.56	296.82	293.21	289.56	292.3	300.04	297.16	292.47	299.51	297.36	289.61	298.13	289.55	289.82	299.41	294.78	293.73	294.82	290.21	295.17	292.5	293.5	301.24	292.91	293.62	296.93	287.87	295.03	296.65	296.41
311.74	313.59	311.17	313.7	315.08	316.14	315.92	316.06	318.1	313.77	305.41	311.3	322.08	318.95	322.44	310.41	313.15	316.23	314.6	319.57	311.57	318.14	309.55	314.28	315.22	312.21	308	310.52	309.44	309.49	316.23	314.48	315.88	316.69	314.4	317.04	315.04	314.68	314.18	313.65	315.02	318.96	313.72	316.08	314.02	313.1	314.78	322.34	321.46	309.18
301.38	298.56	293.18	299.32	303.87	292.6	292.29	297.08	296.17	292.83	292.6	294.75	296.05	294.96	292.68	291.2	292.12	295.65	292.54	294.85	294.05	291.43	299.64	295.89	287.49	290.14	297.71	291.88	288.84	299.32	296.71	298.51	297.27	297.75	298.08	298.15	293.85	299.6	297.64	289.68	289.04	290.8	287.83	290.05	295.58	293.45	290.53	286.4	282.06	297.02
317.7	308.38	309.15	318.81	304.13	305.74	319.04	320.25	313.39	310.85	311.29	317.16	310.13	316.51	308.43	316.2	319.65	312.34	306.95	315.7	308.19	312.25	313.79	304.87	317.54	311.01	321.22	313.55	312.05	311.46	313.6	307.9	315.63	317.38	313.57	317.12	310.62	307.03	310	320.06	312.08	313.1	321.12	316.65	314.05	309.78	309.82	310.9	317.08	309.65
295.91	303.88	301.75	308.56	302.58	306.62	308.01	298.81	302.25	308.06	300.33	300.15	313.22	303.6	308.81	304.27	297.61	308.76	309.03	309.38	308.44	304.5	302.55	303.99	314.15	299.97	304.76	301.2	293.66	303.88	302.75	314.46	307.14	303.05	305.46	297.5	303.09	305.83	309.27	306.57	311.27	300.81	310.17	298.49	309.47	304.1	303.54	305.64	303.91	305.11
309.39	299.22	300.97	310.63	302.16	315.05	314.01	303.72	309.23	306.24	300.83	308.16	307.76	303.69	302.86	293.52	304.73	307.33	301.32	305.61	307.92	304.39	296.87	300.59	298.4	303.79	308.91	308.05	297.9	306.4	307.82	308.56	304.81	302.61	305.11	298.71	304.12	308.48	308.3	309.19	305.16	305.11	301.27	303.43	309.68	302.52	308.73	304.12	304.28	305.85
309.89	312.71	301.52	303.9	306.78	310.69	304.82	309.32	306.05	298.37	303.04	307.93	307.77	308.29	308.53	294.5	313.79	307.91	307.57	310.34	305.52	301.63	304.15	309.3	307.05	311.33	310.79	298.33	305.76	300.64	317.89	309.24	304.84	302.66	305.2	309.48	308.42	307.09	301.17	306.61	308.28	305.87	306.38	309.16	311.36	307.4	298.86	307.55	308.01	306.42
310.89	304.65	304.95	297.84	294.18	302.45	301.12	308.37	301.38	295.02	298.01	300.38	310.95	298.89	301.21	302.21	304.95	300.58	304.19	307.05	304.44	306.99	297.35	300.1	305	298.04	300.59	301.92	300.71	304.48	304.89	304.54	306.4	305.34	307.24	302.32	305.59	300.51	304.08	301.84	299.89	304.74	307.48	293.89	304.56	305.87	305.51	300.78	303.9	305.43
310.42	317.86	320.84	310.41	318.93	318.53	305.7	312.65	309.75	314.56	312.58	310.38	318.21	313.44	314.53	309.99	310.76	311	302.47	312.96	311.07	309.4	313.29	308.17	310.7	310.47	309.27	318.48	308.73	319.43	313.07	313.37	306.48	320.11	317.32	312.24	313.16	319.14	313.63	325.99	315.62	313.2	314.18	313.73	315.83	320.98	310.56	316.52	313.34	313.93
309.84	301.09	305.09	308.62	305.56	308.06	304.84	299.76	304.51	315.24	307.14	313.58	313.22	312.26	310.02	311.44	308.21	313.48	309.64	307.24	306.21	311.19	315.04	309.5	310.88	320.66	310.67	303.31	305.67	300.3	316.43	313.88	318.6	312.71	303.84	310.41	309.63	307.5	306.74	308.11	318.73	312.63	315.13	313.37	311.18	317.57	313.49	307.87	315.09	314.86
304.43	306.18	308.31	309.69	309.07	309.27	313.04	303.09	303.44	303.85	315.03	305.39	310.39	308.03	301.39	305.33	300.61	306.01	305.36	311.83	299.64	298.81	299.26	304.18	301.93	311.1	310.23	302.45	307.56	304.24	297.72	308.15	305.98	305.39	305.72	312.4	303.63	303.3	310.99	307.98	301.58	297.9	301.66	308.77	311.17	310.11	300.2	305.14	311.32	304.01
317.53	317.61	322.01	311.34	307.96	317.92	315	314.55	319.66	322.83	313.05	313.81	314.12	307.15	311.79	314.23	311.84	312.86	311.5	315.22	313.7	318.46	314.52	320.23	316.73	313.33	317.91	313.84	323.38	315.59	310.24	311.88	316.52	307.04	316.86	312.23	318.22	312.92	317.48	315.08	317.92	316.14	319.93	316.94	315.68	309.98	311.64	317.89	315.31	317.67
306.57	311.99	314.6	308.28	307.33	311.3	314.79	308.01	305.82	309.88	311.18	307.34	306.4	317.24	311.79	311.11	311.57	312.17	311.26	309.61	315.17	305.84	314.03	309.05	301.34	304.8	309.66	313.12	315.08	306	311.27	312.97	313.17	312.21	319.16	303.42	309.46	311.14	314.45	310.96	308.85	311.04	317.07	309.11	303.31	311.72	303.28	300.89	303.54	304.62
328.01	326.33	327.43	326.85	330.59	329.59	327.4	328.26	318.4	324.61	331.92	327.85	328.14	327.21	329.25	327.46	336.11	324.46	327.7	326.69	336.26	325.57	326.63	323.43	327.47	325.85	327.72	329.67	332.31	330.67	332.18	334.53	332.36	332.48	325.66	325.72	325.85	330.77	331.32	335.88	322.66	324.91	327.69	332	333.86	338.19	327.46	320.71	334.24	327.9
304.51	305.88	310.57	302.66	301.97	303.14	304.08	305.98	305.42	310.99	311.81	304.35	305.08	303.78	300.7	305.09	306.94	298.55	303.92	303.96	303.97	308.22	305.51	309.41	307.13	307.81	306.42	310.43	300.23	302.2	303.32	304.53	308.34	300.33	301.76	307.06	311.41	315.74	308.4	305.77	305.77	308.36	316.41	308.1	311.3	302.59	303.94	304.31	302.4	304.35
329.07	329.13	325.24	329.96	328.63	333.06	328.87	330.56	336.15	329.12	319.84	319.6	326.49	330.9	334.97	329.68	327.83	330.53	322.35	325.42	318.56	334.73	326.09	321.31	326.76	323.99	325.83	328.69	327.42	322.32	328.88	319.05	337.2	324.13	338.41	329.99	319.95	326.7	324.36	322.52	331.07	319.72	328.66	329.1	321.24	325.71	323.83	333.51	337.04	324.49
300.4	301.93	302.1	299.03	299.48	295.3	306.48	298.32	304.7	296.89	306.44	299.91	299.76	306.04	295.73	302.04	306.46	300.69	308.74	305.3	294.45	308.58	303.94	305.86	309.18	297.33	308.77	303.13	302.61	308.36	302.87	306.61	301.44	304.15	298.23	304.28	301.49	294.7	310.44	298	305	299.64	301.6	298.46	300.91	302.15	303.95	305.42	294.15	310.61
311.09	304.86	310.22	303.62	301.51	307.53	304.54	307.42	302.99	302.29	304.75	304.41	301.94	301.85	290.89	305.93	302.83	301.85	303.73	305.25	303.99	303.71	300.04	304.75	301.83	299.1	306.62	305.91	305.52	306.15	301.69	301.18	314.03	306.22	304.44	311.45	302.91	304.95	306.9	300.43	299.45	306.18	300.43	301.41	308.58	304.45	298.58	303.46	304.76	300.18
295.27	307.09	306.64	297.15	303.87	300.66	297.39	301.6	306.14	300.99	300.45	312.79	310.31	299.83	311.09	307.03	303.52	301.94	304.88	299.57	303.81	297.32	297.97	301.46	298.43	312.21	297.23	300.5	308.92	300.59	292.7	301.62	303.5	303.26	301.29	304.88	302.23	305.97	307.28	304.84	306.12	298.18	303.99	303.55	299.05	303.38	301.38	314.5	300.27	302.8
291.67	295.35	296.05	290.66	294.77	299.92	293.6	299.32	293.28	301.54	295.89	299.03	294.38	298.73	295.33	298.22	302.25	301.2	290.52	292.1	302.91	293.06	292.16	290.93	301.99	293.7	297.87	296.46	292.99	298.12	299.24	295.45	294.3	294.5	295.14	294.36	304.32	292.59	295.43	307.98	293.09	302.97	300.48	298.58	292.6	292.41	295.83	287.38	291.79	298.12
325.2	320.16	315.88	315.76	317.31	311.82	318.64	319.98	318.32	312.31	319.37	321.8	318.61	313.86	320.64	314.62	312.89	314.67	319.01	316.42	319.98	321.38	320.18	315.4	321.04	316.1	313.81	312.92	319.65	316.33	318.82	313.15	313.6	317.62	321.64	312.7	321.08	321.12	320.62	316.92	319.55	319.64	318.38	317.1	319.05	317.31	317.18	314.5	310.23	315.45
302.59	296.66	298.5	294.26	298.48	288.28	297.65	294.95	300.93	294.57	287.41	299.01	300.29	299.55	295.51	303.81	298.95	297.57	296.91	296.73	293.88	299.12	292.73	304.21	295.04	293.26	290.24	293.64	295.37	289.63	298.42	289.98	298.41	294.5	296.77	303.13	295.89	300.09	296.78	297.52	294.67	291.7	297.74	295.75	289.25	296.55	296.82	294.35	288.02	291.06
293.75	294.64	292.27	291.24	300.41	292.62	296.01	296.53	300.93	298	294.02	296.25	295.17	300.48	301.13	299.64	292.08	296.16	294.33	296.25	293.66	292.43	302.25	294.37	302.17	299.67	294.3	299.13	295.72	294.89	294.87	296.94	287.68	289.56	298.44	287.83	300.21	288.81	293.54	294.12	287.33	298.54	297.93	300.29	295.82	295.79	296.43	300.98	295.78	297.01
304.27	301.5	314.32	305.91	298.03	310.15	301.22	306.4	297.92	306.33	303.57	304.42	298.73	309.92	306.89	301.87	303.76	297.01	299.15	304.87	303.86	303.78	306.09	308.51	306.15	300.26	303.01	297.07	307.37	299.53	301.66	306.6	306.96	305.35	303.37	302.77	296.12	310.04	303.09	304.85	293.8	305.7	300.29	296.76	305.78	304.5	298.6	305.24	299.43	304.88
305.82	298.06	300.21	308.11	306.17	307.31	299.39	308.94	308.65	301.56	304.97	311.17	307.1	305.7	299.08	298.96	300.33	302.96	298.54	297.01	306.03	296.13	306.06	308.12	307.49	313.53	308.66	302.12	300.8	306.89	302.92	301.12	303.76	299.91	306.3	302.34	306.15	305.32	302.47	305.07	312.9	298.31	306.84	298.81	295.32	301.88	301.25	308.95	308.64	302.67
321.06	313.5	317.5	314.99	319.62	317.19	315.57	320.89	318.74	308.75	321	314.24	315.01	312.61	320.23	310.09	318.55	320.99	318.8	322.09	325.8	318.83	324.08	316.45	316.37	314.67	307.23	319.42	315.28	311.8	322.11	313.04	317.01	315.68	315.15	318.09	319.31	319.53	320.2	317.48	312.39	314.42	317.05	325.71	317.76	307.25	317.87	316.24	316.22	321.64
308.26	303.65	309.68	306.16	309.8	308.01	304.79	297.23	301.76	296.71	313.62	302.97	305.72	307.4	307.06	306.5	295.08	301.91	306.39	306.28	301.73	304.31	303.96	305.87	306	303.38	299.1	307.03	303.62	302.9	300.68	303.34	301.27	307.85	305.28	295.73	307.88	299.95	304.38	301.21	308	299.56	302.21	303.81	306	303.83	302.73	305.19	303.44	306.1
302.96	295.85	298.78	307.6	300.09	297.24	299.06	299.64	305.77	305.67	309.4	302.85	303.74	307.22	304.73	300.97	304.53	304.01	299.37	305.64	298.08	302.14	298.35	309.07	305.05	303.28	296.37	302.5	298.54	300.91	299.68	297.7	304.46	302.32	304.9	304.84	301.24	300.18	299.65	294.82	296.13	297.4	304.65	304.91	306.51	295.78	297.04	304.27	301.78	293.98
299.61	302.62	298.26	301.81	307.16	304.88	308.75	301.45	302.36	307.33	295.51	304.07	304.69	301.77	297.77	300.93	298.75	298.58	302.17	311.86	309.85	301.33	299.28	307.67	305.98	308.67	305.85	306.19	299.28	304.76	300.83	300.9	301.34	301.85	302.13	300.79	305.5	310.26	302.07	307.48	301.73	305.57	299.42	305.19	303.37	306.42	296.83	306.58	304.98	303.97
300.75	300.46	306.18	302.73	297.39	306.85	299.67	300.18	310.86	300.63	301.36	305.95	314.23	303.43	297.7	308.1	303	301.17	302.53	303.05	306.79	296.02	302.34	309.84	296.45	305.69	307.91	303.84	301.51	307.21	306.99	300.34	310.09	301.36	312.92	301.11	304.14	307.33	298.66	312.32	302.82	312.25	307.5	303.54	301.21	297.48	303.63	303.93	300.12	300.16
330.52	324.9	323.18	327.42	331.47	330.02	321.11	319.86	327.6	328.22	327.67	325.15	328.23	321.38	327.3	324.48	333.68	325.74	330.24	325.08	328.85	330.46	327	324.28	333.95	321.88	331.22	326.61	325.07	327.92	328.57	323.17	326.05	324.31	327.54	330.35	328.69	328.61	326.89	326.43	324.9	336.67	330.46	325.22	324.84	326.61	323.1	335.37	328.7	332.29
300.79	305.06	307.95	303.29	306.91	304.44	304.76	303.91	307.03	301.62	301.61	300.05	308.57	307.29	305.61	308.48	306.7	308.1	300.49	311.57	307.61	307.44	305.49	311.6	312.61	312.6	308.12	297.82	301.83	305.28	310.13	301.77	303.7	311.23	304.93	308.02	298.59	313	308.38	306.49	309.38	304.54	302.97	308.82	304.11	309.12	306.04	304.72	308.85	303.8
302.49	295.23	296.2	298.31	300.76	295.48	307.36	296.44	309.09	299.89	298.32	295.52	297.27	304.34	296.36	299.74	299.3	303.05	292.81	300.17	301.99	301.91	303.43	297.8	298.73	296.27	297.23	299.58	297.96	303.52	299.15	296	296.47	291.55	296.97	300.91	293.96	308	302.31	295.01	299.78	300.18	301.58	299.29	301.54	299.79	297.24	300.72	308.18	303.57
295.72	299.55	288.83	297.81	295.39	288.55	290.42	298.43	287.71	290.18	294.67	295.66	294.66	302.43	292.39	297.25	297.2	297.25	299.4	287.05	292.23	297.3	289.59	292.5	289.91	298.39	300.77	298.81	300.79	290.68	296.28	292.97	299.56	298.98	303.26	293.87	288.12	292.04	285.57	291.9	289.08	292.05	293.09	293.97	304.6	291.73	287.07	291.25	296.45	286.36
299.59	295.51	297.84	296.59	306.4	292.36	301.43	294.37	292.66	299.13	301.6	304.96	298.07	299.71	299.99	297.71	300.63	307.28	299.12	304.3	292.87	300.12	301.76	303.24	300.46	292.95	293.71	297.96	300.43	299.35	301.62	294.85	303.36	306.14	299.26	304.48	305.16	299.64	292.82	297.47	298.68	299.5	302.6	293.37	293.93	294.35	301.41	298.52	300.01	302.91
317.88	317.51	315.16	316	313	313.92	317.56	319.28	316.71	313.24	315.37	319.13	318.5	318.48	312.7	316.37	312.84	319.02	316.32	317.19	313.86	322.02	316.69	309.44	313.37	313.49	317.7	317.67	318.93	309.11	319.19	312.14	312.74	314.79	314.69	316.17	308.64	314.35	323.14	318.65	314.92	321.51	310.48	312.5	314.77	316.04	319.9	322.82	316.31	317.24
297.64	298.86	292.29	300.94	294.41	294.35	294.32	296.53	294.2	293	300.94	297.79	297.74	304.17	292.46	299.92	296	293.86	299.63	298.56	296.67	300.39	297.48	292.64	295.12	296.22	296.81	293.35	294.8	302.69	294.78	296.77	295.67	289.82	292.6	298.64	300.69	293.21	293.74	299.82	294.57	300.16	299.83	304.55	293.15	296.08	292.76	294.13	295.99	293.53
304.81	302.24	316.49	301.64	312.46	306.88	312.4	309.58	304.54	306.82	310.01	309.68	308.61	316.1	305.95	299.59	312.7	301.38	314.2	308.55	311.7	304.33	310.63	303.48	312.08	305.32	304.41	303.86	306.31	305.97	297.59	302.11	307.4	298.77	313.4	307.96	307.22	302.04	310.03	309.9	309.88	306.83	300.03	305.52	307.58	304.73	304.37	304.31	303.34	308.58
312.61	312.08	304.92	311.16	303.09	311.97	306.39	307.87	314.34	310.09	306.13	305.27	304.19	314.49	311.71	305.53	308.16	313.1	309	309.28	314.54	311.36	314.05	309.87	309.51	303.54	307.06	310.89	319.27	309.42	310.39	307.01	323.27	305.62	315.03	309.86	313.12	309.33	315.04	312.14	306.89	311.8	306.98	314.32	307.96	304.13	305.95	318.31	313.8	311.75
304.39	307.76	309.65	305.14	305.37	296.44	306.84	306.77	305.63	303.54	308.97	296.87	304.55	302.09	305.33	306.14	292.57	305.86	306.49	309.44	303.43	295.79	301.98	302.27	310.65	302.96	303.85	303.57	306.35	302.87	300.09	300.89	308.52	304.02	303.12	306.58	299.49	301.61	301.91	297.97	302.95	303.84	298.35	295.14	297.55	300.99	300.17	296.11	302.13	298.7
303.83	299.02	302.36	306.57	302.32	311.76	303.76	307.15	306.87	298.44	309.33	307.28	296.93	303.11	303.13	302.18	302.62	308.77	303.06	304.78	301.71	301.39	302.23	307.63	299.62	301.53	306.3	298.79	304.24	303.94	303.46	305.84	301.7	299.78	313.84	297.35	297.07	297.44	298.58	297.66	304.28	303.09	300.66	305.19	297.44	301.19	299.97	308.94	305.99	305.49
311.52	301.39	305.73	308.36	315.94	306.76	307.54	304.94	302.95	306.06	309.91	304.01	305.41	310.28	313.45	299.65	305.22	307.31	310.69	311.51	299.21	305.95	305.09	305.99	309.33	302.71	305.92	307.34	307.07	300.49	300.79	309.18	301	310.21	305.44	303.51	305.79	306.52	311.43	312.58	306.39	305.28	298.85	304.45	308.08	310.87	313.9	296.43	308.01	300.23
309.98	314.75	313.27	314.39	312.35	310.39	314.28	314.8	313.56	317.77	308.61	311.41	314.31	315.21	305.76	311.73	313.01	310.81	315.58	312.15	315.3	309.22	312.21	305	307.24	307.24	315.53	315.42	308.67	309.32	314.69	317.9	305.4	314.55	307.89	310.32	309.27	316.76	318.28	312.15	315.6	312.64	308.22	309.29	314.42	309.74	323.53	316.55	317.38	311.1
290.98	294.29	291.79	302.26	294.18	298.12	300.64	305.29	305.72	302.88	298.22	307.61	297.99	301.59	296.09	297.36	301.86	302.62	298.22	310.58	306.23	294.35	297.75	299.01	300.95	298.46	296.48	300.03	299.35	298.94	295.18	301.04	304.69	296.75	300.03	302.62	304.08	307.55	295.69	297.54	297.33	296.52	306.62	302.35	295.43	296.84	294.32	301.33	308.88	299.29
304.22	301.89	298.76	300.69	295.09	293.28	299.66	300.78	299.31	299.09	296.41	306.69	297.99	302.68	294.67	300.67	300.67	302.22	296.79	302.92	294.7	303.86	303.47	293.23	299.9	303.46	296.76	291.04	297.4	304.89	298.89	306.09	294.72	306.35	306.31	294.52	298.18	297.29	299.12	300.08	301.28	301.61	303.53	299.75	293.27	295.24	288.22	295.08	293.31	305.6
308.98	307.77	308.2	302.36	308.06	314.26	307.32	305.23	302.87	313.63	304.1	299.65	292.38	310.35	307.43	305.95	313	311.39	300.76	311.74	304.05	315.82	311	306.22	306.96	307.84	311.42	306.04	309.19	304.24	309.6	306.11	307.99	308.51	304.85	303.98	300.38	306.97	298.44	296.76	313.97	310.37	311.32	307.37	304.45	306.56	312.87	307.53	305.79	303.59
299.93	312.12	296.8	308.52	297.65	300.46	305.52	304.29	306.16	305.46	305.98	305.42	308.6	304.22	303.88	302.15	301.77	293.94	302.96	304.26	306.61	303.11	298.91	305.8	312.14	298	300.45	306.06	301.68	308.18	300.49	306.63	301.63	300.81	299.04	301.81	303.87	311.62	304.69	299.39	309.49	319.38	306.19	310.86	301.94	299.13	304.27	308.2	305.56	303.96
325.62	313.78	316.03	319.43	313.08	323.6	320.38	317.65	318.68	319.12	322.85	311.46	319.37	316.76	317.24	320.92	317.62	323.02	320.21	318.25	317.86	319.32	322.96	317.85	317.51	317.78	315.93	324.27	323.73	318.65	314.94	317.95	317.97	322.85	316.99	320.43	314.92	323.54	318.44	318.85	321.46	317.68	312.62	316.81	316.88	310.94	316.63	315.85	323.4	322.76
303.17	304.79	306.43	304.52	309.76	304.85	306.63	306.19	299.83	304.68	296.82	300.44	303.36	305.57	296.92	300.51	303.85	311.53	310.26	309.11	308.39	308.05	298.69	298.46	302.5	302.74	299.75	303.91	313.51	313.89	304.35	303.61	305.3	307.8	303.33	303.32	308.25	303.25	305.84	299.79	308.55	300.08	307.99	303.77	309.42	309.54	301.72	300.93	310.22	307.57
311.85	318.78	324.28	316.83	308.15	308.36	323.3	319.94	314.11	320.32	309.73	319.37	312.83	309.95	314.15	309.47	309.24	310.87	321.29	318.25	310.32	312.76	315.2	308.84	315.98	315.89	304.57	317.1	315.99	312.46	322.17	309.5	314.17	318.3	311.24	311.07	311.61	311.68	318.54	321.11	316.59	312.87	316.02	313.82	316.34	319.5	314.96	323.6	314.68	320.05
307.9	322.61	312.29	315.36	311.95	310.63	310.53	311.32	317.33	311.73	311.58	316.38	308.32	309.09	315.68	317.03	306.75	305.51	311.94	314.2	312.41	316.02	309.59	317.52	311.42	313.45	312	299.58	306.33	312.66	308.82	315.35	308.6	316.83	305.95	304.81	316.42	308.71	314.74	306.14	306.49	313.48	310.66	312.07	315.03	320.69	315.53	319.28	310.14	308.67
316.58	320.64	312.21	316.08	319.31	318.74	311.55	315.44	309.08	311.7	317.87	311.75	314.21	312.52	317.54	313.51	313.83	312.56	311.85	308.71	321.43	313.04	317.86	316.7	308.81	313.1	309.55	315.85	316.86	313.89	316.88	318.98	315.02	319.34	321.07	311.03	310.19	314.87	318.78	314.11	315.46	313.18	318.67	315.51	312.17	319.01	314.45	309.66	318.75	315.39
302.35	303.5	303.7	303.52	311.15	304.41	301.99	301.78	308.84	305.89	297.32	308.08	307.62	304.47	305.71	305.06	304.3	301.55	309.2	302.35	300.38	306.05	300.97	300.81	303.32	307.25	301.9	301.99	303.07	307.01	306.26	293.65	306.43	308.57	305.64	305.59	305.05	300.95	304.42	308.28	298.94	308.96	298.7	306.61	302.14	309.44	304.43	303.17	297.79	304
325.69	323.37	332.13	331.51	325.31	324.24	335.71	330.04	330.71	331.54	324.56	319.24	321.86	330.68	337.13	319.48	335.55	327.77	333.83	327.75	328.29	328.53	325.46	316.01	329.12	334.69	327.07	330.92	332.15	323.48	332.05	332.59	335.63	325.24	325.72	323.72	333.93	337.32	333.35	331.78	326.15	324.81	315	334.02	336.48	325.7	325.57	327.4	326.37	321.37
330.01	333.29	328.48	330.51	332.52	327.34	325.46	338.42	326.27	329.27	327.95	330.52	333.48	328.83	323.12	324.96	327.72	332.98	333.2	327.99	328.11	326.17	328.9	321.89	332.84	326.69	328.22	330.28	324.58	327.36	324.1	327.31	325.24	327.79	327.26	327.81	327.99	333.48	325.3	328.47	330.79	324.38	322.53	326.19	329.08	329.53	331.66	327.52	329.97	329.14
309.04	312.79	305.05	313.69	306.78	308.69	308.56	307.04	302.81	307.73	304.39	303.15	303.49	304.25	308.72	304.96	303.81	305.11	310.11	306.59	300.82	311.91	306.21	310.66	300.73	302.61	305.18	308.44	300.61	302.02	306.08	309.39	298.11	308.41	301.59	303.19	303.29	304.13	306.99	314.23	305.97	302.9	305.6	311.73	294.28	301.55	304.93	305.52	304.96	307.1
296.79	305.95	305.08	298.65	306.92	297.57	302.78	300.2	299.33	297.37	305.47	307.82	301.23	299.51	302.37	307.54	305.03	303.77	293.75	298	310.54	307.44	304.87	303.7	306.27	304.74	310.56	307.79	303.06	305.06	304.33	301.89	300.68	296.48	303.61	301.02	301.88	304.86	297.02	306.06	301.74	308.41	310.28	306.86	299.66	305.98	304.36	306.68	300.44	302.59
309.61	315.87	318.38	317.31	314.38	321.42	319.5	309.5	315.23	317.19	315.42	312.1	318	320.8	320.76	328.09	310.98	321.21	316.54	314.64	318.41	315.87	314.1	316.04	316.51	312.49	317.67	317.85	318.8	320.14	322.19	315.95	315.5	307.52	312.85	317.22	321.56	312.56	315.78	315.65	313.98	314.81	318.4	317.56	318.56	319.15	321.15	325.18	320.08	320.66
293.91	285.38	296.43	286.41	299.75	295.11	291.85	296.64	297.74	299	293.6	299.44	292.04	289.62	284.03	297.57	293.09	297.21	293.41	298.96	292.25	288.82	294.42	291.27	297.54	295.85	291.02	298.08	287.21	294.33	295.21	295.27	288.99	288.16	293.05	293.69	283.71	292.84	286.08	296.93	295.67	292.35	294.56	303.23	297.97	296.87	300.42	296.6	291.51	302.45
294	296.96	293.21	295.1	296.56	292.34	308.16	297.63	297.41	302.28	301.83	296.5	301.83	295.22	301.63	296.04	292.18	301.92	303.93	295.63	296.4	292.06	292.38	295.65	298.12	296.99	287.58	293.53	290.3	290.9	295.57	305.37	289.98	301.62	298.61	301.26	294.5	295.25	298.18	298.38	303.38	300.46	300.05	290.52	298.84	286.01	301.23	301.02	298.98	301.26
312.02	319.84	308.34	307.86	314.01	310.76	314.24	312.61	313.73	311.8	310.17	312.65	313.73	306.02	314.88	315.49	308.81	310.45	311.9	322.74	317.99	313.54	311.7	313.35	305.66	303.33	307.66	315.15	309.24	305.97	317.88	307.52	318.94	313.51	313.87	311.08	309.55	302.4	308.25	313.86	308.96	309.79	312.01	315.42	315.19	307.47	315.63	319.6	314.44	311.99
312.48	315.54	309.04	317.38	307.67	307.12	311.07	315.92	304.89	310.73	312.79	314.33	307.71	306.19	307.34	311.82	309.55	309.49	306.21	309.18	312.7	309.12	311.52	305.62	305.65	316.15	315.23	314.76	307.69	307.5	309.28	315.15	307.72	313.38	309	313.12	306.99	304.68	311.74	315.89	315.16	308.88	311.22	308.98	310.4	310.44	315.06	318.68	312.82	314.11
312.38	317.56	306.32	317.35	305.27	313.35	314.13	313.64	308.45	317.43	313.53	318.59	315.82	316.18	316.34	325.8	314.33	318.34	313.8	308.59	312.27	311.25	311.58	317.12	320.58	313.16	324.17	319.42	316.87	315.12	315.62	321.09	312.85	318.98	313.46	316.47	312.68	314.93	309.4	319.27	310.03	319.71	317.73	317.6	316.98	314.95	313.38	317.2	308.06	315.68
299.01	301.57	301.03	297.91	302.87	298.65	306.09	304.59	309.79	301.63	306.11	303.53	298.29	304.53	302.41	310.87	306.93	295.73	295.68	294.39	299.02	307.01	304.84	303.36	300.3	304.79	304.42	304.17	296.73	307.43	301.18	302.3	301.97	304.53	299.41	297.32	307.94	299.82	297.67	299.25	311.59	304.66	298.57	304.39	300.27	300.83	296.29	304.75	300.76	294.39
314.27	327.68	318.57	323.19	311.43	322.54	321.26	314.59	312.53	314.31	317.12	319.38	314.21	316.14	311.68	317.12	320.79	319.33	319.99	318.02	315.45	318.5	317.04	325.72	318.83	325.16	314.41	311.45	317.69	312.03	313.7	309.36	320.12	315.91	310.69	312.8	313.42	317.9	313.64	317.32	323.25	316.83	313.58	320.11	313.37	309.72	321.83	313.71	322.14	317.96
307.43	315.87	317.28	305.43	304.64	320.59	311.18	314.43	314.3	313.98	317.78	315.44	310.48	312.03	323.05	323.16	316.67	304.27	314.33	317.5	315.36	310.81	320.27	310.8	317.13	312.04	314.36	317.62	320.83	311.53	317.02	310.41	312.85	316.76	318.03	321.32	314.5	314.91	310.05	316.48	312.28	313.96	310.14	316.27	312.99	315.29	316.18	314.06	308.29	316.3
299.47	287.75	293.28	297.1	291.85	294.07	298.62	290.48	298.54	288.52	292.91	291.29	295.55	291.63	293.14	289.51	300.17	293.79	291.93	296.03	297.64	297.99	288.78	295.27	293.63	290.19	293.68	291.36	291	294.51	292.18	299.11	293.29	297.02	293.53	294.9	292.76	298.75	290.84	292.98	295.89	295.15	296.97	298.61	291.72	293.12	282.37	298.74	301.47	299.68
304.44	306.91	309.46	301.08	302.56	301.07	307.96	297.27	297.62	310.35	301.5	305.32	300.77	305.13	305.35	308.62	302.15	301.3	299.65	304.25	305.57	307.26	300.32	303.57	304.26	305.53	305.2	303.36	297.38	305.65	301.43	300.79	307.22	299.72	302.82	301.92	299.22	300.88	301	301.7	307.11	300.87	298.81	302.17	299.94	299.2	298.64	297.07	306.99	300.3
304.76	307.53	308.76	309.73	303.76	300.13	309	303	300.13	302.08	306.16	308.38	306.71	304.38	303.04	305.05	307.08	308.57	300.93	304.46	300.88	304.14	311.42	304.12	300.38	303.64	303.63	302.01	315.68	309.09	303.12	311.96	304.55	302.65	317.6	302.59	307.61	305.89	305.3	305.08	308.04	302.52	309.83	308.72	302.76	303.42	306.22	307.8	302.72	305.41
317.01	312.6	309.16	313.51	319.21	311.79	309.45	306.16	321.93	312.05	318.7	310	314.81	313.3	316.57	311	311.79	317.94	317.21	316.92	317.49	314.36	323.51	321.77	307.15	315.65	317.02	322	311.65	313.07	319.87	316.89	321.41	323.17	311.23	317.01	307.51	311.56	318.02	310.01	307.84	315.97	314	312.96	314.85	311.42	316.27	311.97	315.39	314.23
309.86	311.15	320.42	299.84	312.82	312.87	308.89	303.75	300.77	311.8	309.01	303.7	315.26	306.39	307.03	305.99	315.22	321.04	310.8	307.94	318.86	310.17	315.46	301.7	313.89	312.24	309.7	305.43	312.66	316.43	309.82	309.25	313.13	314.86	314.45	308.54	313.62	308.83	311.99	306.86	311.92	307.97	305.28	312.18	313.75	311.14	304.69	318.97	314.74	305.18
299.26	303.76	302.99	307.75	302.9	303.56	301.1	305.34	320.03	303.93	299.31	304.35	302.57	307.89	304.88	301.27	306.91	306.86	297.22	305.85	298.43	305.91	304.2	303.24	309.44	308.85	304.63	298.75	298.44	301.28	301.72	301.69	301.2	295.27	304.61	299.1	305.23	302.25	306.38	300.78	302.33	307.56	303.49	304.52	305.5	309.83	303.35	306.08	310.05	306.19
298.13	304.41	304.82	296.97	298.28	301.22	304.98	300.07	301.6	303.57	299.3	298.58	309	296.02	295.38	300.91	304.61	300.58	301.7	302.11	302.44	304.54	300.25	294.99	299.4	299.36	298.72	300.86	306.07	299.22	303.23	303.72	302.65	302.89	300.28	306.99	304.03	308.73	297.18	301.24	302.47	299.14	297.71	303.74	302.01	304.37	300.66	306.8	302.56	304.61
319.51	311.79	311.19	304.08	309.15	315.76	323.24	324.91	312.59	315.11	315.57	311.33	316.39	314.39	312.26	313.65	321.35	319.22	319.02	314.05	313.35	315.79	315.15	320.62	311.08	316.87	319.79	316.65	317.93	314.52	314.65	320.44	310.63	317.8	316.28	313.42	320.2	315.46	316.25	317.02	301.87	317.16	310.68	313.71	309.56	309.44	312.81	310.5	319.38	309.33
321.97	314.67	320.53	311.68	324.21	315.2	318.93	318.23	328.09	315.23	316.61	315.42	317.24	311.61	321.17	322.71	312.17	323.8	319.03	317.45	317.06	328.27	321.94	310.93	322.74	315.61	320.64	316.32	323.11	317.35	317.75	310.28	315.49	321.63	324.97	320.82	320.45	314.09	319.21	319.9	318.1	317.42	320.72	310.58	317.12	317.75	315.9	318.74	318.55	313.18
313.89	312.1	317.21	315.59	320.06	319.76	319.29	318.42	320.17	315.17	314.7	320.68	322.61	313.33	323.81	317.68	319.1	319.04	320.86	322.24	323.29	325.61	324.69	314.77	324.74	315.82	323.75	314.11	320.41	319.5	319.52	314.73	318.73	313.33	318.01	315.15	312.75	312.48	311.81	320.46	316.41	324.81	317.29	315.72	317.86	316.28	316.81	319.47	315.97	313.67
312.56	313.32	313.37	305.99	307.05	311.42	308.59	311.19	308.17	316.32	303.45	312.68	308.65	303.96	317.86	319.06	312.34	308.93	314.74	316.49	312	310.58	313.52	316.02	313.66	316.74	310.88	321.22	321.9	310.63	313.48	315	320.57	305.75	316.69	311.89	302.1	314.28	314.95	312.36	315.92	310.39	316.4	308.67	310.73	314.82	310.75	309.7	313.2	322.43
319.55	314.31	319.51	319.44	313.29	319.28	317.2	318.57	317.44	316.91	318.36	317.9	315.72	325.64	317.93	316.92	316.31	328.87	325.71	325.78	323.94	318.82	314.78	312.99	320.42	319.51	316.91	318.78	315.71	317.99	324.96	321.53	324.19	327.32	313.14	316.3	316.19	319.97	316.36	324.48	319.83	320.14	321.49	319.41	316.82	316.25	317.42	322.21	309.13	314.88
307.78	305.6	307.76	303.73	303.73	309.39	303.75	303.42	302.14	299.25	311.78	299.22	310.77	311.81	300.17	298.07	313.09	305.3	306.09	307.55	304.37	307.34	311.82	312.97	303.65	305.75	311.13	302.27	304.55	304.15	303.62	313.22	302.86	300.46	296.97	310.57	301.06	305.86	309.44	303.04	301.49	303	311.46	308.44	306.98	306.48	302.25	303.63	299.3	303.31
312.99	312.42	315.56	318.29	313.69	318.65	311.88	323.35	317.32	314.98	313.37	309.32	316.15	310.41	312.04	314.1	309.4	315.26	318.03	310.56	312.55	315.45	307.71	313.61	320.23	311.57	325.37	309.89	316.54	309.59	309.36	318.39	311.5	310.95	325.04	318.21	314.46	310.71	315.03	314.72	318.71	315.97	317.53	310.99	328.16	315.92	314.07	318.25	321	316.1
320.02	313.06	313.78	317.79	308.8	322.66	319.14	316.06	320.28	318.98	315.38	311.85	314.65	315.51	321.32	319.92	319.22	309.2	321.57	318.09	315.26	317.41	311.12	319.29	321.19	318.78	320.98	318.15	328.09	319.4	318.5	321.91	318.47	319.93	310.07	314.98	312.9	318.67	316.03	316.2	313.17	325.37	314.87	315.21	317.86	321.21	313.05	320.35	312.89	313.31
305.36	303.58	303	306.33	307.68	299	305.74	302.58	300.81	305.2	300.3	307.99	305.44	301.85	301.37	300.74	304.18	304.51	312.2	302.17	302.9	308.63	305.22	312.25	308.29	307.84	305.64	308.04	305.88	305.59	305.79	303.32	301.94	307.08	310.6	310.21	305.12	306.91	308.17	305.93	306.39	309.46	307.44	305.01	307.08	296.4	304.96	299.6	305.13	307.36
304.93	303.51	306.42	305.11	301.27	308.77	299.34	300.84	298.87	301.77	300.42	298.92	300.47	308.3	309.89	306.05	307.06	306	301.97	305.24	301.32	297.12	308.35	306.42	294.7	310.66	303.26	303.07	300.2	300.36	298.48	303.2	300.82	306.1	310.32	303.48	306.75	308.48	305	297.43	301.11	303.16	305.79	300	300.38	306.18	304.11	305.02	301.83	306.66
310.22	313.86	315.24	316.65	322.31	312.37	309.36	308.74	310.02	315.23	311.06	305.8	311.29	318.47	313.2	304.97	311.83	319.34	309.39	309.63	323.96	310.25	306.96	319.93	314.32	312.06	308.85	309.91	316.83	311.83	311.11	314.89	314.26	313.64	314.22	310.24	315.64	306.96	311.12	310.06	306.95	308.01	312.43	311.02	319.32	313.99	318.06	309.12	318.42	314.87
297.69	306.35	297.66	307.14	306.38	307.56	305.12	305.07	295.89	307.52	303.69	303.56	304.16	301.26	300.32	314.79	298.68	302.64	304.2	303.47	302.27	299.48	302.46	294.2	301.36	308.2	309.97	300.71	304.76	309.54	306.29	310.09	303.25	304.84	305.34	306.75	303.11	306.86	308.7	303.4	299.93	312.49	307.73	303.73	305.51	309.14	304.61	310.71	300.53	302.2
310.02	316.05	314.71	313.37	319.38	317.01	312.47	307.76	315.91	315.99	316.8	312.84	315.41	312.57	316.3	315.02	318.51	311.43	319.09	305.15	312.05	314.54	320.02	316.29	311.8	314.44	314.47	307.35	314.78	313.14	310.59	314.47	310.68	312.47	309.9	313.07	320	318.83	315.94	314.4	310.93	315.47	311.3	320.03	313.52	323.82	316.86	305.16	309.32	316.25
298.26	308.73	298.64	304.19	302.05	302.21	304.81	299.59	303.14	298.14	303.68	297.41	304.59	312.05	302.52	304.84	300.37	296.95	300	301.98	305.95	302.2	302.63	311.17	303.44	307.85	294.93	310.86	299.85	309.71	308.31	306.79	306.49	304.78	303.73	300.29	301.98	306.47	312.66	306.3	302	300.29	298.05	302.47	299.16	309.76	296.88	301.35	305.32	303.31
299.95	301.66	306.43	293.16	298.69	297.98	303.16	300.14	295.3	303.64	296.51	295.92	297.43	305.11	299.05	295.69	299.39	302.81	295.01	295.48	309.03	298.2	292.18	303.01	294.34	300.65	298.98	304.35	306.38	294.97	304.9	304.13	291.53	298.93	308.67	292.57	300.86	295.09	297.64	302.69	302.04	296.69	298.91	302.15	296.01	303.16	302.99	299.92	298.56	297.5
295.25	297.92	298.1	287.82	294	286.67	292.41	289.87	301.8	285.64	297.15	298.36	296.66	297.31	291.85	299.68	287.99	292.27	287.23	295.52	291.72	294.7	294.41	299.09	297.23	292.44	289.96	295.63	288.69	297.98	298.14	289.71	291.41	297.15	296.54	298.22	292.32	292.06	291.14	296.52	301.11	294.47	287.81	290.53	298.8	290.24	293.86	294.05	296.33	297.49
312.01	318.6	313.7	314.18	316.54	314.51	322.4	323.97	320.06	309.71	321.21	315.4	314.64	315.75	324.32	318.98	321.25	319.65	312.63	325.02	314.29	317.35	314.73	322.07	320.72	316.72	320.78	324.51	313.27	315.68	317.7	313.93	317.71	312.39	321.1	319.85	322.63	315.98	316.51	316.79	315.92	318.17	316.53	320.83	325.29	314.38	317.2	316.32	317.69	323.85
311.22	317.06	304.24	312.39	311.14	306.49	318.64	305.64	308.44	310.57	308.02	307.77	310.15	313.35	314.83	303.45	311.63	306.76	314.95	306.66	306.76	310.67	309.24	314.87	312.28	311.29	307.72	310.61	306.18	315.42	316.21	311.88	314.78	315.8	308.36	315.36	314.77	309.49	312.66	305.74	307.04	306.99	308.52	308.61	306.6	320.97	312.6	311.12	311.74	311.89
312.54	305.66	311.97	304.28	300.79	305.32	304.39	308.01	302.88	304.96	306.07	311.65	306.65	303.91	305.28	315.94	308.14	307.29	302.79	301.41	311.48	299.57	302.97	301.41	304.84	313.54	310.44	302.82	306.33	309.57	305.21	306.81	310.12	302.4	309.34	307.97	301.98	308.79	315.15	306.42	302.36	300.56	311.18	307.62	304.27	302.43	305.45	304.28	308.85	301.75
300.04	303.43	302.65	312.85	309.24	305.65	307.32	306.77	306.83	309.43	307.62	303.88	309	302.73	304.61	304.15	306.59	302.58	306.54	305.35	306.76	308.88	306.25	305.88	309.43	305.54	310.4	308.56	303.99	306.82	302.28	309.37	308.73	310.63	303.9	310.59	313.52	298.76	308.86	309.62	310.13	307.42	303.3	305.62	297.66	309.81	311.71	306.14	307.2	305.42
304.91	303.24	308.39	303.84	306.84	308.35	302.02	301.12	307.78	304.68	307.14	295.41	297.27	309.76	310	308.13	305.34	303.43	306.11	307.35	302.34	304.12	299.9	307.57	304.62	302.38	300.85	303.59	303.47	310.31	305.35	309.4	306.02	301.75	301.17	303.39	303.57	308.98	301.46	303.89	306.11	307.84	307.02	309.86	311.12	304.38	300.99	305.72	308.49	303.6
314.79	309.18	310.47	316.5	320.97	312.05	307.31	314.96	312.2	308.52	316.94	309.95	312.78	317.75	320.17	315.45	313.82	314.93	310.69	314.8	314.36	307.22	317.43	328.71	315.17	309.22	313.93	310.66	315.38	315.92	311.33	306.02	313.14	309.43	310.28	316.23	308.78	318.62	317.93	315.96	320.96	307.41	313.25	311.8	311.3	311.64	310.89	317.08	314.35	314.43
305.65	313.83	299.94	303.31	312.78	308.29	308.56	308.46	303.9	306.5	314.86	302.25	306.72	309.46	308.03	313.74	309.63	307.3	309.44	312.99	304.45	305.32	307.76	305.18	306.96	313.44	302.59	297.98	301.73	310.28	306.77	317.21	311.22	302.49	306.1	303.77	309.04	302.07	307.02	312.59	311.33	304.62	306.29	300.97	311.72	302.13	303.82	303.69	309.67	306.74
303.91	296.41	301.11	302.72	298.01	304.14	296.35	300.86	304.25	309.95	304.41	295.37	300.51	303.56	306.28	299.37	299.02	307.47	301.13	308.27	294.42	303.89	295.34	304.18	302.86	302.04	300.89	296.21	297.01	299.21	299.2	298.41	303.54	298.26	304.36	299.66	297.77	315.71	290.2	298.53	302.44	300.69	299.55	304.03	299.07	294	297.82	293.04	298.59	301.54
331.58	326.42	328.51	322.05	327.24	325.5	329.23	333.16	323.49	328.45	327.15	323.43	328.81	328.53	330.7	327.59	324.93	328.86	326.07	329.76	326.73	333.16	329.29	333.84	324.36	326.57	321.12	329.94	327.21	327.32	324.3	328.52	328.59	330.33	340.53	328.79	325.42	319.74	322.63	332.53	331.61	332.72	326.47	333.18	323.67	326.42	321.46	328.95	325.28	320.01
320.49	316.91	317.6	315.11	310.42	313.33	325.28	314.86	323.75	312.03	317.64	322.54	313.13	319.37	322.08	319.62	316.88	320.67	317.12	316.71	314.74	316.42	317.77	329.3	315.29	315.68	319.42	318.2	318.71	321.55	319.94	316.69	319.11	306.15	328.04	317.95	317.5	314.5	321.41	318.81	318.38	317.77	323.49	318	313.08	321.79	317.33	324.39	316.29	313.71
312.91	306.59	319.28	310.19	315.04	308.95	312.1	314.05	314.35	307.01	308.26	312.35	308.74	311.66	308.14	315.93	310.56	304.22	316.36	308.81	307.04	310.64	309.44	308.61	314.18	308.94	314.34	306.55	311.3	310.28	306.82	310.81	313.84	309.78	308.65	307.55	309.53	314.31	312.12	312.74	315.67	306.57	307.04	309.05	310.97	311.41	313.8	308.81	301.06	311.01
309.74	304.43	312.54	310.59	311.25	313.02	309.15	310.39	313.27	310.38	311.57	313.29	313.97	313.71	309.63	320.24	309.48	308.24	314.45	314.45	313.97	307.42	311.19	311.79	315.96	318.08	308.05	306.31	315.22	309.91	311.47	308.89	313.14	320.69	312.57	310.31	306.02	306.58	313.63	317.22	308.43	310.67	310.63	308.45	305.2	309.38	307.82	305.9	311.74	318.55
309.19	314.87	310.16	306.79	310.34	318.07	311.07	309.72	314.1	308.58	313.83	311.55	309.29	312.16	308.88	306.17	309.43	308.46	313.35	316.21	317.65	313.84	309.71	305.23	312.53	314.13	306.3	312.25	314.18	316.94	317.41	304.35	315.26	313.37	316.07	314.37	307.5	310.34	314.81	311.03	307.07	305.96	308.26	310.76	312.29	316.28	310.43	313.4	307.59	315.44
315.19	325.62	315.69	319.51	317.83	315.97	324.9	326.08	319.8	321.91	317.33	316.18	320.68	311.63	316.32	311.16	321.92	312.92	316.31	318.57	317.13	325.99	314.64	320.34	310.49	309.94	308.68	321.66	311.9	318.01	320.76	310.23	313.89	311.25	316.75	319.85	317.82	322.64	316.45	323.93	317.24	318.12	322.74	325.41	315.1	325.88	317.88	314.91	316.37	311.74
315.15	317.66	314.61	317.44	317.42	317.96	315.74	319.03	330.13	322.98	314.83	325.09	323.15	318.85	318.21	317.97	314.89	317.54	318.9	314.28	314.72	316.49	328.81	319.74	320.76	316.3	320.61	313.15	311.68	311.86	317.19	323.31	312.25	315.42	313.63	323.58	315.52	315.53	322.46	325.09	324.7	317.33	324.59	322.31	318.09	317.8	311.16	323.22	316.19	312.63
321.03	309.56	312.15	313.76	314.56	315.5	312.83	309.13	316.06	314.39	312.7	316.55	311.58	308.91	316.78	308.66	301.03	316.52	305.69	309.59	315.65	308.99	311.83	306.94	313.09	311.31	311.88	315.93	312.94	309.34	306.79	304.1	306.42	313.41	309.59	316.9	313.45	312.87	315.5	312.27	307.27	311.45	304.99	310.77	302.57	316.43	308.98	312.75	309.78	310.26
290.41	294.6	297.18	300.55	294.6	296.83	294.35	302.81	306.36	299.28	301.52	294.84	293.17	296.77	298.34	293.45	300.29	298.13	295.11	294.6	300.18	295.34	297.96	299.25	296.67	296.25	294.66	297.88	294.18	289.55	290.67	291.01	300.18	299.79	297.7	295.45	299.1	298.87	291	297.67	290.33	300.34	297.6	294.59	298.97	299.87	292.6	299.86	295.28	302.75
305.15	299.71	296.28	305.68	308.21	305.84	307.61	306.1	297.78	305.77	298.31	305.26	304.64	300.71	305.55	307.32	307.96	306.53	313.93	299.64	305.1	299.97	311.72	311.82	304.05	307.04	305.05	301.03	305.68	312.63	299.34	300.59	309.41	308.02	302.55	308.76	306.31	311.39	305.32	302.23	307.73	299.11	309.91	312.02	305.75	306.89	311.52	304.8	316.01	296.98
318.51	315.33	312.04	319.72	319.42	317.2	317.09	322.59	312.04	319.68	324.26	321.69	318.79	311.9	319.07	319.42	320.3	316.86	316.64	319.74	315.45	313.66	314.69	309.78	317.1	318.85	318.71	312.78	318.14	310.45	328.68	315.87	316.62	318.01	319.64	322.5	320.61	309.89	323.14	324.19	315.07	323.39	310.62	320.41	313.28	320.2	320.43	312.3	322.81	316.6
323.44	318.64	323.37	320.54	323.03	322.66	313.97	321.79	321.59	323.64	322.57	322.91	327.39	320.04	318.19	323.62	314.79	322.39	317.09	321.89	315.28	315.36	314.53	315.19	322.47	324.08	325.58	322.28	314.56	322.37	309.17	317.98	318.47	323.08	317.47	318.83	316.8	320.33	318.12	315.78	321.67	314.96	317.75	316.19	319.52	317.03	318.6	311.51	320.77	312.49
320.26	318.63	330.97	314.83	316.24	317.66	315.92	319.99	312.92	315.62	320.37	323.58	321.35	319.16	324.51	325	314.48	315.48	318.8	315.26	322.52	317.33	322.05	314.38	317.59	326.72	314.64	313.17	317.86	320.87	321.29	330.7	327.86	320.91	320.97	311.53	320.24	330	320.95	316.86	316.09	324.07	316.76	310.51	325.51	315.32	314.08	317.81	321.4	321.46
296.76	299.08	288.78	301.96	304.07	298.79	293.37	295.85	296.15	295.42	296.62	283.31	291.35	294.02	290.47	288.01	292.64	292.3	289.38	296.41	295.01	300.95	299.57	295.56	293.22	296.79	297.47	294.34	298.66	298.42	294.37	296.73	294.12	299.5	293.35	298.67	296.16	300.58	296.94	292.43	304.56	297.82	300.04	296.87	296.49	291.39	293.39	296.26	301.36	293.58
311.64	308.66	308.63	308.33	305.47	301.47	311.51	304.68	300.66	304.62	300.6	302.37	311.67	303.46	300.44	304.69	298.23	307.17	299.24	300.34	311.14	306.13	309.32	301.34	310.2	303.34	298.68	303.41	300.46	306.05	307.48	300.22	312.2	305.23	303.36	305.34	309.53	303.54	309.83	303.86	307.17	300.13	303.62	302.45	301.06	310.54	302.36	308.97	298.11	306.86
316.26	313.91	312.92	316.43	312.62	311.47	321.27	313.79	307.56	313.48	318.89	307	317.4	313.85	311.57	310.07	319.68	316.95	306.16	322.12	310.29	319.48	304.82	310.52	317.62	314.17	315.25	317.24	310.77	309.88	317.95	312.04	315.46	309.73	313.16	321.85	312.91	316.24	307.81	311.91	314.27	311.27	319.06	311.3	315.49	314.01	313.58	314.46	312.79	309.47
303.01	299.04	306.06	315.19	311	306.5	307.44	307.39	301.52	309.08	307.06	311.88	312.03	312.58	305.69	304.79	308.88	299.48	307.07	301.87	308.96	312.89	311.65	309.24	305.26	303.76	312.16	308.08	309.87	307.59	306.65	306.72	313.1	312.02	310.32	305.4	308.67	305.79	312.38	315.34	309.39	301.82	307.04	311.95	296.79	301.67	308.27	310.63	306.81	302.51
298.91	304.06	303.64	304.51	300.72	295.88	295.45	293.82	303.22	299.39	305.44	306.91	304	308.39	301.3	293.68	298.46	302.48	301.2	302.68	297.76	299.05	299.4	294.89	303.05	295.6	302.29	301.8	303.49	301.85	297.75	308.32	308.84	297.84	299.26	298.88	294.84	306.09	303.01	290.55	304.68	301.75	302.93	298.84	303.59	306	306.48	302.77	301.04	302
314.33	315.33	309.81	316.33	313.96	318.78	313.58	316.74	319.84	314.38	310.24	307.25	314.16	321.22	313.65	317.81	312.54	316.77	317.7	316.05	313.47	311.43	316.65	320.9	307.65	313.2	316.48	312.05	317.55	315.56	319.69	316.68	319.7	314.67	323.42	310.46	319.85	314.44	324.21	313.94	316.53	313.72	313.46	312.36	310.8	317.34	312.08	316.64	310.53	318.05
313.71	306.54	309.57	312.59	312.02	311.99	315.85	308.2	310.49	314.39	313.4	313.21	308.11	311.45	305.48	308.72	316.29	313.07	311.18	314.46	319.69	307.35	311.55	308.37	309.78	311.75	313.98	306.09	309.79	311.02	315.3	314.25	313.83	311.28	313.32	307	316.51	312.3	312.53	308.48	300.89	315.6	318.98	313.31	311.05	309.24	319.56	312.62	310.58	308.05
308.21	303.54	306.96	306.53	307.5	296.08	303.53	308.38	298.15	305.47	307.1	307.43	300.35	304.89	304.95	312.28	307.94	312.36	308.05	306.1	304.53	317.9	306.44	301.37	315.64	309.65	310.14	308.08	307.01	304.74	310.06	303.34	307.13	302.5	303.41	303.66	301.28	304.04	310.52	303.34	299.66	307.36	304.67	315.42	310.2	304.71	312.57	300.44	313.89	304.92
311.38	312.58	317.08	313.12	308.44	311.54	309.35	309.03	305.56	313.46	299.03	313.31	316.94	315.57	309.27	314.56	320.02	309.62	302.97	311.95	313.81	311.13	308.02	311.97	308.81	317	310.31	321.61	310	305.04	312.97	308.36	308.45	312.35	310.95	311.57	309.29	309.52	309.73	317.09	307.9	308.63	312.29	304.48	314	310.65	311.51	307.83	307.25	306.78
297.42	296.5	290.72	303.48	298.31	297.57	295.7	304.4	289.65	297.73	289.36	300.16	295.65	291.91	299.41	296.48	301.98	293.85	302.07	300.62	302.04	302.15	300.78	297.41	297.46	295.96	297.46	290.98	297.41	300.75	296.98	298.64	291.97	298.75	298.68	299.57	294.14	303.2	292.71	289.41	306.79	300.49	301.26	301.86	292.74	294.07	292.95	299.46	296.5	295.8
316.07	320.27	319.59	315.07	314.08	319.99	315.71	313.04	310.26	319.34	321.76	312.06	319.34	315.26	312.6	314.12	312.13	313.36	317.24	317.19	312.2	315.23	320.65	314.76	324.31	314.93	314.42	319.31	316.34	314.6	316.29	316.21	314.89	306.77	315.49	310.01	316.75	315.19	302.87	314.34	316.38	313.94	315.03	321.7	319.65	317.8	311.94	310.29	319.2	313.77
309.06	310.37	308.26	308.25	307.08	310.83	315.02	308.16	311.43	306.26	317.45	305.48	310.84	305.24	303.93	307.24	319.06	305.5	309.8	301.9	308.58	305.86	306.95	310.75	313.45	307.84	311.53	300.53	306.54	309.74	313.85	311.6	315.32	303.78	310.81	303.13	308.9	313.28	311.55	309.25	314.79	311.19	305.25	309.48	307.44	319.67	316.11	314.15	313.2	312.13
307.72	312.39	310.98	318.33	316.09	316.53	316.69	319.69	308.34	316.18	311.46	310.83	318.4	311.5	317.81	317.47	317.97	317.35	316.89	310.84	312.53	314.81	319.88	323.67	315.36	321.11	313.3	313.89	316.1	317.22	315.12	319.37	306.78	322.55	313.43	319.75	311.84	321.03	320.07	316.85	324.13	312.1	315.14	314.8	321.72	313.66	317.48	316.31	316.76	313.34
294.97	292.82	290.86	292.69	288.62	295.93	288.33	292.09	292.47	293.39	296.8	293.69	292.59	293.42	294.62	290.08	295.82	298.93	291.39	300.87	296.79	297.97	287.54	294.37	298.69	292.62	287.58	303.42	286.73	297.82	296.28	301.89	299.7	289	286.16	288.84	289.79	297.49	292.37	293.53	291.7	296.21	290.84	291.23	294.37	292.17	300.33	290.93	290.15	294.3
302.28	301.39	301.94	301.56	305.08	307.49	309.48	307.52	299.39	299.53	306.41	308.15	301.52	307.61	299.51	306.59	305.52	302.18	301.33	302.37	305.97	298.82	297.95	309.91	302.31	302.06	304.04	304.18	305.79	305.86	305.92	302.97	306.84	307.03	315.02	297.91	303.37	294.16	294.89	303.64	311.63	304.8	305.64	303.66	304.65	299.68	313.71	295.51	306.17	309.94
302.27	296.69	300.78	294.25	294.2	300.41	290.59	295.22	296.4	295.61	299.32	299.47	292.62	293.12	302.76	295.79	294.9	298.34	291.72	297.26	289.52	284.7	294.41	296.94	294.71	293.39	301.77	295.52	295.09	296.38	291.46	301.25	297.01	296.66	296.93	298.72	298.16	292.17	294.96	294.47	291.38	295.82	293.32	292.29	297.54	298.5	294.42	291.77	291.78	295.31
314.26	318.7	327.12	319.04	315.81	316.46	321.03	317.77	316.56	319.63	311.34	318.06	316.19	320.88	312.89	314.82	317.78	328.2	317.29	313.41	317.55	310.8	319.79	324.18	317.9	324.1	318.72	310.21	317.61	311.94	318.59	314.06	314.55	319.28	319.49	316.67	318.22	323.89	314.26	317.34	319.95	315.35	318.3	318.56	314.53	316.11	313.06	315.56	316.56	325.06
314.19	313.75	315.91	327.02	321.49	313.25	314.85	311.12	317.68	311.13	311.43	316.12	314.79	311.57	314.41	318.19	312.2	311.73	321.8	323.11	316.04	316.42	309.6	318.94	311.21	313.15	313.59	311.04	316.81	313.83	317.07	318.98	319.44	323.34	314.6	312.86	315.04	308.27	310.89	318.59	312.67	308.09	314.44	314.17	313.35	311.77	311.53	313.57	322.19	311.43
306.95	307.82	299.84	307.89	317.02	310.4	306.2	306.8	309.54	300.68	302.2	303.51	309.74	311.87	307.27	306.79	314.29	306.46	301.22	311.19	304.04	306.31	302.48	309.99	301.38	302.65	306.08	306.14	300.83	315.99	308.78	306.95	303.94	302.57	306.03	299.24	308.8	306.49	308.57	311.6	310.61	307.17	310.72	304.12	306.47	311.01	309.63	312.12	304.18	306.64
313.42	310.07	309.37	309.38	313.01	309.09	310.1	309.76	314.14	321.08	310.02	309.16	308.36	311.2	305.36	313.38	303.23	312.25	302.76	312.06	314.54	310.23	306.36	313.23	312.22	306.93	307.6	310.18	309.25	311.61	308.54	309.26	311.32	312.69	306.74	320.11	307.93	309.66	309.6	304.92	311.23	312.32	305.32	315.51	312.65	309.84	313.12	309	308.18	310.66
322.84	324.39	320.9	322.76	323.83	333.02	326.21	319.86	332.22	325.24	326.1	330.13	334.28	329.6	329.28	326	326.54	325.8	321.83	329.64	329.04	330.06	325.5	331.84	328.33	328.73	322.1	336.46	329.17	327.33	323.08	330.96	326.88	325.24	325.72	325.55	331.66	324.25	325.38	323.79	331.85	327.35	323.93	336.85	321.98	328.11	328.72	325.22	323.2	326.26
301.28	314	304.15	316.39	312	305.88	308.78	310.5	302.93	306.14	307.38	309.04	302.62	303.77	313.26	305.75	306.36	301.58	301.92	304.04	306.81	310.69	310.73	306.43	316.18	307.36	316.8	312.28	314.4	305.52	305.29	309.7	313.28	311.74	304.31	307.88	312.87	306.9	313.46	304.82	318.57	306.56	312.93	313.41	312.28	307.45	312.17	308.62	312.38	305.97
301.1	303.8	305.49	303.95	301.88	300.49	292	300.97	298.02	298.4	296.93	301.26	304.98	303.94	306.11	303.63	302.7	297.6	296.97	297.74	299.69	302.68	294.87	303.19	302.2	297.76	303.59	306.74	303.88	309.47	307.66	298.14	300.77	299.84	295.45	300.61	308.48	305.65	312.81	304.25	304.7	302.43	305.23	297.97	305.21	299.1	302.1	302.09	298.87	303.41
309.65	318.77	315.61	312.64	314.41	307.93	308.8	308.79	312.55	310.25	305.13	311.38	310.51	311.6	308.89	310.81	311.53	312.51	315.92	308.94	307.84	311.88	306.69	305.12	315.75	315.19	305.68	316.51	304.69	308.18	317.08	315.76	311.46	309.22	318.1	315.41	316.27	311.15	311.58	316.23	311.1	311.99	317.73	314.52	315.68	313.94	310.71	308.34	309.61	317.35
307.26	299.3	302.62	300.02	294.87	295.47	300.01	298	296.92	301.49	295.36	296.67	302.07	301.81	300.55	300.83	301.02	293.01	297.98	303.29	299.32	299.17	307.07	299.93	302.66	297.2	301.01	302.79	303.62	300.79	307.17	301.81	305.51	294.22	304.89	299.79	297.38	305.13	304.07	303.64	302.83	307.58	299.17	293.1	304.75	297.54	293.23	298.89	297.42	302.84
292.52	296.89	297.76	300.42	296.98	298.85	291	305.2	294.65	295.15	294.54	298.35	305.17	298.67	297.64	294.88	305.86	297.16	293.57	302.98	296.65	296.38	295.78	294.25	299.29	300.08	297.11	297.53	297.86	296.23	293.61	291.64	293.67	293.63	288.03	299.03	296.95	295.75	293.44	295.1	298.75	296.64	297.12	293.66	295.03	304.12	300.47	298.42	293.43	294.23
309.03	316.76	308.13	317.89	309.55	311.74	319.84	317.34	307.17	315.46	311.26	315.75	317.09	314.95	309.55	303.23	307.8	309.67	312.65	312.16	314.3	312.03	314.95	312.6	314.28	308.39	314.09	313.49	313.06	314.88	318.48	314.09	307.86	304.78	306.39	314.58	310.09	309.87	313.36	313.13	309.01	311.87	307.08	311	308.59	308.17	318.5	313.04	312.31	312.48
306.94	310.94	308.1	306.13	307.46	310.91	307.73	307.48	300.63	311.83	306.76	311.69	306.91	303.55	307.89	308.41	302.7	310.87	309.51	310.03	309.63	296.28	304.45	305.13	302	307.54	303.73	303.11	309.45	307.5	309.14	313.97	299.25	297.22	310.29	315.21	308.25	309.96	305.44	306.9	303.66	300.53	310.35	301.84	311.3	300.1	310.12	307.08	306.38	313.63
303.88	306.5	298.49	295.65	307.41	302.5	299.53	303.94	304.63	308.83	303.39	298.38	307.13	300.69	302.76	301.25	299.86	310.33	305.3	301	302.71	305.15	305.35	305.76	300.37	305.15	305.56	308.11	300.2	307.99	299.59	300.93	304.21	308.51	305.5	313.51	310.63	307.51	304.72	298.62	303.79	295.74	302.48	307.54	302.35	305.14	302.06	300.37	296.44	300.73
325.91	323.46	322.96	326.77	320.51	324.23	329.99	325.25	326.65	323.44	328.94	328.97	327.15	332.7	331.07	327.34	323.38	328.09	330.22	326.23	325.78	324.45	326.04	326.46	327.36	329.01	324.9	324.13	327.1	320.52	326.51	324.51	326.79	328.08	326.83	319.53	329.05	328.38	319.56	329.26	329.48	320.4	332.88	323.38	327.78	326.56	323.22	324.82	319.05	321.5
309.59	319.66	320.36	315.57	320.26	316.47	317.55	315.91	312	311.9	322.09	317.85	321.01	319.35	316.53	318.34	321.58	323.35	316.67	322.62	320.38	314.39	317.01	315.34	321.52	317.08	320.11	315.12	316.16	322.59	320.81	318.07	321.82	313.31	309.6	316.16	320.12	319.32	315.85	318.92	323.7	317.44	320.93	320.64	322.71	322.17	320.57	316.64	312.33	319.07
309.32	313.64	297.57	305.64	308.15	307.27	305.86	302.87	308.07	303.37	309.27	308	301.85	301.19	307.31	309.62	312.39	304.17	309.75	301.7	316.24	297.27	312.75	305.22	307.59	311.17	312.29	296.61	307	302.84	300.35	310.98	304.91	311.03	304.01	305.92	300.75	300.7	305.86	310.46	310.17	308.83	303.56	297.39	309.61	307.6	309.26	303.27	301.06	305.19
303	306.45	305.44	295.82	303.56	302.71	294.25	303.58	303.14	302.27	303.41	303.83	299.44	303.09	309.97	306.46	302.88	298.29	294.54	302.93	295.4	294.64	302.37	303.86	293.58	301.78	302.61	304.72	296.23	297.8	311.16	298.57	297.46	302.54	302.74	300	302.64	301.57	306.05	301.37	305.5	306.81	298.78	304.76	302.7	301.55	301.4	303.37	304.78	303.64
308.84	304.6	296.24	312.72	302.07	312.51	309.13	308.95	308.37	304.02	304.97	294.8	312.75	310.01	305.83	303.48	304	301.36	309.69	311.69	299.17	300.45	307.45	305.9	311.99	306.77	302.02	310.94	305.14	307.06	301.56	301.97	307.43	304.74	306.96	305.78	302.65	306.04	302.3	297.35	302.36	304.65	300.85	307.55	311.88	316.26	300.3	304.75	303.58	305.45
320.53	321.29	316.1	316.34	316.32	316.17	312.24	318.85	323.59	322.43	320.79	318.73	317.56	321.58	319.54	317.5	321.25	318.09	320.09	321.72	316.07	319.08	318.9	316.85	319.79	319.65	318.67	312.48	317.43	319.23	315.98	320.68	318.74	326.36	313.42	325.25	317.18	317.64	315.49	314.88	318.94	315.12	315.78	312.31	312.62	309.92	320.82	322.89	322.06	318.2
316.06	317.29	322.17	321.64	321.1	318.32	314.55	314.56	322.83	316.44	317.19	311.72	319.75	319.84	317.59	326.33	322.09	319.62	308.9	315.67	319.19	317.93	317.32	321.27	316.22	321.55	321.4	319.42	317.41	321.01	322	322.12	318.84	313.75	325.41	314.64	318.06	322.82	323.64	315.36	319.15	321.66	319.17	315.91	324.77	322.62	325.96	315.21	316.36	314.29
307.37	311.07	307.59	313.31	312.79	301.82	305.93	310.65	295.89	313.5	312.87	304.16	307.86	299.6	306.44	298.06	305.45	302.92	307.37	304.95	312.42	306.4	309.96	308.58	304.23	309.54	302.23	311.99	307.75	304.29	314.5	308.24	307.04	312.36	308.34	306.24	301.96	312.07	310.78	307	306.63	310.11	303.32	298.42	302.49	298.13	301.99	309.48	307.32	304.48
287.39	297.34	292.88	304.03	294.92	286.26	292.85	297.99	296.54	299.59	298.09	299.59	290.1	292.08	292.39	304.18	305.67	296.95	293.96	295.56	289.51	289.31	293.96	292.74	299.82	292.62	294.24	296.57	301.29	296.3	296.71	287.48	292.29	299.11	293.65	289.39	293.27	296.59	288.61	297.47	297.81	295.72	293.67	284.09	291.17	292.68	300.69	291.95	295.75	290.16
297.24	295.89	289.5	286.51	291.94	299.58	308.43	300.62	288.99	299.55	301.78	287.66	295.34	287.58	293.15	298.06	296.39	294.55	296.55	295.92	295.56	293.37	299.18	293.98	303.68	297.24	295.1	299.17	290.69	299.18	297.31	295	293.99	295.21	299.13	294.01	293.14	302.51	295.83	302.24	294.83	290.36	294.99	296.57	300.37	297.67	301.6	298.22	305.23	297.02
328.48	328.24	322.62	328.71	329.55	327.14	331.56	333.1	330.77	333.77	322.45	326.85	326	325.23	332.06	332.76	326.13	328.97	321.66	332.22	326.07	343.87	327.52	332.31	330.13	332.27	328	331.98	327.21	331.94	324.71	332.8	334.88	330.64	332.78	330.26	326.22	329.88	322.52	334.13	327.06	325.74	327.22	323.62	322.97	331.09	329.92	322.96	330.71	327.91
304.06	299.45	303.61	296.47	300.72	306.42	297.68	301.67	302.53	299.63	300.15	290.39	306.6	300.58	299.9	298.9	305.71	303.96	298.41	306.69	297.26	301.57	298.4	301.19	303.47	302.8	308.67	306.81	300.52	296.05	303.43	297.78	298.2	298.88	304.57	301.69	303.35	302.91	302.24	298.45	305.33	300.26	297.44	299.52	299.23	303.61	303.94	302.63	304.15	302.32
310.34	310.44	305.62	302.55	307.45	305.35	304.73	301.58	302.93	305.6	305.38	302.41	299.67	309.22	306.95	303.3	303.96	293.81	306.03	309.45	301.13	303.96	304.47	307.59	301.74	304.87	299.11	305.57	311.34	304.89	303.8	305.65	308.67	303.08	299.21	306.6	299.57	296.57	310.88	302.05	303.42	300.81	307.46	306.21	303.62	301.5	307.67	304.82	297.79	310.46
312.57	307.87	307.32	306.04	308.99	311.24	315.28	315.45	306.79	312.92	309.36	300.49	311.27	310.97	313.2	310.77	302.3	309.03	308.37	312.15	311.07	306.65	308.97	311.09	307.04	308.09	306.36	313.02	310.09	311.32	310.87	316.21	308.63	310.27	312.44	308.44	312.95	315.69	305.99	310.06	301.19	310.14	316.01	308.7	306.47	309.41	311.66	303.55	314.06	317.25
302.24	305.34	302.32	307.39	307.18	308.43	316.64	307.88	301.99	296.16	303.31	304.79	311.34	311.93	306.74	299.48	305.15	296.68	309.96	307.05	308.92	300.82	304.17	302.43	297.61	298.69	309.23	306.04	307.54	311.81	302.76	303.7	301.8	312.26	308.56	308.04	305.03	306.74	311.18	303.59	305.01	302.12	300.08	307.68	306.56	303.13	308.93	303.6	306.62	296.84
310.86	322.4	314.76	314.11	310.46	314.77	311.54	312.01	320.2	317.16	313.63	311.2	317.13	311.38	311.34	316.9	315.35	318.29	321.91	311.86	306.38	308.34	313.21	314.54	312.33	315.45	310.42	316.39	317.93	317.9	313.92	319.25	308.56	307.21	310.81	314.19	315.32	304.21	314.04	310.45	309.96	314.36	316.45	312.17	309.87	311.3	324	309.02	318.24	312.05
324.1	318.22	325.2	317.66	319.62	322.2	318.61	319.37	317.96	318.94	322.35	311.05	322.21	322.66	318.35	313.58	317.21	318.37	320.39	312.12	323.42	320.03	320.98	322.75	321.59	324.46	315.59	318.25	313.52	324.7	321.59	316.58	319.61	314.49	317.7	321.5	316.16	318.3	318.76	321.44	318.33	318.04	315.99	317.58	323.83	318.71	318.96	317.31	323.44	321.89
303.86	302.86	298.71	302.88	300.45	307.95	293.77	300.32	300.02	305.36	310.92	296.81	299.29	306.33	294.88	298.5	297.32	297.75	299.94	298.02	295.32	300.58	300.19	294.64	299.63	305.5	297.51	305.66	303.96	291.14	297.17	301.64	301.92	309.97	305.26	307.01	302.39	297.65	296.51	308.27	299.11	299.16	293.46	305.99	303.55	297.91	303.85	305.3	296.18	302.16
302.06	309.39	306.48	299.34	312.37	307.89	295.93	303.02	300.56	303.37	310.84	298.49	308.4	304.87	309.17	301.17	303.31	307.62	300.32	305.24	303.37	303.54	303.98	305.46	308.45	297.48	301.31	299.01	299.44	301.14	298.35	307.06	296.11	301.25	297.58	304.74	306.55	298.31	305.8	297.47	308.38	303.83	304.49	305.67	304.16	298.62	304.4	297.6	295.29	298.64
317.04	308.4	310.26	318.72	318.58	309.14	315.41	309.5	327	314.76	312.7	316.8	313.01	311.5	316.84	315.9	315.58	312.35	316.45	309.09	317.06	320.03	318.81	320.96	313.42	317.03	314.72	316.33	320.26	310.59	318.44	320.4	322.98	314.86	310.47	320.66	310.42	318.06	314.23	316.14	313.44	315.14	312.81	313.64	313.11	308.44	320.54	323.95	321.8	314.85
294.17	290.52	286.56	290.09	292.12	291.18	295.19	296.53	297.49	296	292.95	288.28	291.12	294.4	298.44	291.8	286.98	290.83	286.19	292.73	293.84	292.27	302.15	298.74	291.75	285.9	292.71	298.97	293.76	298.89	298.6	293.56	288.7	295.4	293	293.63	287.16	302.44	291.4	295.92	288.25	290.39	290.03	304.73	292.3	292.71	298.09	289.4	294.58	297.11
317.61	324.53	309.83	313.18	314.21	315.12	315.39	319.08	319.29	311.32	311.22	318.61	316.72	318.84	313.67	319.37	315.9	319.9	321.76	316.78	314.84	314.38	307.81	316.8	311.65	323.23	322.45	320.53	315.32	320.16	309.36	310.39	318.77	313.55	312.48	319.1	314.64	312.19	309.23	311.39	318.15	312.2	316.14	315.4	309.52	312.75	316.03	322.59	311.99	316.27
303.03	308.81	303.5	297.23	299.93	305.23	304.46	312.97	302.97	307.76	300.14	305.8	307.93	305.19	298.73	303.67	297.1	303.97	296.74	306.77	300.59	301.89	301.28	309.02	299.57	306.56	307.74	306.61	295.89	308.78	301.1	302.87	306.53	303.34	299.12	309.24	302.59	301.06	305.26	298.7	301.89	310.68	305.32	300.58	303.03	301.12	294.61	293.5	298.99	306.03
315.48	319.18	310.6	309.43	310.89	312.42	308.6	309.71	305.06	313.31	310.77	318.67	307.35	306.38	305.89	307.12	315.27	316.16	303.27	313.49	311.11	309.92	307.4	306.81	308.41	304.74	313.65	310.5	311.77	317.46	304.69	313.22	314.96	307.23	314.86	310.28	314.61	309.62	312.88	315.85	314.74	313.34	305.82	312.01	313.58	306.1	316.86	303.25	317.26	303.09
299.07	304.54	295.86	295.08	293.17	293.98	302.23	294.22	289.8	297.12	292.69	293.79	298.52	304.1	289.35	293.35	296.48	294.08	297.5	292.5	287.8	290.03	290.76	297.98	295.55	293.45	286.99	285.23	298.85	292.93	296.34	295.37	299.42	293.91	293.97	297.83	287.86	299.11	293.65	291.59	297.08	296.44	301.68	293.79	295.75	297.92	289.02	293.77	289.98	297.13
312.23	317.58	314.18	308.31	315.09	310.66	301.99	308.41	310.01	308.08	311.58	308.84	313.89	304.72	304.63	308.45	315.11	300.47	311.62	312.02	311.47	310.16	303.06	309.72	305.05	311.5	307.37	307.53	303.5	311.81	308.63	312.23	313.05	317.08	309.28	316.87	309.02	305.82	306.95	304.69	309.9	317.6	310.28	314.74	313.27	315.28	314.96	302.76	308.89	306.74
300.28	285.7	301.75	294.19	295.24	302.1	294.9	300.11	298.63	299.74	296.18	298.96	293.73	301.86	294.74	294.47	297.28	291.3	292.51	297.72	301.33	302.85	299.16	290.31	296.44	293.78	293.12	293.64	293.31	296.83	293.62	295.7	304.57	294.03	301.08	301.37	292.7	297.71	296.76	297.45	292.97	297.23	296.67	299.7	289.38	299.71	296.56	290.12	297.35	299.03
316.38	322.37	320.77	320.08	324.91	317.33	319.35	316.27	311.14	318.33	320.45	315.14	315.32	322.08	320.3	321.63	322.39	311.75	318.23	312.17	312.05	316.94	316.95	316.81	316.46	320.85	312.2	320.53	312.82	320.94	322.02	315.34	316.36	317.44	319.08	316.97	314.33	313.09	316.17	319.24	316.92	318.43	319.02	317.79	315.99	318.11	315.12	320.78	317.01	317.51
307.39	303.74	308.94	309.62	312.03	301.57	302.39	306.06	305.39	299.19	304.35	300.26	302.27	299.54	305.69	295.94	301.31	303.26	309.34	299.74	301.3	306.76	309.58	303.76	300.63	306.53	302.45	306.24	302.89	314.97	299.53	307.43	307.44	310.52	307.82	303.48	309.47	300.71	310.57	305.66	305.31	310.71	306.77	304.96	304.34	304.93	303.8	300.92	307.28	315.07
308.02	307.81	304.75	306.31	304.94	304.6	299.74	311.4	311.53	314.05	307.39	309.91	304.4	309.89	314.26	303.13	308.34	307.93	311	308.44	303.18	303.76	300.95	310.72	300.95	317.05	306.96	303.5	306.4	301.86	296.14	306.93	308.98	301.7	299.87	312.79	305.97	307.43	306.85	310.71	301.6	307.78	302.84	308.88	308.02	305.77	310.24	300.05	304.95	303.83
301.66	300.12	303.98	302.18	297.98	304.07	298.91	307.12	307.57	301.62	308.64	303.75	306.13	304.28	304.74	297.45	305.68	295.74	300.17	302.06	301.02	299.64	302.12	303.63	300.94	297.83	298.67	303.78	300.06	296.09	299.87	305.96	307.88	303.79	303.5	311.51	309.7	305.76	302.36	308.01	300.52	302.84	306.1	303.85	300.28	305.88	306.18	303.01	308.21	303.95
302.4	298.17	290.88	299.79	294.82	293.4	292.62	299.06	295.22	294.36	295.85	291.15	299.95	299.27	299.02	292.82	298.8	292.24	299.01	291.86	290.54	299.12	290.15	292.23	299.26	304.49	297.01	292.63	296.85	293.18	295.94	302.25	302.21	299.88	295.09	294.11	296.24	297.95	302.02	299.86	299.02	294.36	293.78	295.2	293.78	295.39	306.76	294.25	302.15	292.86
315	312.79	316.72	312.56	317.76	312.37	313.18	315.68	311.19	310.54	322.25	311.84	314.65	315.33	310.58	316.57	320.47	317.45	316.2	313.91	308.19	314.39	310.53	313.05	311.87	315.38	316.59	320.92	312.75	308.19	315.08	313.44	310.74	314.46	313.91	321.87	307.4	313.23	319.61	313.37	310.4	318.08	309.61	313.86	315.5	315.45	312.82	322.24	316.38	308.31
307.93	305.78	304.59	305.62	294.41	305.16	315.91	301.57	302.36	310.55	309.14	306.33	299.2	308.13	303.12	303.43	308.47	309.15	300.97	306.79	299.83	301.74	306.56	301.12	306.14	304.52	304.94	302.91	307	303.38	305.84	312.4	305.21	313.85	308.86	302.51	310.88	308.82	310.34	307.54	302.74	304.41	300.79	308.05	302.25	309.19	306.66	307.77	302.65	302.41
319.64	310.88	316.22	322.61	325.99	307	315.78	320.43	319.2	311.7	316.89	318.01	314.46	308.92	310.69	320.74	313.55	313.18	316.66	317.24	310.54	310.61	320.38	319.24	316.05	314.92	317.17	312.81	320.07	315.55	319.32	314.34	320.93	321.82	314.28	314.8	314.95	318.81	316.37	328.51	312.21	316.67	316.35	314.36	320.98	311.37	316.11	316.01	318.87	317.83
304.71	301.6	304.03	305.71	303.4	302.99	305.56	301.75	303.74	300.7	302.89	306.85	305.46	309.64	307.07	301.2	300.12	306.51	299.78	297.67	298.18	300.76	305.4	305.89	304.71	308.09	300.08	297.49	304.99	306.09	301.4	298.64	311.05	310.87	303.39	304.95	312.76	305.94	301.59	303.24	298.33	304.22	299.7	301.34	302.17	309.49	300.47	305	304.14	308.13
313.38	312.83	317.58	320.08	315.68	310.14	317.36	314.96	315.54	310.7	304.81	319.22	315.05	312.64	310.99	314.31	314.41	311.81	315.55	314.45	317.39	310.71	316.62	315.13	316.2	321.22	314.73	310.3	321.06	312.86	307.78	316.84	311.98	317.56	316.77	320.64	316.95	317.83	314.04	311.59	315.97	316.73	317.47	320.9	312.59	312.66	319.63	314.54	313.34	312.42
302.07	299.44	301.53	299.61	295	304.21	299.31	303.61	295.68	304.7	304.02	301.53	289.78	301.35	301.68	297.67	301.42	303.09	302.94	301.8	298.27	303.47	299.76	299.58	302	300.21	305.76	294.88	302.23	302.98	298.9	303.45	304.44	305.49	297.89	296.66	304.71	300.53	299.53	298.16	301.79	308.5	302.16	291.25	300.33	301.45	303.28	298.66	301.23	299.79
303.27	300.41	297.17	303.55	300.9	304.5	294.92	292.52	303.81	300.58	297.47	304.7	300.34	302.39	297.2	301.04	299.91	295.18	298.17	301.35	310.58	298.44	296.49	297.49	299.77	296.96	306.74	302.5	305.58	302.74	300.86	295.4	300.21	295.5	301.42	294.98	301.77	300.29	302.06	294.15	305.23	306.22	299.95	300.35	303.22	298.23	303.74	301.9	305.82	297.67
301.1	303.64	301.5	295.89	300.01	304.28	299.14	299.96	307.62	303.76	306.94	305.75	294.26	299.65	301.12	302.48	301.04	297.98	294.51	300.54	300.4	303.91	312.67	299.07	302.5	303.63	300.94	299.39	295.99	305.09	307.56	303.77	305.18	301.6	302.06	307.07	306.09	305.2	301.8	301.5	306.01	304.1	302.83	295.62	305.37	307	309.44	301.45	299.62	300.99
306.64	304.77	307.03	308.39	306.73	302.79	304.7	306.82	307.95	308.1	306.28	304.58	302.9	309.05	309.32	299.43	301.71	309.55	307.04	312.54	305.9	307.86	307.34	301.53	310.57	302.67	312.8	307.09	307.83	305.9	307.8	306.73	312.19	301.21	305.2	307.53	303.02	302.44	305.86	310.44	307.99	304.9	304.94	303.42	308.64	306.18	311.57	306.14	312.87	310.45
296.8	298.59	297.69	301.29	305.8	304.88	301.76	305.08	300.12	301.32	303.69	303.65	304.3	312.66	302.64	306.22	297.95	302.46	304.73	294.12	297.82	302.62	303.03	304.2	298.94	304.11	305.76	305.76	301.67	296.21	299	305.69	308.9	301.5	298.24	298.78	304	298.47	301.08	300.51	301.5	297.73	307	299.56	304.42	309.41	301.07	305.45	305.74	307.51
316.98	311.52	314.81	314.74	317.26	312.21	307.07	319.04	312.2	313.98	308.58	310.31	309.95	319.95	316.61	319.74	311.02	318.52	315.67	313.67	314.84	316.07	311.27	315.51	315.81	313.32	306.63	310.76	307.73	312.03	316.81	320.06	308.51	312.73	306.46	321.93	318.17	317.6	318.11	313.79	311.87	308.16	316.97	309.18	304.68	314.3	314.62	316.48	308.91	315.91
302.06	297.39	298.61	296.32	299.93	300.15	302.06	301.07	301.24	298.53	301.85	301.23	302.62	301.51	307.91	304.06	297.32	297.3	293.6	293.39	304.34	299.09	297.32	297.86	299.49	299.64	303.6	296.52	291.97	298.72	305.1	305.14	307.41	299.12	300.28	297.16	308.84	308.95	301.8	295.6	302.22	301.78	304.39	301.14	302.71	297.6	298.36	305.76	294.64	297.03
302.14	306.33	303.56	307.65	297.58	297.24	304.94	302.49	303.55	307.66	306.28	298.78	300.13	297.33	309.54	306.35	305.11	301.78	304.13	307.23	297.24	312.51	301.3	295.58	303.38	299.07	302.47	304.38	307.42	296.94	309.04	300.17	302.99	305.98	310.19	307.67	299.65	304.31	311.27	307.34	302.12	303.2	303.53	299.83	298.16	300.36	309.83	304.35	309.61	306.04
314.98	320.14	315.95	314.44	311.82	309.65	311.8	320.01	307.88	315.07	313.4	311.91	312.32	308.43	313.69	312.79	310.9	317.17	309.92	312.63	305.15	322.01	305.47	307.52	309.34	312.02	313.12	317.06	311.67	307.5	310.29	310.06	319.92	313.73	315.94	302.7	314.77	308.78	310.68	309.25	319.32	307.18	310.39	311.02	308	310.82	305.03	309.56	313.32	312.16
307.28	304.46	308.72	302.75	309.93	312.38	307.93	303.27	315.86	313.1	305.14	315.57	312.61	313.65	311.41	311.6	309.95	308.82	310.72	309.12	311.02	308.84	309.33	315.15	305.57	309.96	305.12	307.56	305.82	312.9	310.2	310	312.13	311.55	304.35	306.09	307.98	303.35	308.28	307.69	306.24	310.48	308.47	313.26	317.64	310.58	305.89	313.91	313.6	302.42
325.67	324.01	328.36	331.87	322.82	326.64	331.13	320.31	329.38	330.67	323.4	325.89	327.09	325.19	319.87	334.05	331.08	327.3	330.03	329.6	328.4	325.82	323.85	328.37	327.72	333.26	325.23	326.51	325.45	330.35	334.61	334.41	327.89	329.2	326.94	330.86	321.63	328.82	329.64	320.6	323.96	331.54	324.35	323.85	330.57	322.12	327.62	328.22	332.32	331.88
307.22	312.49	302.12	294.12	304.09	303.79	309.79	310.68	303.13	294.16	311.87	301.69	308.64	300.03	306.18	299.17	301.72	308.28	301.91	307.44	307.41	305.5	307.3	302.67	303.81	300.64	294.87	301.13	307.55	311.97	307.3	306.1	309.87	308.09	302.81	304.69	303.21	306.96	308.2	301.73	302.22	304.79	305.19	308.15	308	308.4	305.19	308.11	295.77	309.2
313.8	294.32	299.83	303.74	298.86	305.21	302.67	298.18	304.71	296.05	300.73	308.66	296.49	305.54	307.43	300.33	305.11	301.57	303.33	293.28	298.45	299.99	309.69	301.03	307.21	308.87	296.35	297.29	292.89	296.41	292.61	299.74	302.02	298.58	305.36	299.94	300.2	308.95	306.19	307.14	302.13	303.17	298.88	303.92	301.41	302.11	300.41	301.71	292.31	297.38
311.24	317.99	314.95	314.65	310.91	315.58	319.31	308.04	318.27	312.47	304.74	319.49	317.02	318.18	322.08	320.82	313.77	319.41	313.34	311.94	311.94	318.91	311.68	305.73	319.84	310.14	312.62	321.5	305.65	318.03	315.88	306.42	311.84	308.71	313.17	313.83	318.06	305.86	309.1	308.28	309.6	316.63	317.42	315.76	315.42	306.64	312.32	310.11	315.86	314.05
314.8	311.6	313.93	306.95	312.65	304.17	305.12	307.27	313.99	305.69	318.21	311.1	313.15	310.99	311.85	312.16	306.94	311.27	304.67	311.62	312.3	306.28	304.83	315.45	312.69	306.88	311.58	322.12	312.3	307.58	317.34	308.63	314.14	307.64	313.75	309.42	312.82	311.61	303.74	312.39	313.13	309.83	305.33	307.02	305.58	307.07	308.78	308.56	314.55	313.02
306.03	305.82	307.4	304.58	295	311.09	310.29	314.23	308.17	301.45	301.08	308.68	307.54	303.94	305.42	303.47	304.7	303.5	307.55	303.25	310.1	294.75	317.79	308.5	300.45	306.35	301.51	312.69	307.28	304.82	304.85	304.93	310.57	303.43	306.61	308.76	299.37	313.12	304.51	306.89	308.47	311.39	304.69	307.7	304.51	303.09	303.14	299.53	302.09	313
298.21	302.02	301	294.42	293.74	293.42	297.85	290.46	300.64	294.33	292.53	296.99	295.19	302.31	287.12	286.38	293.06	287.39	290.78	293.71	290.26	291.18	299.4	294.16	288.97	288.31	290.87	293.26	294.83	294.32	298.21	288.3	294.79	299.22	296.88	296.71	294.18	295.42	299.95	293.58	295.8	296.18	288.83	295.79	300.43	293.2	289.46	293.85	297.5	295.15
310.76	315.37	308.57	312.85	312.59	307.12	310.47	315.98	300.3	317.07	310.44	310.23	314.34	312.42	309.47	306.75	308.93	307.26	313.82	304.7	310.26	313.44	312.3	311.78	313.68	313.7	312.3	303.31	307.63	305.84	308.33	312.31	314.19	304.63	306.24	305.94	316.11	310.27	313.28	296.4	304.9	307.97	315.5	308.24	308.17	316.99	314.28	308.1	315.92	311.2
298.77	292.46	294.99	297.26	290.96	301.14	298.96	297.45	287.42	289.15	296.74	291.41	294.94	300.79	293.75	297.97	303.23	296.53	301.78	297.04	301.65	291.65	296.17	295.37	298.2	295.38	301.67	299.88	289.85	287.57	307.67	295.37	294.07	303	297.79	293.62	296.04	293.15	291.6	298.19	291.22	297.92	296.45	291.12	302.87	300.26	301.02	296.08	295.56	290.6
307.02	298.34	298.29	304.65	298.63	300.72	303.58	306.82	307.85	307.3	303.47	305.87	297.12	305.64	303.35	298.83	298.52	306.53	305.33	299.35	298.21	302.08	305.51	309.38	299.86	306.35	302.64	295.79	300.45	298.46	305.82	304.34	304.76	300.25	298.49	307.05	303.22	305.89	306.66	300.33	307.9	302.3	297.33	309.57	299.91	304.06	303.13	299.82	305.11	307.1
312.35	320.2	313.89	312.07	313.73	315.61	308.11	314.24	318.3	314.04	311.95	316.34	315.76	309.5	318.65	309.53	314.71	308.25	320.93	307.89	309.79	310.85	312.33	318.91	316.42	320.86	313.01	311.62	309.1	324.42	316.62	306.41	319.32	312.63	316.26	315.17	313.23	317.01	315.25	313.77	307.9	311.39	309.83	310.58	314.84	320.29	309.51	311.97	313.1	309.25
316.85	315.7	310.78	316.94	310.5	315.59	325.52	323.99	325.7	317.37	316.22	316.71	326.98	312.57	321.12	315.67	314.7	324.74	313.89	317.67	317.74	314.16	322.15	321.75	314.65	310.52	314.29	323.64	321.44	315.77	317.68	312.83	329.62	326.96	324.17	319.6	319.94	313.85	318.1	320.77	315.22	322.79	322.41	319.29	310.16	326.95	320.11	321.67	320.17	320.44
321.54	308.92	310.94	308.12	314.55	315.28	308.57	310.33	313.61	311.9	316.72	308.13	313.16	316.25	308.7	315.33	312.53	307.56	313.39	312.83	310.3	306.71	312.8	313.26	310.07	308.9	311.74	313.84	315.89	308.39	319.12	307.67	312.49	311.97	309.4	314.03	313.13	310.39	319.77	308.98	311.69	312.53	310.88	309.03	312.77	310.65	317.46	312.47	311.88	314.1
305.7	297.57	309.63	305.81	298.57	300.8	299.18	302.81	303.3	300.52	294.61	302.53	305.3	310.12	297.22	299.48	304.08	311.28	297.34	300.99	301.81	301.8	304.35	294.34	309.3	305.93	302.9	307.6	303.86	300.77	304.23	302.08	306.54	300.36	307.25	302.9	302.57	300.69	305.78	312.26	304.48	306.14	306.94	306.65	303.84	301.3	300.36	304.01	305.18	303.69
309.33	307.54	301.62	299.56	307.29	309.27	304.38	305.06	302.71	307.56	304.31	304.89	300.89	308.71	306.33	310.28	298.25	300.25	302.96	305.06	294.97	315.03	307.44	298.53	305.41	303.01	305.45	302.47	304.27	302.1	303.71	298.38	299.54	312.35	299.16	298.99	300.97	303.55	307.08	299.96	305.4	301.39	310.77	304.18	310.13	304.55	303.86	296.84	312.48	306.97
330.51	329.17	327.13	325.83	321.82	327.03	329.29	332.41	328.38	331.45	324.34	325.37	333.39	326.89	327.17	327.01	327.87	335.71	332.5	327.39	332.16	328.04	327.93	328.09	327.33	327.8	330.44	324.13	324.67	333.83	317.49	331.49	331.42	335.82	327.11	332.93	329.82	334.72	328.09	333.88	330.39	329.28	329.59	327.82	329.99	323.62	323.1	325.07	328.59	332.69
303.73	308.16	306.37	307	302.1	312.23	305.06	303.67	306.14	310	306.89	304.63	310.89	301.14	306.62	310.24	307.2	303.05	311.86	309.58	311.14	306.93	312.57	307.49	310.69	317.07	301.96	305.88	303.85	311.74	306.18	304.63	297.76	309.51	303.46	300.19	306.17	299.26	307.13	303.43	306.27	306.6	304.01	316.14	298.75	305.77	305.73	307.74	308.61	305.78
305.81	302.29	306.15	295.05	297.63	296.65	304.34	305.63	299.76	311.51	300.17	294.91	302.65	309.44	308.97	305.65	302.58	306.9	305.89	308.5	303	303.27	302.26	306.81	299.01	306.27	302.2	302.96	304	306.83	300.62	304.78	301.77	297.34	303.97	303.53	303.51	298.71	307.12	297.92	301.39	297.81	303.61	301.66	297.45	306.05	307.48	304.78	298.91	300.4
305.3	300.14	304.72	305.88	297.28	298.63	301.12	301.14	301.24	298.85	298.09	301.79	304.02	301.67	305.24	305.7	304.54	304.75	306.57	302.07	301.08	303.64	307.68	308.55	303.31	303.44	297.5	302.34	299.68	299.82	299.65	304.27	293.72	303.93	306.43	304.5	305.89	306.69	310.9	301.73	306.52	297.06	304.26	300.29	303.82	306.64	305.34	301.66	300.68	308.91
316.03	320.91	316.58	312.99	319.19	313.45	307.96	307.5	311.61	317.14	313.26	306.73	311.45	312.11	308.79	313.71	307.75	319.16	313.34	317.2	306.97	314.74	309.3	305.39	313.19	314.46	316.59	320.01	320.2	316.46	315.97	310.03	310.78	313.98	311.01	317.09	315.33	306.88	313.63	317.95	311.23	312.26	310.27	313.2	312.25	309.32	315.54	310.39	315.12	316.47
308.07	318.12	305.37	311.86	306.99	309.58	304.86	309.48	310.93	306.48	310.04	324.51	311.5	304.46	308.3	317.7	312.01	322.24	307.66	319.89	318.34	304.26	309.46	309.72	317.71	307.88	310.38	317.2	312.96	314.4	309.58	313.48	311.67	314.35	314.33	312.4	311.34	311.76	317.71	310.9	307.32	317.22	318.95	315.25	314	316.72	310.19	310.79	314.43	311.8
300.43	297.82	308.11	303.12	296.33	301.6	300.05	301.05	305.98	296.67	296.9	293.82	302.86	297.87	302.67	307.78	298.38	300.34	302.6	298.85	293.44	307.73	301.3	297.24	296.07	303.89	294.47	297.29	302.29	297.14	293.68	297.06	303.62	294.99	308.17	300.67	296.61	304.24	305.16	302.34	303.9	300.56	296.69	298.1	294.08	298.94	303.68	303.92	302.71	292.93
317.05	316.66	320	325.02	319.18	326.49	321.62	318.33	322.4	318.64	322.61	317.66	324.63	315.88	324.68	327.13	324.52	310.29	321.9	322.64	315.64	322.57	315.95	317.68	318.14	318.39	321.34	316.15	324.13	310.34	323.4	321.63	324.19	314.57	312.41	315.8	317.18	326.42	319.47	328.27	320.34	319.93	321.92	315.51	324.71	318.84	314.54	312.37	310.54	323.5
307.43	315.89	309.12	307.43	314.64	308.19	311.76	312.79	305.9	313.25	313.53	312.59	312.49	306.07	308.42	309.25	303.35	314.83	312.38	313.25	301.19	314.11	320.39	300.47	306.61	308.62	304.22	315.59	306.3	311.53	314.18	312.92	309.36	309.74	303.28	307.55	307.71	307.04	307.86	310.7	313.81	308.12	304.35	311.57	306.9	309.17	315.07	306.3	308.34	309.99
312.73	308.21	306.74	312.83	312.29	306.28	312.71	308.47	307.87	309.14	315.59	308.94	311.84	313.48	301.26	305.22	306.41	317.27	307.77	310.74	311.74	314.19	307.11	312.25	307.79	310.15	307.94	308.64	305.93	313.69	312.42	312.22	299.3	314.24	301.72	305.09	309.18	313.13	312.33	313.27	309.18	307.77	316.76	317.59	309.88	307.88	307.71	318.88	307.42	305.33
318.56	317.14	317.02	325.16	323.38	320.37	322.68	321.75	315.63	315.69	317.57	316.69	315.29	323.9	319.6	324.53	316.44	317.82	317.78	322.98	320.37	316.69	317.27	319.81	313.88	320.74	314.89	316.8	323.24	318.93	315.44	316.4	318.59	315.71	323.24	320.79	323.62	319.91	317.4	319.34	315.2	316.84	319.25	320.28	315.67	319.67	322.62	315.52	324.49	323.69
310.58	306.24	308.31	299.78	296.64	301.41	306.47	304.81	298.35	294.7	302.15	303.97	309.45	302.55	298.93	300.91	303.61	300.78	303.27	302.9	303.8	304.81	304.12	310.7	305.95	305.73	294.09	298.93	308.98	299.71	305.66	298.75	301.24	303.6	302.86	309.46	298.5	305.19	302.41	297.41	296.5	304.68	304.99	301.37	305.28	309.51	300	298.73	304.69	302.93
293.64	292.39	297.08	295.07	288.23	299.87	302.02	290.2	291.15	297.15	297.21	292.59	298.43	291.09	291.1	296.39	295.9	291.39	304.68	299.27	292.25	285.54	298.73	290.82	295.67	295.65	300.69	300.42	292.29	296.8	288.32	295.9	291.88	293.29	297.69	296.9	296.19	298.81	298.44	291.69	298.19	298.48	293.76	298.09	296.2	293.96	295.87	296.8	293.16	291.85
326.44	328.91	330.99	329.75	330.9	327.13	333.61	331.21	329.52	329.06	323.9	327.09	329.62	326.52	322.68	328.87	328.68	331.8	327.03	332.08	329.92	320.56	331.8	321.58	327.72	327.33	321.69	325.21	328.89	330.77	335.91	325.89	329.29	319	324.82	334.08	327.61	329.94	326.57	324.88	331.36	323.67	327.94	329.4	329.43	337.33	326.22	325.52	327.87	327.36
314.68	308.33	314.64	307.94	323.09	309.51	313.39	319.57	314.62	311.91	315.3	306.35	312.92	307.15	318.98	310.71	314.83	313.48	315.54	312.93	305.82	308.03	314.69	315.32	318.33	314.38	310.09	309.27	312.42	307.76	318.31	312.85	322.5	310.84	313.35	308.59	312.54	307.57	318.59	307.1	312.46	309.64	312.15	315.32	311.3	316.8	311.81	309.55	311.14	313.12
304.76	307.61	307.28	304.14	302.93	307.2	309.95	307.16	299.77	300.18	305.79	303.49	301.71	307.04	307.23	308.71	298.74	307.23	308.33	313.28	305.72	301.7	301.69	309.19	316.79	305.2	303.79	301.29	303.72	305.62	305.3	300.48	302.04	297.79	306.6	301.95	307.33	299.96	302.36	305.1	304.73	302.56	304.09	306.32	305.61	304.87	310.16	307.79	304.2	300.64
312.19	310.88	318.08	320.55	321.16	308.5	309.47	310.95	307.24	312.53	312.02	311.48	313.35	310.52	312.55	316.82	319.64	309.02	307.1	312.98	319.21	309.35	311.09	311.97	313.57	303.78	307.68	314.09	307.42	314.28	319.54	316.54	309.53	308.93	319	315.05	314.43	311.69	313.78	311.5	314.72	314.1	316.69	308.74	309.35	308.63	307.67	308.75	315.34	316.36
311.98	305.14	303.98	307.17	303	311.5	295.88	299.98	305.54	305.13	308.34	302.65	299.35	299.98	303.77	307.66	309.93	311.27	311.92	303.08	304	303.18	314.47	308.08	300.74	303.34	300.03	299.99	303.64	297.37	302.44	301.5	305.14	302.6	302.5	304.19	306.42	307.17	301.02	306.51	309.47	309.14	304.67	303.4	306.35	300.19	299.2	305.26	307.39	303.16
323.19	312.57	311.38	313.28	319.89	319.15	315.15	315.43	318.01	314.05	323.08	317.04	314.67	313.28	316	314.64	309.62	315.63	314.12	309.38	311.61	309.88	311.44	312.21	312.96	311.57	311.49	316.98	316.32	312.67	308.75	309.91	314.67	313.87	315.95	310.04	310.15	315.28	312.9	321.73	312.73	315.56	320.05	309.13	320.19	310.8	325.55	311.56	312.13	309.18
323.91	328.91	321.97	321.42	325.15	321.81	325.93	329.07	326.73	332.4	324.25	326.88	323.53	327.27	328.2	324.48	323.24	331.63	327.81	325.49	320.38	325.95	322.32	331.19	328.09	327.65	323.78	324.88	321.63	328.07	328.67	329.91	329.75	326.35	324.92	324.33	319.77	319.46	317.99	320.08	324	331.81	325.24	328.16	325.14	322.49	318.98	329.02	326.65	323.49
303.6	303.87	302.67	296.2	292.17	294.75	300.34	291.49	295.45	308.97	299.55	302.52	299.93	300.69	297.53	302.95	307.93	309.24	296.32	300.36	293.44	298.82	300.1	302.95	305.61	304.79	302.85	299.9	302.93	295.89	304.45	299.28	305.97	296.65	309.4	294.71	307.64	304.33	296.38	299.51	297.22	300.72	302.22	302.76	298.14	302.6	296.07	298.45	299.65	302.41
323.85	339.39	316.97	331.2	324.48	324.03	330.02	332.71	327.59	321.26	329.29	334.27	331.14	324.19	330.37	325.08	324.33	324.03	324.54	327.36	326.44	331.68	326.43	332.56	330.21	322.35	330.17	333.72	332.27	327.55	326.97	327.77	326.21	324.69	337.03	330.87	323.86	325.73	331.85	326.62	319.28	324.57	328.21	320.18	323.16	325.87	321.34	326.81	323.16	330.51
312.89	305.99	311.52	306.35	306.47	308.74	312.92	317.67	302.93	318.52	313.29	308.03	307.57	309.12	309.06	309.82	309.15	307.69	313.12	311.15	316.95	318.54	314.42	314.46	315.07	315.78	308.19	311.12	309	315.6	315.18	319.19	308.04	310.24	312.28	308.8	309.04	313.64	311.28	311.14	308.34	313.41	307.45	312.09	314.03	316.81	315.23	304.31	313.05	312.22
328.62	326.49	323.83	319.95	318.68	320.97	319.78	327.58	318.01	332.95	321.58	322.38	330.05	322.76	322.93	327.93	323.24	320.41	321.82	329.24	324.77	322.9	323.13	325.72	319.99	320.85	327.07	327.78	316.88	324.89	320.68	330.99	316.58	327.32	316.65	319.15	328.73	323.73	326.94	326.05	323.95	328.88	322.26	327.13	330.38	324.6	326.86	329.68	326.29	325.91
316.37	316.68	312.28	316.25	315.14	312.12	309.25	311.45	315.33	317.07	314.59	315.34	315.65	309.02	311.21	314.59	303.74	316.05	307.57	314.94	307.96	315.63	314.82	318.26	316.64	310.7	312.75	314.77	313.85	310.62	309.77	315.61	314.86	316.46	309.21	314.94	313.9	319.35	318.74	311.88	317.19	317.64	313.43	313.76	314.67	318.79	321.71	315.25	322.9	315.96
327.45	330.18	331.03	325.08	325.79	330.14	324.86	326.09	324.8	327.27	324.66	325.69	323.05	326.14	321.5	333.66	327.9	328.44	324.87	330.54	324.68	325.36	331.48	319.94	328.58	326.98	332.69	327.68	331.4	325.83	326.14	329.35	335	327.5	324	322.17	330.43	327.46	329.71	331.18	328.59	317.66	332.11	326.38	320.84	318.87	327.49	333.67	324.34	330.45
304.18	302.79	308.3	309.66	308.93	303.93	296.01	298.97	303.66	303	312.28	300.54	303.12	304.3	301.1	301.59	297.59	308.85	307.87	302.65	297.86	298.35	305.79	297.7	306.55	302.88	306.31	309.03	305.92	300.33	302.49	309.7	306.41	307.96	306.22	303.62	305.15	296.19	306.91	300.32	297.81	303.33	300.69	303.79	303.7	300.67	299.64	301.56	308.29	303.04
306	317.13	310.29	302.01	315.11	313	312.26	304.76	315.95	311.77	312.01	315.95	309.77	315.38	313.99	312.03	308.62	308.11	311.34	307.06	321.03	311.89	305.2	308.33	307.18	307.84	313.62	305.16	307.81	314.66	306.66	311.93	307.71	314.7	316.95	308.28	307.85	311.91	313.71	302.27	313.62	315.45	304.47	313	313.21	313.06	307.59	316.05	314.57	314.65
312.36	307.18	313.77	312.21	315.56	310.18	312.62	311.73	311.4	309.23	311.16	308.51	309.39	308.63	315.42	303.11	300.84	310.45	310.9	311.66	319.46	311.12	317.5	316.17	319.1	301.95	311.82	311.74	309.09	306.17	309.55	314.12	314.79	307.24	315.22	315.51	313.94	311.98	310.54	304.25	307.29	304.32	316.68	305.48	311.32	315.76	310.66	310.56	308.81	312.78
291.98	296.87	292.02	293.2	291.43	297.52	301.62	295.25	290.39	296.88	294.57	298.61	296.93	294.47	295.78	294.57	296.86	293.85	285.74	296.75	298.39	295	297.9	292.41	291.85	298.83	299.64	291.16	288.64	299.5	296.66	296.65	290.34	290.17	298.56	296.62	291.28	289.52	297.37	296.74	290.19	301.36	295.69	302.23	290.83	288.6	297.12	294.36	298.95	297.16
292.23	299.55	306.69	296.37	302.39	299.2	303.73	298.14	302.54	297.68	303.54	301.9	303.63	299.98	294.2	299.9	305.25	300.68	295.68	298.64	309.73	303.54	302.23	298.19	298.66	296.88	295.25	305.25	297.2	296.93	297.68	310.17	297.57	302.92	300.89	296.38	292.96	298.5	298.13	301.45	298.77	299.39	301.98	300.7	304.38	292.84	306.41	296.82	296.68	301.05
323.52	319.97	318.26	316.4	320.97	322.79	313.74	313.98	314.57	317.03	305.5	317.91	316.15	316.25	311.61	317.63	312.31	318.05	314.72	315.37	316.51	314.24	310.6	319.1	310.76	322.65	311.3	316.35	313.55	315.6	323.97	314.76	313.55	314.44	318	319.56	313.19	317.57	317.15	308.98	319.79	308.53	318.37	315.34	320.33	320.32	314.17	313.52	314.95	317.09
294.96	308.4	299.03	303.46	306.11	315.55	305	312.78	306.51	304.69	299.81	310.23	302.6	301.78	304.96	304.86	297.87	303.31	306.11	299.24	307.45	296.81	302.89	309.03	299.13	303.57	304.34	302.64	307.35	301.36	302.04	303.66	308.39	301.29	296.63	296.77	303.43	309.28	300.39	300.9	298.97	296.51	309.17	304.02	302.29	301.3	303.86	303.69	308.11	299.39
330.97	335.34	318.94	328.12	329.23	333.67	332.37	328.2	325.62	334.06	339.34	327.74	321.81	327.88	333.25	326.49	320.77	326.07	328.02	336.43	328.84	325.53	331.41	326.38	326.55	323.13	325.44	325.64	323.41	325.13	330.96	327.76	324.35	321.87	321.62	329.13	322.45	322.97	320.08	325.11	323.84	323.52	328.43	327.59	327.44	324.67	321.14	323.17	327.92	333.27
308.5	318.4	320.1	311.83	312.95	316.06	317.61	317.97	315.54	312.4	309.59	312.94	306.39	314.08	318.61	324.11	314.4	307.71	313.77	312.75	318.78	311.62	324.36	312.37	316.34	308.69	314.58	311.55	313.41	317.88	304.9	316.13	320.32	311.48	319.41	309.8	314.17	315.27	315.12	321.11	312.28	311.99	311.9	315.19	320.25	318.3	315.12	315.45	311.99	314.13
332.31	325.55	328.5	331.24	323.24	327.37	330.23	325.36	324.43	328.41	331.4	324.25	327.41	330.43	324.76	326.63	331.26	332.45	325.04	323.25	329.13	331.75	324.67	327.77	330.17	338.98	330.78	339.62	325.57	330.77	328.2	332.11	335	330.54	330.84	326.46	333.16	326.69	330.98	330.01	324.88	327.73	322.3	325.35	332.38	334.57	337.35	327.77	328.25	332.72
309.03	312.44	304.63	318.13	313.64	311.95	313.03	317.37	308.06	320.59	309.41	315.12	312.86	319.83	311.38	314.87	307.81	321.04	311.74	311.82	313.57	309.2	312.86	317.23	307.69	317.25	304.81	315.48	310.51	313.29	308.06	307.77	315.04	304.59	311.35	312.72	317.25	308.88	310.74	311.5	317.72	315.19	311.68	308.18	310.5	315.38	312.69	315.91	309.09	306.48
311.25	299.02	300.33	301.33	302.34	301.94	298.88	298.96	307.07	309.42	301.6	306.93	308.47	308.83	301.87	303.56	310.13	301.83	301.18	292.6	303.52	305.72	305.19	308.89	305.78	307.76	295.97	305.98	296.83	304.98	300.52	308.56	306.23	309.64	306.92	304.31	306.54	307.87	303.49	302.38	300.67	305.49	298.74	299.5	300.46	302.85	306.54	301.82	304.23	301.27
294.51	308.06	312.44	299.49	302	300.94	302.52	305.53	312.98	304.62	302.21	302.79	302.64	310.43	304	308.66	303.3	301.98	300.03	300.62	302.21	301.22	302.11	307.63	294.26	301.64	302	316.48	307.79	305.67	300.52	312.53	308.19	301.55	303.29	301.02	307.94	304.38	302.57	300.34	305.42	302.38	309.32	304.79	301.06	307.51	300.27	297.04	303.31	302.16
311.78	317.03	317.16	309.5	317.17	319.1	315.38	315.51	308.08	313.21	316.07	309.26	309	315.14	318.86	313.95	313.89	316.89	308.37	310.41	309.18	317.5	314.76	320.84	312.72	322.22	317.68	316.93	320.88	316.17	317.58	314.83	312.95	312.5	314.97	314.99	318.75	319.45	310.24	316.57	310.92	309.92	306.25	308.52	312.68	316.15	317.9	316.3	311.58	313.49
312.18	312.9	306.97	311.36	315.41	312.95	313.81	316.93	313.97	311.86	309.94	308.3	318.71	314.81	318.21	314.2	307.2	309.93	318.57	314.63	309.67	312.68	310.68	311.7	314.47	314.2	306.34	313.59	308.99	310.1	314.72	317.16	311.73	307.49	315.51	313.68	307.01	308.36	315.46	315.61	303.99	308.64	313.42	309.8	304.83	312.84	312.63	316.98	321.21	310.72
307.12	306.84	301.28	309.34	310.56	307.03	306.04	308.67	304.03	309.16	305.28	313.35	308.13	306.97	302.48	300.12	309.54	306.92	306.15	307.28	296.76	305.82	304.95	304.21	310.63	308.72	313.8	304.83	305.41	307	308.08	308.76	305.88	308.61	301.47	310.41	309.46	308.64	304.71	310.42	302.41	305.74	305.89	301.03	313.62	308.23	308.73	300.46	311.54	302.79
317.05	314.2	311.89	310.45	319.83	310.87	322.72	311.15	308.38	316.96	303.89	317.25	316.74	310.32	305.29	321.22	307.65	317.74	316.97	308.75	311.3	310.23	311.93	318.3	315.41	306.37	308.9	310.49	318.4	315.18	318.34	308.62	309.06	310.74	319.02	311.76	308.15	310.82	316.64	314.84	312.64	313.06	310.66	315.84	319.22	305.74	310.76	309.86	315.8	309.94
304.12	301.11	296.28	300.21	302.61	308.39	296.42	309.22	306.5	301.37	302.83	305.63	312.17	298.49	313.61	304.92	302.18	300.33	302.88	306.84	302.69	303.48	300.74	314.26	301.25	309.38	294.91	304.91	306.7	307.74	312.61	305.35	311.18	304.27	306.43	309.15	300.07	305.02	306.55	306.74	307.46	302.53	307.51	298.72	302.35	310.34	309.85	302.06	307.71	310.27
304.31	300.27	313.1	291.49	299.18	309.81	303.03	297.37	307.57	307.44	306.56	306.59	304.24	299.77	302.46	297.34	304.29	304.26	297.21	296.31	299.39	300.48	300.72	304.62	299.94	291.54	302.68	299.92	297.27	296.35	296.71	295.97	302.4	307.48	300.35	298.66	305.62	299.83	303.3	306.72	295.03	303.2	302.51	301.29	298.31	302.4	304.81	302.98	299.04	301.96
302.35	303.08	301.08	305.11	303.06	300.74	305.28	301.13	300.39	308.86	303.16	296.32	294.51	294.45	296.84	302.12	299.09	301.65	297.78	295.41	296.13	303.94	303.99	297.14	305.7	303.3	301.02	302.74	306.28	299.03	293.98	304.06	300.35	303.7	297.1	298.71	304.2	296.61	291.6	306.26	299.13	293.53	303.16	298.14	303.2	303.38	305.11	303.61	300.32	302.06
313.46	308.97	311.79	318.4	310.3	312.18	311.57	319.47	318.16	315.42	310.29	310.19	317.12	313.28	309.56	315.74	315.31	318.61	313.7	318.21	308.2	317.3	307.9	314.58	306.88	316.79	319.7	309.44	318	317.88	311.8	319.34	315.74	313.16	311.59	312.16	317.89	307.26	318.19	317.24	323.92	308.26	311.49	317.78	319.51	317.91	317.64	315.2	308.07	311.52
303.79	295.22	301.74	296.2	294.81	297.28	298.09	297.8	300.15	294.81	298.62	302.29	303.61	297.01	300.9	295.31	297.93	295.44	297.46	298.48	306.42	300.06	302.94	294.63	308.08	295.31	300.19	301.67	302.12	302.46	308.98	302.4	299.39	303.65	298.27	304.5	294.57	303.62	295.63	303.73	300.14	295.02	305.97	300.45	299.23	303.53	302.85	302.7	306.28	302.26
301.36	308.1	307.33	303.21	305.37	304.13	313.4	302.56	298.87	307.68	296.62	303.98	310.83	308.04	300.88	298.99	301.54	303.78	303.55	309.09	306.24	308.75	306.91	303.32	300.66	310.29	301.85	305.57	306.95	304.54	305.22	306	304.34	305.65	306.73	304.4	307.63	301.97	301.94	302.46	309.93	302.49	308.95	304.97	299.25	305.02	299.27	307.72	302.28	303.29
301.19	304.41	298.08	298.52	304	305.84	301.78	304.09	299.33	299.75	297.23	303.19	299.64	308	303.54	306.22	305.14	305.84	301.34	298.8	302.74	302.56	306.41	301.68	302.84	305.54	296.91	306.75	305.32	305.74	301.73	300.92	305.91	305.35	307.79	303.68	303.36	303.91	299.89	296.73	307.95	300.92	302.7	302.65	308.3	298.79	298.93	312.4	307.8	304.71
308.53	308.54	306.02	305.43	300.07	298.8	304.23	310.21	300.85	305.42	306.04	305.53	303.42	299.75	312.4	301.18	306.33	303.8	300.23	307.53	309.39	301.07	304.09	302.19	303.7	301.85	306.79	310.15	294.3	304.44	304.13	312.83	309.27	303.5	306.37	304.85	300.77	309.45	308.29	304.35	308.63	304.12	310.25	302.57	305.12	303.64	307.48	298.54	304.11	303.8
315.46	313.19	315.03	314.99	312.52	322.42	317.57	314.05	308.82	322.42	315.55	316.85	320	314.44	315.69	320.28	311.65	313.91	314.53	315.27	318.18	311.06	314.98	316.94	312.21	315.29	313.35	315.28	317.85	309.82	312.37	318.21	314.78	327.05	315.03	315.72	312.81	317.92	315.07	309.79	316.36	317.18	318.08	315.8	317.1	313.28	310.5	314.41	323.13	317.97
315.96	318.08	318.77	311.63	312.3	315.56	313.43	317.29	314.6	319.65	315.29	314.51	313.22	308.24	314.09	320.99	314.32	316.57	315.36	317.74	312.46	315.11	311.91	312.88	319.53	314.3	301.84	314.48	315.14	316.57	316.06	318.59	323.3	314.23	316.2	319.84	312.75	309.46	317.9	311.6	309.98	316.55	317.71	309.29	319.68	315.29	312.03	313.78	316.37	321.15
297.98	308.04	302.26	304.21	306.43	304.9	292.31	301.46	301.27	298.03	301.58	302.05	307.52	302.77	306.92	304.89	302.76	305.08	305.11	300.61	301.79	304.08	309.38	310.54	300.4	301.89	304.78	311.28	306.45	301.62	300.31	302.99	311.51	294.08	303.98	301.24	309.88	305.2	301.15	301.07	305.1	308.51	308.21	302.32	316.41	304.44	296.97	305.96	298.9	308.24
319.26	312.92	319.42	311.45	312.52	317.58	314.25	319.65	311.68	314.4	317.67	317.09	318.83	314.36	312.71	302.86	302.67	316.81	306.71	314.61	313.82	315.4	311.88	313.41	309.84	310.9	315.45	308.73	314.68	311.69	314.98	316.05	319.01	310.9	316.6	312.55	312.72	316.67	307.7	308.16	311.15	319.03	312.71	311.84	317.27	313.67	313.75	309.55	315.83	309.43
310.22	315.87	317.16	316.74	305.73	312.37	312.94	320.79	308.23	321.7	316.95	316	310.5	314.13	312.33	314.47	306.81	312.24	315.32	318.66	315.95	313.55	311.56	309.97	309.04	315.81	313.06	314.37	306.72	320.07	321.61	309.92	312.67	314.87	310.57	315.09	312.42	316.67	314.92	315.56	318.81	316.04	311.78	315.28	318.19	313.3	313.21	317.9	311.51	310.72
293.78	300.37	303.89	304.25	294.07	296.81	311.8	300.86	303.49	296.41	307.16	291.04	296.95	295.99	298.92	297.92	301.46	303.22	297.21	298.77	293.84	302.22	299.75	299.1	305.17	304.5	301.59	291.65	294.99	303.22	294.31	300.71	308.18	302.52	296.77	300.43	299.86	301.94	307.4	301.17	296.82	300.27	295.8	298.04	305.06	299.48	304.94	304.93	305.09	305.71
332.03	324.04	317.73	325.81	326.29	332.13	321.04	328.59	324.72	328.22	323.79	331.18	328.57	327.55	329.25	313.28	329.64	332.52	334.91	327.41	331.33	323.97	332.62	326.03	328.51	328.95	329.26	323.35	329.65	329.85	326.38	330.51	326.01	331.36	330.12	326.34	324.87	335.39	334.12	325.32	327.49	331.29	322.71	323.85	324.98	325.33	322.33	334.67	327.59	326.37
316.49	315.78	317.28	316.78	318.35	322.78	314.42	320.88	313.83	317.29	323.67	324.35	317.51	318.02	314.23	320.69	321.25	319.15	319.92	316.4	313.86	312.94	312.45	314.18	315.47	320.8	318.4	317.35	320.78	315.29	321	317.05	320.31	315.31	322.11	315.71	328.05	312.79	317.18	318.45	321.45	319.22	318.66	320.95	312.44	319.91	320.31	323.82	321.98	322.95
301.35	303.76	297.4	300.26	302.71	296.97	308.78	298.73	301.79	302.32	310.45	297.53	300.88	301.9	292.88	297.73	303.38	293.33	295.71	302.09	303.28	298.47	299.43	298.6	310.68	299.43	295.38	301.25	302.76	304.74	297.12	304.07	308.14	298.32	303.12	304.33	302.43	305.23	304.16	311.08	297.98	296.18	299.21	302.72	300.83	300.73	304.65	298.84	303.99	303.4
308.45	295.08	306.51	300.8	297.95	297.99	298.92	298.11	303.48	308.06	303.83	307.1	308.92	304.78	301.59	305.55	305.56	301.99	305.67	308.19	302.53	300.22	303.72	297.33	309.34	297.45	296.81	305.64	299.88	299.93	303.58	308.7	302.82	308.77	306.6	297.28	310.03	305.37	304.83	305.7	307.8	305.01	308.01	304.67	303.67	304.43	307.45	302.31	296.59	299.77
299.61	287.67	292.92	296.6	295.7	295.76	296.46	293.94	296.05	291.35	297.95	288.67	290.1	283.49	294.5	288.86	293.31	293.51	293.42	300.68	299.91	296.61	297.55	292.45	285.79	293.91	285.07	290.51	290.44	291.97	298.82	293.38	292.56	288.73	291.94	290.16	302.14	301.46	300.89	296.02	295.61	296.63	297.34	295.07	297.2	291.42	289.35	292.49	287.83	293.69
312.63	315.52	311.55	314.84	313.47	321.46	317.64	324.64	307.77	308.21	310.37	318.54	314.24	312.62	314.53	316.87	313.41	312.35	315.76	311.15	313.44	314.32	313.92	316.43	311.1	315.33	315.63	313.1	318.74	305.73	311.81	311.05	308.46	303.44	311.5	314.22	314.58	311.42	311.46	307.18	311.76	313.7	309.49	307.75	317.51	315.34	315.67	311.53	316.31	305.2
324.2	313.13	314.98	320.68	322.03	327.18	316.09	323.69	325.99	323.09	312.43	317.84	316.54	317.68	320.68	322.83	312.61	327.12	328.02	321.35	310.24	318.17	319.44	313.18	319.25	322.58	317.47	322.7	322.33	318.44	318.62	319.4	319.73	330.28	327.25	322.77	309.17	322.47	317.37	317.5	318.41	315.1	322.91	317.91	314.49	316.23	307.05	317.06	317.97	318.9
305.93	309.01	310.43	305.24	310.89	314.19	310.58	313.47	309.68	310.39	312.32	312.79	308.93	304.06	314.08	308.46	307.33	310.11	303.06	306.17	307.83	312.12	314.84	313.67	304.49	323.23	315.59	318.03	311.69	315.92	309.26	319.87	313.42	311.74	315.39	311.63	314.18	314.35	312.87	307.92	314.21	307.9	320.2	305.56	322.17	310.25	318.8	301.52	313.91	310.95
312.86	317.24	312.02	308.4	313.03	309.03	318.95	316.1	319.83	312.75	313.98	316.56	316.76	316.78	319.62	317.37	313.45	309.54	313.63	306.78	322.52	320.14	316.33	320.55	315.22	318.99	315.94	318.52	314.64	316.47	313.44	321.42	315.66	312.03	323.5	309.34	315.58	317.67	310.37	311.77	315.59	311.61	316.11	314.83	317.13	316.26	311.26	308.76	309.53	317.14
314.1	319.89	325.52	318.2	318.52	317.64	321.44	312.42	318.73	316.34	317.93	320.84	317.76	319	313.42	308.99	316.92	318.42	314.67	320.44	314.34	320.97	318.06	316.56	327.5	318.41	317.22	322.57	320.83	316.08	315.74	312.79	315.75	314.24	315.02	317.14	317.66	312.58	319.54	312.21	315.65	321.7	311.72	311.34	310.64	316.62	316.66	313.63	316.61	317.65
305.74	302.66	296.13	294.9	296.98	305.83	305.6	307.12	308.28	301.19	298.82	308.49	304.02	296.87	308.68	310.64	301.18	301.46	301.85	307.11	300.05	296.83	299.6	303.84	300.46	300.51	305.45	294.13	304.02	306.55	305.32	293.51	306.1	298.7	297.77	302.56	306.6	310.61	299.44	298.11	297.15	306.49	305.59	306.81	301.95	296.56	306.77	300.74	308.48	299.78
316.86	320.03	321.5	322.04	322.51	316.08	326.59	323.4	314.95	316.13	320.15	317.74	317.56	315.37	320.77	316.03	316.71	323.18	308.73	312.91	313.81	321.57	317.58	318.7	314.84	319.07	323.29	316.72	314.5	317.76	324.85	322.87	323.29	310.66	318.46	324.86	322.49	319.14	316.74	318.76	319.16	311.64	314.8	314.72	317.93	319.39	323.23	311.16	315.17	318.7
311.4	312.42	307.49	308.1	304.7	303.62	300.52	299.14	310.76	306.09	300.12	301.08	300.26	310.09	307.07	298.97	303.18	306.47	306.09	308.44	299.92	311.21	301.49	303.15	305.86	299.62	307.56	300.57	304.81	305.15	304.3	312.31	305.46	301	311.88	305.75	302.38	310.59	302.81	310.05	302.07	307.62	310.86	309.08	310.3	304.79	304.09	309.84	306.33	314.89
297.57	297.22	299.42	293.13	289.53	302.28	294.69	298.43	296.09	293.13	292.54	297.09	300.19	294.66	292.43	295.57	298.74	292.5	289.28	299.11	284.78	294.83	295.97	296.31	291.47	292.13	297.08	295.17	295	291.83	301.4	299.14	291.06	291.47	294.56	302.37	300.01	294.65	290.16	295.53	289.29	291.56	288.86	290.92	291.22	290.46	294.85	286.02	296.51	299.26
293.13	286.69	293.8	286.63	290.16	287.25	290.87	292.62	300.05	288.54	294.07	300.43	287.02	291.98	298.94	303.46	296.86	289.61	288.84	291.64	292.34	291.9	293.6	297.03	298.97	295.41	295.43	295.81	296.13	297.67	291.39	286.74	291.75	298.62	293.98	288.56	290.26	295.47	296.83	289.97	295.01	289.98	296.9	291.35	293.75	296	290.19	291.01	288.59	293.13
302.28	312.83	302.29	297.59	306.72	304.87	306.42	313.09	310.19	303.51	307.4	306.22	305.32	315.95	301.79	311.09	308.96	299.7	315.69	306.32	301.44	305.8	302.65	310.26	311.03	304.48	306.27	294.87	306.97	302.49	314.83	304.11	308.45	307.37	313.54	307.35	306.98	305.19	300.82	304.39	300.34	304.27	302.84	297.85	309.1	303.74	307.9	314.18	306.57	309.37
300.89	304.31	306.39	301.04	295.31	307.65	304.27	299.72	305.58	304.51	308.59	301.12	298.08	305.32	303.34	306.11	304.16	308.63	304.12	301.12	300.3	301.49	306.21	299.79	302.73	296.1	306.61	299.4	305.42	299.53	298.54	305.83	299.05	299.29	301.4	309.02	300.95	302.37	304.61	304.23	304.31	298.87	305.93	305.73	297.61	303.63	307	314.2	310.86	303.27
314.69	317.7	308.04	313.14	318.24	312.98	314.49	316.4	313.48	324.05	309.95	312.08	309.76	310.06	318.1	314.49	316.99	313.44	311.56	320.07	308.09	316.55	317.82	313.09	313.99	312.99	311.23	318.17	309.8	312.92	317.9	313.62	319.23	307.69	314.04	315.04	314.87	314.36	323.27	322.85	306.77	321.66	308.62	317.75	309.69	302.81	311.73	318.53	316.31	322.54
315.32	310.64	323.33	317.26	312.78	313.63	315.13	317.36	316.67	309.42	314.59	315.95	302.92	309.17	321.84	318.21	318.12	313.58	317.82	321.84	316.4	313.25	311.34	310.08	317.02	311.74	317.77	314.76	311.54	321.56	312.23	315.63	312.77	307.16	317.02	317	307.03	318.59	306.46	312.52	312.85	311.97	313.81	318.13	320.38	309.17	323.4	317.43	309.15	319.27
296.88	296.09	292.16	297.1	295.99	296.67	295.09	299.32	292.64	296.31	291.9	292.88	291.4	299.88	302.86	295	294.66	297.3	291.78	294.38	292.37	301.3	290.16	295.77	295.36	289.62	295.83	296.49	292.12	293.74	293.9	302.25	295.87	294.38	295.13	293.69	296.16	296.69	297.96	282.24	293.85	290.72	302.05	292.02	298.09	294.73	297.22	295.24	293.06	288.45
309.15	313.71	315.79	314.4	319.1	316.22	318.57	325.68	306.92	313.36	310.78	317.89	313.31	324.26	314.29	314.08	311.03	308.92	319.05	310.32	319.84	315.51	313.62	321.34	311.65	316.5	319.14	314.19	316.08	314.59	314.11	317.97	314.24	320.97	319.54	315.57	314.77	318.11	314.29	317.43	317.85	316.46	309.2	311.49	315.16	313.29	321.41	315.87	316.9	312.8
312.17	306.4	308.02	308.64	304.47	316.83	317.16	304.15	309.85	312.84	309.95	314.3	304.79	302.57	306.19	314.15	306.17	313.19	308.7	314.35	305.4	306.52	308.28	314.7	306.87	308.84	312.49	320.64	305.86	309.64	314.1	314.1	306.81	306.45	304.03	311.82	309.28	305.94	314.56	309.74	307.55	319.38	304.63	311.38	303.7	307.04	313.92	303.89	309.38	303.38
326.8	322.01	328.86	324.98	321.4	327.65	331.08	329.52	331.86	331.89	333.73	330.88	332.4	339.3	319.96	329.81	328.65	323.27	333.21	334.46	330.07	325.45	329.13	328.89	321.32	331.04	335.51	323.52	330.04	325.22	325.4	332.83	322.8	328.01	329.8	323.98	331.12	327.12	326.56	329.13	324.76	322.65	329.81	325.16	326.44	332.37	329.03	325.44	326.71	318.59
317.28	316.75	309.97	315.56	316.11	316.16	310.04	316.39	313.43	313.73	317.47	320.43	323.83	307.9	315.48	313.9	319	322.83	311.83	313.03	318.77	318.1	317.07	313.7	314.01	311.56	312.79	315	319.74	318.67	317.33	310.79	308.57	314.29	315.18	320	311.1	309.42	314.23	317.6	306.52	318.59	311.32	316.55	316.49	308.57	320.28	318.51	317.66	320.14
321.36	327.67	324.15	316.67	321.74	326.92	322.52	319.64	322.74	320.28	320.74	318.42	322.27	322.36	316.58	317.9	316.04	319.37	319.89	311.62	323.33	323.31	318.65	313.52	323.37	316.85	316.23	320.54	317.37	323.91	312.02	315.87	326.47	324.04	320.89	324.71	320.75	313.76	315.6	321.87	317.56	311.75	316.53	322.03	323.86	317.1	319.03	316.14	323.58	314.87
311.22	312.54	319.56	305.69	305.85	305.44	295.83	302.92	305.47	307.91	312.09	311.46	311.06	308.68	302.52	310.92	305.75	308.19	309.14	304.45	309.32	305.25	303.9	305.04	299.86	309.25	308.5	308.77	315.38	301.38	308.09	310.8	306.23	306.33	309.35	315.02	311.77	308.73	296.13	307.06	316.79	303.91	312.48	300.1	309.21	307.56	319.44	309.34	305.45	305.37
308.25	308.15	307.08	303.06	302.67	306.88	304.44	306.61	305.14	304.32	307.16	309.13	307.19	303.36	299.95	302.59	302.52	306.31	302.81	318.7	303.85	302.12	308.46	298.21	307.01	303.14	306.42	301.88	301.53	309.87	304.55	305.42	303.33	304.29	308.78	307.64	311.21	300.12	306.87	302.61	306.43	303.64	303.39	308.12	300.78	303.17	303.82	304.04	309.93	305.65
305.86	299.81	304.87	296.11	297.98	303.07	311.4	302.15	309.49	306.69	305.24	309.34	308.11	305.32	301.62	303.18	307.02	307.02	305.15	301.06	306.97	298.72	304.88	308.56	304.39	307.29	306.03	295.7	310.4	305.56	310.67	305.76	305.62	299.9	308.57	307.52	305.97	299.87	302.31	308.97	303.66	301.72	305.21	301.43	305.83	304.28	307.74	302.12	296.72	308.03
331.29	321.74	328.97	328.8	331.32	319.27	332.22	328.94	332.43	322.09	327.14	323.43	326.43	323.85	323.52	329.27	333.18	324.31	329.17	331.78	326.28	329.21	327.63	330.12	328.8	327.04	320.65	335.24	326.96	330.4	332.59	326.04	327.88	324.16	328.89	323.64	333.63	325.06	330.82	328.05	323.75	322.66	324.65	327.71	323.77	324.81	323.63	325.27	332.12	333.76
325.17	326.68	327.41	323.88	333.69	324.02	332.65	331.19	319.28	327.87	322.48	329.17	329.42	332.35	326.3	326.8	334.11	327.1	330.15	333.64	342.66	327.54	329.46	320.43	326.31	323.21	324.46	328.11	323.89	329.89	322.46	327.05	333.15	324.64	324.48	329.36	328.95	327.95	325.7	328.17	331.73	325.69	326.58	324.08	323.36	330.97	328.04	327.65	329.62	326.11
308.71	299.22	306.88	300.21	301.85	302.07	304.21	302.13	302.21	302.04	308.45	303.33	304.72	304.65	300.98	304.58	309.7	307.94	309	300.04	306.42	312.25	303.53	305.96	306.79	306.46	306.69	308.97	306.68	314.62	305.78	305.22	298.21	305.92	309.77	308.31	311.67	305.27	308.93	304.79	306.45	303.15	298.34	304.6	303.02	308.49	305.27	301.78	306.21	310.81
308.61	322.23	308.44	313.49	315.08	312.26	316.08	305.77	311.33	310.85	315.31	315.12	314.78	318.98	311.29	314.46	313.48	314.89	309.6	313.61	315.99	303.1	317.74	315.03	309.15	313.54	314.99	307.32	314.15	309.17	315.87	313.76	304.51	313.51	309.79	307.55	312.06	309.87	318.02	315	317.29	319.25	311.57	322.87	313.1	312.76	317.64	315.7	309.28	312.52
328.51	319.72	324.86	314.29	323.79	314.23	324.11	318.21	324.63	318.42	328.19	316.03	318.3	327.61	319.28	313.77	321.3	320.01	316.49	318.78	319.65	316.23	306.11	320.72	317.9	318.06	320.07	315.38	319.73	317.56	318.86	318.63	320.48	324.56	315.1	323.58	312.15	321.01	317.88	321.97	309.11	327.04	322.59	322.02	315.42	315.08	319.64	318.8	314	317.31
306.37	312.78	321.53	314.51	319.7	312.47	313.01	316.52	320.54	318.46	312.84	308.62	320.26	315.04	321.51	322.08	319.94	314.15	318	310.87	322.53	312.65	311.64	313.74	317.17	312.5	315.68	311.92	317.63	317.88	309.36	310.88	313.25	322.47	306.2	317.21	317.66	322.74	316.73	315.71	317.15	314.99	314.77	314.59	318.74	321.6	317.56	322.13	313.13	312.86
301.42	295.2	292.72	297.72	296.39	296.14	300.38	292.57	300.95	298.43	296.59	293.79	288.61	301.34	299.45	293.54	292.68	291.1	290.98	296.74	295.06	297.16	294.9	295.16	293.13	296.78	296	300.48	293.05	297.36	299.57	298.72	300.35	296.18	297.55	293.35	303.89	301.76	298.68	296.54	293.9	292.54	305.33	294.18	295.91	305.47	291.17	287.48	300.97	295.81
321.71	314.35	319.46	319.15	314.18	304.92	309.41	312.45	316.4	314.59	313.57	312.25	311.5	319.18	318.19	309.21	310.6	303.61	313.75	323	305.98	315.63	314.07	310.62	308.59	315.67	316.59	314.1	314.1	312.82	314.38	316.38	313.43	308.71	313.53	322.41	310.85	306.55	316.77	313.85	317.61	307.95	317.17	312.04	309.97	312.73	310.75	314.64	319.52	309.86
312.71	322.71	317.96	323.67	324.55	316.75	314.35	320.95	322.46	323.57	321.96	319.34	324.01	321.29	318.73	315.36	322.09	318.26	317.25	316.27	315.85	323.57	318.16	322.1	313.56	325.45	313.38	324.82	323.14	322.32	317.14	319.3	304.21	311.1	320.73	313.76	317.38	324.26	317.92	322.81	324.93	325.44	312.29	317.63	320.5	321.09	317.68	313.54	320.05	322.17
313.15	317.86	310.96	324.6	320.68	313.18	314.36	320.01	315.36	318.91	317.12	321.59	318.15	317.52	313	326.71	324.48	315.04	320.98	316.73	323.41	320.54	318.47	321.09	321.03	315.65	320.73	310.51	322.68	322.58	323.04	324.14	320.16	312.43	312.38	318.98	323.23	324.03	322.3	314.46	327.05	315.52	324.63	314.81	320.16	318.87	320.18	322.96	325.22	317.65
327.55	330.22	329.7	329.18	328.56	327.58	326.95	319.8	322.29	325.04	320.97	317.51	320.98	324.74	328.01	326.77	327.05	331.95	324.79	321.89	326.5	323.7	323.07	318.95	328.24	322.68	331.52	318.5	329.25	327.68	327.1	325.86	320.26	326.68	326.15	327.24	329.31	327.89	325.36	327.24	323.69	321.26	330.99	330.27	324.18	326.77	321.33	331.36	327.26	333.58
299.32	306.7	299.8	303.57	299.88	304.79	307.67	304.05	302.19	295.89	302.35	305.02	299.34	304.9	306.15	310.06	299.03	310.86	305.99	306.16	303.39	298.58	296.74	300.65	304.68	301.32	301.29	302.82	306.52	299.62	308.68	302.6	306.18	298.21	295.67	306.82	306.57	309.95	297.53	300.8	306.89	308.19	301.78	306.34	297.1	306.09	315.26	297.14	305.32	304.6
313.93	311.36	313.33	312.98	310.14	317.93	309.6	316.1	311.23	310.53	316.78	315.57	316.96	314.34	314.1	315.86	308.29	306.35	321.71	321.23	316.84	306.32	314.74	316.72	308.25	310.58	312.85	315.63	310.76	316.94	317.72	315.39	309.19	311.13	313.89	324.3	316.8	313.12	310.24	311.39	313.33	321.29	320.6	319.74	310.93	312.6	315.6	318.37	324.46	314.24
314.92	316.91	313.58	322.49	320.03	318.36	322.7	324.2	311.85	324.82	328.71	322.5	319.82	314.47	320.94	314.55	316.92	315.08	315.41	315.15	321.44	317.73	307.6	321.1	317.24	324.43	315.27	320.19	310.52	314.41	311.21	321.59	316.26	321.09	317.14	320.93	321.95	319.33	310.86	316.76	317.19	314.6	321.73	316.09	321.77	319.71	315.02	318.99	318.38	319.2
309.93	307.97	307.58	303.66	301.13	297.73	303.17	297.76	302.4	305.41	307.48	301.3	303.65	300.47	307.33	302.65	303.35	294.96	307.66	303.61	303.18	301.88	299.4	301.84	303.13	306.23	302.99	301.54	310.7	309.91	305.84	303.79	305.06	305.1	309.66	308.18	308.45	304.34	305.77	300.08	310.96	304.71	297.81	305.13	299.85	297.94	295.83	300.02	305.19	305.7
302.18	307.76	303.91	299.33	304.91	294.06	306.09	309.98	308.74	306.42	299.18	297.21	305.25	302.66	299.43	298.72	300.49	294.96	304.85	302.97	295.94	302.8	302.12	307.1	312.28	307.08	301.82	299.48	300.12	304.8	291.97	299.96	304.66	305	305.16	301.55	300.36	298.13	298.86	305.27	298.88	305.59	300.22	307.81	308.13	299.62	301.59	303.3	309.93	302.24
306.56	307.6	308.7	307.19	310.11	311.52	316.17	311.52	303.38	306.72	309.65	307.73	304.85	309.27	311.67	311.42	306.03	309.18	306.95	307.01	310.2	304.45	306.44	304.74	302.1	307.55	307.53	312.06	307.53	302.82	310.12	310.71	301.02	299.82	302.91	306.33	307.25	305.03	307.74	299.12	309.89	315.99	309.65	299.75	309.55	301.79	301.9	313.15	305.83	314.42
318.13	320.37	333.65	322.85	323.32	316.67	313.58	320.02	318.44	322.35	322.66	320.32	320.85	323.4	322.32	325.95	321.22	321.81	323.39	318.9	316.94	314.75	318.76	318.14	311.58	327.3	323.05	325.46	314.46	318.34	314.24	325.94	322.66	313.95	321.67	313.5	319.92	325.94	322.09	317.14	322.99	317.6	318.13	311.03	318.09	318.81	321.62	323.68	328.04	322.54
298.27	307.87	302.84	300.23	312.53	303.07	295.94	301.08	300.38	303.32	301.3	304.84	307.37	303.4	302.82	302.52	302.6	312.25	309.84	302.97	301.64	299.53	304.22	304.68	311.41	304.15	306.36	303.2	305.25	304.86	311.11	305.23	307.98	308.64	306.52	313	301.81	301.09	307.69	314.82	307.24	303.18	304.85	311.72	308.81	302.38	304.35	308.84	302.87	301.42
299.16	293.31	307.24	297.17	300.2	306.23	293.56	301.96	295.77	298.78	302.69	299.16	294.37	300.94	300.13	297.64	299.56	301.56	303.97	298.96	304.39	302.75	300.5	301.81	303.07	296.42	303.01	301.46	303.76	296.31	299.42	298.92	301.26	307.7	300.32	303.67	292.63	304.25	302.05	312.33	306.25	305.03	301.99	301.47	303.03	302.08	302.13	301.21	294.43	302.84
319.48	323.09	321.38	320.8	313.05	321.64	322.4	314.38	321.74	311.43	309.72	315.89	317.95	320.97	317.77	319.61	328.85	324.11	328.22	316.19	323.25	313.41	323.94	312.07	314.14	319.4	317.22	318.4	320.22	324.19	321.64	320.5	312.89	323.61	310.88	311.66	314.67	314.11	314.87	311.63	321.44	319.82	321.33	313.37	314.97	324.29	317.34	318.76	319.67	321.51
316.9	321.07	315.74	321.04	322.01	321.68	318.09	318.56	312.67	317	328.17	313.95	313.03	319.92	318.84	315.8	323.07	321.24	318.58	315.85	319.77	322.47	314.7	314.78	323.84	320.8	319.4	328.85	314.21	314.93	315.5	309.87	317.3	328.33	319.18	318.99	322.1	316.82	320.1	326.34	314.01	311.74	317.46	314.1	316.32	316.56	319.65	320.57	321.94	320.98
300.03	305.3	295.7	294.1	300.11	305.47	301.64	301.21	306.37	298.74	301.53	301.47	297.45	301.3	300.74	302.78	305.52	304.78	299.88	302.2	300.43	304.09	307.98	299.74	305.58	304.96	307.08	298.68	296.41	299.22	302.98	303.22	306.29	301.48	303	299.36	300.32	294.97	303	304.18	294.87	312.35	299.45	301.14	296.36	297.21	308.55	301.68	307.48	307.62
301.49	304.26	300.88	296.15	300.96	306.27	298.64	306.94	303.91	296.24	300.76	296.79	311.93	307.9	300.23	302.24	305.86	300.63	297.98	297.64	303.74	298.12	305.32	305.02	302.64	301.15	301.23	301.31	302.83	305.93	303.28	305.4	297.33	299.67	302.78	295.63	306	306.2	302.01	299.36	303.21	305.99	300.8	300.9	305.06	309.33	302.48	301.28	312.91	297
304.19	306.3	311.07	308.1	301.3	304.36	300.31	303.57	300.49	304.83	312.8	311.95	304.45	306.3	310.32	299.91	300.92	305.69	307.69	305.83	309.08	302.78	314.33	300.64	311.36	305.8	300.56	303.03	298.81	309.7	301.04	302.97	304.13	301.01	303.03	299.37	310.38	299.86	302.48	301.98	298.42	304.93	305.81	305.55	310.46	304.99	302.54	303.93	302.88	306.73
321.33	325.18	321.54	327.48	323.89	321.79	329.99	328.22	325.47	329.85	328.49	322.43	320.28	330.76	323.62	326.44	321.4	325.73	328.96	321.13	329.27	322.24	327.17	324.85	322.73	325.71	326.64	319.85	327.42	326.05	321.65	317.83	325.53	321.28	323.21	326.07	324.66	320.53	324.84	319.07	332.89	322.79	321.61	328.32	329.84	327.81	325.12	315.9	322.34	327.37
316.62	311.19	311.86	310.03	313.15	315.87	312.59	305.9	313.81	316.76	313.73	317.23	310.14	319.23	309.61	309.83	315.42	316.09	315.23	312.3	306.85	320.46	314.37	312.18	316.44	310.42	317.72	306.9	309.64	312.35	316.12	311.96	314.98	319.75	316.27	321.95	307.31	312.24	312.55	300.18	307.72	307.05	305.08	308.17	315.53	313.13	314.59	311.48	309.9	313.04
328.5	317.3	327.15	331.77	332.81	327.51	323.46	331.48	333.39	334.57	331	317.12	331.83	327.28	324.45	319.9	331.47	331.83	328.29	326.18	331.3	335.66	327.93	323.91	327.28	324.57	329.97	331.8	323.13	331.66	329.17	333.63	321.28	332.5	332.03	327.63	325.02	328.53	323.35	324.93	326.28	331.76	324.06	320.08	328.83	328.58	334.61	332.45	329.02	324.16
313.22	318.77	315.94	313.51	314.94	311.41	307.26	314.88	315.43	319.32	315.69	313.97	311.31	301.95	313.67	316.16	319.32	320.9	314.96	315.91	315.24	313.32	317.43	311.55	319.39	312.27	311.76	316.7	314.97	315.59	314	311.57	317.38	317.95	309.55	313.07	316.28	321.11	310.16	324.84	317.28	317.2	318.3	313.6	316.6	310.99	305.67	312.96	311.88	314.95
315.03	307.72	317.26	309.3	304.78	308.86	312.41	311.8	308.78	312.09	307.84	319.57	311.42	319.09	311.58	301.31	313.48	306.72	309.26	314.7	316.19	301.82	313.53	308.44	305.75	311.09	312.83	310.98	311.86	313.69	312	305.65	305.38	306.3	306.96	315.41	312.24	310.01	315.18	312.15	307.39	313.29	306.22	309.14	312.1	307.28	310.52	305.79	308.51	317.74
302.72	307.37	301.56	310.64	313.07	298.53	306.17	302.75	308.7	304.68	307.79	308.98	301.89	302.72	308.63	298.36	311.83	306.6	295.74	306.21	303.4	303.65	305.52	310.82	303.1	309.5	310.04	300.08	306.99	307.8	302.42	307.65	310.54	302.89	303.29	306.97	298.7	306.27	307.44	303.5	305.91	300.42	305.85	310.39	299.66	302.94	312.58	305.85	305.6	306.92
333.01	321.03	332.77	323.83	331.26	322.84	325.41	326.03	322.38	320.72	328.28	323.21	324.03	329.94	329.31	327.09	323.17	330.55	323.85	331.93	329.95	331.99	331.49	318.65	318.76	329.25	334.81	332.78	315.74	330.33	327.82	325.32	323.01	322.11	326.79	324.3	328.33	327.34	327.91	328.44	327.25	333.08	335.73	333.44	327.69	326.53	331.32	331.81	322.06	330.64
301.12	313.26	308.11	301.37	310.05	306.58	306.55	304.98	301.12	307.67	305.4	299.29	306.96	306.63	307.8	302.92	311.63	311.99	306.63	305.86	311.29	310.35	300.28	310.11	311.13	304.48	304	318.1	301.55	309.57	310.3	303.51	308.92	305.15	310.33	310.9	298.43	305.1	301.33	304.17	309.21	302.55	301.12	303.03	307.89	299.22	304.31	305.32	302.43	311.65
309.03	314.38	312.92	305.4	306.94	311.33	302.22	310.51	312.98	311.45	306.86	306.72	312.83	310.55	309.65	303.63	309.43	301.84	306.47	303.24	303.34	298.5	301.77	300.26	315.53	301.05	302.13	310.15	301.76	310.77	302.84	308.94	313.38	313.19	303.1	307.77	311.58	311.38	310.41	298.86	308.83	311.74	307.25	313.33	302.38	313.82	305.14	310.25	309.99	309.64
303.85	308.24	307.39	312.27	312.58	299.16	304.75	306.23	309.73	305.52	306.34	307.23	304.36	309.61	301.88	302.85	305.61	312.69	305.48	297.28	299.76	306.15	300.9	307.16	304.42	313.49	302.86	310.41	307.15	306.08	308.32	311.42	302.49	304.42	302.64	305.22	309.64	307.27	294.56	300.35	298.48	301.36	304.62	309.95	301.93	307.02	304.3	309.09	312.49	300.56
316.62	313.53	322.85	313.49	313.91	309.88	308.65	316.16	307.59	310.79	314.2	315.1	319.27	318.02	318.79	322.67	314.9	322.55	317.13	316.08	311.51	316.28	313.7	325.69	309.89	315.73	318.74	317.99	318.34	311.91	312.81	314.37	316.06	314.13	319.99	314.88	319.07	305.41	319.23	318.27	311.46	314.94	317	316.23	315.21	314.94	315.28	324.77	313.7	308.44
324.01	329.04	326.6	329.99	332.49	336.18	321.34	328.72	328.62	327.2	324.1	328.81	332.36	328.07	327.32	324.08	326.33	330.83	333.74	333.52	325.98	329.6	329.66	336.41	331.4	322.05	328.42	330.14	325.92	330.38	329.73	326.88	328.37	317.79	336.29	329.01	328.03	327.59	327.25	330.37	323.92	331.82	330.69	323.93	329	332.01	337.47	331.16	330.6	327.19
325.57	316.94	321.64	317.27	316.37	317.43	318.53	323.28	323.22	323.13	319.08	323.8	326.67	325.2	319.96	321	315.47	319.34	319.1	320.56	321.21	318.76	314.16	317.3	316.93	312.4	319.68	323.26	321.06	315.76	319.96	317.12	319.06	316.68	322.59	317.84	320.89	315.84	321.32	316.65	324.5	318.07	322.15	325.15	327.77	324.67	317.43	320.42	319.26	318.47
292.88	295.73	301.84	294.39	294.92	295.69	297.72	288.15	284.73	296.1	291.18	296.46	293.33	290.63	293.51	288.3	296.3	301	300.06	291.89	288.19	295.77	295.69	292.19	292.22	298.2	295.62	286.99	293.68	296.28	297.83	295.83	300.12	286.72	292.58	299.64	300.87	297.39	286.65	294.17	296.34	292.79	296.51	298.53	288.71	293.56	297.33	292.63	299.07	299.07
317.42	321.28	313.33	310.23	319.56	323.78	315.45	311.89	319.63	314.8	319.72	320.59	310.39	315.75	317.48	319.14	314.31	318.17	324.64	313.53	316.19	323.94	314.71	318.67	318.68	319.61	320.99	324.46	319.72	317.6	317.52	314.11	321.53	316.33	319.5	318.75	322.13	323.4	323.5	320.9	316.77	323.43	306.47	319.08	321.84	313.72	314.82	319.98	319.89	313.85
305.11	296.79	303.9	298.31	307.38	303.58	296.65	301.73	305.34	304.91	300.56	299.16	295.19	301.89	311	302.75	304.6	307.5	301.67	300.37	306.76	300.79	294.16	298.12	305.2	302.35	298.18	304.89	302.6	303.54	306.01	294.6	295.68	296.75	305.33	299.92	296.49	298.97	300.48	301.66	293.29	298.55	304.58	300.14	304.48	301.21	293.16	307.49	297.93	292.57
301.43	304.87	302.5	302.01	305	307.24	306.87	305.53	309.81	303.97	311.44	293.59	311.9	315.21	305.82	306.64	306.59	302.73	300.27	302.47	297.99	301.69	310.78	308.57	308.19	306.07	309.06	301.18	310.41	295.36	304.78	305.88	310.98	299.83	311.07	302	311.95	308.7	304.83	302.79	298.51	298.63	303.67	303.57	297.96	299.27	309.89	316.99	300.15	309.02
319.25	307.66	319.35	313.91	310.52	309.06	309.58	320.51	321.92	306.89	310.85	306.3	316.59	313.66	308	315.12	314.24	316.16	312.01	313.56	316.68	310.78	311.83	310.3	319.74	314.38	313.26	314.16	310.43	308.07	315.05	312.96	314.22	315	306.06	318.94	308.49	312.25	315.3	311.78	319.09	311.86	319.63	311.93	304.49	305.3	319.22	318.8	317.41	310.66
299.5	302.94	295.91	296.26	288.47	303.56	288.7	299.71	293.36	288.87	297.43	295.94	293.51	295.79	295.05	293.74	298.61	295.74	299.09	300.59	298.52	297.61	293.91	298.23	294.13	294.61	292.56	299.92	293.55	295.75	296.56	299.73	295.82	301.65	300.21	294.5	302.2	288.2	299.99	294.27	295.08	296.61	296.79	294.78	297.37	296.05	301.44	288.92	295.48	298.77
323.57	316.01	318.52	315.7	316.16	322.82	324.01	310.02	311.91	314.73	316.58	313.84	308.11	313.26	315.24	310.63	317.99	315.03	308.85	312.67	314.11	319.87	315.64	315.07	307.78	316.92	316.71	313.4	309.8	317.64	319.41	317.74	308.61	317.61	315.72	316.93	313.43	306.4	317.66	311.68	315.06	313.42	325.39	318.55	320.62	312.54	314.25	310.87	317.39	314.94
313.78	319.13	318.95	312.35	313.81	318.91	313.16	318.93	319.4	316.55	313.16	318.91	318.99	324.71	318.37	320.99	314.77	315.66	312.25	320.4	310.08	314.76	314.85	319.09	321.69	321.63	314.14	321.41	318.01	319.92	316.34	318.72	315.54	321.06	317.39	316.72	315.06	318	313.33	316.93	315.94	325.86	311.79	320.43	308.53	318.18	317.99	318.14	314.88	314.98
308.68	310.17	301.47	307.61	309.02	308.38	301.31	306.74	310.88	311.05	309.38	305.01	310.01	308.79	298.29	307.03	298.78	304.04	305.09	303.57	302.72	303.6	302.11	308.35	306.13	309.7	316.53	315.42	309.26	309.16	302.39	314.1	308.29	304.95	302.02	311.66	307.07	305.14	307.94	313.78	301.74	308.79	312.26	308.48	304.1	309.52	309.21	309.33	305.28	312.51
306.96	306.16	309.21	302.53	300.91	298.64	304.3	308.85	307.7	305.13	304.88	302.89	299.62	302.39	304.96	304.29	306.11	308.8	303.38	306.06	310.25	306.51	293.74	304.04	306.05	303.69	306.1	302.72	310.91	297.27	305.14	299.86	309.62	302.92	300.59	305.97	308.81	311.75	299.27	308.35	304.37	296.11	301.25	307.41	308.67	303.65	312.7	302.39	303.12	301.27
320.5	330.05	331.74	328.12	324.89	329.8	329.83	323.75	326.02	327.9	325.96	325.83	330.44	317.08	332.09	330.26	326.05	326.9	327.11	324.93	330.36	324.49	322.52	329.34	329.18	327.45	332.57	322.87	325.31	327.23	326.88	325.84	325.35	329.59	322.74	329.09	329.65	330.63	327.56	327.4	328.87	325.98	329.75	325.66	325.51	328.18	329.89	325.89	338.92	328.88
296.58	302.47	307.1	303.39	302.65	303.87	305.93	307.77	309.54	307.65	304.43	306.34	299.39	304.86	303.71	305.76	295.81	299.88	305.84	307.54	305.77	309.59	294.74	299.61	311.14	303.82	308.53	305.1	299.55	313.21	292.81	305.59	295.66	306.75	306.69	305.76	304.41	303.75	306.48	311.87	301.82	302.52	302.8	307.63	304.92	309.71	307.46	306.99	300.43	300.18
327.15	331.6	324.46	330.18	336.11	330.27	329.42	326.71	325.41	329.12	330.07	334.27	330.01	326.89	322.27	330.97	334.23	328.91	332.41	327.02	324.59	329.51	326.63	330.04	323.2	331.19	325.93	329.34	333.54	325.28	326.26	325.61	332.29	324.13	325.69	324.32	326.12	329.66	330	326.47	327.26	326.42	334.96	328.17	324.82	330.7	326.12	330.46	328.2	328.55
299.25	300.88	300.18	302.85	300.11	301.73	302.52	305.5	308.2	305.77	298.55	299.64	302.53	306.21	295.97	305.92	298.22	302.87	305.41	307.23	308.46	303.32	299.18	297.43	302.52	296.56	301.68	302.37	300.33	298.73	302.92	300.29	299.19	301.72	303.17	303.6	304.27	304.11	306.09	306.49	310.98	303.81	305.94	309.75	307.99	295.36	307.28	311.47	302.02	303.77
295.13	299.04	299.31	297.84	304.15	298.24	309.51	301.98	304.75	301.02	307.96	293.73	308.78	301.53	301.27	313.45	301.11	299.26	300.16	294.58	307.07	304.23	302.16	304.15	300.51	298.64	302.61	304.78	309.8	298.56	302.36	306.25	299.59	310.91	302.2	295.66	306.91	296.74	306.88	293.99	296.12	298.92	298.8	302.66	301.17	297.35	302.49	298.95	297.93	311.7
325.95	336.37	328.73	331.4	332.78	327.71	324	332.83	324.64	328.72	332.64	320.32	334.87	322.1	326.26	323.16	320.07	331.45	323.91	326.88	320.79	323.12	329.82	324.05	325.07	324.62	331.49	334.46	326.44	325.73	318.71	328.75	328.04	329.15	328.63	329.99	328.35	325.18	328.54	327.78	322.11	331.61	330.41	329.87	331.38	324	324.94	331.27	326.61	332.1
296.11	297.63	287.72	293.1	304.01	291.81	298.75	294.47	294.94	294.3	304.19	300.87	296.99	301.59	293.85	300.04	290.41	296.47	297.98	294.04	294.78	293.86	303.62	299.88	295.39	297.41	296.22	302.17	293.23	301.69	305.84	298.27	297.32	308.1	296.27	296.46	303.27	295.32	291.94	289.83	304.38	288.93	293.07	289.07	292.34	293.39	298.1	289.51	302.39	297.14
317.36	315.54	314.93	312.29	314.88	308.89	315.07	305.92	304.47	308.12	306.74	307.6	317.31	304.67	308.01	311.34	311.41	307.1	312.03	310.96	308.54	307.75	301.51	305.54	314.69	313.93	319.24	306.51	307.34	303.13	307.67	313.55	306.3	315.58	309.73	307.18	317.86	311.25	307.35	312.51	308	310.95	309.14	307.71	306.38	316.5	309.57	312.39	310.71	308.47
315.42	317.86	307.06	310.4	307.62	314.1	319.1	308.59	309.61	310.89	315.32	310.94	314.38	308.59	314.41	315.33	318.77	316.16	314.43	317.19	313.08	313.48	311.12	321.81	318.61	317.88	318.73	313.34	310.74	320.9	309.17	304.89	312.42	315.93	311.61	316.32	308.35	315.56	311.79	311.56	308.12	317.82	314.21	307.65	317.19	305.48	311.76	311.14	313.99	321.86
309.85	306.38	303.13	301.26	306.7	304.7	301.54	297.65	296.41	299.6	300.95	302.09	305.5	306.73	299.71	300.42	299.45	299.39	297.13	303.47	306.28	310.12	299.19	299.03	299.56	314.14	304.47	302.13	303.14	305.82	299.59	301.2	298.67	303.52	307.09	298	304.83	300.6	299.38	299.15	306.58	304.27	306.42	311.25	292.97	291.83	301.01	296.99	300.41	300.83
310.69	314.03	311.3	319.19	310.91	314.27	311.63	307.17	314.61	310.22	308.69	312.32	312.74	311.35	319.68	310.09	311.68	320.24	311.42	314.35	317.23	312.54	309.28	312.74	314.31	311.41	317.03	314.23	311.18	318.78	302.81	314.16	313.05	310.72	306.66	320.92	317.39	309.22	319.23	314.44	313.72	313.01	314.12	305.37	313.8	311.58	321.13	312.36	312.9	318.34
294.62	296.28	302.33	306.78	296.45	295.55	299.33	304.38	297.06	293.31	300.09	293.53	300.43	290.61	303.48	299.95	294.13	300.01	301.93	296.39	297.59	305.35	303.43	291.68	293.33	297.45	292.63	289.83	305.09	291.1	297.59	304.64	296.65	296.85	299	301.49	297.91	303.75	299.85	301.7	300.4	301.6	298.12	301.71	302.46	296.35	294.6	306.81	303.61	299.18
324.26	313.2	318.22	309.51	318.5	318.28	323.65	322.55	313.98	329.99	318.38	312.95	316.15	320.56	313.24	319.28	322.39	320.75	318.46	317.87	314.31	313.84	321.03	316.95	313.12	321.95	321.79	319.63	324.61	309.28	310.92	321.41	313.33	308.8	312.47	314.81	313.71	314.03	317.49	318.93	323.89	317.25	321.21	316.92	325.56	321.75	311.09	309.7	314.01	314.23
304.35	305.32	301.91	304.25	296.78	312.12	306.15	315.13	304.72	298.55	300.36	302.8	303.29	306.96	303.44	307.27	306.03	305.55	302.83	304.73	305.23	305.11	301.19	309.6	307.05	305.37	307.28	308.26	306.23	304.73	302.09	311.56	303.73	307.75	309.01	307.54	302.42	299.21	302.67	308.69	302.58	304.57	309.83	301.44	313.11	306.19	303.97	304.78	305.04	298.13
308.5	311.74	307.6	305.5	305.74	308.87	301.4	303.14	308.2	307.8	302.63	303.67	300.5	301.93	306.03	310.7	307.02	295.17	302.65	300.24	308.32	303.47	303.27	300.8	301.48	307.23	310	309.3	301.69	297.34	312.97	306.86	309.06	306.91	297.81	302.57	301.7	301.43	304.09	306.89	304.27	303.49	300.98	308.24	303.76	312.25	306.51	304.65	306.61	312.33
296.4	303.99	291.89	302.69	302.97	306.39	296.86	297.75	298.02	303.7	303.34	300.03	298.17	299.28	296.77	300.15	299.56	308.12	295.2	307.5	297.76	304.24	300.72	300.67	293.39	308.36	302.86	299.64	300.17	300.63	299.1	297.97	299.06	298.91	300.73	304.4	289.7	305.57	299.06	302.41	297.21	298.13	301.76	300.66	300.34	302.51	301.23	304.88	307.94	309.16
307.45	300.96	302.98	293.61	303.35	302.01	304.81	300.91	307.68	304.45	308.31	298.66	295.81	303.97	308.66	299.29	300.73	302.56	301.08	309.4	309.87	302.26	297.71	306.69	298.72	294.2	300	296.92	298.47	300.62	306.15	302.84	302.67	313.4	302.47	306.99	300.9	304.16	311.05	303.19	302.11	297.34	304.5	297.61	308.99	301.32	299.6	300.36	308.95	301.88
323.15	322.52	334.86	327.67	321.24	321.93	325.62	332.77	326.48	330.85	328.01	325.85	332.99	323.05	325.14	321.92	326.3	325.29	324.04	326.69	325.36	324.02	319.88	326.73	321.29	315.49	324.89	331.85	325.27	320.46	328.45	323.42	330.2	331.28	325.77	328.54	336.73	322.51	329.03	325.56	331.34	324.65	327.79	320.82	325.45	324.22	324.81	330.14	332.24	322.05
300.99	304.87	304.09	304.65	303.82	290.47	304.14	302.48	304.76	304.94	301.2	302.98	306.33	299.14	297.79	293.5	305.66	300.25	304.97	300.51	307.06	300.18	294.79	303.79	301.33	301.6	303.55	304.11	310.55	307.55	301.91	301.85	306.98	305.51	300.76	304.08	298.8	305.71	295.99	298.97	301.72	298.94	299.33	300.82	297.93	305.89	295.5	302.2	300.46	304.68
292.81	292.8	298.34	299.89	291.87	293.11	304.91	286.8	293.25	294.54	291.32	290.55	301.14	296.63	298.02	289.54	299.15	292.84	296.53	297.06	296.15	291.13	295.97	299.1	296.92	290.11	297.04	294.25	295.97	289.23	295.69	291.18	291.8	294.22	300.21	293.77	292.93	289.23	291.37	297.84	294.47	295.58	303.15	292.75	287.6	296.61	297.73	296.57	298.34	295.81
315.18	311.64	312.34	306.58	309.86	313.77	311.66	311.23	311.44	311.81	308.55	307.63	308.45	306.92	314.64	308.92	306.64	314.51	318.99	313.24	309.57	313.76	311.26	312.83	315.64	309.29	304.66	313.1	313.07	310.66	312.93	313.75	310.09	311.47	306.34	314.17	303	305.47	313	312.16	307.72	316.49	314.15	311.75	309.66	313.78	311.57	309.02	308.66	310.87
308.83	306.07	302.6	308.97	306.3	298.73	302.09	300.06	305.26	306.39	307.09	309.72	303.26	303.77	297.75	305.76	297.45	302.56	310.49	310.25	300.33	305.71	300.63	306.39	307.43	307.47	304.52	301.51	307.27	300.42	308.17	301.96	300.69	309.78	302.39	311.33	295.26	306.48	303.91	304.86	297.27	304.8	296.08	304.62	310.22	312.02	300.46	306.03	309.22	306.63
306.07	304.25	298.13	306.84	302.12	297.6	302.54	302.77	298.73	297.12	303.64	304.62	305.99	312.29	297.34	298.68	304.8	303.68	303.6	300.55	303.79	302.2	304.9	305.82	301.29	302.13	298.77	303.56	305.99	296.07	299.4	301.91	304.41	304.12	304.6	302.39	305.41	307.63	303.89	302.34	304.78	303.64	308.06	308.95	305.93	303.8	300.7	300.09	304.24	307.08
316.88	317.36	316.01	323.06	310.58	313.23	312.51	312.1	310.33	320.13	316.67	313.16	315.51	316.56	319.62	325.47	311.23	318.35	318.75	319.42	317.3	317.81	318.38	319.95	317.26	317.49	316.69	311.4	313.98	313.59	324.14	322.47	327.23	325.77	313.64	316.04	320.99	313.26	312.01	316.94	322.06	321.75	313.1	317.02	309.32	315.45	314.77	314.31	317.45	316.8
332.41	324.63	333.27	326.39	335.59	326.24	337.16	327.72	322.12	337.46	330.12	328.39	332.55	324.53	330.37	322.85	325.6	327.38	327.73	329.85	330.89	325.02	326.72	334.84	330.24	322.14	324.66	323.91	313.71	323.94	321.2	321.52	332.7	321.72	335.23	329.38	332.32	325.29	321.96	328.92	325.67	325.56	330.98	331.05	325.32	325.25	329.78	329.91	319.05	327.47
309.11	306.1	305.43	296.99	294.91	303.09	302.47	303.35	310.47	303.25	296.76	305.86	304	302.52	301.75	295.18	302.48	307.99	294.9	301.96	305.81	298.3	306.38	301.16	299.33	302.52	311.01	298.14	297.96	294.34	298.28	295.49	295.57	300.25	301.88	300.08	302.27	301.05	301.33	305.24	300.65	302.67	303.99	304.17	299.4	304.25	305.8	303.85	300.63	308.67
319.46	313.71	312.82	316	317.78	315.96	317.6	315.47	317.74	313.89	318.63	314.15	312.06	312.63	313.71	316.32	305.8	316.82	318.77	325.77	318.09	318.25	311.75	315.7	315.81	313.54	316.62	304.07	311.14	313.51	314.19	316.99	321.54	320.19	313.67	322.28	307.79	321.85	311.39	313.94	317.86	319.34	320.04	312.19	316.14	318.52	317.12	316	309.98	312.58
307.1	308.05	307.27	312.97	302.43	311.23	316.47	317.29	310.49	306.29	310.92	309.75	308.37	310.19	312.98	311.94	309.43	306.52	312.82	312.66	310.4	309.65	312.86	308.24	311.69	307.43	309.55	309.22	307.85	313.19	309.79	308.1	308.28	313.96	309.89	311.6	308.94	310.06	317.89	304.18	311.18	311.24	317.72	308.28	309.51	306.3	306.31	309.59	311.62	313.33
310.55	304.06	303.41	311.95	298.39	304.24	311.7	299.09	308.31	305.02	305.34	304.61	303.21	309.81	299.67	301.03	301.41	299.79	312.71	304.82	301.91	301.14	300.14	301.95	311.76	306.29	310.53	303.58	309.44	310.15	300.08	307.83	304.78	308.3	305.71	300.23	304.01	297.83	302.1	305.43	298.38	301.33	301.57	303.94	307.62	312.63	302.05	307.03	296.51	304.99
316.19	317.03	317.53	307.8	324.75	314.4	312.69	307.4	310.67	307.93	317.01	309.05	315.9	306.42	316.05	321.2	318.9	315.04	307.5	303.87	318.3	320.04	313.01	311.48	319.53	307.66	310.85	311.16	314.91	307.71	313.75	316.04	312.86	316.09	315.96	310.29	318.23	305.14	306.16	314.81	317.13	314.13	314.47	312.13	314.37	311.73	309.77	317.62	314.08	312.11
319.4	319.6	324.52	323.16	315.61	317.4	313.16	313.53	317.2	324.15	317.94	320.34	309.84	313.88	320.85	319.88	318.2	314.42	314.43	315.52	324.29	316.7	318.14	312.28	318.08	314.63	317.98	319.06	320.7	319.7	318.41	313.14	322.74	319.06	312.26	313.48	318.35	327.15	309.01	305.97	323.06	328.36	314.54	317.47	312.93	315.71	313.66	321.12	316.72	318.98
304.64	301.54	303.57	310.36	301.77	301.05	305.12	302.62	306.7	302.43	312.81	305.37	307.89	301.65	305.93	304.11	298.9	299.56	304.83	308.99	305.29	305.97	304.86	296.91	299.46	296.78	305.05	302.56	308.6	304.51	307.37	301.09	296.57	306.09	303.22	309.45	301.35	297.33	294.11	305.52	308.85	306.24	302.91	306.07	302.31	306.58	302.34	304.34	307.07	301.48
324.88	311.57	320.44	316.01	322.96	320.85	311.72	318.87	314.69	322.19	314.77	315.09	326.98	319.05	319.81	320.07	308.28	321.09	307	312.75	317.71	315.18	320.96	312.98	321.68	318.15	309.32	317.69	315.99	323.92	318.32	316.12	311.98	313.1	316.71	314.49	317.78	315.35	315.61	315.08	316.9	317.41	314.15	316.3	314.33	320.95	319.6	317.71	313.8	323.13
293.71	302.13	306.4	299.48	299.77	298.68	301.97	297.93	307.18	305.06	303.07	309.71	297.75	302	303.38	296.19	309.99	306.43	307.48	308.56	302.54	304.01	299.79	310.34	296.23	303.34	299.74	305.36	297.67	302.12	303.43	305.75	306.28	309.97	309.42	301.62	301.47	302.58	302.99	308.61	308.93	305.29	300.9	307.09	304.27	306.08	299.06	309.52	305.26	303.49
302.63	304.66	299.95	303.12	313.24	300.89	298.79	305.57	304.37	300.87	310.9	304.29	302.72	310.29	304.59	306.21	308.71	306.88	298.83	301.33	304.61	308.76	301.74	304.06	303.72	305.95	313.28	304.26	305.08	310.53	308.92	307.64	307.09	306.53	301.17	307.55	302.15	309.38	308.23	298.88	300.49	311.49	297.38	299.59	303.08	302.61	302.09	299.21	308.97	302.89
311.54	303.59	306.52	304.46	301.14	302.57	309.26	306.98	301.34	303.13	303.66	301.55	304.4	305.32	306.74	310.47	307.6	298.24	304.74	300.05	305.31	309.43	304.12	304.03	301.8	307.26	300.34	301.93	300.46	300.85	301.57	304.24	305.05	299.72	298.32	300.79	301.6	299.45	303.1	309.81	301.97	293.15	303.12	304.76	303.15	300.12	301.12	301.19	304.94	305
297.91	290.14	293.19	291.24	295.21	293.7	295.49	293.6	287.36	296.71	291.38	293.93	296.34	299.67	294.38	297.82	297.18	293.17	294.35	290.57	289.72	292.36	292.6	296.57	291.95	299	295.81	287.61	296.88	296.08	295.92	294.32	296.77	290.94	295.73	295.99	300.28	286.21	298.45	300.13	302.15	296.92	300.97	295.29	301.41	292.22	289.63	293.47	287.87	294.95
305.55	302.29	309.5	310.66	299.89	309.96	297.98	302.13	308.23	308.29	308.44	305.27	305.54	303.64	302.34	310.94	301.39	308.48	303.12	306.5	302.81	301.38	296.48	303	310.79	309.34	307.54	297.97	305.21	304.71	300.27	309.46	299.6	300.47	307.3	304.84	301.09	303.52	307.37	300.86	309.9	305.17	307.62	305.56	297.55	303.34	305.82	303.39	303.53	305.81
302.45	295.96	314.04	310.13	306.62	305.53	303.95	298.36	303.18	305.26	295.94	306.55	311.63	304.94	304.98	301.04	305.25	304.7	302.12	305.13	301.31	307.48	299.26	304.26	303.07	303.41	303.67	299.05	308.79	299.83	300.64	295.12	303.48	299.4	304.95	308.39	299.86	304.72	306.13	306.81	305.18	302.26	297.99	300.26	308.71	305.54	299.85	300.72	301.03	303.35
313.58	315.37	319.38	317.88	318.62	318.37	319.92	314.94	321.09	318.68	329.41	320.51	317.11	321.27	322.1	309.85	318.84	318.35	318.85	313.21	316.28	317.37	317.85	313.1	321.95	320.19	317.01	319.68	320.82	317.44	320.3	319.03	315.41	323.22	301.27	323.03	318.43	314.28	321.7	315.57	320.79	315.83	312.53	325.94	319.91	318.85	321.22	320.35	312.95	317.12
300.43	297.02	289.68	291.58	295.78	297.08	302.11	297.66	291.3	296.87	297.69	300.79	290	298.57	291.15	288.85	297.83	298.42	294.82	303.44	289.71	292.78	297.71	294.23	294.38	295.27	296.4	300.02	301.16	294.62	293.03	300.38	290.53	292.8	301.28	287.09	297.84	300.09	295.14	296.02	292.02	298.35	296.26	304.29	291.81	295.4	294.05	303.54	298.63	294.59
309.45	306.58	308.15	300.6	302.97	309.73	294.81	309.92	305.99	305	311.02	309.42	303.46	303.6	306.41	308.15	302.37	303.85	304.5	306.39	308.01	306.44	313.15	297.88	305.1	307.81	308.22	305.33	306.17	305.12	306.28	299.14	297.34	309.39	303.98	307.8	304.6	303.6	304.67	307.15	310.06	306.29	304.21	303.83	307.39	310.85	300.86	305.03	303.53	302.21
298.54	302.45	306.02	299.14	308.07	302.19	304.63	300.22	297.9	305.54	304.95	302.79	302.76	301.97	301.56	289.99	300.42	307.91	299.4	294.98	304.82	302.35	306.01	300.06	309.91	302.96	301.06	308.52	304.81	303.01	304.11	303.13	306.74	303.87	302.65	301.71	298.46	299.36	300.76	299.38	309.13	299.25	305.3	307.85	305.94	303.06	301.33	302.05	304.18	305.07
326.53	325.03	320.67	326.45	325.52	332.05	325.81	323.56	325.19	322.71	325.58	323.86	320.46	321.9	323.32	328.14	327.87	324.99	325.58	320.22	324.3	322.92	327.53	331.13	329.27	322.45	333.73	320.5	321.64	331.05	323.43	328.1	334.34	322.08	327.59	326.37	327.24	327.82	322.82	329.09	329.61	333.69	327.65	327.22	333.38	331.31	327.84	329.45	322.52	317.33
307.71	311.04	312.83	310.9	303.34	302.57	308.22	310.94	305.41	312.41	317.39	307.26	305.45	303.7	311.2	310.61	306.16	309.98	312.2	313.96	306.59	306.3	304.42	300.85	309.11	304.88	308.23	309.13	306.95	310.94	316.9	313.02	304.75	310.12	309.23	304.28	309.39	312.76	310.53	310.91	309.4	302.73	305.65	315.07	302.84	303.61	309.75	305.21	307.11	295.4
322.3	313.8	311.73	320.02	314.44	313.1	316.49	315.07	322.06	306.19	320.86	315.69	317.95	321.25	318.91	315.53	317.76	314.41	316.35	319.51	315.57	314.2	314.17	320.97	320.94	319.29	323.74	312.98	313.74	314.5	317.81	319.97	314.21	312.94	314.87	309.66	319.51	309.81	313.09	321.04	317.39	317.26	316.71	316.02	321.86	314.9	314.83	311.72	308.57	310.73
319.91	310.48	310.4	306.99	317.77	315.73	309.36	312.06	309.24	314.06	304.65	314.38	306.01	312.99	315.52	320.45	316.75	309.62	308.03	320.08	307.01	316.58	317.33	310.14	315.09	313.51	311.61	318.36	316.33	310.2	322.65	314.28	312.1	314.28	314.29	303.14	311.91	312.57	315.22	318.16	310.51	317.85	300.67	317.84	314.77	307.24	320.87	315.21	309.43	319.66
304.15	301.9	307.54	305.52	297.91	301.47	302.19	294.23	302.59	309.19	304.01	294.94	300.18	299.27	302.85	305.03	304.4	303.78	304.63	295.97	301.1	298.48	308.27	301.61	299.64	298.47	301.01	300.89	297.24	307.91	296.55	304.19	292.02	299.4	300.63	305.15	308.21	304.61	308.57	302.09	295.26	296.75	306.72	308.91	299.86	303.25	293.82	292.26	303.96	302.36
308.31	301.68	299.6	299.45	299.71	304	307.75	295.58	302.4	300.84	299.04	299.53	305.73	305.51	298.59	306.14	303.05	302.42	312.31	299.85	312.29	305.66	304.85	301.44	309.09	304.71	300.7	305.09	301.92	302.74	303.15	310.58	304.25	305.89	300.55	306.23	305.21	303.54	301.26	307.56	298.81	303.31	303.91	296.12	301.56	300.95	300.51	298.21	300.54	311.08
316.11	318.16	320.39	318.18	313.33	324.44	317.96	316.24	319.76	316.42	307.49	311.35	312.86	313.58	319.01	324.39	313.97	319.41	311.57	317.36	317.56	312.06	316.69	311.32	316.16	322.89	323.49	314.23	316.97	319.96	319.1	320.74	319.27	316.58	316.41	316.06	322.32	313.46	316.81	319.7	315.95	319.83	307.91	314.68	321.68	311.21	319.52	317.5	314.46	322.85
306.74	311.24	314.63	309.61	315.74	310.69	306.45	308.66	316.09	312.76	311.98	311.68	315.66	315.15	315.84	307.39	315.09	315.77	317.75	309.49	314.91	310.88	311.67	307.37	309.99	311.96	311.71	308.22	315.87	305.07	307.29	321.49	317.31	317.29	315.11	308.79	323.66	315.61	302.72	313.19	311.75	306.65	312.93	320.82	312.9	308.38	311.17	314.7	311.46	314.83
301.43	304.02	303.96	300.54	311.22	299.55	308.16	294.92	300.83	294.97	296.3	298.13	299.39	304.75	298.05	307.98	300.17	303.15	299.99	295.2	300.69	300.3	295.3	309.74	297.81	304.11	304.47	304.6	295.91	304.88	307.24	299.18	303.67	297.9	305.71	309.76	294.55	299.82	299.12	302.52	307.13	303.17	308.59	298.36	300.5	298.04	300.73	301.6	306.83	314.95
312.33	315.83	311.49	312.67	310.32	311.29	310.12	313.29	308.21	317.65	317.82	310.83	312.8	311.95	314.24	304.39	318.52	309.58	317.21	316.98	321.14	307.93	318.65	313.92	308.37	315.2	310.69	307.58	313.52	314.42	305.33	314.64	309.21	314.6	314.47	320.15	308.24	313.27	312.65	323.34	310.35	306.01	320.37	312.25	320.47	317.55	306.02	313.9	314.82	311.71
312.45	316.7	307.88	309.15	306.36	311.84	313.27	313.11	310.35	313.21	313.53	310.71	316.63	307.56	316.36	309.18	311.78	313.27	318.51	315.51	309.87	312.25	310.93	315.98	312.98	313.22	315.26	312.36	317.71	320.51	309.51	325.85	314.64	319.07	314.23	317.36	310.32	309.23	304.69	307.17	314.54	315.43	314.25	310.9	304.81	306.36	321.59	305.63	315.02	316.64
288.77	296.83	291.64	294.33	293.84	298.93	296.06	295.23	300.53	302.76	296.63	298.96	296.79	298.28	290.62	297.66	286.54	295	290.01	291.93	297.22	294.94	292.93	291.57	291.43	291.42	287.98	292.71	298.51	294.98	295.4	294.11	298.29	288.22	295.16	298.53	287.18	297	296.45	294.85	292.17	297.68	295.54	304.06	296.55	295.19	294.19	288.07	297.79	290.75
315.07	310.74	315.2	307.02	314.13	312.75	314.31	318.21	315.13	315.4	315.21	309.47	310.57	318.45	317.77	317.18	318.73	312.04	314.16	311.36	317.78	307	310.74	317.9	319.24	316.48	317.97	315.24	307.88	312.45	317.49	312.73	313.51	315.73	313.75	315.6	316.66	311.39	310.68	310.26	325.33	311.41	310.97	314.44	311.58	322.6	317.24	310.49	307.16	314.53
302.58	291.16	297.05	296.95	301.99	300.65	303.16	302.59	300.83	302.59	303.77	296.47	297.66	295.79	297.16	300.25	297.79	301.32	298.36	302.74	292.88	300.74	301.15	303.35	305.36	297.6	302.8	300.91	307.82	296.63	301.15	302.18	299.63	298.05	294.63	298.27	303.55	307.47	304.35	301.88	302.77	306.08	297.94	299.89	301.58	301.37	293.25	311.33	300.94	302.1
307.1	307.72	305.98	310.78	303.15	307.03	301.72	303.82	306.3	304.58	308.23	305.36	300.77	308.21	307.89	304.11	305.84	300.16	306.71	309.07	301.95	303.76	300.68	305.82	307.12	307.98	310.53	306.91	305.97	302.71	311.55	303.83	309.87	303.96	307.61	305.02	306.02	310.55	308.46	312.55	301.06	310.19	309.12	304.52	313.06	304.26	307.26	309.84	296.83	297.43
307.08	310.63	314.57	308.1	305.16	310.28	315.94	313.11	310.96	313.2	307.15	310.87	306.41	310.14	310.33	310.03	316.08	313.45	314.31	315.31	312.01	320.37	316.64	308.71	308.87	311.47	313.17	314.58	310.54	311.14	308.91	317.09	317.06	310.21	307.54	312.21	307.82	316.5	307.92	314.8	322.72	318.3	310.62	306.5	315.84	307.75	309.33	311.63	312.24	312.88
319.22	319.75	326.19	316.59	320.73	316.03	322.02	322.69	319.04	321.52	316.57	317.93	324.84	308.99	317.73	321.97	317.43	320	316.86	321.56	317.94	321.3	319.54	318.53	321.82	322.08	322.01	316.63	320.05	318.98	319.07	321.75	318.87	321.44	316.27	318.92	323.26	314.78	322.87	318	316.26	318.72	323.07	321.01	319.91	319.28	311.05	316.35	318.68	313.33
297.93	301.27	297.06	297.17	300.24	301.31	291.59	300.81	302.93	296.95	305.17	304.51	299.36	294.77	298.66	296.97	306.9	302.47	303.03	296.82	302.21	296.56	304.7	303.36	304.93	291.29	301.34	297.54	306.74	296.83	300.08	295.2	299.71	299.68	295.99	297.76	303.54	301.95	300.53	305.85	304.22	299.11	297.24	303.13	293.71	299.63	302.08	296.42	294.49	294.6
329.39	324.26	333.25	331.18	327.06	324.73	319.77	316.9	329.23	327.52	323.66	315.52	329.63	326.41	323	322.63	322.46	324.29	319.75	328.88	329.68	330.8	329.91	327.14	329.85	320.07	327.72	326.75	332.2	324.44	324.32	332.86	329.96	321.42	327.92	324.95	323.02	326.57	324.39	318.22	327.85	325.04	325.56	327.87	327.55	334.12	329.65	324.54	331.92	323.37
326.44	322.78	334.25	326.85	329.94	322.94	326.96	324.95	329.27	323.21	327.78	328.18	325.33	330.71	332.93	332.35	334.5	329.54	327.12	327.48	326.79	327.39	326.15	323.86	327.81	321.89	325.7	328.64	328.11	327.01	324.32	326.91	330.17	323.84	322.83	320.8	333.04	320.79	327.87	328.02	325.21	324.95	326.42	332.48	331.26	331.38	328.68	331.87	333.13	324.15
306.66	303.95	306.93	311.8	299.42	309.13	306.12	302.43	304.14	298.82	303.74	301.64	300.98	310.18	307.43	305.32	305.83	304.36	306.54	307.94	306.43	306.65	305	300.28	307.33	308.45	308.49	304.14	301.11	308.73	308.45	309.35	302.63	304.8	302.56	306.99	307.69	306.04	304.18	315.4	304.94	312.09	303.55	308.83	303.82	310.75	303.97	303.95	298.26	299.3
300.64	296.73	296.77	299.69	296.12	299.71	300.98	294.51	303.41	297.5	298.06	299.46	296.19	299.39	303.81	300.01	295.69	297.42	298.96	295.84	298.65	300.6	299.9	292.91	302.76	302.11	298.18	296.29	303.74	304.94	294.78	298.27	300.12	308.31	298.24	299.51	302.09	301	305.79	299.08	299.42	302.13	299.93	296.12	304.12	300.36	301.89	299.54	302.13	294.69
296.52	299.48	288.51	305.65	298.2	292.64	300.01	292.63	295.32	299.56	295.97	299.86	303.02	308.25	303.39	302.9	304.52	297.7	305.79	303.18	292.88	305.47	304.3	304.6	292.59	302.14	294.03	296.8	299.65	301.4	289.33	304.73	300.46	302.55	293.61	303.19	302.73	302.6	301.2	306.84	298.89	298.05	297.12	301.37	302.04	300.01	300.92	305.54	307.72	297.38
305.88	304.86	317.52	312.45	308.65	313.72	318.24	304.63	314.29	311.59	310.44	312.99	306.3	308.98	310.47	312.75	314.38	309.71	319.42	313.48	319.57	314.02	317.38	312.25	314.29	308.98	312.57	311.28	308.72	306.18	313.64	316.36	310.62	314.62	317.69	310.27	313.7	314.32	303.49	309.61	317.33	312.91	310.89	312.31	311.18	312.96	313.09	315.26	315.28	310.43
300.7	303.43	303.2	301.15	306.59	299.49	310.89	306.91	306.68	304.81	300.64	299.56	306.29	300.15	304.89	303.76	302.31	308.44	297.12	302.29	302.57	297.11	304.68	310.04	309.47	306.65	299.17	307.8	299.84	293.55	297.82	301.84	304.85	296.4	302.02	301.08	304.43	302.59	301.77	304.29	303.49	303.26	297.93	307.38	298.48	297.19	304.99	295.53	297.24	307.91
309.61	312.75	309.17	314.79	317.84	311.91	309.55	313.18	323.58	312.42	314.04	315.59	316.78	314.19	316.94	316.07	309.52	310.67	312.15	312.65	315.99	308.89	308.81	316.16	315.81	310.99	312.84	309.66	313.86	305.61	315.7	315.54	311.54	321.45	311.93	317.91	320.39	315.55	311.89	315.83	317.23	315.44	314.45	318.43	313.09	315.55	313.63	310.84	313.82	314.63
319.82	330.38	328.47	328.35	327.49	327.57	321.85	325.84	325.29	329.1	325.53	327.92	324.04	329.81	326.91	325.73	315.63	326.99	329.7	329.28	329.55	331.46	321.11	333.04	324.14	321.1	326.37	329.01	325.86	326.77	332.3	331.45	329.59	327.45	320.79	318.64	323.95	332.56	324.5	320.14	320.16	323.36	333.22	327.49	323.91	327.8	326.39	320.24	318.43	320.35
306.49	317.3	321.85	306.63	307.63	307.24	307.17	309.74	311.61	313.49	313.93	311.8	313.95	314.45	309.79	308.24	313.49	306.28	311.54	310.35	310.94	313.32	312.41	308.11	308.24	310.52	311.7	313.07	310.56	311.89	312.15	311.65	314.04	313.51	303.06	309.56	311.92	309.25	308.77	306.67	312.14	304.32	317.09	314.36	314.47	303.68	314.69	305.59	304.56	312.29
315.11	313.48	314.75	322.12	315.16	319.5	309.08	314.3	309.08	312.84	306.15	311.72	307.18	314.09	322.11	315.27	304.57	317.01	310.38	314.09	305.63	316.7	315.55	313.8	317.41	318.59	317.25	315.04	309.87	318.35	311.39	313.15	315.34	314.53	321.51	313.3	314.07	310.64	323.54	315.37	314.05	317.8	316.61	314.39	310.16	320.22	314.76	313.96	311.23	309.51
307.69	313.05	312.14	311.52	315.76	308.58	312.39	309.64	307.25	306.13	312.29	314.02	315.73	311.45	307.25	312.9	310.42	305.13	307.51	316.99	306.76	312.95	312.44	311.66	313.52	312.19	307.64	304.25	311.24	313.58	306.51	311.92	307.97	311.44	311.99	313.72	311.34	308.28	314.13	318.57	307.69	311.1	315.63	311.12	310.01	317.29	310.75	301.91	311.25	316.78
309.67	312.85	317.44	314.69	316.65	316.1	313.55	316.7	319.64	314.46	315.37	315.09	313.02	314.62	319.94	322.77	317.71	307.69	315.29	315.23	314.91	313.02	307.98	324.92	317.8	322.23	316.46	318.44	326.92	319	323.59	314.93	315.5	317.16	321.72	314.4	315.09	318.82	321.57	315.2	318.95	313.53	317.31	317.18	314.78	310.22	321.47	315.05	315.56	319.34
306.32	305.76	305.33	312.06	309.82	298.73	306.86	302.26	307.73	303.5	304.39	305.32	300.95	313.13	301.36	310.17	310.07	304.36	308.86	308.6	304.69	302.09	306.71	303.55	309.69	304.1	308.98	306.3	309.49	309.29	301.81	305.14	303.51	309.08	304.59	309.6	305.41	306.28	305.31	309.8	301.79	308.8	308.59	305.63	298.19	311.35	299.91	313.85	312.97	305.5
303.75	303.02	303.68	303.02	302.61	310.38	302.08	304.67	305.6	297.13	305.76	303.44	299.84	299.25	309.22	294.34	308.25	303.35	301.14	300.32	299.53	299.7	307.43	302	304.49	300.98	307.1	305.05	299.39	304.82	302.03	303.47	292.46	305.85	300.92	306.08	302.97	310.44	299.16	312.34	299.75	304.37	303.42	304.56	297.62	299.83	313.28	296.98	299.37	304.1
300.75	307.89	308.63	307.26	302.91	303.35	308.08	306.61	303.65	302.6	304.57	302.05	309.89	306.49	305.31	309.45	300.88	292.99	311.66	304.8	300.23	307.07	303.55	302.74	300.75	307.66	301.47	303.73	302.33	314.62	306.14	298.44	305.03	304.27	289.68	308.98	306.12	303.48	305.78	304.98	302.64	302.9	300.79	300.79	304.43	305.15	296.84	294.05	303.17	295.25
315.88	313.3	319.88	316.1	316.79	312.01	321.4	317.6	316.75	317.08	307.89	313.07	314.33	309.35	314.38	316.97	319.27	316.61	318.91	311.54	311.52	320.39	315.21	314.58	314.42	311.58	312.72	316.58	311.43	308.4	313.47	314.08	312.58	320.68	316.98	312.49	314.21	316.86	316.64	317.34	317.03	316.12	312.34	317.29	316.34	314.87	322.77	315.34	314.51	323.37
293.24	292.5	305.61	293.73	298.85	292.47	299.01	299.37	294.79	300.93	303.27	293.38	294.19	290.84	301.06	290.56	297.24	301.95	292.7	293.07	299.51	300.52	298.94	303.98	299.26	291.11	293.56	300.64	299.69	298.05	299.11	291.69	290.22	296.9	290.84	299.24	295.37	291.47	293.87	301.51	298.6	292.44	299.96	293.52	289.38	292.7	295.82	297.48	294.57	300.65
322.37	329.82	321.43	322.88	324.64	325.34	324.38	323.87	322.29	322.26	321.44	326.35	320.38	322.87	328.56	325.14	324.98	325.54	319.22	326.94	331.45	322.23	326.32	321.11	321.87	321.41	326.77	322.93	322.46	327.35	326.11	323.89	327.82	319.51	321.54	321.84	327.7	323.69	325.19	319.8	321.11	328.55	322.46	322.44	327.49	328.6	325.53	322.49	324.7	318.55
318.56	313.9	309.34	314.52	315.93	307.47	316.13	306.94	312.81	316.44	312.35	310.4	313.98	318.91	313.81	313.66	316.47	307.4	306.69	310.37	311.6	304.34	311.8	308.31	313.41	304.54	318.06	319.35	322.47	322.43	306.17	319.85	313.81	314.26	313.3	311.57	298.84	304.33	316.74	309.88	316.94	311.32	317.15	307.95	310.2	306.67	311.12	311.18	310.13	307.05
298.17	301.77	302.73	303.91	300.57	301.55	295.33	308.85	303.52	299.82	304.03	300.47	304.89	307.67	297.2	291.61	305.86	302.03	304.68	301.49	298.98	299.38	304.91	306.78	302.07	305.89	303.59	308.39	308.6	309.52	301.68	302.62	302.26	301.47	306.74	303.33	301.72	302.58	306.43	297.87	306.45	299.72	301.04	303.5	300.63	301.96	298.82	297.53	303.48	300.92
325.63	321.64	331.48	327.17	329.97	326.37	335.12	331.73	327.07	325.02	324.53	327.17	330.24	331.22	329.7	323.13	329.29	328.96	325.81	323.82	333.82	329.07	329.69	323.74	320.32	328.83	323.25	326.38	334.75	327.85	329.59	333.45	330.83	335.09	324.54	324.14	324.43	325.08	331.19	333.09	326.72	328.13	333.14	334.29	333.08	327.74	325.3	332.62	324.45	324.55
315.15	315.29	317.62	319.78	313.41	313.03	320.56	311.54	317.07	317.02	320.75	311.83	314.84	318.48	317.6	316.47	314.48	314.04	313.48	313.5	316.32	315.11	316.98	317.49	306.09	313.46	308.9	315.21	318.42	323.28	319.98	313.81	314.55	313.77	319.4	320.34	318.51	321.02	318.46	311.62	315.81	312.97	308.49	315.45	315.03	316.28	311.02	314.07	315.76	307.03
325.37	325.33	329.67	326.02	326.06	328.4	330.21	323.13	333.36	330.86	327.32	322.3	333.35	331.14	325.22	330.5	332.18	324.32	327.05	321.96	326.56	321.25	334.56	328.92	330.77	323.01	328.47	323.35	333.47	333.04	334.08	331.36	325.66	322.37	323.47	324.1	328.26	325.97	325.95	325.47	338.6	316.67	333.45	327.44	326.43	326.38	330.81	325.88	321.59	324.96
307.84	313.23	308.7	311.91	306.1	306.05	306.63	315.23	306.87	306.81	308.94	306.87	303.49	307.18	302.33	306.79	306.32	306.39	309.45	303.97	306.65	304.82	296.17	310.49	306.09	314.92	298.43	307.56	304.06	304.49	303.95	302.35	298.91	313.85	308.05	302.76	301.98	312.72	303.18	310.48	299.88	300.61	305.41	304.22	300.13	310.43	304.61	302.3	299.19	308.91
305.57	290.65	291.67	301.88	299.6	293.58	291.3	297.12	301.32	300.35	295.26	293.86	293.64	292.64	296.11	290.99	291.93	297.45	295.49	290.89	291.86	295.1	297.76	294.29	305.29	296.8	301.01	289.35	286.18	293.77	293.87	290.69	301.15	301.14	291.82	295.61	289.32	304.25	299.54	300.68	297.21	289.97	292.19	309.3	293.93	297.2	296.36	295.34	292.62	298.03
300.78	301.41	296.91	298.6	306.33	305.44	304.57	300.63	295.15	303.64	300.5	295.72	302.11	305.05	300.26	300.73	308	300.12	304.61	297.44	298.82	300.58	298.89	299.75	300.25	295.01	305.28	298.01	302.62	301.69	300.74	305.35	305.75	296.69	304.16	299.01	297.44	300.97	302.3	307.4	307.77	300.45	309.03	305.2	306.06	307.16	308.59	301.44	297.98	301.96
304.54	308.81	304.89	307.29	301.25	311.13	306.92	305.94	313.45	309.02	308.87	312.89	313.21	307.01	312.43	305.88	305.63	314.8	316.61	303.68	308.36	313.86	308.56	296.63	305.42	308.62	305.4	305.86	311.43	311.53	307.51	313.61	307.61	310.98	313.69	312.09	306.85	311.59	306.29	309.67	303.27	312.26	317.79	302.84	307.85	303.42	306.49	315.6	309.83	308.31
315.87	326.05	316.98	324.12	320.42	321.33	315.5	320.76	319.11	313.98	320.29	313	318.69	320.17	312.24	320.69	316.43	321.76	322.57	324.71	311.14	308.11	316.33	311.02	316.54	322.8	316.74	310.92	322.05	314.09	325.8	319.99	316.23	320.65	314.69	317.9	323.49	314.04	319.64	315.78	313.92	316.99	315.07	313.22	317.95	321.98	315.74	312.49	314.3	318.47
300.88	304.03	301.68	304.76	300.62	302.08	300.13	305.83	312.44	304.85	310.23	305.57	301.46	303.39	304.71	295.58	304.78	311.38	302.75	303.89	308.17	303.82	304.19	302.57	305.53	304.46	297.98	307.54	296.18	301.22	305.75	305.75	300.9	303.57	305.49	304.55	307.25	308.61	305.44	300.98	305.19	295.98	300.63	301.18	301.82	311.01	304.12	305.09	308.81	305.35
310.31	310.75	318.19	317.86	311.41	310.99	320.36	315.97	319.22	316.95	315	308.06	317.27	311.74	307.87	309.46	313.51	310.8	317.75	308.55	313.17	316.06	311.86	318.11	316.38	321.01	317.45	311.89	313.73	316.4	315.89	313.97	313.67	310.96	313.48	314.69	320.15	314.81	313.67	314.16	315.55	316.86	317.39	313.68	320.39	316.52	313.92	313.62	316.79	312.97
306.31	309.77	301.06	310.41	305.35	309.69	305.04	303.45	303.27	308.01	302.22	305.18	302.65	302.78	306.38	301.38	301.58	307.21	303.56	302.44	300.27	311.16	302.51	305.22	305.33	306.58	301.84	302.44	313.42	303.13	300.95	299.1	304.24	309.58	301.14	300.56	307.44	297.71	316.25	303.43	304.88	309.86	302.39	308.98	308.25	307.96	306.14	303.99	300.24	302.88
307.56	309.2	304.81	305.59	305.56	302.68	299.07	304.56	304.18	302.33	300.85	302.66	304.11	301.86	306.22	309.98	302.83	310.81	305.91	310.28	300.28	308.58	302.8	311.05	307.16	310.58	309.37	304.24	309.84	309.15	305.33	314.72	298.67	302.56	302.8	307.09	310.31	305.33	303.68	300.18	309.05	307.76	305.23	303.17	310.76	299.12	309.15	311.51	304.46	303.45
309.18	311.18	316.06	310.92	319.35	313.34	312.43	317.27	311.26	311.28	314.9	315.48	316.69	314.89	321.59	306.61	310.81	311.67	314.64	310.48	312.11	314.02	314.76	314.83	314.8	314.46	312.7	310.55	313	301.72	316.12	306.28	309.9	314.89	307.55	317.21	314.23	319.95	315.11	314.02	314.22	316.19	316.84	313.44	316.23	305.64	311.67	312.71	316.51	321.27
295.38	293.75	303.56	292.5	298.48	296.21	298.62	299.46	285.73	294.49	292.7	304.76	298.63	291.67	292.3	286.95	294.49	295.17	301.49	295.07	300.4	292.9	300.17	296.18	296.24	294.01	292.64	296.49	294.13	294.81	295.11	292.42	297.88	299.23	297.25	290.11	296.97	296.68	288.9	298.67	298.3	302.23	297.29	294.99	294.9	298	303.64	295.7	290.5	300.06
312.92	309.19	312.32	311.3	315.51	313.5	316.97	314.57	317.43	315.56	322.68	316.22	313.87	318.47	312.86	313.71	319.04	316.85	315.4	307.2	316.43	313.36	316.37	316.57	317.05	313.54	318.31	308.64	320.8	313.86	317.08	312.09	313.33	316.5	319.5	318.08	307.28	317.63	307.65	316.79	312.45	311.57	306.32	312.26	310.96	320.87	315.3	316.4	316.09	314.13
311.29	316.08	316.26	323.43	318.88	308.16	313.44	322.72	315.76	318.48	323.38	319.54	314.35	321.43	316.89	315.58	314.79	316.98	316.48	322.45	315.97	319.21	314.33	313.16	318.87	310.24	325.71	317.2	320.14	310.75	319.15	314.26	318.91	320.44	312.52	323.18	321.56	315.31	311.03	324.31	317.22	320.84	311.4	323.93	311.36	321.6	320.75	320.67	322.28	318.34
329.64	335.51	330.4	324.67	331.64	333.01	327.49	323.36	328.52	331.41	320.98	318.95	328.4	319.35	328.32	333.5	329.94	328.04	333.92	328.96	326.14	324.51	331.15	328.2	328.22	323.59	333.21	330.25	323.33	324.06	327.31	322.62	335.63	327.26	328.46	330.2	324.45	332.15	330.12	324.02	324.27	324.77	326.08	329	325.43	327.11	324.44	318.67	329.88	327.14
309.75	312.09	315.55	311.97	311.8	308.61	304.89	309.56	303.13	311.65	322.39	315.15	315.92	314.8	309.21	310.94	312.85	312.86	312.29	319.01	315.79	316.74	312.17	322.55	311.68	315.87	313.12	318.84	308.57	312.43	310.31	306.97	316.56	311.4	309.03	313.4	314.21	316.99	317	316.98	308.77	308.93	320.02	309.45	315.32	313.76	317.67	308.6	319.57	311.38
308.48	317.68	314.67	311.27	317.31	308.85	313.83	306.77	310.13	310.33	309.55	311.13	315.61	308.85	319.65	306.77	310.87	314.23	317.74	313.24	317.96	314.64	313.56	314.92	310.91	313.9	313.86	314.31	306.85	312.92	308.51	312.43	313.85	315.3	318.32	323.07	314.69	304.84	319.79	317.05	317.27	310.12	316.18	313.22	313.31	313.74	312.75	308.48	313.27	318.04
306.22	303.13	309.75	295.29	304.07	312.43	303.83	306.6	300.73	301.15	312.61	309.31	304.44	309.63	311.24	296.8	305.37	303.48	309.35	307.65	308.16	307.12	298.68	306.09	304.48	308.25	306.54	299.13	304.18	299.31	314.19	303.94	299.45	311.5	302.92	312.41	300.56	313.26	310.44	300.92	307.51	308.52	304.89	309.65	301.9	306.99	299.81	306.06	307.94	303.66
303.5	307.55	303.91	307.37	309.54	297.94	316.18	304.28	305.62	304.33	299.93	302.41	308.64	299.23	307.15	296.57	306.31	299.84	299.96	313.17	306.4	307.29	293.84	311.01	310.39	311.39	309.23	301.09	299.91	300.47	304.68	302.29	302.73	300.02	307.51	300.47	306.77	306.19	298.48	304.8	303.35	303.85	301.38	304.82	309.61	306.26	296.85	301.58	296.88	303.59
300.51	302.73	305.28	310.46	297.86	303.32	303.17	301.41	307.48	301.3	299.56	302.75	302.95	299.09	307.25	309.21	305.45	301.55	296.97	304.38	305.35	307.79	302.41	300.15	306.04	301.47	304.99	299.62	297.18	302.73	302.02	298.59	304.51	304.7	300	310.49	301.16	304.35	306.67	303.05	298.68	299.38	300.68	298.91	306.75	300.37	302.02	302	298.65	299.73
310.78	313.82	312.04	310.95	315.03	312.95	307.89	315.41	311.47	311.99	314.24	313.41	311.86	311.62	310.19	315.36	307.03	308.79	311.29	314.57	307.55	301.67	311.02	309.22	310.1	315.84	311.59	317.08	311.47	310.68	309.67	310.18	309.87	309	312.02	307.76	311.67	310.7	311.1	306.06	309.17	317.5	307.62	314.08	306.05	307.03	315.69	308.12	309.41	313.63
311.08	308.44	312.1	316.25	318.09	312.81	319.44	319.15	310.23	308.64	317.86	310.82	320.57	313.6	313.21	319.05	310.56	316.87	318.4	312.08	313.55	309.23	313.81	319.06	306.23	315.29	311.83	312.38	313.87	321.21	312.69	318.54	316.34	315.85	318.61	318.75	317.99	317.19	313	309.68	313.09	315.42	316.73	309.69	307.89	314.57	312.04	307.88	307.15	318.22
296.11	299.35	300.59	296.13	300.88	298.2	300.67	292.62	294.1	297.27	299.6	294.48	302.95	303.39	293.43	297.58	294.38	298.55	300.45	304.08	294.57	294.25	299.9	293.6	294.3	294.22	299.82	298.44	298.64	295.52	293.56	302.75	298.98	304.23	290.66	294.27	298.41	293.65	296.1	295.04	292.7	295.84	301.64	292.7	296.45	299.58	296.12	298.74	299.79	298.35
308.87	315.95	309.48	301.14	312.69	311.11	304.5	305.79	307.2	309.79	304.72	304.57	306.79	304.43	308.21	309.03	305.64	309.83	307.14	311.7	304.9	305.38	311.09	311	301.35	307.92	304.09	308.95	306.23	303.44	305.71	307	299.87	302.37	312.94	306.74	310.37	308.26	303.63	309.85	295.87	302.71	306.59	303.71	310.48	311.13	303.09	303.8	306.43	308.61
306.27	308.96	304.57	314.68	304.31	307.11	307.6	309.77	308.37	313.78	306.67	301.99	298.46	301.07	305.34	302.3	308.97	307.14	307.97	305.38	305.33	314.18	299.59	304.34	311.74	302.13	302.31	310.32	306.6	303.97	306.48	307.12	308.57	308.02	308.29	307.37	305.38	303.72	314.51	309.9	310.42	306.09	301.91	311.95	302.77	306.87	304.4	308.63	303.75	303.74
304.95	304.97	307.14	305.06	305.85	304.38	315.98	308.08	304.43	305.5	305.68	303.76	309.85	308.11	315.69	305.12	319.38	310.49	306.32	305.89	300.31	305.1	315.66	307.62	306.92	305.9	304.51	313.18	308.01	312.21	302.48	302.85	301.46	297.48	308.36	309.56	303.3	310.62	309.9	307.74	306.44	307.22	308.12	299.94	306.21	312.89	307.69	310.36	311.44	303.48
302.31	308.64	294.45	304.86	301.23	299.93	293.66	297.68	294.07	305.84	305.72	303.32	307.13	302.65	302.58	298.81	293.38	308.83	294.62	298.46	298.58	303.58	304.52	298.78	295.65	295.06	298.63	299.95	291.67	302.39	300.24	295.45	300.61	296.78	299.84	301.69	303.41	295.91	296.75	303.86	304.48	303.05	309.85	294.32	301.14	294.77	302.44	302.87	297.18	297.58
308.92	302.39	314.12	296.59	304.26	312.54	303.9	313.29	308.45	305.28	309.97	312.84	303.83	304.73	308.12	305.66	305.35	302.24	311.48	303.28	307.61	312.03	307.72	307.95	310.08	303.41	307.33	308.42	304.38	307.32	300.87	307.46	306.62	308.51	303.93	301.28	305.13	307.51	311.67	309.72	312.02	306.5	298.72	300.9	306.38	310.29	304.91	303.27	304.54	303.85
308.47	309.54	302.54	303.19	303.3	301.8	308.6	307.76	303.4	300.57	305.26	317.56	304.74	312.11	301.74	310.9	308.35	312.93	313.79	309.44	307.34	306.71	304.4	304.72	306.14	301.43	308.42	306.27	295.13	309.02	302.81	305.55	296.51	302.95	310.58	298.28	303.54	304.13	307.28	310.49	306.27	306.62	309.58	307.49	309.09	307.1	308.54	303.72	301.2	314.49
307.1	300.88	305.47	307.92	301.82	306.5	309.69	300.77	304.88	296.99	305.73	310.77	300.51	305.64	306.45	308.26	303.95	303.04	310.96	299.81	303.45	304.99	314.9	301.36	311.24	309.52	305.96	312.81	303.36	307.34	307.4	306.59	306.59	306.02	308.33	312.86	307.77	302.37	307.92	305.77	306.45	306.66	314.08	303.87	306.77	299.97	297.64	306.09	303.91	306.24
298.43	307.81	309.71	301.56	305.32	305.43	309.1	312.13	307.62	300.66	303.46	303.58	302.96	301.76	308.34	302.46	296.18	305.74	300.62	298.97	306.35	295.72	302.65	300.83	306.6	307.16	305.07	308.19	313.01	306.65	301.24	303.36	304.14	306.05	301.38	306.78	300.6	309.33	297.75	305.51	307.54	305.42	303.79	300.75	305.67	304.78	309.65	307.1	302.5	301.8
302.03	307.07	305.51	306.04	293.17	304.42	308.45	307.61	295.49	299.72	306.63	306.7	306.8	308.22	304.61	301.47	299.14	302.48	305.99	311.37	311.52	296.81	298.29	308.46	301.88	305.6	301.25	309.52	301.13	306.63	299.66	302.43	307.81	308.28	299.06	300.08	300.72	305.78	313.21	302.41	299.85	300.17	305.97	303.46	305.99	299.5	302.91	300.02	302.74	308
308.45	303.95	307.63	302.4	304.97	296.73	307.29	302.43	295.69	298.06	298.38	308.68	305.54	313.18	309.44	297.8	300.68	303.32	306.78	304.72	310.33	296.88	294.17	296.35	308.06	294.61	298.45	299.74	309.3	303.21	305.94	307.69	298.17	306.99	304.38	298.51	303.13	301.73	301.28	305.87	302.83	311.32	306.01	304.62	305.22	299.84	302.91	295.3	305.52	313.32
316.31	312.22	311.12	315.42	307.49	315.37	310.25	315.6	317.23	312.38	313.88	304.48	317.47	311.75	306.91	325.72	309.99	316	317.79	310.77	315.02	307.8	312.64	316.43	311.34	316.54	303.85	310.26	312.82	312.95	312.45	314.42	315.18	312.08	318.63	313.6	310.52	317.55	315.27	316.48	309.22	321.18	314.73	309.87	318.98	314.48	314.11	311.3	313.86	314.2
298.57	297.47	301.07	298.66	298.89	295.48	301.79	302.94	304.81	295.14	297.1	297.47	295.72	301.5	305.37	293.71	294.19	301.37	297.87	306.1	307.1	297.84	297.26	297.21	299.77	300.93	306.25	299.76	302.14	302.03	292.73	292.94	297.94	300.25	294.97	300.4	302.01	298.95	305.28	294.8	299.01	300.4	298.25	298.11	304.72	302.16	298.3	302.3	306.47	305.44
328.61	326.25	328.77	324.21	321.78	326.58	333.12	319.92	324.1	330.19	320.45	323.83	328.15	323.69	322.84	320.3	326.5	318.96	326.07	323.12	323.51	324.98	327.55	326.5	327.65	317.04	318.55	326.16	329.77	330.46	318.92	322.81	322.87	319.73	323.67	330.15	318.43	322.86	326.07	323.98	327.04	325.83	325.08	326.67	323.19	320.64	322.67	329.7	318.28	320.03
314.08	305.32	309.97	304.4	306.14	301.26	305.4	306.5	303.64	307.27	301.93	302.93	305.37	305.09	301.69	309.35	301.7	312.45	311.86	302	302.42	303.58	306.01	305.7	302.32	305.73	302.81	304.32	306.03	311.55	306.47	301	299.86	310.71	311.42	300.5	300.69	299.08	301.78	305.42	302.76	300.95	301.56	303.93	304.35	310.5	310.84	304.98	302.08	305.52
327.01	329.96	331.73	325.78	323.36	321.16	334.02	326.62	323.79	327.45	328.51	330.49	334.01	329.12	327.97	332.48	333.68	328.03	335.8	338.35	328.48	327.37	329.32	337.23	325.07	327.67	321.46	330.84	327.03	334.32	335.58	325.7	329.33	329.9	338.49	327.51	319.78	331.14	333.09	327.53	328.46	333.66	331.74	327.81	329.32	329.85	332.21	332.01	325.8	321.72
318.84	315.15	326.75	318.93	316.98	318.87	313.24	322.53	327.07	316.12	315.99	321.43	315.67	327.75	317.48	322.12	323.23	318.02	322.48	315.06	312.55	317.66	318.03	316.63	320.97	318.33	315.19	320.08	316.84	322.05	314.24	327.41	318.52	321.77	319.71	315.48	328	319.77	313.53	317.19	317.39	320.88	323.18	312.57	317.74	312.71	319.89	313.5	316.02	317.93
306.51	300.46	307.48	301.32	306.92	308.14	304.61	313.37	303.27	306.86	311.16	310.68	306.65	306.52	308.41	299.74	311.74	307.1	305.87	305.85	306.06	306.4	308.7	312.49	300.12	307.23	307.74	305.65	308.98	301.17	305.05	310.39	302.25	307.49	307.39	303.32	300.19	314.34	305.39	298.99	310.47	308.96	308.91	309.22	304.8	306.41	309.8	301.58	306.65	310.41
306.23	298.92	291.62	298.47	303.68	295.21	303.12	298.62	307.66	302.16	307.03	302.62	298.22	305.05	304.01	314.57	298.57	302.58	306.19	304.52	310.14	304.03	307.83	298.19	299.34	303.77	308.53	299.98	306.83	302.09	303.57	297.56	308.62	305.7	304.19	305.74	306.42	303.32	297.4	300.42	303.16	299.79	301.42	304.81	300.39	298.12	307.78	295.88	298.32	306.71
296.76	295.07	296.64	301.44	299.14	295.43	299.43	291.45	300.42	296.8	293.03	294.19	299.71	294.02	294.02	294.17	291.81	294.47	291.76	295.54	290.76	296.25	290.78	300.21	291.7	293.35	298.61	299.11	290.76	301.77	296	301.79	292.09	298.44	290.17	298.27	291.18	295.54	294.37	289.18	292.82	284.2	300.51	298.6	286.24	288.76	291.21	298.42	290.82	296.18
312.42	307.74	314.24	311.44	299.74	308.54	313.74	318.21	306.2	315.48	312.66	309.16	309.68	311.67	317.3	318.63	314.47	308.9	313.22	314.55	318.87	314.01	314.05	306.57	307.28	304.35	314.11	309.74	312.3	315.46	313.41	306.62	311.8	310.1	313.8	313.75	303.38	309.81	309.22	315.55	308.48	308.11	314.81	311.47	311.31	311.8	310.18	316.12	311.52	303.75
301.97	306.76	308.05	311.34	308.38	300.3	308.14	303.36	298.68	311.74	306.47	308.37	309.02	302.95	308.35	294.74	306.05	298.09	302.92	308.25	305.11	310.37	305.4	305.55	307.84	304.54	308	299.09	302.26	302.77	302.32	303.69	303.35	305.86	301.32	297.47	301.01	307.3	309.7	306.44	306.33	303.64	305.48	309.93	306.11	308.1	309.71	301.35	307.32	305.67
317.42	315.58	314.16	319.8	310.56	321.98	318.86	319.58	313.65	323.04	316.23	314.99	318.78	316.59	310.13	320.25	320.17	308.27	318.27	324.98	311.92	312.91	318.41	323.85	311.14	318.18	313.38	315.64	308.82	319.41	315.31	309.35	317.91	318.83	318.57	317.06	316.59	319.07	309.68	319.05	312.8	312.21	324.65	319.41	311.88	320.98	319.97	315.87	311.48	317.88
293.79	294.25	296.55	297.82	292.6	297.66	295.73	287.6	291.21	291.83	287.76	292.67	290.24	296.51	298.77	289.74	288.83	288.12	299.03	298.8	295.64	288.42	293.11	291.36	294.59	296.72	294.95	292.84	298.41	293.73	291.86	295.58	292.73	283.11	295.74	295.15	295.54	295.19	294.59	302.48	294.19	296.24	296.28	291.21	292.43	296.59	289.74	295.96	291.81	284.64
306.04	302.84	295.43	305.98	302.82	309.97	304.3	303.43	306.4	299.06	301.01	303.49	305.43	306.92	305.08	303.37	305.93	309.05	308.12	304.39	307.06	312.52	300.34	301.66	302.26	304.69	304.99	306.32	304.28	300.83	305.64	302.46	307.09	298.12	305.09	302.86	305.14	307.96	301.54	304.29	301.38	307.32	311.13	307.36	308.11	313.32	306.8	312.27	299.53	309.35
307.92	301.48	302.6	304.98	303.39	309.11	299.73	304.12	309.49	299.22	308.07	301.92	296.14	298.61	302.18	304.7	298.02	304.66	308.69	305.44	306.62	307.18	307.3	307.45	301.15	307.97	313.16	303.89	305.48	301.48	297.53	305.64	302.15	302.08	306.67	309.38	309.44	307.23	306.21	301.01	304.55	301.17	302.74	302.27	307.32	307.17	306.51	306.91	295.5	306.87
320.26	318.93	321.48	320.55	316.7	321.41	315.15	317.55	316.89	313.8	318.13	320.8	324.1	314.06	321.23	326.67	324.28	325.82	318.25	316.66	319.69	320.53	319.37	317.23	329.15	322.19	313.3	320.19	319.42	317.06	318.99	322.12	323.98	313.02	324.8	318.89	329.17	323.82	322.21	318.48	320.08	324.47	320.71	314.91	319.13	318.19	327.65	320.15	320.65	319.68
312.54	312.48	312.32	316.87	308.85	302.31	311.54	299.85	309.4	307.65	311.83	305.15	306.66	310.16	311.24	311.4	312.94	316.09	302.93	318.04	308.3	311.24	312.65	305.58	308.41	305.73	303.09	307.83	315	311.72	306.84	312.13	308.85	313.99	315.05	306.58	312.25	309.99	309.89	317.02	308.79	314.51	308.82	302.58	306.43	305.52	309.93	302.02	303.03	311.31
294.17	302.58	292.76	293.81	296.82	296.05	300.19	293.58	303.9	295.57	298.85	292.98	298.73	295.88	295.53	288.59	296.5	301.14	298.4	289.06	290.33	294.42	301.77	291.87	292.75	293.96	289.95	295.45	291.51	302.23	291.93	285.98	293.27	299.32	295.86	283.67	298.82	294.73	296.61	296.03	301.29	287.29	292.92	299.52	297.46	289.64	294.68	292.89	292.69	291.07
322.3	320.49	310.64	318.66	314.99	315.07	314.54	322.63	311.99	327.41	320.47	317.83	319.8	317.62	318.66	322.45	322.6	317.59	320.84	321.26	317.63	319.76	316.17	317.71	314.19	316.76	316.78	318.17	318.08	317.81	320.45	319.96	317.94	317.67	320.94	311.5	321.46	319.79	322.82	319	317.51	316.75	321.06	314.33	314.78	319.19	318.07	311.38	311.24	314.25
309.6	313.21	305.92	316.81	316.58	311.88	313.57	313.01	315.48	318.4	316.73	310.11	312.2	308.83	312.92	313.7	304.86	312.27	316.62	307.07	311.64	314.01	316.29	315	311.87	311.66	313.65	314.07	310.04	315.82	312.81	314.24	313.28	311.5	315.64	318.49	309.19	308.66	314.87	315.41	313.93	312.04	310.16	315.3	310.66	319.24	311.8	317.19	315.97	315.65
309.32	318.9	315.74	319.34	309.4	307.48	308.14	317.47	313.95	316.68	319.04	315.11	310.95	318.51	318.99	324.62	316.82	314.72	311.14	322.9	316.25	313.18	314.31	317.72	323.78	316.5	318.31	320.8	321.1	319.15	316.05	318.51	316.92	315.61	310.72	313.28	318.03	317.14	314.39	318	314.79	318.71	315.68	307.38	311.51	316.17	309.23	316.28	312.43	311.51
309.19	306.94	309.79	311.51	305.85	318.56	318.02	321.49	309.61	307.55	317.61	313.58	310.3	311.8	314.09	312.61	315.36	313.34	317.74	310.85	314.64	315.34	312.63	313	312.22	308.17	307.41	310.57	311.23	315.89	305.2	318.21	313.74	317.56	316.66	314.89	317.18	309.52	305.74	309.03	310.54	309.56	322.6	309.23	311.4	311.34	311.65	311.49	307.74	307.83
315.53	322.77	310.86	321.1	317.58	315.3	318.37	313.48	314.08	318.93	319.43	312.78	312.36	313.89	315.65	316.38	313.23	314.8	311.8	309.57	316.28	321.58	313.32	306.92	315.47	313.43	321.88	320.34	318.76	312.58	319.88	319.39	312.22	318.24	315.68	318.25	317.71	312.71	316.45	311.6	306.05	314.56	309.84	308	319.52	321.16	320.87	314.46	309.84	316.34
326.32	324.63	331.81	320.37	325.14	327.95	323.19	325.86	327.72	326.97	330.74	337.6	326.57	320.12	325.85	325.23	333.91	330.08	323.36	333.35	328.58	328.58	326.64	331.34	324.02	324.19	327.94	330.99	325.04	329.39	325.58	327.71	327.11	331.92	332.03	330.34	333.32	323.59	328.96	328.03	324.06	325.09	322.63	320.54	323.98	331.86	322.15	323.37	330.27	326.66
312.02	319.61	315.34	311.57	315.4	314.95	309.15	314.39	315.47	310.15	312.76	316.82	315.68	317.38	319.68	318.45	310.34	317.14	319.87	317.04	318.35	317.64	310.35	319.53	313.87	306.03	316.98	318.15	314.85	318.65	316.56	311.35	315.2	314.2	320.12	316.27	309.14	307.87	317.23	316.55	309.11	319.33	310	320.5	316.87	307.78	307.35	310.97	309.6	316.08
307.35	314.93	316.36	315.1	315.78	314.54	311.91	316.1	313.94	311.77	307.34	315.82	319.08	314.41	320.18	314.41	313.61	309.38	317.34	315.47	312	317.19	318.93	313.5	316.61	308.87	312.8	319.74	313.99	321.26	314.95	320.07	319.04	312.99	317.16	319.1	320.5	313.66	320.38	318.41	326.09	312.71	313.17	309.07	318.57	311.79	317.73	310.81	311.45	312.4
296.68	301.38	295.94	303.48	302.85	301.67	302.16	301.78	310.95	308.04	313.93	304.11	304.44	306.18	298.52	301.64	304.92	304.43	304.78	306.82	310.19	307.29	304.32	298.76	312.82	305.59	299.38	297.6	299.22	302.8	299.86	306.04	301.47	302.86	306.71	300.02	307.86	304.12	305.87	299.64	298.98	303.59	305.47	302.62	308.98	308.78	308.39	303.24	303.22	303.44
307.89	304.36	310.67	303.12	305.68	304.74	310.41	305.95	308.58	312.29	309.52	300.97	310.92	310.7	310.46	308.86	311.52	313.61	314.79	310.75	307.79	309.88	312.14	307.47	314.79	307.12	303.98	310.52	314.58	303.43	310.53	307.64	311.62	309.24	309.64	314.79	318.2	311.81	310.88	307.96	311.41	306.79	307.46	307.72	303.63	309.58	306.6	305.84	299.92	306.1
317.14	314.73	316.01	318.86	320.39	317.26	319.34	319.89	317.73	320.15	315.67	315.36	316.54	315.85	315.31	317.15	319.57	312.53	317.59	323.88	320.54	319.41	312.13	313.13	322.2	324.01	310.92	317.33	322.44	323.51	310.33	322.66	324.37	316.51	311.5	321.92	321.44	320.83	320.93	321.57	318.91	307.08	324.6	318.34	322.06	317.66	317.05	325.6	318.82	321.63
294.29	291.25	302.35	290.4	294.92	293.57	295.31	296.71	299.11	290.28	299.15	289.58	296.19	287.39	299.68	293.56	295.4	291.9	297.14	302.72	297.09	294.98	301.24	299.37	296.89	292.44	292.82	293.73	301.3	297.5	294.1	288.79	296.83	299.36	287.66	300.31	296.83	294.41	297.88	296.37	288.04	288.9	295.98	293.23	296.5	288.42	291.89	288.76	303.16	296.49
319.57	317.9	317.12	316.31	317.48	310.71	315.67	308.08	313.67	309.66	313.09	316.14	311.26	306.35	310.06	308.32	305.56	315.36	315.94	310.67	314.2	310.72	310.34	310.65	310.53	310.35	324.68	316.35	309.74	313.09	318.29	314.05	309.89	312.04	317.89	318.36	315.64	309.85	320.57	315.22	310.78	315.14	307.95	311.56	312.98	321.59	323.27	308.86	314.08	316.45
307.14	303.15	305.84	310.52	310.77	306.63	302.71	301.85	299.41	297.15	300.57	301.74	302.18	301.09	300.77	291.07	306.53	303.27	308.7	305.22	306	299.58	304.63	303.86	301.56	301.54	303.3	297.76	296.13	300.43	296.98	308.97	304.09	296.39	300.02	298.7	301.83	305.17	303.6	301.06	307.59	302.59	299.27	304.66	306.7	298.07	302.05	302.88	302.32	309.4
309.12	303.06	306.27	308.43	305.66	306.07	309.81	303.98	306.86	302.55	302.65	304.53	299.65	305.6	305.56	310.04	302.53	304.9	308.41	304.06	302.53	303.24	303.75	301.94	299.6	309.4	302.25	299.62	302.79	305.3	299.21	312.21	306.17	311.8	306.98	305.21	303.28	301.47	309.07	303.31	300.85	311.85	303.97	296.13	301.79	306.28	303.98	305.51	304.77	305.16
300.18	296.23	300.76	305.51	305.05	300.78	302.06	301.97	300.93	303.18	301	302.5	301.5	302.62	297.21	298.5	309.11	295.31	291.73	302.08	301.88	307.75	303.67	303.02	293.81	302.39	304.74	301.15	300.8	301.51	302.28	292.51	299.55	299.58	306	294.45	305.05	303.49	306.09	296.96	301.93	297.78	302.15	306.9	301.22	299.05	300.59	301.21	296.57	312.23
312.44	308.69	308.02	306.43	309.65	302.81	307.87	310.89	302.5	311.59	309.02	302.65	312.72	314.07	310.41	305.04	316.87	299.46	314.11	306.31	310.93	313.04	310.49	304.72	310	313.76	313.45	302.49	310.49	314.12	308.19	309.3	301.21	310.48	310.06	308.2	310.71	313.35	300.09	310.75	310.38	308.03	313	305.23	308.72	307.7	307.11	306.17	313.43	308.42
300.65	299.6	303.37	298.75	305.67	300.07	298.98	292.24	297.2	301.46	296.1	298.09	292.48	297.91	294.94	302.39	303.79	292.51	295.5	296.99	296.35	293.93	299.01	300.68	294.91	291.47	291.51	295.34	288.74	293.45	301.64	293.72	289.41	289.42	296.8	296.97	297.67	294.99	291.49	294.54	292.51	291.03	288.01	292.59	294.98	298.76	300.26	296.42	297.9	298.21
299.54	294.67	301.97	303.12	304.75	299.99	306.48	310.91	302.34	297.04	301.93	300.52	303.71	298.96	307.57	295.21	297.83	303.32	305.47	299.01	303.15	297.8	301.44	302.99	308.66	305.35	301.93	301.49	305.8	304.25	295.08	303.42	304.02	303.5	299.24	305.03	303.54	301.1	307.98	302.79	299.05	308.61	302.13	302.59	301.66	296.76	300.55	301.04	307.65	305.32
307.67	311.85	312.48	305.94	314.47	313.27	314.05	312.49	308.47	312.84	312.4	311.89	314.72	307.65	307.96	301.57	308.99	315.27	303.05	308.02	308.03	305.22	304.81	305	308.2	313.06	313.39	308.55	313.11	308.14	311.56	301.45	305.05	311.77	309.8	311.93	307.78	307.36	315.41	306.4	309.07	309.14	308.72	316.03	308.44	306.2	311.18	311.36	315.21	308.33
308.9	311.03	310.74	308.51	317.59	305.83	305.04	314.57	307.3	313.92	305.08	308.81	312.96	305.74	307.53	309.73	315.82	305.2	312.7	310.39	311.75	310.19	311	312.67	303.16	307.16	311.46	305.9	319.33	309.52	312.71	307.91	312.72	306.59	302.16	309.35	315.63	311.7	306.27	310.01	312.02	306.22	306.42	314.49	317.85	315.46	313.33	312.63	310.25	312.53
310.67	303.06	309.09	303.34	308.78	309.41	301.36	299.91	303.62	308.65	299.85	308.07	304.49	306.01	311.02	308.45	304.92	297.88	308.22	313.51	309.95	300.56	303.17	303.41	306.2	303.5	303.52	304.97	306.82	317.66	301.76	309.4	307.64	301.52	304.39	306.31	302.26	296.21	298.5	303.46	303.78	305.83	304.24	301.24	302.87	308.63	307.99	300.01	305.39	301.94
323.75	321.29	315.59	315.42	314.53	320.01	320.29	317.31	320.25	325.01	320.08	319.4	316.84	319.67	321.03	323.8	318.36	315.46	314.36	321.27	314.34	317.12	319.12	315.24	315.68	316.39	311	314.82	318.1	318.98	315.81	320.93	312.41	305.24	313.35	317.67	318.44	323.16	316.65	322.63	318.69	327.14	315.1	319.69	319.3	312.85	315.59	319.06	310.49	316.71
295.4	295.53	294.62	297.75	299.6	297.05	299.19	306.35	295.18	304.02	294.64	304.05	298.94	298.34	296.74	305.43	290.07	293.62	301.95	298.47	295.76	294.81	295.06	300.68	300.29	287.8	301.62	300.44	296.46	297.31	300.11	293.49	294.33	296.58	295.87	293.92	304.97	293.27	296.69	299.9	298.8	298.64	292.58	294.31	297.92	300.27	304.7	294.9	296.28	299.01
298.49	301.27	307.55	308.05	306.8	299.89	303.55	298.57	308.07	303.73	314.13	311.44	303.49	309.91	305.7	312.45	306.27	300.31	308.95	309.55	294.2	303.36	307.83	306.2	303.09	303.47	313.06	305.74	302.85	301.32	308.25	307.49	310.45	294.32	302.71	304.12	302.22	301.03	306.13	302.32	301.13	308.55	311.3	305.77	306.15	308.05	304.16	305.11	307.88	306.62
311.75	316.02	318.88	319.82	318.21	309.56	311.82	318.2	316	317.25	317.62	320.28	313.61	314.82	320.15	316.55	320.6	307.46	317.42	309.49	325.09	314.33	315.55	316.9	312.32	315.88	323.24	322.43	323.27	315.18	321.2	312.47	319.13	315.01	317.76	314.98	316.47	318.66	313.96	323.5	315.29	319.62	316.49	317.26	315.22	319.98	311.86	313.23	318.59	316.86
327.25	324.11	322.84	325.9	331.33	329.1	328.5	327.53	326.44	328.36	330.81	327.68	325.75	333.06	327.06	328.42	330.68	326.33	323.61	324.09	329.97	324.54	321.28	319.81	327.46	332.41	327.43	327.81	322.24	322.42	320.65	328.94	329.11	331.45	331	326.9	323.94	326.44	325.55	321.48	329.62	319.56	327.24	325.4	326.38	334.04	324.82	323.98	325.67	329.08
304.44	303.69	302.81	295.99	296.43	303.69	299.41	302.48	302.97	304.57	305.41	292.3	299.39	300.08	299.23	300.24	297.1	304.21	303.49	301.33	302.33	305.95	299.9	303.2	298.73	300.06	296.18	301.42	297.97	295.1	299.83	308.26	301.14	303.71	300.03	302.55	301.68	299.2	302.51	304.1	300.32	303.4	296.18	300.59	298.91	298.46	295.51	297.15	306.07	304.02
311.01	301.9	298.81	300.88	303.02	301.44	305.94	304.66	301.02	309.92	301.25	307.73	304.16	308.42	303.64	311.1	306.67	308.13	304.4	297.91	306.11	296.96	305.52	305.11	301.35	299.43	299.25	300.75	300.54	306.99	297.18	308.61	302.06	301.89	298.71	301.81	306.94	302.85	295.83	302.09	305.03	300.4	306.03	300.97	300.07	303.82	306.41	303.82	305.48	302.32
312.26	307.94	314.86	315.81	317.78	307.98	313.45	310.25	312.54	302.02	309.14	312.25	311.88	309.27	309.05	313.83	315.61	305.17	311.6	312.82	315.88	311.64	308.57	311.86	310.23	320.69	303.27	314.18	308.22	314.87	315.6	307.23	312.22	307.51	313.77	316.49	313.05	314.41	310.68	307.81	314.72	307.72	320.3	311.63	311.04	321.89	319	315.45	314.71	313.15
297.85	303.55	294.2	303.6	302.83	290.74	303.06	302.27	295.06	297.35	296.29	304.19	289.6	292.11	291.93	301.41	294.23	297.41	295.24	296.05	296.55	295.16	300.25	298.84	307.35	294.24	302.34	291.91	300.4	297.34	295.92	296.62	300.8	289.28	299.32	297.39	291.71	292.61	299.22	295.77	285.54	297.95	301.74	301.45	304.26	297.29	307.65	293.3	290.66	301.23
300.7	297.4	296.07	297.38	298.59	295.57	292.42	295.42	297.17	294.83	299.51	297.91	299.37	301.69	299.23	293.1	292.7	293.9	299.77	292.98	292.22	287.09	295.85	300.11	297.67	296.97	292.55	295.68	303.46	297.06	294.66	300.55	298.57	297.96	301.17	296.8	290.92	292.99	305.1	296.01	295.69	292.13	293.81	295.38	298.64	296.1	300.11	293.78	288.05	291.49
302.69	303.58	302.64	299.81	310.41	302.62	298.84	296.38	301.4	296.45	308.1	308.35	308.35	301.64	303.27	307.16	303.44	306.54	299.81	304.24	303.97	298.84	310.63	297.41	311	300.94	297.88	293.43	304.7	301.84	303.12	309.57	302.73	296.45	305.95	305.39	304.72	301.84	303.4	297.05	305.96	306.59	302.97	302.95	298.06	303.15	296.12	304.36	309.66	302.85
303.25	302.17	300.87	303	295.97	298.6	296.06	303.72	306.29	298.74	303.87	305.21	311.58	309.01	305.36	306.63	311.76	301.69	306.39	300.47	306.52	304.71	299.21	305.62	300.5	298.57	298.61	299.16	304.68	306.01	303	310.04	304.61	294.68	304.52	301.91	309.48	299.31	299.94	308.18	298.1	297.05	298	305.94	298.44	301.42	302.66	299.9	306.65	299.03
320.1	316.8	315.76	316.56	312.65	313.27	314.66	311.61	309.34	310.5	314.24	320.18	308.78	318.12	313.97	312.25	320.25	313.62	313.81	311.71	318.07	316.61	315.14	313.94	312.83	312.47	311.34	311.9	317.2	312.12	308.04	313.65	314.13	313.58	316.47	313.78	316.37	317.87	312.68	309.96	311.48	307.82	307.42	322.24	308.99	310.3	317.08	315.51	313.34	310.08
295	302.04	295.44	290.7	299.31	296.94	295.29	296.74	295.17	290.3	291.21	293.14	291.31	292.91	295.57	296.92	293.28	297.77	295.15	291.94	292.52	285.8	298.8	295.31	300.44	297.71	293.96	287.55	296.02	292.84	291.25	296.17	293.43	296.82	295.39	291.18	293.23	284.09	299.15	290.77	292.72	296.14	300.8	290.31	299.24	289.85	291.1	293.76	298.48	286.14
309.68	301.73	308.74	311.8	310.75	306.19	301.85	302.77	301.92	300.64	310.85	304.99	302.5	308.61	307.82	306.94	302.52	305.75	310.29	305.5	299.41	300.72	302.63	311.73	304.84	303.41	310.7	303.2	303.67	300.07	303.43	309.12	310.11	310.63	310.8	308.98	310.28	311.45	302.73	307.1	301.63	307.4	298.27	309.92	304.9	313.78	306.16	306.18	302.95	301.79
305.93	311.57	309.07	308.31	310.87	305.95	310.58	302.68	304.67	312.77	305.21	306.76	299.81	309.02	304.59	307.95	308.88	310.64	310.15	304.77	302.13	307.19	313.38	312.48	307.7	304.73	298.34	302.22	306.92	298.67	313.67	303.05	305.92	307.71	306.23	304.29	304.16	306.25	307.86	306.92	311	311.15	299.06	303.27	306.55	307.12	305.51	310.83	304.86	303.43
290.8	292.34	295.89	292.69	293.63	295.95	293.94	292.94	297.48	294.71	301.05	292.17	296.39	302.13	290.74	305.91	295.53	306.01	306.01	298.06	295.62	293.52	293.05	293.06	292.45	297.24	297.14	295.95	299.77	295.7	300.18	301.44	299.62	302.25	295.62	295.63	298.84	300.19	295.16	293.15	295.41	296.39	301.05	293.26	290.28	298.85	297.42	294.86	302.1	298.58
320.29	311.04	309.17	312.59	315.68	310.34	305.68	309.95	315.18	304	308.14	315.4	316.01	310.36	315.49	315.55	315.26	314.35	314.87	312.01	316.25	313.53	321.83	308.08	317.59	312	312.26	308.04	315.83	314.17	314.55	311.69	313.9	313.44	305.81	317.56	311.76	314.84	313.41	312.64	309.83	320.46	307.6	310.96	317.72	310.37	310.11	314.32	312	313.8
314.79	318.43	333.43	312.83	323.46	311.84	327.94	317.95	316.72	319.95	318.83	318.81	323.82	316.18	319.61	317.89	320.03	317.35	319.06	320.72	323.35	316.05	318.47	306.45	323.31	313.63	321.52	323.42	321.42	317.08	311.53	327.64	318.41	313.05	316.84	317.82	312.49	322.43	313.65	317.45	318.94	316.18	312.52	314.22	314.26	310.79	320.86	322.65	320.31	311.65
295.77	297.17	297.29	291.45	307.09	304.77	302.02	306.45	296.47	298.09	301.61	302.91	297.42	302.67	298.8	301.36	301.38	302.65	295.22	295.01	301.79	297.47	295.09	298.32	298.33	297.13	300.52	304.2	297.76	299.57	298.13	301.7	307.26	304.62	293.89	299.98	298.22	297.43	301.4	299.31	294.43	292.28	297.7	302.09	302.83	309.4	305.72	301.01	301.97	301.1
317.94	322.33	321.48	322.38	325.6	328.11	323.62	322.85	324.02	319.88	324.29	329.61	324.29	321.13	326.69	328.34	326.83	321.2	329.28	319.09	324.86	325.01	328.42	325.77	324.64	325.17	326.83	325.79	326.4	318.37	321.17	332	322.16	322.94	324.11	327.35	319.41	326	329.67	320.95	321.09	315.31	323.53	321.96	321.03	329.26	321.89	324.23	324.62	327.58
311.36	315.41	311.91	316.42	309.93	313.77	313.62	310.25	307.09	310.3	310.68	313.39	313.81	309.41	303.2	308.86	313.8	307.6	303.34	307.17	313.27	314.08	319.25	308	310.57	311.62	306.15	306.63	309.69	311.83	308.12	316.17	307.34	313.84	313.42	314.83	305.3	312.61	308.63	305.58	311.56	312.9	313.24	311.28	308.69	306.69	308.11	313.27	306.66	309.5
306.62	305.64	295.53	305.97	297.67	298.93	300.85	304.54	297.7	304.59	302.16	302.6	298.82	310.83	303.75	298.76	306.14	305.43	301.37	301.09	301.43	303.11	298.01	304.33	297.36	304.35	301.08	305.7	302.21	296.36	301.77	302.21	298.63	298.3	300.33	309.39	302.08	302.89	299.26	296.6	301.27	306.84	303	299.9	308.42	304.1	302.2	305.07	296.01	301.31
302.88	304.29	307.36	305.13	307.97	307.02	302.5	307.91	303.23	305.41	310.56	310.25	302.62	302.99	303.24	308.85	307.44	307.17	303.69	308.25	296.7	298.12	311.4	305.2	305.46	301.67	307.16	305.19	298.42	295.27	308.16	303.25	303.4	303.4	303.75	302.4	306.69	298.85	310.39	301.64	307.65	308.23	308.48	310.9	304.96	305.05	301.89	299.03	308.94	299.32
308.77	299.5	305.36	300.23	300.9	295.35	302.99	303.91	308.59	302.04	305.56	296.29	303.59	307.77	299.65	299.48	300.01	301.19	305.43	309.86	305.11	297.89	308.38	296.61	300.02	305.69	309.98	303.03	300.52	300.56	300.17	301.87	299.08	300.23	300.98	303.33	301.52	302	303.68	298.79	309.4	300.29	308.73	297.19	301.57	303.86	299.16	299.64	302.17	301.5
311.65	309.92	305.51	310.85	306.94	313.13	312.19	312.12	314.47	311.83	308.64	310.3	318.41	307.78	307.82	301.52	303.31	316.16	310.05	319.65	309.51	312.06	308.66	311.04	306.74	317.41	309.92	308.47	310.94	311.47	318.82	309.77	310.58	310.9	304.5	315.25	313.1	306.7	307.23	306.98	305.95	315.9	313.96	314.19	306.09	302.31	304.97	306.93	317.99	312.99
306.41	310.9	308.33	306.77	302.54	315.05	319.92	312.79	316.34	304.55	310.87	311.46	307.1	309.95	309.48	305.27	314.28	303.7	304.76	309	309.05	310.04	312.46	313.5	302.88	304.26	307.47	310.18	314.08	310.57	315.24	302.66	309.6	304.02	311.74	313.29	307.17	311.97	310.73	319.23	314.59	313.83	313.37	310.05	305.73	307.87	306.86	309.49	303.86	312.26
307.9	307.23	311.32	313.75	317.36	311.4	310.2	313.38	308.52	320.26	315.42	310.61	307.18	319.44	318.87	311.75	311.11	310.26	306.34	312.31	307.43	309.42	311.73	316.67	315.05	314.93	317.96	315.08	307.06	307.66	317.89	311.9	314.16	313.53	320.02	299.02	311.95	313.04	311.9	314.53	312.68	310.7	312.34	308.55	319.64	308.39	308.49	316.84	313.11	316.1
311.39	311.4	309.15	310.18	310.33	314.24	317.82	312.88	317.75	318.03	304.53	308.8	311.1	313.66	307.83	310.36	317.56	314.25	315.66	311.56	316.93	307.35	308.4	317.7	315.24	312.99	316.69	312.89	309.48	312.45	314.62	317.93	313.95	309.97	307.25	306.17	315.8	313.8	313.2	308.84	315.29	312.43	316.19	310.94	317.63	314.4	308.28	313.67	320.41	314.77
313.19	314.74	318.24	319.15	319.9	311.05	319.18	314.09	315.93	315.01	320.61	320.16	312.59	312.09	314.61	308.96	319.12	317.41	312.42	318.07	315.78	310.7	311.46	316.97	322.64	311.6	309.23	319.89	305.65	311.46	322.45	321.66	313.01	312.57	307.65	316.25	316.17	312.12	322.86	315.23	316.82	311.12	307.38	318.32	318.93	312.16	316.02	321.37	319.29	316.27
303.32	302.14	306.24	292.69	302.09	299.87	295.27	307.37	305.46	297.6	311.21	304.58	301.88	307.15	307.91	303.9	306.92	299.97	301.8	295.35	298.49	305.67	300.01	303.63	307.98	307	299.88	305.35	299.99	300.28	305.61	306.63	304.12	300.58	294.87	303.73	302.09	299.46	313.52	304.02	308.45	302.98	304.27	303.7	298.52	300.45	303.84	303.63	304.12	298.98
308.77	308.31	308.46	305.56	306.36	312.8	303.99	306.51	299.94	300.8	302.93	301.3	303.63	306.21	307.59	306.12	303.91	305.7	302.21	307.08	300.17	307.99	306.38	303.74	303.97	302.28	310.12	303.06	300.49	314.97	309.09	314.84	309.07	294.07	309.35	305.73	304.82	305.05	304.88	304.9	300.1	311.6	309.77	299.22	308.49	310.31	304.03	309.07	304.38	308.78
315.84	322.84	320.63	323.96	315.95	319.44	315.56	316.96	320.71	323.18	311.49	317.75	315.63	312	325.59	312.01	315.77	314.93	320.71	318.12	319.81	314.95	319.53	326.63	319.29	313.99	319.24	324.09	313.9	324.11	314.2	319.58	316.79	310.88	316.45	310.96	315.11	317.22	319.72	324.4	318.58	317.11	321.15	312.26	322.9	319.83	319.57	321.87	315.87	317.23
299.17	296.76	298.64	293	294.39	294.93	290.07	297.09	299.67	296.33	292.96	304.6	294.49	302.23	293.69	299.62	300.54	293.41	297.66	298.54	298.71	291.54	287.54	289.86	294.57	299.26	290.97	301.76	290.05	295.33	296.6	294.54	302.44	295.8	304.5	292.97	300.82	293.14	300.41	296.12	300.01	299.59	293.43	289.48	295.51	294.51	303.24	302.04	291.88	293.53
299.27	299.97	310.68	307.33	302.7	299.11	307.82	305.97	308.79	306.57	310.06	311.72	299.55	303.83	304.09	305.9	304.55	303.15	298.29	301.66	307.08	300.36	305	307.15	302.88	300.07	294.78	301.33	306.14	294.65	307.58	302.23	305.53	308.98	311.15	301.19	298.54	304.75	300.75	303.1	302.84	304.47	306.66	293.97	310.55	305.19	303.82	296.87	308.14	300.69
316.16	323.59	316.65	316.81	321.15	318.02	316.01	321.27	313.93	325.02	313.8	322.12	325.13	321.92	317.04	319.43	316.6	320.68	316.9	315.09	315.73	318.16	317.26	319.18	324.49	325.47	324.77	320.92	314.72	322.88	317.41	327.28	319.91	314.29	319.58	318.71	320.67	323.66	314.76	318.92	319.43	324.54	318.38	317.66	328.42	328.28	324.68	321.95	318.87	320.52
326.53	330.86	326.44	326.14	326.3	326.01	327.16	327.05	326.73	327.92	328.08	325.35	323.69	332.11	330.75	330.24	328.41	323.54	324.05	316.01	323.65	332.21	324.12	321.45	330.05	321.04	327.3	320.13	322.66	333.1	319.55	321.73	325.51	320.23	327.29	327.83	319.5	324.75	332.45	316.64	322.59	325.11	314.1	328.34	331.35	328.18	324.5	332.19	329.38	322.8
312.72	313.26	309.55	313.65	308.1	311.7	307.07	306.77	312.4	310.73	313.3	311.37	312.65	312.03	305.37	312.96	311.01	312.45	312.89	309.96	310.53	323.16	314.87	314.19	310.09	305.01	312.76	305.73	317.13	305.86	305.41	309.45	312.93	306.9	310.36	307.02	310.14	311.48	306.72	303.67	310.53	313.38	311.31	310.02	314.57	306.68	306.33	309.46	312.02	306.67
324.55	335.03	325.88	325.53	326.61	329.68	320.17	331.09	333.36	328.6	323.92	322.33	328.3	322.46	326.61	330.22	320.6	323.28	327.34	326.53	321.78	324.13	326.81	334.93	321.41	329.74	321.49	323.99	330.33	333.42	326.78	330.21	322.57	324.69	321.37	322.53	329.58	329.06	329.43	335.88	328.69	328.46	325.37	318.25	328.6	329.3	331.66	333.85	327.02	332.38
328.88	333.26	331.51	325.47	328.13	332.6	326.6	331.19	325.54	331.14	329.47	318.6	329.72	328.26	325.42	328.23	329.7	335.6	332.65	327.26	328.25	327.53	328.2	330.54	325.43	320.98	320.58	334.83	325.42	325.06	336.86	333.14	326.86	327.96	323.66	322.12	333.69	334.4	328.92	325.44	323.88	329.2	326.1	325.74	329.14	331.55	329.37	334.05	325.51	326.79
318.14	317.72	318.85	310.05	312.4	313.97	318.36	310.47	318.21	320.73	313.23	316.13	322.29	314.28	315.95	311.53	315.26	321.62	321.83	311.15	310.4	314.4	315.59	317.67	311.77	322.26	311.46	315.91	315.08	319.73	315.08	311.7	303.15	309.45	317.6	312.09	316.97	311.86	315.86	310.76	321.75	319.46	317.08	315.98	313.79	306.79	313.51	317.45	317.55	316.23
313.36	322.32	322.93	321.75	314.96	320.23	317.69	317.77	309.24	314.79	320.58	314.67	316.46	317.48	326.94	318.99	314.91	319.89	323.58	317.77	318.96	317.36	309.49	313.35	315.04	321.5	318.11	315.88	315.56	318.19	316.06	318.12	315.13	316.92	318.98	312.78	320.59	322.19	318.6	319.43	314.74	315.89	319.86	314.65	313.96	318.63	312.01	316.75	320.77	313.35
305.21	296.22	300.8	298.22	297.24	302.66	302.92	298.12	299.43	295.78	294.86	293.58	302.12	312.13	303.04	304.88	293.96	300.2	299.03	291.25	301.48	293.34	296.41	299.84	296.12	291.07	293.64	295.5	291.54	300.42	300.65	301.07	301.5	305.49	298	306.71	301.67	305.1	307.86	302.4	300.32	305.24	306.18	306.18	300.32	302.34	299.4	303.97	293.16	298.13
315.48	310.03	315.17	309.49	316.02	319.66	313.75	316.74	318.65	317.51	312.93	309.03	308.19	315.54	313.91	305.85	315.41	315.52	320.58	322	309.27	324.66	317.82	322.13	316.21	311.38	317.01	313.27	315.55	315.11	320.06	314.58	317.46	312.28	318.12	323.85	315.11	319.15	315.19	316.52	317.12	305.91	311.81	316.64	312.05	316.37	317.42	319.89	313.94	317.85
314.92	322.78	320.8	321.69	317.11	318.29	319.4	316.86	319.28	319.84	311.62	318.72	321.71	317.31	322.83	320.51	316.07	317.55	319.68	318.25	318.3	323.1	321.54	323.55	327.31	322.25	313.56	322.54	318.91	313.79	311.41	313.83	320.89	314.72	319.85	319.54	317.15	322.39	313.82	318.92	315.96	314.17	314.87	315.49	318.87	311.85	319.51	331.62	312.89	316.89
298.01	294.12	290.17	297.31	298.21	291.54	291.51	298.01	292.51	286.16	293.01	298.08	293.7	287.9	289.58	294.26	297.93	292.39	296.46	292.5	296.63	286.22	295.67	300.18	296.28	293.41	298.18	298.19	297.64	295.64	301.31	292.97	295.12	288.41	299.95	293.31	296.35	292.47	293.71	290.93	290.97	292.8	295.81	288.73	297.02	291.98	293.32	294.1	294.06	296.13
303.03	310.48	307.92	310.69	305.91	306.21	308.09	306	310.16	302.72	308.98	311.56	313.21	308.45	304.14	309.05	311.15	302.69	309.13	311.77	305.61	302.32	299.04	302.95	300.99	307.98	309.42	310.18	306.59	300.66	306.71	306.94	307.6	303.75	305.89	307.21	308.82	309.43	302.89	309.4	307.02	308.28	306.5	302.89	304.97	312.14	310.71	301.73	301.66	304.43
310.63	309	312.19	309.82	300.46	303.38	306.39	301.75	310.81	312.32	310.49	314.91	313	309.49	305.77	312.24	311.92	315.34	295.87	304.68	308.77	306.64	305.22	306.41	309.27	312.05	313.32	310.43	315.01	309.15	309.12	303.12	304.54	307.11	301.09	301.04	314.45	313.7	310.38	304.14	310.93	312.26	305.5	303.73	304.39	308.3	313.58	309.81	303.96	308.59
313.78	311.45	320.99	311.84	313.61	307.07	309.07	316.72	320.15	310.51	314.45	307.21	311.26	316	308.67	320.88	307.12	312.23	313.44	319.39	315.71	309.69	317.4	311.77	308.68	315.53	314.77	312.34	312.17	313.34	313.55	309.89	312.65	311.61	310.15	317.51	315.21	311.88	315.14	311.26	309.78	312.45	311.8	315.21	314.2	315.26	315.19	319.33	320.65	313.48
291.23	299.55	291.16	294.33	294.23	297.89	288.32	293.43	294.98	300.18	297.92	290.98	296.54	295.01	300.34	287.34	296.2	298.1	297.5	299.07	291.73	298.65	293.44	283	289.42	294.95	293.61	299.02	295.24	295.99	301.17	302.42	292.08	291.38	302.01	292.79	289.32	293.35	296.19	291.29	291.22	288.55	290.45	289.28	298.83	287.6	292.46	298.13	290.1	301.51
312.08	299.64	306.83	301.52	303.78	300.83	298.85	304.18	303.95	304.52	299.75	295.99	300.65	304.75	313.63	306.88	305.86	309.21	303.28	298.53	301.98	298.77	308.65	304.19	306.19	302.3	302.8	301.43	304.46	305.7	302.14	306.61	300.1	300.45	306.44	300.77	304.04	305.79	301.65	305.03	310.28	305.68	299.97	305.97	309.52	293.47	307.18	301.55	308.19	303.61
311.42	307.55	316	312.23	315.4	311.87	308.69	315.14	317.71	305.21	315.28	309.17	303.31	312.7	314.1	310.35	307.9	316.77	307.99	310.92	310.7	315.41	307.41	311.7	311.47	308.99	310.03	314.47	309.62	310.14	310.15	315.69	312.35	309.25	322.23	314.33	308.11	316.65	307.72	306.84	314.22	311.23	311.04	312.32	316.45	302.93	302.65	307.92	307.47	313.54
326.69	312.97	311.84	321.41	316.98	316.2	316.4	316.75	318.98	320.07	317.74	324.51	317.67	329.8	323.05	319.14	317.27	322.09	312.44	317	320.22	321.99	319.7	317.96	310.31	320.98	327.98	327.02	322.89	325.08	325.34	318.69	318.25	315.45	318.59	323.7	320.29	318.54	323.34	316.84	322.13	321.17	319.84	316.35	325.87	326.28	316.81	321.58	318.1	315.87
317.24	318.68	328.13	323.39	317.34	322.1	308.35	322.34	319.43	321.65	319.84	323.07	315.4	319.31	321.93	317.6	316.6	319.38	324.61	322.76	314.4	317.73	319.72	324.25	323.59	317.41	318.19	323.78	319.55	314.69	320.34	326.12	327.89	324.58	315.26	316.34	316.84	316.94	313.54	323.75	315.85	318.96	325.93	320.24	318.28	317.83	319.04	318.82	321.5	326.92
309.32	313.84	314.02	315.34	308.36	311.84	312.51	317.28	317.01	315.5	318.82	314.89	320.07	307.65	312.56	311.02	311.86	313.3	316.28	308.18	310.6	318.66	314.43	317.46	311.32	309.55	314.24	315.95	321.25	306.15	314.27	307.88	308.96	312.27	310.01	311.45	320.28	316.11	315.81	321.5	319.2	315.27	314.14	314.92	316.46	316.32	310.77	318.6	313.3	318.36
313.49	315.5	311.31	311.97	323.27	306.51	316.03	316.72	315.23	311.53	310.37	309.07	316.08	320.69	314.21	311.95	311.17	316.17	308.23	320.47	313.95	309.66	314.05	319.03	309.3	312.18	313.43	321.3	315.6	319.52	309.44	308.03	315.7	313.08	318.61	307.16	314.37	316.35	315.33	317.67	310.55	309.59	307.48	309.42	310.24	310.7	315.15	307.92	312.97	314.33
302.27	305.89	313.22	305.85	308.86	302.14	307.65	301.35	307.16	302.31	306.06	298.15	300.94	306.37	300.4	293.87	309.14	302.56	299.86	303.24	302.78	301.71	299.63	302.27	305.45	301.45	299.82	304.52	307.51	305.44	298.21	307.4	306.89	304.78	302.08	299.79	310.16	300.8	303.35	305.34	303.73	297.1	298.3	302.57	300.29	303.2	303.46	302.11	302.16	307.21
319.29	320.2	315.86	317.17	316.54	316.04	315.56	316.26	317.05	322.34	318.92	319.13	311.74	305.34	310.99	313.88	310.28	314.98	321.32	319.65	319.99	311.32	316.14	315.52	316.69	320.26	315.57	309.84	316.99	311.3	315.56	325.35	320.25	316.81	314.06	312.27	310.62	315.38	321.53	318.39	316.05	312.49	320.37	312.06	317.4	314.34	318.6	317.48	320.64	308.95
305.51	305.99	308.59	304.58	311.74	301.33	302.09	303.35	306.77	302.21	305.8	307.29	310.45	305.49	305.98	308.4	303.8	305.01	309.23	295.84	307.08	302.84	309.56	302.55	305.09	299.97	304.09	300.91	305.75	300.45	303.72	298.87	307.51	311.09	307.36	298.51	303.16	305.61	309.24	300	300.83	303.27	306.06	307.63	304.67	302.21	309.66	309.44	299.41	296.13
306.51	305.92	305.88	312.97	313.66	303.22	307.8	313.91	312.43	311.27	309.07	315.71	305.38	316.61	306.05	307.16	313.06	314.29	312.25	308.08	309.89	307.06	305.52	305.9	308.27	306.94	309.29	304.54	308.67	310.07	301.54	305.67	305.69	312.28	319.12	310.44	310.55	301.66	312.44	306.23	320.92	310.88	310.83	307.6	311.64	307.69	308.61	315.3	313.89	308.81
290.55	295.81	294.37	287.64	290.44	290.52	299.34	300.68	294.11	294.07	290.39	297.54	295.94	287.75	296.16	289.78	292.91	291.28	294.67	297.86	290.45	292.65	293.35	297.76	288.59	290.18	297.99	297.62	295.47	292.15	283.9	290.66	293.19	293.98	294.97	295.69	287.81	293.44	293.76	292.83	286.5	287.86	293.11	295.12	296.74	292.81	292.06	290.91	297.14	293.28
318.78	317.84	328.89	324.11	321.08	321.76	323.02	324.95	320.18	322.72	318.33	316.1	316.59	317.83	321.08	324.25	318.02	321.46	321.69	321.78	320.39	311.92	317.06	319.76	320.09	315.3	323.52	320.35	311.98	318.37	316.73	321.04	318.68	324.14	317.15	326.41	311.83	323.96	318.48	318.25	309.88	322.28	323.06	320.3	319.54	314.29	315.89	323.66	314.81	324.38
314.66	310.01	316.81	307.76	311.73	314.14	315.1	313.3	305.76	319.64	310.11	310.52	308.72	312.46	312.31	313.91	312.96	312.72	308.26	317.12	323.56	312.63	318.19	317.51	323.81	314.2	315.13	310.82	312.96	313.27	310.44	308.69	313	312.75	314.67	308.81	311.32	314.96	310.46	307.03	318.57	317.96	310.64	316.25	315.3	316.45	310.96	315.14	313.5	316.66
315.75	323.7	314.54	306.56	316.84	308.66	319.22	318.84	324.97	312.43	318.99	318.82	313.04	318.2	320.91	317.68	314.14	317.49	320.47	313.79	313.93	312.12	320.96	313.36	319.19	307.07	312.98	317.32	313.84	316.21	314.62	323.32	314.13	319.88	317.47	316.19	317.89	310.34	320.43	316.75	320.3	321.14	318.47	320.1	319.57	309.53	316.82	319.32	316.24	316.72
299.46	307.9	308.12	314.47	307.72	304.56	309.75	306.93	306.68	303.38	303.15	298.85	305.43	308.86	304.09	305.02	315.34	299.98	300.87	306.83	312.58	304.01	309.33	306.17	306.21	303.57	310.09	314.51	300.09	306.48	304.85	303.44	310.73	304.92	305.14	301.69	304.97	299.87	310.84	305.88	306.57	313.68	310.75	303.36	310.51	311.37	304.77	311.52	307.75	304.44
316.33	301.24	319.48	313.21	314.43	310.22	312.17	304.57	320.12	311.95	312.26	317.63	314	311.33	318.83	312.33	314.18	315.91	311.84	315	313.38	309.71	311.38	321.86	313.72	316.26	315.63	310.66	311.99	311.55	312.9	314.43	313.72	316.9	314.05	314.44	303.67	314.21	314.62	314.63	312.22	320.05	316.79	317.47	305.92	311.23	314.42	304.93	311.98	316.37
304.26	306.25	304.11	304.02	311.35	304.22	308.69	307.67	297.07	311.22	304.89	312.11	305.09	304.98	306.65	303.03	295.16	298.83	297.1	310.49	308.26	302	304.74	298.2	306.47	303.84	307.62	301.39	306.01	306.79	304.14	307.14	301.89	302.62	305.46	308.58	305.01	306.16	311.45	306.75	310.55	301.5	306.58	312.95	306.28	306.32	303.91	307.89	302.04	299.81
311.27	315.41	303.51	302.14	309.75	310.73	305.62	309.39	308.15	310.28	304.03	309.29	302.79	300.37	301.5	311.77	308.06	303.53	305.09	309.75	306.51	307.21	302.51	306.04	307.19	309.28	304.12	307.23	309.31	310.3	313.32	314.08	309.88	310.23	303.4	314.36	310.78	308.07	304.82	310.3	314.72	299.15	305.03	305.13	315.37	309.28	312.54	310.45	302.46	306.81
327.5	328.67	337.67	334.86	329.95	327.37	336.35	325.62	329.77	332.26	319.78	329.24	323.31	323.58	322.28	325.84	336.83	325.46	323.66	328.24	326.1	326.13	330.69	329.71	323.68	326.99	331.76	327.69	326.72	327.71	322.26	332.86	330.43	331.29	335.15	323.1	326.94	325.22	320.99	330.83	325.18	327.72	324.18	321.68	330.24	325.98	331.77	320.4	329.53	324.95
308.42	302.81	298.78	295.86	303.73	306.02	302	308.51	293.9	300.77	294.91	303.63	303.69	306.38	300.82	300.59	302.74	296.99	304.79	309.58	302.88	303.35	303.65	303.48	304.94	310.45	297.04	299.15	300.51	302.21	306.21	305.56	304	298.78	305.86	300.07	303.79	294.98	302.29	299.87	300.42	295.53	300.89	300.41	299.8	298.19	301.87	305.57	301.27	303.15
304.78	314.28	300.83	315.45	306.8	302.95	309.84	312.79	306.22	308.02	309.69	312.38	311.08	310.01	309.56	306.99	314.95	305.28	308.29	311.55	315.41	308.34	305.34	313.96	309.91	302.92	304.7	313.18	317.49	308.08	311.75	316.6	305.02	305.97	301.63	314.27	309.03	312.77	307.7	309.34	307.26	317	310.54	304.06	308.77	309.88	306.46	310.64	307.36	313.48
308.51	311.13	317.47	321.63	314.37	309.82	312.52	310.3	313.98	315.85	311.01	311.76	315.16	317.25	313.62	317.89	315.05	309.94	310.41	312.9	315.07	311.53	309.54	314.1	312.46	304.77	308.83	309.19	315.44	317.15	314.87	311.1	312.04	309.04	315.09	313.93	308.82	310.12	322.14	308.95	317.79	313.11	317.1	310.96	308.82	301.09	310.05	310.9	310.51	307.94
317.41	317.79	312.51	320.87	321.62	313.15	318.91	320.4	322.19	319.14	316.97	311.44	321.54	313.25	323.58	317.39	326.9	321.05	317.73	312.49	317.65	323.99	319.04	324.78	316.61	321.41	313.95	323.12	317.97	320	316.26	313.76	316.17	313.96	324.03	312.73	319.41	322.12	316.88	324.49	315.25	320.64	311.24	321.73	313.59	315.89	317.32	318.38	313.64	315.27
321.54	317.1	315.43	318.04	307.74	321.08	320.17	324.64	317.49	318.14	315.63	316.04	320.08	321.89	315.83	315.28	315.38	316.61	325.36	313.12	323.02	316.93	317.79	317.99	312.19	317.51	315.5	311.95	318.57	313.46	306.57	319.51	314.83	306.39	318.14	310.23	318.39	319.26	316.28	319.79	310.31	311.91	320.6	310.3	319.65	316.83	319.22	324.31	313.94	319.41
309.67	307.51	308.88	311.12	318.56	309.34	310.64	313.1	310.95	319.41	321.89	308.21	315	311.32	319.53	314.82	311.57	315.46	310.26	310.92	314.34	309.24	311.38	310.1	315.02	317.07	309.94	315.48	320.03	304.99	319.85	321.29	314.42	309.55	317.7	313.59	311.13	316.45	310.57	312.09	314.72	312.43	311.85	314.35	314.33	318.26	315.45	307.79	305.09	308.76
305.09	300.84	303.97	304.53	306.6	294.02	309	304.32	303.82	300.91	301.15	306.38	304.11	310.97	308.33	298.29	307.47	306.85	301.57	304.06	302.25	304.26	300.05	303.14	304.58	300.6	302.27	307.17	302.8	306.85	300.59	306.83	314.89	302.95	299.5	305.35	302.31	299.21	307.26	303.7	304.83	299.67	306.48	304.66	309.4	298.35	300	304.92	305.19	296.94
322.67	312.63	310.69	311.14	307.14	319.46	312.71	307.11	315.86	316.63	308.25	317.3	314.83	316.35	318.99	318.72	321.39	316.59	314.09	312.57	308.6	322.06	312.21	316.24	312.28	311.21	316.94	313.55	316.13	316.66	314.67	319.87	309.89	312.2	320.21	317.9	315.3	316.51	311.67	318.12	312.71	310.99	310.52	313.73	314.27	310.34	314.19	309.89	309.01	313.65
311.97	316.01	314.22	313.38	321.9	323.25	313.63	319.18	315.36	313.26	315.76	314.7	314.95	315.92	317.47	314.79	309.83	310.19	315.86	313.22	310.04	317.52	319.48	313	312.47	314.52	319.1	310.72	317.61	309.47	318.64	315.38	312.94	314.8	311.03	312.84	314.76	316.14	317.66	314.11	320.8	319.75	312.95	305.71	319.03	312.62	314.26	311.37	315.93	317.78
320.06	321.95	320.77	332.27	314.68	313.78	320.68	318.11	325.64	325.79	323.5	310.65	319.26	313.49	319.17	316.53	307.94	319.62	317.75	316.73	310.98	315.35	314.38	319.8	322.74	322.25	322.14	315.02	318.93	313.25	313.85	314.52	316.86	313.38	316.33	322.49	323.78	324.52	312.34	317.73	321.12	313.02	315.59	326.01	313.49	316.17	324.09	318.04	317.71	315.61
319.77	317.34	314.46	312.15	321.69	313.15	310.43	301.97	309.85	317.4	317.3	314.81	317.05	318.9	311.71	310.84	312.71	320.37	318.46	314.2	314.07	317.28	311.71	311.67	311.79	320.25	319.1	324.19	305.67	316.42	319.51	312.81	313.91	324.56	317.8	320.26	311.78	311.02	306.7	312.32	312.18	316.06	312.85	321.09	314.49	317.64	316.03	316.59	313.71	320.83
292.48	300.66	296.73	299.22	297.81	302.7	309.28	305.27	300.61	302.9	302.02	296.88	303.11	299.21	305.84	298.97	295.39	306.24	303.51	305.33	295.45	300.12	297.64	307.33	304.91	299.68	302.46	302.24	303.52	304.38	309.43	310.43	303.27	309.94	303.32	307.53	308.35	303.96	295.12	307.11	298.85	301.71	305.19	293.37	295.33	297.82	298.48	309.81	301.44	306.47
306.97	307.71	311.29	312.53	313.36	308.41	312.75	313.49	308.66	309.7	315.26	310.6	311.47	317.91	312.78	315.7	309.64	308.15	316.54	316.05	312.05	308.31	307.33	312.3	311.89	308.11	315.14	313.74	310.6	310.02	315.96	322.3	317.55	309.92	317.79	311.3	311.93	314.84	314.15	312.79	304.63	313.46	315.54	313.42	308.17	310.93	309.91	314.14	313.92	312.45
331.62	328.47	326.28	325.49	330.06	326.16	328.05	327.41	321.72	323.93	321.95	333.44	323.85	326.31	332.14	331.28	325.37	327.58	330.66	320.04	322.04	317.89	328.22	323.25	327.04	327.52	326.88	322.1	320.55	313.08	329.17	329.76	330.85	327.46	326.71	327.84	323.74	321.53	321.98	330.55	323.61	315.78	323.24	320.09	330.15	322.53	324.98	318.79	323.08	330.95
299.69	303.03	304.18	305.17	306.26	304.25	305.23	302.43	302.65	305.09	298.62	312.31	297.99	307.12	307.36	291.71	300	304.46	298.46	300.29	306.39	304.08	306.24	307.58	305.02	300	303.45	307.62	304.1	307.48	303.45	304.39	298.29	308.79	311.86	300.69	305.57	304.67	303.7	298.66	303.17	299.86	301.51	309.67	299.38	301.49	302.18	300.9	300.03	303.42
306.85	306.01	308.81	304.43	310.21	300.4	299.32	307.67	302.89	305.33	301.64	302.26	298.13	308.06	304.97	304.63	306.28	309.51	302.78	306.31	305.02	308.02	312.41	301.72	297.34	297.98	303.52	299.83	296.9	303.87	306.33	305.3	303.46	297.69	302.9	303.99	302.94	307.12	305.28	300.97	302.34	292.05	309.98	295.49	307.46	306.57	300.01	299.76	302.37	306.7
314.1	315.52	310.84	318.67	322.91	316.3	318.25	309.9	322.01	319.41	316.54	314.59	315.71	308.66	314.88	317.92	312.2	313.4	312.58	315.16	320.7	311.93	313.36	309.36	310.15	314.59	316.26	311.19	318.83	320.06	316.13	318.19	318.41	312.03	317.37	322.93	312.65	318.55	313.64	313.66	312.29	313.65	310.2	315.26	313.08	315.67	316.51	317.06	319.28	308.17
311.34	308.98	317.17	310.83	314.22	310.54	314.9	305.83	321.54	313.3	314.65	306.45	309.09	317.75	313.29	314.42	315.26	311.26	313.64	312.31	311.07	315.87	313.17	318.09	307.92	313.18	306.48	320.96	311.45	314.14	307.4	314.98	319.52	307.41	312.15	316.57	312.27	308.39	309.23	306.77	308.59	314.94	314.58	323.08	316.35	308.88	317.07	311.26	318.22	313.85
318.7	321.15	315.22	318.41	320.73	308.99	319.76	328.21	318.57	319.37	318.9	310.45	316.56	315.6	317.17	314.33	315.36	316.7	316.46	321.57	319.32	325.74	319.71	313.16	322.05	323.23	313.67	314.74	312.29	326.31	319.16	313.55	313.08	319.5	310.99	317	317.52	313.34	320.52	315.35	312.01	317.57	319.98	322.79	321.16	322.01	315.42	324.05	322.63	314.11
288.87	296.49	297.39	291.36	291.07	290.23	298.89	292.86	296.85	289.61	294.29	298.13	294.89	300.91	295.82	297.41	289.54	300.05	292.38	286.1	292.51	301.97	297.96	298.79	293.45	292.2	297.02	298.19	296.37	284.55	301.99	296.93	289.58	292.49	297.98	290.45	299.69	287.48	296.01	290.57	296.99	295.48	302.02	292.93	303.23	299.84	292.05	295.68	290.49	286.73
302.87	310.51	305.93	308.29	307.2	308.98	302.49	307.24	302.45	303.75	313.47	301.69	310.5	308.52	308.44	307.94	312.11	304.12	309.4	301.24	301.91	299.57	309.61	305.91	308.45	300.22	298.51	310.8	303.01	309.36	311.1	304.72	300.48	302.87	310.41	314.6	308.72	306.24	303.46	306.43	301.94	315.59	303.99	305.04	302.58	298.83	305.18	304.99	303.22	301.93
315.42	313.34	315.44	313.35	318.61	303.2	314.68	315.28	312.44	311.54	311.8	317.48	306.47	312.03	312.79	313.41	307.37	304.91	314.46	308.32	307.87	303.29	320.27	310.87	311.34	309.64	314.19	308.61	310.2	309.09	309.23	309.81	310.17	307.7	305.81	314.96	307.94	310.15	313.7	306.28	310.83	306.73	312.25	311.88	309.51	314.2	311.13	307.46	311.18	317.76
313.57	315.1	318.16	317.88	318.91	326.19	318.7	317.86	314.66	316.11	320.35	323.33	320.18	322.17	320.12	313.2	317.9	328.88	321.42	323.49	319.97	323.72	321.76	314.06	316.37	315.55	322.92	323.27	316.33	320.01	316.42	320.92	318.25	320.76	317.3	315.93	314.01	318.61	323.45	314.39	320.64	317.82	320.79	313.27	321.05	320.4	317.81	314.31	320.75	313.95
294.46	298.36	301.64	291.87	299.14	295.15	300.39	299.05	294.93	294.42	293.08	291.26	294.77	292.88	289.78	293.22	295.54	296.27	290.81	292.07	300.55	302.81	286.54	295.62	297.8	303.47	299.35	294.71	300.36	303.39	293.95	297.87	300.81	290.53	299.25	302.98	296.06	299.26	300.11	299.86	300.08	305.42	301.07	294.43	296.76	292.5	296.32	302.56	291.25	286
311.35	313.27	307.49	310.78	317.14	314.42	309.25	312.48	309.73	308.89	314.7	302.25	311.66	310.46	307.51	312.97	316.96	311.13	315.33	318.85	313.66	316.81	309.76	312	308.72	313.71	314.12	316.11	308.48	310.19	309.46	317.5	308.52	309.93	308.82	312.41	309.57	308.84	313.71	307.15	307.97	318.61	314.08	309.7	315.91	308.78	314.17	313.92	306.78	316.45
300.05	307.41	303.64	314.87	304.01	305.08	303.37	303.27	315.21	308.76	297.02	312.32	304.63	298.02	300.46	300.06	306.67	303.92	297.08	299.26	301.71	298.09	303.46	304.78	309.41	299.15	306.09	298.41	311.72	299.58	302.28	305.11	304.43	301.94	312.38	304.4	299.3	295.64	306.8	306.55	307.42	301.15	305.68	311.24	309.28	298.18	304.78	307.02	306.59	303.75
306.68	304.2	306.67	300.51	302.62	303.58	305.96	301.47	315.16	306.02	304.34	299.08	301.71	309.83	306.54	306.08	302.78	299.92	305.63	312.3	307.63	304.8	312.37	302.87	297.32	302.8	309.95	311.35	303.01	299.53	311.01	302.22	311	307.71	301.5	307.49	305.64	298.87	304.56	308.77	298.57	307.82	310.88	303.44	307.44	305.55	308.23	303.73	303.81	304.47
301.97	293.13	295.63	296.96	304.44	288.17	291.69	297.08	296.96	300.9	299.49	300.55	302.67	300.39	296.76	304.51	289.63	298.59	300.59	296.18	307.35	309.17	297.14	298.1	299.56	302.32	304.42	293.89	302.58	293.75	290.42	296.98	300.6	301.26	293.36	294.47	288.73	311.41	297.96	305.23	303.13	306.6	302.68	299.69	302.49	308.8	307.52	298.65	306.03	302.37
306.23	300.41	309.25	303.33	310.16	300.89	300.01	297.69	302.56	304.42	301.47	299.28	307.51	303.07	301.84	304.09	310.97	308	301.67	304.51	304	303.15	301.79	307.28	304.44	300.62	302.25	306.71	298.66	302.78	303.07	300.76	298.43	303.21	290.92	301.82	296.01	306.46	300.68	298.9	304.65	299.18	305.33	305.43	304.85	301.82	305.55	303.62	298.24	304.4
314.23	306.89	304.6	304.74	300.66	307.16	295.98	307.21	303.48	295.57	298.15	307.17	296.41	300.29	303.33	301.5	297.9	309.29	299.2	299.32	304.62	297.63	307.65	302.87	310.64	307.24	302.28	298.78	300.97	305.76	299.81	302.14	307.54	297.05	302.84	303.01	304	301.25	300.94	304.82	300.74	304.69	302.34	306.59	308.38	305.71	307.54	306.83	306.81	299.64
313.84	316.28	315.73	317.8	314.3	312.99	313.41	313.34	310.52	316.43	323.09	309.64	316.48	312.74	322.39	320.25	321.76	316.54	310.91	313.58	322.35	315.3	315.47	312.91	313.08	319.91	317.87	316.27	313.89	314.43	314.22	317.31	314.44	317.23	314.47	307.31	319.18	319.48	317.46	316.13	320.18	314.32	312.24	316.26	316.92	317.39	319.12	316.2	312.41	314.54
316.43	315.63	312	322.39	314.52	320.45	322.9	314.22	315.07	317.4	322.09	322.7	321.3	323.34	319.37	320.45	324.76	316.79	329.69	313.22	320.56	322.29	320.41	319.97	319.72	317.47	313.36	319	314.66	314.43	320.9	308.37	315.83	315.08	321.32	316.19	326.32	327.08	314.55	317.18	320.55	314.11	315.47	324.5	321.91	321.47	320.62	324.19	322.09	318.34
302.96	300.78	295.56	298.09	303.41	305.81	310.54	297.82	298.66	297.77	307.9	303.53	311.85	305.81	306.36	304.29	299.53	301.97	299.92	302.42	294.94	301.89	303.38	305.82	303.29	299.47	302.42	306.68	299.58	295.98	296.99	305.84	305.52	303.21	299.12	305.63	298.14	307.47	296.64	306.2	293.49	292.15	305.09	303.07	305.42	293.61	300.61	298.13	305.3	300.12
310.62	303.85	302.57	302.81	306.64	308.52	299.76	303.41	310.68	299.13	301.4	303.46	308.75	311.34	298.91	305.11	303.92	303.77	303.97	306.81	303.1	308.41	304.54	300.93	300.78	303.24	302.82	294.5	310.39	312.93	303.95	305.24	306.55	300.75	300.98	303.73	301.57	306.83	308.32	304.03	308.49	301.59	306.89	307.33	300.09	307.62	312.01	304.05	302.89	300.92
298.86	295.71	299.84	308	298.07	296.7	301.33	302.28	296.89	302.6	299.96	304.35	305.11	307.51	306.69	303.38	300.74	302.13	301.22	302.43	304.66	309.65	293.93	304.64	308.49	299.68	305.38	302.47	301.76	304.26	304.99	304.29	309	303.44	303.68	300.96	304.78	306.61	297.42	301.7	302.63	306.45	306.66	305.66	304.13	301.84	298.08	312.58	308.53	302.46
301.57	301.67	294.85	301.59	304.62	294.56	301.61	309.1	301.2	302.64	297.78	306.39	304	298.71	302.77	296.22	302.12	297.31	299.83	296.92	291.52	301.67	300.1	297.75	300.04	304.41	305.67	302.62	294.86	301.41	299.81	304.23	295.43	294	304.46	301.09	299.76	300.67	293.25	303.26	295.58	302.37	311.96	305.36	296.56	301.11	301.78	301.51	297.57	298.06
293.38	299.12	294.1	297.7	300.73	291.25	293.85	300.32	300.66	291.96	299.69	294.8	291.3	303.07	291.27	298.97	298.9	285.24	300.45	298.35	299.18	294.77	287.04	296.4	293.92	303.37	300.94	298.54	300.48	291.41	294.29	296.83	294.85	299.35	298.29	301.26	298.37	294.94	294.55	298.72	297.1	291.68	297.65	303.55	302.72	294.12	302.81	296	297.26	300.79
316.84	314.47	320.96	319.1	318.44	319.71	318.76	316.84	315.26	322.12	319.57	312.88	321.13	317.4	316.37	315.27	319.39	322.15	317.43	316.5	315.38	320.25	320.81	319.39	314.14	318.62	320.7	321.44	315.41	311.53	317.37	316.08	325.67	323.35	312.25	315.29	316.76	319.85	315.63	321.15	310.93	312.04	317.71	317.25	321.54	318.41	315.44	317.39	320.25	319.54
318.94	307.59	310.58	304.32	314.36	317.08	308.03	306.37	314.06	312.65	310.69	310.5	312.73	310.9	310.45	313.74	306.11	313.08	308.24	307.51	312.89	310.33	310.33	308.38	312.51	307.33	305.92	308.95	315.48	309.43	299.77	305.11	306.98	310.36	308.53	303.82	313.56	310	309.87	315.35	307.68	311.85	305.93	312.94	309.28	310.26	305.77	315.97	316.29	311.58
304.97	308.01	309.61	305.68	307.46	295.92	306.07	303.12	299.92	309.28	307.58	303.7	309.02	305.83	310.5	302.51	308.09	309.43	298.54	306.19	305.85	302.36	302.5	304.83	309.98	302.17	304.91	307.57	309.28	304.59	300.89	310.13	305.98	306.78	304.62	304.56	310.87	302.58	299.83	301.33	305.53	301.9	308.92	304.04	303.75	304.79	304.15	307.75	303.67	310.56
326.68	319.73	316.12	313.44	319.76	319.82	314.33	318.53	318.36	315.54	314.95	313.68	318.29	319.58	319.62	319.98	315.46	321.24	315.23	315.76	322.28	318.21	317.83	320.12	316.37	320.99	319.52	318.34	318.75	319.98	317.14	324.64	325.27	314.93	323.78	329.41	319.13	324.85	323.15	318.5	330.23	316	315.06	320.15	318.71	314.01	317.52	319.53	321.35	319.84
311.73	312.72	318.99	315.49	309.49	312.93	315.77	312.23	318.74	314.68	320.15	315.43	314.89	319.15	317	308.43	317.11	331.31	311.03	313.51	311.87	312.2	318.37	312.24	310.43	317.2	316.31	313.59	315.28	313.96	324.53	311.63	310.45	319.24	316.48	312.15	317.67	317.34	305.22	310.87	324.17	311.73	309	318.58	314.78	314.52	314.88	313.32	303.64	315.94
305.95	308.85	302.55	311.1	307.05	308.85	306.04	304.65	304.49	304.4	305.69	310.69	310.66	308.42	313.57	311.63	304.48	307.65	298.95	314.49	309.42	306.65	314.48	307.16	304.77	311.84	304.95	301.35	304.93	312.23	300.36	313.71	310.58	310.31	307.32	317.32	303.74	303.63	307.95	305.62	308.11	310.22	312.15	303.07	316.76	311.06	304.51	309.47	301.96	303.21
310.05	309.68	311.13	313.14	308.87	312.99	311.5	310.33	318.43	309.21	307.83	314.08	310.56	308.48	300.38	305.69	307.38	310.28	315.14	305.25	307.37	306.7	303.17	320.56	307.79	315.75	304.5	309.41	312.06	313.02	312.1	316.19	309.9	314.33	313.25	310.73	301.2	308.22	314.36	308.21	307.7	309.98	310.29	309.97	308.42	306.51	306.06	305.74	306.16	306.91
311.47	310.47	313.05	307.08	314.07	313.22	315.8	312.23	315.48	315.8	317.89	321.6	320	322.66	304.28	318.62	311.71	317.99	314.45	320.53	313.31	321.37	315.25	318.29	310.43	312	308.51	313.36	312.7	324.25	309.87	308.68	309.99	315.05	311.94	317.05	315.65	315.81	311.33	321.13	308.91	316.84	319.94	316.85	314.37	314.16	317.11	311.87	314.78	314.67
298.01	291.26	293.19	288.62	292.8	292.67	290.7	301.92	295.82	300.22	302.45	300.62	299.43	295.24	295.03	298.55	299.95	297.92	293.03	299.16	291.09	289.61	298.91	294.73	295.3	297.97	300.77	297.29	293.37	304.47	295.22	293.38	295.96	296.81	294.27	298.8	297.7	296.41	291.48	302.21	299.77	298.54	297.53	301.71	294.14	296.54	298.26	299.89	292.92	294.16
287.7	288.62	297.78	299.16	295.63	298.13	295.11	301.35	291.95	295.84	295.78	292.78	293.12	301.79	301.31	290.65	297.55	300.7	293.32	296.71	292.83	290.92	296.89	300.08	297.71	298.85	299.09	299.13	304.63	296.66	301.6	295.41	294.5	287.78	298.9	296.01	297.39	294.84	296.19	291.39	293.14	298.83	291.6	302.74	292.12	301.55	289.56	299.9	296.63	300.96
327.27	327.68	326.7	329.46	327.26	320.59	320.58	319.92	321.54	326.36	320.77	317.99	323.8	320.5	324.14	326.96	322.69	326.82	331.55	328.02	327.5	326.45	322.56	326.14	326.68	324.49	327.94	327.04	316.25	325.82	328.7	328.67	332.71	327.36	326.89	320.09	322.78	325.21	324.59	330.52	327.46	324.31	322.55	325.93	326.97	317.91	325.86	330.73	322.51	327.47
301.02	294.2	290.14	294.73	296.19	296.5	293.87	296.14	295.94	299.21	299.23	293.86	300.5	294.49	296.93	292.23	290.41	290.51	303.42	292.7	300.21	294.99	294.26	295.35	295.25	302.08	302.67	293.95	290.7	297.48	300.27	298.37	292.88	293.24	297.71	291.5	290.92	289.49	295.32	293.1	298.8	294.82	295.97	295.41	296.52	296.79	292.75	290.94	302.45	289.93
297.22	297.76	296.21	298.4	285.6	289.75	291.33	294.22	295.22	301.77	294.95	284.82	296.05	298.39	300.72	295	290.06	298.96	292.67	288.3	292.93	294.53	298.16	293.62	291.05	286.09	295.29	293.77	293.57	292.22	287.96	295.91	293.21	299.1	293.85	296.32	296.99	299.62	290.81	288.29	288.43	293.55	290.83	292.7	293.12	296.98	294.16	291.75	291.44	296.9
319.71	329.34	322.14	328.9	322.92	327.91	325.93	330.56	329.29	332	324.64	323.65	325.01	317.45	332.39	327.48	325.09	328.7	328.84	327.79	336.28	331.63	328.69	334.17	329.92	323.64	333.21	329.92	331.04	330.59	333.88	329.65	322.96	331.81	329.75	331.11	322.66	326.9	331.6	330.06	326.77	332.1	324.48	326.54	324.55	325.48	317.82	328.91	329.34	328.39
296.56	300.62	308.88	305.02	301.83	300.87	300.93	301.09	303.14	296.96	299.3	303.45	303.2	299.9	307.96	305.59	294.79	300.75	298.94	310.8	305.31	302.13	297.82	298.83	304.53	299.67	305.69	292.32	302.67	299.91	298.56	301.88	304.1	301.61	302.52	298.97	303.78	294.78	295.75	301.23	299.55	303.91	298.23	301.15	303.32	302.73	306.21	300.65	301.7	305.53
313.23	308.41	309.12	303.83	306.45	311.25	308.06	311.42	304.55	311.8	306.9	298.72	309.13	308.24	306.9	314.43	307.11	318.51	314.61	308.82	310.06	300.63	306.65	318.3	309.17	301.57	312.88	306.64	308.54	307.29	307.98	321.72	314.37	310.12	305.38	304.97	308.37	309.21	303.3	304.8	311.45	300.24	312.23	315.3	308.38	307.67	309.76	301.81	308.16	315.83
314.2	314.54	312.13	319.47	309.46	314.05	318.85	315.09	318.29	318.58	316.6	316.31	310.78	312.2	310.41	318.62	306.72	318.48	310.86	311.04	313.5	322.2	308.69	314.03	324.1	310.74	306.85	314.27	320.32	318.88	307.78	305.52	315.91	307.11	313.64	316.47	304.1	325.51	317.21	309.06	315.04	308.34	316.03	308.1	315.56	316.78	309.76	314.32	307.66	309.9
301.35	300.27	299.44	301.63	298.91	302.96	301.46	308.73	296.3	302.21	305.95	302.14	300.12	299.7	296.23	303.27	288.89	300.22	296.2	295.05	302.72	303.79	304.65	300.13	301.18	299.45	299.05	302.55	307.69	304.62	303.09	300.49	299.52	304.38	306.52	302.58	300.67	300.6	302.96	300.74	291.05	305.39	298.89	309.09	305.65	310.24	299.46	305.85	299.43	303.98
325.24	329.88	329.36	335	331.33	336.53	332.64	322.55	332.23	334.07	330.07	331.43	331.54	324.2	320.61	328.09	333.86	327.34	332.52	325.07	329.29	322.15	327.64	338.21	328.23	331.15	331.36	326.91	325.58	323.54	326.88	321.85	326.73	323.2	329.85	328.39	328.02	328.01	324.9	329.57	330.13	326.14	334.22	330.82	329.24	323.82	328.56	328.14	327.06	321.29
304.92	311.97	309.37	311.14	311.45	302.61	304.38	311.18	307.53	301.7	305.15	311.84	309.87	309.97	301.86	304.16	302.24	303.15	300.05	300.66	307.25	295.9	295.44	300.31	309.76	304.22	305.53	297.23	308.37	297.76	302.64	307.58	303.47	301.69	299.83	309.27	308.21	300.21	307.91	303.62	309.26	299.39	308.81	303.99	302.16	306.56	309.18	309.36	307.01	304.09
309.16	307.13	316	310.91	303.31	301.3	303.69	308.99	305.83	307.39	306.53	309.84	306.35	309.15	305.76	300.31	304.57	311.92	314.83	305.69	305.67	307.1	308.65	303.12	309.38	309.44	310.08	308.17	305.22	302.76	302.51	299.3	302.47	297.01	300.03	310.83	304.39	304.03	307.94	310.05	302.82	303.04	308.36	304.89	310.74	310.22	302.98	303.58	312.75	310.58
297.54	304.69	309.35	302.34	300.24	304.68	301.99	303.65	302.63	304.79	304.69	308.12	302.11	299.73	297.11	301.78	302.88	292.97	305.43	306.29	304.57	302.1	306.59	306.35	303.44	301.46	294.04	308.14	303.5	304.17	300.03	298.52	307.02	306.01	300.65	306.65	299.51	299.54	301.88	308.42	302.32	299.08	303.89	309.11	306.22	299.75	303.42	308.05	305.96	301.31
318.91	314.23	316.51	317.23	308.48	317.09	316.79	317.65	320.34	315.26	310.22	309.79	317	315.15	320.54	315.93	313.74	312.92	316.28	308.95	310.83	322.02	313.62	310.76	311.02	316.62	313.93	312.74	317.44	311.59	318.69	312.24	312.77	318.8	310.54	321.36	310.77	312.62	313.61	303.6	310.93	313.17	311.92	311.3	317.23	309.48	311.04	317.3	306.56	316.91
305.37	306.39	300.01	307.56	304.92	300.62	298.5	305.22	300.17	306.86	309.27	308.97	306.66	302.23	298.49	309.85	304.6	305.83	302.27	301.2	297.24	297.91	297.09	303.22	297.02	306.84	299.42	301.11	305.29	309.88	302.56	300.61	299.55	296.33	302.38	304.24	298.97	307.7	296.43	298.44	305.42	302.85	305.98	302.85	303.58	304.25	306.13	306.29	301.03	305.67
311.68	310.06	304.88	301.37	309.26	305.88	301.72	306.08	303.04	302.46	302.72	302.68	302.47	307.31	302.82	310.06	303.58	302.45	305.88	309.97	303.21	298.5	300.87	300.68	305.4	309.5	304	304.02	309.97	304.1	306.19	304.5	306.27	299.99	304.18	305.72	301.52	302.86	306.58	299.42	304.67	309.38	312.2	310.05	311.55	306.11	304.55	306.3	309.48	306.43
316.08	311.76	323.35	309.29	318.6	314.01	313.38	314.57	313.88	311.23	320.13	311.55	312.4	313.29	312.45	313.69	317.31	310.62	310.82	317.32	312.7	314.83	317.27	323.75	317.09	323.4	313.96	318.82	318.61	312.11	313.32	312.99	310.53	315.97	312.33	313	312.13	319.73	315.1	311.02	307.97	319.28	317.65	321.07	315.75	314.05	323.61	310.29	315.24	311.53
317.25	312.28	316.66	325.04	319.65	312.22	321.86	321.92	320.04	310.95	323.98	319.48	318.34	317.54	316.53	317.8	316.17	316.55	320.11	314.16	316.46	319.72	319.47	312.59	320.27	311.82	317.33	311.74	311.92	319.62	320.97	313.28	319.94	310.11	316.33	314.9	315.07	306.39	319.01	323.02	321.85	313.38	315.53	317.48	319.1	323.06	308.5	312.45	322.38	319.13
329.58	322.34	326.11	330.13	328.84	332.66	326.9	330.59	328.17	331.37	329.09	326	326.62	330.13	324.07	327.67	329.42	327.08	322.82	331.02	327.75	330.24	329.66	326.55	327.06	330.63	326.15	324.7	321.64	325.64	331.43	337.62	327.55	324.77	321.03	328.62	327.65	324.09	332.35	331.76	327.59	319.92	320.63	326.88	329.71	334.12	328.22	331.84	329.89	333.92
314.12	307.82	317.37	306.84	318.01	313.96	315.64	314.21	311.8	310.77	317.9	310.33	307.2	312.58	311.69	306.69	317.02	310.93	308.5	306.52	312.81	316.44	310.22	311.93	316.24	315	316.4	319.08	313.16	317.22	314.93	309.81	313.6	313.85	319.75	316.83	313.95	321.01	313.55	316.13	313.38	309.41	319.46	314.46	310.83	313.47	319.11	309.86	316.05	310.75
309.71	311.61	310.42	307.56	310.79	307.83	309.16	311.39	307.05	310.96	308.53	305.67	310.09	305.39	314.3	304.29	304.1	312.34	311.46	316.93	300.89	303.4	301.58	312.09	307.85	301.83	305.18	307.75	304.6	309.05	311.78	306.33	306.4	301.39	308.34	315.12	307.06	307.2	304	309.2	314.48	311.74	312.4	308.29	308.73	309.63	306.58	312.54	311.01	309.9
315.62	308.53	322.22	312.41	304.6	318.24	308.38	306.37	320.22	316.41	312.11	313.82	319.61	312.87	310.02	309.5	311.78	319.51	317.43	313.76	314.03	312.22	310.26	306.18	315.15	316.22	313.79	316.78	310.47	300.98	310.54	315.97	312.71	315.36	316.21	312.96	315.35	312.88	306.03	317.47	313.41	310.01	313.96	317.84	313.48	321.73	316.17	311.69	315.86	310.4
319.82	320.9	320.73	316.69	325.01	323.37	322.55	319.71	317.75	319.36	326.39	323.23	310.82	320.14	326.08	324.65	315.76	316.72	321.47	317.34	310.86	315.48	320.9	320.84	311.57	321.01	323.51	305.44	319.28	312.8	309.82	316.8	314.53	324.61	319.71	325.96	313.75	310.68	324.77	321.37	319.11	318.09	313.38	319.99	315.43	323.99	321.51	322.01	312.75	314.53
314.52	313.76	307.26	311.13	313.43	303.59	308.06	312.25	311.45	311.01	312.28	311.35	313.48	305.59	304.44	309.05	304.29	308.39	312.66	313.11	306.37	317.31	304.52	307.65	315.51	312.4	300.41	310.71	308.24	312.53	311.01	304.36	311.85	305.88	312.13	315.11	312.5	307.81	312.29	305.38	315.21	319.78	303.58	308.05	310.07	315.13	309.07	311.03	309.35	313.51
319.43	315.21	321.53	316.49	316.46	315.7	315.62	318.82	320.89	315.92	315.08	321.14	318.62	322.8	319.57	317.31	313.49	319.84	309.91	311.85	314.69	322.72	317.09	311.85	323.08	319.96	318.28	316.45	316	320.7	318.93	317.01	319.85	319.65	313.7	315.96	322.47	308.25	315.97	324.34	317.88	321.77	319.26	314.71	322.21	315.42	314.61	326.09	320.36	319.82
310.72	301.54	307.93	306.2	302.63	299.34	306.15	299.36	307.45	308.5	301.76	306.04	302.73	312.95	310.9	302.74	300.06	300.3	309.36	305.29	298.91	303.35	308.59	303.62	307.97	303.57	305.64	300.12	301.59	305.19	310.71	304.04	306.55	309.74	303.53	307.4	307.7	312.88	300.72	310.54	303.8	309.38	309.28	303.23	315.85	305	303.45	304.3	301.37	300.83
305.52	308.61	304.83	306.03	303.65	300.94	311.93	308.14	313.83	302.6	302.46	318.01	310.74	311.67	308.72	306.91	301.76	307.57	315.2	309.65	310.26	315.23	312.54	306.42	311.68	306.48	315.1	308.14	318.06	308.85	310.91	311.16	311.47	308.45	309.66	309.7	308.63	315.75	307.62	319.28	315.1	314.69	319.83	317.06	315.67	311.92	307.88	316.83	309.8	311.52
312.39	303.7	320.68	313.62	307.86	308.71	305.93	311.37	312.65	310.26	306.86	312.11	314.58	313.71	306.41	312.04	310.55	313.46	315.4	323.16	321.62	310.09	307.88	309.11	318.23	312.66	307.54	312.89	315.03	310.88	312.52	309.74	307.39	309.85	312.27	314.57	314.58	314.67	308.79	313.7	312.65	313.64	306.76	307.61	313.86	311.43	312.99	320.56	310.32	315.03
307.03	311.48	302.13	302.72	308.49	313.17	309.76	311.8	307.69	314.76	313.58	307.9	314.24	312.78	313.59	318.03	305.69	310.63	312.13	307.3	316.18	312.97	315.26	310.32	307.47	306.84	311.89	304.48	309.73	307.7	311.63	314.24	303.77	302.56	310.35	312.66	313.47	307.24	318.68	310.79	313.05	307.5	307.21	314.4	307.3	315.32	312.84	309.73	310.8	308.5
322.33	316.1	320.73	318.14	321.47	315.51	321.68	316.96	320.77	317.96	322.05	310.05	312.25	318.22	311.92	319.99	317.32	324.97	329.29	319.75	315.63	316.31	316.37	320.17	315.47	317.78	318.09	318.52	319.88	311.77	315.78	321.37	317.55	314.68	318.31	315.4	322.16	324.34	316.89	313.84	316.13	325.34	318.92	322.57	318.61	313.17	321.43	311.12	317.23	314.31
309.83	306.48	309.26	304.78	303.47	301.55	312.5	302.45	307.79	310.83	312.26	303.91	305.34	312.58	308.81	311.13	305.85	312.46	309.52	304.29	310.55	314.22	307.7	307.7	308.9	314.6	305.28	307.51	312.3	305.51	303.23	307.97	303.95	313.97	306.83	313.5	311.9	299.78	307.36	311.6	309.09	308.36	310.36	309.37	306.56	302.68	309.81	296.3	305.63	310.02
306.14	303.42	306.75	304.03	307	297.26	310.83	304.12	309.69	317.16	306.96	306.78	304.14	305.2	310.82	308.05	303.12	299.6	303.93	308.6	306.15	301.52	310.41	304.18	308.81	297.58	302.19	307.54	299.74	308.37	306.84	306.79	309.01	306.89	301.96	302.32	304.1	305.03	301.91	303.64	302.91	308.74	303.5	306.18	315.04	309.73	309.69	305.54	299.59	301.16
312.3	307.93	312.17	312.61	310.29	307.68	311.75	308.94	309.59	309.72	312.88	313.49	301.63	309.87	309.96	313.82	317.1	313.89	310.98	301.21	311.17	314.14	314.33	315.48	311.72	310.31	308	303.5	311.34	311.65	313.94	315.9	305.32	313.07	316.5	310.86	313.4	313.74	309.97	310.09	305.62	311.63	307.09	310.24	313.18	312.56	305.9	317.21	315.85	311.28
298.73	298.57	310.79	307.42	307.19	307.01	308.93	300.98	301.79	303.77	305.22	307.51	311.57	303	307.36	305.61	306.04	303.72	314.71	311.21	301.99	305.05	308.4	303.53	303.34	308.67	298.92	305.6	303.26	300.34	307.83	307.16	302.42	312.13	311.27	311.51	308.57	303.04	306.24	300.9	303.69	307.49	304.52	308.01	304.91	303.09	299.46	305.4	305.12	299.26
302.17	302.86	301.04	301.13	301.91	308.48	304	311.14	309.61	301.2	295.26	305.73	305.47	309.72	299.2	310.98	306.4	298.08	305.92	308.93	307.82	305.41	312.38	295.75	309.73	306.05	306.37	296.8	307.12	305.03	307.84	305.19	309.23	306.13	301.9	297.7	297.14	301.72	295.29	306.83	304.46	298.35	301.59	299.73	303.7	303.18	305.54	306.52	309.41	302.31
331.15	326.95	328.19	331.37	328.02	333.13	324.76	331.37	331.24	328.16	331.94	330.14	324.27	329.6	332.29	322.56	322.75	331.34	325.38	327.73	325.01	334.83	329.26	326.49	327.14	323.98	332.7	335.29	327.04	329.52	321.63	335.46	337.72	323.3	335.63	332.38	320.3	325.79	321.13	324.36	326.02	325.1	322.9	322.24	334.3	330.34	332.59	329.16	328.52	328.11
303.81	303.63	301.34	304.76	296.37	293.4	299.08	302.31	301.01	298.34	295.01	303.84	298.12	293.18	293.77	300.84	295.55	301.4	294.38	295.35	297.87	298.11	300.08	287.68	299.71	294.41	292.78	287.46	296.45	301.64	292.51	303.55	297.87	295.08	298.77	289.12	292.44	297.67	296.66	296.96	289.44	296.78	305	307.88	297	295.23	297.47	291.22	299.85	296.13
307.31	297.98	306.74	304.07	303.8	307.4	310.18	298.7	308.24	312.91	300.26	306.11	304.68	307.17	302.36	305.98	309.65	301.1	305.21	304.82	310.41	305.64	314.77	306.29	302.94	311.48	305.25	302.48	307.83	304.54	304.04	301.98	302.44	312.24	303.16	303.18	307.6	305.81	303.38	302.4	303.07	297.65	303.45	312.08	302.83	306.12	305.23	302.07	307.64	308.64
296.27	293.06	293.16	292.69	292.16	295.06	296.55	294.93	292.22	298.7	294.04	292.24	294.28	299.92	293.94	292.91	297.79	298.83	293.44	295.42	297.61	296.19	300.12	292.82	292.29	291.4	291.91	293	292.46	299.42	299.31	284.95	295.99	298.98	293.61	301.2	284.7	298.97	297.9	285.25	293.92	302.33	297.97	294.01	299.09	292.52	295.55	291.87	303.58	292.15
305.7	307.51	308.89	314.51	307.53	306.76	308.28	303.29	300.84	307.51	294.65	306.02	308.76	307.91	305.99	303.5	299.59	307.69	303.36	309.67	304.62	303.16	304.1	313.81	309.53	307.73	299.81	304.5	309.43	303.63	306.39	313.5	306.74	306.33	305.63	313.6	298.74	301.18	309.67	306.39	311.96	300.12	307.14	309.62	307.05	305.56	309.12	309.19	306.23	308.59
314.4	309.53	314.83	315.91	312.85	315.22	306.72	324.92	302.12	318.24	311.04	314.37	310.89	321.73	311.39	314.11	314.06	319.26	311.41	309.64	318.49	308.83	319.18	312.88	311.15	317.57	314.1	320.49	311.5	309.24	309.87	317.17	312.9	307.87	316.74	318	308.35	318.78	316.5	321.81	308.32	311.46	312.97	315.08	313.49	308.42	303.81	315.49	307.47	317.92
307.3	315.71	308.54	318.02	303.59	309.18	314.73	315.03	306.05	311.39	312.52	307.56	307.11	310.54	311.01	307.57	307.18	308.53	311.18	310.54	307.49	312.99	313.39	312.86	316.23	309.32	312.13	313.4	308.17	314.44	308.64	314.35	313.53	313.44	314.68	308.15	308.46	307.29	314.98	315.31	309.69	305.07	308.72	317.32	309.31	312.52	311.03	310.08	317.51	304.22
300.77	305.12	305.18	309.21	303.36	302.07	310.6	309.18	303.33	307.21	307.94	302.34	310.75	309.45	307.87	303.77	300.39	308.48	298.19	294.11	314.89	308.59	303.62	310.44	306.51	299.93	304.34	302.03	301.16	299.82	306.52	302.28	299.51	303.02	300.78	307.1	303.69	296.27	308.57	305.89	306.48	308.1	305.05	303.88	308.86	298.92	306.79	301.6	305.4	305.28
310.04	310.81	308.33	310.97	315.76	309.08	310.51	309.19	309.17	307.33	313.89	309.11	306.96	312.22	312.99	312.38	316.23	313.78	304.86	313.77	306.01	301.78	311.64	312.86	307.87	311.04	313.26	313.53	309.29	314.63	312.37	317.48	306.22	306.44	307.04	318.19	305.5	309.5	314.88	315.79	308.92	308.91	306.19	308.08	314.71	321.07	316.26	313.4	314.9	310.19
307.68	297.38	300.71	308.86	297.82	311.75	300.82	304.54	312.04	299.41	301.42	309.54	298.41	295.05	305.87	311.65	306.66	298.72	312.44	298.26	298.57	298.31	297.47	309.35	303.92	306.27	305.65	307.3	298.76	307.19	297.22	303.95	303.23	306.9	305.24	311.03	303.84	302.54	300.25	301.86	301.39	299.08	297.88	302.65	307.25	293.21	304.89	302.79	301.95	306.44
323.72	320.57	312.68	321.83	318.77	315.15	317.42	316.69	318.58	323.5	317.27	316.17	315.33	318.11	320.43	316.04	317.17	315.14	317.17	325.25	318.35	314.58	320.34	323.19	318.51	316.36	320.63	319.2	313.32	320.07	320.77	317.75	312.77	315.8	312.69	316.54	325.35	319.26	314.11	311.42	317.57	310.95	315.99	319.55	307.68	317.59	319.06	312.68	312.73	319.42
312.79	312.77	318.52	314.22	322.31	318.32	317.76	316.32	321.36	313.07	312.99	309.21	318.98	318.1	314.14	317.95	316.75	325.18	307.03	311.03	317.09	312.14	313.17	313.38	318.24	319.38	317.52	315.1	310.19	314.66	316.61	312.91	315.1	317.83	312.39	315.04	313.47	317.82	315.46	314.14	315.21	312.53	313.96	309.78	313.75	308.58	313.16	313.42	314.11	318.54
312.42	311.8	313.33	311.38	310.85	305.43	312.21	307.77	307.02	317.59	300.97	311.77	309.45	304.11	312.63	311.88	312.81	311.86	310.78	314.7	315.68	305.55	310.3	305.48	302.83	309.29	302.94	306.68	311.49	309.13	312.37	310.36	306.04	319.31	306.34	304.95	316.15	307.88	312.06	310.32	313.3	318.83	310.84	307.54	312.83	305.03	319.59	311.24	311.15	313.65
318.49	314.77	316.29	315.75	318.44	318.34	313.65	314.58	311.68	312.09	317.69	314.94	313.44	317.72	308.95	312.73	316.87	317.19	321.03	319.97	313.78	323.2	317.09	317.56	317.42	321.56	325.02	316.89	321.84	315.45	320.33	315.57	313.2	321.15	317.66	323.16	320.64	316.35	321.4	309.95	316.59	315.15	319.51	322.05	315.77	311.78	317.86	315.76	313.59	313.24
302.22	293.24	291.43	296.32	302.13	296.08	291.3	293.71	293.58	294.72	293.51	293.25	291.35	295.59	298.9	290.84	292.21	294.97	298.56	300.95	291.19	301.42	297.05	299.94	297.94	289.58	288.07	292.39	293.01	290.68	294.13	292.83	293.87	293.68	295.96	295.38	299.83	291.59	305.79	297.83	301.8	298.71	292.15	287.3	293.9	297.73	292.37	294.33	292.44	286.89
324.21	327.42	313.95	322.99	330.67	329.9	322.74	325.79	327.16	331.52	327.93	315.11	324.92	322.24	324.27	333.58	326.78	323.8	324.18	324.15	318.77	323.03	321.76	326.19	325.27	320.68	325.96	328.09	326.99	328.84	328.06	329.69	329.03	322.41	326.99	323.84	320.92	327.41	333.82	319.09	331.6	326.86	327.28	327.22	329.38	336.85	327.95	325.31	329.94	330.75
300.98	308.19	302.99	309.19	312.23	309.44	309.22	310.18	304.25	305.14	311.66	308.99	306.59	309.19	310.26	304.96	306.66	308.37	303.07	303.73	311.81	302.21	297.6	295.75	308.07	304.04	309.58	304.65	313.82	302.61	310	300.22	312.02	303.4	307.56	303.48	312.2	307.2	309.75	303.43	307.53	309.83	301.66	306.86	304.29	305.43	302.11	298.55	309.14	307.77
309.31	313.75	317.09	311.66	312.13	305.85	310.65	309.23	311.89	309.42	312.53	308.93	309.48	313.01	316.67	314.64	312.82	305.59	306.31	306.54	312.52	309.36	310.64	312	312.84	306.62	311.59	316.41	311.59	318.41	316.57	313.48	316.21	317.94	311.1	306.73	321.01	317.66	306	310.94	311.15	309.51	314.74	315.87	312.23	312.82	310.25	308.53	310.2	313.13
310.55	308.95	307.54	309.84	317.96	309.47	306.7	310.58	314.67	316.18	311.65	309.05	309.28	317.32	308.65	312.15	315.49	314.03	309.05	312.57	312.26	315.98	308.38	304.31	305.55	309.14	307.08	312.09	313.71	313.14	313.39	320.41	314.33	299.66	309.23	312.47	313.13	314.44	311.78	309.91	309.91	311.24	313.71	306.2	311.85	308.74	307.97	310.09	311.53	311.79
297.11	301.87	298.45	296.87	294.68	298.56	291.32	295.26	299.44	293.39	293.54	293.76	292.4	295.39	294.81	297.05	292.77	293.95	292.71	297.44	301.69	293.96	301.24	302.96	295.46	289.51	294.16	297.03	292.98	297.03	292.79	300.87	297.25	302.9	296.24	301.11	295.1	302.75	292.37	299.49	299.76	288.35	299.01	295.95	298.25	288.1	288.36	296.92	299.19	301.38
313.74	311.22	308.64	306.11	322.89	311.59	307.14	314.72	318.17	315.75	309.44	319.11	309.47	317.96	310.31	316.15	306.61	310.7	308.76	315.52	307.5	310.38	313.8	306.43	304.99	312.54	321	313.65	308.32	307.67	312.86	309.83	315.56	311.59	315.59	306.31	313	303.95	308.57	311.06	314.56	312.15	316.8	314.84	307.52	309.14	306.87	309.69	311.02	308.51
308.29	306.12	306.26	304.56	311.75	303.25	304.49	303.88	309.34	301.33	305.22	310.08	303.6	302.6	307.89	302.35	308.89	308.06	301.97	311.66	304.66	303.47	302.21	306.36	295.96	307.39	308.82	301.88	300.01	309.38	306.58	297.99	307.35	311.43	306.89	312.96	313.72	304.54	310.52	311.73	302.07	305.08	311.66	303.73	307.43	303.92	310.73	312.8	308.57	299.14
302.79	303.39	303	304.43	307.5	301.6	309.49	308.25	307.28	314.46	305.52	306.5	308.82	306.55	305.73	303.66	298.24	296.09	307.8	306.85	304.97	305.32	302.6	310.48	307.66	303.43	306.51	307.12	303.01	302.75	307.14	309.19	309.66	305.99	306.82	308.95	303.17	304.22	301.82	299.02	310.64	301.05	301.5	303.02	306.85	308.73	307.68	312.13	301.14	301.51
305.31	305.26	304.13	298.62	310.23	306.82	309.68	310.41	307.87	308.35	304.49	309.7	309.95	306.78	305.7	303.61	307.83	315.67	312.79	301.42	310.21	307.91	311.78	307.57	305.55	307.4	303.92	307.17	301.14	307.63	307.08	306.44	306.93	302.58	308.22	303.1	304.41	316.38	307.95	311.56	305.16	310.39	306.11	314.94	299.03	303.77	310.54	307.63	301.76	307.12
316.68	310.68	311.67	307.81	309.13	306.68	311.45	313.67	314.58	313.11	323.36	312.57	314.71	318.47	316.22	315.1	309.71	317.72	313.45	311.59	311.94	316.84	320.08	305.42	315.41	316.58	315.32	314.23	321.63	314.64	316.67	310.22	320.69	312.46	309.67	314.52	309.98	306.03	313.1	315.18	310.9	307.77	313.01	309.07	312.51	314.31	304.32	316.32	310.68	309.95
306.05	302.07	308.52	300.27	310.55	308.45	302.72	304.71	310.89	308.53	304.36	310.45	302.73	305.11	304.96	303.74	299.64	308.04	304.55	308.32	297.13	298.7	296.54	306.72	297.36	293.01	302.04	302.55	293.05	311.55	297.06	298.66	303.34	293.89	304.26	298.4	302.5	305.63	303.11	305.95	302.92	297.77	305.11	309.43	303.93	301.16	297.37	303.35	302.34	297.27
315.17	313.1	315.99	314.61	313.45	317.29	318.95	310.26	313.19	316.86	314.52	321.82	318.77	315.96	322.33	309.75	309.75	313.76	318.49	319.61	308.75	309.25	321.09	311.27	320.52	316.35	316.36	314.27	316.72	311.12	318.9	316.94	314.72	312.71	320.25	309.75	311.78	315.9	318.26	320.52	317.41	306.3	323.01	314.98	312.29	319.14	317.2	306.67	309.58	319.95
302.12	305.35	308.33	303.64	304.33	302.94	305.58	307.25	302.36	301.54	309.27	306.8	306.48	295.93	296.15	299.39	309.86	304.53	305.17	306.85	302.03	303.08	305.73	301.26	302.18	305.14	293.4	304.99	305.57	299.33	304.9	303.45	301.84	305.42	305.56	309.18	306.38	303.2	291.21	304.85	306.01	301.46	303.37	299.9	306.16	303.74	300.32	303.75	305.5	302.44
318.82	311.16	314.59	313.31	312.58	315.58	316.71	316.04	313	312.19	309.78	301.94	313.7	311.42	310.03	320.49	315.04	310.68	309.94	313.02	316.09	308.32	312.54	315.43	318.26	315.39	314.51	321.14	317.89	310.95	318	317.33	322.23	316.16	318.22	317.94	321.93	312.73	312.13	312.81	322.22	313.72	307.98	321.78	318.13	312.01	318.21	313.54	316.96	316.48
306.74	309.75	310	303.79	312.62	313.73	309.81	307.59	314.42	311.17	313.94	313.13	311.11	306.21	308.77	307.29	314.75	307.43	303.36	309.17	308.34	314.28	313.36	304.1	313.45	305.63	312.6	314.39	318.14	305.84	307.41	309.08	299.95	315.95	311.5	310.04	311.1	310.29	315.14	307.91	320.2	312.23	319.03	304.27	315.5	308.88	314.92	306.5	307.3	320.41
301.12	296.16	302.53	301.25	294.21	294.79	299.76	297.35	296.83	301.76	298.38	308.69	294.35	306	294.53	301.62	307.15	299.4	292.85	298.87	309.1	300.99	295.04	298.76	301.43	300.13	305.07	306.77	300.01	297.6	299.33	303.39	299.87	299.69	305.97	305.53	299.49	304.15	304.01	300.84	300.51	301.26	300.91	295.49	302.49	304.21	301.13	298.21	299.65	298.68
297.95	296.69	306.49	298.07	306.64	300.29	304.35	306.99	305.14	304.73	304.23	306.25	307.98	305.86	303.69	300.63	304.4	307.78	303.7	299.79	298.85	304.98	304.34	297.92	298.73	304.25	299.62	298.9	301.22	308.05	307.35	298.33	300.16	306.07	304.58	302.22	307.45	299.43	299.47	305.18	307.62	310.18	303.38	303.88	302.08	306.27	293.53	304.16	303.65	304.35
306.18	296.33	297.6	300.4	293.76	297.63	299.67	303.98	305.53	303.86	304.18	303.18	304.04	294.38	304.64	300.58	307.97	298.11	298.67	298.83	300.58	306.31	292.4	296.44	295.19	303.8	302.71	304.81	293.41	300.12	305.42	298.86	293.75	298.17	298.19	305.86	303.67	300.26	301.7	292.54	301.22	297.65	304.18	302.07	291.8	299.97	303.52	303.64	301.66	297.58
299.83	293.25	293.3	299.2	295.5	301.34	288.75	290.81	294.74	298.12	293.17	301.56	300.15	295.07	298.1	292.86	299.58	297.33	294.96	295.36	288.92	289.18	293.92	298.76	292.52	293.79	293.39	291.53	298.07	295.81	299.24	297.96	292.65	294.41	293.82	295.62	296.34	295	291.02	298.09	294.21	295.12	289.77	289.01	294.65	297.43	298.29	294.3	294.27	299.16
303.31	302.54	302.7	306.27	297.83	304.91	313.43	300	299.27	306.8	308.68	304.78	293.39	304.12	304.53	296.5	308.63	296.93	305.67	302.25	303.11	302.39	296.35	303.63	306.49	300.51	297.4	305.72	297.39	295.04	306.84	300.8	297.68	300.18	300.96	307.17	300.39	298.39	304.76	303.16	305.34	294.67	301.24	302.38	302.05	303.88	297.24	294.75	306.82	313.35
314.69	321.45	317.68	318.49	323.46	313.78	325.76	314.07	319.65	317.66	312.9	316.88	315.66	314.99	318.83	305.33	318.08	319.28	318.56	315.93	318.73	315.96	313.03	310.7	312.64	315.26	315.48	320.89	313.08	313.62	317.55	316.69	305.11	318.33	311.88	315.41	315.96	316.08	312.57	321.68	316.15	320.02	308.88	313.81	319.95	320.66	311.71	316.69	320.53	320.2
320.94	313.18	317.71	315.39	317.18	309.58	308.14	318.9	310.32	314.76	316.15	315.76	314.76	313.28	313.5	319.43	313.47	314.38	318.06	316.2	320.69	306.83	318.7	315.02	324.98	316.49	318.52	318.58	311.81	317.8	321.08	311.86	316.54	317.17	321.79	312.02	318.62	312.83	307.58	316.86	323.95	310.45	314.54	313.75	308.69	316.14	317.32	318.3	318.02	315.81
307.72	305.22	307.25	304.83	304.53	305.16	307.71	307.16	310.03	304.22	306.78	305.71	305.37	300.79	298.06	309.13	306.78	308.63	302.99	300.46	306.28	298.95	307.33	301.51	307	311.94	303.63	303.82	308.51	305.72	310.6	296.6	302.13	306.85	308.32	299.6	313.61	308.77	302.66	306.46	306.99	309.96	306.16	298.42	299.2	300.87	307.42	313.49	309.28	315.13
285.75	298.88	300.72	298.37	294.2	299.2	290.57	295.96	294.76	293.63	290.24	298.49	297.79	288.63	290.28	296.84	297.52	293.82	291.27	292.15	290.56	286.72	292	290.61	293.97	287.32	296.64	295.15	299.06	295.4	297.56	298.08	298.74	293.66	298.04	290.02	298.66	296.42	290.08	292.29	290.4	299.44	297.87	291.85	292.65	290.35	294.36	298.26	297.61	295.45
303.54	305.49	307.16	303.66	307.25	305.79	305.93	303.3	306.81	303.84	305.33	304.57	299.81	302.57	305.59	294.93	305.73	302.73	303.34	301.03	296.84	299.13	300.29	306.9	301.85	305.95	304.85	307.87	307.12	303.43	302.6	303.27	304.1	300.02	307.09	305.98	301.84	301.79	301.05	303.21	303.41	299.89	306.31	303.26	300.93	301.07	303.92	304.05	303.35	296.05
306.71	310.67	307.33	301.47	314.09	313.27	320.76	315.44	308.51	313.45	310.95	309.91	315.97	307.92	311	313.3	312.44	310.68	309.41	313.68	313.31	309.64	314.58	312.09	304.86	308.3	313.88	311	315.44	311.69	311.46	314.12	315.7	312.52	311.88	305.78	306.21	306.36	306.61	309.93	314.15	313.23	314.7	313.18	311.34	311.84	316.29	311.99	306.56	310.11
315.43	310.88	311.77	302.82	303.51	309.68	305.35	302.84	306.88	307.16	298.84	304.14	298.09	308.71	311.15	301.72	304.32	300.14	305.33	303.65	303.71	303.81	296.89	305.82	307.94	304.87	311.84	309.56	308.72	304.02	301.16	305.49	303.63	305.58	305.66	308.5	304.46	307.04	304.2	299.29	303.57	311.77	309.92	306.83	311.65	305.33	308.42	309.08	302.85	304.03
294.24	296.06	298.98	292.95	289.76	296.08	302.63	292.51	287.55	292.44	292.72	295.55	296.67	293.51	296.56	290.34	296.13	302.14	299.33	290.49	292	295.88	298.64	291.49	297.81	291.3	297.22	293.97	296.75	290.11	294.55	293	299.9	298.24	290.47	294.69	296.72	295.28	289.9	290.91	288.5	298.07	296.51	296.52	289.4	283.83	302.51	295.01	299.37	291.41
329.6	327.26	329.7	324.96	324.53	326.32	322.56	328.98	330.35	333.23	331.06	333.5	327.77	330.37	330.5	318.25	330.09	322.47	325.47	327.27	328.63	324.25	325.27	326.23	325.24	329.67	331.1	326.12	330.23	333.3	324.14	325.85	331.07	325.03	328.8	325.22	328.66	320.94	331.65	325.97	321.59	324.83	324.87	329.32	326.83	325.77	327.58	326.2	327	323.42
303.03	297.17	297.19	299.45	290.4	286.64	297.23	298.59	294.16	302.59	291.28	303.93	303.37	293.35	289.1	291.69	299.21	291.36	288.12	300.02	293.81	294.04	298.12	295.71	293.97	294.53	289.04	291.66	293.97	300.08	293.51	296.37	293.32	289.87	294.22	297.06	296.56	296.36	291.02	295.8	296.97	291.65	298.62	305.48	292.21	295.7	288.18	295.45	295.06	298.13
304.61	308.47	296.09	302.33	310.68	299.93	303.14	306.91	304.4	306.65	298.58	304.53	302.45	301.61	297.05	307.5	307.49	298.03	308.07	303.57	310.36	299.03	301.92	305.53	304.65	306.44	299.89	301.87	301.65	293.77	302.32	307.28	299.28	307.32	305.69	306.22	304.87	302.16	302.96	301.85	311.54	301.15	298.85	302.23	302.57	297.79	297.14	301.32	299.47	309.74
308.27	307.79	305.78	306.09	304.84	300.49	301.84	304.76	309.51	311.26	311.73	310.24	303.88	311.59	312.47	308.67	302.55	297.67	306.39	306.56	304.19	308.57	306.5	307.96	305.33	309.6	305.16	311.61	300.98	304	304.64	304.9	301.17	310.32	304.77	311.44	307.1	306.6	305.07	311.04	306.17	310.14	299.74	305.71	313.81	307.66	307.91	306.76	306.72	304.98
303.63	312.69	307.58	298.56	303.48	311.04	309.58	305.91	302.12	304.39	309.45	307.9	309.93	305.92	307.62	303.72	306.01	300.42	315.31	301.99	307.99	302.66	304.43	305.78	311.4	305.92	304.01	302.56	307.63	310.49	311.62	309.62	299.76	307.43	306.1	312.29	306.36	307.53	304	306.94	310.05	297.84	312.6	302.3	312.35	306.73	307.3	309.91	299.61	306.71
289.1	294.38	296.28	294.91	290.86	283.01	294.46	295.88	293.06	297.27	288.12	297.86	293.37	298.42	303.59	293.72	293.29	293.71	296.59	294.75	291.33	291.7	299.73	292.46	295.09	293.05	289.11	294.32	299.83	290.4	291.32	293.08	297.47	296.33	297.31	291.27	297.52	293.4	290.66	302.68	293.54	293.61	295.69	297.12	297.13	289.95	283.71	289.48	294.84	301.27
310.1	307.27	300.84	298.73	305.37	306.36	302.55	301.89	299.08	303.82	303.45	300.85	305.01	296.58	297.46	302.73	296.04	307.73	302.26	305.51	303.11	295.95	306.06	308.36	297.57	302.36	302.3	298.71	300.86	300.52	298.34	301.01	302.01	300.22	299.41	308.27	301.55	301.32	302.94	302.33	298.24	306.65	301.31	300.42	299.02	307.2	297.81	302.13	306.59	299.87
313.25	318.65	310.75	319.82	313.32	316.39	307.47	307.46	312.22	319.67	309.27	309.69	312.33	310.62	315.98	304.14	307.23	316.18	312.44	314.7	314.04	310.71	305.71	304.25	309.27	308.92	310.14	319.93	313.1	312.35	318.3	317.18	315.4	313.19	312.86	314.18	307.57	314.02	321.69	309.21	309.54	311.27	312.29	314.44	315.82	317.28	312.09	322.41	307.05	314.36
304.82	301.97	308.65	297.34	304.68	298.86	302.53	301.01	304.21	303.24	303.49	305.43	306.92	306.01	306.36	303.4	304.57	306.4	300.42	312.35	308.16	312.04	303.82	301.95	302.44	306.95	298.32	301.69	306.85	308.2	310.12	300.05	304.47	301.06	300.64	297.89	295.19	302.46	310.88	308.58	300.68	302.65	304.18	309.68	297.04	308.3	303.96	302.39	306.78	302.9
317.31	319.03	317.15	317.31	317.78	317.05	311.73	315.53	321.26	317.99	323.5	322.25	324.9	320.21	314.04	315.03	314.58	311.62	313.56	317.28	314.14	314.06	315.18	317.73	307.4	314.93	309.87	311.33	317.48	321.17	305.89	313	312.87	313.88	322.97	313.22	317.67	320.77	318	310.04	308.84	311.24	321.83	317.17	314.45	317.81	314.81	312.17	318.34	313.74
307.26	297.25	299.98	307.95	306.76	306.1	305.69	301.87	310.65	310.82	307.47	308.05	304.82	304.76	304.5	309.61	298.83	298.89	303.64	302.12	307.03	300.85	309.82	304.14	312.8	302.64	300.67	305.81	302.78	307.08	300.02	305.79	309.84	309.46	311.03	294.62	309.33	304.18	301.13	308.27	298.17	308.4	309.42	307.91	302.95	308.13	307.7	301.98	299.57	309.74
332.22	324.68	328.95	328.13	330.11	321.71	323.55	329.83	332.07	334.06	329.17	330.54	322.61	327.93	327.06	325.93	330.52	327.42	318.02	325.03	329.68	328.82	326.99	326.6	328.07	330.72	327.05	329.05	329.62	324.9	330.43	326.79	328.86	332.96	330.58	323.5	329.57	326.55	325.16	326.23	328.26	330.35	328.33	334.55	327.14	326.48	327.07	331.25	329.99	325.95
298.31	308.33	296.63	299.84	304.43	304.06	302.27	302.53	305.12	299.3	300.89	299.88	310.21	303.37	300.92	309.35	305.09	305.47	301.64	304.62	302.47	294.5	293.53	306.01	300.34	301.76	299.99	298.69	303.5	302.73	296.69	296.46	296.1	303.65	301.42	306.39	304.88	301.68	292.06	309.73	299.53	303.02	298.73	302.55	297.75	307.41	298.52	305.23	311.14	300.55
305.3	315	303.04	306.92	308.57	307.55	303.88	305.26	299.61	310.71	302.74	301.64	312.56	304.75	302.84	307.07	301.47	299.02	301.38	304.09	298.16	305.78	302.51	305.41	304.1	303.28	310.17	306.11	307.49	308.77	299.85	294.85	302.77	303.88	309.25	303.55	300.51	305.58	306.58	306.31	307.32	313.43	310.09	303	304.91	310.32	309.08	302.8	298.66	308.88
316.1	313.26	318.91	308.82	311.01	320.07	312.8	321.33	312.97	323.16	319.38	323.39	315.02	310.13	317.82	311.82	326.77	319.97	316.42	318.12	321.34	312.1	322.21	322.15	321.16	312.21	317.54	318.21	318.33	314.96	318.01	318.25	316.1	307.63	312.92	313.48	313.12	309.87	310.37	312.6	314.97	309.91	320.22	316.49	315.91	320.15	319.62	307.93	317.09	320.57
313.34	312.88	315.45	314.58	307.49	312	313.49	305.16	315.11	307.51	307.55	305.53	311.87	312.59	316.68	313.84	313.05	318.11	308.72	314.35	306.27	307.59	314.1	306.31	309.55	310.01	308.7	307.38	307.5	311.36	312.03	315.8	313.45	309.76	312.43	307.77	308.3	307.56	302.67	308.13	316.44	314.39	313.71	308.54	311.37	319.2	310.03	307.13	308.66	308.73
300.89	299.85	306.02	303.83	300.18	304.14	306.77	300.83	304.35	300.23	298.76	296.54	303.13	307.55	307.54	301.57	301.27	308.21	307.12	300.13	297.29	301.19	297.6	299.54	299.13	299.94	305.68	299.81	301.45	297.76	301.84	305.04	298.81	298.75	304.04	299.06	300.6	299.14	293.33	302.06	304.8	297.89	297.27	298.44	304.27	303.41	302.84	304.53	307.84	300.85
301.74	302.03	306.27	305.95	303.75	304.63	310.06	304.57	300.73	299.75	304.58	299.23	305.23	306.89	312.33	300.9	307.83	302.47	298.99	301.35	301.76	302.73	301.26	314.78	297.6	303.68	306.87	304.86	306.77	307.05	301.04	299.37	305.28	306.9	305.55	306.23	301.93	301.14	307.16	309.3	307.26	302.8	303.41	302.31	305.58	313.2	304.87	299.5	301.94	307.79
318.86	320.57	319.06	318.14	318.06	316.37	314.58	319.92	323.15	313.31	316.01	313.35	321.41	318.72	315.09	312.67	317.89	315.2	310.83	316.97	316.72	313.59	315.85	315.11	320	320.11	310.53	311.24	317.26	319.2	323.3	316.54	321.47	312.26	316.49	321.43	315.73	317.28	326.21	318.42	320.13	316.91	321.79	317.62	316.63	311.26	323.96	321.16	317.53	318.13
326.04	332.81	322.14	324.34	332.94	323.92	333	328.17	333.96	325.31	331.69	340.19	326.47	330.47	330.97	330.4	324.04	324.03	319.77	328.2	328.47	326.93	329.11	326.54	330.04	328.09	326.95	327.8	330.83	337.54	326.6	333.16	320.76	328.59	321.96	325.63	330.35	324.21	326.42	329.07	321.15	326.87	334.58	326.41	324.93	329.56	322.34	322.82	331.57	330.19
316.42	309.09	310.4	312.75	310.68	314.53	303.88	311.44	313.62	312.46	310.57	308.14	302.39	309.12	316.05	306.7	300.77	308.02	305.7	310.28	311.63	303.88	314.6	307.89	314.74	310.47	310.5	308.93	314.66	307.22	310.18	306	316.5	306.89	309.17	311.96	307.05	311.21	323.96	309.15	311.26	311.5	304.76	317.55	307.85	309.19	307.78	308.01	312.89	312.16
332.56	325.12	325.38	327.54	325.43	329.41	331.63	324.63	323.46	329.01	326.45	325.91	321.39	325.58	334.11	332.07	334.53	331.73	328.97	327.52	328.84	325.88	325.71	321.29	329.69	328.26	326.28	327.28	318.49	326.96	327.85	316.67	327.77	328.84	325.48	323.68	325.54	325.91	329.02	328.32	327.53	324.51	327.13	325.64	329.24	331.71	326.13	322.98	331.56	328.24
302.08	303.3	301.45	311.76	300.98	307.27	297.88	302.33	311.87	306.2	304.39	303.94	299.07	301.94	304.22	298.59	307.92	299.34	307.05	304.67	311.57	306.39	304.38	310.7	304.24	301.16	304.99	304.15	302.3	303.48	311.41	302.88	304.64	305.45	316.58	306.22	299.13	303.06	304.87	305.65	304.26	304.74	298.02	306.55	301.91	303.75	304.99	302.21	304.62	300.94
307.09	302.7	295.92	301.34	298.78	301.2	301.26	303.19	306.15	306.84	299.62	301.66	299.59	302.16	297.22	303.36	298.37	304.22	304.8	302.71	311.31	299.58	301.16	310.92	306.85	295.89	298.06	303.8	301.49	303.69	303.27	301.82	299.82	299.46	301.39	299.89	305.65	303.26	296.25	307.76	303.57	299.8	300.77	303.62	305.03	296.38	304.12	308.59	309.74	305.18
320.63	312.99	316.54	313.39	319.37	319.53	323.75	316.93	321.12	319.41	317.35	322.89	323.35	316.34	320.21	323.83	324.33	322.57	319.05	316.53	312.64	314.67	325.33	318.43	315.53	317.61	324.37	324.49	316.26	315.09	324.13	324.42	321.2	321.97	312.39	314.44	316.01	313.04	317.85	319.64	321.85	314.47	314.15	316.57	317.9	318.13	326.05	323.63	319.41	313.54
315.67	319.45	318.63	322.63	314.74	317.72	322.62	321.39	329.37	319.14	317.87	321.98	318.61	316.58	320.07	314.66	321.72	320.23	317.05	311.8	324.42	327.18	321.89	322.12	315.55	308.59	318.95	312.86	315.93	321.42	314.26	305.04	318.65	316.21	318.07	311.64	323.76	319.77	316.24	324.27	322.54	315.83	308.96	319.37	321.83	315.35	314.95	318.95	317.62	321.41
298.82	302.69	297.71	300.96	295.02	305.93	302.8	297.87	302.66	304.02	304.06	301.16	301.79	302.04	298.92	302.12	305.46	304.31	301.15	298.45	301.61	294.56	303.82	301.68	307.4	298.51	304.51	299.97	290.85	301.03	301.81	295.54	304.03	301.4	305.38	298.61	291.71	299.74	301.08	300.39	299.97	296.76	300.75	297.41	305.57	302.42	297.07	301.9	296.55	301.73
309.94	306.64	308.13	307.78	305.66	300.19	306.82	306.63	301.58	305.85	303.01	309.59	305.4	307.48	300.09	303.61	308.53	303.03	303.67	310.2	305.97	305.3	313.14	309.73	312.16	305.01	305.45	306.38	310.25	297.68	304.95	305.24	305.8	301.61	304.1	308.73	303.67	305.21	315.53	305.16	300.32	305.13	299.57	304.9	303.82	305.61	309.23	302.77	303.89	300.83
309.8	317.89	316.2	314.54	312.19	318.8	315.22	323.86	312.95	311.97	326.44	317.59	310.84	312.89	317.66	315.68	315.84	307.42	313.75	311.71	316.44	316.22	316.56	314.65	308.32	316.25	313.83	315.25	310.36	308.84	315.36	315.04	310.84	319.24	316.09	314.23	317.99	316.6	313.74	317.94	310.36	317.25	313.45	310.31	317.73	315.03	313.55	317.23	320.79	314.76
319.57	323.18	315.72	318.47	314.07	314.57	318.89	308.89	319.97	319.76	316.05	315.02	313.93	318.81	318.83	315.07	313.14	318.05	320.04	318.01	322.62	321.85	319.43	316.61	321.35	320.78	315.54	312.08	315.63	319.91	317.27	319.42	312.74	313.98	313.53	315.35	320.41	315.79	311.16	311.86	318.83	310	319.36	311.38	322.18	315.62	314.18	320.85	314.1	322.11
297.56	287.58	292.19	289.29	289.98	294.55	285.7	291.6	290.11	290.91	297.49	285.85	297.03	293.49	292.24	289.12	291.53	299.26	288.24	292.18	294.25	293.17	298.5	300.24	295.19	295	291.84	288.83	294.73	296.55	292.67	294.36	293.44	287.35	293.24	297.71	286.88	292.64	292.72	292.71	295.46	298.53	303.6	293.02	290.4	291.29	293.52	296.47	288.97	301.08
312.44	323.67	309.12	313.71	314.67	315.06	311.26	314.45	316.85	318.08	309	311.47	320.67	312.65	314.83	320.12	314.04	315.14	310.62	314.42	307.9	315.34	316.62	315.83	310.81	315.36	309.34	311.21	312.95	306.43	308.95	307.4	318.05	310.58	318.49	315.77	311.34	310.61	320.62	313.48	315.55	308.84	313.71	314.45	313.06	312.47	315.5	316.84	309.3	306.61
315.69	310.8	316.62	310.03	316.9	316.16	315.84	313.4	311.58	311.5	310.49	317.71	316.08	310.6	316.31	313.87	319.79	304.17	313.11	313.7	314.66	313.16	318.73	314.2	319.81	311.71	311.81	314.62	319.9	313.65	317.61	314.64	310.09	315.27	309.63	315.89	315.84	315.59	312.48	314.67	310.59	315.69	307.38	312.02	305.89	312.82	308.81	314.94	313.86	312.73
310.13	311.34	313.99	309.01	311.2	317.34	314.6	310.39	318.15	317.65	307.87	312.94	313.34	310.25	314.38	314.89	313.27	309.27	312.76	311.49	311.47	311.93	318.72	311.47	316.7	312.67	310.36	306.71	314.26	308.88	316.02	317.12	315.53	316.99	314.81	313.73	316.52	319.11	311.91	311.43	315.13	310.77	313.5	309.87	306.77	307.24	314.71	317.06	312.32	320.67
301.31	306.25	307.59	307.86	301.78	303.13	305.51	307.47	301.13	304.85	303.85	305.27	305.44	306.38	303.2	306.29	311.97	307.26	305.49	306.9	302.42	306.86	299.79	309.14	305.17	303.24	307.45	304.93	307.08	302.15	305.37	306.59	304.12	296.17	304.66	308.9	304.65	303.21	300.47	301.43	297.95	296.95	304.56	307.67	297.99	296.26	302.15	303.07	305.39	305.89
298.49	306.05	304.69	299.96	300.56	306.72	311.13	297.7	299.37	306.95	301.13	307.85	298.8	298.71	305.55	295.7	300.62	300.7	304.89	303.68	306.78	300.4	301.21	300.67	297.77	308.21	303.16	302.81	302.3	301.97	300.48	302.17	298.75	304.79	298.3	303.18	311.41	295.84	304.13	304.47	305	300.04	305.42	312.84	303.46	302.78	307.42	295.75	302.56	298.83
328.08	329.45	324.07	332.43	333.7	323.39	327.2	325.51	319.83	331.32	328.32	328.31	327.3	333.37	325.11	330.93	326.44	332.28	328.88	327.65	318.95	328.86	325.48	335.34	331.09	335.08	329.81	330.42	325.52	326.69	330.72	326.68	322.28	329.35	335.64	325.98	326.08	322.88	326.46	325.98	331.46	333.5	329.71	327.48	325.97	331.67	333.84	325.47	324.15	331.13
314.21	310.93	315.09	317.18	315.37	306.74	315.08	310.3	314.19	313.89	305.19	318.41	320.77	317.86	319.47	315.18	316.11	319.54	310.24	312.7	311.35	312.55	306.89	311.3	311	315.94	311.61	311.84	308.26	315.16	315.2	309.06	312.64	311.61	316.56	310.36	306.88	314.21	309.35	315.57	308.5	309.61	317.28	319.45	309.27	314.51	319.31	314.04	308.51	313.44
322.69	319.23	316.82	320.99	311.16	313.02	322.35	320.3	318.19	318.81	315.54	316.82	313.68	324.81	318.12	317.32	328.98	315.98	309.62	312.96	321.47	311.11	316.52	315.02	318.55	318.27	317.28	320.86	314.35	317.87	316.54	321.52	318.82	313.9	314.31	321.58	322.63	320.94	313.85	318.59	312.89	314.85	321.06	319.36	315.93	317.62	312.21	321.22	319.13	309.91
302.45	302.29	303.07	302.04	304.52	307.44	294.82	296.93	300.33	302.75	294.23	300.24	298.82	300.85	302.21	310.01	304.28	303.59	299.8	299.72	305.34	302.28	303.29	294.23	301.06	299.84	305.37	298.66	304.57	303.09	300.74	297.45	301.8	298.67	302.86	307.83	306.59	294.25	298.41	304.71	297.51	299	301.01	297.74	300.26	307.31	300.17	302.81	297.74	292.64
294.5	295.44	299.6	290.92	294.4	295	297.14	304.12	299.77	291.11	296.82	290.51	293.81	288.79	288.97	292.95	295.61	290.62	294.17	295.84	288.38	290.6	293.79	287.61	293.97	295.8	302	292.55	291.12	288.61	296.27	294.58	299.4	292.78	298.72	292.6	293.31	292.2	295.44	298.9	294.48	295.4	292.24	291.71	296.22	295.01	296.89	288.4	299.93	296.58
315.37	315.3	319.87	318.67	312.2	310.64	317.42	314.33	320	318.7	318.72	310.61	313.99	321.54	321.18	322.03	316.39	315.98	321.48	311.93	316.12	319.2	317.09	314.66	318.9	315.56	314.86	318.03	313.44	315.31	315.42	312.39	314.61	316.43	319.47	309.54	317.88	316.02	323.76	319.25	317.66	307.73	312.29	314.24	321.8	317.8	316.15	323.05	312.98	310.66
316.49	315.84	320.25	311	324.13	319.29	318.77	314.85	324.6	319.52	313.02	317.76	312.52	309.86	310.91	318.48	319.46	312.43	317.95	325.73	319.03	321.22	310.76	310.7	319.21	311.25	316.63	320.23	315.55	323.24	315.87	315.81	317.6	321.16	318.36	319.22	317.32	320.83	319.12	317.01	320.49	323.04	315.83	314.86	308.59	314.75	312.39	321.09	312.6	317.77
312.66	321.78	317.72	315.25	315.58	320.99	313.78	321.09	324.09	326.89	317.21	320.04	308.02	316.88	315.09	314.43	315.81	318.78	322.26	313.98	316.14	318.63	317.62	324.31	314.65	314.06	310.93	327.63	311.69	320.58	318.63	316.26	317.36	321.63	315.75	321.07	322.52	322.16	313.34	320.73	320.05	318.73	316.66	320.96	317.74	318.6	317.28	314.47	315.49	317.47
311.75	310.94	317.28	311.44	310.54	314.2	305.81	302.2	313.93	313.6	311.23	308.45	305.72	307.18	307.51	308.15	312.38	309.08	308.2	304.5	305.49	311.96	311.31	313.05	310.41	309	309.18	307.69	313.63	311.59	311.09	317.09	314.33	313.32	308.61	309.41	310.43	314.98	310.81	309.08	313.32	315.35	307.1	307.35	311.17	306.88	304.42	311.62	301.54	309.32
306.29	310.05	313.22	301.12	306.58	306.9	308.93	307.23	312.38	310.26	307.65	306.47	311.87	308.43	306.82	314.12	309.24	311.57	304.3	303.53	314.85	311.04	310.97	309.32	309.44	306.92	311.75	314.93	314.86	304.72	306.48	305.55	301.67	311.67	308.66	311.83	310.25	314.05	309.34	311.95	313.32	301.56	307.17	307.14	301.97	307.99	302.36	310.58	303.95	311.68
298.22	296.91	288.87	293.82	290.47	295.9	296.55	290.07	295.19	297.07	290.66	294.61	289.17	292.15	294.93	297.98	290.57	291.72	293.38	289.77	286.13	295.46	291.18	296.79	293.72	297.36	306.07	301.38	295.51	289.87	294.67	297.7	295.88	295.62	293.97	294.05	293.73	291.44	290.13	294.23	296.58	291.98	296.61	293.2	290.83	293.31	293.01	291.85	294.24	291.68
312.52	306.67	308.47	304.67	313.94	308.64	312.09	310.48	319.29	308.04	319.93	313.04	319.36	310.81	309.41	314.4	312.62	310.6	312.79	314.8	311.24	313.32	313.61	307.98	308.72	308.34	312.02	318.6	310.03	311.37	316.75	308.65	312.09	320.41	311.94	314.51	317.34	309.06	315.3	313.56	317.75	310.88	311.53	313.9	313.64	311.96	315.26	313.37	315.56	317.09
307.64	302.36	302.17	302.97	303.28	311.52	297.76	307.2	303.22	301.84	310.92	300.38	309.43	301.7	306.2	305.58	306.95	309.67	311.51	301.57	298.97	304.33	307.05	316.13	308.34	294.01	297.14	306.21	306.15	302.87	300.68	304.1	303.52	303.69	305.36	300.56	299.23	304.55	305.42	300.69	305.35	303.72	306.63	312.9	303.98	303.34	301.3	300.42	304.81	304.74
316.96	311.6	312.68	315.79	314.95	322.59	318.73	321.62	322.85	324.79	325.23	315.93	317.4	324.17	315.68	318.43	330.19	323.74	317.71	314.15	320.48	312.71	318.39	315.08	320.41	317.83	318.34	313.39	318.4	315.12	317.66	317.65	315.16	323.88	315.87	307.82	310.6	317.73	316.33	321.46	313.46	319.81	313.33	319.75	318	320.05	314.68	315.61	315.6	314.33
304.78	303.34	299.27	301.25	299.15	301.89	303.44	295.8	301.46	299.29	298.2	312.59	298.49	307.78	302.18	304.66	302.01	302.37	296.81	302.33	300.83	306.24	300.56	303.76	299.68	302.26	309.87	298.53	293.28	293.28	291.26	301.38	296.27	308.51	302.74	299.66	299.29	299.99	297.06	302.92	302.99	302	303.85	298.81	298.5	299.24	304.67	292.52	300.18	305.08
311.7	312.45	315.86	307.27	306.97	311.72	308.99	312.55	308.57	314.91	315.23	316.99	319	320.18	306.88	312	317.95	313.07	314.83	323.45	311.77	315.45	320.06	315.25	317.25	317.91	316.06	311.63	310.93	309.97	313.3	315.77	316.42	310.44	304.06	316.17	311.04	314.92	307.53	320.82	313.06	319.77	307.39	313.83	318.8	316.28	310.64	312.61	314.97	318.46
295.82	303.89	294.71	298.89	299.55	307.44	303.26	290.51	298.45	302.24	306.52	297.37	299.27	298.76	297.95	302.23	295	302.46	297.35	298.98	302.08	304.69	295.94	300.53	296.87	296.49	292.37	298.68	304.08	297.96	301.66	302.91	298.74	295.8	305.31	291.38	298.5	298.32	296.96	305.3	297	302.11	296.75	301.53	301.64	295.89	294	292.71	296.66	298.69
305.23	303.18	289.55	302.83	303.93	296.68	305.52	297.5	303.46	299.71	303.98	298.95	303.5	305.74	307.95	293.46	304.04	300.12	296.47	310.21	301.59	300.3	303.77	297.67	298.55	299.45	302.42	305.7	300.56	301.71	300.77	302.86	302.93	305.98	299.26	306.44	308.15	298.25	300.61	301.33	306.86	298.93	302.18	304.69	300.97	299.03	304.02	301.46	300.53	300.8
295.83	307.27	304.66	305.12	297.34	305.91	301.42	305.45	302.64	302.59	302.68	300.56	301.14	298.52	309.53	300.82	307.42	301.48	307.9	302.97	305.45	300.9	308.05	306.94	309.44	302.69	308.79	300.62	305.35	312.7	304.75	312.94	304.05	309.47	306.74	303.22	305.21	308.38	302.45	304.7	300.78	298.93	299.21	311.35	299.65	309.9	307.94	301.56	306.35	301.38
308.91	310	311.28	317.05	306.43	313.56	312.59	312.46	313.33	309.34	315.1	311.28	306.4	311.15	306.38	307.89	311.75	303.54	309.4	313.77	320.58	312.47	309.05	311.25	310.31	312.64	315.41	316.13	309.58	309.59	313.51	315.66	309.89	317.44	309.5	316.77	315.39	308.82	317.69	309.53	307.76	311.85	318.19	315.5	314.65	311.27	313.59	310.68	310.2	316.43
333.58	328.46	331.12	329.13	327.37	330.54	331.23	331.06	324.13	327.66	329.57	333.1	329.38	326.36	326.04	324.91	331.63	332.32	325.31	329.36	331.88	325.34	328.47	327.99	326.53	332.75	327.75	324.95	327.28	329.86	333.16	321.66	332.75	331	333.19	327.21	326.64	328.11	322.61	323.44	329.51	326.74	332.75	326.32	326.73	320.47	324.25	324.19	331.6	327.7
308.66	311.76	306.74	311.87	312.15	311.47	321.39	311.58	306.96	313.15	308.11	315.44	313.55	315.9	305.32	308.69	304.62	310.79	323.27	312.07	313.81	307.55	311.89	309.84	315.62	313.87	318.66	313.2	318.19	313.72	305.85	311.66	312.43	318.13	306.32	307.14	306.31	306.03	306.11	316.33	303.74	310.38	318.18	313.96	308.77	316.27	312.75	306.45	313.13	306.43
316.41	315.45	311.39	322.33	319.57	308.81	317.55	313.34	314.05	312.22	309.32	309.85	315.61	317.66	318.52	315.61	312.8	316.7	310.71	310.04	316.71	311.62	323.66	314.65	315.57	309.7	325.78	318.04	320.1	310.37	316.4	319.27	312.1	314.76	308.41	312.44	324.14	316.98	310.33	312.13	316.94	316.9	310.85	308.36	318.93	317.34	317.57	317.84	316.08	317.8
302.09	300.67	299.09	300.95	299.44	298.18	303.2	308.39	303.7	301.04	305.79	306.6	303.84	299.36	302.15	300.61	303.99	305.77	299.87	310.99	293.78	302.55	302.37	304.08	310.5	301.52	292.2	296.07	295.33	295.97	308.85	294.55	303.8	300.44	305.23	299.09	314.19	299.26	301.7	306.16	306.7	301.88	302.35	304.82	303.58	311	303.54	305.73	303.02	304.54
305.35	310.08	309.95	313.15	312.74	310.25	313.92	303.27	306.09	312.73	310.16	318.67	307.72	311.23	308.95	306.8	309.35	312.03	311.57	313.88	315.89	309.5	304.14	309.09	309.67	313.46	310.02	306.33	307.49	306.63	313.75	309.49	306.05	308.52	307.85	312.86	321.03	310.77	308.19	312.68	314.35	310.35	309.9	319.67	313.57	311.46	305.5	309.8	309.99	306.92
310.54	311	312.63	309.71	317.66	305.65	313.03	311.93	312.63	307.31	306.4	303.51	316.33	312.37	309.01	308.63	311.53	312.41	308.04	311.12	314.11	307.89	314.85	311.69	305.49	303.06	308.55	302.5	312.18	313.03	318.46	310.21	313.49	302.38	314.06	311.76	309.05	311.14	310.57	309.83	306.41	311.52	309.84	316.31	304.01	303.62	310.37	312.2	306.46	305.76
305.84	303.55	306.3	300.76	302	297.77	306.46	295.59	308.35	303.08	304.05	301.23	299.44	305.46	304.02	300.04	307.28	303.15	295.85	301.39	305.08	300.99	305.7	305.09	303.08	300.06	301.17	299.94	288.66	303.31	301.66	302.32	299.59	296.38	310.32	304.05	299.74	305.46	306.81	305.12	302.3	305.54	301.15	305.18	303.5	306.91	298.07	305.59	303.12	304.24
332	329.52	329.89	330.29	333.67	324.95	330.66	328.94	324.07	320.88	324.97	334.68	331.55	327.87	327.94	334.7	327.23	325.51	327.94	332.09	330.09	324.11	327.24	329.8	318.67	328.21	326.28	336.67	324.51	324.04	323.02	325.08	334.33	324.92	329.93	328.11	331.22	329.11	326.04	325.72	319.52	327.09	327.8	326.48	323.75	327.69	328.81	327.03	323.77	334.21
302.52	301.86	302.12	300.8	305.19	297.52	298.61	305.99	302.33	302.46	301.48	298.24	303.98	303.4	298.22	302.82	304.03	300.13	298.12	299.59	298.1	298.25	307.24	307.98	303.45	302.8	306.62	305.32	300.15	306.44	313.83	302.44	300.37	305.56	291.59	300.19	296.74	303.53	297.91	298.69	300.77	298.83	306.23	295.87	297.33	297.78	298.22	299.11	305.13	302.77
312.63	314.62	315.76	313.81	311.89	316.29	310.75	315.76	309.6	316.21	312.92	311.92	315.6	308.41	322.39	309.74	315.44	306.74	321.04	315.86	314.68	314.89	318.54	314.22	319.51	315.82	315.09	320.16	312.92	308.97	314.1	316.31	312.63	317.17	313.52	319.73	314.54	310.68	312.74	315.79	320.88	318.09	317.17	315.31	313.44	311.11	317.98	307.85	313.79	316.21
327.37	331.71	326.9	325.58	324.09	332.55	329.06	329.85	331.13	324.4	327.92	325.95	324.21	323.11	334.32	328.04	324.04	326.67	328.47	324.35	325.48	328.42	331.64	321.02	343.6	331.07	332.65	325.88	332.29	335.64	331.6	333.64	331.56	323.48	326.5	325.96	331.13	325.4	327.79	334.82	333.59	324.03	328.08	328.14	331.75	333.68	322.69	325.65	329.06	325.67
296.18	291.71	300.59	300.22	298.86	294.85	293.96	292.18	298.15	293.16	295.65	299.09	298.59	296.94	294.75	301.04	294.2	298.88	298.88	296.3	304.85	293.28	299.02	292.95	290.72	290.89	295.86	293.6	298.5	299.49	296.66	294.02	290.33	293.08	292.97	299.75	296.6	296.07	303.39	296.36	301.57	293.65	292.15	296.31	292.23	294.59	296.02	296.63	303.05	299.01
313.74	309.24	306.62	314.23	314.08	310.26	307.43	315.33	306.05	313.26	303.81	305.22	310.42	309.6	311.81	310.24	311.6	309.81	310.55	300.17	307.75	305.95	310.51	305.37	303.06	311.06	312.59	303.52	307.46	309.92	308.51	314.28	311.68	309.24	309.45	308.18	308.28	311.69	312.89	318.12	304.34	309.01	311.94	306.08	307.91	308.45	313.39	311.95	304.98	305.55
305.94	301.01	305.76	304.96	300.65	311.9	306.26	305.85	316.41	309.94	299.83	303.99	305.97	308.46	314.99	306.41	309.09	302.23	307.85	305.22	306.32	300.02	311.26	307.33	310.22	304.41	303.94	299.92	302.84	308.78	299.71	307.71	300.8	303.85	301.64	304.13	310.16	305.68	305.51	304.75	307.81	300.72	308.99	301.09	302.94	298.17	302.69	297.65	305.66	308.58
294.81	293.23	295.67	297.14	292.69	299.23	297.53	287.43	297.37	289.16	292.77	292.37	287.12	298	300.95	297.95	292.42	291.62	291.07	296.47	289.65	297.35	290.5	291.32	296.8	292.79	294.65	290.49	292.7	289.82	300.46	293.62	297.92	295.2	296.3	296.47	299.76	296.88	296.74	295.99	294.15	294.14	294.6	290.93	297.95	291.2	291.91	302.2	292.66	287.53
316.12	309.89	317.03	312.71	312.52	308.14	303.7	314.22	317.3	313.09	318	317.28	317.43	314.63	319.48	308.79	314.1	320.69	310.69	307.73	306.94	321.2	312.95	316.23	310.28	311.28	312.45	313.36	308.88	319.2	314.78	317.36	307.51	317.95	317.01	315.82	305.96	321.96	317.33	317.05	313.42	315.92	323.91	319.36	310.77	312.91	312.19	314.95	317.29	310.36
292.6	300.16	297.85	304.55	299.63	297.2	298.76	290.65	299.86	297.9	295.88	301.22	298.02	294.07	303.16	297.9	299.35	300.88	290.17	301.92	294.42	302.06	301.25	301.41	291.97	290.42	295.12	289.85	299.31	294.05	293.08	298.54	303.25	297.78	298.32	297.31	294.24	295.06	297.92	296.42	297.66	295.16	301.22	293.79	300.69	292.52	295.16	293.92	294.8	302.72
309.77	315.86	306.03	318.47	312.14	324.53	308.67	309.32	309.39	307.76	311.37	310.14	311.11	304.7	311.44	308.86	313.11	310.7	308.87	304.35	308.87	316.25	312.01	314.83	309.28	315.36	315.3	310.58	317.11	310.62	316.6	308.7	310.66	308.35	305.82	313.19	318.45	308.97	307.13	313.64	308.89	317.56	308.47	312.16	316.98	312.56	304.88	310.29	307.99	317.07
294.53	296.77	299.35	293.09	287.63	290.54	293.54	296.17	296.07	291.06	299.22	292.61	298.24	292.09	298	292.64	297.1	305.26	294.13	292.56	297.75	303.31	293.26	291.4	294.9	296.71	296.7	297.7	292.89	300.17	301.08	301.07	299.75	294.01	299.95	294.35	299.56	288.84	299.17	292.37	302.52	298.01	296.23	297.61	294.19	295.81	290.12	295.6	294.26	294.76
317.68	311.67	313.44	310.66	323.12	316.66	318.63	323.27	312.05	322.25	314.25	319.35	319.98	310.05	318.06	313.04	320.58	310.7	319.23	314.99	313.99	315.76	318.55	322.47	311.24	316.08	323.61	314.02	316.08	318.05	313.42	325.37	316.33	316.39	319.09	321.75	313.12	315.52	319.69	316.26	317.98	316.27	314.99	307.27	318.53	319.51	314.92	319.95	317.23	318.54
326.69	321.36	332.6	325.86	328.85	324.56	330.98	329.43	329.91	325.67	326.61	329.42	327.34	332.1	328.23	324.69	324.35	330.78	326.08	331.01	334.83	334.26	333.29	328.77	337.72	326.93	330.29	326.23	333.65	327.02	331.53	325.71	332.48	324.19	324.49	323.92	326.94	322.35	324.76	323.3	332.56	330.39	322.38	331.46	328.21	329.54	329.47	325.62	327.41	323.29
308.56	307.08	306.4	313.83	306.49	306.72	310.84	299.96	309.53	306.64	312.74	305.44	307.98	311.3	301.23	317.54	309.6	310.68	299.36	303.66	301.46	317.54	300.49	308.11	306.04	304.6	306.79	299.74	300.36	303.51	305.13	310.32	305.31	308.3	305.19	304.88	314.27	306.18	302.53	307.66	305.64	306.92	304.76	309.79	305.56	303.57	305.06	302.56	301.27	307.02
303.38	317.6	309.45	302.21	313.51	312.66	303.79	311.21	308.4	307.68	308.89	312.14	308.85	303.4	300.29	312.69	306.24	309.83	307.29	301.98	301.84	310.06	310.12	306.51	301.15	308.92	309.75	315.5	308.12	300.68	309.13	314.82	312.93	307.3	309.87	310.95	304.66	315.47	315.36	305.69	313.68	303.29	315.1	304.97	310.81	304.21	312.21	302.95	307.26	313.82
310.17	306.7	301.59	305.74	304.82	304.44	301.85	298.62	303.46	303.28	301.87	304.19	302.13	300.99	306.92	310.52	308.7	308.21	303.75	298.92	301.54	301.72	300.18	302.81	312.96	302.04	309.7	308.38	305.4	312.07	305.83	297.71	303.96	304.86	303.87	301.97	307.13	300.39	305.91	297.26	318.54	304.5	309.25	308.88	304.48	299.13	301.45	307.7	302.65	302.52
307.26	300.69	300.51	306.78	306.88	297.35	302.94	306.76	307.16	304.46	306.61	306.41	304.57	307.43	299.93	303.94	307.86	300.18	307.61	306.73	300.5	308.12	303.42	302.68	300.43	313.93	299.22	305.35	307.57	303.68	308.26	303.54	294.85	305.63	311.62	307.35	310.7	308.7	306.9	313.04	301.4	304.85	301.57	304.04	305.55	305.35	306.61	301.28	304.23	301.8
300.63	311.01	310.9	319.15	312.28	312.71	310.95	314.65	315.49	305.16	296.75	309.95	307.4	316.54	310.67	319.5	313.09	314.96	319.6	310.38	313.84	307.04	311.5	306.9	316.49	315.02	310.93	311.19	309.17	310.29	304.57	309.71	313.76	306.48	303.82	309.52	307.08	305.95	314.79	315.3	315.53	309.87	308.66	307.31	315.25	310.58	316.6	308.64	309.78	319.24
307.89	306.86	305.58	304.13	310.37	311.47	302.95	305.5	306.92	297.94	311.48	308.03	305.51	302.34	303.43	297.97	309.45	307.6	303.65	308.97	305.24	298.17	303.51	306.42	300.97	306.2	309.43	310.05	306.03	301.94	307.19	304.8	310.98	307.86	305.67	310.22	301.61	304.66	302.02	307.63	306.04	307.87	303.44	302.38	300.7	305.8	309.67	315.38	300.81	298.46
316.36	319.8	310.33	309.9	305.93	313.74	307.5	315.81	311.81	313.17	307.33	301.78	309.09	313.71	313.57	311.64	313.22	310.46	316.99	307.64	306.81	314.56	311.26	314.06	309.01	317.93	311.02	309.47	317.59	311.96	308.31	312.79	311.69	315.99	306.57	312.88	308.12	312.84	309.62	309.35	305.7	310.87	314.33	308.53	309.12	309.96	306.55	311.57	324.77	314.01
304.56	306.35	295.58	298.71	303.31	302.16	293.22	299.9	311.86	295.94	296.94	300.8	298.23	300.11	300.15	302	293.63	305.59	300.39	303.23	295.86	295.16	305.84	297.34	297.52	304.31	295.34	307.62	299.89	303.3	296.31	303.29	301.36	304.55	303.72	300.49	301.43	297.98	304.01	304.48	300.48	296.15	301.36	306.53	302.91	301.96	297.84	308.66	303.78	301.9
328	318.92	319.96	309.72	319.41	315.7	310.8	322.48	320.18	317.31	317.29	324.56	313.67	319.82	317.79	321	318.61	318.62	317.64	320.97	312.4	317.9	317.16	317.49	318.82	314.05	317.28	314.95	321.18	317.63	315.73	313.71	315.67	320.28	319.65	320.9	320.78	316.26	316.99	322.53	314.63	315.13	314.91	318.88	311.53	320.38	319.49	320.35	316.74	313.65
303.72	296.92	298.66	301.02	307.38	307.43	303.43	303.16	300.59	302.61	307.06	303.59	309.52	306.38	297.37	303.92	299.88	297.23	307.84	296.29	301.71	305.25	303.31	307.2	301.68	305.35	297.24	307.14	304.12	302.16	298.62	302.41	301.13	308.11	298.28	304.52	297.08	301.75	309.21	306.9	293.66	300.42	303.01	306.75	302.09	301.49	308.47	304.21	305.59	304.62
323.47	331.01	334.36	329.18	330.27	329.11	329.25	330.04	323.82	321.9	330.34	325.15	333.75	329.9	329.03	324.38	319.15	325.49	334.23	327.52	327.98	330.25	328.22	331.29	322.85	332.64	326.48	321.99	328.29	335.94	325.99	327.1	329.06	331.98	325.06	328.84	328.28	329.17	328.84	332.1	328.68	321.28	326.16	327.4	329.61	325.47	327.87	329.25	334.06	323.5
318.57	310	310.47	312.36	313.57	313.68	311.62	313.82	313.43	316.67	306.76	318.8	318.47	319.74	314.9	310.22	314.8	314.83	316.33	311.95	311.98	315.22	308.97	317.65	314.67	312.89	313.87	317.68	318.87	315.15	315.96	308.82	319.1	315.11	315.56	309.94	316.92	310.92	312.57	324.59	312.33	310.94	307.41	309.13	310.31	319.49	310.86	311.89	319.38	317.32
308.92	311.43	314.41	309.22	307.83	307.44	310.8	318.8	309.03	311.82	309.24	316.84	313.91	306.4	307.22	307.19	313.75	307.29	311.11	307.33	306.94	303.67	310.66	312.59	311.57	306.09	305.21	308.36	311.04	306.08	309.35	312.64	312.4	305.13	311.94	315.62	305.72	309.32	309.72	305.84	304.03	306.38	309.44	314.16	302.01	312.24	306.12	307	301.07	307.9
311.5	313.65	312.41	316.32	309.21	319.16	311	306.89	306.08	314.71	311.04	314.26	313.73	313.01	313.13	307.31	317.77	311.88	318.81	314.39	309.49	310.21	307.25	311.32	314.37	310.45	316.36	317.31	315.41	315.24	315.14	308.78	315.53	314.25	315.22	313.85	315.81	308.47	312.79	311.44	311.58	314.13	318.82	306.73	311.95	315.89	309.55	309.01	314.1	309.87
317.85	322.16	325.71	312.56	315.5	319.35	317.09	317.62	315.98	319.67	314.49	314.3	307.1	313.12	319.21	319.61	321.29	314.44	314.97	315.96	320.53	319.19	318.71	312.67	319.81	319.64	312.89	316.5	319.07	311.34	323.43	321.4	312.56	319.13	322.19	307.04	319.64	308.71	318.52	323.72	319.99	324.11	321.33	315.41	320.62	324.99	317.97	324.66	317.19	315.95
318.72	310.82	316.4	312.18	312.22	318.22	305.46	316.94	307	317.07	314.54	317.93	314.16	311.85	317.31	314.58	315.6	314.96	319.34	313.87	317.35	320.15	311.47	315.94	311.93	314.49	314.46	317.99	314.96	316.67	311.28	311.64	312.41	312.68	308.18	312.86	311.32	313.48	314.93	312.43	319.25	316.99	311.41	316.48	320.87	324.79	319.59	318.37	318.17	318.84
323.35	316.97	324.56	320.26	310.06	312.86	324.31	320.06	314.31	323.13	320.57	322.88	312.73	321.05	323.45	319.91	322.17	321	321.76	320.55	322.34	318.23	314.32	321.91	320.72	321.08	322.95	312.26	317.6	317.69	317.05	318.32	325.37	321.89	312.58	320.27	323.27	321.09	319.25	318.56	319.52	313.31	315.76	312.39	321.53	320.12	313.03	315.06	314.04	315.32
318.51	324.27	328.68	328.05	322.08	319.93	325.81	328.72	328.4	327.01	331.08	328.33	332.9	323.81	331.01	330.95	324.71	333.68	328.81	324.51	329.89	335.1	328.43	323.85	331.38	325.75	321.28	317.62	329.28	323.44	325.09	329.62	326.11	329.06	331.07	331.97	329.89	331.53	324.12	327.25	321.52	334.2	325.65	326.5	328.48	327.3	328.28	326.48	327.62	324.05
302.42	315.89	311.8	319.18	305.46	317.42	308.65	321.72	306.62	308.46	308.84	307.19	311.71	315.61	312.16	306.98	310.71	309.45	310.22	309.35	309.61	308.67	313.5	313.72	309.02	314.41	307.15	313.31	310.56	309.67	313.27	307.81	316.92	307.21	308.72	307.63	313.59	313.71	314.76	310.05	308.92	309.96	307.4	311.07	316.84	314.03	312.7	306.54	307.32	308.68
293.74	309.44	304.4	304.61	303.43	303.82	307.07	308.84	310.98	303.02	299.63	305.58	299.73	303.62	307.47	303.32	310.21	307.15	304.89	310.01	308.23	304.36	299.39	300.66	302.76	299.3	304.16	302.81	303.94	307.45	303.72	305.8	305.65	307.36	297.34	298.78	298.27	301.4	301.39	303.8	306.82	301.04	301.22	307.16	299.52	305.49	300.42	308.14	305.73	297.15
307.07	302.03	302.77	293.42	306.05	295.42	300.04	302.16	299.98	300.07	299.55	298.71	305.69	296.79	300.88	308.41	304.79	300.91	306.82	305.68	301.29	303.31	292.42	298.95	300.88	301.65	300.98	298.43	300.16	304.93	295.76	300.88	307.99	302.98	297.27	305.77	303.7	297.02	293.69	307.86	301.74	301.11	308.34	299.96	297.67	300.29	302.19	294.25	295.47	302.36
317.49	314.67	318.16	324.3	313.03	319.92	312.28	309.81	319.02	314.11	319.33	310.38	314.45	318.03	316.92	310.22	313.06	315.42	318.46	316.1	314.12	312.64	314.42	315.11	318.47	318.13	319.07	313.75	317.17	326.7	315.81	316.2	320.01	313.38	315.73	321.01	318.23	316.39	318.83	318.03	315.31	317.07	319.54	317.48	315.88	315.48	316.72	315.85	323.77	326.67
303.47	312.33	301.28	306.12	305.88	309.38	302.27	307.61	304.41	302.17	306.08	299.44	310.59	306.31	300.24	309.21	302.97	309.61	309.16	307.47	310.44	300.82	299.28	309.18	309.52	300.51	302.1	307.6	309.95	296.12	305.53	301.12	307.96	301.87	305.93	303.79	304.3	307.19	315.57	310.28	307.87	308.73	307.79	312.74	297.8	313.67	304.81	306.97	297.8	301.47
321.81	310.42	309.27	305.52	314.92	309.12	309.48	305.45	308.28	312.68	299.65	313.92	306.86	310.37	310.48	312.98	313.48	315.82	323.16	315.44	302.68	306.91	305.68	316.22	315.69	308.47	308.5	304.76	311.61	318.73	311.7	312.22	307.5	315.13	303.67	312.08	315.37	315.51	313.14	309.1	307.17	309.99	317.99	311.6	310.53	314.5	310.53	319.37	311.08	310.57
303.32	304.51	303.89	298.11	304.55	300.12	310.48	306.79	310.55	301.5	306.21	305.83	303.28	302.02	300.99	297.27	301.54	306.89	301.07	304.37	305.47	305.01	298.08	307.84	308.94	303.44	305.43	303.56	306.83	303.6	300.59	305.15	310.09	306.79	298.76	303.78	296.29	299.97	306.72	302.97	301.46	305.94	307.26	304.81	303.56	294.95	300.71	306.54	304.95	311.26
297.4	299.59	299.48	292.05	297.28	295.45	301.39	297.93	299.52	297.52	290.36	298.51	296.17	300.72	294.51	293.75	294.87	297.26	296.59	288.27	291.9	294.63	298.76	297.23	291.96	299.36	294.2	297.35	291.58	296.28	301.04	299.97	298.64	291.46	297.99	301.38	301.31	298.84	297.91	300.23	292.49	307.05	300.95	296.75	300.5	288.78	303.69	300.54	298.73	297.89
301.09	299.99	298.38	296.11	297.81	298.61	303.99	296.65	301.62	301.26	296.36	287.09	297.67	298.43	300.9	301.48	289.99	299.47	302.79	297.67	298.74	297.04	292.88	296.72	293.51	295.85	298.83	299.43	304.48	300.75	295.83	290.05	299.1	292.87	298.27	301.55	297.62	291.73	299.7	299.41	291.91	299.17	296.78	303.43	301.91	305.75	299.08	301.67	294.48	293.64
297.14	284.4	295.17	295.32	294.46	292.82	295.95	287.26	289.63	298.17	284.11	289.72	290.43	295.48	292.62	298.04	286.5	296.1	293.56	294.01	297.73	299.13	292.84	296.66	296.65	297.95	291.09	299.65	286.87	284.72	292.32	286.29	297.31	294.5	296.38	295.05	296.49	294.12	295.05	286.82	301.31	299.96	295.12	306.47	300.62	299.42	294.91	300.28	283.47	290.73
309.85	308.37	309.11	310.78	310.66	314.28	310.92	305.68	308.2	307.42	298.14	314.14	310.88	309.79	309.11	306.67	308.58	311.68	309.52	311.45	310.67	314.83	307.03	307.82	308.81	302.89	300.1	310.11	309.07	313.89	309.28	308.9	310.3	308.66	306.04	309.49	311.52	314.51	311.31	308.98	307.76	306.74	310.61	309.54	314.88	299.49	312.54	307.09	313.1	311.3
[truncated: 150 more columns]
