# Supplementary material for: Genetic dissection of main and epistatic effects of QTL based on augmented triple test cross design
Source: PLoS One. 2017 Dec 14;12(12):e0189054. doi: 10.1371/journal.pone.0189054 (PMC5730204; doi:10.1371/journal.pone.0189054)
Supplement: S9 Supporting Information — (ZIP) [file pone.0189054.s009.zip › z5_1150_0.5_10.csv]

312.68	313.46	315.22	312.86	311.93	316.75	315.6	315.84	315.02	314.18	313.88	313.6	314.76	313.22	312.8	314.24	319.13	312.56	315.94	312.6	314.48	315.65	313.43	314.05	312.18	314.18	316.1	314.67	314.29	315.1	313.06	315	313.31	312.76	315.33	316.15	314.79	312.14	314.76	314.95	315.39	315.04	313.83	314.05	315.2	315.35	313.3	313.91	312.77	314.12
328.52	325.24	327.26	329.3	325.58	324.79	327.84	328.15	327.43	326.29	326.27	328.63	328.26	329.28	329.3	328.1	327.7	325.44	327.7	327.96	328.16	324.99	329.76	326.68	327.09	328.41	327.25	327.29	326.87	328.34	330.31	325.44	326.97	326.12	326.89	327.23	324.47	326.26	327.24	325.61	327.52	329.8	326.92	327.15	326.74	327.49	328.71	329.64	328.59	326.46
302.32	303.52	303.84	305.25	303.89	303.47	303.25	303.21	302.41	301.74	301.92	303.13	303.04	302.25	303.64	301.5	304.55	306.22	301.69	303.29	302.69	304.63	303.11	300.31	302.31	302.38	304.27	303.52	305.34	305.52	301.06	302.36	301.69	304.58	302.57	305.16	304.01	305.04	302.61	303.46	304.44	302.65	305.62	303.32	302.96	301.33	301.97	304.05	303.92	303.34
308.68	308.01	308.46	304.4	307.11	308.02	308.02	308.13	307.11	307.26	308.76	308.78	307.58	307.51	308.37	306.18	306.07	306.08	306.67	305.15	308.47	305.7	307.12	307.4	306.67	307.99	310.65	307.52	308.62	307.61	307.43	308.61	308.57	306.26	304.53	305.47	308.7	307.02	308.33	307.59	307.39	308.75	308.74	305.39	309.24	305.26	306.94	305.32	304.65	308.64
316.57	314.4	317.03	312.13	315.63	314.57	314.6	312.96	313.77	313	316.53	315.59	319.29	314.77	313.66	315.49	315.19	313.01	312.59	315.42	317.34	317.73	315.58	313.7	313.8	316.64	314.2	315.74	312.32	316.09	313.33	313.65	313.81	314.47	314.51	312.97	314.7	314.13	313.14	316.46	316.61	314.11	316.55	313.68	313.99	315.05	311.81	316.61	315.07	314.45
316.56	312.82	315.3	315.44	316.66	314.41	314.87	315.66	312.53	314.5	313.89	314.81	317.09	314.46	314.64	312.58	315.17	313.27	312.47	312.72	314.79	315.36	313.39	313.99	318.02	315.9	316.34	316.42	314.84	315.94	313.52	314.22	315.17	315.6	315.42	316.07	315.18	314.56	313.33	314.64	314.42	312.09	318.27	313.34	315.92	314.46	311.98	313.71	314.28	314.06
316.48	316.83	316.46	316.62	317.25	319.89	318.61	316.26	319.33	317.21	319.53	317.96	318.87	317.68	315.88	315.46	316.22	319.07	318.3	318	315.66	317.79	315.46	316.86	315	315.44	317.93	317.39	314.97	315.11	316.49	318.21	318.24	318.72	315.81	316.91	317.64	318.59	315.94	317.59	319.25	318.56	316.1	314.1	317.1	317	317.74	318.1	314.93	316.68
303.82	303.52	303.24	301.66	306.57	302.34	300.96	303.72	304.86	301.84	302.69	302.16	301.5	304.88	304.75	302.67	302.86	299.54	301.67	302.21	301.27	301.47	303.74	301.88	303.89	299.72	300.6	304.04	305.22	305.31	303.44	301.99	303.08	302.69	301.69	302.19	302.12	303.93	301.29	302.09	301.24	303.81	302.6	300.36	300.66	304.27	303.74	304.75	302.63	304.77
301.57	302.71	300.94	300.74	302.38	303.36	301.5	301.83	302.28	304.31	304.64	303.53	301.34	304.13	302.13	301.23	303.38	303.63	303.09	302.41	303.57	302.56	301.94	302.99	301.26	302.91	306.41	302.94	303.45	305.31	303.93	302.11	303.06	303.63	302.24	301.66	304.24	303.73	302.03	304.77	303.42	303.19	304.94	303.21	299.61	302.72	302.1	303.31	302.41	303.02
301.94	299.95	304.02	301.84	302.21	304.45	303.06	302.2	300.2	302.71	301.43	301.97	303.96	301.99	301.3	306.17	302.73	301.17	300.69	303.22	302.99	304.83	301.6	301.37	302.99	300.99	302.12	303.46	302.1	301.44	301.63	302.55	302.26	305.02	306.86	302.46	302.42	299.8	304.47	301.68	301.29	301.7	303.34	303.04	303.4	300.74	303.3	301.59	302.7	304.86
304.67	305.36	306.14	303.72	306.08	302.19	304.39	305.4	303.83	304.37	302.18	301.43	305.28	301.73	305.15	305.2	304.35	305.06	303	307.16	301.43	302.03	307.19	303.59	303.97	302.19	303.74	300.59	304.87	304.01	305.57	302.02	304.42	304.37	306.1	303.81	303.69	304.55	306.02	303.44	305.64	306.33	304.04	303.23	304.72	305.15	305.75	302.92	305.85	303.74
313.22	318.17	316.91	314.28	313.27	313.55	313.47	313.84	314.54	317.1	314.15	314.1	315.05	313.61	314.48	313.69	315.26	313.61	315.85	312.79	312.38	314.9	315.77	314.39	314.14	313.61	315.42	314.5	313.42	315.08	313.39	314.49	315.6	314.29	314.86	315.51	313.95	313.92	315.22	314.35	316.94	315.35	314.14	313.56	313.59	314.25	316.32	315.37	316.72	313.9
315.28	315.43	314.94	313.92	315.92	315.05	312.66	314.73	313.45	316.57	312.94	316.59	311.1	312.34	314.53	313.15	312.5	312.94	311.44	311.72	314.22	314.35	311.91	310.45	313.51	315.23	314.02	314.05	310.45	311.81	313.93	316.57	312.64	311.83	315.62	314.06	315.34	313.25	313.83	313.11	314.22	313.7	316.19	311.81	314.68	313.15	314.05	312.22	313.2	311.54
313.58	310.73	313.06	314.14	312.78	314.59	312.64	314.43	311.94	313.31	313.92	310.42	311.36	312.64	313.18	309.95	312.45	312.61	310.71	313.75	312.6	310.55	311.32	309.29	312.21	309.25	314.38	313.12	311.61	313.19	312.88	311.19	312.27	313.36	312.22	311.41	311.39	312.53	310.89	310.62	311.73	312.35	311.55	312.19	311.01	312.97	309.26	310.67	311.36	312.08
314.19	309.38	315.25	314.71	311.65	312.35	313.81	313.27	312.24	312.79	311.88	314.19	312.53	311.92	310.75	311.23	312.61	312.74	313.13	315.28	314.16	313.4	313.9	312.69	311.38	315.22	311.43	313.91	314.51	314.37	310.88	312.09	311.6	311.33	314.61	311.49	312.38	312.54	312.78	311.9	310.53	312.68	307.69	311.28	312.54	311.68	312.74	310.94	311.89	312.87
302.5	303.62	303.37	302.87	304.01	304.95	304.03	301.84	306.12	305.75	305.4	305.37	302.83	302.37	304.35	302.25	302.38	303.84	303.91	304.37	305.65	302.54	300.52	301.38	303.14	302.69	299.74	302.92	301.03	303.78	305.39	302.25	300.36	303.19	302.47	300.96	301.8	304.15	303.56	303.49	301.88	304.82	304.84	302.55	301.53	301.66	302.67	302.32	301.58	301.25
305.24	303.58	305.76	306.93	306.59	306.5	304.7	306.31	307.65	305.19	307.79	308.17	307.07	306.03	303.54	305.51	304.03	306.08	306.08	306.83	305.12	305.43	304.93	303.53	304.77	306.27	307.04	305.96	303.92	305.99	304.66	304.07	306.05	305.88	304.06	305.22	303.75	306.57	303.3	305.44	307.13	305.49	306.63	306.42	304.35	303.96	304.97	306.67	306.85	305.33
304.18	303.71	304.83	303.86	305.02	305.38	303.85	303.79	304.93	303.35	304.19	305.33	303	305.24	303.52	303.64	304.9	304.07	306.67	304.57	305.73	302.55	303.75	304.56	305.98	304.58	303.23	302.15	304.54	307.48	304.64	305.9	306.35	304.44	302.26	305.07	306.33	307.24	303.85	303.52	303.43	305.58	307.1	305.29	304.59	305.68	304.72	304.65	306.76	306.34
306.32	305.07	304.99	306.87	305.7	306.98	304.72	305.22	307.15	307.21	302.43	304.93	306.67	306.06	303.73	306.52	305.66	303.83	305.5	307.99	305.98	309.09	305.03	306.14	307.16	306.19	304.53	305.13	307.85	308.38	306.04	305.74	304.64	305.66	307.2	306.29	303.38	307.07	307.32	308.03	309.11	303.76	307.28	304.39	305.74	306.44	304.7	306.68	305.53	305.34
308.91	309.21	311.94	309.51	310.23	308.39	311.11	312.7	308.98	308.68	312.72	309.77	309.08	311.38	312.42	310.87	313.41	311.09	313.15	310.43	309.88	311.37	311.17	309.79	310.37	309.44	312.57	313.01	310.64	310.16	310.76	310.12	310.13	310.5	314.67	311.06	309.98	312.24	311.24	306.94	312.45	311.87	309.7	309.76	308.07	309.05	311.25	311.01	311.52	309.86
305.11	301.7	302.23	301.22	303.19	302.51	302.16	305.41	302.38	304.69	301.96	303.79	301.25	304.18	303.22	302.26	303.44	304.72	303.25	304.76	303.71	302.71	304	303.42	300.05	305.04	302.75	302.02	304	304.26	303.72	303.32	303.63	304.25	304.52	304.57	307.92	299.91	304.87	303.27	303.48	302.2	304.98	303.23	306.16	302.4	303.65	302.84	304.23	302.18
320.17	317.53	319.9	316.72	318.49	316.82	320.1	316.68	321.1	320.69	318.53	317.61	317.17	316.27	317.49	316.84	315.79	317.89	317.18	318.91	318.82	319.15	319.1	317.84	316.65	318.04	317.66	318.82	318.16	319.86	320.28	319.63	319.72	319.13	317.48	318.96	319.13	317.32	319.12	319.52	317.42	319.8	318.86	320.41	320.13	316.99	317.89	318.93	317.92	320.2
297.23	296.53	296.32	297.27	294.51	296.13	295.42	296.59	295.79	294.21	295.92	293.74	294.1	294.21	297.62	295.35	293.53	296.3	295.63	293.87	294.85	295.01	295.39	293.83	293.61	293.82	295.33	297.12	296.13	294.56	295.11	294.4	296.23	296.29	293.9	294.88	296.44	293.69	294.6	293.06	295.25	295.01	294.85	293.83	296.75	295.03	296.38	292.65	295.34	296.92
309	305.8	305.03	306.01	304.44	304.76	308.24	302.09	304.79	305.67	306.66	305.96	306.67	308.02	304.7	304.14	305.49	304.84	304.67	305.8	306.86	307.63	306.49	304.4	305.75	307.03	305.77	304.07	304.04	305.47	305.24	305	307.28	307.69	305.35	304.4	306.61	306.1	305.56	306.18	306.44	306.64	307.88	305.98	305.98	305.59	306.22	305.76	303.63	304.86
292.6	292.5	295.41	296.42	291.83	294.95	294.45	294.86	293.66	293.98	293.66	294.83	292.87	294.01	295.83	297.46	294.07	291.47	294.86	292.84	296.31	294.29	290.64	293.93	295.66	292.96	294.6	291.57	293.94	293.78	293	293.53	293.42	294.41	293.33	292.82	295.7	294.33	295.53	294.44	292.77	293.2	293.2	295.1	296.79	293.74	295.46	295.01	295.21	295.4
316.47	314.91	316.33	317.62	317.67	314.97	313.27	315.96	313.21	312.42	315.19	314.59	318.42	314.51	316.25	314.14	315.05	315	316.21	315.53	315.57	314.91	318.62	313.64	312.92	314.83	316.18	314.82	314.89	312.92	314.85	313.82	314.87	316.71	317.57	315.93	315.83	316.78	317	316.64	314.17	314.76	316.94	316.18	315.95	317.77	316.19	311.49	316.99	316.31
310.55	309.13	311.65	309.35	309.16	310.84	311.36	311.32	312.15	309.22	308.73	310.35	311.33	311.76	311.31	312.32	311.11	308.62	310.62	309.87	312.05	309.2	309.62	309.93	307.77	309.31	310.42	310.4	309.47	309.48	309.18	311.33	311.48	309.86	310.14	310.98	311.1	311.94	312.68	311.02	310.48	312.07	312.79	310.57	310.11	309.33	309.67	310.98	312.22	309.38
317.43	316.7	317.16	317.07	316.85	313.14	314.9	316.58	317.12	318.97	317.2	317.62	316.95	316.29	315.9	317.99	316.86	317.96	312.93	314.65	318.4	317.76	318.47	316.52	316.98	316.22	317.69	318.62	314	317.09	317.37	317.36	316.49	318.64	317.81	320.14	314.07	318.79	317.79	317.32	313.96	317.76	316.89	316.66	316.22	315.34	316.9	316.91	317.68	317.61
316.83	318.77	314.46	318.66	319.13	316.65	313.62	317.75	317.99	317.29	316.28	316.57	317.31	316.85	317.57	318.76	318.69	317.07	317.25	317.5	315.85	318.04	316.76	316.25	317.87	320.64	315.46	314.45	318.64	316.4	318.63	316.4	318.36	315.92	319.38	316.6	318.52	317.48	317.79	315.9	316.28	319.8	316.69	318.21	320.2	315.58	317.4	319.44	317.96	316.49
305.33	303.43	304.42	305	305.64	304.75	304.69	306.5	305.17	304.06	306.18	306.18	304.1	303.67	302.59	304.09	304.31	306.03	305.23	304.54	306.06	303.75	303.64	305.57	306.12	306.41	303.64	304.99	306.14	304.05	304.06	304.67	306.41	306.18	304.31	305.66	304.48	304.31	305	307.13	306.28	302.14	306.72	303.95	305.48	305.02	303.64	301.36	303.07	306.02
315.51	315.79	315.3	316.16	317.66	314.63	314.15	317.03	315.56	316.37	316.32	316.28	315.79	316.09	314.81	316.53	315.42	315.44	315.83	315.2	315.79	314.05	315.36	316.3	315.12	315.39	314.17	314.7	315.93	311.22	316.84	314.95	315.37	316.02	315.4	314.72	315.52	317.34	315.37	313.92	314.34	315.17	315.52	315.99	317.05	316.2	318.8	315.14	314.87	316.4
311.15	311.7	311.85	309.25	310.37	311.24	307.87	311.57	308.74	312.32	312.66	310.31	311.49	311.37	311.14	311.75	311.06	310.06	312.73	310.39	312.07	312.5	311.31	312.21	308.36	311.77	308.81	312.33	311.4	312.16	310.01	310.25	310.63	309.77	311.9	311.03	309.49	310.5	307.83	309.52	308.3	310.76	310.74	310.69	312.09	312.09	310.33	312.9	308.84	310.94
300.53	301.22	302.94	302.31	302.96	304.69	304.53	301.7	301.98	303.41	303.34	303.13	301.42	302.51	301.32	302.47	302.44	303.53	301.65	302.81	301.18	302.54	301.39	304.1	302.77	301.6	304.04	303.14	303.78	302.64	304.15	301.6	302.29	303.44	301.98	303.25	303.1	301.6	301.77	299.72	301.53	301.32	302.17	301.03	302.35	301.99	304.41	303.62	303.21	302.22
303.82	306.52	304.17	306.51	305.76	304.69	303.93	306.08	306.6	304.13	303.75	306.26	303.56	304.28	305.04	305.9	305.91	304.36	305.35	307.06	306.39	302.26	308	305.03	305.28	305.23	303.79	303.64	304.8	304.96	304.78	303.79	303.68	303.22	308.16	309.05	306.38	304.26	305.64	307.1	303.73	303.49	306.31	306.43	305.78	307.7	304.83	304.75	306.17	306.92
296.37	299.08	295.98	296.2	296.23	295.93	297.89	294.36	298.33	298.9	298.34	296.9	299.75	294.58	296.02	299.23	294.7	297.54	298.64	297.07	297.45	294.56	297.49	295.7	296.98	297.53	295.14	296.59	295.87	298.75	297.24	296.93	296.18	298.57	297.59	296.23	297.55	296.72	296.71	294.94	293.35	299.81	296.29	297.8	295.71	298.45	298.27	298.2	296.72	295.15
296.93	299	298.09	299.13	298.59	297.37	297.2	295.33	296.23	295.82	295.73	294.71	296.59	298.54	293.25	296	297.98	297.75	299.91	298.83	295.57	295.6	297.38	295.97	297.42	296.21	297.59	297.23	297.38	298.35	297.72	295.86	296.9	295.3	296.78	295.94	297.26	293.51	297.17	296.92	294.42	298.19	297.48	296.23	298.44	298.84	297.51	299.15	296.25	297.38
295.25	293.53	293.12	295.4	297.87	293.62	295.82	292.72	295.86	294.89	294.58	294.01	292.98	294.35	293.64	295.18	294.38	293.59	294.7	292.13	297.23	293.57	294.76	294.99	294.21	295.84	294.52	295.58	293.32	291.97	293.52	293.76	294.48	294.76	294.35	295.35	292.74	292.83	295.66	294.78	290.97	293.87	293.78	295.14	294.76	291.44	294.2	291.84	292.72	294.12
310.37	312.59	312.65	308.65	308.78	310.55	308.17	311.15	309.32	310.1	311.86	308.19	310.67	309.68	312.63	312.32	308.42	308.89	312.12	306.73	311.7	310.46	311.42	307.91	311.14	310.49	309.46	310.63	307.48	310.46	308.42	309.93	309.02	308.35	310.09	312.03	311.94	308.04	309.87	308.93	308.57	308.76	308.03	311.98	310.71	308.27	310.6	310.48	310.67	310.38
316.54	316.43	316.81	314.08	315.56	317.82	316.93	314.01	317.76	317.59	312.87	317.03	313.89	317.37	318.63	316.12	314.19	314.25	314.63	318.38	317.92	312.58	317.01	317.91	317.23	316.46	313.82	317.7	316.11	315.6	315.48	315.3	314.51	313.08	318.06	315.31	316.72	314.04	314.98	316.91	314.33	315.52	314.73	315.53	319.06	314.45	315.85	313.29	318.54	315.22
317.85	318.22	317.8	317.68	320.35	318.2	321.75	320.79	322.01	321.1	315.58	319.92	320.46	319.54	316.99	320.71	320.99	317.12	319.76	319.15	322.82	320.49	318.19	317.87	319.44	317.1	320.16	321	320.59	319.67	320.93	316.15	319.6	317.12	316.8	320.46	318.71	319.09	320.46	317.64	319.23	318.89	318.32	318.85	320.72	320.64	319.95	320.38	318.41	319.45
325.55	327.42	327.07	325.8	327.79	326.55	325.79	325.74	330.2	331.34	325.7	327.43	326.9	325.54	327.93	326.83	328.11	327.29	327.33	327.31	326.56	325.44	327.59	328.01	327.48	329.89	327.19	326.71	323.7	326.08	325.17	327.52	324.47	325.16	327.46	328.82	325.43	325.63	328.86	327.06	325.73	326.72	327.56	326.59	327.45	327.82	326.63	328.84	325.16	327.1
327.81	327.16	328.36	323.69	325.63	328.85	325.68	326.48	325.84	328.15	327.15	325.35	326.84	329.16	323.34	328.42	327.77	328.26	327.12	325.04	329.15	330.45	328.28	329.14	327.22	328.09	328.66	328.54	328.23	328.41	325.78	327.75	328.03	328.96	326.44	326.66	328.88	327.55	329.15	328.52	328.56	328.33	325.97	327.83	329.27	329.18	331.13	328.83	327.39	330.25
296.33	299.29	295.9	294.52	297.04	295.99	296.13	298.39	297.14	298.55	298.25	297.69	297.99	298.35	297.78	295.8	296.84	294.75	300.04	297.02	296.12	295.56	299.72	296.63	296.35	295.54	296.61	295.41	296.65	299.11	294.42	295.61	295.57	297.86	297.19	298.94	295.68	298.8	296.87	297.51	295.95	297.37	296.57	297.8	295.06	296.46	297.62	297.91	295.42	297.72
326.54	326.9	328.1	328.95	326.88	326.66	326.05	329.36	325.12	325.8	325.93	327.39	327.61	327.23	324.51	326.12	327.65	328.42	328.58	329.56	325.65	327.12	326.62	325.91	327.1	328.16	328	326	328.71	326.87	325.85	326.6	326.05	324.8	324.87	324.99	326.85	328.38	326.18	323.41	329.49	327.23	330.29	324.96	326	328.29	328.49	325.02	326.91	327.27
313.9	312.26	315.73	315.43	313.34	311.63	314.66	311.66	315	311.66	316.43	313.05	314.31	312.57	312.57	311.06	314.51	315.61	314.64	313.44	311.87	312.94	314.91	313.36	313.14	314.22	313.44	316.07	316.12	312.17	315.69	313.69	312.15	314.53	312.06	315.45	313.59	314.2	314.97	313.88	314.47	314.79	314.71	314.93	313.09	310.62	315.85	314.36	314.46	314.92
313.89	314.72	313.05	313.39	312.29	315.14	314.03	313.61	313.94	313.76	313.22	312.45	313.78	316.92	312.78	313.65	312.77	313.75	316.78	311.98	315.01	312.74	315	314.24	314.71	312.61	313.64	312.18	313.32	314.65	314.93	314.95	314.25	313.65	315.49	312.6	315.27	315.65	312.82	313.26	312.83	313.23	314.99	312.56	313.44	315.8	313.73	314.94	311.98	312.16
306.39	305.47	303.18	304.8	305.07	306.39	305.49	305.08	306.65	307.27	305.43	306.27	306.51	303.99	305.03	307.54	303.73	303.73	305.43	304.23	304.64	303.08	305.41	306	307.67	305.79	302.84	305.47	303.16	307.37	305.26	303.48	305.67	303.63	302	306.67	303.73	306.11	305.12	305.28	304.47	304.4	307.32	303.58	303.45	303.79	304.61	305.76	305.19	303.2
314.52	315.67	314.42	316.63	313.46	314.38	314.3	312.52	312.3	315.63	314.17	315.58	315.85	318.07	314.66	314.84	314.46	314.05	313.54	313.45	316.05	318.47	315.19	314.3	316.94	312.53	314.61	312.43	315.24	314.16	312.26	316.83	313.8	314.72	313.61	315.78	314.72	313.99	314.08	315.31	316.37	314.27	315.27	313.96	314.39	316.57	315.32	314.64	314.71	315.99
301.78	305.82	306.37	303.51	304.94	300.73	302.95	303.33	303.31	304.39	302.06	302.42	303.86	303.66	305.58	303.87	304.36	303.88	304.21	305.15	301.95	303.58	305.39	302.73	302.79	304.49	302.55	303.5	304.94	304.22	301.39	306.15	301.89	304.25	304.15	305.26	305.23	303.03	301.49	305.05	303.78	302.84	303.1	303.78	303.26	304.79	304.49	303.35	305.88	302.51
312.13	315.13	312.78	316.65	313.67	313.23	312.11	315.32	313.65	314.56	314.7	311.67	313.1	312.55	313.06	313.4	313.25	313.58	314.95	313.33	312.58	312.49	315.62	312.73	315.95	311.2	312.95	312.12	313.01	316.37	312.46	311.36	318.28	314.68	312.22	316.19	311.11	311.13	313.85	314.93	311.84	313.99	312.79	313.89	314.6	314.01	312.71	312.2	316.08	315.25
303.22	305.09	304.36	305.59	305.37	302.55	301.16	301.5	305.69	306.96	305.34	303.83	303.55	304.07	303.94	303.25	302.49	304.86	305.67	302.2	302.45	304.17	304.47	305.6	301.5	302.8	302.28	302.37	303.49	304.09	304.27	305.98	302.17	303.31	305.8	303.62	304.62	304.44	302.57	303.45	301.42	303.2	304.6	302.13	306.17	306.26	301.57	305.13	301.86	305.42
308.6	309.52	309.56	310.79	308.88	309.33	307.39	309.07	307.18	305.61	306.04	308.04	309	307.85	307.52	308.65	307.21	307.36	308.88	308.68	306.13	310.03	308.57	307.46	305.93	308.49	308.16	310.24	308.53	306.72	307.89	309.27	309.79	306.88	307.66	308.45	311.05	310.11	309.09	308.04	307.78	308.93	309.99	310.83	308.66	308.49	307.51	310.11	306.93	307.19
305.96	303.46	304.02	303.34	305.12	303.95	306.59	302.8	304.24	305.96	303.71	304.44	305.7	304.56	302.21	304.95	304.04	305.24	304.12	306.1	302.97	305.17	302.7	303.87	302.4	302.49	303.15	302.48	303.78	304.89	303.7	303.95	303.64	305.04	301.64	302.89	304.37	306.09	305.52	303	304.63	301.58	304.58	305	303.72	304.97	302.16	304.33	303.82	304.09
313.43	314.2	315.75	313	316.24	314.82	316.47	316.97	316.4	314.72	315.82	314.84	310.57	315.22	316.39	315.45	317.5	314.42	312.39	314.22	317.92	312.74	315.79	316.17	312.61	314.06	316.64	315.7	317.43	318.07	312.85	313.94	315.1	316.12	315.71	317.24	315.24	314.71	313.02	315.21	315.12	315.53	315.18	313.8	313.6	315.3	315.41	313.23	314.23	316.2
302.5	306.85	300.53	301.44	303.25	303.41	301.44	304.48	301.22	301.47	302.14	300.88	302.68	302.97	301.46	300.88	303.4	303.27	302.25	304.25	302.83	302.24	302.92	301.23	303.21	302.17	303.68	303.42	306.55	302.77	303.21	302	304.2	300.81	303.84	304.09	304.28	301.58	305.69	304.23	300.83	300.91	302.86	304.09	304.48	302.84	305.26	301.39	305.32	304.58
307.92	303.13	304.09	303.8	304.83	302.56	304.16	303.53	303.62	303.81	306.96	302.52	302.36	304.97	305.35	302.82	305.36	304.89	302.62	304.28	306.44	304.02	303.57	302.6	305.33	308.35	306.79	306.64	303.49	305.69	304.84	303.95	303.82	302.33	302.29	302.51	304.61	305.25	305.76	303.62	306.28	305.35	305.92	304.11	305.17	304.12	308.28	303.92	306	306.2
324.28	325.44	325.38	326.36	325.94	325.65	323.46	324.89	325.51	323.61	327.94	326.69	323.67	326.71	325.9	327.74	326	325.08	325.64	325.61	324.72	324.19	324.95	327.26	323.07	325.1	324.45	325.98	325.51	325.6	325.06	325.39	326.52	329.03	325.06	322.76	323.61	324.28	325.15	323.49	323.7	327	326.12	323.15	323.7	326.92	325.59	326.9	325.21	324.62
302.42	304.87	302.32	301.09	302.61	303.23	303.75	302.19	302.36	302.32	303.35	301.42	302.58	303.23	304.08	302.62	300.7	302.79	301.84	303.85	304.37	301.05	303.35	302.88	302.87	300.26	302.33	301.47	304.51	301.02	301.99	302.21	303.94	301.5	303.63	304.56	304.17	300.97	302.62	303.75	300.28	301.91	303.84	301.96	301.62	302.24	303.06	303.69	303.9	305.4
312.58	312.54	311.91	314.44	315.7	313.75	313.35	312.19	312.29	314.03	314.18	313.96	311.31	312.88	314.73	309.91	312.83	315.39	312.75	313.04	315.28	314.64	313.36	312.77	314.1	315.02	315.08	314.97	313.08	311.96	312.17	312.09	312.86	313.59	313.34	315.3	312.49	312.21	312.3	312.63	313.36	313.52	315.45	311.98	313.87	312.05	313.87	313.47	314.15	313.02
329.11	328.02	326.34	326.36	328.63	327.65	329.12	327.53	329.37	327.87	328.4	326.42	327.02	329.14	327.31	328.15	325.11	326.66	327.6	330.64	327.98	326.35	328.04	328.11	326.58	326.6	327.49	328.83	327.01	325.78	326.91	326.93	327.68	326.08	326.07	327.07	326.94	326.61	327.66	328.17	327.27	326.08	326.87	328.07	328.07	326.08	328.23	327.52	324.31	326.55
314.42	311.06	312.5	311.37	312.16	310.82	312.75	313.99	316.15	313.9	313.41	312.07	313.39	315.29	313.39	312.38	312.17	313.68	313.12	313.55	312.05	313.07	312.36	313.88	315.32	312.83	311.99	312.47	312.45	315.08	314.46	314.7	311.9	312.56	313.24	314.32	313.14	315.33	315.38	312.33	312.85	312.81	312.71	309.72	312.16	310.36	314.99	313.96	311.15	313.42
302.06	302.96	304.02	303.52	301.47	302.85	302.83	304.98	303.11	302.82	300.82	305.61	303.96	304.21	304.65	301.63	303.09	305.2	304.88	302.74	303.37	302.5	303.54	304.41	304.04	303.67	300.98	302.9	303.17	304.73	303.96	303.22	302.42	304.41	302.93	302.61	306.76	303.45	303.3	302.73	303.27	302.22	302.97	301.37	302.4	302.92	300.94	303.52	303.75	302.36
294.89	293.63	297.83	298.06	295.79	295.64	296.29	294.21	295.3	297.01	294.32	295.56	296.37	295.54	296.38	294.92	293.05	293.39	294.63	297.98	295.17	294.16	294.48	297.41	295.18	295.93	296.36	294.71	296.37	295.52	295.34	293.25	295.43	294.81	295.69	295.11	297.73	296.66	292.17	297.15	293.9	296.1	292.45	295.85	294.64	297.11	295.36	295.91	297.52	296.87
327.13	324.88	326.6	325.69	324.42	324.26	326.53	322.98	324.35	326.54	325.6	323.91	325.32	324.38	325.98	324.27	325.95	325.16	325.03	326.95	326.5	324.94	323.2	324.24	325.37	325.83	325.12	325.61	326.67	325.97	323.91	325.68	322.62	327.21	324.58	325.57	322.54	323.72	324.78	324.56	321.07	324	323.71	324.41	323.35	326.99	323.73	324.6	324.81	323.52
318.44	316.3	319.47	319.3	318.29	316.4	319.14	318.83	319.31	316.78	315.73	315.85	319.19	318.41	320.13	317.39	315.56	317.78	320.53	318.89	317.13	317.35	319.96	318.24	318.13	318.4	318.06	317.57	315.72	319.15	318.41	317.52	318.4	318.87	318.85	317.34	319.74	318.36	317.12	318.23	321.85	320.15	316.79	319.4	317.53	318.54	317.74	319.58	319.45	316.77
300.28	303.36	303.49	303.6	298.16	306.98	304.77	301.28	304.09	301.56	302.32	304.33	303.67	306.3	303.96	301.34	305.14	300.93	303.46	303.73	301.73	303.84	301	301.46	302.86	303.6	303.95	302.15	304.23	302.9	301.2	301.89	305.65	301	302.25	302.57	304.71	304.46	302.59	301.99	305.69	300.93	301.11	299.75	302.12	303.82	301.32	304.36	302.32	303.03
306.55	303.8	307.93	305.98	304.5	305.78	305.08	305.77	306.34	304.16	305.52	306.29	306.84	307.32	302.57	306.13	307.72	306.17	306.03	304.89	306.17	304.05	304.08	304.09	303.7	305.21	305.85	305.7	305.08	303.64	306.23	305.82	306.32	307.94	304.58	306.14	303.74	304.04	303.28	303.58	306.73	303.88	304.07	304.27	301.95	306.09	304.79	305.81	305.2	306.68
292.07	294.63	294.03	294.98	293.36	296.79	294.68	295.21	297.39	293.46	295.61	295.26	294.22	293.54	294.65	293.88	294.27	293.13	295.36	295.77	296.54	294.95	294.17	293.41	293.76	293.07	293.09	293.84	293.5	292.43	294.13	294.38	292.1	294.02	288.95	292.85	294.99	294.6	292.89	294.76	293.78	296.52	294.28	295.06	292.93	291.69	295.69	294.94	295.89	295.06
313.62	313.76	313.05	310.97	313.63	313.91	311.53	312.5	314.97	312.8	313.36	314.8	313.92	313.52	312.33	312.67	313.42	310.8	310.74	314.63	313.95	314.93	313.19	309.5	311.97	313.56	310.46	310.74	311.68	311.87	313.31	313.45	309.33	312.85	312.42	313.79	313.78	314.16	311.91	313.79	311.22	311.46	313.44	312.81	311.18	312.78	312.86	314.96	312.51	317.68
293.14	296.56	294.54	295.52	294.13	294.57	294.91	294.53	295.48	294.08	292.35	297.49	296.96	294.24	292.36	292.81	293.66	294.43	294.68	294.53	295.51	294.97	294.14	295.2	295.54	293.14	293.02	295.58	296.81	296.36	294.41	296.94	294.71	294.99	293.64	294.38	293.82	294.48	297.07	295.25	295.19	296.05	293.44	295.18	296.11	294.36	293.66	295.25	296.93	295.41
319.04	317.56	317.67	318.64	318.15	318.27	318.73	320.12	318.92	319.72	318.83	317.65	317.73	318.73	318.84	318.84	317.52	318.66	319.78	319.14	318.7	319.38	316.25	318.36	321.51	318.16	319.6	318.87	319.05	317.96	318.54	318.11	319.67	317.19	318.65	318.84	317.21	317.91	319.11	320.33	317.32	316.79	319.95	317.14	318.52	319.37	316.57	317.31	317.74	316.97
306.72	308.59	308.53	306.6	307.95	307.25	310.86	307.74	308.36	307.78	307.45	307.01	308.21	306.2	307.52	306.49	303.6	303.65	308.84	305.15	305.67	307.95	307.82	306.15	307.78	306.29	307.65	309.82	308.47	307.78	306.06	304.76	309.66	306.04	308.77	305.88	306.73	307.81	308.31	309.53	307.69	307.32	308.11	308.2	309.52	309.38	306.93	308.15	308.46	308.26
301.54	300.64	302.7	303.99	302.01	305.46	301.54	301.87	302.04	305.06	303.86	303.76	302.21	302.91	304.03	301.58	303.56	301.55	304.74	300.97	303.22	301.24	300	306.46	302.64	303.39	299.69	304.82	302.21	302.32	304.2	298.09	299.89	299.22	303.75	301.24	302.45	302.42	300.81	302.62	301.31	304.09	301.77	302.81	306.46	303.3	301.8	299.79	302.66	304.31
316.01	317.39	318.5	318.36	315.52	318.16	318.44	317.57	317.44	318.33	315.83	316.09	316.52	318.33	315.41	316.44	316.7	315.68	315.25	316.7	316.87	315.94	317.45	317.55	316.41	317.09	316.49	316.25	314.7	316.48	316.46	313.26	316.11	316.39	318	315.68	316.51	315.69	316.64	315.82	317.6	316.31	315.92	315.58	316.67	317.38	319.36	315.94	318.04	318.48
295.27	296.91	296.51	298.9	297.95	297.35	296.85	296.53	299.06	297.71	297.36	298.77	298	296.47	297.75	294.75	297.64	295.34	296.22	297.23	297.17	296.97	295.07	295.01	298.25	299.01	299.67	299.28	295.86	297.69	296.67	296.11	297.82	295.97	298.88	296.9	296.09	299.6	296.25	295.61	299.14	297.5	299.08	295.36	295.71	298.03	299.39	295.15	296.01	297.48
314.66	313.6	315.37	317.21	316.1	312.19	314.76	315.53	314.12	315.48	314.57	314.23	315.29	315.17	313.76	316.79	314.43	313.98	314.81	315.27	317.48	315.45	316.87	315.42	316.14	316.32	314.21	317.37	313.68	315.13	313.67	313.6	315.54	312.82	315.21	317.61	314.68	312.31	315.1	313.25	313.99	315.48	313.76	316.91	314.36	315.18	314.03	315.53	317.46	314.56
312.94	311.38	313.35	309.6	311.91	314.14	313.42	311.2	312.16	309.91	310.45	310.96	311.06	311.46	313.04	314.35	311.09	309.98	311.61	309.02	310.73	310.82	311.44	310.86	310.57	312.38	312.07	311.57	311.84	312.58	313.02	309.67	312.97	311.44	311.17	311.98	310.38	311.82	314.45	311.07	309.05	313.48	312.27	308.94	312.67	312.71	312.6	310	311.55	311.93
303.14	304.03	303.07	304.16	303.15	307.54	305	302.07	304.3	304.4	302.95	302.76	302.3	303.59	302.36	304.33	304.4	305.38	302.23	304.18	306.13	303.94	305.76	306.67	302.3	302.08	301.28	302.93	301.67	305.43	303.93	305.74	305.65	302.23	302.36	305.76	306.68	303.47	301.43	304.45	303.52	302.46	304.3	306.25	301.26	304.89	306.43	302.84	301.74	302.35
326.32	328.63	328.33	325.44	328.14	324.91	325.56	326.18	327.82	324.65	323.94	325.68	328.32	328.81	327.09	327.09	326.89	327.05	328.55	326.72	325.97	327.73	325.58	327.54	326.84	324.65	324.18	330.59	323.94	326.11	327.53	326.76	325.19	328.18	326.96	325.85	326.68	325.83	327.47	326.95	329.53	327.44	328.89	328.45	326.55	328.85	325.64	325.67	325.89	326.44
315.09	315.37	312.39	316.43	316.42	313.96	313.8	315.08	315.92	316.61	316.23	314.06	318.91	315.51	314.15	313.38	315.1	312.45	313.44	312.33	315.35	313.31	313.37	314.52	315.44	312.98	315.94	313.92	315.89	315.31	314.11	316.81	315.72	313.61	313.85	315.98	313.75	316.65	313.87	314.92	313.62	316.57	315.03	315.29	315.83	318.29	314.72	314.83	315.76	314.6
313.9	317.13	313.59	316.91	316.21	317.21	317.98	314.97	315.64	315.56	315.86	314	314	316.73	315.11	313.79	316.53	314.33	315.12	316.92	314.7	314.69	316.87	316.53	315.99	315.34	316.13	315.25	315.68	314.4	319.02	314.91	316	315.6	312.79	316.08	315.21	317.19	315.6	317.5	316.14	318.87	316.18	316.59	313.95	316.71	317.67	316.39	315	318.46
314.09	315.97	315.56	313.98	314.2	316.5	312.7	314.45	315.45	316.14	314.67	312.97	315.77	314.59	315.49	315.24	315.38	313.39	316.27	315.02	313.48	316.94	314.64	313.41	314.39	312.66	313.92	316.09	313.66	315.45	314.87	313.24	312.66	317.02	317.79	312.29	315.61	314.78	314.15	314.82	317.03	314.58	311.67	313.11	314.02	314.5	314.02	318.3	314.5	315.25
314.68	317.31	312.37	315.09	314.73	312.21	315.82	315.4	315.21	313.01	313.14	313.01	312.62	312.72	314.04	309.72	312.56	312.7	314.84	313.81	312.48	313.01	312.81	312.83	312.68	314.43	314.63	314.77	314.79	315.18	313.82	313.87	316.06	313.75	312.54	316.24	313.75	313.1	316.08	311.05	315.05	309.96	313.44	316.06	316.62	312.35	314.01	313.69	314.36	313.47
301.43	298.46	299.98	303.02	301.91	299.9	300.94	299.65	302.5	303.06	300.72	301.28	302.39	300.69	298.8	299.21	301.3	299.98	301.26	298.65	301.43	301.26	302.32	302.73	302.27	300.66	298.32	299.36	301.5	299.04	300.71	301.83	300.34	302.89	301.8	302.25	302.46	299.63	300.93	301.31	301.16	299.24	299.23	299.59	298.9	301.34	301.48	299.15	299.26	301.07
301.96	298.17	300.89	301.47	300.58	302.67	302.68	304.21	300.8	300.76	300.57	302.13	300.42	301.57	301.02	299.49	297.82	300.92	301.18	300.72	301.02	299.29	303.17	298.99	299.53	300.51	301.94	302.34	301.13	300.92	301.35	302.73	301.21	299.71	298.8	301.03	301.49	302.95	300.23	301.36	301.18	300.95	299.66	302.61	302.49	302.2	299.65	301.45	301.1	303.49
314.93	313.91	315.2	311.9	312.12	310.02	314.77	313.68	313.56	314.62	315.33	315.3	313.16	315.46	316.16	312.38	314.48	315.15	310.98	316.1	314.45	314.1	314.1	315.65	313.75	313.53	316.29	312.27	314.21	315.04	313.89	313.77	314.24	315.34	314.43	314.06	313.79	315.91	313.23	316.11	313.64	313.29	314.15	312.71	312.07	314.83	312.38	313.1	313.08	314.07
297.48	294.93	299.47	296.3	297.27	298.05	297.73	295.68	295.92	299.48	295.66	295.83	298.14	295.17	296.86	295.44	296.99	298.14	296.73	299.52	298.45	294.93	298.09	297.06	297.45	297.01	297.36	296.74	295.79	297.96	296.06	297.02	297.86	297.49	296.28	296.47	296.85	297.57	298.16	297.43	294.12	293.3	297.14	296.88	297.52	296.26	297.15	300.96	297.4	297.36
305.79	305.68	305.19	305.07	307.22	305.71	306.54	304.67	308.2	304.36	305.43	303.6	306.41	303.49	304.55	304.62	305.1	303.83	302.04	303.03	307.68	305.59	306.57	306.29	304.44	306.27	304.29	304.31	304.43	303.63	305.47	304.69	306.2	306.64	307.49	306.23	304.97	306.72	304.34	304.79	305.6	306.37	311.02	302.84	305.78	303.87	305.17	303.55	307.76	305.14
328.06	330.16	329.48	328.44	326.66	329.75	328.16	326.81	328.03	329.63	327.88	327.17	330.99	329.02	328.09	325.68	328.53	329.42	329.83	327.92	328.07	327.49	327.95	328.05	327.51	327.7	329.25	327.71	330.89	327.21	328.3	330.27	327.6	326.57	330.38	326.64	327.25	327.7	327.73	325.9	329.43	328.14	327.34	328.54	329.14	329.22	328.45	324.43	328.53	329.05
298.5	302.02	298.75	301.41	303.03	300.2	300.64	301.86	300.79	299.76	301.95	298.04	300.73	300.1	299.59	298.78	299.46	301.58	302.05	299.72	302.86	299.7	297.98	300.47	300.85	301.67	300.22	297.02	301.87	301.12	298.74	301.81	298.97	299.2	300.05	299.71	299.48	298.16	300.22	300.47	299.4	297.56	301.54	298.67	299.44	302.6	299.33	300.84	300.14	300.47
317.36	316.1	316.55	316.41	316.87	315.24	315.08	314.86	317.69	315.19	315.94	316.4	318.43	315.44	316.92	316.61	317.75	314.26	315.75	316.72	313.23	315.65	315.02	319.1	317.72	314.76	316.8	313.73	315.61	316.96	316.08	315.66	317.7	315.7	317.68	313.58	314.73	316.45	314	316.77	315.15	317.28	314.86	314.76	316.44	317.96	313.92	315.87	313.93	314.84
315.89	313.55	311.28	313.74	315.41	314.34	315.93	311.39	312.01	314.06	315.23	313.95	314.98	311.86	312.92	314.41	314.42	313.08	312.18	311.75	311.13	315.34	314.09	316.21	314.56	315.13	313.34	312.96	314.68	312.09	312.86	315.29	312.91	313.56	312.1	313.67	313.82	312.1	315.26	313.38	313.37	314.72	313	313.54	314.73	311.99	314.73	315.5	313.61	315.32
308.01	307.88	307.06	307.63	308.81	307.12	307.21	305.68	306.42	308.9	306.28	307.68	310.03	306.29	306.14	307.03	306.75	307.43	309.03	308.89	308.11	308.79	310.56	309.1	305.81	304.53	307.38	307.9	305.7	307.35	307.4	306.37	309.41	304.9	306.4	304.97	306.06	306.03	308.03	309.2	307.68	308.32	308.33	305.42	308.07	306.83	307.38	305.6	307.81	308.32
318.04	314.33	313.28	314.82	312.58	312.08	315.93	316.65	315.57	315.28	314.85	314.48	314.99	316.08	315.09	314.34	313.49	314.53	311.46	317.18	315.82	313.82	313.91	315.38	315.18	316.03	314.91	312.37	315.31	315.35	313.91	314.43	312.41	315.49	315.53	316.1	311.93	314.36	313.86	311.94	315.41	313.87	314.1	313.3	313.87	318.62	312.21	317.12	314.59	314.31
328.16	326.71	326.78	328.21	329.1	328.72	327.94	327.62	326.62	328.6	326.42	327.45	326.02	328.24	329.22	326.57	326.89	325.61	328.36	326.09	325.38	327.16	326.52	326.03	327.05	327.53	324.14	326.32	327.99	325.76	327.63	328.15	327.81	326.95	325.93	324.91	326.03	327.2	328.28	324.37	328.33	330.03	326.55	327.06	328.98	327.84	326.64	325.67	325.58	327.56
305.22	306.7	307.35	304.14	307.29	307.7	306.31	304.1	305.89	307.94	304.76	307.19	308.35	304.78	305.24	305.14	306.96	306.67	305.94	305.85	307.45	306.33	305.81	304.77	306.72	306.8	307.54	307.15	305.87	306.32	305.29	303.69	304.83	307.04	306.05	307.09	305.89	306.6	309.2	307.53	310.07	307.4	305.95	305.74	305.56	306.27	307.07	306.79	307.8	307.07
317.87	317.54	318.87	318	318.25	316.23	316.95	316.63	316.78	318.19	315.8	316.06	315.78	314.76	317.19	318.34	317.97	318.24	316.83	318.19	315.59	317.31	316.39	319.39	316.66	319.48	316.96	318.38	316.32	316.47	317.57	318.34	318.62	318.96	316.39	316.3	316.94	319.18	316.55	317.26	318.7	316.74	317.21	315.19	315.48	314.63	316.98	314.54	315.4	316.18
316.82	315.79	314.88	314.28	313.75	317.13	316.56	317.39	317.47	314.91	317.16	315.3	316.98	316.94	318.44	317.81	319.14	317.83	314.37	317.96	318.23	316.57	314.85	318.69	315.83	318.16	316.63	318.58	315.73	318.26	317.23	316.62	316.5	317.04	319.04	315.43	318.78	316.19	317.66	318.65	317.59	318.9	317.03	317.54	317.42	319.77	316.21	318.67	315.95	317.73
292.04	294.33	293.53	294	293.64	295.95	291.58	295.31	292.07	293.65	295.87	291.85	293.78	292.15	294.32	291.7	292.91	294.47	294.23	293.95	293.74	293.64	293.12	294.56	297.14	294.63	290.5	295.89	294.53	294.47	291.88	294.3	295.14	293.39	291.19	295.48	295.2	294.3	290.58	294.44	293.75	292.19	292.67	294.34	294.07	292.91	294.72	293.15	293.54	292.45
311.1	307.2	312.53	309.33	311.09	308.6	311.56	309.68	310.7	309.75	310.72	311.92	313.19	310.67	309.28	308.74	307.12	311.16	309.5	307.43	310.16	311.59	311.95	308.11	311.23	308.08	311.54	311.01	310.07	308.76	309.37	310.16	311.27	309.84	310.42	312.39	310.5	309.92	312.35	309.22	311.44	311.38	310.72	313.54	310.7	309.97	310.48	309.99	310.58	310.27
326.51	328.96	326.71	326.45	328.06	329.74	326.11	328.07	328.35	326.34	325.29	327.05	327.85	326.05	326.71	326.77	327.64	328.96	327.43	324.65	328.21	327.43	324.44	328.44	322.64	326.04	325.94	327.92	325.64	326.5	325.91	324.88	327.05	326.09	328.18	329.02	325.99	326.31	327.16	328.33	324.37	326.28	327.46	326.46	324.62	326.5	327.56	325.3	329.45	325.65
316.03	313.46	314.43	317.6	313.43	313.25	316.11	317.23	315.32	314.67	314.11	311.16	311.61	314.58	312.55	313.15	314.14	312.78	314.67	312.57	311.19	314.04	316.73	314.05	314.67	313.69	314.68	315.29	315.09	313.63	314.05	313.03	313.31	315.88	315.47	314.4	317.26	315.04	315.47	313.72	313.66	315.19	315.39	313.69	317.47	316.99	315.84	314.84	313.94	312.69
311.88	311.25	309.82	312.56	310.76	309.16	314.24	311.52	311.65	309.88	313.54	308.64	310.99	312.23	313	309.15	308.69	313.55	308.88	312.25	309.75	312.86	310.72	311.04	308.34	308.52	313.75	310	310.42	311.35	310.07	312.02	309.23	310.39	312.44	310.01	313.27	310.8	311.47	309.99	313.39	312.03	311.62	310.16	310.39	309.3	312.28	310.7	310.86	311.39
297.35	295.23	294.53	295.05	292.56	294.75	294.93	292.83	291.83	293.05	293.39	292.99	293.01	294.39	296.09	294	291.83	294.3	295.06	294.83	292.44	290.77	295.67	294.95	293.77	294.77	295.61	293.55	292.15	293.67	294.21	295.96	292.91	294.7	296.64	294.54	295.33	293.18	293.94	294.45	292.72	292.9	293.18	294.4	293.23	293.28	292.57	295.86	294.05	294.21
312.38	312.89	313.02	309.97	309.05	314.81	309.89	311.04	314.46	312.04	313.87	311.9	314.41	312.34	313.83	312.34	315.09	311.09	312.25	312.48	311.97	311.89	312.75	312.83	311.05	311.65	313.39	311.44	314.23	312.57	312.6	314.44	312.98	311.04	315.7	313.04	313.8	311.23	311.91	313.11	313.46	313.41	314.07	313.06	309.91	312.25	312.83	313.18	311.8	312.64
291.19	294.81	295.24	293.26	293.26	294.97	293.1	294.29	295.53	295.36	295.7	296.97	294.69	294.44	294.59	295.16	295.47	293.15	293.85	295.24	294.52	293.93	293.21	293.9	296.91	293.69	295.06	293.12	294.92	295.97	293.04	296.33	293.22	293.07	294.95	293.74	297.26	294.4	294.56	293.72	294.7	293.55	295.13	296.72	293.45	295.97	294.88	295.33	296.59	293.66
313.63	312.1	315.2	314.65	311.52	311.64	314.18	310.39	313.17	309.93	313.65	312.23	312.42	312.38	312.52	312.95	312.11	311.43	313.83	311.3	312.86	310.85	312.02	313.8	312.09	309.2	311.32	312.71	312.4	311.89	312.47	312.39	314	311.04	312.15	312.56	310.11	311.44	312.83	312.71	313.6	314.36	313.42	309.84	313.96	311.95	314	313.51	310.13	310.85
314.83	316.05	314.05	314.53	317.15	317.61	316.37	316.15	312.3	315.59	312.44	314.44	315.69	315.17	313.07	312.86	314.34	317.57	314.95	313.13	317.98	312.39	317.14	312.62	313.5	318.57	313.38	314.95	312.92	315.28	317.9	314.91	313.92	314.17	312.25	314.96	315.16	317.12	313.99	316.49	313.4	314.41	313.32	314.19	315.87	314.65	311.42	315.08	316.18	315.85
313.02	313.35	313.51	314.19	312.27	311.35	313.72	313.43	313.95	313.28	313.94	313.7	312.3	313.07	312.3	317.06	315.44	312.03	314.38	312.74	313.63	312.72	315.87	314.92	314.23	309.56	315.89	314.14	315.02	315.33	313.68	313.55	313.21	313.26	313.82	313.87	315.5	313.11	315.63	312.81	316.37	313.57	313.22	314.15	312.66	312.39	313.75	313.86	312.39	314.56
313.15	312.82	312.01	316.95	311.91	313.17	316.08	313.69	311.8	310.82	314.62	311.54	311.6	313.6	312.21	314.13	314.01	314.68	311.63	316.2	314.73	314.1	313.78	314.53	314.06	314.9	314.49	311.88	313.59	313.67	315.7	313.22	312.94	313.08	315.92	314.11	313.84	315.02	316.06	314.58	314.87	315.17	314.04	317.86	316.25	314.52	311.45	314.51	315.51	312.76
330.26	328.99	327.03	327.92	329.08	328.3	330.81	328.63	330.35	328.19	327.83	327.87	327.6	331.89	330.51	329.41	326.41	328.81	327.73	326.55	327.19	329.62	327.22	326.13	327.61	328.08	328.6	329.15	327.55	328.3	329.91	327.56	328.25	329.76	327.77	329.68	327.78	328.09	329.95	329.48	328.09	329.43	330.88	327.79	327.26	328.37	327.48	330.49	328.4	328.08
306.4	304.56	306.96	307.79	306.99	305.9	308.1	307.48	306.42	307.38	305.68	307.43	306.06	306.91	307	306.36	305.36	306.31	305.46	308.06	306.26	308.06	306.39	304.25	304.47	305.93	304.48	307.47	306.53	305.97	305.51	305.9	305.54	306.28	306.41	304.85	305.01	306.3	305.76	304.94	307.96	305.53	309.2	305.96	307.64	307.37	310.11	307.46	308.06	305.6
303.92	304.73	302.08	301.24	302.04	307.47	301.4	302.43	304.62	302.21	305.25	304.19	302.43	305.55	303.99	304.89	304.54	302.82	304.16	303.94	305.79	302.65	301.72	302.03	304.15	304.76	302.61	303.42	303.33	302.59	301.35	303.55	307.29	302.46	302.58	304.21	303.6	304.98	302.87	302.25	300.65	304.99	302.91	302.91	304.11	304.75	303.83	304.8	302.92	304.85
301.28	302.62	301.49	303.78	304.01	301.53	303.12	299.91	305.23	303.14	303.32	302.43	301.83	300.39	299.4	301.25	302.02	302.66	301.56	301.47	300.7	300.58	303.4	302.75	302.44	302.55	303.04	301	303.71	302.85	303.04	306.64	302.01	302.84	302.42	304.73	302.89	301.36	301.68	299.74	304.07	299.98	303.22	302.41	301.2	303.73	303.74	303.4	302.76	301.75
301.8	299.74	298.72	300.37	298.68	301.66	301.82	301.6	301.08	300.34	303.79	301.1	298.28	299.56	298.9	301.42	303.21	302.11	302.12	301.23	300.99	298.67	298.53	301.61	299.82	300.4	299	302.05	300.85	301.33	303.28	301.49	300.37	301.21	301.08	301.35	302.2	301.3	302.35	301.15	300.8	302.66	300.61	300.66	302.35	302	298.12	300.23	302.51	299.99
300.32	300.94	300.61	300.4	303.4	304.32	300.98	302.86	299.77	302.2	303.16	301.74	302.74	305.3	305.21	302.29	302.63	301.59	301.75	303.91	299.73	301.52	304.42	300.9	303.39	298.6	300.06	301.7	303.03	303.64	301.33	300.34	303.36	304.31	303.56	305.12	304.08	303.39	300.94	302.71	301.26	302.39	303.97	302.68	301.01	303.69	301.99	302.26	301.77	304.53
324.7	326.33	325.87	327.73	330.01	327.52	325.69	327.79	325.56	325.68	326.43	326.88	326.58	325.29	328.04	327.69	325.16	326.67	324.39	325.01	329.36	327.77	329.31	327.22	326.46	325.79	327.65	326.23	324.77	328.28	327.81	329.37	325.67	327.75	325.66	326.95	325.76	327.52	329	326.49	325.81	327.46	324.43	326.72	326.85	326.99	329.5	325.61	327.96	326.91
303.67	305.51	303.68	300.76	303.64	303.22	301.45	302.21	303.27	303.79	302.38	304.57	302.1	301.69	304.46	299.35	300.35	300.54	300.65	301.41	301.49	302.67	303.84	302.08	304.49	303.74	305.19	302.88	302.2	302.25	304.12	301.4	304.14	303.68	304.62	302.6	300.95	302.01	303.9	302.51	301.78	305.76	303.14	301.64	300.1	304.7	304.62	303.6	303.28	302.96
317.41	320.3	317.41	320.79	318.74	321.33	318.7	315.97	317.54	320.18	318.11	319.64	319.77	318.32	318.29	316.28	317.62	319.91	319.87	317.63	317.06	318.16	318.58	319.86	318.77	316.67	318.3	320.58	317.52	318.14	317.45	317.82	316.31	319.25	319.23	319.01	319.14	317.65	320.44	317.25	318.91	318.55	319.37	319.08	319.9	319.11	319.78	320.4	319.82	315.52
326.17	325.53	325.49	325.58	327.72	328.11	327.38	325.9	324.1	325.26	326.25	327.16	330.06	327.33	328.16	325.57	327.33	328.96	326.76	327.82	324.91	328.85	327.89	325.36	325.13	327.78	328.25	326.74	328.11	326.26	327.47	326.98	327.83	330.26	327.6	326.47	326.8	325.46	330.23	325.51	326.04	326.52	326.82	327.36	330.17	329.16	326.08	326.11	326.63	325.83
317.59	318.19	317.8	317.54	317.32	317.2	317.78	322.05	318.03	319.67	316.23	317.91	317.95	315.3	318.46	315.9	317.93	316.88	317.45	318.54	317.97	317.38	317.31	318.91	318.35	318.02	317.25	316.63	318.68	319.51	318.97	317.07	318.6	319.5	315.71	314.49	319.59	318.87	317.34	318.08	315.43	319.74	317.82	317.01	316.49	316.95	318.93	317.21	315.37	317.64
310.68	309.85	309	307.32	308.88	309.09	310.79	307.55	309.7	309.25	308.94	308.6	308.6	307.16	309.32	310.28	307.86	308.91	307.42	309.15	309.2	312.33	307.37	307.91	309.49	310.02	306.71	311.79	307.35	308.8	308.62	308.33	308.57	308.56	308.19	310.57	311.03	307.94	309.09	309.49	310.26	310.44	308.55	310.39	307.82	310.44	311.7	309.85	311.55	310.95
311.27	312.14	311.52	312.3	313.74	314.26	314.79	314.53	312.15	311.38	313.18	311.16	313.64	313.3	314.39	312.67	312.79	313.19	316.53	314.46	312.17	310.57	313.17	314.89	314.82	311.96	313.85	312.75	315.62	310.92	311.85	314.44	314.23	314.24	314.95	311.97	313.89	311.85	313.05	314.84	311.98	313.21	311.14	313.28	314.31	313.08	312.35	313.73	312.41	311.52
303.95	307.07	305.93	303.26	306.91	304.05	306.85	305.62	304.13	303.59	307.1	305.85	305.69	305.9	303.95	302.32	305.6	304.53	306.74	303.26	306.17	306.25	305.61	305.73	306.03	308.28	303.54	305.27	305.33	306.18	303.82	303.66	304.06	306.32	304.33	307.7	305.33	306.87	305.05	307.04	303.79	308.42	303.96	304.44	306.28	305.99	303.92	306.07	305.32	304.88
316.47	313.77	313.58	312.25	313.86	314.06	312.53	315.92	317.23	313.71	314.03	314.91	316.76	314.72	316.01	316.33	312.63	315.67	314.47	315.24	313.7	313.43	314.92	313.47	314.01	314.39	315.27	314.67	317.41	315.73	314.79	312.69	311.94	314.74	315.88	313.46	315.92	314.26	315	313.25	316.2	313.81	316.03	314.1	315.47	315.65	315.51	316.73	313.09	315.69
299.01	301.31	303.09	301.75	302.5	302.71	301.49	302.35	301.21	299.13	302.35	299.77	301.04	302.72	299.35	303.24	302.93	302.54	301.66	300.19	300.86	301.32	302.87	300.29	302.13	298.86	300.49	302.31	301.89	299.54	301.65	299.95	300.15	299.02	300.08	302.12	299.31	299.02	302.43	301.77	301.02	302.42	304.5	300.45	299.8	301.39	301.07	300.49	301.06	299.73
301.51	302.4	301.93	302.65	302.14	304.95	301.93	303.84	304.71	301.8	302.92	303.99	303.17	304.26	303.99	304.85	303.71	303.46	301.91	304.62	303.78	303.95	304.26	302.53	301.5	302.87	303.12	304.15	303.05	304.03	302.19	303.18	304.82	299.47	302.79	302.31	299.47	304.03	302.99	303.42	303.26	302.35	302.48	302.61	303.56	302.83	303.34	305.34	302.79	302.82
309.42	309.96	309.43	306.61	308.4	309.98	307.8	306.58	308.47	307.69	307.81	308.83	307.89	309.19	308.97	308.57	309.01	306.96	309.79	307.97	310.73	309.55	310.15	307.35	310.11	309.28	307	309.26	307.05	308.83	308.62	308.58	308.55	310.7	306.65	310.38	307.8	307.43	308.72	306.28	308.31	310.13	310.1	308.89	309.13	308.32	307.5	306.57	311.5	310.14
321.81	316.8	318.05	318.62	316.88	319.13	317.28	317.38	317.42	320.11	320.41	319.52	318.36	319.68	319.72	320.26	322.06	317.72	317.84	318.59	318.67	319.24	320.6	318.23	318.39	317.58	320.02	318.65	320.89	318.79	320.07	320.31	319.38	319.28	317.98	318.29	317.65	319.91	321.19	321.55	319.71	321.66	319.29	317.24	320.31	319.29	319.25	317.84	319.3	318.04
310.65	314.59	313.25	316.17	314.37	310.59	314.47	313.04	311.52	311.09	312.67	314.23	313.38	314.55	314.97	315.65	314.71	312.83	313.06	312.71	310.74	310.56	314.25	313.47	311.53	314.18	314.81	314.04	314.18	314.78	314.57	313.03	314.18	312.76	315.24	314.71	313.79	310.65	312.1	314.22	313.63	312.57	314.92	312.33	314.16	312.4	314.6	313.54	314.87	312.01
311.97	314.43	315.13	314.94	313.68	311.96	312.68	314.6	311.14	313.56	314.76	312.29	313	315.6	313.28	312.49	311.04	310.3	313.63	312.66	313.26	311.04	311.43	311.86	311.86	314.94	313.71	315.55	314.45	316.13	312.1	312.88	310.73	311.63	314.63	316.74	314.48	311.1	311.36	312.07	311.29	313.84	315.93	312.12	314.76	311.47	313.7	315.92	313.83	310.66
302.65	301.38	299.29	303.1	300.65	304.65	299.9	302.7	302.92	304.93	301.85	302.83	302.07	302.76	300.65	301.97	301.06	303.29	302.21	300.71	305.81	303.58	299.3	302.34	301.46	302.55	302.81	304.08	303.79	299.96	301.65	301.38	302.13	299.89	301.73	301.66	301.04	302.7	299.17	303.77	301.88	302.28	301.71	302.35	300.4	300.01	301.56	305.44	303.17	301.39
314.74	316.21	314.56	314.84	317.11	317.53	315.87	316.41	314.67	315.46	315.61	314.92	313.62	314.47	315.15	316.02	314.96	316.35	312.87	313.92	315.79	318.63	316.6	311.91	313.2	316	314.35	313.86	312.88	314.62	314.92	313.86	315.34	313.18	314.49	313.13	315.01	314.61	315.87	314.2	316.59	312.5	313.92	315.17	313.18	313.95	314.55	315.12	312.99	314.26
310.7	312.95	311.39	312.52	312.54	310.62	312.55	311.62	313.67	311.99	312.25	311.51	312.81	313.82	312.59	312.51	310.79	314.24	312.97	312.85	310.96	312.44	312.31	308.29	311.3	312.33	312.37	314.86	312.04	312.35	313.48	311.68	311.83	311.34	313.37	313.89	315.17	312.49	311.94	311.78	311.24	313.04	313.04	312.43	312.1	313.58	313.86	311.79	312.72	313.78
306.49	307.38	304.76	303.81	306.25	308.6	305.18	305.96	305.49	303.31	305.21	304.25	304.7	308.08	305.02	306.12	305.74	308.11	305.84	305.54	306.63	306.01	306.49	304.31	306.07	305.43	304.85	306.39	304.64	306.41	304.49	305.66	302.58	305.73	305.06	307.31	306.4	305.42	304.95	303.74	305.57	306	307.41	305.78	304.33	303.31	305.25	305.92	304.19	305.54
293.18	293.5	293.88	297.24	293.99	296.23	293.82	294.32	291.28	293.52	292.25	294.14	296.15	294.94	294.6	293.96	295.29	294.88	292.21	295.1	293.89	291.87	294.29	294.41	292.24	292.59	292.17	293.42	293.66	293.37	294.63	294.14	291.25	296.03	294.66	293.02	293.92	293.55	294.09	294.58	292.19	294.97	291.83	295.36	294.64	293.06	294.38	292.38	292.34	293.99
312.43	311.43	312.96	314.47	313.68	312.3	313.29	310.48	312.31	311.19	312.48	309.91	313.08	311.28	310.65	313.27	312.29	312.5	313.79	309.96	312	314.76	311.94	313.21	312.3	311.51	312.75	313.19	309.6	314.36	312.16	311.88	313.59	313.1	312.76	314.06	313.81	311.37	312.86	311.3	311.45	310.02	312.62	310.08	310.4	312.42	309.96	312.57	312	310.49
313.58	312.47	312.8	313.47	312.39	311.66	316.54	313.08	311.6	313.08	313	315.23	315.01	312.79	313.8	312.33	314.79	313.56	312.32	312.48	314.07	311.92	308.94	312.95	314.3	316.23	317.34	313.49	313.54	313.08	312.94	312.86	312.93	311.46	312.04	314.08	312.74	313.39	312.39	313.75	315.19	314.44	313.18	313.92	312.68	315.62	313.25	313.31	313.96	313.92
318.37	318.76	318.6	319.34	319.12	316.23	317.61	316.01	317.91	318.21	316.01	316.32	317.01	316.82	319.01	317.46	317.87	314.86	318.39	313.99	317.1	316.3	317.67	314.75	317.28	317.65	316.67	317	314.01	318.83	316.83	317.79	317.42	319.6	316.59	316.69	318.43	318.49	317.34	317.51	315.31	313.53	315.33	315.02	314.77	318.72	317.94	318.45	317.45	319.53
319.06	318.24	315.31	314.98	316.19	314.33	319.6	315.22	315.05	317.55	315.45	313.45	316.63	314.95	316.89	315.34	319.6	315.5	314.53	317.48	315.11	316.76	316.94	318.27	314.35	317.87	314.5	317.97	315.57	315.79	317.46	316.47	315.32	313.92	314.36	314.39	315.45	317.34	315.77	317.12	317.05	316.9	315.6	316.55	320	315.95	318.81	315.59	317.67	315.24
299.51	300.06	300.08	302.49	301.42	300.78	301.33	300.02	302.65	301.59	303.84	299.47	301.77	301.61	302.38	306.54	301.88	297.06	300.83	299.65	300.55	301.7	299.98	299.52	301.86	300.34	300.46	298.94	303.28	299.71	301.09	299.05	300.81	302.27	301.89	298.34	302.22	301.13	303.84	300.25	298.63	302.65	302.36	299.97	300.38	301.58	301.97	302.37	301.5	299.76
297.49	296.91	295.88	296.42	294.47	296.29	297.42	293.66	294.03	295.41	296.56	298.36	298.13	297.66	295.7	295.14	295.56	296.22	297.24	296.91	293.14	296.2	296.42	297.95	298.27	297.24	297.9	296.95	296.59	298.28	296.51	297.56	296.26	298.18	297.33	297.01	296.93	299.84	297.64	300.73	297.73	295.3	299.52	294.42	294.71	298.53	297.95	296.65	297.63	297.3
305.66	308.86	304.75	307.05	306.47	307.6	303.48	304.74	308.06	306.02	303.64	308.51	305.84	306.75	305.2	306.99	305.45	305.91	307.19	305.55	308.92	306.33	306.15	305.3	307.9	305.23	307.13	307.85	307.87	307.46	305.76	307.15	306.42	305.02	304.62	306.49	307.79	306.73	305.57	304.11	304.91	305.22	309.37	306.45	309.41	307.47	306.95	303.45	305.37	304.39
305.53	305.64	307.76	307.19	308.01	306.67	309.44	308.64	304.74	308	303.4	307.7	307.64	308.2	305.93	308.16	308.84	305.7	306.14	306.26	305.83	305.39	305.49	309.66	307.36	307.37	306.24	307.64	305.44	308.81	306.74	308.8	308.19	307.41	307.39	309.38	307.46	308.21	308.98	309.29	308.14	308.52	309.06	306.56	307.94	306.52	304.84	307.3	306.12	309.39
329.7	327.01	328.78	327.62	329	326.43	326.41	328.25	330.34	327.74	327.09	328.77	328.35	325.78	327.42	327.82	328.15	330.37	328.84	329.47	329.41	325.78	328.71	328.73	328.51	329.81	326.3	326.16	328.76	328.16	326.99	326.72	330.01	325.29	327.31	324.95	326.22	330.3	325.81	329.52	326.08	329.43	329.45	328.81	328.48	327	327.89	323.99	329.66	329.94
316.49	316.13	315.34	316.58	314.34	318.33	316.94	317.87	318.15	316.64	316.58	315.79	320.65	317.28	316.43	315.31	318.36	316.53	318.96	317.18	316.15	317.72	318.46	316.17	316.31	315.72	314.17	317.53	314.26	315.11	318.51	318.59	317.88	317.48	317.29	318.5	318.63	317.88	314.97	317.74	318.03	314.65	316.81	317.29	314.45	315.13	317.47	315.16	318	316.64
304.77	304.22	302.67	304.62	302.66	302.45	303.87	304.95	301.39	306.16	301.46	303.52	305.39	303.75	303.38	306.7	301.87	303.14	302.08	303.1	305.06	303.63	302.88	303.55	303.26	302.11	302.75	301.5	304.3	303.58	303.85	301.27	301.73	300.51	301.9	303.37	301.4	302.84	300.97	300.98	303.71	304.65	303.37	302.36	302.69	303.97	302.8	304.94	303.99	302.97
317.9	317.56	316.01	316.81	319.9	318.26	317.55	319.42	316.79	319.75	318.88	318.37	318.82	317.49	317.78	319.23	319.26	319.47	321.31	319.03	317.42	317.41	317.3	321.32	316.25	315.95	320.57	316.77	318.53	316.53	318.85	318.97	316.74	317.7	315.43	318.79	319.04	316.82	319.53	317.61	316.84	317.67	319.13	318.28	317.52	316.84	317.99	320.11	320.2	318.58
307.07	308.69	307.1	309.32	308.93	307.19	308.45	307	302.95	308.64	305.48	307.68	308.39	307.25	309.43	307.81	306.71	305.36	306.19	308.51	307.16	308.05	307.77	306.01	305.24	305.05	305.81	304.42	308.51	306.76	309.78	305.65	309.74	306.65	308.36	307.33	307.31	306.63	307.39	304.58	308.62	305.97	306.97	305.23	308.72	307.7	307.67	310.7	308.86	307.76
306.34	304.29	302.24	305.36	305.66	302.85	303.14	302.14	304.37	306.25	302.01	304.18	303.24	302.88	303.69	303.63	304.26	304.78	304.47	303.94	301.95	304.24	304.71	305.01	304.3	304.42	302.2	304.98	302.6	303.68	305.96	305.25	306.13	305.01	303.71	306.05	302.89	306.25	304.09	304.71	302.32	304.59	301.56	300.36	304.56	305.86	304.65	302.5	306.54	305.21
310.04	309.61	310.15	310.28	309.42	308.76	310.05	310.69	308.3	311.03	310.34	309.32	310.64	308.32	311	307.71	309.17	309.36	310.09	309.46	312.93	308.48	308.34	313.75	309.04	310.62	309.46	311.92	310.27	309.96	308.89	309.46	310.83	310.83	308.53	312.92	307.05	311.88	306.57	309.29	310.73	308.61	310.73	308.85	310.22	311.34	309.42	312.23	309.45	311.18
295.92	296.07	295.21	293.74	295.91	295.16	294.3	296.84	295.05	293.03	295.03	295.43	291.42	296.28	293.97	294.4	294.89	294.2	294.69	292.27	293.28	295.75	296.38	294.5	296.96	294.77	293.38	294.61	294.95	293.14	297.07	293.75	296.06	294.23	293.86	293.99	296.65	295.39	295.2	293.67	297.06	297.55	297.77	295.74	293.93	294	295.19	295.86	296.43	295.47
305.48	303.86	305.26	306.94	305.52	305.88	304.61	301.95	306.56	306.84	305.18	306.89	306.12	305.07	303.7	303.38	308.26	303.4	303.78	303.17	304.86	303.36	305.95	305.2	301.89	303.42	304.63	305.38	303.87	306	306.4	306.82	305.77	304.42	307.39	304.22	305.21	303.86	301.03	305.14	301.9	304.8	304.96	304.02	304.18	304.74	303.85	304.44	308.49	305.85
307.08	305.64	304.77	302.32	307.89	305.39	304.53	305.68	306.03	304.8	304.8	305.93	305.77	305.77	305.69	307.43	306.66	304.59	306.07	305.11	307.91	304.41	305.36	308.08	304	308.12	305.08	307.02	305.85	308.9	306.95	307.53	305.73	307.44	306.2	306.54	306.93	306.29	308.65	307.79	306.13	304.96	305.42	304.31	304.84	306.81	304.33	305.88	307.93	305.59
304.25	305.31	305.23	305.84	306.28	303.7	305.54	306.13	304.36	303.61	303.18	301.23	305.13	303.37	305.27	304.78	306.3	303.98	303.94	304.52	306.54	304.49	302.93	305.44	302.93	307.75	304.67	305.26	305.28	304.03	304.86	303.72	306.96	305.79	306.27	303.63	304.98	304.49	304.99	304.02	303.93	303.54	304.1	303.58	303.74	302.01	306.49	303.64	304.47	305.23
309.8	313.26	310	307.9	308.86	310.57	308.99	310.15	309.08	310.9	311.43	310.57	310.81	311.88	310.66	312.21	308.94	311.97	309.45	308.59	310.9	310.59	309.6	311.35	311.1	310.34	308.67	308.94	307.86	310.81	313.07	309.58	309.24	308.77	307.92	311.45	311.14	311.93	311.52	307.93	307.44	309.07	309.15	311.75	309.74	309.71	305.36	307.92	310.48	310.96
313.53	314.66	310.58	311.44	312.68	312.17	312.99	311.26	313.82	314.67	313.11	311.93	312.27	311.76	311.13	311.61	313.83	311.06	311.36	312.65	312.08	311.68	314.34	314.19	310.62	311.83	312.5	310.29	313.9	312.32	311.2	312.61	311.11	310.47	314.67	313.11	310.86	312.58	313.01	313.01	311.69	311.33	309.33	311.36	313.05	312.81	311.43	313.56	313.22	310.98
307.88	308.04	307.81	307.56	306.72	306.45	308.36	305.49	307.65	308.68	309.88	305.84	305.35	304.64	308.95	306.86	307.2	306.75	310.74	307.56	306.84	307.58	306.41	306.42	307.91	305.69	307.19	305.34	306.6	307.35	308.38	308.27	306.31	309.12	302.95	304.9	305.48	309.76	305.34	310.23	309.74	306.33	306.62	307.2	310.68	306.72	308.48	307.28	306.93	308.41
315.71	316.13	318.04	316.29	316.75	314.66	315.67	318.31	316.96	316.89	314.05	313.32	315.33	315.88	314.87	316.06	317.1	316.18	314.26	316.81	316.99	318.74	315.9	316.7	316.2	315.8	317.08	316.07	316.16	314.57	316.09	316.93	316.42	315.93	316.09	316.08	317.37	314.13	313.67	315.08	314.79	314.56	316.13	314.2	317.53	314.9	316.55	315.3	313.48	316.9
327.14	328.01	328.88	331	326.69	325.25	328.44	326.93	327.39	328.3	329.97	327.65	326.65	326.33	327.76	328.88	328.06	329.62	327.53	329.44	325.26	324.17	330.24	328.73	325.29	330.27	327.72	329.41	326.4	327.91	328.83	328.3	327.49	327.85	327.46	327.25	327.61	328.45	328.23	329.54	327.96	329.75	328.97	328.44	325.99	330.54	325.17	327.25	326.32	329.16
327.51	325.79	326.28	324.78	328.3	323.34	324.05	324.65	325.4	323.35	325.59	326.1	325.8	325.56	324.63	326.43	324.52	323.05	325.64	325.94	325.67	326.51	325.7	328.14	325.74	324.72	324.39	327.96	329.34	326.38	322.92	324.89	326.7	326.34	322.47	325.23	327.69	324.54	323.21	324.47	325.52	323.6	325.74	325.27	323.12	325.57	324.07	326.45	325.88	322.42
310.71	307.48	310.95	309.68	306.64	307.93	306.83	305.05	308.04	308.99	307.19	308.52	309.22	310.44	310.82	309.37	307.83	309.93	308.44	307.48	308.82	310.73	308.03	309.28	310.02	308.03	310.23	307.89	308.94	308.19	310.97	311.94	309.82	306.96	309.78	309.91	309.63	309.15	306.85	310.2	308.11	309.5	308.11	309.04	309.86	309.5	312.67	307.6	310.61	308.15
327.93	327.53	325.13	328.13	325	328.22	328.64	327.69	326.39	329.86	329.7	328.47	329.15	329.39	329.33	327.47	329.39	326.7	330.38	327.82	327.44	325.15	327.04	330.89	328.41	325.78	325.18	329.06	326.48	326.32	326.98	328.37	328.31	329.12	327.73	328.07	328.05	330.68	329.68	326.88	326.49	326.27	329.91	326.07	327.18	328.16	329.4	327.55	324.33	327.12
299.95	301.37	299.79	301.08	300.89	299.73	300.64	298.69	300.28	301.38	302.16	300.16	299.4	296.68	301.86	299.8	300.44	299.62	299.52	300.16	302.86	300.14	300.44	299.53	301.67	301.81	298.72	301.31	298.65	299.56	302.76	300.28	299.93	299.14	297.96	301.34	301.94	299.55	300.16	303.18	298.86	299.73	300.05	299.01	300.38	300.95	302.01	300.63	301.54	298.24
316.92	315.87	314.44	316.46	316.46	313.55	315.13	314.78	317.27	316.98	312.28	312.66	312.47	314.34	317.16	315.47	312.49	316.36	314.96	312.9	314.2	313.54	316.74	312.01	317.13	314.41	315.12	313.76	314.81	315.96	312.97	315.66	315.43	314.47	314.89	313.24	316.1	315.45	312.14	316.72	311.78	315.77	314.68	314.06	314.79	312.65	314.27	313.39	313.23	313.57
320.8	315.69	318.63	320.01	321.2	319.59	320.15	321	318.25	321.11	320.27	319.8	317.65	318.64	318.02	319.5	319.12	319.34	317.04	319.73	318.7	320.07	316.06	317.22	319.6	319.45	320.41	315.02	319.18	319.99	317.37	319.77	319.98	321.57	319.06	320.55	320.76	318.76	319.16	319.58	317.09	320.54	319.74	319.37	317.07	319.19	319.69	320.2	319.47	315.72
324.04	324.82	325.17	323.39	321.54	323.59	325.51	324.25	323.92	325.27	322.46	324.68	322.57	325.01	324.91	324.93	325.65	325.69	325.31	325.96	324.19	324.82	324.23	323.76	323.33	324.27	324.1	325.88	324.97	323.12	324.46	324.52	325.76	325.17	323.63	325.07	323.46	323.48	327.2	327.39	322.55	323.01	324.81	322.37	324.44	325.91	323.89	326.19	325.62	327.98
312.63	310.17	308.96	310.52	309.76	307.75	310.72	310.14	309.46	310.08	311.2	312.05	310.73	310.63	309.25	307.94	309.75	308.29	308.63	308.2	310.54	306.44	306.53	311.12	308.36	309.39	308.69	311.75	308.43	309.98	311.34	311.29	311.32	310.65	309.92	308.37	309.32	311.34	311.15	309.98	308.3	310.08	307.45	309.68	310.23	311.17	309.52	311.6	309.49	310.15
313.4	314.46	313.4	315	313.74	314.95	312.53	314.13	313.27	311.6	312.06	313.36	314.93	314.44	312.98	312.69	312.37	315.04	311.03	315.23	314.35	314.43	313.53	315.68	312.03	313.88	315.19	313.75	313.15	311.99	312.71	312.76	311.8	314.8	313.07	314.16	316.08	313.44	314.66	312.7	317.95	317.16	311.07	313.32	315.44	312.12	315.2	317.45	313.83	314.74
314.84	315.18	317.02	315.42	315.28	315.52	316.35	312.23	315.6	313.22	315.15	315.4	316.53	315.66	315.47	312.81	313.47	313.82	313.74	319.33	315.93	317.06	313.98	316.27	313.22	312.76	314.05	315.82	313.17	315.62	316.46	315.99	314.7	317.31	314.73	313.95	316.09	316.85	314.18	317.13	316.12	314.56	315.79	313.49	316.05	314.96	315.95	315.21	313.9	311.71
307.81	305.44	306.9	305.76	304.75	304.47	305.33	304.65	305.01	305.5	304.35	303.47	304.57	304.82	305.12	302.58	306.35	307.16	305.31	304.34	305.52	304.4	305.07	305.37	303.6	304.67	303.82	307.41	305.72	304.89	305.21	304.44	306.56	304.99	304.25	305.35	305.06	305.89	305.25	303.57	305.82	305.3	305.22	303.86	304.91	304.13	306.9	305.12	304.18	305.86
302.1	306.57	303.88	303.75	306.88	305.94	303.66	305.19	305.71	304.62	304.45	306.38	306.07	302.24	302.81	304.26	303.55	303.82	304.75	303.8	304.73	305.43	303.82	305.07	306.49	304.9	304.48	305.1	303.03	303.16	303.47	302.94	306.21	305.35	306.72	305.86	305.08	305.72	304.6	305.25	304.91	306.1	304.24	305.2	306.09	308.19	303.95	305.72	305.97	302.09
328.88	325.91	329.28	328.66	326.99	327.47	325.6	330.6	327.85	326.93	326.71	327.64	330.03	329.98	328.29	328.27	328.51	328.14	329.32	328.48	327.43	328.4	326.34	329.2	328.84	327.38	326.7	328.91	329.66	328.51	323.75	325.37	328.26	328.52	327.05	329.75	331.17	328.1	327.39	325.75	328.96	327.14	327.6	326	328.59	328.29	327.02	328.14	326.88	328.63
311.87	311.99	312.43	314.94	314	310.17	310.98	312.8	312.73	313.45	313.73	313.57	314.3	311.96	311.62	311.13	312.56	312.5	312.59	314.49	309.82	312.78	312.84	312.26	313.33	312.62	311.87	310.06	313.58	310.17	312.73	312.3	312.68	311.74	311.56	312.14	311.22	313.25	312.96	313.33	311.85	314.18	310.89	311.83	311.02	310.17	310.06	314.53	315.26	309.48
303.35	302.96	304.12	303.13	304.88	303.38	302.22	303.28	302.95	301.28	298.72	304.61	304.99	301.31	302.14	302.96	304.3	303.02	302.62	301.72	302.61	304.39	302.79	302.87	302.35	301.82	303.89	303.6	300.87	303.64	302.41	302.43	303.11	302.46	300.67	303.97	304.6	302.27	303.17	304.12	303.47	303.99	301.33	303.29	302.97	302.4	303.55	301.81	302.11	304.44
315.42	312.63	313.32	313.53	314.92	314.31	313.36	314.25	312.22	314.03	314.1	314.62	312.12	313.74	313.19	315.2	315.24	314.67	314.59	313.49	314.77	312.84	311.64	313.62	314.12	312.14	313.1	316.28	311.19	312.9	313.85	310.83	311.08	314.07	315.34	310.21	309.07	316.82	312.21	313.77	313.95	310.95	310.44	312.29	314.05	310.92	313.17	314.86	314.17	312.07
305.56	304.06	304.33	304.16	304.65	305.61	306.61	303.73	305.29	304.73	304.9	304.02	303.03	303.41	303.81	302.09	301.99	304.66	305.42	307.44	304	304.87	306.41	303.78	303.24	305.68	303.82	305.77	304.64	304.8	306.03	304.94	305.01	304	303.25	305.76	303.34	305.28	305.33	303.48	306.98	303.07	305.6	304.2	303.07	303.32	303.41	304.4	305.24	305.35
328.68	327.79	325.31	329.19	326.99	328.48	327.19	327.35	327.34	327.84	325.67	328.58	327.32	325.25	325.56	327.36	327.77	327.36	326.44	327.88	325.04	325.86	324.03	326.81	327.79	324.63	328.95	324.32	329	327.94	327.53	326.71	326.7	326.22	326.48	326.49	326.72	327.37	325.11	327.61	327.5	325.63	325.6	329.16	326.52	330.07	326.44	329.47	325.66	326.81
314.06	314.42	312.96	314.09	315.6	315.41	317.12	314.47	314.77	313.99	313.85	314.6	316.6	313.4	313.43	313.21	314.82	313.97	315.66	313.93	314.24	315.05	313.13	314.91	317.78	314.55	315.17	315.25	313.15	313.98	313.49	316.3	314.1	315.99	315.84	316.08	315.51	311.21	316.1	314	315.77	317.88	314.42	313.71	314.89	315.89	312.08	314.02	317.76	315.94
308.1	305.65	306.76	306.82	304.58	305.85	305.59	310.16	303.64	304.42	303.03	306.81	303.85	307.12	306.27	305.52	306.92	306.01	305.34	306.12	304.57	307.77	306.28	302.18	305.59	306.15	305.63	306.19	307.3	306.11	305.25	308.9	304.89	305.49	305.91	304.43	307.26	305.76	304.14	305.35	303.72	307.72	305.78	304.21	305.42	306.14	305.13	306.83	308.02	306.77
309.14	307.58	306.43	309.62	308.39	309.83	309.4	309.42	308.49	308.57	310.45	309.46	310.31	308.32	309.78	307.16	308.15	308.62	309.07	308.94	307.65	307.75	305.77	308.65	307.34	309.36	310.4	309.27	308.56	307.23	307.12	312.18	307.6	309.32	307.6	310.15	307.78	307.03	306.55	307.89	308.69	310.08	310.49	309.95	310.32	307.34	309.76	308.38	311.08	308.57
316.59	318.52	316.93	317.71	318.58	315.12	317.43	318.68	315.86	316.99	316.33	316.61	316.98	317.98	316.83	317.01	314.36	320.48	318.75	315.86	317.66	317.73	314.53	316.98	314.84	315.91	316.26	316.9	317.89	319.88	315.96	315.53	317.59	316.76	318.45	316.76	317.67	319.61	317.38	318.39	315.96	317.89	313.27	317.74	315.52	318.02	317.19	317.69	317.88	316.09
299.33	302.66	301.25	301.27	301.13	301.65	298.43	299.17	300.15	302.83	298.36	301.43	300.1	301.57	299.23	301.41	300.99	300.34	298.93	300.76	301.4	299.28	300.63	300.69	300.81	301.4	303.16	302.17	300.22	303.01	304.27	303.47	300.49	300.4	303.19	300.32	301.94	300.91	300.47	301.9	298.77	299.81	299.77	299.9	298.8	301.83	297.23	303.12	300.23	301.02
327.74	329.34	327.19	327.3	329.12	327.29	327.55	326.32	327.38	328.13	328.67	326.18	329.91	329.07	326.67	326.55	328.45	325.94	326.62	324.15	327.1	325.22	330.08	329.63	325.9	328.4	328.6	325.64	325.58	324.63	327.89	325.81	326.81	328.3	326.42	323.88	327.47	327.45	328.11	330.11	330.45	328.99	327.18	325.74	326.75	325.68	326.39	326.83	327.13	327.11
296.79	296.7	296.55	292.82	298.29	295.83	294.88	296.94	296.65	299.06	296.06	297.65	296.85	295.59	297.31	297.28	299.63	294.87	297.35	296.4	293.12	298.17	296.22	294.28	292	293.4	297.33	298.19	298.07	299.04	295.83	296.45	296.57	294.82	295.93	298.16	297.53	296.36	295.9	296.01	296.8	297.05	296.34	297.38	299.97	297.54	297.82	295.65	296.37	297.88
302.86	302.87	304.12	303.95	306.02	302.82	302.72	304.06	304.86	305.33	304.67	302.77	306.46	305.6	304.44	304.13	301.64	303.87	304.04	301.88	303.12	303.62	305.84	305.59	305.7	303.58	306.44	303.18	303.01	303.38	304.98	306.44	304.79	303.41	306.09	301.66	302.55	303.35	304.79	304.95	305.11	306.32	304.21	305.62	302.75	301.61	302.04	305.52	305.28	303
294.69	290.39	291.23	294.12	292.83	293.79	292.92	296.09	295.64	292.22	295.19	294.33	293.03	291.54	294.82	292.63	294.42	292.79	294.44	294.08	293.67	293.41	291.41	294.81	296.19	294.26	295.68	292.41	296.38	294.69	292.32	293.76	294.71	293.08	292.7	291.68	296.12	294.18	292.31	291.57	292.77	293.8	293.96	294.31	293.06	292.2	294.63	293.07	293.71	297.42
310.57	312.97	314.93	312.55	311.79	315.95	311.77	314.27	314.75	313.21	313.06	315.15	313.51	312.9	314.01	315	314.73	315.3	311.97	311.24	313.64	313.43	316.12	311.9	314.63	313.75	312.07	314.71	310.92	312.38	312.38	311.66	313.6	313.69	313.69	313.06	312.39	313.71	311.14	312.76	312	312.69	311.53	310.38	312.51	315.41	314.22	312.17	314.52	313.83
312.55	311.97	310.84	311.22	312.81	313.14	308.52	312.11	312.56	311.2	311.17	312.32	312.22	311.36	311.54	311.16	313.86	312.41	311.16	312.86	312.18	313.94	311.09	310.3	310.63	311.9	310.29	311.65	311.63	311.57	310.66	311.18	311.14	312.1	312.3	312.2	314.13	308.41	309.24	310.6	310.68	312.02	312.04	308.85	310.87	310.44	310.34	312.36	311.24	312.4
297.5	300.63	300.98	300.43	298.82	297.32	300.02	299.91	300.36	299.41	300.5	298.05	299.21	300.36	301.26	299.62	300.16	301.76	298.74	300.26	300.65	302.1	299.9	297.65	302.35	301.36	300.08	299.09	302.7	303.11	301.47	300.68	299.56	302.77	299.72	299.55	299.1	299.34	301.24	298.81	299.55	300.98	298.83	301.5	298.84	300.11	300.25	300.71	301.08	301.5
303.55	304.05	304.66	304.11	303.26	300.84	303.82	302.22	305.22	303.58	303.75	304.35	303.05	302.7	300.95	302.65	303.03	304.52	301.68	303	302.69	303.37	302.47	302.57	303.03	303.28	305.27	303.14	303.11	303.7	304.01	303.71	305.49	301.07	300.43	302.81	302.32	303.11	302.65	301.83	302.58	304.04	304.6	299.91	304.67	303.06	303.03	302.41	301.27	305.36
328.1	329.84	326.69	324.82	328.89	327.33	325.1	326.71	326.83	331.16	326.9	325.16	328.8	325.63	325.28	328.25	328.15	327.38	326.91	329.75	326.76	328.28	326.31	324.85	326.51	326.43	323.77	328.01	328.74	327.63	327.54	327.75	324.97	329.13	328	330.21	326.25	327.46	325.42	327.19	327.32	327.52	325.49	327.81	327.83	327.37	328.6	328.73	329.63	325.29
316.85	319	320.54	317.21	315.51	318.69	320.27	318.1	322.05	317.65	320.63	318.7	318.05	319.08	317.96	319.12	317.88	318.61	319.07	319.99	317.97	318.76	318.55	321.19	317.78	318.49	318.34	317.93	317.6	318.75	318.83	317.67	318.82	317.66	315.69	319.5	317.58	319.83	319.18	319.7	315.96	317.96	317.83	320.82	318.82	315.9	317.91	319.35	319.19	317.73
301.37	304.2	301.47	301.31	302.52	302.23	304.96	301.32	302	302.46	302.76	302.44	302.01	302.4	303.22	303.63	304.08	302.95	303.67	302.53	300.2	302.14	300.15	301.86	300.15	303.09	302.32	301.81	301.71	302.77	304.95	303.09	302.07	302.89	304.13	301.45	303.78	300.58	302.76	302.87	302.26	304.27	301.77	302.53	304.96	302.49	301.14	305.69	305.95	303.58
314.09	318.3	314.36	314.36	318.15	316.23	314.51	313.09	312.8	317.67	314.34	315.55	313.27	315.73	314.99	318	314.31	316.59	314.36	316.88	316.68	314.69	315.29	314.98	316.39	316.38	315.38	315.82	313.06	317.29	316.47	314.15	315.78	314.62	315.18	316.51	317.89	314.83	315.55	316.26	314.77	315.21	315.47	314.65	316.41	315.28	315	313.5	315.78	314.93
304.11	305.09	305.22	306.37	307.11	306.09	304.58	304.23	304.08	303.34	302.89	304.52	302.91	304.2	302.96	304.34	304.67	304.29	305.04	304.54	304	303.79	305.43	304.54	301.72	304.96	304.66	302.74	304.85	304.92	304.07	303.74	304.55	302.13	304.25	303.25	304.41	306.33	303.4	305.94	303.71	303.72	305.59	304.96	302.58	305.18	304.28	304.9	305.48	304.77
294.29	294.44	295.38	294.53	296.9	291.74	293.62	295.13	296.57	294.83	296.35	296.48	292.31	294.62	293.95	295.41	294.3	294.79	294.22	295.66	297.83	293.94	294.16	295.97	294.25	295.99	293.15	294.63	295.66	295.74	295.87	296.1	295.78	298.03	294.95	295.24	296.83	296.94	294.03	295.74	295.15	294.5	296	294.77	297.34	295.31	295.32	294.81	295.57	293.54
316.91	317.88	316.8	319.71	318.41	317.21	318.7	320.39	318.63	317.2	317.53	320.3	318.57	317.3	319.31	317.91	316.07	316.39	317.86	318.03	316.49	319.44	316.7	316.68	318.31	319.83	319.99	317.33	318.45	317.06	316.63	319.1	315.43	314.52	314.66	317.22	318.47	318.16	315.61	319.77	317.22	317.56	318.86	316.72	317.28	317.55	319.49	317.83	319.47	318.51
302.09	303.86	305.59	305.2	302.06	304.52	304.1	303.95	302.76	304.36	302.51	304.67	303.39	303.44	303.11	303.87	298.42	305.78	304.08	306.9	305.32	305.65	303.8	302.16	302.67	301.47	304.99	302.95	302.88	303.09	304.49	304.61	303.3	304.08	302.21	302.65	302.07	302.54	303.55	303.58	304.28	304.26	302.7	303.53	303.4	302.05	304.18	303.35	303.71	304.33
306.55	307.06	307	306.38	308.24	307.76	303.99	306.61	307.08	306.07	307.68	305.45	305.58	307.45	309.99	308.75	306.41	305.43	305.13	308.49	307.03	309.19	306.2	306.06	307.12	307.14	306.53	307.24	306.45	305.01	307.72	304.15	308.56	308.96	306.47	306.27	305.49	308.27	308.42	307.1	308.41	305.96	310.41	309.15	305.6	308.64	306.33	305.44	305.11	306.85
317.48	320.89	319.12	317.22	317.77	319.61	319.91	318.58	317.76	319.28	317.95	318.58	318.82	316.8	318.2	319.54	316.32	319.6	318.62	318.42	319.58	317.99	318.54	321.4	321.22	316.6	321.68	321.82	315.96	317.92	318.37	317.34	318.3	316.43	318.2	320.56	315.04	317.68	319.73	316.05	318.09	315.96	317.08	319.73	317.53	318.11	318.95	318.17	319.52	317.37
304.54	306.76	308.49	306.26	306.27	306.75	305.14	307.5	303.36	304.69	304.42	304.34	306.18	305.12	302.15	308.33	305.32	306	305.69	305.37	305	302.12	305.78	306.87	303.31	307.25	306.41	304.67	307.36	305.29	305.67	307.89	309.86	306.43	305.84	305.82	302.35	304.93	306.85	305.08	305.73	302.59	306.59	304.44	306.7	305.43	304.19	302.95	303.23	306.3
302.56	303.71	303.47	304.5	302.51	302.17	302.78	302.43	304.83	303.68	300.42	301.82	303.02	302	302.9	301.93	303.37	305.11	301.52	303.3	302.8	305.2	303.29	304.9	300.81	301.77	305.03	303.26	302.79	302.16	302.41	303.64	304.75	301.73	303.37	304.54	302.78	305.24	303.86	300.63	303	303.79	301.25	304.41	304.98	303.6	303.42	303.24	304.32	302.96
314.24	315.12	312.63	315.29	316.28	314.96	317.52	315.84	315.11	316.01	316.54	314.46	314.68	314.4	314.54	313.37	316.83	313.64	314.26	315.97	314.45	313.19	317.2	312.82	314.67	312.41	315.73	314.61	315.28	316.75	313.18	315.78	314.31	314.14	313.91	316.05	314.53	317.38	314.35	313.33	314.09	313.94	312.65	314.3	311.95	313.92	314.99	314.57	314.97	314.86
308.41	310.03	306.97	309.23	310.4	307.6	310.97	307.15	305.8	311.76	309.66	307.87	307.05	308.23	308.5	309.42	307.59	310.69	308.79	309.24	311.08	306.73	309.63	309.09	309.23	307.62	309.87	308.04	309.26	309.23	309.36	309.44	310.63	308.28	308.94	310.26	308.66	306.4	311.45	310.81	309.06	308.49	311.74	308.52	307.68	309.16	307.21	307.97	308.75	309.19
310.05	305.91	306.53	306.91	307.88	306.55	306.61	307.76	307.64	306.29	307.66	306.29	307.93	306.29	304.89	308.3	307.68	306.48	307.23	307.65	306.98	307.25	303.38	306.18	305.89	307.56	310.55	308.96	306.65	309.16	307.97	307.76	307.23	307.34	306.67	308.03	304.49	302.59	307.75	307	307.21	306.62	309.08	307.38	307.02	308.62	307.93	308.09	310.18	308.48
305.89	303.17	306.88	304.74	303.02	301.55	305.11	304.15	304.6	299.61	303.83	306.82	303.15	306.56	302.94	302.29	303.85	304.36	303.52	303.31	303.46	304.21	303.33	302.85	303.87	302.43	303.85	303.86	303.55	304.67	302.09	303.47	303.23	303.58	305.42	302.76	301.15	305	305.56	306.75	301.68	305.39	303.87	303.86	306.52	305.9	303.74	306.42	306.1	305.11
305.41	305.39	302.69	304.22	301.13	305.14	302.65	303.22	304.62	305.3	303.27	305.33	304.28	305.3	307.14	306.63	304.16	301.82	304.04	307.19	305.85	304.76	304.38	305.97	304.7	306.63	303.68	305.22	305.82	306.65	304.2	302.17	304.15	304.95	303.09	305.76	304.32	303.68	304.11	307	303.99	302.97	302.42	302.12	306.48	304.45	306.25	305.07	303.82	304.9
312.1	312.5	310.71	311.85	310.32	311.5	311.12	311.11	312.04	312.14	313.34	313.14	310.82	315.08	314.15	313.7	312.05	313.79	308.43	308.73	311.35	307.61	312.08	309.8	313.26	310.6	310.05	310.71	312.97	311.27	310.17	312.29	310.72	310.93	311.65	313.81	310.72	309.03	311.29	310.68	310.41	311.72	311.59	312.14	314.86	311.17	311.71	310.44	310.7	314.12
314.93	313.56	313.8	315.45	312.87	315.7	315.39	313.11	314.82	312.41	314.62	312.39	313.62	314.65	314.11	313.47	314.84	314.28	315.78	310.63	312.81	316.31	312.61	314.08	315.1	317.61	312.99	313.32	316.31	315.68	315.39	315.58	313.31	316.83	314.61	315.61	315.87	315.37	314.04	313.48	317.66	315.88	314.77	313.43	313.76	316.89	313.03	314.04	313.43	315.95
311.35	315.49	312.68	316.14	313.57	312.68	315.33	315.34	314.98	312.81	313.93	316.88	310.38	312.43	315.37	317.97	315.03	313.47	314.06	313.41	313.84	314.11	313.3	312.33	317.01	312.41	316	311.98	315.4	315.05	312.47	316.2	313.89	313.64	314.36	315.58	313.23	313.79	315.89	311.37	319.06	315.73	312.18	312.88	314.61	313.82	313.98	316.06	316.89	315.27
312.97	314.33	309.72	311.28	315.7	310.77	311.63	312.12	311.44	313.53	314.01	311.53	311.11	315.14	314.56	313.21	312.71	312.17	312.7	313.85	313.29	312.61	313.64	312.71	310.8	313.3	312.13	310.8	309.94	311.95	314.12	311.61	311.51	314.3	311.21	312.53	313.32	310.97	312.46	312.5	313.39	308.27	312.4	311.95	313.41	311.2	311.38	313.73	309.25	310.98
304.1	304.67	305.51	305.86	307.29	306.09	303.19	304.48	305.2	302.73	305.45	306.15	303.77	305.96	305.43	303.11	305.1	301.8	305.51	304.41	305.99	307.23	304.06	303.48	304.04	303.72	306.61	306.06	302.54	305.38	303.48	306.75	304.52	305.65	305.06	306.45	306.67	306.86	303.14	304.85	306.38	304.01	303.87	303.87	304.6	303.73	306.75	304.53	305.84	304.92
314.93	312.06	311.9	312.12	311.53	313.31	311.81	310.37	310.95	312.7	312.27	312.41	313.69	312.05	314.73	312.56	312.1	312.37	313.74	311.29	314.58	311.57	311.7	314.7	311.47	314.44	310.55	312.38	311.88	311.17	313.49	313.25	310.32	312.29	311.08	310.48	310.86	313.24	311.99	313.12	312.93	313.03	315.73	312.8	311.51	312.2	315.45	313.39	313.62	312.11
316.41	314.9	314.64	315.7	316.95	313.03	317.56	316.5	315.4	314.12	315.21	317.49	312.14	314.96	314.66	315.46	316.23	311.47	315.29	313.96	311.11	314.67	315.78	316.3	314.61	318.16	314.85	313.78	314.85	315.92	316.52	314.63	316.92	315.28	315.13	314.28	314.44	315.62	316.12	315.71	313.74	314.9	312.49	314.55	316.09	315.03	318	312.57	314.17	316.49
305.2	305.24	304.52	305.96	305.78	305.35	305.43	305.56	305.91	306.62	305.49	305.43	305.55	305.3	303.26	306.22	304.37	303.2	305.94	306.74	305.43	307.14	307.14	304.7	305.99	306.07	304.19	305.66	304.48	305.29	305.34	304.51	307.49	305.23	304.01	308.72	306.59	307.18	306.26	306.17	304.88	304.89	303.49	302.75	303.81	303.72	305.52	304.31	305.41	307.51
314.15	313.84	312.9	315.08	313.92	310.87	312.94	315.54	316.02	312.22	312.63	312.06	313.28	314	313.41	315.45	311.01	312.66	313.79	311.2	312.46	312.59	315.2	314.05	313.21	312.02	313.89	313.32	311.6	314.88	311.71	310.56	312.63	315.12	314.3	314.83	312.97	313.14	309.74	312.32	313.42	313.16	313.7	312.38	312.42	314.21	314.18	311.89	313.6	312.25
325.19	325.69	325.93	323.85	324.03	324.72	325.63	326.3	326	322.62	323.73	326.82	325.7	324.83	323.38	323.97	325.49	328.26	326.54	325.01	325.71	326.03	325.98	325.08	323.98	327.18	325.33	324.77	325.59	326.2	325.05	323.13	327.06	325.62	325.76	325.39	325.88	324.97	326.01	325.31	324.28	324.91	325.49	324.41	325.53	327.41	325.2	325.5	326.21	322.19
314.36	314.03	313.44	312.25	311.37	311.69	309.79	310.49	312.64	312.93	312.92	315.26	313.14	313.77	313.76	316.04	313.75	310.72	312.53	312.43	314.07	312.27	312.33	313.75	311.58	312.78	311.61	315.21	311.91	311	310.87	314.44	311.49	311.37	313.1	313.46	312.06	310.81	313.67	312.75	312.2	313.55	312.65	312.44	313.31	312.26	310.24	312.97	312.72	313.81
328.2	330.43	330.1	329.55	331.18	329.78	329.38	326.34	328.92	328.84	330.05	327.82	330.97	326.27	329.19	328.76	327.71	328.73	330.55	330.25	327.2	328.27	326.73	328.3	328.33	328.81	327.65	326.87	327.45	329.95	327.91	331.57	329.73	326.29	329.15	328.94	328.71	329.01	325.82	327.23	328.5	329.27	329.58	328.33	329.36	329.27	329.64	326.96	328.15	330.37
328.5	330.12	329.11	327.91	332.4	327.35	328.48	328.87	329.66	327.32	327.62	331.39	328.96	327.29	330.78	330.5	327.68	328.58	329.88	330.07	328.04	331.4	328.31	330.28	327.97	328.73	326.67	329.7	327.68	328.35	327.3	329.5	328.14	325.84	326.85	327.44	326.23	328.27	329.66	328.3	328.83	328.03	328.56	329.01	328.79	329.53	328	329.97	328.18	326.66
317.17	320.83	317.7	319.57	317.32	319.61	318.66	319.46	321.19	319.15	319.84	317.95	319.94	317.93	320.74	319.13	317.43	319.01	320.68	319.37	319	320	320.59	317.57	318.98	319.11	317.65	317.21	319.71	320.15	318.72	316.2	317.5	318.59	317.5	318.9	319.69	319.81	317.91	320.17	318.26	316.11	317.1	318.58	321.25	320.37	319.1	320.45	321.7	320.26
304.94	301.84	303.17	307.04	301.89	303.59	308.99	304.09	304.11	306.42	304.85	303.71	303.07	302.21	304.08	303.46	305.32	307.25	304.2	303.12	303.8	302.29	303.11	304.61	304.48	304.32	303.67	303.01	304.07	306.59	305.66	302.59	304.08	303.16	302.7	305.89	303.44	302.24	306.02	301.81	303.5	305.25	305.67	305.01	303.13	304.84	304.87	304.14	305.45	304.79
313.31	314.76	313.3	312.79	311.39	314.19	315.45	313.1	312.29	314.33	311.54	315.66	314.4	313.56	313.26	312.77	310.89	312.42	313.09	313.69	316.07	316.82	316.37	315.02	314.38	314.67	316.01	314.77	315.42	314.97	311.7	313.96	312.51	312.04	314.82	313.97	315.44	313.07	314.11	314.13	311.82	313.72	314.64	314.25	315.12	312.12	314.08	314.34	312.86	316.45
320.21	316.72	317.87	319.95	318.98	317.17	319.77	316.96	317.99	317.62	320.49	318.56	318.97	317	321.54	315.84	317	318.69	318.94	320.29	321.81	319.31	318.06	318.5	318.37	319.85	318.19	320.35	318.34	319.45	319.74	321.97	319.1	319.43	318.91	318.96	321.95	319.34	319.53	318.07	317.59	316.7	318.95	318.1	315.76	320.96	319.92	319.94	319.78	316.44
304.82	305.34	302.35	303.81	305.33	303.36	302.61	304.81	302.47	303.43	303.91	305.06	303.63	304.65	304.44	301.87	304.54	304.58	304.28	305.32	301.8	303.6	303.09	303.8	301.73	303.4	302.96	303.45	303.91	306.29	305.58	305.48	302.32	305.55	302.65	303.95	305.75	303.86	304.54	303.9	304.28	304.03	304.52	304.32	303.84	303.72	302.98	302.1	303.82	305.8
305.16	304	304.31	308.32	305.87	306.2	305.77	306.93	309.05	305.42	306.58	305.75	306.24	305.13	303.9	305.64	305.25	305.82	306.75	306.27	306.16	306.29	304.48	308.5	309.05	305.82	302.68	304.89	304.92	305.22	305.57	307.13	308.86	307.86	306.23	306.56	307.52	305	307.11	306.59	306.51	304.89	306.37	305.81	306.74	306.64	308.56	306.57	304.79	308.03
304.57	306.2	304.81	306.47	306	307.89	304.84	306.76	306.25	305.67	305.77	304.97	306.25	306.35	303.89	307.06	305.08	306.31	307.6	306.67	304.88	308.42	304.95	308.32	304.87	308.01	306.29	304.47	306.14	302.47	305.02	305.27	304.52	304.79	305.87	306.12	305.85	304.39	304.25	307.57	306.53	307.65	308.59	308.71	306.86	304.64	307.34	305.68	305.77	304.33
314.38	314.91	316.91	314.4	317.55	315.92	313.46	312.72	314.03	314.39	311.98	315.13	313.47	318.24	315.31	314.58	316.35	313.72	313.18	316.34	315.3	313.09	313.11	315.27	311.79	313.29	313.83	316.25	314.58	315.96	313.6	313.49	313.94	313.35	316.96	316.21	314.12	315.52	314.72	314.69	315.63	313.3	317.2	312.58	313.76	317.51	313.69	314.98	312.69	312.05
301.18	303.14	305.23	305.11	300.78	302.65	304.56	302.95	303.5	303.45	301.86	302.12	305.02	304.02	303.68	303.58	306.05	303.96	305.6	302.67	304.57	302.94	302.54	303.1	303.86	302.64	302.19	302.99	303.77	303.85	303.32	301.36	303.93	302.69	304.95	303.8	301.62	303.42	302.9	304.67	304.28	302.98	304.15	300.72	304.17	303.68	300.86	304.82	305.03	302.36
305.89	303.5	305.36	304.54	306.96	303.84	303.61	304.55	305.91	307.86	303.43	306.79	304.82	302.34	305.54	302.82	304.78	305.63	305.67	306.25	306.02	304.96	304.23	302.78	303.41	303.31	303.53	304.75	303.54	304.44	303.23	305.02	304.1	304.1	302.15	305.5	303.6	304.63	303.51	303.59	304.11	306.08	304.05	304.61	305.39	305.18	306.21	303	303.89	303.51
304.12	304.06	303.39	301.77	301.96	302.26	304.51	302.92	302.77	302.64	305.01	302.34	303.21	300.47	303.67	303.58	302.09	303.66	304.24	303.83	304.95	300.98	300.78	302.56	303.56	303.58	301.38	304.36	301.37	303.39	303.78	305.41	304.81	303.2	305.15	302.2	302.31	302.01	301.48	301.66	304.32	301.9	301.57	305.03	302.08	302.7	302.67	301.86	306.01	302.55
316.33	313.79	314.1	315.8	316.98	315.58	315.99	317.93	315.64	314.93	313.44	312.17	316.97	315.96	315.98	312.83	316.48	314.13	315.02	314.2	312.92	313.95	310.33	312.95	315.43	314.31	313.57	313.1	314.54	313.86	314.17	312.86	316.02	315.89	314.77	315.08	313.09	313.97	316.89	314.04	315.18	313.81	313.09	314.68	312.98	314.54	315.76	315.46	315.06	315.84
325.65	326.35	325.97	324.57	328.29	324.65	323.07	324.25	326.02	325.34	324.75	328.23	322.62	323.4	324.35	325.97	325.3	323.82	327.87	322.92	327.31	323.28	324.07	326.16	322.8	326.04	327.11	327.68	322.47	324.09	326.32	325.12	324.25	326.08	325.72	325.22	324.69	326.44	323.4	327.89	326.55	323.63	324.35	324.87	325.75	324.38	324.47	330.25	325.19	323.92
302.59	303.3	299.11	302.06	304.7	302.69	301.55	302.44	300.43	304.6	300.69	298.03	300.91	301.65	301.57	303.77	302.38	303.72	303.74	304.17	299.81	303.74	302.08	304.12	300.2	302.55	300.62	302.85	302.49	302.78	302.38	302.82	305.15	304.31	302.06	301.56	301.13	299.21	301.85	302.41	301.09	303.57	303.13	301.3	301.68	302.12	304.56	303.04	303.4	300.46
312.95	311.73	311.97	313.68	311.81	318.18	312.57	313.07	313.29	312.89	314.85	313.45	314.7	311.83	311.21	314.38	314.37	311.26	313	313.35	314.88	313.36	311.87	313.57	315.17	314.82	317.43	311.15	315.58	312.46	312.52	314.98	311.56	314.62	311.55	315.38	314.04	313.25	314.74	312.83	312.82	314.26	313.28	311.72	315.56	313.8	311.08	312.19	313.06	315.41
317.11	316.28	312.87	314.4	316.3	313.48	313.03	312.29	313.23	314.81	311.26	313.38	313.21	315.17	311.44	312.11	311.77	314.73	311.99	313.6	312	312.97	316	313.7	314.46	314.27	314.99	312.9	311.05	312.31	314.65	313.01	310.75	315.25	312.22	312.93	314.88	312.11	313.05	313.51	313.01	313.21	315.79	314.31	313.61	312.66	312.23	313.17	315.62	310.09
312.5	311.94	314.91	314.63	316.34	315.19	313.65	314.96	318.43	314.49	314.26	315.13	313.24	316.01	315.25	313.76	312.39	314.63	315.81	317.38	315.44	314.65	313.72	316.8	314.11	315.27	316.55	315.24	313.4	313.57	315.89	314.04	314.25	312.98	311.94	317.62	316.87	314.63	316.54	314.04	315.44	317.86	316.82	316.1	315.03	313.08	315.1	314.86	317.2	312.58
315.45	316.16	316.48	316.63	315.43	314.08	317.6	316.29	316.74	314.13	318.05	315.82	317.17	313.75	315.79	316.46	318.46	317.56	316.24	315.85	317.73	315.32	316.92	314.38	314.92	315.07	315.75	318.36	314.35	314.16	318.03	316.05	313.6	316.83	316.9	314.67	317.66	314.54	313.98	315.4	317.21	317.29	313.43	317.24	319.45	315.85	314.23	315.64	316.78	316.15
319.79	313.84	318.18	317.06	319.15	320.7	318.59	318.67	316.15	317.86	319.33	319.88	318.8	318.7	315.34	319.52	317.36	318.97	316.38	320.28	318.6	318.35	318.29	320.44	316.38	315.1	317.6	317.99	318.74	317.32	318.39	318.99	317.36	317.71	320.92	315.81	317.89	317.82	318.49	320.99	316.6	316.53	319.16	318.77	320.44	316.37	316.2	318.83	317.18	318.02
325.63	326.91	329.88	327.13	328.24	329.54	324.75	329.14	328.88	327.26	327.35	328.21	330.01	327.84	327.03	330.27	325.6	327.62	327.28	327.81	330.14	327.75	327.1	328.15	325.67	328.71	326.67	327.36	329.18	329.76	326.72	328.31	329.81	329.8	328.52	325.75	330.16	327.53	326.84	326.93	327.69	327.87	326.74	327.35	328.21	330.58	329.7	328.93	329.06	329.78
306.37	304.43	307.09	304.16	306.91	303.15	306.65	305.51	304.38	305.23	305.21	307.37	306.92	302.91	304.24	303.31	305.61	305.59	306.56	304.47	306.93	304.19	306.87	306.31	305.56	305.2	305.67	303.78	306.09	307.24	306.93	306.6	304.25	304.2	302.75	300.59	307.49	304.22	307.89	303.81	305.52	305.49	306.63	306.14	303.97	303.04	306.06	306.68	304.53	302.09
305.49	305.22	303.18	306.48	304.69	304.82	304.88	301.9	305.03	306.38	304.19	303.49	305.25	303.18	301.64	302.02	304.21	301.74	306.42	304.92	304.43	304.87	304.07	306.65	305.44	302.87	301.11	307.48	303.42	302.58	305.61	303.81	305.04	305.86	303.98	304.15	304.3	307.72	304.23	305.13	304.04	305.15	303.16	304.06	304.41	304.75	301.52	306.04	306.04	304.64
306.41	307.38	303.58	308.15	304.68	305.77	304.97	308.59	303.58	307.41	305.1	307.42	307.48	306.41	306.59	306.43	306.93	308.13	305.49	306.63	306.75	305.66	305.46	307.29	306.72	306.56	303.52	305.51	306.93	306.27	306.11	304.86	305.54	304.52	307.82	306.25	305.51	307.7	305.27	306.75	307.03	306.38	304.84	306.03	308.29	307.31	308.11	309.16	306.28	310.75
315	313.8	315.66	314.18	315.41	314.52	316.38	315.96	312.99	313.27	313.72	315.52	314.01	315.72	312.35	314.98	316.06	315.54	315.26	312.66	315	316.01	314.25	316.55	315.21	313.19	314.17	315.76	312.72	313.83	315.73	313.82	316.16	313.62	310.62	314.13	315.4	314.67	316.78	315.81	313.14	314.96	314.35	315.68	312.98	316.25	314.88	315.49	313.31	313.72
315.8	315.66	316.35	317.51	316.16	316.76	314.85	315.12	318.75	316.41	314.38	315.73	318.57	315.86	313.22	314.56	316.69	315.3	317.84	315.05	317.71	316.12	316.1	314.96	316.29	316.96	317.4	315.84	314.19	314.3	317.09	315.7	314.58	315.85	316.26	314.14	315.71	314.24	317.42	317.26	315.15	316.44	315.28	317.07	311.79	316.84	315.56	313.98	316.05	315.03
314.7	317.06	317.31	316.24	316.55	317.57	316.7	318.93	314.2	315.58	317.25	317.52	314.91	316.55	316.97	316.43	317.6	314.93	316.18	316.34	315.75	317.23	316.15	318.1	317.79	317.83	319.11	316.08	315.76	317.04	316.76	317.52	316.59	319.64	316.26	314.15	313.81	314.95	315.89	316.18	316.84	316.57	319.4	316.83	315.83	316.28	317.63	317.14	320.5	315.51
299.11	302.57	301.41	302.29	298.92	300.41	301.37	301.31	301.72	302.26	302.48	299.83	302.13	298.9	299.55	299.63	302.61	302.07	300.97	303.14	302.14	300.68	301.27	300.47	300.17	301.85	300.9	301.03	301.77	301.19	305.45	301.83	301.98	301.86	297.78	303.13	301.75	300.67	303.21	302.36	300.39	299.72	301.55	300.13	304.18	303.2	302.95	300.64	299.37	303.19
312.72	314.14	313.42	315.83	317.6	313.78	314.15	313.3	313.37	316.29	315.2	311.78	315.74	313.27	315.68	312.11	314.74	316.25	312.43	313.27	316.68	313.85	314.16	318.14	312.45	314.62	314.81	315.92	314.16	311.58	313.06	318.64	313.65	316.08	314.84	313.48	314.18	316.31	316.14	314.9	314.48	315.16	316.88	314.67	314.41	315.96	314.14	314.06	314.43	317.99
318.08	318.65	318.93	318.2	316.66	319.58	318.79	316.31	316.17	317.39	317.98	318.83	318.34	319.48	315.7	320.04	317.97	320.61	317.85	316.48	316.11	316.41	315.1	316.3	319.46	314.87	316.63	317.4	318.65	316.76	320.89	317.42	317.92	317.78	319.17	318.12	318.68	319.12	320.76	321.1	317.85	318.12	320.76	320.63	320.26	319.16	315.92	317.58	317.96	317.09
303.45	305.94	305.78	304.88	303.74	301.38	304.94	304.76	304.84	304	302.68	302.64	305.8	304.42	302.52	303.72	305.91	304.3	303.37	302.33	303.4	304.84	304.65	303.57	305.07	303.44	301.66	300.54	305.16	303.09	303.96	304.71	304.24	302.65	304.27	304.94	304.76	303.94	305.08	304.21	305.24	303.89	304.12	304.2	303.88	302.17	302	304.01	302.8	304.56
327.57	328.48	327.87	326.54	329.08	328.82	330.89	327.91	329.06	329.39	327.94	327.94	328.37	326.7	330.63	328.82	329.93	330.47	327.77	330.12	329.05	328.79	327.49	328.24	328.71	329.78	329.88	327.12	326.4	328.69	328.88	328.99	328.17	326.49	329.28	329.69	327.13	328.42	329.19	326.62	326.28	327.56	329.64	328.32	328.35	328.79	328.56	328.44	327.6	330.27
319.91	320.23	317.33	319.15	319.62	319.04	321.23	317.27	320.42	316.86	319.53	318.37	318.18	319.06	320.6	318.07	318.7	318.96	319.44	318.38	321.16	317.81	318.63	319.27	322.31	317.53	322.29	319.89	320.96	317.62	319.56	321.86	321.26	320.78	319.44	317.49	317.93	318	318.83	319.78	319.11	321.11	318.77	320.33	319.52	320.07	321.18	319.28	321.29	319.46
294.66	295.02	294.59	294.51	294.03	294.52	293.64	294.65	294.53	293.87	293.39	297.43	295.91	293.2	294.31	295.6	292.6	293.9	295.94	293.13	292.87	293.73	294.32	294.1	293.79	292.03	296.06	292.23	293.83	296.04	291.22	293.63	293.88	294.96	293.78	292.7	292.98	292.47	296.16	293.9	291.22	293.46	294.82	291.17	292.6	293.95	291.82	295.51	294	293.67
303.62	304.32	304.14	304.5	305.06	304.6	304.6	304.11	304.09	302.71	307.45	306.72	303.79	305.43	303.84	304.43	306.02	305.01	304.35	304.86	307.75	304.66	303.42	305.02	307.39	301.96	303.84	303.75	303.72	305.3	305.47	304.41	304.33	304.32	305.62	303.12	305.6	304.89	306.48	302.02	303.07	304.72	304.61	304.79	306.71	304.93	301.89	304.04	304.44	306.83
301.05	301.8	304.4	301.15	305.15	302.28	304.44	303.87	304.55	303.33	302.69	302.66	302.56	302.51	305.21	304.73	303.54	302.51	302.86	303.4	304.53	302.73	305.31	303.39	302	303.78	304.98	303.65	300.32	301.58	301.42	303.95	303.16	304.49	302.61	303.44	302.52	304.44	304.53	303.07	304.23	305.55	301.26	304.68	301.54	303.29	305.74	304.56	303.4	303.11
314.86	314.12	317.38	318.44	314.13	314.15	314.85	316.36	317.18	315.61	317.1	316.48	316.31	315.22	314.84	315.76	317.44	316.14	315.54	317.06	317.82	312.95	314.74	316.76	313.02	315.76	315.75	314.09	314.2	314.01	314.74	314.81	315.37	312.33	314.48	312.84	312.69	314.31	315.08	312.11	313.61	314.74	316.15	316.52	313.07	314.49	315.79	316.08	317.17	314.33
298.73	298.84	300.02	301.05	301.66	300.37	300.27	302.07	301.2	299.99	300.47	299.97	300.38	299.98	296.77	301.35	299.15	298.1	299.7	300.78	301.25	303.08	300.53	299.31	301.39	300.93	298.82	299.3	299.42	297.25	299.07	298.47	300.24	301.5	298.81	301.54	300.45	301.47	298.35	298.82	300.27	298.26	299.75	298.59	300.46	299.89	298.74	300.38	301.48	298.1
292.66	292.7	292.93	293.33	294.56	294.12	292.81	293.56	293.37	293.75	293.81	294.76	294.39	296.02	295.13	295.22	294.33	291.48	292.68	296.02	294.64	291.39	292.28	295.66	294.49	293.14	295.06	294.13	293.48	293.36	294.24	293.61	293.59	293.19	294.27	291.76	295.76	291.85	295.69	294.73	292.08	295.27	295.58	296.18	294.46	293.37	293.79	294.67	292.88	298.49
312.69	315.63	314.81	315.87	318.49	316.17	316.19	313.09	316.01	311.45	314.24	315.63	313.74	315.04	313.89	315.27	315.39	314.94	314.71	316.79	314.41	316.05	314.8	316.8	316.9	315.53	316.89	314.76	313.63	316.02	314.94	314.13	315.42	315	315.78	315.22	317.99	312.33	315.59	315.58	313.74	314.67	314.62	316.11	313.26	315.88	313.77	315.64	315.94	314.38
325.69	326.08	322.47	326.95	325.03	325.77	327.21	325.28	324.44	325.36	323.69	325	326.76	322.64	324.65	325.36	326	325.75	324.54	325.4	322.53	323.65	324.22	323.65	323.89	326.77	325.65	325.11	326.12	324.56	323.29	324.95	325.74	326.51	323.27	324.76	326.56	327.13	325.73	327.1	323.57	323.21	326.08	324.09	324.97	326.25	325.84	326.16	323.59	324.91
324.18	326.38	324.82	324.83	323.67	322.84	328.12	326.53	324.64	327.18	322.29	324.6	325.26	326.04	325.45	323.88	326.57	323.74	325.71	325.49	325.94	323.42	324.11	324.34	325.58	325.39	321.94	324.98	324.96	323.53	323.2	326.18	326.35	325.56	324.25	326.64	325.68	328.01	323.87	325.94	324.14	325.69	323.01	325.2	324.99	325.77	322.67	324.13	325.16	324.89
301.78	304.22	301.94	302.05	303.08	301.97	304.55	303.84	305.12	304.73	302.08	302.4	303.06	301.62	301.39	304.27	301.1	303.68	302.13	302.01	304.1	302.92	304.7	303.83	302.71	302.96	305.22	303.79	305.07	304.17	303.41	303.05	305.83	305.49	304.24	304.34	303.78	303.66	303.41	303.75	304.29	300.94	303.51	304.71	305.87	301.46	305.82	301.13	302	303.49
303.62	304.95	302.72	305.81	301.96	306.07	308.37	305.68	305.22	306.72	306.54	308.47	306.75	305.55	303.3	305.16	305.01	306.16	306.25	303.14	305.64	308.14	305.93	304.16	303.65	307	304.53	307.11	303.24	309.33	305.34	304.72	305.3	306.89	307.26	306.64	307.75	305.05	303.73	305.15	305.97	304.7	306.18	306.82	303.76	307.75	303.08	307.92	304.02	304
314.48	317.97	313.72	316.53	315.66	316.83	315.08	314.78	317.94	315.14	316.4	316.84	318.19	314.63	319.07	316.63	315.42	315.66	314.92	312.79	313.52	317.04	314.62	316.21	316.65	318.3	317.47	317.01	317.2	313.89	319.08	315.83	314.29	317.48	313.66	316.33	316.13	316.91	314.99	314.42	314.65	317.22	316.26	316.34	316.16	315.94	315.09	314.09	314.83	317.36
303.04	304.15	304.04	303.96	303.53	304.07	304.4	303.22	301.87	304.74	305.08	303.22	306.06	301.7	305.2	303.63	304.63	302.91	305.68	300.61	306.96	306.43	305.53	304.17	304.6	304.85	304.68	304.7	307.8	302.01	305.6	303.3	305.16	304.54	304.8	304.57	307.03	302.49	302.1	302.06	302.51	304.5	303.19	303.1	303.72	301.48	302.36	305.97	302.68	304.78
328.2	326.52	324.05	327.01	329.3	327.47	328.5	328.9	328.68	326.29	326.01	326.53	325.45	328.08	328.78	326.67	328.65	326.05	328.67	328.6	327.21	329.4	327.07	333.29	327.69	327.51	324.75	324.98	326.07	328.67	328.87	327.93	329.03	326.12	327.34	327.79	327.4	327.46	326.68	326.77	325.99	324.45	329.25	331.08	330.92	326.18	330.08	326.82	326.88	329.35
296.43	295.96	294.7	296.69	295.9	298.78	296.47	295.67	297.06	299.78	296.16	297.76	299.63	296.26	297.49	296.21	297.26	296.4	296.8	297	294.04	294.99	297.32	296.48	295.23	298.54	295.41	295.47	298.58	296.55	296.06	297.66	296.81	299.46	296.06	293.24	293.1	295.16	298.77	298.5	291.97	298	298.28	295.68	298.62	297.61	297.67	296.71	297.28	296.69
305.55	308.08	304.17	303.8	304.81	305.25	305.53	306.1	305.73	305.61	305.73	305.54	303.35	303.35	305.13	302.82	302.52	306.9	306.97	304.14	304.25	306.28	306.91	304.05	307.12	304.99	302.81	307.25	303.74	304.73	305.01	304.46	302.3	304.85	303.2	304.36	305.82	304.61	304.71	302.76	306.1	304.47	305.64	304.39	304.64	304.19	303.63	302.34	302.84	306.16
325.2	323.77	327.34	328.06	327.79	328.24	328.31	330.79	330	326.06	327.02	328.14	325.34	329.93	330.92	326.71	328.09	327.75	328.05	328.86	328.02	327.95	327.51	329.3	326.94	327.96	329.99	328.98	328.72	327.23	327.5	328.99	326.39	327.96	327.75	327.64	328.84	327.58	325.85	327.53	326.02	327.7	327.78	327.08	326.88	328.46	328.13	327.21	327.49	328.81
302.9	303.57	303.97	303.86	302.21	302.48	300.02	302.95	303.2	300.24	300.89	302.95	303.23	301.53	303.73	304.62	301.69	300.77	301.72	302.59	303.3	300.68	302.92	301.51	302.39	300.46	297.16	300.18	301.26	300.82	300.88	299.82	301.8	301.24	304.75	301.76	301.85	305.28	302.04	300.82	303.05	301.61	302.55	302.5	301.2	300.7	304.18	302.73	303.7	302.17
302.74	302.11	298.82	303.76	302.67	303.77	302.28	304.94	304.63	303.58	301.58	303.26	301.27	302.59	301.76	299.7	303.73	302.41	302.56	301.94	300.25	302.3	301.38	301.59	301.15	300.6	302.08	301.89	301.61	301.39	303.2	303.36	300.42	300.65	305.22	301.16	304.81	302.62	301.68	301.98	303.8	301.8	302.53	302.24	304.35	302.02	302.66	300.26	302.44	303.66
305.68	306.16	302.83	303.19	304.64	305.18	305.47	305.79	306.22	307.08	303.4	306.49	302.66	305.43	305.68	304.63	303.12	305.92	304.74	304.92	305.87	303.82	306.96	304.04	304.51	307.5	306.15	304.34	303.89	306.74	306.22	303.61	305.25	306.95	304.63	304.25	306.31	303.94	304.67	308.24	306.13	307.29	305.87	305.49	305.26	306.16	304.57	304.18	301.91	303.31
302.23	299.22	299.4	302.36	297.05	303.05	299.95	300.43	299.75	299.72	299.08	300.02	302.64	299.6	298.28	299.85	298.61	300.25	302.6	297.75	302.25	299.79	299.34	299.75	300.33	301.59	299.4	298.84	300.03	299.92	300.46	298.83	299.7	298.25	299.81	299.45	300.23	298.78	302.34	300.51	301.32	297.07	298.08	301.37	300.79	300.66	299.65	299.99	301.2	302.56
301.11	301.69	300.22	301.5	302.14	300.68	297.89	300.63	296.74	298.83	301.75	302.42	301.53	299.78	300.9	301.44	302.44	298.63	300.24	299.94	299.71	301.29	301.64	300.13	300.99	300.05	300.66	301.13	301.06	301.88	300.43	304.19	305.72	302.45	298.89	302.89	298.56	299.17	301.69	300.82	300.89	299.93	300.8	301.16	302.23	301.06	301.38	301.4	300.33	302.23
318.35	316.07	319.43	316.86	318.44	317.09	316.68	312.14	317.03	315.59	316.27	318.77	318.31	318.35	317.76	315.95	317	319.39	317.01	316.27	316.58	319.66	317.1	316.93	318.27	317.3	317.56	318.82	317.52	316.48	317.02	314.35	318.56	317.62	318.27	315.88	317.2	316.59	317.46	314.22	319.75	319.54	316.7	317.47	316.66	318.94	317.34	317.19	317.8	318.95
306.02	304.8	301.99	303.23	301.53	306.23	303.53	303.71	302.25	300.23	303.39	302.17	304.34	304.13	303.91	306.41	304.25	302.22	302.85	303.37	301.61	303.99	300.71	302.61	305.71	302.26	305.91	304.95	302.8	303.88	303.35	304.27	303.84	302.21	303.33	304.72	304.15	303.26	305.66	302.5	302.54	302.46	301.37	299.76	302.6	304.08	304.37	304.78	306.63	304.71
317.77	319.15	318.92	318.32	321.5	318.42	318.77	319.19	319.86	320.28	319.87	318.88	321.45	319.65	317.62	318.75	320.05	321.34	316.75	318.92	319.99	317.99	317.14	318.94	319.78	316.93	318.09	320.47	318.08	318.98	315.67	317.52	319.7	317.98	319.76	317.97	316.3	319.55	318.13	319.95	319.31	320.98	321.65	320.13	319.82	319.32	320.72	319.58	319.15	317.92
324.36	324.93	325.08	323.84	324.03	324.23	325.19	326.71	326.89	322.46	325.58	323.41	324.82	325.01	324.99	324.28	326.16	326.69	323.83	323.17	324.3	325.83	324.49	324.94	323.41	324.55	325.93	325.02	323.71	324.2	324.28	326.58	326.13	326.18	325.3	324.46	324.86	324.01	327.22	325.6	324.97	325.21	323.72	326.17	326.87	323.91	324.84	324.8	324.38	327.83
311.95	314.08	314.22	317.42	312.99	317.43	312.43	315.17	314.2	315.15	314.1	315.66	315.59	315.27	314.64	315.13	313.23	317.46	314.17	315.21	317.27	314.2	314.22	314.64	315.72	314.22	313.4	313.78	318.56	316.1	316	318.01	312.85	313.37	316.05	312.61	316.62	315.11	313.24	312.5	314.05	313.93	313.16	312.76	315.59	314	316.12	313.13	313.49	313.49
321.05	318.71	318.43	320.51	320.36	320.91	319.31	319.61	320.09	320.66	319.92	318.09	319.67	318.02	317.44	321.14	320.71	319.24	318.37	319.06	317.34	319.85	317.21	317.66	320.58	320.21	320.72	316.12	318.8	317.94	318.73	317.72	316.56	319.8	321.51	320.82	317.68	319.13	318.36	318.76	319.6	317.2	319.95	320.36	318.58	319.45	320.34	318.13	318.89	317.18
308.91	304.75	307.79	305.7	305.9	306.97	308.02	308.2	305.32	307.98	306.28	306.5	306.58	306.06	309.55	308.02	308.11	306.18	306.91	306.15	307.77	308.21	309.83	308.57	306.82	305.28	307.17	308.56	308.03	309.25	307.67	304.78	305.34	306.57	307.78	306.86	307.36	308.97	304.52	306.45	305.51	309.31	307.64	306.51	307.38	307.97	308.86	308.02	310.22	309.32
315.43	311.78	313.19	314.37	313.34	311.79	313.35	313.55	312.58	312.6	314.1	315.78	313.37	310.73	313.64	316.21	313.41	314.44	312.64	313.63	313.12	313.39	313	314.51	314.09	314.11	314.21	314.55	312.04	311.51	311.55	313.17	312.15	313.15	313.92	314.7	314.11	314.95	315.56	312.99	314.65	314.75	313.14	313.97	315.28	313.64	314.22	313.06	314.93	316.09
307.2	309.2	310.95	311.43	306.85	312.1	313.39	309.71	308.45	310.09	312.03	310.11	310.15	312.23	309.71	309.79	313.63	313.71	311.69	311.76	310.95	311.59	312.53	311.58	310.1	309.72	310.51	312.49	313.44	310.77	311.28	311.79	312.4	309.11	309.87	312.44	311	313.39	311.59	314.62	313.47	311.79	309.98	312	308.81	308.85	309.49	313.69	309.78	310.46
304.44	305.58	302.15	301.02	304.57	303.32	305.04	305.03	303.43	306.43	305.25	303.71	302.32	302.19	304.33	303.56	302.81	302.08	301.7	305.44	300.86	303.46	302.37	305.07	303.87	304	302.07	303.38	304.42	306.04	304.28	306.01	303.49	299.88	304.43	298.37	302.68	305.99	304.54	300.8	301.9	302.34	304.67	306.9	302.49	303.43	301.46	304.23	301.27	302.58
328.81	328.33	326.57	328.98	329.14	327.57	329.29	329.01	327.49	329.3	329.84	324.5	326.04	329.45	329.01	327.93	326.95	328.52	327.42	327.21	329.43	327.47	326.89	328.42	328.01	326.75	328.84	330.86	329.12	328.93	327.56	324.98	328.5	326.62	328.06	325.78	330.7	325.41	327.66	328.13	325.44	327.42	327.47	326.45	328.11	328.41	327.07	325.47	330.27	326.24
317.67	316.85	317.57	315.74	317.88	318.7	318.44	316.27	314.45	316.72	318.41	316.81	318.73	316.15	316.39	319.47	319.38	318.34	314.59	318.91	315.56	313.7	317.65	316.77	315.56	317.79	315.9	316.44	315.98	315.2	317.66	317.68	317.67	316.39	317.84	316.8	317.88	317.23	316.15	318.68	316.31	314.98	318.89	316.24	318.11	315.15	317.6	317.02	316.69	316.67
314.85	314.67	315.23	314.33	312.25	312.4	313.86	315.02	314.49	312.57	313.26	317.15	317.23	314.09	311.17	313.29	316.13	311.41	315.33	314.79	315.96	311.26	313.54	312.14	314.12	315.13	314.32	314.65	314.82	315.03	312.4	313.71	313.34	312.47	314.86	313.59	315.24	313.96	316.53	311.72	314.83	315.84	312.43	313.17	316.76	312.28	314.59	315.71	315.6	312.91
313.72	312.87	315.13	314.33	315.25	312.94	314.93	313.38	312.1	313.2	315.13	313.5	313.36	316.43	312.91	314.23	316.06	311.5	312.46	313.16	313.34	312.64	313.85	312.93	313.11	312.34	312.47	316.46	311.26	313.47	309.21	315.73	314.61	313.7	314.02	312.97	312.99	317.89	312.69	313.39	313.4	314.25	312.58	315.83	313.09	314.61	313.5	316.27	311.09	312.92
311.95	312.65	313.28	313.36	313.33	315.08	313.37	312.39	314.66	310.3	312.48	310.19	313.58	313.34	315.09	315.06	312.11	313.43	314.16	313.77	316.39	312.59	315.18	312.79	312.94	313.73	313.72	313.57	311.21	313.29	312.09	314.01	314.03	311.06	312.3	313.87	313.83	316.61	314.76	311.38	312.83	312.64	311.28	312.14	314.72	311.94	312.79	312.17	312.04	314.3
303.45	301.11	300.65	299.81	299.65	301.51	298.34	299.82	298.9	302.89	299.59	303.28	300.4	299.23	298.99	302.49	299.8	300.55	299.53	298.77	300.05	302.25	299.33	301.43	299.62	301.29	300.52	298.21	300.77	298.12	300.64	298.24	301.35	300.84	300.99	303.61	299.21	300.79	300.9	299.32	301.23	301.68	300.49	297.48	299.97	300.41	298.66	302.49	301.25	301.34
315.35	313.58	318.27	316.15	315.76	317.34	316.9	316.2	315.97	315.81	314.3	316.94	316.15	314.26	316.33	315.76	316.27	316.24	314.6	315.96	316.05	317.05	317.14	316.49	314.02	316.25	316.46	316.22	316.82	314.53	316.5	317.01	315.98	317.23	314.93	317.7	315.7	317.26	316.55	317.92	317.76	314.22	316.37	313.66	316.92	318.14	316.27	314.61	315.43	317.7
302.15	302.58	303.54	304.23	302.51	303.54	303.42	304.46	304.88	303.93	301.23	303.58	303.52	302.11	306.8	304.6	302.49	301.03	304.27	304.38	302.74	302.63	302.94	304.49	301.35	302.42	302.65	303.29	303.42	304.62	301.7	303.51	301.24	302.63	302.48	302.55	302.12	305.31	300.74	305.05	300.64	302.23	304.8	300.41	302.22	300.18	301.29	302.47	300.52	305.07
304.41	306.75	309.92	307.46	304.27	306.81	304.91	306.64	305.3	303.82	306.9	307.33	307.83	307	306.94	306.25	309.55	304.21	308.21	307.81	306.42	305.66	305.72	305.16	306.74	305.81	305.78	305.86	307.04	304.67	307.53	304.46	305.75	307.85	305	304.3	308.88	307.58	305.12	304.07	305.96	305	308.03	307.95	306.94	306.34	305.79	304.79	307.08	306.19
293.8	294.75	293.96	295.28	295.81	292.94	291.88	294.55	296.84	295.68	295.3	297.04	294.46	296.54	293.66	294.31	295.4	294.54	296.06	292.94	294.2	295.07	295.14	293.22	297.28	295.52	292.4	295.23	295.04	295.46	295.25	296.02	296.37	295.02	292.66	295.97	295.39	296.53	296.7	294.22	296.48	294.16	295.62	295.7	295.61	296.18	294	295.23	293.67	294.7
309.05	310.95	310.06	313.33	312.87	309.66	308.67	311.02	308.62	310.67	314.46	309.08	307.42	308.93	311.23	311.5	312.05	312.14	312.33	312.43	309.39	311.61	311.54	311.96	310.59	312.07	309.08	310.76	309.62	311.3	310.17	312.52	310.76	313.15	310.41	309.7	309.87	309.86	311.38	309.47	312.71	309.48	308.42	311.31	313.07	309.83	309.41	309.25	309.18	312.1
302.06	304.41	305.72	304.44	306.09	305.67	304.74	306.06	306.94	306.35	304.51	304.86	305.22	306.95	304.8	304.42	302.28	302.94	306.39	304.65	303.05	303.25	305.58	306.04	304.41	306.46	305.39	306.13	303.7	304.25	307.2	301.77	304.14	304.08	304.45	303.46	303.41	305	302.98	308.83	306.73	303.67	304.07	305.4	305.02	305.58	305.69	303.28	305.02	303.89
328.39	325.46	326.34	326.96	329.09	325.72	326.99	327.51	329.05	327.99	326.65	326.22	329.86	325.88	327.75	324.85	328.78	327.22	329.36	327.97	330.44	327.41	328.4	326.96	327.64	328.36	327.82	327.51	327.48	326.63	327.48	330.02	327.97	328.28	325.97	328.19	327.8	325.91	325.53	328.97	328.26	326.94	327.99	327.47	327.9	328.15	327.46	327.63	331.67	326.89
313.88	312.71	312.98	314.05	311.77	314.25	311.21	311.25	314.46	311.99	313.58	312.72	311.54	311.98	311.86	311.06	312.95	312.89	315.11	314.66	314.46	312.76	313.26	315.27	310.78	312.11	313.61	313.69	312.75	312.17	312.68	311.55	310.76	311.21	313.82	312.93	316.83	311.91	313.18	312.12	313.95	313.19	313.57	312.38	309.03	312.67	313.02	314.76	311.11	311.87
313.49	313.14	314.04	312.59	313.54	312.78	313.22	314.2	313.14	312.61	312.06	311.7	312.14	313.72	313.82	311.89	312.93	310.3	314.52	313.7	313.3	312.79	313.32	311.19	313.12	314.29	314.01	312.38	309.41	311.61	313.17	313.56	312.04	312.39	313.14	315.26	311.17	312.18	312.19	313.04	311.26	312.58	312.06	313.59	310.45	312.52	313.69	312.17	313.03	312.25
315.85	313.52	315.61	316.69	313.41	313.54	315.77	314.14	312.79	314.44	315.93	315.93	314.97	315.69	315.37	313.02	314.68	312.78	315.18	315.67	316.84	313.72	316.37	312.67	317.58	314.79	314.62	315.86	317.33	314.05	315.69	314.23	314.86	313.34	314.78	313.98	314.91	317.12	316.44	315.54	314.36	314.04	316.01	315.17	315.37	315.1	316.66	314.45	313.98	310.96
302.45	301.98	303.02	302.74	303.04	302.27	303.03	304.48	301.13	303.73	303.89	305.9	302.57	304.62	304.05	302.16	304.18	302.39	304.82	302.71	305.09	305.11	301.76	303.57	301.89	303.49	305.45	304.59	301.4	303.96	303.26	302.58	304.24	304.82	302.71	304.61	303.96	303.6	301.74	301.98	302.88	301.14	300.82	303.71	304.03	302.91	300.34	303.84	304.01	304.78
304.74	306.94	303.91	306.78	304.49	305.31	303.93	304.55	304.13	302.72	305.24	305.69	306.54	304.85	302.92	304.7	305.06	302.16	304.45	304.6	304.03	304.74	305.05	304.23	304.89	305.84	303.27	303.15	306.8	306.38	303.9	303.96	303.07	302.91	305.28	305.94	306.55	304.9	305.14	302.89	305.38	303.6	304.89	304.77	305.56	305.49	305.52	304.87	305.22	306.69
303.38	304.95	305.58	305.66	305.83	305.62	300.53	307.39	304.64	304.29	299.69	302.89	304.03	304.47	304.94	303.84	304.49	301.84	304.73	305.43	302.76	306.57	306.08	305.93	304.56	305.97	305.89	306.21	305.46	302.19	305.37	305.11	304.25	306.17	305.29	305.92	305.02	301.06	303.51	302.6	305.53	302.18	304.18	307.58	304.63	306.72	305.61	305.51	304.06	304.93
313.8	316.06	314.61	312.61	315.83	315.25	316.17	317.33	313	316.45	314.61	317.16	315.24	314.46	314.36	316.94	315.15	316.61	315.36	314.48	316.31	312.06	312.97	314.77	315.58	315.55	315.26	315.28	315.74	314.92	316.92	316.11	313.58	315.49	315.13	316.92	316.55	315.94	315.96	316.51	315.28	315.29	316.94	317.63	314.33	315.54	315.15	317.86	312.61	314.09
312.59	315.83	315.15	312.38	311.88	315.52	314.45	310.93	315.68	313.74	313.15	313.74	311.51	314.01	314.04	313.46	312.88	314.64	312.76	314	314.18	314.6	313.86	310.95	314.9	314.18	312.16	316.54	314.42	313.87	313.47	313.89	315	313.02	311.82	311.94	313.13	312.83	314.48	315.79	314.92	314.89	312.44	315.23	313.62	316.12	312.4	312.79	313.61	313.26
294.04	292.78	292.96	291.4	291.77	295.2	295.16	293.07	295.49	292.77	293.94	294.27	293.7	295.03	293.85	294.91	293.89	294.59	293.57	295.02	293.42	292.15	297.85	291.57	294.15	292.07	295.33	293.22	295.68	293.95	290.86	294.79	292.86	293.28	294.14	293.46	294.28	296.89	294.98	295.49	296	292.26	295.38	295.89	295.69	294.26	294.9	294.3	295.43	297.04
306.57	306.51	304.85	305.51	306.1	306.09	306.2	306.58	304.52	309.03	307.43	305.14	307.53	305.04	306.86	308.33	307.64	308.3	307.43	305.18	306.23	307.15	307.89	304.06	308.31	304.94	307.54	307.44	306.04	307.8	306.53	305.79	305.79	304.18	303.05	307.54	305.7	302.66	304.55	307.85	306.49	304.08	302.65	304.99	306.05	306.11	305.73	304.65	304.93	305.39
293.2	293.17	293.93	294.13	296.12	294.24	295.45	293.71	293.31	293.75	295.44	294.7	295.4	293.59	291.75	291.93	292.34	295.68	293.11	293.88	293.07	296.22	296.57	294.76	295.69	295.84	293.75	293.19	296.56	292.6	291.41	295.82	293.54	293.26	296.16	292.86	294.52	292	294.09	292.66	295.59	294.04	295.45	293.48	295.89	295.18	294.49	291.39	292.32	291.85
316.42	312.31	312.06	317.1	314.28	316.28	313.24	315.95	317.23	314.95	315.1	315.09	314.94	315.39	316.63	315.03	316.61	313.9	313.32	313.68	318.42	316.83	313.89	316.9	315.43	314.75	313.53	312.44	315.34	311.5	313.64	314.45	311.7	316.04	315.62	316.2	315.11	313.98	316.98	314.72	315.15	312.81	315.65	314.6	315.6	316.14	315.58	313.66	315.88	315.04
314.6	314.83	312.23	316.86	312.04	311.87	312.48	315.69	314.13	313.89	312.98	315.7	313.46	315.87	315.01	313.31	315.02	312.75	316.09	314.16	313.9	315.38	312.3	312.19	313.18	310.39	313.75	313.87	316.01	316.5	310.84	315.48	311.9	314.45	314.81	315.42	312.28	314.04	313.76	315.17	311.74	313.77	313.33	313.78	312.17	315.9	313.18	314.17	312.73	315.04
315.72	312.5	314.8	313.51	313.71	313.61	315.32	314.91	314.9	314.83	315.6	313.62	312.95	315.54	313.41	311.78	316.46	315.25	315.45	312.43	313.79	316.33	314.64	315.44	315.69	314.72	316.01	313.55	316.85	318.11	314.24	315.63	314.37	314.29	314.25	315.58	314.45	313.66	316.06	312.89	315.95	316.52	314.4	316.9	313.81	312.98	314.54	312.48	315.14	314.32
321.5	324.01	323.8	324.08	324.67	328.18	326.9	325.95	323.01	325.81	323.52	323.97	324.53	326.92	324.01	325.1	324.55	325.33	322.9	324.73	325.49	325.38	327.32	324.22	326.08	322.01	322.11	323.09	327.33	325.68	325.11	324.2	327.01	324.07	322.73	323.53	326.66	325.23	324.35	325.23	324.05	324.51	326.5	323.87	324.32	325.36	322.39	325.89	324.13	321.98
316.89	315.05	316.26	313	313.53	316.39	313.53	315.28	312.26	313.08	316.09	313.66	313.68	319.15	314.62	312.87	317.32	314.7	314.29	312.69	314.33	313.97	313.67	315.05	313.4	314.64	313.29	316.72	315.3	314.2	313.07	317.19	314.51	314.96	314.84	312.99	314.84	315.33	318.26	314.33	314.58	315.67	313.27	313.32	316.67	313.23	314.77	314.18	311.47	315.26
303.59	304.75	303.35	305.13	305.8	303.55	305.35	305.32	305.24	306.54	303.37	304.39	305.94	306.97	304.69	307.56	304.25	306.46	304.4	306.02	303.66	306.33	306.1	304.58	308.21	303.53	305.43	304.84	304.88	305.05	307.16	305.35	306.25	305.53	305.1	306.64	304.7	304.99	304.69	305.07	306.42	306.7	306.96	307.17	304.88	305.3	307.67	304.62	305.04	305.93
303.24	302.73	301.41	301.55	301.95	303.94	302.7	300.51	302.66	303.35	301.11	302.92	304.46	302.69	302.01	303.55	301.54	300.89	303.89	301.52	301.6	300.18	305.14	301.19	299.89	306.13	301.51	303.14	303.23	302.5	301.83	302.82	299.63	301.63	304.45	303.21	303.11	303.33	303.56	303.25	301.35	301.59	301.1	300.52	302.63	303.54	302.73	303.77	306.84	303.06
300.41	301.8	298.25	301.35	299.86	299.06	299.89	299.26	301.51	300.64	298.27	299.4	301.11	302.31	297.63	302.34	299.51	298.59	299.46	298.42	299.81	300.1	298.46	298.84	298.54	297.12	299.44	298.25	298.32	301.24	298.99	301.83	299.71	297.27	303.82	298.71	297.95	299.13	300.23	299.57	298.97	300.55	299.11	298.46	299.27	302.05	301.92	298	299.77	299.95
306.01	304.33	306.89	307.38	307	306.55	306.9	304.63	305.01	306.77	307.92	304.36	305.49	308.53	304.36	307.43	305.74	305.94	303.15	306.09	304.78	304.16	306.48	307.18	304.56	304.8	306.31	307.67	307.28	303.36	306.66	303.89	305.32	305.92	307.56	302.83	307.39	305.48	303.12	302.14	302.27	304.49	304.21	305.68	305.04	304.42	307.52	308.33	305.03	305.77
314.89	310.39	312.34	311.68	312.74	312.23	311.24	311.67	310.67	311.79	311.05	311.93	313.38	312.22	312.9	315.32	312.13	316.31	313.95	315.47	309.44	313.42	313.37	311.38	311.37	314.52	314.77	311.6	314.85	313.2	312.71	310.93	314.58	313.49	310.86	310.78	314.37	313	312.75	315.28	312.02	311.74	315.74	314.79	315.24	313.72	312.59	314	312.3	314.81
301.98	299.31	298.49	299.9	302.19	299.51	298.93	299.55	299.27	300.48	297.82	300.98	300.88	299.75	302.42	301.17	300.28	298.65	298.04	300.66	299.2	301.43	299.91	301.6	302.1	301.52	301.13	298.36	297.22	299.99	299.42	300.24	300.49	297.8	300.33	301.1	302.83	300.55	299.4	302.69	299.82	299.05	298.68	298.4	299.29	300.29	303.28	301.32	299.18	299.17
322.18	324.53	323.98	324.39	322.68	323.12	323.57	327.16	323.45	322.24	322.98	322.7	326.67	323.26	325.33	324.42	323.97	323.65	324.21	323.47	323.84	324.41	325.69	322.11	323.54	323.75	323.54	323.73	326.41	323.51	326.69	325.38	323.86	325.19	324.49	326.35	322.41	324.92	323.42	325.13	324.7	321.73	324.1	325	325.13	326.76	323.71	325.27	325.4	321.56
328.62	324.17	327.81	328.95	328.17	329.36	325.03	328.16	328.13	325.91	324.62	328.34	327.36	325.04	329.03	328.82	328.33	325.88	328.96	326.38	327.67	328.22	328.37	327.21	328.64	328.15	327.74	328.65	329.45	326.92	328.16	326.25	327.55	328.17	328.7	325.81	326.94	326.37	328.93	327.89	330.46	327.52	329.09	326.61	328.61	328.91	325.92	325.77	328.82	329.56
294.48	293.69	292.88	292.66	293.64	294.55	297.52	293.47	297.18	293.08	293.55	296.64	294.21	294.88	292.64	294.91	295.81	290.81	291.43	292.94	296.51	291.88	294.82	293.09	293	292.44	297.45	292.68	294.33	294.38	295.3	294.93	295.76	293.11	294.1	292.46	297.27	296.7	296.01	293.17	295.29	294.03	291.17	294.23	294.66	294.77	292.97	293.32	295.25	293.59
319.48	319.32	318.89	319.28	320.41	317	318.25	320.54	322.16	319.94	318.3	320.35	317.06	318.17	319.45	318.53	321.17	318.53	318.79	321.26	316.68	321.45	316.62	320.57	319.11	320.95	319.02	317.46	318.33	318.38	318.94	317.79	318.47	318.48	321.02	318.34	319.54	319.5	319.19	320.8	319.75	318.67	320.35	316.25	319.59	317.47	320.35	317.81	317.35	317.31
306.67	303.91	303.33	303.68	303.15	303.45	303.67	303.22	301.36	305.3	303.04	304.32	302.12	300.22	302.73	301.02	303.35	305.67	303.91	304.87	301.95	305.46	303.34	304.78	301.82	304.48	303.15	303.46	302.51	304.52	303.98	303.57	303.41	302.67	300.83	304.51	304.78	304.5	303.48	301.5	304.91	302.61	304.71	306.6	303.85	304.7	301.91	302.39	303.36	303.94
295.58	296.5	295.24	296.04	296.1	293.21	296.5	294.42	294.28	295.88	294.34	295.89	295.56	296.06	295.89	295.2	294.04	295.2	293.81	295.41	295.13	292.5	294.39	296.38	292.8	293.61	294.17	294.06	294.04	292.39	295.36	292.8	294.49	296.04	293.66	292.46	294.44	295.23	294.35	295.86	297.71	296.84	294.06	299.39	294.02	295.01	293.13	296.61	294.02	293.63
327.49	330.2	326.18	327.21	327.22	326.9	326.85	326.63	328.97	328.45	328.18	329.46	328.72	327.71	327.05	328.81	324.78	329.18	327.39	328.43	326.61	328.02	330.55	326.58	327.25	330.79	329.24	327.18	327.35	327.57	325.62	327.31	328.71	328.28	325.88	327.43	325.23	329.47	330.3	328.93	329.15	327.46	327.1	326.89	329.03	330.58	327.8	327.27	328.51	327.59
328.6	326.92	328.7	325.59	327.33	325.27	327.97	328.19	326.97	325.93	325.29	328.24	326.14	327.93	326.3	325.97	327.87	328.5	323.51	327.68	325.86	327.75	327.48	326.48	327.2	328.53	329.7	327.57	324.69	326.1	328.05	327.96	327.75	329.44	329.17	326.75	326.65	326.68	323.4	328.48	324.07	324.46	326.27	325.77	325.15	322.75	327.33	328.93	329.34	325.65
302.34	302.77	304.67	302.87	301.09	304.61	305.98	303.44	304.59	303.02	302.64	302.65	303.58	303.66	302.72	305.35	304.83	305.69	301.95	305.7	305.64	302.45	304.33	302.09	303.81	305.63	303.15	305.06	301.49	301.36	304.21	304.47	302.88	304.33	301.88	303.45	304.24	302.59	303.05	302.25	300.65	303.5	304.68	302.64	303.38	305.05	302.91	303.34	303.8	303.79
296.98	295.65	296.46	296.54	299.2	296.53	297.79	295.88	295.95	297.47	297.19	294.61	295.98	297.64	298.22	299.6	296.61	295.61	296.29	297.72	297.81	296.95	297.37	299.3	295.1	298.07	297.46	295.9	297.78	297	296.56	295.87	298.5	296.86	297.02	294.09	294.1	296.65	296.78	299.46	294.57	298.53	297.07	296.58	296.37	298.08	296.89	294.82	297.87	298.05
312.31	310.55	310.24	309.84	311.22	311.39	310.05	311.49	310.1	309.89	311.72	309.26	312.79	309.45	309.95	311.8	310.62	311.72	310.88	311.33	310.45	310.25	310	312.15	308.39	311.9	311.07	311.1	311.64	310.12	309.55	309.28	309.86	311.24	310.09	309.98	311.02	311.41	311.97	309.1	309.37	311.32	308.68	310.32	312.78	311.14	310.39	311.86	311.15	310.42
319.31	320.04	317.87	319.44	318.46	321.12	320.26	320.66	318.16	318.62	318.58	317.54	318.93	318.05	319.45	320.63	318.68	317.7	318.8	319.83	317.18	321.68	319.73	323.05	319.92	317.65	321.15	317.79	319.96	319.71	320.92	322.04	319.51	318.79	320.42	318.75	320.22	319.2	319.06	318.7	318.78	321.31	318.9	320.7	321.35	318.1	319.71	317.97	318.07	320.61
298.45	300.56	297.85	299.13	300.41	302.09	299.09	299.89	302.02	301.94	299.27	301.54	299.69	299.26	305.03	300.31	299.41	297.31	300.78	297.34	299.49	299.97	301.74	297.38	301.18	299.91	301.87	301.12	299.67	300.11	300.05	300.45	300.46	299.44	300.05	300.47	298.22	299.78	303.15	301.16	298.41	298.96	301.46	299.71	301.78	299.89	300.66	300.79	302.39	298.19
300.78	304.34	302.29	302.98	302.59	303.91	301.9	301.46	303.64	302.55	301.83	300.67	303.37	300.97	301.42	301.46	300.77	302.91	301.2	302.59	302.13	300.1	303.29	300.23	302.03	303.94	304.48	302.19	302.65	302.09	303.06	301.52	303.62	301.84	303.5	300.74	302.39	300.33	300.93	301.14	301.47	304.11	304.08	299.97	303.85	302.26	302.4	305.22	302.59	302.5
317.13	317.62	316.07	316.9	317.49	319.09	317.03	314.97	317.43	317.01	316.4	316.64	316.86	317.41	315.91	319.16	317.89	320.18	316.88	320.22	317.59	319.57	317.45	317.89	318.29	316.08	314.79	314.46	316.51	318.37	318.37	316.75	318.34	318.29	317.05	317.42	317.75	318.2	316.14	318.58	318.87	318.38	317.29	317.41	320.69	317.24	317.74	317.3	315.93	316.9
304.29	304.29	303.31	306.45	306.43	306.18	305.79	306.41	303.33	304.72	306.93	304.96	306.51	306.82	304.8	305.37	306.46	306.85	304.36	305.42	307.54	304.16	304.41	307.61	306.04	304.22	304.26	306.01	303.1	303.69	308.28	302.94	305.68	306.79	306.44	306.47	305.96	304.66	303.86	306.54	305.34	307.86	304.58	308.02	305.68	301.78	303.76	302.31	305	305.06
324.41	327.55	324.73	323.69	324.19	322.63	323.22	323.6	324.23	322.37	325.37	323.33	322.28	325.94	322.81	324.18	322.03	324.36	326.34	325.13	324.95	323.07	323.11	322.33	323.68	324.94	325.02	324.53	323.34	326.05	323.06	324.79	326.65	325.37	324.1	325.27	324.93	324.26	325.19	323.27	325.24	325.36	323.27	324.45	325.17	325.29	323.46	326.79	324.85	326.95
314.56	315.05	314.3	314.75	315.91	313.88	313.31	315.55	312.95	314.54	313.93	313.94	317.28	314.57	313.88	315.04	314.8	314.82	316.81	315.54	314.98	313.67	315.72	314.65	316.39	312.79	316.42	314.73	314.86	314.9	317.28	316	313.22	317.65	316.73	317.71	317.27	315.4	316.52	311.75	315.72	314.52	314.97	311.66	311.69	313.14	312.31	314.36	315.6	313.84
311.05	310.92	310.03	310.81	310.65	311.36	308.77	313.35	309.81	310.36	313.29	312.92	311.1	313.81	312.4	308.86	312.54	310.28	313.57	310.29	313.16	310.15	312.38	314.42	310.48	309.5	311.47	310.99	311.31	312.65	312.36	313.1	310.4	311.85	314.3	311.64	310.69	310.29	310.78	309.95	312.08	309.76	311.36	311.78	308.51	311.56	310.94	314.71	309.23	310.08
306.85	308.67	304.85	306.22	305.26	304.2	302.66	305.65	306.35	306.69	306.25	303.42	306.42	305.22	304.37	304.91	305.56	304.95	304.86	302.49	303.69	306.26	305.23	305.67	304.98	306.48	305.54	303.68	308.5	307.21	305.89	308.5	308.22	306.45	301.85	304.76	305.27	305.74	306.26	305.41	304.76	304.97	307.97	304.57	303.84	307.08	307.52	303	302.35	307.16
305.67	306.81	307.74	306.56	302.92	305.41	304.75	303.73	303.95	306.11	304.21	303.27	303.77	305.39	304.45	306.36	305.3	304.44	304.86	307.56	305	304.1	302.23	307.69	306.38	307.27	303.58	305.81	305.89	306.26	306.67	304.5	307.16	307.4	305.86	301.92	306.74	305.18	304.1	304.1	307.07	304.17	304.99	303.85	304.96	304.43	306.66	305.03	305	302.66
302.5	301.07	304.99	303.92	304.33	301.67	303.27	303.52	302.75	307.15	304.31	302.9	305.59	303.22	300.34	301.87	304.43	304.06	301.4	302.15	304.77	303.65	303.89	301.14	303.47	302.25	302.93	302.53	305.06	303.95	304.58	301.48	301.03	303.95	306.03	300.78	301.75	303.41	303.96	301.6	303.11	303.97	304.14	302.92	302.73	301.81	301.71	306.03	303.97	303.32
309.94	308.42	308.56	311.15	309.79	308.24	309.62	310.94	310.85	309.23	308.24	310.16	308.53	309.51	309.67	310.04	306.65	310.44	311.84	309.23	307.33	311.04	309.23	307.79	311.33	311.17	308.71	311.03	309.09	309.66	310.06	311.46	308.59	310.73	312.63	311.16	310.15	308.87	308.59	307.87	308.21	308.55	311.42	311.18	308.02	309.57	308.89	309.12	309.86	307.9
296.2	294.11	292.86	294.13	293.58	294.39	295.58	291.9	292.5	294.96	292.15	294.21	293.47	293.24	292.88	295.18	292.65	296.61	292.67	293.35	292.48	292.66	294.89	294.13	294.94	292.32	294	294.41	292.96	293.77	291.42	294.74	292.51	294.51	295.58	294.76	294.56	294.43	292.68	291.96	294.06	295.77	293.07	294.41	294.96	291.75	293.46	293.42	290.83	293.98
302.55	303.67	302.17	302.17	304.68	301.67	302.43	300.63	302.52	300.99	302.78	302.35	303.46	301.69	303.24	303.33	301.75	303.26	303.42	301.76	299.61	302.04	302.53	303.83	305.87	301.4	301.88	302.48	306.43	300.35	305.73	304.06	303.34	302.85	303.72	301.45	299.62	304.1	303.17	303.89	303.81	301.38	302.57	300.82	301.91	302.02	302.34	302.54	302.79	303.69
319.34	317.76	318.11	318.89	319.11	320.2	317.81	316.88	319.01	315.25	319.3	319.81	320.74	318.88	318.9	320.3	318.98	317.79	318.93	317.57	318.35	318.28	318.63	319.9	317.73	318.17	318.19	318.54	317.64	318.25	317.44	316.32	321.81	316.67	317.52	317.97	318.22	321.5	317.01	317.66	319.28	319.27	318.3	319.41	317.96	317.79	317.38	319.98	318.14	317.67
326.69	325.87	326.99	329.57	327	327.89	327.07	328.49	328.89	329.07	330.37	326.59	328.02	327.64	330.4	328.35	328.81	327.38	329.06	329.4	328.19	329.33	329.48	326.13	330.8	327.11	328.29	326.43	328.1	328.07	329.23	327.96	330.25	329.3	326.15	331.07	330.01	325.93	329.72	327.7	326.96	329.08	327.6	332.47	330.1	329.53	330.25	329.94	330.5	328.27
315.48	315.44	311.86	315.03	313.15	311.21	310.43	311.12	313.07	315.14	315.18	314.79	312.23	312.32	313.72	312.63	315.16	312.68	314.35	313.64	314.38	312.08	314.32	314.48	313.03	314.41	314.15	315.47	313.23	315.64	311	315.57	312.86	315.76	311.19	312.47	314.94	313.08	313.82	313.72	314.27	314.63	313.4	312.57	314.24	312.85	315.13	313.46	311.49	313.41
317.79	317.84	318.32	316.61	317.17	317.47	317.5	319.63	314.46	317.07	316.31	316.5	318.91	316.78	317.17	314.96	317.72	319.55	316.96	316.9	318.43	316.58	316.31	317.2	318.49	317.87	315.47	316.05	316.51	315.56	319.08	316.67	316.91	315.7	314.65	318.87	318.41	318.79	319.13	316.95	315.53	316.59	318.33	318.55	316.66	318.76	318.48	315.7	316.2	316.52
300.42	303.28	301.76	301.4	303.88	299.3	300.73	301.02	303.51	303.06	302.75	300.89	299.09	301.09	300.39	300.61	299.7	299.91	302.2	302.69	301.07	299.53	301.85	302.26	300.81	302.06	303.38	300.68	302.77	301.88	301.83	299.29	303.22	301.24	299.92	303.03	301.82	299.89	301.16	299.01	301.4	305.2	300.47	303.81	301.43	300.9	300.17	301.47	301.63	301.53
314.01	314.78	312.44	315.45	316.83	314.3	314.32	313.89	315.49	315.74	316.56	315.68	314.54	315.29	314.15	312.79	315.3	314.47	315.66	314.53	317.63	313.63	314.07	314.67	313.64	314.14	314.2	313.79	314.11	314.71	315.77	315.4	314.13	315.21	313.46	315.27	314.4	315.43	314.43	312.09	314.46	315.59	313.93	312.61	314.74	312.86	314.24	313.43	315.17	316.73
298.85	296.8	299.41	301.61	299.93	298.69	301.94	299.59	299.03	298.23	303.26	298.32	302.33	301.8	300.17	298.51	299.92	299.54	299.96	301.6	300.78	301.43	300.44	301.07	300.53	298.11	301.59	298.39	298.2	301.09	299.83	301.87	299.67	298.88	297.63	299.25	297.79	300.68	299.95	297.93	300.82	299.76	301.39	299.92	301.99	299.52	299.06	299.86	299.87	301.53
301.28	303.8	302.45	301.7	302.21	303.43	303.9	303.82	302.56	299.89	304.48	300.1	303.24	301.36	303.62	302.93	302.54	302.86	304.09	303.6	305.85	303.8	306.88	302.91	304.97	301.92	303.1	304.74	302.99	304.24	300.41	304.82	303.63	305.88	301.65	303.79	304.18	300.67	304.87	304.28	303.59	301.56	304.63	300.8	303.69	305.77	302.48	302.35	303.77	301.51
297.76	297.4	296.53	297.2	296.82	297.1	295.72	294.67	296.95	298.72	296.01	296.1	296.6	298.95	295.9	299.2	299.11	298.27	297.75	294.27	297.22	295.89	297.14	295.93	297.22	297.19	300.83	296.02	297.28	295.56	298.08	296.29	295.27	297.12	296.29	294.02	296.87	295.22	295.09	297.42	295.9	298.19	296.38	297.07	298.95	298.23	296.63	295.44	298.15	298.72
295.39	297.18	297.24	296	296.46	298.72	296.44	297.38	296.61	297.43	298.52	293.16	299.41	294.91	297.11	295.95	296.98	295.01	296.32	295.29	296.19	297.07	297.83	297.14	296.82	297.01	299.26	296.97	295.9	297.44	295.73	298.95	295.29	298.43	297.76	295.63	295.67	301.27	297.26	299.24	296.1	297	300.48	294.93	295.57	293.62	295.33	297.93	295.64	293.95
314.27	317.53	314.21	315.87	313.44	316.08	313.16	316.97	316.01	316.13	313.61	313.77	312.26	313.67	314.07	317.03	315.96	313.02	311.11	315.38	315.81	317.28	314.69	312.2	316.6	314.6	315.86	315.3	316.69	314	317.63	314.44	316.42	313.91	315.78	313.42	315.98	315.38	313.11	313.8	314.47	314.91	314.06	317.79	313.69	315.31	316.54	315.87	314.07	315.19
302.26	305.16	304.53	302.87	304.64	303.47	303.9	304.83	303.22	303.64	306.13	302.22	305.11	303.01	302.41	304.6	306.61	303.76	302.74	301.54	304.18	302.77	306.61	304.58	304.72	307.96	303.31	301.62	303.06	304.2	304.81	303.24	305.5	304.08	303.34	304.02	304.13	302.68	306.53	305.13	307.14	303.39	303.12	302.93	305.88	304.36	303.39	302.69	303.63	304.77
295.91	296.83	295.19	297.08	296.78	295.6	297.55	293.82	293.87	292.78	293.54	294.31	295.63	296.56	294.31	296.69	297.08	295.99	293.43	298.07	295.23	294.09	295.47	293.88	293	297.77	293.62	294.15	294.21	296.38	295.55	296.13	292.44	295.75	296.12	294.98	295.47	293.83	295.32	295.34	296.93	295.16	295.07	291.75	296.02	296.2	297.96	297.09	294.81	294.78
295.28	292.52	294.54	297.31	295.78	294.27	293.78	292.62	294.09	296.83	294.85	297.64	294.34	295.45	295.98	297.24	295.15	298.27	295.84	295.04	294.15	295.64	295.53	296.93	296.69	294.5	295.53	296.99	296.36	293.73	294.6	295.17	295.68	293.8	296.69	296.1	295.25	295.78	295.42	291.87	294.51	293.1	296.07	296.82	297.02	294.58	294.89	294.44	293.56	294.1
309.47	309.8	309.84	310	308.91	310.28	308.45	307.62	307.61	310.89	311.53	310.9	306.92	308.65	309.69	307.92	305.57	308.72	309.81	309.76	304.57	308.73	308.7	306.97	307.68	308.12	306.94	309.83	307.78	309.6	307.03	308.48	309.5	307.47	309.53	307.74	311.19	307.92	309.46	309.08	309.21	308.71	309.51	309.1	310.89	311.96	310.38	309.14	311.94	307.44
313.43	312.63	313.3	311.75	310.61	313.52	312.86	313.1	310.71	311.74	310.77	313.15	310.82	310.06	311.78	314.12	311.1	314.16	311.69	313.77	312.69	312.67	311.72	310.81	313.2	312.89	313.06	313.14	312.19	312.19	312.45	310.84	312.73	313.27	312.39	312.32	313.73	311.36	310.06	313.87	312.95	310.74	310.7	314.05	308.75	310.12	310.91	311.51	310.77	312.38
306.36	308.62	309.04	308.13	308.62	306.36	308.71	307.57	307.6	310.19	307.99	310.72	307.73	309.14	310.96	309.51	309.93	308.37	307.81	310.2	310.3	310.15	306.52	309.98	308.44	310.72	308.99	307.76	307.51	309.84	308.21	306.84	308.7	306.11	307.89	309.05	309.75	310.89	308.67	305.88	308.16	308.03	309.54	307.53	307.9	307.13	307.99	309.68	308.92	307.63
323.68	324.99	327.53	325.77	326.84	325.56	326.18	325.27	324.45	324.68	327.72	324.45	327.66	324.01	324.93	326.66	324.6	325.34	325.25	324.12	324.9	324.13	326.6	324.82	327.55	326.23	324.77	327.04	324.98	326.16	324.27	325.21	323.46	326.69	325.39	324.36	322.78	325.6	326.73	324.66	323.77	324.29	324.33	325.71	324.34	326.36	326.58	324.18	323.51	327.73
307.56	309.35	310.25	310.59	313.18	307.98	308.17	308.05	309.96	308.92	310.23	309.43	309.34	310.1	309.29	310.44	307.74	309.59	309.38	307.32	307.47	309.66	308.03	310.3	307.78	309.49	309.41	311.35	306.11	307.53	308.5	309.66	308.17	309.63	309.82	308.94	310.49	308.18	311.84	308.02	307.87	309.88	310.75	307.63	312	310.96	309.24	308.17	307.13	306.38
312.16	312.05	309.74	311.53	311.63	309.71	311.07	309.49	309.58	308.39	312.99	312.57	312.31	310.99	307.91	309.16	310.9	309.68	313.22	309.14	312.94	310.23	311.63	311.16	311.36	308.83	311.12	310.64	308.31	310.27	310.19	311.94	308.85	311.13	309.59	310.59	311.52	312.5	311.96	311.58	311.14	310.93	310.46	310.44	311.8	309.87	311.01	314.19	310.73	309.8
306.03	306	302.69	303.39	306.06	304.76	307.26	307.97	305.1	306.35	308.03	306.84	305.95	305.32	306.9	304.96	307.88	306.47	305.09	306.8	306.44	309.23	306.62	307.24	304.41	307.38	305.47	307.54	304.04	306.08	304.18	305.46	306.24	308.87	310.07	309.72	304.55	307.06	305.75	308.6	306.89	307.25	307.06	306.82	306.47	307.53	307.74	306.21	304.94	306.57
305.42	302.69	302.39	304.5	302.86	304.99	304.08	303.54	303.54	303.72	302.3	303.23	303.41	305.67	301.38	301.31	304.56	303.58	303.68	302.39	305.37	302.67	304.21	305.18	301.11	303.34	303.33	302.47	303.28	302.27	304.07	303.91	303.89	305.55	302.23	302.28	303.96	302.8	303.03	304.69	305.89	301.87	304.71	302.71	300.85	302.55	305.93	303.3	304.72	300.85
326.37	325.33	329	326.85	328.94	326.89	329.82	328.37	329.03	328.01	328.38	329.55	327.56	330.62	325.76	328.73	325.94	328.46	329.53	325.61	330.12	326.16	327.92	324.47	331.82	329.93	326.33	328.16	327.36	325.79	327.39	330.43	328	327.23	327.23	328.38	327.99	331.08	325.97	327.67	328.93	329.3	328.22	328.83	329.24	327.61	326.61	329.93	327.17	329.5
300.72	302.82	302.8	303.77	302.56	304.24	304.32	300.96	304.65	302.75	301.64	302.11	302.37	302.61	304.13	302.61	303.5	303.78	302.57	302.66	304.01	303.42	302.15	301.35	302.79	305.05	303.09	303.2	299.24	303.96	303.61	302.26	302.19	301.83	303.95	302.19	304.83	301.34	302.83	303.45	301.85	304.96	299.88	303.33	303.25	302.35	303.4	303.7	302.87	302.14
327.97	326.04	326.01	327.12	326.53	330.03	323.35	327.21	327.33	328.22	329.76	327.49	325.93	325.87	327.7	327.91	326.44	327.13	327.01	327.84	327.18	327.16	327.63	327.53	325.74	328.3	328.11	329.06	327.63	327.93	326.59	327.17	326.66	323.7	324.42	326.7	326.68	326.52	325.86	329.88	327.73	328.28	325.99	326.9	325.9	325.5	325.2	325.99	328.11	326.97
302.92	302.12	304.03	301.8	306.16	301.85	304.59	304.45	303.8	301.46	301.64	303.41	303.99	300.75	304.04	304.25	302.51	302.44	302.11	302.17	303.83	302.84	298.97	304.14	301.79	302.81	304.75	302.26	303.15	305.16	301.94	305.61	304.34	304.04	305.03	301.36	302.69	301.27	305.27	304.13	303.09	300.29	302.73	305.12	306.53	302.7	304.09	300.15	302.99	304.1
306.95	306.67	304.91	305.53	304.54	305.14	305.74	306.73	306.07	307.03	304.56	305.91	302.99	305.97	303.72	304.65	304.77	307.39	306.77	303.94	304.43	305.54	307.26	307.41	307.57	306.71	305.56	306.18	309.69	307.21	306.4	306.39	303.19	305.44	305.13	305.99	307.62	309.96	307.41	305.78	307.53	308.26	309.08	307.15	308.05	307.27	306.31	306.19	305.61	305.11
305.22	303.7	302.25	305.47	301.63	304.51	303.61	301.49	302.86	302.66	302.97	304.48	301.09	303.82	303.91	304.47	302.47	303.47	301.93	301.87	305.14	303.64	304.52	303.04	303.38	304.12	304	302.72	303.44	302.1	303.26	302.96	303.79	301.97	303.69	304.98	305.75	304.34	302.65	304.66	300.52	301.21	300.59	301.54	304.69	306.33	303.4	303.06	302.81	304.84
312.15	311.71	314.5	312.79	315.41	310.98	312.85	316.36	312.73	313.6	311.61	312.63	313.65	314.04	313.83	311.99	312.7	313.08	313.12	313.53	315.8	313.34	312.35	314.17	312.3	315.65	313.68	311.61	309.44	312.27	315.66	312.28	311.28	312.88	314.21	317	314.14	311.37	311.66	313.35	312.02	313.22	312.47	313.86	311.4	310.84	311.01	314.39	313.21	314.99
327.83	326.46	330.76	328.41	328.61	324.96	325.91	327.02	328.76	326.72	328.18	325.61	326.73	327.55	326.24	327.11	326.62	326.62	327.07	327.06	326.87	328.18	325.66	328.22	325.35	326.81	325.18	329.48	326.85	330.42	328.19	328.26	328.06	328.42	326.93	324.9	327.02	329.65	326.82	328.73	326.66	330.91	327.17	327.91	327.81	329.52	328.54	329.89	328.62	325.49
318.92	316.51	317.21	320.32	318.91	317.8	317.75	317.64	319.83	318.93	318.1	317.3	317.79	317	316.75	318.17	319.72	320.74	318.85	318.42	320.01	317.87	316.19	319.92	317.76	316.51	317.2	316.07	320.23	320.43	318.22	318.48	320.27	318.5	318.55	319.49	316.68	315.24	318.52	318.9	316.49	318.07	318.39	319.09	316.94	319.36	319.8	314.97	317	317.76
329.33	327.54	329.62	330.35	330.41	329.66	326.79	328.68	330.7	329.25	331.23	328.61	324.95	329.06	328.71	328.89	328.34	329.89	327.93	328.91	328.21	328.42	329.46	328.05	329.49	329.65	330.48	329.52	329.23	327.29	331.29	325.13	326.51	329.69	328.33	328.15	329.23	328.38	328.68	331.08	327.06	328.78	327.21	329.71	330.19	327.55	328.37	328.46	329.91	329.75
302.38	301.55	303.28	305.31	304.04	303.11	304.73	304.25	302.74	304.8	301.23	302.98	302.41	306.75	306.09	300.63	304.71	303.01	302.39	303.34	303.88	303.13	305.06	304.95	302.13	304.94	303.6	303.38	304.56	304.5	302.72	302.3	303.46	304.97	305.71	302.78	302.87	304.68	303.69	303.85	301.23	303.5	302.73	303.8	304.65	301.92	302.29	305.47	301.14	303.79
329.6	329.22	329.37	328.65	327.15	325.78	328.84	329.5	326.98	330.14	329.08	327.9	328.57	329.86	328.06	328.9	329.62	328.88	329.58	327.02	328.61	327.34	330.73	328.54	328.2	329.37	327.13	330.07	326.9	330.67	328.1	325.72	328.26	332.19	325.17	329.86	327.02	329.14	328.38	327.92	327.99	328.4	326.31	327.22	328.21	327.68	328.72	329.03	327.44	328.9
306.91	305.77	305.01	304.21	307.1	305.32	310.61	306.99	307.64	307.4	307.32	306.08	305.19	303.47	306.24	306.54	307.62	305.32	308.69	307.32	307.28	308.55	308.43	309.25	306.18	305.41	305.41	306.22	306.02	307.49	307.35	310.31	303.97	307.54	308.52	308.57	307.49	306.23	307.89	308.86	306.07	307.19	307.67	308.24	302.43	306.03	308.65	307.13	305.6	306.71
304.48	305.11	303.43	304.03	304.51	304.79	305.53	307.08	306.51	303.15	307.29	301.05	304.04	305.22	303.88	303.15	303.46	303.35	304.52	304.75	303.52	307.14	303.23	303.45	304.92	304.96	305.23	303.84	301.8	304.8	307.1	301.91	303.88	304.26	304.11	303.96	305.72	304.58	306.7	304.3	304.34	301.02	304.13	303.36	305.22	303.59	305.58	304.13	305.61	304.87
326.99	328.58	328.11	326.55	327.85	324.6	327.13	328.66	327.41	327.29	326.83	326.95	328.57	325.02	326.98	329.71	327.73	328.03	326.45	325.74	328.09	326.96	327.6	327.81	326.47	328.5	327.38	325.77	326.98	328.16	327.05	330.77	328.27	327.21	328.83	325.89	327.25	329.06	325.35	328.02	329.4	327.28	327.92	328.7	328.08	329.7	326.5	327.35	325.65	327.42
319.6	317.6	316.4	316.21	317.04	316.02	315.12	318.31	316.84	316.3	315.14	316.5	317.12	314.59	316.72	316.59	317.22	317.58	315.93	317.67	318.3	318.18	315.94	315.66	318.07	316	318.16	316.89	315.93	316.4	317.36	314.39	316	316.24	315.61	318.38	320.03	316.02	317.73	316	318.36	315.47	315.6	315.56	316.12	316.29	316.4	317.66	319.61	318.16
305.3	303.3	301.24	302.76	303.34	303.66	302.98	302.5	303.76	301.83	303.4	302.04	304.6	304.01	305.36	305.37	304.2	303.59	302.74	304.06	305.03	301.16	302.39	303.28	305.31	305.31	303.98	304.03	303.64	303.95	300.26	302.9	304.9	301.93	303.98	304.33	301.09	303.85	304.24	302.65	304.34	307	300.57	305	302.64	301.25	305.62	304.02	302.56	302.04
310.9	311.48	313.75	309.73	311.6	311.67	312.57	313.63	315.67	310.75	311.26	312.27	312.56	311.15	311.84	313.5	311.73	314.9	313.52	309.46	312.29	314.83	309.4	313.46	312.37	313.72	313.55	312.88	311.8	311.66	314.72	311.18	312	311.76	312.1	310.82	312.13	312.74	312.18	311.04	311.81	312.63	312.29	312.16	312.59	311.92	312.21	309.45	313.11	311.71
307.05	307.8	304.91	307.43	303.27	306.05	306.08	304.63	302.88	305.79	304.07	306.8	304.2	303.66	308.25	303.22	306.9	304.18	306.18	305.98	304.43	304.19	303.77	305.6	305.29	305.13	302.65	304.81	304.46	304.01	303.31	303.86	307.17	306.73	306.22	305.77	306.8	304.26	306.15	306.3	302.91	304.32	304.22	303.87	303.23	301.51	304.67	304.78	308.02	308.02
311.77	311.09	310.2	310.23	311	312.31	307.1	310.48	312.76	312.45	308.7	310.5	311.04	306.39	310.73	313.29	310.44	310.99	312.39	312.07	310.12	311.27	309.18	309.04	308.1	310.74	311.04	311.63	309.59	311.46	311.18	311.19	314.29	312.48	310.39	310.51	310.44	312	312.49	309.9	312.19	311.66	310.92	310.45	312.36	311.11	311.54	310.82	309.35	311.43
319.26	320.37	319.05	319.52	317.48	317.59	317.34	318.04	320.15	316.23	320.41	317.95	318.02	319.19	316.26	318.64	319.03	316.3	318.26	319.8	319.73	317.18	319.82	318.31	316.48	318.88	319.33	321.4	316.91	320.62	319.17	317.09	317.41	319.4	319.18	318.94	318.57	320.42	319.4	320.27	317.1	316.4	318.87	318.68	317.25	321.4	315.19	318.17	317.47	318.83
310.87	310.88	313.82	312.53	311.2	309.84	312.04	313.17	311.73	313.26	310.96	311.12	312.79	311.22	311.51	312.5	311.87	309.83	310.42	309.46	309.32	311.14	311.58	312.19	311.55	313.44	312.61	313.64	311.95	313.6	313.09	312.38	310.54	310.2	312.55	312.29	312.43	310.98	311.16	312.1	312.62	314.12	313.62	310.56	313.44	310.61	312.04	312.15	309.66	313.76
313.48	315.24	311.07	311.58	315.12	312.51	308.2	313.25	312.97	310.44	312.35	312.24	312.2	315.84	314.55	313.18	315.01	310.77	312.67	313.83	312.72	312.74	313.02	315.53	312.49	312.36	314.05	311.68	311.63	312.04	314.35	315	311.58	311.53	311.71	313.92	312.48	315.41	311.86	315.76	313.45	312.59	314.57	312.66	313.16	311.94	313.51	312.49	311.07	311.94
311.68	313.57	313.51	312.37	314.07	312.56	312.66	313.75	313.32	311.82	312.21	311.33	312.3	312.91	311.44	313.63	311.76	311.52	314.36	313.68	312.77	312.49	312.75	312	312.49	313.61	315.98	311.11	311.71	313.61	313.22	314.1	315.28	315.79	312.12	310.17	309.97	312.44	313.6	310.35	313.94	312.43	314.99	312.04	311.71	313.27	312.16	315.47	314.77	311.71
305.9	306.67	304.55	303.47	305.02	305.75	305.99	305.13	305.82	304.73	305.93	305.43	305.16	303.85	304.75	302.13	304.49	305.06	304.89	305.64	303.78	304.56	304.91	305.2	304.15	305.9	303.01	303.35	305.33	302.46	303.37	302.9	304.05	305.74	304.02	306.4	304.55	306.24	304.22	305.45	306.28	304.69	303.22	305.05	305.06	305.13	303.94	306.41	306.72	302.73
302.16	301.22	303.37	301.53	302.21	300.76	302.61	297.44	300.8	299.46	299.15	299.07	300.32	299.9	302.4	301.53	300.37	301.74	302.96	301.18	300.28	300.94	302.07	299.89	302.43	300.03	300.69	301.59	301.9	301.33	300.66	300.43	302.53	298.19	298.08	302.7	300.89	301.83	301.88	302.37	302.51	301.59	298.79	304.21	301.96	300.77	305.02	297.82	302.15	301.79
306.83	305.31	305.49	305.75	304.48	306.92	304.33	305.54	307.87	305.57	304.49	305.77	306.59	306.04	306.58	306.86	306.35	305.92	303.52	306.73	306.58	306.24	305.98	306.86	305.72	306.1	304.52	306.84	305.56	303.8	307.5	307.53	304.09	307.78	307.59	305.94	305.28	307.3	307.69	304.96	305.51	304.73	306.58	304.63	304.26	307.24	308.43	306.98	304.92	306.52
326.07	324.93	325.37	325.02	325.87	329.02	327.69	326.7	327.78	329.36	326.24	327.57	325.87	329.01	325.8	327.7	325.33	326.48	328.55	328.73	326.34	327.57	324.96	327.07	328.85	325.56	327.5	325.55	327.45	326.89	325.95	326.89	328.99	326.26	326.99	327.28	328.6	327.35	324.55	323.82	326.03	325.5	327.25	325.32	327.35	328.75	326.19	326.44	325.85	325.11
303.57	302.83	304.67	305.83	304.31	304.1	305.16	307.34	303.48	304.33	305.14	303.13	307.25	304.06	303.91	304.09	305.5	303.35	306.51	305.45	305.97	302.69	305.55	305.33	304.3	302.43	305.47	305.83	304.06	307.4	304.5	306.28	304.21	306.37	305.02	302.28	305.47	306.52	303.88	306.32	304.91	306.65	303.32	307.76	303.99	302.59	304.33	306.13	304.44	303.13
309.97	309.86	311.98	310.32	311.05	310.12	308.5	310.52	309.69	310.57	310.2	310.02	310.64	311.5	311.93	311.18	311.1	309.01	313.08	308	310.86	311.42	310.82	311.07	310.49	310.42	310.81	313.59	310.83	311.48	313.28	310.96	310.83	309.15	311.33	311.3	310.2	310.53	310.29	314.16	312.99	311.29	312.37	309.13	310.71	311.49	310.03	310.32	310.47	309.25
322.66	325.22	325.95	326.4	325.88	324.98	327.47	323.87	324.29	326	326.54	328.62	325.42	322.68	322.18	324.01	325.59	324.47	325.59	327.8	327.87	324.98	327.65	324.58	326.32	326.29	323.66	322.87	323.58	325.54	326.6	324.49	322.13	324.25	325.44	326.34	324.19	323.61	324.07	324.79	324.66	324.34	323.35	322.55	324.57	326.06	323.42	325	326.12	324.79
305.37	305.32	305.32	308.07	304.3	305.58	305.67	305.17	305.08	303.29	302.83	304.24	304.19	302.05	304.65	304.3	306.19	302.19	304.97	303.38	302.52	304.62	304.31	303.3	303.46	304.38	305.83	302.68	304.74	304.98	305.7	304.86	305.78	303.66	303.06	304.62	303.41	303.97	305.34	303.34	306.15	305.52	303.89	306.39	305.6	305.57	303.86	305.62	306.15	305.21
317.76	316.61	319.56	319.7	320.62	319.13	317.23	320.27	317.69	320.63	320.15	321.72	316.72	316.42	319.63	319.58	318.71	317.37	320.67	320.55	321.67	319.1	319.55	317.81	319.83	319.15	316.68	319.99	319.28	319.62	318.48	317.51	319.91	321.73	321.61	322.55	320.4	318.21	319.38	318.34	320.82	319.66	319.12	318.61	320.96	318.55	319.23	318.27	319.15	318.25
308.96	309.68	306.84	310.78	310.47	309.78	311.26	312.62	309.8	311.74	311.38	308.8	308.8	308.63	309.3	311.44	308.41	308.42	312	308.9	310.69	311.38	309.74	310.16	310.77	308.7	310.9	307.94	309.27	310.18	311.21	310	310.25	309.24	310.03	311.37	308.43	311.14	311.43	309.55	307.99	309.44	310.06	306.32	308.54	307.85	311.86	310.38	309.48	310.78
318.04	314.23	316.36	316.3	317.44	315.55	314.67	317.14	314.57	312.75	313.84	316.11	314.85	314.05	314.54	313.74	314.61	316.09	314.68	315.14	316.93	316.42	312.82	316.16	313.25	313.99	316.78	316.29	313.1	316.62	313.27	316.3	313.34	316.23	312.86	313.71	313.78	312.78	314.53	316.25	316.58	314.41	312.41	313.64	312.94	315.34	312.02	313.97	312.84	313.72
311.84	312.38	314.02	312.01	311.18	312.04	315.46	312.38	313.84	312.2	314.72	309.49	312.23	313.27	311.87	312.09	310.59	311.11	316.29	312.46	311.11	314.58	311.03	314.21	313.18	312.06	311.64	311.94	311.41	311.21	310.63	315.85	311.95	312.26	313.04	311.02	312.48	311.68	312.4	313.96	312.57	312.35	311.68	309.55	311.55	312.78	311.95	314.8	315.07	313.06
312.68	310.71	311.03	314.01	315.65	313.37	313.82	311.12	311.32	310.96	312.5	309.41	315.1	313	311.85	313.22	315.01	309.32	312.36	312.5	314.85	313.33	310.53	312.43	311.16	314.45	314.02	313.02	312.95	313.31	313.24	313.21	313.95	311.61	312.9	312.08	312.68	314.49	312.07	313.69	316.43	314.72	310.75	313.52	311.47	313.55	312.9	314	312.32	312.19
314.86	313.88	314.66	312.1	314.4	312.41	311.24	314.44	313.99	313.29	311.05	314.07	311.68	310.56	315.83	311.66	311.72	311.69	314.38	312.45	315.66	310.14	314.58	313.42	313.27	315.47	315	311.67	313.47	311.14	313.65	313.79	310.75	313.26	314.16	314.36	314.04	313.15	314.79	313.3	313.9	315.61	315.56	315.51	313.42	313.5	313.97	312.92	312.87	314.35
303.78	302.04	302.3	300.68	302.85	299.86	300.41	301.92	301.08	299.61	300.71	301.01	302	301.93	301.85	301.33	303.51	299.53	301.77	303.22	302.96	301.21	302.42	301.94	302.31	299.83	300.33	300.05	301.97	300.17	300.22	300.53	302.19	299.94	300.51	301.82	299.83	302.31	300.9	298.95	300.25	298.84	301.04	300.03	303.8	302.22	301.93	300	301.04	301.96
304.54	304.69	306.74	306.38	305.48	302.9	306.56	304.24	306.73	307.75	305.9	305.21	304.89	307.4	303.95	307.45	304.9	306.55	307.23	303.89	306.25	304.04	304.86	306.61	303.93	305	305.83	305	305.23	305.31	305.77	306.38	306.89	305.69	307.08	303.04	305.21	305.15	306.53	304.57	306.66	303.53	306.97	302.51	305.75	305.15	306.11	305.91	304.82	306.2
295.68	298.92	297.2	298.8	298.05	298.01	297.61	298.32	299.65	298.07	296.75	298.43	295.65	300.27	295.7	297.85	296.75	295.9	299.37	295.86	295.07	297.3	296.88	297.28	296.27	297.44	294.03	296.76	298.2	298.96	297.97	296.5	298.17	297.77	295.37	297.06	298.69	294.99	296.78	297.71	296.65	295.93	299.06	296.9	298.18	297.77	297.11	299.7	298.18	298.59
313.65	314.9	315.9	317.24	316.97	316.88	315.84	315.05	315.95	318.41	317.4	315.92	316.52	317.37	317.69	315.72	316.51	314.34	316.19	317.4	317.03	318.01	314.06	311.93	314.99	314.72	315.13	315.84	314.56	317.71	316.9	315.95	315.56	316.23	313.75	314.14	314.78	314.72	317.89	317.6	317.6	315.63	314.2	315.3	314.76	316.96	315.35	316.33	316.61	314.47
301.58	303.37	300.56	301.23	299.91	301.86	302.53	297.46	300.95	302.04	299.35	302.4	299.94	302.86	299.34	302.72	298.17	300.07	300.02	302.8	298.9	300.27	301.14	302.01	301.06	301.29	302.33	301.63	303.57	298.07	303.34	301.89	299.99	301.65	301.3	299.89	298.29	299.27	302.53	302.63	302.34	299.46	300.95	300.72	301.91	303.04	302.26	301.09	295.98	297.45
318.16	316.27	318.53	318.36	318.97	320.01	319.15	318.63	318.88	317.26	318.51	316.63	320.33	320.9	320.68	316.72	320.46	319.34	316.72	320.07	317.97	317.72	320.79	316.87	319.3	316.49	317.21	315.54	318.57	318.83	319.23	317.66	318.24	319.03	319.1	317.67	318.01	317.12	318.76	316.24	315.11	320.28	318.72	317.12	317.45	316.48	320.89	316.74	322.04	317.77
304.04	304.59	303.57	303.12	303.91	304.18	304.38	303.59	304.17	305	306.86	304.08	303.23	306.61	304.22	305.85	304.46	303.93	303.45	305.02	304.44	305.49	306.64	304.72	303.82	303.51	304.46	304.68	305.57	308.35	302.95	305.73	306.41	305.68	304.26	305.8	304.31	306.59	305.75	303.84	305.87	303.28	301.91	303.82	304.33	303.71	303.63	305.88	302.99	305.84
309.95	311.08	310.16	310.77	309.08	311.77	312.01	310.2	310.77	308.92	309.91	312.32	312.92	312.05	312.64	309.8	311.49	311.09	313.45	310.61	310.24	309.26	309.91	311.03	311.13	311.31	309.12	309.04	309.68	311.61	309.89	311.51	310	310.98	312.75	308.56	311.06	310.93	309.89	309.15	311.21	313.6	311.97	308.67	311.36	313.23	314.07	310.49	310.97	309.33
315.2	315.92	316.06	312.76	315.28	314.76	312.77	313.32	318.67	314.15	316.31	314.31	317.42	314.03	314.89	315.29	316.41	315.63	314.94	312.72	315.3	314.01	314.4	314.75	314.56	314.05	314.22	315.98	313.36	314.27	314.16	313.79	314.85	312.49	315.4	315.28	315.78	316.27	316.47	313.95	313.78	316.3	315.19	317.96	315.05	316.29	315.11	316.06	314.36	314.82
323.02	325.78	325.81	327.01	326.78	323.04	325.79	324.12	323.2	326.33	324.18	324.54	325.11	324.47	325.55	325.25	324.81	325.32	324.55	324.86	322.19	327.03	327.11	324.57	322.84	323.76	325.07	323.95	325.77	322.45	323.46	324.64	322.46	325.49	326.09	323.38	324.42	322.48	324.76	324.33	324.65	326.81	326.41	324.56	323.79	325.19	326.61	325.35	324.71	324.82
296.82	295.61	295.59	293.17	296.75	295.57	294.83	295.72	295.76	297.42	293.84	297.09	295.32	295.53	297.45	293.19	293.42	295.62	295.1	293.74	296.68	295.24	297.3	293.94	297.21	294.23	293.89	293.98	293.48	295	293.75	298.59	293.35	293.28	293.5	294.55	294.15	295.92	295.08	295.23	294.5	295.85	293.7	294.74	296.53	296.08	294.98	294.41	296.28	296.65
302.86	304.19	305.41	305.79	306.33	305.95	305.14	307.89	304.76	304.88	308.42	308.12	304.61	305.83	304.7	306.04	305.8	304.99	305.37	307.35	304.48	306.43	306.1	305.78	305.6	307.7	306.27	305.96	302.75	304.23	305.99	305.85	303.06	304.49	307.12	307.96	307.37	305.81	306.55	304.73	307.08	304.91	301.96	303.55	304.36	303.56	304.06	306.79	302.97	307.37
316.04	316.32	314.27	316.61	315.93	316.43	316.72	316.11	318.27	317.41	316.07	315.49	314.9	317.27	315.46	316.26	315.29	313.37	315.75	315	313.47	312.63	314.77	315.2	314.07	314.54	316.04	317.23	317.23	316.03	316.28	314.1	317.37	314.32	316.59	317.28	315.68	317.78	317.48	316.23	318.8	317.62	314.59	317.9	316.1	315.11	317.46	314.02	319.91	316.73
295.65	298.08	296.31	294.55	294.79	295.49	294.07	294.61	295.04	292.92	296.83	294.47	295.29	292.98	296.71	294.53	295.37	297.22	294.45	294.46	294.91	297.05	295.98	297.56	293.62	295.33	296.12	294.69	293.98	293.79	295.29	296.01	292.51	296.56	293.44	295.19	297.79	293.46	295.58	296.71	296.81	294.18	294.82	295.08	292.29	292.32	295.56	297.85	293.1	297.35
301.82	301.68	305.18	301.42	304.32	301.75	303.13	301.79	302.39	301.02	302.37	303.55	303.64	301.7	300.64	302.05	303.15	303.39	301.88	301.99	302.84	304.79	302.47	303.81	301.68	306.07	301.15	301.78	301.89	304.03	302.57	302.58	303.11	302.9	302.22	300.45	301.56	302.93	302.6	305.65	301.61	301.82	302.73	305.78	302.12	302.37	304.9	302.28	302.65	301.96
315.74	315.69	316.72	317.37	316.57	316.62	317.13	317.11	316.62	315.46	316.77	318.12	318.4	317.13	315.13	315.81	317.13	317.63	314.44	318.45	315.77	316.48	318.27	314.24	317.02	316.35	316.49	316.32	313.35	316.82	316.07	318.18	318	316.37	317.27	314.35	319.04	316.62	317.5	315.05	319.52	318.47	318.28	315.61	318.78	316.66	318.23	317.9	315.48	315.29
303.09	304.95	305.45	302.81	302.76	303.07	301.77	302.53	305.29	301.04	302.57	303.18	303.54	303.04	303.77	302.83	301.41	301.94	299.32	304.25	303.22	301.73	303.2	304.25	303.91	301.01	301.99	301.7	304.5	304.17	303.79	303.7	300.7	303.05	305.12	302.2	301.12	304.22	301.99	303.09	301.04	302.39	306.67	304.93	303.01	301.72	303.26	303.91	303.27	304.77
316.17	316.04	314.17	313.7	314.88	314.72	317.32	315.06	315.61	317.36	316.71	315.71	317.63	317.02	314.91	316.64	314.53	314.95	316.37	315.38	316.57	315.05	315.44	315.79	315.12	315.23	315.16	313.61	316.31	315.83	315.97	314.66	314.7	316	314.97	315.78	316.84	312.65	315.34	316.79	317.58	316.37	318.59	314.34	316.96	314.1	315.62	317.38	317.31	314.65
294.73	297.42	295.73	296.11	296.26	296.45	295.27	297.59	294.29	296.79	295.4	296.06	293.9	295.4	296.87	295.2	297.76	298.5	298.72	297.79	296.02	298.62	297.16	297.93	297.72	299.99	296.43	297.85	294.47	296.56	297.37	299.12	295.57	297.11	295.72	298.05	297.4	296.48	295.89	296.74	297.1	296.16	295.66	295.87	297.12	295.87	295.66	297.79	296.13	297.11
302.11	300.09	299.32	300.23	298.81	301.15	301.33	301.22	300.33	301.38	299.33	301.33	297.43	301.24	299.91	300.79	301.36	301.05	299.73	300.82	299.52	301.15	297.99	301.52	297.66	298.09	302.2	300.65	300.93	299.56	300.02	297.8	300.53	302.27	299.62	300.91	301.17	299.58	301.65	301.77	297.26	301.04	300.78	299.82	299.82	302.7	300.82	299.26	298.95	300
313.97	313.28	312.24	314.34	313.75	315.76	310.81	314.61	312.71	312.75	312.46	314.35	310.85	314	311.51	311.71	311.37	310.64	311.88	314.54	313.28	315.59	314.13	313.21	312.86	314.76	313.1	312.42	311.16	314.13	312.59	312.59	313.77	314.19	313.17	313.11	313.72	315.6	314.77	312.63	311.34	314.43	313.12	312.95	312.78	313.5	314.62	313.58	312.32	313.01
327.07	326.12	327.03	328.17	321.99	325.16	326.04	324.07	323.96	325.49	327.29	325.76	324.37	326.85	323.35	324.18	324.83	322.67	326.93	324.82	326.67	324.57	324.95	323.48	325.75	323.69	324.32	325.5	325.77	325.98	325.29	326.75	327.96	324.45	325.27	324.89	325.79	326.28	324.37	325.6	323.32	324.73	324.42	324.79	324.48	323.5	324.55	326.62	326.22	324.93
304.35	302.76	303.06	305.51	305.06	303.24	304.85	303.26	302.84	303.25	305.71	303.85	305.93	304.97	305.56	303.96	305.83	303.42	304.89	303.17	303.95	306.12	303.8	304.36	303	305.44	303.31	306.19	306.21	304.77	304.42	305.76	304.25	305.5	303.95	306.97	303.33	305.66	303.77	305.18	305.67	305.51	304.81	302.2	302.32	305.44	304.95	303.97	304.08	304.9
302.81	304.36	302.3	302.08	303.16	303.05	302.27	302.47	303.18	306.8	300.44	303.96	300.07	300.77	302.99	301.53	301.54	302.48	303	304.43	300.71	302.08	300.17	302.73	302.96	301.49	304.6	301.25	303.16	301.13	304.97	303.28	301.46	301.09	303.35	303.48	303.95	301.91	302.21	304.87	303.09	303.37	304.6	303.2	304.23	304.13	304.12	299.66	301.13	302.59
306.3	306.38	304.6	306.45	304.89	306.36	303.76	306.3	307.6	302.79	302.96	304.79	305.83	305.28	305.54	303.59	303.12	306.01	305.81	304.61	305.4	305.59	305.42	306.06	307.73	304.94	303	308.2	305.86	305.73	304.1	307.49	304.33	305.48	306.44	303.86	303.62	305.82	306.13	304.26	306.23	304.5	303.76	304.99	305.3	306.97	304.42	304.45	305.72	303.06
305.67	301.09	301.45	303.06	303.36	303.79	303.64	304.87	305.79	303.2	303.54	304.2	301.91	302.47	304.56	305.1	303.91	302.29	299.84	304.77	305.82	304.82	305.04	303.4	301.55	303.84	304.07	301.92	302.79	303.68	305.57	303.51	304.55	300.94	302.37	304.15	303.1	305.76	303.81	304.43	302.32	302.65	305.39	303.65	303.37	303.67	302.9	303.4	300.4	301.65
303.34	300.63	303.05	303.28	304.35	301.71	304.37	303.78	302.54	300.93	302.89	303.76	302.58	306.27	304.61	304.04	304.77	302.53	303.53	302.8	303.55	302.37	303.23	302.99	304.35	304.43	303.84	305.97	304.35	304.96	302.93	305.05	303.17	301.4	305.36	304.3	302.1	306.17	302.55	301.66	303.55	302.75	305.07	302.67	302.63	299.4	304.09	301.82	304.02	301.49
293.34	294.05	293.23	295.86	292.15	295.99	294.27	295.24	293.93	297.08	294.53	298.12	294.46	292.24	293.75	294.2	297.01	293.24	295.91	292.89	296.07	294.52	294.63	295.57	295.22	295.8	296.84	290.64	296.72	295.33	296.34	292.13	294.06	292.78	294.71	295.11	294.75	295.2	295.56	295.17	293.33	296.25	294.84	294.49	297.01	295.18	293.53	294.27	294.94	295.15
314.56	314.89	315.5	317.11	317.36	314.72	316.37	317.83	315.94	316.64	314.8	317.31	316.43	317.83	317.46	319.55	315.42	315.51	316.18	317.45	315.83	316.55	317.33	316	317.37	315.75	315.99	317.92	316.66	315.55	314.13	315.2	318.33	315.36	315.95	316.39	319.76	317.69	314.43	315.94	316.83	316.81	317.48	316.92	315.2	317.85	319.36	316.74	315.75	317.3
316.53	318.95	318.32	316.77	316.71	313.7	314.29	316.46	314.62	318.64	315.99	314.57	315.2	314.83	316.25	314.55	317.92	316.42	315.46	314.33	316.75	317.11	316.07	314.81	314.63	315.57	317.24	317.8	317.07	314.3	314.94	314.32	315.62	316.74	315.66	314.13	314.26	317.18	315.23	317.99	315.13	316.76	315.17	315.45	316.99	315.89	317.03	314.71	315.71	315.53
303.68	302.21	306.17	307.04	305.77	306	305.74	303.95	302.44	302.69	301.89	303.74	304.79	303.02	303.01	303.19	304.42	303.97	304.24	303.08	301.23	304.74	303.71	305.81	305.39	302.09	301.43	302.77	304.21	303.44	302.45	305.23	304.77	302.92	303.4	303.33	303.2	300.71	302.23	300.93	303.14	303.54	303.98	303.55	302.41	303.5	304.4	302.74	303.19	303.92
314.01	313.49	314.51	310.42	313.05	310.9	313.76	312.08	311.21	313.81	312.9	313.12	312.49	312.56	312.8	311.86	310.73	314.03	311.7	314.2	313.36	312.94	313.24	313.65	314.22	312.19	312.71	314.78	312.78	313.83	312.75	313.52	312.55	309.06	312.46	312.73	313.31	311.58	311.66	313.35	315.21	311.13	313.05	312.67	313.45	313.16	310.74	316.18	311.83	312.81
305.95	301.24	304.28	304.41	307.48	306.23	305.4	305.35	303.98	304.52	303.51	304.41	305.25	303.85	304.18	305.33	304.54	305.36	302.18	301.78	303.01	305.29	306.34	304.38	304.34	306.71	304.2	305.29	306.35	304.52	304.6	302.43	305.36	302.9	305.07	304.46	307.14	302.07	302.53	305.62	303.62	301.04	304.94	303.86	302.41	303.5	304	303.03	302.2	306.79
306.51	304.45	303.71	304.49	303.25	307.78	300.66	303.49	302.81	302.53	302.02	303.77	303.45	302.04	301.77	303.87	306.07	305.15	305.95	304.54	303.36	304.62	304.06	302.41	303.99	302.3	302.5	304.18	300.8	302.46	302.15	302.35	304.44	305.06	305.11	302.97	304.47	303.83	304.1	303.22	306.16	303.16	301.25	302.05	303.42	305.65	304.31	305.28	302.51	304.16
293.72	296.99	300.8	297.69	298.77	296.35	296.55	296.29	297.72	297.42	295.33	295.09	299.02	299.49	300.23	296.01	297.85	295.72	297.56	299.45	297.62	295.61	295.71	298.17	299.15	298.17	297.72	295.29	297.48	294.27	297.65	297.05	297.13	296.41	297.04	295.23	294.83	297.12	294.46	295.12	295.26	294.7	294.49	293.27	297.58	299.08	297.28	296.89	296.3	299.65
310.86	308.31	309.06	312.3	308.79	310.56	309.23	307.41	307.96	309.62	308.44	313.63	309.75	306.41	311.56	309.77	313.36	311.43	309.41	310.02	309.38	309.01	312.94	310.64	309.79	311.37	309.01	310.64	309.85	307.94	307.65	310.95	310.89	308.41	309.64	310.45	309.93	310.67	309.81	312.13	309.71	308.94	308.63	308.49	309.37	310.66	308.23	310.06	309.55	307.89
295.61	297.38	295.23	295.66	295.1	298.24	297.72	296.94	295.55	295.98	298.32	295.54	298.09	296.78	298.29	296.89	299.83	298.6	294.18	296.81	296.19	296.03	296.09	295.4	295.47	294.28	298.24	297.06	298.58	294.77	296.11	298.75	298.17	296.57	297.72	297.35	298.09	295.28	299.27	294.85	298.22	296.15	297.38	295.21	296.86	299.89	297.14	296.06	296.75	296.87
309.02	310.38	310.11	311.16	308.68	310.16	311.2	311.49	312.56	311	309.59	310.59	311.84	308.56	310.43	311.48	312.51	310.51	311.08	311.99	310.06	309.82	313.3	309.42	312.99	311.01	310.63	309.35	311.12	308.89	310.56	311.99	309.39	311.03	310.38	312.56	312.29	310.5	310.5	311.29	313.3	310.54	312.1	308.49	308.77	309.84	310.82	312.77	310.22	309.18
302.06	299.96	298.11	299.36	302.39	302.66	301.17	299.51	300	299.08	302.28	299.68	298.96	300.46	301.42	299.77	299.3	299.22	300.26	299.52	299.53	300.4	299.47	299.9	298.93	300.64	299.17	299.53	299.81	298.54	297.09	301.02	300.56	299.92	300.42	299.04	300.26	299.82	304.17	300.95	300.96	300.69	299.83	299.32	300.01	300.17	299.98	300.03	300.06	299.51
327.18	327.3	327.6	327.95	327.77	326.62	327.32	326.75	326.22	325.8	325.31	325.9	326.67	326.89	329.86	327.27	327.09	327.79	326.03	327.09	328.95	328.21	326.45	327.39	325.6	326.45	328.02	324.08	326.78	327.29	326.82	328.01	328.61	325.07	324.94	326.82	326.13	327.34	328.34	326.99	322.68	326.64	328.57	326.31	328.17	327.8	326.7	327.8	327.85	327.42
306.75	305.43	306.63	301.99	305.85	299.85	304.58	303.82	306.11	305.68	303.49	303.84	304.5	304.33	303.93	305.78	304.35	305.02	304.66	303.38	305.7	303.6	303.98	306.68	303.46	304.43	305.57	305.52	303.35	303.15	302.9	307.4	306.53	305.02	303.42	306.76	302.78	304.94	305.36	305.78	303.62	302.77	303.79	307.45	305.7	303.49	305.4	305.34	304.4	302.52
307.54	305.56	307.27	305.04	306.96	305.64	307.76	308.69	304.07	305.18	307.63	305.17	305.49	304.74	303.51	308.14	304.81	307.3	305.36	306.62	306.74	308.42	305.76	302.97	305.61	305.49	305.71	305.64	306.53	306.51	306.04	303.1	305.6	306.45	304.62	304.77	303.78	308.6	306.15	304.58	306.51	306.32	304.54	306.36	306.53	305.03	303.7	304.95	305.88	304.52
313.28	317.02	314.19	312.77	313.16	313.27	315.06	314.04	313.11	311.34	313.82	316.53	312.1	315.17	312.64	315.41	315.38	314.95	312.28	313.94	314.75	316.2	310.5	316.41	310.71	314.09	312.79	315.82	314.12	315.69	315.04	313.24	314.26	315.54	316.89	312.83	312.84	312.76	315.32	314.32	315.87	313.26	315.05	312.04	315.56	313.09	312.52	313.07	313.65	312.49
325.06	328.83	329.08	328.8	327.55	327.84	329.06	329.7	327.01	325.67	327.96	327.76	327.69	326.48	326.5	325.81	327.15	325.81	328.32	326.86	328.57	325.44	328.41	327.7	327.01	327.76	325.99	329.62	329.76	326.76	326.44	327.49	328.1	326.74	326.55	327.32	328.21	326.51	329.81	327.57	328.62	326.55	328.41	327.77	327.9	328.73	325.49	330.15	326.98	328.48
329.74	327.63	328.6	325.11	328.2	324.77	326.02	327.27	328.41	327.74	326.41	329.95	325.72	323.75	328.42	326.72	329.15	327.74	324.22	327.66	326.4	323.28	327.99	326.53	329.68	327.85	325.39	323.34	327.6	325.05	326.81	325.64	329.03	327	328.71	326.81	327.06	326.36	328.04	328.17	329.07	326.69	326.56	328.63	327.77	326.56	327.28	326.02	326.91	325.58
304.02	302.5	300.89	302.99	302.12	300.17	305.21	302.03	300.52	303.38	302.8	304.21	302.87	303.24	302.24	303.32	303.95	302.48	303.43	301.8	306.36	301.72	302.8	303.31	300.81	303.88	303.63	304.21	302	303.35	302.79	303.85	303.2	304.09	303.48	301.4	300.66	301.43	303.4	303.96	302.91	302.71	303.29	305.47	301.85	304.72	300.63	300.72	302.3	301.59
305.8	304.62	305.95	302.99	305.21	307.25	308.06	306.75	306.48	304.4	306.43	305.04	304.83	305.04	304.69	306.34	306.65	305.39	305.41	304.89	304.59	304.15	303.99	306.9	304.27	308.31	305.05	303.77	304.45	302.47	305.59	306.35	304.5	307.51	307.3	302.91	307.52	305.02	305.93	307.35	304.63	305.93	305.86	305.31	305.5	305.02	305.55	306.9	306.13	305.47
295.12	297.48	294.8	296.34	294.69	295.17	295.33	292.42	296.55	298.57	292.93	295.07	296.03	295.92	294.65	292.87	297	291.93	296.19	296.72	294.81	297.35	295.78	291.44	293.46	294.86	293.51	295.05	292.57	296.92	295.51	291.46	294.68	296.51	295.13	294.35	297.23	294.27	296.87	294.02	296.32	294.27	294.41	297.46	294.84	295.32	295.19	295.53	294.23	293.93
313.68	313.11	316.66	318	316.53	317.62	311.76	318.18	315.29	315.85	316.84	318.01	314.88	314.96	317.84	315.95	315.07	314.48	317.3	315.56	316.81	317.19	316.62	317.65	317.29	315.6	317.83	311.46	314.76	315.71	317.41	318.44	315.53	317.68	317.13	313.67	316.88	313.93	315.12	312.65	316.2	315.23	315.58	314.13	316.61	315.76	316.73	313.63	315.46	315.68
311.06	311.37	307.61	308.65	309.06	309.92	308.3	307.84	309.82	310.83	307.37	310.25	310.87	312.76	309.24	308.18	310.03	312.5	308.04	309.65	309.26	308.15	310.61	308.82	311.32	311.02	311.04	311.62	308.64	307.92	309.9	309.68	315.06	312.19	311	308.9	309.9	307.02	311.85	308.99	309.03	309.98	312.88	313.11	309.29	307.91	309.38	310.86	312.73	308.96
310.77	311.14	308.82	308.85	309.94	313.28	311.7	312.01	311.57	314.73	313.36	311.5	310.4	309.68	312.24	312.64	310.07	311.57	311.98	310.62	310.29	313.02	310.58	312	312	308.44	310.65	309.87	310.83	312.1	309.6	310.87	312.34	312.31	308.91	312.07	311.93	310.99	311.62	311.26	310.46	310.84	311.03	312.12	313.81	313.04	311.97	311.87	313.86	309.22
320.61	317.4	319.64	317.11	318.43	318.95	317.42	318.44	317.74	317.96	318.85	317.11	319.02	321.6	317.37	318.59	317.32	318.94	317.02	317.03	318.86	316.24	316.92	316.97	317.78	314.67	317.11	320.79	320.11	320.17	317.59	318.59	317.76	320.27	316.74	319.64	318.31	318.39	316.98	319.58	318.2	317.86	316.77	320.04	318.9	317.36	318.29	317.91	320.03	318.2
316.44	316.39	318.35	316.71	313.2	318.09	317.45	318.74	318.34	317.33	316.51	319.54	320.61	317.88	315.68	315.12	319.25	316.95	317.64	317.76	317.62	318.38	317.22	319.12	314.19	317.25	317.47	319.24	317.7	316.25	318.63	317.69	317.21	313.89	317.22	317.27	317.45	318.75	319	318.54	316.6	317.49	318.31	318.15	317.28	315.35	318.61	317.6	317.15	316.76
306.82	304.96	302.56	303.27	301.88	305.2	303.64	303.67	304.39	303.34	304.32	303.03	305.47	304.14	303.87	304.78	303.69	305.11	303.44	303.93	304.07	303.28	304.73	305.62	303.91	303.83	304.33	302.39	304.46	305.25	303.87	303.26	304.67	304.34	303	305.87	304.24	302.84	306.81	308.46	304.67	304.45	306.61	305.45	301.5	305.21	302.54	304.89	304.61	302.42
327.7	328.28	327.11	329.37	328.23	329.89	328.38	327.89	328.69	328.02	325.71	332.58	328.41	329.77	327.66	331.08	326.52	327.13	327.86	330.28	329.5	325.51	328.33	327.29	326.51	327.87	327.8	328.96	326.8	329.28	330.47	329.5	328.76	328.64	330.07	326.56	328.63	327.46	327.02	327.14	326.59	330.05	329.42	328.06	331.51	331.09	330.1	326.87	330.21	329.53
314.4	317.33	316.99	315.39	313.51	314	318.04	312.6	314.43	312.57	316.91	316.69	317.16	314.81	312.33	312.98	315.04	313.5	312.43	314.81	312.71	315.69	314.9	312.24	315.81	316.63	314.36	314.01	316.14	315.21	315.62	315.59	315.82	316.54	315.51	316.44	317.91	317.78	314.73	314.79	314.67	315.45	313.63	316.68	313.19	315.59	314.26	314.81	314.66	314.42
315.41	315.25	311.98	311.57	314.66	314.78	314.95	313.65	314.01	314.36	315.7	317.08	312.64	315.32	314.68	315.58	313.84	313.81	315.76	314.55	314.8	315.68	314.51	313.78	315.32	315.19	312.17	314.49	314.72	312.58	313.83	314.3	315.41	318.11	314.93	316.73	315.26	314.39	316.11	315.95	313.39	316.18	316.22	314.14	315.54	316.74	315.42	315.36	315.22	312.79
312.32	315.82	314.94	315.86	316.19	316.04	315.04	316.24	314.74	314.05	316.03	314.88	313.57	314.48	315.45	315.17	317.26	315.91	318.2	314.87	313.63	314.94	313.77	315.06	317.16	317.85	314.88	313.09	313.83	315.03	313.81	314.05	314.03	315.07	315.36	312.46	316.72	313.71	313.9	314.45	315.64	313.54	312.36	311.76	317.34	315.07	314.86	315.27	310.99	313.85
328.37	327.43	326.02	324.28	326.97	324.16	328.47	323.6	326.14	324.73	326.3	324.76	324.07	324.81	324.41	325.17	324.74	325.64	323.29	324.22	325.07	324.79	327.71	323.01	323.71	325.25	326.07	327.36	323.77	326.73	322.72	324.3	326.48	325.07	324.09	325.11	326.78	323.33	324.43	324.89	324.2	324.73	324.61	325.67	325.75	325.41	324.76	324.98	325	323.89
313.36	314.82	312.74	311.71	312.34	312.85	310.1	311.38	312.82	312.8	312.46	311.14	310.2	313.3	311.68	313.45	315.07	310.66	315.45	312.6	313.5	313.55	315.19	313.47	312.8	314.16	311.81	311.84	311.84	313.52	311.97	313.68	311.6	309.7	312.7	311.11	310.38	314.06	312.71	314.44	312.81	313.87	311.67	312.3	314.13	311.82	312.24	313.08	313.2	311.83
315.65	315.38	316.67	315.73	314.25	315.23	315.64	317.68	312.8	312.85	317.33	314.84	313.11	315.39	315.78	312.8	313.56	318.56	313.21	314.28	316.32	316.72	315.04	312.24	314.87	314.99	316.17	314.49	312.53	315.96	314.73	313.8	317.91	315.36	315.93	314.28	313.27	317.66	315.34	314.74	312.44	315.31	313.35	313.78	312.83	313.19	315.38	314.56	316.87	317.12
304.39	303.11	304.92	304.06	302.86	304.22	303.54	304.27	303.23	303.52	303.35	308.77	302.9	303.04	302.69	303.32	304.29	303.61	303.65	306.4	304.32	304.68	301.96	305.77	301.71	302.35	305.72	305.56	301.88	304.85	303.16	302.97	303.57	306.02	304.52	305.01	304.25	304.41	303.31	305.85	304.27	302.48	304.75	303.51	305.68	302.01	304.12	305.67	303.97	304.77
317.02	315.72	313.87	313.6	313.24	316.07	315.91	318.44	314.43	313.33	315.22	314.93	313.9	315.29	316.5	317.16	315.96	316.99	316.65	315.66	314.63	313.65	317.08	316.1	312.6	316.33	316.42	314.69	313.56	317.05	316.47	314.88	315.07	315.61	315.52	316.48	313.04	315.39	315.16	313.7	316.86	316.64	316.31	315.97	317.02	316.98	315.01	317.75	317.51	314.57
303.71	305.72	304.42	304.53	304.4	301.74	301.97	300.32	303.3	303.58	302.28	303.32	301.92	303.91	303.69	301.44	304.07	303.24	303.22	302.7	304.93	304.13	301.46	302.24	300.21	304.56	304.07	301.53	303.6	301.9	305.76	302.86	304.26	303.46	302.83	304.83	304.71	302.07	301.51	305.49	300.43	302.64	302.33	303.92	301.45	302.92	302.24	303.69	304.8	300.45
307.09	307.01	305.67	307.21	305.29	305.75	305.75	305.68	307.21	305.61	304.44	304.91	309.29	306.26	305.73	307.41	306.54	308.2	304.65	305.56	305.07	310.6	305.53	306.44	302.27	304.58	306.55	306.98	306.29	307.01	308.88	307.2	305.64	307.42	305.18	307.89	305.38	306.69	307.6	306.92	307.64	305.01	307.87	305.05	306.83	304.83	306.19	306.98	303.94	305.66
325.37	325.77	328.33	324.79	323.37	323.42	326.31	322.62	326.11	328.24	322.11	325.79	324.19	321.75	325.46	327.03	324.04	324.55	325.86	326.78	327.25	324.82	324.92	324.02	328.88	326.37	325.23	325.15	326.31	324.68	325.37	324.81	322.67	325.18	325.85	323.9	325.33	327.14	324.36	325.97	325.68	327.11	325.34	326.31	325.66	325.16	323.8	326.29	326.78	326.43
300.8	301.63	300.38	299.25	301.08	299.66	300.14	299.56	300.71	300.64	298.89	299.87	299.19	300.65	300.31	299.62	299.76	299.4	301.04	297.94	301.33	299.99	299.64	299.38	297.15	299.99	297.09	301.06	299	302.51	297.45	301.68	299.48	301.12	300.4	301.48	302.14	300.56	300.67	298.9	298.98	297.45	301.55	298.44	301.38	299.08	300.92	299.82	299.04	302.01
311.83	316.34	315.59	317.53	315.29	315.13	316.89	315.86	314.23	317.3	317.47	318.06	315.12	315.53	316.07	315.33	316.6	315.87	314.85	314.57	314.55	316.43	316.91	316.13	314.67	314.08	317.19	317.3	315	317.8	315.67	315.5	316.72	316.26	315.32	315.32	318.79	316.89	316.56	315.78	315.85	314.78	313.42	314.68	316.52	314.71	315.2	316.85	315.63	317.09
293.38	297.32	293.86	298.68	297.3	295.91	296.94	295.99	298.63	297.79	295.34	296.64	296.43	295.45	297.49	294.27	298.17	295.72	296.55	296.34	296.27	299.05	299.01	297.96	298.64	296.55	296.25	295.35	296.79	300.01	299.07	296.13	299.09	295.85	296.08	294.2	296.58	299.23	294.91	298.2	296.5	295.56	294.69	296.88	297.88	296.73	299.01	298.17	294.82	298.39
327.27	327.91	327.57	331.79	326.11	327.67	328.55	330.42	328.32	327.79	327.06	327.13	327.45	328.48	327.07	326.7	326.6	327.18	328.81	328.24	326.97	328.7	327.2	327.48	329.74	325.84	329.51	326.15	329.82	330.19	328.98	328.13	327.39	327.62	326.34	327.97	328.95	327.06	327.85	326.39	326.96	326.45	327.18	327.52	326.31	327.73	326.02	326.15	326.6	330.47
302.75	304.72	305.77	304.88	306.87	301.77	303.94	306.03	305.66	303.37	305.45	305.85	305.8	305.55	304.97	306.63	306.47	304.13	305.49	305.21	306.62	303.5	305.06	302.95	306.18	304.89	304.46	305.67	305.19	305.2	305.64	303.91	306.25	303.89	303.25	304.46	302.22	305.49	304.81	306.19	304.76	306.56	306.52	304.67	305.85	305.99	303.44	305.02	303.63	305.35
311.98	316.98	315.68	315.03	315.6	314.34	316.92	311.86	315	314.48	313.7	316.6	314.77	313.78	315.66	314.03	314.5	316.7	314.55	311.32	316.55	312.81	315.83	314.94	314.83	315.06	316.39	311.48	310.53	316.6	314.12	314.94	312.17	316.7	316.05	314.92	314.66	314.89	317.88	313.94	314.78	314.75	314.23	315.04	314.33	314.42	314.03	312.75	318.15	314.23
291.42	294.02	292.62	294.87	293.01	293.78	291.96	294.71	291.34	293.35	295.61	295.96	293.53	294	294.02	294.47	294.12	296.4	294.95	294.89	296.59	292.36	292.06	295.11	293.21	293.88	295.11	293.64	293.65	293.88	295.61	293.68	296.57	295.04	295.27	294.59	294.07	294.51	294.26	293	296.03	294.41	293.94	294.73	295.01	295.25	293.46	291.83	294.2	294.64
314.43	317.62	315.13	316.1	316.87	315.68	313.79	317.33	316.8	314.36	315.91	311.31	313.62	316.17	313.55	315.63	314.98	315.57	317.55	315.85	315.6	316.14	312.65	314.05	314.91	314.57	315.62	314.91	317.03	314.27	314.42	313.83	314.16	313.81	314.16	315.58	313.76	312.94	314.35	314.37	313.3	315.51	312.89	313.44	315.6	314.97	315.45	315.72	314.95	315.87
303.66	305.5	302.94	305.03	300.34	302.44	304.71	302.32	301.01	304.79	303.26	303.03	301.78	303.97	301.11	301.28	306.21	301.17	305.31	302.79	303.77	304.06	301.06	304.49	302.26	302.73	301.94	305.13	304.14	302.27	304.58	302.75	304.12	303.91	302.68	304.63	302.46	303.61	303.48	306.67	304.01	306.34	304.45	301.8	303.01	304.53	302.89	305.06	303.88	300.94
305.14	305.25	304.91	304.12	304.31	308	305.51	306.92	305.99	308.03	306.79	305.47	306.38	302.86	307.65	308.09	302.29	304.88	306.19	305.22	306.44	309.17	305.2	305.93	305.71	307.98	308.87	305.89	305.63	308.24	307.39	306.65	309.74	307.38	306.38	303.49	306.19	303.16	307.22	304.72	309.35	305.92	305.2	306.08	306.5	307	307.17	306.4	305.11	306.97
302.83	303.33	305.19	303.39	305.28	303.79	305.22	304.46	303.83	304.06	301.96	301.65	302.28	301.34	303.33	304.8	304.91	303.26	304.22	303.99	303.46	305.84	302.65	302.61	303.53	304.45	304.5	304.65	303.34	305.41	301.52	303.57	300.63	303.05	303.39	302.9	304.85	301.33	303.01	304.77	304.42	301.64	305.86	301.8	302.92	301.88	301.26	303.88	305.95	305.43
311.4	311.36	310.22	309.84	310.36	311.36	309.13	308.23	308.82	310.11	308.71	312.12	309.75	311.03	309.71	309.75	308.79	309.04	312.57	312.08	309.62	308.83	310.22	308.66	309.23	311.38	310.12	307.6	310.43	310.45	309.33	308.96	308.04	310.28	309.51	312.76	308.82	311.41	308.87	309.57	309.73	311.1	311.17	310.83	309.91	311.12	308.6	307.1	311.13	309.7
314.29	309.93	311.59	311.23	314.03	312.16	311.84	310.71	310.16	312.37	314.15	310.09	313.23	311.68	311.79	312.77	311.39	313.14	311.41	310.89	312.45	313.13	314.28	314.04	312.79	309.93	314.18	313.11	313.1	313.39	312.15	314.04	311.54	311.28	313.67	311.44	312.29	313.69	311.22	311.63	313.89	315.11	310.4	313.06	313.09	312	314.22	314.66	312.28	312.8
325.25	326.35	324.73	326.87	328.69	328.8	327.77	328.86	325.54	328.13	327.16	324.53	329.27	328.18	327.09	327.32	325.14	328.32	328.81	325.85	326.18	324.09	326.71	325.08	328.68	327.78	327.68	327.17	326.82	329.14	329.51	329.7	327.38	328.75	327.16	326.57	327.78	324.75	325.38	326.55	323.68	327.65	325.63	326.93	329.44	326.92	329.94	326.83	326.41	326.95
301.97	300.5	301.83	299.76	299.12	299.33	300.68	301.73	302.65	301.08	300.24	302.01	301.86	301.04	302.07	301.31	302.45	302.62	302.39	301.48	300.46	298.22	303.46	300.11	303.65	300.61	301.06	303.36	301	301.27	301.58	300.53	301.13	301.23	303.28	298.18	299.74	301.63	299.21	302.16	303.18	299.05	302.32	299.3	300.84	297.56	302.45	300.71	302.08	301
304.28	304.23	302.75	302.37	304.45	305.88	304.79	305.73	303.27	304.16	303.63	302.39	305.14	306.01	304.63	302.02	302.96	305.1	303.59	302.82	306.21	305.09	304.81	306.46	307.15	302.69	306.35	304.21	304.22	305.39	305.27	304.9	299.53	305.15	303.38	303.61	304.69	303.59	303.49	303.84	302.79	307.24	302.25	300.86	305.8	307.77	304.39	305.53	306	301.38
302.91	304.66	303.02	303.46	304.15	303.38	304.65	304.08	301.32	305.27	302.44	303.74	304.84	304.6	302.03	304.55	303.83	302.54	302.03	304.97	302.98	304.22	301.65	302.71	303.29	303.73	304.73	304.78	299.02	302.49	303.85	304.1	303.13	303.14	306.07	301.28	303.42	303.52	303.93	302.24	303.69	302.29	304.14	307.63	305.47	303.9	302.54	305.06	304.5	303.59
315.38	314.89	316.17	311.87	314.89	313.35	312.23	315.71	317.14	313.81	312.27	313.21	310.91	313.66	313.41	313.89	315.83	313.93	315.81	314.05	313.44	314.42	313.58	313.17	313.61	316.92	314.15	316.47	315.43	313.81	314.25	315.6	312.93	313.34	313.71	313.17	314.01	313.13	312.8	312.29	315.52	313.92	311.33	315.18	315.58	313.44	316.45	315.52	311.36	314.38
315.81	312.87	313.65	314.03	316.76	314.67	313.15	314.59	313.89	315.63	314.7	313.94	314.16	315.51	313.13	314.71	314.33	315.15	314.63	314.05	313.79	314.95	313.77	315.58	315.43	318.01	313.63	314.57	316.01	315.1	312.77	315.84	314.52	317.01	314.22	312.54	315.66	314.31	315.23	315.15	313.3	316.68	315.04	314.73	312.94	315.66	312.05	314.87	315	314.69
314.59	314.8	314.15	317.39	314.01	313.86	313.73	313.08	313.72	314.17	315.09	314.68	314.34	313.69	312.15	316.85	315.95	313.69	313.55	314.44	313.81	312.93	314.85	313.53	313.86	314.19	315.98	315.75	317.87	313.97	314.75	315.86	316.54	315.75	312.96	313.05	315.73	316.91	314.7	311.99	317.12	314.18	312.86	314.7	314.55	314.17	316.16	314.87	313.13	313.88
325.76	324.16	325.83	324.68	323.15	323.51	324.72	326.74	323.72	326.78	324.11	326.2	327.27	324.13	326.23	325.08	325.38	324.9	326.4	325.66	325.81	324.63	324.47	322.89	326.13	327.98	325.64	324.15	325.1	327.85	325.45	325.62	324.26	323.18	324.12	324.41	325.54	322.17	328.35	326.69	324.25	323.62	326.72	325.09	325.79	326.14	325.63	325.52	321.14	324.25
315.14	314.25	315.93	312.89	312.24	311.11	313.08	316.31	314.84	312.34	314.14	314.62	313.88	313.24	317.28	313.3	315.65	313.53	314.02	314.66	316.01	314.49	314.24	313.34	313.98	314.05	311.87	316.3	314.54	315.26	312.49	314.7	313.93	316.81	314.31	315.19	313.06	315.39	312.55	314.08	313.3	311.57	314.27	314.29	314.03	315.75	313.28	313.55	312.76	312.58
327.7	327.67	327.94	327.38	328.72	331.58	328.59	329.13	325.29	328.78	329.33	329.45	328.42	329.8	330.11	327.05	328.06	329.37	329.26	327.47	326.24	329.87	329.32	327.88	329.97	328.11	325.55	328.99	328.74	328.48	325.06	330.48	328.52	327.99	330.11	327.57	328.53	326.77	327.23	326.72	329.3	329.81	327.33	329.56	330.07	329.76	327.41	330.94	328.47	330.07
315.56	311.26	313.42	312.19	313.61	312.55	313.65	311.4	310.63	313.22	311.01	315.29	310.89	313.02	313.81	313.01	313.25	312.11	312.92	312.23	313.95	312.3	311.14	313.95	310.34	312.33	313.75	315.6	312.98	310.45	312.41	314.33	313.84	311.37	309.82	312.68	311.71	312.35	311.34	313.39	310.16	310.22	313.46	313.1	314.96	314.69	313.34	313.31	313.11	313.62
301.59	301.38	303.17	302.46	303.89	304.18	305.29	301.27	303.52	303.26	303.17	303.84	303.06	304.71	304.78	306.49	303.97	302.91	301.67	302.67	304.67	303.5	305.33	302.89	303.1	301.99	303.03	302.62	303.35	303.02	303.09	304.61	303.57	302.9	304.94	301.82	304.03	304.75	304.18	303.74	303.05	301.14	302.78	304.32	301.68	303.73	303.5	304.15	304.59	303.15
307.49	304.73	307.82	309.26	304.75	306.01	308.39	309.01	307.46	305.63	306.64	309.78	305.33	308.75	305.08	305.52	307.84	307.54	307.46	307.16	308.32	309.46	306.94	306.67	305.79	309.38	308.67	305.55	306.08	307.35	306.16	307.8	306.11	308.02	307.67	306.83	307.83	304.81	309.34	309.28	308.59	306.91	307.42	307.95	309.39	307.15	308.3	306.19	305.98	307.32
295.58	296.7	294.15	295.64	295.24	294.01	294.87	294.39	294.87	294.21	293.47	294.49	294.34	296.29	296.52	296.51	292.88	294.01	295.34	292.98	295.59	293.27	294.27	295.99	293.71	296.18	295.84	295.48	297.59	293.52	294.4	295.37	291.76	293.78	294.44	295.41	294.65	294.82	294.81	296.04	295.55	294.96	294.85	292.39	295.6	295.36	295.99	294.35	295.78	294.6
304.2	304.27	302.51	304.08	305.15	303.45	305.41	303.12	304.72	304.18	305.72	304.62	304.51	302.99	304.6	304.81	307.17	302.73	305.28	303.9	306.68	306.2	306.21	304.86	304.02	304.43	304.48	304.59	305.11	304.26	303.92	306.73	306.47	303.58	304.41	304.16	304.24	307	305.03	304.97	306.29	304.75	305.32	304.04	304.01	305.9	304.35	305.42	302.23	306.26
313.58	315.46	315.91	315.41	314.44	315.03	314.22	314.18	313.76	315.31	314.17	316.26	316.18	314.57	314.25	316.43	313.98	313.62	315.08	315.03	312.73	314.48	313.66	316.83	314.41	315.67	315.23	312.83	313.61	313.71	314.98	316.15	314.31	316.34	314.21	312.97	315.64	314.74	315.64	313.57	311.62	313.94	313.86	315.21	315.05	314.29	316.44	315.64	317.33	315.26
326.12	323.76	324.15	327.24	325.49	323.71	325.18	325.28	326.4	324.93	325.36	324.7	325.05	326.64	325.9	324.41	324.5	324.05	325.44	324.14	324.44	325.53	326.67	326.17	326.08	327.59	324.49	327.49	323.98	326.68	322.87	325.15	323.37	325.12	323.62	324.79	327.25	323.67	325.63	326.42	326.1	324.21	325.49	325.79	324.62	324.97	322.91	325.82	325.38	325.09
299.2	305.05	302.4	303.22	301.88	303.13	305.04	301.69	304.27	303.27	304.49	303.21	302.12	304.02	303.81	301.92	305.04	301.36	302.62	303.95	304.25	302.47	304.18	302.86	301.81	305.61	304.67	301.62	305.15	301.97	303.74	306	301.86	301.77	304.17	305.69	303.94	301.9	304.41	300.81	305.03	302.02	304.27	303.78	302.48	305.65	302.35	303.88	302.41	305.92
326.99	325.15	328.91	326.78	326.94	325.38	324.52	325.51	327.6	326.01	326.74	328.07	324.69	323.01	327.04	326.66	331.47	326.64	326.9	328.61	325.43	325.99	328.42	329.37	327.02	327.81	327.63	325.36	325.33	327.06	326.49	326.93	326.72	327.03	325.02	326.2	324.76	325.56	327.78	326.91	324.59	325.8	326.49	326.95	329.56	325.08	329.49	326.2	328.76	327.88
320.41	320.32	318.5	319.35	318.51	318.11	319.93	318.43	320.74	317.74	320.6	317.66	320	319.88	317.46	319.11	318.89	321.78	318.26	321.14	318.39	318.52	318.31	318.94	319.45	320.57	320.05	320.99	318.95	321.34	319.45	321.84	322	318.79	318.32	318.16	319.79	321.01	319.85	316.47	316.52	317.9	316.36	318.36	319.38	319.4	321.43	319.32	321.29	318.2
305.27	306.63	308.95	306.67	307.09	305.66	304.41	305.07	309.49	306.7	305.69	306.13	306.62	307.42	306.52	308.72	306.55	305.04	305.01	305.61	308.46	305.66	305.59	305.33	306.72	308.05	306.41	303.8	307.97	305.4	307.15	305.34	305.24	305.73	302.56	304.93	305.75	307.01	307.52	305.93	306.46	306.27	307.93	304.58	307.64	306.62	307.52	302.93	306.66	305.49
318.34	318.75	317.21	317.89	318.95	317.44	315.95	316.65	318.7	317.59	317.81	316.69	316.12	318.4	317.11	315.6	319.37	319.53	317.93	315.8	318.1	319.01	315.43	317.72	317.48	318.46	318.38	319.05	318.39	321.47	318.41	316.97	317.35	315.46	318.11	318.46	314.46	318.34	315.78	318.91	316.95	318.82	314.34	319.03	317.41	318.3	316.68	313.8	319.31	319.49
313.12	314.77	310.99	312.04	311.61	311.39	309.78	310.38	312.66	312.36	313.04	315.31	312.33	311.16	309.76	312.12	311.86	311.14	312.75	309.24	311	315.37	310.45	313.53	312.37	313.43	311.89	313.04	311.14	312.64	313.25	312.78	313.84	312.89	313.65	313.04	310.67	311.01	312.62	310.78	313.88	313.11	312.06	311.88	311.7	313.45	312.33	313.88	311.59	313.29
295.4	294.19	294.64	297.37	295.63	295.34	294.73	293.43	291.93	297.52	295.11	293.94	295.64	293.12	293.33	295.95	294.99	294.47	294.41	294.32	296.31	295.44	294.06	297.23	291.8	292.96	292.56	292.86	295.3	296.54	294.59	295.47	295.13	295.35	296.46	294.74	293.74	295.23	293.44	294.25	296.73	296.24	296.84	294.68	295.53	293.54	294.46	295.79	294.99	297.1
305.3	304.32	306.27	308.31	306.42	306.41	305.01	306.75	306.07	303.43	308.41	304.7	305.1	305.03	303.39	306.72	305.1	304.05	307.21	305.82	303.66	304.15	305.68	305.09	303.92	304.28	304.94	305.6	305.93	305.67	306.14	306.27	306.4	304.63	305.3	309.8	303.65	304.26	306	302.29	304.53	301.89	304.14	306.24	305.11	304.23	303.06	307.05	306.76	302.81
310.61	311.78	311.49	309.26	314.23	309.96	311.28	310.67	312	309.85	310.49	311.92	312.77	313.11	311.5	311.31	312.81	312.57	309.94	313.13	310.77	311.19	310.56	313.08	309.75	313.26	311.05	311.12	314.06	309.18	309.44	311.53	309.97	313.5	312.09	310.59	310.15	312.25	308.71	310.71	312.83	311.22	309.89	311.69	312.55	313.36	311.01	310.41	310.25	310.72
303.35	301.01	303.73	302.11	302.71	305.55	301.38	304.42	302.53	303.5	303.55	303.2	303.24	300.42	303.29	301.88	301.03	303.04	302.83	303.03	304.41	305.12	303.57	303.37	303.74	302.97	302.7	301.52	303.3	302.53	303.11	301.5	303.56	303.32	302.66	305.89	303.95	301.88	302.25	302.61	304.38	302.95	303.32	303.61	301.6	302.03	302.21	304.69	301.67	304.48
316.02	316.5	314.39	314.98	313.25	314.63	312.87	315.47	315.09	315.58	317.85	316.09	316.39	314.12	313.44	315.49	314.6	313.93	314.52	312.31	313.24	316.55	317.32	317.11	314.36	313.77	316.3	312.4	313.1	317.27	316.12	315.51	313.98	314.09	312.83	315.33	314.15	315.45	315.42	316.35	316.62	314.04	316.37	315.43	312.44	314.53	315.23	315.68	315.75	316
308.52	304.76	306.25	306.98	307.8	306.26	304.26	307.45	308.91	307.79	309.3	308.1	307.56	308.18	307.97	308.9	304.98	309.53	307.51	309.44	309.33	305.54	303.85	306.57	304.92	309.53	306.97	306.27	305.53	307.73	306.64	306.31	306.32	306.54	308.26	304.85	305.74	310.19	309.94	306.32	310.49	307.8	308.03	309.36	305.14	306.89	307.21	305.9	309.7	307.14
316.6	316.06	317.21	314.68	313.65	313.9	315.23	314.89	313.25	315.4	318.17	316.68	313.78	317.48	312.93	316.29	316.87	317.46	314.72	313.64	315.58	314.94	314.09	316.04	314.46	314.43	313.05	315.55	313.38	315.77	316.72	314.42	313.93	317.01	315.49	313.16	317	314.89	314.84	314.38	312.4	313.06	313.34	317.06	310.27	312.92	313.88	314.87	315.68	314.63
326.36	328.71	326.3	328.15	325.62	327.28	324.94	328.59	328.77	326.19	326.62	330.3	326.96	327.95	327.36	328.57	328.11	328.27	327.37	327.43	328.52	326.27	328.08	328.59	326.28	331.12	328.75	328.55	330.17	329.47	329.38	329.77	329.54	328.87	327.58	327.22	327.18	325.23	325.98	326.22	329.95	326.87	329.19	326.14	326.97	327.38	327.74	326.76	326.44	328.81
305.87	307.26	302.97	307.65	307.76	306.66	307.99	302.51	305.61	305.08	305.37	303.3	307.79	306.36	303.19	304.04	306.12	304.29	304.82	303.8	306.16	306.45	303.4	306.68	304.59	302.72	306.41	304.66	306.83	304.93	307.25	306.94	305.18	306.1	306	306.18	303.63	306.52	303.92	307.89	306.73	305.93	308.34	305.69	305.29	304.08	304.52	305.44	306.14	304.03
304.48	305.23	300.24	301.85	306.03	303.38	305.71	303.12	304.48	302.24	306.92	304.09	304.01	302.9	301.94	305.1	305.84	304.92	306.97	304.7	305.33	303.84	303.61	303.42	306.25	303.1	302.82	304.54	306.47	307.34	304.18	303.17	303.49	302.92	304.67	305.14	304.17	305.3	304.09	304.83	304.65	304.61	303.56	304.94	301.88	306.34	300.43	304.93	308.51	302.89
317.1	319.78	317.64	318.18	317.3	316.75	318.06	317.77	319.6	318.26	316.94	315.49	314.23	318.93	317.19	316.66	317.02	316.71	320.12	315.63	316.41	317.77	317.58	319.52	318.57	316.08	316.34	318.31	318.6	318.92	318.29	316.85	318	315.72	317.6	317.71	317.02	318.54	317.19	317.96	312.78	315	315.33	316.48	318.43	317.83	316.77	316.79	314.95	314.88
311.45	312.05	312.15	311.99	312.34	314.47	313.48	313.29	310.14	309.32	311.49	314.14	311.98	311.92	311.82	311.31	315.45	315.43	310.5	312.14	311.71	311.96	314.55	310.61	310.78	313.71	312.44	312.8	312.16	311.19	313.96	311.25	313.25	312.13	313.53	309.99	313.11	312.69	312.99	313.93	312.9	311.51	312.61	313.89	313.83	313.33	313.99	312.57	313.14	313.14
310.84	312.35	310.65	313.69	312	312.14	311.01	313.67	312	313.91	315.24	311.65	315.3	314.4	316.04	312.48	315.7	312.17	311.44	311.74	313.9	310.21	312.13	313.11	311.98	311.42	315.45	316.68	312.21	312.89	312.62	314.55	311.21	314.73	311.4	313.67	314.48	311.79	313.75	311.71	313.46	313.85	311.98	311.37	312.52	314.89	313.06	313.59	313.7	310.99
302.67	304.15	304.07	304.91	305.92	303.91	305.73	303.61	305.93	306.81	305.24	302.06	304.41	302.69	303.56	303.58	306.38	301.96	303.58	306.33	307.3	305.41	306.45	304.48	304.85	303.8	301.95	304.41	303.73	304.54	305.12	305.99	305.91	306.17	302.54	300.54	306.21	303.5	302.33	304.95	305.29	303.82	304.39	303.83	307.54	305.07	305.17	305.17	304.74	306.34
307.13	305.99	306.09	303.61	306.63	304.23	305.85	304.84	304.83	305.81	305.21	305.57	305.82	305.09	304.19	307.65	305.48	306.88	306.18	306.18	305.61	305.06	306.24	305.36	305.48	304.89	308.05	304.27	305.65	306.95	304	306.28	303.69	306.28	306.58	305.4	304.88	306.48	307.53	305.71	306.78	308.22	303.82	308.77	307.94	303.67	305.7	303.02	305.39	303.22
304.29	302.09	305.57	305.59	305.58	307.78	304.9	305.7	306.44	304.9	304.7	303.68	304.7	305.04	303.76	306.7	306.06	305.41	307.32	303.11	305.05	304.75	306.33	306.42	305.49	305.71	304.64	304.62	302.22	305.21	305.78	304.02	307.76	306.23	303.72	303.38	306.61	307.76	305.46	305.89	307.55	303.69	307.38	308.18	306.36	306	303.32	305.92	305.27	306.85
312.28	310.66	311.6	310.4	312.57	312.43	310.11	311.26	311.9	312.99	309.45	308.91	312.67	309.91	313.51	312.35	310	312.21	312.05	313.28	313.13	310.97	312.21	314.02	313.55	309.14	311.55	311.2	311.15	311.23	312.71	310.93	313.49	310.58	309.5	312.22	311.93	310.88	308.87	311.69	311.94	312.19	311.6	309.14	313.48	310.45	310.4	311.9	311.97	311.22
326.58	325.9	325.03	327.89	328.25	325.87	327.28	326.05	327.86	326.83	332.91	327.72	326.82	329.01	328.36	324.58	325.98	327.77	328.9	324.13	327.52	327.23	326.74	326.92	328.3	329.82	327.86	328.86	329.32	328.45	327.86	326.34	328.78	325.3	327.25	327.43	327.4	327.47	326.82	326.67	327.55	329.41	327.08	328.34	327.08	329.4	326.88	327.82	325.8	329.35
300.51	299.38	299.59	300.65	300.36	301.47	302.94	298.86	302.44	299.13	301.94	301.53	299.67	303.26	300.27	301.77	299.66	302.15	301.26	300.13	300.77	301.28	301.23	300.37	299.52	299.61	299.5	297.92	301.61	302.25	302.65	302.07	301	302.4	304.01	302.7	301.67	299.61	299.88	302.24	303.87	302.71	300.51	300.3	299.3	298.52	302.56	300.85	300	300.62
325.09	328.84	328.56	327.91	327.37	329.43	327.68	328	325.16	326.47	327.16	326.46	330.53	327.5	327.01	328.07	323.5	324.41	325.98	326.83	326.68	327.69	329.38	326.54	326.75	327.13	326.4	326.32	326.72	324.46	326.28	328.66	327.46	327.58	324.77	326.97	325.45	326.75	329.04	327.5	326.97	329.67	325.56	326.12	327.69	328.75	326.64	325.53	326.65	327.32
316.16	316.54	316.68	314.71	314.41	316.4	315.39	315.72	313.97	315.18	312.95	311.99	313.99	314.18	314.7	314.38	315.38	316.24	312.83	315.98	316.5	313.93	317.13	315.84	316.23	313.79	318.18	314.49	315.19	314.68	313.68	313.12	315.7	317.51	314.47	317.51	315.36	315.53	312.62	315.77	313.75	313.99	314.86	316.34	314.35	315.15	314.24	316.34	315.26	314
315.67	314.41	318.71	317.3	318.18	316.75	316.24	315.71	317.86	319.15	314.78	318.34	316.91	319.81	316.05	317.59	317.46	321.03	317.54	316.56	316.21	315.37	316.79	319.55	316.91	319.41	316.05	318.93	317.48	316.91	316.15	319.99	317.82	318.42	316.47	318.53	314.84	318.11	316.2	319.28	319.6	317.78	315.68	317.25	316.83	318.68	315.12	318.43	319.53	314.72
316.52	316.14	314.1	314.53	314.97	313.52	316.76	313.27	315.27	313.77	315	315.13	315.75	311.68	313.53	311.8	314.25	313.39	316.23	318.75	316.04	316.45	314.79	314.6	315.65	314.09	315.05	314.92	314.27	312.35	314.95	315.14	316.79	314.09	314.57	311.09	314.02	314.31	314.29	314.5	315.65	313.94	315.72	313.7	316.16	314.05	315.34	317.9	316.01	316.28
316.95	317.48	317.51	316.52	317.68	315.22	319.23	317.87	315.55	316	316.66	319.17	317.23	317.18	317.97	319.2	318.2	315.81	315.09	320.53	318.45	317.82	317.07	316.66	316.39	317.87	317.87	315.85	318.74	317.7	315.53	318.99	319.48	317.18	316.55	317.03	317.11	319.25	315.37	318.19	317.4	317.77	317.6	315.49	316.46	319.23	315.89	317.4	316.57	315.39
301.69	303.23	304.92	303.12	302.88	305.78	303.5	303.02	304.93	305.82	305.34	304.92	303.69	305.79	304.77	301.21	303.8	304.4	304.8	303.18	302.87	302.82	302.33	307.56	303.25	305.74	304.49	303.45	301.32	303.63	302.84	304.88	303.66	301.31	302.95	304.86	303.26	303.31	304.62	302.34	302.71	302.63	301.35	302.12	303.96	303.37	303.61	303.68	306.66	303.3
297.03	297.31	296.53	297.05	293.66	297.05	295.44	293.24	298.58	296.1	297.7	295.14	297.98	295.5	295.14	295.95	297.41	297.6	296.88	295.89	294.94	297.25	296.38	296.36	296.59	296.8	299.98	298.55	297.11	291.83	298.58	298.46	296.84	298.04	295.05	293.34	297.7	297.83	295.41	296.45	298.71	295.2	297.33	297.91	294.48	294.87	296.18	298.77	295.79	299.32
316.63	314.37	312.2	314.33	318.2	313.67	314.54	316.21	315.59	315.54	315.6	318.55	313.84	315.16	314.4	316.01	314.79	316.41	314.09	313.84	314.94	315.55	314.51	311.79	318.53	312.01	316.44	316.81	313.83	314.42	315.24	313.82	315.56	314.22	317.36	315.14	313.71	316.91	314.4	315.46	314.64	315.12	314.8	312.02	317.11	313.36	316.02	313.23	314.03	313.23
310.2	309.33	309.57	309.14	308.16	308.52	309.35	310.6	311.06	310.6	308.29	311.78	312.84	309.42	311.46	311.02	312.24	311.66	310.44	309.42	310.04	311.36	309.62	311.27	311.85	308.89	311.85	310.6	309.09	311.27	310.83	308.75	309.92	307.01	311.77	310	310.38	310.2	312.21	310.43	310.88	312.44	311.76	309.6	309.07	310.25	311.57	309.22	308.59	308.44
303.7	304.63	303.41	304.33	304.18	304.34	305.31	305.45	307.96	303.68	308.19	304.55	304.57	307.43	303.63	305.18	304.65	302.72	304.29	307.61	302.88	305.48	305.74	305.6	303.65	304.02	303.78	302.77	307.31	304.38	304.64	306.56	305.29	305.14	306.62	301.97	303.7	304.41	304.82	302.59	306.26	308.19	306.03	305.91	305.92	300.52	305.09	303.87	305.46	305.32
305.43	302.79	304.05	302.93	303.54	303.43	303.16	304.36	302.47	303.64	303.44	303.68	306.07	301.13	305.17	303.82	304.68	301.92	303.96	302.93	304.07	304.1	306.41	303.55	300.78	302.9	302.66	306.79	301.61	303.68	304.48	303.38	301.86	303.73	303.71	302.01	302.2	302.72	302.74	304.64	304.11	304	303.42	304.64	304.41	303.18	306.33	303.33	303.48	302.81
302.11	306.38	304.51	302.24	301.8	306.08	303.56	300.41	302.46	303.74	303.56	302.96	301.82	304.7	303.67	303.98	305.93	305.07	305.16	303.12	304.34	306.56	306.29	303.64	303.68	302.05	303.83	302.77	304.11	304.55	304.47	307.33	305.31	305.77	303.96	305.39	305.71	305.55	304.71	302.41	304.97	306.56	304.34	304.67	303.52	303.08	303.88	303.92	305.58	304.71
310.97	313.45	311.75	312.45	314.62	313.31	313.79	311.42	309.14	310.93	310.24	312.61	313.07	312.98	313.9	311.07	313.02	311.13	313.3	312.81	311.94	311.39	310.64	311.46	313.69	311.54	311.2	313.13	310.67	311.8	313.61	309.97	313.75	312.15	314.89	312.85	311.72	310.5	312.15	313.24	312.89	311.84	311.2	310.49	310.7	311.29	314.89	314.13	310.38	313.93
303.21	303.93	306.67	304.2	305.19	302.56	304.57	307.12	304.91	301.38	304.61	303.11	304.68	304.7	306.01	303.08	304.1	304.96	304.68	305.53	304.68	303.6	304.26	304.86	305.97	302.02	305.42	302.44	302.49	304.19	305.87	304.04	304.52	306.61	303.37	305.08	302.62	304.44	304.35	304.59	304.21	304.8	303.38	302.78	300.45	304.31	302.5	304.95	304.17	306.3
313.31	310.96	314.31	310.14	311.42	314.32	311.12	313.93	312.21	314.97	312.46	311.5	313.68	312.33	314.16	310.26	311.19	313.56	312.2	310.07	312.77	312.09	314.77	313.32	311.44	309.6	313.43	311.81	311.01	310.66	312.15	311.2	313.29	312.3	313.08	309.89	314.4	312.43	312.43	313.9	310.79	312.77	310.56	311.6	312.04	312.66	314.64	311.8	311.89	311.55
301.7	301.58	302.75	301.67	300.27	302.92	302.5	302.49	301.8	303.52	302.25	304.37	300.61	302.79	302.45	302.55	300.32	304.14	300.75	304.08	301.35	301.78	302.43	300.65	301.67	300.35	302.19	304.42	304.18	303.37	301.67	301.59	305.2	304	302.29	306.08	301.58	303.44	303.2	303.28	303.91	302.18	301.86	306.13	300.81	301.18	305.5	303.64	301.7	302.14
312.01	310	314.21	311.79	309.77	310.53	311.79	311.62	310.4	311.28	312.26	310.29	308.53	311.07	312.62	311.13	310.3	310.59	313.78	308.17	311.53	312.86	312.4	312.01	310.69	314.28	310.27	310.16	311.25	310.73	310.7	314.08	310.39	313.68	310.73	312.82	309.51	312.79	311.92	314.32	311.65	311.93	310.57	312.92	310.16	312.32	311	311.35	311.56	310.69
309.91	311.49	311.28	311.35	312.1	311.22	308.91	310.11	309.94	313.3	309.48	310.25	308.11	313.93	313.11	312.54	309.76	310.72	310.57	311.14	310.69	311.44	312.8	310.22	310.87	308.71	308.28	312.06	309.69	311.11	309.71	309.98	310.48	307.87	311.53	311.52	309.43	310.43	310.28	313.05	310.58	310.87	311.2	311.46	312.84	310.31	309.88	313.16	311.1	310.58
316.11	317.07	315.05	315.07	314.41	313.29	312	315.65	314.51	315.67	312.35	314.16	313.6	314.36	314	316.89	313.12	312.12	314.23	315.2	315.28	315.19	316.04	313.54	313.49	312.3	317.47	315.07	315.15	314.3	313.57	313.91	312.86	311.18	315.48	313.64	314.47	316.44	314.58	316.55	315.45	314.34	313.35	315.31	314.95	316.29	312.89	314.06	315.13	315.46
300.56	300.99	299.61	299.05	303.68	301.55	297.29	302.16	301.94	298.87	300.99	298.16	301.21	302.68	302.54	300.47	300.7	300.53	298.75	300.78	302.58	301.25	300.88	299.48	299.29	301.91	298.65	298.42	299.4	301.41	301.79	300.64	302.14	302.06	301.54	299.16	299.85	300.76	300.96	300.07	301.01	300.77	300.85	299.31	300.29	302.26	300.3	300.82	300.65	303.2
295.94	294.26	293.91	294.48	292.13	293.7	295.18	293.19	296.63	295.88	296.19	295.17	295.39	295.3	296.57	293.98	295.54	295.79	294.67	296.27	297.99	295.11	295.06	295.78	296.91	296.05	295.44	295.83	294.66	292.98	295.79	296.11	295.6	295.75	296.24	295.02	295.82	294.71	294.54	295.72	295.93	296.87	296.85	294.96	294.82	295.55	296.06	294.77	296.16	294.05
325.95	327.58	321.63	326.19	324.57	324.9	323.52	320.57	322.93	326.09	323.2	324.08	326.72	325.69	323.61	324.64	324.34	324.51	323.48	324.61	324.08	322.89	324.85	326.13	324.27	322.27	325.19	324.18	324.27	324.23	323.8	325.14	324.76	326.54	324.65	323.92	325.25	324.73	323.97	325.24	323.95	326.86	323.36	322.25	324.61	323.88	324.36	323.62	323.96	326.42
327.3	328.13	326.38	324.71	329.18	324.48	330.29	326.65	327.98	324.64	328.12	325.07	326.93	326.4	326.84	326.61	326.63	325.15	323.04	327.51	326.77	327.35	327.85	325.22	328.58	329.37	325.51	326.17	325.86	327.64	326.63	328.58	327.25	327.57	328.68	325.61	327.77	327.39	326.57	327.66	329.63	325.47	327.55	327.68	327.98	327.37	328.15	325.87	327.2	327.15
317.36	319.04	319.08	315.29	320.07	320.54	319.84	318.25	319.27	317.9	317.17	317.43	318.95	319.69	317.01	318.73	317.43	317.24	317.45	316.81	318.39	318.77	318.27	317.44	318.94	317.88	314.54	315.39	318.87	317.35	317.98	321.71	319.18	317.53	321.7	319.86	317.48	319.07	321.19	318.16	318.87	315.7	318.54	317.28	317.53	318.9	320.58	316.08	318.13	319.94
325.6	324.36	325.63	322.83	324.95	325.73	326.56	326.56	325.75	322.72	324.86	326.51	324.74	325.32	325.52	325.17	324.94	324.59	326.59	325.08	323.91	324.84	327.14	324.14	324.72	326.16	325.53	326.56	326.07	327.88	327.02	325.61	325.16	324.82	325.89	325.31	323.75	324.02	324.34	325.33	327.78	326.43	325.84	325.92	326.73	322.89	322.76	327.54	323.02	324.3
312.63	313.91	315.86	313.25	313.64	312.56	312.67	312.8	313.5	313.69	313.15	314.39	310.91	313.78	313.58	314.71	313.33	313.74	311.05	311.03	314.78	313.53	315.08	315.03	312.27	315.24	314.57	315.19	310.28	314.31	313.69	311.22	311.72	311.96	315.74	312.54	314.14	313.81	311.85	313.54	314.76	314.25	313.32	312.51	310.62	312.77	315.46	314.36	313.18	312.57
293.51	290.46	291.83	294.5	292.03	295.52	292.39	294.74	294.47	292.62	296.25	296.35	292.77	294.13	294.71	294.14	294.07	294.59	294.49	296.84	294.49	293.83	295.23	293.02	294.56	294.69	294.06	294.11	296.87	294.28	295.31	294.32	296.71	293.31	292.24	293.75	294.83	296.09	293.8	294.02	293.15	295.03	293.73	292.17	293.39	293.26	293.98	292.32	293.69	294.44
314.37	313.36	313.22	313.96	312.96	315.55	314.56	312.96	313.71	309.59	314.8	313.26	313.16	314.39	314.61	313.3	312.57	315.63	314.71	314.19	315.12	314.14	314.95	313.93	314.08	315.81	314.76	314.97	310.53	314.06	315.5	315.35	313.25	313.48	312.72	314.18	315.06	315.05	313.15	315.4	313.64	316.52	317.05	316.59	312.84	315.46	313.98	312.34	315.13	314.83
305.51	303.96	304.91	302.28	303.23	301.38	303.02	305.38	302.04	305.26	303.8	301.85	301.67	304.64	301.96	305.14	303.3	303.62	304.07	301.67	301.44	303.29	302.44	303.65	304.71	305.26	303.94	304.02	303.26	303.8	302.95	302.81	304.5	302.66	302.85	306.24	302.49	305.23	301.96	300.77	304.44	302.24	303.46	304.47	303.04	302.35	303.73	301.82	302.28	305.27
304.14	305.09	305.1	304.89	303.56	302.11	302.03	303.34	304.11	304.64	302.62	303.56	302.39	304.6	303.03	304.47	304.15	303.17	303.94	304.41	302.7	303.81	306.79	304.55	306.14	303.21	303.4	303.37	305.36	302.94	304.72	303.79	303.68	308.19	304.46	306.47	303.68	305.35	305.58	304.66	305.81	302.9	305.23	306.82	302.86	305.25	304.17	303.46	302.61	306.37
309.77	308.8	310.18	307.86	310.44	310.29	311.81	308.74	309.03	310.66	310.12	311.79	308.95	308.46	307.31	310.68	310.12	311.62	309.57	309.76	310.18	310.56	309.7	308.06	309.86	310.33	311.04	311.56	311.22	308.83	311.27	311.2	310.23	308.99	308.58	310.52	313.89	311.82	310.49	310.37	308.7	309.68	311.19	310.32	311.1	310.6	309.33	311.23	308.97	310.09
303.38	304.68	302.28	304	304.05	301.61	305.37	304.55	303.87	303.82	303.18	304.04	303.46	303.35	302.34	304.43	303.22	304.26	303.94	303.68	302.62	301.43	302.26	303.69	304.1	301.92	302.65	305.33	303.22	304.51	304.33	300.82	303.49	302.92	300.56	304.49	301.79	304.37	301.85	302.51	303.63	303.93	302.96	305.01	304.26	300.98	303.48	301.76	303.01	304.26
293.13	294.77	295.01	294.21	293.7	293.42	294.5	294.94	293.6	295.53	295.44	294.93	294.55	292.46	296.46	295.52	293.78	293.56	292.92	295.92	297.48	297	295.97	296.14	292.95	294.69	297.35	293.65	293.45	293.85	297.41	296.27	296.41	296.78	292.95	297.16	296.67	294.53	295.74	296.1	292.65	294.38	296.76	293.39	294.73	294.82	294.37	295.31	295.09	295.4
311.45	311.94	312.38	311.56	313.22	311.36	311.49	310.8	311.63	310.02	313.62	313.88	312.56	314.07	314.06	311.57	313.56	310.67	309.79	313.97	313.4	313.35	312.28	314.74	311.5	314.35	312.87	311.19	311.33	309.78	311.77	311.14	313.93	314.56	313.13	312.62	312.24	313.71	311.96	313.95	310.68	310.07	312.21	312.79	313.05	310.6	313.85	312.52	311.79	314.12
299.03	299.19	303.22	301.38	300.68	299.47	302.78	300.93	301.4	302.03	300.94	299.1	301.02	301.76	301.62	299.7	302.72	300.8	302.37	300.68	299.69	298.51	301.89	299.69	298.46	301.75	303.13	301.37	301.59	301.83	300.76	302.38	301.71	301.59	299.85	301.05	303.12	299.52	302.73	302.13	302.33	302.23	300.2	300.8	302.53	303.52	301.5	301.71	302.1	301.18
294.42	292.09	295.58	293.97	295.77	295.03	291.76	294.48	295.53	293.52	296.17	295.05	293.02	290.57	295.14	294.28	296.65	294.97	291.6	292.89	291.41	294.12	293.52	289.81	293.54	294.88	293.83	296.07	292.61	291.23	292.87	295.22	294.2	293.39	293.59	297.37	294.26	293.68	294.28	295.97	294.25	293.84	294.46	294.33	296.19	296.26	294.02	296.04	291.16	296.45
319.12	317.59	317.26	315.38	317.48	315.45	313.9	317.84	314.63	318.78	317.85	315.94	315.95	315.95	318.16	316.4	315.43	316.23	317.83	316.97	317.03	318	318.78	317.85	314.94	316.85	316.22	316.57	316.67	317.83	317.49	316.88	315.7	316.6	317.11	317.18	315.77	316.8	319.76	317.28	315.63	316.17	317.18	316.09	314.96	318.95	317.81	314.08	317.87	317.95
318.24	319.88	317.51	317.9	316.48	317.52	318.17	317.21	315.34	321.32	318.54	317.74	315.44	315.2	318.07	316.19	319.46	320.5	318.58	316.43	322.64	316.54	318.75	316.65	318.86	319.71	317.67	320.72	316.91	317.54	320.12	319.08	319.57	315.77	319.73	318.18	319.56	318.85	316.64	316.09	318.05	319.44	315.79	316.52	318.47	319.95	316.15	318.22	319.81	319.01
311.9	312.71	311.39	309.31	311.63	314.44	312.72	312.63	311.7	310.55	314.55	312.61	314.09	314.79	314.87	314.33	313.17	312.03	313.01	312.84	316.25	312.49	312.18	313.24	313.6	312.19	314.27	313.72	314.39	314.32	315.27	313.09	311.19	314.57	313.05	312.7	312.76	314.76	313.03	314.7	314.34	313.31	314.14	313.69	315.53	314.44	315.72	312.85	312.59	314.21
313.58	311.63	315.53	316.38	316.23	314.4	314.3	313.84	314.43	311.24	316.57	314.59	312.58	313.15	314.56	314.15	312.49	315.1	313.42	313.16	314.81	313.49	315.88	315.38	313.47	315.6	313.88	314.17	315.51	314.35	313.21	314.9	312.13	314.58	313.08	312.63	314.21	313.06	313.5	311.43	314.69	312.27	315.08	311.33	314.62	313.64	312.67	313.88	313.44	315.32
304.25	304.08	307.18	305.18	308.36	305.98	304.98	306.89	305.69	304.1	305.35	306.08	307.59	305.67	304.71	308.68	307.87	307.65	306.23	307.14	309.56	304.42	307.9	309.16	304.1	306.1	307.92	308.44	304.34	306.24	306.7	306.16	305.98	305.99	306.46	304.61	309	306.51	307.04	309.03	303.78	305.98	305.86	308.28	303.17	304.68	305.2	307.55	308.44	307.21
326.36	326.53	325.61	327.7	325.49	325.99	327.33	326.56	324.28	325.41	325.33	325.36	323.66	325.19	326.14	322.67	325.09	326.52	327.18	324.41	324.31	325.35	326.1	325.77	324.75	324.7	324.8	324.93	322.09	326.6	326.77	323.76	324.35	325.14	325.48	325.76	329.06	325.58	323.41	326.78	326.08	324.11	325.3	324.85	323.73	326.51	324.97	325.65	323.48	323.97
325.48	327.24	326.73	325.19	324.41	322.84	326.45	325.99	324.13	325.34	323.54	325.52	325.59	326.05	326.53	321.92	327.96	326.17	324.35	325.55	326.03	325.04	326.28	327.09	326.89	323.58	323.29	324.47	323.46	325.28	326.25	327.34	324.57	328.82	326.22	325.33	327.53	325.53	324.04	327.74	325.57	326.17	324.72	325.95	326.07	323.13	325.53	323.84	323.11	326.38
302.81	300.93	300.88	303.25	301.29	302.39	299	299.46	298.84	301.83	301.96	304	301.03	302.29	302.42	301	301.51	303.37	301.36	302.47	301.24	300.12	301.71	301.56	298.05	299.19	299.89	301.69	302	299.52	302.31	298.74	302.55	299.69	301.02	299.13	301.62	303.74	298.58	300.4	300.7	299.4	300.85	301.72	299.85	300.83	300.87	301.62	300.94	299.76
302.69	303.71	302.62	300.5	303.58	301.93	303.36	299	299.88	302.03	301.64	304.16	306.05	302.52	303.27	302.76	303.4	304.61	303.44	302.56	301.29	301.71	301.79	300.54	303.46	303.53	302.42	304.54	302.16	302.21	302.46	302.36	300.9	301.67	300.37	301.28	301.84	303.17	304	301.2	300.71	303.31	300.81	301.23	301.91	300.34	300.82	301.07	303.19	303.93
306.42	306.7	304.21	304.56	304.83	306.54	304.97	303.11	302.11	305.06	305.28	306.48	305	306.52	302.96	305.49	304.85	305.3	307.25	306.92	305.07	302.69	305.01	305.73	306.56	303.92	302.65	304.82	303.76	304.07	303.61	304.94	304.83	303.82	304.56	304.89	307.38	305.79	306.59	306.68	304.89	306.42	306.39	301.31	302.82	304.11	304.87	303.89	305.12	304.94
303.32	302.54	302.37	302.92	304.71	302.65	303.97	301.65	303.38	301.97	303.53	303.62	305.6	303.07	305.13	305.18	304.31	304.44	304.53	302.63	302.77	302.78	301.49	302.46	299.86	302.29	304.52	301.25	303.25	304.83	304.19	303.5	302.65	303.94	303.57	305.13	302.86	304.49	302.4	302.41	301.71	302.43	304.35	305.13	302.82	303.2	303.1	302.04	301.01	301.1
294.39	293.8	294.4	292.97	293.6	294.59	293.01	292.41	294.79	295	296.59	293.17	296.18	295	295.07	292.51	291.2	293.7	292.7	295.12	291.56	293.22	295.94	295.56	295.42	292.06	295.12	293.9	290.93	294.65	294.58	295.4	292.66	292.46	293.78	291.82	296.13	290.49	297.15	292.81	295.39	295.22	294.5	294.77	294.21	293.85	295.13	294.63	293.03	293.45
294.91	292.63	296.29	292.35	297.12	291.98	295.15	297	292.63	293.21	291.07	291.89	293.51	294.49	295.67	291.4	295.54	295.54	291.77	294.43	294.52	294.06	293.98	297.27	293.76	293.56	294.55	293.68	293.72	292.82	296.77	292.72	295.13	291.7	293.81	292.86	293.94	295.55	294.63	295.04	292.76	292.15	291.84	293.54	295.24	294.98	293.58	293.44	292.49	294.88
306.57	306.46	305.74	307.41	305.82	306.46	307.25	305.69	304.5	309.51	305.77	306.74	306.37	307.28	303.73	306.63	305.08	310.29	307.93	306.52	303.59	307.9	305.22	309.21	306.09	304.95	308.11	307.43	304.51	306.95	305.53	306.22	307.98	308.19	306.18	308	305.08	306.25	306.64	305.44	306.45	305.3	307.03	308.76	305.34	308.99	306.01	304.31	306.89	305.17
308.34	309.28	310.73	311.36	310.11	311.85	308.98	311.35	308.62	311.85	310.38	313.05	310.31	309.38	309.46	311.85	312.08	311.6	312.56	310.99	310.07	309.04	311.94	309.63	308.94	310.63	311.96	309.86	312.77	312.25	306.88	305.94	309.38	311.12	311.97	310.09	311.36	311.18	312.01	310.74	310.71	309.46	310.72	309.83	311.26	313.81	311.11	311.26	312.05	312.12
315.51	313.49	316.99	314.51	319.26	316.23	314.07	317.09	315.63	318.37	316.23	314.68	315.3	313.85	315.5	314.58	316.33	315.59	315.76	315.66	314.37	318.35	313	314.28	318.24	314.25	317.32	314.64	315.51	314.35	313.67	317.38	316.37	317.43	317.76	316.8	314.78	314.94	314.28	315.88	315.49	314.89	315.98	315.63	315.45	316.32	314.96	315.28	316.17	318.41
303.86	305.28	303.92	303.83	304.39	306.3	307.38	305.65	304.47	308.05	306.05	304.86	306.64	303.78	304.54	305.78	305.39	305.89	306.86	304.74	307.86	303.27	305.15	304.14	305.89	304.66	306.05	305.57	304.54	304.94	306.19	304.16	304.2	304.89	306.98	303.38	303.08	305.77	306.91	303.84	304.91	307.83	303.93	305.19	307.7	303.73	306.18	303.36	308.01	306.14
314.48	312.68	311.97	312.01	315.26	314.35	312.83	314.52	314.48	313.33	313.13	313.65	312.61	312.87	312.59	315.65	314.35	313.48	316.39	312.11	315.5	311.52	314.6	311.46	314.53	314.68	315.55	311.73	313.44	310.63	317	313	314.28	314.49	314.76	312.27	316.52	315.3	313.32	312.8	315.13	313.95	311.01	312.91	315.18	312.78	313.6	316.13	313.22	315.12
302.23	302.5	299.51	300.95	297.95	299.33	298.7	298.31	299.15	302.06	297.61	300.67	299.66	299.49	301.6	299.54	302.2	302.74	299.79	300.58	300.89	301.34	297.5	297.14	299.67	298.63	300.22	303.73	302.02	300.5	300.71	300.97	299.93	299.97	300.24	298.9	301.11	299.86	300.16	299.1	299.8	300.63	299.28	299.41	302.09	301.2	298.85	302.93	300.51	299.4
317.07	316.24	315.23	319.46	318.15	317.06	318.86	318.05	318.01	316.79	316.94	314.98	317.93	318.2	315.46	316.88	319.36	318.4	316.24	317.96	315.71	317.15	317.88	315.18	317.9	317.99	317.48	317.03	316.9	318.63	318.24	316.07	320.41	315.55	316.26	317.46	316.32	316.24	317.7	316.08	317.43	317.4	316.38	315.96	318.34	318.46	317.92	317.74	316.23	316.33
307.39	307.23	308.07	305.59	307.66	306.42	308.88	309.17	308.3	304.95	305.16	304.95	308.49	304.57	306.27	305.95	306.85	306.75	305.87	306.91	303.78	303.14	307.25	304.39	305.7	306.5	304.87	306.25	307.95	305.05	306.65	304.44	306.73	307.4	306.32	307.28	305.85	305.7	304.48	303.97	306.92	305.35	309.57	306.95	304.03	306.67	305.52	306.29	307.39	305.49
311.22	315.71	314.43	313.86	311.17	314.12	313.84	313.98	314.94	313.45	311.86	316.23	314.36	312.66	314.19	315.54	314.68	314.84	313.59	314.98	313.85	313.56	313.24	313.06	311.88	314.95	317.25	313.33	314.55	313.16	315.56	314.66	314.72	314.01	316.37	316.91	316.83	313.92	316	314.77	311.91	316.94	314.84	314.32	315.93	313.74	313.66	314.27	315.05	315.68
316.78	316.76	317.5	317.16	316.79	316.15	315.78	319.96	316.47	314.73	315.03	318.36	316.6	315.32	319.66	315.63	315.5	315.55	316.19	318.7	315.52	315.22	316.67	316.3	316.12	317.36	318.14	314.98	315.31	317.65	316	318.93	316	316.78	319.68	315.77	316.75	317.58	317.37	318.72	317.66	318.15	315.05	315.85	316.57	315.84	317.62	316.4	316.53	315.96
290.91	295.2	295.29	292.52	295.55	293.94	295.05	293.82	295.44	295.33	293.99	294.47	294.64	294.65	293.43	293.43	292.39	294.48	292.35	295.04	294.78	295.47	293.79	293.55	296.29	294.11	294.73	297.16	293.87	292.59	295.11	291.7	294.35	294.49	293.99	294.54	293.94	295.18	294.88	292.73	293.81	293.86	292.22	292.93	295.03	295.22	295.44	293.5	292.8	293.43
310.31	310.91	312.51	315.7	312.43	312	313.54	313.48	312.65	314.27	313.32	312.59	310.79	312.72	311.43	312.16	313.28	313.21	315.34	311.72	312.82	313.43	311.21	314.34	314.16	315.26	313.18	311.87	310.52	314.29	311.88	313.92	312.01	314.1	310.94	314.99	313.05	310.81	314.66	313.63	312.41	314.77	313.24	312.93	311.84	312.53	313.73	312.96	313.61	314.11
303.57	307.09	305.12	303.51	304.62	304.28	304.31	304.35	305.22	305.31	304.29	303.48	305.36	307.5	305.86	305.14	305.6	303.9	308.13	306.57	307.78	305.18	302.33	306.72	308.62	305.3	305.27	303.81	304.85	308.83	305.6	305.37	306.48	303.5	303.47	303.6	305.8	305.53	306.59	304.79	306.49	303.61	306.47	303.7	305.74	304.46	305.13	304.53	304.03	303.49
317.52	317.45	316.99	317.5	318.4	318.05	319.01	318.8	318.44	317.37	317.99	318.68	320.21	317.26	318.17	316.25	317.84	319.55	317.59	320.1	318.81	318.96	317.55	316.72	317.65	314.87	318.87	317.58	315.2	316.68	318.3	317.66	316.25	316.07	319.57	318.16	318.26	318.86	318.91	318.43	316.3	316.52	318.28	317.03	316.92	319.97	317.91	316.53	319.26	316.88
310.37	308.16	308.65	309.53	307.8	307.55	309.13	310.41	311.47	306.82	311.09	307.78	309.88	310.29	309.93	309.23	307.53	306.7	307.64	309.72	308.5	309.75	309.46	309.12	308.96	309.49	309.88	308.45	308.81	306.6	309.94	310.08	310.19	310.6	308.35	308.37	309.66	308.84	306.82	308.05	309.3	308.93	309.47	309.44	308.96	306	312.03	307.81	307.32	309.9
298.48	296.27	297.3	295.83	297.02	297.62	296.88	299.18	297.12	297.03	297	297.73	296.92	297.28	295.15	298.09	297.41	295.86	298.32	295.77	299.92	297.93	299.04	295.93	296.49	296.53	298.08	299.21	296.68	294.36	295.98	297.23	299.37	298.64	295.5	296.4	294.7	296.2	297.41	297.13	298.21	295.45	296.45	298.77	297.56	299.01	296.58	295.36	294.88	298.34
294.14	294.29	296.74	295.26	295.32	297.99	296.43	296.3	294.75	291.98	293.98	296.07	294.64	295.56	297.21	295.44	297.84	294.88	292.73	294.28	293.17	294.49	295.09	295	294.2	294.06	292.87	295.43	295.48	293.73	295.32	297.29	294.12	295.63	294.64	296.41	292.92	295.77	295.98	294.46	296.64	294.29	296.44	294.04	294.34	296.62	295.2	292.14	295.91	295.63
306.05	305.57	305.03	305.42	305.16	306.3	304.44	306.08	304.18	305.09	305.87	303.25	306.86	304.21	304.86	303.3	306.33	306.32	304.43	303.9	302.94	304.51	305.73	304.27	303.45	305.06	305.27	305.48	308.26	301.6	305.65	307.05	305.86	305.39	301.38	306.19	305.77	306.62	306.13	303.2	304.43	305.16	305.11	306.3	306.26	308.14	301.79	305.9	303.22	305.23
297.88	295.52	297.51	295.37	298.37	298.62	295.77	297.17	296.75	295.69	299.15	299.01	299.24	295.97	297.16	298.88	296.24	296.37	297.59	297.42	299.38	296.78	295.76	296.43	296.72	295.28	297.88	299.7	294.61	296.3	296.58	295.64	297.01	298.7	297.78	298.47	298.41	298.53	296.64	297.33	296.73	296.94	296.06	296.14	294.32	295.44	297.14	297.4	295.79	295.89
301.39	304.91	305.56	304.47	303.08	306.6	304.66	304.42	303.36	302.81	304.32	302.69	302.98	301.9	303.05	304.35	303.2	302.41	301.83	300.02	299.94	304.08	303.05	301.77	302.38	303.14	303.08	304.77	302.96	304.24	303.35	304.95	302.22	304.9	303.02	301.56	303.44	300.77	305.22	303.95	305.58	302.9	303.39	305.43	304.4	302.32	302.88	302.61	304.87	305.04
314.12	314.73	313.58	312.47	313.47	314.5	311.4	311.65	311.04	315.86	314.67	312.39	312.87	313.19	314.59	314.33	314.39	313.54	315.03	312.18	314.17	314.45	314.13	313.59	313.18	312.93	313.01	312.46	313.42	315.17	311	313.67	313.35	315.07	315.25	314.55	314.09	314.78	310.82	314.15	314	311.78	311.43	311.39	314.38	314.51	315.04	316.12	310.64	311.7
312.79	312.38	312.44	310.33	311.46	312.79	309.16	313.01	311.21	312.6	312.25	313.67	313.54	313.43	311.17	314.45	313.06	313.92	311.34	313.14	312.13	313.69	311.69	312.14	312.73	310.25	311.21	309.38	311.8	312.52	312.38	310.93	312.9	313.46	315.18	314.63	310.77	311.19	310.72	313.24	313.66	315.76	312.93	309.53	311.72	310.31	311.64	309.08	312.75	314.37
304.28	307.51	306.23	306.65	308.55	302.04	303.5	304.98	308.83	302.25	306.08	303.95	304.81	305	304.34	303.76	305.84	306.8	303.22	305.03	305.96	307.32	304.41	305.51	305.49	301.81	305.33	306.02	303.61	303.25	305.63	305.15	303.52	307.49	302.01	304.55	302.36	308.76	304.88	304.37	305.7	305.27	305.32	306.27	306.72	307.95	306.34	307.27	307.15	306.57
316.53	316.41	315.56	315.73	316.93	315.09	316	317.33	316.47	315.62	313.9	315.25	314.26	318.72	315.56	314.54	317.44	316.62	312.9	315.16	315.99	315.23	316.21	317.42	314.51	314.79	318.96	315.61	314.22	314.85	317.07	315.66	315.14	320.46	313.88	315.59	314.6	316.08	316.89	318.49	316.47	314.35	313.78	315.01	316.51	314.3	314.45	316.36	314.67	317.52
298.01	296.63	300.44	296.14	297.5	294.64	297.56	295.48	295.73	295.24	293.31	297.2	295.8	295.99	295.52	297.33	294.21	296.55	296.14	297.1	297.73	297.84	298.82	298.09	298.55	296.07	296.42	297.99	300.32	298.48	297.83	295.78	296.54	296.93	297.28	293.94	295.6	297.48	297.64	296.47	296.53	295.22	295.86	295.61	298.05	294.9	296.55	295.77	296.67	292.83
294.66	295.82	291.49	294.39	295.63	294.65	295.48	291.28	294.58	294.29	294.13	294.7	295.79	296.86	296.6	294.65	294.23	295.36	293.99	295.27	295.61	292.13	292.72	293.24	296.49	294.42	296.63	293.49	294.42	292.62	295.22	293.8	294.8	292.62	293.89	296.49	294.36	294.17	294.53	293.53	296.6	296.1	296.94	293.26	295.66	293.3	296.26	294.7	295.26	297.23
302.43	306.11	304.15	301.63	305.75	304.99	304.59	304.98	303.23	307.82	306.16	301.81	302.35	304.44	305.76	304.42	304.93	302.56	304.24	305.7	303.68	303.68	305.3	305.29	303.09	303.69	304.37	303.31	302.5	305.69	301.65	306.24	306.43	302.26	306.2	304.98	305.17	306.48	305.81	303.97	302.94	307.51	305.6	304.25	301.93	305.71	303.59	304.78	306.63	304.93
314.49	316.45	315.15	312.26	313.25	314.23	313.38	314.75	315.65	314.14	313.6	314.13	315.41	313.6	317.56	314.74	313.76	314.83	314.78	315.67	314.03	314.79	315.06	315.86	315.52	316.68	313.63	314.33	315.15	316.27	313.85	313.96	314.29	316.66	314.85	313.73	314.01	317.01	314.79	314.59	317.18	314.22	314.25	314.22	311.65	315.31	316.82	312.6	316.38	316.85
302.24	303.66	304.68	301.15	303.75	302.49	303.91	303.92	301.52	305.26	303.51	304.32	303.46	305.73	302.51	303.83	303.53	303.07	302.92	304.56	303.99	302.87	304.59	303.59	302.78	302.34	301.68	304.99	304.09	305.04	302.14	303.54	305.4	304.43	301.64	303.84	302.12	304.39	303.6	301.37	302.79	302.21	304.97	303.39	304.41	303.35	304.15	303.61	305.48	303.63
294.18	293.28	295.3	294.3	294.7	294.67	294.09	296.28	294.32	294.46	295.92	295.13	299.27	294.67	293.56	293.95	295.26	294.97	296.4	296.74	296.62	295.13	294.18	292.44	295.09	294.97	297.18	295.15	296.71	295.89	295.39	295.94	293.92	295.42	294.91	294.7	294.49	293.37	295.06	293.48	296.5	295.26	295.47	295.02	296.64	293.45	295.4	294.42	292.23	295.34
301.59	303.34	303.5	300.66	305.22	302.18	305.55	303.4	305.5	306.14	305.91	300.12	303.16	303.18	303.7	303.55	303.55	302.33	305.43	302.87	302.88	303.47	304.18	302.9	304.27	303.25	304.26	303.07	301.45	302.87	304.98	304.06	302.99	304.19	305.03	305.5	306.26	304.51	302.82	303.41	304.08	305.04	303.56	302.48	303.26	305.04	306.73	304.59	303.49	303.36
313.62	314.72	315.39	314.03	315.43	314.67	315.29	314.59	316.35	315.88	314.84	315.7	314.42	314.29	312.11	315.64	313.8	313.3	314.67	313.42	316.75	314.16	317.7	314.34	316.46	314.51	313.77	316.59	313.18	315.17	316.66	314.13	315.69	313.66	315.97	315.2	316.54	313.76	315.93	315.32	317.48	314.19	314.38	313.59	312.44	313.68	315.36	314.29	318.29	315.31
309.42	310.48	312	309	310.63	308.03	312.78	309.58	312.68	308.02	310.49	309.63	310.49	307.37	309.94	308.82	310.76	312.17	307.99	310.09	310.62	310.13	310.64	312.13	307.56	310.13	309.49	311.3	310.35	307.92	310.51	309.95	310.5	308.95	311.11	308.83	307.14	308.65	312.51	308.27	311.39	310.49	309.99	309.18	309.69	309.05	307.84	306.3	309.71	306.53
305.23	306.86	305.05	308.1	306.39	304.78	305.74	304.91	306.47	308.75	303.32	303.71	306.37	306.56	304.96	307.82	302.74	304.16	306.06	305.68	305.12	304.25	304.08	305.47	306.21	303.76	307.06	307.36	306.7	307.42	306.8	305.16	304.63	304.82	301.47	305.8	309.47	306.16	309.54	305.76	307.34	306.17	305.13	308.82	307.97	306.59	305.26	305.44	308.01	306.74
303.18	304.41	301.82	303.53	305.27	301.7	302.24	303.7	302.69	300.29	304.14	301.95	302.75	303.16	303.06	303.38	302.62	300.32	303.85	302.97	303.6	306.07	305.71	302.67	300.14	303.85	304.42	303.28	305.76	301.76	301.4	303.65	303.93	299.86	304.82	299.59	303.35	303.41	301.74	305.61	303.6	303.67	302.47	303.68	304.14	300.21	300.18	301.44	304.53	304.07
303.84	302.96	304.05	302.86	300.45	306.22	302.88	301.9	304.32	301.47	299.68	304.26	303.22	301.39	304.83	303.99	304.66	303.05	300.77	300.62	303	302.89	303.2	300.67	300.48	302.82	301.31	302.94	301.17	303.71	301.6	304.17	305.75	303.8	302.31	302.83	301.6	303.41	304.26	302.79	303.91	302.08	303.31	300.62	300.17	302.58	302.88	302.25	303.24	303.17
317.88	313.92	315.23	315.91	315.13	314.62	314.89	315.82	315.21	316.72	313.08	313.66	315.41	312.56	315.46	314.49	315.65	315.63	315.35	316.42	315.42	315.22	315.15	313.21	311.82	314.41	314.89	313.83	317	317.03	318.64	313.71	314.44	314.85	316.05	312.95	316.63	317.55	312.84	312.14	315.79	315.46	314.65	313.82	315.01	317.67	314.71	313.98	316.6	313.84
302.1	302.79	300.97	302.72	299.62	301.56	300.65	299.46	299.93	300.5	300.89	302.84	300.52	301.01	303.34	301.23	302.69	302.04	303.91	301.17	302.94	302.99	301.29	299.2	301.87	299.54	299.25	301.26	302.38	300.54	300.94	303.38	299.92	301.84	299.4	302.41	302.24	302.29	299.62	300.73	300.46	299.95	303.15	302.08	301.31	298.96	300.94	301.65	299.97	298.26
312.58	313.43	312.14	312.48	311.44	309.64	312.1	311.12	315.19	312.76	312.01	311.93	311.56	312.99	311.2	311.11	312.25	311.7	313.27	312.37	313.02	311.9	314.19	313.04	310.48	312.91	314	313.14	312.49	314.53	313.26	313	312.7	311.06	312.91	310.16	311.37	313.02	310.78	313.21	312.58	313.81	314.5	310.98	312.54	309.81	312.9	309.01	312.72	310.92
315.61	317.48	313.83	313.04	314.83	316.52	313.85	315.24	318.08	312.88	314.36	314.71	311.83	315.24	312.07	313.82	315.92	316	315.96	313.4	316.38	313.99	315.29	314.62	316.47	317.79	317.65	313.34	314.92	316.35	311.67	315.76	315.2	317.12	315.79	316.46	312.66	311.7	314.52	314.63	315.84	311.36	314.58	314.36	315.33	315.93	314.43	314.72	312.01	316.32
301.61	302.69	301.88	303.77	302.01	303.14	301.32	302.39	304.58	304.88	305.7	304.65	302.69	303.41	302.52	303.28	302.96	304.55	302.61	302.57	303.92	302.71	306.3	303.37	303.48	305.18	301.86	300.48	302.58	305.83	302.82	306.21	300.19	300.75	302.12	303.35	302.97	304.4	302.37	303.05	302.57	301.75	303.44	301.1	305.02	301.98	303.88	301.75	304.09	302.67
310.49	312.78	313.14	312.9	314.53	313.98	314.38	312.31	312.38	315.8	312.69	314.28	313.79	312.48	311.99	314.79	312.65	312.65	313.17	312.92	312.31	314.27	312.26	312.57	314.2	314.84	316.06	315.67	312.48	311.94	314.77	313	312.27	311.91	314.34	313.85	312.34	312.39	314.14	315.37	315.09	314.4	313.24	313.59	313.95	314.33	313.61	313.6	313.4	315.08
308.17	308.12	307.56	305.54	308.45	303.23	308.59	304.5	307.1	308.08	304.46	308.86	305.57	307.2	308.66	304.9	305.74	307.46	309.63	309.35	307.58	308.05	308.57	308.47	306.43	307.35	306.54	307.46	308.41	306.39	307.21	307.31	306.62	307.73	307.87	305.06	304.77	307.3	307.71	308.48	307.53	308.35	307.32	305.38	306.78	308.22	306.11	305.47	306.35	307.24
296	296.21	296.7	295.75	298.63	294.87	297.43	297	295.01	299.71	298.81	295.44	295.86	297.72	296.18	295.76	297.03	297.91	298.27	295.06	298.26	297.53	296.13	296.63	299.22	296.48	297.97	294.56	298.16	296.58	295.53	295.54	297.05	295.43	294.26	298.01	296.55	295.03	294.6	298.62	294.89	296.46	298.72	295.86	296.43	297.45	296.56	296.93	296.33	297.27
297.81	298.95	294.82	295.86	296.29	298.16	299.02	296.82	296.53	297.81	296.41	297.9	293.97	297.79	297.16	296.48	295.77	296.99	298.3	296.67	296.07	296.63	296.06	298.97	297.65	296.4	300.22	296.57	295.65	297.16	295.38	300.67	297.56	297.82	299	297.3	296.76	297.03	297.62	298.14	294.11	297.87	296.27	297.1	297.36	294.14	297.55	295.45	293.62	296.07
303.31	305.61	305.2	307.25	304.39	305.24	306.63	305.97	303.21	303.86	303.59	304.76	304.9	305.67	305.55	305.82	303.04	303.82	307.08	302.42	304.83	303.92	305.3	304.12	303.14	305.25	306.18	304.76	309.05	304.57	304.26	305.87	307.57	304.97	302.88	304.58	306.85	302.98	305.24	306.7	305.96	306.93	306.33	307.09	305.6	303.71	303.12	305.05	304.98	303.43
296.32	296.59	295.41	297.76	296.91	298.4	295.8	295.63	295.87	294.36	297.94	298.6	297.18	295.19	297.8	297.58	296.57	296.74	296.1	297.1	296.23	296.15	296.55	295.29	295.67	297.56	298.04	297.18	299.79	298.11	296.96	292.5	299.04	296.99	296.78	294.88	298.95	295.43	296.05	296.49	298.77	296.18	297.56	296.06	297.04	296.07	295.76	299.71	295.42	295.14
308.34	305.74	305.41	307.03	306.76	303.43	308.24	304.94	307.39	305.37	308.09	305.19	307.61	306.74	307.24	307.08	304.86	305.46	307.75	306.68	306.69	306.03	307.19	307.7	307.77	303.66	306.05	307.31	306.29	304.59	306.89	307.47	304.01	310.13	307.61	308.03	304.22	306.73	305.77	305.44	306.52	308.11	307.78	306.37	306.89	306.59	306.42	306.03	308.56	306.26
303.28	305.99	305.66	301.71	304.25	301.73	303.2	302.57	304.33	304.35	307.16	303.8	304.67	303.15	305.15	304.43	306.3	303.9	302.55	304.67	306.21	303.31	304.64	301.69	305.27	305.85	299.77	304.81	304.96	303	306.47	304.18	303.41	305.08	302.46	304.18	301.55	304.59	306.3	305.71	303.61	305.06	302.28	305.3	303.04	302.78	305.32	304.94	304.29	302.57
313.54	312.27	314.03	313.64	312.74	313.46	313.98	311.42	311.02	310.81	310.97	312.6	314.12	311.11	313.7	313.87	313.34	313.72	315.31	311.97	310.92	310.07	311.71	316.09	313.74	312.73	311.01	312.51	314.58	314.37	311.29	311.26	311.17	311.88	313.93	313.91	313.7	312.78	310.4	311.76	314.14	311	313.41	311.8	311.89	310.51	314.03	311.84	313.3	311.63
300.73	300.71	303.86	302.85	303.82	301.58	301.99	304.17	302.22	301.85	302.44	302.06	303.06	302.01	304	300.93	300.09	304.79	299.93	304.3	302.21	303.52	305.19	301.19	304.79	302.1	301.96	302.99	303.91	302.92	301.61	301.36	303.7	301.64	304.97	302.81	304.73	303.92	302.56	302.09	303.39	301.99	305.14	302.09	304.84	301.94	303.85	304.7	302.15	302.53
312.62	313.19	311.02	313.69	312.48	313.9	312.9	313.89	313.06	312.07	312.4	312.33	309.86	312.56	313.23	310.31	313.01	311.57	310.54	310.74	311.88	310.66	313.82	311.78	310.63	312.15	312.36	311.27	314.12	312.02	314.04	312.46	312.85	311.86	314.11	312.53	311.13	313.85	310.65	314.56	310.85	312.63	312.5	311.22	313.17	313.99	312.77	314.24	312.87	309.56
316.24	315.83	315.72	314.76	317.08	314.84	316.46	314.85	315.33	316.36	317.06	316.9	313.51	317.29	315.32	316.52	315.78	317.51	316.11	315.77	316.56	316.98	317.03	316.12	314.65	315.27	315.92	316.11	318.02	316.85	314.69	316.3	318.15	315.92	317.28	318.97	314.14	316.85	315.67	316.87	316.62	314.34	313.92	313.26	316.44	316.38	315.62	313.98	316.83	315.14
317.93	317.6	321.42	319.09	318.2	319.58	317.85	317.35	317.63	317.46	319.76	319.52	318.04	318.15	319.49	320.13	317.83	320.55	316.79	319.33	318.25	317.86	319.68	316.42	315.2	319.7	314.13	318.57	319.43	317.8	319.89	321.08	319.72	320.31	320.01	319.05	317.02	318.43	317.92	317.76	319.69	318.95	318.13	316.54	320.11	319.5	319.5	322.15	320.8	319.07
304.21	301.49	301.61	301.27	302.04	304.11	302.73	304.74	302.27	305.4	303.69	305.89	305.47	300.31	303.43	303.58	303.51	302.01	302.17	302.74	305.01	301.44	305.16	305	305.64	304.7	303.78	300.87	304.99	301.88	303.54	303.6	301.82	302.77	303.68	305.23	305.14	302.01	301.17	304.03	300.62	304.41	301.3	303.42	304.13	302.89	303.84	302.63	305.26	303.72
301.14	301.66	302.97	301.92	301.68	302.11	301.02	302.44	302.4	300.4	302.42	301.81	303.53	304.23	301.02	302.11	303.44	300.8	303.12	299.39	303.96	306.5	300.74	302.71	300.99	303.11	300.31	302.88	302.55	301.63	300.91	302.89	301.36	305.27	302.59	302.37	302.98	302	302.28	300.92	301.87	302.93	300.74	303.47	302.44	303.86	303.58	303.27	302.75	303.01
312.09	316.25	315.38	317.41	316.17	315.37	313.89	316.43	317.18	313.3	311.55	315.68	314	314.9	313.59	314.82	314.69	315.23	315.56	313.49	314.2	313.81	317.12	315.91	315.76	315.11	318.1	317.74	313.26	314.11	314	311.58	315.87	316.94	312.98	313.4	311.18	315.64	314.17	317.01	315.99	316.37	315.71	315.84	314.86	313.37	315.16	313.91	316.49	315.77
311.73	311.62	311.61	313.15	311.89	312.45	312.24	313.49	311.33	312.71	311.01	310.67	312.54	314.27	314.31	309.96	312.71	311.58	309.56	315.89	312.25	311.17	310.16	313.75	311.58	312.01	312.91	312.27	313.69	312.75	311.11	314.07	311.95	312.73	309.9	315.45	313.25	309.33	311.64	313.23	314.21	312.2	312.08	310.94	313.25	313.82	314.12	312.02	312.01	311.17
311.34	312.57	310.6	311.88	313	311.75	315.73	310.59	311.31	312.38	309.72	311.51	313.95	314.71	313.47	312.28	312.67	313.15	310.13	309.49	313.5	311.78	313.92	316.44	315.72	310.75	314.21	313.93	312.91	312.54	310.94	313.39	313.12	312.26	312.3	309.91	313.15	311.28	312.41	313.31	314.74	314	316.29	310.56	312.85	314.56	313.14	312.43	311.66	312.38
302.19	301.35	300.7	301.32	300.7	302.8	300.41	303.7	304.24	301.23	302.34	303.84	300.38	302.27	299.81	300.47	300.07	300.52	301.63	301.91	301.77	303.09	300.51	301.36	299.83	300.49	300.01	299.55	299.63	301	298.52	300.18	301.93	300.1	301.99	301.12	298.12	300.43	301.51	302.32	302.61	300.61	301.16	300.38	301.08	299.8	300.83	301.42	302.08	299.08
311.68	310.51	309.37	311.56	310.92	310.57	308.88	311.79	312.57	311.28	311.89	310.16	311.75	312.4	310.74	310.26	309.15	310.87	311.24	310.11	309.88	309.34	309.3	313.17	308.2	308.96	308.99	311.78	310.18	310.94	311.65	308.16	310.85	309.62	308.79	306.65	308.9	311.77	309.39	312.53	310.47	311.02	308.63	310.03	310.14	314.73	308.72	313.12	311.88	310.79
312.26	312.04	313.4	309.81	309.35	310.6	311.13	310.11	310.54	311.76	309.15	307.96	313.32	310.31	312.8	308.11	309.99	312.89	308.08	309.5	310.55	309.06	311.13	312.74	312.18	308.39	311.32	311.99	309.84	311.76	309.77	308.94	311.18	311.48	313.52	309.39	313.06	307.88	308.39	307.67	310.53	311.06	308.74	310.45	310.32	308.29	311.49	307.93	311.93	310.57
295.58	296.08	297.31	298.91	294.91	295.81	299.75	298.96	295.76	296.05	295.49	296.85	297.16	297.06	295	295.89	297.31	298.64	298.12	299.44	296.51	295.84	297.11	296.97	294.74	294.85	295.36	294.56	300.86	297.46	298.39	295.19	300.16	296.42	294.52	299.04	295.28	298.26	298.54	297.56	296.79	293.85	297.41	297.22	299.3	296.49	296.53	295.73	296.83	295.62
317.46	321.36	319.88	320.15	319.82	319.7	320.13	320.34	319.65	316.84	320.07	320.01	321.93	317.88	318.8	318.48	319.91	319.29	319.14	321.63	322.22	320.4	318.27	318.89	318.75	319.47	317.61	319.28	319.35	321.33	321.3	319.16	317.87	321.18	317.61	319.12	317.47	320.51	319.93	318.76	319.33	318.96	319.71	318.08	320.57	320.56	316.8	320.83	319.81	317.39
299.42	300.18	299.79	300.74	300.24	301.36	302.37	298.36	301.05	301.98	301.98	300.92	300.48	300.36	301.84	300.78	301.39	301.17	302.71	300.9	302.3	302.24	302.74	300.4	300.11	301.59	297.94	302.2	301.24	298.63	298.99	301.9	301.01	301.24	300.43	297.51	303.08	303.43	301.13	301.87	302.08	300.58	301.46	302.1	302.97	301.98	302.54	303.61	298.77	300.54
315.15	315.26	315.32	314.37	316.13	315.23	313.97	316.9	313.62	316.31	314.18	314.58	316.95	313.88	314.65	315.91	314.94	313.82	314.06	313.4	314.86	313.08	312.3	313.46	315.06	315.99	312.62	314.01	312.33	314.02	315.93	312.44	314.91	312.41	315.29	316.81	313.88	315.04	314.04	316.76	312.69	314.3	312.61	313.44	313.83	314.05	312.67	312.15	313.05	313.23
310.86	309.83	312.01	309.36	308.98	312.12	311.42	311.32	311.48	309.12	310.37	310.43	312.52	310.24	310.3	312.45	310.97	311.76	306.61	307.61	310.91	312.99	308.78	309.87	310.88	312.83	310.05	309.85	308.02	311.31	310.47	310.43	311.46	308.67	310.11	310.38	312.84	308.07	309.26	308.74	312.65	310.97	312.11	310.81	310.33	311.38	311.28	310.75	310.31	311.53
313.04	313.18	313.81	316.94	315.51	314.37	312.3	311.57	313.16	315.16	313.07	312.13	315.58	311.74	313.7	315.11	312.39	314	313.08	314.72	313.1	315.38	315.92	313.82	314.69	315.79	313.45	313.58	311.5	315.78	314.34	314.11	312.66	316.26	313.61	312.56	315.14	311.21	314.66	314.17	315.14	313.27	312.16	313.22	314.76	318.14	312.95	314.3	311.46	314.61
324.16	325.8	326.04	323.64	326.3	327.22	323.46	324.83	325.58	323.1	323.79	324.89	324.73	325.55	326.75	325.7	324.29	323.84	325.23	322.82	322.58	325.05	324.8	323.75	324.59	325.38	324.71	327.15	324.42	324.74	324.77	325.22	323.82	327.18	324.03	324.78	326.31	323.17	326.71	327.05	328.54	323.62	324.53	324.8	326.12	324.64	328.46	327.5	326.54	325.35
304.52	303.8	302.27	301.49	302.21	305.51	302.95	305.32	304.37	305.35	301.62	303.92	304.3	302.54	302.93	302.38	303.8	304.39	305.17	303.62	302.92	304.34	303.45	303.05	304.32	302.14	304.66	302.2	304.24	302.99	303.62	305.47	301.72	304.52	305.87	304.33	301.97	304.84	304.48	304.79	303.84	305	303.3	304.05	303.14	301.6	303.17	304.55	306.36	302.59
297.68	297.37	294.33	296.57	296.55	297.67	297.52	298.79	296.3	294.94	295.54	296.86	295.96	295.47	294.67	299.32	296.66	296.36	298.38	294.42	295.46	297.14	295.41	293.87	296.64	294.95	297.64	297.25	295.76	296.97	295.53	297.27	297.74	297.26	295.46	297.02	298.74	299.96	297.06	296.15	297.99	299.58	298.02	298.55	297.36	297.03	297.75	295.2	295.65	295.63
297.69	293.11	298.74	295.84	296.11	297.61	296.28	293.73	296.56	297.76	298.4	296.05	296.83	297.14	297.79	298.74	297.34	297	296.83	297.12	295.35	297.48	297.62	298.19	296.72	294.74	297.15	297.83	298.02	297.3	294.35	299.25	296.83	294.07	297.27	294.42	296.76	295.96	299.54	295.78	295.73	296.06	294.09	296.28	297.52	296.23	298.1	295.43	295.01	295.14
317.57	320.66	320	316.74	316.68	316.94	319.45	318.84	319.15	317.7	319.24	316.3	317.55	317.42	319.87	318.04	317.84	315.93	315.62	317.06	317.34	320.55	321.3	320.31	318.01	319.55	319.35	319.94	316.36	317.75	318.16	315.39	319.81	315.6	317.65	319.15	318.39	319.8	317.76	320.65	317.8	317.5	317.05	318.66	318.22	318.46	317.6	316.36	317.03	317.48
301.32	303.81	302.79	305.85	303.42	302.36	302.59	302.43	300.89	301.17	302.42	302.44	301.32	300.95	301.22	301	304.23	305.35	300.6	303.04	302.3	301.46	303.17	300.85	303.03	302.57	301.72	302.85	303.05	301.8	300.8	303.46	304.45	302.64	303.39	304.09	301.46	303.45	301.96	303.81	303.11	303.56	304.35	305.46	301.94	304.1	298.2	302.34	302.5	303.64
311.63	310.3	314.18	313.06	311.46	313.88	312.52	312.22	312.42	313.12	314.2	312.35	312.77	314.04	313.74	313.2	314.92	313.95	314.67	314.99	312.85	314.09	312.85	313.44	314.29	311.37	314.53	312.92	312.18	312.79	310.81	314.7	311.54	311.9	311.54	311.72	313.88	310.83	314.9	313.72	310.9	313.13	314.02	311.2	311.58	312.44	311.26	310.88	313.85	309.6
318.62	313.7	315.44	314.52	317.58	315.6	316.2	315.73	314.43	315.51	314.44	314.74	315.69	316.67	315.38	317.72	313.97	315.73	315.08	315.25	315.01	316.52	316.44	316.29	314.62	314.57	315.59	316.31	315.91	315.95	314.79	317.28	315.26	316.3	316.9	314.8	315.36	317.1	317.18	314.67	317.66	315.37	315.15	315.31	316.39	317.46	314.83	315.82	315.89	317.23
303.51	301.37	303.1	305.72	303.21	304.44	303.55	304.12	303.13	303.62	302.45	303.84	303.41	305.56	301.8	302.84	305.49	302.46	305.12	303.54	301.38	301.47	300.8	302.27	304.94	303.47	302.88	302.52	304.08	304.93	302.99	301.95	302.2	303.93	305.43	305.72	305.41	303.41	304.18	303.89	301.28	304.38	307.23	305.21	302.75	304.49	303.26	302.28	306.2	302.97
311.86	309.65	308.29	309.86	309.17	310.4	308.76	307.99	308.76	307.96	308.78	307.83	309.37	306.49	309.41	307.75	310.34	308.83	308.89	310.15	309.96	312.01	311.51	308.66	311.19	308.26	306.33	307.4	308.29	308.83	308.51	307.36	308.84	308.5	307.92	308.69	308.73	308.4	309.97	307.56	311.23	308.45	307.95	307.3	308.88	308.93	309.87	309.96	308.12	306.97
306.56	307.85	302.52	306.67	307.66	307.98	306.94	304.68	306.47	305.28	307.17	304.59	305.59	307	308.32	304.53	306.45	309.32	307.17	305.99	306.56	306.1	305.72	305.96	310.02	306.55	305.95	305.12	306.83	304.51	306.93	307.52	307.26	307.22	307.72	305.17	306.65	306.87	304.74	306.65	307.1	307.78	307.03	308.62	306.41	304.56	305.98	305.85	306.37	307.84
312.14	312.04	312.57	311.37	310.14	314	312.95	312.04	312	310.95	310.63	310.29	311.38	313.13	311.49	312.59	310.36	311	310.11	312.24	311.95	309.17	314	309.1	315.42	314.2	314.23	314.7	311.48	310.78	311.33	309.35	310.92	313.21	313.01	314.41	312.81	310.09	309.83	310.9	310.36	311.38	309.55	311.67	312.88	309.96	312.7	310.66	311.36	309.38
308.51	308.66	310.28	307.01	306.09	309.96	307.27	307.68	308.28	306.08	309.47	307.08	306.5	310.5	309.31	310.43	309.62	309.36	308.23	311.57	306.58	308.29	310.52	310.67	309.31	310.09	310.93	308.5	307.97	310.08	310.03	308.48	308.2	308.51	308.4	308.54	306.81	306.37	307.73	307.65	309.73	309.94	305.71	309.07	308.97	310.89	308.38	308.89	309.07	308.66
311.26	313.48	314.25	316.09	312.26	311.11	311.14	314.69	312.97	311.91	313.5	313.38	314.86	315.97	311.68	312.15	312.07	312.06	314.68	314.31	314.74	312.34	314.33	315.34	313.08	315.06	312.55	310.91	311.97	315.64	312.92	312.1	311.36	312.56	314.68	313.31	310.63	312.19	310.89	315.5	312.41	312.98	313.98	315.57	312.94	314.2	313.31	312.61	313.17	311.83
324.73	326.05	324.33	323.72	324.49	325.43	324.2	326.04	326.66	324.19	324.66	322.8	323.67	324.74	326.72	323.29	322.5	327.09	322.99	323.63	326.32	324.81	325.1	323.86	320.74	325.62	325.52	325.06	325.02	325.66	323.22	326.48	328.23	324.6	322.77	324.69	324.86	323.97	326.51	325.43	323.09	322.42	324.1	327.97	323.75	326.3	323.3	326.24	324.16	324.27
303.53	300.82	304.87	301.52	302.41	301.37	303.6	302.26	302.58	303.45	302.11	300.15	300.36	303.15	301.23	300.61	303.15	301.85	303.26	303.14	302.03	303.45	300.15	301.6	301.41	302.42	301.82	303.34	304.25	301.7	300.8	300.9	303.21	302.68	301.37	302.79	302.53	304.43	300.91	300.26	302.82	302.53	302.92	302.65	302.04	301.19	301.97	302.37	301.2	303.51
300.69	299.14	299.6	299.46	299.87	301.76	300.36	301.4	300.68	301.46	297.42	304.41	302.84	300.48	299.77	299.94	300.88	300.81	302.76	300.26	300.42	300.52	303.21	302.08	299.28	301.44	299.91	302.39	303.04	300.42	300.6	301.78	303.15	301.16	301.28	299.89	301.23	304.25	298.6	301.28	300.11	304.55	301.24	301	299.24	304.6	300.35	302.75	303	299.35
328.07	326.71	325.75	330.56	327.34	328.36	327.59	328.9	327.64	328.43	328.32	330.48	329.19	327.44	327.68	328.44	330.5	328.35	328.75	326.94	329.86	327.08	326.95	327.35	329.31	330.24	328.14	330.61	326.76	331.23	330.07	329.2	327.27	327.04	329.88	326.6	328.21	326.86	328.08	328.78	329.28	327.73	327.65	326.02	329.05	328.16	329.73	330.05	326.29	327.66
329.22	327.91	327.23	327.43	328.89	328.91	327.28	328.13	327.24	326.21	331.05	328.39	328.71	329.16	329.94	327.14	328.87	325.85	328.72	328.3	329.81	328.39	327.43	327.38	327.32	328.34	329.61	326.98	329.12	330.17	327.8	330.27	329.05	330.09	328.55	329.61	330.47	331.41	329.75	328.91	329.31	328.57	326.35	330.04	328.03	328.96	329.41	328.79	329.07	329.28
306.24	307.08	306.8	304.82	307.7	308.69	306.86	305.65	306.57	306.41	308.45	307.3	305.73	305.57	305.35	306.24	306.84	304.58	306.97	305.23	306.25	308.63	307.97	305.03	304.85	306.22	304.92	306.8	307.12	304.9	309.49	306.47	308.43	308.23	308.04	306.1	303.7	305.87	308.51	309.13	305.94	309.15	305.66	306.05	307.03	307.62	305.51	305.96	305.4	308.92
308.02	307.07	307.62	310.03	305.67	308.55	309.89	307.96	308.16	308.76	307.63	309.4	307.39	309.37	308.82	309.46	308.2	308.51	308.67	308.91	307.35	308.89	308.34	308.17	309.24	307.55	311.54	306.62	307.4	309.05	307.19	306.86	309.7	309.27	309.31	310.95	308.06	307.46	309.34	308.66	308.24	308.67	308.69	309.68	307.41	308.33	308.81	308.55	308.29	307.03
318.75	317.92	320.21	316.2	319.4	319.91	316.44	317.78	320.1	317.69	319.8	316.19	317.94	319.89	316.92	316.03	318.78	319.54	316.5	314.58	318.65	320.73	320.38	318.29	318.61	316.92	319.47	316.84	318.04	316.9	319.19	317.59	320.83	318.31	319.14	319.65	317.23	316.42	317.26	319.1	320.46	318.25	316.19	321.79	317.59	317.96	317.75	317.83	318.82	320.96
318.29	319.17	315.69	316.23	315.83	318.87	318.44	318.31	315.63	318.44	316.86	316.73	317.34	316.37	316.79	316.33	317.95	318.56	317.85	316.98	316.81	317.95	315.44	317.63	316.78	313.53	317.19	318.07	317.67	316.58	317.73	315.56	315.83	318.77	316.7	318.5	318.75	316.92	317.23	318.76	317.78	317.52	318.14	317.07	317.77	318.87	315.25	316.35	317.65	317.14
310.85	311.26	309.77	308.9	313.25	311.07	310.11	310.42	309.05	310.69	309.81	311.11	310.6	309.63	311.37	311.09	311.68	312.34	310.47	311.19	311.55	313.24	309.6	309.98	310.37	309.99	311.14	309.4	312.69	310.14	309.24	311.73	310.96	306.24	310.68	312.27	312.61	310.69	311.48	310.74	312.82	313.04	309.81	312.39	310.48	310.26	309.65	310.71	310.31	309.78
303.59	303.64	302.6	303.43	302.44	304.8	302.75	303.1	301.16	302.59	302.85	301.91	302.89	302.14	302.92	303.87	305.64	304.87	304.97	304.54	304.18	301.12	305.21	302.88	301.61	302.24	304.72	303.66	303.83	304.34	303.78	302.05	303.51	302.44	307.83	301.78	304.07	303.53	306.06	303.01	300.89	303.23	302.81	303.77	302.91	303.98	302.6	303.64	303.42	302.04
311.76	310.8	310.35	309.35	310.01	309.64	310.67	308.6	308.67	308.89	309.87	308.23	307.78	312.72	312.41	308.66	310.69	311.29	309.1	309.59	309.34	310.34	310.09	310.76	307.44	310.92	311.55	310.98	310.41	312.39	307.49	309.9	309.66	308.22	309	308.32	312.58	311.64	308.75	309.82	308.91	308.84	311.45	310.87	310.59	311.03	309.32	308.93	309.96	309.29
306.43	301.84	306.13	303.46	300.86	304.05	306.07	303.61	304.07	301.94	302.89	303.8	304.19	305.32	304.51	303.57	302.68	303.96	304.45	305.51	303.85	307.3	304.42	303.58	305.19	304.88	304.73	302.96	302.94	305.82	303.52	303.06	300.16	304.28	305.38	305.3	303.33	302.61	303.73	304.28	301.57	304.13	303.67	301.55	304.98	305.56	304.51	305.27	303.52	304.32
303.14	305.81	305.37	304.74	304.99	304.59	302.52	304.46	304.3	303.63	303.86	302.62	301.52	301.15	303.29	302.49	306.31	302.01	302.59	304.44	304.4	304.33	302.6	302.21	303.92	300.77	304.2	301.23	302.11	305.33	301.97	301.14	305.11	306.85	302.61	303.83	303.28	302.93	303.6	304.57	302.12	305.62	302.26	301.98	304.97	301.97	302.94	302.57	299.62	304.72
308.33	304.86	305.62	306.98	307.66	307.99	307.57	308.09	306.88	306.81	308.31	307.11	306.49	308.54	308.1	306.92	307.6	308.62	305.72	311.37	306.93	309.94	308.77	308.09	307.33	308.02	308.21	304.14	305.02	304.73	306.65	309.21	306.57	308.8	305.63	306.07	308.98	304.68	305.98	306.42	308.37	305.13	306.95	306.99	309.18	306.48	305.78	307.39	308.23	307.65
329.55	327.24	327.5	329.7	327.42	327.24	329.76	328.09	327.74	328.44	327.33	326.54	328.59	329.28	328.31	331.5	328.32	328.9	328.78	329.8	327.78	328.07	326.53	331.41	325.89	326.48	328.71	327.09	329.99	327.62	328.12	326.37	328.29	330.32	328.82	330.94	331.37	329.45	329.1	327.71	327.91	329.7	327.28	331.11	329.8	329.56	329.59	328.37	330.16	327.69
315.06	316.04	313.17	315.83	313.84	317.02	311.95	316.79	315.73	312.69	313.13	311.94	314.23	314.04	316.21	315.99	314.28	317.14	314.99	310.76	315.22	314.61	315.47	314.58	315.2	314.47	313.17	313.39	314.57	313.85	311.08	315.53	315.41	309.35	318.39	311.67	318.31	315.32	316.35	313.38	314.95	313.01	314.76	314.7	314.07	313.79	315.28	312.5	312.5	316.44
296.38	296.43	296.24	293.89	294.11	291.47	294.83	292.71	295.09	293.14	293.52	294.94	294.25	294.68	294.62	294.77	293.13	294.77	296.36	296.3	294.53	291.88	294.66	293.05	296.66	293.07	292.97	294.14	298.7	293.95	294.53	289.3	294.63	296.02	292.8	297.07	295.35	293.2	293.56	292.25	297.56	294.87	292.92	292.61	293.44	293.67	295.01	293.16	294.36	297.74
306.56	305.03	306.33	310.79	307.57	306.2	311.3	307.83	305.22	306.54	306.61	308.56	308.89	306.74	306.85	306.89	307.57	307.64	307.77	305.98	307.29	308.67	306.96	308.11	307.58	305.76	307.67	308.65	308.11	307.76	307.24	307.11	309.51	306.92	306.3	306.33	308.88	305.87	305.77	308.7	308.68	305.5	310.25	307.83	305.89	308.06	307.82	305.62	306.87	309.21
301.17	304.8	302.69	304.22	304.24	305.05	301.07	302.6	302.71	305.13	303.11	301.66	304.98	304.91	303.6	302.38	303.48	304.62	302.17	307.18	302.65	306.13	306.95	302.65	300.63	305.08	303.93	303.61	302.66	303.68	301.39	302.73	302.92	303.85	302.21	305.77	303.95	304.08	304.65	304.71	304.66	304.28	305.86	303.5	303.17	301.18	300.23	305.01	304.17	303.39
305.89	302.28	299.66	301.5	303.81	302.25	305.38	306.45	302.69	304.48	304.83	302.93	301.36	303.83	302.21	299.76	303.7	304.93	303.63	304.22	299.45	299.1	303.05	303.5	304.72	301.46	304.28	302.93	303.85	302.06	303.09	302.68	303.75	303.17	302.22	303.04	302.93	303.97	306.26	303.34	305.89	303.57	302.07	303.1	301.83	304.02	303.68	302.35	305.82	303.03
302.71	300.09	300.87	303.47	303.5	299.41	303.4	303.38	303.47	301.9	303.47	303.28	302.14	303.71	303.93	303.04	302.96	303.31	302.19	304.17	303.17	304.24	303.39	303.84	303.75	302.22	301.89	305.22	302.59	304.39	301.57	302.17	302.52	302.02	301.81	299.14	302.36	302.01	302.45	301.02	301.3	302.42	301.79	299.11	303.5	302.59	303.27	303.85	300.65	303.99
305.94	306.95	308.01	306.35	306.27	306.31	306.2	307.72	306.01	304.77	306.64	308.35	306.85	308	304.88	309.95	309.1	307.05	303.54	305.23	308.24	304.34	303.64	305.75	306.74	304.65	305.25	309.02	305.42	306.7	304.74	305.67	307.35	305.29	303.92	306.27	305.65	303.92	306.05	309.43	306.4	304.48	306.38	306.72	306.63	306.16	307.49	305.8	305.96	306.21
306.14	307.41	306.09	305.26	308.74	306.05	307.45	307.27	307.68	305.93	306.89	307.13	306.12	305.77	308.62	304.94	306.51	308.66	306.21	309.33	306.31	307.58	306.24	307.32	306.04	303	305.83	306.5	306.23	306.67	305.63	306.65	306.87	305.52	307.76	306.07	308.58	305.09	303.55	302.72	307.16	306.99	301.85	307.52	307.84	303.52	305.28	306.12	306.09	304.75
296.15	294.36	293.64	294.45	295.17	293.16	295.37	294.46	292.14	296.96	292.71	292.69	292.61	293.54	291.06	294.49	292.83	293.46	294.2	293.54	295.68	293.12	294.36	293.02	292.53	292.97	295.71	295	291.93	297.5	295.61	294.49	293.48	292.31	294.65	295.07	292.91	292.85	295.62	296.23	295.28	295.95	292.58	294.65	293.92	292.62	296.65	295.36	292.58	294.45
298.01	295.72	298.94	295.09	295.33	293.43	291.23	292.92	296.55	297	295.31	295.51	295.52	294.69	295.48	294.2	295.37	294.92	294.49	296.18	295.99	297.75	294.02	294.89	297.54	295.96	295.38	295.31	294.59	293.36	292.85	295.3	295.33	297.14	293.81	295.93	295.22	294.04	296.62	296.16	297.09	295.67	296.33	293.32	297.53	291.78	294.79	293.83	293.25	293.54
297.79	295.26	294.35	296.47	295.44	291.23	298	294.15	294.87	292.51	296.1	294.57	296.68	294.92	294.18	294.13	295.27	297.06	293.48	293.05	294.06	295.11	295.02	294.7	294.64	294.52	296.78	292.69	293.02	294.38	294.31	297.38	291.18	295.92	297	295.81	293.58	294.06	297.15	294.17	296.91	296.36	293.59	296.59	293.39	296.3	295.63	293.52	297.49	294.38
329.15	327.49	327.68	328.47	329.48	329.6	330.61	328.08	327.13	329.2	327.92	329.78	329.51	330.87	326.94	327.31	327.61	330.53	326.74	327.31	330.21	328.11	329.9	325.22	330.6	328.78	329.76	326.79	328.33	328.46	329.34	327.33	326.74	327.15	328.06	329.25	327.76	328.92	325.46	325.92	325.41	326.52	327.72	326.52	328.16	326.78	327.44	327.54	328.11	329.79
314.53	312.23	314.18	316.54	313.64	313.3	313.84	314.8	313.8	315.88	314.45	312.09	312.96	315.12	317.75	314.62	314.31	314.1	315.66	315.06	315.19	314.4	317.41	316.22	315.69	314.02	313.93	314.27	315.28	314.38	317.24	313	312.6	314.48	312.01	316.9	315.78	314.3	313.92	316.52	315.45	317.14	315.51	315.17	312.19	313.6	316.29	315.29	313.67	312.73
312.59	312.18	311.92	313.7	316.95	313.24	314.03	311.9	311.34	311.16	314.64	312.19	313.21	310.36	313.92	314.18	314.88	311.9	314.25	314.49	313.24	312.54	313.65	310.96	311.89	312.34	313.72	312.99	311.76	314.94	313.81	310.4	314.26	313.46	314.49	314.73	313.13	313.27	313.62	312.3	311.87	311.63	312.16	311.83	314.01	314.15	314.58	313.68	315.11	311.35
309.52	309.88	311.26	308.77	311.38	307.82	309.33	308.64	310.15	310.88	307.24	310.19	309.49	312.36	308.13	309.98	309.33	309.82	309.57	311.02	309.68	309.15	308.76	312.14	312.63	309.86	309.21	311.01	311.69	308.72	309.13	309.42	311.81	310.46	308.29	309.33	307.6	308.97	310.89	310.6	310.31	309.02	309.71	308.82	309.69	312.82	311.71	311.99	307.13	312.99
316.63	316.74	317.67	316.62	311.76	315.31	314	316.63	311.94	313.74	317.04	314.38	314.99	314	317.23	314.6	316.36	316.68	314.43	317.78	316.05	317.55	314.07	314.75	315.22	316.11	316.2	315.2	314.45	313.89	316.05	314.41	313.24	311.86	314.97	314.33	313.9	314.75	315.32	314.63	315.2	313.46	315.02	314.54	313.42	315.15	315.07	314.65	314.71	314.04
302.93	303.09	304.95	305.35	305.34	303.67	304.97	305.31	305.1	307.09	305.32	302.73	306.87	303.93	305.36	301.64	304.43	305.71	303.7	306.84	303.82	306.1	305.77	305.48	307.05	304.1	304.43	303.26	302.87	307.82	306.59	306.71	302.74	305.6	304.12	307.56	307.37	303.02	305.29	304.14	305.61	304.73	308.39	305.23	303.6	307.72	303.82	307.12	301.21	304.76
302.56	300.15	303.28	303.89	300.59	302.84	304	302.63	300.81	301.91	303.15	301.91	301.4	304.24	300.36	303.39	303.22	303.81	304.53	299.79	305.21	302.52	304.49	300.85	302	299.88	304.98	303.43	299.73	303.84	302.13	304.28	305.21	299.97	301.53	303.31	301.21	304.39	303.43	303.42	300.64	301.52	303.01	301.46	302.25	302.88	304.56	301.17	302.16	304.03
321.33	320.12	321.74	322.04	317.67	318.85	319.1	319.38	319.73	321.45	317.35	319.7	318.12	316.72	318.55	317.75	319.26	320.19	319.45	319.16	317.39	318.27	319.83	318.79	320.03	319.06	320.12	317	320.18	319.93	321.16	320.47	319.83	321.01	319.9	321.11	321.34	318.32	321.8	318.95	319.18	319.21	320.27	318.12	320.29	317.75	317.99	319.14	320.09	320.37
313.8	315.25	313.37	313.33	314.98	312.26	311.86	314.35	314.67	314.1	314.41	314.43	315.31	313.09	311.68	312.67	315.81	312.61	311.58	317.93	315.25	311.92	312.06	316.8	312.74	313.82	312.17	314.6	316.25	312.39	314.91	316.17	313.59	314.35	313.69	315.32	315.4	312.07	314.31	314.9	314.4	314.22	314.67	313.27	313.08	317.02	314.08	316.49	312.84	314.61
296.58	296.4	293.08	296.46	295.55	297.15	294.48	296.65	294.64	295.81	293.48	293.33	295.41	293.92	296.92	294.98	297.02	294.14	293.96	295.46	294.04	296.22	294.95	298.05	296.93	295.29	293.94	297.55	296.94	295.45	295.75	297.46	293.27	293.95	294.71	295.26	297.44	293.13	294.19	293.9	294.03	296.33	295.44	294.17	293.07	294.77	297.28	297.27	295.31	296
318.04	320.02	317.32	317.9	317.9	317.42	320.84	317.71	317.96	318.04	316.6	315.94	319.53	319.59	317.23	319.53	318.76	320.02	321.23	320.49	317.25	317.21	320.11	317.62	319.19	319.11	319.55	319.24	318.21	318.55	319.57	318.23	319.22	319.26	314.06	319.79	317.01	317.3	317.83	318	317.86	317.71	317.95	317.46	320.99	317.78	317.86	317.69	321.64	317.88
302.6	303.62	299.7	303.13	303.15	301.8	302.3	300.69	303.46	300.17	302.49	302.29	301.06	301.39	304.48	301.91	300.84	300.77	303.3	301.03	303.68	304.05	303.94	302.82	303.3	303.76	301.12	302.45	303.27	305.53	303.39	300.65	302.53	301.86	302.63	304.42	302.41	302.24	300.38	300.36	303.83	302.82	301.7	303.24	303.98	304.04	302.46	303.95	302.23	300.54
295.08	294.55	297.71	296.73	299.39	299.35	297.06	298.15	295.76	298.87	298.41	298.55	297.88	297.02	297.92	295.8	296.84	297.86	298.47	295.18	297.32	297.05	295.94	296.1	294.81	294.79	293.49	297.93	295.22	297.73	294.89	297.94	296.72	295.87	296.4	299.63	296.18	295.87	297.13	296.45	297.1	297.52	296.84	299.23	296.99	296.78	297.32	297.97	297.4	296.94
305.53	305.66	305.44	304.42	304.58	303.8	305.11	305.81	303.73	304.14	304.72	302.4	302.09	305.56	305.34	302.98	302.39	301.94	305.62	305.88	304.33	302.48	304.8	304.44	306.16	304.32	304.83	303.52	303.79	305.24	304.84	303.69	303.49	303.41	306.73	305.03	303.67	306.43	306.4	307.83	307.57	304.06	303.42	304.85	305.94	304.63	302.08	303.7	303.31	303.72
301.31	302.71	301.08	303.24	303.52	303.13	303.37	300.56	300.53	301.42	303.95	302.86	304.85	303.27	302.25	301.68	302.26	304.42	301.58	303.64	301.09	300.92	303.29	301.26	302.29	302.4	303.36	302.15	303.4	303.24	301.41	304.35	303.68	302.82	304.29	301.86	300.49	301.73	305.36	304.42	302.48	303.49	301.97	305.53	300.5	302.51	303	301.94	302	302.32
293.34	292.92	295.67	293.9	295.58	291.42	294.21	293.32	297.54	294.99	294.59	293.5	292.94	293.99	292.31	295.06	293.25	292.14	295.48	295.07	293.8	293.52	295.18	293.55	293.52	293.9	294.03	297.17	293.69	295.29	293.53	294.76	293.98	292.66	294.02	292.35	294.86	293.5	293.32	294.89	293.55	295.55	294.34	292.5	293.82	294.64	292.87	292.07	296.12	292.58
316.03	314.73	315.01	315.82	314.76	316.47	312.73	313.42	315.61	316.16	314.38	314.37	311.38	315.97	316.28	315.01	315.27	313.92	316.29	314.18	315.26	313.05	315.23	314.65	315.23	312.8	314.5	314.87	316.54	313.9	314.19	316.15	314.52	314.69	313.82	315.5	313.73	315.25	314.85	313.22	314.79	315.8	314.75	316.64	315.8	313.43	313.13	311.59	314.21	314.3
305.94	307	310.77	305.56	304.09	306.67	307.05	306.19	304.3	304.16	304.6	305.31	307.94	306.94	307.7	305.26	306.01	307.58	306.82	305.65	307.75	305.05	305.84	305.23	305.21	306.11	306.76	309.59	306.49	307.64	307.88	306.78	309.3	306.31	306.24	308.13	305.89	304.72	305.31	304.64	306.88	307.94	307.07	305.65	306.55	308.73	307.45	305.97	309.11	306.95
296.15	295.44	293.23	296.27	293.4	292.91	294.25	294.63	296.44	291.86	297.02	295.05	291.11	293.48	296.53	294.54	295.64	296.07	294.4	292.16	294.03	294.84	294.55	294.67	297.69	293.23	292.52	295.69	294.81	297.5	295.95	295.93	291.66	294.3	294.19	295.32	296.32	295.11	293.78	293.84	294.94	297.37	295.28	293.76	296.06	293.24	295.45	295.49	292.75	295.59
293.6	295.03	294.28	292.65	293.9	296.88	294.81	294.51	291.15	295.16	294.89	292.56	291.79	295.12	292.49	291.22	296.3	294.88	296.91	293.88	294.99	297.66	296.03	293.77	294.52	294.06	295.96	293.47	297.2	294.6	295.8	296	294.61	295.29	295.45	294.21	296.07	296.44	292.57	296.23	297.73	296.42	295.24	296.35	292.25	295.37	295.39	294	296.23	295.89
292.95	296.93	294.89	295.14	294.65	294.29	296.59	295.91	294.66	294.26	292.43	292.71	295.45	297.69	296.23	295.29	292.32	298.82	294.63	294.59	295.4	293.13	297.04	296.97	295.35	295.38	292.89	295.67	295.77	296.63	293.24	296.63	291.8	292.38	294.66	294.27	299.07	296.89	295.94	295.73	293.56	293.81	294.24	294.85	294.26	293.46	298.39	294.69	295.8	296.3
310.31	310.59	310.6	310.8	311.73	310.68	307.48	309.41	310.43	308.67	309.57	311.05	311.27	311.58	309.53	311.18	309.76	312.76	312.18	311.72	311.27	309.08	310.74	310.35	311.89	308.77	310.44	310.63	311.53	307.6	312.27	309.84	310.86	313.35	311.57	310.62	311.23	308.18	309.51	311.4	310	311.17	310.23	312.6	307.82	309.27	309.24	311.7	311.5	311.36
312.25	313.68	315.86	313.56	313.44	314.75	312.91	314.2	316.4	313.64	314.94	313.75	313.2	313.22	314.77	312.54	313.91	315.25	314.63	312.47	312.9	312.71	312.86	313.81	311.5	311.6	314.22	318.79	315.31	311.08	314.76	313.65	314.76	314.32	314.19	313.85	311.78	316.15	313.5	314.5	314.35	314.14	313.39	313.57	314.54	311.38	315.37	313.36	311.05	315.99
313.35	314.03	312.16	315.3	315.37	312.26	313.03	312.51	315.23	312.8	317.32	313.8	315.48	311.8	314.96	313.31	312.15	313.68	314.23	314.89	311.4	312.23	313.28	314.7	311.3	312.44	312.54	313.42	312.29	314.6	310.93	313.72	309.95	314.39	315.18	313.1	313.51	314.96	310.37	313.9	312.54	316.61	312.57	313.91	314.57	313.46	314.49	314.27	312.28	313.87
303.9	304.15	305.27	301.44	305.48	304.13	301.12	303.38	302.38	298.98	302.48	304.8	301.65	303.34	301.15	302.67	303.77	302.87	302.21	300.05	302.94	301.61	302.4	303.65	302.45	304.32	302.7	302.89	299.59	302.34	302.84	304.48	302.94	300.97	301.66	300.92	299.92	301.91	305.31	304.06	301.57	302.93	301.75	302.11	302.27	300.51	302.27	304.32	304.81	302.05
317.63	314.79	316.39	316.76	317.66	313.6	314.36	316.08	316.49	315.44	315.98	314.7	313.73	314.17	316.12	314.67	316.59	315.01	316.21	314.27	317.62	315.94	317.32	316.78	314.89	315.12	315.1	313.99	314.13	317.09	314.81	317.16	315	315.37	313.99	315.71	314.21	315.17	316.51	316.6	316.64	317.31	315.86	319.45	318.76	317.43	315.61	317.68	314.84	316.79
328.79	328.7	329.55	326.44	329.8	326.92	326.95	327.9	326.12	327.6	327.36	329.75	328.22	327.56	331.36	327.87	327.23	328.58	327.84	328.2	328.57	325.58	328.99	327.56	330.02	325.84	331.34	329.17	329.05	326.09	328.43	329.07	327.8	328.55	329.42	327.2	326	324.63	327.72	327.98	326.92	330.59	328.03	327.36	324.66	325.2	325.94	326.39	327.86	328.71
313.02	308.6	308.28	307.73	308.52	309.4	310.09	312.67	311.04	310.94	309.13	309.4	310.56	308.83	312.37	312.66	310.79	310.79	308.14	309.83	312.61	313.25	310.34	311.56	308.44	311.73	310.61	311.54	308.79	310.06	311.16	308.61	313.94	310.24	310.43	308.65	311.04	312.05	310.39	308.72	309.13	310.57	309.68	312.68	310.75	310.48	310.65	310	310.04	310.14
318.78	315.54	314.75	314.87	318.59	317.72	321.16	316.05	318.34	313.53	317.2	317.31	314.4	318.82	318.6	314.96	315.47	315.51	318.23	314.04	313.58	314.07	314.64	317.62	314.64	316.69	317.75	317.93	316.74	316.93	315.42	316.51	315.48	314.43	316.05	315.44	316.33	315.7	316.44	316.59	316.48	315.15	318.35	316.24	318.48	316.71	316.26	312.96	318.69	313.65
299.05	295.5	298.4	294.62	297.35	299.44	296.84	295.94	299.31	295.41	298.06	297.71	296.39	296.31	296.77	296.02	296.69	297.71	295.89	296.68	296.36	296.79	296.41	296.4	295.25	297.45	298.71	294.02	296.11	295.92	298.4	298.26	296.61	297.65	295.24	296.04	297.17	295.42	297.96	298.77	299.69	297.96	296.99	296.75	299.68	297.45	297.11	297.62	296.65	295.86
301.97	301.89	305.57	304.48	303.02	305.78	305.13	304.21	304.84	305.06	300.14	300.89	302.35	303.7	304.42	304.22	306.19	301.36	302.93	299.64	303.02	302.97	303.61	302.77	303.9	304.79	303.44	304.97	305.18	304.22	301.23	304.16	304.29	305.22	303.06	304.01	304.88	304.71	304.27	302.63	304.72	302.49	300.79	302.72	303.3	303.3	303.54	303.13	302.68	302.9
325.48	323.44	320.53	324.86	324.53	324.5	322.75	325.77	323.63	325.54	325.93	326.54	324.49	322.67	325.68	324.65	325.76	324.44	326.01	322.6	322.72	323.23	324.92	320.81	326.44	326.66	323.41	326.08	320.88	324.24	325.17	323.4	325.49	324.18	324.5	323.92	323.33	323.92	325.07	326.27	326.47	322.42	323.96	323.07	323.3	323.92	325.55	325.09	325.98	322.44
300.77	302.34	302.13	300.98	304.45	304.01	303.28	303.58	302.06	303.78	302.48	305.58	301.87	301.55	300.19	301.68	301.55	303.21	302.9	304.36	301.37	303.81	303.18	301.85	302.82	304.43	303.17	304.8	302.75	303.27	300.99	301.3	300.93	303.7	303.68	303.11	303.01	300.26	302.22	302.7	305.13	300.78	303.13	302.43	302.64	303.28	300.77	303.59	299.41	304.33
303.69	300.61	301.89	300.22	300.91	303.57	299.6	298.99	301.86	302.37	299.47	302.16	301.52	300.66	301.92	301.8	302.66	302.16	300.14	301.75	300.05	297.89	303.78	300.85	299.67	302.01	302.29	299.98	300.12	300.97	301.87	300.84	299.56	300.68	300.61	302.44	302.76	297.61	303.85	303.25	300.88	301.38	301.26	300.21	299.74	299.82	300.93	300.28	299.24	300.41
304.8	307.6	304.8	306.39	305.42	304.19	305.84	304.83	305.17	304.54	304.48	305.03	304.42	304.23	305.53	305.39	304.18	305.26	305.1	306	306.76	308.43	305.84	305.69	304.9	305.2	304.98	305.35	304.41	304.51	307.36	304.62	306.01	306.24	304.23	307.36	308.1	306.05	306.88	307.04	306.08	306.13	305.83	304.23	304.56	304.46	305.36	307.45	305.16	306.45
298.08	296.84	296.32	296.37	295.4	295.44	296.9	295.63	295.49	298	296.42	297.09	297.62	295.01	294.88	295.35	295.95	297.22	296	297.97	296.08	297.63	297.51	298.56	296.75	295.61	295.72	294.98	296.1	296.78	296.96	296.94	298.29	297.54	294.17	294.76	295.29	297.13	297.85	297.64	295.02	294.75	298.31	297.54	297.32	295.15	297.21	296.95	295.32	294.81
318.54	322.43	318.53	316.05	318.38	318.95	320	318.26	321.63	319.37	319.4	318.61	321.77	318.5	320.37	317.67	320.93	319.44	318.65	320.16	318.05	318.19	319.91	317.24	318.39	318.59	319.08	319.09	316.56	317.94	319.54	319.37	320.33	319.48	317.1	318.24	318.92	319.46	318.48	318.57	320.71	317.56	317.01	319.09	319.77	317.88	317.55	319.64	317.55	318.97
304.88	304.46	304.31	303.51	304.87	304.5	305.26	303.87	303.16	305.43	306.86	303.02	301.91	307.37	303.36	304.67	304.59	303.57	304.99	306.88	302.39	306.36	304.78	302.17	307.35	301.68	302.77	303.28	306.97	303.65	304.27	303.64	302.79	303.67	305.05	306.38	302.5	305	305.96	304.46	302.4	303.2	304.46	305.02	305.39	303.83	304.54	305.17	305.35	304.22
305.4	304.87	304.28	304.4	303.01	304.23	304.73	305.22	302.84	302.24	304.63	303.8	303.1	303.79	305.88	304.5	304.47	302.69	305.73	302.89	302.48	304.22	301.9	304.14	305.33	304.62	301.88	304.21	301.99	302.44	303.74	303.79	303.15	302.78	301.83	303.29	301.59	304.54	303.46	304.46	302.16	305.71	303.88	303.52	304.44	305.09	303.75	304.04	305.57	302.53
318.47	316.17	314.26	316.82	315.85	315.79	316.09	314.48	316.4	316.28	314.77	316.87	316.87	316.62	316.99	318	314.31	316.05	317.91	316.72	317.05	314.67	313.94	314.35	315.69	317.64	316.19	316.99	315.98	315.71	315.88	318.25	314.59	312.97	317.69	315.44	317.46	314.29	313.78	316.78	313.68	314.45	316.26	315.02	314.93	314.52	315.13	315.12	315.57	315.25
314.03	312.9	312.77	313.86	314.29	313.99	312.93	314.16	311.81	310.75	316.93	312.34	314.38	313.2	313.97	316.06	312.63	314.42	314.35	313.34	312.83	312.96	313.83	312.64	314.23	315.58	314.04	311.93	314.01	314.77	310.8	313.59	314.99	313.04	313.96	314.78	314.49	312.42	313.61	313.68	315.13	313.05	313.16	312.76	311.4	311.26	312.25	312.13	313.27	313.16
317.01	316.29	316.76	316.97	317.93	318.67	317.08	317.02	315.54	317.19	316.92	320.29	315.07	312.7	313.78	318.44	318.43	317.41	317.53	316.46	317.11	316.59	317.15	315.29	316.26	316.84	318.79	315.32	317.09	318.57	315.52	319.98	314.86	317.59	317.28	317.18	317.39	315.17	316.57	317.72	318.74	316.35	315.15	316.76	316.13	317.75	316.66	317.33	317.59	316.9
295.62	295.06	294.52	297.17	294.8	294	292.24	294.74	293.83	294.83	297.7	294.59	293.6	292.66	294.04	295.87	293.45	293.22	292.52	295.73	294.01	294.4	293.92	295.19	294	292.3	293.18	293.88	293.63	295.85	291.1	294.52	293.7	295.58	293.23	296.97	291.73	295.14	294.88	293.69	296.38	293.2	294.53	295.1	295.21	292.29	294.58	296	293.85	291.5
302.77	302.99	304.03	306.82	303.12	304.87	303.06	301.82	301.01	302.15	305.25	302.93	302.84	299.97	302.42	303.26	300.68	302.92	305.53	304.48	301.38	304.75	302.13	306.18	306.32	303.81	306.37	303.21	301.73	302.05	301.47	302	303.63	301.72	303.01	303.26	303.99	304.39	304.39	304.88	304.22	305.08	302.7	304.31	303.8	301.76	302.76	303.47	300.44	301.25
302.39	303.91	305.04	305.75	301.73	301.8	303.33	304.29	302.12	301.54	303.47	299.63	305.86	301.26	304.68	304.43	302.84	302.92	301.11	303.2	306.55	303.19	301.23	303.02	302.63	301.41	302.89	303.24	304.39	301.46	305.65	306.02	304.34	304.33	303.6	302.01	303.85	303.91	303.01	305.58	305.61	301.46	301.02	302.56	305.15	302.14	304.8	302.78	304.53	303.87
303.82	302.82	304.45	303.61	303.33	303.04	302.58	305.03	302.97	301.5	301.7	306.88	302.42	303.24	301.3	301	306.23	302.4	302.49	304.57	304.78	302.06	304.03	300.96	302.43	303.57	303.63	305.39	303.57	301.59	303.85	306.18	303.54	303.01	305.43	304.31	305.37	303.42	303.35	303.77	305.13	304.6	303.93	302.04	305.8	306.4	304.74	304.37	301.4	302.1
329.56	328.27	325.94	328.72	327.06	329.59	327.62	327.2	328.76	327.52	330.21	327.72	327.61	328.03	328.87	329.81	327.57	325.45	325.79	325.65	325.93	325.9	329.49	329.01	325.64	328.83	325.02	327.56	327.92	324.8	326.18	326.78	326.54	326.17	325.82	328.5	328.71	326.56	328.1	325.33	326.94	325.47	330.05	325.96	325.19	327.6	327	329.42	324.93	328.78
304.99	309.98	304.1	304.33	305.59	306.07	304.13	304.91	307.03	303.74	307.72	307.18	306.6	305.55	306.27	303.42	304.99	304.05	306.63	304	303.64	305.37	305.56	305.51	305.8	305.97	303.3	305.25	305.13	305.89	303.88	306.8	304.22	303.57	302.69	305.91	305.14	304.85	303.68	303.44	306.94	303.66	305.75	308.3	307.15	302.29	305.06	305.14	305.05	305.67
316.19	315.62	317.91	318.15	318.86	317.34	315.46	315.92	314.74	317.71	316.22	317.25	317.35	315.83	317.57	316.97	317.4	313.2	316.63	315.06	317.08	317.43	314.73	317.37	317.25	316.61	316.79	312.59	314.59	318.65	314.79	315.43	318.17	318.37	313.97	317.29	319.46	318.45	319.37	318.81	316.7	315.74	316.96	314.72	317.43	317.27	314.81	314.86	318.31	315.07
315.2	312.15	315.03	313.59	314.23	315.6	314.29	315.52	313.96	315.49	314.58	316.31	317.74	313.67	315.52	313.66	315.82	312.44	313.72	312.88	314.78	314.98	313.25	316.42	317.06	314.31	317.29	314.86	316.14	314.21	316.57	313.67	316.87	315.87	313.53	316.67	314.81	314.87	313.82	313.54	313.16	314.39	314.95	314.24	313.73	312.71	314.58	315.23	313.07	314.37
305.51	307.25	304.88	304.61	306.05	304.29	307.77	304.61	306.21	306.49	305.74	306.27	305.19	304.91	306.63	306.09	305.19	307.34	302.32	305.81	306.91	304.01	302.64	304.49	305.75	303.9	301.68	306.01	305.44	306.2	305.84	303.99	305.61	305.86	304.26	304.75	304.37	301.54	306.66	304.45	307.67	305.09	305.99	304.51	304.74	305.12	306.5	302.04	303.4	303.9
316.28	314.21	314.47	314.42	313.07	312.54	315.31	316.19	314.45	316.16	311.64	313.09	315.13	315.71	314.51	314.04	314.54	313.24	315.2	314.17	312.26	313.3	316.3	312.63	313.08	315.42	313.44	316.46	315	317.11	316.16	314.75	315.59	315.85	312.92	314.15	313.17	316.02	315.29	314.66	316.3	315.23	314.81	315.26	316.61	316.53	314.35	315.31	311.87	313.01
305.77	304.96	305.58	305.86	305.76	305.05	306.97	306.13	307.39	305.4	303.33	304.49	304.24	305.28	304.69	302.71	306.17	306.72	305.57	304.3	304.37	305.53	305.18	304.61	305.47	305.6	305.05	305.44	307.99	305.94	305.06	307.95	305.32	304.1	308.56	305.87	306.65	305.37	305.36	306.57	303.58	303.89	305.71	305.93	305.28	306.05	304.93	307.27	306.2	306.87
328.24	326.4	326.94	326.7	328.52	329.1	326.8	326.55	327.05	324.3	327.52	326.2	326.43	328.26	330	326.54	326.68	324.09	327.21	327.65	326.95	328.21	326	326.62	323.23	326.65	329.6	325.68	331.05	325.62	329.23	325.61	327.51	326.64	327.04	327.96	327.52	322.64	328.8	326.93	328.15	324	328.08	327.67	326.12	326.99	326.4	329.85	326.72	327.53
306.55	307.05	307.14	302.83	306.28	305.39	306.86	306.66	305.1	305	309.24	306.02	305.78	307.63	305.14	305.77	301.42	304.84	305.12	305.92	306.16	304.83	303.68	303.74	304.32	306.14	306.5	306.55	304.51	305.6	306.97	305.23	307.44	305.95	304.64	305.76	307.4	302.26	306.61	304.91	304.57	306.81	305.83	302.7	305.68	306.82	304.68	308.04	305.73	305.28
293.76	292.41	294.54	292.51	293.17	293.34	293.71	294.47	293.74	295.29	292.9	290.78	293.35	293.49	291.59	297.05	295.03	296.06	295.97	294.55	292.56	294.79	292.49	295.17	292.52	292.89	295.87	292.04	293.96	293.57	295.44	293.82	295.16	295.33	296.11	293.62	294.09	290.56	294.93	293.07	291.38	295.16	293.73	293.97	293.15	294.47	294.23	292.36	291.14	292.72
300.33	302.98	303.89	304.99	303.52	300.91	304.35	300.55	302.25	304.86	302.53	300.84	303.21	305.04	302.53	303.74	301.86	305.07	305.65	301.09	303.24	300.78	305.62	304.05	305.42	305.16	301.4	304.69	305.01	304.24	299.88	304.69	306.97	305.11	302.62	304.1	304.36	303.01	301.95	303.21	303.66	306	305.35	303.74	304.24	303.32	303.97	301.4	302.39	301.36
314.6	312.22	313.22	313.5	310.79	314.38	309.91	309.57	314.08	314.72	317.17	312.19	311.67	312.64	311.45	313.48	314	313.62	313.87	312.44	312.38	311.43	312.27	313.97	313.25	315.39	312.82	314.96	313.14	314.36	315.38	312.03	314.21	314.62	312.98	313.78	314.61	316.72	312.57	314	311.43	314.12	313.92	313.26	314.73	315.07	313.33	313.37	314.53	316.49
314.1	316.15	315.23	313.95	313.03	314.59	312.87	313.32	313.16	313.58	315.84	313.52	314.21	320.49	315.76	314.24	315.27	313.02	314.4	312.78	313.66	316.36	315.52	314.27	314.95	313.87	313.15	314.52	312.29	314.91	314.24	316.92	316.14	315.93	314.98	314.76	315.57	314.23	315.23	315.55	316.74	317.33	317.56	313.64	315.46	314.89	316.36	317.01	317.14	315.42
295	296.37	298.38	296.58	296.44	295.68	295.21	297.54	297.23	295.64	298.59	299.21	296.96	300.96	298.41	299.3	297.45	298.95	299.7	297.33	298.75	295.09	295.81	296.35	297.96	295.51	293.52	300.08	297.83	295.29	296.88	298.05	298.43	299.18	293.36	297.26	297.05	297.83	297.44	298.78	297.4	297.71	295.54	297.44	298.17	297.93	296.58	296.3	296.81	298
316.75	316.21	315.79	314.11	315.96	315.4	316.81	315.46	314.71	315.64	313.36	316.4	316.14	314.04	315.95	315.41	314.84	316.57	313.33	316.32	313.48	315.96	317.68	316.35	317.59	315.48	312.88	316.47	316.58	318.1	315.66	317	315.31	317.32	316.51	315.5	314.13	317.89	315.74	313.97	319.16	316.62	315.96	315.51	316.22	312.68	316.33	318.36	313.44	315.11
314.5	314.04	315.11	314.69	315.46	313.17	314.4	314.64	315.01	314.09	312.42	313.46	316.85	315.72	314.18	311.15	313.05	311.79	312.85	315.11	317.47	310.3	312.74	313.2	312.73	312.27	313.58	317.56	315.05	316	314.85	312.39	315.06	313.06	315.09	313.57	313.46	313.16	312.27	313.12	314.88	314.62	314.5	311.73	314.24	313.4	312.99	314.34	313	315.41
314.53	316.63	316.28	317.34	319.23	318.83	318.76	318.12	317.45	316.8	317.2	316.73	318.49	315.09	316.4	316.78	319.41	315	316.77	315.41	315.42	314.54	319.59	319.3	315.63	317.12	317.07	318.39	320.67	318.92	315.27	314.36	316.72	319.43	318.3	314.93	317.47	317.96	320.44	319.13	318.48	318	316.78	317.85	318.88	315.69	319.25	316.85	317.81	315.15
295.98	298.1	296.84	295.27	297.35	296.38	295.56	295.33	296.19	297.29	296.17	299.37	297.6	295.33	296.1	296.55	296.9	296.33	295.86	296.8	295.76	297.06	294.16	297.58	297.77	297.6	294.84	295.13	297.99	296.74	297.5	295.41	295.68	296.59	298.32	296.2	297.05	298.53	294.55	295.97	298.87	296.72	296.82	296.89	295.18	298.86	297.18	298.53	298.38	296.05
329.15	329.19	325.28	329.11	327.23	331.07	328.37	330.57	327.58	329.13	329	327.28	326.76	328.56	329.73	327.65	328.88	330.33	327.71	328.39	327.71	325.37	327.17	326.03	328.78	328.74	328.73	325.26	329.7	329.29	328.51	329.78	326.28	328.65	328.1	325.57	330.25	327.34	328.81	328.46	328.08	326.99	331.71	326.93	327.38	327.71	327.22	328.51	326.61	331.32
314.71	314.61	316.24	315.63	319.45	314.88	316.93	313.26	313.5	313.17	313.99	314.14	315.65	314.77	315.31	314.26	315.87	312.87	315.82	310.18	313.63	314.99	314.72	315.86	315.36	314.45	317.87	315.89	313.06	316.09	316.12	313.52	314.54	314.73	314.26	317.86	317.03	314.29	317.07	314.45	314.98	315.63	314.38	315.52	313.95	315.36	316.34	314.78	318.37	315.71
316.87	317.51	317.59	316.88	318.59	317.04	315.93	319.3	317.59	317.06	316.93	315.94	317.67	318.18	315.97	317.06	317.3	319.75	317.02	314.06	316.49	319.42	315.58	316.42	315.73	317.53	316.36	318.02	317.99	318.67	319.39	316.19	318.17	318.69	317.99	318.12	315.72	316.65	319.57	315.71	318.06	318.8	316.31	319.5	316.36	314.43	318.15	317.98	317.15	320.64
318.49	319.1	318.36	320.41	319.72	318.21	321.63	318.34	320.61	323.03	322.13	318.44	316.36	320.31	319.95	320.04	320.34	317.94	317.79	318.49	319.33	319.8	318.53	320.86	321.06	319.76	318.99	318.31	322.1	319.94	319.59	318.78	315.75	319.16	318.71	319.72	320.3	320.52	317.8	319.26	316.73	319.37	319.64	318.51	320.44	319.33	321.21	320.64	320.62	320.98
307.26	304.1	306.31	305.34	303.73	305.2	305.1	303.89	305.35	303.56	304.55	302.72	302.51	302.42	305.28	304.93	305.47	304.63	307.64	306.81	304.01	305.71	306.23	306.4	306.83	305.96	304.78	306.08	306.1	303.93	305.75	304.71	305.67	302.31	306	304.77	308.99	306.62	306.71	306.31	305.7	303.9	307.23	305.35	303.49	303.38	307.7	304.8	304.99	302.94
319.25	316.15	317.19	320.16	318.99	318.33	320.04	319.75	320.11	318.04	318.43	317.68	322.77	319.43	319.38	318.44	320.41	318.38	319.72	320.76	319.89	320.06	320.53	318.05	318.4	320.62	318.97	320.96	320.07	320.27	318.07	321.25	318.93	318.27	321.14	319.8	318.3	320.08	320.87	319.95	319.42	318.65	320.15	318.45	319.31	319.5	319.72	319.47	319.34	319.43
310.82	310.88	312.95	312.69	310.83	311.97	311.01	310.7	309.74	312.51	310.5	312.02	314.45	312.68	311.92	311.79	312.35	312.4	310.96	310.7	311.73	308.62	312.79	313.62	311.78	311.51	309.29	311.43	309.99	310.09	309.93	310.88	309.18	309.56	314.84	312.17	312.52	311.26	309.37	312.42	310.41	310.97	311.55	312.65	307.96	311.22	307.75	311.02	308.72	312.87
311.93	314.32	314.43	311.68	313.89	313.54	311.39	314.81	313.57	313.29	314.91	311.23	312.55	312.74	316.46	314.12	311.89	315.13	311.44	311.2	311.9	315.93	313.98	313.56	312.17	314.59	313	314.58	314.14	311.94	314.13	314.44	313.3	310.18	312.14	312.56	314.11	316.76	313.5	313.71	314.47	313.51	312.73	313.25	315.82	313.22	313.66	314.14	312.61	310.87
309.36	308.16	310.29	306.68	310.12	309.32	309.31	310.6	308.81	310.99	306.82	310.36	308.38	308.86	309.47	308.39	308.46	309.79	308.98	308.14	310.65	312.3	303.45	308.68	310.92	307.74	309.53	308.18	310.01	309.48	307.58	307.48	310.73	308.96	310.46	308.3	306.71	306.56	307.76	306.77	307.25	308.36	307.09	310.08	308.43	309.99	309.68	311.44	307.17	307.62
295.35	295.32	295.76	296.98	296.03	294.9	293.83	292.76	296.61	294.03	295.78	294.34	293.56	294.47	295.59	295.26	294.65	294.93	293.43	293.6	296.81	295.51	292.97	292.19	294.35	295.38	295.45	295.73	293.31	294.08	294.88	294.94	296.3	293.89	294.05	298.35	294.37	294.5	294.39	294.32	294.86	298.09	296.08	296.42	295.25	292.24	293.43	296.32	294.3	295.42
306.35	306.54	307.48	306.79	306.25	305.02	306.9	305.47	305.97	304.83	305.82	306.01	305.91	308.32	303.82	304.66	306.57	303.76	306.7	307.79	306.8	307.7	305.7	307.66	308.46	304.82	304.7	306.79	308.15	307.6	304.97	307.73	303.36	306.64	304.33	306.88	306.76	307.96	306.48	307.77	307.36	306.31	307.45	307.7	309.24	309.9	307.95	305.94	307.62	305.95
314.34	315.26	313.87	314.82	315.32	315.13	314.34	313.34	314.83	315.24	312.78	316.17	314.05	315.29	314.19	316.87	314.5	315.57	316.08	316.42	316.23	315.77	314.22	313.99	313.77	314.5	315.61	316.69	314.3	314.61	313.33	316.4	313.64	312.08	316.42	315.69	314.05	312.31	312.9	314.73	314.76	314.65	314.61	313.77	315.97	312.36	315.4	313.55	312.97	314.05
308.41	306.5	307.15	307.02	306.88	306.04	308.48	307.55	307.03	308.59	306.18	310.54	307.21	307.43	307.17	304.97	306.27	302.8	309.83	307.98	306.73	305.53	305.67	306.52	309.01	307.71	307.3	306.16	309.63	305.63	305.54	307.2	309.38	308.37	305.43	305.48	308.42	308.62	308.84	309.05	307.27	307.07	307.09	306.84	306.7	308.47	306.11	307.33	305.84	309
313.16	314.79	311.56	313.08	313.64	314.3	313.25	314.62	313.06	311.23	313.53	315.53	313.62	311.04	314.92	312.47	315.25	313.52	314.47	315.11	315.96	314.95	314.56	313.48	313.57	314.3	312.14	315.32	314.85	314.32	315.34	313.15	314.97	316.28	313.98	314.63	316.13	315.15	314.64	314.5	313.56	318.69	311.93	312.84	313.15	316.3	310.71	315.14	313.75	312.57
304.33	302.76	304.16	303.26	302	302.83	305.43	301.75	302.1	307.55	303.14	305.74	304.5	302.42	302.15	303.07	302.35	302.37	303.52	301.58	302.78	302.43	304.27	302.65	302.65	303.49	304.54	301.49	302.9	303.07	301.91	303.75	302.52	303.15	303.73	303.1	303	306.49	302.04	305.95	302.11	301.23	302.74	302.97	305.95	300.14	302.48	303.48	301.34	303.11
305.11	306.53	306.52	306.58	305.44	305.78	304.6	306.32	306.03	304.92	305.62	306.48	306.19	307.11	305.27	303.9	306.34	304.07	303.76	307.89	304.89	303.55	305.13	304.56	304.02	304.88	304.6	304.81	304.86	305.01	306.7	303.64	305.15	304.77	303.97	304.09	305.52	304.09	306.13	307.16	303.34	304.82	305.77	306.04	305.81	302.6	305.73	304.33	305.93	304.51
325.81	321.84	325.83	323.67	325.84	322.05	326.1	324.19	326.13	327.17	325.38	324.57	325.65	324.5	326.77	327.66	327.13	324.01	326.2	324.8	323.73	324.98	325.32	325.09	323.77	325.2	324.24	324.96	326.94	323.83	325.8	328.1	326.46	323.75	321.24	323.93	325.17	326.9	325.44	324.84	325.35	325.1	324.24	327.15	325.28	325.48	324.49	323.2	324.04	322.49
313.66	311.95	313.63	310.76	314.32	309.53	312.51	312.01	312.71	311.87	312.35	313.44	312.13	312.28	311.56	314.8	313.57	312.03	312.16	312.76	313.53	314.05	314.47	312.62	313.88	313.1	314.4	313.77	311.71	312.78	311.67	312.63	314.63	312.66	313.17	313.16	313.79	312.84	313.24	313.83	312.93	312.56	313.7	312.58	313.4	313.61	313.56	312.3	314.17	310.75
321.06	315.84	320.39	320	318.12	319.53	316.4	318.05	319.52	320.61	317.67	320.1	315.25	317.39	318.88	318.7	319.11	320.87	318.9	318.07	321.22	320.06	316.68	317.3	320.05	319.05	319.16	318.92	316.89	318.15	316.55	316.5	318.45	316.62	319.13	317.93	320.41	317.96	320.77	319.25	317.61	317.13	317.16	318.7	320.2	316.56	318.69	318.85	314.75	319.39
304.28	304.3	301.09	305.25	302.84	304.25	302.99	302.33	303.74	304.98	302.99	304.26	301.02	305.51	302.85	302.93	304.47	305.59	304.34	305	302.7	303.16	302.33	304.19	301.48	301.13	302.37	304.3	302.24	302.44	302.6	301.14	304.74	305.04	302.45	303.51	300.82	306.37	302.85	303.23	303.29	302.98	302.11	302.44	303.46	304.96	301.03	302.58	300.01	304.15
303.89	304.46	303.56	303.14	303.66	305.45	301.83	304.61	302.25	303.91	304.01	303.76	300.54	303.44	304.43	302.02	303.6	305.43	302.89	300.23	304.8	306.87	301.02	304.81	302	304.25	301.77	306.17	300.91	302.65	304.17	302.4	303.07	303.73	304.61	304.83	302.19	302.83	300.77	302.55	301.31	301.24	303.69	303.35	302.96	302.95	302.69	302.08	303.37	306.05
311.38	314.75	315.11	310.92	314.29	312.11	313.06	312.8	314.85	311.83	313.16	311.45	310.9	312.01	310.54	309.58	311.42	311.93	313.38	314.54	311.43	313.71	310.73	314.66	310.84	314.69	311.39	311.75	312.24	310.98	310.48	311.7	311.06	313.11	310.45	313.05	308.73	313.57	311.71	311.68	313.88	313.37	312.1	311.94	314.05	314.11	312.27	311.79	313.01	311.24
302.54	304.85	301.31	304.46	304.13	304.19	303.19	303.44	303.05	304.63	303.66	304.79	305.03	302.31	302.46	305.39	304.18	301.82	305.39	302.56	304.07	302.84	301.81	302.59	302.99	301.72	304.03	304.41	303.91	303.02	304.29	302.74	302.1	303.42	303.87	299.64	303.03	305.15	302.88	304.05	303.89	303.97	302.86	304.21	306.82	302.56	301.56	300.99	304.22	302.21
311.46	313.04	313.52	311.48	311.99	312.65	311.39	311.97	311.45	309.34	311.73	312.88	310.27	312.27	309.21	312.44	309.02	310.83	310.95	309.93	309.33	312.45	312.14	313.45	312.51	310.89	310.92	313.52	309.55	310.99	309.94	311.86	314.31	309.98	311.8	311.48	313.41	309.46	311.4	311.78	314.31	313.84	312.23	310.57	313.67	310.46	310.46	314.06	313.4	310.56
303.91	302.03	300.96	304.75	300.5	306.25	303.44	302.29	303.88	303.98	303.29	303.42	303.05	303.82	303.14	304	303.43	303.71	304.84	304.31	303.76	304.21	302.46	301.99	300.63	302.63	304.5	303.46	305.28	303.9	304.35	305.12	302.93	303.77	301.52	306.07	302.49	302.92	304.54	304.22	304.96	302	303.42	300.73	300.25	300.29	305.5	305.44	299.81	304.19
306.31	305.32	308.72	306.3	306.8	307.15	308.88	307.75	306.31	307.4	306.86	305.93	305.85	306.84	307.07	309.6	307.39	307.51	308.7	308.81	308.09	303.34	304.94	307.69	308.17	305.96	306.4	307.87	309.75	308.25	307.16	308.2	307.02	308.04	305.74	307.49	308.81	305.09	305.28	306.64	306.79	305.06	308.03	306.25	307.15	307.45	307.32	305.75	307.68	306.57
310.48	310.94	311.13	314.39	313	311.45	309.55	309.43	310.93	311.3	311.92	310.61	310.58	314.1	315.5	310.51	311.62	311.72	310.28	312.19	315.11	312.7	313.6	313.25	310.53	312.23	312.42	314.13	311.17	313.81	312.15	312.25	312.29	313.49	313.15	312.6	312.97	310.31	311.25	311.7	311.39	312.14	313.79	310.72	310.64	310.95	310.28	311.78	311.14	311.69
297.2	296.03	294.65	296.51	295.42	293.87	292.82	293.66	294.71	294.71	298.06	294.97	292.91	297.05	292.99	295.87	297.34	294.58	293.27	294.84	294.48	292.18	297.88	295.66	294.05	294.77	291.74	297.31	294.02	295.28	297.02	294.7	294.05	296.19	297.6	298.03	295.61	295.89	295.16	293.05	294.36	294.06	295.48	292.37	293.95	294.61	295.2	294.26	293.93	293.26
319.71	315.37	320.65	319.27	318.44	319.46	320.16	318.74	316.84	318.23	318.64	319.11	318.85	320.96	318.56	318.88	318.94	320.95	321.03	320.64	320.92	317.48	320.22	320.63	317.04	318.38	320.35	316.08	319.92	319.23	321.28	320.66	319	319.12	318.46	317.4	317.16	319.89	319.67	317.5	317.58	321.45	318.06	319.55	319.13	320.16	319.49	317.51	321.76	319.91
308.81	309.46	310.24	311.75	310.97	311.25	310.4	311.72	310.69	304.79	309.63	310.42	310.58	309.97	309.46	311.45	309.26	306.94	310.32	309.73	308.21	310.05	308.34	309.19	308.13	311.27	309.47	310.4	310.28	313.16	310.43	311.02	308.04	309.77	307.07	310.55	309.23	309.9	310.28	308.69	311.1	311.05	310.11	307.46	310.77	311.89	311.52	309.99	311.34	311.2
299.54	303.35	303.53	306.12	305.2	303.73	301.38	304.96	302.65	304.45	304.74	302.2	306.76	304.56	304.99	303.37	303.99	302.83	304.46	301.68	304.37	302.12	302.75	301.98	301.31	302.17	303.05	303.69	304.51	305.52	302.99	304.37	302.86	303.25	305.23	305.68	303.39	305.71	302.62	301.13	305.82	302.95	304.72	302.8	303.37	308.04	306.57	304.45	302.34	301.79
313.77	313.25	309.65	312.82	313.53	312.63	313.26	314.29	313.51	310.94	311.05	314.77	316.28	311.84	313.08	311.3	314.86	310.54	312.48	310.45	314.69	312.47	314.5	315.05	312.92	314.98	316.27	314.94	313.31	311.73	312.83	312.18	312.52	314.21	313.22	313.34	311.7	316.38	314.54	315.11	311.19	311.88	310.77	311.63	312.5	312.74	313.27	311.61	313.97	311.04
304.71	305.71	306.57	305.4	307.91	304.98	307.55	307.77	305.53	306.32	306.9	306.76	307.55	305.71	307.08	307	304.09	309.06	306.81	304.93	303.48	303.41	305.6	305.91	305.71	307.3	307.02	303.8	307.97	304.58	306.34	305.73	307.14	306.89	307.56	306.45	305.11	306.44	305.87	304.26	307.62	307.29	306.8	305.25	304.29	305.27	306.21	306.26	304.18	308.58
305.76	303.69	307	303.39	303.59	302.1	301.53	301.59	302.31	304.4	303.62	304.1	305.88	304.98	303.65	303.01	303.33	306.14	301.64	303.3	305.16	303.07	303.31	302.96	305.12	303.87	304.12	305.13	303.08	303.96	302.14	304.51	301.53	304.59	302.11	303.96	302.49	301.75	300.87	305.17	304.68	302.23	304.09	301.64	303.96	303.87	303.4	303.73	304.11	304.38
308.58	307.65	305.9	307.8	305.75	308.02	306.29	304.49	309.67	306.44	306.24	305.2	306.3	308.76	307.49	306.87	307.48	306.5	309	306.29	305.39	308.42	306.17	306.23	306.01	308.18	308.28	307.89	305.56	308.68	308.69	305.99	306.01	308.74	308.76	304.83	306.66	307.03	306.26	304.92	308.29	306.57	305.8	307.58	307.87	306.13	305.36	306.26	307.36	307.35
306.56	305.26	306.42	304.32	305.55	303.49	305.17	308.5	306.66	305.55	308.8	307.4	306.03	304.08	305.35	308.17	307.64	306.48	307.84	307.22	304.59	305.48	305.76	303.84	305.54	306.72	306.88	304.25	305.59	306.65	306.05	306.14	304.59	308.51	306.53	306.68	306.51	306.79	304.06	306.71	304.12	304.19	307.54	305.59	303.25	306.4	306.7	305.96	306.26	305.03
305.02	302.5	300.99	304.23	303.78	303.7	304.87	300.36	301.85	303.66	303.57	304.15	304.23	303.21	304.32	302.62	301.63	305.85	305.69	303.48	303.17	306.23	303.78	303.53	301.57	303.1	303.05	302.62	303.87	302.25	303.57	302.66	305.5	302.92	302.92	302.75	302.64	302.28	304.04	304.65	303.36	304.37	303.04	302.37	301.07	304.51	303.18	304.73	302.57	300.93
313.75	313.21	315.11	312.44	315.02	312.61	312.43	312.51	315.08	314.71	312.4	312.95	316.51	314.07	314.73	314.46	311.33	310.38	314.64	315.57	311.2	315.99	313.13	311.82	314.25	312.8	314.21	312.59	312.49	311.89	313.19	311.86	315.05	314.27	311.02	313.54	311.7	315.47	314.36	313.12	311.1	311.38	310.28	313.63	313.47	312.82	313.63	313.47	313.73	313.89
317.6	318.23	321.24	316.63	316.72	318.07	320.24	317.79	318.11	316.03	321.04	316.91	316.09	317.35	318.62	317.63	317.46	319.37	316.83	315.94	320.35	317.48	316.74	320.38	318.72	320.89	316.68	318.03	317.09	320.97	316.6	316.16	319.23	315.49	318.47	318.89	319.57	317.85	317.74	320.03	319.35	319.39	316.27	317.51	317.72	318.82	318.64	320.24	316.67	319.47
322.7	323.8	324.81	325.39	323.78	323.9	326.18	322.05	324.38	327.38	322.63	325.71	325.87	325.09	323.85	325.54	324.94	324.94	322.94	324.13	324.61	325.86	325.36	325.22	322.85	325.37	325.18	324.78	325.94	324.74	324.02	326.25	324.72	325.16	323.18	324.28	326.74	327.77	323.74	324.53	327.07	326.62	325.27	325.46	325.5	324.8	324.8	324.52	325.08	325.32
314.62	314.47	314.16	314.92	313.35	319.52	313.29	314.88	314.78	311.59	315.41	315.73	313.95	314.3	314.96	315.02	314.71	314.95	315.6	312.14	314.51	315.04	313.85	317.45	314.68	312.36	313.44	317.09	314.13	313.36	316.75	316.57	314.29	314.9	313.15	314.6	314.93	314.96	315.45	314.11	316.75	315.53	314.64	314.35	315.95	313.02	315.32	317.3	312.71	312.63
315.45	314.65	314.36	311.25	314.16	316.75	311.58	314.24	315.34	316.23	315.7	314.8	314.74	314.98	316.09	316.55	315.34	318.52	314.72	316.09	315.3	314.09	314.21	315.73	317.71	315.73	313.77	313.1	311.88	313.93	314.6	314.76	315.61	317.01	316.68	314.43	315.26	314.94	314.02	314.23	316.53	317.21	313.4	314.73	316.59	316.02	313.65	316.88	312.35	314.96
300.58	302.48	301.52	299.48	301	301.66	302.35	300.47	301.22	300.73	301.54	301.81	301.07	302.36	302.79	301.28	300	300.71	300.99	302.06	300.34	301.5	304.47	304.09	301.78	301.25	301.55	302	301.87	300.94	301.87	301.53	300.02	301.79	302.15	303.12	302.44	299.64	301.44	302.27	301.54	298.47	303.6	298.01	300.79	301.31	299.03	301.24	301.26	301.26
310.65	311.32	311.58	312.75	312.05	311.03	310.88	312.95	311.39	311.06	311.56	310.83	311.39	310.12	311.53	309.43	311.19	311.43	311.51	313.55	312.26	312.54	312.03	309.93	309.8	310.2	310.31	312.36	311.72	311.12	314.12	312.75	310.29	311.03	312.27	309.58	310.58	311.7	309.87	312.9	311.17	311.19	310.56	311.22	309.95	311.06	310.28	314.24	308.91	310.74
314	310.77	311.83	314.51	311.04	316.06	315.03	313.23	315.82	312.06	313.84	314.91	313.16	312.57	313.54	315.54	313.84	313.46	313.74	314.41	317.15	313.75	313.2	312.49	310.78	313.51	311.24	314.04	314.25	316.28	311.83	315.15	314.73	317.75	313.43	314.54	310.46	313.16	314.46	312.6	312.61	312.32	314.47	314.14	312.11	317.07	315.15	313.89	316.19	316
302.45	306.84	301.02	303.77	300.84	305.38	303.04	305.7	303.47	302.36	301.58	305.78	303.25	300.54	302.87	303.61	302.63	303.74	303.4	303.52	301.91	304.17	306.42	302.25	305.75	302.32	303.49	301.5	303.27	302.47	303.55	303.08	304.29	303.13	301.39	303.5	301.35	305	305.22	302.53	303.47	303.76	304.38	303.56	301.14	303.27	301.27	303.33	301.35	303.18
303.87	301.84	301.63	303.5	303.89	303.12	301.87	300.5	299.43	302.45	303.36	303.97	302.76	301.86	301.42	304.14	301.08	303.86	302.57	304.23	304.44	300.33	302.44	306.38	302.56	303.36	300.79	302.04	301.6	302.74	302.71	303.27	302.74	302.62	303.68	305.96	302.33	301.29	305.17	303.91	302.99	301.35	300.14	304.62	301.55	303.47	303.13	301.06	304	304.21
312.05	315.49	313.25	311.61	314.84	314.08	315.53	314.19	316.24	311.26	313.3	314.3	314.23	313.58	312.86	313.62	314.18	314.09	314.73	314.63	309.86	314.61	314.24	314.65	313.87	312.42	314.57	311.52	313.66	315.4	313.53	313.34	316.45	314.62	315.16	314.34	314.66	313.66	313.9	316.52	314.95	313.7	314.49	313.36	313.5	314.48	313.4	313.59	312.19	316.08
317.35	318.2	315.79	318.98	317.29	319.52	315.43	317.01	317.2	317.69	317.93	314.52	316.3	317.17	317.75	316.09	316.57	316.16	316.18	316.35	316.92	315.78	317.55	314.59	318.11	314.06	317.81	317.02	315.64	317.36	319.52	315.7	318.25	315.97	315.3	318.3	316.75	317.52	314.11	315.61	320.06	317.54	316.42	316.35	318.15	315.29	315.92	319.03	316.56	315.06
317.05	311.4	312.99	311.24	312.31	316.83	314.61	313.62	312.99	313.36	314.75	313.63	314.42	314.08	311.49	315.91	314.26	313.93	313.54	311.12	312.83	313.72	314.1	314.59	314.04	310.58	314.78	314.96	316.56	313.1	314.98	312.13	314.82	313.51	314.55	314.11	312.64	316.62	315.03	314.62	312.67	310.73	313.11	313.77	311.96	314.88	310.59	315.13	315.58	312.1
303.91	303.61	303.24	300.89	301.68	305.59	302.42	303.59	303.79	301.79	302.06	305.27	304.49	301.71	303.76	302.66	300.36	302.85	303.61	299.54	303.92	303.93	300.9	302.84	302.91	303.27	299.3	306.48	301.29	301.69	301.3	303.65	301.78	303.38	303.73	305.04	301.92	301.72	304.32	304.4	304.53	300.4	302.83	303.59	302.61	304.83	302.86	303	302.85	304.47
317.23	318.77	317.58	318.87	315.68	317.86	318.61	317.55	318.81	317.6	318.12	313.34	316.75	316.57	319.29	319.91	317.71	318.01	317.84	318.03	318.02	318.56	316.75	316.5	316.63	315.96	318.29	319.37	319.01	317.44	316.82	316.39	317.18	318.54	316.73	316.23	317.75	318.84	318.08	317.87	317.3	318.53	316.36	314.44	319.6	319.75	315.53	314.44	320.07	318.51
318.61	317.45	318.41	317.82	317.18	315.57	316.55	316.09	317.47	316.75	319.79	316.84	317.28	319.02	318.61	316.7	316.29	320.43	315.81	320.46	314.99	321.68	317.55	320.6	318.62	320.22	319.77	319.46	319.34	317.7	315.22	315.63	318.17	316.21	319.38	316.95	319.74	316.83	316.35	319.41	319.56	316.63	316.88	321.14	316.11	316.53	317.86	322.58	316.05	316.77
319.58	317.66	317.7	319.79	317.65	319.57	318.01	322.02	321.84	320.09	318.77	318.31	319.56	319.56	319.98	319.55	318.63	317.51	318.35	318.1	318.82	316.18	317.67	319.07	315.93	319.66	319.08	320.33	317.38	319.41	317.22	319.89	317.92	318.68	321.85	319.82	319.56	319.42	318.59	318.3	319.84	317.19	323.65	317.71	317.52	316.9	319.37	319.98	317.68	319.65
303.07	305.56	301.61	303.74	302.38	302.75	302.02	304.4	302.58	303.62	305.38	300.37	304.16	303.56	302.27	303.23	306.13	305.01	303.8	303.54	304.23	301.66	305.56	302.9	303.66	305.82	303.93	306.13	301.97	303.89	302.66	302.78	304.49	304.86	304.79	304.6	304.07	303.48	305.36	303.42	302.36	303.34	301.13	304.39	305.13	301.54	305.47	301.85	301.52	305.09
328.22	329.82	328.2	327.15	329.21	325.5	329.27	328.14	329.12	327.77	327.23	329.68	329.82	331.12	328.24	328.31	326.64	328.98	330.83	328.74	327.51	328.5	328.48	330.42	328.31	324.12	327.67	328.92	328.14	326.74	328.97	326.31	329.2	329.4	326.24	327.26	326.7	327.12	327.87	327.12	328.8	327.19	327.78	328.2	327.03	328.54	329.12	328.04	326.92	326.93
304.7	300.84	304.66	301.59	301.91	304.48	302	302.18	303.83	303.62	301.3	300.8	302.26	302.23	303.22	305.02	303.56	301.69	302.86	300.37	302.44	301.72	304.99	303.99	303.28	302.89	304.18	304.25	302.16	304.95	302.79	300.51	304.58	302.32	304.4	302.18	299.55	305.89	302.97	301.25	302.47	305.42	302.9	301.11	304.03	307.15	302.89	301.1	302.12	300.63
303.64	304.94	304.55	302.27	309.2	306.05	305.54	303.76	303.48	302.27	304.04	302.98	304.27	305.83	304.24	303.44	303.11	304.69	303.17	306.53	303.82	303.08	304.85	304.58	305.93	302.64	302.82	304.04	304.79	304.61	307.04	306.02	306.76	304.53	303.98	305.87	305.04	307.74	303.06	305.12	304.73	302.72	302.67	306.32	304.07	306.39	306.29	305.42	305.83	304.7
319.71	317.83	317.33	317.83	318.8	318.39	316.19	317.21	315.58	316.89	317.06	317.06	318.49	318.42	319.52	317.96	315.38	317.3	318.86	319.01	316.76	318.8	318.04	316.66	319.76	320.12	318.2	319.51	317.41	319.15	314.77	317.74	317.06	319.41	318.96	319.78	318.03	320.69	318.12	319.27	319.51	317.7	316.45	319.06	319.77	316.21	319.18	319.31	319	320.98
311.29	310.96	311.14	314	310.3	314.49	312.07	314.41	310.61	310.81	311.48	311.67	310.5	311.14	312.44	313.59	313.35	310.98	312.7	313.61	310.59	309.67	312.48	314.21	309.75	314.4	311.66	310.08	311.6	311.32	313.67	311.75	314.04	311.53	309.22	312.57	312.68	311.36	310.96	312.88	311.12	312.78	314.63	312.5	312.89	311.73	310.62	309.63	308.92	313
314.59	313.7	317.33	312.68	314.72	312.88	313.24	316.61	316.7	314.26	316.68	313.3	315.03	314.75	316.79	314.84	314.84	314.9	315.49	314.03	313.6	312.96	315.56	314.26	314.9	314.28	314.4	313.64	314.09	313.44	316.83	313.83	313	314.24	314.74	315.34	313.49	312.45	313.24	315.69	316.33	316.36	313.91	314	317.6	315.26	315.9	316.43	312.5	315.83
301.95	303.98	304.29	302.59	302.57	303.29	303.15	299.81	303.57	302.98	299.84	301.05	303.13	302.48	300.5	302.01	301.67	301.83	302.52	300.85	303.52	301.5	303.77	301.52	302.81	299	301.66	306.01	302.06	300.28	303.2	305.07	300.16	302.66	303.21	301.35	301.61	300.95	301.56	302.06	302.28	301.72	302.6	301.2	304.18	302.59	302.36	303.06	301.65	304.68
320.6	317.81	315.71	316.32	319.69	318.42	317.7	315.81	317.74	316.67	319.48	317.52	320.41	315.34	316.47	318.05	316.65	317.69	317.39	317.33	316.78	317.09	316	317.81	316.31	317.8	317.95	316.39	317.05	317.08	316.33	317.53	317.79	316.63	316.54	317.73	316.82	317.31	316.19	318.05	317.81	316.96	319.96	319.1	317.74	317.92	322.13	319.11	315.85	319.39
301.3	300.92	300.64	299.1	298.88	296.83	299.71	300.68	298.94	298.31	297.12	300.88	301.03	299.58	299.13	301.15	300.36	299.3	297.63	299.43	298.83	298.99	300.88	299.62	299.7	298.19	298.63	299.06	299.32	302.09	300.38	298.55	300.82	298.81	301.86	299.89	298.5	297.36	301.79	300.51	298.93	298.31	298.1	298.43	301.94	296.61	298.21	300.5	301.91	301.38
317.15	317.25	316.95	317.51	317.77	315.65	316.89	316.52	315.92	315.51	317.11	320.54	317.2	318.24	318.01	316.88	318.49	316.99	319.55	319.71	319.8	316.9	316.69	317.7	317.41	319.17	320.5	318.6	319.36	317.16	318.71	318.84	317.67	317.04	318.74	318.45	318.1	319.11	316.33	321.17	317.49	317.55	316.97	320.02	317.86	319.78	319.1	317	318.54	319.07
315.72	314.4	314.47	313.56	312.97	313.43	312.02	313.88	314.47	314.3	314.82	312.06	315.19	313.38	314.09	314.72	314.44	313.81	314.43	312.69	314.07	315.5	312.24	314.78	314.16	312.21	314.85	314.73	315.71	315.07	312.81	312.22	314.89	311.41	312.2	314.39	312.9	315.68	314.72	316.72	314.98	315.62	312.61	312.49	314.72	311.36	317.02	315.49	314.76	311.48
312.42	314.33	311.99	312.09	313.33	315.28	315.37	312.01	312.09	315.19	314.58	313.38	312.31	312.46	312.63	312.81	313.04	311.9	313.79	312.44	313.31	313.11	312.6	313.49	313.41	311.59	313.08	313.03	313.26	314.38	314.3	310.4	314.36	312.16	312.15	313.52	314.15	312.76	314.39	313.12	314.24	314.11	317.15	314	314.24	312.69	312.5	313.91	313.62	312.37
312.25	313.77	313.95	313.31	315.42	318.92	314.5	313.29	316.81	313.87	315.02	314.5	313.24	316.47	315.08	315.45	312.54	315.79	316.33	313.84	316.99	313.66	314.24	314.85	315.36	313.63	314.3	318.33	315.86	315.56	314.08	314.24	314.65	317.38	313.05	313.57	314.86	312.64	314.34	314.44	317.15	315.84	313.91	315.08	317.77	313.77	315.64	315.89	313.98	312.83
308.19	306.5	309.33	308.93	309.73	308.16	309.08	307.23	310.08	306.94	308.97	306.67	308.26	310.36	307.33	310.18	306.55	307.99	309.82	308.13	308.14	309.19	310.98	308.61	307.95	309	312.25	307.91	309.47	308.41	308.73	308.28	307.05	310.8	308.06	308.46	310.47	308.73	308.73	308.84	312.67	311.16	308.33	310.58	310.24	311.38	306.5	308.78	306.41	306.96
302.79	304.69	303.9	306.24	303.62	306.71	304.45	306.07	304.5	302.26	302.48	302.49	303.91	306.06	305.78	304.59	304.6	301.61	305.84	306.12	304.56	305.5	304.38	303.82	303.25	303.72	302.2	303.31	303.25	302.69	306.49	305.43	305.38	304.72	305.23	306.8	305.8	303.9	306.61	305.94	304.45	304.91	306.5	308.73	306.49	306.81	306.53	302.94	305.36	303.88
311.07	308.59	310.96	309.95	311.88	310.37	310.24	308.81	307.76	310.34	310.84	306.66	310.31	307.72	310.55	310.11	310.18	309.39	309.17	310.43	310.04	308.93	308.87	308.33	312.09	308.1	309.92	309	309.7	310.55	309.81	307.03	311.68	310.74	309.48	310.15	309.37	306.77	308.24	307.85	311.33	310.12	311.14	310.02	309.5	309.24	310.84	308.55	308.59	312.43
318.22	319.68	317.36	317.95	321.1	318.04	318.47	317.94	317.75	319.99	319.02	319.46	315.78	319.05	317.85	319.69	320.39	322.1	318.78	319.23	318.98	320.5	321.56	322.07	321.63	318.76	317.15	318.15	319.69	316.08	317.84	318.35	318.89	319.31	317.44	320.24	318.72	318.18	318.34	319.07	318.78	319.41	318.46	318.82	320.31	319.14	321.79	320.71	322.27	317.08
308.92	308.75	309.23	307.41	307.08	310.31	308.89	309.1	309.94	308.7	310.25	306.08	308.2	310.5	307.01	307.89	307.65	310.79	309.12	307.77	306.42	310.27	309.24	307.14	310.64	309.77	309.14	308.72	308.57	311.74	308.61	311.23	308.06	309.19	307.02	308.95	309.68	309.62	310.33	308.03	307.68	307.65	309.02	308.8	310.47	309.16	311.68	311.16	308.36	310.32
306.92	310.25	309.28	303.77	307.05	305.83	305.17	308.03	306.4	305.13	304.51	305.26	302.35	307.65	304.92	309.33	306.49	307.51	305.53	305.92	305.62	305.94	307.58	304.73	307.21	307.36	308.96	305.22	305.13	305.52	306.76	306.69	306.42	304.52	304.12	306.51	303.38	307.57	307.63	308.79	305.21	303.35	306	307.79	302.37	305.88	304.19	305.97	308.7	305.9
302.67	301.47	302.34	301.72	304.17	302.83	303.26	303	301.81	304.44	303.66	303.94	304.99	302.07	304.19	300.9	301.54	304.66	302.59	304.51	304.24	302.13	306.12	305.13	302.47	303.88	304.54	302.79	302.53	303.58	305.7	301.87	302.4	302.6	303.33	304.61	301.42	301.23	301.85	303.33	302.48	301.51	304.31	304.2	302.98	303.29	302.04	302.14	303.98	305.8
307.69	306.19	310.66	310.73	311.2	309.23	308.23	310.05	308.37	310.71	308.79	308.32	308.04	308.9	309.07	307.22	307.36	311.13	308.52	309.1	307.85	308.07	309.53	309.3	309.24	308.5	309.22	308.35	308.65	308.06	307.82	307.14	309.65	308.32	308.35	308.45	310.89	308.53	307.28	308.65	308.19	309.62	307.55	309.84	310.1	307.26	309.71	306.58	308.3	310.78
314.7	314.21	313.17	315.32	312.43	316.22	312.82	312.65	314.96	313.02	315.35	313.02	313.97	315.36	313.67	310.48	315.49	314.22	311.75	312.81	313.97	312.47	313.42	312.75	312.38	314.88	315.94	316.48	313.36	315.21	317.58	315.11	316.31	312.93	312.48	314.38	314	314.07	315.18	313.79	313.9	313.13	314.53	315.17	315.11	311.29	314.42	312.32	314.13	315.31
328.75	328.28	329.22	327.58	327.39	325.11	326.7	328.69	328.76	325.52	327.46	327.32	329.3	328.78	326.23	330.57	330.18	328.88	329.87	330.24	327.96	326.46	328.97	324.57	325.95	329.02	329.97	327.37	327.29	329.16	327.52	326.54	326.28	327.5	327.08	328.29	326.48	326.58	328.25	327.99	327.01	327.67	327.92	327.65	324.58	327.29	327.4	324.89	328.87	328.34
305.36	304.07	305.64	304.68	303.44	303.07	305.25	305.21	305	304.33	303.4	301.64	303.14	306.16	305.86	309.03	303.6	303.37	305.95	302.71	304.14	304.18	304.41	305.15	306.02	307.69	303.63	303.82	305.19	305.49	304.8	303.75	302.21	304.45	304.16	305.95	306.12	304.42	303.4	305.94	308.25	308.56	307.83	302.7	304.93	304.85	305.42	304.23	306.83	304.7
302.66	305.85	301.57	302.45	303.14	303.14	304.63	304.69	304.61	301.81	303.19	302.63	300.09	300.16	303.57	306.82	303.89	302.2	303.18	301.42	301.23	302.9	302.21	304.65	303.95	302.64	302.99	303.76	301.98	301.89	303.4	302.32	303.45	306.13	305.68	305.01	303.16	300.81	302.27	302.95	303.61	303.34	304.63	301.84	303.5	302.05	306.35	303.72	303.14	307.24
302.72	302.54	302.97	304.01	302.89	304.29	302.55	303.23	301.38	302.9	303.54	301.96	304.03	300.31	304.09	301.98	301.94	304.01	303.4	305.85	302.52	302.76	302.93	302.77	302.68	303.37	301.16	300.84	300.03	301.91	301.59	301.87	301.38	302.02	301.48	303.12	303.03	301.12	301.75	303.59	302.07	302.86	300.94	302.72	304.33	300.85	302.01	301.67	302.09	302.21
317.06	320.12	318.09	317.86	318.12	317.9	320.39	320.22	318.54	321.03	317.88	318.49	319	317.66	319.53	320.77	318.98	318.23	316.86	318.52	320.53	320.85	317.52	318.17	318.04	317.85	319.35	319.55	318.11	320.64	318.41	316.67	320.74	316.63	317.1	319.79	316.87	317.54	315.92	317.24	318.49	317.63	317.37	319.55	317.45	320.18	317.09	315.38	320.47	317.41
314.19	313.74	314.42	313.06	310.51	315.34	313.72	313.01	314.02	315.54	311.61	311.6	313.25	313.18	313.16	312.39	311.77	313.58	313.4	313.88	313.37	312.9	313.45	314.6	314.09	313.58	312.3	311.62	310.87	310.92	312.49	312.64	313.27	311.26	311.29	313.09	307.99	314.05	314.51	312.41	313.75	310.24	312.9	311.14	311.55	310.36	315.71	313.41	312.03	316
308.28	308.16	306.81	305.97	305.65	308.19	307.09	309.9	305.6	306.05	306.8	307.9	303.66	306.59	306.81	306.73	306.17	307.1	304.95	307.1	306.12	304.22	306.79	306.72	307.17	308.65	307.53	307.88	306.41	309.83	307.95	307.73	309.04	306.07	306.77	308.92	306.11	305.38	307.9	305.36	307.05	310.09	304.94	306.29	307.42	305.02	306.34	311	307.21	306.55
298.5	298.1	298.67	299.53	298.49	297.85	299.56	303.05	298.61	300.47	303.36	298.21	299.73	300.48	303.52	296.89	299.56	298.3	298.33	300.92	300.23	300.8	299.24	300.22	300.38	302	296.06	300.24	300.28	298.39	298.2	302.35	298.31	299.15	300.1	299.53	299.12	300.65	301.79	301.77	300.03	298.84	299.11	302.34	301.34	301.57	299.47	300.74	298.28	300.35
312.25	313.51	313.16	313.26	313.89	312.59	311.18	313.33	312.23	314.28	311.1	313.98	309.05	312.43	313.98	315.01	315.14	313.4	312.36	314.08	314.47	313.58	313.88	312.94	311.02	311.1	310.91	311.01	315.59	313.31	312.31	312.12	313.98	314.15	313.77	315.89	310.14	311.59	314.78	312.07	313.55	312.71	311.24	310.85	312.39	312.67	311.5	311.33	313.62	315.58
318.18	316.5	319.95	318.94	319.89	318.92	319.95	317.45	318.36	319.81	315.29	317.65	317.22	319.5	320.57	320.2	320.65	319.41	318.76	319.14	321.02	319.08	317.69	319.82	318	315.92	319.33	319.14	317.66	316.35	318.57	318.34	320.28	317.09	316.78	318.02	318.41	320.68	320.34	317.43	320.89	320.08	319.35	318.07	318.85	317.2	318.29	319.16	315.95	315.58
327.24	328.37	327.49	328.78	329.63	329.14	328.04	327.94	329.4	324.79	328.98	328.34	328.17	329.6	326.77	330.17	328.52	328.17	327.43	330.8	327.33	327.9	329.2	326.57	329.57	328.63	328.77	330.6	327.67	328.47	329.12	327.37	330.24	329.63	327.19	327.42	328.35	328.42	330.11	331.45	330.39	329.75	329.58	327.61	330.99	325.34	329.02	330.47	327.9	328.26
311.83	311.15	313.09	311.11	311.53	315.48	314.84	312.82	315.12	311.6	314.53	310.93	312.58	312.01	314.07	311.54	314.1	312.96	314.31	312.08	313.64	313.98	311.11	316.21	313.98	316.32	314.03	313.73	311	316.21	314.37	312.32	313.02	314.47	313.23	311.39	311.64	311.55	313.67	313.14	313.89	315.63	314.51	313.61	314.12	313	313.91	312.21	312.32	314.17
315.16	310.86	313.13	315.25	311.71	313.6	311.18	313.3	313.16	311.52	310.81	312.63	314.55	315.47	313.94	312.91	314.26	312.75	316.84	313.59	314.96	313.48	313.8	311.92	310.15	314.5	311.47	313.12	313.72	311.88	314.02	314.67	312.53	313.23	310.69	313.16	313.44	314.37	314.15	313.26	313.93	313.62	314.68	312.66	312.29	314.13	313.41	312.03	313.08	314.3
303.19	302.14	304.25	300.03	303.76	305.08	303.73	303.41	301.01	304.39	300.41	302.39	303.77	303.65	300.35	302.19	302.2	299.69	302.97	302.4	304.32	302.57	302.61	304.26	304.04	304.38	301.3	304.06	306.24	301.69	303.36	301.84	300.56	303.76	300.19	301.55	304.01	303.85	301.75	300.52	303.44	302.78	304.35	304.3	303.03	304.13	302.78	303.6	301.9	302.18
307.27	305.48	306.43	306.56	309.36	308.25	306.46	304.3	307.86	303.91	310.69	304.61	307.01	307.27	307.31	308.72	307.03	307.26	307.85	306.4	307.59	305.66	307.38	307.02	306.25	306.43	304.07	307.15	306.76	307.79	307.42	307.09	309.34	307.04	307.35	307.22	307.18	304.98	305.7	306.62	304.94	304.9	305.36	307.33	307.92	306.7	303.4	304.11	306.92	306.82
315.88	315.97	313.92	313.75	317.02	314.73	313.2	315.12	313.48	315.27	316.31	314.77	314.6	314.5	316.37	314.31	317.58	315.08	314.94	314.85	313.23	315.72	314.83	314.57	315.01	315.98	314.92	317.32	315.87	314.97	314.3	312.83	315.6	315.34	314.06	312.86	311.82	313.71	316.08	314.02	312.82	316.71	316.57	316.37	316.03	314.3	314.02	313.52	312.28	313.44
295.9	294.58	293.92	295.16	292.97	296.38	294.6	295.9	295.72	293.81	294	295.42	293.18	294.26	291.61	294.78	295.22	294.42	295.77	296.22	293.12	293.06	295.54	292.78	290.49	294.26	295.34	294.81	293.96	292.07	292.12	292.76	292.08	294.19	293.15	295.8	294.52	293.66	295.02	292.58	293.68	291.07	292.73	293.11	293.35	292.98	295.73	293.76	293.52	291.77
302.32	297.88	300.93	299.31	300.51	299.25	298.78	302.44	302.31	298.99	297.1	301.05	300.43	299.98	300.3	298.25	301.13	298.99	301.86	300.86	300.7	300.17	303.12	299.54	299.9	298.34	299.77	300.7	300.67	298.71	301.69	298.77	299.74	302.66	299.3	298.19	295.86	299.03	297.18	301.75	299.04	299.16	298.12	301.84	300.3	301.22	299.98	300.15	298.89	299.81
327.6	331.16	326.58	327.55	331.55	329.52	328.92	328.89	329.79	327.5	326.08	329.02	327.97	329.99	326.62	328.33	327.79	327.38	329.3	326.48	325.43	328.17	328.93	326.57	329.02	327.42	329.48	329.4	329.54	327.06	329.02	329.44	329	329.13	327.72	329.55	328.21	327.63	329.03	328.69	330.69	330.37	328.28	328.25	328.04	331.74	327.76	330.03	329.55	326.93
297.56	294.23	295.8	295.76	295.49	296.16	294.9	294.14	294.42	295.34	295.48	294.56	294.96	295.95	296.33	297.37	295.41	293.43	294.78	292.76	295.92	296.5	294.21	296.28	295.61	296.2	296.04	295.22	294.63	295.52	297.02	295.45	294.72	297.16	293.63	293.22	295.24	296.67	294.48	292.86	297.17	295.04	297.3	296.17	294.85	294.37	294.7	296.71	299.49	294.23
303.03	305.23	303.85	305.35	304.03	303.43	303.79	305.59	306.53	304.39	303.75	305.39	305.37	306	304.66	305.08	306.09	304.14	303.89	304.6	306.05	302.52	306.77	304.52	304.53	305.7	305.28	303.24	304.4	304.68	306.32	303.16	304.61	306.35	301.68	305.92	306.68	305.89	305.59	303.35	304.81	308.08	305.2	305.75	307.27	304.85	307.23	303.01	303.96	304.85
297.82	297.64	295.09	296.04	296.41	293.97	295.45	294.64	294.64	295.65	295.44	295.31	295.72	295.44	294.26	294.03	294.7	293.94	297.46	292.94	297.68	293.34	294.48	296.16	297.91	296.59	294.11	297.43	295.6	296.39	295.53	294.38	295.05	297.19	295.58	295.52	294.85	296.14	296.05	296.04	294.03	296.6	294.26	291.4	295.43	294.33	293.36	293.23	293.3	293.31
305.67	305.69	307.6	304.93	309.79	307.63	305.04	306.09	307.47	306.91	306.53	309.45	304.42	308.68	307.09	306.92	307.82	307	306.01	308.06	306.16	306.85	304.67	306.66	303.95	305.14	305.55	305.34	305.18	306.11	307.11	307.01	307.03	307.41	303.96	305.52	306.95	307.74	305.38	307.15	308.86	305.99	307.32	307.97	306.36	306.18	304.76	304.74	308.68	305.78
327.79	326.41	325.62	326.33	325.15	326.53	326.58	326.35	326.96	325.35	324.3	325.97	327.09	322.91	326.26	323.28	324.59	326.76	324.55	325.73	323.12	324.85	325.02	325.69	326.18	323.91	325.45	325.16	327.01	324.35	325.2	324.99	323.69	326.52	325.43	325.7	327.41	323.77	324.3	328.18	326.13	326.09	324.85	328.13	327.35	322.14	326.13	325.69	326.95	324.97
314.49	314.61	317.66	317.5	313.5	311.78	312.75	313.37	313.79	313.28	313.44	316.75	312.6	313.99	314.02	312.81	315.72	315.78	315.54	312.65	312.95	315.38	316.33	315.35	311.82	315.36	313.59	315.09	314.87	309.86	315.08	316.27	311.92	316.61	313.96	312.48	315.42	312.69	314.64	316.47	316.93	313.66	313.43	314.65	313.5	315.4	316.35	314.56	310.87	313.83
294.47	295.4	295.23	295.33	296.97	292.85	296.66	292.51	294.39	294.67	294.65	295.38	297.15	297.52	291.31	294.66	297.59	293.81	293.27	293.29	296.84	296.27	297.71	295.29	293.05	295.78	294.5	296.71	293.81	295.15	296.25	298.65	296.04	294.18	295.39	295.76	295.77	296.49	295.16	294.16	295.09	294	295.87	293.86	295.23	295.7	294.65	295.12	295.46	296.12
312.01	312.21	312.2	310.86	311.03	312.42	311	312.99	311.33	311.74	312.58	310.78	312.38	316.29	311.64	311.91	312.99	311.12	311.84	313.69	314.08	314.88	312.63	312.16	314.64	314.11	313.62	313.9	311.84	311.54	313.87	312.03	316.03	311.43	313.12	312.84	312.27	311.67	314.44	313.01	315.87	313.44	310.09	312.76	311.05	315.01	313.6	309.53	313.56	312.53
318.42	318.27	316.69	317.37	316.35	317.62	319.23	318.24	317.93	317.19	316.93	311.71	316.67	317.68	316.53	319.57	317.36	318.91	318.05	316.78	318.06	318.26	317.67	317	317.76	317.43	319.64	317.6	315.99	317.28	317.1	315.43	317.09	317.58	320.23	317.63	317.94	316.36	316.43	319.52	316.9	315.97	316.71	317.65	318.45	315.21	317.89	316.48	317.7	315.77
315.97	321.61	320.68	319.21	320.54	320.39	321.73	321.06	319.22	319.47	322.77	318.93	318.54	319.93	317.53	318.03	319.63	319.53	319.7	319.32	317.17	317.85	321.09	320.18	318.28	319.06	318.17	321.64	319.38	319.66	320.92	319.92	320.41	318.19	318.68	318.32	321.65	321.5	320.24	318.98	319.11	321.4	321.85	322.28	319.82	320.35	320.52	319.23	317.79	319.44
314.36	314.9	315.12	313.45	312.79	315.32	313.76	316.41	315.53	314.59	313.09	312.11	312.37	315.04	315.65	314.86	313.25	313.5	312.97	314.24	313.53	314.46	312.53	310.6	316.94	312.81	312.66	314.42	312.66	314.7	315.02	315.96	317.3	315.47	313.83	312.39	315.06	315.19	314.13	316.3	313.84	312.82	313.12	313.22	312.57	314.34	313.73	312.96	316.39	315.21
302.56	303.74	304.6	302.79	303.5	305.75	305.79	303.16	303.88	304.61	303.35	304.76	303.03	304.37	303.12	304.82	305.21	304.11	304.13	303.26	302.02	305.96	304.11	303.13	304.98	303.73	305.01	304.18	306.46	307.31	306.2	302.14	306.44	305.27	304.77	302.17	304.97	304.54	302.5	304.98	303.9	302.83	304	302.2	302.29	305.1	301.95	304.73	304.61	304.91
293.16	293.88	293.7	294.83	293.73	293.47	293.54	292.36	293.49	293.7	293.73	291.56	294.06	294.3	293.02	293.97	293.79	293.11	294.49	294.48	292.39	293.2	295.49	293.07	291.48	293.73	294.54	293.39	296.45	295.98	293.8	293.1	291.93	293.52	292.1	292.49	294.53	296.75	292.77	292.99	295.62	293.31	295.37	293.12	293.2	294.39	293.66	293.78	292.84	295.67
313.43	316.52	316.44	312.29	314.83	316.77	318.79	312.3	314.35	313.34	315.42	313.35	315.52	314.99	316.09	316.84	315.74	315.5	314.85	315.35	313.87	317.89	313.6	314.06	314.75	315.26	315.68	316.35	316.27	313.22	314.78	315.79	312.89	315.6	315.89	314.2	314.1	315.81	312.92	315.27	311.94	316.32	315.81	317.07	314.32	313.93	315.22	316.79	314.81	312.48
314.11	315.73	313.84	313.25	314.27	314.28	313.81	314.5	314.64	313.97	315.26	314.76	314.7	313.45	315.4	313.47	315.38	313.76	312.95	314.52	314.73	314.15	314.02	312.89	314.42	312.51	314.23	314.27	315.04	312.33	314.17	311.53	314.22	313.87	312.73	313.34	314.71	312.77	311.6	313.53	316.36	315.7	310.64	313.31	314.01	314.23	313.2	315.27	312.74	313.07
303.08	302.29	303.06	303.2	304.4	301.38	301.05	302.61	303.62	304.88	302.12	302.13	304.45	306.52	303.92	307.16	301.67	301.97	305.33	304.28	304.51	303.8	301.32	299.87	304.19	302.31	301.19	299.16	305.24	303.61	305.11	303.73	303.05	301.59	301.48	302.6	302.96	304.71	302.78	304.13	302.45	302.21	303.11	302.55	304.39	305.67	302.3	302.93	304.21	301.46
305.28	302.84	304.47	304.07	303.44	302.19	302.46	304.6	305.28	303.87	305.32	302.19	305.55	302.07	305.11	304.56	304.42	305.11	306.93	304.51	303.88	305.69	303.92	303.31	302.92	305.42	305.46	307.21	303.5	305.17	303.84	303.52	304.34	303.78	302.72	304.38	303.5	305.32	302.66	301.09	304.16	303.67	305.63	305.12	304.61	303.42	302.79	305.01	304.62	306.23
301.88	300.95	301.56	299.95	303.29	302.25	306.29	304.75	302.84	299.28	305.03	299.78	300.36	302.56	304.01	301.97	303.57	302.67	299.82	304.36	303.18	301.24	303.09	301.76	301.75	303.88	301.3	302.43	301.6	303.61	302.82	300.7	300.24	301.83	302.29	299.84	301.51	303.09	301.81	302.89	301.68	301.64	306.27	303.06	303.76	301.52	303.1	299.82	301.27	303.39
302.72	302.12	300.39	301.71	303.45	303.14	301.27	304.16	300.99	302.78	303.79	301.5	299.82	301.83	302.15	302.99	302.62	301.56	301.39	303.87	301.97	306.25	304.79	302.11	302.46	302.3	302.43	299.49	301.76	301.37	300.73	302.04	301.01	302.96	301.35	302.88	303.86	301.53	300.98	301.26	300.68	300.68	302.96	300.45	305.3	305.48	300.79	303.09	302.92	301.86
299.58	302.64	299.92	298.96	302.04	303.72	301.77	301.92	302.27	299.84	300	303.08	301.67	298.95	300.7	299.36	301.84	303.14	302.08	301	301.5	301.12	298.9	300.38	302.33	302.36	299.34	301.42	301.75	301.5	298.93	301.81	300.28	296.81	302.8	300.92	299.8	301.54	300.58	303.11	302.35	300.76	299.8	301.03	302.18	299.82	299.74	301.29	300.15	301.45
302.66	302.02	303.21	302.89	301.23	301.99	301.15	303.47	302.98	301.06	301.09	300.46	301.2	302.55	301.87	299.55	302.74	302.33	304.65	302.38	304.43	300.68	303.42	302.77	302.72	301.74	305.21	301.66	300.78	302.36	301.72	301.32	300.31	300.45	300.42	302.13	300.13	302.2	302.67	302.78	302.06	302.47	302.46	303.07	301.59	301.04	301.57	302.96	303.54	304.27
312.81	312.78	312.47	313.78	315.12	312.8	311.9	312.98	311.98	314.33	313.26	312.47	314.46	315.96	311.87	315.8	316.94	313	312.57	312.98	315.42	314.6	312.66	309.19	312.66	313.48	313.94	313.42	313.44	313.1	312.03	313.51	313.08	315.14	312.58	310.84	313.55	312.09	313.21	312.1	312.21	314.86	314.6	312.27	312.02	313.66	312.69	312.87	313.47	312.23
327.89	327.98	323.94	326.44	326.97	326.89	326.17	327.16	326.28	327.58	326.48	327.59	328.45	325.06	327.45	326.59	327.79	329.58	326.17	325.17	327.49	324.83	327.78	327.28	328.01	326.27	326.54	327	328.82	326.17	328.96	327.98	324.74	327.94	326.51	326.66	327.15	325.63	326.99	327.81	326.01	327.24	328.29	327.89	325.84	327.07	327.74	325.57	325.51	327.53
303.61	304.17	302.25	303.71	305.8	303.8	304.01	302.51	303.17	301.87	302.31	303.52	302.88	303.38	302.7	303.16	303.97	303.7	305.48	301.02	304.07	302.37	303.93	301.74	303.51	303.91	304.86	304.29	304.28	305.01	303.46	306.38	306.35	303.83	305.55	305.46	304.31	302.86	303.02	303.29	304.5	302.59	306.01	302.74	304.38	303.88	303.8	303.6	303.87	303.37
303.32	299.68	298.04	300.42	301.4	298.66	300.9	299.39	300.9	302.02	296.99	302.5	299.74	302.19	302.47	301.24	300.52	302.43	301.51	301.07	298.21	301.79	301.06	299.63	300.4	302.38	299.59	300.15	299.02	301.17	299.32	299.19	300.61	301.6	303.38	301.33	299.81	299.83	299.75	298.51	299.42	301.63	303.07	298.68	300.99	301.78	301.86	300.64	303.34	302.73
312.54	312.96	312.25	309.96	313.57	312.3	310.5	311.74	312.66	310.76	311.99	309.21	311.06	313.12	312.77	314.1	309.95	313.27	309.75	314.37	310.04	313.99	309.04	311.1	311.39	308.9	310.1	310.45	311.79	311.81	311.69	310.98	312.36	311.48	311.89	312.83	310.58	311.18	312.01	308.65	313.85	311.93	310.2	310.91	309.03	312.5	310.77	310.35	314.3	312.17
312.31	316.73	312.81	311.87	313.76	316.49	315.05	314.03	313.98	314.67	314.85	310.96	312.12	316.48	312.03	313.86	315.19	316.06	315.76	315.75	313.99	313.19	313.44	313.13	313.99	314.26	314.42	315.13	315.95	312.57	315.45	314.47	315.36	315.04	317.9	311.67	314.8	312.73	311.8	314.83	312.63	314.83	313.91	314.04	313.71	312.03	312.21	315.1	314.31	314.65
314.65	311.66	315.34	312.6	314.52	313.09	314.95	314.91	316.12	314.43	313	312.92	312.6	313.55	314.82	313.84	312.97	312.14	315.16	313.88	315.28	312.97	317.2	316.13	313.6	311.26	316.52	312.55	312.66	312.83	315.71	312.41	313.6	316.78	315.07	311.74	315.77	313.8	314.84	313.82	314.96	314.41	313.86	310.98	314.46	314.32	313.96	312.45	311.6	316.78
321.94	324.1	325.03	325.33	327.01	324.15	326.47	325.73	323.87	325.6	323.12	322.32	325.36	323.53	324.33	326.77	324.18	323.72	325.97	327.27	325.42	324.35	326.18	324.47	326.45	325.28	322.66	323.23	324.58	324.5	326.8	323.5	324.69	324.81	323.1	324.94	322.72	325.05	321.94	326.6	325.4	323.69	325.48	327.22	326.26	322.75	324.22	326.75	324.32	324.07
314.91	314.76	314	315.46	315.74	311.65	313.74	313.2	314.44	315.37	316.34	315.94	313.98	314.03	314.07	313.4	312.75	311.53	315.08	313.47	314.04	315	314.16	317.86	314.58	314.44	314.07	313.76	315.9	314.23	314.18	313.74	313.77	314.23	314.08	315.18	315.39	312.41	313.54	313.79	312.3	311.99	312.01	313.02	314.57	312.66	311.88	312.99	316.57	313.23
304.42	303.59	306.27	303.49	305.28	302.92	302.21	303.82	306.15	303.88	302.58	303.72	303.63	305.53	304.69	304.71	303.96	303.85	302.32	303.66	303.68	303.73	305.09	304.05	301.68	304.12	304.66	303.46	303.66	305.98	304.81	303.74	305.8	305.08	304.74	304.18	304.36	304.4	302.27	302.83	305.08	302.2	305.4	305.28	307	303.37	303.01	305.9	303.02	302.87
313.86	313.01	317.7	312.36	314	314.52	314.53	313.04	314.82	314.43	313.2	313.09	315.4	315.61	316.39	312.92	315.72	316.77	312.15	316.45	315.92	312.68	313.23	317.61	314.36	313.68	315.16	313.71	315.17	314.85	314.92	314.53	312.89	315.55	313.05	313.76	313.42	314.89	316.07	310.9	314.71	315.61	315.92	316.08	314	316.85	316.45	313.49	313.82	312.04
317.83	318.42	318.15	314.87	314.96	318.06	316.82	319.47	317.79	316.51	318.14	315.69	316.74	317.66	315.81	318.19	321.04	315.41	316.44	316.1	315.98	318.16	316.53	316.49	314.97	317.93	314.95	318.79	316.64	315.23	317.86	317.25	317.42	317.81	314.76	318.11	318.3	315.92	316.98	314.69	316.76	315.31	318.62	319.73	313.42	315.89	317.12	317.29	313.66	315.01
314.87	316.37	315.09	314.15	314.64	312.49	314.51	313.04	314.89	314.09	315.09	313.92	314.33	316.54	315.8	314.81	313.37	314.9	316.18	314.54	314.13	315.8	315.09	315.68	313.57	314.91	314.92	315.39	313.89	315.27	314.55	316.19	314.03	315.04	315.79	315.89	313.62	317.12	317.71	314.33	314.01	317.48	316.43	317.04	314.18	315.9	312.89	313.54	313.2	313.71
314.43	316.14	316.93	315.77	314.99	318.16	316.02	313.94	315.37	316.48	314.93	316.88	318.73	316.49	317.35	317.19	317.38	316.55	317.43	317.93	317.17	316.61	315.4	318.25	317.14	315.91	316.15	317.15	316.06	314.65	320.28	313.33	317.65	317.3	316.81	315.13	318.1	316.24	317.87	312.88	317.31	315.15	315.01	316.71	315.12	315.65	318.05	315.16	316.13	314.74
305.23	302.73	301.98	301.87	302.46	302.41	302.44	304.44	305.1	302.66	303.86	302.69	304.16	304.3	303.34	304.95	304.22	301.28	303.4	304.34	303.75	303.18	305.24	304.5	303.11	305.62	303.78	301.44	304.83	303.89	302.99	305.23	302.74	302.11	303.37	300.95	305.42	304.69	302.95	304.23	301.92	301.25	301.14	304.23	303.05	304.82	304.13	305.78	303.13	303.3
325.04	325.81	323.87	323.76	325.82	324.72	323.99	324.51	324.93	329.58	325.04	324.13	324.39	328.35	326.56	324.77	327.06	326.22	324.99	326.42	324.32	327.92	324.03	326.26	325.4	325.77	325.62	323.85	327.32	324.76	325.63	327.27	324.47	324.64	323.59	326.44	325.13	325.62	325.52	322.57	325.13	322.92	325.2	324.21	323.72	325.91	325.5	327.31	325.62	325.56
308.91	310.57	308.63	311.52	311.21	313.82	313.13	312.4	313.03	310.83	312.71	312.79	313.42	312.45	311.89	310.82	314.97	309.46	311.25	310.98	311.94	311.34	312.52	312.66	310.31	308.66	313.83	311.67	311.88	311.93	312.21	311.1	311.55	310.28	310.6	312.82	312.05	310.92	311.38	311.73	311.86	310.55	311.55	310.55	313.89	312.94	313.61	313.59	312.78	313.89
315.19	314.51	316.05	317.84	315.33	316.17	315.82	314.12	317.98	315.33	315.84	315.31	317.19	315.85	315.67	316.31	315.17	313.69	316.27	316.32	314.38	314.4	315.57	313.13	316.5	316.15	314.28	316.1	315.9	316.31	316.26	314.77	315.51	316.31	317.63	316.44	318.77	318.2	315.42	314.69	317.27	315.18	313.79	315.52	314.01	316.28	314.25	316.03	315.38	316.09
304.6	303.68	302.7	304.43	306.26	304.96	303.55	302.84	304.28	304.76	303.62	302.44	304.14	303.47	308.44	305.41	304.89	306.48	304.67	302.88	301.96	304.98	303.83	305.76	304.58	302.6	306.15	304.14	306.74	303.83	302.16	304.51	304.38	305.11	305.9	305.21	301.8	303.79	304.6	302.71	304.19	303.45	304.22	302.4	305.52	303.51	304.92	305.33	303.72	303.84
326.2	325.4	328.67	326.19	326.91	325.13	328.05	324.51	325.89	326.81	325.93	326.85	326.83	328.52	327.24	325.45	327.78	327.65	327.22	325.92	327.35	326.78	329.09	327.37	325.07	329.88	326.77	327.6	329.88	326.06	329.57	326.3	326.01	329.04	325.17	327.72	329.8	325.18	326.14	326.3	326.39	328.3	326.64	327.73	329.98	326.83	328.48	326.83	325.56	329.23
303.8	304.25	303	303.55	304.82	305.34	301.62	301.05	303.9	304.43	304.76	305.26	304.68	305.76	304.53	304.65	301.96	304.46	303.54	301.65	303.98	301.38	301.74	301.43	301.49	300.46	302.53	302.55	303.11	304.23	304.13	303.26	302.78	307.09	302.51	302.62	302.8	301.66	301.54	302.43	306.34	304.27	303.04	307.1	303.02	302.95	303.77	301.2	302.17	303.94
306.64	304.96	304.93	304.77	303.53	304.37	304.77	305.7	305.13	303.3	304.16	305.23	303.33	306.02	306.95	305.34	301.97	303.85	302.05	303.38	305.51	302.82	306.44	303.96	303.85	303.68	303.45	303.88	307.62	306.37	305.92	302.3	304.86	302.9	304.25	305.11	305.59	305.4	305.96	304.38	302.85	303.26	303.21	303.48	305.39	302.47	305.38	304.54	301.21	306.19
306.98	303.46	304.1	306.3	304.05	304.72	304.08	304.78	300.59	304.43	305.22	305.99	306.43	303.73	304.87	304.18	304.9	303.94	305.26	303.49	305.56	303.78	305.16	306.1	305.34	304.5	304.63	303.12	305.61	305	306.82	304.06	306.71	304.62	302.91	304.41	305.05	306.04	305.67	303.63	306.27	303.37	301.56	305.08	302.91	304.76	303.08	301.33	304.23	305.96
314.02	314.62	316.4	316.09	315.78	317.4	316.67	318.1	315.54	315.12	317.03	315.83	314.29	315.95	316.48	315.58	314.59	315.47	317.01	315.65	315.37	316.77	314.16	316.98	316.28	315.82	319.03	317.79	314.26	317.64	317	313.77	317.89	314.16	318.29	316.48	317.4	314.21	314.52	316.58	317.26	314.3	315.55	317.1	317.29	316.37	313.73	316.93	312.97	316.58
303.38	305.73	304.77	303.94	303.85	308.39	306.36	305.58	307.2	306.44	309.41	304.8	308.06	305.83	303.92	305.38	307.21	305.02	305.74	305.89	304.27	305.42	306.18	303.88	303.12	305.14	305.67	305.02	305.82	304.41	306.61	308.03	305.22	306.56	303.91	304.84	304.92	306.51	306.01	303.64	304.26	304.19	304.74	302.1	304.27	306.27	303.69	305.85	304.78	305.2
304.98	304.17	303.89	302.66	302.29	305.23	301.82	304.35	302.01	300.13	304.76	301.58	303.59	304.28	302.85	303.99	303.1	300.12	306.83	303.23	303.76	305.74	302.63	305.56	304.78	304.42	304.49	301.6	302.21	303.17	301.77	303.46	301.75	301.83	304.22	304.18	303.46	304.19	301.46	303.12	301.89	302.24	304.94	303.55	302.3	302.72	303.03	302.13	303.63	303.57
302.87	303.59	304.34	301.45	303.78	300.26	303.9	303.2	304.17	303.23	302.31	305	301.89	303.85	304.52	305.12	304.61	303.2	302.69	302.76	302.24	303.89	302.42	303.81	303.9	302.09	302.43	304.98	305.23	302.74	304.15	304.19	300.56	301.92	303.41	302.71	303.57	304.45	301.06	303.11	301.01	300.7	300.88	302.6	300.53	300.79	303.26	304.54	302.33	300.64
326.22	329.4	328.53	328.9	327.52	327.06	329.21	326.09	325.74	325.77	329.15	328.85	330.91	328.71	328.29	329.76	326.83	326.25	331.71	328.97	325.7	328.35	329.08	329.63	330.12	326.08	327.17	327.46	327.19	328.19	327.93	326.98	329.6	329.11	329.06	326.56	326.44	330.28	326.1	329.22	328.46	328.34	328.35	328.12	327.21	328.56	325.63	329.01	329.5	326.64
305.66	304.02	305.27	307.42	306.41	305.74	302.36	308.02	306.29	306.76	304.52	305.7	303.86	304.2	305.9	302.11	304.5	303.51	303.74	308.37	306	304.86	303.77	305.43	305.22	308.28	304.59	305.47	303.96	305.94	303.96	303.99	305.59	305.33	303.24	305.48	303.89	303.84	306.77	304.38	304.47	304.6	305.08	306.18	303.85	302.48	305.38	306.65	305.8	303.78
328.45	325.82	326.53	326.29	328	327.51	326.63	327.09	325.61	328.45	329.08	325.83	328.35	326.66	328.93	327.02	327.73	327.34	329.09	325.32	328.08	327.18	327.28	328.53	329.58	325.64	324.33	325.74	327.83	328.65	329.22	325.5	326.99	327.05	328.46	327.49	324.07	326.21	325.26	326.04	326.75	329.04	327.31	326.35	326.4	325.91	324.81	329.31	326.42	327.02
304.76	305.7	303.21	300.79	304.06	304.98	303.06	302.98	304.68	306.32	302.06	302.71	305.25	302.19	304.31	302.23	305.7	305.94	302.55	304.26	303.38	304.6	300.04	306.58	303.26	304.86	304.67	302.63	304.11	304.09	301.69	302.8	303.21	304.39	303.74	304.89	303.21	305.84	302.25	302.35	301.8	301	302.58	302.79	303.8	304.32	304.18	300.82	304.22	304.8
313.03	316.15	315.37	311.5	313.89	312.14	313.4	312.47	311.49	316.9	314.08	313.41	313.86	314.13	314.71	310.86	313.52	313.8	315.51	315.37	313.61	315.62	313.19	313.73	315.73	316.16	314.63	311.38	311.36	315.26	313.22	314.22	313.85	316.83	317.09	312.42	314.66	314.64	313.26	313.92	314.78	314.3	314.79	312.99	316.27	313.12	311.42	311.15	311.26	315.15
303.66	305.24	303.28	302.55	302.87	305.83	304.57	302.36	304.44	306.28	304.44	305.76	302.59	304.67	304.95	303.81	304.97	303.89	303.45	303.53	303.51	303.56	303.02	305.43	303.06	302.45	304.48	304.81	304.33	303.61	304.63	303.18	307.08	304.46	303.45	304.56	304.05	303.71	306.59	305.81	304.2	306.64	305.83	304.49	305.4	306.56	307.42	305.51	303.43	304.06
309.78	308.87	310.15	307.9	313.51	310.07	311.43	310.91	309.82	310.41	311.17	309.4	309.1	310.17	310.86	309.17	308.24	309.45	306.91	310.18	307.12	308.38	309.14	309.6	313.26	310.09	310.63	309.46	309.18	308.86	308.89	310.07	311.7	308.89	310.94	311.63	308.17	310.23	309.26	307.77	311.53	312.73	308.55	307.21	310.21	310.43	310.96	310.2	309.63	312.21
303.25	302.29	302.32	302.97	303.07	304.06	303.04	305.79	303.11	301.97	303.6	304.08	304.22	300.95	305.17	302.18	304.66	303.28	303.23	305.34	303.84	303.32	304.03	302.42	303.99	302.73	302.04	301.41	300.88	302.94	301.77	300.89	302.22	303.24	304.95	305.03	304.6	303.77	303.31	302.59	305.19	301.99	301.99	303.58	303.88	305.2	304.2	302.33	303.77	304.26
304.39	304.31	298.57	301.89	306.54	302.47	303.22	305.33	301.61	302.2	303.52	300.5	305.05	302.86	304.29	300.84	301.26	302.57	305.24	302.78	301.86	302.95	301.01	302.84	302.81	302.86	303.38	303.37	302.89	303.18	304.53	302.47	303.13	300.12	303.79	303.59	304.21	302.57	298.62	304.08	302.9	300.76	304.54	300.76	300.88	302.54	303.55	303.74	301.83	302.09
311.16	309.4	310.17	308.39	309.76	310.87	312.01	309.3	311.6	309.95	309.84	310.25	311.65	310.57	309.91	310.48	311.87	311.63	310.56	308.64	311.98	309.18	310.24	308.58	311.1	310.46	310.5	311.34	308.94	311.03	311.28	308.72	312.03	310.52	312.53	309.55	310.27	311.77	310.03	312.11	310.29	314.4	310.3	309.16	310.74	311.07	311.34	310.31	312.02	310.56
295.13	294.49	294.97	295.72	294.02	291.9	293.24	294.75	293.82	293.45	294.93	292.39	293.73	293.72	292.91	294.79	295.43	293.24	294.95	294.47	296.55	293.68	294.84	295.65	292.89	292.04	293.73	294.18	293.86	295.34	296.24	293.36	295.95	293.04	292.46	295.25	296.21	295.17	297.48	296.22	292.04	296.31	295.96	292.67	293.65	292.71	293.17	294.23	294.12	295.4
312.66	314.26	312.04	313.55	314.2	313.58	314.21	312.82	312.64	313.78	313.55	310.75	312.7	311.95	313.31	310.23	316.42	313.76	311.84	314.99	315.28	313.4	311.24	312.01	313.15	311.6	311.59	313.67	314.89	312.51	315.46	313.68	314.96	314.16	309.96	313.33	311.94	311.11	313.31	314.81	315.78	312.39	310.62	313.31	313.12	313.85	314.23	312.21	311.51	315.56
297.4	296.61	296.42	296.48	296.63	296.58	297.05	297.95	296.16	301.73	296.54	297.51	295.91	298.15	296.96	297.6	294.55	299.59	293.59	296.31	297.31	295.4	295.61	299.11	297.59	296.45	298.9	298.85	298.08	293.01	297.43	294.29	297.25	295.78	295.23	299.45	296.9	296.01	296.7	295.62	298.94	300.48	295.51	296.97	297.98	299.06	297.9	296.9	298.5	297.66
301.69	302.48	301.27	301.46	298.94	299.54	299.99	298.47	298.9	299.96	298.89	296.96	300.91	297.51	300.66	299.03	302.55	302.31	298.42	300.24	298.89	298.33	301.97	299.62	298.6	298.47	300.02	300.1	300.69	300.98	297.42	298.87	298.76	298.08	299.35	298.19	301.82	299.02	302.38	301.18	299.56	300.08	300.96	298.08	300.44	299.86	297.32	300.37	301.82	299.75
311.08	312.83	311.82	313.47	311.64	312.34	312.37	309.97	308.71	311.92	310.12	308.76	312.18	311.95	308.39	312.9	312.19	311.42	312.59	311.47	311.73	312.44	309.98	310.61	310.23	310.98	312.39	313.01	313.7	309.71	308.77	315.38	312.83	311.83	312.08	310.51	313.11	313.1	310.02	308.43	312.14	312.95	310.07	309.53	313.73	309	312.3	313.82	313.87	312.96
294.5	293.8	294.69	296.06	292.06	294.56	293.65	293.99	294.04	292.99	294.12	294.66	292.62	294.13	293.83	293.68	293.64	293.63	292.51	294.05	293.54	293.27	293.59	295.87	293.49	293.18	295.53	296.24	293.77	292.66	296.66	291.99	293.19	292.99	293.9	294.64	293.23	293.74	293.4	292.64	294.51	294.05	295.53	295.18	293.4	294.35	295.8	292.71	295.68	291.49
326.08	326.22	329.33	327.21	324.64	327.6	325.4	325.91	328.26	326.29	325.8	327.93	326.25	328.28	327.31	328.71	326.97	325.11	326.37	324.17	325.92	329.31	326.41	325.49	326.19	326.07	326	326.71	326.11	326.96	325.36	328.15	326.44	326.28	325.79	325.79	325.97	325.87	328.16	325.03	327.34	323.68	329.03	329.42	325.58	328.03	324.7	327.92	328.84	330.7
308.99	306.01	305.45	309.15	305.56	305.17	307.05	306.25	304.6	307.04	305.4	305.49	308.86	306.73	307.54	309.16	311.66	307.06	306.88	307.97	306.95	305.72	308.13	307.07	306.48	306.89	305.83	309.49	309.87	306.77	306.93	306.79	308.77	307.78	307.5	305.84	308.29	307.11	305.83	308.87	308.07	305	305.15	308.21	306.86	307.9	305.02	306.82	305.8	307.01
314.88	314.94	316.13	316.14	314.54	316.16	314.67	316.6	314.86	313.63	313.65	315.28	313.24	315.81	315.94	316.29	314.93	311.49	315.35	315.8	315.52	312.13	313.78	315.6	316.07	315.57	313.44	316.68	319.34	316.23	314.01	315.83	314.95	316.11	313.22	315.12	316.28	315.76	313.4	316.33	312.98	315.12	314.05	312.77	316.78	313.54	314.99	315.55	316.7	315.27
300.82	299.1	302.25	299.84	301.06	300.05	301.73	297.66	301.19	301.07	299.94	300.37	301.6	300.75	302.89	302.39	300.81	300.65	300.57	301.03	299.97	300.21	300.95	303.69	300.89	299	302.71	297.76	301.11	302.24	301.72	299.58	300.58	301.47	302.05	300.83	301.35	300.73	304.29	300.3	300.73	301.15	301.16	299.52	297.42	303.55	299.26	300.85	299.29	302.15
311.88	314.99	312.91	314.38	316.31	313.3	313.59	312.29	314.72	314.11	313.33	312.12	313.84	312.95	314.58	314.3	310.11	313.87	313.67	311.18	313.02	312.69	314.57	313.11	313.17	313.74	311.77	314.16	312.18	310.95	313.85	312.15	312.11	315.04	312.86	314.68	311.24	315.21	311.63	312.15	312.29	317.55	313.21	312.68	314.09	315.55	312.35	313.37	314.77	313.73
309.82	310.26	310.54	311.69	309.82	309.37	307.26	312.57	309.66	311.69	310.16	310.65	308.44	310.84	308.57	311.48	310.04	310.71	312.96	312.16	314.59	310.04	309.14	309.84	311.7	310.01	309.69	309.21	310.6	309.59	312.1	313.37	311.74	308.79	310.93	312.27	310.58	309.1	310.55	312.1	311.26	309.7	311.85	308.22	308.71	310.75	311.89	309.34	310.64	311.24
300.6	303.47	303.05	301.12	304.77	305.18	305.53	302.86	303.07	303.52	304.16	302.65	301.49	302.83	301.94	302.89	304.89	304.37	302.71	301.94	302.65	302.24	302.18	304.51	305.45	301.05	302.97	302.35	302.37	300.87	303.36	304.21	304.27	304.1	302.89	302.46	302.69	302.74	301.14	303.27	304.48	302.86	301.48	303.21	302.58	301.89	303.8	301.18	300.53	303.97
316.26	312.76	314.8	314.45	314.58	315.57	313.23	316.16	315.92	316.25	316.33	317.98	316.18	316.04	316.55	316.03	315.69	314.19	317.14	315.59	315.09	319.12	313.66	313.67	314.65	314.25	317.54	317.55	316.6	315.48	317.81	315.02	316.57	313.82	314.36	314.82	316.07	313.15	316.33	314.62	315.2	312.51	314.28	314.13	317.29	316.21	314.96	315.25	314.52	313.99
311.99	312.33	311.66	312.18	313.22	313.54	314.03	314.63	311.82	312.14	313.52	313.92	313.86	315.91	314.15	312.08	316.64	315.47	312.18	312.98	312.71	312.29	315.05	311.85	312.9	313.08	313.54	312.71	312.98	314.27	315.41	313.5	312.33	316.8	311.9	314.31	315.32	314.14	311.6	312.17	312.67	312.88	313.67	314.69	314.69	312.9	312.68	313.86	311.09	313.33
302.56	301.49	301.21	301.54	302.58	302.53	300.61	302.58	306.13	302.97	300.29	301.34	300.57	302.2	305.85	301.85	302.92	302.29	302.02	300.35	304.1	303.42	302.31	301.91	302.2	302.8	303.37	303.37	302.81	301.47	300.18	304.15	300.37	302.06	303.17	302.85	303.17	301.65	301.9	304.52	301.99	299.44	303.18	302.65	304.28	301.43	302.72	300.66	301.26	303.62
304.16	305.45	306.26	308.35	307.83	307.61	305.76	308.18	308.4	306.64	305.04	308.03	305.82	306.98	306.55	306.42	306.56	304.45	307.27	303.5	307.99	305.73	304.4	304.7	305.51	306.65	307.2	306.32	306.05	306.07	306.56	306.91	305.29	306.22	305.89	306.14	305.7	305.29	307.36	308.44	308.19	305.4	310.41	306.23	307.13	306.06	308.08	305.95	306.95	307.04
302.25	304.64	304.24	303.89	304.39	304.07	303.2	303.82	302.5	306.94	302.73	303.51	300.29	304.28	303.63	302.82	303.59	303.46	304.56	302.23	303.51	303.37	304.65	303.92	302.13	305.74	306.88	304.25	303.62	302.27	300.6	303.35	304.73	306.47	304.52	303.51	304.35	302.88	303.03	304.75	304.34	300.71	301.93	303.13	303.71	301.74	302.38	301.64	304.51	305.33
315.17	314.29	315.34	315.03	313.97	312.91	313.13	314.09	315.01	314.55	316.34	315.82	313.04	314.46	313.77	313.89	313.3	311.97	313.61	314.44	315.22	313.24	312.95	312.71	315.48	314.51	316.69	312.92	313.8	314.11	312.92	315.65	310.29	314.66	313.3	314.83	313.4	317.91	313.5	314.41	314.87	313.35	315.14	314.29	314.54	314.45	315.33	314.86	315.21	313.45
315.98	314.1	312	313.93	314.69	312.85	313.13	315.13	313.01	313.41	312.38	313.51	312.43	312.74	314.25	313.14	313.88	314.99	311.85	313.95	314.39	313.38	312.45	312.58	312.72	312.47	315.41	313.93	314	312.35	313.42	313.53	315.91	311.54	313.72	313.48	314.9	312.96	312.71	316	314.05	312.62	315.17	312.69	314.77	311	314.77	310.18	313.75	314.61
303.42	300.6	302.58	303.01	301.62	302.56	300.67	299.38	303.21	302.04	302.96	304.62	304.05	303.66	302.86	303.31	302.01	304.87	302.51	301.23	303.21	301.96	302.43	304.93	301.52	301.95	302.58	302.1	302.3	302.84	303.88	304.44	302.86	304.36	301.77	301.28	302.11	302.17	301.59	300.19	300.69	299.5	302.65	304.02	303.61	298.95	301.02	298.95	304.46	301.26
314.92	310.57	311.48	315.72	311.02	312.78	315.87	311.31	313.66	311.65	312.44	315.04	315.25	312.53	310.73	312.97	314.36	312.98	314.55	312.58	314.85	313.57	313.77	317.56	311.97	314.55	311.86	311.61	312.52	313.54	312.39	312.09	311.14	312.94	315.18	311.76	315.23	314.19	313.56	313.7	314.22	313.54	311.95	315.43	313.77	313.43	313.65	309.46	309.84	311.52
304.51	302.76	302.34	302.32	305.64	305.8	302.51	303.97	302.95	303.94	302.84	302.91	305.98	303.01	302.53	302.07	303.88	302.12	301.33	300.66	302.06	302.77	303.2	303.29	304.23	305.87	304.86	303.3	305.1	303.44	302.12	302.24	304.17	303.95	300.34	302.41	302.92	304.98	305.9	301.4	301.67	304.02	304.81	305.13	305.95	304.36	304.01	304.77	303.65	300.85
304.28	305.29	306.38	304.1	306.28	305.87	303.21	303.23	308.23	304.69	303.8	302.99	303.72	305.02	305.66	303.16	300.53	303.46	303.84	303.49	305.42	304.9	303.07	306.11	305.63	304.02	306	301.22	303.46	304.95	301.89	304.86	302.92	303.01	302.4	304.7	303.76	303.89	306.12	303.53	303.41	304.23	305.49	302.65	306.38	303.55	304.57	304.64	304.54	304.38
295.05	294.84	294.49	295.13	295.03	294.75	294.98	298.25	294.63	296.12	296.13	293.86	292.31	295.79	292.79	295.38	294.67	295.85	294.33	294.42	295.44	294.42	296.71	295.38	294.94	293.15	297.47	293.49	294.16	293.57	294.48	297.46	292.4	294.56	292.17	295.29	293.99	296.95	297.24	295.52	295.81	294.54	295.59	295.18	297.91	294.71	295.89	294.01	295.86	296.29
318.94	317.86	319.74	319.41	316.78	318.59	316.93	317.57	318.57	319.05	317.17	319.86	316.2	317.62	319.5	317.29	318.58	316.95	317	319.07	316.98	318.03	319.28	322.44	315.94	318.28	317.59	318.26	318.82	319.87	319.51	321.33	316.95	318.64	319.63	318.74	318.56	320.13	318.61	318.64	319.23	318.3	318.88	317.94	317.33	317.02	320.18	319.67	318.36	318.31
325.72	325.32	326.26	325.26	325.11	326.68	323.48	324.41	324.1	325.4	326.48	323.97	323.87	326.53	325.24	324.46	324.41	324.43	325.87	326.3	324.94	326.05	325.72	323.4	325.21	325.2	326.23	324.16	326.76	321.31	323.79	326.61	324.2	325.94	325.24	325.41	325.82	324.67	325.1	323.92	326.02	325.41	324.88	323.82	324.54	324.52	323.3	324.54	325.15	323.35
302.17	303.64	299.57	300.61	300.68	303.28	301.9	299.98	303.02	303.17	302.38	298.14	302.27	303.68	302.9	301.65	302.48	303.56	300.23	302.67	301.09	303.09	304.42	302.57	302.15	303.61	301.47	301.59	304.05	302.2	301.43	302.97	301.47	301.01	304.31	301.35	302.33	302.42	303.62	301.72	305.28	304.35	301	301.8	301.61	301.79	304.93	301.25	301.43	301.4
319.44	318.7	320.36	319.64	317.53	320	319.04	319.08	317.87	317.28	315.73	317.16	317.49	319.47	319.54	318.03	317.48	318.3	318.07	320.95	316.6	318.96	319.49	321.86	317.5	318.58	319.26	322.79	318.42	317.86	318.8	317.86	318.71	319.75	317.1	317.93	317.31	318.21	317.89	317.21	317.28	317.72	313.88	317.34	316.92	317.69	320.27	321.47	316.41	319.06
313.59	312.37	311.98	314.42	313.79	309.94	311.15	312.83	313	313.48	311.17	310.4	310.35	313.05	314.68	312.16	310.42	311.91	315.09	311.1	310.57	311.13	311.31	314.85	314.54	312.77	314.31	311.62	312.26	313.08	313.53	313.14	311.14	313.69	310.14	309.99	311.65	312.84	312.46	307.8	315.33	312.3	313.07	312.09	311.25	311.11	311.8	311.92	313.22	313.69
304.25	304.79	303.25	304.59	306.44	304.33	305.54	304.13	308.08	304.48	303.9	304.22	302.8	304.72	305.02	303.95	305.86	305.97	302.69	303.96	303.68	303.37	304.98	304.68	303.59	304.28	306.01	304.39	304.47	304.76	302.21	303.93	303.15	305.3	307.24	306.13	304.67	306.59	303.37	306.23	306.21	305.99	306.16	304.47	304.3	303.94	305.94	304.31	304.88	305.05
315.97	318.34	314.86	317.73	316.71	316.38	320.52	318.45	317.56	319.01	318.54	316.73	315.94	318.74	317.14	316.38	318.21	316.84	317.42	319.47	316.6	316.64	317.14	313.18	316.84	317.04	315.54	314.9	320.27	317.33	314.91	317.91	319.71	318.51	318.95	319.73	316.31	317.67	315.89	316.41	316.8	315.63	316.2	314.92	315.87	318.62	318.24	317.48	319.41	319.26
313.78	314.36	313.72	313.31	313.13	313.67	311.96	311.28	314.97	312.42	313.54	314.23	312.52	313.18	313.47	314.33	316.37	315.16	311.35	315.76	313.82	313.38	317.67	314.57	314.9	314.58	314.34	312.98	314.26	313.85	313.82	315.17	316.89	315.39	314.83	312.66	312.14	314.38	315.84	312.56	312.78	313.96	315.67	315.45	316.12	311.92	314.77	313.01	313.32	313.94
304.01	306.69	306.02	303.72	304.76	302.65	304.68	307.18	304.63	305.7	306.87	304.3	306.26	304.22	304.07	306.05	307.14	305.48	304.15	304.34	305.87	303.96	304.97	305.73	307.88	304.83	305.35	305.23	305.3	303.18	305.58	306.4	304.54	303.5	304.52	305.64	304.34	305.64	304.46	307.25	303.42	304.25	304.88	307.22	304.95	305.09	303.27	303.93	303.1	307.47
318.68	319.02	314.34	316.18	319.68	318.62	316.26	317.31	316.2	316.74	317.87	315.14	316.67	315.48	318.53	316.33	319.36	317.72	318.92	317.01	317.96	317.5	317.8	318.77	318.37	316.85	314.42	319.79	316.09	319.17	318.17	318.59	316.56	316.25	320.09	317.22	316.62	316.27	315.67	316.14	316.72	316.83	317.14	317.36	316.4	315.78	318.94	316.81	316.34	319.37
310.66	312.57	308.4	311.32	312.27	313.25	310.09	310.09	312.13	311.69	310.96	311.79	311.04	309.88	307.76	310.83	310.71	310.16	310.48	310.08	313.62	310.89	309.36	309.03	308.88	311.61	309.4	311.95	310.73	313.35	309.41	309.38	308.06	308.33	309.14	312.51	312.49	310.74	310.71	310.13	310.12	311.33	307.86	310.33	309.82	310.31	309.17	313.88	310.72	311.49
302.84	302.63	302.42	304.54	305.34	302.73	301.81	303.6	304.51	302.79	303.87	302.82	300.38	302.02	301.43	301.81	301.19	302.86	302.05	304.14	303.31	303.86	300.35	302.39	303.57	300.99	301.58	302.08	304	301.12	302.71	304.17	301.58	303.47	300.94	301.6	304.43	303.82	304.96	303.85	303.38	302.44	299.69	306.27	303.17	303.33	301.7	304.11	303.65	301.59
306.18	306.03	306.21	304.72	304.87	304.79	306.29	306.43	306.46	306.57	306.12	307.62	308.48	307.95	304.47	307.09	307	306.63	306.61	306.25	305.67	307.5	306.38	308.4	304.55	303.92	304.71	308.46	304.79	305.63	306.12	308.21	307.43	306.99	306.44	307.07	305.95	305.47	310.41	304.2	306.46	306.73	306.29	306.69	305.72	308.1	307.27	306.59	307.02	305.09
305.22	304.98	302.58	304.04	304.73	305.25	302.64	304.4	304.48	304.32	305.76	304.47	303.21	304.1	304.27	301.85	304.29	304.28	303.04	305.18	302.57	303.74	301.17	304.79	302.92	304.63	303.01	304.01	303.1	305.14	301.14	300.58	302.98	302.26	301.29	301.23	306.35	301.79	303.96	303.02	302.27	303.75	302.68	305.59	304.2	302.13	303.52	301.05	307.82	302.95
296.59	295.29	296.5	297.37	294.97	298.44	298.35	296.53	296.57	295.91	298.18	296.58	297.78	294.02	297.4	297.2	293.59	296.59	297.21	296.27	296.4	297.89	297.33	297.24	299.29	295.74	296.9	299.2	296.47	296.99	297.27	295.63	293.64	296.94	298.53	295.54	297.38	298.64	295.02	296.23	295.4	297.91	298.54	295.33	296.48	296.31	295.58	297.94	298.61	297.28
293.85	294.36	295.48	293.13	292.73	292.91	293.49	295.09	293.63	295.34	294.27	295.7	294.53	295.73	293.41	293.73	295.51	293.25	295.49	294.9	296.07	292.94	297.43	294.11	295.63	293.03	294.6	295.2	295.45	294.63	292.43	293.92	294.11	293.92	294.95	295.64	294.05	295.55	294.54	293.61	296.05	291.85	292.7	296.22	293.52	293.8	294.42	293.33	293.04	293.7
305.68	304.27	301.53	304.55	304.71	302.89	304.39	303.44	303.95	302.57	304.71	301.08	305.05	303.8	302.07	302.35	302.27	304.43	304.5	301.71	305.65	303.67	304.93	303.5	306.25	304.13	302.72	307.33	304.43	306.01	304.74	303.67	302.7	306.31	305.25	306.54	303.18	301.79	303.42	305.48	302.52	302.79	302.61	303.35	304.72	301.77	304.84	303.47	303.45	303.85
317.15	316.93	318.31	315.83	316.23	316.39	317.72	319.63	314.72	315.29	315.26	318.49	317.04	313.77	317.69	317.7	318.01	314.27	319.71	316.23	319.28	317.91	318.29	315.37	315.32	316.27	318.13	315.18	315.74	318.47	315.92	317.77	313.57	316.28	314.41	315.2	317.88	317.39	319.11	314.96	317.3	317.23	315.82	317.92	319.02	317.71	317.73	314.01	316.58	317.5
294.2	293.98	292.06	293.58	293.92	293.6	292.62	293.53	296.4	292.01	293.29	294.23	293.03	292.27	293.4	292.36	291.98	295.06	293.63	293.82	294.36	293.77	294.68	293.2	294.94	293.87	293.39	293.88	294.17	292.51	294.88	292.16	294.61	293.75	293.98	292.88	293.1	295.46	295.72	292.95	293.41	294.84	293.27	295.91	295.72	295.39	294.18	292.4	295.45	291.3
317.16	315.3	317.02	315.58	314.86	317.58	314.26	317.83	316.83	319.08	316.77	317.93	318.7	316.44	319.65	316.37	317.31	319.22	315.25	316.62	319.09	320.72	318.33	318.89	315.96	318.32	317.47	318.17	317.21	317.98	317.85	317.86	317.29	315.84	318.08	316.63	318.21	318.8	315.53	316.96	317.19	318.33	318.07	316.83	317.56	316.21	316.49	319.07	315.27	317.87
318.41	319.42	319.69	318.18	318.81	319.62	319.05	316.83	317.11	316.65	317.53	319.1	317.69	319.12	319.78	320.37	318.47	316.08	314.71	321.12	317.22	315.87	318.92	318.5	318.65	317.49	319.23	317.3	318.61	316.87	319.05	316	318.37	317.41	318.54	317.42	316.66	318.51	319.56	318.85	316.88	318.07	317.67	319.58	317.04	317.11	319.47	318.74	320.32	320.24
326.79	329.57	328.02	328.81	328.72	328.58	327.4	328.91	327.24	327.8	329.99	326.3	328.2	327.45	327.63	327.33	327.6	328.57	330.27	328.72	331.51	328.55	329.04	328.01	327.19	330.69	327.28	327.35	326.7	330.9	328.96	328.35	326.22	328.65	327.63	328.81	330.19	330.61	327.26	328.19	330.09	330.63	330.5	328.11	329.55	327.4	328.46	327.42	327.83	329.43
316.94	317.52	318.79	316.19	318.82	320.16	317.91	319.12	315.31	317.56	318.47	318.12	318.42	317.19	319.11	318.14	317.98	318.5	319.51	318.99	317.45	317.33	319.33	317.41	316.69	316.53	318.44	318.12	313.74	315.59	317.7	318.91	315.71	317.16	317.6	316.19	317.65	317.11	315.5	320.18	317.7	316.1	318.65	318.95	316.51	318.94	315.74	317.84	317.31	316.27
302.63	299.67	303.89	302.71	300.67	301.13	302.22	301.05	301.46	303.83	304.69	301.97	300.27	303.74	300.35	303.9	301.45	303.36	303.02	302.4	301.7	304.02	302.48	302.2	301.74	301	302.24	301.58	306.58	299.02	301.01	302.31	301.57	302.98	302.31	302.28	303.59	304.87	304.84	302.39	302.21	303.53	300.91	300.8	302.84	297.56	301.09	301.44	302.65	301.94
300.58	302.37	300.39	298.21	300.43	297.67	301.79	300.43	296.13	301.25	298.69	299.71	299.32	300.57	299.85	299.91	301.35	299.18	300.63	300.67	299.55	302.37	299.37	300.29	300.94	302.79	300.49	300.13	300.22	296.43	299.99	300.92	300.69	300.97	302.02	300.79	299.25	300.12	301.34	299.06	300.54	299.16	299.52	299.6	298.52	298.49	300.65	301.65	299	298.52
305.9	300.88	303.37	303.73	304.35	302.14	305.03	304.81	303.14	305.47	301.72	303.68	302.96	302.52	302.5	301.54	301.94	305.28	301.11	301.09	303.36	303.06	303.53	304.81	302.35	302.35	303.51	303.69	305.17	301.28	303.86	302.95	303.05	306.01	303.26	304.58	303.66	302.83	304.41	303	303.24	302.82	300.21	302.54	301.69	304.04	304.53	305.64	302.8	300.95
297.86	299.34	297.41	302.82	300.69	298.29	301.45	298.52	300.85	300.66	299.36	298.87	301.04	301.65	301.18	298.36	299.36	297.31	301.61	300.86	302.24	302.01	302.45	299.74	299.99	300.2	300.63	301.77	300.49	301.47	298.61	300.13	301.5	299.91	300.54	300.63	299.47	300.63	299.9	299.79	299.17	299.91	298.96	300.04	300.61	301.46	298.96	301.74	300.79	298.99
319.3	316.33	317.08	319.12	319.69	319.13	316.33	319.95	315.65	317.08	316.86	318.53	318.9	318.13	319.6	317.28	317.47	317.76	315.08	315.68	316.93	315.83	320.54	318.34	316.77	317.49	320.32	315.82	318.19	317.27	316.63	318.67	321.99	319	320.67	318.39	317.19	321.21	319.44	314.87	319.32	316.01	320.1	317.91	316.99	317.71	316.51	316.57	315.42	318.16
307.07	306.12	304.49	305.98	303.33	305.84	303.28	304.26	305.14	307.23	305.31	305.74	306.39	305.16	308.75	304.77	304.51	305.48	302.89	306.04	306.39	303.96	303.94	306.37	305.87	304.33	303.76	303.34	306.32	302.63	306.96	305.66	306.24	306.23	304.81	305.45	304.03	301.51	306.07	306.69	304.5	306.86	304.29	306.05	303.32	303.78	303.38	304.82	305.59	307.04
318.15	317.79	319.31	318.44	316.84	320.69	317.64	319.78	319.74	316.25	319.96	320.31	322.03	320.03	315.69	318.05	322.75	317.86	320.07	318.7	317.94	318.63	320.53	320.76	318.09	318.92	319.91	319.73	318.56	317.5	319.19	320.79	320.42	320.51	319.2	316.88	318.64	318.82	320.26	320.11	320.57	317.26	318.24	319.42	320.25	319.13	317.46	317.26	318.55	319.53
302.07	303.83	302.12	304.17	303.97	303.1	305.44	303.97	303.67	304.94	302.17	303.97	302.3	299.2	302.94	303.2	304.1	304.32	301.19	303.12	303	303.44	301.38	301.34	304.71	302.27	304.37	303.19	304.47	303.39	303.69	300.93	305.5	306.06	303.84	303.35	304.68	301.39	301.81	304.67	304.32	304.21	304.28	304.52	301.56	303.26	301.01	302.55	304.44	304.59
306.24	303.91	307.35	305.52	306.95	308.09	305.51	306.76	306.82	306.39	307.73	305.67	305.75	304.36	308.95	304.87	306.14	306.68	307.64	305.56	306.66	304.55	307.71	305.65	304.06	305.82	305.39	305.38	306.44	304.62	308.12	307.33	308.19	305.1	308.61	307.11	306.19	305.29	308.32	306.14	307.15	304.76	304.28	306.11	304.75	306.14	305.72	304.35	308.15	304.39
326.26	328.24	329.2	326.11	328.74	326.46	328.92	327.33	327.86	325.25	327.78	327.76	326.98	330.44	329.59	329.09	328.62	329.05	327.72	328.38	328.77	329.02	328.99	326.36	328.75	329.86	328.65	327.85	326.11	327.34	328.92	325.75	327.6	328.58	328.88	328.26	329.46	326.84	328.49	329.41	328.07	329.39	328.58	327.48	326.59	326.98	327.23	327.56	327.96	330.22
306.42	310.43	309.59	309.81	308.7	309.42	311.33	308.08	309.44	307.73	307.78	308.32	308.74	306.21	310.38	308.59	308.99	310.32	311.12	308.89	306.24	308.57	308.62	308.46	309.2	309.15	310.95	309.41	308.7	308.17	309.86	311.46	310.89	308.99	311.48	310.61	307.44	309.22	306.34	309.29	311.15	310.6	308.3	308	307.88	308.87	309.36	307.8	310.32	309.08
304.05	306.19	306.31	305.75	305.86	305.12	306.84	304.79	306.92	306.84	305.64	304.78	308.24	305.98	308.47	308.31	305.32	304.75	306.75	305.92	306.1	303.99	305.03	306.25	306.63	305.9	305.18	304.54	304.85	306.14	309.02	305.2	307.04	306.78	305.81	308.03	306.77	306.25	304.69	306.9	304.41	304.94	306.25	308.45	306.72	306.01	306.75	305.98	304.14	305.33
317.11	315.04	317.42	317.21	319.58	320.17	319.84	318.27	317.16	317.17	318.64	317.95	318.01	316.57	317.7	317.57	316.26	319.82	318.1	315.07	319.08	319.27	318.12	315.46	313.79	318.78	317.08	317.06	315.44	315.82	316.82	318	315.82	317.78	319.81	319.07	315.71	316.59	320.03	318.45	318.07	317.32	316.21	319.31	319.12	316.08	315.5	318.34	318.41	315.61
315.82	316.31	315.38	314.2	313.14	313.58	316.09	315.87	314.79	313.28	314.35	311.35	312.83	316.58	314.8	315.63	314.9	315.07	316.01	312.8	313.38	316.17	314.87	313.52	313.47	315.13	315.11	313.03	313.96	316.76	313.81	316.06	313.09	316.84	316.2	317.93	316.86	315.32	314.29	317.6	315.59	313.14	315.43	316.83	315.35	315.75	311.78	316.1	312.22	314.61
308.1	305.9	305.65	307.55	307.67	306.89	304.18	309.26	309.49	307.44	306.74	308.52	306.98	307.43	304.37	306.78	306.64	305.71	306.05	305.13	305.43	312.05	306.47	302.4	307.24	306.61	305.85	306.63	309.18	309.45	308.72	308.4	306	303.62	307.02	308.8	306.7	307.3	307.7	308.85	306.39	307.85	306.84	307.56	305.89	305.38	307.97	306.92	309.19	310.72
328.26	329.66	329.38	325.77	328.06	328.68	328.99	328.96	327.51	330.85	327.34	330.03	330.01	329.08	330.62	327.03	328.02	326.52	328.98	326.55	329.87	327.53	328.45	328.54	326.84	327.83	330.95	328.88	328.67	327.57	328.17	328.49	327.56	332.59	330.14	324.87	329.54	327.45	330.12	327.48	329.23	329.66	327.36	328.1	330.88	327.18	329.61	330.17	331.05	326.49
305.56	303.72	303.42	304.74	304.77	303.74	304.44	305.22	303.71	304.99	304.97	303.38	302.65	303.68	302.81	305.29	305.07	304.37	303.61	307.46	301.44	302.23	305.04	304.39	304.5	305.89	303.82	304.43	302.79	304.03	303.39	305.41	303.41	305.43	305.44	305.96	303.5	306	303.85	304.71	302.77	305.14	302.95	303.43	304.88	300.46	301.57	305.74	303.79	306.22
296.97	297.29	298.11	296.38	295.19	293.49	296.32	298.37	299.1	298.63	295.88	294.78	297.41	296.44	296.28	295.87	296.62	298.51	300.35	296.73	295.72	297.91	294.87	295.96	294.47	297.45	295	298.2	298.21	296.64	298.77	297.12	295.32	295.38	297.11	295.44	296.6	296.59	298.54	296.49	295.85	299.26	296.81	294.85	298.22	296.79	298.15	298.2	294.75	295.66
315.78	316.44	316.97	316.5	313.03	316.01	315.12	315.83	317.2	314.37	316.58	314.73	313.01	318.66	315.67	316.82	315.01	316.02	317.84	317.03	318.43	312.66	318.14	317.39	315.65	315.45	315.63	317.51	316.14	315.75	314.27	314.39	312.21	317.49	315.84	314.72	315.58	314.45	316.38	317.38	314.07	316	316.66	316.68	313.92	314.98	317.01	314.91	316.09	317.86
306.06	306.16	303.13	305.12	302.86	305.14	304.37	307.4	304.43	305.62	304.69	302.86	306.26	304.31	305.2	307.08	304.37	303.33	303.73	302.86	304.32	302.45	302.32	303.88	303.09	308.05	303.32	304.99	304.22	305.4	306.34	304.6	304.67	307.82	304.94	305.28	305.88	306.85	304.51	303.51	304.42	303.35	304.84	308.45	305.77	305.66	305.36	302.52	303.74	307.89
300.53	303.98	304.75	301.2	303.64	303.92	305.61	302.47	302.09	302.76	304.34	304.28	304.88	303.93	303.05	303.57	302.79	301.7	303.68	303.33	304.98	301.03	304.39	304.69	303.77	301.69	305.6	306.43	304.33	305.07	302.84	304.3	302.12	304.98	303.18	302.52	301.39	303.98	302.35	303.03	303.77	303.17	304.11	301	305.36	300.47	303.92	302.66	300.77	302
304.88	306.7	301.94	302.63	306.01	302.67	304.66	304.98	305.96	306.19	304.91	303.6	304.37	303.09	303.25	302.71	304.36	304.37	300.87	305.13	303.39	301.27	305.12	303.5	302.94	301.19	304.43	303.98	302.07	301.95	304.64	302.82	304.04	306.22	304.79	303.85	303.53	304.96	304.32	302.57	303.55	301.55	302.26	301.57	302.61	302.91	304.82	303.35	302.51	300.52
298.36	296.6	298.12	297.51	296.55	295.35	295.69	293.79	298.3	297.07	296.58	295.63	295.39	295.92	295.86	298.88	297.19	297.19	295.75	295.86	295.8	297.72	296.41	297.65	297.51	295.92	296.59	296.61	298.47	297.7	294.15	296.26	300.56	297.38	294.15	295.02	294.25	296.85	297.79	299.87	295.95	297.06	296.31	295.39	295.88	296.79	294.94	297.32	295.14	296.38
304.8	304.32	303.72	306.26	304.41	305.44	305.68	305.65	304.03	301.88	304.69	305.86	304.65	304.32	304.12	304.96	303.12	303.98	301.71	303.63	305.37	305.37	304.04	305.78	303.75	306.99	304.23	306.99	303.22	305.07	304.4	303.2	307.65	305.38	303.55	303.47	305.74	305.72	306.07	304.35	304.26	302.69	303.96	301.46	303.75	303.25	303.82	305.41	304.91	302
315	316.75	316.94	317.15	312.9	316.74	316.08	315.28	314.83	316.03	316.93	315.69	318.27	315.99	314.95	316.43	316.01	318.25	314.84	318.91	315.94	316.77	317.95	317.48	315.35	315.62	315.51	316.65	316.19	315.43	316.98	316.45	316.98	316.59	314.09	313.39	318.55	315.97	318.72	315.12	313.51	314.61	315.59	313.45	317.05	317.35	317.93	315.81	315.02	315
303.3	304.8	302.73	303.42	306.24	303.24	299.97	302.24	302.12	304.15	302.98	303.39	302.45	305.19	304.02	301.15	301.87	302.46	303.57	302.88	304.07	302.85	300.72	302.62	304.42	301.66	301.93	302.54	302.59	302.68	304.21	301.88	299.05	303.12	304.05	303.27	302.45	301.24	301.05	302.52	303.56	303.1	304.12	302.72	301.82	301.41	301.7	301.87	301.83	304.15
312.76	311.17	312.05	311.44	312.44	311.4	314.62	312.46	310.44	311.88	314.5	312.07	310.7	313.06	312.79	310.69	313.75	311.84	312.46	312.45	313.38	311.01	312.39	314.57	314.11	310.62	309.91	314.82	312.57	311.85	312.38	312.62	311.61	314.65	313.78	311.64	313.68	310.83	311.25	311.65	312.16	310	315.85	312.29	310.65	312.93	311.59	314.45	310.01	312.83
318.71	315.23	317.56	315.76	316.81	318.01	317.47	315.05	319.13	316.89	316.83	316.23	318.19	317.95	320.2	315.4	317.71	315.58	316.98	318.01	317.56	318.85	317.19	319.41	317.55	318.39	319.69	316.72	318.19	316.39	319.44	318.06	317.55	318.25	318.04	318.65	317.69	318.74	316.34	315.73	316.39	320.29	319.08	317.47	317.91	317.29	317.5	317.51	317.78	316.56
303.83	305.08	303.43	302.22	305.2	300.7	303.81	303.43	303.83	304.69	305.32	300.99	302.94	302.79	303.65	303.26	303.12	302.71	303.46	304.6	302.17	300.42	302.31	302.01	306.29	301.9	305.49	301.96	304.68	301.93	303.24	303.68	305.45	303.75	303.73	301.57	301.44	302.87	303.18	300.19	302.13	301.52	303.45	302.35	303.87	303.29	299.18	303.06	303.8	302.83
313.6	312.97	313.59	313.69	311.1	314.69	312.1	313.28	313.34	313.62	312.33	312.62	312.49	313.32	314.88	312.65	312.23	312.72	311.59	312.17	315.26	312.49	312.49	312.14	314.13	311.81	310.82	311.87	312.45	313.62	312.32	313.83	313.04	313.19	313.09	311.87	313.18	311.8	313.66	314.02	311.56	310.88	313.79	312.95	311.74	312.55	312.31	313.83	310.96	311.52
318.78	318.68	318.64	319.22	318.18	317.85	316.59	315.98	317.43	318.36	319.06	318.49	318.25	320.14	316.5	320.97	316.45	318.76	319.36	317.78	317.94	317.02	316.97	318.66	317.33	314.31	319.18	320.69	318.76	316.2	319.33	318.54	317.91	319.81	317.69	316.4	318.18	316.89	315.13	319.14	316.91	318.7	318.19	320.58	318.74	318.69	320.48	318.29	318.42	317.46
316.22	316.26	316.69	314.75	312.21	313.96	315.45	317.85	313.8	316.36	313.48	313.15	316.65	314.84	313.41	318.03	316.25	312.3	314.48	315.46	317.1	316.2	314.26	314.72	318.08	316.91	315.85	316.77	315.12	314.66	314.22	313.44	315.37	314.42	314.42	317.62	317.29	314.86	312.84	314.81	315.66	314.27	317.16	317.08	315.41	315.16	316.79	315.31	314.77	315.13
314.12	314.41	313.75	312.71	314.12	312.39	313.29	314.01	316.37	314.18	314.18	313.29	313.67	312.95	313.31	311.85	313.08	313.04	315.19	314.49	313.85	311.83	312.89	311.25	312.28	312.76	316.36	314.75	313.26	313.1	313.39	312.71	315.98	315.76	315.22	314.25	314.66	311.55	314.03	313.83	314.91	312.61	313.1	311.37	313.88	311.15	313.55	312.28	312.15	314.84
302.27	303.2	300.42	300.54	300.11	302.05	300.5	300.7	299.96	299.26	299.23	301.06	299.22	299.93	299.97	301.09	300.09	298.88	303.02	301.68	301.29	302.53	298.99	301.69	299.93	298.47	301.39	302.52	301.03	301.91	302.62	299.36	301.41	300.45	301.6	302.87	298.08	301.69	305.56	300.48	300.47	301.21	300.4	299.71	300.39	303.09	300.93	299.75	302.07	301.28
294.7	296.33	294.87	298.29	295.64	291.58	296.01	296.12	294.32	294.91	296.56	296.51	294.88	295.32	295.18	296.08	293.16	296.48	296.02	293.46	296.72	294.99	295.67	296.66	295.5	294.52	294.6	291.77	295.83	297.24	293.27	296.99	296.01	295.59	295.25	293.23	296.41	294.1	293.51	295.6	295.18	295.67	298.02	292.97	296.4	295.34	294.57	294.78	297.18	292.53
311.05	310.11	307.22	309.54	309.55	309.64	310.68	311.41	311.92	309.14	307.87	308.11	308.85	308.59	309.26	309.27	309.47	308.01	307.84	308.66	307.24	305.72	308.13	307.97	308.27	306.92	307.86	309.29	310.19	309.21	306.11	310.12	305.78	306.7	308.43	307.82	309.85	309.71	310.32	307.39	312.61	309	308.27	306.98	309.24	310.13	309.96	307.64	309.21	309.83
296.02	295.88	297.23	293.8	296.55	295.34	291.06	296.63	294.21	295.07	296.18	295.58	293.22	293.99	296.39	294.16	294.31	294.77	293.93	295.45	294.66	293.61	295.31	296.45	293.85	292.19	294.83	293.19	295.93	297.11	294.24	296.25	296.71	292.97	293.46	296.13	294.24	294.71	296.07	296.59	294.96	295.71	294.61	295.63	293.39	292.32	293.34	294.36	295.64	295.85
316.63	317.75	317.9	319.36	315.83	317.53	315.43	318.07	319.06	316.39	319.27	321.05	319.99	318.03	317.19	319.26	317.14	317.69	315.9	318.43	319.21	316.4	321.21	319.41	319.06	319.03	315	319.11	316.77	317.97	319.9	317.33	315.49	315.46	319.38	317.29	315.5	318.8	318.53	320.75	317.38	318.79	320.06	319	316.79	318.1	318.51	315.86	319.9	318.24
307.61	303.18	304.93	303.51	304.98	305.53	303.51	306.85	306.58	306.37	305.15	304.74	304.01	307.47	306.87	307.19	304.77	307.7	306.71	308.55	306.23	301.93	306.51	306.66	305.92	307.44	305.61	306.13	306.98	306.13	306.9	303.92	304.5	306.41	305.11	306.03	302.1	305.54	304.73	306.7	304.8	302.77	306.06	304.61	303.35	302.93	306.09	302.49	303.76	305.83
326.91	325.79	329.75	326.79	325.87	327.46	329.58	328.9	328.13	328.74	329.22	328.64	326.8	329.76	330.44	329.82	328.53	326.65	327.77	326.52	328.48	326.1	329.62	327.98	330.13	324.7	326.79	326.96	325.59	325.72	327.42	328.13	328.04	329.1	325.66	327.66	329.92	325.25	327.28	326.84	329.7	326.53	328.39	330.83	328.25	328.43	329.78	329.13	328.71	329.18
311.92	314.79	314.45	311.34	312.6	314.22	312.47	312.13	311.93	310.16	314.1	312.98	310.71	313.46	312.25	311.7	312.19	310.79	313.16	313.58	311.46	311.73	312.27	311.1	312.93	311.9	313.59	313.71	312.55	312.08	315.25	312.77	313.45	311.25	313.75	311.97	314.01	313.31	313.48	314.27	312.75	315.34	312.41	313.83	313.87	309.76	313.74	312.35	314.18	311.72
309.42	308.56	310.21	307.51	310.4	309.6	311.25	308.7	311.07	309.67	309.17	308.91	311.53	311.54	308.63	310.01	307.66	311.31	310.7	310.63	311.05	309.51	307.99	311.33	306.78	308.41	309.32	310.6	308.92	311.14	307.4	310.95	309.98	311.08	308.05	312.64	310.03	308.48	309.27	309.19	311.5	308.33	309.72	307.47	310.91	306.65	309.84	309.62	311.09	309.08
316.92	313.8	312.28	311.39	310.66	312.31	312.26	313.84	312.05	314.52	314.99	313.43	313.35	313.22	312.57	313.28	315.94	315.05	313.26	312.76	313.36	313.25	314.2	313.55	311.98	312.24	313.07	312.85	313.68	311.77	311.51	313.34	311.19	313.04	315.28	313.06	312.48	310.17	315.36	311.33	313.42	311.83	314.64	311.63	313.7	314.91	311.44	313.43	315.5	311.84
316.28	316.35	314.03	316.24	316.42	316.91	315.41	316.24	316.47	316.07	317.94	315.56	313.5	315.11	317.54	316.87	314.89	316.64	316.55	317.76	315.36	313.85	317.17	313.33	311.65	315.89	314.79	315.3	316.32	315.24	314.94	313.75	315.12	315.36	315.26	317.67	317.78	315.81	315.44	315.53	315.41	316.66	313.51	315.68	316.51	317.2	313.76	314.12	314.74	318.58
319.23	315.54	317.17	319.38	318.13	317.55	318.51	317.44	317.34	317.9	318.3	317.68	317.44	316.66	317.01	318.61	317.97	323	318.52	317.23	317.85	320.51	319.28	315.73	318.54	317.7	317.58	318.05	317.07	319.46	316.75	317.59	317.5	317.83	319.35	319.7	317.52	317.99	318.48	318.9	318.61	317.44	319.44	316.16	315.81	317.65	318.42	319.52	319.75	320.22
294.79	292.88	294.45	296.02	293.82	294.33	293.1	294.84	294.47	294.09	292.98	294.78	292.61	295.08	290.93	291.85	294.34	293.69	294.54	292.99	290.88	293.44	294.12	294.55	296.77	296.16	295.75	292.05	294.22	291.33	293.3	293.65	294.42	295.26	292.48	294.11	291.05	293.7	295.31	293.51	294.42	293.22	292.28	294.01	292.65	293.95	294.64	293.13	296.37	294.8
310.07	309.34	308.78	309.82	309.91	310.87	312.59	310.47	310.13	309.14	309.3	311.22	311.02	309.82	310.46	310.27	310.08	307.97	309.68	309.58	310.11	310.94	311.6	308.99	309.62	309.05	309.81	309.46	310.94	310.28	310.51	309.23	306.92	307.65	309.77	309.89	310.56	310.98	308.42	309.61	308.79	308.23	311.4	310.36	308.5	309.72	309.26	309.29	310.63	309.21
314.68	311.07	313.49	315.27	313.09	313.59	312.85	314.32	311.72	312.94	315.96	314.03	312.89	309.87	312.68	312.73	313.69	312.81	314.43	315.16	310.89	312.95	313.4	315.37	310.84	313.33	314.3	312.46	312.84	314.04	314.72	314.53	313.26	313.47	312.54	311.91	312.74	314.92	313.64	315.02	313.41	311.53	313.71	313.32	313.3	313.32	313.44	311.74	313.71	309.93
317.73	320.04	318.42	318.97	318.92	316.11	320.57	318.83	316.87	318.82	317.67	318.87	317.97	318.6	317.39	318.01	319.47	317.76	319.99	319.52	320.64	320.08	318.7	318.13	318.94	317.39	318.1	315.91	318.56	318.01	316.54	318.38	318.02	320.57	320.2	318.31	317.83	320.25	318.66	318.67	319.1	318.4	317.34	318.87	317.93	318.1	319.06	320.57	316.8	319.46
324.27	324.34	324.32	327.07	327.32	324.21	323.4	324.32	327.02	325.1	324.91	323.07	327.2	326.71	326.36	323.38	325.54	324.79	326.49	323.98	326.27	323.2	325.34	326.56	325.93	327.68	326.01	327.7	326.95	326.14	324.87	323.94	326.14	325.93	330.3	326.77	327.3	325.33	327.71	323.8	322.44	324.13	325.34	325.52	325.95	322.14	325.14	323.49	326.54	328.28
319.27	320.33	320.35	319.12	317.62	315.8	318.87	318.31	317.94	317.37	318.69	317.21	321.19	316.09	320.06	316.16	320.13	318.06	319.29	317.1	320.99	318.6	318.97	319.68	320.18	317.77	317.57	314.53	318.49	318.71	319.19	320.04	315.21	319.09	317.59	320.03	315.48	320.55	320.62	318.51	316.95	318.78	318.75	318.5	320.13	319.67	317.68	319.91	319.93	319.74
310.33	308.95	311.2	309.26	309.19	312.24	311.2	309.62	309.96	311.96	314.02	308.81	310.87	312.22	312.32	309.45	311.39	310.77	309.8	309.17	312.58	310.28	310.2	312.97	310.66	314.06	312.48	311.44	311.61	311.32	311.05	310.89	310.76	312.79	308.12	310.51	312.98	309.48	310.99	312.49	310.27	310.34	313.24	313.68	311.93	312.55	310.85	311.35	310.74	311.66
302.79	304.47	304.1	302.3	303.92	302.48	302.32	301.16	303.98	305.63	303.74	302.23	305.05	303.85	302.4	304.28	302.83	303.06	302.4	305.07	302.42	303.27	303.51	302.65	303.59	302.75	303.63	302.03	302.72	304.02	302.22	302.37	302.18	302.64	302.8	299.28	305.08	303.06	301.77	302.61	302.2	300.92	303.22	302.83	302.76	304.11	301.61	305.43	306.11	304.67
304.91	306.58	304.67	303.93	305.38	303.65	307.24	304.81	305.7	305.58	306.63	306.09	305.08	306.15	302.64	305.05	305	304.12	308.87	305.83	304.69	304.03	303.2	302.66	305.21	307	304.06	304.54	302.98	302.8	305.14	305.8	305.43	305.38	306	303.79	306.27	304.27	307.39	305.67	305.21	306.01	306.87	306.37	305.13	303.48	304.48	304.86	305.73	303.1
306.05	305.61	308.68	308.88	307.39	306.91	307.84	304.69	307.12	309.52	304.68	307.17	306.97	306.34	305.36	304.08	307.88	308.23	309.34	306.05	306.88	304.77	304.87	306.64	306.31	306.07	306.33	306.88	308.19	309.05	306.44	307.67	307.05	305.26	306.97	309.37	307.62	306.12	310.29	305.65	308.36	305.11	307.31	305.75	308.42	307.41	305.63	306.21	306.67	306.78
310.87	316.48	316.31	313.42	312.94	312.62	314.87	314.94	315.12	313.36	315.18	315.5	315.25	313.43	314.67	312.56	313.87	319.2	313.65	312.88	313.88	312.79	311.98	315.93	315.03	313.41	314.04	313.45	314.5	317.72	314.11	312.1	312.51	314.49	313.74	314.19	316.58	312.71	314.86	311.87	313.15	313.55	315.54	313.53	312.07	312.23	313.83	310.5	313.39	313.53
314.14	315.83	315.53	315.02	315.28	310.96	315.8	316.76	315.87	314.11	314.18	313.28	314.51	312.75	313.9	311.6	313.97	312.11	313.5	314.56	313.07	314.06	312.98	318.29	315.11	315.42	315.71	316.31	317.34	316.06	314.2	313.88	314.09	314.73	312.49	314.69	312.5	315.27	312.65	317.53	313.02	315.52	314.41	316.24	316.24	316.04	315.3	316.15	310.48	315.3
301.53	305.09	305.43	304.09	302.83	303.91	305.29	305.88	306.92	304.95	305.6	303.58	303.76	304.43	305.49	304.99	306.7	304.41	301.64	306.33	305.75	304.94	303.73	304	305.42	305.8	307.16	304.24	307.24	305.97	301.98	306.53	304.34	303.28	305.64	307.01	302.22	305.53	303.79	305.66	303.77	302.16	304.23	305.62	303.6	305.38	304.9	304.89	304.71	303
297.66	297.13	296.58	296.89	296.59	298.08	297.04	296.6	295.88	297.13	298.49	295.62	296.25	299.45	294.02	295.75	299.26	298.92	295.05	297.72	296.93	295.03	296.7	296.98	296.2	295.65	295.73	295.56	297.94	295.05	300.26	299.81	297.66	298.76	296.17	298.69	296.23	294.5	295.7	298.36	294.72	296.21	294.9	297.75	295.59	297.25	298.04	298.68	297.95	296.77
316.87	316.18	314.86	314.82	316.51	316.1	316.52	315.51	317.33	315.29	316.25	317.17	316.21	313.75	315.68	314.73	315.29	317.47	314.98	317.15	313.26	315.09	314.64	317.53	314.7	315.82	315.26	315.69	315.85	313.22	313.88	314.74	317.35	315.53	316.22	314.68	314.57	314.08	315.76	312.97	317.45	315.56	316.09	316.1	318.22	317.01	317.58	316.02	314.33	314.25
316.32	314.78	313.95	313.16	312.19	313.32	313.07	310.84	311.57	315.03	315.96	311.03	313.82	312.93	310.63	314.3	313.83	313.47	312.52	314.72	311.2	315.05	314.48	311.82	314.29	312	315.68	313.9	313.56	313.5	314.05	316.43	313.49	312.06	316.93	312.22	312.97	315.45	313.94	310.87	314.93	314.4	315.44	314.18	313	313.91	312.54	315.94	315	313.72
304.73	305.53	307.69	304.59	306.24	306.98	302.85	305.85	306.56	306.43	304.26	305.07	305.01	305.13	302.94	305.16	305.01	304.3	304.42	304.82	306.89	306.14	306.85	305.29	304.7	305.83	304.49	305.01	305.32	306.89	306.43	302.81	302.97	304.78	304.63	306.56	305.35	305.51	305.19	304.52	305.23	306.94	304.56	302.2	305.9	304.55	305.67	304.68	303.22	304.01
303.32	304.49	300.24	303.33	301.37	303.91	302.4	302.15	304.67	302.89	302.84	305.54	302.73	301.75	304.44	301.01	302.85	303.48	304.72	302.84	305.3	302.85	301.52	301.44	303.81	303.86	302.78	302.55	302.49	303.55	302.87	304.27	302.62	302.38	303.74	302.96	303.62	300.95	303.14	302.16	303.41	303.72	301.44	304.45	304.66	303.65	305.02	304.42	301.3	303.32
318.66	318.73	319.06	319.84	318.24	314.71	317.97	319.31	319.38	317.88	317.23	320.22	318.07	319.04	318.28	320.54	318.1	317.3	317.28	317.69	317.45	317.78	317.26	320	317.22	318.03	316.76	319.3	319.11	315.78	318.31	319.13	318.72	319.27	319.15	316.44	317.04	318.71	316.7	319.23	318.62	319.46	318.16	315.88	319.51	319.05	317.16	319.36	317.76	318.4
301.37	303.2	301.38	299.07	301.58	299.73	299.13	301.88	302.31	300.54	301.74	299.54	301.92	303.34	299.16	300.24	299.42	299.2	301.17	301.56	299.7	299.71	302.26	301.22	301.44	300.83	300.47	303.07	301.47	303.83	301.62	301.22	300.87	298.51	299.48	300.75	299.64	299.98	300.3	300.8	302.15	303.63	300.99	300.56	300.97	302.14	299.39	302.04	300.36	302.59
294.26	294.7	297.46	295.95	294.56	293.17	293.12	295.81	295.32	294.84	293.45	293.43	295.39	295.21	295.17	294.03	293.37	295.94	299.29	296.1	296.56	294.55	293.81	296.62	296.16	295.76	291.97	294.12	294.1	295.59	294.01	292.21	294.91	294.32	295.2	298.93	295.6	293.84	295.96	296.66	296.7	296.71	292	296.39	296.6	294.26	293.82	295.15	292.89	296.18
304.8	303.82	302.56	305.01	302.66	303.46	301.78	304.66	303.56	303.08	301.91	304.4	303.31	304.9	302.96	303.27	304.29	305.86	303.24	301.41	300.53	303.46	304.11	304.72	305.54	303.65	304.72	303.8	302.65	305.52	303.93	303.98	303.71	301.4	304.75	302.5	304.09	300.09	303.19	301.74	302.33	303.79	302.81	301.95	303.16	302.66	302.05	304.87	301.1	303.58
314.09	311.44	313.35	313.45	315.67	313.31	314.31	314.77	313.22	314.3	314.27	314.82	314.55	314.74	314.27	312.21	314.25	314.49	316.21	314.74	314.4	312.97	314.68	312.06	314.87	313.94	314.29	315.17	316.91	313.7	314.12	312.85	315.53	312.89	314.36	314.97	312.31	312.14	315.21	314.66	315.56	313.34	314.4	315.53	314.58	312.36	312.78	313.55	313.17	314.16
317.8	317.26	320.02	318.86	317.98	318.37	317.37	318.8	315.53	317.76	318.83	317.02	319.16	317.87	318.61	317.17	320.43	318.56	319.21	318.92	316.69	318.84	319.29	316.02	319.28	317.04	320.15	322.03	319.71	319.19	316.25	317.11	317.88	319.24	318.27	318.55	317.88	320.68	318.29	319.6	318.08	319.88	318.89	319.38	316.89	318.94	319.66	318.7	322.25	320.13
314.9	313.38	315.23	312.1	313.36	313.11	314.72	314.09	314.64	311.44	313.63	315.29	315.77	313.27	313.51	312.74	315.49	312.68	315.25	311.55	313.48	314.64	318.39	314.53	313.74	311.25	312.85	312.1	313.33	315.83	310.53	314.37	314.59	313.49	314.64	314.13	312.08	314.55	312.55	315.24	313.41	315.27	313.88	312.67	312.86	313.33	314.35	312.07	312.45	314.63
305.09	300.6	303.46	302.9	301.9	303.5	305.62	301.77	303.84	301.71	303.2	304.98	303.4	300.31	305.43	303.98	304.55	303.19	303.97	303.58	303.07	300.46	303.48	301.22	303.5	301.59	303.91	304.65	303.71	302.21	303.93	305.39	304.17	304.25	301.44	302.64	302.87	304.74	305.6	301.77	299.75	302.23	302.88	302.62	302.22	303.13	304.07	305.28	305.31	302.64
311.77	310.49	312.61	311.49	313.39	313.94	310.39	314.02	311.35	308.75	310.77	311.09	314.1	311.02	312.66	313.58	313.24	311.16	311.74	314.29	311.26	313.51	312.43	311.32	310.45	311.22	313.99	312.03	311.15	312.59	309	312.14	308.66	314.49	311.37	310.6	312.89	310.99	312.33	313.18	312.67	311.54	312.92	314.22	312.77	312.08	310.4	314.27	312.5	309.06
328.03	328.5	326.06	327.71	327.34	327.43	327.4	329.27	329.42	328.42	329.74	327.76	326.12	327.3	331.5	327.37	327.54	328.7	326.88	327.01	325.31	325.99	327.92	325.67	328	328.19	327.76	325.81	327.58	328.34	328.29	329.39	327.61	329.65	326.45	326.49	325.34	328.89	328.01	328.48	327.06	325.6	327.45	326.99	327.5	327.67	327.75	328.21	327.84	325.09
304.68	303.66	303.32	301	304.54	305.22	304.79	305.71	302.79	301.92	304.49	304.95	300.19	303.68	303.74	303.25	301.95	301.62	303.45	304.77	304.46	302.41	303.31	302.66	305.46	302.06	301.75	300.56	303.28	302.5	302.73	304.09	303.13	303.88	301.98	304.22	301.97	302.63	304.01	301.24	302.84	300.76	304.18	304.99	305.91	303.61	302.96	303.31	302.77	301.01
313.32	310.85	310.98	312.54	313.02	313.51	311.64	311.14	314.04	313.37	314.91	311.53	313.37	313.58	314.28	313.32	313.67	313.41	312.69	312.66	311.05	311.25	311.17	312.91	312.99	313.83	315.88	309.69	313.42	314.04	313.22	309.75	317.18	313.67	314.87	313.83	312.43	313.7	314.08	313.11	312.3	312.18	310.31	313.14	312.31	312.4	310.89	310.89	313.18	312.7
311.39	311.85	314.21	315.84	314.1	312.93	311.71	314.8	312.53	315.56	313.76	314.64	312.92	311.89	313.26	314.08	314.05	311.24	312.92	313.32	312.15	310.85	316.15	314.45	315.23	313.26	313.86	313.25	309.48	314.85	313.51	313.77	310.9	313.39	314.8	313.3	311.16	313.98	312.63	313.5	312.14	314.26	316.33	314.19	314.74	313.63	313.32	312.54	311.19	313.64
296.67	294.56	296.83	295.44	295.84	293.49	292.86	294.45	295.49	297.31	295.94	294.74	293.73	296.06	295.36	295.22	295.48	296.22	294.27	295.99	294.43	296.6	296.57	295.49	295.24	293.09	293.14	293.08	296.51	297.08	294.95	292.29	294.68	293.31	295.72	294.03	295.76	296.05	296.38	296.61	293.71	294.06	297.04	295.55	299.18	294.92	294.68	292.15	293.74	293.83
303.45	302.99	302.54	304.78	304.76	304.2	305.45	302.16	301.55	304.04	304.67	302.12	304.73	304.31	303.89	304.16	305.24	301.94	301.45	304.47	304.68	302.79	303.72	302.66	302.94	304.79	307.57	302.19	304.38	303.92	303.78	304.73	304.56	303.67	304.01	303.06	304.52	306.17	302.25	303.07	306.13	303.35	303.44	304.86	305.28	300.94	303.27	304.7	303.3	304.2
300.71	299.66	299.37	300.47	301.51	300.99	302.21	301.33	300.58	301.22	299.14	301.12	299.79	299.4	299.3	301.21	300.3	299.35	299.8	301.91	298.13	298.54	298.91	299.9	299.86	301.11	301.53	298.32	298.83	298.44	301.19	301.9	297.71	298.66	300.73	300.57	304.07	301.29	298.8	297.71	299.68	298.44	298.45	296.89	302.12	297.56	297.62	300.24	299.44	300.59
314.91	316.55	316.44	314.52	315.58	313.43	314.46	315.9	314.28	313.81	314.97	313.08	314.44	315.72	316.75	313.7	314.08	313.89	316.2	314.5	313.86	315.51	315.21	315.35	313.59	313.21	315.41	317.82	313.72	315.36	316.62	316.49	315.61	313.81	314.52	316.25	315.56	313.61	314.44	314.65	314.86	315.87	311.91	314.55	312.84	312.73	315.92	316.44	314.31	316.79
301.49	301.79	302.89	304.33	300.82	303.16	303.95	302.16	302.91	305.32	302.99	301.52	301.84	302.39	303	300.79	303.09	301.2	303.37	302.24	304.33	302.59	305.18	303.24	302.68	302.67	303.02	301.71	302.11	301.52	302.46	302.49	299.63	301.93	305.24	303.07	301.98	303.4	302.63	303.47	301.1	305.09	302.4	303.25	301.37	304.11	303.55	303.35	305.26	303.23
321.71	324.03	326.07	324.95	324.42	326	325.51	324.28	324.61	324.82	326.84	326.75	327.13	321.97	326.29	324.96	326.68	323.85	327.78	323.65	324.88	323.2	325.05	326.22	326.6	323.86	324.83	325.35	325.2	322.28	324.76	324.52	326.84	325.83	324.9	324.84	325.73	323.86	326.99	326.18	324.99	324.02	325.44	325.36	324.91	322.2	324.2	323.69	324.86	325.39
326.42	327	326.53	324.82	324.68	328.54	326.43	327.16	328.16	329.51	327.21	323.39	328.99	324.87	324.33	326.7	328.69	325.36	327.97	324.78	327.03	327.63	327.11	328.62	327.54	329.61	327.21	328.11	327.78	325.88	326.56	327.18	328.98	327.31	328.44	326.24	326.33	326.45	326.91	325.52	329.62	327.09	324.42	327.64	327.7	329.1	326.18	327.89	325.66	324
296	294.65	292.73	294.97	291.25	295.19	292.6	292.45	293.53	295.16	295.69	292.8	294.79	293.39	294.76	295.62	292.86	296.01	293.9	293.74	294.59	292.06	291.4	294.61	294.28	293.2	291.88	296.52	292.49	291.96	294.33	293.67	294.09	297.17	293.58	293.85	292.63	294.23	292.15	295.37	295.3	292.85	293.07	296.43	295.15	293.49	293.77	294.95	294.01	292.76
327.75	329.09	326.14	325.28	326.67	323.85	328.25	327.46	329.66	326.36	327.38	326.33	325.66	325.44	325.46	325.78	329.25	325.75	325.05	325.24	328.42	326.99	326.18	326.27	326.1	326.82	329.1	327.34	328.22	328.3	328.74	328.21	326.46	329.19	325.41	328.81	326.2	324.8	327.72	325.67	326.67	327.62	325.8	330.06	325.38	326.08	325.58	325.86	329.16	326.39
307.51	303.54	303.44	302.8	304.29	304.17	302.55	304.78	304.12	303.15	302.38	304.91	304.1	304.26	303.99	306.2	305.77	305.99	305.11	303.35	304.56	303.97	303.87	305.61	304.86	303.3	303.43	304.13	306.72	306.6	303.47	303.76	305.84	304.66	304.87	303.14	304.85	303.12	304.61	304.78	304.8	304.6	303.92	304.72	305.14	306.47	303.95	302.36	304.59	304.68
319.73	317.8	319.87	319.63	318.77	318.41	321.06	320.76	319.67	319.35	317	319.46	319.97	321.15	321.55	318.09	320.27	317.65	317.24	318.39	319.75	320.2	317.12	320.11	320.26	320.35	318.3	319.42	320.8	318.65	319.42	318.98	318	316.68	319.05	322.54	318.95	317.55	317.38	318.43	317.94	318.82	320.86	317.44	317.51	319.43	320.17	322.25	318.98	318.55
311.83	311.89	312.71	313.93	312.53	314.62	313.88	313.47	314.45	312.26	313.84	315.04	312.12	312.51	313.44	313.78	313.11	311.49	312.92	312.66	315.88	313.62	315.06	311.3	313.8	315.09	315.26	313.68	316.07	313.74	313.19	312.19	313.56	313.04	309.14	313.04	313.87	313.54	314.29	315.71	311.88	312.56	312.51	310.72	313.73	311.85	315.24	315.76	313.38	310.38
301.78	298.95	301.06	299.4	298.71	301.2	299.76	301.42	303.94	301	304.39	301.81	299.46	300.04	301.1	299.21	299.54	300.12	298.45	298.96	301.26	298.78	300.9	297.92	299.85	300.76	299.34	299.82	299.01	300.75	299.37	298.62	300.35	298.42	302.66	299.51	300.45	298.95	299.17	301.12	296.21	299.45	300.17	300.6	298.7	300.94	300.15	299.61	300.45	298.97
303.45	300.27	304.37	300.32	302.28	302.29	302.99	305.11	302.03	303.12	301.85	301.24	302.85	303.73	302.69	300.94	300.41	301.53	302.59	303.08	302.92	304.59	302.66	300.76	300.51	301.39	303.48	302.9	303.36	299.94	301.89	301.29	303.65	305.56	300.77	303.24	304.77	302.09	302.63	304.48	305.71	303.55	305.3	303.72	304.38	303.38	302.9	303.28	303	301.23
315.37	317.54	313.95	314.4	312.08	311.29	313.91	314.79	311.7	313.74	312.46	316.04	314.69	313.7	313.35	313.94	312.44	316.63	314.04	313.98	315.76	316.95	314.31	313	313.64	314.7	311.61	311.48	311.84	314.36	314.42	314.31	313.91	315.66	312.46	315.48	316.77	315.02	314.53	313.4	315.47	315.8	316.42	314.32	313.36	313.76	315.88	315.16	314.05	315.37
312.87	311.42	312.82	311.99	312.8	312.41	313.54	312.19	313.96	314.69	311.4	315.74	312.07	312.93	312.65	313.28	313.29	313.8	312.17	312.39	313.76	312.51	314.7	313.13	312.94	312.54	312.81	312.29	314.48	316.71	313.2	312.33	313.54	314.1	311.98	312.48	315.4	315.31	309.96	312.34	308.01	313.12	313.73	311.99	316.17	314.18	313.28	314.14	314.52	313.57
313.85	311.75	316.86	316.22	316.54	315.46	314.08	314.94	313.89	314.7	318.32	312.9	316.54	315.2	315.3	314.56	314.78	313.9	316.12	312.27	314.74	315.38	312.91	315.42	315.57	314.68	316.98	316.29	312.75	314.2	314.48	318.53	315.11	315.42	316.25	313.4	315.12	314.05	315.31	315.73	315.72	313.47	314.81	314.13	313.78	314.41	316.47	314.13	314.14	315.52
320.86	319.52	320.13	318.1	318.77	319.55	320.14	316.72	321.11	320.66	318.62	317.09	319.93	320.45	320.98	317.03	319.44	321.48	319.94	317.47	320.45	320.59	319.29	320.5	321.01	319.67	319.42	319.27	316.77	321.83	319.39	321.36	319.31	320.1	318.3	317.54	319.89	318.2	318.54	318.5	318.24	319.81	316.48	317.62	319.35	320.88	318.65	320.24	317.72	321.05
313.02	315.1	316.86	315.98	316.13	315.26	315.16	312.39	314.88	314.39	314.14	316.76	313.23	313.68	313.58	314.5	313.81	314.45	314.66	315.87	314.63	315.18	315.34	316.52	314.05	312.8	313.59	314.65	315.6	315.87	315.5	314.18	314.23	316.98	314.68	315.56	314.12	316.72	314.85	314.1	312.85	313.34	313.98	316.68	314.44	315.99	312.74	311.58	314.57	313.8
294.64	293.61	293.21	293.35	293.32	293.42	295.08	293.45	296.29	293.38	292.68	292.29	295.94	295.84	296.25	293.87	295.06	293.26	297.26	293.91	296.16	294.88	295.64	295.27	293.12	292.32	294.53	297.31	292.3	295.48	296.12	293.92	290.79	294.83	290.1	291.69	293.36	294.13	293.26	296.74	290.81	294.59	293.55	294.62	293.24	295.91	295.27	293.5	292.29	295.69
325.63	329.5	328.75	327.22	328.73	328.7	328	326.63	325.04	326.8	329.03	327.82	327.51	325.21	329.22	327.43	325.84	326.74	326.37	327.85	328.72	327.94	326.8	328.64	330	325.07	326.7	329.07	329.29	328.33	328.69	327.15	328.55	327.06	327.01	327.47	328.74	329.83	329.08	327.43	328.14	327.97	328.51	329.6	326.5	330.75	326.51	326.34	328.04	328.05
319.99	318.94	317.15	318.31	316.72	319.96	317.18	319.73	317.51	318.87	320.29	315.41	319.07	318.74	318.91	319.02	318.21	318.45	315.66	319.23	320.63	321.61	317.06	318.89	321.22	320.45	318.5	318.68	321.29	317.1	318.6	318.48	317.64	318.43	320.88	317.85	318.14	320.82	315.97	319.7	320.15	317.44	321.3	320.19	318.65	318.7	317.8	321.04	319.52	320.3
321.26	319.92	320.71	320.16	320.96	317.97	320.13	319.2	318.54	318.09	319.42	319.08	320.99	319.21	317.92	319.99	319.81	320.36	318.89	318.68	317.6	318.83	320.46	318.88	317.13	320.05	319.33	319.74	321.28	320.7	320.05	320.28	319.15	321.37	320.66	317.5	318.54	322.53	318.66	318.23	321.4	319.15	319.83	319.72	317.62	317.46	318.41	319.99	318.64	319.06
304.24	304.77	300.34	302.13	302.79	300.95	301.37	303.51	302.09	302.4	302.63	304.25	304.05	304.51	304.17	301.02	303.46	303.2	304.14	303.51	302.2	301.44	303.11	301.06	298.46	303.35	301.08	301.45	302.58	301.37	301.11	304.96	304.66	303.11	302.15	303.57	302.9	300.87	300.54	303.74	302.46	300.61	303.54	298.93	301.56	303.21	304.69	303.2	303.3	303.51
301.59	300.66	303.23	299.82	301.19	301.66	302.04	300.65	305.53	301.55	303.81	300.93	301.3	301.95	303.21	302.45	304.28	300	301.6	300.06	302.49	301.85	303.18	299.64	302.93	299.99	303.09	303.58	303	300.91	302.54	302.43	299.98	305.18	304.42	302.78	300.68	301.66	303.19	302.95	303.62	301.81	301.03	302.25	305.36	299.47	303.71	302.88	300.36	300.58
325.21	328.22	326.03	329.96	327.17	324.95	328.48	324.78	325.07	327.66	325.83	325.88	327.78	328.2	328.96	327.29	325.67	325.21	327.12	325.77	325.83	326.81	328.11	326.37	326.98	327.62	324.04	326.52	328	327.35	329.35	327.27	327.7	327.7	326.69	328.24	328.83	327.36	329.18	325.79	324.72	324.47	327.69	327.16	326.31	328.22	326.48	328.2	327.27	328.26
314.22	316.8	317.26	314.53	314.58	316.22	314.17	316.83	315.18	317.99	314.47	317.31	316.89	318.08	314.96	316.88	314.29	315.83	316.47	317.08	316.49	315.85	315.22	314.67	315.39	316.75	314.48	313.71	316.47	317.19	316.01	315.75	316.51	317.21	315.83	317.11	316.16	316.5	314.18	316.85	315.62	312.48	314.83	317.7	317.21	315.72	315.38	315.56	317.67	315.91
313.52	313.39	312.68	314.21	309.82	312.3	313.57	315.03	314.2	312.81	312.54	311.46	313.65	312.28	314.08	312.31	313.68	313.14	313.55	313.82	314.89	312.31	311.99	314.71	312.4	314.08	311.72	311.5	311.51	312.67	314.72	311.93	312.92	311.83	316.93	316.22	313	313	313.23	312.91	317.23	312.82	315.91	313.54	313.12	313.23	314.73	311.71	315.8	312.53
313.83	313.86	313.27	314.87	315.05	315.28	311.32	313.4	315.57	314.07	312.55	314.14	313.95	314.52	312.13	313.8	315.4	315.2	312.11	316.07	312.97	314.8	313.98	314.1	314.05	313.64	315.98	312.14	315.94	312.03	312.74	317.13	314.09	312.49	315.5	314.28	314.89	314.71	312.18	314.85	312.84	311.91	314.9	316.14	313.06	313.57	315.23	315.55	313.85	313.36
307.84	307.02	306.65	307.81	304.67	304.12	305.14	307.29	306.19	307.95	306.16	306.36	304.6	303.67	305.48	306.49	306.71	305.45	305.6	304.01	305.13	305.32	308.09	305.89	303.63	304.43	307.21	305.23	307.46	306.6	305.76	305.32	305.2	305.42	305.25	303.48	307.29	306.73	307.53	307.27	307.43	307	303.65	305.1	306.78	309.09	306.13	305.56	308.63	303.92
310.84	312.03	314.38	313.52	315	316.7	313.64	313.32	313.28	313.25	314.8	314.82	315.94	314.52	314.1	315.21	314.39	315.4	312.68	314.28	312.83	314.17	315.62	314.2	316.43	313.22	312.33	313.93	314.63	314.25	312.76	311.83	315.54	311.96	314.78	314.07	313.44	311.77	313.49	315.71	313.59	311.38	315.7	315.6	313.45	311.87	316.7	312.19	313.42	315.15
305.91	302.95	303.59	303.92	302.34	306.2	305.05	307.06	303.11	305.29	302.88	301.53	306.93	304.54	304.01	304.17	303.33	303.29	306.15	304.6	307.62	304.86	304.17	303.93	304.74	304.88	306.27	303.21	302.3	302.96	304.36	304.26	303	303.74	303.51	303.72	303.76	306.08	305.08	302.98	305.68	307.36	304.03	305.7	307.38	306.51	303.12	303.59	304.74	303.56
303.56	300.93	302.24	303.16	302.69	303.23	299.63	302.5	302.97	300.3	302.14	302.33	301.74	301.43	298.32	303.31	304.47	301.68	303.4	302.27	299.37	303.96	302.76	301.35	302.86	304.94	302.79	303.31	303.37	300.63	305.22	303.53	302.24	303.07	303.15	300.73	304.12	304.24	302.01	301.35	301.59	301.95	301.99	302.77	302.48	301.94	302.07	303.07	300.48	301.95
302.04	304.88	302.64	303.2	304.19	304.57	304.17	305.08	304.19	306.86	305.48	304.61	306.8	302.72	301.28	304.45	304.05	303.55	303.73	304.45	300.04	305.48	302.55	304.63	303.61	303.82	303.88	302.43	304.51	303.7	303.64	302.18	303.82	302.41	303.56	304.48	305.45	302.05	303.78	303.94	304.74	303.02	301.11	302.84	303.59	305.27	305.61	305.86	305.21	306.57
317.07	317.32	318.55	316.22	318.91	318.1	316.89	320.58	315.42	315.22	317.75	318.15	316.24	320.4	319.04	318.7	315.97	317.57	320.13	319.05	318.96	318.46	316.24	317.21	316.72	318.31	317.15	319.03	317.82	317.54	319.4	316.85	318.8	317.16	317.79	319.99	319.69	317.76	318.9	318.15	315.74	318.79	315.46	318.2	316.85	316.65	318.79	318.81	317.07	316.13
302.13	302.73	302.13	305.38	303.53	303.18	302.9	304.1	302.97	304.23	303.92	305.84	302.67	303.94	303.58	304.89	301.81	300.73	303.51	303.18	301.3	304.02	305.91	304.62	306.05	304.32	302.74	304.05	305	305.19	301.04	301.19	302.28	306.48	303.22	303.58	301.8	302.71	303.33	305.84	303.99	303.05	302.82	304.36	303.17	302.64	304.46	303.08	303.72	303.25
294.22	293.48	293.4	293.29	293.4	293.99	293.51	294.71	293.54	293.85	294.45	295.23	295.71	296.33	295.64	294.95	295.44	295.29	293.62	294.65	294.75	294.43	294.19	295.04	291.04	291.96	293.63	291.43	294.88	293.53	294.65	293.87	296.96	294.15	294.04	294.15	292.96	291.72	292.97	293.65	294.54	295.75	295.36	293.4	294.59	295.52	293.18	296.1	293.19	297.23
316.43	317.37	315.28	314.96	316.35	319	314.24	316.77	319.14	316.76	318.06	317.41	315.75	316.87	316.15	317.6	316.03	318.79	316.49	316.96	315.67	316.43	315.37	316.71	315.72	315.41	313.94	318.77	320.3	318.46	314.84	317.06	317.7	315.05	316.53	318.45	317.84	316.1	315.68	316.51	314.81	316.51	315.44	315.4	317.18	316.74	313.08	317.79	317.42	315.49
302.8	303.36	302.22	302.86	303.09	305.1	301.91	301.34	299.86	301.97	303.86	302.81	302.78	301.08	304.28	302.61	301.99	304	302.25	303.73	303.5	303.27	301.9	302.49	302.46	302.7	300.4	301.79	304.01	303.33	302.01	303.18	301.39	303.21	303.41	303	303.37	302.62	303.8	299.42	302.27	303.26	303.41	299.58	303.26	304.47	302.42	301.8	300.46	300.62
298.17	297.66	292.97	293.45	293.24	294.96	297.63	294.72	295.26	297.73	294.83	299.85	294.77	295.55	293.65	293.91	296.58	293.27	296.01	293.3	294.02	293.96	293.73	296.34	294.15	292.72	296.33	295.11	294.34	296.81	294.11	298.03	294.9	293.06	295.67	296.27	297.07	295.84	294.92	295.04	292.69	294.29	295.04	295.07	295.18	294.59	295.32	295.54	293.52	294.26
294.2	295.64	294.71	296.38	294.88	295.16	293.6	293.45	293.44	291.97	293.32	294.34	293.7	294.34	294.52	293.77	293.61	297.37	292.42	294.07	292.88	292.35	295.77	293.59	295.1	293.84	295.28	296.2	293.84	294.6	293.1	294.42	295.14	293.99	294.09	295.77	293.94	295.48	295.03	292.79	294.34	294.04	291.62	294.3	294.19	294.06	296.45	296.03	293.67	293.23
302.48	302.17	302.11	303.18	303.53	305.96	305.73	303.94	303.08	303.9	300.43	303.63	303.35	303.43	304.38	302.79	304.44	305.05	302.31	305.4	304.16	303.52	302.18	302.3	303.14	304.83	304.43	303.2	299.84	302.76	303.33	302.34	303.33	304.89	303.45	302.25	303.83	301.08	301.81	305.81	301.72	303.75	302.65	302.83	301.94	304.02	301.93	304.35	304.95	304.23
313.03	310	311.28	313.72	311.06	311.15	312.08	313.36	313.36	313.69	313.24	312.98	310.88	310.88	312.72	313.09	312.58	315.6	311.1	312.73	310.79	312.91	315.02	314.35	309.97	312.15	316.29	314.13	313.63	312.7	312.96	313.45	315.57	311.91	314.32	313.98	312.24	312.16	312.32	311.73	311.51	312.94	312.28	311.61	313.51	315.21	312.06	313.02	312.45	313.71
315.55	311.88	313.57	312.46	313.76	314.92	311.87	316.15	315.17	316.9	314.98	314.56	311.94	314.73	313.97	314.34	312.48	314.26	313.66	317.09	315.73	316.28	315.12	313.39	315.09	313.61	316.06	313.92	316.37	315.02	314.01	314.47	314.88	313.41	313.88	313.86	318.7	314.01	313.28	313.83	311.5	314.13	312.89	316.51	314.57	313.63	314.89	314.09	315.52	314.73
305.71	306.03	307.01	303	303.69	306.34	303.64	304.36	305.95	304.48	306.6	304.97	304.42	303.91	304.74	304.13	304.97	306.49	304.67	307.12	305.15	303.6	307.38	303.24	307.7	303.31	302.51	303.29	302.95	303.95	305.31	303.3	302.95	305.8	303.89	303.19	303.72	304.15	303.66	305.78	304.1	304.86	307.87	304.61	306.78	303.95	304.51	302.85	304.99	304.89
303.8	306.25	307.89	309.12	307.96	306.75	307.46	307.34	307.64	306.44	307.87	305.69	304.05	305.34	306.71	304.51	306.37	306.16	306.9	304.29	307.6	305.02	305.93	307.64	306.12	306.45	306.19	304.44	306.93	305.56	304.63	303.25	307.31	305.88	307.51	303.64	305.78	306.91	304.48	308.59	306.29	307.7	304.48	307.36	306.59	306.01	305.66	306.42	304	309.74
309.68	308.05	309.52	310.14	309.89	308.67	308.93	309.24	308.84	306.13	309.12	308.9	308.19	307.56	305.98	311.91	308.62	309.31	308.73	310.77	310.25	309.98	307.65	308.84	309.18	308.89	308.26	307.61	310.44	307.37	308	310.21	309.53	309.88	310.47	308.38	309.34	308.9	307.46	304.43	311.37	310.92	311.48	308.94	310.01	306.24	311.37	309.85	305.71	309.4
318.39	317.58	317.9	318.62	316.98	318.88	319.52	318.82	319.18	316.33	318.36	318.16	315.51	316.15	317.86	318.35	317.34	317.83	318.89	316.66	316.16	318.75	318.32	316.22	317.25	318.36	316.74	316.59	314.67	315.34	318.09	318.53	317.11	315.94	317.26	317.87	317.29	319.59	316.92	318.35	316.75	314.13	318.46	316.2	318.5	316.92	318.48	316.42	317.53	319.34
323.57	322.73	321.96	323.68	324.57	325.31	327.06	323.94	326.5	326.79	324.94	324.03	324.78	325.84	324.06	325.19	325.35	324.09	324.53	324.15	322.73	322.76	324.77	325.37	325.22	325.42	325.1	326.02	324.87	322.11	328.64	326.58	324.24	325.82	325.15	324.55	324.57	327.99	322.04	324.11	324.86	323.1	323.29	321.68	324.96	324.02	326.88	324.55	324.94	323.48
323.17	326.57	326.24	324.64	327.93	325.99	325.07	325.19	324.08	325.46	325.35	324.81	326.99	326.41	323.68	325.62	328.6	327.89	327.52	325.2	325.14	322.94	325.21	326.93	325.94	323.57	326.86	327.86	325.57	323.95	323.55	322.51	323.87	328.52	325.19	324.3	326.9	324.5	323.08	325.72	325.7	324.97	325.28	325.85	324.58	325.28	328.07	324.62	325.61	326.42
306.83	304.16	305.37	306.42	306.41	307.57	306.01	306.4	307.22	304.03	306.52	306.19	307.79	304.63	307.22	305.44	306.88	304.41	301.67	304.56	305.56	305.01	305.59	305.68	305	304.94	302.64	307.77	305.05	305.49	307.04	307.78	303.55	304.84	304.13	305.05	305.29	302.94	304.97	307.78	305.5	306.33	303.45	303.79	305.29	306.09	304.98	304.06	304.61	303.89
303.84	301.49	302.87	304.24	298.33	303.42	303.65	300.86	302.77	303.77	300.56	301.3	302.83	303.42	304.11	304.19	301.98	304.97	304.02	301.58	302.19	301.11	303.3	304.54	300.77	301.1	301.7	301.39	304.33	299.33	304.16	303.24	303.01	301.22	302.02	303.49	302.95	300.48	303.44	304.08	305.37	304.74	303.05	301.91	305.4	302.31	301.77	302.69	299.8	301.08
307.83	308.13	305.93	308.84	305.52	307.09	309.56	307.04	306.15	305.55	307.5	307.62	307.87	306.14	305.94	306.99	305.21	306.58	307.83	307.92	306.61	309.43	308.78	305.63	306.16	305.49	306.21	308.33	309.15	306.99	305.13	305.44	305.21	306.96	309.38	308.34	308.35	309.49	306.68	309.02	307.91	307.11	307.81	305.39	303.92	306.26	305.59	308.91	308.56	308.32
298.11	295.95	297.07	296.77	300.84	293.07	296.94	298.21	296.12	296.74	297.7	296.05	296.33	298.55	297.87	295.9	298.03	297.96	298.99	297.43	295.16	297.95	295.71	293.5	296.25	297.27	297.08	295.83	297.69	297.71	299.71	296.74	298.87	297.53	294.27	297.59	295.39	297.3	295.98	296.18	296.68	297.16	296.22	297.35	294.84	298.08	297.01	296.37	295.26	298.11
311.79	315.02	313.43	313.12	315.2	315.12	315.53	313.1	315.8	314.33	315.38	312.62	313.9	313.23	313.9	313.67	313.35	313.7	313.94	313.57	315.52	311.92	314.5	313.65	313.55	314.65	314.07	313.5	314.77	313.43	313.93	313.01	315.65	314	313.8	313.56	312.33	312.14	315.29	315.77	312.74	314.21	314.67	315.75	313.23	314.51	312.56	313.48	316.49	313.84
305.08	300.09	300.14	303.74	301.45	302.97	303.31	302.78	305.06	304.34	303.42	303.46	303.7	304.65	299.14	302.14	303.09	302.65	301.15	302.75	301.06	302.74	301.74	300.7	301.38	303.75	300.92	304.25	303.08	302.42	301.32	302.03	301.06	301.16	301.91	302.79	300.76	301.56	303.09	301.95	302.52	303.42	301.82	302.59	302.42	303.93	302.11	301.11	303.23	302.93
329.01	330.24	331.77	329.54	329.68	327.29	328.11	330.52	328.77	327.49	328.12	329.82	329.47	328.89	331.16	327.6	328.11	329.66	329.3	328.93	327.69	327.97	328.44	328.8	330.55	329.52	328.52	328.22	328.79	327.96	328.6	329.09	329.73	327.67	327.4	325.51	326.74	330.18	328.49	328.13	325.32	329.14	329.09	327.45	327.93	327.35	328.27	330.46	327.66	325.54
302.38	303.04	301.61	302	299.94	306.76	303.81	303.58	302.05	302.86	304.35	303.05	301.31	304.81	300.53	303.18	302.36	303.47	305.08	302.53	301.68	302.14	304.08	302.31	303.13	301.37	301.62	303.14	303.61	305.4	304.06	301.67	305.08	301.54	305.98	304.03	305.59	301.28	302.31	302.97	305.88	302.93	302.99	303.1	303.1	304.04	303.39	302.71	304.61	304.79
313.9	313.67	314.12	310.2	313.67	314.48	310.79	314.24	312.53	314.6	314.38	310.78	311.53	314.38	313.21	314.24	314.23	315.42	315	312.17	313.96	314.09	311.49	315.04	313.6	313.96	313.11	312.17	312.88	313.23	312.15	314.09	314.33	312.42	311.93	314.32	313.56	312.8	315.37	314.71	310.78	314.45	309.4	313.58	312.57	314.82	313.85	312.38	313.63	313.91
310	307.85	305.14	305.21	306.92	308.18	305.61	308.24	308.38	311.41	306.11	307.76	308.54	306.5	307.68	306.88	304.51	306.11	306.28	307.06	305.67	307.58	306.11	307.16	307.78	305.82	303.88	307.95	304.56	308.04	307.48	306.51	309.18	309.11	307.88	303.43	309.72	308.16	309.35	310.01	307.04	307.7	308	305.87	308.75	306.05	307.81	303.4	308.67	309.58
305.45	302.78	303.77	303.44	304.35	301.93	304.71	302.38	302.48	304.94	307.43	303.62	303.57	302.6	302.98	304.06	303.23	305.5	301.5	305.43	302.29	301.49	303.72	303.21	302.72	303.32	304.33	303.8	302.41	303.93	303.6	304.24	303.73	304.22	302.71	303.26	301.55	304.78	304.03	301.95	304.13	300.88	302.65	305.46	305.1	302.85	304.42	306.56	306.03	303.86
315.04	315.15	314.57	315.86	314.76	315.12	315.97	314.2	315.26	318.17	313.21	313.5	317.34	317.47	316.34	313.88	314.95	315.57	319.18	317.57	312.23	317.41	317.17	313.68	315.09	316.33	314.9	315.13	313.19	313.69	317.78	315.4	317.12	316.08	317.31	317.26	317.17	317.84	315.35	315.39	314.93	319.07	316.81	315.5	315.44	314.41	314.38	316.41	314.03	317.74
312.27	311.89	314.47	312.58	311.91	314.92	313.37	317.11	314.77	313.13	313.42	314.97	313.56	312.99	313.9	312.76	313.8	311.81	313.39	314.74	314.66	312.49	312.45	311.15	312.43	312.11	313.11	312.67	311.69	311.13	314.53	314.44	313.98	311.99	313.94	310.98	312.39	313.6	314.19	315.74	313.55	309.68	312.78	313.87	314.39	310.09	315.49	314.57	311.85	313.32
310.72	309.5	311.18	311	309.8	311.3	310.68	309.63	311.41	310.95	307.23	312.17	308.59	309.18	310.71	308.53	308.99	310.03	310.4	310.57	310.44	310.71	309.81	310.91	311.56	309.43	312.26	311.7	310.53	310.32	308.97	311.55	310.87	309.24	310.26	311.38	310.41	310.84	308.22	307.37	311.1	308.98	309.72	310.03	309.67	314.5	310.48	309.63	311.92	309.54
294.45	295.97	293.19	292.75	296.45	295.53	293.08	292.64	295.11	292.62	294.41	294.82	293.51	296.77	296.21	294.53	295.28	295.65	295.53	295.1	296.66	293.95	294.75	293.68	293.94	296.71	291.45	295.05	294.8	296.32	295.83	293.18	294.77	293.38	294.06	294.73	295.75	294.71	295.94	292.97	295	295.45	296.91	294.71	296.6	297.13	294.14	294.37	293.85	294.79
318.75	315.5	317.21	317.67	319.6	317.5	318.29	320.45	317.23	316.68	319.31	317.01	318.33	317.75	317.55	315.17	319.97	315.66	317.9	315.65	317.84	318.26	319.05	316.58	316.27	317.27	317.09	317.22	315.22	317.14	317.28	315.4	316.09	318.68	318.47	318.16	315.12	316.94	317.8	317.68	315.62	316.17	315.59	317.15	316.62	318.98	316.79	317.2	319.3	318.06
303.48	304.58	304.36	303.52	306.09	302.37	302.58	303.6	302.52	301.6	303.26	305.37	303.2	303.39	305.07	304.42	303.71	302.84	304.81	301.84	303.13	302.37	304.07	303.73	302.39	304.14	305.04	302.74	304.94	303.82	306.51	303.07	302.73	302.79	304.08	303.54	302.27	303.96	302.48	303.89	302.29	302.29	304.32	302.77	301.57	302.76	303.4	302.48	303.67	302.38
295.47	296.07	298	293.95	297.51	295.61	296.27	297.65	297.43	296.71	294.98	297.14	296.58	295.27	295.49	296.73	296.31	297.76	296.84	294.27	296.76	295.83	297.95	296.41	298.78	297.82	296.72	299.12	299.03	297.21	299.24	298.51	296.63	296.02	297	297.23	298.67	296.89	297.45	295.9	297.18	296.81	296.55	296.78	297.14	296.96	296.96	295.12	298.18	297.94
303.17	304.98	305.97	303.91	301.37	302.26	303.46	299.41	303.63	302.12	302.6	303.88	301.57	301.85	304.45	305.01	302.14	300.61	303.08	302.2	306.75	301.85	305.84	302.78	303.19	302.18	303.38	303.1	304.03	304.93	303.22	302.91	304.13	302.51	303.65	304.22	303.29	301.58	301.38	302.16	303.44	302.45	302.85	303.83	303.68	304.02	301.39	305.26	304.58	301.55
319.47	318.36	318.88	314.66	321.1	319.19	319.65	319.78	318.79	319.54	316.85	319.22	318.73	320.18	318.56	319.57	317.81	318.57	315.78	318.25	318.33	319.3	319.21	317.78	318.59	318.32	319.82	319.37	318.28	318.71	319.8	318.36	316.36	318.87	316.61	319.57	321.31	318.39	320.11	317.34	318.61	317.95	321.59	318.5	318.26	320.75	317.82	317.37	318.56	318.45
315.6	317.55	314.2	317.47	316.82	318.84	317.63	316.98	316.38	317.22	313.4	316.23	314.36	316.47	318.96	317.74	316.52	317.16	319.24	317.87	316.27	318.11	316.33	317.03	318.32	314.6	316.77	318.27	319.9	317.06	317.81	316.87	316.41	316.62	314.51	317.03	320.75	317.32	316.73	314.29	317.68	315.37	316.54	315.83	317.04	317.37	317.64	316.65	317.44	318.33
294.81	294.37	294.63	294.38	298.55	292.41	294.49	292.16	295.35	293.11	294.26	295.32	296.84	296.55	294.78	297.25	295.35	293.8	294.8	295.1	295.95	296.69	293.82	293.06	295.97	294.66	293.96	294.72	293.82	294.03	294.86	295.35	293.35	293.05	294.49	296.19	293.69	295.15	295.28	296.19	294.21	294.66	295.99	294.9	293.9	296.75	296.65	293.86	296.81	293.28
313.46	311.51	315.12	315.31	312.44	313.03	314.87	313.91	313.95	313.73	315.22	310.77	313.45	313.15	311.7	315.98	313.67	313.12	308.8	312.17	313.59	313.88	313.26	313.76	313.89	313.72	313.95	311.22	311.34	313.41	312.52	312.91	314.21	311.26	312.83	313.99	314.77	312.91	313.47	313.56	313.38	312.58	313.67	313.81	314.57	313.02	313.6	314.43	312.76	312.59
298.25	297.61	298.26	293.96	299.05	298.45	297.34	298.44	299.13	295.17	298.26	298	297.5	297.96	294.78	297.45	296.99	296.96	296.63	298.28	297.34	297.82	297.72	293.95	297.52	297.34	297.37	297.95	296.46	296.86	296.53	297.64	296.15	296.06	297.28	293.3	296.96	297.54	298.31	295.36	294.28	297.04	296.59	293.88	295.97	296.67	298.07	297.14	295.5	297.16
314.19	315.95	314.2	314.7	315.81	313.84	315.08	316.48	314.33	314.77	313.48	311.16	316.28	311.29	311.81	312.2	315.35	316.31	314.27	315.13	315.67	314.14	313.65	311.75	312.8	315.28	311.84	314.03	315.05	311.38	314.05	313.37	311.09	314.46	312.84	314.89	312.38	313.52	313.69	314.57	312.18	312.6	314.68	316.42	315.17	314.29	314.65	312.7	314.59	312.58
301.16	304.52	303.07	303.41	302.56	302.26	304.24	302.53	305.26	303.14	302.34	304.61	303.32	301.21	303.89	305.81	302.7	305.34	306.21	305.09	305.25	302.18	305.27	303.52	306.45	304.31	304.99	304.39	304	303.42	304.13	305.13	302.72	303.31	302.02	304.2	304.6	303.11	302.94	306.31	301.27	302.34	306.02	301.44	302.36	303.24	300.92	304.6	304.73	302.44
302.15	299.2	300.95	300.31	299.36	300.47	300.1	298.63	301.2	300.37	300.09	297.9	300.34	300.42	300.71	301.82	297.56	299.88	299.51	300.1	300.89	300.5	301.04	301.75	300.6	299.06	301.09	302.25	297.77	302.53	301.99	300.48	301.45	298.59	297.69	299.74	300.43	298.74	298.38	301.67	299.41	300.34	296.85	302.69	298.49	301.47	299.74	299.66	302.27	300.14
314.2	315.16	312.65	317.46	316.51	314.74	318.2	315.59	317.64	313.65	315.93	313.78	314.28	315.42	314.69	313.38	313.62	315.64	313.16	316.12	316.18	315.36	315.3	313.78	313.87	313.97	313.58	313.78	315.63	314.62	315.97	313.48	315.62	313.92	315.37	317.15	314.33	314.73	315.54	315.84	313.59	317.94	314.56	315.78	313.72	316.99	316.51	314.12	312.29	313.45
300.21	299.92	301.78	297.52	299.28	300.39	297.53	300.76	300.02	297.25	298.91	297.5	300.8	300.01	298.57	300.34	300.22	301.83	298.91	298.47	302.7	299.79	300	300.03	299.95	303.04	299.36	300.05	298.28	298.61	299.82	301.82	299.87	298.2	301.53	299.97	299.67	300.85	300.72	300.65	301.32	298.87	299.78	300.43	300.36	299.82	299.87	298.97	299.84	302.75
300.25	302.51	299.49	300.45	300.26	297.82	300.52	299.74	298.93	302.26	298.21	298.11	299.38	298.78	299.5	300.05	299.82	300.38	297.62	299.88	300.53	301.68	300.24	298.17	299.41	297.81	298.12	298.62	302.42	301.09	299.71	300.59	299.56	301.04	298.6	300.56	298.85	301.41	299.14	300.31	296.53	300.34	300.07	299.2	298.73	298.77	300.18	299.85	299.17	301.04
314.19	315.06	316.3	315.65	316.08	316.44	315.56	316.59	311.89	316.34	314.93	312.39	313.58	315.59	314.43	313.44	314.53	314.41	317.08	318.07	316.16	313.04	316.77	315.32	314.01	317.53	314.7	315.35	314.39	316.22	314.46	316.33	312.66	315.11	314.89	314.97	316.13	313.15	315.84	313.91	312.6	314.73	315.93	314.24	317.75	315.15	315.32	316.14	314.7	315.19
306.92	304.54	305.51	306.25	306.17	306.27	304.99	303.56	303.28	305.47	305	303.4	302.52	305.98	305.85	305.97	306.23	304.01	302.74	304.33	306.04	303.95	305.09	304.87	306.1	305.54	306.41	307.11	306	304.48	304.97	308.32	307.37	305.07	307.3	306.9	307.85	304.4	303.84	305.84	308.23	304.01	304.56	304.18	306.79	307.13	306.91	304.11	304.14	304.61
310.06	311.89	310.3	314.24	310.21	312.58	313.36	316.06	310.24	312.92	313.03	313.44	309.23	313.24	309.86	311.53	310.32	310.96	313.4	311.97	311.48	310.27	313.12	310.61	309.77	312.31	311.44	310.46	311.98	310.05	309.72	314.28	310.26	311.12	312.63	311.9	311.6	312.71	311.98	314.46	308.87	308.15	311.18	308.36	310.81	310.5	311.77	308.94	310.63	309.84
302.06	301.89	299.55	301.9	299.44	302.04	298.13	298.87	298.57	301.92	300.31	297.59	300.25	300.99	299.77	301.26	301.19	298.78	299.79	299.63	300.62	301.15	298.55	299.56	298.78	301	299.35	300.38	302.04	299.2	299.83	298.54	300.31	300.02	300.33	299.2	299.52	299.61	301.21	302.96	301.18	299.77	301.99	301.45	300.6	298.27	301.24	299.55	301.13	298.21
304.56	304.91	301.71	302.96	303.55	303.69	304.3	304	304.87	303.6	302.7	302.74	303.84	301.35	302.2	303.11	302.92	304.98	303.81	302.89	301.81	303.95	303.02	302.35	303.27	304.91	304.13	300.93	305.07	302.81	302.23	304.49	302.11	304.16	301.89	303.38	305.61	300.75	303.83	301.89	302.83	303.72	304.28	301.08	301.34	301.86	304.45	303.43	304.16	303.22
302.86	303.86	301.25	303.51	302.35	304.16	303.01	302.18	304.62	301.26	302.37	299.42	301.4	303.33	302.85	301.18	303.56	302.17	301.12	301.1	301.64	303.82	302.17	302.37	302.75	301.91	301.95	301.01	300.74	301.82	303.11	301.91	301.92	303.95	304.34	304.69	301.38	301.59	303.9	303.29	302.03	302.97	303.57	303.79	301.68	302.69	302.85	303.22	303.06	304.29
314.89	311.51	315.35	317.23	316.26	315.43	315.47	313.42	312.65	314.8	313.95	316.66	316.81	312.84	314.42	315.11	313.88	314.9	315	315.64	314.51	312.6	313.8	315.24	312.57	315.06	318.26	315.32	315.16	316.87	315.2	315.64	317.49	314.67	315.52	315.84	314.72	313.09	316.42	316.58	314.49	315.52	313.34	315.83	315.87	317.11	313.48	312.18	314.29	315.03
314.07	313	312.98	314.8	313.07	313.71	312.35	312.78	313.38	311.75	313.51	313.39	313.89	314.68	311.23	313.62	311.75	315.14	313.86	311.62	316.07	312.38	312.41	313.9	311.07	312.38	312.67	312.27	315	314.25	314.07	313.86	315.7	315.08	312.62	311.37	313.12	312.52	312.57	309.21	314.68	311.36	313.72	311.82	312.93	313.6	313.95	313.46	314.72	314.46
292.37	294.02	293.76	290.92	291.73	291.56	294.59	290.87	292.56	291.97	290.33	292.14	295.66	295.44	293.51	293.6	293.67	294.14	294.48	295.69	293.43	295.99	294.1	293.38	294.52	294.66	294.78	295.26	293.33	292.06	294.13	293.13	294.58	293.66	292.61	294.87	292.92	295.75	294.45	297	291.72	294.01	293.6	294.69	296.74	291.19	294.68	293.05	293.04	294.72
319.94	317.17	316.18	316.2	319.51	318.17	319.87	319.09	317.99	315.96	318.15	318.91	318.45	316.56	316.53	316.2	318.58	317.09	316.74	317.12	319.3	316.64	318.74	316.4	317.97	317.44	318.68	316.25	314.06	316.61	315.29	314.95	318.61	320.62	319.05	318.79	319.23	319.11	319.84	319.71	319.7	315.73	319.55	318.26	319.11	318.73	317.35	318.97	316.95	317.22
305.15	305.8	307.05	302.41	304.33	309.86	307.5	305.88	305.17	305.72	306.37	307.85	306.51	305.85	307.1	307.07	306.47	307.47	307.71	305.95	304.96	308.82	307.23	307.38	306.42	303.62	305.63	305.59	307.77	306.32	306.91	307.08	304.23	307.01	306.8	308.59	306.84	304.73	305.54	307.03	304.47	305.03	306.76	307.8	305.38	306.33	308.22	303.72	307.06	306.67
305.13	302.21	305.54	304.85	301.47	301.52	301.86	302.15	304.4	302.02	305.87	303.06	303.07	302.21	303.2	303.82	302.06	304.63	304	305.33	304.07	301.21	302.12	303.46	303.33	304.86	302.05	302.8	306.42	304.24	302.32	302.81	302.94	307.41	302.36	303.62	306.7	304.76	303.56	305.18	303.51	304.44	304.72	304.07	304.83	303.09	305.42	304.62	304.99	304.31
295	294.06	295.43	297.16	297.77	295	295.65	295.79	297.41	296.54	295.72	298.24	295.46	296.62	294.16	293.87	296.79	298.42	298.75	297.04	298.3	297.9	295.28	295.87	297.36	296.22	296.6	298.91	293.48	298.55	296.29	298.14	295.3	297.18	296.9	293.11	296.56	295.54	294.47	297.3	295.88	297.13	296.2	297.62	295.5	295.44	297.76	296.15	296.11	298.5
327.03	328.08	328.37	328.98	327.38	327.76	325.47	327.12	329.5	325.56	327.17	328.06	327.7	327.98	325.09	326.44	325.61	325.18	325.35	326.2	327.11	329.48	327.33	327.1	327.77	328.45	326.89	328.05	329.74	326.62	324.27	328.41	326.31	326.44	325.73	327.43	325.01	329.08	325.82	328.53	328.25	325.77	327.98	327.44	327.16	326.9	324.77	327	326.75	326.98
312.24	312.77	310.75	314.33	310.74	310.78	310.56	312.18	313.88	312.06	310.63	311.38	309.17	309.47	309.48	311.14	310.43	311.31	312.64	311.02	310.5	310.25	308.31	312.65	310.39	312.53	310.56	313.51	311.68	311.77	307.39	310.6	309.03	312.51	312.11	311.96	309.13	312.48	312.94	313.91	312.25	312.07	311	314.03	311.2	311.81	311.6	312.72	313.49	313.98
316.93	319.07	319.83	317.96	316.97	318.86	318.96	318.2	318.31	315.63	319.33	320.15	318.89	319.27	317.48	317.61	318.22	318.99	317.97	319.56	317.14	317.57	319.14	317.1	317.4	317.51	320.59	316.18	318.31	320.54	317.22	319.05	317.53	319.46	319.51	318.88	318.61	316.17	318.37	317.44	317.62	316.06	318.28	319.27	315.05	317.32	320.19	317.25	318.78	316.81
303.02	301.66	302.31	304.15	302.95	304.6	301.5	304.46	303.93	301.55	303.19	302.89	304.39	303.21	301.22	305.12	301.04	300.56	301.14	301.17	305.59	299.86	302.81	301.3	302.96	305.65	301.4	302.8	300.13	302.5	301.8	303.27	303.02	300.12	301.62	302.31	299.86	302.93	301.67	302.87	303.16	303.12	303.65	302.64	301.73	303.26	303.59	300.21	300.57	301.6
299.39	299.36	299.68	300.84	301.84	302.02	301.14	298.45	301.64	301.14	300.92	299.2	300.24	301.37	299.54	299.52	300	302.42	303.14	302.37	302.13	298.7	300.23	299.75	300.16	298.62	298.1	301.38	299.95	299.8	300.06	301.13	299.23	301.26	300.5	302.36	298.62	302.47	300.02	306.4	300.56	300.89	299.1	297.16	301.2	297.8	301.78	301.36	300.17	300.29
299.02	302.17	300.92	301.57	302.55	301.88	300.67	305.32	302.24	300.62	300.59	301.46	300.52	300.68	298.49	300.39	301.51	301.54	301.48	300.29	298.85	300.88	301.57	302.67	300.85	300.02	303.15	299.01	298.67	300.93	302.04	299.43	301.11	301.17	300.31	302.26	300	299.45	301.99	302.18	301.97	300	303.04	301.01	299.12	299.51	302.68	301.38	301.19	299.34
320.07	317.84	315.92	316.58	316.24	316.07	317.78	316.57	317.81	315.66	316.57	321.29	318.48	316	317.26	316.44	317.18	316.18	316.03	316.16	318.12	318.97	315.5	316.84	316.79	316.62	317.07	316.7	317.08	318.55	316.71	317.73	315.33	319.11	317.44	318.89	320.52	317.32	320.29	316.97	319.03	317.78	317.28	318.46	317.21	317.82	317.53	316.68	319.66	314.91
315.22	315.64	315.81	312.91	315.64	314.84	315.34	316.55	316.37	315.86	313.56	314.7	311.91	314.23	314.58	317.54	313.59	316.95	312.77	314.14	314.43	313.71	316.25	314.39	312.11	315.2	315.76	314.23	314.66	312.62	314.6	314.14	315.51	313.18	316.01	315.81	315.07	314.77	313.66	315.45	314.39	313.76	314.78	315.99	316.07	315.91	316.91	313.32	314.21	317.55
302.81	302.25	304.55	300.56	301.77	302.93	301.43	302.33	302.01	302.8	302.6	303.85	303.78	301.57	301.93	304.52	304.87	303.13	304.46	303.83	303.25	302.81	303.09	302.73	302.32	300.58	300.77	302.54	302.52	304.72	303.9	301.02	303.52	302.52	304.18	301.32	302.87	302.1	303.62	302.45	304.18	300.23	303.76	305.12	303.78	301.14	302.29	302.14	303.28	301.02
316.76	318.32	318.68	315.58	316.49	316.94	318.29	317.43	314.71	313.6	315.37	317.84	319.31	317.38	316.57	318.51	317.68	315.22	317.33	315.86	312.74	317.12	317.87	316.39	317.53	317.66	316.25	316.09	318.23	317.74	317.83	315.17	317.53	314.84	314.84	317.47	315.47	317.77	316	316.66	317.58	316.06	315.48	317.07	315.71	313.64	315.63	316.73	316.91	318.83
303.31	300.88	304.45	303.99	304.47	303.85	302.77	303.65	302.7	304.77	304.02	303.71	304.64	305	305.78	303.76	305.75	305.48	303.23	303.09	306	303.92	302.94	305.6	304.64	302.03	305.3	305.12	303.44	305.09	306.05	304.94	303.17	303.99	306.14	303.21	304.56	302.51	304.9	305.62	304.91	305.45	302.47	304.58	303.25	303.97	306.62	305.98	304.22	306.07
316.94	317.77	316.08	316.54	314.38	318.58	317.72	317.61	316.58	317.22	316.61	316.74	319.85	316.81	314.84	319.26	316.64	315.26	314.73	316.18	315.99	319.72	317.82	316.65	318.46	316.61	316.65	319.31	317.67	318.14	319.26	317.79	316.92	317.58	317.69	320.45	317.18	316.67	315.37	318.92	319.36	316.09	316.43	318.14	318.49	317.23	314.75	317.63	318.86	315.21
305.9	306.84	306.01	308.19	307.06	305.44	307.41	307.8	305.25	306.46	306.52	306.53	307.47	305.29	308.44	307.37	304.85	308.86	303.32	307.01	307.73	305	305.89	305.08	308.9	304.96	304.18	303.41	307.27	305.61	306.64	305.11	305.52	306.68	305.26	306.87	306.07	307.41	306.34	304.68	303.82	304.81	306.99	304.26	308.72	302.28	304.33	308.51	307.05	306.9
292.62	292.59	293.02	294.08	293.53	293.3	294.34	297.82	292.69	295.02	295.06	293.83	294.48	290.8	292.16	293.85	294.57	291.59	295.7	297.13	294.7	293.95	294.46	295.15	294.69	295.41	293.15	292.67	294.06	294.26	293.71	293.96	295.62	294.21	295.8	294.03	293.5	296.74	293.12	294.64	293.39	294.06	293.01	295.29	295.8	292.17	292.87	293.22	294.99	295.64
322.94	325.05	323.04	324.33	326.47	322.91	323.34	322.89	323.59	324	324.97	324.55	324.01	322.4	325.9	324.31	324.49	324.22	324.92	324.88	324.26	325.66	324.79	324.97	323.57	324.61	324.26	323.8	321.49	323.88	323.41	323.98	324.86	322.78	323.46	322.86	326.24	325.71	326.64	323.6	323.55	326.27	324.05	323.77	323.91	322.78	324.21	326.49	324.21	324.6
301.6	300.5	301.67	303.57	300.47	302.61	301.69	299.84	300.95	301.61	301.42	300.88	302.29	302.91	300.81	300.76	299.93	298.7	301.09	299.47	300.68	303.91	304.67	301.79	300.53	302.23	297.29	301.4	300.41	302.76	301.73	303.39	301.25	303.61	300.88	301.02	303.01	298.62	301.82	301.54	299.71	299.13	300	300.22	299.61	298.39	301.92	299.32	299.28	300.64
300.39	302.23	304.8	303.06	300.12	302.44	303.3	304.86	302.54	305.3	302.94	298.14	300.79	301.84	302.3	303.81	301.26	303.62	302.81	301.84	303.19	303.99	305.18	301.88	302.57	301.67	303.7	302.68	299.83	302.36	301.9	299.59	303.37	302.46	301.8	303.7	301.05	302.62	301.09	301.31	305.39	304.18	302.26	302.36	304.7	303.67	303.66	302.28	301.97	301.09
303.88	306.09	301.93	301.9	303.47	306.58	305.04	304.02	304.77	303.77	303.35	304.75	301.54	303.89	301.18	303.74	304.87	305.34	304.78	303.99	305.32	303.61	302.6	301.78	302.19	304.46	303.59	303.98	304.59	305.05	304.9	305.2	304.19	305.37	303.88	303.64	303.66	307.15	306.32	303.09	305.32	303.6	303.93	302.18	305.21	304.89	303.59	303.19	304.98	304.94
301.41	301.86	303.12	301.25	302.02	303.13	304.27	302.44	303.18	300.46	303.59	303.95	303.82	300.67	303.05	301.96	302.63	303.02	302.01	301.6	302.93	302.58	299.63	301.28	304.16	302.31	301.75	300.75	303.32	301.92	301.54	301.85	303.45	301.28	301.47	301.68	302.63	304.08	301.52	300.54	302.16	301.43	300.3	301.8	301.18	302.73	303.02	301.33	301.27	303.01
303.8	303.15	305.61	303.7	302.91	306.91	305.39	304.7	303.82	306.73	303.47	304.77	305.19	305.59	305.7	303.32	305.19	304.66	306.34	304.92	305.35	304.54	301.72	303.38	305.61	304.49	304.69	303.57	304.3	304.07	303.76	304.69	303.55	304.88	303.59	305.33	307.06	305.06	305.39	304.03	304.22	305.41	305.99	303.53	306.99	303.65	304	301.03	304.1	304.91
312.26	313.28	315.72	312.23	311.15	312.88	314.2	311.92	313.3	314.07	311.25	313.14	311.19	313.37	313.95	311.87	312.05	313.54	312.23	312.31	311.23	310.85	311.79	311.74	313.79	311.97	314.49	311.8	313.45	312.05	312.77	312.03	310.79	312.32	312.66	313.1	313.29	311.59	315.74	312.1	312.28	311.52	313.29	312.1	310.24	312.52	309.79	315.58	311.18	312.22
311.8	312.91	314.36	312.77	313.93	312.17	315.45	313.15	313.05	313.06	314.1	314.86	312.31	313.31	316.91	311.39	314.47	311.45	314.02	314.81	315.84	313.22	314.34	314.97	314.19	312	312.11	314.77	313.35	314.87	311.54	313.92	314.31	312.28	312.49	313.68	312.17	314.29	314.58	314.75	313.75	310.36	314.88	314.28	313.49	315.25	312.72	310.07	313.44	315.84
313.74	310.82	313	312.51	310.85	312.3	309.28	312.16	312.61	312.17	311.11	308.03	310.52	312.23	309.48	311.45	313.29	311.13	313.09	313.03	311.08	311.22	311.44	311.72	309.49	311.09	311.86	311.69	309.7	310.83	313.38	312.21	312.43	314.2	311.99	310.16	309.48	311.9	311.75	308.34	309.67	312.75	312.64	312.38	312.61	311.73	313.07	310.23	311.9	312.36
313.4	313.38	313.04	317.12	316.19	314.14	314.59	316.29	315.65	317.06	314.16	314.52	314.91	314.89	313.31	315.42	314.65	314.8	316.26	315.05	314.67	315.02	314.35	314.56	314.76	314.26	313.2	316.85	314.87	316.84	313.75	312.35	314.38	313.46	315.62	313.83	317	314.98	316.8	315.5	316.04	314.99	315.46	313.23	315.82	315.37	316.13	316.15	315.07	315.76
312.43	312.56	314.93	312.28	311.5	312.63	313.55	313.62	313.56	311.67	314.07	315.11	313	312.72	310.76	315.42	311.89	314.18	312.22	312.1	310.83	312.19	312.45	311.2	312.92	312.92	312.83	311.76	313.21	312.34	313.36	311.69	312.87	312.84	314.07	313.32	313.12	312.02	314.39	313.3	311.83	314.63	312.11	311.04	314.39	312.92	311.99	314.09	312.49	311.1
314.26	316.48	320.47	320.08	319.15	316.8	318.94	320.46	318.32	316.43	317.08	319.51	318.92	318.57	318.66	318.06	319.13	320.04	317.98	317.69	320.01	317.88	319.38	318.23	319.07	317.18	318.54	318.92	317.06	319.27	318.32	317.61	316.45	316.95	316.17	319.86	316.25	316.86	318.2	318.84	318.74	314.64	318.61	317.29	318.14	317.79	318.24	318.44	314.75	315.37
310.71	308.76	312.37	314	308.3	311.07	309.42	309.67	310.4	310.44	311.43	308.16	311.22	312.06	310.45	311.47	308.49	308.67	308.74	308.71	310.57	312.07	314.24	312.75	310.75	309.56	309.83	309.28	309.04	310.68	312.17	309.85	309.5	309.07	313.49	310.21	309.96	309.19	308.03	312.38	310.74	311.43	310.11	311.52	307.82	310.02	310.17	310.27	309.85	308.18
304.89	304.85	303.93	303.78	300.3	303.8	302.94	301.5	305.98	304.79	306.18	305.31	303.23	304.02	303.73	305.91	305.46	305.28	303.74	304.78	301.7	303.61	303.44	300.47	304.15	305.37	306.07	303.07	301.82	302.89	302.66	304.55	302.16	304.07	302.06	303.34	301.48	302.56	301.47	303.57	302.79	305.46	304.18	301.26	303.4	304.74	303.83	304.66	302.14	303.06
320.03	319.32	319.7	319.18	317.97	321.13	317.9	318.35	318.16	317.54	318.67	319.42	317.19	321.37	320.56	317.18	316.87	318.08	317.28	317.28	316.94	321.96	318.12	317.35	318.63	318.73	320.25	316.84	321.06	318.81	319.49	317.75	317.05	319.58	318.3	316.82	316.57	318.3	319.28	317.86	318.98	319.26	316.18	316.1	317.8	319.33	318.23	316.06	318.96	319.44
314.74	313.45	311.49	313.06	315.15	313.83	311.75	312	314.78	312.15	316.09	313.05	312.34	312.79	313.51	313.38	312.57	312.8	312.63	311.57	313.46	311.93	313.88	311.08	313.63	312.62	312.65	315.59	313.96	310.45	312.35	311.02	312.95	314.5	312.63	311.92	316.05	311.91	311.66	314.13	313.31	315.31	311.88	311.58	312.55	314	312.74	314.57	313.69	313.98
318	317.72	317.73	319.14	316.7	317.62	319.86	319.89	317.03	319.27	320.74	316.85	317.42	315.84	317.89	317.01	316.17	318.83	315.96	318.18	318.86	317.84	317.17	317.09	317.97	319.34	317.78	318.16	318.5	317.04	317.67	319.4	319.89	316.44	318.04	319.52	317.19	320.11	320.85	317.94	318.21	317.7	317.31	319.94	317.44	318.45	318.86	317.79	317.86	318.52
[truncated: 150 more columns]
